# Supplementary material for: Identification and characterization of constrained non-exonic bases lacking predictive epigenomic and transcription factor binding annotations
Source: Nat Commun. 2020 Dec 2;11:6168. doi: 10.1038/s41467-020-19962-9 (PMC7710766; doi:10.1038/s41467-020-19962-9)
Supplement: Supplementary file 4 — Supplementary Data 1 [file 41467_2020_19962_MOESM4_ESM.xlsx]

## Sheet: SummaryInputFeatures
Source	# Features	Link	# Files	Notes	Held out in training for Retrospective Analysis
ChIP-atlas (Oki et al., 2018)	34435	http://dbarchive.biosciencedbc.jp/kyushu-u/hg19/eachData/bed05/*.bed	34435	files as of May 11, 2018	Yes
ENCODE Consortium	690	http://hgdownload.cse.ucsc.edu/goldenPath/hg19/encodeDCC/wgEncodeAwgTfbsUniform/*.narrowPeak.gz	690
ENCODE Consortium	125	http://hgdownload.cse.ucsc.edu/goldenPath/hg19/encodeDCC/wgEncodeAwgDnaseUniform/*.narrowPeak.gz	125
ENCODE Consortium	274	http://www.broadinstitute.org/~anshul/projects/encode/rawdata/peaks_histone/mar2012/narrow/combrep_and_ppr/*.narrowPeak.gz	274
ENCODE Consortium	100	http://hgdownload.cse.ucsc.edu/goldenPath/hg19/encodeDCC/wgEncodeOpenChromDnase/*.narrowPeak.gz	100
ENCODE Consortium	236	http://hgdownload.cse.ucsc.edu/goldenPath/hg19/encodeDCC/wgEncodeUwDnase/*.narrowPeak.gz	236
ENCODE Consortium	64	http://hgdownload.cse.ucsc.edu/goldenPath/hg19/encodeDCC/wgEncodeUwDgf/*.narrowPeak.gz	64
ENCODE Consortium	359	http://hgdownload.cse.ucsc.edu/goldenPath/hg19/encodeDCC/wgEncodeSydhTfbs/*.narrowPeak.gz	359
ENCODE Consortium	6	http://hgdownload.cse.ucsc.edu/goldenPath/hg19/encodeDCC/wgEncodeUchicagoTfbs/*.narrowPeak.gz	6
ENCODE Consortium	114	http://hgdownload.cse.ucsc.edu/goldenPath/hg19/encodeDCC/wgEncodeUwTfbs/*.narrowPeak.gz	114
ENCODE Consortium	55	http://hgdownload.cse.ucsc.edu/goldenPath/hg19/encodeDCC/wgEncodeOpenChromChip/*.narrowPeak.gz	55
ENCODE Consortium	29	http://hgdownload.cse.ucsc.edu/goldenPath/hg19/encodeDCC/wgEncodeSydhHistone/*.narrowPeak.gz	29
ENCODE Consortium	207	http://hgdownload.cse.ucsc.edu/goldenPath/hg19/encodeDCC/wgEncodeUwHistone/*.narrowPeak.gz	207
ENCODE Consortium	38	http://hgdownload.cse.ucsc.edu/goldenPath/hg19/encodeDCC/wgEncodeOpenChromFaire/*.narrowPeak.gz	38
ENCODE Consortium	692	http://hgdownload.cse.ucsc.edu/goldenPath/hg19/encodeDCC/wgEncodeHaibTfbs/*.broadPeak.gz	692
ENCODE Consortium	280	http://hgdownload.cse.ucsc.edu/goldenPath/hg19/encodeDCC/wgEncodeBroadHistone/*.broadPeak.gz	280
ENCODE Consortium	135	http://hgdownload.cse.ucsc.edu/goldenPath/hg19/encodeDCC/wgEncodeBroadHmm/*.bed.gz	9	1 feature for each state in each of the 15-states in the 9 files
ENCODE Consortium - ENCODE portal	16711	https://www.encodeproject.org	16711	ChIP-seq or DNase-seq files in narrowPeak or broadPeak format for hg19 on May 11, 2018	Yes
ReMap 2015 (Griffon, et al 2015)	395	http://tagc.univ-mrs.fr/remap/download/remap1/All/filPeaks_public.bed.gz	1	1 feature for each of the 395 data sets in the file
ReMap 2018 (Cheneby, et al 2018)	1759	http://tagc.univ-mrs.fr/remap/download/remap2018/hg19/MACS/remap2018_public_all_macs2_hg19_v1_2.bed.gz	1	1 feature for each of the 1,759 data sets in the file	Yes
Roadmap Epigenomics Consortium	1915	http://egg2.wustl.edu/roadmap/data/byFileType/peaks/unconsolidated/narrowPeak/*.narrowPeak.gz	1915
Roadmap Epigenomics Consortium	42	http://egg2.wustl.edu/roadmap/data/byDataType/dgfootprints/*.bed.gz	42
Roadmap Epigenomics Consortium	1905	http://egg2.wustl.edu/roadmap/data/byFileType/chromhmmSegmentations/ChmmModels/coreMarks/jointModel/final/*mnemonics.bed.gz	127	1 feature for each state in each of the 15-states in the 127 files
Roadmap Epigenomics Consortium	3175	http://egg2.wustl.edu/roadmap/data/byFileType/chromhmmSegmentations/ChmmModels/imputed12marks/jointModel/final/*mnemonics.bed.gz	127	1 feature for each state in each of the 25-states in the 127 files
Total	63741

## Sheet: ENCODE Portal
Accession	Assay	Biosample term name	Experiment target
ENCFF327BRB	DNase-seq	spinal cord
ENCFF876ORT	DNase-seq	spinal cord
ENCFF120FFI	DNase-seq	brain
ENCFF904WAI	DNase-seq	brain
ENCFF985KHI	DNase-seq	brain
ENCFF002CVR	ChIP-seq	K562	BRF1-human
ENCFF260IOW	DNase-seq	spinal cord
ENCFF443QHY	DNase-seq	brain
ENCFF744AFG	ChIP-seq	GM12878	ZNF622-human
ENCFF137IBM	ChIP-seq	K562	SRSF9-human
ENCFF727YWH	DNase-seq	brain
ENCFF318HIS	DNase-seq	brain
ENCFF698UAJ	DNase-seq	brain
ENCFF146XEP	ChIP-seq	HEK293T	FOXA1-human
ENCFF914JZM	ChIP-seq	HEK293T	FOXA1-human
ENCFF492AYJ	ChIP-seq	MCF-7	EZH2-human
ENCFF533SID	ChIP-seq	bipolar neuron	SMARCA4-human
ENCFF413KUZ	ChIP-seq	HepG2	BCLAF1-human
ENCFF002CPJ	ChIP-seq	GM12878	POLR3G-human
ENCFF002CRX	ChIP-seq	HeLa-S3	BRF1-human
ENCFF542IRR	DNase-seq	brain
ENCFF205KSG	DNase-seq	brain
ENCFF501XJA	ChIP-seq	bipolar neuron	SMARCA4-human
ENCFF408PSW	ChIP-seq	stomach	EP300-human
ENCFF173UEW	ChIP-seq	HEK293T	PKNOX1-human
ENCFF645LQG	ChIP-seq	HCT116	EZH2phosphoT487-human
ENCFF793HCV	ChIP-seq	subcutaneous adipose tissue	EP300-human
ENCFF331WKY	ChIP-seq	HEK293T	PKNOX1-human
ENCFF917PXT	ChIP-seq	sigmoid colon	EP300-human
ENCFF088FKG	DNase-seq	brain
ENCFF913DIG	ChIP-seq	HepG2	KAT2B-human
ENCFF025DVE	ChIP-seq	HepG2	KAT2B-human
ENCFF032YPD	ChIP-seq	MCF-7	LARP7-human
ENCFF109PJK	ChIP-seq	subcutaneous adipose tissue	EP300-human
ENCFF207RWS	ChIP-seq	esophagus muscularis mucosa	EP300-human
ENCFF310SIH	DNase-seq	brain
ENCFF065QOM	ChIP-seq	GM12878	ZNF622-human
ENCFF885NNA	ChIP-seq	sigmoid colon	EP300-human
ENCFF947SUP	ChIP-seq	HCT116	EZH2phosphoT487-human
ENCFF861TAJ	ChIP-seq	HEK293T	CTBP1-human
ENCFF405GHU	ChIP-seq	HepG2	KAT2B-human
ENCFF523NXP	ChIP-seq	HEK293T	CTBP1-human
ENCFF580EYI	ChIP-seq	MCF-7	EZH2-human
ENCFF054OUB	ChIP-seq	HepG2	KAT2B-human
ENCFF150ABP	ChIP-seq	gastroesophageal sphincter	EP300-human
ENCFF777SHY	ChIP-seq	Loucy	EZH2phosphoT487-human
ENCFF767YXX	ChIP-seq	HEK293	eGFP-GLI2-human
ENCFF047QFE	ChIP-seq	gastroesophageal sphincter	EP300-human
ENCFF966LOF	DNase-seq	brain
ENCFF830XLX	ChIP-seq	transverse colon	EP300-human
ENCFF583XQL	ChIP-seq	neural cell	EP300-human
ENCFF170QIG	DNase-seq	brain
ENCFF888JDR	ChIP-seq	neural cell	EP300-human
ENCFF598JSJ	ChIP-seq	MCF-7	COPS2-human
ENCFF176KDC	ChIP-seq	MCF-7	CSDE1-human
ENCFF052QTX	ChIP-seq	transverse colon	EP300-human
ENCFF769YKQ	ChIP-seq	HEK293	eGFP-PRDM6-human
ENCFF292QIG	ChIP-seq	HEK293	eGFP-PRDM6-human
ENCFF446SWE	DNase-seq	eye
ENCFF014ODT	DNase-seq	brain
ENCFF576YYS	DNase-seq	retina
ENCFF205KVS	ChIP-seq	HEK293T	ARNT-human
ENCFF294RNI	ChIP-seq	upper lobe of left lung	EP300-human
ENCFF830VEQ	DNase-seq	eye
ENCFF941ZLF	ChIP-seq	Loucy	EZH2phosphoT487-human
ENCFF636PSO	DNase-seq	eye
ENCFF737WUQ	DNase-seq	brain
ENCFF550UEU	ChIP-seq	HEK293T	ARNT-human
ENCFF866CDK	ChIP-seq	neural cell	H3K9me2-human
ENCFF593GTZ	DNase-seq	brain
ENCFF201DHP	DNase-seq	retina
ENCFF148HZW	DNase-seq	retina
ENCFF718VYE	DNase-seq	brain
ENCFF005XMA	ChIP-seq	hepatocyte	EZH2phosphoT487-human
ENCFF238SQE	ChIP-seq	MCF-7	NFXL1-human
ENCFF504ZVA	DNase-seq	eye
ENCFF451VDG	ChIP-seq	esophagus muscularis mucosa	EP300-human
ENCFF530EKX	DNase-seq	brain
ENCFF264PJZ	DNase-seq	retina
ENCFF067AYJ	ChIP-seq	neural cell	H3F3A-human
ENCFF704BPH	DNase-seq	eye
ENCFF745CSH	DNase-seq	caudate nucleus
ENCFF804SPK	DNase-seq	spinal cord
ENCFF505ABC	ChIP-seq	HCT116	EZH2-human
ENCFF769NCM	ChIP-seq	HCT116	EZH2-human
ENCFF151FHL	ChIP-seq	bipolar neuron	SMARCA4-human
ENCFF401BCF	DNase-seq	retina
ENCFF002CVP	ChIP-seq	K562	BDP1-human
ENCFF251WTV	ChIP-seq	HEK293	eGFP-PRDM6-human
ENCFF217BIX	DNase-seq	eye
ENCFF286WRO	DNase-seq	eye
ENCFF834EJV	ChIP-seq	HEK293	eGFP-PRDM6-human
ENCFF403LVI	ChIP-seq	neuroepithelial stem cell	H3K4me1-human
ENCFF755DGT	ChIP-seq	MCF-7	COPS2-human
ENCFF664WRF	ChIP-seq	bipolar neuron	SMARCA4-human
ENCFF885UDD	DNase-seq	eye
ENCFF292JRY	ChIP-seq	K562	HNRNPH1-human
ENCFF027CYL	ChIP-seq	MCF-7	MNT-human
ENCFF666HPI	ChIP-seq	neural cell	POLR2AphosphoS5-human
ENCFF936MWV	ChIP-seq	neural cell	POLR2AphosphoS5-human
ENCFF115IHL	ChIP-seq	SK-N-MC	H3K4me1-human
ENCFF405FNI	ChIP-seq	K562	SFPQ-human
ENCFF249FGP	DNase-seq	retina
ENCFF735WFO	ChIP-seq	GM23338	NANOG-human
ENCFF456PQY	ChIP-seq	K562	CBX8-human
ENCFF145LFA	DNase-seq	retina
ENCFF617QXJ	DNase-seq	eye
ENCFF777EIJ	ChIP-seq	neural cell	EP300-human
ENCFF302BMC	ChIP-seq	mid-neurogenesis radial glial cells	H3K4me1-human
ENCFF583IYC	DNase-seq	eye
ENCFF575OBR	DNase-seq	eye
ENCFF401WAT	ChIP-seq	SK-N-MC	H3K4me1-human
ENCFF965MJL	ChIP-seq	HEK293	eGFP-FEZF1-human
ENCFF070GBJ	ChIP-seq	HEK293	eGFP-FEZF1-human
ENCFF325SFZ	ChIP-seq	K562	HNRNPH1-human
ENCFF466GNI	ChIP-seq	GM23338	NANOG-human
ENCFF978PTL	ChIP-seq	HEK293	eGFP-ZNF488-human
ENCFF504OUS	ChIP-seq	PC-9	EZH2-human
ENCFF449EZT	ChIP-seq	HEK293	eGFP-GLI2-human
ENCFF951AIG	ChIP-seq	SK-N-MC	H3K4me1-human
ENCFF423CKN	ChIP-seq	upper lobe of left lung	EP300-human
ENCFF937NUZ	DNase-seq	retina
ENCFF135FAV	ChIP-seq	HEK293	eGFP-ZNF331-human
ENCFF865TWF	ChIP-seq	neural cell	H3K4me2-human
ENCFF955FKY	ChIP-seq	SK-N-SH	H3K4me1-human
ENCFF001VMC	ChIP-seq	K562	BRF1-human
ENCFF953NPJ	ChIP-seq	HEK293T	LEF1-human
ENCFF914KNX	ChIP-seq	HEK293T	PKNOX1-human
ENCFF287VNA	ChIP-seq	neural cell	EP300-human
ENCFF961GVG	DNase-seq	eye
ENCFF764LKV	ChIP-seq	bipolar neuron	SMARCA4-human
ENCFF383WVL	ChIP-seq	OCI-LY7	H3K9me2-human
ENCFF114UVX	ChIP-seq	neural cell	EP300-human
ENCFF678PTP	ChIP-seq	neural cell	H3K27ac-human
ENCFF305FYM	ChIP-seq	OCI-LY7	H3K9me2-human
ENCFF597JRR	ChIP-seq	gastroesophageal sphincter	EP300-human
ENCFF667IBC	ChIP-seq	HEK293T	PKNOX1-human
ENCFF672TVL	ChIP-seq	neural cell	H3F3A-human
ENCFF436VLT	ChIP-seq	K562	CBX8-human
ENCFF700HZX	ChIP-seq	upper lobe of left lung	EP300-human
ENCFF957JAM	ChIP-seq	SK-N-MC	H3K4me1-human
ENCFF294WFB	DNase-seq	retina
ENCFF614IMK	ChIP-seq	esophagus muscularis mucosa	EP300-human
ENCFF188XKK	ChIP-seq	OCI-LY7	H3K9me2-human
ENCFF647SXX	ChIP-seq	breast epithelium	EP300-human
ENCFF620BCJ	ChIP-seq	MCF-7	MNT-human
ENCFF146TSF	DNase-seq	eye
ENCFF722DQI	DNase-seq	eye
ENCFF190WDB	DNase-seq	retina
ENCFF671WKV	ChIP-seq	MCF-7	LARP7-human
ENCFF473WYF	DNase-seq	eye
ENCFF756HSC	ChIP-seq	OCI-LY3	EZH2phosphoT487-human
ENCFF970AHP	ChIP-seq	Karpas-422	H3K27me3-human
ENCFF735AUV	ChIP-seq	HEK293	eGFP-PRDM6-human
ENCFF684MOG	ChIP-seq	HepG2	CEBPZ-human
ENCFF846GFV	ChIP-seq	OCI-LY7	H3K9me2-human
ENCFF063ESL	ChIP-seq	GM12878	NFYA-human
ENCFF950EWN	DNase-seq	putamen
ENCFF532HTM	ChIP-seq	body of pancreas	H3K9me3-human
ENCFF208AFB	ChIP-seq	HepG2	CEBPZ-human
ENCFF273GGC	ChIP-seq	hepatocyte	H3K9me2-human
ENCFF813QDL	ChIP-seq	neural cell	POLR2AphosphoS5-human
ENCFF450AEF	ChIP-seq	neural cell	POLR2AphosphoS5-human
ENCFF704KAE	ChIP-seq	suprapubic skin	EP300-human
ENCFF066ZQT	ChIP-seq	MCF-7	NFRKB-human
ENCFF089IQG	ChIP-seq	neural cell	H3F3A-human
ENCFF328DKO	DNase-seq	SK-N-DZ
ENCFF808UCP	ChIP-seq	PC-9	EZH2-human
ENCFF435GRZ	ChIP-seq	neural cell	H3K4me2-human
ENCFF938VNZ	ChIP-seq	body of pancreas	H3K27me3-human
ENCFF940QJC	ChIP-seq	body of pancreas	H3K27me3-human
ENCFF996EEH	DNase-seq	retina
ENCFF299FOE	ChIP-seq	PC-3	EZH2-human
ENCFF766IDA	ChIP-seq	PC-9	EZH2phosphoT487-human
ENCFF010JWV	ChIP-seq	HEK293	eGFP-ZNF488-human
ENCFF999GRI	ChIP-seq	SK-N-SH	H3K9me3-human
ENCFF903AYX	ChIP-seq	OCI-LY3	EZH2phosphoT487-human
ENCFF068DLY	ChIP-seq	PC-9	EZH2phosphoT487-human
ENCFF857YPI	ChIP-seq	GM23338	POU5F1-human
ENCFF333UCS	ChIP-seq	HEK293T	LEF1-human
ENCFF497PCE	ChIP-seq	SU-DHL-6	H3K9me2-human
ENCFF446FHX	ChIP-seq	MCF-7	NFRKB-human
ENCFF297SKQ	ChIP-seq	MM.1S	H3K9me2-human
ENCFF946CZF	ChIP-seq	MCF-7	CSDE1-human
ENCFF002CRV	ChIP-seq	HeLa-S3	BDP1-human
ENCFF201OWM	ChIP-seq	MM.1S	H3K9me2-human
ENCFF046WLI	ChIP-seq	GM23338	POU5F1-human
ENCFF206NAC	ChIP-seq	GM23338	POU5F1-human
ENCFF360UWJ	ChIP-seq	SK-N-SH	IRF3-human
ENCFF767SMB	ChIP-seq	radial glial cell	H3K4me1-human
ENCFF052YIL	ChIP-seq	HepG2	BCLAF1-human
ENCFF038HQM	ChIP-seq	Loucy	H3K9me2-human
ENCFF550GEX	ChIP-seq	SU-DHL-6	H3K9me2-human
ENCFF028TZK	ChIP-seq	K562	NONO-human
ENCFF757GZB	ChIP-seq	mid-neurogenesis radial glial cells	H3K9me3-human
ENCFF025FXN	ChIP-seq	HEK293T	PKNOX1-human
ENCFF591NRB	DNase-seq	retina
ENCFF529VTS	ChIP-seq	DOHH2	H3K9me2-human
ENCFF729QET	ChIP-seq	SK-N-SH	CHD2-human
ENCFF423EOR	ChIP-seq	GM12878	NFYA-human
ENCFF656XYE	ChIP-seq	DOHH2	H3K9me2-human
ENCFF330XDW	ChIP-seq	GM12878	IKZF1-human
ENCFF390NBA	ChIP-seq	SK-N-MC	POLR2AphosphoS5-human
ENCFF462AIJ	ChIP-seq	K562	SAFB2-human
ENCFF479KRR	ChIP-seq	SK-N-SH	RCOR1-human
ENCFF111MTD	ChIP-seq	neural cell	H4K20me1-human
ENCFF533THY	DNase-seq	HAP-1
ENCFF742JAC	ChIP-seq	GM12878	IKZF1-human
ENCFF221GNN	ChIP-seq	MM.1S	H3K9me2-human
ENCFF551ZGR	ChIP-seq	Loucy	H3K9me2-human
ENCFF175TXH	DNase-seq	retina
ENCFF991HKN	ChIP-seq	HCT116	H3K27me3-human
ENCFF500ZGP	ChIP-seq	K562	SRSF9-human
ENCFF754EEH	ChIP-seq	neural cell	H3K27ac-human
ENCFF946JBN	ChIP-seq	HepG2	HNRNPUL1-human
ENCFF935BGO	ChIP-seq	DOHH2	H3K9me2-human
ENCFF118XOE	ChIP-seq	SK-N-SH	H3K9me2-human
ENCFF655JXN	ChIP-seq	GM12878	NFYB-human
ENCFF789CRK	DNase-seq	retina
ENCFF251ROS	DNase-seq	SK-N-DZ
ENCFF833VKG	ChIP-seq	GM12878	ZZZ3-human
ENCFF204XSK	ChIP-seq	MM.1S	H3K9me2-human
ENCFF531NFE	ChIP-seq	sigmoid colon	EP300-human
ENCFF969WFT	ChIP-seq	A549	SREBF2-human
ENCFF351ZRA	ChIP-seq	A549	SREBF2-human
ENCFF910MED	ChIP-seq	SK-N-SH	IRF3-human
ENCFF882WGE	ChIP-seq	K562	NONO-human
ENCFF302DUJ	ChIP-seq	HepG2	SRSF9-human
ENCFF168WPY	ChIP-seq	GM12878	NFE2-human
ENCFF335MVL	DNase-seq	limb
ENCFF845LKF	ChIP-seq	Panc1	H3K27me3-human
ENCFF228XCJ	ChIP-seq	NT2/D1	H3K27me3-human
ENCFF375IKN	ChIP-seq	HepG2	SRSF9-human
ENCFF601TVP	ChIP-seq	SH-SY5Y	GATA3-human
ENCFF283OGT	ChIP-seq	OCI-LY7	EZH2phosphoT487-human
ENCFF943HPR	DNase-seq	embryonic facial prominence
ENCFF729KEF	ChIP-seq	A673	H3K27me3-human
ENCFF001XEH	ChIP-seq	kidney epithelial cell	H3K27me3-human
ENCFF039AWP	ChIP-seq	erythroblast	GATA1-human
ENCFF750MDG	ChIP-seq	OCI-LY7	EZH2phosphoT487-human
ENCFF474BTD	DNase-seq	HAP-1
ENCFF441DMR	ChIP-seq	HepG2	SNRNP70-human
ENCFF482AIR	ChIP-seq	neural cell	H2AFZ-human
ENCFF243XHX	ChIP-seq	stomach	EP300-human
ENCFF994WPN	ChIP-seq	K562	SAFB2-human
ENCFF609LOZ	ChIP-seq	K562	NONO-human
ENCFF805GLK	ChIP-seq	PC-3	EZH2-human
ENCFF908NXJ	ChIP-seq	GM12878	ZZZ3-human
ENCFF035UIJ	ChIP-seq	transverse colon	EP300-human
ENCFF393NLP	ChIP-seq	H9	H3K9me3-human
ENCFF131TVY	ChIP-seq	hepatocyte	EZH2phosphoT487-human
ENCFF431CEH	ChIP-seq	GM23338	POU5F1-human
ENCFF603ZQN	DNase-seq	HAP-1
ENCFF220SFO	ChIP-seq	A673	EZH2-human
ENCFF483OPS	ChIP-seq	K562	U2AF2-human
ENCFF411LEJ	ChIP-seq	neural cell	POLR2AphosphoS5-human
ENCFF978ZDT	ChIP-seq	SU-DHL-6	H3K9me2-human
ENCFF085JGE	DNase-seq	HAP-1
ENCFF456VQO	ChIP-seq	HepG2	HNRNPUL1-human
ENCFF452BDW	ChIP-seq	GM12878	CUX1-human
ENCFF229FTN	ChIP-seq	HepG2	HNRNPUL1-human
ENCFF925BZG	ChIP-seq	OCI-LY7	EZH2phosphoT487-human
ENCFF234WHY	ChIP-seq	K562	RBM17-human
ENCFF187JST	ChIP-seq	Loucy	H3K9me2-human
ENCFF843TJJ	ChIP-seq	HEK293	eGFP-ZBTB49-human
ENCFF435MRA	DNase-seq	SK-N-DZ
ENCFF405OQJ	ChIP-seq	MCF-7	H3K27me3-human
ENCFF327LZT	ChIP-seq	body of pancreas	H3K9me3-human
ENCFF272ARC	ChIP-seq	SH-SY5Y	GATA3-human
ENCFF113YPN	ChIP-seq	GM12878	TBP-human
ENCFF187DOI	ChIP-seq	MCF-7	CSDE1-human
ENCFF693FFA	DNase-seq	bipolar neuron
ENCFF568NCD	ChIP-seq	HepG2	SNRNP70-human
ENCFF444GOV	ChIP-seq	PC-3	H3K27me3-human
ENCFF844JHU	ChIP-seq	MCF-7	CSDE1-human
ENCFF774HWT	DNase-seq	SK-N-DZ
ENCFF894KGN	ChIP-seq	A673	H3K27me3-human
ENCFF998UCX	ChIP-seq	HCT116	H4K20me1-human
ENCFF497PRX	ChIP-seq	neural cell	H3K9me2-human
ENCFF666PHA	ChIP-seq	A673	H3K4me1-human
ENCFF271PVK	ChIP-seq	GM12878	IRF3-human
ENCFF031DVG	ChIP-seq	SK-N-SH	RCOR1-human
ENCFF941MND	ChIP-seq	HCT116	EZH2phosphoT487-human
ENCFF192IFJ	ChIP-seq	K562	FUS-human
ENCFF351PHF	ChIP-seq	SK-N-SH	H3K9me2-human
ENCFF582UCY	ChIP-seq	PC-3	EZH2phosphoT487-human
ENCFF994MOY	ChIP-seq	KMS-11	H3K9me2-human
ENCFF045IZP	ChIP-seq	HeLa-S3	SUPT20H-human
ENCFF151EFN	ChIP-seq	SK-N-MC	H3K27ac-human
ENCFF265NZD	ChIP-seq	LNCAP	CTCF-human
ENCFF624REB	ChIP-seq	HepG2	BCLAF1-human
ENCFF601EJI	ChIP-seq	A673	H3K27me3-human
ENCFF253KPM	ChIP-seq	K562	HNRNPH1-human
ENCFF595QWI	ChIP-seq	PC-3	H3K27me3-human
ENCFF696QFR	ChIP-seq	LNCAP	CTCF-human
ENCFF198BVJ	ChIP-seq	thyroid gland	H3K36me3-human
ENCFF406ZDS	ChIP-seq	neural cell	RAD21-human
ENCFF837MEB	ChIP-seq	MM.1S	H3K9me3-human
ENCFF890KMK	ChIP-seq	OCI-LY1	H4K20me1-human
ENCFF625DLL	ChIP-seq	K562	U2AF2-human
ENCFF717LPP	ChIP-seq	K562	DROSHA-human
ENCFF010UIT	ChIP-seq	HeLa-S3	SUPT20H-human
ENCFF545XJL	ChIP-seq	MM.1S	H3K9me3-human
ENCFF350IOX	ChIP-seq	GM12878	NFYB-human
ENCFF282NPF	ChIP-seq	bipolar neuron	H3K4me1-human
ENCFF692CDD	ChIP-seq	HCT116	EZH2phosphoT487-human
ENCFF135DYG	DNase-seq	bipolar neuron
ENCFF356UKE	ChIP-seq	GM12878	ETV6-human
ENCFF259GGN	ChIP-seq	K562	CBX8-human
ENCFF985UBC	ChIP-seq	K562	SAFB2-human
ENCFF257HFC	ChIP-seq	upper lobe of left lung	H3K27me3-human
ENCFF334CAD	ChIP-seq	neural cell	H3K9me2-human
ENCFF556OSI	DNase-seq	limb
ENCFF593TJL	ChIP-seq	HepG2	BCLAF1-human
ENCFF444QJT	ChIP-seq	OCI-LY7	EZH2phosphoT487-human
ENCFF310ZLH	ChIP-seq	radial glial cell	H3K4me1-human
ENCFF576UZR	ChIP-seq	PC-3	H3K27me3-human
ENCFF513UXU	ChIP-seq	MCF-7	EZH2phosphoT487-human
ENCFF196XDI	DNase-seq	HAP-1
ENCFF780SRO	ChIP-seq	A673	H3K27me3-human
ENCFF915XVA	ChIP-seq	Panc1	H3K27me3-human
ENCFF695SDJ	ChIP-seq	K562	STAT1-human
ENCFF355JHZ	DNase-seq	HAP-1
ENCFF853YEV	ChIP-seq	PC-3	EZH2phosphoT487-human
ENCFF409EFR	ChIP-seq	SK-N-MC	H3K27ac-human
ENCFF599BDQ	ChIP-seq	Panc1	H3K27me3-human
ENCFF673TND	ChIP-seq	MCF-7	MTA2-human
ENCFF253IKF	ChIP-seq	HepG2	SNRNP70-human
ENCFF881ZSX	ChIP-seq	GM12878	CUX1-human
ENCFF750ZEF	ChIP-seq	hepatocyte	H3K9me2-human
ENCFF678BIU	ChIP-seq	GM12878	IRF3-human
ENCFF078LFQ	ChIP-seq	K562	SFPQ-human
ENCFF734XYJ	ChIP-seq	HCT116	EZH2phosphoT487-human
ENCFF521FVU	ChIP-seq	MCF-7	EZH2-human
ENCFF849UJR	ChIP-seq	A549	SREBF2-human
ENCFF446MPR	ChIP-seq	GM12878	EP300-human
ENCFF069FUJ	DNase-seq	HAP-1
ENCFF415VFS	ChIP-seq	K562	SAFB-human
ENCFF594MZL	ChIP-seq	cardiac muscle cell	H3K9me3-human
ENCFF175OER	ChIP-seq	H1-hESC	BCL11A-human
ENCFF912DOL	ChIP-seq	neural cell	H3K9me2-human
ENCFF159CMK	ChIP-seq	KMS-11	H3K9me2-human
ENCFF789SAI	DNase-seq	middle frontal gyrus
ENCFF707NDG	ChIP-seq	SK-N-SH	CHD2-human
ENCFF232WSQ	ChIP-seq	SK-N-SH	H3K9me2-human
ENCFF640LEB	ChIP-seq	SK-N-SH	EZH2phosphoT487-human
ENCFF747VIZ	ChIP-seq	PC-3	H3K27me3-human
ENCFF991SFM	ChIP-seq	bipolar neuron	H3K4me1-human
ENCFF325GEB	ChIP-seq	neural cell	H3K27ac-human
ENCFF706ONY	ChIP-seq	K562	HNRNPH1-human
ENCFF822WFQ	ChIP-seq	K562	U2AF2-human
ENCFF719NRS	ChIP-seq	thyroid gland	H3K36me3-human
ENCFF625VEV	ChIP-seq	K562	RBM17-human
ENCFF155LWQ	ChIP-seq	A673	EZH2-human
ENCFF567WYM	ChIP-seq	neural cell	RAD21-human
ENCFF158NHJ	DNase-seq	bipolar neuron
ENCFF187VWY	DNase-seq	HAP-1
ENCFF843WIQ	ChIP-seq	MCF-7	H3K9me2-human
ENCFF690BQH	ChIP-seq	HEK293	eGFP-ZNF510-human
ENCFF069MVV	ChIP-seq	radial glial cell	H3K4me1-human
ENCFF370WUU	ChIP-seq	K562	IRF1-human
ENCFF342EPY	ChIP-seq	HEK293	eGFP-ZNF174-human
ENCFF870ZAW	DNase-seq	HAP-1
ENCFF025ZWJ	ChIP-seq	K562	IRF1-human
ENCFF590AZG	ChIP-seq	K562	RBM17-human
ENCFF641QDG	ChIP-seq	HEK293	eGFP-GLI2-human
ENCFF898FAQ	ChIP-seq	K562	eGFP-ZNF740-human
ENCFF168INE	ChIP-seq	liver	NR2F2-human
ENCFF290CCX	ChIP-seq	K562	eGFP-NFE2L1-human
ENCFF677QYW	ChIP-seq	RWPE1	CTCF-human
ENCFF305ASW	ChIP-seq	MCF-7	H3K27me3-human
ENCFF971NUS	ChIP-seq	HeLa-S3	UBTF-human
ENCFF151QZZ	ChIP-seq	MCF-7	H3K27me3-human
ENCFF001WSR	DNase-seq	SK-N-MC
ENCFF790CEE	ChIP-seq	K562	AGO1-human
ENCFF679VBK	ChIP-seq	Loucy	H3K9me2-human
ENCFF803SFG	ChIP-seq	GM12878	CUX1-human
ENCFF879FJY	ChIP-seq	K562	IRF1-human
ENCFF450ORR	ChIP-seq	MCF-7	H3K9me2-human
ENCFF273HJB	ChIP-seq	MCF-7	EZH2phosphoT487-human
ENCFF677EHH	ChIP-seq	K562	SAFB-human
ENCFF274PNL	ChIP-seq	SK-N-MC	H3K27ac-human
ENCFF657EZC	ChIP-seq	HepG2	SRSF4-human
ENCFF517QNU	ChIP-seq	K562	IRF1-human
ENCFF854MYR	ChIP-seq	K562	DROSHA-human
ENCFF351HSM	ChIP-seq	K562	HNRNPH1-human
ENCFF052EPC	ChIP-seq	GM12878	TBP-human
ENCFF043HEN	ChIP-seq	liver	NR2F2-human
ENCFF112VKY	ChIP-seq	HepG2	FUS-human
ENCFF671LMY	ChIP-seq	liver	NR2F2-human
ENCFF815EZY	ChIP-seq	MCF-7	LARP7-human
ENCFF290NCZ	ChIP-seq	HEK293	eGFP-ZNF843-human
ENCFF486IPS	ChIP-seq	liver	NR2F2-human
ENCFF310CYQ	ChIP-seq	SK-N-SH	RCOR1-human
ENCFF671DTY	ChIP-seq	H1-hESC	MAFK-human
ENCFF054XIU	ChIP-seq	MCF-7	H3K27me3-human
ENCFF711NWL	ChIP-seq	K562	NFYA-human
ENCFF839EPV	ChIP-seq	MCF-7	NFXL1-human
ENCFF316QNH	DNase-seq	bipolar neuron
ENCFF854CCF	ChIP-seq	K562	ZNF274-human
ENCFF644TNS	ChIP-seq	K562	FUS-human
ENCFF946SYP	ChIP-seq	H1-hESC	SIX5-human
ENCFF605AVV	ChIP-seq	RWPE1	CTCF-human
ENCFF011UPW	ChIP-seq	bipolar neuron	H3K4me1-human
ENCFF467GRI	ChIP-seq	K562	IRF1-human
ENCFF429WXC	ChIP-seq	GM12878	EP300-human
ENCFF014MFB	ChIP-seq	HCT116	EZH2-human
ENCFF433ITJ	ChIP-seq	MCF-7	EZH2-human
ENCFF471IMS	ChIP-seq	HEK293	eGFP-ZNF174-human
ENCFF804AVM	ChIP-seq	breast epithelium	EP300-human
ENCFF432YGS	ChIP-seq	MCF-7	H3K27me3-human
ENCFF846FXF	ChIP-seq	K562	IRF1-human
ENCFF940ITK	ChIP-seq	adrenal gland	H3K36me3-human
ENCFF607JOX	ChIP-seq	Loucy	H3K27me3-human
ENCFF677RGJ	ChIP-seq	A673	H3K4me1-human
ENCFF350CSY	DNase-seq	HAP-1
ENCFF611RXG	ChIP-seq	hepatocyte	H3K9me2-human
ENCFF981ETO	ChIP-seq	MCF-7	COPS2-human
ENCFF502JYT	ChIP-seq	GM12878	NRF1-human
ENCFF702RVC	ChIP-seq	bipolar neuron	H3K4me1-human
ENCFF724ZSR	ChIP-seq	PC-3	EZH2phosphoT487-human
ENCFF222CSK	ChIP-seq	endothelial cell of umbilical vein	GATA2-human
ENCFF797HUX	ChIP-seq	HepG2	TOE1-human
ENCFF319MWF	ChIP-seq	GM12878	E2F4-human
ENCFF530LEM	ChIP-seq	K562	FUS-human
ENCFF186ZMA	ChIP-seq	HEK293	eGFP-ZNF577-human
ENCFF457WBU	ChIP-seq	GM12878	ELK1-human
ENCFF949EAE	ChIP-seq	HepG2	TCF12-human
ENCFF248VST	ChIP-seq	GM12878	EBF1-human
ENCFF370UMM	ChIP-seq	MM.1S	EZH2phosphoT487-human
ENCFF122YOI	ChIP-seq	mid-neurogenesis radial glial cells	H3K27me3-human
ENCFF181OFO	ChIP-seq	MM.1S	H3K9me3-human
ENCFF182ANX	ChIP-seq	K562	SFPQ-human
ENCFF231HAY	DNase-seq	occipital lobe
ENCFF808RKL	ChIP-seq	liver	GABPA-human
ENCFF525KJR	DNase-seq	SK-N-DZ
ENCFF824PBX	ChIP-seq	OCI-LY3	EZH2phosphoT487-human
ENCFF282XFW	ChIP-seq	KMS-11	H3K9me2-human
ENCFF887XGB	ChIP-seq	stomach	EP300-human
ENCFF749COB	ChIP-seq	adrenal gland	H3K36me3-human
ENCFF138QJZ	ChIP-seq	MM.1S	EZH2-human
ENCFF767GKW	ChIP-seq	K562	JUN-human
ENCFF063HEH	ChIP-seq	K562	JUN-human
ENCFF725JDK	ChIP-seq	MM.1S	EZH2-human
ENCFF789ECC	ChIP-seq	neuroepithelial stem cell	H3K36me3-human
ENCFF069LAN	ChIP-seq	cardiac muscle cell	H3K9me3-human
ENCFF920BWA	ChIP-seq	K562	IRF1-human
ENCFF546HCW	ChIP-seq	mammary epithelial cell	H4K20me1-human
ENCFF599UGJ	ChIP-seq	HepG2	FUS-human
ENCFF390PTY	ChIP-seq	K562	IRF1-human
ENCFF640MOW	ChIP-seq	HepG2	TARDBP-human
ENCFF923FKQ	ChIP-seq	OCI-LY1	H2AFZ-human
ENCFF592ZJD	ChIP-seq	hepatocyte	H3K9me2-human
ENCFF883CRS	ChIP-seq	H1-hESC	SIX5-human
ENCFF065CJT	ChIP-seq	K562	eGFP-NFE2L1-human
ENCFF313QUR	ChIP-seq	Karpas-422	H3K9me3-human
ENCFF351IWE	ChIP-seq	adrenal gland	H3K9me3-human
ENCFF192SZH	ChIP-seq	K562	eGFP-NFE2L1-human
ENCFF390APJ	ChIP-seq	HEK293	eGFP-ZNF843-human
ENCFF434CQV	ChIP-seq	GM12878	IRF3-human
ENCFF083ZXX	ChIP-seq	HepG2	SRSF9-human
ENCFF291RVB	ChIP-seq	HepG2	PHF8-human
ENCFF971VJZ	ChIP-seq	K562	RBM15-human
ENCFF314VOK	ChIP-seq	liver	GABPA-human
ENCFF745WFD	ChIP-seq	Panc1	H3K27me3-human
ENCFF371JLL	ChIP-seq	H1-hESC	REST-human
ENCFF414JVR	ChIP-seq	HepG2	ATF3-human
ENCFF154OXO	ChIP-seq	K562	DROSHA-human
ENCFF628ZZL	ChIP-seq	GM12878	RFX5-human
ENCFF839VSW	ChIP-seq	GM12878	ELK1-human
ENCFF440OBY	ChIP-seq	GM12878	MAZ-human
ENCFF270RLY	ChIP-seq	GM12878	EP300-human
ENCFF214BMQ	ChIP-seq	HepG2	SRSF4-human
ENCFF002CYL	ChIP-seq	K562	GTF3C2-human
ENCFF623FWU	DNase-seq	bipolar neuron
ENCFF266RBJ	ChIP-seq	HepG2	TOE1-human
ENCFF776GTW	ChIP-seq	GM12878	MXI1-human
ENCFF124YWT	ChIP-seq	H9	H3K9me3-human
ENCFF396VHM	ChIP-seq	H1-hESC	CBX8-human
ENCFF107IVH	ChIP-seq	Loucy	EZH2phosphoT487-human
ENCFF720HMJ	ChIP-seq	HEK293	eGFP-ZSCAN5C-human
ENCFF905USH	ChIP-seq	HCT116	EZH2-human
ENCFF814THZ	ChIP-seq	MCF-7	COPS2-human
ENCFF690XME	ChIP-seq	K562	SRSF9-human
ENCFF671NLJ	ChIP-seq	K562	SFPQ-human
ENCFF263EYR	ChIP-seq	LNCAP	CTCF-human
ENCFF989VGU	ChIP-seq	MM.1S	EZH2phosphoT487-human
ENCFF318RHH	ChIP-seq	GM12878	STAT3-human
ENCFF957ZSV	ChIP-seq	bipolar neuron	EZH2phosphoT487-human
ENCFF610HTV	ChIP-seq	MCF-7	NFRKB-human
ENCFF246YPT	ChIP-seq	HepG2	NONO-human
ENCFF256WVT	ChIP-seq	PC-3	H3K9me2-human
ENCFF040TAT	ChIP-seq	neural cell	SMC3-human
ENCFF864QJF	ChIP-seq	HepG2	NRF1-human
ENCFF586MTZ	ChIP-seq	HEK293	eGFP-ZNF350-human
ENCFF499CWW	ChIP-seq	B cell	EZH2-human
ENCFF128GGA	ChIP-seq	GM12878	E2F4-human
ENCFF946WNX	ChIP-seq	mid-neurogenesis radial glial cells	H3K4me1-human
ENCFF836QOM	ChIP-seq	SU-DHL-6	H4K20me1-human
ENCFF067FOD	ChIP-seq	neural cell	SMC3-human
ENCFF084ORS	ChIP-seq	HEK293	eGFP-ZNF174-human
ENCFF902JQV	ChIP-seq	HEK293	eGFP-ZNF768-human
ENCFF583XLS	ChIP-seq	GM12878	EBF1-human
ENCFF912ZTV	ChIP-seq	A549	H3K27me3-human
ENCFF905EBM	ChIP-seq	MM.1S	EZH2-human
ENCFF234MVI	ChIP-seq	MCF-7	DDX20-human
ENCFF782VWT	ChIP-seq	HCT116	EZH2-human
ENCFF625LUF	ChIP-seq	HepG2	TARDBP-human
ENCFF577OXM	ChIP-seq	HEK293	TRIM28-human
ENCFF858CRA	ChIP-seq	thyroid gland	H3K27me3-human
ENCFF457PCA	ChIP-seq	neural progenitor cell	EZH2phosphoT487-human
ENCFF372HWW	ChIP-seq	cardiac muscle cell	H3K4me1-human
ENCFF824VGN	ChIP-seq	GM12878	ZNF384-human
ENCFF270KIL	ChIP-seq	SK-N-MC	H3K27ac-human
ENCFF535FRY	ChIP-seq	erythroblast	GATA1-human
ENCFF275VNL	ChIP-seq	K562	SRSF1-human
ENCFF603MKX	ChIP-seq	GM12878	MXI1-human
ENCFF796TTQ	ChIP-seq	OCI-LY3	EZH2phosphoT487-human
ENCFF878IXX	ChIP-seq	K562	CBX8-human
ENCFF780FQB	ChIP-seq	MCF-7	MNT-human
ENCFF475OYN	ChIP-seq	Karpas-422	H3K9me2-human
ENCFF255JYC	ChIP-seq	MCF-7	LARP7-human
ENCFF578GCS	ChIP-seq	GM12878	ETV6-human
ENCFF723VGS	ChIP-seq	GM12878	IKZF1-human
ENCFF063ECO	ChIP-seq	GM12878	ZZZ3-human
ENCFF257FNC	ChIP-seq	K562	JUN-human
ENCFF830CSU	ChIP-seq	neural cell	RAD21-human
ENCFF668SRV	ChIP-seq	SK-N-SH	RFX5-human
ENCFF017WDB	ChIP-seq	OCI-LY1	EZH2-human
ENCFF373KHY	ChIP-seq	SU-DHL-6	H3K9me3-human
ENCFF001WSP	DNase-seq	SK-N-MC
ENCFF553DKF	ChIP-seq	HepG2	SRSF4-human
ENCFF470PIP	ChIP-seq	B cell	H3K27me3-human
ENCFF571QFG	ChIP-seq	smooth muscle cell	H3K4me1-human
ENCFF151HMH	ChIP-seq	HEK293	eGFP-ZNF10-human
ENCFF980ENB	ChIP-seq	K562	AGO1-human
ENCFF376HAO	ChIP-seq	A673	H3K4me1-human
ENCFF407UZQ	ChIP-seq	Loucy	EZH2phosphoT487-human
ENCFF453YFD	ChIP-seq	GM12878	TBL1XR1-human
ENCFF262SHR	ChIP-seq	Loucy	EZH2phosphoT487-human
ENCFF865JLD	ChIP-seq	MM.1S	EZH2phosphoT487-human
ENCFF211SUY	ChIP-seq	GM12878	STAT3-human
ENCFF952XRR	DNase-seq	tongue
ENCFF035VDP	ChIP-seq	HepG2	CBX2-human
ENCFF318HRX	ChIP-seq	K562	SMARCB1-human
ENCFF393ZWF	ChIP-seq	neural progenitor cell	H3K4me1-human
ENCFF745TRP	ChIP-seq	GM12878	ZNF384-human
ENCFF965BIL	ChIP-seq	skeletal muscle myoblast	EZH2-human
ENCFF801WBW	ChIP-seq	skeletal muscle myoblast	EZH2-human
ENCFF578WGS	ChIP-seq	H1-hESC	KDM5A-human
ENCFF255ARD	ChIP-seq	HCT116	H3K27me3-human
ENCFF014UVA	ChIP-seq	HEK293	eGFP-ZNF577-human
ENCFF924OFW	ChIP-seq	MCF-7	NFRKB-human
ENCFF922ONM	ChIP-seq	HepG2	FUS-human
ENCFF358ADA	ChIP-seq	suprapubic skin	EP300-human
ENCFF208MYK	ChIP-seq	HepG2	TCF12-human
ENCFF539VNF	ChIP-seq	cardiac muscle cell	H3K4me1-human
ENCFF028UBX	ChIP-seq	HEK293T	LEF1-human
ENCFF787GZZ	ChIP-seq	HEK293	eGFP-ZNF214-human
ENCFF007UID	ChIP-seq	GM12878	MAZ-human
ENCFF441TSO	ChIP-seq	GM12878	SIN3A-human
ENCFF551KZV	ChIP-seq	HEK293	eGFP-ZNF132-human
ENCFF868JZD	ChIP-seq	HEK293	eGFP-ZNF34-human
ENCFF286OEN	ChIP-seq	SU-DHL-6	H3K9me2-human
ENCFF832BPN	ChIP-seq	GM12878	EP300-human
ENCFF755RMC	ChIP-seq	B cell	EZH2-human
ENCFF001WZE	ChIP-seq	cardiac mesoderm	H3K27me3-human
ENCFF978OGV	ChIP-seq	SK-N-SH	EZH2phosphoT487-human
ENCFF170DYF	ChIP-seq	HepG2	NONO-human
ENCFF402BHJ	DNase-seq	embryonic facial prominence
ENCFF977TIL	ChIP-seq	LNCAP	CTCF-human
ENCFF502WVO	ChIP-seq	OCI-LY7	EZH2phosphoT487-human
ENCFF482QCD	ChIP-seq	H1-hESC	NANOG-human
ENCFF664JPQ	ChIP-seq	Karpas-422	H3K9me2-human
ENCFF859ZJJ	ChIP-seq	Loucy	H3F3A-human
ENCFF646DRT	ChIP-seq	SH-SY5Y	GATA3-human
ENCFF228HWO	ChIP-seq	K562	SRSF1-human
ENCFF191KLS	ChIP-seq	K562	AGO1-human
ENCFF513SAI	ChIP-seq	HeLa-S3	SUPT20H-human
ENCFF049YRJ	ChIP-seq	Loucy	H3F3A-human
ENCFF634NTU	ChIP-seq	HEK293	eGFP-GLI2-human
ENCFF464WVN	ChIP-seq	bipolar neuron	H3K4me2-human
ENCFF304VXR	ChIP-seq	GM12878	GABPA-human
ENCFF311CAL	ChIP-seq	neural progenitor cell	H3K27ac-human
ENCFF907MBG	ChIP-seq	H1-hESC	SUZ12-human
ENCFF252AKV	ChIP-seq	SK-N-SH	EZH2phosphoT487-human
ENCFF895NJW	ChIP-seq	OCI-LY3	EZH2phosphoT487-human
ENCFF029ZPV	ChIP-seq	HCT116	H3K27me3-human
ENCFF169ZKI	ChIP-seq	K562	SRSF9-human
ENCFF555YAB	ChIP-seq	liver	FOXA2-human
ENCFF343EFL	ChIP-seq	PC-3	H3K9me2-human
ENCFF632WHJ	ChIP-seq	GM12878	EP300-human
ENCFF784PDY	ChIP-seq	Karpas-422	H3K27me3-human
ENCFF381NIE	ChIP-seq	GM12878	RFX5-human
ENCFF354WUJ	ChIP-seq	GM12878	BHLHE40-human
ENCFF127HJI	DNase-seq	tongue
ENCFF191NQS	ChIP-seq	GM12878	E2F4-human
ENCFF754CVA	ChIP-seq	HEK293	eGFP-ZNF747-human
ENCFF461RDS	ChIP-seq	HEK293T	LEF1-human
ENCFF491NVT	ChIP-seq	GM12878	SIX5-human
ENCFF488KHJ	ChIP-seq	bipolar neuron	EZH2phosphoT487-human
ENCFF532HJO	ChIP-seq	H1-hESC	CHD7-human
ENCFF613CRP	ChIP-seq	neural cell	H3F3A-human
ENCFF902GTD	ChIP-seq	adrenal gland	H3K36me3-human
ENCFF544TJM	ChIP-seq	cardiac muscle cell	H3K4me1-human
ENCFF695DKI	ChIP-seq	SK-N-SH	RFX5-human
ENCFF658SVX	ChIP-seq	K562	U2AF1-human
ENCFF503JVU	ChIP-seq	HepG2	CBX2-human
ENCFF272ULK	ChIP-seq	K562	FIP1L1-human
ENCFF723MLM	ChIP-seq	HepG2	PHF8-human
ENCFF572LJS	ChIP-seq	HepG2	NONO-human
ENCFF618BDU	ChIP-seq	HEK293T	FOXM1-human
ENCFF419TOT	ChIP-seq	OCI-LY1	EZH2-human
ENCFF943HTN	ChIP-seq	HEK293	eGFP-PRDM4-human
ENCFF875HGQ	ChIP-seq	vagina	POLR2AphosphoS5-human
ENCFF077UDW	ChIP-seq	HepG2	KDM5A-human
ENCFF829NXG	ChIP-seq	K562	JUN-human
ENCFF811QWR	ChIP-seq	K562	TRIM28-human
ENCFF941AZB	ChIP-seq	GM12878	TBL1XR1-human
ENCFF013FRI	DNase-seq	occipital lobe
ENCFF270DBZ	ChIP-seq	neural progenitor cell	H3K4me1-human
ENCFF690KLI	ChIP-seq	K562	NFYA-human
ENCFF430CBL	ChIP-seq	K562	PHF8-human
ENCFF759WEY	ChIP-seq	OCI-LY1	H2AFZ-human
ENCFF930CDD	ChIP-seq	SU-DHL-6	EZH2phosphoT487-human
ENCFF993TLL	ChIP-seq	neural progenitor cell	H3K4me1-human
ENCFF916MQB	ChIP-seq	K562	GATA1-human
ENCFF473NOQ	ChIP-seq	K562	U2AF1-human
ENCFF599QYZ	ChIP-seq	HEK293	eGFP-YY1-human
ENCFF404LWH	DNase-seq	brain
ENCFF341OFU	ChIP-seq	K562	FIP1L1-human
ENCFF047WZX	ChIP-seq	GM12878	YY1-human
ENCFF539MLU	ChIP-seq	DOHH2	EZH2phosphoT487-human
ENCFF995CTV	ChIP-seq	PC-3	H3K9me3-human
ENCFF467EXO	ChIP-seq	K562	PCBP2-human
ENCFF691RYI	ChIP-seq	DOHH2	EZH2phosphoT487-human
ENCFF474LJV	ChIP-seq	OCI-LY1	EZH2-human
ENCFF379IZI	ChIP-seq	GM12878	GABPA-human
ENCFF764ZHV	ChIP-seq	K562	RBM15-human
ENCFF587UQZ	ChIP-seq	endothelial cell of umbilical vein	FOS-human
ENCFF669BPX	ChIP-seq	K562	eGFP-ZNF740-human
ENCFF815GPU	ChIP-seq	SK-N-MC	EZH2-human
ENCFF208WDH	ChIP-seq	A549	CBX8-human
ENCFF562LQW	ChIP-seq	GM12878	NRF1-human
ENCFF815REN	ChIP-seq	PC-3	H3K9me2-human
ENCFF474MWR	ChIP-seq	bipolar neuron	H3K4me2-human
ENCFF051XDB	ChIP-seq	HEK293	eGFP-ZNF132-human
ENCFF935HJA	ChIP-seq	HEK293	eGFP-ZNF331-human
ENCFF818TBG	ChIP-seq	A549	CBX8-human
ENCFF234GQW	ChIP-seq	K562	GATA1-human
ENCFF087CPK	ChIP-seq	Loucy	H3F3A-human
ENCFF906FFH	ChIP-seq	GM12878	RCOR1-human
ENCFF173BHD	ChIP-seq	OCI-LY1	H3F3A-human
ENCFF972ILN	ChIP-seq	liver	FOXA1-human
ENCFF873CLE	ChIP-seq	K562	STAT1-human
ENCFF965JJU	DNase-seq	SK-N-DZ
ENCFF581ONV	ChIP-seq	Karpas-422	H3K27me3-human
ENCFF728DBX	ChIP-seq	K562	H3K27me3-human
ENCFF701HCP	ChIP-seq	H1-hESC	RXRA-human
ENCFF600NIF	ChIP-seq	MCF-7	MNT-human
ENCFF222MCF	ChIP-seq	K562	SRSF9-human
ENCFF927WFK	ChIP-seq	GM12878	ESRRA-human
ENCFF133YMX	ChIP-seq	liver	NR2F2-human
ENCFF940CQO	ChIP-seq	HepG2	TOE1-human
ENCFF715GDR	ChIP-seq	HEK293T	ARNT-human
ENCFF507JPU	ChIP-seq	K562	BRCA1-human
ENCFF228ORA	ChIP-seq	K562	eGFP-ZNF354B-human
ENCFF097DVZ	ChIP-seq	GM12878	EBF1-human
ENCFF730DRK	ChIP-seq	K562	RBM14-human
ENCFF363RKC	ChIP-seq	liver	FOXA1-human
ENCFF605EZB	ChIP-seq	K562	JUN-human
ENCFF800PUH	ChIP-seq	GM12878	CHD1-human
ENCFF052OWI	ChIP-seq	K562	JUN-human
ENCFF332JOV	ChIP-seq	GM12878	JUNB-human
ENCFF016WHL	ChIP-seq	K562	PCBP2-human
ENCFF482XGS	ChIP-seq	hepatocyte	EZH2-human
ENCFF650KWX	ChIP-seq	HepG2	BCLAF1-human
ENCFF924QYS	ChIP-seq	SU-DHL-6	EZH2phosphoT487-human
ENCFF405MPR	ChIP-seq	cardiac muscle cell	H3K4me1-human
ENCFF283VJO	ChIP-seq	H1-hESC	EGR1-human
ENCFF593EHO	ChIP-seq	GM12878	NFXL1-human
ENCFF001UCB	ChIP-seq	H1-hESC	POU5F1-human
ENCFF906ESV	ChIP-seq	HepG2	EP300-human
ENCFF223FON	ChIP-seq	MCF-7	CSDE1-human
ENCFF657QUD	ChIP-seq	HepG2	TARDBP-human
ENCFF733OTG	ChIP-seq	Karpas-422	H3K9me3-human
ENCFF450DKI	ChIP-seq	HEK293	eGFP-ZNF350-human
ENCFF313NGV	ChIP-seq	OCI-LY1	H3F3A-human
ENCFF533JRR	ChIP-seq	K562	SRSF1-human
ENCFF325TSC	ChIP-seq	K562	RBM15-human
ENCFF893LMP	ChIP-seq	SK-N-SH	TAF1-human
ENCFF422YAW	ChIP-seq	HEK293	eGFP-ZNF221-human
ENCFF842DAK	ChIP-seq	MCF-7	NFXL1-human
ENCFF903KIH	ChIP-seq	liver	TAF1-human
ENCFF141MCC	ChIP-seq	HEK293T	FOXM1-human
ENCFF661IHD	ChIP-seq	HepG2	TCF12-human
ENCFF573QSE	ChIP-seq	K562	SMARCB1-human
ENCFF275EOL	DNase-seq	middle frontal gyrus
ENCFF744SPK	ChIP-seq	Karpas-422	H3K9me3-human
ENCFF436KCV	ChIP-seq	K562	JUN-human
ENCFF577FKU	ChIP-seq	HCT116	H3K9me3-human
ENCFF181XHB	ChIP-seq	B cell	H3K36me3-human
ENCFF371XXQ	ChIP-seq	A549	TAF1-human
ENCFF697FHS	ChIP-seq	Panc1	H3K36me3-human
ENCFF605EQP	ChIP-seq	H1-hESC	SRF-human
ENCFF772ZNX	ChIP-seq	PC-3	H3K9me3-human
ENCFF849XOM	ChIP-seq	K562	eGFP-ZNF354B-human
ENCFF622FPS	ChIP-seq	K562	STAT1-human
ENCFF352QMZ	ChIP-seq	GM12878	SIN3A-human
ENCFF101JCE	ChIP-seq	SK-N-SH	JUND-human
ENCFF575POH	ChIP-seq	Parathyroid adenoma	H3K9me3-human
ENCFF453FOJ	ChIP-seq	HepG2	HDAC6-human
ENCFF277OHH	ChIP-seq	HEK293	eGFP-ZNF132-human
ENCFF266KLW	ChIP-seq	liver	NR2F2-human
ENCFF363SUO	ChIP-seq	HepG2	HDAC6-human
ENCFF192NOU	ChIP-seq	liver	NR2F2-human
ENCFF159YHL	ChIP-seq	OCI-LY1	H2AFZ-human
ENCFF428CYD	ChIP-seq	HEK293	eGFP-ZNF449-human
ENCFF014JMW	ChIP-seq	liver	NR2F2-human
ENCFF128NOD	ChIP-seq	K562	SRSF7-human
ENCFF866YBG	ChIP-seq	SK-N-SH	JUND-human
ENCFF139FWO	ChIP-seq	HEK293T	ARNT-human
ENCFF598COF	ChIP-seq	Ishikawa	CTCF-human
ENCFF305MUT	ChIP-seq	Ishikawa	CTCF-human
ENCFF871OPM	ChIP-seq	K562	RBM14-human
ENCFF819BDT	ChIP-seq	PC-9	EZH2-human
ENCFF287WRJ	ChIP-seq	Panc1	TCF7L2-human
ENCFF934BOE	ChIP-seq	K562	RBM34-human
ENCFF711KLW	ChIP-seq	neural progenitor cell	EZH2phosphoT487-human
ENCFF493YRO	ChIP-seq	H1-hESC	SIX5-human
ENCFF194TDU	ChIP-seq	SK-N-SH	MXI1-human
ENCFF002CJF	ChIP-seq	H1-hESC	POU5F1-human
ENCFF407JBN	ChIP-seq	liver	TAF1-human
ENCFF521MOS	ChIP-seq	K562	SIX5-human
ENCFF620FTP	ChIP-seq	HEK293	eGFP-ZNF34-human
ENCFF692VTI	ChIP-seq	GM12878	SIN3A-human
ENCFF512QTF	ChIP-seq	GM12878	BHLHE40-human
ENCFF311XFB	ChIP-seq	endothelial cell of umbilical vein	GATA2-human
ENCFF838LKB	ChIP-seq	K562	HNRNPL-human
ENCFF144QTJ	ChIP-seq	K562	RBM34-human
ENCFF948OFI	ChIP-seq	K562	U2AF1-human
ENCFF607FHS	ChIP-seq	OCI-LY7	CTCF-human
ENCFF375HRI	ChIP-seq	GM12878	CHD1-human
ENCFF656XHS	ChIP-seq	PC-9	EZH2-human
ENCFF294GPL	ChIP-seq	GM12878	JUNB-human
ENCFF019QBS	ChIP-seq	OCI-LY1	H3F3A-human
ENCFF322ADA	ChIP-seq	A549	CBX2-human
ENCFF355WZV	ChIP-seq	MM.1S	EZH2-human
ENCFF158NKC	ChIP-seq	neural progenitor cell	H3K4me1-human
ENCFF037TEH	ChIP-seq	K562	SRSF7-human
ENCFF823IOL	ChIP-seq	MCF-7	H3K9me2-human
ENCFF679JWK	ChIP-seq	A549	CBX2-human
ENCFF947XIL	ChIP-seq	SU-DHL-6	EZH2phosphoT487-human
ENCFF923FBF	ChIP-seq	K562	eGFP-POLR2H-human
ENCFF059VOH	ChIP-seq	radial glial cell	H3K9me3-human
ENCFF647BJJ	ChIP-seq	HEK293	eGFP-ZNF34-human
ENCFF875DOP	ChIP-seq	MCF-7	NFXL1-human
ENCFF489ZRF	ChIP-seq	GM12878	RCOR1-human
ENCFF554MYS	ChIP-seq	K562	PCBP2-human
ENCFF831SBJ	DNase-seq	tongue
ENCFF607QZV	ChIP-seq	GM12878	HSF1-human
ENCFF669EAC	ChIP-seq	DOHH2	EZH2phosphoT487-human
ENCFF219ASD	ChIP-seq	K562	IRF1-human
ENCFF814VNW	ChIP-seq	B cell	EZH2-human
ENCFF945BWH	ChIP-seq	KMS-11	H3K9me2-human
ENCFF999RPY	ChIP-seq	cardiac mesoderm	H3K27me3-human
ENCFF446ASD	ChIP-seq	OCI-LY1	H2AFZ-human
ENCFF702WPJ	ChIP-seq	H1-hESC	BCL11A-human
ENCFF310EMX	ChIP-seq	K562	PRPF4-human
ENCFF832IFU	ChIP-seq	PC-3	H3K9me3-human
ENCFF234PNC	ChIP-seq	GM12878	STAT3-human
ENCFF814JGD	ChIP-seq	smooth muscle cell	H3K27me3-human
ENCFF894WLR	ChIP-seq	K562	PRPF4-human
ENCFF914HFS	ChIP-seq	HEK293	eGFP-ZBTB6-human
ENCFF325AWC	ChIP-seq	MCF-7	COPS2-human
ENCFF535RVB	ChIP-seq	HepG2	BRD4-human
ENCFF974RFW	ChIP-seq	MM.1S	CTCF-human
ENCFF027ZKP	ChIP-seq	GM12878	SMC3-human
ENCFF585NXD	ChIP-seq	K562	STAT1-human
ENCFF387HZM	ChIP-seq	endothelial cell of umbilical vein	FOS-human
ENCFF822PEG	ChIP-seq	A673	H3K4me1-human
ENCFF431PAS	ChIP-seq	HepG2	CBX2-human
ENCFF931FRR	ChIP-seq	A549	H3K27me3-human
ENCFF767MET	ChIP-seq	HepG2	FOXA2-human
ENCFF703EJD	ChIP-seq	Loucy	H3K9me3-human
ENCFF351TTL	ChIP-seq	Karpas-422	H3K9me2-human
ENCFF087ZHG	ChIP-seq	K562	SRSF7-human
ENCFF967EHX	ChIP-seq	GM12878	ZNF384-human
ENCFF013REF	ChIP-seq	K562	HNRNPL-human
ENCFF383VOG	ChIP-seq	bipolar neuron	H3K4me2-human
ENCFF965OFQ	ChIP-seq	K562	BMI1-human
ENCFF841ZJM	ChIP-seq	K562	BMI1-human
ENCFF896DNG	DNase-seq	bipolar neuron
ENCFF412ACC	ChIP-seq	SK-N-MC	POLR2AphosphoS5-human
ENCFF722KNP	ChIP-seq	HEK293	eGFP-ZNF529-human
ENCFF326RNA	ChIP-seq	GM23338	NANOG-human
ENCFF328CFX	ChIP-seq	C4-2B	CTCF-human
ENCFF672VNU	ChIP-seq	neural progenitor cell	H3K9ac-human
ENCFF357NBU	ChIP-seq	K562	MYC-human
ENCFF887ZYJ	ChIP-seq	MCF-7	NFRKB-human
ENCFF225EQY	ChIP-seq	K562	eGFP-ZNF354B-human
ENCFF718CML	ChIP-seq	SK-N-MC	FOXP2-human
ENCFF693ETV	ChIP-seq	gastrocnemius medialis	CTCF-human
ENCFF507RFD	ChIP-seq	MM.1S	CTCF-human
ENCFF106CWI	ChIP-seq	GM12878	BRCA1-human
ENCFF420CVJ	ChIP-seq	HepG2	SP1-human
ENCFF970VRK	ChIP-seq	SK-N-SH	MXI1-human
ENCFF362URR	ChIP-seq	HEK293	eGFP-OSR2-human
ENCFF981IPY	ChIP-seq	GM12878	EP300-human
ENCFF642MPW	ChIP-seq	PC-3	H3K9me3-human
ENCFF693SXL	ChIP-seq	MCF-7	H3K9me2-human
ENCFF327OZA	ChIP-seq	K562	SMARCA4-human
ENCFF975TXL	ChIP-seq	A549	H3K27me3-human
ENCFF432ZMO	ChIP-seq	PC-9	EZH2phosphoT487-human
ENCFF518HWU	ChIP-seq	HEK293	eGFP-ZNF213-human
ENCFF697OBV	ChIP-seq	H1-hESC	BCL11A-human
ENCFF296GFU	ChIP-seq	upper lobe of left lung	H3K27me3-human
ENCFF048ORT	ChIP-seq	HepG2	BRD4-human
ENCFF954MNX	ChIP-seq	SK-N-MC	FOXP2-human
ENCFF465DTB	ChIP-seq	C4-2B	CTCF-human
ENCFF845ELN	ChIP-seq	PC-3	H3K9me2-human
ENCFF840FHF	ChIP-seq	MCF-7	H3K27me3-human
ENCFF355HPD	ChIP-seq	HEK293	eGFP-ZNF510-human
ENCFF860MVU	ChIP-seq	A549	SREBF2-human
ENCFF570ZKC	ChIP-seq	GM12878	ETS1-human
ENCFF010YFK	DNase-seq	left kidney
ENCFF375CPS	ChIP-seq	H1-hESC	EGR1-human
ENCFF627LOQ	ChIP-seq	SK-N-SH	H3K9me2-human
ENCFF306SXM	ChIP-seq	IMR-90	ELK1-human
ENCFF506WYU	ChIP-seq	SK-N-SH	CHD2-human
ENCFF099ZTD	ChIP-seq	GM12878	MEF2A-human
ENCFF757ODD	ChIP-seq	K562	SFPQ-human
ENCFF377VMB	ChIP-seq	K562	UBTF-human
ENCFF709GPG	DNase-seq	kidney
ENCFF435TZX	ChIP-seq	K562	eGFP-ATF3-human
ENCFF562UJV	ChIP-seq	K562	STAT5A-human
ENCFF691NVX	ChIP-seq	MM.1S	CTCF-human
ENCFF515LFS	ChIP-seq	GM12878	MEF2C-human
ENCFF997LLV	ChIP-seq	A549	RNF2-human
ENCFF656LKP	ChIP-seq	K562	PCBP1-human
ENCFF228KKV	ChIP-seq	HepG2	NRF1-human
ENCFF642AZQ	ChIP-seq	K562	eGFP-POLR2H-human
ENCFF141TPZ	ChIP-seq	HEK293	eGFP-ZBTB12-human
ENCFF988AWI	ChIP-seq	GM12878	TCF7-human
ENCFF449DID	ChIP-seq	Panc1	TCF7L2-human
ENCFF636HOL	ChIP-seq	HepG2	HDAC6-human
ENCFF086XWF	ChIP-seq	K562	PCBP1-human
ENCFF255SFG	ChIP-seq	HEK293	eGFP-FEZF1-human
ENCFF016LSH	ChIP-seq	HepG2	MAFK-human
ENCFF434AON	ChIP-seq	H9	H3K9me3-human
ENCFF076VIZ	ChIP-seq	K562	JUN-human
ENCFF684GVN	ChIP-seq	H1-hESC	EP300-human
ENCFF397BNF	ChIP-seq	OCI-LY7	H3K9me3-human
ENCFF067XYR	ChIP-seq	HepG2	MAFK-human
ENCFF501SMZ	ChIP-seq	K562	HNRNPL-human
ENCFF831BNS	ChIP-seq	MCF-7	H3K27me3-human
ENCFF904PBE	ChIP-seq	K562	ZNF274-human
ENCFF354QYP	ChIP-seq	H1-hESC	BRCA1-human
ENCFF242EJE	ChIP-seq	T47D	JUND-human
ENCFF118LBD	ChIP-seq	GM12878	RCOR1-human
ENCFF396SZC	ChIP-seq	A673	EZH2-human
ENCFF977JIT	ChIP-seq	H1-hESC	MAFK-human
ENCFF517GNM	ChIP-seq	liver	NR2F2-human
ENCFF980AUY	ChIP-seq	GM12878	MEF2A-human
ENCFF491JFL	ChIP-seq	liver	NR2F2-human
ENCFF642BLW	ChIP-seq	HepG2	BRD4-human
ENCFF618CLL	ChIP-seq	GM12878	HSF1-human
ENCFF996PWC	ChIP-seq	H1-hESC	CHD1-human
ENCFF346SOF	ChIP-seq	HCT116	H3K9me2-human
ENCFF742QVY	ChIP-seq	HEK293	eGFP-KLF13-human
ENCFF626BVG	ChIP-seq	HepG2	BHLHE40-human
ENCFF617HUR	ChIP-seq	liver	NR2F2-human
ENCFF509UZC	ChIP-seq	thyroid gland	H3K9me3-human
ENCFF813IMW	DNase-seq	bipolar neuron
ENCFF992RBK	ChIP-seq	smooth muscle cell	H3K27me3-human
ENCFF775AMH	ChIP-seq	liver	NR2F2-human
ENCFF555PRT	ChIP-seq	PC-9	EZH2phosphoT487-human
ENCFF510WZL	ChIP-seq	SK-N-MC	FOXP2-human
ENCFF136HKZ	ChIP-seq	GM12878	CHD1-human
ENCFF657XCG	ChIP-seq	Ishikawa	ESR1-human
ENCFF249QCH	ChIP-seq	GM12878	SMC3-human
ENCFF895CZK	ChIP-seq	Ishikawa	ESR1-human
ENCFF547PLM	ChIP-seq	H1-hESC	NRF1-human
ENCFF396RQL	ChIP-seq	K562	eGFP-ZNF507-human
ENCFF974XPG	ChIP-seq	GM12878	MAX-human
ENCFF041EID	ChIP-seq	K562	ZMIZ1-human
ENCFF471LWP	ChIP-seq	H1-hESC	SRF-human
ENCFF297NXF	ChIP-seq	K562	SAFB-human
ENCFF686LNT	ChIP-seq	K562	RBM34-human
ENCFF629PYS	ChIP-seq	GM12878	ZNF592-human
ENCFF122PLB	ChIP-seq	GM12878	MAFK-human
ENCFF649YSY	ChIP-seq	DND-41	H3K27me3-human
ENCFF058MMF	ChIP-seq	GM12878	KDM5A-human
ENCFF111FYA	ChIP-seq	HEK293	eGFP-PRDM4-human
ENCFF257CHZ	ChIP-seq	HEK293	eGFP-ZNF426-human
ENCFF041WNR	ChIP-seq	GM12878	NR2C1-human
ENCFF281EIU	ChIP-seq	RWPE1	CTCF-human
ENCFF904GCW	ChIP-seq	Ishikawa	ESR1-human
ENCFF215GXO	ChIP-seq	HepG2	BHLHE40-human
ENCFF028EAN	ChIP-seq	K562	TAL1-human
ENCFF138QHW	ChIP-seq	K562	eGFP-POLR2H-human
ENCFF402YMV	ChIP-seq	HEK293	eGFP-ZNF280C-human
ENCFF439JKZ	ChIP-seq	K562	HNRNPK-human
ENCFF304FFB	ChIP-seq	GM12878	ELK1-human
ENCFF061FAC	ChIP-seq	H1-hESC	CHD7-human
ENCFF967PXA	ChIP-seq	GM23338	NANOG-human
ENCFF212ABS	ChIP-seq	K562	RBM15-human
ENCFF270TPE	ChIP-seq	vagina	H3K36me3-human
ENCFF394RSM	ChIP-seq	K562	JUN-human
ENCFF516AJC	ChIP-seq	GM12878	ETV6-human
ENCFF520LTZ	ChIP-seq	A549	H3K27me3-human
ENCFF900JXE	ChIP-seq	adrenal gland	H3K9me3-human
ENCFF442AZU	ChIP-seq	skeletal muscle myoblast	EZH2-human
ENCFF947QYH	ChIP-seq	HEK293	eGFP-ZNF221-human
ENCFF577SXY	ChIP-seq	K562	SMARCA4-human
ENCFF703VGN	ChIP-seq	liver	NR2F2-human
ENCFF615HHV	ChIP-seq	liver	NR2F2-human
ENCFF909UTX	ChIP-seq	HCT116	H3K9me3-human
ENCFF775ACP	ChIP-seq	Ishikawa	ESR1-human
ENCFF448ABV	ChIP-seq	Parathyroid adenoma	H3K27me3-human
ENCFF616DKI	ChIP-seq	H1-hESC	ATF3-human
ENCFF894NTO	ChIP-seq	GM12878	ESRRA-human
ENCFF443ZHQ	ChIP-seq	GM12878	KDM5A-human
ENCFF114SKT	ChIP-seq	SK-N-SH	RAD21-human
ENCFF380YEP	ChIP-seq	H1-hESC	EP300-human
ENCFF281ART	ChIP-seq	K562	eGFP-ATF3-human
ENCFF702TTL	DNase-seq	urinary bladder
ENCFF255EDE	ChIP-seq	Panc1	CTCF-human
ENCFF539MNA	ChIP-seq	K562	ETV6-human
ENCFF248TTW	ChIP-seq	K562	BRCA1-human
ENCFF789HHG	ChIP-seq	K562	TAF15-human
ENCFF140CXA	ChIP-seq	GM12878	CEBPZ-human
ENCFF961BTT	ChIP-seq	H1-hESC	JUN-human
ENCFF793DXA	ChIP-seq	HepG2	KAT2B-human
ENCFF443VLF	ChIP-seq	GM12878	BRCA1-human
ENCFF480OLQ	ChIP-seq	HepG2	KDM5A-human
ENCFF880ZWB	ChIP-seq	HepG2	KAT2B-human
ENCFF167UCC	ChIP-seq	tibial nerve	EP300-human
ENCFF435ESC	ChIP-seq	K562	MEF2A-human
ENCFF694JRS	ChIP-seq	GM12878	MAX-human
ENCFF982EXB	ChIP-seq	SK-N-SH	USF2-human
ENCFF304WER	ChIP-seq	GM12878	ETV6-human
ENCFF922GQP	ChIP-seq	HEK293	eGFP-FEZF1-human
ENCFF178CPV	ChIP-seq	GM12878	EZH2-human
ENCFF585JRW	ChIP-seq	K562	BMI1-human
ENCFF276TUD	ChIP-seq	H1-hESC	CHD7-human
ENCFF609XUG	ChIP-seq	omental fat pad	EP300-human
ENCFF594TUH	ChIP-seq	K562	BMI1-human
ENCFF043BDV	ChIP-seq	HEK293	eGFP-OSR2-human
ENCFF696LBE	ChIP-seq	neutrophil	H3K9me3-human
ENCFF421XER	ChIP-seq	GM12878	HSF1-human
ENCFF840ABK	ChIP-seq	KMS-11	H3K36me3-human
ENCFF588OJE	ChIP-seq	H1-hESC	SUZ12-human
ENCFF868UJU	ChIP-seq	GM12878	RFX5-human
ENCFF929FJI	ChIP-seq	K562	ZBTB11-human
ENCFF595TGO	ChIP-seq	GM12878	TCF12-human
ENCFF599GTR	ChIP-seq	neuroepithelial stem cell	H3K36me3-human
ENCFF447SAN	ChIP-seq	MCF-7	NFXL1-human
ENCFF713DPH	ChIP-seq	K562	RBM14-human
ENCFF567HZK	ChIP-seq	K562	TAL1-human
ENCFF245YKX	DNase-seq	bipolar neuron
ENCFF815LEF	ChIP-seq	GM12878	MEF2C-human
ENCFF551KDQ	ChIP-seq	K562	ZNF830-human
ENCFF945AET	ChIP-seq	right atrium auricular region	H3K27me3-human
ENCFF117BVV	ChIP-seq	MCF-7	EZH2phosphoT487-human
ENCFF732WXK	ChIP-seq	thyroid gland	H3K27me3-human
ENCFF054TZW	ChIP-seq	GM12878	TBP-human
ENCFF405JCS	ChIP-seq	HEK293	eGFP-ZNF350-human
ENCFF953BDX	ChIP-seq	A549	FOXA1-human
ENCFF310NCC	ChIP-seq	SK-N-SH	YY1-human
ENCFF499RVM	ChIP-seq	LNCAP	CTCF-human
ENCFF134YYB	ChIP-seq	HepG2	PHF8-human
ENCFF964VEP	DNase-seq	superior temporal gyrus
ENCFF099MXC	ChIP-seq	GM12878	MEF2C-human
ENCFF235SRJ	ChIP-seq	vagina	EP300-human
ENCFF329TNA	ChIP-seq	HEK293T	FOXA1-human
ENCFF095RQX	ChIP-seq	GM23248	H3K9me2-human
ENCFF653VPD	ChIP-seq	H1-hESC	CHD1-human
ENCFF945BEK	ChIP-seq	DOHH2	EZH2phosphoT487-human
ENCFF738BIG	ChIP-seq	K562	SIX5-human
ENCFF211EQN	ChIP-seq	K562	eGFP-ZNF507-human
ENCFF870QVY	ChIP-seq	NCI-H929	H2AFZ-human
ENCFF253DCO	ChIP-seq	K562	GATA1-human
ENCFF883DUG	ChIP-seq	GM12878	ETS1-human
ENCFF255AOS	ChIP-seq	K562	FIP1L1-human
ENCFF808TOG	ChIP-seq	H1-hESC	MYC-human
ENCFF128RLF	ChIP-seq	MCF-7	ZHX2-human
ENCFF498CHM	ChIP-seq	K562	GTF2F1-human
ENCFF475TJT	ChIP-seq	K562	eGFP-PBX2-human
ENCFF115XCV	ChIP-seq	H1-hESC	JUN-human
ENCFF973ISL	ChIP-seq	subcutaneous adipose tissue	CTCF-human
ENCFF585OAO	ChIP-seq	fibroblast of dermis	EZH2-human
ENCFF834INF	ChIP-seq	HepG2	HNRNPL-human
ENCFF075PCI	ChIP-seq	GM12878	ETS1-human
ENCFF673CDR	ChIP-seq	H1-hESC	RXRA-human
ENCFF326AWX	ChIP-seq	fibroblast of dermis	CTCF-human
ENCFF023FEK	ChIP-seq	ACC112	H3K27me3-human
ENCFF644PFR	ChIP-seq	HEK293T	FOXM1-human
ENCFF154HFX	ChIP-seq	HEK293	eGFP-ZNF101-human
ENCFF636JSD	ChIP-seq	SK-N-SH	H3K9me3-human
ENCFF246ZRW	ChIP-seq	GM12878	SMC3-human
ENCFF044AVI	ChIP-seq	A549	ELK1-human
ENCFF723YDW	ChIP-seq	HCT116	H3K9me3-human
ENCFF770YEM	ChIP-seq	HepG2	ZBTB33-human
ENCFF524UVY	ChIP-seq	HepG2	NR2F6-human
ENCFF175OAK	ChIP-seq	HepG2	MAFF-human
ENCFF899WHU	ChIP-seq	K562	CBX8-human
ENCFF696JUU	ChIP-seq	K562	UBTF-human
ENCFF323MMZ	ChIP-seq	H1-hESC	RFX5-human
ENCFF495GMC	ChIP-seq	liver	NR2F2-human
ENCFF976ZTX	ChIP-seq	K562	UBTF-human
ENCFF348QEP	ChIP-seq	liver	NR2F2-human
ENCFF963QJH	ChIP-seq	neuroepithelial stem cell	H3K36me3-human
ENCFF426BJU	ChIP-seq	testis	EP300-human
ENCFF373SRH	ChIP-seq	liver	ZBTB33-human
ENCFF186JXU	ChIP-seq	K562	BMI1-human
ENCFF251JUI	DNase-seq	bipolar neuron
ENCFF480UVM	ChIP-seq	Loucy	H3F3A-human
ENCFF303DKR	ChIP-seq	K562	eGFP-ATF3-human
ENCFF665KBK	ChIP-seq	Parathyroid adenoma	H3K27me3-human
ENCFF978HRR	ChIP-seq	MCF-7	MNT-human
ENCFF008AIJ	ChIP-seq	SK-N-SH	YY1-human
ENCFF987TTM	ChIP-seq	H1-hESC	NRF1-human
ENCFF447CBR	ChIP-seq	H1-hESC	TCF12-human
ENCFF199EXY	ChIP-seq	H1-hESC	SAP30-human
ENCFF915EDD	ChIP-seq	HEK293	eGFP-MZF1-human
ENCFF533JJE	ChIP-seq	K562	BMI1-human
ENCFF859FLD	ChIP-seq	GM12878	EZH2-human
ENCFF676SDF	ChIP-seq	A549	CBX8-human
ENCFF080EAQ	ChIP-seq	liver	ZBTB33-human
ENCFF344EMX	ChIP-seq	OCI-LY7	CTCF-human
ENCFF314NQZ	ChIP-seq	K562	RBM22-human
ENCFF721FWT	ChIP-seq	mammary epithelial cell	H3K27me3-human
ENCFF495TAN	ChIP-seq	sigmoid colon	EP300-human
ENCFF563WGT	ChIP-seq	subcutaneous adipose tissue	EP300-human
ENCFF299QBC	ChIP-seq	H1-hESC	TAF7-human
ENCFF091TOR	ChIP-seq	K562	BACH1-human
ENCFF869BQK	ChIP-seq	K562	eGFP-PBX2-human
ENCFF586SOS	ChIP-seq	HCT116	H3K9me2-human
ENCFF975MKK	ChIP-seq	neural cell	SMC3-human
ENCFF533IKU	ChIP-seq	GM12878	H3K27me3-human
ENCFF646NDI	ChIP-seq	K562	JUN-human
ENCFF755MSZ	ChIP-seq	liver	JUND-human
ENCFF237DHH	ChIP-seq	K562	KAT2B-human
ENCFF391VQJ	ChIP-seq	A549	ESRRA-human
ENCFF692UVD	ChIP-seq	K562	PRPF4-human
ENCFF485ZSI	ChIP-seq	B cell	CTCF-human
ENCFF002CUE	ChIP-seq	HepG2	IRF3-human
ENCFF817HHD	ChIP-seq	cardiac muscle cell	H3K9me3-human
ENCFF966PVP	ChIP-seq	HepG2	HNRNPL-human
ENCFF485PHV	ChIP-seq	GM12878	USF2-human
ENCFF713TOF	DNase-seq	inferior parietal cortex
ENCFF209GQK	ChIP-seq	B cell	CTCF-human
ENCFF814FEG	ChIP-seq	H1-hESC	GABPA-human
ENCFF263GIU	ChIP-seq	K562	ZNF830-human
ENCFF572SON	ChIP-seq	GM23248	H3K9me3-human
ENCFF859ZGV	ChIP-seq	HepG2	ZNF24-human
ENCFF409JZE	ChIP-seq	K562	HNRNPK-human
ENCFF190ZMZ	ChIP-seq	PC-9	H3K9me2-human
ENCFF771CBA	ChIP-seq	GM12878	SIX5-human
ENCFF411FEE	ChIP-seq	liver	NR2F2-human
ENCFF414TMK	ChIP-seq	liver	NR2F2-human
ENCFF591IMY	ChIP-seq	A549	FOXA1-human
ENCFF909EYB	ChIP-seq	GM12878	BHLHE40-human
ENCFF659LPO	DNase-seq	brain
ENCFF614KPG	ChIP-seq	PC-9	EZH2phosphoT487-human
ENCFF210LCR	ChIP-seq	OCI-LY1	CTCF-human
ENCFF642QNU	ChIP-seq	fibroblast of lung	H4K20me1-human
ENCFF921JTC	ChIP-seq	K562	PCBP1-human
ENCFF508LBP	ChIP-seq	C4-2B	CTCF-human
ENCFF007QAA	ChIP-seq	K562	TRIM28-human
ENCFF790RYU	ChIP-seq	K562	SMARCB1-human
ENCFF671XXI	ChIP-seq	K562	DEAF1-human
ENCFF148PBJ	ChIP-seq	H1-hESC	NANOG-human
ENCFF569JWR	ChIP-seq	GM12878	ZNF592-human
ENCFF103CHJ	ChIP-seq	H1-hESC	PHF8-human
ENCFF333ZRM	ChIP-seq	HepG2	BHLHE40-human
ENCFF460LKG	ChIP-seq	neural cell	H3K27me3-human
ENCFF138FLC	ChIP-seq	HepG2	PCBP1-human
ENCFF705EEN	ChIP-seq	HepG2	3xFLAG-ATF1-human
ENCFF066GNV	ChIP-seq	K562	RFX5-human
ENCFF685WLQ	ChIP-seq	GM12878	NR2C1-human
ENCFF203NBA	ChIP-seq	MCF-7	EZH2-human
ENCFF748IWA	ChIP-seq	HEK293	eGFP-KLF14-human
ENCFF041POZ	ChIP-seq	K562	JUN-human
ENCFF198ZBJ	ChIP-seq	T47D	ESR1-human
ENCFF884XPS	ChIP-seq	HepG2	CEBPZ-human
ENCFF237TTT	ChIP-seq	HCT116	H3K27me3-human
ENCFF433RNR	ChIP-seq	K562	DEAF1-human
ENCFF497YWO	ChIP-seq	IMR-90	MAFK-human
ENCFF226DWG	ChIP-seq	fibroblast of dermis	EZH2-human
ENCFF145NMU	ChIP-seq	upper lobe of left lung	EP300-human
ENCFF839PVK	ChIP-seq	HepG2	ZBTB33-human
ENCFF399JDJ	ChIP-seq	IMR-90	MAFK-human
ENCFF256QBB	ChIP-seq	GM12878	CTCF-human
ENCFF126JHD	DNase-seq	tongue
ENCFF293IYJ	ChIP-seq	thyroid gland	H3K9me3-human
ENCFF568EZF	DNase-seq	tongue
ENCFF963KYY	ChIP-seq	KMS-11	H3K4me3-human
ENCFF711IWR	ChIP-seq	K562	JUN-human
ENCFF948QKK	ChIP-seq	GM12878	KDM1A-human
ENCFF138BYH	ChIP-seq	GM12878	MAZ-human
ENCFF072HSB	ChIP-seq	A549	MAZ-human
ENCFF954BWE	ChIP-seq	Loucy	H3K4me1-human
ENCFF631NAL	ChIP-seq	A549	MAZ-human
ENCFF040ZSF	ChIP-seq	ACC112	H3K27me3-human
ENCFF053URN	ChIP-seq	fibroblast of lung	H4K20me1-human
ENCFF327TVJ	ChIP-seq	HepG2	CTCF-human
ENCFF157CCV	ChIP-seq	HepG2	FOXA1-human
ENCFF595JYV	ChIP-seq	GM12878	RXRA-human
ENCFF853BNC	ChIP-seq	HepG2	TAF15-human
ENCFF137VXT	ChIP-seq	HepG2	TAF15-human
ENCFF958APN	ChIP-seq	IMR-90	MAZ-human
ENCFF328IOZ	ChIP-seq	bipolar neuron	EZH2phosphoT487-human
ENCFF030PHB	ChIP-seq	liver	GABPA-human
ENCFF697GQV	ChIP-seq	K562	STAT2-human
ENCFF863TZJ	DNase-seq	kidney
ENCFF219VQM	ChIP-seq	bipolar neuron	H3K4me2-human
ENCFF508MRO	ChIP-seq	GM12878	TCF7-human
ENCFF092FFG	ChIP-seq	HepG2	MAFK-human
ENCFF873YHT	ChIP-seq	H9	H3K4me1-human
ENCFF406TUM	ChIP-seq	HEK293	eGFP-ZNF426-human
ENCFF164IAN	ChIP-seq	H1-hESC	MYC-human
ENCFF676HRI	ChIP-seq	K562	TBL1XR1-human
ENCFF547FPA	DNase-seq	bipolar neuron
ENCFF925ZGX	ChIP-seq	GM12878	TCF7-human
ENCFF241JSX	ChIP-seq	H1-hESC	MYC-human
ENCFF532VDQ	ChIP-seq	H1-hESC	EP300-human
ENCFF625OET	ChIP-seq	bipolar neuron	EZH2phosphoT487-human
ENCFF628ATN	ChIP-seq	HepG2	3xFLAG-CREB1-human
ENCFF684XYC	ChIP-seq	GM12878	MYB-human
ENCFF997NWM	ChIP-seq	HepG2	TCF12-human
ENCFF763YLZ	ChIP-seq	PC-9	H3K9me2-human
ENCFF928PAZ	ChIP-seq	Panc1	H3K36me3-human
ENCFF784YSB	ChIP-seq	Ishikawa	NR3C1-human
ENCFF343BET	DNase-seq	SK-N-DZ
ENCFF774CXV	ChIP-seq	HepG2	NFE2L2-human
ENCFF493ZGH	ChIP-seq	GM12878	ZBED1-human
ENCFF536YVV	ChIP-seq	K562	RFX5-human
ENCFF285WIV	ChIP-seq	GM12878	MYB-human
ENCFF031ZQX	DNase-seq	SK-N-DZ
ENCFF413DRM	ChIP-seq	hepatocyte	H3K27me3-human
ENCFF222GJV	ChIP-seq	GM12878	BCLAF1-human
ENCFF785UNT	ChIP-seq	T47D	ESR1-human
ENCFF686BCT	ChIP-seq	H1-hESC	BCL11A-human
ENCFF276CQA	ChIP-seq	K562	BACH1-human
ENCFF354DQU	ChIP-seq	HEK293	eGFP-ZNF449-human
ENCFF893RQA	ChIP-seq	HEK293T	FOXA1-human
ENCFF794REZ	ChIP-seq	H9	H3K9me3-human
ENCFF126HBJ	ChIP-seq	HepG2	NFE2L2-human
ENCFF069WNS	ChIP-seq	GM12878	CBX3-human
ENCFF558HCQ	ChIP-seq	HeLa-S3	TAF1-human
ENCFF576VMW	ChIP-seq	Ishikawa	NR3C1-human
ENCFF408TRC	ChIP-seq	K562	MXI1-human
ENCFF349TEE	ChIP-seq	Panc1	TCF7L2-human
ENCFF158VHL	ChIP-seq	HepG2	HNRNPL-human
ENCFF096XNX	ChIP-seq	K562	eGFP-ZNF507-human
ENCFF930VYW	ChIP-seq	LNCAP	CTCF-human
ENCFF951TLZ	ChIP-seq	GM12878	MEF2A-human
ENCFF147CFU	ChIP-seq	GM12878	ATF2-human
ENCFF860WKG	ChIP-seq	SK-N-SH	RFX5-human
ENCFF523ODF	ChIP-seq	K562	TBP-human
ENCFF517NOH	ChIP-seq	neural cell	H3K4me2-human
ENCFF353OKS	ChIP-seq	A549	RNF2-human
ENCFF106WXI	ChIP-seq	K562	KDM5B-human
ENCFF732QKX	ChIP-seq	K562	ARID3A-human
ENCFF567PTY	ChIP-seq	liver	JUND-human
ENCFF779HVA	ChIP-seq	HEK293	eGFP-ZNF426-human
ENCFF694HVC	ChIP-seq	HepG2	PTBP1-human
ENCFF997UWU	ChIP-seq	prostate	H3K36me3-human
ENCFF561VAE	ChIP-seq	HepG2	HDAC2-human
ENCFF922RLL	ChIP-seq	Panc1	H3K36me3-human
ENCFF134OVY	ChIP-seq	K562	NR2F6-human
ENCFF371OCE	ChIP-seq	GM23248	H3K9me2-human
ENCFF227XHU	DNase-seq	superior temporal gyrus
ENCFF542MFI	ChIP-seq	Ishikawa	CTCF-human
ENCFF038ZOH	ChIP-seq	HepG2	CEBPZ-human
ENCFF953EDE	ChIP-seq	A549	SMC3-human
ENCFF269RLS	ChIP-seq	HepG2	3xFLAG-CREB1-human
ENCFF257PQU	ChIP-seq	Karpas-422	H3K4me1-human
ENCFF977KKU	ChIP-seq	neuroepithelial stem cell	H3K36me3-human
ENCFF960PIA	ChIP-seq	HepG2	SIN3B-human
ENCFF223NIO	ChIP-seq	HepG2	SIN3B-human
ENCFF449PNR	ChIP-seq	H1-hESC	GTF2F1-human
ENCFF874QFO	ChIP-seq	OCI-LY1	H3K27me3-human
ENCFF669AZU	DNase-seq	tongue
ENCFF599JWP	ChIP-seq	HEK293T	TARDBP-human
ENCFF588DFT	ChIP-seq	HEK293	TRIM28-human
ENCFF497JEN	ChIP-seq	HEK293	eGFP-ZSCAN5C-human
ENCFF976NKK	ChIP-seq	T47D	CTCF-human
ENCFF173DKW	ChIP-seq	GM12878	MAX-human
ENCFF086YFF	ChIP-seq	liver	YY1-human
ENCFF670YGF	ChIP-seq	K562	ELK1-human
ENCFF119UKJ	ChIP-seq	GM12878	NR2C1-human
ENCFF318UXE	ChIP-seq	K562	E2F6-human
ENCFF321JQC	ChIP-seq	MCF-7	ZBTB11-human
ENCFF335ZZX	ChIP-seq	liver	YY1-human
ENCFF731IOL	ChIP-seq	neural cell	H3K4me2-human
ENCFF294MMU	ChIP-seq	A549	ELK1-human
ENCFF704WHY	ChIP-seq	GM12878	ZNF143-human
ENCFF435PQI	ChIP-seq	H1-hESC	TAF7-human
ENCFF411VNI	ChIP-seq	K562	ARID3A-human
ENCFF630PWI	ChIP-seq	GM12878	TBL1XR1-human
ENCFF025EPQ	ChIP-seq	liver	ATF3-human
ENCFF225XDH	ChIP-seq	liver	TAF1-human
ENCFF319RSR	ChIP-seq	HEK293	eGFP-ZNF101-human
ENCFF891APA	ChIP-seq	Karpas-422	H3K9me2-human
ENCFF029FHZ	ChIP-seq	HepG2	CREM-human
ENCFF436LYU	ChIP-seq	HepG2	NRF1-human
ENCFF853ZNE	ChIP-seq	liver	ATF3-human
ENCFF770XDD	ChIP-seq	liver	ATF3-human
ENCFF106WRW	ChIP-seq	K562	NR2F6-human
ENCFF686SJD	ChIP-seq	H1-hESC	JUND-human
ENCFF439SZI	ChIP-seq	K562	RFX5-human
ENCFF196NEV	ChIP-seq	K562	CEBPZ-human
ENCFF830WTR	ChIP-seq	K562	CEBPZ-human
ENCFF622NKF	ChIP-seq	H1-hESC	JUN-human
ENCFF711VHK	ChIP-seq	GM12878	MXI1-human
ENCFF861IZT	ChIP-seq	HepG2	SMARCC2-human
ENCFF121FBN	ChIP-seq	HEK293T	ARNT-human
ENCFF091AYC	ChIP-seq	HepG2	3xFLAG-ATF1-human
ENCFF636MRW	ChIP-seq	GM23338	H3K4me1-human
ENCFF624UCY	ChIP-seq	neural progenitor cell	EZH2phosphoT487-human
ENCFF151HYU	ChIP-seq	K562	TAF15-human
ENCFF886RMX	ChIP-seq	GM12878	ZNF592-human
ENCFF997MQT	ChIP-seq	HepG2	FOXA1-human
ENCFF289KHP	ChIP-seq	T47D	JUND-human
ENCFF908ZPP	ChIP-seq	SU-DHL-6	H3K9me3-human
ENCFF593GDN	ChIP-seq	T47D	ESR1-human
ENCFF548KLU	ChIP-seq	OCI-LY1	H4K20me1-human
ENCFF037LWJ	ChIP-seq	K562	HNRNPK-human
ENCFF700LQD	ChIP-seq	HepG2	MAFK-human
ENCFF623FSQ	DNase-seq	limb
ENCFF645PAM	ChIP-seq	A549	CHD2-human
ENCFF514HVB	ChIP-seq	SK-N-SH	JUND-human
ENCFF948QTU	ChIP-seq	HepG2	SIN3A-human
ENCFF819QEC	ChIP-seq	A549	REST-human
ENCFF823NKG	ChIP-seq	HEK293	eGFP-ZNF213-human
ENCFF908TKC	ChIP-seq	prostate	H3K9me3-human
ENCFF235LAV	ChIP-seq	H1-hESC	EGR1-human
ENCFF808EVW	DNase-seq	tongue
ENCFF761UVN	DNase-seq	tongue
ENCFF455ZJN	ChIP-seq	A673	CTCF-human
ENCFF811WQQ	ChIP-seq	liver	ATF3-human
ENCFF315FCJ	ChIP-seq	liver	ATF3-human
ENCFF422YEP	ChIP-seq	H1-hESC	KDM5A-human
ENCFF467HMZ	ChIP-seq	T47D	ESR1-human
ENCFF429ZJG	ChIP-seq	K562	ZBTB11-human
ENCFF302RJE	ChIP-seq	K562	BRCA1-human
ENCFF992AXF	ChIP-seq	bipolar neuron	ZEB1-human
ENCFF422YLS	ChIP-seq	HepG2	MAFK-human
ENCFF387XCG	ChIP-seq	HepG2	YY1-human
ENCFF447SVH	ChIP-seq	Karpas-422	H3K4me1-human
ENCFF071RWT	ChIP-seq	HEK293	eGFP-SALL1-human
ENCFF444LYN	ChIP-seq	K562	eGFP-GATA2-human
ENCFF159YRA	ChIP-seq	H1-hESC	HDAC2-human
ENCFF459HBL	ChIP-seq	ACC112	H3K27me3-human
ENCFF506HHV	ChIP-seq	liver	REST-human
ENCFF601WVR	ChIP-seq	GM12878	TCF12-human
ENCFF751VFZ	ChIP-seq	HCT116	H3K9me3-human
ENCFF481XAZ	ChIP-seq	HeLa-S3	ZFP36-human
ENCFF002CVA	ChIP-seq	HepG2	ZNF274-human
ENCFF779XER	ChIP-seq	GM12878	CHD2-human
ENCFF533PPU	ChIP-seq	Loucy	H3K4me1-human
ENCFF784XMU	ChIP-seq	K562	XRCC3-human
ENCFF411KUR	ChIP-seq	GM12878	EZH2-human
ENCFF052MLC	ChIP-seq	gastroesophageal sphincter	EP300-human
ENCFF976ZDJ	ChIP-seq	HepG2	RXRA-human
ENCFF660TAR	ChIP-seq	neuroepithelial stem cell	H3K4me1-human
ENCFF882JKR	DNase-seq	SK-N-DZ
ENCFF127UZX	ChIP-seq	K562	STAT2-human
ENCFF267CBS	ChIP-seq	K562	BRD4-human
ENCFF939WYL	ChIP-seq	K562	KLF16-human
ENCFF664LLB	ChIP-seq	T47D	ESR1-human
ENCFF222WLA	ChIP-seq	HCT116	CTCF-human
ENCFF315GZR	ChIP-seq	K562	ETV6-human
ENCFF363MZC	ChIP-seq	SK-N-SH	TAF1-human
ENCFF772MXQ	ChIP-seq	T47D	JUND-human
ENCFF865RNJ	ChIP-seq	HEK293	eGFP-ZNF10-human
ENCFF463CMO	ChIP-seq	Karpas-422	H3K4me1-human
ENCFF045PNJ	ChIP-seq	GM12878	CEBPZ-human
ENCFF636JXY	ChIP-seq	GM12878	GABPA-human
ENCFF258LFF	ChIP-seq	PC-9	EZH2-human
ENCFF850MTK	ChIP-seq	K562	TBL1XR1-human
ENCFF098WVX	ChIP-seq	mammary epithelial cell	H3K27me3-human
ENCFF680TBL	ChIP-seq	HepG2	3xFLAG-CREB1-human
ENCFF392REV	ChIP-seq	ACC112	H3K27me3-human
ENCFF072ERX	ChIP-seq	HEK293T	LEF1-human
ENCFF379EPK	ChIP-seq	H1-hESC	NANOG-human
ENCFF599VMK	ChIP-seq	K562	STAT2-human
ENCFF514JHJ	ChIP-seq	HEK293	eGFP-PRDM4-human
ENCFF400DMX	ChIP-seq	K562	MXI1-human
ENCFF316GUJ	ChIP-seq	HepG2	USF1-human
ENCFF251ZGT	ChIP-seq	HepG2	HNRNPK-human
ENCFF310LKB	ChIP-seq	GM12878	RAD51-human
ENCFF306RGV	ChIP-seq	HepG2	PCBP1-human
ENCFF402JUG	ChIP-seq	adrenal gland	H3K36me3-human
ENCFF433BDE	ChIP-seq	HEK293	eGFP-BCL6B-human
ENCFF807TUA	ChIP-seq	neural cell	H3K4me3-human
ENCFF915JWV	ChIP-seq	neural progenitor cell	EZH2phosphoT487-human
ENCFF160NTQ	ChIP-seq	OCI-LY1	H4K20me1-human
ENCFF526YXC	ChIP-seq	T47D	FOXA1-human
ENCFF995XHS	ChIP-seq	HepG2	ASH2L-human
ENCFF218NQT	ChIP-seq	A549	PHF8-human
ENCFF362BKF	ChIP-seq	Loucy	H3K4me1-human
ENCFF511NBR	ChIP-seq	A549	MYC-human
ENCFF328FTQ	ChIP-seq	endothelial cell of umbilical vein	H3K27me3-human
ENCFF371DUN	ChIP-seq	liver	MAX-human
ENCFF372ATJ	ChIP-seq	T47D	ESR1-human
ENCFF864VEN	DNase-seq	SK-N-DZ
ENCFF878CWL	ChIP-seq	GM23248	EZH2-human
ENCFF226PAC	ChIP-seq	GM12878	MAFK-human
ENCFF677VMG	ChIP-seq	HepG2	SMARCC2-human
ENCFF075DYV	ChIP-seq	K562	eGFP-PBX2-human
ENCFF808XMV	ChIP-seq	HCT116	H3K9me2-human
ENCFF137BQM	ChIP-seq	liver	MAX-human
ENCFF604XWK	ChIP-seq	K562	NR2F6-human
ENCFF067PUA	ChIP-seq	PC-9	H3K9me2-human
ENCFF330QXG	DNase-seq	stomach
ENCFF820ZTK	ChIP-seq	K562	RNF2-human
ENCFF716CEW	ChIP-seq	T47D	ESR1-human
ENCFF242KBX	ChIP-seq	K562	KDM4B-human
ENCFF881JMT	ChIP-seq	K562	STAT1-human
ENCFF947TJN	ChIP-seq	HEK293	eGFP-ZNF189-human
ENCFF292VZA	ChIP-seq	neural progenitor cell	H3K36me3-human
ENCFF071TPY	ChIP-seq	K562	ZNF318-human
ENCFF421RTE	ChIP-seq	HCT116	H3K9me2-human
ENCFF908HDQ	ChIP-seq	HepG2	EP300-human
ENCFF485WCF	ChIP-seq	H1-hESC	CBX8-human
ENCFF531FOV	ChIP-seq	GM12878	TCF12-human
ENCFF139FDW	ChIP-seq	SK-N-SH	EZH2phosphoT487-human
ENCFF237AGN	ChIP-seq	HepG2	TCF7-human
ENCFF983MAR	ChIP-seq	adrenal gland	H3K9me3-human
ENCFF042XOO	ChIP-seq	neural cell	H4K20me1-human
ENCFF231ONX	ChIP-seq	A549	CBX2-human
ENCFF514RPR	ChIP-seq	H9	H3K36me3-human
ENCFF486RTH	ChIP-seq	GM23248	EZH2-human
ENCFF119WLE	ChIP-seq	HEK293	eGFP-SP7-human
ENCFF868NHG	ChIP-seq	SK-N-MC	H3K4me3-human
ENCFF048TGI	ChIP-seq	HepG2	TCF7-human
ENCFF038BWR	ChIP-seq	sigmoid colon	EP300-human
ENCFF971SJB	ChIP-seq	liver	FOXA1-human
ENCFF477NKZ	ChIP-seq	SK-N-SH	YY1-human
ENCFF625AUG	ChIP-seq	IMR-90	ELK1-human
ENCFF001WZX	ChIP-seq	cardiac mesoderm	H3K36me3-human
ENCFF565QFG	ChIP-seq	A549	CREB1-human
ENCFF090HSK	ChIP-seq	HepG2	3xFLAG-ZNF652-human
ENCFF070OIO	ChIP-seq	IMR-90	CTCF-human
ENCFF275QAK	ChIP-seq	neural progenitor cell	EZH2phosphoT487-human
ENCFF558UKL	ChIP-seq	A549	PHF8-human
ENCFF320LNM	ChIP-seq	A549	CTCF-human
ENCFF155OWJ	ChIP-seq	K562	SMARCA4-human
ENCFF709THW	ChIP-seq	SK-N-SH	H3K9me3-human
ENCFF982ZRX	ChIP-seq	GM12878	SUZ12-human
ENCFF705XME	ChIP-seq	A549	ESRRA-human
ENCFF727LYG	ChIP-seq	liver	RAD21-human
ENCFF557NXL	ChIP-seq	hepatocyte	EZH2-human
ENCFF311GKF	ChIP-seq	GM23248	EZH2phosphoT487-human
ENCFF645PHP	ChIP-seq	HeLa-S3	H3K27me3-human
ENCFF754FCZ	ChIP-seq	H1-hESC	FOSL1-human
ENCFF558TFD	ChIP-seq	HepG2	SUZ12-human
ENCFF926XFR	ChIP-seq	K562	STAT2-human
ENCFF096OOS	ChIP-seq	GM23248	H3K9me2-human
ENCFF363JNV	ChIP-seq	liver	REST-human
ENCFF583NBG	ChIP-seq	K562	MAFF-human
ENCFF098TYI	ChIP-seq	HepG2	SUZ12-human
ENCFF369JAI	ChIP-seq	H1-hESC	RXRA-human
ENCFF556KAN	ChIP-seq	K562	STAT5A-human
ENCFF485HDW	ChIP-seq	DOHH2	H3K9me3-human
ENCFF327WVX	ChIP-seq	HEK293T	NFRKB-human
ENCFF316URQ	ChIP-seq	neural cell	H3K4me3-human
ENCFF614FVZ	ChIP-seq	OCI-LY1	H3F3A-human
ENCFF960SGY	ChIP-seq	HepG2	ZNF24-human
ENCFF409TGM	ChIP-seq	liver	MAX-human
ENCFF651ZPC	ChIP-seq	H1-hESC	REST-human
ENCFF096XKZ	ChIP-seq	right atrium auricular region	H3K27me3-human
ENCFF222RUB	ChIP-seq	GM12878	RXRA-human
ENCFF599SPU	ChIP-seq	K562	CUX1-human
ENCFF518BAN	ChIP-seq	GM12878	USF1-human
ENCFF343ZXM	ChIP-seq	GM12878	KDM5A-human
ENCFF255SKA	ChIP-seq	liver	RXRA-human
ENCFF487NKY	ChIP-seq	MCF-7	ZHX2-human
ENCFF890QZH	ChIP-seq	K562	eGFP-ZNF148-human
ENCFF776DBC	ChIP-seq	Panc1	H3K36me3-human
ENCFF974BNY	ChIP-seq	HEK293	eGFP-FEZF1-human
ENCFF273RCZ	ChIP-seq	H1-hESC	HDAC2-human
ENCFF527IRJ	ChIP-seq	GM12878	ZFP36-human
ENCFF618KFB	ChIP-seq	OCI-LY7	H3K9me3-human
ENCFF413CDN	ChIP-seq	22Rv1	ZFX-human
ENCFF411XOO	ChIP-seq	Karpas-422	H3K4me1-human
ENCFF677CZU	ChIP-seq	PC-9	H3K9me2-human
ENCFF548FHH	ChIP-seq	GM12878	USF2-human
ENCFF199SKV	ChIP-seq	K562	MYC-human
ENCFF789DNP	ChIP-seq	HEK293	eGFP-ZBTB12-human
ENCFF277DQI	ChIP-seq	NCI-H929	H2AFZ-human
ENCFF743AYH	ChIP-seq	SK-N-SH	H3K9me3-human
ENCFF292NAI	ChIP-seq	K562	SMAD2-human
ENCFF345MBC	ChIP-seq	adrenal gland	H3K9me3-human
ENCFF469ORR	ChIP-seq	K562	ZMIZ1-human
ENCFF854IEG	ChIP-seq	PFSK-1	TAF1-human
ENCFF551TJN	ChIP-seq	fibroblast of dermis	EZH2-human
ENCFF245OXU	ChIP-seq	adrenal gland	H3K9me3-human
ENCFF397JDZ	ChIP-seq	K562	SMAD2-human
ENCFF346VHH	ChIP-seq	GM12878	CHD2-human
ENCFF236WSQ	ChIP-seq	GM12878	JUNB-human
ENCFF213AFI	ChIP-seq	bipolar neuron	H2AFZ-human
ENCFF269JRM	ChIP-seq	SH-SY5Y	GATA3-human
ENCFF418EHB	ChIP-seq	HepG2	NCOR1-human
ENCFF143UBP	ChIP-seq	HepG2	HDAC1-human
ENCFF378JGJ	ChIP-seq	K562	ARID3A-human
ENCFF162PXN	ChIP-seq	H1-hESC	JUND-human
ENCFF509UMD	ChIP-seq	K562	MEIS2-human
ENCFF770RLT	ChIP-seq	thoracic aorta	H3K27me3-human
ENCFF607IFK	ChIP-seq	Ishikawa	ESR1-human
ENCFF725FYI	ChIP-seq	K562	CUX1-human
ENCFF643QTL	ChIP-seq	HEK293	eGFP-SP7-human
ENCFF637LOO	ChIP-seq	NT2/D1	ZNF274-human
ENCFF332ZVG	ChIP-seq	Parathyroid adenoma	H3K36me3-human
ENCFF383YDP	ChIP-seq	adrenal gland	H3K9me3-human
ENCFF731FIC	ChIP-seq	SK-N-MC	H3K9ac-human
ENCFF245NLP	ChIP-seq	HepG2	FOXA1-human
ENCFF576LKG	ChIP-seq	omental fat pad	EP300-human
ENCFF504CYN	ChIP-seq	cardiac muscle cell	CTCF-human
ENCFF762IGQ	ChIP-seq	HepG2	TAF15-human
ENCFF849HOO	ChIP-seq	K562	GATAD2B-human
ENCFF515UKM	ChIP-seq	smooth muscle cell	H3K27me3-human
ENCFF619TUA	ChIP-seq	IMR-90	BHLHE40-human
ENCFF752ZNY	ChIP-seq	PC-3	CTCF-human
ENCFF438QDX	ChIP-seq	HEK293	eGFP-ZBTB49-human
ENCFF841NML	ChIP-seq	neuroepithelial stem cell	H3K27ac-human
ENCFF350ETZ	ChIP-seq	K562	ZNF830-human
ENCFF484TJY	ChIP-seq	liver	EGR1-human
ENCFF517GFP	ChIP-seq	K562	MYC-human
ENCFF047EYM	ChIP-seq	HEK293	eGFP-ZNF577-human
ENCFF371ZTN	ChIP-seq	H1-hESC	SUZ12-human
ENCFF611VKE	ChIP-seq	HepG2	MAFF-human
ENCFF056GMV	ChIP-seq	K562	TAL1-human
ENCFF882DAL	ChIP-seq	mammary epithelial cell	H3K27me3-human
ENCFF865UXS	ChIP-seq	22Rv1	ZFX-human
ENCFF327DRE	ChIP-seq	K562	MEIS2-human
ENCFF671UIB	ChIP-seq	K562	CEBPZ-human
ENCFF667SBT	ChIP-seq	K562	eGFP-DDX20-human
ENCFF476SFW	ChIP-seq	HEK293	TRIM28-human
ENCFF895ZCE	ChIP-seq	K562	CEBPZ-human
ENCFF573XSG	ChIP-seq	neural progenitor cell	H3K27ac-human
ENCFF395ELT	ChIP-seq	HEK293	TRIM28-human
ENCFF221VFW	DNase-seq	left kidney
ENCFF603ABN	ChIP-seq	K562	CEBPZ-human
ENCFF390VNW	ChIP-seq	K562	ELK1-human
ENCFF547MKE	ChIP-seq	radial glial cell	H3K36me3-human
ENCFF857XKJ	ChIP-seq	neural progenitor cell	H3K36me3-human
ENCFF355FJN	ChIP-seq	K562	CEBPZ-human
ENCFF998YLT	ChIP-seq	C4-2B	ZFX-human
ENCFF550GTF	ChIP-seq	K562	NCOA2-human
ENCFF774DHN	ChIP-seq	tibial nerve	H3K27me3-human
ENCFF430GOT	ChIP-seq	A549	REST-human
ENCFF601GLM	ChIP-seq	GM12878	RAD21-human
ENCFF118EOA	ChIP-seq	K562	BRD4-human
ENCFF014TGJ	ChIP-seq	GM12878	RAD51-human
ENCFF515RCQ	ChIP-seq	liver	RXRA-human
ENCFF577WFW	ChIP-seq	H1-hESC	RFX5-human
ENCFF326NFT	ChIP-seq	HepG2	EHMT2-human
ENCFF882TLL	ChIP-seq	skeletal muscle myoblast	H3K27me3-human
ENCFF612TXE	ChIP-seq	hepatocyte	H3K27me3-human
ENCFF741KXN	ChIP-seq	liver	HNF4G-human
ENCFF153JBF	ChIP-seq	A549	KDM5A-human
ENCFF129GGF	ChIP-seq	liver	HNF4G-human
ENCFF522TKF	ChIP-seq	IMR-90	FOS-human
ENCFF483RRM	ChIP-seq	HepG2	HNRNPLL-human
ENCFF935KIG	ChIP-seq	H1-hESC	REST-human
ENCFF739ZCZ	ChIP-seq	GM23338	H3K4me1-human
ENCFF012GOG	ChIP-seq	medulloblastoma	CTCF-human
ENCFF239RPT	ChIP-seq	HEK293	eGFP-BCL6B-human
ENCFF913KNZ	ChIP-seq	Karpas-422	H3K9me3-human
ENCFF490MZG	ChIP-seq	H1-hESC	SIN3A-human
ENCFF066UZX	ChIP-seq	GM23248	H3K9me2-human
ENCFF006UUP	ChIP-seq	neural progenitor cell	EZH2-human
ENCFF301CFJ	ChIP-seq	liver	JUND-human
ENCFF755LJZ	ChIP-seq	K562	MAFF-human
ENCFF349HZL	ChIP-seq	HEK293	eGFP-ZBTB8A-human
ENCFF088YCI	ChIP-seq	Loucy	H3K4me1-human
ENCFF057BYS	ChIP-seq	osteoblast	H3K9me3-human
ENCFF721YVP	ChIP-seq	H1-hESC	SP1-human
ENCFF176SWZ	ChIP-seq	adrenal gland	H3K36me3-human
ENCFF204NZF	DNase-seq	SK-N-SH
ENCFF723GUK	ChIP-seq	H1-hESC	RXRA-human
ENCFF455MUC	ChIP-seq	GM12878	RXRA-human
ENCFF907WEZ	ChIP-seq	A549	RAD21-human
ENCFF499LYC	ChIP-seq	HEK293	TRIM28-human
ENCFF913NQR	ChIP-seq	SK-N-MC	H3K9ac-human
ENCFF879ZZA	DNase-seq	cerebellar cortex
ENCFF752JNV	ChIP-seq	radial glial cell	H3K36me3-human
ENCFF888CCA	ChIP-seq	PC-3	CTCF-human
ENCFF055TPM	ChIP-seq	HEK293	eGFP-ZNF214-human
ENCFF026UVT	ChIP-seq	HEK293T	NFRKB-human
ENCFF788BDL	ChIP-seq	liver	ATF3-human
ENCFF704OEE	ChIP-seq	Peyer's patch	POLR2A-human
ENCFF657NEN	ChIP-seq	A549	MYC-human
ENCFF867NAA	ChIP-seq	GM12865	CTCF-human
ENCFF415TPT	ChIP-seq	H1-hESC	BACH1-human
ENCFF227YDJ	ChIP-seq	HepG2	MAFK-human
ENCFF351HRN	ChIP-seq	HepG2	ZNF384-human
ENCFF646CMN	ChIP-seq	PC-3	CTCF-human
ENCFF342UVO	ChIP-seq	bipolar neuron	POLR2AphosphoS5-human
ENCFF042LXV	ChIP-seq	OCI-LY1	H3K9me3-human
ENCFF175VLC	ChIP-seq	sigmoid colon	H3K9me3-human
ENCFF881NRM	ChIP-seq	22Rv1	ZFX-human
ENCFF313BLC	ChIP-seq	HepG2	ZNF384-human
ENCFF144GCK	ChIP-seq	A549	CTCF-human
ENCFF121FEA	DNase-seq	K562
ENCFF414XXU	ChIP-seq	MCF-7	eGFP-GABPA-human
ENCFF970NFP	DNase-seq	tongue
ENCFF268OOC	ChIP-seq	HEK293	TRIM28-human
ENCFF406GXU	ChIP-seq	testis	POLR2A-human
ENCFF598OWM	ChIP-seq	HepG2	ZBTB7A-human
ENCFF916MXJ	ChIP-seq	radial glial cell	H3K9me3-human
ENCFF951BED	DNase-seq	globus pallidus
ENCFF499YNQ	ChIP-seq	PFSK-1	TAF1-human
ENCFF854NST	ChIP-seq	K562	ZNF318-human
ENCFF467KJE	ChIP-seq	HepG2	CREM-human
ENCFF492QMD	ChIP-seq	K562	MXI1-human
ENCFF355REI	ChIP-seq	T47D	ESR1-human
ENCFF929WKT	ChIP-seq	mammary epithelial cell	CTCF-human
ENCFF778JLP	ChIP-seq	HEK293	eGFP-ZNF331-human
ENCFF818XOG	ChIP-seq	cardiac mesoderm	H3K27me3-human
ENCFF865EDO	ChIP-seq	HepG2	NCOR1-human
ENCFF198CPZ	ChIP-seq	K562	GATAD2B-human
ENCFF631KGG	ChIP-seq	HEK293	TRIM28-human
ENCFF163OZR	ChIP-seq	K562	RFX1-human
ENCFF642PNJ	ChIP-seq	liver	YY1-human
ENCFF119XQX	ChIP-seq	A549	FOXA1-human
ENCFF690XXK	ChIP-seq	K562	TAF15-human
ENCFF683XUE	ChIP-seq	liver	YY1-human
ENCFF820XSG	ChIP-seq	SK-N-SH	CTCF-human
ENCFF886HLJ	ChIP-seq	IMR-90	MAFK-human
ENCFF473OII	ChIP-seq	GM12878	NFATC3-human
ENCFF963HHX	ChIP-seq	liver	EGR1-human
ENCFF231INW	ChIP-seq	HEK293	TRIM28-human
ENCFF396QYK	ChIP-seq	liver	YY1-human
ENCFF680PCI	ChIP-seq	HepG2	PCBP1-human
ENCFF525ETQ	ChIP-seq	HepG2	ZBTB7A-human
ENCFF917NOB	ChIP-seq	liver	YY1-human
ENCFF049XJW	ChIP-seq	right lobe of liver	H3K9me3-human
ENCFF250VQN	ChIP-seq	K562	eGFP-TFDP1-human
ENCFF906IMT	ChIP-seq	HepG2	ZFP36-human
ENCFF934NEI	ChIP-seq	GM12878	CTCF-human
ENCFF915DZV	ChIP-seq	NCI-H929	H3K36me3-human
ENCFF155XFE	ChIP-seq	HepG2	GTF2F1-human
ENCFF881TQQ	ChIP-seq	A549	KDM5A-human
ENCFF641DSK	ChIP-seq	HepG2	MNT-human
ENCFF082QVO	ChIP-seq	GM12878	BCLAF1-human
ENCFF260ODB	ChIP-seq	esophagus muscularis mucosa	H3K9me3-human
ENCFF929SGA	ChIP-seq	HepG2	CEBPZ-human
ENCFF003WYE	ChIP-seq	K562	NFYA-human
ENCFF047JXH	DNase-seq	K562
ENCFF521WMG	ChIP-seq	OCI-LY1	H4K20me1-human
ENCFF252CYF	ChIP-seq	HepG2	HNRNPLL-human
ENCFF525BTB	ChIP-seq	liver	NR2F2-human
ENCFF808UFI	ChIP-seq	HepG2	GTF2F1-human
ENCFF721WZY	ChIP-seq	K562	TRIM28-human
ENCFF786DOF	ChIP-seq	K562	RFX1-human
ENCFF995FGG	ChIP-seq	HepG2	HNF1A-human
ENCFF378WXQ	ChIP-seq	HepG2	TCF12-human
ENCFF150BYS	ChIP-seq	liver	NR2F2-human
ENCFF852XOL	ChIP-seq	prostate gland	POLR2AphosphoS5-human
ENCFF184LWN	ChIP-seq	K562	ZNF830-human
ENCFF387DEN	ChIP-seq	GM12878	KDM1A-human
ENCFF363MKS	ChIP-seq	omental fat pad	CTCF-human
ENCFF233FOV	ChIP-seq	K562	eGFP-ZNF740-human
ENCFF430QIK	ChIP-seq	GM12878	ESRRA-human
ENCFF999YFK	ChIP-seq	GM12878	PBX3-human
ENCFF903FBL	ChIP-seq	K562	eGFP-ZNF740-human
ENCFF932DYK	ChIP-seq	GM12878	CEBPZ-human
ENCFF073PBK	ChIP-seq	MM.1S	H3K36me3-human
ENCFF297GYL	ChIP-seq	K562	eGFP-ZNF148-human
ENCFF941MON	ChIP-seq	neuroepithelial stem cell	H3K27ac-human
ENCFF095BZW	ChIP-seq	MCF-7	CTCF-human
ENCFF052WWT	ChIP-seq	GM12878	ZNF687-human
ENCFF640ORY	ChIP-seq	HeLa-S3	ZFP36-human
ENCFF887IBL	ChIP-seq	K562	MAFK-human
ENCFF947TJH	ChIP-seq	foreskin fibroblast	CTCF-human
ENCFF230HEO	ChIP-seq	neural progenitor cell	CTCF-human
ENCFF750SRP	ChIP-seq	HEK293	eGFP-ZBTB8A-human
ENCFF392HAM	ChIP-seq	H1-hESC	NRF1-human
ENCFF039PBB	ChIP-seq	GM23338	NANOG-human
ENCFF566XKZ	ChIP-seq	SU-DHL-6	H4K20me1-human
ENCFF446FKN	ChIP-seq	HL-60	SPI1-human
ENCFF700BWV	ChIP-seq	K562	TRIM28-human
ENCFF308TCJ	ChIP-seq	gastroesophageal sphincter	POLR2AphosphoS5-human
ENCFF031KKB	ChIP-seq	neural cell	H4K20me1-human
ENCFF355LBT	ChIP-seq	Parathyroid adenoma	CTCF-human
ENCFF721DKV	ChIP-seq	K562	EP300-human
ENCFF708ZIZ	ChIP-seq	SU-DHL-6	CTCF-human
ENCFF551KOG	ChIP-seq	IMR-90	SMC3-human
ENCFF593OVL	ChIP-seq	GM12878	CHD4-human
ENCFF495DAO	ChIP-seq	GM23248	H3K27me3-human
ENCFF299QDF	ChIP-seq	Loucy	H3K36me3-human
ENCFF142WNN	ChIP-seq	bipolar neuron	POLR2AphosphoS5-human
ENCFF725GND	ChIP-seq	HepG2	YY1-human
ENCFF421BMH	ChIP-seq	T47D	ESR1-human
ENCFF268ECX	ChIP-seq	GM12878	PAX8-human
ENCFF868FGE	ChIP-seq	liver	ZBTB33-human
ENCFF821INE	ChIP-seq	A549	RCOR1-human
ENCFF482ZCR	ChIP-seq	HepG2	HNRNPLL-human
ENCFF060XZX	ChIP-seq	K562	TCF7L2-human
ENCFF074LXY	ChIP-seq	sigmoid colon	POLR2AphosphoS5-human
ENCFF873YWK	ChIP-seq	liver	ZBTB33-human
ENCFF384GPX	ChIP-seq	H1-hESC	SP1-human
ENCFF455HDH	ChIP-seq	DND-41	H3K9me3-human
ENCFF793WOV	ChIP-seq	GM12878	REST-human
ENCFF030MOS	ChIP-seq	HepG2	TFAP4-human
ENCFF409JXS	ChIP-seq	radial glial cell	H3K36me3-human
ENCFF289JSG	ChIP-seq	HepG2	NR2F6-human
ENCFF890IXQ	DNase-seq	K562
ENCFF647DHT	ChIP-seq	HL-60	GABPA-human
ENCFF820FCA	ChIP-seq	K562	eGFP-BACH1-human
ENCFF216JDJ	ChIP-seq	liver	FOXA2-human
ENCFF730GTB	ChIP-seq	H1-hESC	TBP-human
ENCFF024LWI	ChIP-seq	neural progenitor cell	EZH2-human
ENCFF296FGF	ChIP-seq	HepG2	TFAP4-human
ENCFF431WDE	ChIP-seq	HEK293	eGFP-ZNF341-human
ENCFF683BND	ChIP-seq	foreskin fibroblast	CTCF-human
ENCFF792GAN	ChIP-seq	HepG2	HNRNPK-human
ENCFF343BZT	ChIP-seq	A549	H3K9me3-human
ENCFF862YTD	ChIP-seq	liver	ZBTB33-human
ENCFF721MPC	ChIP-seq	SU-DHL-6	H3K9me3-human
ENCFF373FDW	ChIP-seq	K562	KLF16-human
ENCFF536OEM	ChIP-seq	OCI-LY7	CTCF-human
ENCFF661JJB	ChIP-seq	HepG2	AGO1-human
ENCFF536YJT	ChIP-seq	H1-hESC	HDAC2-human
ENCFF143RTQ	ChIP-seq	H1-hESC	TCF12-human
ENCFF719LYG	ChIP-seq	liver	ZBTB33-human
ENCFF417EBM	ChIP-seq	Ishikawa	NR3C1-human
ENCFF892VYV	ChIP-seq	astrocyte of the spinal cord	CTCF-human
ENCFF375BQH	ChIP-seq	hepatocyte	H3K9me3-human
ENCFF650YKB	ChIP-seq	K562	BCLAF1-human
ENCFF570FPH	ChIP-seq	subcutaneous adipose tissue	EP300-human
ENCFF693LBE	DNase-seq	GM12878
ENCFF740QPT	ChIP-seq	HepG2	SP1-human
ENCFF901FWU	ChIP-seq	Karpas-422	H3K27ac-human
ENCFF386BWC	ChIP-seq	HepG2	AGO1-human
ENCFF116MTZ	ChIP-seq	H1-hESC	REST-human
ENCFF935FTJ	ChIP-seq	OCI-LY3	CTCF-human
ENCFF188UYW	ChIP-seq	K562	eGFP-ZNF740-human
ENCFF975NRI	ChIP-seq	K562	TCF7L2-human
ENCFF072MHF	ChIP-seq	K562	RBM22-human
ENCFF003ARN	ChIP-seq	HepG2	HNRNPK-human
ENCFF697EFZ	ChIP-seq	A549	YY1-human
ENCFF804GTQ	ChIP-seq	neuroepithelial stem cell	H3K4me1-human
ENCFF056WCP	DNase-seq	GM12878
ENCFF525QBA	ChIP-seq	medulloblastoma	CTCF-human
ENCFF274DVQ	ChIP-seq	K562	TCF7L2-human
ENCFF054VTQ	ChIP-seq	K562	STAT2-human
ENCFF564LZF	ChIP-seq	adrenal gland	H3K36me3-human
ENCFF963ROK	ChIP-seq	HCT116	CTCF-human
ENCFF180UME	ChIP-seq	fibroblast of dermis	CTCF-human
ENCFF034ALK	ChIP-seq	liver	REST-human
ENCFF772RKI	ChIP-seq	GM12878	ZFP36-human
ENCFF804YIE	ChIP-seq	A549	CHD2-human
ENCFF427OVX	ChIP-seq	HeLa-S3	EZH2-human
ENCFF618LWB	ChIP-seq	liver	EGR1-human
ENCFF046WGV	ChIP-seq	GM12878	ZNF143-human
ENCFF756XID	ChIP-seq	GM12878	ELF1-human
ENCFF943DQA	ChIP-seq	MCF-7	eGFP-GABPA-human
ENCFF911LYM	ChIP-seq	GM12878	UBTF-human
ENCFF603MIK	ChIP-seq	B cell	CTCF-human
ENCFF991ZKB	ChIP-seq	SH-SY5Y	GATA3-human
ENCFF833HIY	ChIP-seq	K562	eGFP-TFDP1-human
ENCFF688WOB	ChIP-seq	GM12878	UBTF-human
ENCFF753PDW	ChIP-seq	mammary epithelial cell	H3K27me3-human
ENCFF054VAP	ChIP-seq	A549	EHMT2-human
ENCFF044ASF	ChIP-seq	GM12878	NFXL1-human
ENCFF494HET	ChIP-seq	bipolar neuron	POLR2AphosphoS5-human
ENCFF528ISK	ChIP-seq	K562	RBBP5-human
ENCFF812QZD	ChIP-seq	mid-neurogenesis radial glial cells	H3K4me1-human
ENCFF551DVX	ChIP-seq	HEK293	eGFP-WT1-human
ENCFF642UWE	ChIP-seq	GM23248	H3K27me3-human
ENCFF628SZN	ChIP-seq	HEK293T	FOXK2-human
ENCFF643AZY	ChIP-seq	K562	SAP30-human
ENCFF985CUX	ChIP-seq	K562	eGFP-ZNF148-human
ENCFF238JYT	ChIP-seq	GM12878	USF1-human
ENCFF950ARZ	ChIP-seq	IMR-90	NFE2L2-human
ENCFF817OVB	ChIP-seq	sigmoid colon	EP300-human
ENCFF976XOX	ChIP-seq	MCF-7	eGFP-GABPA-human
ENCFF518DDL	ChIP-seq	HepG2	NRF1-human
ENCFF097DFJ	ChIP-seq	CD14-positive monocyte	CTCF-human
ENCFF512HLJ	ChIP-seq	K562	UBTF-human
ENCFF835BHM	ChIP-seq	HepG2	NCOR1-human
ENCFF782XTI	ChIP-seq	HepG2	FOXA2-human
ENCFF084INO	ChIP-seq	liver	SP1-human
ENCFF804JRA	ChIP-seq	A549	ESRRA-human
ENCFF323DKD	ChIP-seq	B cell	H3K9me3-human
ENCFF364FSA	ChIP-seq	HEK293	eGFP-EGR2-human
ENCFF002CUO	ChIP-seq	HepG2	PPARGC1A-human
ENCFF145HMB	DNase-seq	K562
ENCFF998DOG	ChIP-seq	K562	IRF1-human
ENCFF714OKK	ChIP-seq	kidney epithelial cell	H3K27me3-human
ENCFF621XGL	ChIP-seq	K562	UBTF-human
ENCFF705ZZH	ChIP-seq	HepG2	ETV4-human
ENCFF846YGT	ChIP-seq	liver	RAD21-human
ENCFF537QBW	ChIP-seq	H1-hESC	NANOG-human
ENCFF436OWU	ChIP-seq	GM12878	RAD21-human
ENCFF166FRO	ChIP-seq	GM12878	NFXL1-human
ENCFF148CAJ	ChIP-seq	HL-60	GABPA-human
ENCFF884TKH	ChIP-seq	liver	YY1-human
ENCFF185HLZ	ChIP-seq	K562	BCLAF1-human
ENCFF800NJQ	ChIP-seq	liver	YY1-human
ENCFF732WNG	ChIP-seq	neutrophil	H3K9me3-human
ENCFF371MFR	ChIP-seq	SK-N-SH	MXI1-human
ENCFF857XBX	ChIP-seq	astrocyte	CTCF-human
ENCFF879FVC	ChIP-seq	Karpas-422	H3K27ac-human
ENCFF146XLM	ChIP-seq	Caco-2	CTCF-human
ENCFF523JZB	ChIP-seq	K562	eGFP-DDX20-human
ENCFF632YKL	ChIP-seq	K562	ILF3-human
ENCFF450OZZ	ChIP-seq	osteoblast	H3K27me3-human
ENCFF518XSF	ChIP-seq	SK-N-MC	H3K4me3-human
ENCFF661ZVZ	ChIP-seq	HepG2	KDM5A-human
ENCFF206YWO	ChIP-seq	SU-DHL-6	CTCF-human
ENCFF350LWS	ChIP-seq	GM12878	PAX8-human
ENCFF056BGC	ChIP-seq	A549	ELK1-human
ENCFF507ZLI	ChIP-seq	K562	UBTF-human
ENCFF742ZBG	ChIP-seq	HCT116	H3K36me3-human
ENCFF001WMJ	DNase-seq	retinal pigment epithelial cell
ENCFF868DFG	ChIP-seq	stomach	POLR2AphosphoS5-human
ENCFF974XKH	ChIP-seq	liver	RAD21-human
ENCFF300RLB	ChIP-seq	GM12878	CEBPB-human
ENCFF848FMM	ChIP-seq	NCI-H929	CTCF-human
ENCFF747WRX	ChIP-seq	A549	MAZ-human
ENCFF793AVR	ChIP-seq	neural progenitor cell	H3K36me3-human
ENCFF661PVV	ChIP-seq	GM23248	EZH2-human
ENCFF608NEP	ChIP-seq	HepG2	HNF4G-human
ENCFF301WWU	ChIP-seq	GM12878	ATF2-human
ENCFF592OPP	ChIP-seq	liver	REST-human
ENCFF419HXY	ChIP-seq	thoracic aorta	H3K27me3-human
ENCFF382SAW	ChIP-seq	K562	SMAD2-human
ENCFF472YFZ	ChIP-seq	A549	MAZ-human
ENCFF181NNV	ChIP-seq	K562	SMAD2-human
ENCFF562ZXJ	ChIP-seq	GM12878	REST-human
ENCFF875SAQ	ChIP-seq	myotube	H3K27me3-human
ENCFF990HKP	ChIP-seq	OCI-LY1	CTCF-human
ENCFF009PGQ	ChIP-seq	K562	SUZ12-human
ENCFF921UUS	ChIP-seq	thyroid gland	H3K27me3-human
ENCFF079EBS	ChIP-seq	HEK293T	NFRKB-human
ENCFF777PWG	ChIP-seq	mid-neurogenesis radial glial cells	H3K9me3-human
ENCFF129GZP	ChIP-seq	HEK293	eGFP-ZNF645-human
ENCFF028RTA	ChIP-seq	mammary epithelial cell	H3K27me3-human
ENCFF377UTP	ChIP-seq	A549	CTCF-human
ENCFF289WNM	ChIP-seq	GM12878	CHD2-human
ENCFF339GTZ	ChIP-seq	GM12878	SRF-human
ENCFF772XDS	ChIP-seq	K562	eGFP-BACH1-human
ENCFF972PDN	ChIP-seq	GM12878	SRF-human
ENCFF878LCK	ChIP-seq	cardiac mesoderm	H3K36me3-human
ENCFF515HFJ	ChIP-seq	Peyer's patch	H3K9me3-human
ENCFF168HAG	ChIP-seq	K562	eGFP-PBX2-human
ENCFF482DDO	ChIP-seq	MCF-7	eGFP-CEBPG-human
ENCFF533OIU	ChIP-seq	HeLa-S3	TAF1-human
ENCFF369VCL	ChIP-seq	SK-N-MC	H3K9me3-human
ENCFF033WHB	ChIP-seq	GM12878	JUND-human
ENCFF577UJR	ChIP-seq	K562	MEF2A-human
ENCFF915JCV	ChIP-seq	HepG2	RXRA-human
ENCFF272GTS	ChIP-seq	HepG2	AGO1-human
ENCFF559OHC	ChIP-seq	K562	GTF2F1-human
ENCFF373EUK	ChIP-seq	liver	JUND-human
ENCFF333BCC	ChIP-seq	smooth muscle cell	H3K27me3-human
ENCFF114CHQ	ChIP-seq	SK-N-SH	H3K9me3-human
ENCFF781ZDN	ChIP-seq	body of pancreas	H3K27me3-human
ENCFF676YFV	ChIP-seq	K562	XRCC3-human
ENCFF418WIA	ChIP-seq	K562	GATAD2B-human
ENCFF731JIX	ChIP-seq	A549	ELF1-human
ENCFF533MTU	ChIP-seq	K562	RNF2-human
ENCFF719OMW	ChIP-seq	H1-hESC	REST-human
ENCFF142SVH	ChIP-seq	A549	CTCF-human
ENCFF971PWB	ChIP-seq	HCT116	CTCF-human
ENCFF771KCK	ChIP-seq	neural cell	H4K20me1-human
ENCFF947WYS	ChIP-seq	K562	STAT1-human
ENCFF668CZT	ChIP-seq	H1-hESC	SP1-human
ENCFF040IUQ	ChIP-seq	GM12878	KDM1A-human
ENCFF725ZKM	ChIP-seq	HepG2	ATF3-human
ENCFF074AXA	ChIP-seq	CD14-positive monocyte	H3K27me3-human
ENCFF479ZWB	ChIP-seq	K562	ZNF274-human
ENCFF145RHD	ChIP-seq	H1-hESC	SRF-human
ENCFF259PLY	ChIP-seq	NT2/D1	SUZ12-human
ENCFF831MNI	ChIP-seq	fibroblast of mammary gland	CTCF-human
ENCFF603HVK	ChIP-seq	IMR-90	SMC3-human
ENCFF736WSI	ChIP-seq	GM12878	ZNF217-human
ENCFF892POX	ChIP-seq	radial glial cell	H3K9me3-human
ENCFF816IJY	ChIP-seq	GM23338	H3K4me1-human
ENCFF220GLK	ChIP-seq	K562	GTF2F1-human
ENCFF675GZY	ChIP-seq	K562	CUX1-human
ENCFF598QPN	ChIP-seq	IMR-90	CTCF-human
ENCFF702IHF	ChIP-seq	A549	RNF2-human
ENCFF750EJJ	ChIP-seq	NCI-H929	CTCF-human
ENCFF878NMO	ChIP-seq	A549	MYC-human
ENCFF658PRB	ChIP-seq	WI38	CTCF-human
ENCFF951IZK	ChIP-seq	neural progenitor cell	H3K36me3-human
ENCFF107CCL	ChIP-seq	K562	BACH1-human
ENCFF371OGO	ChIP-seq	GM12878	ZNF384-human
ENCFF812ITJ	ChIP-seq	HEK293	eGFP-ZNF768-human
ENCFF774DGH	ChIP-seq	K562	DEAF1-human
ENCFF437FOK	ChIP-seq	neural progenitor cell	H3K9me3-human
ENCFF655DUF	ChIP-seq	HCT116	CTCF-human
ENCFF498JUY	ChIP-seq	HCT116	CTCF-human
ENCFF981HQF	ChIP-seq	GM12878	CBX3-human
ENCFF665KNY	ChIP-seq	GM12878	ZNF687-human
ENCFF906GWO	ChIP-seq	OCI-LY3	H3K27me3-human
ENCFF207PRF	ChIP-seq	GM23338	H3K4me1-human
ENCFF982HET	ChIP-seq	GM12878	RBBP5-human
ENCFF542FYO	ChIP-seq	smooth muscle cell	H2AFZ-human
ENCFF987UND	ChIP-seq	OCI-LY3	H3K4me1-human
ENCFF244PNH	ChIP-seq	GM12878	ELF1-human
ENCFF762YQG	DNase-seq	K562
ENCFF946FOG	ChIP-seq	cardiac muscle cell	H3K27me3-human
ENCFF381BVK	ChIP-seq	MCF-7	eGFP-CEBPG-human
ENCFF042DJX	ChIP-seq	Karpas-422	H3K27ac-human
ENCFF027RDL	ChIP-seq	liver	SP1-human
ENCFF032IBC	ChIP-seq	K562	RNF2-human
ENCFF374LID	ChIP-seq	HepG2	RAD21-human
ENCFF330USX	ChIP-seq	erythroblast	GATA1-human
ENCFF074NOU	ChIP-seq	K562	IRF1-human
ENCFF337RTD	ChIP-seq	K562	ZNF274-human
ENCFF205BAR	ChIP-seq	K562	TBL1XR1-human
ENCFF606JSI	ChIP-seq	A549	TAF1-human
ENCFF044MZF	ChIP-seq	liver	RAD21-human
ENCFF989SEE	ChIP-seq	MCF-7	LARP7-human
ENCFF479ZWE	ChIP-seq	HepG2	ZNF24-human
ENCFF415JVE	ChIP-seq	HepG2	ZNF24-human
ENCFF521IBT	ChIP-seq	HEK293	eGFP-ZFHX2-human
ENCFF435ICE	ChIP-seq	GM12878	JUND-human
ENCFF775HMC	ChIP-seq	HEK293	eGFP-ZNF101-human
ENCFF502ZML	ChIP-seq	H1-hESC	BACH1-human
ENCFF770MLZ	ChIP-seq	SH-SY5Y	GATA2-human
ENCFF685JCP	ChIP-seq	Karpas-422	H3K27ac-human
ENCFF023RDZ	ChIP-seq	GM12878	USF2-human
ENCFF830SNU	ChIP-seq	GM06990	CTCF-human
ENCFF232MXI	ChIP-seq	HCT116	H4K20me1-human
ENCFF354CNQ	ChIP-seq	sigmoid colon	H3K9me3-human
ENCFF168HOV	ChIP-seq	stomach	POLR2A-human
ENCFF980FHO	ChIP-seq	GM23248	EZH2phosphoT487-human
ENCFF322TVZ	ChIP-seq	K562	ZNF592-human
ENCFF154VUH	ChIP-seq	HEK293	eGFP-SP7-human
ENCFF574BPV	ChIP-seq	cardiac muscle cell	CTCF-human
ENCFF129CAN	ChIP-seq	A549	KDM5A-human
ENCFF766ELN	ChIP-seq	hepatocyte	H3K36me3-human
ENCFF931IXE	ChIP-seq	HepG2	FOXA2-human
ENCFF218LZW	ChIP-seq	erythroblast	GATA1-human
ENCFF623RZZ	ChIP-seq	HeLa-S3	REST-human
ENCFF305IJI	ChIP-seq	K562	ZC3H11A-human
ENCFF015ADC	DNase-seq	tongue
ENCFF734JFJ	ChIP-seq	HepG2	ZBTB33-human
ENCFF427NVF	ChIP-seq	IMR-90	CHD1-human
ENCFF790DLJ	ChIP-seq	SK-N-SH	H3K4me1-human
ENCFF510UIU	ChIP-seq	GM12878	RAD21-human
ENCFF297IFU	ChIP-seq	HepG2	CTCF-human
ENCFF433YXI	ChIP-seq	upper lobe of left lung	EP300-human
ENCFF288DTP	ChIP-seq	HEK293T	FOXA1-human
ENCFF140XPK	ChIP-seq	K562	EP300-human
ENCFF993SLF	ChIP-seq	HEK293	eGFP-SP7-human
ENCFF632AEM	ChIP-seq	GM12878	REST-human
ENCFF469YOH	ChIP-seq	K562	eGFP-BACH1-human
ENCFF286MSB	ChIP-seq	OCI-LY1	H3K4me1-human
ENCFF680YPK	ChIP-seq	choroid plexus epithelial cell	CTCF-human
ENCFF094ESY	ChIP-seq	HEK293T	CTBP1-human
ENCFF438AHF	ChIP-seq	H1-hESC	RNF2-human
ENCFF229WQW	ChIP-seq	AG10803	CTCF-human
ENCFF855KUE	ChIP-seq	K562	SRSF3-human
ENCFF193FRQ	ChIP-seq	K562	NFYB-human
ENCFF726OZS	ChIP-seq	K562	ZC3H11A-human
ENCFF920WQE	ChIP-seq	GM12878	EBF1-human
ENCFF363AAC	ChIP-seq	K562	ZNF592-human
ENCFF412UTE	ChIP-seq	keratinocyte	H3K27me3-human
ENCFF020AOB	ChIP-seq	K562	ZBTB8A-human
ENCFF192RQZ	ChIP-seq	K562	PHF8-human
ENCFF026MIP	ChIP-seq	osteoblast	H3K27me3-human
ENCFF350FQQ	ChIP-seq	H1-hESC	SAP30-human
ENCFF258BUQ	ChIP-seq	NT2/D1	SUZ12-human
ENCFF037BJD	ChIP-seq	K562	NR3C1-human
ENCFF388GQN	ChIP-seq	K562	H3K9me3-human
ENCFF001UAW	ChIP-seq	H1-hESC	BCL11A-human
ENCFF761YWV	ChIP-seq	K562	MYC-human
ENCFF365RUW	ChIP-seq	HEK293	eGFP-YY1-human
ENCFF501YCY	ChIP-seq	liver	RAD21-human
ENCFF001XCI	ChIP-seq	HeLa-S3	H3K27me3-human
ENCFF543QRY	ChIP-seq	HepG2	REST-human
ENCFF019ASX	ChIP-seq	HEK293T	ZNF384-human
ENCFF246FCW	ChIP-seq	HepG2	3xFLAG-ATF1-human
ENCFF380MCV	ChIP-seq	GM12878	ZFP36-human
ENCFF223YLF	ChIP-seq	MCF-7	eGFP-CEBPG-human
ENCFF385GVM	ChIP-seq	GM12878	KDM1A-human
ENCFF662BPG	ChIP-seq	OCI-LY3	CTCF-human
ENCFF276JDQ	ChIP-seq	GM06990	CTCF-human
ENCFF956UUX	ChIP-seq	GM12878	ZNF24-human
ENCFF701OSU	ChIP-seq	K562	YY1-human
ENCFF480BUU	ChIP-seq	A549	HDAC2-human
ENCFF596KVH	ChIP-seq	K562	JUN-human
ENCFF963COX	DNase-seq	kidney
ENCFF230JPS	ChIP-seq	H1-hESC	CHD1-human
ENCFF824GTA	ChIP-seq	HepG2	TBL1XR1-human
ENCFF107RYF	ChIP-seq	H1-hESC	RFX5-human
ENCFF028OCG	ChIP-seq	K562	MYC-human
ENCFF373WLW	ChIP-seq	K562	STAT5A-human
ENCFF148CEZ	DNase-seq	GM10248
ENCFF156VOX	ChIP-seq	GM12878	MAFK-human
ENCFF649FUD	ChIP-seq	HEK293T	BHLHE40-human
ENCFF671MRQ	ChIP-seq	K562	EGR1-human
ENCFF556WPW	ChIP-seq	GM12892	TAF1-human
ENCFF600TLW	ChIP-seq	OCI-LY7	H3K9me3-human
ENCFF160DPN	ChIP-seq	SK-N-SH	H3K27me3-human
ENCFF771POP	ChIP-seq	K562	eGFP-NFE2L1-human
ENCFF010JFS	ChIP-seq	Ishikawa	NR3C1-human
ENCFF063GQS	ChIP-seq	liver	JUND-human
ENCFF434TLG	ChIP-seq	GM12892	YY1-human
ENCFF515NYK	ChIP-seq	liver	ATF3-human
ENCFF128ZQH	ChIP-seq	liver	ATF3-human
ENCFF538OVI	ChIP-seq	SU-DHL-6	H3K9me3-human
ENCFF639DYE	ChIP-seq	CD14-positive monocyte	H3K27me3-human
ENCFF681HOI	ChIP-seq	fibroblast of mammary gland	CTCF-human
ENCFF851VOU	ChIP-seq	HEK293	eGFP-ZNF555-human
ENCFF532LQQ	ChIP-seq	Caco-2	CTCF-human
ENCFF654MRF	ChIP-seq	sigmoid colon	POLR2AphosphoS5-human
ENCFF777FSS	ChIP-seq	HFF-Myc	CTCF-human
ENCFF875ITP	ChIP-seq	K562	BRD4-human
ENCFF347PIM	ChIP-seq	H1-hESC	SIN3A-human
ENCFF736LBL	ChIP-seq	neutrophil	CTCF-human
ENCFF200GTS	ChIP-seq	keratinocyte	H3K27me3-human
ENCFF337FXU	ChIP-seq	gastrocnemius medialis	H3K9me3-human
ENCFF920QCC	ChIP-seq	fibroblast of lung	H4K20me1-human
ENCFF246LQX	DNase-seq	MCF-7
ENCFF969HTA	ChIP-seq	GM23338	POU5F1-human
ENCFF355FZF	ChIP-seq	HEK293T	FOXK2-human
ENCFF617ITM	ChIP-seq	K562	RNF2-human
ENCFF490WRP	ChIP-seq	K562	STAT1-human
ENCFF065SXF	ChIP-seq	H1-hESC	JUND-human
ENCFF216JVB	DNase-seq	naive B cell
ENCFF596UYZ	ChIP-seq	stomach	H3K27me3-human
ENCFF558QUM	ChIP-seq	K562	RNF2-human
ENCFF428MNL	DNase-seq	GM10248
ENCFF774TWW	ChIP-seq	liver	ZBTB33-human
ENCFF459CAS	ChIP-seq	DOHH2	CTCF-human
ENCFF981RBQ	ChIP-seq	HeLa-S3	EZH2-human
ENCFF426TDF	ChIP-seq	liver	ZBTB33-human
ENCFF547MRJ	ChIP-seq	K562	ZC3H11A-human
ENCFF317YVO	ChIP-seq	A673	CTCF-human
ENCFF542DWV	ChIP-seq	HepG2	ARID3A-human
ENCFF501HAG	ChIP-seq	liver	REST-human
ENCFF975WVC	ChIP-seq	sigmoid colon	H3K4me1-human
ENCFF624YSW	ChIP-seq	HEK293	eGFP-OSR2-human
ENCFF357ZYM	ChIP-seq	HEK293	eGFP-GFI1B-human
ENCFF997EFC	ChIP-seq	MCF-7	H3F3A-human
ENCFF071KIB	DNase-seq	osteoblast
ENCFF241GHZ	ChIP-seq	HEK293	eGFP-ZBTB8A-human
ENCFF851RZA	ChIP-seq	K562	eGFP-CEBPG-human
ENCFF001WUA	DNase-seq	WERI-Rb-1
ENCFF142NKY	ChIP-seq	GM23338	POU5F1-human
ENCFF891AHH	ChIP-seq	K562	TBP-human
ENCFF811UJD	ChIP-seq	GM12878	JUND-human
ENCFF844TSM	ChIP-seq	HepG2	ZFP36-human
ENCFF401ZKP	ChIP-seq	HepG2	GTF2F1-human
ENCFF497HNH	ChIP-seq	HepG2	SMARCC2-human
ENCFF113OOA	ChIP-seq	MCF 10A	STAT3-human
ENCFF640NTC	ChIP-seq	transverse colon	EP300-human
ENCFF715NVD	ChIP-seq	NT2/D1	ZNF274-human
ENCFF102HLC	ChIP-seq	H1-hESC	PHF8-human
ENCFF978PVD	ChIP-seq	GM12801	CTCF-human
ENCFF489KKG	ChIP-seq	HepG2	GTF2F1-human
ENCFF511WFI	ChIP-seq	esophagus squamous epithelium	H3K27me3-human
ENCFF270NTV	ChIP-seq	GM12878	RAD51-human
ENCFF593QEG	ChIP-seq	K562	eGFP-CEBPG-human
ENCFF666HXY	ChIP-seq	HepG2	KAT2B-human
ENCFF067DXS	ChIP-seq	GM12878	GABPA-human
ENCFF571CDI	ChIP-seq	HepG2	KAT2B-human
ENCFF549YBI	ChIP-seq	HepG2	TCF12-human
ENCFF001WRB	DNase-seq	foreskin fibroblast
ENCFF758GUY	ChIP-seq	SK-N-SH	RAD21-human
ENCFF769CZK	ChIP-seq	GM12878	PAX8-human
ENCFF966OGQ	ChIP-seq	bipolar neuron	H2AFZ-human
ENCFF882ZXB	ChIP-seq	GM12878	UBTF-human
ENCFF925XIR	ChIP-seq	IMR-90	SMC3-human
ENCFF994GRM	DNase-seq	GM10266
ENCFF878ZPT	ChIP-seq	GM12878	UBTF-human
ENCFF577IGI	ChIP-seq	IMR-90	ELK1-human
ENCFF598TIP	ChIP-seq	A549	PHF8-human
ENCFF389XPF	ChIP-seq	HeLa-S3	EP300-human
ENCFF199PBO	ChIP-seq	K562	E2F1-human
ENCFF570JVX	ChIP-seq	K562	NFYB-human
ENCFF830ZWP	ChIP-seq	SK-N-SH	JUND-human
ENCFF556UZM	ChIP-seq	liver	GABPA-human
ENCFF551KNM	ChIP-seq	GM12878	CTCF-human
ENCFF064VGD	ChIP-seq	GM12878	MYB-human
ENCFF102VYH	ChIP-seq	NT2/D1	ZNF274-human
ENCFF443OXB	ChIP-seq	K562	CTCF-human
ENCFF514NHJ	ChIP-seq	A673	H3K9me3-human
ENCFF288VSN	ChIP-seq	A549	CHD2-human
ENCFF819OXI	ChIP-seq	SU-DHL-6	H3F3A-human
ENCFF881THB	ChIP-seq	HepG2	ZFP36-human
ENCFF557TKJ	ChIP-seq	GM12878	SIX5-human
ENCFF624XKD	ChIP-seq	liver	RAD21-human
ENCFF214BKN	ChIP-seq	GM12878	MYB-human
ENCFF155WKH	ChIP-seq	A549	JUN-human
ENCFF145HTU	ChIP-seq	H9	H3K36me3-human
[truncated: 14,712 more rows]

## Sheet: ChIP-Atlas
Experiment ID	Antigen	Cell Type	Cell Type Class
SRX077859	CDX2	COLO 320	Digestive tract
SRX018606	RNA polymerase III	HeLa	Uterus
SRX738217	Unclassified	293	Kidney
SRX111321	HOXC9	BE(2)-C	Neural
SRX1013896	H3K27ac	Liver	Liver
SRX968909	SOX2	iPS derived neural cells	Pluripotent stem cell
SRX150396	RNA polymerase III	GM12878	Blood
SRX111320	HOXC9	BE(2)-C	Neural
SRX015144	RNA polymerase III	GM12878	Blood
SRX968911	SOX2	iPS derived neural cells	Pluripotent stem cell
SRX190499	Input control	HeLa	Uterus
DRX020609	Unclassified	TC-YIK	Uterus
SRX729712	OTX2	hESC derived neural cells	Pluripotent stem cell
SRX754589	Unclassified	RWPE-1	Prostate
SRX1460241	BRD4	LP-1	Blood
SRX3733799	H3K4me3	Hep G2	Liver
SRX612590	PDX1	hESC derived mesendodermal cells	Pluripotent stem cell
SRX1035582	MAML3	SK-N-SH	Neural
SRX1460239	BRD4	LP-1	Blood
SRX059367	NR2F1	hESC derived neural crests	Pluripotent stem cell
DRX020610	Unclassified	TC-YIK	Uterus
ERX333778	Unclassified	hESC H9	Pluripotent stem cell
SRX1035584	MAML3	SK-N-SH	Neural
SRX702048	OTX2	hESC derived ectodermal cells	Pluripotent stem cell
SRX451077	PDX1	hESC derived mesendodermal cells	Pluripotent stem cell
SRX968910	SOX2	iPS derived neural cells	Pluripotent stem cell
SRX3372026	FOXF1	GIST-48	Digestive tract
SRX3372021	FOXF1	GIST-48	Digestive tract
SRX702077	SMAD1	hESC derived ectodermal cells	Pluripotent stem cell
SRX1035585	MAML3	SK-N-SH	Neural
SRX2911576	PHOX2B	Neuroblastoma	Neural
SRX1035583	MAML3	SK-N-SH	Neural
SRX1460238	BRD4	LP-1	Blood
SRX3395152	PDX1	iPS derived pancreatic cells	Pluripotent stem cell
SRX2546084	POLR3G	NT2-D1	Pluripotent stem cell
SRX3395153	PDX1	iPS derived pancreatic cells	Pluripotent stem cell
SRX059360	EP300	hESC derived neural crests	Pluripotent stem cell
SRX312171	NA	Adipose-Derived Mesenchymal Stem Cells	Adipocyte
SRX1596304	Epitope tags	LHCN-M2	Muscle
SRX3395151	PDX1	iPS derived pancreatic cells	Pluripotent stem cell
SRX170347	EP300	Hematopoietic Stem Cells	Blood
SRX971589	EP300	Keratinocytes	Epidermis
SRX1948680	TEAD4	SK-N-BE(2)	Neural
SRX971590	EP300	Keratinocytes	Epidermis
SRX968912	SOX2	iPS derived neural cells	Pluripotent stem cell
ERX1214187	RNA polymerase III	Hep G2	Liver
SRX3372016	FOXF1	GIST-T-1	Digestive tract
SRX2636405	Unclassified	Bipolar spindle neurons	Neural
SRX718421	SOX10	501A	Epidermis
SRX514564	DICER1	293	Kidney
SRX045542	NA	NA	No description
SRX2830156	PAX7	hESC H9	Pluripotent stem cell
SRX1091543	EP300	hESC derived neural crests	Pluripotent stem cell
SRX3372012	FOXF1	GIST-48	Digestive tract
ERX103427	Unclassified	Pancreas	Pancreas
SRX3581481	Epitope tags	iPS derived neural cells	Pluripotent stem cell
SRX2683575	Epitope tags	293	Kidney
SRX702051	OTX2	hESC derived ectodermal cells	Pluripotent stem cell
SRX150673	BDP1	K-562	Blood
SRX006760	H3.3	HeLa	Uterus
SRX866612	GATA3	KELLY	Neural
SRX045541	NA	NA	No description
SRX018657	pFM2	Rh-4	Muscle
ERX016349	Unclassified	Liver	Liver
SRX128191	TTF2	HeLa	Uterus
SRX3581502	EP300	iPS derived neural cells	Pluripotent stem cell
ERX321647	Unclassified	Pancreatic islets	Pancreas
SRX890395	KDM1A	NCI-H526	Lung
SRX2424216	Unclassified	Hep G2	Liver
ERX103431	Unclassified	Pancreas	Pancreas
ERX321666	Unclassified	Pancreatic islets	Pancreas
SRX335314	NA	LoVo	Digestive tract
SRX3240992	MED1	Mesenchymal stem cells	Others
SRX1048472	MEF2B	KARPAS-422	Blood
SRX2683586	Epitope tags	293	Kidney
SRX1993438	ZSCAN5B	BeWo	Placenta
SRX2423664	Unclassified	293	Kidney
SRX3240998	MED1	Mesenchymal stem cells	Others
SRX1091547	NR2F1	hESC derived neural crests	Pluripotent stem cell
SRX312240	TFAM	HeLa	Uterus
SRX2370802	DNase-Seq	Fetal Spinal Cord	Neural
SRX2321774	NKX2-5	Embryonic Stem Cells	Pluripotent stem cell
ERX103434	Unclassified	Pancreas	Pancreas
SRX702152	HAND2	hESC derived mesendodermal cells	Pluripotent stem cell
ERX1214186	RNA polymerase III	Hep G2	Liver
SRX3581513	CHD7	iPS derived neural crestss	Pluripotent stem cell
SRX3240991	MED1	Mesenchymal stem cells	Others
SRX2254546	EP300	BICR 31	Others
SRX312241	TFAM	HeLa	Uterus
SRX1658069	BRD4	IMR-90	Lung
SRX702076	SMAD1	hESC derived mesendodermal cells	Pluripotent stem cell
SRX113590	RYBP	293	Kidney
SRX006758	H2A.Z	HeLa	Uterus
SRX301447	POLR3G	IMR-90	Lung
SRX2683590	Epitope tags	293	Kidney
SRX1993439	ZSCAN5B	BeWo	Placenta
SRX764808	FOXA1	hESC derived mesendodermal cells	Pluripotent stem cell
SRX3031996	BRD4	NCI-H2171	Lung
ERX321648	Unclassified	Pancreatic islets	Pancreas
SRX748428	TCF7L2	HCT 116	Digestive tract
SRX2203276	PAX6	EndoC-BH1	Pancreas
SRX1091541	EP300	hESC derived neural crests	Pluripotent stem cell
SRX2321776	NKX2-5	Embryonic Stem Cells	Pluripotent stem cell
SRX748424	TCF7L2	HCT 116	Digestive tract
ERX329893	Unclassified	Hep G2	Liver
SRX1048469	Epitope tags	JEKO-1	Blood
SRX017447	NA	NA	No description
SRX748423	TCF7L2	HCT 116	Digestive tract
SRX748430	TCF7L2	HCT 116	Digestive tract
SRX2203277	PAX6	EndoC-BH1	Pancreas
SRX2911577	GATA3	Neuroblastoma	Neural
SRX1012691	PGR	MCF-7	Breast
SRX1012695	PGR	MCF-7	Breast
SRX1477665	MED12	CD34 Hematopoietic stem cells	Blood
SRX3599303	FLI1	HUVEC	Cardiovascular
SRX150439	Input control	NB-4	Blood
SRX1487533	NA	Unclassified	Unclassified
SRX359974	TFAM	LoVo	Digestive tract
SRX097076	Input control	CD34+	Blood
SRX748422	TCF7L2	HCT 116	Digestive tract
SRX1012694	PGR	MCF-7	Breast
SRX1487599	NA	Unclassified	Unclassified
SRX748427	TCF7L2	HCT 116	Digestive tract
SRX702119	SRF	hESC derived ectodermal cells	Pluripotent stem cell
SRX702105	SOX2	hESC derived mesendodermal cells	Pluripotent stem cell
ERX321658	Unclassified	Pancreatic islets	Pancreas
SRX821819	PPARG	Adipose Tissue, White	Adipocyte
SRX392817	EP300	GM12878	Blood
SRX017005	GTF3C1	HeLa	Uterus
SRX986355	Input control	Caco-2	Digestive tract
SRX687837	TP63	HaCaT	Epidermis
SRX1487597	NA	Unclassified	Unclassified
SRX986358	HNF1A	Caco-2	Digestive tract
SRX2545043	ARID1A	LNCAP	Prostate
SRX3581479	Epitope tags	iPS derived neural cells	Pluripotent stem cell
SRX018654	pFM2	Rh-4	Muscle
SRX1892835	TFAP4	COLO 320	Digestive tract
SRX1044122	ASCL1	NCI-H889	Lung
SRX2545055	HOXB13	LNCAP	Prostate
SRX001944	NA	NA	No description
SRX1048459	MEF2B	DOHH-2	Blood
SRX3240996	MED1	Mesenchymal stem cells	Others
SRX1048453	MEF2B	Unclassified	Unclassified
SRX058249	TAL1	CD34+	Blood
SRX1123843	SMARCC1	G-401	Kidney
SRX059368	NR2F2	hESC derived neural crests	Pluripotent stem cell
SRX080042	Unclassified	NB-4	Blood
SRX367336	JMJD6	HeLa	Uterus
SRX2321775	NKX2-5	Embryonic Stem Cells	Pluripotent stem cell
SRX266861	SOX2	hESC HUES64	Pluripotent stem cell
ERX1965642	Unclassified	LHSAR	Prostate
SRX702107	SOX2	hESC HUES64	Pluripotent stem cell
ERX329878	Unclassified	Hep G2	Liver
ERX103432	Unclassified	Pancreas	Pancreas
SRX2423471	Unclassified	293	Kidney
SRX2424215	Unclassified	Hep G2	Liver
SRX2423665	Unclassified	293	Kidney
ERX333777	Unclassified	hESC H9	Pluripotent stem cell
SRX748429	TCF7L2	HCT 116	Digestive tract
ERX329894	Unclassified	Hep G2	Liver
SRX1012537	FOXO1	B-Lymphocytes	Blood
SRX1012693	PGR	MCF-7	Breast
SRX019003	Unclassified	CD4-Positive T-Lymphocytes	Blood
SRX669878	EP300	Kasumi-1	Blood
SRX190500	SUMO1	HeLa	Uterus
SRX194574	GREB1	MCF-7	Breast
SRX1487591	NA	Unclassified	Unclassified
SRX748421	TCF7L2	HCT 116	Digestive tract
SRX019002	Unclassified	CD4-Positive T-Lymphocytes	Blood
SRX3322940	NA	293	Kidney
SRX2545057	HOXB13	LNCAP	Prostate
SRX022574	ERG	LNCAP	Prostate
SRX1012696	PGR	MCF-7	Breast
ERX329874	Unclassified	Hep G2	Liver
SRX1431678	DNase-Seq	K-562	Blood
SRX1048478	EP300	OCI-LY-7	Blood
SRX1012690	PGR	MCF-7	Breast
SRX2911578	HAND2	Neuroblastoma	Neural
SRX833401	LEF1	hESC H1	Pluripotent stem cell
SRX1091546	NR2F1	hESC derived neural crests	Pluripotent stem cell
SRX1013899	H3K27me3	Liver	Liver
ERX1965643	Unclassified	LHSAR	Prostate
SRX3599301	FLI1	HUVEC	Cardiovascular
ERX626831	TAL1	CHRF-288-11	Blood
SRX277131	SOX2	KYSE-70	Digestive tract
SRX392809	EP300	GM12878	Blood
SRX701971	EOMES	hESC derived mesendodermal cells	Pluripotent stem cell
SRX032890	PPARG	SGBS	Adipocyte
SRX016557	BRF1	IMR-90	Lung
SRX701967	CTCF	hESC derived ectodermal cells	Pluripotent stem cell
ERX333780	Unclassified	hESC H9	Pluripotent stem cell
SRX2545053	HOXB13	LNCAP	Prostate
SRX312162	NA	hESC H1	Pluripotent stem cell
SRX330107	SOX2	ReN-VM	Neural
SRX392818	EP300	GM12878	Blood
SRX1616411	GTF3C5	IMR-5	Neural
SRX2550935	MYCN	NB-1643	Neural
SRX2636404	Unclassified	Bipolar spindle neurons	Neural
SRX150565	BDP1	HeLa	Uterus
SRX682386	GATA2	TSU-1621MT	Blood
SRX3581509	CHD7	iPS derived neural cells	Pluripotent stem cell
SRX2545056	HOXB13	LNCAP	Prostate
ERX626843	TAL1	CHRF-288-11	Blood
SRX1181994	CHD4	LNCAP	Prostate
SRX1044125	NEUROD1	NCI-H524	Lung
SRX2844299	CTNNB1	hESC H1	Pluripotent stem cell
SRX701972	EOMES	hESC derived mesendodermal cells	Pluripotent stem cell
SRX764807	FOXA1	hESC derived mesendodermal cells	Pluripotent stem cell
SRX3321968	NA	Hep G2	Liver
SRX359945	NFYB	LoVo	Digestive tract
SRX277140	SOX2	hESC H9	Pluripotent stem cell
SRX644410	ETS1	PANC-1	Pancreas
SRX367329	CDK9	293	Kidney
SRX1487621	NA	Unclassified	Unclassified
SRX189406	DNase-Seq	T-47D	Breast
SRX2423689	Unclassified	293	Kidney
SRX3321967	NA	Hep G2	Liver
SRX017448	NA	NA	No description
SRX738218	HOXA9	293	Kidney
ERX333779	Unclassified	hESC H9	Pluripotent stem cell
SRX371983	GATA6	HuG1-N	Digestive tract
SRX027906	NR3C1	HeLa	Uterus
SRX2671517	Epitope tags	293	Kidney
SRX3323075	NA	293	Kidney
SRX1099626	GRHL2	OVCAR-3	Gonad
SRX011618	NANOG	hESC H1	Pluripotent stem cell
SRX029437	TAL1	CD34+	Blood
SRX1542136	Unclassified	BLM	Epidermis
SRX754591	Unclassified	RWPE-1	Prostate
ERX333776	Unclassified	hESC H9	Pluripotent stem cell
SRX1478541	SIX2	Kidney Cortex	Kidney
SRX312239	TFAM	HeLa	Uterus
SRX1515056	GFP	293	Kidney
SRX257000	RELA	Lymphoblastoid cell line	Blood
SRX1048491	MEF2B	SU-DHL-4	Blood
SRX080038	Unclassified	NB-4	Blood
SRX1012536	FOXO1	B-Lymphocytes	Blood
SRX814234	LHX2	HRPEpiC	Others
SRX130132	NA	NA	No description
SRX753136	GTF2I	iPS cells	Pluripotent stem cell
SRX1048490	MEF2B	SU-DHL-4	Blood
SRX213546	NA	293	Kidney
SRX1993434	ZSCAN5B	293	Kidney
SRX096349	TCF4	LS-180	Digestive tract
SRX2346893	ARNT	HUVEC	Cardiovascular
SRX1123848	SMARCC1	G-401	Kidney
SRX2514244	ESR1	Carcinoma, Endometrioid	Uterus
SRX1479438	NA	HeLa	Uterus
SRX295041	Input control	HCT 116	Digestive tract
SRX2545058	HOXB13	LNCAP	Prostate
SRX682387	LYL1	TSU-1621MT	Blood
SRX2370673	DNase-Seq	Fetal brain	Neural
SRX502064	AR	Prostate	Prostate
SRX256994	NR3C1	Lymphoblastoid cell line	Blood
SRX150499	Input control	K-562	Blood
SRX130266	TET2	293	Kidney
SRX032891	PPARG	SGBS	Adipocyte
SRX256997	RELA	Lymphoblastoid cell line	Blood
SRX701968	EOMES	hESC HUES64	Pluripotent stem cell
SRX3240997	MED1	Mesenchymal stem cells	Others
SRX1027440	NR3C1	Mesenchymal stem cells	Others
SRX2425863	SMAD1	MDA-MB-231	Breast
DRX020608	Unclassified	TC-YIK	Uterus
SRX017001	RNA polymerase III	HeLa	Uterus
SRX312238	Input control	HeLa	Uterus
SRX1048481	MEF2B	OCI-LY-7	Blood
SRX011617	NANOG	hESC H1	Pluripotent stem cell
SRX190488	Input control	HeLa	Uterus
SRX1542134	Unclassified	Embryonic Stem Cells	Pluripotent stem cell
SRX150523	Input control	Hep G2	Liver
SRX037944	Input control	CD36+	Blood
SRX702086	SMAD1	hESC HUES64	Pluripotent stem cell
SRX594728	NA	ZR-75-1	Breast
SRX058001	NA	NA	No description
SRX026263	CDX2	Caco-2	Digestive tract
SRX695883	ASCL1	Tumor	Others
SRX2245092	Epitope tags	Lymphoblastoid cell line	Blood
SRX2423690	Unclassified	293	Kidney
SRX1167097	Input control	293	Kidney
SRX2545054	HOXB13	LNCAP	Prostate
SRX1745739	FOXA1	Endometrial Stromal Tumors	Uterus
SRX196107	PPARG	SGBS	Adipocyte
SRX263385	H3K27ac	Cerebellum	Neural
SRX2671519	Epitope tags	293	Kidney
SRX189398	DNase-Seq	Fibrobl GM03348	Epidermis
SRX158105	TCF3	RPMI 8402	Blood
SRX366172	SMAD4	NCI-H441	Lung
SRX502056	AR	Prostate	Prostate
ERX161936	Unclassified	Liver	Liver
SRX150498	Input control	K-562	Blood
SRX150506	Input control	K-562	Blood
SRX190496	Input control	HeLa	Uterus
SRX1542131	Unclassified	Embryonic Stem Cells	Pluripotent stem cell
SRX1123863	SMARCC1	MRT TTC549	Liver
SRX833403	CTNNB1	hESC H1	Pluripotent stem cell
SRX753144	Input control	iPS cells	Pluripotent stem cell
SRX150501	Input control	K-562	Blood
SRX502054	AR	Prostate	Prostate
SRX205096	H3R17me2	A549	Lung
SRX367646	GATA6	KATO III	Digestive tract
SRX2671516	Epitope tags	293	Kidney
DRX020614	Unclassified	TC-YIK	Uterus
SRX1542130	Unclassified	Embryonic Stem Cells	Pluripotent stem cell
SRX701970	EOMES	hESC derived mesendodermal cells	Pluripotent stem cell
SRX821807	PPARG	Adipose Tissue, White	Adipocyte
SRX1091542	EP300	hESC derived neural crests	Pluripotent stem cell
SRX017914	Input control	GM12891	Blood
SRX041291	STAT5A	T-Lymphocytes	Blood
SRX764805	FOXA1	hESC derived mesendodermal cells	Pluripotent stem cell
SRX099053	TP63	Keratinocytes	Epidermis
SRX190498	Input control	HeLa	Uterus
SRX2423472	Unclassified	293	Kidney
SRX190489	Input control	HeLa	Uterus
SRX1542137	Unclassified	BLM	Epidermis
SRX097071	SMAD1	CD34+	Blood
SRX1542128	Unclassified	P493-6	Blood
SRX116439	KDM5B	K-562	Blood
SRX359969	PBX2	LoVo	Digestive tract
SRX096350	TCF4	LS-180	Digestive tract
SRX1048452	MEF2B	Unclassified	Unclassified
SRX156141	DNase-Seq	NCCIT	Pluripotent stem cell
SRX359955	SOX2	LoVo	Digestive tract
SRX3599298	ERG	HUVEC	Cardiovascular
SRX701969	EOMES	hESC derived mesendodermal cells	Pluripotent stem cell
SRX392808	EP300	GM12878	Blood
SRX3372014	ETV1	GIST-T-1	Digestive tract
SRX3323074	NA	293	Kidney
SRX684517	T	hESC derived mesendodermal cells	Pluripotent stem cell
SRX1058804	BRD4	SGBS	Adipocyte
SRX735299	Unclassified	Th1 Cells	Blood
SRX277138	TP63	HCC95	Lung
SRX821818	PPARG	Adipose Tissue, White	Adipocyte
SRX1542133	Unclassified	Embryonic Stem Cells	Pluripotent stem cell
SRX359909	NFAT5	LoVo	Digestive tract
SRX158107	GATA3	RPMI 8402	Blood
SRX701981	FOXA2	hESC HUES64	Pluripotent stem cell
SRX027907	NR3C1	HeLa	Uterus
SRX2469659	Unclassified	Fibroblasts	Others
SRX156142	DNase-Seq	NCCIT	Pluripotent stem cell
SRX1542140	Unclassified	LOX-IMVI	Epidermis
SRX1993437	ZSCAN5A	BeWo	Placenta
SRX018610	RNA polymerase III	CD4-Positive T-Lymphocytes	Blood
SRX2642353	HOXB13	22Rv1	Prostate
SRX2642357	HOXB13	LNCAP	Prostate
SRX194571	GREB1	MCF-7	Breast
SRX512373	Epitope tags	Dermal fibroblast	Epidermis
SRX831875	STAT5B	CD8-Positive T-Lymphocytes	Blood
SRX702109	SOX2	hESC HUES64	Pluripotent stem cell
SRX1206075	XRN2	293	Kidney
SRX2423809	Unclassified	GM12878	Blood
SRX1007721	E2F1	SK-MEL-147	Epidermis
ERX1305856	Unclassified	Leukemia, Megakaryoblastic, Acute	Blood
SRX1044121	ASCL1	NCI-H2107	Lung
SRX695885	ASCL1	Tumor	Others
SRX256998	RELA	Lymphoblastoid cell line	Blood
SRX539649	Input control	HMEC	Breast
SRX017890	RELA	GM10847	Blood
SRX695884	ASCL1	Tumor	Others
SRX014774	RXRA	Leukemia, Myeloid	Blood
SRX2020844	STAT3	Breast cancer cells	Breast
SRX1303985	NANOG	hESC H9	Pluripotent stem cell
SRX277132	TP63	KYSE-70	Digestive tract
SRX1058805	BRD4	SGBS	Adipocyte
ERX626828	TAL1	CHRF-288-11	Blood
SRX1035588	RARA	SK-N-SH	Neural
SRX2671518	Epitope tags	293	Kidney
SRX469952	DNase-Seq	Dermal fibroblast	Epidermis
SRX017900	RELA	GM18526	Blood
SRX037943	Input control	CD36+	Blood
SRX3240994	MED1	Mesenchymal stem cells	Others
SRX1542139	Unclassified	LOX-IMVI	Epidermis
SRX821811	PPARG	Adipose Tissue, White	Adipocyte
ERX342826	H3K4me3	hESC H9	Pluripotent stem cell
SRX3322766	NA	Colon, Sigmoid	Digestive tract
SRX1035589	RARA	SK-N-SH	Neural
SRX539661	Input control	PrEC	Prostate
SRX097067	GATA1	CD34+	Blood
SRX2730808	ARID5B	Jurkat	Blood
SRX3256870	BCOR	hESC H1	Pluripotent stem cell
SRX266860	SOX2	hESC HUES64	Pluripotent stem cell
SRX367311	JMJD6	293	Kidney
SRX150560	RNA polymerase III	K-562	Blood
SRX1167103	Input control	293	Kidney
SRX1445367	SMAD3	hESC H1	Pluripotent stem cell
SRX702033	LEF1	hESC derived mesendodermal cells	Pluripotent stem cell
SRX423971	CTNNB1	SW 480	Digestive tract
DRX020607	Unclassified	TC-YIK	Uterus
SRX130267	TET3	293	Kidney
SRX065551	Input control	293	Kidney
SRX647371	ZBTB17	MCF 10A	Breast
SRX245741	ZBTB17	HeLa	Uterus
SRX2423842	Unclassified	293	Kidney
SRX190493	Input control	HeLa	Uterus
SRX821806	PPARG	Adipose Tissue, White	Adipocyte
SRX095407	NCOA1	LY2	Breast
SRX359959	STAT5A	LoVo	Digestive tract
SRX821808	PPARG	Adipose Tissue, White	Adipocyte
SRX160733	SUZ12	LNCAP	Prostate
SRX100440	NR3C1	A549	Lung
SRX1478543	SIX2	Kidney Cortex	Kidney
SRX1424891	POU3F2	Neural progenitor cells	Neural
SRX3240990	MED1	Mesenchymal stem cells	Others
SRX895428	SUMO2	K-562	Blood
SRX713894	AR	R1-AD1	Prostate
SRX029433	GATA1	CD34+	Blood
SRX2423962	Unclassified	SK-N-SH	Neural
SRX701977	FOXA1	hESC derived mesendodermal cells	Pluripotent stem cell
SRX1116230	PROX1	HUVEC	Cardiovascular
SRX1445371	SMAD3	hESC H1	Pluripotent stem cell
SRX041289	STAT4	T-Lymphocytes	Blood
SRX080037	Unclassified	NB-4	Blood
SRX098453	NA	NA	No description
SRX017002	RNA polymerase III	HeLa	Uterus
SRX1709953	ESR1	T-47D	Breast
SRX831879	STAT5B	CD8-Positive T-Lymphocytes	Blood
SRX3322939	NA	293	Kidney
SRX1318615	SIX2	Kidney Cortex	Kidney
SRX017998	Input control	GM12891	Blood
SRX021069	POU5F1	hESC H9	Pluripotent stem cell
SRX1012692	PGR	MCF-7	Breast
SRX1478544	SIX2	Kidney Cortex	Kidney
SRX1047416	SOX2	hESC derived neural cells	Pluripotent stem cell
SRX758133	NR3C1	MM.1S	Blood
SRX2642354	HOXB13	22Rv1	Prostate
SRX866613	GATA3	SH-SY5Y	Neural
SRX475789	EP300	GM12878	Blood
SRX735300	Unclassified	Th2 Cells	Blood
SRX3240995	MED1	Mesenchymal stem cells	Others
ERX1725517	Unclassified	NALM-6	Blood
ERX626840	TAL1	CHRF-288-11	Blood
SRX1161718	Unclassified	CD4-Positive T-Lymphocytes	Blood
SRX1995225	FOXA1	MCF-7	Breast
SRX098507	NA	NA	No description
SRX1542142	Unclassified	A2780	Gonad
SRX098460	NA	NA	No description
SRX2545044	ARID1A	LNCAP	Prostate
SRX098442	NA	NA	No description
SRX189433	DNase-Seq	Urothelia	Others
SRX1445365	SMAD3	hESC H1	Pluripotent stem cell
SRX098429	NA	NA	No description
SRX098515	NA	NA	No description
SRX1167100	Input control	293	Kidney
SRX098456	NA	NA	No description
SRX011576	EP300	hESC H1	Pluripotent stem cell
SRX1652876	POU2F2	BJAB	Blood
ERX1305855	Unclassified	Leukemia, Megakaryoblastic, Acute	Blood
SRX098454	NA	NA	No description
SRX647369	ZBTB17	MCF 10A	Breast
SRX1116232	EP300	HUVEC	Cardiovascular
ERX342845	H3K4me3	hESC H9	Pluripotent stem cell
SRX277135	TP63	T.T	Digestive tract
SRX092313	TBX21	Th1 Cells	Blood
SRX335160	NA	LoVo	Digestive tract
SRX335146	NA	LoVo	Digestive tract
SRX098425	NA	NA	No description
SRX027490	EP300	hESC derived neural cells	Pluripotent stem cell
DRX020611	Unclassified	TC-YIK	Uterus
SRX702024	HNF1B	hESC derived mesendodermal cells	Pluripotent stem cell
SRX098440	NA	NA	No description
SRX2609668	NR3C1	HASM2	Lung
SRX190494	Input control	HeLa	Uterus
SRX1542127	Unclassified	P493-6	Blood
SRX098466	NA	NA	No description
SRX018991	TP63	Keratinocytes	Epidermis
SRX150443	Input control	K-562	Blood
SRX084601	NCOR2	OCI-LY1	Blood
SRX2911537	Input control	LAN-1	Neural
SRX098464	NA	NA	No description
SRX098448	NA	NA	No description
SRX1515038	GFP	293	Kidney
SRX702049	OTX2	hESC derived mesendodermal cells	Pluripotent stem cell
ERX629396	Unclassified	Pancreatic bud	Pancreas
SRX098433	NA	NA	No description
SRX150393	Input control	Hep G2	Liver
SRX359913	NR4A1	LoVo	Digestive tract
SRX890396	KDM1A	NCI-H526	Lung
SRX1048945	PGR	Endometrial stromal cells	Uterus
SRX359888	HES4	LoVo	Digestive tract
SRX3322365	NA	K-562	Blood
SRX256999	RELA	Lymphoblastoid cell line	Blood
SRX098463	NA	NA	No description
SRX098482	NA	NA	No description
SRX100402	NR3C1	A549	Lung
SRX3581511	CHD7	iPS derived neural cells	Pluripotent stem cell
SRX2043228	EP300	SEM	Blood
SRX1161713	Unclassified	CD4-Positive T-Lymphocytes	Blood
SRX098444	NA	NA	No description
SRX098492	NA	NA	No description
SRX023664	H3K27me3	HeLa	Uterus
SRX098452	NA	NA	No description
SRX718128	H3K4me1	SKMNC	Bone
SRX098517	NA	NA	No description
SRX098488	NA	NA	No description
SRX098435	NA	NA	No description
SRX3322246	NA	Colon, Sigmoid	Digestive tract
SRX098493	NA	NA	No description
SRX098485	NA	NA	No description
SRX2245087	Epitope tags	Lymphoblastoid cell line	Blood
SRX2609659	NR3C1	HASM2	Lung
SRX098431	NA	NA	No description
SRX098513	NA	NA	No description
SRX098459	NA	NA	No description
SRX2642372	HOXB13	VCaP	Prostate
SRX641907	H2AK5ac	Melanocytes	Epidermis
SRX098443	NA	NA	No description
SRX098434	NA	NA	No description
SRX098468	NA	NA	No description
SRX098462	NA	NA	No description
SRX117469	Input control	K-562	Blood
SRX098490	NA	NA	No description
SRX1261975	H3K4me3	CD4-Positive T-Lymphocytes	Blood
SRX2630287	Unclassified	Liver	Liver
SRX098477	NA	NA	No description
SRX098480	NA	NA	No description
ERX329897	Unclassified	Hep G2	Liver
SRX360589	KLF5	GP5d	Digestive tract
SRX150528	Input control	GM18526	Blood
ERX629397	Unclassified	Pancreatic progenitors	Pancreas
SRX702047	OTX2	hESC derived mesendodermal cells	Pluripotent stem cell
SRX014752	RARA	NB-4	Blood
SRX098486	NA	NA	No description
SRX386478	MAFB	Keratinocytes	Epidermis
SRX098461	NA	NA	No description
SRX098455	NA	NA	No description
SRX098496	NA	NA	No description
SRX098506	NA	NA	No description
SRX702153	HAND1	hESC derived mesendodermal cells	Pluripotent stem cell
ERX1825296	Unclassified	M-07e	Blood
SRX098498	NA	NA	No description
SRX2423843	Unclassified	293	Kidney
SRX539667	Input control	PC-3	Prostate
SRX098500	NA	NA	No description
SRX2469661	Unclassified	Fibroblasts	Others
SRX107293	LMO2	CCRF-CEM	Blood
SRX107289	TCF12	CCRF-CEM	Blood
SRX098436	NA	NA	No description
SRX701974	FOXA1	hESC HUES64	Pluripotent stem cell
SRX098481	NA	NA	No description
SRX098451	NA	NA	No description
SRX647367	ESR1	MCF 10A	Breast
SRX098509	NA	NA	No description
SRX098503	NA	NA	No description
SRX098512	NA	NA	No description
SRX1012697	PGR	MCF-7	Breast
SRX098430	NA	NA	No description
SRX098476	NA	NA	No description
SRX098457	NA	NA	No description
SRX098437	NA	NA	No description
SRX098439	NA	NA	No description
SRX2609666	NR3C1	HASM2	Lung
SRX769727	SUMO2	VCaP	Prostate
SRX2424203	Unclassified	K-562	Blood
SRX097073	SMAD1	CD34 Hematopoietic stem cells	Blood
SRX1161180	NR3C1	ZR-75-1	Breast
SRX098495	NA	NA	No description
SRX098467	NA	NA	No description
SRX098501	NA	NA	No description
SRX098487	NA	NA	No description
SRX098446	NA	NA	No description
SRX098499	NA	NA	No description
SRX098423	NA	NA	No description
SRX2609661	NR3C1	HASM2	Lung
SRX335115	NA	LoVo	Digestive tract
SRX3229129	FOXA1	Breast cancer	Breast
SRX098489	NA	NA	No description
SRX016555	RNA polymerase III	IMR-90	Lung
SRX543181	KLF4	Keratinocytes	Epidermis
SRX017999	Input control	GM12891	Blood
SRX007035	NA	Hs 68	Epidermis
SRX702050	OTX2	hESC HUES64	Pluripotent stem cell
SRX098497	NA	NA	No description
SRX1745736	ESR1	Endometrial Stromal Tumors	Uterus
SRX098465	NA	NA	No description
SRX3599302	FLI1	HUVEC	Cardiovascular
SRX098447	NA	NA	No description
SRX2642371	HOXB13	VCaP	Prostate
SRX831878	STAT5B	CD8-Positive T-Lymphocytes	Blood
SRX017915	Input control	GM12891	Blood
SRX1569438	BRD4	HCT 116	Digestive tract
SRX378020	KSHV LANA	TIVE-LTC	Uterus
SRX098511	NA	NA	No description
SRX098420	NA	NA	No description
SRX098450	NA	NA	No description
SRX815543	NA	Hepatocytes	Liver
SRX2844298	CTNNB1	hESC H1	Pluripotent stem cell
SRX098475	NA	NA	No description
SRX1177350	Unclassified	Glioblastoma	Neural
SRX698197	AR	C4-2	Prostate
SRX098508	NA	NA	No description
SRX3229131	FOXA1	Breast cancer	Breast
SRX335140	NA	LoVo	Digestive tract
SRX098483	NA	NA	No description
SRX098518	NA	NA	No description
SRX017942	Input control	GM19193	Blood
SRX1998396	DNase-Seq	Rhabdomyosarcoma	Muscle
SRX098421	NA	NA	No description
SRX1044120	ASCL1	NCI-H128	Lung
SRX014773	PML	Leukemia, Myeloid	Blood
SRX2370712	DNase-Seq	HAP1	Blood
SRX098473	NA	NA	No description
SRX098516	NA	NA	No description
SRX098474	NA	NA	No description
SRX098505	NA	NA	No description
SRX821810	PPARG	Adipose Tissue, White	Adipocyte
SRX098504	NA	NA	No description
SRX026634	ERG	Kasumi-1	Blood
SRX098458	NA	NA	No description
SRX098441	NA	NA	No description
SRX2609667	NR3C1	HASM2	Lung
SRX1136035	Unclassified	Leukemia, Myeloid	Blood
SRX702043	NANOG	hESC derived mesendodermal cells	Pluripotent stem cell
SRX3322854	NA	Lung	Lung
SRX098471	NA	NA	No description
SRX098514	NA	NA	No description
SRX2545059	TLE3	LNCAP	Prostate
ERX321652	Unclassified	Pancreatic islets	Pancreas
SRX098479	NA	NA	No description
ERX626834	TAL1	CHRF-288-11	Blood
SRX695882	ASCL1	Tumor	Others
SRX150531	Input control	GM12892	Blood
SRX1652877	POU2F2	BJAB	Blood
SRX317604	Input control	iPS cells	Pluripotent stem cell
SRX150533	Input control	GM19193	Blood
SRX098445	NA	NA	No description
SRX098502	NA	NA	No description
SRX3581504	CHD7	iPS cells	Pluripotent stem cell
SRX1239822	Unclassified	MCF-7	Breast
SRX098449	NA	NA	No description
SRX2400569	Input control	U2OS	Bone
SRX1304577	LYL1	HL-60	Blood
SRX3322685	NA	Gastroesophageal sphincter	Digestive tract
SRX098491	NA	NA	No description
SRX2370713	DNase-Seq	HAP1	Blood
SRX2140208	HDAC4	MM.1S	Blood
SRX016998	BRF1	HeLa	Uterus
SRX2253228	CD74	B-Lymphocytes	Blood
SRX098494	NA	NA	No description
SRX098426	NA	NA	No description
SRX1652872	POU2AF1	HBL-1	Blood
SRX713899	AR	R1-D567	Prostate
SRX2642373	HOXB13	VCaP	Prostate
SRX702042	NANOG	hESC derived mesendodermal cells	Pluripotent stem cell
SRX098484	NA	NA	No description
SRX2609665	NR3C1	HASM2	Lung
DRX020612	Unclassified	TC-YIK	Uterus
SRX098510	NA	NA	No description
SRX695881	ASCL1	Tumor	Others
SRX1603678	TP63	Differentiated keratinocytes	Epidermis
SRX702104	SOX17	hESC derived mesendodermal cells	Pluripotent stem cell
SRX029081	RUNX1	CMK	Blood
SRX367310	JMJD6	293	Kidney
SRX475791	EP300	GM12878	Blood
SRX2256168	H3K4me1	Sarcoma, Ewing	Bone
SRX098478	NA	NA	No description
SRX359920	AHCTF1	LoVo	Digestive tract
SRX2642370	HOXB13	VCaP	Prostate
SRX130088	SMAD3	hESC derived mesendodermal cells	Pluripotent stem cell
SRX1916935	DNMT3A	Epidermal stem cells	Epidermis
SRX098469	NA	NA	No description
SRX2635807	Unclassified	Liver	Liver
SRX2642374	HOXB13	VCaP	Prostate
SRX150470	Input control	GM12878	Blood
SRX017903	Input control	GM18526	Blood
SRX3581475	CHD7	iPS derived neural cells	Pluripotent stem cell
ERX626858	CEBPE	HL-60	Blood
SRX098524	NA	NA	No description
SRX098432	NA	NA	No description
SRX3186361	Epitope tags	HCC95	Lung
SRX098523	NA	NA	No description
SRX098417	NA	NA	No description
SRX098422	NA	NA	No description
SRX189721	EP300	HUVEC	Cardiovascular
SRX098522	NA	NA	No description
SRX2512778	Unclassified	293	Kidney
SRX098470	NA	NA	No description
SRX647372	ZBTB17	MCF 10A	Breast
SRX1569430	BRD4	HCT 116	Digestive tract
SRX100321	SMAD1	CD34+	Blood
SRX150467	Input control	GM12891	Blood
SRX017909	Input control	GM12878	Blood
SRX3599315	GATA2	HUVEC	Cardiovascular
SRX2245091	Epitope tags	Lymphoblastoid cell line	Blood
SRX2545061	TLE3	LNCAP	Prostate
SRX098424	NA	NA	No description
SRX701982	FOXA2	hESC derived mesendodermal cells	Pluripotent stem cell
SRX3010112	Unclassified	Fetal neural progenitor cells	Neural
SRX701960	PRDM1	hESC derived mesendodermal cells	Pluripotent stem cell
SRX098438	NA	NA	No description
SRX495669	NR3C1	MDA-MB-231	Breast
SRX3323014	NA	Esophagus muscularis mucosa	Digestive tract
SRX2731657	HOXC5	PC-3	Prostate
SRX098525	NA	NA	No description
SRX1503373	HNF1A	Caput epididymis	Gonad
SRX189416	DNase-Seq	IMR-90	Lung
SRX3240988	MED1	Mesenchymal stem cells	Others
SRX743843	Input control	Neuroblastoma	Neural
SRX112546	RUNX1T1	Leukemia, Myeloid	Blood
SRX098418	NA	NA	No description
SRX971585	TP63	Keratinocytes	Epidermis
SRX1424892	POU3F2	Neural progenitor cells	Neural
SRX098419	NA	NA	No description
SRX3599300	FLI1	HUVEC	Cardiovascular
SRX190484	Input control	HeLa	Uterus
SRX098520	NA	NA	No description
SRX016997	RNA polymerase III	Dermal fibroblast	Epidermis
SRX1136012	Unclassified	K-562	Blood
SRX016978	TP73	Saos-2	Bone
SRX186629	Input control	SK-N-SH	Neural
SRX701966	CTCF	hESC derived mesendodermal cells	Pluripotent stem cell
SRX277134	SOX2	T.T	Digestive tract
SRX687556	GATA2	Erythroblasts	Blood
SRX190485	Input control	HeLa	Uterus
SRX098416	NA	NA	No description
SRX150615	Input control	HeLa	Uterus
SRX150569	BRF2	K-562	Blood
SRX098428	NA	NA	No description
SRX099877	MYC	FB0167P	Others
SRX2424508	Unclassified	293	Kidney
SRX1047332	Unclassified	Bone Marrow Cells	Blood
SRX059366	Unclassified	hESC derived neural crests	Pluripotent stem cell
SRX1827540	H4R3me2	BCBL1	Blood
SRX359890	HHEX	LoVo	Digestive tract
SRX026881	Input control	LN-229	Neural
SRX518687	IRF4	OCI-LY-3	Blood
SRX022564	AR	VCaP	Prostate
SRX099628	EP300	Heart	Cardiovascular
SRX3323072	NA	Esophagus muscularis mucosa	Digestive tract
SRX335123	NA	LoVo	Digestive tract
SRX3100755	RBPJ	Keratinocytes	Epidermis
SRX017886	Input control	GM12892	Blood
SRX698185	CEBPA	Kasumi-1	Blood
SRX1993441	ZSCAN5D	BeWo	Placenta
SRX1089834	RUNX1	Hematopoietic Stem Cells	Blood
SRX014762	H3K9K14ac	Leukemia, Myeloid	Blood
SRX150661	BRF1	HeLa	Uterus
SRX301448	POLR3GL	IMR-90	Lung
SRX3124572	STAT3	AGS	Digestive tract
SRX098521	NA	NA	No description
SRX150404	Input control	GM19193	Blood
ERX026987	T	Unclassified	Unclassified
SRX713896	AR	R1-AD1	Prostate
SRX1123967	SMARCC1	HCT 116	Digestive tract
SRX469459	Input control	Adipose stromal cell	Adipocyte
SRX130604	NCOR1	OCI-LY1	Blood
SRX1995011	HIF1A	U2OS	Bone
SRX396835	Epitope tags	DLD-1	Digestive tract
ERX159246	Unclassified	Unclassified	Unclassified
ERX1214188	RNA polymerase III	HuH-7	Liver
SRX158109	TCF12	RPMI 8402	Blood
SRX475749	EP300	GM12878	Blood
SRX130090	SMAD3	hESC derived mesendodermal cells	Pluripotent stem cell
SRX2630286	Unclassified	Liver	Liver
SRX018992	TP63	Keratinocytes	Epidermis
SRX018607	BRF1	HeLa	Uterus
SRX098472	NA	NA	No description
SRX084500	SMAD2	hESC H9	Pluripotent stem cell
SRX186628	CHD1	IMR-90	Lung
SRX831876	STAT5B	CD8-Positive T-Lymphocytes	Blood
SRX019005	Unclassified	CD4-Positive T-Lymphocytes	Blood
SRX3322870	NA	K-562	Blood
SRX1089835	RUNX1	Hematopoietic Stem Cells	Blood
SRX098519	NA	NA	No description
ERX626846	TAL1	CHRF-288-11	Blood
SRX1161195	NR3C1	T-47D	Breast
SRX098427	NA	NA	No description
SRX017907	RELA	GM12878	Blood
SRX539655	Input control	MCF-7	Breast
SRX702053	OTX2	hESC HUES64	Pluripotent stem cell
SRX014070	NA	NA	No description
SRX2947681	Unclassified	Macrophages	Blood
SRX243627	TEAD4	MKN-28	Digestive tract
SRX150607	Input control	GM18951	Blood
SRX1503375	HNF1A	Caput epididymis	Gonad
SRX1445369	SMAD3	hESC H1	Pluripotent stem cell
ERX321651	Unclassified	Pancreatic islets	Pancreas
SRX3322288	NA	MCF-7	Breast
SRX150527	Input control	GM18951	Blood
ERX1126197	NA	Unclassified	Unclassified
SRX092315	GATA3	Th2 Cells	Blood
ERX329886	Unclassified	Hep G2	Liver
SRX026637	RUNX1T1	Kasumi-1	Blood
SRX3733786	H3K27me3	Hep G2	Liver
SRX682383	FUS	TSU-1621MT	Blood
SRX702118	SRF	hESC derived mesendodermal cells	Pluripotent stem cell
ERX159245	Unclassified	Unclassified	Unclassified
SRX020508	Input control	U2OS	Bone
SRX186608	SREBF2	GM12878	Blood
SRX065552	Input control	293	Kidney
SRX790968	RELB	L-1236	Blood
SRX017868	Input control	GM18526	Blood
SRX1135999	Unclassified	CD34+	Blood
SRX713895	AR	R1-AD1	Prostate
SRX2469660	Unclassified	Fibroblasts	Others
SRX2642375	HOXB13	VCaP	Prostate
SRX3240989	MED1	Mesenchymal stem cells	Others
SRX2652426	NUTM1	24335	Lung
SRX2425862	SMAD3	MDA-MB-231	Breast
SRX335242	NA	LoVo	Digestive tract
SRX3302807	H3K4me3	Differentiated hESCs	Pluripotent stem cell
SRX389280	macroH2A1	NAMALWA	Blood
SRX2609664	NR3C1	HASM2	Lung
SRX026636	RUNX1T1	Kasumi-1	Blood
SRX059713	HDAC3	VCaP	Prostate
SRX1995223	FOXA1	MCF-7	Breast
SRX017975	Input control	GM18951	Blood
SRX1424894	POU3F2	Neural progenitor cells	Neural
SRX189727	EP300	HUVEC	Cardiovascular
SRX196108	CEBPA	SGBS	Adipocyte
SRX702108	SOX2	hESC derived mesendodermal cells	Pluripotent stem cell
SRX518264	AGO1	MCF 10A	Breast
SRX702549	CHD7	iPS derived neural cells	Pluripotent stem cell
ERX075980	Unclassified	293	Kidney
SRX158108	GATA3	RPMI 8402	Blood
SRX2256176	H3K4me1	Sarcoma, Ewing	Bone
SRX189725	EP300	HUVEC	Cardiovascular
SRX895431	SUMO2	K-562	Blood
SRX026266	GATA6	Caco-2	Digestive tract
SRX974294	MEF2B	293	Kidney
SRX3847781	SMAD2	Aortic smooth muscle cells	Cardiovascular
SRX475748	EP300	GM12878	Blood
SRX1424893	POU3F2	Neural progenitor cells	Neural
SRX2609662	NR3C1	HASM2	Lung
SRX055347	Input control	HCT 116	Digestive tract
SRX971586	TP63	Keratinocytes	Epidermis
SRX2423978	Unclassified	GM12878	Blood
SRX1067669	Input control	BE(2)-C	Neural
SRX107294	LMO2	CCRF-CEM	Blood
SRX702046	OTX2	hESC derived mesendodermal cells	Pluripotent stem cell
SRX021070	POU5F1	hESC H9	Pluripotent stem cell
SRX1033269	AR	LNCAP	Prostate
SRX1116233	PROX1	HUVEC	Cardiovascular
SRX863782	DNase-Seq	SW 480	Digestive tract
SRX2514251	ESR1	Carcinoma, Endometrioid	Uterus
SRX150532	Input control	GM12891	Blood
SRX831873	STAT5B	CD8-Positive T-Lymphocytes	Blood
SRX502060	AR	Prostate	Prostate
SRX1286394	H3K27ac	Treg	Blood
SRX3387555	STAT3	TMD8	Blood
SRX017892	Input control	GM10847	Blood
SRX1094502	H3K27ac	Unclassified	Unclassified
SRX674018	NA	HeLa	Uterus
SRX1136011	H3	K-562	Blood
SRX159190	MED1	LS-180	Digestive tract
ERX210279	Unclassified	Liver	Liver
SRX682385	LMO2	TSU-1621MT	Blood
SRX1161179	NR3C1	ZR-75-1	Breast
SRX751297	MED1	Adipose-Derived Mesenchymal Stem Cells	Adipocyte
SRX328779	GATA6	LS-174T	Digestive tract
SRX1745732	ESR1	Endometrial Stromal Tumors	Uterus
SRX014071	NA	NA	No description
SRX2630423	Unclassified	iPS cells	Pluripotent stem cell
SRX3322255	NA	MCF-7	Breast
ERX626783	CEBPE	HL-60	Blood
SRX1091518	H3K27ac	hESC derived neural crests	Pluripotent stem cell
SRX2245089	Epitope tags	Lymphoblastoid cell line	Blood
SRX016976	TP73	Saos-2	Bone
SRX682388	TAL1	TSU-1621MT	Blood
SRX2545042	ARID1A	LNCAP	Prostate
SRX285742	HOXB7	BT-474	Breast
SRX710476	H3K27me3	MV-4-11	Blood
SRX235053	ARNTL	U2OS	Bone
SRX895432	SUMO2	K-562	Blood
SRX065550	Input control	293	Kidney
SRX112547	RUNX1T1	Leukemia, Myeloid	Blood
ERX321660	Unclassified	Pancreatic islets	Pancreas
SRX335279	NA	LoVo	Digestive tract
SRX2911561	Input control	Neuroblastoma	Neural
SRX189394	DNase-Seq	Fibrobl GM03348	Epidermis
SRX1678066	Unclassified	THP-1	Blood
SRX3229128	ESR1	Breast cancer	Breast
SRX080039	Unclassified	NB-4	Blood
SRX2911555	Input control	SK-N-BE(2)	Neural
SRX312181	NA	iPS cells	Pluripotent stem cell
SRX701992	GATA4	hESC derived mesendodermal cells	Pluripotent stem cell
SRX514843	TP63	Keratinocytes	Epidermis
SRX065548	ELK4	293	Kidney
SRX502068	AR	Prostate	Prostate
SRX130089	SMAD3	hESC derived mesendodermal cells	Pluripotent stem cell
SRX1733714	ESR1	MCF-7	Breast
SRX3322254	NA	MCF-7	Breast
SRX1993440	ZSCAN5D	BeWo	Placenta
SRX366173	SMAD4	NCI-H441	Lung
SRX1995009	ARNTL	U2OS	Bone
SRX1653203	NR4A1	Kasumi-1	Blood
SRX158113	TAL1	RPMI 8402	Blood
SRX695886	ASCL1	Tumor	Others
SRX671998	Input control	Embryonic Stem Cells	Pluripotent stem cell
SRX2370815	DNase-Seq	SK-N-DZ	Neural
SRX3172940	CTCF	293	Kidney
SRX084527	Epitope tags	RWPE-1	Prostate
SRX3322951	Unclassified	293	Kidney
SRX367332	Unclassified	293	Kidney
SRX3599299	ERG	HUVEC	Cardiovascular
SRX701976	FOXA1	hESC derived mesendodermal cells	Pluripotent stem cell
SRX701959	PRDM1	hESC HUES64	Pluripotent stem cell
SRX190259	RNA polymerase II	hESC derived neural cells	Pluripotent stem cell
SRX015826	RUNX1	Jurkat (Clone E6-1)	Blood
SRX2881139	POU5F1	hESC H9	Pluripotent stem cell
SRX014781	RARA	UPR9	Blood
SRX065555	Input control	U2OS	Bone
SRX117459	Input control	K-562	Blood
SRX021787	NA	NA	No description
SRX017889	RELA	GM10847	Blood
SRX831880	STAT5B	CD8-Positive T-Lymphocytes	Blood
SRX702031	KLF5	hESC HUES64	Pluripotent stem cell
SRX2346892	EPAS1	HUVEC	Cardiovascular
SRX056720	NA	hESC H9	Pluripotent stem cell
SRX1360818	Unclassified	MG-63	Bone
SRX335298	NA	LoVo	Digestive tract
SRX335229	NA	LoVo	Digestive tract
SRX277137	SOX2	HCC95	Lung
SRX185910	FOXM1	MCF-7	Breast
SRX1458761	Input control	Carcinoma, Renal Cell	Kidney
SRX2423808	Unclassified	GM12878	Blood
SRX190253	Input control	PFSK-1	Neural
SRX701988	GATA4	hESC derived mesendodermal cells	Pluripotent stem cell
ERX1790113	Unclassified	CAL-51	Breast
SRX753140	Input control	iPS cells	Pluripotent stem cell
SRX150526	Input control	GM15510	Blood
SRX641970	H4K16ac	Unclassified	Unclassified
SRX2424202	Unclassified	K-562	Blood
SRX335170	NA	LoVo	Digestive tract
SRX669879	EP300	Kasumi-1	Blood
SRX974295	MEF2B	293	Kidney
ERX378367	Unclassified	MUTZ-3	Blood
SRX129113	Input control	NCI-H2171	Lung
SRX1136031	Unclassified	Leukemia, Myeloid	Blood
SRX1514279	GATA2	Kasumi-1	Blood
SRX1239820	Unclassified	MCF-7	Breast
SRX037946	SMARCA4	CD34+	Blood
SRX701996	GATA4	hESC derived mesendodermal cells	Pluripotent stem cell
SRX1079391	SUMO2	VCaP	Prostate
SRX873866	NR3C1	U2OS	Bone
SRX2635953	Unclassified	K-562	Blood
SRX790967	RELB	L-1236	Blood
SRX396578	Input control	Breast cells	Breast
SRX1012650	PGR	MCF-7	Breast
SRX335277	NA	LoVo	Digestive tract
SRX514839	TP63	Keratinocytes	Epidermis
SRX265221	MYH11	ME-1	Blood
SRX2661484	TCF4	SH-SY5Y	Neural
ERX332516	Unclassified	Unclassified	Unclassified
SRX095364	Input control	U2OS	Bone
SRX702005	GATA6	hESC derived mesendodermal cells	Pluripotent stem cell
SRX360022	GRHL1	LoVo	Digestive tract
SRX1995007	ARNTL	U2OS	Bone
SRX017887	RELA	GM10847	Blood
SRX1167106	Input control	293	Kidney
SRX3733789	Input control	Hep G2	Liver
SRX014074	NA	NA	No description
SRX059703	AR	VCaP	Prostate
SRX359968	PBX1	LoVo	Digestive tract
SRX147605	AR	LNCAP	Prostate
SRX150368	Input control	U2OS	Bone
SRX469457	Input control	Adipose stromal cell	Adipocyte
SRX2452426	BRD4	HUVEC	Cardiovascular
SRX1091551	TFAP2A	hESC derived neural crests	Pluripotent stem cell
SRX813774	RELA	SGBS	Adipocyte
SRX2781308	H3K14ac	NCI-H1299	Lung
SRX3434294	RUNX1	HL-60	Blood
SRX866614	GATA3	BE(2)-C	Neural
SRX017953	Input control	GM19099	Blood
SRX014812	Input control	K-562	Blood
SRX170346	SMARCA4	Hematopoietic Stem Cells	Blood
SRX017699	EP300	CD4-Positive T-Lymphocytes	Blood
SRX2545060	TLE3	LNCAP	Prostate
SRX359900	KLF11	LoVo	Digestive tract
SRX288275	GATA6	PA-TU-8988S	Pancreas
SRX150530	Input control	GM10847	Blood
SRX150364	Input control	GM15510	Blood
SRX021071	POU5F1	hESC H9	Pluripotent stem cell
SRX335301	NA	LoVo	Digestive tract
ERX1214189	RNA polymerase III	HuH-7	Liver
SRX130061	SOX2	BJ	Epidermis
SRX1890344	Input control	Gastric primary sample	Digestive tract
SRX2250317	TP63	JHU-029	Others
SRX2524361	MYB	MV-4-11	Blood
SRX1813579	POU5F1	iPS cells	Pluripotent stem cell
SRX821809	PPARG	Adipose Tissue, White	Adipocyte
SRX1733712	ESR1	MCF-7	Breast
SRX1997969	H3K27me3	MCF-7	Breast
SRX185913	FOXM1	MDA-MB-231	Breast
SRX150452	RPC155	K-562	Blood
SRX702037	NANOG	hESC derived mesendodermal cells	Pluripotent stem cell
SRX092314	GATA3	Th1 Cells	Blood
SRX668220	Input control	HRPEpiC	Others
SRX3599312	GATA2	HUVEC	Cardiovascular
SRX718142	FLI1	A-673	Bone
SRX385397	Input control	U-937	Blood
ERX159396	Unclassified	Unclassified	Unclassified
SRX2683612	Input control	293	Kidney
SRX3321887	NA	Gastroesophageal sphincter	Digestive tract
ERX593132	Unclassified	IMR-90	Lung
SRX022399	Input control	Lymphoblastoid cell line	Blood
SRX372174	NR2F2	Endometrial stromal cells	Uterus
SRX152824	H3K27me3	SCC-4	Others
SRX017954	Input control	GM19099	Blood
SRX1023263	GATA3	NGP	Neural
SRX100513	Input control	K-562	Blood
SRX1044124	NEUROD1	NCI-H82	Lung
SRX080043	Unclassified	Leukemia, Myeloid	Blood
SRX3322950	Unclassified	293	Kidney
SRX017970	Input control	GM10847	Blood
SRX347423	STAT3	OCI-LY-3	Blood
ERX022779	Unclassified	Mammary glands	Breast
SRX1761300	H3K27me3	Leukemia, Myeloid	Blood
SRX017896	RELA	GM18951	Blood
SRX3322605	NA	Gastroesophageal sphincter	Digestive tract
SRX1136026	H3K9me2	Granulocytes	Blood
SRX1091034	Biotin	NOMO-1	Blood
SRX1091550	TFAP2A	hESC derived neural crests	Pluripotent stem cell
SRX1048948	FOXO1	Endometrial stromal cells	Uterus
SRX968974	RELA	MCF-7	Breast
SRX035159	EOMES	hESC derived mesendodermal cells	Pluripotent stem cell
SRX702114	SRF	hESC derived mesendodermal cells	Pluripotent stem cell
SRX2424237	Unclassified	A549	Lung
SRX027916	NR3C1	HeLa	Uterus
SRX701991	GATA4	hESC derived mesendodermal cells	Pluripotent stem cell
SRX1334502	H3K4me1	LNCAP	Prostate
SRX3322954	NA	Colon, Transverse	Adipocyte
SRX019714	NA	B-cell (CD19+)	Blood
SRX1136030	Unclassified	Leukemia, Myeloid	Blood
SRX015828	Input control	Jurkat (Clone E6-1)	Blood
SRX367495	Input control	293	Kidney
SRX338980	Input control	Fibroblasts	Others
SRX317608	Input control	iPS cells	Pluripotent stem cell
SRX212375	TP63	EP156T	Prostate
SRX1552474	Input control	U2OS	Bone
SRX188855	Epitope tags	HeLa	Uterus
SRX684519	T	hESC derived mesendodermal cells	Pluripotent stem cell
SRX2635806	Unclassified	Liver	Liver
SRX701990	GATA4	hESC derived mesendodermal cells	Pluripotent stem cell
SRX359895	HOXB4	LoVo	Digestive tract
SRX134726	NA	hESC derived trophoblast cells	Pluripotent stem cell
SRX702002	GATA6	hESC derived mesendodermal cells	Pluripotent stem cell
SRX1135995	Unclassified	Leukemia, Myeloid	Blood
SRX2683596	Input control	293	Kidney
SRX159091	FOXA1	HuH-7	Liver
SRX028585	ZNF274	HeLa	Uterus
SRX2430636	H3K27ac	T-47D	Breast
SRX011616	SOX2	hESC H1	Pluripotent stem cell
SRX022398	Input control	Lymphoblastoid cell line	Blood
SRX889797	Input control	Unclassified	Unclassified
SRX029598	TAL1	CD34 Hematopoietic stem cells	Blood
SRX1531776	NIPBL	Hep G2	Liver
SRX095369	Input control	K-562	Blood
SRX1127543	NR3C1	RS4-11	Blood
SRX1995013	HIF1A	U2OS	Bone
SRX1318617	SIX2	Kidney Cortex	Kidney
SRX017474	NA	NA	No description
SRX150680	Input control	K-562	Blood
SRX1067668	Input control	BE(2)-C	Neural
SRX335154	NA	LoVo	Digestive tract
SRX1757997	MAX	MDA-MB-468	Breast
SRX1527001	H3K27ac	MCF-7	Breast
SRX1091519	H3K27ac	hESC derived neural crests	Pluripotent stem cell
ERX626871	CEBPE	HL-60	Blood
SRX2423963	Unclassified	SK-N-SH	Neural
SRX268452	GRHL2	Tracheal epithelial cells	Lung
SRX3322124	Unclassified	293	Kidney
SRX173194	AR	LNCAP	Prostate
SRX701995	GATA4	hESC derived mesendodermal cells	Pluripotent stem cell
SRX359922	ATF7	LoVo	Digestive tract
SRX813771	MED1	SGBS	Adipocyte
SRX014069	NA	NA	No description
SRX2683588	Input control	293	Kidney
SRX097099	Input control	U-937	Blood
SRX545963	Input control	Unclassified	Unclassified
SRX3372020	ETV1	GIST-48	Digestive tract
SRX022567	AR	LNCAP	Prostate
SRX702041	NANOG	hESC HUES64	Pluripotent stem cell
SRX543699	Input control	LoVo	Digestive tract
SRX351410	Input control	U2OS	Bone
SRX019718	NA	CD34+	Blood
SRX036547	H3K4me3	Breast cells	Breast
SRX015143	RNA polymerase III	K-562	Blood
SRX698196	AR	C4-2	Prostate
SRX701989	GATA4	hESC derived mesendodermal cells	Pluripotent stem cell
SRX2424507	Unclassified	293	Kidney
SRX176070	Input control	LNCAP	Prostate
SRX1995008	ARNTL	U2OS	Bone
SRX695888	ASCL1	Tumor	Others
SRX014764	H3K9K14ac	Leukemia, Myeloid	Blood
SRX833421	NIPBL	hESC H1	Pluripotent stem cell
SRX702117	SRF	hESC derived mesendodermal cells	Pluripotent stem cell
SRX158106	TCF3	RPMI 8402	Blood
SRX1818081	Input control	LNCAP	Prostate
SRX660084	PPARG	Adipose-Derived Mesenchymal Stem Cells	Adipocyte
SRX701965	CTCF	hESC derived mesendodermal cells	Pluripotent stem cell
SRX186631	EP300	SK-N-SH	Neural
SRX718425	Unclassified	501A	Epidermis
SRX150665	Input control	293	Kidney
SRX1514287	H3K9K14ac	Kasumi-1	Blood
SRX359891	HOXA13	LoVo	Digestive tract
SRX3135183	Input control	OCI-LY1	Blood
SRX512370	SOX2	iPS cells	Pluripotent stem cell
SRX098625	Input control	HCT 116	Digestive tract
SRX268888	HMBOX1	HeLa	Uterus
SRX3322293	NA	Colon, Transverse	Adipocyte
SRX1143683	TP63	MCF10DCIS.com	Breast
SRX101136	AR	VCaP	Prostate
SRX1136004	Unclassified	CD34+	Blood
SRX647366	ESR1	MCF 10A	Breast
SRX359885	EPAS1	LoVo	Digestive tract
SRX398302	CDK8	SW 480	Digestive tract
SRX084526	GABPA	RWPE-1	Prostate
SRX815542	NA	Hepatocytes	Liver
ERX342815	H3K4me3	hESC H9	Pluripotent stem cell
SRX1458762	Input control	Kidney	Kidney
SRX1012634	Input control	MCF-7	Breast
ERX026988	Unclassified	UCH-1	Neural
SRX386758	Input control	MCF-7	Breast
SRX2442518	CUX1	K-562	Blood
SRX065553	Input control	293	Kidney
SRX185915	FOXM1	MCF-7	Breast
SRX359929	E2F2	LoVo	Digestive tract
SRX014776	PML	MR4	Blood
SRX2630467	Unclassified	GM12878	Blood
SRX1456195	RBPJ	B-Lymphocytes	Blood
SRX1514991	GFP	293	Kidney
SRX017523	NA	IMR-90	Lung
SRX017905	RELA	GM12878	Blood
SRX017863	RELA	GM18526	Blood
SRX514845	TP63	Keratinocytes	Epidermis
SRX335255	NA	LoVo	Digestive tract
SRX371488	Unclassified	MCF-7	Breast
DRX015440	Input control	RERF-LC-OK	Lung
SRX1334501	H3K4me1	LNCAP	Prostate
SRX248933	LYL1	CD34+	Blood
SRX461549	H3K9ac	Monocytes-CD14+	Blood
SRX2606575	BRD4	CHL-1	Epidermis
SRX1053973	HDAC2	Embryonic Stem Cells	Pluripotent stem cell
SRX2633442	AR	R1-AD1	Prostate
SRX702063	POU5F1	hESC derived mesendodermal cells	Pluripotent stem cell
SRX1161194	NR3C1	T-47D	Breast
ERX008601	Unclassified	MCF-7	Breast
SRX1013895	H3K4me3	Liver	Liver
SRX687835	TP63	HaCaT	Epidermis
SRX2781313	H2AK9ac	NCI-H1299	Lung
SRX268450	GRHL2	Tracheal epithelial cells	Lung
SRX335202	NA	LoVo	Digestive tract
ERX210237	Unclassified	Liver	Liver
SRX1818082	Input control	LNCAP	Prostate
SRX2423977	Unclassified	GM12878	Blood
SRX335306	NA	LoVo	Digestive tract
SRX702021	HNF1B	hESC derived mesendodermal cells	Pluripotent stem cell
SRX248934	GATA2	CD34+	Blood
SRX514837	TP63	Keratinocytes	Epidermis
SRX150674	BRF1	K-562	Blood
SRX2424459	Unclassified	K-562	Blood
SRX543688	Input control	LoVo	Digestive tract
SRX387194	KDM1A	LNCAP	Prostate
SRX3322177	NA	Lung	Lung
SRX1134085	Unclassified	Thymus	Others
SRX359898	IRF2	LoVo	Digestive tract
SRX1131806	Input control	HeLa	Uterus
SRX003798	CTCF	Jurkat	Blood
SRX335168	NA	LoVo	Digestive tract
SRX751298	MED1	Adipose-Derived Mesenchymal Stem Cells	Adipocyte
SRX128782	RUNX1	Jurkat (Clone E6-1)	Blood
SRX701994	GATA4	hESC derived mesendodermal cells	Pluripotent stem cell
SRX702001	GATA6	hESC derived mesendodermal cells	Pluripotent stem cell
SRX016702	H3K4me3	MCF-7	Breast
SRX359901	KLF15	LoVo	Digestive tract
SRX1478542	SIX2	Kidney Cortex	Kidney
SRX1058477	MCPV ST	MKL-1	Epidermis
SRX150643	Input control	GM12878	Blood
SRX062337	RUNX1	Kasumi-1	Blood
SRX367331	Unclassified	293	Kidney
SRX031173	Unclassified	GM18507	Blood
SRX502066	AR	Prostate cancer	Prostate
SRX701987	GATA4	hESC derived mesendodermal cells	Pluripotent stem cell
SRX644407	ELK4	DU 145	Prostate
SRX026651	MethylCap	Leukemia, Myeloid	Blood
SRX096347	CTNNB1	LS-180	Digestive tract
SRX702067	POU5F1	hESC derived mesendodermal cells	Pluripotent stem cell
SRX821820	PPARG	Adipose Tissue, White	Adipocyte
SRX3229170	AR	Breast cancer	Breast
SRX316364	NR3C1	293	Kidney
SRX100441	BCL11A	hESC H1	Pluripotent stem cell
SRX1117698	KDM5C	ZR-75-30	Breast
SRX359954	SMAD5	LoVo	Digestive tract
SRX359827	FOXA2	LoVo	Digestive tract
SRX092454	Input control	IB4	Blood
SRX018652	Input control	RD	Muscle
SRX150394	SREBF2	Hep G2	Liver
SRX2524358	MYB	MV-4-11	Blood
ERX096843	Unclassified	Liver	Liver
SRX702103	SOX17	hESC derived mesendodermal cells	Pluripotent stem cell
SRX1814976	Unclassified	Colon cancer	Digestive tract
SRX1167109	Input control	293	Kidney
SRX352046	ERCC6	Fibroblasts	Others
SRX185909	FOXM1	MCF-7	Breast
SRX017894	RELA	GM18951	Blood
SRX1318620	SIX1	Kidney Cortex	Kidney
SRX396839	Epitope tags	DLD-1	Digestive tract
ERX321659	Unclassified	Pancreatic islets	Pancreas
SRX031425	NA	CD34+	Blood
SRX101464	Input control	HeLa	Uterus
ERX309863	Unclassified	ZR-75-1	Breast
SRX1998093	Input control	HCC1954	Breast
SRX2423591	Unclassified	K-562	Blood
SRX702087	SMAD1	hESC derived mesendodermal cells	Pluripotent stem cell
SRX1431672	DNase-Seq	K-562	Blood
SRX173192	AR	LNCAP	Prostate
SRX031172	Unclassified	GM18507	Blood
SRX093541	SUPT20H	GM12878	Blood
SRX974291	MEF2B	293	Kidney
SRX351411	Input control	U2OS	Bone
SRX1435941	ZBTB16	Endometrial stromal cells	Uterus
SRX512372	Epitope tags	Dermal fibroblast	Epidermis
SRX3599314	GATA2	HUVEC	Cardiovascular
SRX065549	ELK4	293	Kidney
SRX087844	H3K27me3	EJ-1	Others
SRX027903	NR3C1	HeLa	Uterus
SRX335232	NA	LoVo	Digestive tract
SRX107287	GATA3	CCRF-CEM	Blood
ERX210239	Unclassified	Liver	Liver
SRX2545062	TLE3	LNCAP	Prostate
SRX335131	NA	LoVo	Digestive tract
SRX831874	STAT5B	CD8-Positive T-Lymphocytes	Blood
SRX646127	EZH1	Erythroblasts	Blood
SRX117460	Input control	K-562	Blood
SRX1818083	Input control	LNCAP	Prostate
SRX028649	H3K27me3	K-562	Blood
SRX152076	Input control	HCT 116	Digestive tract
SRX1478540	SIX1	Kidney Cortex	Kidney
SRX099884	MYC	D54	Neural
SRX016977	TP73	Saos-2	Bone
SRX2400577	RAD51	U2OS	Bone
SRX1521254	Input control	HeLa	Uterus
SRX101134	AR	VCaP	Prostate
SRX1047413	SOX2	hESC H9	Pluripotent stem cell
SRX687836	TP63	HaCaT	Epidermis
SRX1034078	NA	Peripheral blood	Blood
SRX130094	Input control	WM451	Epidermis
SRX518257	H3K9me2	MCF 10A	Breast
SRX335269	NA	LoVo	Digestive tract
SRX687834	TP63	HaCaT	Epidermis
SRX2630422	Unclassified	iPS cells	Pluripotent stem cell
SRX378005	Input control	BCBL1	Blood
SRX470069	Input control	293	Kidney
SRX371438	ESR1	Tumour tissues	Others
SRX1431668	DNase-Seq	K-562	Blood
SRX190102	Input control	hESC H7	Pluripotent stem cell
SRX2545039	AR	LNCAP	Prostate
SRX530186	NR1H4	Hepatocytes	Liver
SRX100920	DNase-Seq	T-47D	Breast
SRX1787685	Input control	MCF-7	Breast
SRX1035586	RARA	SK-N-SH	Neural
SRX026652	MethylCap	Leukemia, Myeloid	Blood
SRX022562	AR	VCaP	Prostate
SRX264459	Input control	MM.1S	Blood
SRX335240	NA	LoVo	Digestive tract
SRX259809	NA	HeLa	Uterus
SRX3322366	NA	K-562	Blood
ERX309858	Unclassified	ZR-75-1	Breast
SRX011574	MYC	hESC H1	Pluripotent stem cell
SRX3581507	CHD7	iPS cells	Pluripotent stem cell
SRX150534	Input control	GM19099	Blood
SRX037082	H3K36me3	NCCIT	Pluripotent stem cell
SRX490431	BRD4	MCF-7	Breast
SRX2443770	Unclassified	A549	Lung
SRX096353	CDX2	LS-180	Digestive tract
ERX302079	Unclassified	Osteoblasts	Bone
SRX974290	MEF2B	293	Kidney
SRX157639	NA	Muscles	Muscle
SRX220064	Input control	HUVEC	Cardiovascular
SRX147740	Unclassified	Umbilical cord blood	Blood
SRX1569429	BRD4	HCT 116	Digestive tract
SRX2424766	Unclassified	MCF-7	Breast
SRX2402111	H3K9ac	HL-60	Blood
SRX035787	NA	NA	No description
SRX1012607	EP300	T-47D	Breast
SRX017958	Input control	GM15510	Blood
SRX271859	EZH2	WSU-DLCL2	Blood
SRX120297	Input control	LNCAP	Prostate
SRX150730	IRF3	GM12878	Blood
SRX159191	MED1	LS-180	Digestive tract
SRX150354	CEBPZ	Hep G2	Liver
SRX150718	Input control	GM10847	Blood
SRX713898	AR	R1-D567	Prostate
SRX204168	H3K27me3	WI-38	Lung
SRX1091549	TFAP2A	hESC derived neural crests	Pluripotent stem cell
SRX128783	RUNX1	Jurkat (Clone E6-1)	Blood
SRX396819	ESR1	MCF-7	Breast
SRX236116	Input control	Kasumi-1	Blood
SRX130092	SMC1A	hESC BG03	Pluripotent stem cell
SRX447436	Input control	CD34+	Blood
SRX702040	NANOG	hESC HUES64	Pluripotent stem cell
SRX092309	Input control	K-562	Blood
SRX1099628	GRHL2	PEO1	Gonad
SRX335155	NA	LoVo	Digestive tract
SRX2514253	ESR1	Carcinoma, Endometrioid	Uterus
SRX335194	NA	LoVo	Digestive tract
SRX007036	NA	Hs 68	Epidermis
SRX026641	ERG	Leukemia, Myeloid	Blood
SRX3070472	RNA polymerase II	MCF 10A	Breast
SRX1065299	Input control	IMEC	Breast
SRX502055	AR	Prostate cancer	Prostate
SRX1757995	FOXR2	MDA-MB-468	Breast
SRX861685	AR	Prostate cancer	Prostate
SRX553427	H3K27me3	Multiple Myeloma	Blood
SRX1239819	Unclassified	MCF-7	Breast
SRX316360	NR3C1	293	Kidney
SRX2683584	Input control	293	Kidney
SRX1091513	H3K27ac	hESC derived neural crests	Pluripotent stem cell
SRX2606566	BRD4	CHL-1	Epidermis
SRX514838	TP63	Keratinocytes	Epidermis
SRX020509	Input control	U2OS	Bone
SRX2635883	Unclassified	Hep G2	Liver
SRX100520	Input control	HCT 116	Digestive tract
SRX698192	AR	LNCAP	Prostate
SRX294971	RELA	HUVEC	Cardiovascular
SRX1665944	H3K27ac	MD901	Blood
SRX1135997	H3K9me2	Granulocytes	Blood
SRX663251	TP63	Keratinocytes	Epidermis
SRX702052	OTX2	hESC HUES64	Pluripotent stem cell
SRX328780	Input control	LS-174T	Digestive tract
SRX1814975	Unclassified	Colon cancer	Digestive tract
SRX702116	SRF	hESC HUES64	Pluripotent stem cell
SRX173205	Input control	VCaP	Prostate
SRX150423	GTF3C1	K-562	Blood
SRX029921	NA	NA	No description
SRX1091512	H3K27ac	hESC derived neural crests	Pluripotent stem cell
DRX000744	Input control	RAMOS	Blood
SRX1136033	Unclassified	Leukemia, Myeloid	Blood
SRX518253	CBX5	MCF-7	Breast
SRX335211	NA	LoVo	Digestive tract
SRX017860	RELA	GM19193	Blood
SRX873891	DNase-Seq	Unclassified	Unclassified
SRX016996	RNA polymerase III	293	Kidney
SRX663249	TP63	Keratinocytes	Epidermis
SRX1091515	H3K27ac	hESC derived neural crests	Pluripotent stem cell
SRX150539	Input control	RAJI	Blood
SRX150649	IRF3	HeLa	Uterus
SRX1665937	H3K27ac	MD901	Blood
SRX1916933	DNMT3A	Epidermal stem cells	Epidermis
SRX101217	NA	hESC derived mesendodermal cells	Pluripotent stem cell
SRX335118	NA	LoVo	Digestive tract
SRX915356	NA	Cervix	Uterus
SRX335225	NA	LoVo	Digestive tract
SRX879213	KDM2B	Leukemia, Myeloid	Blood
SRX220091	AR	Prostate cancer	Prostate
SRX1304582	LYL1	THP-1	Blood
SRX022568	AR	LNCAP	Prostate
SRX873806	Input control	Epidermal stem cells	Epidermis
ERX022794	Unclassified	Mammary glands	Breast
SRX101309	Input control	Hep G2	Liver
SRX335264	NA	LoVo	Digestive tract
SRX1161197	NR3C1	T-47D	Breast
SRX334248	AR	Unclassified	Unclassified
SRX359902	KLF6	LoVo	Digestive tract
SRX278508	NA	Lymphoblastoid cells	Blood
SRX1761297	H3K27me3	Leukemia, Myeloid	Blood
SRX335292	NA	LoVo	Digestive tract
SRX3322334	NA	Lung	Lung
ERX1767835	Unclassified	OE33	Digestive tract
SRX1127537	H3K4me1	RS4-11	Blood
SRX1998399	DNase-Seq	Rhabdomyosarcoma	Muscle
SRX1515000	GFP	293	Kidney
SRX038746	H3K14ac	MCF-7	Breast
SRX2629475	H3K18ac	HCT 116	Digestive tract
SRX2410062	Unclassified	A549	Lung
SRX764814	Unclassified	hESC derived mesendodermal cells	Pluripotent stem cell
SRX335187	NA	LoVo	Digestive tract
SRX101131	AR	VCaP	Prostate
SRX1757999	MYC	MDA-MB-468	Breast
SRX271858	EZH2	SU-DHL-6	Blood
SRX285744	HOXB7	BT-474	Breast
SRX425255	BRD4	HUVEC	Cardiovascular
SRX1997952	H3K27me3	MCF 10A	Breast
SRX335215	NA	LoVo	Digestive tract
SRX3240993	MED1	Mesenchymal stem cells	Others
SRX335322	NA	LoVo	Digestive tract
SRX425995	HOXC11	LY2	Breast
ERX007065	Unclassified	WPMY-1	Prostate
SRX663252	TP63	Keratinocytes	Epidermis
SRX335246	NA	LoVo	Digestive tract
SRX100512	Input control	GM12891	Blood
SRX2156831	Unclassified	HCT 116	Digestive tract
SRX335151	NA	LoVo	Digestive tract
SRX1304574	LYL1	Kasumi-1	Blood
SRX1136024	Unclassified	Leukemia, Myeloid	Blood
SRX212432	STAT5	Treg	Blood
SRX335274	NA	LoVo	Digestive tract
DRX015231	H3K27me3	A549	Lung
ERX008571	Unclassified	ZR-75-1	Breast
SRX063289	Input control	KMS-11	Blood
SRX2543998	NA	Pulmonary Artery	Digestive tract
SRX359896	HOXD11	LoVo	Digestive tract
SRX3229133	AR	Breast cancer	Breast
SRX067531	Input control	K-562	Blood
SRX158111	TAL1	RPMI 8402	Blood
SRX099232	Input control	PBMC	Blood
SRX096360	Epitope tags	HUVEC	Cardiovascular
SRX2683603	Input control	293	Kidney
SRX3124570	FXR2	AGS	Digestive tract
SRX371443	ESR1	Tumour tissues	Others
SRX371471	ESR1	ZR-75-1	Breast
SRX000147	NA	NA	No description
SRX326594	NA	NA	No description
SRX301446	POLR3D	IMR-90	Lung
SRX1658075	Input control	IMR-90	Lung
SRX096345	RXRA	LS-180	Digestive tract
ERX309866	Unclassified	ZR-75-1	Breast
SRX1027446	CEBPB	Mesenchymal stem cells	Others
SRX101133	AR	VCaP	Prostate
SRX101216	NA	IMR-90	Lung
SRX2370703	DNase-Seq	Fetal lung	Lung
SRX863781	HJURP	SW 480	Digestive tract
SRX680489	Epitope tags	293	Kidney
SRX026660	ERG	U-937	Blood
SRX266862	NANOG	hESC HUES64	Pluripotent stem cell
SRX335253	NA	LoVo	Digestive tract
SRX150525	Input control	GM18526	Blood
SRX702036	NANOG	hESC HUES64	Pluripotent stem cell
SRX022575	ERG	RWPE-1	Prostate
SRX1091520	H3K27ac	hESC derived neural crests	Pluripotent stem cell
SRX883580	Input control	MDA-MB-231	Breast
SRX2424410	Unclassified	Hep G2	Liver
SRX205099	H4K20me1	A549	Lung
SRX1044415	RELA	MDA-MB-231	Breast
SRX212183	RELA	Lung fibroblasts	Lung
SRX316361	NR3C1	293	Kidney
SRX360057	ZNF263	LoVo	Digestive tract
DRX013214	Input control	MCF-7	Breast
SRX157635	NA	hESC derived mesendodermal cells	Pluripotent stem cell
SRX243768	Input control	NAMALWA	Blood
SRX080354	Input control	Caco-2	Digestive tract
SRX1665952	H3K27ac	MD901	Blood
SRX335252	NA	LoVo	Digestive tract
SRX663250	TP63	Keratinocytes	Epidermis
SRX100481	Input control	GM12878	Blood
SRX254612	SFMBT1	HeLa	Uterus
SRX423972	Input control	SW 480	Digestive tract
ERX1973087	Unclassified	MCF-7	Breast
SRX335153	NA	LoVo	Digestive tract
SRX100551	RXRA	hESC H1	Pluripotent stem cell
SRX335266	NA	LoVo	Digestive tract
SRX476915	SNAI2	Keratinocytes	Epidermis
SRX1127526	H3K4me1	RS4-11	Blood
SRX2424571	Unclassified	HeLa	Uterus
SRX883581	Input control	MDA-MB-231	Breast
SRX1745738	ESR1	Endometrial Stromal Tumors	Uterus
SRX096354	CDX2	LS-180	Digestive tract
SRX2636317	Unclassified	Hep G2	Liver
SRX014768	PML	NB-4	Blood
SRX084990	NA	hESC derived mesendodermal cells	Pluripotent stem cell
SRX1053948	HDAC2	Embryonic Stem Cells	Pluripotent stem cell
SRX102995	Input control	Monocytes-CD14+	Blood
ERX210211	Unclassified	MCF-7	Breast
SRX150504	XRCC4	K-562	Blood
SRX335293	NA	LoVo	Digestive tract
SRX702020	HEY1	hESC derived mesendodermal cells	Pluripotent stem cell
SRX359961	TCF7L1	LoVo	Digestive tract
SRX130270	H3K4me3	293	Kidney
SRX667987	FOXA1	VCaP	Prostate
ERX1725516	Unclassified	NALM-6	Blood
SRX761563	EHF	Calu-3	Lung
SRX220061	PGR	HUVEC	Cardiovascular
SRX641978	Input control	Unclassified	Unclassified
SRX1761293	H3K27me3	Leukemia, Myeloid	Blood
SRX814231	OTX2	HRPEpiC	Others
SRX180829	Input control	IMR-90	Lung
SRX018608	GTF3C1	HeLa	Uterus
DRX015287	Input control	NCI-H1703	Lung
SRX1531784	NIPBL	A549	Lung
SRX698195	AR	C4-2	Prostate
SRX1453404	Unclassified	hESC H1	Pluripotent stem cell
SRX067515	H3K27me3	NHLF	Lung
SRX660083	PPARG	Adipose-Derived Mesenchymal Stem Cells	Adipocyte
SRX128619	NA	NA	No description
SRX2661486	TCF4	SH-SY5Y	Neural
SRX359936	HOXB8	LoVo	Digestive tract
SRX2543990	NA	Pulmonary Artery	Digestive tract
SRX1823764	Input control	Osteoblasts	Bone
ERX309861	Unclassified	ZR-75-1	Breast
SRX502062	AR	Prostate cancer	Prostate
SRX393516	TAL1	Primary endothelial cells	Cardiovascular
SRX1652870	POU2F2	HBL-1	Blood
ERX210275	Unclassified	Liver	Liver
SRX495668	NR3C1	MDA-MB-231	Breast
SRX1099627	GRHL2	OvCA 429	Gonad
SRX743827	Input control	Neuroblastoma	Neural
SRX1023264	Input control	NGP	Neural
SRX2544005	NA	Pulmonary Artery	Digestive tract
ERX159397	Unclassified	Unclassified	Unclassified
SRX062423	H3K9K14ac	HAEC	Cardiovascular
SRX1034076	NA	Peripheral blood	Blood
SRX1136028	Unclassified	Leukemia, Myeloid	Blood
SRX100527	Input control	GM12892	Blood
SRX159090	FOXA1	HuH-7	Liver
SRX2683589	Input control	293	Kidney
SRX2630169	Unclassified	K-562	Blood
SRX335323	NA	LoVo	Digestive tract
SRX015145	Input control	GM12878	Blood
SRX062357	NKX3-1	LNCAP	Prostate
SRX186761	NCOR1	K-562	Blood
SRX335262	NA	LoVo	Digestive tract
SRX101239	NA	hESC derived mesendodermal cells	Pluripotent stem cell
SRX679419	PROX1	SW 480	Digestive tract
SRX253229	SSRP1	Fibrosarcoma	Others
SRX174815	NKX2-1	HCC1819	Lung
SRX2630170	Unclassified	K-562	Blood
SRX029597	TAL1	T-ALL	Blood
SRX371430	ESR1	Tumour tissues	Others
SRX081228	NA	IMR-90	Lung
SRX029083	RUNX1	K-562	Blood
SRX1304580	LYL1	NB-4	Blood
SRX132058	DNase-Seq	U-87 MG	Neural
SRX357296	AR	LNCAP	Prostate
SRX143302	Input control	MCF 10A	Breast
SRX2512689	Unclassified	293	Kidney
SRX713900	Input control	R1-AD1	Prostate
SRX266863	NANOG	hESC HUES64	Pluripotent stem cell
SRX092574	THAP11	HeLa	Uterus
SRX701983	GATA4	hESC HUES64	Pluripotent stem cell
SRX204418	Input control	P493-6	Blood
SRX1033290	Input control	LNCAP	Prostate
SRX278509	NA	Lymphoblastoid cells	Blood
SRX091826	Unclassified	MCF 10A	Breast
SRX895442	PIAS1	VCaP	Prostate
SRX3322694	NA	Colon, Transverse	Adipocyte
SRX2370721	DNase-Seq	Fetal brain	Neural
SRX275506	TP53	U2OS	Bone
SRX1453396	Unclassified	hESC H1	Pluripotent stem cell
SRX2683577	Input control	293	Kidney
SRX116432	NCOR1	K-562	Blood
SRX758012	MRE11A	LNCAP	Prostate
SRX334257	AR	Unclassified	Unclassified
SRX335250	NA	LoVo	Digestive tract
SRX264463	CDK7	MM.1S	Blood
SRX130495	CBX3	HCT 116	Digestive tract
SRX150702	PPARGC1A	Hep G2	Liver
SRX220959	CBFA2T3	CAL1	Blood
SRX3644355	FOXA2	BJ	Epidermis
SRX396588	Input control	Hs 68	Epidermis
SRX335125	NA	LoVo	Digestive tract
SRX101137	AR	VCaP	Prostate
SRX1012538	BCL6	B-Lymphocytes	Blood
SRX1665941	H3K27ac	MD901	Blood
SRX702039	NANOG	hESC HUES64	Pluripotent stem cell
ERX008590	Unclassified	MCF-7	Breast
SRX425253	BRD4	HUVEC	Cardiovascular
SRX641996	H3K4me2	Unclassified	Unclassified
SRX017870	RELA	GM19099	Blood
SRX014751	RXRA	NB-4	Blood
SRX135221	NA	hESC derived trophoblast cells	Pluripotent stem cell
SRX335130	NA	LoVo	Digestive tract
SRX099872	MYC	FB8470	Others
SRX335296	NA	LoVo	Digestive tract
SRX3372030	ETV1	GIST-48	Digestive tract
SRX595682	Input control	LNCAP	Prostate
SRX518256	AGO1	MCF 10A	Breast
SRX1034075	NA	Peripheral blood	Blood
SRX1091511	H3K27ac	hESC derived neural crests	Pluripotent stem cell
SRX116471	Input control	hESC H1	Pluripotent stem cell
SRX392836	Unclassified	293	Kidney
SRX425996	HOXC11	LY2	Breast
SRX2254535	KLF5	BICR 31	Others
SRX335315	NA	LoVo	Digestive tract
SRX032892	Input control	SGBS	Adipocyte
SRX212645	ZFX	RPMI 8402	Blood
SRX359952	RXRA	LoVo	Digestive tract
SRX1665948	H3K27ac	MD901	Blood
SRX1041183	ATF4	HAP1	Blood
SRX105258	H3K27me3	HCT 116	Digestive tract
SRX000367	NA	NA	No description
SRX1136009	Unclassified	Leukemia, Myeloid	Blood
SRX761565	H3K4me1	Calu-3	Lung
SRX335259	NA	LoVo	Digestive tract
SRX1569439	BRD4	HCT 116	Digestive tract
SRX359957	STAT1	LoVo	Digestive tract
SRX144530	Input control	GM12878	Blood
ERX1796156	Unclassified	Podocytes	Kidney
SRX097078	Input control	CD34+	Blood
SRX026715	Input control	Pancreatic islets	Pancreas
SRX335318	NA	LoVo	Digestive tract
ERX1268191	NA	NA	No description
SRX014073	NA	NA	No description
DRX000549	PARK7	SH-SY5Y	Neural
SRX084499	Unclassified	hESC H9	Pluripotent stem cell
SRX035158	Input control	hESC H9	Pluripotent stem cell
SRX101135	AR	VCaP	Prostate
SRX101218	NA	hESC derived mesendodermal cells	Pluripotent stem cell
SRX2512721	Unclassified	293	Kidney
SRX335325	NA	LoVo	Digestive tract
SRX335218	NA	LoVo	Digestive tract
SRX014789	Unclassified	NB-4	Blood
SRX196109	NR1H2	SGBS	Adipocyte
SRX189074	H3K27me3	WI-38	Lung
SRX189429	DNase-Seq	K-562	Blood
SRX173195	AR	LNCAP	Prostate
SRX366796	Input control	MM.1S	Blood
SRX2881138	NANOG	hESC H9	Pluripotent stem cell
SRX099878	MYC	FB0167P	Others
SRX306180	Input control	HCT 116	Digestive tract
SRX2423526	Unclassified	K-562	Blood
ERX173373	Unclassified	MCF-7	Breast
SRX1569440	TOP1	HCT 116	Digestive tract
SRX667983	AR	VCaP	Prostate
SRX174813	NKX2-1	NCI-H3122	Lung
SRX476924	SNAI2	Keratinocytes	Epidermis
SRX218227	HSF1	K-562	Blood
SRX186762	KAT2B	K-562	Blood
SRX041293	STAT5B	T-Lymphocytes	Blood
SRX359933	GATAD1	LoVo	Digestive tract
SRX2140291	AR	LNCAP	Prostate
SRX199877	Input control	hESC H7	Pluripotent stem cell
SRX2424723	Unclassified	A549	Lung
SRX3070476	RNA polymerase II	MCF 10A	Breast
SRX017487	NA	IMR-90	Lung
SRX102992	Input control	K-562	Blood
SRX152827	H3K27me3	SCC-4	Others
SRX1447319	Input control	MCF-7	Breast
SRX2430631	H3K27ac	T-47D	Breast
SRX173193	AR	LNCAP	Prostate
SRX194570	GREB1	MCF-7	Breast
SRX335319	NA	LoVo	Digestive tract
SRX101214	NA	hESC derived mesendodermal cells	Pluripotent stem cell
SRX335134	NA	LoVo	Digestive tract
SRX194573	GREB1	MCF-7	Breast
SRX148010	H3K9me3	WM451	Epidermis
SRX101215	NA	IMR-90	Lung
ERX016250	Unclassified	ZR-75-1	Breast
SRX130496	CBX3	HCT 116	Digestive tract
SRX1053940	H3K27me3	Embryonic Stem Cells	Pluripotent stem cell
SRX136963	NA	Lung	Lung
SRX335133	NA	LoVo	Digestive tract
SRX2745847	Input control	MCF 10A	Breast
SRX080141	Input control	HeLa	Uterus
SRX027905	NR3C1	HeLa	Uterus
SRX335243	NA	LoVo	Digestive tract
SRX481175	NA	HeLa	Uterus
SRX196110	Input control	SGBS	Adipocyte
SRX595694	Input control	LNCAP	Prostate
SRX103006	Input control	A549	Lung
SRX1998175	H2BK120ub1	HCC1954	Breast
SRX701986	GATA4	hESC derived mesendodermal cells	Pluripotent stem cell
SRX150591	Input control	IMR-90	Lung
SRX1036445	Unclassified	hESC H1	Pluripotent stem cell
SRX3599313	GATA2	HUVEC	Cardiovascular
SRX2683572	Input control	293	Kidney
SRX144531	Input control	GM12878	Blood
SRX160734	AR	LNCAP	Prostate
SRX189402	DNase-Seq	CD4-Positive T-Lymphocytes	Blood
SRX701993	GATA4	hESC derived mesendodermal cells	Pluripotent stem cell
SRX1569783	POU2F1	LNCAP	Prostate
SRX335182	NA	LoVo	Digestive tract
SRX150705	HSF1	Hep G2	Liver
SRX375327	Input control	Pancreatic islets	Pancreas
SRX135213	NA	hESC derived mesendodermal cells	Pluripotent stem cell
SRX2683576	Input control	293	Kidney
SRX713891	AR	R1-AD1	Prostate
SRX335128	NA	LoVo	Digestive tract
SRX334233	Input control	LNCAP	Prostate
SRX184874	SAG	A549	Lung
SRX643282	Input control	MCF 10A	Breast
SRX713901	Input control	R1-D567	Prostate
SRX235609	Input control	293	Kidney
SRX035785	NA	NA	No description
SRX017867	RELA	GM18526	Blood
SRX502057	AR	Prostate cancer	Prostate
SRX2781323	H2AK9ac	NCI-H1299	Lung
ERX210271	Unclassified	Liver	Liver
SRX203350	H3K4me3	CD4+	Blood
SRX1023266	Input control	BE(2)-C	Neural
SRX2671520	Epitope tags	293	Kidney
SRX335178	NA	LoVo	Digestive tract
SRX335185	NA	LoVo	Digestive tract
SRX014780	PML	UPR9	Blood
SRX315153	AR	LNCAP	Prostate
SRX335230	NA	LoVo	Digestive tract
SRX2630128	Unclassified	Hep G2	Liver
SRX184875	Input control	A549	Lung
SRX667982	AR	VCaP	Prostate
SRX956465	H3K36me3	Nephrectomy sample	Kidney
SRX1136022	Unclassified	Leukemia, Myeloid	Blood
SRX386756	Input control	MCF-7	Breast
SRX1878910	DNase-Seq	Rh-5	Muscle
SRX698187	LMO3	Kasumi-1	Blood
SRX335303	NA	LoVo	Digestive tract
SRX359904	KMT2D	LoVo	Digestive tract
SRX095408	NCOA1	LY2	Breast
SRX107291	Input control	T-ALL	Blood
SRX190019	Input control	Caco-2	Digestive tract
SRX335244	NA	LoVo	Digestive tract
SRX335122	NA	LoVo	Digestive tract
SRX475753	EP300	GM12878	Blood
SRX188853	Epitope tags	HeLa	Uterus
SRX2267440	BRD4	A-375	Epidermis
SRX668341	FOXM1	293	Kidney
SRX2911539	Input control	Neuroblastoma	Neural
SRX335142	NA	LoVo	Digestive tract
SRX027846	NA	hESC H1	Pluripotent stem cell
SRX470409	Input control	LNCAP	Prostate
SRX2267465	Input control	A-375	Epidermis
SRX1818074	AR	LNCAP	Prostate
SRX502069	AR	Prostate cancer	Prostate
SRX357297	AR	LNCAP	Prostate
SRX335285	NA	LoVo	Digestive tract
SRX668213	Input control	HRPEpiC	Others
SRX398298	CDK8	HT-29	Digestive tract
SRX374730	DNase-Seq	Tracheal epithelial cells	Lung
SRX218229	Input control	K-562	Blood
DRX000550	PARK7	SH-SY5Y	Neural
SRX1012701	PGR	MCF-7	Breast
SRX357292	AR	LNCAP	Prostate
SRX342209	BRD4	293	Kidney
SRX1993444	ZSCAN5A	BeWo	Placenta
SRX1360984	BRD4	IMR-90	Lung
SRX059704	AR	VCaP	Prostate
SRX1514980	GFP	293	Kidney
SRX1665939	H3K27ac	MD901	Blood
SRX359966	ZBTB33	LoVo	Digestive tract
SRX3322871	NA	K-562	Blood
SRX1521251	Input control	HeLa	Uterus
SRX1079393	SUMO2	VCaP	Prostate
SRX023660	GLYR1	HeLa	Uterus
SRX1477666	MED12	CD34 Hematopoietic stem cells	Blood
SRX341012	MYOD1	RD	Muscle
SRX318771	NA	K-562	Blood
SRX701964	CTCF	hESC HUES64	Pluripotent stem cell
SRX268451	GRHL2	Tracheal epithelial cells	Lung
SRX1514978	GFP	293	Kidney
SRX3322046	Unclassified	SK-N-SH	Neural
SRX1458763	Input control	Carcinoma, Renal Cell	Kidney
SRX056733	NA	hESC H9	Pluripotent stem cell
SRX667986	FOXA1	VCaP	Prostate
SRX753138	GTF2I	iPS cells	Pluripotent stem cell
SRX188594	Input control	KARPAS-422	Blood
SRX150669	ELK4	293	Kidney
SRX335159	NA	LoVo	Digestive tract
SRX335114	NA	LoVo	Digestive tract
SRX190039	Input control	293	Kidney
SRX502067	AR	Prostate cancer	Prostate
SRX335195	NA	LoVo	Digestive tract
SRX327767	BRD4	NCI-H2171	Lung
SRX2253225	CD74	B-Lymphocytes	Blood
SRX2630252	Unclassified	SK-N-MC	Neural
SRX1569778	POU2F1	VCaP	Prostate
SRX190192	Input control	HUVEC	Cardiovascular
SRX1091514	H3K27ac	hESC derived neural crests	Pluripotent stem cell
SRX335158	NA	LoVo	Digestive tract
ERX324208	Unclassified	Kidney	Kidney
SRX160741	SUZ12	LNCAP	Prostate
SRX026265	GATA6	Caco-2	Digestive tract
SRX285743	HOXB7	BT-474	Breast
SRX1653204	NR4A1	Kasumi-1	Blood
SRX736053	AR	LNCAP	Prostate
SRX285748	Unclassified	BT-474	Breast
SRX2424177	Unclassified	MCF-7	Breast
SRX2424572	Unclassified	HeLa	Uterus
ERX629395	Unclassified	Pancreatic bud	Pancreas
SRX080135	MYC	hESC H1	Pluripotent stem cell
SRX334231	Input control	LNCAP	Prostate
SRX026903	ESR1	MCF-7	Breast
SRX150402	Input control	GM19099	Blood
SRX268300	Input control	BT-549	Breast
SRX100483	POU5F1	hESC H1	Pluripotent stem cell
SRX317570	Input control	iPS cells	Pluripotent stem cell
SRX1161196	NR3C1	T-47D	Breast
SRX205073	H3K14ac	A549	Lung
SRX100526	Input control	GM12891	Blood
SRX684516	T	hESC derived mesendodermal cells	Pluripotent stem cell
SRX105187	TP63	Keratinocytes	Epidermis
SRX189393	DNase-Seq	Fibrobl GM03348	Epidermis
SRX572998	Input control	Akata	Blood
SRX017982	Input control	GM18526	Blood
SRX080125	Unclassified	NHEK	Epidermis
SRX335193	NA	LoVo	Digestive tract
SRX2683585	Input control	293	Kidney
SRX335145	NA	LoVo	Digestive tract
SRX357293	AR	LNCAP	Prostate
SRX103012	Input control	HeLa	Uterus
SRX220092	AR	Prostate cancer	Prostate
SRX2512852	Unclassified	293	Kidney
SRX968973	RELA	MCF-7	Breast
SRX2642352	AR	22Rv1	Prostate
SRX825396	HNF1B	CFPAC-1	Adipocyte
SRX042342	ESR1	MCF-7-LTED	Breast
SRX383816	AR	LNCAP	Prostate
SRX190074	Input control	Hep G2	Liver
SRX1053379	POU5F1	Embryonic Stem Cells	Pluripotent stem cell
SRX396592	Input control	Hs 68	Epidermis
SRX2424124	Unclassified	MCF-7	Breast
DRX000745	Input control	RAMOS	Blood
SRX029082	Input control	K-562	Blood
SRX1094490	EP300	TC-797	Others
SRX2420134	AR	LNCAP	Prostate
SRX425269	Input control	HUVEC	Cardiovascular
SRX027458	SUZ12	hESC BG03	Pluripotent stem cell
SRX335284	NA	LoVo	Digestive tract
SRX968972	RELA	MCF-7	Breast
SRX2524359	MYB	MV-4-11	Blood
SRX099233	Input control	PBMC	Blood
SRX490430	BRD4	MCF-7	Breast
SRX1094518	BRD4	HEK293-T-REx	Kidney
SRX020936	FOXA1	VCaP	Prostate
SRX392833	Unclassified	293	Kidney
SRX469953	DNase-Seq	Lymphoblastoid cell line	Blood
SRX2543992	NA	Pulmonary Artery	Digestive tract
SRX335108	NA	LoVo	Digestive tract
SRX497610	FOXA1	VCaP	Prostate
SRX2410191	Unclassified	A549	Lung
SRX334235	Input control	LNCAP	Prostate
SRX080259	Input control	HCT 116	Digestive tract
SRX895441	PIAS1	VCaP	Prostate
SRX747773	Input control	MCF-7	Breast
SRX330072	Epitope tags	MCF-7	Breast
SRX2166010	Input control	BE(2)-C	Neural
SRX190096	Input control	NHEK	Epidermis
SRX318767	NA	Unclassified	Unclassified
SRX116469	SIRT6	hESC H1	Pluripotent stem cell
SRX392798	REST	Jurkat	Blood
SRX3322802	NA	Suprapubic skin	Epidermis
SRX338979	ERCC6	Fibroblasts	Others
SRX425271	Input control	HUVEC	Cardiovascular
SRX016974	Input control	Saos-2	Bone
SRX1819611	Input control	DU 145	Prostate
SRX502806	H3.3	IMR-90	Lung
ERX1725515	Unclassified	A549	Lung
SRX2630363	Unclassified	GM12878	Blood
SRX2545046	SMARCA4	LNCAP	Prostate
SRX360572	Input control	GP5d	Digestive tract
ERX333774	Unclassified	hESC H9	Pluripotent stem cell
SRX2636598	Unclassified	Hep G2	Liver
SRX2630279	Unclassified	Keratinocytes	Epidermis
SRX1053378	POU5F1	Embryonic Stem Cells	Pluripotent stem cell
ERX1761770	Unclassified	HUVEC	Cardiovascular
SRX2546014	Input control	MOLM-13	Blood
SRX1000242	Unclassified	A-375	Epidermis
SRX189387	DNase-Seq	B-Lymphocytes	Blood
SRX213875	EP300	MCF-7	Breast
SRX1044416	RELA	MDA-MB-231	Breast
SRX335132	NA	LoVo	Digestive tract
SRX155716	Input control	HMEC	Breast
SRX475754	EP300	GM12878	Blood
SRX564190	H3R26cit	MCF-7	Breast
SRX1135998	H3	Granulocytes	Blood
SRX335129	NA	LoVo	Digestive tract
SRX116435	KAT2B	K-562	Blood
SRX150612	Input control	293	Kidney
SRX713897	AR	R1-D567	Prostate
SRX825306	NA	MCF 10A	Breast
SRX2423625	Unclassified	MCF-7	Breast
SRX2636074	Unclassified	Thyroid Gland	Others
SRX1027450	CEBPB	Mesenchymal stem cells	Others
SRX335198	NA	LoVo	Digestive tract
SRX2636439	Unclassified	Hep G2	Liver
SRX1823765	Input control	Osteoblasts	Bone
SRX838181	DNase-Seq	Leukemia, Myeloid	Blood
SRX236113	Input control	Kasumi-1	Blood
SRX1823770	Input control	Osteoblasts	Bone
SRX360575	KLF5	GP5d	Digestive tract
SRX028650	H3K27me3	K-562	Blood
SRX682382	FUS	TSU-1621MT	Blood
SRX2705420	NA	OCI-M1	Blood
SRX1091521	H3K27ac	hESC derived neural crests	Pluripotent stem cell
SRX083228	NR3C1	LNCAP	Prostate
SRX3322555	NA	293	Kidney
SRX2512690	Unclassified	293	Kidney
ERX008568	Unclassified	ZR-75-1	Breast
SRX572999	Input control	Akata	Blood
SRX968423	Input control	786-O	Kidney
SRX685191	H3K27ac	MCF-7	Breast
SRX2420128	AR	VCaP	Prostate
SRX014072	NA	NA	No description
SRX155715	HSF1	HMEC	Breast
SRX099885	MYC	D54	Neural
SRX150629	Input control	MCF 10A	Breast
SRX160739	EZH2	LNCAP	Prostate
SRX2267441	BRD4	A-375	Epidermis
SRX027904	NR3C1	HeLa	Uterus
SRX012400	H4K20me1	CD4-Positive T-Lymphocytes	Blood
SRX099052	Input control	Keratinocytes	Epidermis
SRX469398	ESR1	MCF-7	Breast
SRX097080	Input control	CD34+	Blood
SRX317587	Input control	iPS cells	Pluripotent stem cell
SRX028583	ZNF274	Hep G2	Liver
SRX206839	EED	DU 145	Prostate
SRX290876	Input control	Mutu	Blood
SRX1569445	Input control	HCT 116	Digestive tract
SRX1261924	Input control	CD4-Positive T-Lymphocytes	Blood
SRX366790	Input control	MM.1S	Blood
SRX367642	GATA6	AGS	Digestive tract
SRX641979	H2AK5ac	Unclassified	Unclassified
SRX3599222	ZBTB16	KG-1	Blood
SRX702055	PAX6	hESC derived mesendodermal cells	Pluripotent stem cell
SRX1091516	H3K27ac	hESC derived neural crests	Pluripotent stem cell
SRX157410	H3K27me3	HCT 116	Digestive tract
SRX698194	AR	C4-2	Prostate
SRX243766	Input control	RAJI	Blood
SRX188592	Input control	Pfeiffer	Blood
SRX151372	H3K4me3	IMR-90	Lung
SRX1012617	PGR	T-47D	Breast
SRX188596	Input control	WSU-DLCL2	Blood
SRX101130	AR	VCaP	Prostate
SRX1140810	EP300	LP-1	Blood
SRX1818079	Input control	LNCAP	Prostate
SRX751299	MED1	Adipose-Derived Mesenchymal Stem Cells	Adipocyte
SRX017528	NA	IMR-90	Lung
SRX335305	NA	LoVo	Digestive tract
SRX502810	HIRA	IMR-90	Lung
ERX016243	Unclassified	ZR-75-1	Breast
SRX1136005	Unclassified	Granulocytes	Blood
SRX831250	H3K27ac	Umbilical cord-derived mesenchymal stem cells	Cardiovascular
SRX335278	NA	LoVo	Digestive tract
SRX130127	NA	NA	No description
SRX014770	RARA	NB-4	Blood
SRX335239	NA	LoVo	Digestive tract
SRX176642	H4K16ac	HeLa	Uterus
SRX1531791	ESR1	MCF-7	Breast
SRX1033281	AR	LNCAP	Prostate
SRX335171	NA	LoVo	Digestive tract
SRX518249	AGO1	MCF-7	Breast
SRX016975	TP73	Saos-2	Bone
SRX371470	ESR1	ZR-75-1	Breast
SRX2891909	Unclassified	GM12878	Blood
SRX080407	Input control	NHEK	Epidermis
SRX159089	FOXA1	HuH-7	Liver
SRX1569779	Input control	LNCAP	Prostate
SRX702090	SMAD2	hESC derived mesendodermal cells	Pluripotent stem cell
SRX3322919	Unclassified	GM12878	Blood
SRX213872	Input control	LNCAP	Prostate
SRX2683573	Input control	293	Kidney
SRX1757998	MYC	MDA-MB-468	Breast
DRX015269	Input control	NCI-H1648	Lung
SRX019786	TP63	Keratinocytes	Epidermis
SRX1665950	H3K27ac	MD901	Blood
SRX080255	Input control	HCT 116	Digestive tract
SRX2635783	Unclassified	Bipolar spindle neurons	Neural
SRX327769	BRD4	NCI-H2171	Lung
SRX359938	ID1	LoVo	Digestive tract
SRX359967	CAMTA1	LoVo	Digestive tract
SRX335203	NA	LoVo	Digestive tract
SRX155747	Input control	HT-29	Digestive tract
SRX1466274	PRMT5	MDA-MB-231	Breast
SRX130497	Input control	HCT 116	Digestive tract
SRX155720	Input control	HMEC	Breast
SRX1136015	H3K9me3	Leukemia, Myeloid	Blood
SRX335204	NA	LoVo	Digestive tract
SRX1360983	BRD4	IMR-90	Lung
SRX017112	NA	NA	No description
SRX611330	F2RL1	293	Kidney
SRX084523	Input control	RWPE-1	Prostate
SRX1012615	PGR	T-47D	Breast
SRX1027445	CEBPB	Mesenchymal stem cells	Others
SRX1640092	Input control	LNCAP	Prostate
SRX813776	Unclassified	SGBS	Adipocyte
SRX652750	Input control	Embryonic Stem Cells	Pluripotent stem cell
SRX359940	ID3	LoVo	Digestive tract
ERX1790111	Unclassified	CAL-51	Breast
SRX218226	Input control	K-562	Blood
SRX144726	BrdU	HeLa	Uterus
SRX335199	NA	LoVo	Digestive tract
SRX425273	Input control	HUVEC	Cardiovascular
SRX142794	NA	hESC derived mesendodermal cells	Pluripotent stem cell
SRX019004	Unclassified	CD4-Positive T-Lymphocytes	Blood
SRX2630455	Unclassified	NCI-H929	Blood
SRX1823766	Input control	Osteoblasts	Bone
SRX142960	H3K36me3	MCF-7	Breast
SRX2885444	Input control	U-937	Blood
SRX188944	Input control	Heart	Cardiovascular
SRX335210	NA	LoVo	Digestive tract
SRX062336	RUNX1	Kasumi-1	Blood
SRX497611	FOXA1	VCaP	Prostate
SRX105186	TP63	Keratinocytes	Epidermis
SRX100566	Input control	Hep G2	Liver
SRX063292	Input control	Unclassified	Unclassified
SRX1041184	ATF4	HAP1	Blood
SRX3322987	NA	K-562	Blood
SRX1098755	Input control	LNCAP	Prostate
SRX895434	SUMO2	K-562	Blood
SRX3229182	NR3C1	Breast cancer	Breast
SRX2630375	Unclassified	iPS cells	Pluripotent stem cell
SRX186647	SIRT6	hESC H1	Pluripotent stem cell
SRX142122	NA	Atrium	Cardiovascular
SRX1569772	POU2F1	LNCAP	Prostate
SRX317592	Input control	iPS cells	Pluripotent stem cell
SRX101818	Unclassified	HeLa	Uterus
SRX204173	SUMO2	WI-38	Lung
SRX1058473	Epitope tags	MKL-1	Epidermis
SRX170349	EP300	CD36+	Blood
SRX173196	AR	LNCAP	Prostate
SRX147008	Input control	IMR-90	Lung
SRX1456194	RBPJ	Mutu	Blood
ERX026024	Unclassified	hESC Cyt49	Pluripotent stem cell
SRX275408	Input control	OCI-LY1	Blood
SRX212431	STAT5	Treg	Blood
SRX764806	FOXA1	hESC derived mesendodermal cells	Pluripotent stem cell
SRX825301	NA	MCF 10A	Breast
SRX1998172	H2BK120ub1	HCC1937	Breast
SRX1998165	Input control	HCC1937	Breast
SRX425268	Input control	HUVEC	Cardiovascular
SRX212186	H3K4me1	Lung fibroblasts	Lung
SRX151375	H3K4me3	IMR-90	Lung
SRX751300	MED1	Adipose-Derived Mesenchymal Stem Cells	Adipocyte
[truncated: 29,902 more rows]

## Sheet: ChromHMM
1_Active_Promoter_wgEncodeBroadHmmGm12878HMM.bed
1_Active_Promoter_wgEncodeBroadHmmH1hescHMM.bed
1_Active_Promoter_wgEncodeBroadHmmHepg2HMM.bed
1_Active_Promoter_wgEncodeBroadHmmHmecHMM.bed
1_Active_Promoter_wgEncodeBroadHmmHsmmHMM.bed
1_Active_Promoter_wgEncodeBroadHmmHuvecHMM.bed
1_Active_Promoter_wgEncodeBroadHmmK562HMM.bed
1_Active_Promoter_wgEncodeBroadHmmNhekHMM.bed
1_Active_Promoter_wgEncodeBroadHmmNhlfHMM.bed
2_Weak_Promoter_wgEncodeBroadHmmGm12878HMM.bed
2_Weak_Promoter_wgEncodeBroadHmmH1hescHMM.bed
2_Weak_Promoter_wgEncodeBroadHmmHepg2HMM.bed
2_Weak_Promoter_wgEncodeBroadHmmHmecHMM.bed
2_Weak_Promoter_wgEncodeBroadHmmHsmmHMM.bed
2_Weak_Promoter_wgEncodeBroadHmmHuvecHMM.bed
2_Weak_Promoter_wgEncodeBroadHmmK562HMM.bed
2_Weak_Promoter_wgEncodeBroadHmmNhekHMM.bed
2_Weak_Promoter_wgEncodeBroadHmmNhlfHMM.bed
3_Poised_Promoter_wgEncodeBroadHmmGm12878HMM.bed
3_Poised_Promoter_wgEncodeBroadHmmH1hescHMM.bed
3_Poised_Promoter_wgEncodeBroadHmmHepg2HMM.bed
3_Poised_Promoter_wgEncodeBroadHmmHmecHMM.bed
3_Poised_Promoter_wgEncodeBroadHmmHsmmHMM.bed
3_Poised_Promoter_wgEncodeBroadHmmHuvecHMM.bed
3_Poised_Promoter_wgEncodeBroadHmmK562HMM.bed
3_Poised_Promoter_wgEncodeBroadHmmNhekHMM.bed
3_Poised_Promoter_wgEncodeBroadHmmNhlfHMM.bed
4_Strong_Enhancer_wgEncodeBroadHmmGm12878HMM.bed
4_Strong_Enhancer_wgEncodeBroadHmmH1hescHMM.bed
4_Strong_Enhancer_wgEncodeBroadHmmHepg2HMM.bed
4_Strong_Enhancer_wgEncodeBroadHmmHmecHMM.bed
4_Strong_Enhancer_wgEncodeBroadHmmHsmmHMM.bed
4_Strong_Enhancer_wgEncodeBroadHmmHuvecHMM.bed
4_Strong_Enhancer_wgEncodeBroadHmmK562HMM.bed
4_Strong_Enhancer_wgEncodeBroadHmmNhekHMM.bed
4_Strong_Enhancer_wgEncodeBroadHmmNhlfHMM.bed
5_Strong_Enhancer_wgEncodeBroadHmmGm12878HMM.bed
5_Strong_Enhancer_wgEncodeBroadHmmH1hescHMM.bed
5_Strong_Enhancer_wgEncodeBroadHmmHepg2HMM.bed
5_Strong_Enhancer_wgEncodeBroadHmmHmecHMM.bed
5_Strong_Enhancer_wgEncodeBroadHmmHsmmHMM.bed
5_Strong_Enhancer_wgEncodeBroadHmmHuvecHMM.bed
5_Strong_Enhancer_wgEncodeBroadHmmK562HMM.bed
5_Strong_Enhancer_wgEncodeBroadHmmNhekHMM.bed
5_Strong_Enhancer_wgEncodeBroadHmmNhlfHMM.bed
6_Weak_Enhancer_wgEncodeBroadHmmGm12878HMM.bed
6_Weak_Enhancer_wgEncodeBroadHmmH1hescHMM.bed
6_Weak_Enhancer_wgEncodeBroadHmmHepg2HMM.bed
6_Weak_Enhancer_wgEncodeBroadHmmHmecHMM.bed
6_Weak_Enhancer_wgEncodeBroadHmmHsmmHMM.bed
6_Weak_Enhancer_wgEncodeBroadHmmHuvecHMM.bed
6_Weak_Enhancer_wgEncodeBroadHmmK562HMM.bed
6_Weak_Enhancer_wgEncodeBroadHmmNhekHMM.bed
6_Weak_Enhancer_wgEncodeBroadHmmNhlfHMM.bed
7_Weak_Enhancer_wgEncodeBroadHmmGm12878HMM.bed
7_Weak_Enhancer_wgEncodeBroadHmmH1hescHMM.bed
7_Weak_Enhancer_wgEncodeBroadHmmHepg2HMM.bed
7_Weak_Enhancer_wgEncodeBroadHmmHmecHMM.bed
7_Weak_Enhancer_wgEncodeBroadHmmHsmmHMM.bed
7_Weak_Enhancer_wgEncodeBroadHmmHuvecHMM.bed
7_Weak_Enhancer_wgEncodeBroadHmmK562HMM.bed
7_Weak_Enhancer_wgEncodeBroadHmmNhekHMM.bed
7_Weak_Enhancer_wgEncodeBroadHmmNhlfHMM.bed
8_Insulator_wgEncodeBroadHmmGm12878HMM.bed
8_Insulator_wgEncodeBroadHmmH1hescHMM.bed
8_Insulator_wgEncodeBroadHmmHepg2HMM.bed
8_Insulator_wgEncodeBroadHmmHmecHMM.bed
8_Insulator_wgEncodeBroadHmmHsmmHMM.bed
8_Insulator_wgEncodeBroadHmmHuvecHMM.bed
8_Insulator_wgEncodeBroadHmmK562HMM.bed
8_Insulator_wgEncodeBroadHmmNhekHMM.bed
8_Insulator_wgEncodeBroadHmmNhlfHMM.bed
9_Txn_Transition_wgEncodeBroadHmmGm12878HMM.bed
9_Txn_Transition_wgEncodeBroadHmmH1hescHMM.bed
9_Txn_Transition_wgEncodeBroadHmmHepg2HMM.bed
9_Txn_Transition_wgEncodeBroadHmmHmecHMM.bed
9_Txn_Transition_wgEncodeBroadHmmHsmmHMM.bed
9_Txn_Transition_wgEncodeBroadHmmHuvecHMM.bed
9_Txn_Transition_wgEncodeBroadHmmK562HMM.bed
9_Txn_Transition_wgEncodeBroadHmmNhekHMM.bed
9_Txn_Transition_wgEncodeBroadHmmNhlfHMM.bed
10_Txn_Elongation_wgEncodeBroadHmmGm12878HMM.bed
10_Txn_Elongation_wgEncodeBroadHmmH1hescHMM.bed
10_Txn_Elongation_wgEncodeBroadHmmHepg2HMM.bed
10_Txn_Elongation_wgEncodeBroadHmmHmecHMM.bed
10_Txn_Elongation_wgEncodeBroadHmmHsmmHMM.bed
10_Txn_Elongation_wgEncodeBroadHmmHuvecHMM.bed
10_Txn_Elongation_wgEncodeBroadHmmK562HMM.bed
10_Txn_Elongation_wgEncodeBroadHmmNhekHMM.bed
10_Txn_Elongation_wgEncodeBroadHmmNhlfHMM.bed
11_Weak_Txn_wgEncodeBroadHmmGm12878HMM.bed
11_Weak_Txn_wgEncodeBroadHmmH1hescHMM.bed
11_Weak_Txn_wgEncodeBroadHmmHepg2HMM.bed
11_Weak_Txn_wgEncodeBroadHmmHmecHMM.bed
11_Weak_Txn_wgEncodeBroadHmmHsmmHMM.bed
11_Weak_Txn_wgEncodeBroadHmmHuvecHMM.bed
11_Weak_Txn_wgEncodeBroadHmmK562HMM.bed
11_Weak_Txn_wgEncodeBroadHmmNhekHMM.bed
11_Weak_Txn_wgEncodeBroadHmmNhlfHMM.bed
12_Repressed_wgEncodeBroadHmmGm12878HMM.bed
12_Repressed_wgEncodeBroadHmmH1hescHMM.bed
12_Repressed_wgEncodeBroadHmmHepg2HMM.bed
12_Repressed_wgEncodeBroadHmmHmecHMM.bed
12_Repressed_wgEncodeBroadHmmHsmmHMM.bed
12_Repressed_wgEncodeBroadHmmHuvecHMM.bed
12_Repressed_wgEncodeBroadHmmK562HMM.bed
12_Repressed_wgEncodeBroadHmmNhekHMM.bed
12_Repressed_wgEncodeBroadHmmNhlfHMM.bed
13_Heterochromlo_wgEncodeBroadHmmGm12878HMM.bed
13_Heterochromlo_wgEncodeBroadHmmH1hescHMM.bed
13_Heterochromlo_wgEncodeBroadHmmHepg2HMM.bed
13_Heterochromlo_wgEncodeBroadHmmHmecHMM.bed
13_Heterochromlo_wgEncodeBroadHmmHsmmHMM.bed
13_Heterochromlo_wgEncodeBroadHmmHuvecHMM.bed
13_Heterochromlo_wgEncodeBroadHmmK562HMM.bed
13_Heterochromlo_wgEncodeBroadHmmNhekHMM.bed
13_Heterochromlo_wgEncodeBroadHmmNhlfHMM.bed
14_RepetitiveCNV_wgEncodeBroadHmmGm12878HMM.bed
14_RepetitiveCNV_wgEncodeBroadHmmH1hescHMM.bed
14_RepetitiveCNV_wgEncodeBroadHmmHepg2HMM.bed
14_RepetitiveCNV_wgEncodeBroadHmmHmecHMM.bed
14_RepetitiveCNV_wgEncodeBroadHmmHsmmHMM.bed
14_RepetitiveCNV_wgEncodeBroadHmmHuvecHMM.bed
14_RepetitiveCNV_wgEncodeBroadHmmK562HMM.bed
14_RepetitiveCNV_wgEncodeBroadHmmNhekHMM.bed
14_RepetitiveCNV_wgEncodeBroadHmmNhlfHMM.bed
15_RepetitiveCNV_wgEncodeBroadHmmGm12878HMM.bed
15_RepetitiveCNV_wgEncodeBroadHmmH1hescHMM.bed
15_RepetitiveCNV_wgEncodeBroadHmmHepg2HMM.bed
15_RepetitiveCNV_wgEncodeBroadHmmHmecHMM.bed
15_RepetitiveCNV_wgEncodeBroadHmmHsmmHMM.bed
15_RepetitiveCNV_wgEncodeBroadHmmHuvecHMM.bed
15_RepetitiveCNV_wgEncodeBroadHmmK562HMM.bed
15_RepetitiveCNV_wgEncodeBroadHmmNhekHMM.bed
15_RepetitiveCNV_wgEncodeBroadHmmNhlfHMM.bed
1_TssA_E001_15_coreMarks_mnemonics.bed
1_TssA_E002_15_coreMarks_mnemonics.bed
1_TssA_E003_15_coreMarks_mnemonics.bed
1_TssA_E004_15_coreMarks_mnemonics.bed
1_TssA_E005_15_coreMarks_mnemonics.bed
1_TssA_E006_15_coreMarks_mnemonics.bed
1_TssA_E007_15_coreMarks_mnemonics.bed
1_TssA_E008_15_coreMarks_mnemonics.bed
1_TssA_E009_15_coreMarks_mnemonics.bed
1_TssA_E010_15_coreMarks_mnemonics.bed
1_TssA_E011_15_coreMarks_mnemonics.bed
1_TssA_E012_15_coreMarks_mnemonics.bed
1_TssA_E013_15_coreMarks_mnemonics.bed
1_TssA_E014_15_coreMarks_mnemonics.bed
1_TssA_E015_15_coreMarks_mnemonics.bed
1_TssA_E016_15_coreMarks_mnemonics.bed
1_TssA_E017_15_coreMarks_mnemonics.bed
1_TssA_E018_15_coreMarks_mnemonics.bed
1_TssA_E019_15_coreMarks_mnemonics.bed
1_TssA_E020_15_coreMarks_mnemonics.bed
1_TssA_E021_15_coreMarks_mnemonics.bed
1_TssA_E022_15_coreMarks_mnemonics.bed
1_TssA_E023_15_coreMarks_mnemonics.bed
1_TssA_E024_15_coreMarks_mnemonics.bed
1_TssA_E025_15_coreMarks_mnemonics.bed
1_TssA_E026_15_coreMarks_mnemonics.bed
1_TssA_E027_15_coreMarks_mnemonics.bed
1_TssA_E028_15_coreMarks_mnemonics.bed
1_TssA_E029_15_coreMarks_mnemonics.bed
1_TssA_E030_15_coreMarks_mnemonics.bed
1_TssA_E031_15_coreMarks_mnemonics.bed
1_TssA_E032_15_coreMarks_mnemonics.bed
1_TssA_E033_15_coreMarks_mnemonics.bed
1_TssA_E034_15_coreMarks_mnemonics.bed
1_TssA_E035_15_coreMarks_mnemonics.bed
1_TssA_E036_15_coreMarks_mnemonics.bed
1_TssA_E037_15_coreMarks_mnemonics.bed
1_TssA_E038_15_coreMarks_mnemonics.bed
1_TssA_E039_15_coreMarks_mnemonics.bed
1_TssA_E040_15_coreMarks_mnemonics.bed
1_TssA_E041_15_coreMarks_mnemonics.bed
1_TssA_E042_15_coreMarks_mnemonics.bed
1_TssA_E043_15_coreMarks_mnemonics.bed
1_TssA_E044_15_coreMarks_mnemonics.bed
1_TssA_E045_15_coreMarks_mnemonics.bed
1_TssA_E046_15_coreMarks_mnemonics.bed
1_TssA_E047_15_coreMarks_mnemonics.bed
1_TssA_E048_15_coreMarks_mnemonics.bed
1_TssA_E049_15_coreMarks_mnemonics.bed
1_TssA_E050_15_coreMarks_mnemonics.bed
1_TssA_E051_15_coreMarks_mnemonics.bed
1_TssA_E052_15_coreMarks_mnemonics.bed
1_TssA_E053_15_coreMarks_mnemonics.bed
1_TssA_E054_15_coreMarks_mnemonics.bed
1_TssA_E055_15_coreMarks_mnemonics.bed
1_TssA_E056_15_coreMarks_mnemonics.bed
1_TssA_E057_15_coreMarks_mnemonics.bed
1_TssA_E058_15_coreMarks_mnemonics.bed
1_TssA_E059_15_coreMarks_mnemonics.bed
1_TssA_E061_15_coreMarks_mnemonics.bed
1_TssA_E062_15_coreMarks_mnemonics.bed
1_TssA_E063_15_coreMarks_mnemonics.bed
1_TssA_E065_15_coreMarks_mnemonics.bed
1_TssA_E066_15_coreMarks_mnemonics.bed
1_TssA_E067_15_coreMarks_mnemonics.bed
1_TssA_E068_15_coreMarks_mnemonics.bed
1_TssA_E069_15_coreMarks_mnemonics.bed
1_TssA_E070_15_coreMarks_mnemonics.bed
1_TssA_E071_15_coreMarks_mnemonics.bed
1_TssA_E072_15_coreMarks_mnemonics.bed
1_TssA_E073_15_coreMarks_mnemonics.bed
1_TssA_E074_15_coreMarks_mnemonics.bed
1_TssA_E075_15_coreMarks_mnemonics.bed
1_TssA_E076_15_coreMarks_mnemonics.bed
1_TssA_E077_15_coreMarks_mnemonics.bed
1_TssA_E078_15_coreMarks_mnemonics.bed
1_TssA_E079_15_coreMarks_mnemonics.bed
1_TssA_E080_15_coreMarks_mnemonics.bed
1_TssA_E081_15_coreMarks_mnemonics.bed
1_TssA_E082_15_coreMarks_mnemonics.bed
1_TssA_E083_15_coreMarks_mnemonics.bed
1_TssA_E084_15_coreMarks_mnemonics.bed
1_TssA_E085_15_coreMarks_mnemonics.bed
1_TssA_E086_15_coreMarks_mnemonics.bed
1_TssA_E087_15_coreMarks_mnemonics.bed
1_TssA_E088_15_coreMarks_mnemonics.bed
1_TssA_E089_15_coreMarks_mnemonics.bed
1_TssA_E090_15_coreMarks_mnemonics.bed
1_TssA_E091_15_coreMarks_mnemonics.bed
1_TssA_E092_15_coreMarks_mnemonics.bed
1_TssA_E093_15_coreMarks_mnemonics.bed
1_TssA_E094_15_coreMarks_mnemonics.bed
1_TssA_E095_15_coreMarks_mnemonics.bed
1_TssA_E096_15_coreMarks_mnemonics.bed
1_TssA_E097_15_coreMarks_mnemonics.bed
1_TssA_E098_15_coreMarks_mnemonics.bed
1_TssA_E099_15_coreMarks_mnemonics.bed
1_TssA_E100_15_coreMarks_mnemonics.bed
1_TssA_E101_15_coreMarks_mnemonics.bed
1_TssA_E102_15_coreMarks_mnemonics.bed
1_TssA_E103_15_coreMarks_mnemonics.bed
1_TssA_E104_15_coreMarks_mnemonics.bed
1_TssA_E105_15_coreMarks_mnemonics.bed
1_TssA_E106_15_coreMarks_mnemonics.bed
1_TssA_E107_15_coreMarks_mnemonics.bed
1_TssA_E108_15_coreMarks_mnemonics.bed
1_TssA_E109_15_coreMarks_mnemonics.bed
1_TssA_E110_15_coreMarks_mnemonics.bed
1_TssA_E111_15_coreMarks_mnemonics.bed
1_TssA_E112_15_coreMarks_mnemonics.bed
1_TssA_E113_15_coreMarks_mnemonics.bed
1_TssA_E114_15_coreMarks_mnemonics.bed
1_TssA_E115_15_coreMarks_mnemonics.bed
1_TssA_E116_15_coreMarks_mnemonics.bed
1_TssA_E117_15_coreMarks_mnemonics.bed
1_TssA_E118_15_coreMarks_mnemonics.bed
1_TssA_E119_15_coreMarks_mnemonics.bed
1_TssA_E120_15_coreMarks_mnemonics.bed
1_TssA_E121_15_coreMarks_mnemonics.bed
1_TssA_E122_15_coreMarks_mnemonics.bed
1_TssA_E123_15_coreMarks_mnemonics.bed
1_TssA_E124_15_coreMarks_mnemonics.bed
1_TssA_E125_15_coreMarks_mnemonics.bed
1_TssA_E126_15_coreMarks_mnemonics.bed
1_TssA_E127_15_coreMarks_mnemonics.bed
1_TssA_E128_15_coreMarks_mnemonics.bed
1_TssA_E129_15_coreMarks_mnemonics.bed
2_TssAFlnk_E001_15_coreMarks_mnemonics.bed
2_TssAFlnk_E002_15_coreMarks_mnemonics.bed
2_TssAFlnk_E003_15_coreMarks_mnemonics.bed
2_TssAFlnk_E004_15_coreMarks_mnemonics.bed
2_TssAFlnk_E005_15_coreMarks_mnemonics.bed
2_TssAFlnk_E006_15_coreMarks_mnemonics.bed
2_TssAFlnk_E007_15_coreMarks_mnemonics.bed
2_TssAFlnk_E008_15_coreMarks_mnemonics.bed
2_TssAFlnk_E009_15_coreMarks_mnemonics.bed
2_TssAFlnk_E010_15_coreMarks_mnemonics.bed
2_TssAFlnk_E011_15_coreMarks_mnemonics.bed
2_TssAFlnk_E012_15_coreMarks_mnemonics.bed
2_TssAFlnk_E013_15_coreMarks_mnemonics.bed
2_TssAFlnk_E014_15_coreMarks_mnemonics.bed
2_TssAFlnk_E015_15_coreMarks_mnemonics.bed
2_TssAFlnk_E016_15_coreMarks_mnemonics.bed
2_TssAFlnk_E017_15_coreMarks_mnemonics.bed
2_TssAFlnk_E018_15_coreMarks_mnemonics.bed
2_TssAFlnk_E019_15_coreMarks_mnemonics.bed
2_TssAFlnk_E020_15_coreMarks_mnemonics.bed
2_TssAFlnk_E021_15_coreMarks_mnemonics.bed
2_TssAFlnk_E022_15_coreMarks_mnemonics.bed
2_TssAFlnk_E023_15_coreMarks_mnemonics.bed
2_TssAFlnk_E024_15_coreMarks_mnemonics.bed
2_TssAFlnk_E025_15_coreMarks_mnemonics.bed
2_TssAFlnk_E026_15_coreMarks_mnemonics.bed
2_TssAFlnk_E027_15_coreMarks_mnemonics.bed
2_TssAFlnk_E028_15_coreMarks_mnemonics.bed
2_TssAFlnk_E029_15_coreMarks_mnemonics.bed
2_TssAFlnk_E030_15_coreMarks_mnemonics.bed
2_TssAFlnk_E031_15_coreMarks_mnemonics.bed
2_TssAFlnk_E032_15_coreMarks_mnemonics.bed
2_TssAFlnk_E033_15_coreMarks_mnemonics.bed
2_TssAFlnk_E034_15_coreMarks_mnemonics.bed
2_TssAFlnk_E035_15_coreMarks_mnemonics.bed
2_TssAFlnk_E036_15_coreMarks_mnemonics.bed
2_TssAFlnk_E037_15_coreMarks_mnemonics.bed
2_TssAFlnk_E038_15_coreMarks_mnemonics.bed
2_TssAFlnk_E039_15_coreMarks_mnemonics.bed
2_TssAFlnk_E040_15_coreMarks_mnemonics.bed
2_TssAFlnk_E041_15_coreMarks_mnemonics.bed
2_TssAFlnk_E042_15_coreMarks_mnemonics.bed
2_TssAFlnk_E043_15_coreMarks_mnemonics.bed
2_TssAFlnk_E044_15_coreMarks_mnemonics.bed
2_TssAFlnk_E045_15_coreMarks_mnemonics.bed
2_TssAFlnk_E046_15_coreMarks_mnemonics.bed
2_TssAFlnk_E047_15_coreMarks_mnemonics.bed
2_TssAFlnk_E048_15_coreMarks_mnemonics.bed
2_TssAFlnk_E049_15_coreMarks_mnemonics.bed
2_TssAFlnk_E050_15_coreMarks_mnemonics.bed
2_TssAFlnk_E051_15_coreMarks_mnemonics.bed
2_TssAFlnk_E052_15_coreMarks_mnemonics.bed
2_TssAFlnk_E053_15_coreMarks_mnemonics.bed
2_TssAFlnk_E054_15_coreMarks_mnemonics.bed
2_TssAFlnk_E055_15_coreMarks_mnemonics.bed
2_TssAFlnk_E056_15_coreMarks_mnemonics.bed
2_TssAFlnk_E057_15_coreMarks_mnemonics.bed
2_TssAFlnk_E058_15_coreMarks_mnemonics.bed
2_TssAFlnk_E059_15_coreMarks_mnemonics.bed
2_TssAFlnk_E061_15_coreMarks_mnemonics.bed
2_TssAFlnk_E062_15_coreMarks_mnemonics.bed
2_TssAFlnk_E063_15_coreMarks_mnemonics.bed
2_TssAFlnk_E065_15_coreMarks_mnemonics.bed
2_TssAFlnk_E066_15_coreMarks_mnemonics.bed
2_TssAFlnk_E067_15_coreMarks_mnemonics.bed
2_TssAFlnk_E068_15_coreMarks_mnemonics.bed
2_TssAFlnk_E069_15_coreMarks_mnemonics.bed
2_TssAFlnk_E070_15_coreMarks_mnemonics.bed
2_TssAFlnk_E071_15_coreMarks_mnemonics.bed
2_TssAFlnk_E072_15_coreMarks_mnemonics.bed
2_TssAFlnk_E073_15_coreMarks_mnemonics.bed
2_TssAFlnk_E074_15_coreMarks_mnemonics.bed
2_TssAFlnk_E075_15_coreMarks_mnemonics.bed
2_TssAFlnk_E076_15_coreMarks_mnemonics.bed
2_TssAFlnk_E077_15_coreMarks_mnemonics.bed
2_TssAFlnk_E078_15_coreMarks_mnemonics.bed
2_TssAFlnk_E079_15_coreMarks_mnemonics.bed
2_TssAFlnk_E080_15_coreMarks_mnemonics.bed
2_TssAFlnk_E081_15_coreMarks_mnemonics.bed
2_TssAFlnk_E082_15_coreMarks_mnemonics.bed
2_TssAFlnk_E083_15_coreMarks_mnemonics.bed
2_TssAFlnk_E084_15_coreMarks_mnemonics.bed
2_TssAFlnk_E085_15_coreMarks_mnemonics.bed
2_TssAFlnk_E086_15_coreMarks_mnemonics.bed
2_TssAFlnk_E087_15_coreMarks_mnemonics.bed
2_TssAFlnk_E088_15_coreMarks_mnemonics.bed
2_TssAFlnk_E089_15_coreMarks_mnemonics.bed
2_TssAFlnk_E090_15_coreMarks_mnemonics.bed
2_TssAFlnk_E091_15_coreMarks_mnemonics.bed
2_TssAFlnk_E092_15_coreMarks_mnemonics.bed
2_TssAFlnk_E093_15_coreMarks_mnemonics.bed
2_TssAFlnk_E094_15_coreMarks_mnemonics.bed
2_TssAFlnk_E095_15_coreMarks_mnemonics.bed
2_TssAFlnk_E096_15_coreMarks_mnemonics.bed
2_TssAFlnk_E097_15_coreMarks_mnemonics.bed
2_TssAFlnk_E098_15_coreMarks_mnemonics.bed
2_TssAFlnk_E099_15_coreMarks_mnemonics.bed
2_TssAFlnk_E100_15_coreMarks_mnemonics.bed
2_TssAFlnk_E101_15_coreMarks_mnemonics.bed
2_TssAFlnk_E102_15_coreMarks_mnemonics.bed
2_TssAFlnk_E103_15_coreMarks_mnemonics.bed
2_TssAFlnk_E104_15_coreMarks_mnemonics.bed
2_TssAFlnk_E105_15_coreMarks_mnemonics.bed
2_TssAFlnk_E106_15_coreMarks_mnemonics.bed
2_TssAFlnk_E107_15_coreMarks_mnemonics.bed
2_TssAFlnk_E108_15_coreMarks_mnemonics.bed
2_TssAFlnk_E109_15_coreMarks_mnemonics.bed
2_TssAFlnk_E110_15_coreMarks_mnemonics.bed
2_TssAFlnk_E111_15_coreMarks_mnemonics.bed
2_TssAFlnk_E112_15_coreMarks_mnemonics.bed
2_TssAFlnk_E113_15_coreMarks_mnemonics.bed
2_TssAFlnk_E114_15_coreMarks_mnemonics.bed
2_TssAFlnk_E115_15_coreMarks_mnemonics.bed
2_TssAFlnk_E116_15_coreMarks_mnemonics.bed
2_TssAFlnk_E117_15_coreMarks_mnemonics.bed
2_TssAFlnk_E118_15_coreMarks_mnemonics.bed
2_TssAFlnk_E119_15_coreMarks_mnemonics.bed
2_TssAFlnk_E120_15_coreMarks_mnemonics.bed
2_TssAFlnk_E121_15_coreMarks_mnemonics.bed
2_TssAFlnk_E122_15_coreMarks_mnemonics.bed
2_TssAFlnk_E123_15_coreMarks_mnemonics.bed
2_TssAFlnk_E124_15_coreMarks_mnemonics.bed
2_TssAFlnk_E125_15_coreMarks_mnemonics.bed
2_TssAFlnk_E126_15_coreMarks_mnemonics.bed
2_TssAFlnk_E127_15_coreMarks_mnemonics.bed
2_TssAFlnk_E128_15_coreMarks_mnemonics.bed
2_TssAFlnk_E129_15_coreMarks_mnemonics.bed
3_TxFlnk_E001_15_coreMarks_mnemonics.bed
3_TxFlnk_E002_15_coreMarks_mnemonics.bed
3_TxFlnk_E003_15_coreMarks_mnemonics.bed
3_TxFlnk_E004_15_coreMarks_mnemonics.bed
3_TxFlnk_E005_15_coreMarks_mnemonics.bed
3_TxFlnk_E006_15_coreMarks_mnemonics.bed
3_TxFlnk_E007_15_coreMarks_mnemonics.bed
3_TxFlnk_E008_15_coreMarks_mnemonics.bed
3_TxFlnk_E009_15_coreMarks_mnemonics.bed
3_TxFlnk_E010_15_coreMarks_mnemonics.bed
3_TxFlnk_E011_15_coreMarks_mnemonics.bed
3_TxFlnk_E012_15_coreMarks_mnemonics.bed
3_TxFlnk_E013_15_coreMarks_mnemonics.bed
3_TxFlnk_E014_15_coreMarks_mnemonics.bed
3_TxFlnk_E015_15_coreMarks_mnemonics.bed
3_TxFlnk_E016_15_coreMarks_mnemonics.bed
3_TxFlnk_E017_15_coreMarks_mnemonics.bed
3_TxFlnk_E018_15_coreMarks_mnemonics.bed
3_TxFlnk_E019_15_coreMarks_mnemonics.bed
3_TxFlnk_E020_15_coreMarks_mnemonics.bed
3_TxFlnk_E021_15_coreMarks_mnemonics.bed
3_TxFlnk_E022_15_coreMarks_mnemonics.bed
3_TxFlnk_E023_15_coreMarks_mnemonics.bed
3_TxFlnk_E024_15_coreMarks_mnemonics.bed
3_TxFlnk_E025_15_coreMarks_mnemonics.bed
3_TxFlnk_E026_15_coreMarks_mnemonics.bed
3_TxFlnk_E027_15_coreMarks_mnemonics.bed
3_TxFlnk_E028_15_coreMarks_mnemonics.bed
3_TxFlnk_E029_15_coreMarks_mnemonics.bed
3_TxFlnk_E030_15_coreMarks_mnemonics.bed
3_TxFlnk_E031_15_coreMarks_mnemonics.bed
3_TxFlnk_E032_15_coreMarks_mnemonics.bed
3_TxFlnk_E033_15_coreMarks_mnemonics.bed
3_TxFlnk_E034_15_coreMarks_mnemonics.bed
3_TxFlnk_E035_15_coreMarks_mnemonics.bed
3_TxFlnk_E036_15_coreMarks_mnemonics.bed
3_TxFlnk_E037_15_coreMarks_mnemonics.bed
3_TxFlnk_E038_15_coreMarks_mnemonics.bed
3_TxFlnk_E039_15_coreMarks_mnemonics.bed
3_TxFlnk_E040_15_coreMarks_mnemonics.bed
3_TxFlnk_E041_15_coreMarks_mnemonics.bed
3_TxFlnk_E042_15_coreMarks_mnemonics.bed
3_TxFlnk_E043_15_coreMarks_mnemonics.bed
3_TxFlnk_E044_15_coreMarks_mnemonics.bed
3_TxFlnk_E045_15_coreMarks_mnemonics.bed
3_TxFlnk_E046_15_coreMarks_mnemonics.bed
3_TxFlnk_E047_15_coreMarks_mnemonics.bed
3_TxFlnk_E048_15_coreMarks_mnemonics.bed
3_TxFlnk_E049_15_coreMarks_mnemonics.bed
3_TxFlnk_E050_15_coreMarks_mnemonics.bed
3_TxFlnk_E051_15_coreMarks_mnemonics.bed
3_TxFlnk_E052_15_coreMarks_mnemonics.bed
3_TxFlnk_E053_15_coreMarks_mnemonics.bed
3_TxFlnk_E054_15_coreMarks_mnemonics.bed
3_TxFlnk_E055_15_coreMarks_mnemonics.bed
3_TxFlnk_E056_15_coreMarks_mnemonics.bed
3_TxFlnk_E057_15_coreMarks_mnemonics.bed
3_TxFlnk_E058_15_coreMarks_mnemonics.bed
3_TxFlnk_E059_15_coreMarks_mnemonics.bed
3_TxFlnk_E061_15_coreMarks_mnemonics.bed
3_TxFlnk_E062_15_coreMarks_mnemonics.bed
3_TxFlnk_E063_15_coreMarks_mnemonics.bed
3_TxFlnk_E065_15_coreMarks_mnemonics.bed
3_TxFlnk_E066_15_coreMarks_mnemonics.bed
3_TxFlnk_E067_15_coreMarks_mnemonics.bed
3_TxFlnk_E068_15_coreMarks_mnemonics.bed
3_TxFlnk_E069_15_coreMarks_mnemonics.bed
3_TxFlnk_E070_15_coreMarks_mnemonics.bed
3_TxFlnk_E071_15_coreMarks_mnemonics.bed
3_TxFlnk_E072_15_coreMarks_mnemonics.bed
3_TxFlnk_E073_15_coreMarks_mnemonics.bed
3_TxFlnk_E074_15_coreMarks_mnemonics.bed
3_TxFlnk_E075_15_coreMarks_mnemonics.bed
3_TxFlnk_E076_15_coreMarks_mnemonics.bed
3_TxFlnk_E077_15_coreMarks_mnemonics.bed
3_TxFlnk_E078_15_coreMarks_mnemonics.bed
3_TxFlnk_E079_15_coreMarks_mnemonics.bed
3_TxFlnk_E080_15_coreMarks_mnemonics.bed
3_TxFlnk_E081_15_coreMarks_mnemonics.bed
3_TxFlnk_E082_15_coreMarks_mnemonics.bed
3_TxFlnk_E083_15_coreMarks_mnemonics.bed
3_TxFlnk_E084_15_coreMarks_mnemonics.bed
3_TxFlnk_E085_15_coreMarks_mnemonics.bed
3_TxFlnk_E086_15_coreMarks_mnemonics.bed
3_TxFlnk_E087_15_coreMarks_mnemonics.bed
3_TxFlnk_E088_15_coreMarks_mnemonics.bed
3_TxFlnk_E089_15_coreMarks_mnemonics.bed
3_TxFlnk_E090_15_coreMarks_mnemonics.bed
3_TxFlnk_E091_15_coreMarks_mnemonics.bed
3_TxFlnk_E092_15_coreMarks_mnemonics.bed
3_TxFlnk_E093_15_coreMarks_mnemonics.bed
3_TxFlnk_E094_15_coreMarks_mnemonics.bed
3_TxFlnk_E095_15_coreMarks_mnemonics.bed
3_TxFlnk_E096_15_coreMarks_mnemonics.bed
3_TxFlnk_E097_15_coreMarks_mnemonics.bed
3_TxFlnk_E098_15_coreMarks_mnemonics.bed
3_TxFlnk_E099_15_coreMarks_mnemonics.bed
3_TxFlnk_E100_15_coreMarks_mnemonics.bed
3_TxFlnk_E101_15_coreMarks_mnemonics.bed
3_TxFlnk_E102_15_coreMarks_mnemonics.bed
3_TxFlnk_E103_15_coreMarks_mnemonics.bed
3_TxFlnk_E104_15_coreMarks_mnemonics.bed
3_TxFlnk_E105_15_coreMarks_mnemonics.bed
3_TxFlnk_E106_15_coreMarks_mnemonics.bed
3_TxFlnk_E107_15_coreMarks_mnemonics.bed
3_TxFlnk_E108_15_coreMarks_mnemonics.bed
3_TxFlnk_E109_15_coreMarks_mnemonics.bed
3_TxFlnk_E110_15_coreMarks_mnemonics.bed
3_TxFlnk_E111_15_coreMarks_mnemonics.bed
3_TxFlnk_E112_15_coreMarks_mnemonics.bed
3_TxFlnk_E113_15_coreMarks_mnemonics.bed
3_TxFlnk_E114_15_coreMarks_mnemonics.bed
3_TxFlnk_E115_15_coreMarks_mnemonics.bed
3_TxFlnk_E116_15_coreMarks_mnemonics.bed
3_TxFlnk_E117_15_coreMarks_mnemonics.bed
3_TxFlnk_E118_15_coreMarks_mnemonics.bed
3_TxFlnk_E119_15_coreMarks_mnemonics.bed
3_TxFlnk_E120_15_coreMarks_mnemonics.bed
3_TxFlnk_E121_15_coreMarks_mnemonics.bed
3_TxFlnk_E122_15_coreMarks_mnemonics.bed
3_TxFlnk_E123_15_coreMarks_mnemonics.bed
3_TxFlnk_E124_15_coreMarks_mnemonics.bed
3_TxFlnk_E125_15_coreMarks_mnemonics.bed
3_TxFlnk_E126_15_coreMarks_mnemonics.bed
3_TxFlnk_E127_15_coreMarks_mnemonics.bed
3_TxFlnk_E128_15_coreMarks_mnemonics.bed
3_TxFlnk_E129_15_coreMarks_mnemonics.bed
4_Tx_E001_15_coreMarks_mnemonics.bed
4_Tx_E002_15_coreMarks_mnemonics.bed
4_Tx_E003_15_coreMarks_mnemonics.bed
4_Tx_E004_15_coreMarks_mnemonics.bed
4_Tx_E005_15_coreMarks_mnemonics.bed
4_Tx_E006_15_coreMarks_mnemonics.bed
4_Tx_E007_15_coreMarks_mnemonics.bed
4_Tx_E008_15_coreMarks_mnemonics.bed
4_Tx_E009_15_coreMarks_mnemonics.bed
4_Tx_E010_15_coreMarks_mnemonics.bed
4_Tx_E011_15_coreMarks_mnemonics.bed
4_Tx_E012_15_coreMarks_mnemonics.bed
4_Tx_E013_15_coreMarks_mnemonics.bed
4_Tx_E014_15_coreMarks_mnemonics.bed
4_Tx_E015_15_coreMarks_mnemonics.bed
4_Tx_E016_15_coreMarks_mnemonics.bed
4_Tx_E017_15_coreMarks_mnemonics.bed
4_Tx_E018_15_coreMarks_mnemonics.bed
4_Tx_E019_15_coreMarks_mnemonics.bed
4_Tx_E020_15_coreMarks_mnemonics.bed
4_Tx_E021_15_coreMarks_mnemonics.bed
4_Tx_E022_15_coreMarks_mnemonics.bed
4_Tx_E023_15_coreMarks_mnemonics.bed
4_Tx_E024_15_coreMarks_mnemonics.bed
4_Tx_E025_15_coreMarks_mnemonics.bed
4_Tx_E026_15_coreMarks_mnemonics.bed
4_Tx_E027_15_coreMarks_mnemonics.bed
4_Tx_E028_15_coreMarks_mnemonics.bed
4_Tx_E029_15_coreMarks_mnemonics.bed
4_Tx_E030_15_coreMarks_mnemonics.bed
4_Tx_E031_15_coreMarks_mnemonics.bed
4_Tx_E032_15_coreMarks_mnemonics.bed
4_Tx_E033_15_coreMarks_mnemonics.bed
4_Tx_E034_15_coreMarks_mnemonics.bed
4_Tx_E035_15_coreMarks_mnemonics.bed
4_Tx_E036_15_coreMarks_mnemonics.bed
4_Tx_E037_15_coreMarks_mnemonics.bed
4_Tx_E038_15_coreMarks_mnemonics.bed
4_Tx_E039_15_coreMarks_mnemonics.bed
4_Tx_E040_15_coreMarks_mnemonics.bed
4_Tx_E041_15_coreMarks_mnemonics.bed
4_Tx_E042_15_coreMarks_mnemonics.bed
4_Tx_E043_15_coreMarks_mnemonics.bed
4_Tx_E044_15_coreMarks_mnemonics.bed
4_Tx_E045_15_coreMarks_mnemonics.bed
4_Tx_E046_15_coreMarks_mnemonics.bed
4_Tx_E047_15_coreMarks_mnemonics.bed
4_Tx_E048_15_coreMarks_mnemonics.bed
4_Tx_E049_15_coreMarks_mnemonics.bed
4_Tx_E050_15_coreMarks_mnemonics.bed
4_Tx_E051_15_coreMarks_mnemonics.bed
4_Tx_E052_15_coreMarks_mnemonics.bed
4_Tx_E053_15_coreMarks_mnemonics.bed
4_Tx_E054_15_coreMarks_mnemonics.bed
4_Tx_E055_15_coreMarks_mnemonics.bed
4_Tx_E056_15_coreMarks_mnemonics.bed
4_Tx_E057_15_coreMarks_mnemonics.bed
4_Tx_E058_15_coreMarks_mnemonics.bed
4_Tx_E059_15_coreMarks_mnemonics.bed
4_Tx_E061_15_coreMarks_mnemonics.bed
4_Tx_E062_15_coreMarks_mnemonics.bed
4_Tx_E063_15_coreMarks_mnemonics.bed
4_Tx_E065_15_coreMarks_mnemonics.bed
4_Tx_E066_15_coreMarks_mnemonics.bed
4_Tx_E067_15_coreMarks_mnemonics.bed
4_Tx_E068_15_coreMarks_mnemonics.bed
4_Tx_E069_15_coreMarks_mnemonics.bed
4_Tx_E070_15_coreMarks_mnemonics.bed
4_Tx_E071_15_coreMarks_mnemonics.bed
4_Tx_E072_15_coreMarks_mnemonics.bed
4_Tx_E073_15_coreMarks_mnemonics.bed
4_Tx_E074_15_coreMarks_mnemonics.bed
4_Tx_E075_15_coreMarks_mnemonics.bed
4_Tx_E076_15_coreMarks_mnemonics.bed
4_Tx_E077_15_coreMarks_mnemonics.bed
4_Tx_E078_15_coreMarks_mnemonics.bed
4_Tx_E079_15_coreMarks_mnemonics.bed
4_Tx_E080_15_coreMarks_mnemonics.bed
4_Tx_E081_15_coreMarks_mnemonics.bed
4_Tx_E082_15_coreMarks_mnemonics.bed
4_Tx_E083_15_coreMarks_mnemonics.bed
4_Tx_E084_15_coreMarks_mnemonics.bed
4_Tx_E085_15_coreMarks_mnemonics.bed
4_Tx_E086_15_coreMarks_mnemonics.bed
4_Tx_E087_15_coreMarks_mnemonics.bed
4_Tx_E088_15_coreMarks_mnemonics.bed
4_Tx_E089_15_coreMarks_mnemonics.bed
4_Tx_E090_15_coreMarks_mnemonics.bed
4_Tx_E091_15_coreMarks_mnemonics.bed
4_Tx_E092_15_coreMarks_mnemonics.bed
4_Tx_E093_15_coreMarks_mnemonics.bed
4_Tx_E094_15_coreMarks_mnemonics.bed
4_Tx_E095_15_coreMarks_mnemonics.bed
4_Tx_E096_15_coreMarks_mnemonics.bed
4_Tx_E097_15_coreMarks_mnemonics.bed
4_Tx_E098_15_coreMarks_mnemonics.bed
4_Tx_E099_15_coreMarks_mnemonics.bed
4_Tx_E100_15_coreMarks_mnemonics.bed
4_Tx_E101_15_coreMarks_mnemonics.bed
4_Tx_E102_15_coreMarks_mnemonics.bed
4_Tx_E103_15_coreMarks_mnemonics.bed
4_Tx_E104_15_coreMarks_mnemonics.bed
4_Tx_E105_15_coreMarks_mnemonics.bed
4_Tx_E106_15_coreMarks_mnemonics.bed
4_Tx_E107_15_coreMarks_mnemonics.bed
4_Tx_E108_15_coreMarks_mnemonics.bed
4_Tx_E109_15_coreMarks_mnemonics.bed
4_Tx_E110_15_coreMarks_mnemonics.bed
4_Tx_E111_15_coreMarks_mnemonics.bed
4_Tx_E112_15_coreMarks_mnemonics.bed
4_Tx_E113_15_coreMarks_mnemonics.bed
4_Tx_E114_15_coreMarks_mnemonics.bed
4_Tx_E115_15_coreMarks_mnemonics.bed
4_Tx_E116_15_coreMarks_mnemonics.bed
4_Tx_E117_15_coreMarks_mnemonics.bed
4_Tx_E118_15_coreMarks_mnemonics.bed
4_Tx_E119_15_coreMarks_mnemonics.bed
4_Tx_E120_15_coreMarks_mnemonics.bed
4_Tx_E121_15_coreMarks_mnemonics.bed
4_Tx_E122_15_coreMarks_mnemonics.bed
4_Tx_E123_15_coreMarks_mnemonics.bed
4_Tx_E124_15_coreMarks_mnemonics.bed
4_Tx_E125_15_coreMarks_mnemonics.bed
4_Tx_E126_15_coreMarks_mnemonics.bed
4_Tx_E127_15_coreMarks_mnemonics.bed
4_Tx_E128_15_coreMarks_mnemonics.bed
4_Tx_E129_15_coreMarks_mnemonics.bed
5_TxWk_E001_15_coreMarks_mnemonics.bed
5_TxWk_E002_15_coreMarks_mnemonics.bed
5_TxWk_E003_15_coreMarks_mnemonics.bed
5_TxWk_E004_15_coreMarks_mnemonics.bed
5_TxWk_E005_15_coreMarks_mnemonics.bed
5_TxWk_E006_15_coreMarks_mnemonics.bed
5_TxWk_E007_15_coreMarks_mnemonics.bed
5_TxWk_E008_15_coreMarks_mnemonics.bed
5_TxWk_E009_15_coreMarks_mnemonics.bed
5_TxWk_E010_15_coreMarks_mnemonics.bed
5_TxWk_E011_15_coreMarks_mnemonics.bed
5_TxWk_E012_15_coreMarks_mnemonics.bed
5_TxWk_E013_15_coreMarks_mnemonics.bed
5_TxWk_E014_15_coreMarks_mnemonics.bed
5_TxWk_E015_15_coreMarks_mnemonics.bed
5_TxWk_E016_15_coreMarks_mnemonics.bed
5_TxWk_E017_15_coreMarks_mnemonics.bed
5_TxWk_E018_15_coreMarks_mnemonics.bed
5_TxWk_E019_15_coreMarks_mnemonics.bed
5_TxWk_E020_15_coreMarks_mnemonics.bed
5_TxWk_E021_15_coreMarks_mnemonics.bed
5_TxWk_E022_15_coreMarks_mnemonics.bed
5_TxWk_E023_15_coreMarks_mnemonics.bed
5_TxWk_E024_15_coreMarks_mnemonics.bed
5_TxWk_E025_15_coreMarks_mnemonics.bed
5_TxWk_E026_15_coreMarks_mnemonics.bed
5_TxWk_E027_15_coreMarks_mnemonics.bed
5_TxWk_E028_15_coreMarks_mnemonics.bed
5_TxWk_E029_15_coreMarks_mnemonics.bed
5_TxWk_E030_15_coreMarks_mnemonics.bed
5_TxWk_E031_15_coreMarks_mnemonics.bed
5_TxWk_E032_15_coreMarks_mnemonics.bed
5_TxWk_E033_15_coreMarks_mnemonics.bed
5_TxWk_E034_15_coreMarks_mnemonics.bed
5_TxWk_E035_15_coreMarks_mnemonics.bed
5_TxWk_E036_15_coreMarks_mnemonics.bed
5_TxWk_E037_15_coreMarks_mnemonics.bed
5_TxWk_E038_15_coreMarks_mnemonics.bed
5_TxWk_E039_15_coreMarks_mnemonics.bed
5_TxWk_E040_15_coreMarks_mnemonics.bed
5_TxWk_E041_15_coreMarks_mnemonics.bed
5_TxWk_E042_15_coreMarks_mnemonics.bed
5_TxWk_E043_15_coreMarks_mnemonics.bed
5_TxWk_E044_15_coreMarks_mnemonics.bed
5_TxWk_E045_15_coreMarks_mnemonics.bed
5_TxWk_E046_15_coreMarks_mnemonics.bed
5_TxWk_E047_15_coreMarks_mnemonics.bed
5_TxWk_E048_15_coreMarks_mnemonics.bed
5_TxWk_E049_15_coreMarks_mnemonics.bed
5_TxWk_E050_15_coreMarks_mnemonics.bed
5_TxWk_E051_15_coreMarks_mnemonics.bed
5_TxWk_E052_15_coreMarks_mnemonics.bed
5_TxWk_E053_15_coreMarks_mnemonics.bed
5_TxWk_E054_15_coreMarks_mnemonics.bed
5_TxWk_E055_15_coreMarks_mnemonics.bed
5_TxWk_E056_15_coreMarks_mnemonics.bed
5_TxWk_E057_15_coreMarks_mnemonics.bed
5_TxWk_E058_15_coreMarks_mnemonics.bed
5_TxWk_E059_15_coreMarks_mnemonics.bed
5_TxWk_E061_15_coreMarks_mnemonics.bed
5_TxWk_E062_15_coreMarks_mnemonics.bed
5_TxWk_E063_15_coreMarks_mnemonics.bed
5_TxWk_E065_15_coreMarks_mnemonics.bed
5_TxWk_E066_15_coreMarks_mnemonics.bed
5_TxWk_E067_15_coreMarks_mnemonics.bed
5_TxWk_E068_15_coreMarks_mnemonics.bed
5_TxWk_E069_15_coreMarks_mnemonics.bed
5_TxWk_E070_15_coreMarks_mnemonics.bed
5_TxWk_E071_15_coreMarks_mnemonics.bed
5_TxWk_E072_15_coreMarks_mnemonics.bed
5_TxWk_E073_15_coreMarks_mnemonics.bed
5_TxWk_E074_15_coreMarks_mnemonics.bed
5_TxWk_E075_15_coreMarks_mnemonics.bed
5_TxWk_E076_15_coreMarks_mnemonics.bed
5_TxWk_E077_15_coreMarks_mnemonics.bed
5_TxWk_E078_15_coreMarks_mnemonics.bed
5_TxWk_E079_15_coreMarks_mnemonics.bed
5_TxWk_E080_15_coreMarks_mnemonics.bed
5_TxWk_E081_15_coreMarks_mnemonics.bed
5_TxWk_E082_15_coreMarks_mnemonics.bed
5_TxWk_E083_15_coreMarks_mnemonics.bed
5_TxWk_E084_15_coreMarks_mnemonics.bed
5_TxWk_E085_15_coreMarks_mnemonics.bed
5_TxWk_E086_15_coreMarks_mnemonics.bed
5_TxWk_E087_15_coreMarks_mnemonics.bed
5_TxWk_E088_15_coreMarks_mnemonics.bed
5_TxWk_E089_15_coreMarks_mnemonics.bed
5_TxWk_E090_15_coreMarks_mnemonics.bed
5_TxWk_E091_15_coreMarks_mnemonics.bed
5_TxWk_E092_15_coreMarks_mnemonics.bed
5_TxWk_E093_15_coreMarks_mnemonics.bed
5_TxWk_E094_15_coreMarks_mnemonics.bed
5_TxWk_E095_15_coreMarks_mnemonics.bed
5_TxWk_E096_15_coreMarks_mnemonics.bed
5_TxWk_E097_15_coreMarks_mnemonics.bed
5_TxWk_E098_15_coreMarks_mnemonics.bed
5_TxWk_E099_15_coreMarks_mnemonics.bed
5_TxWk_E100_15_coreMarks_mnemonics.bed
5_TxWk_E101_15_coreMarks_mnemonics.bed
5_TxWk_E102_15_coreMarks_mnemonics.bed
5_TxWk_E103_15_coreMarks_mnemonics.bed
5_TxWk_E104_15_coreMarks_mnemonics.bed
5_TxWk_E105_15_coreMarks_mnemonics.bed
5_TxWk_E106_15_coreMarks_mnemonics.bed
5_TxWk_E107_15_coreMarks_mnemonics.bed
5_TxWk_E108_15_coreMarks_mnemonics.bed
5_TxWk_E109_15_coreMarks_mnemonics.bed
5_TxWk_E110_15_coreMarks_mnemonics.bed
5_TxWk_E111_15_coreMarks_mnemonics.bed
5_TxWk_E112_15_coreMarks_mnemonics.bed
5_TxWk_E113_15_coreMarks_mnemonics.bed
5_TxWk_E114_15_coreMarks_mnemonics.bed
5_TxWk_E115_15_coreMarks_mnemonics.bed
5_TxWk_E116_15_coreMarks_mnemonics.bed
5_TxWk_E117_15_coreMarks_mnemonics.bed
5_TxWk_E118_15_coreMarks_mnemonics.bed
5_TxWk_E119_15_coreMarks_mnemonics.bed
5_TxWk_E120_15_coreMarks_mnemonics.bed
5_TxWk_E121_15_coreMarks_mnemonics.bed
5_TxWk_E122_15_coreMarks_mnemonics.bed
5_TxWk_E123_15_coreMarks_mnemonics.bed
5_TxWk_E124_15_coreMarks_mnemonics.bed
5_TxWk_E125_15_coreMarks_mnemonics.bed
5_TxWk_E126_15_coreMarks_mnemonics.bed
5_TxWk_E127_15_coreMarks_mnemonics.bed
5_TxWk_E128_15_coreMarks_mnemonics.bed
5_TxWk_E129_15_coreMarks_mnemonics.bed
6_EnhG_E001_15_coreMarks_mnemonics.bed
6_EnhG_E002_15_coreMarks_mnemonics.bed
6_EnhG_E003_15_coreMarks_mnemonics.bed
6_EnhG_E004_15_coreMarks_mnemonics.bed
6_EnhG_E005_15_coreMarks_mnemonics.bed
6_EnhG_E006_15_coreMarks_mnemonics.bed
6_EnhG_E007_15_coreMarks_mnemonics.bed
6_EnhG_E008_15_coreMarks_mnemonics.bed
6_EnhG_E009_15_coreMarks_mnemonics.bed
6_EnhG_E010_15_coreMarks_mnemonics.bed
6_EnhG_E011_15_coreMarks_mnemonics.bed
6_EnhG_E012_15_coreMarks_mnemonics.bed
6_EnhG_E013_15_coreMarks_mnemonics.bed
6_EnhG_E014_15_coreMarks_mnemonics.bed
6_EnhG_E015_15_coreMarks_mnemonics.bed
6_EnhG_E016_15_coreMarks_mnemonics.bed
6_EnhG_E017_15_coreMarks_mnemonics.bed
6_EnhG_E018_15_coreMarks_mnemonics.bed
6_EnhG_E019_15_coreMarks_mnemonics.bed
6_EnhG_E020_15_coreMarks_mnemonics.bed
6_EnhG_E021_15_coreMarks_mnemonics.bed
6_EnhG_E022_15_coreMarks_mnemonics.bed
6_EnhG_E023_15_coreMarks_mnemonics.bed
6_EnhG_E024_15_coreMarks_mnemonics.bed
6_EnhG_E025_15_coreMarks_mnemonics.bed
6_EnhG_E026_15_coreMarks_mnemonics.bed
6_EnhG_E027_15_coreMarks_mnemonics.bed
6_EnhG_E028_15_coreMarks_mnemonics.bed
6_EnhG_E029_15_coreMarks_mnemonics.bed
6_EnhG_E030_15_coreMarks_mnemonics.bed
6_EnhG_E031_15_coreMarks_mnemonics.bed
6_EnhG_E032_15_coreMarks_mnemonics.bed
6_EnhG_E033_15_coreMarks_mnemonics.bed
6_EnhG_E034_15_coreMarks_mnemonics.bed
6_EnhG_E035_15_coreMarks_mnemonics.bed
6_EnhG_E036_15_coreMarks_mnemonics.bed
6_EnhG_E037_15_coreMarks_mnemonics.bed
6_EnhG_E038_15_coreMarks_mnemonics.bed
6_EnhG_E039_15_coreMarks_mnemonics.bed
6_EnhG_E040_15_coreMarks_mnemonics.bed
6_EnhG_E041_15_coreMarks_mnemonics.bed
6_EnhG_E042_15_coreMarks_mnemonics.bed
6_EnhG_E043_15_coreMarks_mnemonics.bed
6_EnhG_E044_15_coreMarks_mnemonics.bed
6_EnhG_E045_15_coreMarks_mnemonics.bed
6_EnhG_E046_15_coreMarks_mnemonics.bed
6_EnhG_E047_15_coreMarks_mnemonics.bed
6_EnhG_E048_15_coreMarks_mnemonics.bed
6_EnhG_E049_15_coreMarks_mnemonics.bed
6_EnhG_E050_15_coreMarks_mnemonics.bed
6_EnhG_E051_15_coreMarks_mnemonics.bed
6_EnhG_E052_15_coreMarks_mnemonics.bed
6_EnhG_E053_15_coreMarks_mnemonics.bed
6_EnhG_E054_15_coreMarks_mnemonics.bed
6_EnhG_E055_15_coreMarks_mnemonics.bed
6_EnhG_E056_15_coreMarks_mnemonics.bed
6_EnhG_E057_15_coreMarks_mnemonics.bed
6_EnhG_E058_15_coreMarks_mnemonics.bed
6_EnhG_E059_15_coreMarks_mnemonics.bed
6_EnhG_E061_15_coreMarks_mnemonics.bed
6_EnhG_E062_15_coreMarks_mnemonics.bed
6_EnhG_E063_15_coreMarks_mnemonics.bed
6_EnhG_E065_15_coreMarks_mnemonics.bed
6_EnhG_E066_15_coreMarks_mnemonics.bed
6_EnhG_E067_15_coreMarks_mnemonics.bed
6_EnhG_E068_15_coreMarks_mnemonics.bed
6_EnhG_E069_15_coreMarks_mnemonics.bed
6_EnhG_E070_15_coreMarks_mnemonics.bed
6_EnhG_E071_15_coreMarks_mnemonics.bed
6_EnhG_E072_15_coreMarks_mnemonics.bed
6_EnhG_E073_15_coreMarks_mnemonics.bed
6_EnhG_E074_15_coreMarks_mnemonics.bed
6_EnhG_E075_15_coreMarks_mnemonics.bed
6_EnhG_E076_15_coreMarks_mnemonics.bed
6_EnhG_E077_15_coreMarks_mnemonics.bed
6_EnhG_E078_15_coreMarks_mnemonics.bed
6_EnhG_E079_15_coreMarks_mnemonics.bed
6_EnhG_E080_15_coreMarks_mnemonics.bed
6_EnhG_E081_15_coreMarks_mnemonics.bed
6_EnhG_E082_15_coreMarks_mnemonics.bed
6_EnhG_E083_15_coreMarks_mnemonics.bed
6_EnhG_E084_15_coreMarks_mnemonics.bed
6_EnhG_E085_15_coreMarks_mnemonics.bed
6_EnhG_E086_15_coreMarks_mnemonics.bed
6_EnhG_E087_15_coreMarks_mnemonics.bed
6_EnhG_E088_15_coreMarks_mnemonics.bed
6_EnhG_E089_15_coreMarks_mnemonics.bed
6_EnhG_E090_15_coreMarks_mnemonics.bed
6_EnhG_E091_15_coreMarks_mnemonics.bed
6_EnhG_E092_15_coreMarks_mnemonics.bed
6_EnhG_E093_15_coreMarks_mnemonics.bed
6_EnhG_E094_15_coreMarks_mnemonics.bed
6_EnhG_E095_15_coreMarks_mnemonics.bed
6_EnhG_E096_15_coreMarks_mnemonics.bed
6_EnhG_E097_15_coreMarks_mnemonics.bed
6_EnhG_E098_15_coreMarks_mnemonics.bed
6_EnhG_E099_15_coreMarks_mnemonics.bed
6_EnhG_E100_15_coreMarks_mnemonics.bed
6_EnhG_E101_15_coreMarks_mnemonics.bed
6_EnhG_E102_15_coreMarks_mnemonics.bed
6_EnhG_E103_15_coreMarks_mnemonics.bed
6_EnhG_E104_15_coreMarks_mnemonics.bed
6_EnhG_E105_15_coreMarks_mnemonics.bed
6_EnhG_E106_15_coreMarks_mnemonics.bed
6_EnhG_E107_15_coreMarks_mnemonics.bed
6_EnhG_E108_15_coreMarks_mnemonics.bed
6_EnhG_E109_15_coreMarks_mnemonics.bed
6_EnhG_E110_15_coreMarks_mnemonics.bed
6_EnhG_E111_15_coreMarks_mnemonics.bed
6_EnhG_E112_15_coreMarks_mnemonics.bed
6_EnhG_E113_15_coreMarks_mnemonics.bed
6_EnhG_E114_15_coreMarks_mnemonics.bed
6_EnhG_E115_15_coreMarks_mnemonics.bed
6_EnhG_E116_15_coreMarks_mnemonics.bed
6_EnhG_E117_15_coreMarks_mnemonics.bed
6_EnhG_E118_15_coreMarks_mnemonics.bed
6_EnhG_E119_15_coreMarks_mnemonics.bed
6_EnhG_E120_15_coreMarks_mnemonics.bed
6_EnhG_E121_15_coreMarks_mnemonics.bed
6_EnhG_E122_15_coreMarks_mnemonics.bed
6_EnhG_E123_15_coreMarks_mnemonics.bed
6_EnhG_E124_15_coreMarks_mnemonics.bed
6_EnhG_E125_15_coreMarks_mnemonics.bed
6_EnhG_E126_15_coreMarks_mnemonics.bed
6_EnhG_E127_15_coreMarks_mnemonics.bed
6_EnhG_E128_15_coreMarks_mnemonics.bed
6_EnhG_E129_15_coreMarks_mnemonics.bed
7_Enh_E001_15_coreMarks_mnemonics.bed
7_Enh_E002_15_coreMarks_mnemonics.bed
7_Enh_E003_15_coreMarks_mnemonics.bed
7_Enh_E004_15_coreMarks_mnemonics.bed
7_Enh_E005_15_coreMarks_mnemonics.bed
7_Enh_E006_15_coreMarks_mnemonics.bed
7_Enh_E007_15_coreMarks_mnemonics.bed
7_Enh_E008_15_coreMarks_mnemonics.bed
7_Enh_E009_15_coreMarks_mnemonics.bed
7_Enh_E010_15_coreMarks_mnemonics.bed
7_Enh_E011_15_coreMarks_mnemonics.bed
7_Enh_E012_15_coreMarks_mnemonics.bed
7_Enh_E013_15_coreMarks_mnemonics.bed
7_Enh_E014_15_coreMarks_mnemonics.bed
7_Enh_E015_15_coreMarks_mnemonics.bed
7_Enh_E016_15_coreMarks_mnemonics.bed
7_Enh_E017_15_coreMarks_mnemonics.bed
7_Enh_E018_15_coreMarks_mnemonics.bed
7_Enh_E019_15_coreMarks_mnemonics.bed
7_Enh_E020_15_coreMarks_mnemonics.bed
7_Enh_E021_15_coreMarks_mnemonics.bed
7_Enh_E022_15_coreMarks_mnemonics.bed
7_Enh_E023_15_coreMarks_mnemonics.bed
7_Enh_E024_15_coreMarks_mnemonics.bed
7_Enh_E025_15_coreMarks_mnemonics.bed
7_Enh_E026_15_coreMarks_mnemonics.bed
7_Enh_E027_15_coreMarks_mnemonics.bed
7_Enh_E028_15_coreMarks_mnemonics.bed
7_Enh_E029_15_coreMarks_mnemonics.bed
7_Enh_E030_15_coreMarks_mnemonics.bed
7_Enh_E031_15_coreMarks_mnemonics.bed
7_Enh_E032_15_coreMarks_mnemonics.bed
7_Enh_E033_15_coreMarks_mnemonics.bed
7_Enh_E034_15_coreMarks_mnemonics.bed
7_Enh_E035_15_coreMarks_mnemonics.bed
7_Enh_E036_15_coreMarks_mnemonics.bed
7_Enh_E037_15_coreMarks_mnemonics.bed
7_Enh_E038_15_coreMarks_mnemonics.bed
7_Enh_E039_15_coreMarks_mnemonics.bed
7_Enh_E040_15_coreMarks_mnemonics.bed
7_Enh_E041_15_coreMarks_mnemonics.bed
7_Enh_E042_15_coreMarks_mnemonics.bed
7_Enh_E043_15_coreMarks_mnemonics.bed
7_Enh_E044_15_coreMarks_mnemonics.bed
7_Enh_E045_15_coreMarks_mnemonics.bed
7_Enh_E046_15_coreMarks_mnemonics.bed
7_Enh_E047_15_coreMarks_mnemonics.bed
7_Enh_E048_15_coreMarks_mnemonics.bed
7_Enh_E049_15_coreMarks_mnemonics.bed
7_Enh_E050_15_coreMarks_mnemonics.bed
7_Enh_E051_15_coreMarks_mnemonics.bed
7_Enh_E052_15_coreMarks_mnemonics.bed
7_Enh_E053_15_coreMarks_mnemonics.bed
7_Enh_E054_15_coreMarks_mnemonics.bed
7_Enh_E055_15_coreMarks_mnemonics.bed
7_Enh_E056_15_coreMarks_mnemonics.bed
7_Enh_E057_15_coreMarks_mnemonics.bed
7_Enh_E058_15_coreMarks_mnemonics.bed
7_Enh_E059_15_coreMarks_mnemonics.bed
7_Enh_E061_15_coreMarks_mnemonics.bed
7_Enh_E062_15_coreMarks_mnemonics.bed
7_Enh_E063_15_coreMarks_mnemonics.bed
7_Enh_E065_15_coreMarks_mnemonics.bed
7_Enh_E066_15_coreMarks_mnemonics.bed
7_Enh_E067_15_coreMarks_mnemonics.bed
7_Enh_E068_15_coreMarks_mnemonics.bed
7_Enh_E069_15_coreMarks_mnemonics.bed
7_Enh_E070_15_coreMarks_mnemonics.bed
7_Enh_E071_15_coreMarks_mnemonics.bed
7_Enh_E072_15_coreMarks_mnemonics.bed
7_Enh_E073_15_coreMarks_mnemonics.bed
7_Enh_E074_15_coreMarks_mnemonics.bed
7_Enh_E075_15_coreMarks_mnemonics.bed
7_Enh_E076_15_coreMarks_mnemonics.bed
7_Enh_E077_15_coreMarks_mnemonics.bed
7_Enh_E078_15_coreMarks_mnemonics.bed
7_Enh_E079_15_coreMarks_mnemonics.bed
7_Enh_E080_15_coreMarks_mnemonics.bed
7_Enh_E081_15_coreMarks_mnemonics.bed
7_Enh_E082_15_coreMarks_mnemonics.bed
7_Enh_E083_15_coreMarks_mnemonics.bed
7_Enh_E084_15_coreMarks_mnemonics.bed
7_Enh_E085_15_coreMarks_mnemonics.bed
7_Enh_E086_15_coreMarks_mnemonics.bed
7_Enh_E087_15_coreMarks_mnemonics.bed
7_Enh_E088_15_coreMarks_mnemonics.bed
7_Enh_E089_15_coreMarks_mnemonics.bed
7_Enh_E090_15_coreMarks_mnemonics.bed
7_Enh_E091_15_coreMarks_mnemonics.bed
7_Enh_E092_15_coreMarks_mnemonics.bed
7_Enh_E093_15_coreMarks_mnemonics.bed
7_Enh_E094_15_coreMarks_mnemonics.bed
7_Enh_E095_15_coreMarks_mnemonics.bed
7_Enh_E096_15_coreMarks_mnemonics.bed
7_Enh_E097_15_coreMarks_mnemonics.bed
7_Enh_E098_15_coreMarks_mnemonics.bed
7_Enh_E099_15_coreMarks_mnemonics.bed
7_Enh_E100_15_coreMarks_mnemonics.bed
7_Enh_E101_15_coreMarks_mnemonics.bed
7_Enh_E102_15_coreMarks_mnemonics.bed
7_Enh_E103_15_coreMarks_mnemonics.bed
7_Enh_E104_15_coreMarks_mnemonics.bed
7_Enh_E105_15_coreMarks_mnemonics.bed
7_Enh_E106_15_coreMarks_mnemonics.bed
7_Enh_E107_15_coreMarks_mnemonics.bed
7_Enh_E108_15_coreMarks_mnemonics.bed
7_Enh_E109_15_coreMarks_mnemonics.bed
7_Enh_E110_15_coreMarks_mnemonics.bed
7_Enh_E111_15_coreMarks_mnemonics.bed
7_Enh_E112_15_coreMarks_mnemonics.bed
7_Enh_E113_15_coreMarks_mnemonics.bed
7_Enh_E114_15_coreMarks_mnemonics.bed
7_Enh_E115_15_coreMarks_mnemonics.bed
7_Enh_E116_15_coreMarks_mnemonics.bed
7_Enh_E117_15_coreMarks_mnemonics.bed
7_Enh_E118_15_coreMarks_mnemonics.bed
7_Enh_E119_15_coreMarks_mnemonics.bed
7_Enh_E120_15_coreMarks_mnemonics.bed
7_Enh_E121_15_coreMarks_mnemonics.bed
7_Enh_E122_15_coreMarks_mnemonics.bed
7_Enh_E123_15_coreMarks_mnemonics.bed
7_Enh_E124_15_coreMarks_mnemonics.bed
7_Enh_E125_15_coreMarks_mnemonics.bed
7_Enh_E126_15_coreMarks_mnemonics.bed
7_Enh_E127_15_coreMarks_mnemonics.bed
7_Enh_E128_15_coreMarks_mnemonics.bed
7_Enh_E129_15_coreMarks_mnemonics.bed
8_ZNFRpts_E001_15_coreMarks_mnemonics.bed
8_ZNFRpts_E002_15_coreMarks_mnemonics.bed
8_ZNFRpts_E003_15_coreMarks_mnemonics.bed
8_ZNFRpts_E004_15_coreMarks_mnemonics.bed
8_ZNFRpts_E005_15_coreMarks_mnemonics.bed
8_ZNFRpts_E006_15_coreMarks_mnemonics.bed
8_ZNFRpts_E007_15_coreMarks_mnemonics.bed
8_ZNFRpts_E008_15_coreMarks_mnemonics.bed
8_ZNFRpts_E009_15_coreMarks_mnemonics.bed
8_ZNFRpts_E010_15_coreMarks_mnemonics.bed
8_ZNFRpts_E011_15_coreMarks_mnemonics.bed
8_ZNFRpts_E012_15_coreMarks_mnemonics.bed
8_ZNFRpts_E013_15_coreMarks_mnemonics.bed
8_ZNFRpts_E014_15_coreMarks_mnemonics.bed
8_ZNFRpts_E015_15_coreMarks_mnemonics.bed
8_ZNFRpts_E016_15_coreMarks_mnemonics.bed
8_ZNFRpts_E017_15_coreMarks_mnemonics.bed
8_ZNFRpts_E018_15_coreMarks_mnemonics.bed
8_ZNFRpts_E019_15_coreMarks_mnemonics.bed
8_ZNFRpts_E020_15_coreMarks_mnemonics.bed
8_ZNFRpts_E021_15_coreMarks_mnemonics.bed
8_ZNFRpts_E022_15_coreMarks_mnemonics.bed
8_ZNFRpts_E023_15_coreMarks_mnemonics.bed
8_ZNFRpts_E024_15_coreMarks_mnemonics.bed
8_ZNFRpts_E025_15_coreMarks_mnemonics.bed
8_ZNFRpts_E026_15_coreMarks_mnemonics.bed
8_ZNFRpts_E027_15_coreMarks_mnemonics.bed
8_ZNFRpts_E028_15_coreMarks_mnemonics.bed
8_ZNFRpts_E029_15_coreMarks_mnemonics.bed
8_ZNFRpts_E030_15_coreMarks_mnemonics.bed
8_ZNFRpts_E031_15_coreMarks_mnemonics.bed
8_ZNFRpts_E032_15_coreMarks_mnemonics.bed
8_ZNFRpts_E033_15_coreMarks_mnemonics.bed
8_ZNFRpts_E034_15_coreMarks_mnemonics.bed
8_ZNFRpts_E035_15_coreMarks_mnemonics.bed
8_ZNFRpts_E036_15_coreMarks_mnemonics.bed
8_ZNFRpts_E037_15_coreMarks_mnemonics.bed
8_ZNFRpts_E038_15_coreMarks_mnemonics.bed
8_ZNFRpts_E039_15_coreMarks_mnemonics.bed
8_ZNFRpts_E040_15_coreMarks_mnemonics.bed
8_ZNFRpts_E041_15_coreMarks_mnemonics.bed
8_ZNFRpts_E042_15_coreMarks_mnemonics.bed
8_ZNFRpts_E043_15_coreMarks_mnemonics.bed
8_ZNFRpts_E044_15_coreMarks_mnemonics.bed
8_ZNFRpts_E045_15_coreMarks_mnemonics.bed
8_ZNFRpts_E046_15_coreMarks_mnemonics.bed
8_ZNFRpts_E047_15_coreMarks_mnemonics.bed
8_ZNFRpts_E048_15_coreMarks_mnemonics.bed
8_ZNFRpts_E049_15_coreMarks_mnemonics.bed
8_ZNFRpts_E050_15_coreMarks_mnemonics.bed
8_ZNFRpts_E051_15_coreMarks_mnemonics.bed
8_ZNFRpts_E052_15_coreMarks_mnemonics.bed
8_ZNFRpts_E053_15_coreMarks_mnemonics.bed
8_ZNFRpts_E054_15_coreMarks_mnemonics.bed
8_ZNFRpts_E055_15_coreMarks_mnemonics.bed
8_ZNFRpts_E056_15_coreMarks_mnemonics.bed
8_ZNFRpts_E057_15_coreMarks_mnemonics.bed
8_ZNFRpts_E058_15_coreMarks_mnemonics.bed
8_ZNFRpts_E059_15_coreMarks_mnemonics.bed
8_ZNFRpts_E061_15_coreMarks_mnemonics.bed
8_ZNFRpts_E062_15_coreMarks_mnemonics.bed
8_ZNFRpts_E063_15_coreMarks_mnemonics.bed
8_ZNFRpts_E065_15_coreMarks_mnemonics.bed
8_ZNFRpts_E066_15_coreMarks_mnemonics.bed
8_ZNFRpts_E067_15_coreMarks_mnemonics.bed
8_ZNFRpts_E068_15_coreMarks_mnemonics.bed
8_ZNFRpts_E069_15_coreMarks_mnemonics.bed
8_ZNFRpts_E070_15_coreMarks_mnemonics.bed
8_ZNFRpts_E071_15_coreMarks_mnemonics.bed
8_ZNFRpts_E072_15_coreMarks_mnemonics.bed
8_ZNFRpts_E073_15_coreMarks_mnemonics.bed
8_ZNFRpts_E074_15_coreMarks_mnemonics.bed
8_ZNFRpts_E075_15_coreMarks_mnemonics.bed
8_ZNFRpts_E076_15_coreMarks_mnemonics.bed
8_ZNFRpts_E077_15_coreMarks_mnemonics.bed
8_ZNFRpts_E078_15_coreMarks_mnemonics.bed
8_ZNFRpts_E079_15_coreMarks_mnemonics.bed
8_ZNFRpts_E080_15_coreMarks_mnemonics.bed
8_ZNFRpts_E081_15_coreMarks_mnemonics.bed
8_ZNFRpts_E082_15_coreMarks_mnemonics.bed
8_ZNFRpts_E083_15_coreMarks_mnemonics.bed
8_ZNFRpts_E084_15_coreMarks_mnemonics.bed
8_ZNFRpts_E085_15_coreMarks_mnemonics.bed
8_ZNFRpts_E086_15_coreMarks_mnemonics.bed
8_ZNFRpts_E087_15_coreMarks_mnemonics.bed
8_ZNFRpts_E088_15_coreMarks_mnemonics.bed
8_ZNFRpts_E089_15_coreMarks_mnemonics.bed
8_ZNFRpts_E090_15_coreMarks_mnemonics.bed
8_ZNFRpts_E091_15_coreMarks_mnemonics.bed
8_ZNFRpts_E092_15_coreMarks_mnemonics.bed
8_ZNFRpts_E093_15_coreMarks_mnemonics.bed
8_ZNFRpts_E094_15_coreMarks_mnemonics.bed
8_ZNFRpts_E095_15_coreMarks_mnemonics.bed
8_ZNFRpts_E096_15_coreMarks_mnemonics.bed
8_ZNFRpts_E097_15_coreMarks_mnemonics.bed
8_ZNFRpts_E098_15_coreMarks_mnemonics.bed
8_ZNFRpts_E099_15_coreMarks_mnemonics.bed
8_ZNFRpts_E100_15_coreMarks_mnemonics.bed
8_ZNFRpts_E101_15_coreMarks_mnemonics.bed
8_ZNFRpts_E102_15_coreMarks_mnemonics.bed
8_ZNFRpts_E103_15_coreMarks_mnemonics.bed
8_ZNFRpts_E104_15_coreMarks_mnemonics.bed
8_ZNFRpts_E105_15_coreMarks_mnemonics.bed
8_ZNFRpts_E106_15_coreMarks_mnemonics.bed
8_ZNFRpts_E107_15_coreMarks_mnemonics.bed
8_ZNFRpts_E108_15_coreMarks_mnemonics.bed
8_ZNFRpts_E109_15_coreMarks_mnemonics.bed
8_ZNFRpts_E110_15_coreMarks_mnemonics.bed
8_ZNFRpts_E111_15_coreMarks_mnemonics.bed
8_ZNFRpts_E112_15_coreMarks_mnemonics.bed
8_ZNFRpts_E113_15_coreMarks_mnemonics.bed
8_ZNFRpts_E114_15_coreMarks_mnemonics.bed
8_ZNFRpts_E115_15_coreMarks_mnemonics.bed
8_ZNFRpts_E116_15_coreMarks_mnemonics.bed
8_ZNFRpts_E117_15_coreMarks_mnemonics.bed
8_ZNFRpts_E118_15_coreMarks_mnemonics.bed
8_ZNFRpts_E119_15_coreMarks_mnemonics.bed
8_ZNFRpts_E120_15_coreMarks_mnemonics.bed
8_ZNFRpts_E121_15_coreMarks_mnemonics.bed
8_ZNFRpts_E122_15_coreMarks_mnemonics.bed
8_ZNFRpts_E123_15_coreMarks_mnemonics.bed
8_ZNFRpts_E124_15_coreMarks_mnemonics.bed
8_ZNFRpts_E125_15_coreMarks_mnemonics.bed
8_ZNFRpts_E126_15_coreMarks_mnemonics.bed
8_ZNFRpts_E127_15_coreMarks_mnemonics.bed
8_ZNFRpts_E128_15_coreMarks_mnemonics.bed
8_ZNFRpts_E129_15_coreMarks_mnemonics.bed
9_Het_E001_15_coreMarks_mnemonics.bed
9_Het_E002_15_coreMarks_mnemonics.bed
9_Het_E003_15_coreMarks_mnemonics.bed
9_Het_E004_15_coreMarks_mnemonics.bed
9_Het_E005_15_coreMarks_mnemonics.bed
9_Het_E006_15_coreMarks_mnemonics.bed
9_Het_E007_15_coreMarks_mnemonics.bed
9_Het_E008_15_coreMarks_mnemonics.bed
9_Het_E009_15_coreMarks_mnemonics.bed
9_Het_E010_15_coreMarks_mnemonics.bed
9_Het_E011_15_coreMarks_mnemonics.bed
9_Het_E012_15_coreMarks_mnemonics.bed
9_Het_E013_15_coreMarks_mnemonics.bed
9_Het_E014_15_coreMarks_mnemonics.bed
9_Het_E015_15_coreMarks_mnemonics.bed
9_Het_E016_15_coreMarks_mnemonics.bed
9_Het_E017_15_coreMarks_mnemonics.bed
9_Het_E018_15_coreMarks_mnemonics.bed
9_Het_E019_15_coreMarks_mnemonics.bed
9_Het_E020_15_coreMarks_mnemonics.bed
9_Het_E021_15_coreMarks_mnemonics.bed
9_Het_E022_15_coreMarks_mnemonics.bed
9_Het_E023_15_coreMarks_mnemonics.bed
9_Het_E024_15_coreMarks_mnemonics.bed
9_Het_E025_15_coreMarks_mnemonics.bed
9_Het_E026_15_coreMarks_mnemonics.bed
9_Het_E027_15_coreMarks_mnemonics.bed
9_Het_E028_15_coreMarks_mnemonics.bed
9_Het_E029_15_coreMarks_mnemonics.bed
9_Het_E030_15_coreMarks_mnemonics.bed
9_Het_E031_15_coreMarks_mnemonics.bed
9_Het_E032_15_coreMarks_mnemonics.bed
9_Het_E033_15_coreMarks_mnemonics.bed
9_Het_E034_15_coreMarks_mnemonics.bed
9_Het_E035_15_coreMarks_mnemonics.bed
9_Het_E036_15_coreMarks_mnemonics.bed
9_Het_E037_15_coreMarks_mnemonics.bed
9_Het_E038_15_coreMarks_mnemonics.bed
9_Het_E039_15_coreMarks_mnemonics.bed
9_Het_E040_15_coreMarks_mnemonics.bed
9_Het_E041_15_coreMarks_mnemonics.bed
9_Het_E042_15_coreMarks_mnemonics.bed
9_Het_E043_15_coreMarks_mnemonics.bed
9_Het_E044_15_coreMarks_mnemonics.bed
9_Het_E045_15_coreMarks_mnemonics.bed
9_Het_E046_15_coreMarks_mnemonics.bed
9_Het_E047_15_coreMarks_mnemonics.bed
9_Het_E048_15_coreMarks_mnemonics.bed
9_Het_E049_15_coreMarks_mnemonics.bed
9_Het_E050_15_coreMarks_mnemonics.bed
9_Het_E051_15_coreMarks_mnemonics.bed
9_Het_E052_15_coreMarks_mnemonics.bed
9_Het_E053_15_coreMarks_mnemonics.bed
9_Het_E054_15_coreMarks_mnemonics.bed
9_Het_E055_15_coreMarks_mnemonics.bed
9_Het_E056_15_coreMarks_mnemonics.bed
9_Het_E057_15_coreMarks_mnemonics.bed
9_Het_E058_15_coreMarks_mnemonics.bed
9_Het_E059_15_coreMarks_mnemonics.bed
9_Het_E061_15_coreMarks_mnemonics.bed
9_Het_E062_15_coreMarks_mnemonics.bed
9_Het_E063_15_coreMarks_mnemonics.bed
9_Het_E065_15_coreMarks_mnemonics.bed
9_Het_E066_15_coreMarks_mnemonics.bed
9_Het_E067_15_coreMarks_mnemonics.bed
9_Het_E068_15_coreMarks_mnemonics.bed
9_Het_E069_15_coreMarks_mnemonics.bed
9_Het_E070_15_coreMarks_mnemonics.bed
9_Het_E071_15_coreMarks_mnemonics.bed
9_Het_E072_15_coreMarks_mnemonics.bed
9_Het_E073_15_coreMarks_mnemonics.bed
9_Het_E074_15_coreMarks_mnemonics.bed
9_Het_E075_15_coreMarks_mnemonics.bed
9_Het_E076_15_coreMarks_mnemonics.bed
9_Het_E077_15_coreMarks_mnemonics.bed
9_Het_E078_15_coreMarks_mnemonics.bed
9_Het_E079_15_coreMarks_mnemonics.bed
9_Het_E080_15_coreMarks_mnemonics.bed
9_Het_E081_15_coreMarks_mnemonics.bed
9_Het_E082_15_coreMarks_mnemonics.bed
9_Het_E083_15_coreMarks_mnemonics.bed
9_Het_E084_15_coreMarks_mnemonics.bed
9_Het_E085_15_coreMarks_mnemonics.bed
9_Het_E086_15_coreMarks_mnemonics.bed
9_Het_E087_15_coreMarks_mnemonics.bed
9_Het_E088_15_coreMarks_mnemonics.bed
9_Het_E089_15_coreMarks_mnemonics.bed
9_Het_E090_15_coreMarks_mnemonics.bed
9_Het_E091_15_coreMarks_mnemonics.bed
9_Het_E092_15_coreMarks_mnemonics.bed
9_Het_E093_15_coreMarks_mnemonics.bed
9_Het_E094_15_coreMarks_mnemonics.bed
9_Het_E095_15_coreMarks_mnemonics.bed
9_Het_E096_15_coreMarks_mnemonics.bed
9_Het_E097_15_coreMarks_mnemonics.bed
9_Het_E098_15_coreMarks_mnemonics.bed
9_Het_E099_15_coreMarks_mnemonics.bed
9_Het_E100_15_coreMarks_mnemonics.bed
9_Het_E101_15_coreMarks_mnemonics.bed
9_Het_E102_15_coreMarks_mnemonics.bed
9_Het_E103_15_coreMarks_mnemonics.bed
9_Het_E104_15_coreMarks_mnemonics.bed
9_Het_E105_15_coreMarks_mnemonics.bed
9_Het_E106_15_coreMarks_mnemonics.bed
9_Het_E107_15_coreMarks_mnemonics.bed
9_Het_E108_15_coreMarks_mnemonics.bed
9_Het_E109_15_coreMarks_mnemonics.bed
9_Het_E110_15_coreMarks_mnemonics.bed
9_Het_E111_15_coreMarks_mnemonics.bed
9_Het_E112_15_coreMarks_mnemonics.bed
9_Het_E113_15_coreMarks_mnemonics.bed
9_Het_E114_15_coreMarks_mnemonics.bed
9_Het_E115_15_coreMarks_mnemonics.bed
9_Het_E116_15_coreMarks_mnemonics.bed
9_Het_E117_15_coreMarks_mnemonics.bed
9_Het_E118_15_coreMarks_mnemonics.bed
9_Het_E119_15_coreMarks_mnemonics.bed
9_Het_E120_15_coreMarks_mnemonics.bed
9_Het_E121_15_coreMarks_mnemonics.bed
9_Het_E122_15_coreMarks_mnemonics.bed
9_Het_E123_15_coreMarks_mnemonics.bed
9_Het_E124_15_coreMarks_mnemonics.bed
9_Het_E125_15_coreMarks_mnemonics.bed
9_Het_E126_15_coreMarks_mnemonics.bed
9_Het_E127_15_coreMarks_mnemonics.bed
9_Het_E128_15_coreMarks_mnemonics.bed
9_Het_E129_15_coreMarks_mnemonics.bed
10_TssBiv_E001_15_coreMarks_mnemonics.bed
10_TssBiv_E002_15_coreMarks_mnemonics.bed
10_TssBiv_E003_15_coreMarks_mnemonics.bed
10_TssBiv_E004_15_coreMarks_mnemonics.bed
10_TssBiv_E005_15_coreMarks_mnemonics.bed
10_TssBiv_E006_15_coreMarks_mnemonics.bed
10_TssBiv_E007_15_coreMarks_mnemonics.bed
10_TssBiv_E008_15_coreMarks_mnemonics.bed
10_TssBiv_E009_15_coreMarks_mnemonics.bed
10_TssBiv_E010_15_coreMarks_mnemonics.bed
10_TssBiv_E011_15_coreMarks_mnemonics.bed
10_TssBiv_E012_15_coreMarks_mnemonics.bed
10_TssBiv_E013_15_coreMarks_mnemonics.bed
10_TssBiv_E014_15_coreMarks_mnemonics.bed
10_TssBiv_E015_15_coreMarks_mnemonics.bed
10_TssBiv_E016_15_coreMarks_mnemonics.bed
10_TssBiv_E017_15_coreMarks_mnemonics.bed
10_TssBiv_E018_15_coreMarks_mnemonics.bed
10_TssBiv_E019_15_coreMarks_mnemonics.bed
10_TssBiv_E020_15_coreMarks_mnemonics.bed
10_TssBiv_E021_15_coreMarks_mnemonics.bed
10_TssBiv_E022_15_coreMarks_mnemonics.bed
10_TssBiv_E023_15_coreMarks_mnemonics.bed
10_TssBiv_E024_15_coreMarks_mnemonics.bed
10_TssBiv_E025_15_coreMarks_mnemonics.bed
10_TssBiv_E026_15_coreMarks_mnemonics.bed
10_TssBiv_E027_15_coreMarks_mnemonics.bed
10_TssBiv_E028_15_coreMarks_mnemonics.bed
10_TssBiv_E029_15_coreMarks_mnemonics.bed
10_TssBiv_E030_15_coreMarks_mnemonics.bed
10_TssBiv_E031_15_coreMarks_mnemonics.bed
10_TssBiv_E032_15_coreMarks_mnemonics.bed
10_TssBiv_E033_15_coreMarks_mnemonics.bed
10_TssBiv_E034_15_coreMarks_mnemonics.bed
10_TssBiv_E035_15_coreMarks_mnemonics.bed
10_TssBiv_E036_15_coreMarks_mnemonics.bed
10_TssBiv_E037_15_coreMarks_mnemonics.bed
10_TssBiv_E038_15_coreMarks_mnemonics.bed
10_TssBiv_E039_15_coreMarks_mnemonics.bed
10_TssBiv_E040_15_coreMarks_mnemonics.bed
10_TssBiv_E041_15_coreMarks_mnemonics.bed
10_TssBiv_E042_15_coreMarks_mnemonics.bed
10_TssBiv_E043_15_coreMarks_mnemonics.bed
10_TssBiv_E044_15_coreMarks_mnemonics.bed
10_TssBiv_E045_15_coreMarks_mnemonics.bed
10_TssBiv_E046_15_coreMarks_mnemonics.bed
10_TssBiv_E047_15_coreMarks_mnemonics.bed
10_TssBiv_E048_15_coreMarks_mnemonics.bed
10_TssBiv_E049_15_coreMarks_mnemonics.bed
10_TssBiv_E050_15_coreMarks_mnemonics.bed
10_TssBiv_E051_15_coreMarks_mnemonics.bed
10_TssBiv_E052_15_coreMarks_mnemonics.bed
10_TssBiv_E053_15_coreMarks_mnemonics.bed
10_TssBiv_E054_15_coreMarks_mnemonics.bed
10_TssBiv_E055_15_coreMarks_mnemonics.bed
10_TssBiv_E056_15_coreMarks_mnemonics.bed
10_TssBiv_E057_15_coreMarks_mnemonics.bed
10_TssBiv_E058_15_coreMarks_mnemonics.bed
10_TssBiv_E059_15_coreMarks_mnemonics.bed
10_TssBiv_E061_15_coreMarks_mnemonics.bed
10_TssBiv_E062_15_coreMarks_mnemonics.bed
10_TssBiv_E063_15_coreMarks_mnemonics.bed
10_TssBiv_E065_15_coreMarks_mnemonics.bed
10_TssBiv_E066_15_coreMarks_mnemonics.bed
10_TssBiv_E067_15_coreMarks_mnemonics.bed
10_TssBiv_E068_15_coreMarks_mnemonics.bed
10_TssBiv_E069_15_coreMarks_mnemonics.bed
10_TssBiv_E070_15_coreMarks_mnemonics.bed
10_TssBiv_E071_15_coreMarks_mnemonics.bed
10_TssBiv_E072_15_coreMarks_mnemonics.bed
10_TssBiv_E073_15_coreMarks_mnemonics.bed
10_TssBiv_E074_15_coreMarks_mnemonics.bed
10_TssBiv_E075_15_coreMarks_mnemonics.bed
10_TssBiv_E076_15_coreMarks_mnemonics.bed
10_TssBiv_E077_15_coreMarks_mnemonics.bed
10_TssBiv_E078_15_coreMarks_mnemonics.bed
10_TssBiv_E079_15_coreMarks_mnemonics.bed
10_TssBiv_E080_15_coreMarks_mnemonics.bed
10_TssBiv_E081_15_coreMarks_mnemonics.bed
10_TssBiv_E082_15_coreMarks_mnemonics.bed
10_TssBiv_E083_15_coreMarks_mnemonics.bed
10_TssBiv_E084_15_coreMarks_mnemonics.bed
10_TssBiv_E085_15_coreMarks_mnemonics.bed
10_TssBiv_E086_15_coreMarks_mnemonics.bed
10_TssBiv_E087_15_coreMarks_mnemonics.bed
10_TssBiv_E088_15_coreMarks_mnemonics.bed
10_TssBiv_E089_15_coreMarks_mnemonics.bed
10_TssBiv_E090_15_coreMarks_mnemonics.bed
10_TssBiv_E091_15_coreMarks_mnemonics.bed
10_TssBiv_E092_15_coreMarks_mnemonics.bed
10_TssBiv_E093_15_coreMarks_mnemonics.bed
10_TssBiv_E094_15_coreMarks_mnemonics.bed
10_TssBiv_E095_15_coreMarks_mnemonics.bed
10_TssBiv_E096_15_coreMarks_mnemonics.bed
10_TssBiv_E097_15_coreMarks_mnemonics.bed
10_TssBiv_E098_15_coreMarks_mnemonics.bed
10_TssBiv_E099_15_coreMarks_mnemonics.bed
10_TssBiv_E100_15_coreMarks_mnemonics.bed
10_TssBiv_E101_15_coreMarks_mnemonics.bed
10_TssBiv_E102_15_coreMarks_mnemonics.bed
10_TssBiv_E103_15_coreMarks_mnemonics.bed
10_TssBiv_E104_15_coreMarks_mnemonics.bed
10_TssBiv_E105_15_coreMarks_mnemonics.bed
10_TssBiv_E106_15_coreMarks_mnemonics.bed
10_TssBiv_E107_15_coreMarks_mnemonics.bed
10_TssBiv_E108_15_coreMarks_mnemonics.bed
10_TssBiv_E109_15_coreMarks_mnemonics.bed
10_TssBiv_E110_15_coreMarks_mnemonics.bed
10_TssBiv_E111_15_coreMarks_mnemonics.bed
10_TssBiv_E112_15_coreMarks_mnemonics.bed
10_TssBiv_E113_15_coreMarks_mnemonics.bed
10_TssBiv_E114_15_coreMarks_mnemonics.bed
10_TssBiv_E115_15_coreMarks_mnemonics.bed
10_TssBiv_E116_15_coreMarks_mnemonics.bed
10_TssBiv_E117_15_coreMarks_mnemonics.bed
10_TssBiv_E118_15_coreMarks_mnemonics.bed
10_TssBiv_E119_15_coreMarks_mnemonics.bed
10_TssBiv_E120_15_coreMarks_mnemonics.bed
10_TssBiv_E121_15_coreMarks_mnemonics.bed
10_TssBiv_E122_15_coreMarks_mnemonics.bed
10_TssBiv_E123_15_coreMarks_mnemonics.bed
10_TssBiv_E124_15_coreMarks_mnemonics.bed
10_TssBiv_E125_15_coreMarks_mnemonics.bed
10_TssBiv_E126_15_coreMarks_mnemonics.bed
10_TssBiv_E127_15_coreMarks_mnemonics.bed
10_TssBiv_E128_15_coreMarks_mnemonics.bed
10_TssBiv_E129_15_coreMarks_mnemonics.bed
11_BivFlnk_E001_15_coreMarks_mnemonics.bed
11_BivFlnk_E002_15_coreMarks_mnemonics.bed
11_BivFlnk_E003_15_coreMarks_mnemonics.bed
11_BivFlnk_E004_15_coreMarks_mnemonics.bed
11_BivFlnk_E005_15_coreMarks_mnemonics.bed
11_BivFlnk_E006_15_coreMarks_mnemonics.bed
11_BivFlnk_E007_15_coreMarks_mnemonics.bed
11_BivFlnk_E008_15_coreMarks_mnemonics.bed
11_BivFlnk_E009_15_coreMarks_mnemonics.bed
11_BivFlnk_E010_15_coreMarks_mnemonics.bed
11_BivFlnk_E011_15_coreMarks_mnemonics.bed
11_BivFlnk_E012_15_coreMarks_mnemonics.bed
11_BivFlnk_E013_15_coreMarks_mnemonics.bed
11_BivFlnk_E014_15_coreMarks_mnemonics.bed
11_BivFlnk_E015_15_coreMarks_mnemonics.bed
11_BivFlnk_E016_15_coreMarks_mnemonics.bed
11_BivFlnk_E017_15_coreMarks_mnemonics.bed
11_BivFlnk_E018_15_coreMarks_mnemonics.bed
11_BivFlnk_E019_15_coreMarks_mnemonics.bed
11_BivFlnk_E020_15_coreMarks_mnemonics.bed
11_BivFlnk_E021_15_coreMarks_mnemonics.bed
11_BivFlnk_E022_15_coreMarks_mnemonics.bed
11_BivFlnk_E023_15_coreMarks_mnemonics.bed
11_BivFlnk_E024_15_coreMarks_mnemonics.bed
11_BivFlnk_E025_15_coreMarks_mnemonics.bed
11_BivFlnk_E026_15_coreMarks_mnemonics.bed
11_BivFlnk_E027_15_coreMarks_mnemonics.bed
11_BivFlnk_E028_15_coreMarks_mnemonics.bed
11_BivFlnk_E029_15_coreMarks_mnemonics.bed
11_BivFlnk_E030_15_coreMarks_mnemonics.bed
11_BivFlnk_E031_15_coreMarks_mnemonics.bed
11_BivFlnk_E032_15_coreMarks_mnemonics.bed
11_BivFlnk_E033_15_coreMarks_mnemonics.bed
11_BivFlnk_E034_15_coreMarks_mnemonics.bed
11_BivFlnk_E035_15_coreMarks_mnemonics.bed
11_BivFlnk_E036_15_coreMarks_mnemonics.bed
11_BivFlnk_E037_15_coreMarks_mnemonics.bed
11_BivFlnk_E038_15_coreMarks_mnemonics.bed
11_BivFlnk_E039_15_coreMarks_mnemonics.bed
11_BivFlnk_E040_15_coreMarks_mnemonics.bed
11_BivFlnk_E041_15_coreMarks_mnemonics.bed
11_BivFlnk_E042_15_coreMarks_mnemonics.bed
11_BivFlnk_E043_15_coreMarks_mnemonics.bed
11_BivFlnk_E044_15_coreMarks_mnemonics.bed
11_BivFlnk_E045_15_coreMarks_mnemonics.bed
11_BivFlnk_E046_15_coreMarks_mnemonics.bed
11_BivFlnk_E047_15_coreMarks_mnemonics.bed
11_BivFlnk_E048_15_coreMarks_mnemonics.bed
11_BivFlnk_E049_15_coreMarks_mnemonics.bed
11_BivFlnk_E050_15_coreMarks_mnemonics.bed
11_BivFlnk_E051_15_coreMarks_mnemonics.bed
11_BivFlnk_E052_15_coreMarks_mnemonics.bed
11_BivFlnk_E053_15_coreMarks_mnemonics.bed
11_BivFlnk_E054_15_coreMarks_mnemonics.bed
11_BivFlnk_E055_15_coreMarks_mnemonics.bed
11_BivFlnk_E056_15_coreMarks_mnemonics.bed
11_BivFlnk_E057_15_coreMarks_mnemonics.bed
11_BivFlnk_E058_15_coreMarks_mnemonics.bed
11_BivFlnk_E059_15_coreMarks_mnemonics.bed
11_BivFlnk_E061_15_coreMarks_mnemonics.bed
11_BivFlnk_E062_15_coreMarks_mnemonics.bed
11_BivFlnk_E063_15_coreMarks_mnemonics.bed
11_BivFlnk_E065_15_coreMarks_mnemonics.bed
11_BivFlnk_E066_15_coreMarks_mnemonics.bed
11_BivFlnk_E067_15_coreMarks_mnemonics.bed
11_BivFlnk_E068_15_coreMarks_mnemonics.bed
11_BivFlnk_E069_15_coreMarks_mnemonics.bed
11_BivFlnk_E070_15_coreMarks_mnemonics.bed
11_BivFlnk_E071_15_coreMarks_mnemonics.bed
11_BivFlnk_E072_15_coreMarks_mnemonics.bed
11_BivFlnk_E073_15_coreMarks_mnemonics.bed
11_BivFlnk_E074_15_coreMarks_mnemonics.bed
11_BivFlnk_E075_15_coreMarks_mnemonics.bed
11_BivFlnk_E076_15_coreMarks_mnemonics.bed
11_BivFlnk_E077_15_coreMarks_mnemonics.bed
11_BivFlnk_E078_15_coreMarks_mnemonics.bed
11_BivFlnk_E079_15_coreMarks_mnemonics.bed
11_BivFlnk_E080_15_coreMarks_mnemonics.bed
11_BivFlnk_E081_15_coreMarks_mnemonics.bed
11_BivFlnk_E082_15_coreMarks_mnemonics.bed
11_BivFlnk_E083_15_coreMarks_mnemonics.bed
11_BivFlnk_E084_15_coreMarks_mnemonics.bed
11_BivFlnk_E085_15_coreMarks_mnemonics.bed
11_BivFlnk_E086_15_coreMarks_mnemonics.bed
11_BivFlnk_E087_15_coreMarks_mnemonics.bed
11_BivFlnk_E088_15_coreMarks_mnemonics.bed
11_BivFlnk_E089_15_coreMarks_mnemonics.bed
11_BivFlnk_E090_15_coreMarks_mnemonics.bed
11_BivFlnk_E091_15_coreMarks_mnemonics.bed
11_BivFlnk_E092_15_coreMarks_mnemonics.bed
11_BivFlnk_E093_15_coreMarks_mnemonics.bed
11_BivFlnk_E094_15_coreMarks_mnemonics.bed
11_BivFlnk_E095_15_coreMarks_mnemonics.bed
11_BivFlnk_E096_15_coreMarks_mnemonics.bed
11_BivFlnk_E097_15_coreMarks_mnemonics.bed
11_BivFlnk_E098_15_coreMarks_mnemonics.bed
11_BivFlnk_E099_15_coreMarks_mnemonics.bed
11_BivFlnk_E100_15_coreMarks_mnemonics.bed
11_BivFlnk_E101_15_coreMarks_mnemonics.bed
11_BivFlnk_E102_15_coreMarks_mnemonics.bed
11_BivFlnk_E103_15_coreMarks_mnemonics.bed
11_BivFlnk_E104_15_coreMarks_mnemonics.bed
11_BivFlnk_E105_15_coreMarks_mnemonics.bed
11_BivFlnk_E106_15_coreMarks_mnemonics.bed
11_BivFlnk_E107_15_coreMarks_mnemonics.bed
11_BivFlnk_E108_15_coreMarks_mnemonics.bed
11_BivFlnk_E109_15_coreMarks_mnemonics.bed
11_BivFlnk_E110_15_coreMarks_mnemonics.bed
11_BivFlnk_E111_15_coreMarks_mnemonics.bed
11_BivFlnk_E112_15_coreMarks_mnemonics.bed
11_BivFlnk_E113_15_coreMarks_mnemonics.bed
11_BivFlnk_E114_15_coreMarks_mnemonics.bed
11_BivFlnk_E115_15_coreMarks_mnemonics.bed
11_BivFlnk_E116_15_coreMarks_mnemonics.bed
11_BivFlnk_E117_15_coreMarks_mnemonics.bed
11_BivFlnk_E118_15_coreMarks_mnemonics.bed
11_BivFlnk_E119_15_coreMarks_mnemonics.bed
11_BivFlnk_E120_15_coreMarks_mnemonics.bed
11_BivFlnk_E121_15_coreMarks_mnemonics.bed
11_BivFlnk_E122_15_coreMarks_mnemonics.bed
11_BivFlnk_E123_15_coreMarks_mnemonics.bed
11_BivFlnk_E124_15_coreMarks_mnemonics.bed
11_BivFlnk_E125_15_coreMarks_mnemonics.bed
11_BivFlnk_E126_15_coreMarks_mnemonics.bed
11_BivFlnk_E127_15_coreMarks_mnemonics.bed
11_BivFlnk_E128_15_coreMarks_mnemonics.bed
11_BivFlnk_E129_15_coreMarks_mnemonics.bed
12_EnhBiv_E001_15_coreMarks_mnemonics.bed
12_EnhBiv_E002_15_coreMarks_mnemonics.bed
12_EnhBiv_E003_15_coreMarks_mnemonics.bed
12_EnhBiv_E004_15_coreMarks_mnemonics.bed
12_EnhBiv_E005_15_coreMarks_mnemonics.bed
12_EnhBiv_E006_15_coreMarks_mnemonics.bed
12_EnhBiv_E007_15_coreMarks_mnemonics.bed
12_EnhBiv_E008_15_coreMarks_mnemonics.bed
12_EnhBiv_E009_15_coreMarks_mnemonics.bed
12_EnhBiv_E010_15_coreMarks_mnemonics.bed
12_EnhBiv_E011_15_coreMarks_mnemonics.bed
12_EnhBiv_E012_15_coreMarks_mnemonics.bed
12_EnhBiv_E013_15_coreMarks_mnemonics.bed
12_EnhBiv_E014_15_coreMarks_mnemonics.bed
12_EnhBiv_E015_15_coreMarks_mnemonics.bed
12_EnhBiv_E016_15_coreMarks_mnemonics.bed
12_EnhBiv_E017_15_coreMarks_mnemonics.bed
12_EnhBiv_E018_15_coreMarks_mnemonics.bed
12_EnhBiv_E019_15_coreMarks_mnemonics.bed
12_EnhBiv_E020_15_coreMarks_mnemonics.bed
12_EnhBiv_E021_15_coreMarks_mnemonics.bed
12_EnhBiv_E022_15_coreMarks_mnemonics.bed
12_EnhBiv_E023_15_coreMarks_mnemonics.bed
12_EnhBiv_E024_15_coreMarks_mnemonics.bed
12_EnhBiv_E025_15_coreMarks_mnemonics.bed
12_EnhBiv_E026_15_coreMarks_mnemonics.bed
12_EnhBiv_E027_15_coreMarks_mnemonics.bed
12_EnhBiv_E028_15_coreMarks_mnemonics.bed
12_EnhBiv_E029_15_coreMarks_mnemonics.bed
12_EnhBiv_E030_15_coreMarks_mnemonics.bed
12_EnhBiv_E031_15_coreMarks_mnemonics.bed
12_EnhBiv_E032_15_coreMarks_mnemonics.bed
12_EnhBiv_E033_15_coreMarks_mnemonics.bed
12_EnhBiv_E034_15_coreMarks_mnemonics.bed
12_EnhBiv_E035_15_coreMarks_mnemonics.bed
12_EnhBiv_E036_15_coreMarks_mnemonics.bed
12_EnhBiv_E037_15_coreMarks_mnemonics.bed
12_EnhBiv_E038_15_coreMarks_mnemonics.bed
12_EnhBiv_E039_15_coreMarks_mnemonics.bed
12_EnhBiv_E040_15_coreMarks_mnemonics.bed
12_EnhBiv_E041_15_coreMarks_mnemonics.bed
12_EnhBiv_E042_15_coreMarks_mnemonics.bed
12_EnhBiv_E043_15_coreMarks_mnemonics.bed
12_EnhBiv_E044_15_coreMarks_mnemonics.bed
12_EnhBiv_E045_15_coreMarks_mnemonics.bed
12_EnhBiv_E046_15_coreMarks_mnemonics.bed
12_EnhBiv_E047_15_coreMarks_mnemonics.bed
12_EnhBiv_E048_15_coreMarks_mnemonics.bed
12_EnhBiv_E049_15_coreMarks_mnemonics.bed
12_EnhBiv_E050_15_coreMarks_mnemonics.bed
12_EnhBiv_E051_15_coreMarks_mnemonics.bed
12_EnhBiv_E052_15_coreMarks_mnemonics.bed
12_EnhBiv_E053_15_coreMarks_mnemonics.bed
12_EnhBiv_E054_15_coreMarks_mnemonics.bed
12_EnhBiv_E055_15_coreMarks_mnemonics.bed
12_EnhBiv_E056_15_coreMarks_mnemonics.bed
12_EnhBiv_E057_15_coreMarks_mnemonics.bed
12_EnhBiv_E058_15_coreMarks_mnemonics.bed
12_EnhBiv_E059_15_coreMarks_mnemonics.bed
12_EnhBiv_E061_15_coreMarks_mnemonics.bed
12_EnhBiv_E062_15_coreMarks_mnemonics.bed
12_EnhBiv_E063_15_coreMarks_mnemonics.bed
12_EnhBiv_E065_15_coreMarks_mnemonics.bed
12_EnhBiv_E066_15_coreMarks_mnemonics.bed
12_EnhBiv_E067_15_coreMarks_mnemonics.bed
12_EnhBiv_E068_15_coreMarks_mnemonics.bed
12_EnhBiv_E069_15_coreMarks_mnemonics.bed
12_EnhBiv_E070_15_coreMarks_mnemonics.bed
12_EnhBiv_E071_15_coreMarks_mnemonics.bed
12_EnhBiv_E072_15_coreMarks_mnemonics.bed
12_EnhBiv_E073_15_coreMarks_mnemonics.bed
12_EnhBiv_E074_15_coreMarks_mnemonics.bed
12_EnhBiv_E075_15_coreMarks_mnemonics.bed
12_EnhBiv_E076_15_coreMarks_mnemonics.bed
12_EnhBiv_E077_15_coreMarks_mnemonics.bed
12_EnhBiv_E078_15_coreMarks_mnemonics.bed
12_EnhBiv_E079_15_coreMarks_mnemonics.bed
12_EnhBiv_E080_15_coreMarks_mnemonics.bed
12_EnhBiv_E081_15_coreMarks_mnemonics.bed
12_EnhBiv_E082_15_coreMarks_mnemonics.bed
12_EnhBiv_E083_15_coreMarks_mnemonics.bed
12_EnhBiv_E084_15_coreMarks_mnemonics.bed
12_EnhBiv_E085_15_coreMarks_mnemonics.bed
12_EnhBiv_E086_15_coreMarks_mnemonics.bed
12_EnhBiv_E087_15_coreMarks_mnemonics.bed
12_EnhBiv_E088_15_coreMarks_mnemonics.bed
12_EnhBiv_E089_15_coreMarks_mnemonics.bed
12_EnhBiv_E090_15_coreMarks_mnemonics.bed
12_EnhBiv_E091_15_coreMarks_mnemonics.bed
12_EnhBiv_E092_15_coreMarks_mnemonics.bed
12_EnhBiv_E093_15_coreMarks_mnemonics.bed
12_EnhBiv_E094_15_coreMarks_mnemonics.bed
12_EnhBiv_E095_15_coreMarks_mnemonics.bed
12_EnhBiv_E096_15_coreMarks_mnemonics.bed
12_EnhBiv_E097_15_coreMarks_mnemonics.bed
12_EnhBiv_E098_15_coreMarks_mnemonics.bed
12_EnhBiv_E099_15_coreMarks_mnemonics.bed
12_EnhBiv_E100_15_coreMarks_mnemonics.bed
12_EnhBiv_E101_15_coreMarks_mnemonics.bed
12_EnhBiv_E102_15_coreMarks_mnemonics.bed
12_EnhBiv_E103_15_coreMarks_mnemonics.bed
12_EnhBiv_E104_15_coreMarks_mnemonics.bed
12_EnhBiv_E105_15_coreMarks_mnemonics.bed
12_EnhBiv_E106_15_coreMarks_mnemonics.bed
12_EnhBiv_E107_15_coreMarks_mnemonics.bed
12_EnhBiv_E108_15_coreMarks_mnemonics.bed
12_EnhBiv_E109_15_coreMarks_mnemonics.bed
12_EnhBiv_E110_15_coreMarks_mnemonics.bed
12_EnhBiv_E111_15_coreMarks_mnemonics.bed
12_EnhBiv_E112_15_coreMarks_mnemonics.bed
12_EnhBiv_E113_15_coreMarks_mnemonics.bed
12_EnhBiv_E114_15_coreMarks_mnemonics.bed
12_EnhBiv_E115_15_coreMarks_mnemonics.bed
12_EnhBiv_E116_15_coreMarks_mnemonics.bed
12_EnhBiv_E117_15_coreMarks_mnemonics.bed
12_EnhBiv_E118_15_coreMarks_mnemonics.bed
12_EnhBiv_E119_15_coreMarks_mnemonics.bed
12_EnhBiv_E120_15_coreMarks_mnemonics.bed
12_EnhBiv_E121_15_coreMarks_mnemonics.bed
12_EnhBiv_E122_15_coreMarks_mnemonics.bed
12_EnhBiv_E123_15_coreMarks_mnemonics.bed
12_EnhBiv_E124_15_coreMarks_mnemonics.bed
12_EnhBiv_E125_15_coreMarks_mnemonics.bed
12_EnhBiv_E126_15_coreMarks_mnemonics.bed
12_EnhBiv_E127_15_coreMarks_mnemonics.bed
12_EnhBiv_E128_15_coreMarks_mnemonics.bed
12_EnhBiv_E129_15_coreMarks_mnemonics.bed
13_ReprPC_E001_15_coreMarks_mnemonics.bed
13_ReprPC_E002_15_coreMarks_mnemonics.bed
13_ReprPC_E003_15_coreMarks_mnemonics.bed
13_ReprPC_E004_15_coreMarks_mnemonics.bed
13_ReprPC_E005_15_coreMarks_mnemonics.bed
13_ReprPC_E006_15_coreMarks_mnemonics.bed
13_ReprPC_E007_15_coreMarks_mnemonics.bed
13_ReprPC_E008_15_coreMarks_mnemonics.bed
13_ReprPC_E009_15_coreMarks_mnemonics.bed
13_ReprPC_E010_15_coreMarks_mnemonics.bed
13_ReprPC_E011_15_coreMarks_mnemonics.bed
13_ReprPC_E012_15_coreMarks_mnemonics.bed
13_ReprPC_E013_15_coreMarks_mnemonics.bed
13_ReprPC_E014_15_coreMarks_mnemonics.bed
13_ReprPC_E015_15_coreMarks_mnemonics.bed
13_ReprPC_E016_15_coreMarks_mnemonics.bed
13_ReprPC_E017_15_coreMarks_mnemonics.bed
13_ReprPC_E018_15_coreMarks_mnemonics.bed
13_ReprPC_E019_15_coreMarks_mnemonics.bed
13_ReprPC_E020_15_coreMarks_mnemonics.bed
13_ReprPC_E021_15_coreMarks_mnemonics.bed
13_ReprPC_E022_15_coreMarks_mnemonics.bed
13_ReprPC_E023_15_coreMarks_mnemonics.bed
13_ReprPC_E024_15_coreMarks_mnemonics.bed
13_ReprPC_E025_15_coreMarks_mnemonics.bed
13_ReprPC_E026_15_coreMarks_mnemonics.bed
13_ReprPC_E027_15_coreMarks_mnemonics.bed
13_ReprPC_E028_15_coreMarks_mnemonics.bed
13_ReprPC_E029_15_coreMarks_mnemonics.bed
13_ReprPC_E030_15_coreMarks_mnemonics.bed
13_ReprPC_E031_15_coreMarks_mnemonics.bed
13_ReprPC_E032_15_coreMarks_mnemonics.bed
13_ReprPC_E033_15_coreMarks_mnemonics.bed
13_ReprPC_E034_15_coreMarks_mnemonics.bed
13_ReprPC_E035_15_coreMarks_mnemonics.bed
13_ReprPC_E036_15_coreMarks_mnemonics.bed
13_ReprPC_E037_15_coreMarks_mnemonics.bed
13_ReprPC_E038_15_coreMarks_mnemonics.bed
13_ReprPC_E039_15_coreMarks_mnemonics.bed
13_ReprPC_E040_15_coreMarks_mnemonics.bed
13_ReprPC_E041_15_coreMarks_mnemonics.bed
13_ReprPC_E042_15_coreMarks_mnemonics.bed
13_ReprPC_E043_15_coreMarks_mnemonics.bed
13_ReprPC_E044_15_coreMarks_mnemonics.bed
13_ReprPC_E045_15_coreMarks_mnemonics.bed
13_ReprPC_E046_15_coreMarks_mnemonics.bed
13_ReprPC_E047_15_coreMarks_mnemonics.bed
13_ReprPC_E048_15_coreMarks_mnemonics.bed
13_ReprPC_E049_15_coreMarks_mnemonics.bed
13_ReprPC_E050_15_coreMarks_mnemonics.bed
13_ReprPC_E051_15_coreMarks_mnemonics.bed
13_ReprPC_E052_15_coreMarks_mnemonics.bed
13_ReprPC_E053_15_coreMarks_mnemonics.bed
13_ReprPC_E054_15_coreMarks_mnemonics.bed
13_ReprPC_E055_15_coreMarks_mnemonics.bed
13_ReprPC_E056_15_coreMarks_mnemonics.bed
13_ReprPC_E057_15_coreMarks_mnemonics.bed
13_ReprPC_E058_15_coreMarks_mnemonics.bed
13_ReprPC_E059_15_coreMarks_mnemonics.bed
13_ReprPC_E061_15_coreMarks_mnemonics.bed
13_ReprPC_E062_15_coreMarks_mnemonics.bed
13_ReprPC_E063_15_coreMarks_mnemonics.bed
13_ReprPC_E065_15_coreMarks_mnemonics.bed
13_ReprPC_E066_15_coreMarks_mnemonics.bed
13_ReprPC_E067_15_coreMarks_mnemonics.bed
13_ReprPC_E068_15_coreMarks_mnemonics.bed
13_ReprPC_E069_15_coreMarks_mnemonics.bed
13_ReprPC_E070_15_coreMarks_mnemonics.bed
13_ReprPC_E071_15_coreMarks_mnemonics.bed
13_ReprPC_E072_15_coreMarks_mnemonics.bed
13_ReprPC_E073_15_coreMarks_mnemonics.bed
13_ReprPC_E074_15_coreMarks_mnemonics.bed
13_ReprPC_E075_15_coreMarks_mnemonics.bed
13_ReprPC_E076_15_coreMarks_mnemonics.bed
13_ReprPC_E077_15_coreMarks_mnemonics.bed
13_ReprPC_E078_15_coreMarks_mnemonics.bed
13_ReprPC_E079_15_coreMarks_mnemonics.bed
13_ReprPC_E080_15_coreMarks_mnemonics.bed
13_ReprPC_E081_15_coreMarks_mnemonics.bed
13_ReprPC_E082_15_coreMarks_mnemonics.bed
13_ReprPC_E083_15_coreMarks_mnemonics.bed
13_ReprPC_E084_15_coreMarks_mnemonics.bed
13_ReprPC_E085_15_coreMarks_mnemonics.bed
13_ReprPC_E086_15_coreMarks_mnemonics.bed
13_ReprPC_E087_15_coreMarks_mnemonics.bed
13_ReprPC_E088_15_coreMarks_mnemonics.bed
13_ReprPC_E089_15_coreMarks_mnemonics.bed
13_ReprPC_E090_15_coreMarks_mnemonics.bed
13_ReprPC_E091_15_coreMarks_mnemonics.bed
13_ReprPC_E092_15_coreMarks_mnemonics.bed
13_ReprPC_E093_15_coreMarks_mnemonics.bed
13_ReprPC_E094_15_coreMarks_mnemonics.bed
13_ReprPC_E095_15_coreMarks_mnemonics.bed
13_ReprPC_E096_15_coreMarks_mnemonics.bed
13_ReprPC_E097_15_coreMarks_mnemonics.bed
13_ReprPC_E098_15_coreMarks_mnemonics.bed
13_ReprPC_E099_15_coreMarks_mnemonics.bed
13_ReprPC_E100_15_coreMarks_mnemonics.bed
13_ReprPC_E101_15_coreMarks_mnemonics.bed
13_ReprPC_E102_15_coreMarks_mnemonics.bed
13_ReprPC_E103_15_coreMarks_mnemonics.bed
13_ReprPC_E104_15_coreMarks_mnemonics.bed
13_ReprPC_E105_15_coreMarks_mnemonics.bed
13_ReprPC_E106_15_coreMarks_mnemonics.bed
13_ReprPC_E107_15_coreMarks_mnemonics.bed
13_ReprPC_E108_15_coreMarks_mnemonics.bed
13_ReprPC_E109_15_coreMarks_mnemonics.bed
13_ReprPC_E110_15_coreMarks_mnemonics.bed
13_ReprPC_E111_15_coreMarks_mnemonics.bed
13_ReprPC_E112_15_coreMarks_mnemonics.bed
13_ReprPC_E113_15_coreMarks_mnemonics.bed
13_ReprPC_E114_15_coreMarks_mnemonics.bed
13_ReprPC_E115_15_coreMarks_mnemonics.bed
13_ReprPC_E116_15_coreMarks_mnemonics.bed
13_ReprPC_E117_15_coreMarks_mnemonics.bed
13_ReprPC_E118_15_coreMarks_mnemonics.bed
13_ReprPC_E119_15_coreMarks_mnemonics.bed
13_ReprPC_E120_15_coreMarks_mnemonics.bed
13_ReprPC_E121_15_coreMarks_mnemonics.bed
13_ReprPC_E122_15_coreMarks_mnemonics.bed
13_ReprPC_E123_15_coreMarks_mnemonics.bed
13_ReprPC_E124_15_coreMarks_mnemonics.bed
13_ReprPC_E125_15_coreMarks_mnemonics.bed
13_ReprPC_E126_15_coreMarks_mnemonics.bed
13_ReprPC_E127_15_coreMarks_mnemonics.bed
13_ReprPC_E128_15_coreMarks_mnemonics.bed
13_ReprPC_E129_15_coreMarks_mnemonics.bed
14_ReprPCWk_E001_15_coreMarks_mnemonics.bed
14_ReprPCWk_E002_15_coreMarks_mnemonics.bed
14_ReprPCWk_E003_15_coreMarks_mnemonics.bed
14_ReprPCWk_E004_15_coreMarks_mnemonics.bed
14_ReprPCWk_E005_15_coreMarks_mnemonics.bed
14_ReprPCWk_E006_15_coreMarks_mnemonics.bed
14_ReprPCWk_E007_15_coreMarks_mnemonics.bed
14_ReprPCWk_E008_15_coreMarks_mnemonics.bed
14_ReprPCWk_E009_15_coreMarks_mnemonics.bed
14_ReprPCWk_E010_15_coreMarks_mnemonics.bed
14_ReprPCWk_E011_15_coreMarks_mnemonics.bed
14_ReprPCWk_E012_15_coreMarks_mnemonics.bed
14_ReprPCWk_E013_15_coreMarks_mnemonics.bed
14_ReprPCWk_E014_15_coreMarks_mnemonics.bed
14_ReprPCWk_E015_15_coreMarks_mnemonics.bed
14_ReprPCWk_E016_15_coreMarks_mnemonics.bed
14_ReprPCWk_E017_15_coreMarks_mnemonics.bed
14_ReprPCWk_E018_15_coreMarks_mnemonics.bed
14_ReprPCWk_E019_15_coreMarks_mnemonics.bed
14_ReprPCWk_E020_15_coreMarks_mnemonics.bed
14_ReprPCWk_E021_15_coreMarks_mnemonics.bed
14_ReprPCWk_E022_15_coreMarks_mnemonics.bed
14_ReprPCWk_E023_15_coreMarks_mnemonics.bed
14_ReprPCWk_E024_15_coreMarks_mnemonics.bed
14_ReprPCWk_E025_15_coreMarks_mnemonics.bed
14_ReprPCWk_E026_15_coreMarks_mnemonics.bed
14_ReprPCWk_E027_15_coreMarks_mnemonics.bed
14_ReprPCWk_E028_15_coreMarks_mnemonics.bed
14_ReprPCWk_E029_15_coreMarks_mnemonics.bed
14_ReprPCWk_E030_15_coreMarks_mnemonics.bed
14_ReprPCWk_E031_15_coreMarks_mnemonics.bed
14_ReprPCWk_E032_15_coreMarks_mnemonics.bed
14_ReprPCWk_E033_15_coreMarks_mnemonics.bed
14_ReprPCWk_E034_15_coreMarks_mnemonics.bed
14_ReprPCWk_E035_15_coreMarks_mnemonics.bed
14_ReprPCWk_E036_15_coreMarks_mnemonics.bed
14_ReprPCWk_E037_15_coreMarks_mnemonics.bed
14_ReprPCWk_E038_15_coreMarks_mnemonics.bed
14_ReprPCWk_E039_15_coreMarks_mnemonics.bed
14_ReprPCWk_E040_15_coreMarks_mnemonics.bed
14_ReprPCWk_E041_15_coreMarks_mnemonics.bed
14_ReprPCWk_E042_15_coreMarks_mnemonics.bed
14_ReprPCWk_E043_15_coreMarks_mnemonics.bed
14_ReprPCWk_E044_15_coreMarks_mnemonics.bed
14_ReprPCWk_E045_15_coreMarks_mnemonics.bed
14_ReprPCWk_E046_15_coreMarks_mnemonics.bed
14_ReprPCWk_E047_15_coreMarks_mnemonics.bed
14_ReprPCWk_E048_15_coreMarks_mnemonics.bed
14_ReprPCWk_E049_15_coreMarks_mnemonics.bed
14_ReprPCWk_E050_15_coreMarks_mnemonics.bed
14_ReprPCWk_E051_15_coreMarks_mnemonics.bed
14_ReprPCWk_E052_15_coreMarks_mnemonics.bed
14_ReprPCWk_E053_15_coreMarks_mnemonics.bed
14_ReprPCWk_E054_15_coreMarks_mnemonics.bed
14_ReprPCWk_E055_15_coreMarks_mnemonics.bed
14_ReprPCWk_E056_15_coreMarks_mnemonics.bed
14_ReprPCWk_E057_15_coreMarks_mnemonics.bed
14_ReprPCWk_E058_15_coreMarks_mnemonics.bed
14_ReprPCWk_E059_15_coreMarks_mnemonics.bed
14_ReprPCWk_E061_15_coreMarks_mnemonics.bed
14_ReprPCWk_E062_15_coreMarks_mnemonics.bed
14_ReprPCWk_E063_15_coreMarks_mnemonics.bed
14_ReprPCWk_E065_15_coreMarks_mnemonics.bed
14_ReprPCWk_E066_15_coreMarks_mnemonics.bed
14_ReprPCWk_E067_15_coreMarks_mnemonics.bed
14_ReprPCWk_E068_15_coreMarks_mnemonics.bed
14_ReprPCWk_E069_15_coreMarks_mnemonics.bed
14_ReprPCWk_E070_15_coreMarks_mnemonics.bed
14_ReprPCWk_E071_15_coreMarks_mnemonics.bed
14_ReprPCWk_E072_15_coreMarks_mnemonics.bed
14_ReprPCWk_E073_15_coreMarks_mnemonics.bed
14_ReprPCWk_E074_15_coreMarks_mnemonics.bed
14_ReprPCWk_E075_15_coreMarks_mnemonics.bed
14_ReprPCWk_E076_15_coreMarks_mnemonics.bed
14_ReprPCWk_E077_15_coreMarks_mnemonics.bed
14_ReprPCWk_E078_15_coreMarks_mnemonics.bed
14_ReprPCWk_E079_15_coreMarks_mnemonics.bed
14_ReprPCWk_E080_15_coreMarks_mnemonics.bed
14_ReprPCWk_E081_15_coreMarks_mnemonics.bed
14_ReprPCWk_E082_15_coreMarks_mnemonics.bed
14_ReprPCWk_E083_15_coreMarks_mnemonics.bed
14_ReprPCWk_E084_15_coreMarks_mnemonics.bed
14_ReprPCWk_E085_15_coreMarks_mnemonics.bed
14_ReprPCWk_E086_15_coreMarks_mnemonics.bed
14_ReprPCWk_E087_15_coreMarks_mnemonics.bed
14_ReprPCWk_E088_15_coreMarks_mnemonics.bed
14_ReprPCWk_E089_15_coreMarks_mnemonics.bed
14_ReprPCWk_E090_15_coreMarks_mnemonics.bed
14_ReprPCWk_E091_15_coreMarks_mnemonics.bed
14_ReprPCWk_E092_15_coreMarks_mnemonics.bed
14_ReprPCWk_E093_15_coreMarks_mnemonics.bed
14_ReprPCWk_E094_15_coreMarks_mnemonics.bed
14_ReprPCWk_E095_15_coreMarks_mnemonics.bed
14_ReprPCWk_E096_15_coreMarks_mnemonics.bed
14_ReprPCWk_E097_15_coreMarks_mnemonics.bed
14_ReprPCWk_E098_15_coreMarks_mnemonics.bed
14_ReprPCWk_E099_15_coreMarks_mnemonics.bed
14_ReprPCWk_E100_15_coreMarks_mnemonics.bed
14_ReprPCWk_E101_15_coreMarks_mnemonics.bed
14_ReprPCWk_E102_15_coreMarks_mnemonics.bed
14_ReprPCWk_E103_15_coreMarks_mnemonics.bed
14_ReprPCWk_E104_15_coreMarks_mnemonics.bed
14_ReprPCWk_E105_15_coreMarks_mnemonics.bed
14_ReprPCWk_E106_15_coreMarks_mnemonics.bed
14_ReprPCWk_E107_15_coreMarks_mnemonics.bed
14_ReprPCWk_E108_15_coreMarks_mnemonics.bed
14_ReprPCWk_E109_15_coreMarks_mnemonics.bed
14_ReprPCWk_E110_15_coreMarks_mnemonics.bed
14_ReprPCWk_E111_15_coreMarks_mnemonics.bed
14_ReprPCWk_E112_15_coreMarks_mnemonics.bed
14_ReprPCWk_E113_15_coreMarks_mnemonics.bed
14_ReprPCWk_E114_15_coreMarks_mnemonics.bed
14_ReprPCWk_E115_15_coreMarks_mnemonics.bed
14_ReprPCWk_E116_15_coreMarks_mnemonics.bed
14_ReprPCWk_E117_15_coreMarks_mnemonics.bed
14_ReprPCWk_E118_15_coreMarks_mnemonics.bed
14_ReprPCWk_E119_15_coreMarks_mnemonics.bed
14_ReprPCWk_E120_15_coreMarks_mnemonics.bed
14_ReprPCWk_E121_15_coreMarks_mnemonics.bed
14_ReprPCWk_E122_15_coreMarks_mnemonics.bed
14_ReprPCWk_E123_15_coreMarks_mnemonics.bed
14_ReprPCWk_E124_15_coreMarks_mnemonics.bed
14_ReprPCWk_E125_15_coreMarks_mnemonics.bed
14_ReprPCWk_E126_15_coreMarks_mnemonics.bed
14_ReprPCWk_E127_15_coreMarks_mnemonics.bed
14_ReprPCWk_E128_15_coreMarks_mnemonics.bed
14_ReprPCWk_E129_15_coreMarks_mnemonics.bed
15_Quies_E001_15_coreMarks_mnemonics.bed
15_Quies_E002_15_coreMarks_mnemonics.bed
15_Quies_E003_15_coreMarks_mnemonics.bed
15_Quies_E004_15_coreMarks_mnemonics.bed
15_Quies_E005_15_coreMarks_mnemonics.bed
15_Quies_E006_15_coreMarks_mnemonics.bed
15_Quies_E007_15_coreMarks_mnemonics.bed
15_Quies_E008_15_coreMarks_mnemonics.bed
15_Quies_E009_15_coreMarks_mnemonics.bed
15_Quies_E010_15_coreMarks_mnemonics.bed
15_Quies_E011_15_coreMarks_mnemonics.bed
15_Quies_E012_15_coreMarks_mnemonics.bed
15_Quies_E013_15_coreMarks_mnemonics.bed
15_Quies_E014_15_coreMarks_mnemonics.bed
15_Quies_E015_15_coreMarks_mnemonics.bed
15_Quies_E016_15_coreMarks_mnemonics.bed
15_Quies_E017_15_coreMarks_mnemonics.bed
15_Quies_E018_15_coreMarks_mnemonics.bed
15_Quies_E019_15_coreMarks_mnemonics.bed
15_Quies_E020_15_coreMarks_mnemonics.bed
15_Quies_E021_15_coreMarks_mnemonics.bed
15_Quies_E022_15_coreMarks_mnemonics.bed
15_Quies_E023_15_coreMarks_mnemonics.bed
15_Quies_E024_15_coreMarks_mnemonics.bed
15_Quies_E025_15_coreMarks_mnemonics.bed
15_Quies_E026_15_coreMarks_mnemonics.bed
15_Quies_E027_15_coreMarks_mnemonics.bed
15_Quies_E028_15_coreMarks_mnemonics.bed
15_Quies_E029_15_coreMarks_mnemonics.bed
15_Quies_E030_15_coreMarks_mnemonics.bed
15_Quies_E031_15_coreMarks_mnemonics.bed
15_Quies_E032_15_coreMarks_mnemonics.bed
15_Quies_E033_15_coreMarks_mnemonics.bed
15_Quies_E034_15_coreMarks_mnemonics.bed
15_Quies_E035_15_coreMarks_mnemonics.bed
15_Quies_E036_15_coreMarks_mnemonics.bed
15_Quies_E037_15_coreMarks_mnemonics.bed
15_Quies_E038_15_coreMarks_mnemonics.bed
15_Quies_E039_15_coreMarks_mnemonics.bed
15_Quies_E040_15_coreMarks_mnemonics.bed
15_Quies_E041_15_coreMarks_mnemonics.bed
15_Quies_E042_15_coreMarks_mnemonics.bed
15_Quies_E043_15_coreMarks_mnemonics.bed
15_Quies_E044_15_coreMarks_mnemonics.bed
15_Quies_E045_15_coreMarks_mnemonics.bed
15_Quies_E046_15_coreMarks_mnemonics.bed
15_Quies_E047_15_coreMarks_mnemonics.bed
15_Quies_E048_15_coreMarks_mnemonics.bed
15_Quies_E049_15_coreMarks_mnemonics.bed
15_Quies_E050_15_coreMarks_mnemonics.bed
15_Quies_E051_15_coreMarks_mnemonics.bed
15_Quies_E052_15_coreMarks_mnemonics.bed
15_Quies_E053_15_coreMarks_mnemonics.bed
15_Quies_E054_15_coreMarks_mnemonics.bed
15_Quies_E055_15_coreMarks_mnemonics.bed
15_Quies_E056_15_coreMarks_mnemonics.bed
15_Quies_E057_15_coreMarks_mnemonics.bed
15_Quies_E058_15_coreMarks_mnemonics.bed
15_Quies_E059_15_coreMarks_mnemonics.bed
15_Quies_E061_15_coreMarks_mnemonics.bed
15_Quies_E062_15_coreMarks_mnemonics.bed
15_Quies_E063_15_coreMarks_mnemonics.bed
15_Quies_E065_15_coreMarks_mnemonics.bed
15_Quies_E066_15_coreMarks_mnemonics.bed
15_Quies_E067_15_coreMarks_mnemonics.bed
15_Quies_E068_15_coreMarks_mnemonics.bed
15_Quies_E069_15_coreMarks_mnemonics.bed
15_Quies_E070_15_coreMarks_mnemonics.bed
15_Quies_E071_15_coreMarks_mnemonics.bed
15_Quies_E072_15_coreMarks_mnemonics.bed
15_Quies_E073_15_coreMarks_mnemonics.bed
15_Quies_E074_15_coreMarks_mnemonics.bed
15_Quies_E075_15_coreMarks_mnemonics.bed
15_Quies_E076_15_coreMarks_mnemonics.bed
15_Quies_E077_15_coreMarks_mnemonics.bed
15_Quies_E078_15_coreMarks_mnemonics.bed
15_Quies_E079_15_coreMarks_mnemonics.bed
15_Quies_E080_15_coreMarks_mnemonics.bed
15_Quies_E081_15_coreMarks_mnemonics.bed
15_Quies_E082_15_coreMarks_mnemonics.bed
15_Quies_E083_15_coreMarks_mnemonics.bed
15_Quies_E084_15_coreMarks_mnemonics.bed
15_Quies_E085_15_coreMarks_mnemonics.bed
15_Quies_E086_15_coreMarks_mnemonics.bed
15_Quies_E087_15_coreMarks_mnemonics.bed
15_Quies_E088_15_coreMarks_mnemonics.bed
15_Quies_E089_15_coreMarks_mnemonics.bed
[truncated: 3,215 more rows]

## Sheet: Roadmap Epigenomics Peaks
BI.Adipose_Derived_Mesenchymal_Stem_Cell_Cultured_Cells.H3K27me3.1.narrowPeak
BI.Adipose_Derived_Mesenchymal_Stem_Cell_Cultured_Cells.H3K27me3.92.narrowPeak
BI.Adipose_Derived_Mesenchymal_Stem_Cell_Cultured_Cells.H3K36me3.1.narrowPeak
BI.Adipose_Derived_Mesenchymal_Stem_Cell_Cultured_Cells.H3K36me3.92.narrowPeak
BI.Adipose_Derived_Mesenchymal_Stem_Cell_Cultured_Cells.H3K36me3.93.narrowPeak
BI.Adipose_Derived_Mesenchymal_Stem_Cell_Cultured_Cells.H3K4me1.1.narrowPeak
BI.Adipose_Derived_Mesenchymal_Stem_Cell_Cultured_Cells.H3K4me1.92.narrowPeak
BI.Adipose_Derived_Mesenchymal_Stem_Cell_Cultured_Cells.H3K4me1.93.narrowPeak
BI.Adipose_Derived_Mesenchymal_Stem_Cell_Cultured_Cells.H3K4me3.1.narrowPeak
BI.Adipose_Derived_Mesenchymal_Stem_Cell_Cultured_Cells.H3K4me3.92.narrowPeak
BI.Adipose_Derived_Mesenchymal_Stem_Cell_Cultured_Cells.H3K4me3.93.narrowPeak
BI.Adipose_Derived_Mesenchymal_Stem_Cell_Cultured_Cells.H3K9ac.1.2.narrowPeak
BI.Adipose_Derived_Mesenchymal_Stem_Cell_Cultured_Cells.H3K9ac.1.3.narrowPeak
BI.Adipose_Derived_Mesenchymal_Stem_Cell_Cultured_Cells.H3K9ac.92.narrowPeak
BI.Adipose_Derived_Mesenchymal_Stem_Cell_Cultured_Cells.H3K9ac.93.narrowPeak
BI.Adipose_Derived_Mesenchymal_Stem_Cell_Cultured_Cells.H3K9me3.1.narrowPeak
BI.Adipose_Derived_Mesenchymal_Stem_Cell_Cultured_Cells.H3K9me3.92.narrowPeak
BI.Adipose_Derived_Mesenchymal_Stem_Cell_Cultured_Cells.H3K9me3.93.narrowPeak
BI.Adipose_Nuclei.H3K27ac.7.narrowPeak
BI.Adipose_Nuclei.H3K27me3.7.narrowPeak
BI.Adipose_Nuclei.H3K27me3.92.narrowPeak
BI.Adipose_Nuclei.H3K27me3.93.narrowPeak
BI.Adipose_Nuclei.H3K27me3.94.narrowPeak
BI.Adipose_Nuclei.H3K27me3.95.narrowPeak
BI.Adipose_Nuclei.H3K36me3.7.narrowPeak
BI.Adipose_Nuclei.H3K36me3.92.narrowPeak
BI.Adipose_Nuclei.H3K36me3.93.narrowPeak
BI.Adipose_Nuclei.H3K36me3.94.narrowPeak
BI.Adipose_Nuclei.H3K36me3.95.narrowPeak
BI.Adipose_Nuclei.H3K4me1.7.narrowPeak
BI.Adipose_Nuclei.H3K4me1.92.narrowPeak
BI.Adipose_Nuclei.H3K4me1.93.narrowPeak
BI.Adipose_Nuclei.H3K4me1.94.narrowPeak
BI.Adipose_Nuclei.H3K4me1.95.narrowPeak
BI.Adipose_Nuclei.H3K4me3.7.narrowPeak
BI.Adipose_Nuclei.H3K4me3.92.narrowPeak
BI.Adipose_Nuclei.H3K4me3.93.narrowPeak
BI.Adipose_Nuclei.H3K4me3.94.narrowPeak
BI.Adipose_Nuclei.H3K4me3.95.narrowPeak
BI.Adipose_Nuclei.H3K9ac.7.narrowPeak
BI.Adipose_Nuclei.H3K9ac.92.narrowPeak
BI.Adipose_Nuclei.H3K9ac.93.narrowPeak
BI.Adipose_Nuclei.H3K9ac.94.narrowPeak
BI.Adipose_Nuclei.H3K9ac.95.narrowPeak
BI.Adipose_Nuclei.H3K9me3.7.narrowPeak
BI.Adipose_Nuclei.H3K9me3.92.narrowPeak
BI.Adipose_Nuclei.H3K9me3.93.narrowPeak
BI.Adipose_Nuclei.H3K9me3.94.narrowPeak
BI.Adipose_Nuclei.H3K9me3.95.narrowPeak
BI.Adult_Kidney.H3K27ac.153.narrowPeak
BI.Adult_Kidney.H3K27ac.27.narrowPeak
BI.Adult_Kidney.H3K36me3.153.narrowPeak
BI.Adult_Kidney.H3K36me3.27.narrowPeak
BI.Adult_Kidney.H3K4me1.153.narrowPeak
BI.Adult_Kidney.H3K4me1.27.narrowPeak
BI.Adult_Kidney.H3K4me3.153.narrowPeak
BI.Adult_Kidney.H3K4me3.27.narrowPeak
BI.Adult_Kidney.H3K9ac.153.narrowPeak
BI.Adult_Kidney.H3K9ac.27.narrowPeak
BI.Adult_Kidney.H3K9me3.153.narrowPeak
BI.Adult_Kidney.H3K9me3.27.narrowPeak
BI.Adult_Liver.H3K27ac.3.narrowPeak
BI.Adult_Liver.H3K27ac.4.narrowPeak
BI.Adult_Liver.H3K27me3.3.narrowPeak
BI.Adult_Liver.H3K27me3.4.narrowPeak
BI.Adult_Liver.H3K27me3.5.narrowPeak
BI.Adult_Liver.H3K36me3.3.narrowPeak
BI.Adult_Liver.H3K36me3.4.narrowPeak
BI.Adult_Liver.H3K36me3.5.narrowPeak
BI.Adult_Liver.H3K4me1.3.narrowPeak
BI.Adult_Liver.H3K4me1.4.narrowPeak
BI.Adult_Liver.H3K4me1.5.narrowPeak
BI.Adult_Liver.H3K4me3.3.narrowPeak
BI.Adult_Liver.H3K4me3.4.narrowPeak
BI.Adult_Liver.H3K4me3.5.narrowPeak
BI.Adult_Liver.H3K9ac.3.narrowPeak
BI.Adult_Liver.H3K9ac.4.narrowPeak
BI.Adult_Liver.H3K9me3.3.narrowPeak
BI.Adult_Liver.H3K9me3.4.narrowPeak
BI.Adult_Liver.H3K9me3.5.narrowPeak
BI.Bone_Marrow_Derived_Mesenchymal_Stem_Cell_Cultured_Cells.H3K27ac.57.narrowPeak
BI.Bone_Marrow_Derived_Mesenchymal_Stem_Cell_Cultured_Cells.H3K27ac.58.narrowPeak
BI.Bone_Marrow_Derived_Mesenchymal_Stem_Cell_Cultured_Cells.H3K27ac.59.narrowPeak
BI.Bone_Marrow_Derived_Mesenchymal_Stem_Cell_Cultured_Cells.H3K27ac.60.narrowPeak
BI.Bone_Marrow_Derived_Mesenchymal_Stem_Cell_Cultured_Cells.H3K27me3.57.narrowPeak
BI.Bone_Marrow_Derived_Mesenchymal_Stem_Cell_Cultured_Cells.H3K27me3.58.narrowPeak
BI.Bone_Marrow_Derived_Mesenchymal_Stem_Cell_Cultured_Cells.H3K27me3.59.narrowPeak
BI.Bone_Marrow_Derived_Mesenchymal_Stem_Cell_Cultured_Cells.H3K27me3.60.narrowPeak
BI.Bone_Marrow_Derived_Mesenchymal_Stem_Cell_Cultured_Cells.H3K36me3.57.narrowPeak
BI.Bone_Marrow_Derived_Mesenchymal_Stem_Cell_Cultured_Cells.H3K36me3.58.narrowPeak
BI.Bone_Marrow_Derived_Mesenchymal_Stem_Cell_Cultured_Cells.H3K36me3.59.narrowPeak
BI.Bone_Marrow_Derived_Mesenchymal_Stem_Cell_Cultured_Cells.H3K36me3.60.narrowPeak
BI.Bone_Marrow_Derived_Mesenchymal_Stem_Cell_Cultured_Cells.H3K4me1.57.narrowPeak
BI.Bone_Marrow_Derived_Mesenchymal_Stem_Cell_Cultured_Cells.H3K4me1.58.narrowPeak
BI.Bone_Marrow_Derived_Mesenchymal_Stem_Cell_Cultured_Cells.H3K4me1.59.narrowPeak
BI.Bone_Marrow_Derived_Mesenchymal_Stem_Cell_Cultured_Cells.H3K4me1.60.narrowPeak
BI.Bone_Marrow_Derived_Mesenchymal_Stem_Cell_Cultured_Cells.H3K4me3.57.narrowPeak
BI.Bone_Marrow_Derived_Mesenchymal_Stem_Cell_Cultured_Cells.H3K4me3.58.narrowPeak
BI.Bone_Marrow_Derived_Mesenchymal_Stem_Cell_Cultured_Cells.H3K4me3.59.narrowPeak
BI.Bone_Marrow_Derived_Mesenchymal_Stem_Cell_Cultured_Cells.H3K4me3.60.narrowPeak
BI.Bone_Marrow_Derived_Mesenchymal_Stem_Cell_Cultured_Cells.H3K9ac.57.narrowPeak
BI.Bone_Marrow_Derived_Mesenchymal_Stem_Cell_Cultured_Cells.H3K9ac.58.narrowPeak
BI.Bone_Marrow_Derived_Mesenchymal_Stem_Cell_Cultured_Cells.H3K9ac.59.narrowPeak
BI.Bone_Marrow_Derived_Mesenchymal_Stem_Cell_Cultured_Cells.H3K9ac.60.narrowPeak
BI.Bone_Marrow_Derived_Mesenchymal_Stem_Cell_Cultured_Cells.H3K9me3.57.narrowPeak
BI.Bone_Marrow_Derived_Mesenchymal_Stem_Cell_Cultured_Cells.H3K9me3.58.narrowPeak
BI.Bone_Marrow_Derived_Mesenchymal_Stem_Cell_Cultured_Cells.H3K9me3.59.narrowPeak
BI.Bone_Marrow_Derived_Mesenchymal_Stem_Cell_Cultured_Cells.H3K9me3.60.narrowPeak
BI.Brain_Angular_Gyrus.H3K27ac.112.narrowPeak
BI.Brain_Angular_Gyrus.H3K27ac.149.narrowPeak
BI.Brain_Angular_Gyrus.H3K27me3.149.narrowPeak
BI.Brain_Angular_Gyrus.H3K36me3.112.narrowPeak
BI.Brain_Angular_Gyrus.H3K36me3.149.narrowPeak
BI.Brain_Angular_Gyrus.H3K4me1.112.narrowPeak
BI.Brain_Angular_Gyrus.H3K4me1.149.narrowPeak
BI.Brain_Angular_Gyrus.H3K4me3.112.narrowPeak
BI.Brain_Angular_Gyrus.H3K4me3.149.narrowPeak
BI.Brain_Angular_Gyrus.H3K9ac.112.narrowPeak
BI.Brain_Angular_Gyrus.H3K9me3.112.narrowPeak
BI.Brain_Angular_Gyrus.H3K9me3.149.narrowPeak
BI.Brain_Anterior_Caudate.H3K27ac.112.narrowPeak
BI.Brain_Anterior_Caudate.H3K27ac.149.narrowPeak
BI.Brain_Anterior_Caudate.H3K27me3.112.narrowPeak
BI.Brain_Anterior_Caudate.H3K27me3.149.narrowPeak
BI.Brain_Anterior_Caudate.H3K36me3.112.narrowPeak
BI.Brain_Anterior_Caudate.H3K36me3.149.narrowPeak
BI.Brain_Anterior_Caudate.H3K4me1.112.narrowPeak
BI.Brain_Anterior_Caudate.H3K4me1.149.narrowPeak
BI.Brain_Anterior_Caudate.H3K4me3.112.narrowPeak
BI.Brain_Anterior_Caudate.H3K4me3.149.narrowPeak
BI.Brain_Anterior_Caudate.H3K9ac.112.narrowPeak
BI.Brain_Anterior_Caudate.H3K9me3.112.narrowPeak
BI.Brain_Anterior_Caudate.H3K9me3.149.narrowPeak
BI.Brain_Cingulate_Gyrus.H3K27ac.112.narrowPeak
BI.Brain_Cingulate_Gyrus.H3K27ac.149.narrowPeak
BI.Brain_Cingulate_Gyrus.H3K27me3.149.narrowPeak
BI.Brain_Cingulate_Gyrus.H3K36me3.112.narrowPeak
BI.Brain_Cingulate_Gyrus.H3K36me3.149.narrowPeak
BI.Brain_Cingulate_Gyrus.H3K4me1.112.narrowPeak
BI.Brain_Cingulate_Gyrus.H3K4me1.149.narrowPeak
BI.Brain_Cingulate_Gyrus.H3K4me3.112.narrowPeak
BI.Brain_Cingulate_Gyrus.H3K4me3.149.narrowPeak
BI.Brain_Cingulate_Gyrus.H3K9ac.112.narrowPeak
BI.Brain_Cingulate_Gyrus.H3K9me3.112.narrowPeak
BI.Brain_Cingulate_Gyrus.H3K9me3.149.narrowPeak
BI.Brain_Hippocampus_Middle.H3K27ac.112.narrowPeak
BI.Brain_Hippocampus_Middle.H3K27ac.149.narrowPeak
BI.Brain_Hippocampus_Middle.H3K27ac.150.narrowPeak
BI.Brain_Hippocampus_Middle.H3K27me3.112.narrowPeak
BI.Brain_Hippocampus_Middle.H3K27me3.149.narrowPeak
BI.Brain_Hippocampus_Middle.H3K27me3.150.narrowPeak
BI.Brain_Hippocampus_Middle.H3K36me3.112.narrowPeak
BI.Brain_Hippocampus_Middle.H3K36me3.149.narrowPeak
BI.Brain_Hippocampus_Middle.H3K36me3.150.narrowPeak
BI.Brain_Hippocampus_Middle.H3K4me1.112.narrowPeak
BI.Brain_Hippocampus_Middle.H3K4me1.149.narrowPeak
BI.Brain_Hippocampus_Middle.H3K4me1.150.narrowPeak
BI.Brain_Hippocampus_Middle.H3K4me3.112.narrowPeak
BI.Brain_Hippocampus_Middle.H3K4me3.149.narrowPeak
BI.Brain_Hippocampus_Middle.H3K4me3.150.narrowPeak
BI.Brain_Hippocampus_Middle.H3K9ac.112.narrowPeak
BI.Brain_Hippocampus_Middle.H3K9me3.112.narrowPeak
BI.Brain_Hippocampus_Middle.H3K9me3.149.narrowPeak
BI.Brain_Hippocampus_Middle.H3K9me3.150.narrowPeak
BI.Brain_Inferior_Temporal_Lobe.H3K27ac.112.narrowPeak
BI.Brain_Inferior_Temporal_Lobe.H3K27ac.149.narrowPeak
BI.Brain_Inferior_Temporal_Lobe.H3K27me3.112.narrowPeak
BI.Brain_Inferior_Temporal_Lobe.H3K27me3.149.narrowPeak
BI.Brain_Inferior_Temporal_Lobe.H3K36me3.112.narrowPeak
BI.Brain_Inferior_Temporal_Lobe.H3K36me3.149.narrowPeak
BI.Brain_Inferior_Temporal_Lobe.H3K4me1.112.narrowPeak
BI.Brain_Inferior_Temporal_Lobe.H3K4me1.149.narrowPeak
BI.Brain_Inferior_Temporal_Lobe.H3K4me3.112.narrowPeak
BI.Brain_Inferior_Temporal_Lobe.H3K4me3.149.narrowPeak
BI.Brain_Inferior_Temporal_Lobe.H3K9ac.112.narrowPeak
BI.Brain_Inferior_Temporal_Lobe.H3K9me3.112.narrowPeak
BI.Brain_Inferior_Temporal_Lobe.H3K9me3.149.narrowPeak
BI.Brain_Mid_Frontal_Lobe.H3K27ac.112.narrowPeak
BI.Brain_Mid_Frontal_Lobe.H3K27ac.149.narrowPeak
BI.Brain_Mid_Frontal_Lobe.H3K27me3.149.narrowPeak
BI.Brain_Mid_Frontal_Lobe.H3K36me3.112.narrowPeak
BI.Brain_Mid_Frontal_Lobe.H3K36me3.149.narrowPeak
BI.Brain_Mid_Frontal_Lobe.H3K4me1.112.narrowPeak
BI.Brain_Mid_Frontal_Lobe.H3K4me1.149.narrowPeak
BI.Brain_Mid_Frontal_Lobe.H3K4me3.112.narrowPeak
BI.Brain_Mid_Frontal_Lobe.H3K4me3.149.narrowPeak
BI.Brain_Mid_Frontal_Lobe.H3K9ac.112.narrowPeak
BI.Brain_Mid_Frontal_Lobe.H3K9me3.112.narrowPeak
BI.Brain_Mid_Frontal_Lobe.H3K9me3.149.narrowPeak
BI.Brain_Substantia_Nigra.H3K27ac.149.DNA_Lib_1847.narrowPeak
BI.Brain_Substantia_Nigra.H3K27ac.149.narrowPeak
BI.Brain_Substantia_Nigra.H3K27me3.112.narrowPeak
BI.Brain_Substantia_Nigra.H3K27me3.149.narrowPeak
BI.Brain_Substantia_Nigra.H3K36me3.112.narrowPeak
BI.Brain_Substantia_Nigra.H3K36me3.149.narrowPeak
BI.Brain_Substantia_Nigra.H3K4me1.112.narrowPeak
BI.Brain_Substantia_Nigra.H3K4me1.149.narrowPeak
BI.Brain_Substantia_Nigra.H3K4me3.112.narrowPeak
BI.Brain_Substantia_Nigra.H3K4me3.149.narrowPeak
BI.Brain_Substantia_Nigra.H3K9ac.112.narrowPeak
BI.Brain_Substantia_Nigra.H3K9me3.112.narrowPeak
BI.Brain_Substantia_Nigra.H3K9me3.149.narrowPeak
BI.CD15_Primary_Cells.H3K27me3.23.narrowPeak
BI.CD15_Primary_Cells.H3K36me3.23.narrowPeak
BI.CD15_Primary_Cells.H3K4me1.23.narrowPeak
BI.CD15_Primary_Cells.H3K4me3.23.narrowPeak
BI.CD15_Primary_Cells.H3K9me3.23.narrowPeak
BI.CD19_Primary_Cells.H3K27me3.CD19_12_22_08.narrowPeak
BI.CD19_Primary_Cells.H3K27me3.CD19_6_26_08.narrowPeak
BI.CD19_Primary_Cells.H3K36me3.CD19_12_29_08.narrowPeak
BI.CD19_Primary_Cells.H3K36me3.CD19_8_1_08.narrowPeak
BI.CD19_Primary_Cells.H3K4me3.CD19_12_22_08.narrowPeak
BI.CD19_Primary_Cells.H3K4me3.CD19_8_1_08.narrowPeak
BI.CD19_Primary_Cells.H3K9me3.CD19_12_29_08.narrowPeak
BI.CD19_Primary_Cells.H3K9me3.CD19_2_20_09.narrowPeak
BI.CD3_Primary_Cells.H3K27me3.CD3_39661.narrowPeak
BI.CD3_Primary_Cells.H3K27me3.CD3_39804.narrowPeak
BI.CD3_Primary_Cells.H3K36me3.CD3_39661.narrowPeak
BI.CD3_Primary_Cells.H3K36me3.CD3_39804.narrowPeak
BI.CD3_Primary_Cells.H3K4me1.CD3_39811.narrowPeak
BI.CD3_Primary_Cells.H3K4me1.CD3_39840.narrowPeak
BI.CD3_Primary_Cells.H3K4me3.CD3_39661.narrowPeak
BI.CD3_Primary_Cells.H3K4me3.CD3_39804.narrowPeak
BI.CD3_Primary_Cells.H3K9me3.CD3_39811.narrowPeak
BI.CD3_Primary_Cells.H3K9me3.CD3_39840.narrowPeak
BI.CD34_Cultured_Cells.H3K27me3.cultured_CD34_2_20_09.narrowPeak
BI.CD34_Cultured_Cells.H3K36me3.123.narrowPeak
BI.CD34_Cultured_Cells.H3K36me3.cultured_CD34_2_20_09.narrowPeak
BI.CD34_Cultured_Cells.H3K4me1.123.narrowPeak
BI.CD34_Cultured_Cells.H3K4me1.cultured_CD34_2_20_09.narrowPeak
BI.CD34_Cultured_Cells.H3K4me3.123.narrowPeak
BI.CD34_Cultured_Cells.H3K4me3.cultured_CD34_2_20_09.narrowPeak
BI.CD34_Cultured_Cells.H3K9me3.123.narrowPeak
BI.CD34_Cultured_Cells.H3K9me3.cultured_CD34_2_20_09.narrowPeak
BI.CD34_Primary_Cells.H3K27me3.CD34_39661.narrowPeak
BI.CD34_Primary_Cells.H3K27me3.CD34_39804.narrowPeak
BI.CD34_Primary_Cells.H3K36me3.CD34_39661.narrowPeak
BI.CD34_Primary_Cells.H3K36me3.CD34_39811.narrowPeak
BI.CD34_Primary_Cells.H3K4me1.CD34_39811.narrowPeak
BI.CD34_Primary_Cells.H3K4me1.CD34_39889.narrowPeak
BI.CD34_Primary_Cells.H3K4me3.CD34_39629.narrowPeak
BI.CD34_Primary_Cells.H3K4me3.CD34_39804.narrowPeak
BI.CD34_Primary_Cells.H3K9me3.CD34_39811.narrowPeak
BI.CD34_Primary_Cells.H3K9me3.CD34_39889.narrowPeak
BI.CD4_Memory_Primary_Cells.H3K27ac.Donor_100_7_pooled_leukopaks_Jan_7_2011.narrowPeak
BI.CD4_Memory_Primary_Cells.H3K27ac.Donor_101_8_pooled_leukopaks_Jan_20_2011.narrowPeak
BI.CD4_Memory_Primary_Cells.H3K27me3.Donor_100_7_pooled_leukopaks_Jan_7_2011.narrowPeak
BI.CD4_Memory_Primary_Cells.H3K27me3.Donor_101_8_pooled_leukopaks_Jan_20_2011.narrowPeak
BI.CD4_Memory_Primary_Cells.H3K36me3.Donor_100_7_pooled_leukopaks_Jan_7_2011.narrowPeak
BI.CD4_Memory_Primary_Cells.H3K36me3.Donor_101_8_pooled_leukopaks_Jan_20_2011.narrowPeak
BI.CD4_Memory_Primary_Cells.H3K4me1.Donor_100_7_pooled_leukopaks_Jan_7_2011.narrowPeak
BI.CD4_Memory_Primary_Cells.H3K4me1.Donor_101_8_pooled_leukopaks_Jan_20_2011.narrowPeak
BI.CD4_Memory_Primary_Cells.H3K4me3.20.narrowPeak
BI.CD4_Memory_Primary_Cells.H3K4me3.Donor_100_7_pooled_leukopaks_Jan_7_2011.narrowPeak
BI.CD4_Memory_Primary_Cells.H3K4me3.Donor_101_8_pooled_leukopaks_Jan_20_2011.narrowPeak
BI.CD4_Memory_Primary_Cells.H3K9me3.Donor_100_7_pooled_leukopaks_Jan_7_2011.narrowPeak
BI.CD4_Memory_Primary_Cells.H3K9me3.Donor_101_8_pooled_leukopaks_Jan_20_2011.narrowPeak
BI.CD4_Naive_Primary_Cells.H3K27ac.Donor_100_7_pooled_leukopaks_Jan_7_2011.narrowPeak
BI.CD4_Naive_Primary_Cells.H3K27ac.Donor_101_8_pooled_leukopaks_Jan_20_2011.narrowPeak
BI.CD4_Naive_Primary_Cells.H3K27me3.Donor_100_7_pooled_leukopaks_Jan_7_2011.narrowPeak
BI.CD4_Naive_Primary_Cells.H3K27me3.Donor_101_8_pooled_leukopaks_Jan_20_2011.narrowPeak
BI.CD4_Naive_Primary_Cells.H3K36me3.Donor_100_7_pooled_leukopaks_Jan_7_2011.narrowPeak
BI.CD4_Naive_Primary_Cells.H3K36me3.Donor_101_8_pooled_leukopaks_Jan_20_2011.narrowPeak
BI.CD4_Naive_Primary_Cells.H3K4me1.Donor_100_7_pooled_leukopaks_Jan_7_2011.narrowPeak
BI.CD4_Naive_Primary_Cells.H3K4me1.Donor_101_8_pooled_leukopaks_Jan_20_2011.narrowPeak
BI.CD4_Naive_Primary_Cells.H3K4me3.Donor_100_7_pooled_leukopaks_Jan_7_2011.narrowPeak
BI.CD4_Naive_Primary_Cells.H3K4me3.Donor_101_8_pooled_leukopaks_Jan_20_2011.narrowPeak
BI.CD4_Naive_Primary_Cells.H3K9me3.Donor_100_7_pooled_leukopaks_Jan_7_2011.narrowPeak
BI.CD4_Naive_Primary_Cells.H3K9me3.Donor_101_8_pooled_leukopaks_Jan_20_2011.narrowPeak
BI.CD4+_CD25-_CD45RA+_Naive_Primary_Cells.H3K27ac.Donor_62.narrowPeak
BI.CD4+_CD25-_CD45RA+_Naive_Primary_Cells.H3K27me3.Donor_332.narrowPeak
BI.CD4+_CD25-_CD45RA+_Naive_Primary_Cells.H3K27me3.Donor_62.narrowPeak
BI.CD4+_CD25-_CD45RA+_Naive_Primary_Cells.H3K36me3.Donor_332.narrowPeak
BI.CD4+_CD25-_CD45RA+_Naive_Primary_Cells.H3K36me3.Donor_62.narrowPeak
BI.CD4+_CD25-_CD45RA+_Naive_Primary_Cells.H3K4me1.Donor_332.narrowPeak
BI.CD4+_CD25-_CD45RA+_Naive_Primary_Cells.H3K4me1.Donor_62.narrowPeak
BI.CD4+_CD25-_CD45RA+_Naive_Primary_Cells.H3K4me3.Donor_332.narrowPeak
BI.CD4+_CD25-_CD45RA+_Naive_Primary_Cells.H3K4me3.Donor_62.narrowPeak
BI.CD4+_CD25-_CD45RA+_Naive_Primary_Cells.H3K9me3.Donor_332.narrowPeak
BI.CD4+_CD25-_CD45RA+_Naive_Primary_Cells.H3K9me3.Donor_62.narrowPeak
BI.CD4+_CD25-_CD45RO+_Memory_Primary_Cells.H3K27ac.Donor_62.narrowPeak
BI.CD4+_CD25-_CD45RO+_Memory_Primary_Cells.H3K27me3.Donor_332.narrowPeak
BI.CD4+_CD25-_CD45RO+_Memory_Primary_Cells.H3K27me3.Donor_62.narrowPeak
BI.CD4+_CD25-_CD45RO+_Memory_Primary_Cells.H3K36me3.Donor_332.narrowPeak
BI.CD4+_CD25-_CD45RO+_Memory_Primary_Cells.H3K36me3.Donor_62.narrowPeak
BI.CD4+_CD25-_CD45RO+_Memory_Primary_Cells.H3K4me1.Donor_332.narrowPeak
BI.CD4+_CD25-_CD45RO+_Memory_Primary_Cells.H3K4me1.Donor_62.narrowPeak
BI.CD4+_CD25-_CD45RO+_Memory_Primary_Cells.H3K4me3.Donor_332.narrowPeak
BI.CD4+_CD25-_CD45RO+_Memory_Primary_Cells.H3K4me3.Donor_62.narrowPeak
BI.CD4+_CD25-_CD45RO+_Memory_Primary_Cells.H3K9me3.Donor_332.narrowPeak
BI.CD4+_CD25-_CD45RO+_Memory_Primary_Cells.H3K9me3.Donor_62.narrowPeak
BI.CD4+_CD25-_IL17-_PMA-Ionomycin_stimulated_MACS_purified_Th_Primary_Cells.H3K27ac.Donor_332.narrowPeak
BI.CD4+_CD25-_IL17-_PMA-Ionomycin_stimulated_MACS_purified_Th_Primary_Cells.H3K27ac.Donor_62.narrowPeak
BI.CD4+_CD25-_IL17-_PMA-Ionomycin_stimulated_MACS_purified_Th_Primary_Cells.H3K27me3.Donor_332.narrowPeak
BI.CD4+_CD25-_IL17-_PMA-Ionomycin_stimulated_MACS_purified_Th_Primary_Cells.H3K27me3.Donor_62.narrowPeak
BI.CD4+_CD25-_IL17-_PMA-Ionomycin_stimulated_MACS_purified_Th_Primary_Cells.H3K36me3.Donor_332.narrowPeak
BI.CD4+_CD25-_IL17-_PMA-Ionomycin_stimulated_MACS_purified_Th_Primary_Cells.H3K36me3.Donor_62.narrowPeak
BI.CD4+_CD25-_IL17-_PMA-Ionomycin_stimulated_MACS_purified_Th_Primary_Cells.H3K4me1.Donor_332.narrowPeak
BI.CD4+_CD25-_IL17-_PMA-Ionomycin_stimulated_MACS_purified_Th_Primary_Cells.H3K4me1.Donor_62.narrowPeak
BI.CD4+_CD25-_IL17-_PMA-Ionomycin_stimulated_MACS_purified_Th_Primary_Cells.H3K4me3.Donor_332.narrowPeak
BI.CD4+_CD25-_IL17-_PMA-Ionomycin_stimulated_MACS_purified_Th_Primary_Cells.H3K4me3.Donor_62.narrowPeak
BI.CD4+_CD25-_IL17-_PMA-Ionomycin_stimulated_MACS_purified_Th_Primary_Cells.H3K9me3.Donor_332.narrowPeak
BI.CD4+_CD25-_IL17-_PMA-Ionomycin_stimulated_MACS_purified_Th_Primary_Cells.H3K9me3.Donor_62.narrowPeak
BI.CD4+_CD25-_IL17+_PMA-Ionomcyin_stimulated_Th17_Primary_Cells.H3K27ac.Donor_62.narrowPeak
BI.CD4+_CD25-_IL17+_PMA-Ionomcyin_stimulated_Th17_Primary_Cells.H3K27me3.Donor_332.narrowPeak
BI.CD4+_CD25-_IL17+_PMA-Ionomcyin_stimulated_Th17_Primary_Cells.H3K27me3.Donor_62.narrowPeak
BI.CD4+_CD25-_IL17+_PMA-Ionomcyin_stimulated_Th17_Primary_Cells.H3K36me3.Donor_332.narrowPeak
BI.CD4+_CD25-_IL17+_PMA-Ionomcyin_stimulated_Th17_Primary_Cells.H3K36me3.Donor_62.narrowPeak
BI.CD4+_CD25-_IL17+_PMA-Ionomcyin_stimulated_Th17_Primary_Cells.H3K4me1.Donor_332.narrowPeak
BI.CD4+_CD25-_IL17+_PMA-Ionomcyin_stimulated_Th17_Primary_Cells.H3K4me1.Donor_62.narrowPeak
BI.CD4+_CD25-_IL17+_PMA-Ionomcyin_stimulated_Th17_Primary_Cells.H3K4me3.Donor_332.narrowPeak
BI.CD4+_CD25-_IL17+_PMA-Ionomcyin_stimulated_Th17_Primary_Cells.H3K4me3.Donor_62.narrowPeak
BI.CD4+_CD25-_IL17+_PMA-Ionomcyin_stimulated_Th17_Primary_Cells.H3K9me3.Donor_332.narrowPeak
BI.CD4+_CD25-_IL17+_PMA-Ionomcyin_stimulated_Th17_Primary_Cells.H3K9me3.Donor_62.narrowPeak
BI.CD4+_CD25-_Th_Primary_Cells.H3K27ac.Donor_332.narrowPeak
BI.CD4+_CD25-_Th_Primary_Cells.H3K27me3.Donor_332.narrowPeak
BI.CD4+_CD25-_Th_Primary_Cells.H3K27me3.Donor_62.narrowPeak
BI.CD4+_CD25-_Th_Primary_Cells.H3K36me3.Donor_332.narrowPeak
BI.CD4+_CD25-_Th_Primary_Cells.H3K36me3.Donor_62.narrowPeak
BI.CD4+_CD25-_Th_Primary_Cells.H3K4me1.Donor_332.narrowPeak
BI.CD4+_CD25-_Th_Primary_Cells.H3K4me1.Donor_62.narrowPeak
BI.CD4+_CD25-_Th_Primary_Cells.H3K4me3.Donor_332.narrowPeak
BI.CD4+_CD25-_Th_Primary_Cells.H3K4me3.Donor_62.narrowPeak
BI.CD4+_CD25-_Th_Primary_Cells.H3K9me3.Donor_332.narrowPeak
BI.CD4+_CD25-_Th_Primary_Cells.H3K9me3.Donor_62.narrowPeak
BI.CD4+_CD25+_CD127-_Treg_Primary_Cells.H3K27ac.Donor_62.narrowPeak
BI.CD4+_CD25+_CD127-_Treg_Primary_Cells.H3K27me3.Donor_332.narrowPeak
BI.CD4+_CD25+_CD127-_Treg_Primary_Cells.H3K27me3.Donor_62.narrowPeak
BI.CD4+_CD25+_CD127-_Treg_Primary_Cells.H3K36me3.Donor_332.narrowPeak
BI.CD4+_CD25+_CD127-_Treg_Primary_Cells.H3K36me3.Donor_62.narrowPeak
BI.CD4+_CD25+_CD127-_Treg_Primary_Cells.H3K4me1.Donor_332.narrowPeak
BI.CD4+_CD25+_CD127-_Treg_Primary_Cells.H3K4me1.Donor_62.narrowPeak
BI.CD4+_CD25+_CD127-_Treg_Primary_Cells.H3K4me3.Donor_332.narrowPeak
BI.CD4+_CD25+_CD127-_Treg_Primary_Cells.H3K4me3.Donor_62.narrowPeak
BI.CD4+_CD25+_CD127-_Treg_Primary_Cells.H3K9me3.Donor_332.narrowPeak
BI.CD4+_CD25+_CD127-_Treg_Primary_Cells.H3K9me3.Donor_62.narrowPeak
BI.CD4+_CD25int_CD127+_Tmem_Primary_Cells.H3K27ac.Donor_332.narrowPeak
BI.CD4+_CD25int_CD127+_Tmem_Primary_Cells.H3K27ac.Donor_62.narrowPeak
BI.CD4+_CD25int_CD127+_Tmem_Primary_Cells.H3K27me3.Donor_332.narrowPeak
BI.CD4+_CD25int_CD127+_Tmem_Primary_Cells.H3K27me3.Donor_62.narrowPeak
BI.CD4+_CD25int_CD127+_Tmem_Primary_Cells.H3K36me3.Donor_332.narrowPeak
BI.CD4+_CD25int_CD127+_Tmem_Primary_Cells.H3K36me3.Donor_62.narrowPeak
BI.CD4+_CD25int_CD127+_Tmem_Primary_Cells.H3K4me1.Donor_332.narrowPeak
BI.CD4+_CD25int_CD127+_Tmem_Primary_Cells.H3K4me1.Donor_62.narrowPeak
BI.CD4+_CD25int_CD127+_Tmem_Primary_Cells.H3K4me3.Donor_332.narrowPeak
BI.CD4+_CD25int_CD127+_Tmem_Primary_Cells.H3K4me3.Donor_62.narrowPeak
BI.CD4+_CD25int_CD127+_Tmem_Primary_Cells.H3K9me3.Donor_332.narrowPeak
BI.CD4+_CD25int_CD127+_Tmem_Primary_Cells.H3K9me3.Donor_62.narrowPeak
BI.CD8_Memory_Primary_Cells.H3K27ac.Donor_100_7_pooled_leukopaks_Jan_7_2011.narrowPeak
BI.CD8_Memory_Primary_Cells.H3K27me3.Donor_100_7_pooled_leukopaks_Jan_7_2011.narrowPeak
BI.CD8_Memory_Primary_Cells.H3K27me3.Donor_101_8_pooled_leukopaks_Jan_20_2011.narrowPeak
BI.CD8_Memory_Primary_Cells.H3K36me3.Donor_100_7_pooled_leukopaks_Jan_7_2011.narrowPeak
BI.CD8_Memory_Primary_Cells.H3K36me3.Donor_101_8_pooled_leukopaks_Jan_20_2011.narrowPeak
BI.CD8_Memory_Primary_Cells.H3K4me1.Donor_100_7_pooled_leukopaks_Jan_7_2011.narrowPeak
BI.CD8_Memory_Primary_Cells.H3K4me1.Donor_101_8_pooled_leukopaks_Jan_20_2011.narrowPeak
BI.CD8_Memory_Primary_Cells.H3K4me3.Donor_100_7_pooled_leukopaks_Jan_7_2011.narrowPeak
BI.CD8_Memory_Primary_Cells.H3K4me3.Donor_101_8_pooled_leukopaks_Jan_20_2011.narrowPeak
BI.CD8_Memory_Primary_Cells.H3K9me3.Donor_100_7_pooled_leukopaks_Jan_7_2011.narrowPeak
BI.CD8_Memory_Primary_Cells.H3K9me3.Donor_101_8_pooled_leukopaks_Jan_20_2011.narrowPeak
BI.CD8_Naive_Primary_Cells.H3K27ac.Donor_100_7_pooled_leukopaks_Jan_7_2011.narrowPeak
BI.CD8_Naive_Primary_Cells.H3K27ac.Donor_101_8_pooled_leukopaks_Jan_20_2011.narrowPeak
BI.CD8_Naive_Primary_Cells.H3K27me3.Donor_100_7_pooled_leukopaks_Jan_7_2011.narrowPeak
BI.CD8_Naive_Primary_Cells.H3K27me3.Donor_101_8_pooled_leukopaks_Jan_20_2011.narrowPeak
BI.CD8_Naive_Primary_Cells.H3K36me3.Donor_100_7_pooled_leukopaks_Jan_7_2011.narrowPeak
BI.CD8_Naive_Primary_Cells.H3K36me3.Donor_101_8_pooled_leukopaks_Jan_20_2011.narrowPeak
BI.CD8_Naive_Primary_Cells.H3K4me1.Donor_100_7_pooled_leukopaks_Jan_7_2011.narrowPeak
BI.CD8_Naive_Primary_Cells.H3K4me1.Donor_101_8_pooled_leukopaks_Jan_20_2011.narrowPeak
BI.CD8_Naive_Primary_Cells.H3K4me3.Donor_100_7_pooled_leukopaks_Jan_7_2011.narrowPeak
BI.CD8_Naive_Primary_Cells.H3K4me3.Donor_101_8_pooled_leukopaks_Jan_20_2011.narrowPeak
BI.CD8_Naive_Primary_Cells.H3K9me3.Donor_100_7_pooled_leukopaks_Jan_7_2011.narrowPeak
BI.CD8_Naive_Primary_Cells.H3K9me3.Donor_101_8_pooled_leukopaks_Jan_20_2011.narrowPeak
BI.Chondrocytes_from_Bone_Marrow_Derived_Mesenchymal_Stem_Cell_Cultured_Cells.H3K27ac.57.narrowPeak
BI.Chondrocytes_from_Bone_Marrow_Derived_Mesenchymal_Stem_Cell_Cultured_Cells.H3K27ac.58.narrowPeak
BI.Chondrocytes_from_Bone_Marrow_Derived_Mesenchymal_Stem_Cell_Cultured_Cells.H3K27ac.59.narrowPeak
BI.Chondrocytes_from_Bone_Marrow_Derived_Mesenchymal_Stem_Cell_Cultured_Cells.H3K27ac.60.narrowPeak
BI.Chondrocytes_from_Bone_Marrow_Derived_Mesenchymal_Stem_Cell_Cultured_Cells.H3K27me3.57.narrowPeak
BI.Chondrocytes_from_Bone_Marrow_Derived_Mesenchymal_Stem_Cell_Cultured_Cells.H3K27me3.58.narrowPeak
BI.Chondrocytes_from_Bone_Marrow_Derived_Mesenchymal_Stem_Cell_Cultured_Cells.H3K27me3.59.narrowPeak
BI.Chondrocytes_from_Bone_Marrow_Derived_Mesenchymal_Stem_Cell_Cultured_Cells.H3K27me3.60.narrowPeak
BI.Chondrocytes_from_Bone_Marrow_Derived_Mesenchymal_Stem_Cell_Cultured_Cells.H3K36me3.57.narrowPeak
BI.Chondrocytes_from_Bone_Marrow_Derived_Mesenchymal_Stem_Cell_Cultured_Cells.H3K36me3.58.narrowPeak
BI.Chondrocytes_from_Bone_Marrow_Derived_Mesenchymal_Stem_Cell_Cultured_Cells.H3K36me3.59.narrowPeak
BI.Chondrocytes_from_Bone_Marrow_Derived_Mesenchymal_Stem_Cell_Cultured_Cells.H3K36me3.60.narrowPeak
BI.Chondrocytes_from_Bone_Marrow_Derived_Mesenchymal_Stem_Cell_Cultured_Cells.H3K4me1.57.narrowPeak
BI.Chondrocytes_from_Bone_Marrow_Derived_Mesenchymal_Stem_Cell_Cultured_Cells.H3K4me1.58.narrowPeak
BI.Chondrocytes_from_Bone_Marrow_Derived_Mesenchymal_Stem_Cell_Cultured_Cells.H3K4me1.59.narrowPeak
BI.Chondrocytes_from_Bone_Marrow_Derived_Mesenchymal_Stem_Cell_Cultured_Cells.H3K4me1.60.narrowPeak
BI.Chondrocytes_from_Bone_Marrow_Derived_Mesenchymal_Stem_Cell_Cultured_Cells.H3K4me3.57.narrowPeak
BI.Chondrocytes_from_Bone_Marrow_Derived_Mesenchymal_Stem_Cell_Cultured_Cells.H3K4me3.58.narrowPeak
BI.Chondrocytes_from_Bone_Marrow_Derived_Mesenchymal_Stem_Cell_Cultured_Cells.H3K4me3.59.narrowPeak
BI.Chondrocytes_from_Bone_Marrow_Derived_Mesenchymal_Stem_Cell_Cultured_Cells.H3K4me3.60.narrowPeak
BI.Chondrocytes_from_Bone_Marrow_Derived_Mesenchymal_Stem_Cell_Cultured_Cells.H3K9ac.57.narrowPeak
BI.Chondrocytes_from_Bone_Marrow_Derived_Mesenchymal_Stem_Cell_Cultured_Cells.H3K9ac.58.narrowPeak
BI.Chondrocytes_from_Bone_Marrow_Derived_Mesenchymal_Stem_Cell_Cultured_Cells.H3K9ac.59.narrowPeak
BI.Chondrocytes_from_Bone_Marrow_Derived_Mesenchymal_Stem_Cell_Cultured_Cells.H3K9ac.60.narrowPeak
BI.Chondrocytes_from_Bone_Marrow_Derived_Mesenchymal_Stem_Cell_Cultured_Cells.H3K9me3.57.narrowPeak
BI.Chondrocytes_from_Bone_Marrow_Derived_Mesenchymal_Stem_Cell_Cultured_Cells.H3K9me3.58.narrowPeak
BI.Chondrocytes_from_Bone_Marrow_Derived_Mesenchymal_Stem_Cell_Cultured_Cells.H3K9me3.59.narrowPeak
BI.Chondrocytes_from_Bone_Marrow_Derived_Mesenchymal_Stem_Cell_Cultured_Cells.H3K9me3.60.narrowPeak
BI.Colon_Smooth_Muscle.H3K27ac.156.narrowPeak
BI.Colon_Smooth_Muscle.H3K27me3.156.narrowPeak
BI.Colon_Smooth_Muscle.H3K27me3.Donor_83_REMC_18.narrowPeak
BI.Colon_Smooth_Muscle.H3K36me3.156.DNA_Lib_1851.narrowPeak
BI.Colon_Smooth_Muscle.H3K36me3.156.narrowPeak
BI.Colon_Smooth_Muscle.H3K36me3.Donor_83_REMC_18.narrowPeak
BI.Colon_Smooth_Muscle.H3K4me1.Donor_83_REMC_18.narrowPeak
BI.Colon_Smooth_Muscle.H3K4me3.156.narrowPeak
BI.Colon_Smooth_Muscle.H3K4me3.Donor_83_REMC_18.narrowPeak
BI.Colon_Smooth_Muscle.H3K9ac.Donor_83_REMC_18.narrowPeak
BI.Colon_Smooth_Muscle.H3K9me3.156.narrowPeak
BI.Colon_Smooth_Muscle.H3K9me3.Donor_83_REMC_18.narrowPeak
BI.Colonic_Mucosa.H3K27ac.155.narrowPeak
BI.Colonic_Mucosa.H3K27ac.32.narrowPeak
BI.Colonic_Mucosa.H3K27me3.155.narrowPeak
BI.Colonic_Mucosa.H3K27me3.32.narrowPeak
BI.Colonic_Mucosa.H3K36me3.155.narrowPeak
BI.Colonic_Mucosa.H3K36me3.32.narrowPeak
BI.Colonic_Mucosa.H3K4me1.155.narrowPeak
BI.Colonic_Mucosa.H3K4me1.32.narrowPeak
BI.Colonic_Mucosa.H3K4me3.155.narrowPeak
BI.Colonic_Mucosa.H3K4me3.32.narrowPeak
BI.Colonic_Mucosa.H3K9ac.155.narrowPeak
BI.Colonic_Mucosa.H3K9ac.32.narrowPeak
BI.Colonic_Mucosa.H3K9me3.155.narrowPeak
BI.Colonic_Mucosa.H3K9me3.32.narrowPeak
BI.Duodenum_Mucosa.H3K27ac.159.narrowPeak
BI.Duodenum_Mucosa.H3K27me3.159.narrowPeak
BI.Duodenum_Mucosa.H3K27me3.61.narrowPeak
BI.Duodenum_Mucosa.H3K36me3.159.narrowPeak
BI.Duodenum_Mucosa.H3K36me3.61.narrowPeak
BI.Duodenum_Mucosa.H3K4me1.159.narrowPeak
BI.Duodenum_Mucosa.H3K4me1.61.narrowPeak
BI.Duodenum_Mucosa.H3K4me3.159.narrowPeak
BI.Duodenum_Mucosa.H3K4me3.61.narrowPeak
BI.Duodenum_Mucosa.H3K9ac.159.narrowPeak
BI.Duodenum_Mucosa.H3K9ac.61.narrowPeak
BI.Duodenum_Mucosa.H3K9me3.159.narrowPeak
BI.Duodenum_Mucosa.H3K9me3.61.narrowPeak
BI.Duodenum_Smooth_Muscle.H3K27ac.160.narrowPeak
BI.Duodenum_Smooth_Muscle.H3K27me3.160.narrowPeak
BI.Duodenum_Smooth_Muscle.H3K27me3.Donor_174_REMC_28.narrowPeak
BI.Duodenum_Smooth_Muscle.H3K36me3.160.narrowPeak
BI.Duodenum_Smooth_Muscle.H3K36me3.Donor_174_REMC_28.narrowPeak
BI.Duodenum_Smooth_Muscle.H3K4me1.160.narrowPeak
BI.Duodenum_Smooth_Muscle.H3K4me1.Donor_174_REMC_28.narrowPeak
BI.Duodenum_Smooth_Muscle.H3K4me3.160.narrowPeak
BI.Duodenum_Smooth_Muscle.H3K4me3.Donor_174_REMC_28.narrowPeak
BI.Duodenum_Smooth_Muscle.H3K9me3.160.narrowPeak
BI.Duodenum_Smooth_Muscle.H3K9me3.Donor_174_REMC_28.narrowPeak
BI.ES-I3.H3K27me3.Solexa-10213-15380.narrowPeak
BI.ES-I3.H3K27me3.Solexa-12678.narrowPeak
BI.ES-I3.H3K36me3.Solexa-15381.narrowPeak
BI.ES-I3.H3K36me3.Solexa-16493.narrowPeak
BI.ES-I3.H3K4me1.Lib_MC_20100211_02--ChIP_MC_20100208_02_hES_I3_TESR_H3K4Me1.narrowPeak
BI.ES-I3.H3K4me1.Solexa-15382.narrowPeak
BI.ES-I3.H3K4me3.Solexa-12681.narrowPeak
BI.ES-I3.H3K4me3.Solexa-15474.narrowPeak
BI.ES-I3.H3K9ac.Solexa-12682.narrowPeak
BI.ES-I3.H3K9ac.Solexa-15383.narrowPeak
BI.ES-I3.H3K9me3.Solexa-12683-16494.narrowPeak
BI.ES-I3.H3K9me3.Solexa-15475.narrowPeak
BI.ES-WA7.H3K27me3.Solexa-12609.narrowPeak
BI.ES-WA7.H3K36me3.Solexa-12610.narrowPeak
BI.ES-WA7.H3K4me1.Solexa-12611.narrowPeak
BI.ES-WA7.H3K4me3.Solexa-13062.narrowPeak
BI.ES-WA7.H3K9ac.Lib_MC_20100818_06--ChIP_MC_20100816_01_WA07_H3K9Ac.narrowPeak
BI.ES-WA7.H3K9me3.Solexa-12613.narrowPeak
BI.Fetal_Brain.H3K27me3.UW_H-22510.narrowPeak
BI.Fetal_Brain.H3K27me3.UW_H22676.narrowPeak
BI.Fetal_Brain.H3K36me3.UW_H-22510.narrowPeak
BI.Fetal_Brain.H3K4me1.UW_H22676.narrowPeak
BI.Fetal_Brain.H3K4me3.UW_H-22510.narrowPeak
BI.Fetal_Brain.H3K9me3.UW_H-22510.narrowPeak
BI.Fetal_Brain.H3K9me3.UW_H22676.narrowPeak
BI.Fetal_Heart.H3K27me3.UW_H-22727.narrowPeak
BI.Fetal_Heart.H3K36me3.UW_H-22727.narrowPeak
BI.Fetal_Heart.H3K4me1.H-23524.narrowPeak
BI.Fetal_Heart.H3K4me1.UW_H23914.narrowPeak
BI.Fetal_Heart.H3K4me3.UW_H23914.narrowPeak
BI.Fetal_Heart.H3K9ac.H-23524.narrowPeak
BI.Fetal_Heart.H3K9me3.UW_H-22727.narrowPeak
BI.Fetal_Kidney.H3K27me3.UW_H-22676.narrowPeak
BI.Fetal_Kidney.H3K36me3.UW_H-22676.narrowPeak
BI.Fetal_Kidney.H3K4me1.UW_H-22676.narrowPeak
BI.Fetal_Kidney.H3K4me3.UW_H-22676.narrowPeak
BI.Fetal_Kidney.H3K9ac.UW_H-22676.narrowPeak
BI.Fetal_Kidney.H3K9me3.UW_H-22676.narrowPeak
BI.Fetal_Lung.H3K27me3.UW_H-22727.narrowPeak
BI.Fetal_Lung.H3K27me3.UW_H22772.narrowPeak
BI.Fetal_Lung.H3K36me3.UW_H-22727.narrowPeak
BI.Fetal_Lung.H3K36me3.UW_H23284.narrowPeak
BI.Fetal_Lung.H3K4me1.UW_H-22727.narrowPeak
BI.Fetal_Lung.H3K4me1.UW_H22772.narrowPeak
BI.Fetal_Lung.H3K4me1.UW_H23266.narrowPeak
BI.Fetal_Lung.H3K4me3.UW_H-22676.narrowPeak
BI.Fetal_Lung.H3K4me3.UW_H-22727.narrowPeak
BI.Fetal_Lung.H3K9ac.UW_H-22727.narrowPeak
BI.Fetal_Lung.H3K9ac.UW_H22772.narrowPeak
BI.Fetal_Lung.H3K9me3.UW_H-22727.narrowPeak
BI.Fetal_Lung.H3K9me3.UW_H23266.narrowPeak
BI.H1.H3K27me3.Solexa-12523.narrowPeak
BI.H1.H3K27me3.Solexa-8039.narrowPeak
BI.H1.H3K36me3.Solexa-12524.narrowPeak
BI.H1.H3K36me3.Solexa-14961.narrowPeak
BI.H1.H3K4me1.Solexa-10529.narrowPeak
BI.H1.H3K4me1.Solexa-13061.narrowPeak
BI.H1.H3K4me3.Solexa-10398.narrowPeak
BI.H1.H3K4me3.Solexa-12522.narrowPeak
BI.H1.H3K4me3.Solexa-8038.narrowPeak
BI.H1.H3K9ac.Solexa-12526.narrowPeak
BI.H1.H3K9ac.Solexa-14962.narrowPeak
BI.H1.H3K9me3.Solexa-12525.narrowPeak
BI.H9_Derived_Neuron_Cultured_Cells.H2A.Z.DNA_Lib_294.narrowPeak
BI.H9_Derived_Neuron_Cultured_Cells.H3K27me3.113.narrowPeak
BI.H9_Derived_Neuron_Cultured_Cells.H3K36me3.113.narrowPeak
BI.H9_Derived_Neuron_Cultured_Cells.H3K4me1.113.narrowPeak
BI.H9_Derived_Neuron_Cultured_Cells.H3K4me3.113.narrowPeak
BI.H9_Derived_Neuron_Cultured_Cells.H3K9me3.113.narrowPeak
BI.H9_Derived_Neuronal_Progenitor_Cultured_Cells.H3K27me3.113.narrowPeak
BI.H9_Derived_Neuronal_Progenitor_Cultured_Cells.H3K36me3.113.narrowPeak
BI.H9_Derived_Neuronal_Progenitor_Cultured_Cells.H3K4me1.113.narrowPeak
BI.H9_Derived_Neuronal_Progenitor_Cultured_Cells.H3K4me3.113.narrowPeak
BI.H9_Derived_Neuronal_Progenitor_Cultured_Cells.H3K9me3.113.narrowPeak
BI.hESC_Derived_CD184+_Endoderm_Cultured_Cells.H3K27ac.DNA_Lib_3188.narrowPeak
BI.hESC_Derived_CD184+_Endoderm_Cultured_Cells.H3K27ac.DNA_Lib_3189.narrowPeak
BI.hESC_Derived_CD184+_Endoderm_Cultured_Cells.H3K27me3.DNA_Lib_239.narrowPeak
BI.hESC_Derived_CD184+_Endoderm_Cultured_Cells.H3K27me3.DNA_Lib_246.narrowPeak
BI.hESC_Derived_CD184+_Endoderm_Cultured_Cells.H3K36me3.DNA_Lib_263.narrowPeak
BI.hESC_Derived_CD184+_Endoderm_Cultured_Cells.H3K36me3.DNA_Lib_842.narrowPeak
BI.hESC_Derived_CD184+_Endoderm_Cultured_Cells.H3K4me1.DNA_Lib_2067.narrowPeak
BI.hESC_Derived_CD184+_Endoderm_Cultured_Cells.H3K4me1.DNA_Lib_249.narrowPeak
BI.hESC_Derived_CD184+_Endoderm_Cultured_Cells.H3K4me1.DNA_Lib_3190.narrowPeak
BI.hESC_Derived_CD184+_Endoderm_Cultured_Cells.H3K4me3.DNA_Lib_241.narrowPeak
BI.hESC_Derived_CD184+_Endoderm_Cultured_Cells.H3K4me3.DNA_Lib_247.narrowPeak
BI.hESC_Derived_CD184+_Endoderm_Cultured_Cells.H3K9ac.DNA_Lib_238.narrowPeak
BI.hESC_Derived_CD184+_Endoderm_Cultured_Cells.H3K9ac.DNA_Lib_245.narrowPeak
BI.hESC_Derived_CD184+_Endoderm_Cultured_Cells.H3K9me3.DNA_Lib_242.narrowPeak
BI.hESC_Derived_CD184+_Endoderm_Cultured_Cells.H3K9me3.DNA_Lib_248.narrowPeak
BI.hESC_Derived_CD56+_Ectoderm_Cultured_Cells.H3K27ac.DNA_Lib_3191.narrowPeak
BI.hESC_Derived_CD56+_Ectoderm_Cultured_Cells.H3K27ac.DNA_Lib_3194.narrowPeak
BI.hESC_Derived_CD56+_Ectoderm_Cultured_Cells.H3K27me3.DNA_Lib_1807.narrowPeak
BI.hESC_Derived_CD56+_Ectoderm_Cultured_Cells.H3K27me3.DNA_Lib_3193.narrowPeak
BI.hESC_Derived_CD56+_Ectoderm_Cultured_Cells.H3K36me3.DNA_Lib_1808.narrowPeak
BI.hESC_Derived_CD56+_Ectoderm_Cultured_Cells.H3K4me1.DNA_Lib_1809.narrowPeak
BI.hESC_Derived_CD56+_Ectoderm_Cultured_Cells.H3K4me3.DNA_Lib_1810.narrowPeak
BI.hESC_Derived_CD56+_Ectoderm_Cultured_Cells.H3K4me3.DNA_Lib_2073.narrowPeak
BI.hESC_Derived_CD56+_Ectoderm_Cultured_Cells.H3K9me3.DNA_Lib_1811.narrowPeak
BI.hESC_Derived_CD56+_Ectoderm_Cultured_Cells.H3K9me3.DNA_Lib_3192.narrowPeak
BI.hESC_Derived_CD56+_Mesoderm_Cultured_Cells.H3K27ac.DNA_Lib_3195.narrowPeak
BI.hESC_Derived_CD56+_Mesoderm_Cultured_Cells.H3K27ac.DNA_Lib_3198.narrowPeak
BI.hESC_Derived_CD56+_Mesoderm_Cultured_Cells.H3K27me3.DNA_Lib_1274.narrowPeak
BI.hESC_Derived_CD56+_Mesoderm_Cultured_Cells.H3K36me3.DNA_Lib_1277.narrowPeak
BI.hESC_Derived_CD56+_Mesoderm_Cultured_Cells.H3K36me3.DNA_Lib_1283.narrowPeak
BI.hESC_Derived_CD56+_Mesoderm_Cultured_Cells.H3K4me1.DNA_Lib_1272.narrowPeak
BI.hESC_Derived_CD56+_Mesoderm_Cultured_Cells.H3K4me3.DNA_Lib_1273.narrowPeak
BI.hESC_Derived_CD56+_Mesoderm_Cultured_Cells.H3K4me3.DNA_Lib_1279.narrowPeak
BI.hESC_Derived_CD56+_Mesoderm_Cultured_Cells.H3K9me3.DNA_Lib_1276.narrowPeak
BI.hESC_Derived_CD56+_Mesoderm_Cultured_Cells.H3K9me3.DNA_Lib_1282.narrowPeak
BI.hESC_Derived_CD56+_Mesoderm_Cultured_Cells.H3K9me3.DNA_Lib_3197.narrowPeak
BI.HUES48.H3K27ac.DNA_Lib_2068.narrowPeak
BI.HUES48.H3K27me3.Lib_EpiLabSPL_Row_1716.narrowPeak
BI.HUES48.H3K27me3.Lib_MC_20101025_10--ChIP_MC_20101020_10_ES_cell_HUES_48_H3K27Me3.narrowPeak
BI.HUES48.H3K36me3.Lib_EpiLabSPL_Row_1715.narrowPeak
BI.HUES48.H3K36me3.Lib_MC_20101025_09--ChIP_MC_20101020_09_ES_cell_HUES_48_H3K36Me3.narrowPeak
BI.HUES48.H3K4me1.Lib_EpiLabSPL_Row_1713.narrowPeak
BI.HUES48.H3K4me1.Lib_MC_20101025_07--ChIP_MC_20101020_07_ES_cell_HUES_48_H3K4Me1.narrowPeak
BI.HUES48.H3K4me3.Lib_EpiLabSPL_Row_1714.narrowPeak
BI.HUES48.H3K4me3.Lib_MC_20101025_08--ChIP_MC_20101020_08_ES_cell_HUES_48_H3K4Me3.narrowPeak
BI.HUES48.H3K9ac.Lib_EpiLabSPL_Row_1717.narrowPeak
BI.HUES48.H3K9ac.Lib_MC_20101025_11--ChIP_MC_20101020_11_ES_cell_HUES_48_H3K9Ac.narrowPeak
BI.HUES48.H3K9me3.Lib_EpiLabSPL_Row_1707.narrowPeak
BI.HUES48.H3K9me3.Lib_EpiLabSPL_Row_1718.narrowPeak
BI.HUES6.H3K27ac.DNA_Lib_835.narrowPeak
BI.HUES6.H3K27ac.DNA_Lib_837.narrowPeak
BI.HUES6.H3K27me3.Lib_XZ_20101004_04--ChIP_XZ_20100930_04_ES_cell_HUES_6_H3K27Me3.narrowPeak
BI.HUES6.H3K27me3.Lib_XZ_20101004_11--ChIP_XZ_20100930_11_ES_cell_HUES_6_H3K27Me3.narrowPeak
BI.HUES6.H3K36me3.Lib_XZ_20101004_03--ChIP_XZ_20100930_03_ES_cell_HUES_6_H3K36Me3.narrowPeak
BI.HUES6.H3K36me3.Lib_XZ_20101004_10--ChIP_XZ_20100930_10_ES_cell_HUES_6_H3K36Me3.narrowPeak
BI.HUES6.H3K4me1.Lib_XZ_20101004_01--ChIP_XZ_20100930_01_ES_cell_HUES_6_H3K4Me1.narrowPeak
BI.HUES6.H3K4me1.Lib_XZ_20101004_08--ChIP_XZ_20100930_08_ES_cell_HUES_6_H3K4Me1.narrowPeak
BI.HUES6.H3K4me3.Lib_XZ_20101004_02--ChIP_XZ_20100930_02_ES_cell_HUES_6_H3K4Me3.narrowPeak
BI.HUES6.H3K4me3.Lib_XZ_20101004_09--ChIP_XZ_20100930_09_ES_cell_HUES_6_H3K4Me3.narrowPeak
BI.HUES6.H3K9ac.Lib_XZ_20101004_12--ChIP_XZ_20100930_12_ES_cell_HUES_6_H3K9Ac.narrowPeak
BI.HUES6.H3K9me3.Lib_XZ_20101004_06--ChIP_XZ_20100930_06_ES_cell_HUES_6_H3K9Me3.narrowPeak
BI.HUES6.H3K9me3.Lib_XZ_20101004_13--ChIP_XZ_20100930_13_ES_cell_HUES_6_H3K9Me3.narrowPeak
BI.HUES64.H3K27ac.DNA_Lib_2069.narrowPeak
BI.HUES64.H3K27ac.DNA_Lib_834.narrowPeak
BI.HUES64.H3K27me3.Lib_EpiLabSPL_Row_1722.narrowPeak
BI.HUES64.H3K27me3.Lib_MC_20101025_04--ChIP_MC_20101020_04_ES_cell_HUES_64_H3K27Me3.narrowPeak
BI.HUES64.H3K36me3.Lib_EpiLabSPL_Row_1721.narrowPeak
BI.HUES64.H3K36me3.Lib_MC_20101025_03--ChIP_MC_20101020_03_ES_cell_HUES_64_H3K36Me3.narrowPeak
BI.HUES64.H3K4me1.Lib_EpiLabSPL_Row_1719.narrowPeak
BI.HUES64.H3K4me1.Lib_MC_20101025_01--ChIP_MC_20101020_01_ES_cell_HUES_64_H3K4Me1.narrowPeak
BI.HUES64.H3K4me3.Lib_EpiLabSPL_Row_1720.narrowPeak
BI.HUES64.H3K4me3.Lib_MC_20101025_02--ChIP_MC_20101020_02_ES_cell_HUES_64_H3K4Me3.narrowPeak
BI.HUES64.H3K9ac.Lib_EpiLabSPL_Row_1723.narrowPeak
BI.HUES64.H3K9ac.Lib_MC_20101025_05--ChIP_MC_20101020_05_ES_cell_HUES_64_H3K9Ac.narrowPeak
BI.HUES64.H3K9me3.Lib_EpiLabSPL_Row_1724.narrowPeak
BI.HUES64.H3K9me3.Lib_MC_20101025_06--ChIP_MC_20101020_06_ES_cell_HUES_64_H3K9Me3.narrowPeak
BI.iPS-11a.H3K4me3.Solexa-11733.narrowPeak
BI.iPS-15b.H3K27me3.Lib_MC_20100128_05--ChIP_MC_20100125_05_hiPS-15b_H3K27Me3.narrowPeak
BI.iPS-15b.H3K36me3.Solexa-20749.narrowPeak
BI.iPS-15b.H3K4me1.Lib_MC_20100211_04--ChIP_MC_20100208_04_hiPS-15b_H3K4Me1.narrowPeak
BI.iPS-15b.H3K4me3.Solexa-20743.narrowPeak
BI.iPS-15b.H3K9ac.Solexa-20747.narrowPeak
BI.iPS-15b.H3K9me3.Solexa-20732.narrowPeak
BI.iPS-18a.H3K27ac.DNA_Lib_349.narrowPeak
BI.iPS-18a.H3K27me3.DNA_Lib_348.narrowPeak
BI.iPS-18a.H3K36me3.DNA_Lib_347.narrowPeak
BI.iPS-18a.H3K4me1.DNA_Lib_346.narrowPeak
BI.iPS-18a.H3K4me3.DNA_Lib_345.narrowPeak
BI.iPS-18a.H3K9ac.DNA_Lib_344.narrowPeak
BI.iPS-18a.H3K9me3.DNA_Lib_343.narrowPeak
BI.iPS-18c.H3K27me3.Solexa-19791.narrowPeak
BI.iPS-18c.H3K36me3.Solexa-19808.narrowPeak
BI.iPS-18c.H3K4me3.Solexa-15173.narrowPeak
BI.iPS-18c.H3K4me3.Solexa-19747.narrowPeak
BI.iPS-18c.H3K9ac.Solexa-19756.narrowPeak
BI.iPS-18c.H3K9me3.Solexa-19774.narrowPeak
BI.iPS-20b.H3K27ac.DNA_Lib_357.narrowPeak
BI.iPS-20b.H3K27me3.DNA_Lib_356.narrowPeak
BI.iPS-20b.H3K27me3.Lib_MC_20100119_06--ChIP_MC_20100113_06_hiPS-20b_H3K27Me3.narrowPeak
BI.iPS-20b.H3K27me3.Solexa-15159.narrowPeak
BI.iPS-20b.H3K36me3.DNA_Lib_355.narrowPeak
BI.iPS-20b.H3K36me3.Solexa-20763.narrowPeak
BI.iPS-20b.H3K4me1.DNA_Lib_354.narrowPeak
BI.iPS-20b.H3K4me1.Lib_MC_20100211_03--ChIP_MC_20100208_03_hiPS-20b_H3K4Me1.narrowPeak
BI.iPS-20b.H3K4me3.DNA_Lib_353.narrowPeak
BI.iPS-20b.H3K4me3.Lib_MC_20100119_05--ChIP_MC_20100113_05_hiPS-20b_H3K4Me3.narrowPeak
BI.iPS-20b.H3K9ac.DNA_Lib_352.narrowPeak
BI.iPS-20b.H3K9ac.Solexa-20764.narrowPeak
BI.iPS-20b.H3K9me3.DNA_Lib_351.narrowPeak
BI.iPS-20b.H3K9me3.Solexa-20765.narrowPeak
BI.Mesenchymal_Stem_Cell_Derived_Adipocyte_Cultured_Cells.H3K27me3.92.narrowPeak
BI.Mesenchymal_Stem_Cell_Derived_Adipocyte_Cultured_Cells.H3K27me3.93.narrowPeak
BI.Mesenchymal_Stem_Cell_Derived_Adipocyte_Cultured_Cells.H3K36me3.92.narrowPeak
BI.Mesenchymal_Stem_Cell_Derived_Adipocyte_Cultured_Cells.H3K36me3.93.narrowPeak
BI.Mesenchymal_Stem_Cell_Derived_Adipocyte_Cultured_Cells.H3K4me1.92.narrowPeak
BI.Mesenchymal_Stem_Cell_Derived_Adipocyte_Cultured_Cells.H3K4me1.93.narrowPeak
BI.Mesenchymal_Stem_Cell_Derived_Adipocyte_Cultured_Cells.H3K4me3.92.narrowPeak
BI.Mesenchymal_Stem_Cell_Derived_Adipocyte_Cultured_Cells.H3K4me3.93.narrowPeak
BI.Mesenchymal_Stem_Cell_Derived_Adipocyte_Cultured_Cells.H3K9ac.92.narrowPeak
BI.Mesenchymal_Stem_Cell_Derived_Adipocyte_Cultured_Cells.H3K9ac.93.narrowPeak
BI.Mesenchymal_Stem_Cell_Derived_Adipocyte_Cultured_Cells.H3K9me3.92.narrowPeak
BI.Mesenchymal_Stem_Cell_Derived_Adipocyte_Cultured_Cells.H3K9me3.93.narrowPeak
BI.Mobilized_CD34_Primary_Cells.H3K27ac.RO_01480.narrowPeak
BI.Mobilized_CD34_Primary_Cells.H3K27ac.RO_01536.narrowPeak
BI.Mobilized_CD34_Primary_Cells.H3K27ac.RO_01549.narrowPeak
BI.Mobilized_CD34_Primary_Cells.H3K27me3.Mobilized_CD34_5_28_09.narrowPeak
BI.Mobilized_CD34_Primary_Cells.H3K27me3.RO_01517.narrowPeak
BI.Mobilized_CD34_Primary_Cells.H3K27me3.RO_01536.narrowPeak
BI.Mobilized_CD34_Primary_Cells.H3K27me3.RO_01549.narrowPeak
BI.Mobilized_CD34_Primary_Cells.H3K27me3.RO_01562.narrowPeak
BI.Mobilized_CD34_Primary_Cells.H3K27me3.UW_RO_01480.narrowPeak
BI.Mobilized_CD34_Primary_Cells.H3K27me3.UW_RO_01536.narrowPeak
BI.Mobilized_CD34_Primary_Cells.H3K27me3.UW_RO_01549.narrowPeak
BI.Mobilized_CD34_Primary_Cells.H3K36me3.Mobilized_CD34_5_28_09.narrowPeak
BI.Mobilized_CD34_Primary_Cells.H3K36me3.RO_01536.narrowPeak
BI.Mobilized_CD34_Primary_Cells.H3K36me3.RO_01549.narrowPeak
BI.Mobilized_CD34_Primary_Cells.H3K36me3.RO_01562.narrowPeak
BI.Mobilized_CD34_Primary_Cells.H3K36me3.UW_RO_01480.narrowPeak
BI.Mobilized_CD34_Primary_Cells.H3K36me3.UW_RO_01536.narrowPeak
BI.Mobilized_CD34_Primary_Cells.H3K4me1.Mobilized_CD34_5_28_09.narrowPeak
BI.Mobilized_CD34_Primary_Cells.H3K4me1.RO_01480.narrowPeak
BI.Mobilized_CD34_Primary_Cells.H3K4me1.RO_01536.narrowPeak
BI.Mobilized_CD34_Primary_Cells.H3K4me1.RO_01562.narrowPeak
BI.Mobilized_CD34_Primary_Cells.H3K4me1.UW_RO_01549.narrowPeak
BI.Mobilized_CD34_Primary_Cells.H3K4me3.Mobilized_CD34_5_28_09.narrowPeak
BI.Mobilized_CD34_Primary_Cells.H3K4me3.RO_01562.narrowPeak
BI.Mobilized_CD34_Primary_Cells.H3K4me3.UW_RO_01480.narrowPeak
BI.Mobilized_CD34_Primary_Cells.H3K4me3.UW_RO_01492.narrowPeak
BI.Mobilized_CD34_Primary_Cells.H3K4me3.UW_RO_01517.narrowPeak
BI.Mobilized_CD34_Primary_Cells.H3K4me3.UW_RO_01536.narrowPeak
BI.Mobilized_CD34_Primary_Cells.H3K4me3.UW_RO_01549.narrowPeak
BI.Mobilized_CD34_Primary_Cells.H3K9me3.Mobilized_CD34_5_28_09.narrowPeak
BI.Mobilized_CD34_Primary_Cells.H3K9me3.RO_01536.narrowPeak
BI.Mobilized_CD34_Primary_Cells.H3K9me3.RO_01562.narrowPeak
BI.Mobilized_CD34_Primary_Cells.H3K9me3.UW_RO_01480.narrowPeak
BI.Mobilized_CD34_Primary_Cells.H3K9me3.UW_RO_01536.narrowPeak
BI.Mobilized_CD34_Primary_Cells.H3K9me3.UW_RO_01549.narrowPeak
BI.Muscle_Satellite_Cultured_Cells.H3K27me3.hSKM-1.narrowPeak
BI.Muscle_Satellite_Cultured_Cells.H3K27me3.hSKM-2.narrowPeak
BI.Muscle_Satellite_Cultured_Cells.H3K27me3.hSKM-3.narrowPeak
BI.Muscle_Satellite_Cultured_Cells.H3K36me3.hSKM-1.narrowPeak
BI.Muscle_Satellite_Cultured_Cells.H3K36me3.hSKM-2.narrowPeak
BI.Muscle_Satellite_Cultured_Cells.H3K36me3.hSKM-3.narrowPeak
BI.Muscle_Satellite_Cultured_Cells.H3K4me1.hSKM-1.narrowPeak
BI.Muscle_Satellite_Cultured_Cells.H3K4me1.hSKM-2.narrowPeak
BI.Muscle_Satellite_Cultured_Cells.H3K4me1.hSKM-3.narrowPeak
BI.Muscle_Satellite_Cultured_Cells.H3K4me2.hSKM-1.narrowPeak
BI.Muscle_Satellite_Cultured_Cells.H3K4me2.hSKM-2.narrowPeak
BI.Muscle_Satellite_Cultured_Cells.H3K4me2.hSKM-3.narrowPeak
BI.Muscle_Satellite_Cultured_Cells.H3K4me3.hSKM-1.narrowPeak
BI.Muscle_Satellite_Cultured_Cells.H3K4me3.hSKM-2.narrowPeak
BI.Muscle_Satellite_Cultured_Cells.H3K4me3.hSKM-3.narrowPeak
BI.Muscle_Satellite_Cultured_Cells.H3K9ac.hSKM-1.narrowPeak
BI.Muscle_Satellite_Cultured_Cells.H3K9ac.hSKM-2.narrowPeak
BI.Muscle_Satellite_Cultured_Cells.H3K9ac.hSKM-3.narrowPeak
BI.Muscle_Satellite_Cultured_Cells.H3K9me3.hSKM-1.narrowPeak
BI.Muscle_Satellite_Cultured_Cells.H3K9me3.hSKM-2.narrowPeak
BI.Muscle_Satellite_Cultured_Cells.H3K9me3.hSKM-3.narrowPeak
BI.Pancreatic_Islets.H3K27me3.pancreatic_islets_normal_3_27_09.narrowPeak
BI.Pancreatic_Islets.H3K36me3.pancreatic_islets_normal_3_27_09.narrowPeak
BI.Pancreatic_Islets.H3K4me1.pancreatic_islets_normal_3_27_09.narrowPeak
BI.Pancreatic_Islets.H3K4me3.pancreatic_islets_normal_3_27_09.narrowPeak
BI.Pancreatic_Islets.H3K9ac.pancreatic_islets_normal_3_27_09.narrowPeak
BI.Pancreatic_Islets.H3K9me3.pancreatic_islets_normal_0_0_00.narrowPeak
BI.Rectal_Mucosa.H3K27ac.29.narrowPeak
BI.Rectal_Mucosa.H3K27ac.31.narrowPeak
BI.Rectal_Mucosa.H3K27me3.29.narrowPeak
BI.Rectal_Mucosa.H3K27me3.31.narrowPeak
BI.Rectal_Mucosa.H3K36me3.29.narrowPeak
BI.Rectal_Mucosa.H3K36me3.31.narrowPeak
BI.Rectal_Mucosa.H3K4me1.29.narrowPeak
BI.Rectal_Mucosa.H3K4me1.31.narrowPeak
BI.Rectal_Mucosa.H3K4me3.29.narrowPeak
BI.Rectal_Mucosa.H3K4me3.31.narrowPeak
BI.Rectal_Mucosa.H3K9ac.29.narrowPeak
BI.Rectal_Mucosa.H3K9ac.31.narrowPeak
BI.Rectal_Mucosa.H3K9me3.29.narrowPeak
BI.Rectal_Mucosa.H3K9me3.31.narrowPeak
BI.Rectal_Smooth_Muscle.H3K27ac.30.narrowPeak
BI.Rectal_Smooth_Muscle.H3K27me3.30.narrowPeak
BI.Rectal_Smooth_Muscle.H3K36me3.30.narrowPeak
BI.Rectal_Smooth_Muscle.H3K4me1.30.narrowPeak
BI.Rectal_Smooth_Muscle.H3K4me3.30.narrowPeak
BI.Rectal_Smooth_Muscle.H3K9ac.30.narrowPeak
BI.Rectal_Smooth_Muscle.H3K9me3.30.narrowPeak
BI.Skeletal_Muscle.H3K27ac.62.narrowPeak
BI.Skeletal_Muscle.H3K27me3.19.narrowPeak
BI.Skeletal_Muscle.H3K27me3.62.narrowPeak
BI.Skeletal_Muscle.H3K27me3.63.narrowPeak
BI.Skeletal_Muscle.H3K36me3.19.narrowPeak
BI.Skeletal_Muscle.H3K36me3.62.narrowPeak
BI.Skeletal_Muscle.H3K36me3.63.narrowPeak
BI.Skeletal_Muscle.H3K4me1.19.narrowPeak
BI.Skeletal_Muscle.H3K4me1.62.narrowPeak
BI.Skeletal_Muscle.H3K4me1.63.narrowPeak
BI.Skeletal_Muscle.H3K4me3.19.narrowPeak
BI.Skeletal_Muscle.H3K4me3.62.narrowPeak
BI.Skeletal_Muscle.H3K4me3.63.narrowPeak
BI.Skeletal_Muscle.H3K9ac.19.narrowPeak
BI.Skeletal_Muscle.H3K9ac.62.narrowPeak
BI.Skeletal_Muscle.H3K9ac.63.narrowPeak
BI.Skeletal_Muscle.H3K9me3.19.narrowPeak
BI.Skeletal_Muscle.H3K9me3.62.narrowPeak
BI.Skeletal_Muscle.H3K9me3.63.narrowPeak
BI.Stomach_Mucosa.H3K27me3.157.narrowPeak
BI.Stomach_Mucosa.H3K36me3.157.narrowPeak
BI.Stomach_Mucosa.H3K4me1.157.narrowPeak
BI.Stomach_Mucosa.H3K4me3.157.narrowPeak
BI.Stomach_Mucosa.H3K9ac.157.narrowPeak
BI.Stomach_Mucosa.H3K9me3.157.narrowPeak
BI.Stomach_Smooth_Muscle.H3K27ac.28.narrowPeak
BI.Stomach_Smooth_Muscle.H3K27me3.161.narrowPeak
BI.Stomach_Smooth_Muscle.H3K27me3.28.narrowPeak
BI.Stomach_Smooth_Muscle.H3K36me3.161.narrowPeak
BI.Stomach_Smooth_Muscle.H3K36me3.28.narrowPeak
BI.Stomach_Smooth_Muscle.H3K4me1.28.narrowPeak
BI.Stomach_Smooth_Muscle.H3K4me3.161.narrowPeak
BI.Stomach_Smooth_Muscle.H3K4me3.28.narrowPeak
BI.Stomach_Smooth_Muscle.H3K9ac.161.narrowPeak
BI.Stomach_Smooth_Muscle.H3K9ac.28.narrowPeak
BI.Stomach_Smooth_Muscle.H3K9me3.161.narrowPeak
BI.Stomach_Smooth_Muscle.H3K9me3.28.narrowPeak
BI.Th17_Primary_Cells.H3K9me3.20.narrowPeak
BI.Treg_Primary_Cells.H3K27me3.20.narrowPeak
BI.Treg_Primary_Cells.H3K36me3.20.narrowPeak
BI.Treg_Primary_Cells.H3K4me3.20.narrowPeak
BI.Treg_Primary_Cells.H3K9me3.20.narrowPeak
UCSD.Adipose_Tissue.H3K27ac.STL003.narrowPeak
UCSD.Adrenal_Gland.H3K27ac.STL002.narrowPeak
UCSD.Adrenal_Gland.H3K27ac.STL003.narrowPeak
UCSD.Adrenal_Gland.H3K27me3.STL003.narrowPeak
UCSD.Adrenal_Gland.H3K36me3.STL002.narrowPeak
UCSD.Adrenal_Gland.H3K36me3.STL003.narrowPeak
UCSD.Adrenal_Gland.H3K4me1.STL002.narrowPeak
UCSD.Adrenal_Gland.H3K4me1.STL003.narrowPeak
UCSD.Adrenal_Gland.H3K4me3.STL003.narrowPeak
UCSD.Adrenal_Gland.H3K9me3.STL003.narrowPeak
UCSD.Adult_Liver.H3K27me3.STL011.narrowPeak
UCSD.Adult_Liver.H3K36me3.STL011.narrowPeak
UCSD.Adult_Liver.H3K4me1.STL011.narrowPeak
UCSD.Adult_Liver.H3K4me3.STL011.narrowPeak
UCSD.Adult_Liver.H3K9me3.STL011.narrowPeak
UCSD.Aorta.H3K27ac.STL003.narrowPeak
UCSD.Aorta.H3K27me3.STL003.narrowPeak
UCSD.Aorta.H3K36me3.STL002.narrowPeak
UCSD.Aorta.H3K36me3.STL003.narrowPeak
UCSD.Aorta.H3K4me1.STL002.narrowPeak
UCSD.Aorta.H3K4me1.STL003.narrowPeak
UCSD.Aorta.H3K4me3.STL003.narrowPeak
UCSD.Aorta.H3K9me3.STL003.narrowPeak
UCSD.Bladder.H3K27ac.STL003.narrowPeak
UCSD.Bladder.H3K36me3.STL003.narrowPeak
UCSD.Bladder.H3K4me1.STL003.narrowPeak
UCSD.Esophagus.H3K27ac.STL002.narrowPeak
UCSD.Esophagus.H3K27ac.STL003.narrowPeak
UCSD.Esophagus.H3K27me3.STL003.narrowPeak
UCSD.Esophagus.H3K36me3.STL002.narrowPeak
UCSD.Esophagus.H3K36me3.STL003.narrowPeak
UCSD.Esophagus.H3K4me1.STL002.narrowPeak
UCSD.Esophagus.H3K4me1.STL003.narrowPeak
UCSD.Esophagus.H3K4me3.STL003.narrowPeak
UCSD.Esophagus.H3K9me3.STL002.narrowPeak
UCSD.Esophagus.H3K9me3.STL003.narrowPeak
UCSD.Gastric.H3K27ac.STL001.narrowPeak
UCSD.Gastric.H3K27ac.STL002.narrowPeak
UCSD.Gastric.H3K27ac.STL003.narrowPeak
UCSD.Gastric.H3K27me3.STL003.narrowPeak
UCSD.Gastric.H3K36me3.STL001.narrowPeak
UCSD.Gastric.H3K36me3.STL003.narrowPeak
UCSD.Gastric.H3K4me1.STL001.narrowPeak
UCSD.Gastric.H3K4me1.STL003.narrowPeak
UCSD.Gastric.H3K4me3.STL003.narrowPeak
UCSD.Gastric.H3K9me3.STL001.narrowPeak
UCSD.Gastric.H3K9me3.STL003.narrowPeak
UCSD.H1.H2A.Z.AY1.narrowPeak
UCSD.H1.H2AK5ac.SAK201.narrowPeak
UCSD.H1.H2AK5ac.YL97.narrowPeak
UCSD.H1.H2BK120ac.AK146.narrowPeak
UCSD.H1.H2BK120ac.SAK206.narrowPeak
UCSD.H1.H2BK120ac.SK530.narrowPeak
UCSD.H1.H2BK12ac.SAK203.narrowPeak
UCSD.H1.H2BK12ac.YL93.narrowPeak
UCSD.H1.H2BK15ac.SAK204.narrowPeak
UCSD.H1.H2BK15ac.YL206.narrowPeak
UCSD.H1.H2BK20ac.SAK205.narrowPeak
UCSD.H1.H2BK20ac.YL207.narrowPeak
UCSD.H1.H2BK5ac.SAK202.narrowPeak
UCSD.H1.H2BK5ac.YL98.narrowPeak
UCSD.H1.H3K14ac.AK52.narrowPeak
UCSD.H1.H3K14ac.AK58.narrowPeak
UCSD.H1.H3K18ac.LL321.narrowPeak
UCSD.H1.H3K18ac.SAK208.narrowPeak
UCSD.H1.H3K23ac.AK53.narrowPeak
UCSD.H1.H3K23ac.AK59.narrowPeak
UCSD.H1.H3K23me2.SAK210.narrowPeak
UCSD.H1.H3K23me2.YL198.narrowPeak
UCSD.H1.H3K27ac.LL313.narrowPeak
UCSD.H1.H3K27ac.SAK270.narrowPeak
UCSD.H1.H3K27me3.LL241.narrowPeak
UCSD.H1.H3K27me3.LL314.narrowPeak
UCSD.H1.H3K27me3.YL95.narrowPeak
UCSD.H1.H3K36me3.LL160.narrowPeak
UCSD.H1.H3K36me3.LL220.narrowPeak
UCSD.H1.H3K36me3.SAK70.narrowPeak
UCSD.H1.H3K4ac.AK51.narrowPeak
UCSD.H1.H3K4ac.SAK207.narrowPeak
UCSD.H1.H3K4me1.LL228.narrowPeak
UCSD.H1.H3K4me1.LL311.narrowPeak
UCSD.H1.H3K4me1.YL131.narrowPeak
UCSD.H1.H3K4me2.LL322.narrowPeak
UCSD.H1.H3K4me2.YL96.narrowPeak
UCSD.H1.H3K4me3.LL227.narrowPeak
UCSD.H1.H3K4me3.LL312.narrowPeak
UCSD.H1.H3K4me3.SAK67.narrowPeak
UCSD.H1.H3K56ac.SAK211.narrowPeak
UCSD.H1.H3K56ac.SK300.narrowPeak
UCSD.H1.H3K79me1.SAK73.narrowPeak
UCSD.H1.H3K79me1.YL192.narrowPeak
UCSD.H1.H3K79me1.YL82.narrowPeak
UCSD.H1.H3K79me2.SAK80.narrowPeak
UCSD.H1.H3K79me2.YL204.narrowPeak
UCSD.H1.H3K9ac.LL240.narrowPeak
UCSD.H1.H3K9ac.SAK68.narrowPeak
UCSD.H1.H3K9me3.AK54.narrowPeak
UCSD.H1.H3K9me3.LL218.narrowPeak
UCSD.H1.H3K9me3.YL75.narrowPeak
UCSD.H1.H3K9me3.YL77.narrowPeak
UCSD.H1.H4K20me1.SK529.narrowPeak
UCSD.H1.H4K20me1.YL253.narrowPeak
UCSD.H1.H4K5ac.LL323.narrowPeak
UCSD.H1.H4K5ac.SK302.narrowPeak
UCSD.H1.H4K8ac.AY17.narrowPeak
UCSD.H1.H4K8ac.AY18.narrowPeak
UCSD.H1.H4K91ac.SK303.narrowPeak
UCSD.H1.H4K91ac.YL254.narrowPeak
UCSD.H1_BMP4_Derived_Mesendoderm_Cultured_Cells.H2AK5ac.AK126.narrowPeak
UCSD.H1_BMP4_Derived_Mesendoderm_Cultured_Cells.H2AK5ac.AK170.narrowPeak
UCSD.H1_BMP4_Derived_Mesendoderm_Cultured_Cells.H2BK120ac.AK401.narrowPeak
UCSD.H1_BMP4_Derived_Mesendoderm_Cultured_Cells.H2BK120ac.AK410.narrowPeak
UCSD.H1_BMP4_Derived_Mesendoderm_Cultured_Cells.H2BK15ac.AK418.narrowPeak
UCSD.H1_BMP4_Derived_Mesendoderm_Cultured_Cells.H2BK15ac.AK419.narrowPeak
UCSD.H1_BMP4_Derived_Mesendoderm_Cultured_Cells.H2BK5ac.AK127.narrowPeak
UCSD.H1_BMP4_Derived_Mesendoderm_Cultured_Cells.H2BK5ac.AK171.narrowPeak
UCSD.H1_BMP4_Derived_Mesendoderm_Cultured_Cells.H3K18ac.AK402.narrowPeak
UCSD.H1_BMP4_Derived_Mesendoderm_Cultured_Cells.H3K18ac.AK411.narrowPeak
UCSD.H1_BMP4_Derived_Mesendoderm_Cultured_Cells.H3K23ac.AK173.narrowPeak
UCSD.H1_BMP4_Derived_Mesendoderm_Cultured_Cells.H3K27ac.AK147.narrowPeak
UCSD.H1_BMP4_Derived_Mesendoderm_Cultured_Cells.H3K27ac.AK310.narrowPeak
UCSD.H1_BMP4_Derived_Mesendoderm_Cultured_Cells.H3K27ac.AK313.narrowPeak
UCSD.H1_BMP4_Derived_Mesendoderm_Cultured_Cells.H3K27ac.SK340.narrowPeak
UCSD.H1_BMP4_Derived_Mesendoderm_Cultured_Cells.H3K27me3.AK132.narrowPeak
UCSD.H1_BMP4_Derived_Mesendoderm_Cultured_Cells.H3K27me3.AK148.narrowPeak
UCSD.H1_BMP4_Derived_Mesendoderm_Cultured_Cells.H3K27me3.AK311.narrowPeak
UCSD.H1_BMP4_Derived_Mesendoderm_Cultured_Cells.H3K27me3.AK314.narrowPeak
UCSD.H1_BMP4_Derived_Mesendoderm_Cultured_Cells.H3K36me3.AK137.narrowPeak
UCSD.H1_BMP4_Derived_Mesendoderm_Cultured_Cells.H3K4ac.AK413.narrowPeak
UCSD.H1_BMP4_Derived_Mesendoderm_Cultured_Cells.H3K4me1.AK133.narrowPeak
UCSD.H1_BMP4_Derived_Mesendoderm_Cultured_Cells.H3K4me1.AK163.narrowPeak
UCSD.H1_BMP4_Derived_Mesendoderm_Cultured_Cells.H3K4me2.AK134.narrowPeak
UCSD.H1_BMP4_Derived_Mesendoderm_Cultured_Cells.H3K4me2.AK164.narrowPeak
UCSD.H1_BMP4_Derived_Mesendoderm_Cultured_Cells.H3K4me3.AK135.narrowPeak
UCSD.H1_BMP4_Derived_Mesendoderm_Cultured_Cells.H3K4me3.AK165.narrowPeak
UCSD.H1_BMP4_Derived_Mesendoderm_Cultured_Cells.H3K79me1.AK138.narrowPeak
UCSD.H1_BMP4_Derived_Mesendoderm_Cultured_Cells.H3K79me1.AK168.narrowPeak
UCSD.H1_BMP4_Derived_Mesendoderm_Cultured_Cells.H3K79me2.AK169.narrowPeak
UCSD.H1_BMP4_Derived_Mesendoderm_Cultured_Cells.H3K9ac.AK128.narrowPeak
UCSD.H1_BMP4_Derived_Mesendoderm_Cultured_Cells.H3K9ac.AK172.narrowPeak
UCSD.H1_BMP4_Derived_Mesendoderm_Cultured_Cells.H3K9me3.AK136.narrowPeak
UCSD.H1_BMP4_Derived_Mesendoderm_Cultured_Cells.H3K9me3.SK526.narrowPeak
UCSD.H1_BMP4_Derived_Mesendoderm_Cultured_Cells.H4K8ac.AK417.narrowPeak
UCSD.H1_BMP4_Derived_Trophoblast_Cultured_Cells.H2A.Z.AY221.narrowPeak
UCSD.H1_BMP4_Derived_Trophoblast_Cultured_Cells.H2A.Z.AY68.narrowPeak
UCSD.H1_BMP4_Derived_Trophoblast_Cultured_Cells.H2AK5ac.AY222.narrowPeak
UCSD.H1_BMP4_Derived_Trophoblast_Cultured_Cells.H2AK5ac.AY69.narrowPeak
UCSD.H1_BMP4_Derived_Trophoblast_Cultured_Cells.H2BK120ac.AY223.narrowPeak
UCSD.H1_BMP4_Derived_Trophoblast_Cultured_Cells.H2BK120ac.AY71.narrowPeak
UCSD.H1_BMP4_Derived_Trophoblast_Cultured_Cells.H2BK12ac.AY224.narrowPeak
UCSD.H1_BMP4_Derived_Trophoblast_Cultured_Cells.H2BK12ac.AY72.narrowPeak
UCSD.H1_BMP4_Derived_Trophoblast_Cultured_Cells.H2BK5ac.AY225.narrowPeak
UCSD.H1_BMP4_Derived_Trophoblast_Cultured_Cells.H2BK5ac.AY73.narrowPeak
UCSD.H1_BMP4_Derived_Trophoblast_Cultured_Cells.H3K14ac.AY226.narrowPeak
UCSD.H1_BMP4_Derived_Trophoblast_Cultured_Cells.H3K14ac.AY74.narrowPeak
UCSD.H1_BMP4_Derived_Trophoblast_Cultured_Cells.H3K18ac.AY227.narrowPeak
UCSD.H1_BMP4_Derived_Trophoblast_Cultured_Cells.H3K18ac.AY75.narrowPeak
UCSD.H1_BMP4_Derived_Trophoblast_Cultured_Cells.H3K23ac.SK512.narrowPeak
UCSD.H1_BMP4_Derived_Trophoblast_Cultured_Cells.H3K23ac.SK513.narrowPeak
UCSD.H1_BMP4_Derived_Trophoblast_Cultured_Cells.H3K27ac.AK316.narrowPeak
UCSD.H1_BMP4_Derived_Trophoblast_Cultured_Cells.H3K27ac.SK447.narrowPeak
UCSD.H1_BMP4_Derived_Trophoblast_Cultured_Cells.H3K27ac.SK449.narrowPeak
UCSD.H1_BMP4_Derived_Trophoblast_Cultured_Cells.H3K27me3.AK317.narrowPeak
UCSD.H1_BMP4_Derived_Trophoblast_Cultured_Cells.H3K27me3.SK448.narrowPeak
UCSD.H1_BMP4_Derived_Trophoblast_Cultured_Cells.H3K27me3.SK450.narrowPeak
UCSD.H1_BMP4_Derived_Trophoblast_Cultured_Cells.H3K36me3.AY259.narrowPeak
UCSD.H1_BMP4_Derived_Trophoblast_Cultured_Cells.H3K36me3.AY67.narrowPeak
UCSD.H1_BMP4_Derived_Trophoblast_Cultured_Cells.H3K36me3.LH3.narrowPeak
UCSD.H1_BMP4_Derived_Trophoblast_Cultured_Cells.H3K36me3.LH7.narrowPeak
UCSD.H1_BMP4_Derived_Trophoblast_Cultured_Cells.H3K4ac.AY200.narrowPeak
UCSD.H1_BMP4_Derived_Trophoblast_Cultured_Cells.H3K4ac.AY228.narrowPeak
UCSD.H1_BMP4_Derived_Trophoblast_Cultured_Cells.H3K4me1.AY258.narrowPeak
UCSD.H1_BMP4_Derived_Trophoblast_Cultured_Cells.H3K4me1.AY64.narrowPeak
UCSD.H1_BMP4_Derived_Trophoblast_Cultured_Cells.H3K4me1.LH1.narrowPeak
UCSD.H1_BMP4_Derived_Trophoblast_Cultured_Cells.H3K4me1.LH5.narrowPeak
UCSD.H1_BMP4_Derived_Trophoblast_Cultured_Cells.H3K4me2.SK497.narrowPeak
UCSD.H1_BMP4_Derived_Trophoblast_Cultured_Cells.H3K4me2.SK498.narrowPeak
UCSD.H1_BMP4_Derived_Trophoblast_Cultured_Cells.H3K4me3.AY65.narrowPeak
UCSD.H1_BMP4_Derived_Trophoblast_Cultured_Cells.H3K4me3.LH2.narrowPeak
UCSD.H1_BMP4_Derived_Trophoblast_Cultured_Cells.H3K4me3.LH6.narrowPeak
UCSD.H1_BMP4_Derived_Trophoblast_Cultured_Cells.H3K79me1.AY201.narrowPeak
UCSD.H1_BMP4_Derived_Trophoblast_Cultured_Cells.H3K79me1.AY229.narrowPeak
UCSD.H1_BMP4_Derived_Trophoblast_Cultured_Cells.H3K79me2.AY202.narrowPeak
UCSD.H1_BMP4_Derived_Trophoblast_Cultured_Cells.H3K79me2.AY230.narrowPeak
UCSD.H1_BMP4_Derived_Trophoblast_Cultured_Cells.H3K9ac.SK495.narrowPeak
UCSD.H1_BMP4_Derived_Trophoblast_Cultured_Cells.H3K9ac.SK496.narrowPeak
UCSD.H1_BMP4_Derived_Trophoblast_Cultured_Cells.H3K9me3.AY66.narrowPeak
UCSD.H1_BMP4_Derived_Trophoblast_Cultured_Cells.H3K9me3.LH4.narrowPeak
UCSD.H1_BMP4_Derived_Trophoblast_Cultured_Cells.H3K9me3.LH8.narrowPeak
UCSD.H1_BMP4_Derived_Trophoblast_Cultured_Cells.H4K12ac.AY203.narrowPeak
UCSD.H1_BMP4_Derived_Trophoblast_Cultured_Cells.H4K12ac.AY231.narrowPeak
UCSD.H1_BMP4_Derived_Trophoblast_Cultured_Cells.H4K8ac.AY205.narrowPeak
UCSD.H1_BMP4_Derived_Trophoblast_Cultured_Cells.H4K8ac.AY233.narrowPeak
UCSD.H1_BMP4_Derived_Trophoblast_Cultured_Cells.H4K91ac.AY206.narrowPeak
UCSD.H1_Derived_Mesenchymal_Stem_Cells.H2A.Z.AK278.narrowPeak
UCSD.H1_Derived_Mesenchymal_Stem_Cells.H2AK5ac.SK522.narrowPeak
UCSD.H1_Derived_Mesenchymal_Stem_Cells.H2AK5ac.SK523.narrowPeak
UCSD.H1_Derived_Mesenchymal_Stem_Cells.H2BK120ac.AK395.narrowPeak
UCSD.H1_Derived_Mesenchymal_Stem_Cells.H2BK12ac.AK270.narrowPeak
UCSD.H1_Derived_Mesenchymal_Stem_Cells.H2BK12ac.AK281.narrowPeak
UCSD.H1_Derived_Mesenchymal_Stem_Cells.H2BK5ac.SK516.narrowPeak
UCSD.H1_Derived_Mesenchymal_Stem_Cells.H2BK5ac.SK517.narrowPeak
UCSD.H1_Derived_Mesenchymal_Stem_Cells.H3K14ac.AK282.narrowPeak
UCSD.H1_Derived_Mesenchymal_Stem_Cells.H3K14ac.AK378.narrowPeak
UCSD.H1_Derived_Mesenchymal_Stem_Cells.H3K18ac.AK272.narrowPeak
UCSD.H1_Derived_Mesenchymal_Stem_Cells.H3K18ac.AK283.narrowPeak
UCSD.H1_Derived_Mesenchymal_Stem_Cells.H3K23ac.AK273.narrowPeak
UCSD.H1_Derived_Mesenchymal_Stem_Cells.H3K23ac.AK284.narrowPeak
UCSD.H1_Derived_Mesenchymal_Stem_Cells.H3K27ac.SK436.narrowPeak
UCSD.H1_Derived_Mesenchymal_Stem_Cells.H3K27ac.SK438.narrowPeak
UCSD.H1_Derived_Mesenchymal_Stem_Cells.H3K27me3.SK437.narrowPeak
UCSD.H1_Derived_Mesenchymal_Stem_Cells.H3K27me3.SK439.narrowPeak
UCSD.H1_Derived_Mesenchymal_Stem_Cells.H3K36me3.SK460.narrowPeak
UCSD.H1_Derived_Mesenchymal_Stem_Cells.H3K36me3.SK464.narrowPeak
UCSD.H1_Derived_Mesenchymal_Stem_Cells.H3K4ac.AK274.narrowPeak
UCSD.H1_Derived_Mesenchymal_Stem_Cells.H3K4ac.AK285.narrowPeak
UCSD.H1_Derived_Mesenchymal_Stem_Cells.H3K4me1.SK461.narrowPeak
UCSD.H1_Derived_Mesenchymal_Stem_Cells.H3K4me1.SK465.narrowPeak
UCSD.H1_Derived_Mesenchymal_Stem_Cells.H3K4me2.SK520.narrowPeak
UCSD.H1_Derived_Mesenchymal_Stem_Cells.H3K4me2.SK521.narrowPeak
UCSD.H1_Derived_Mesenchymal_Stem_Cells.H3K4me3.SK463.narrowPeak
UCSD.H1_Derived_Mesenchymal_Stem_Cells.H3K4me3.SK467.narrowPeak
UCSD.H1_Derived_Mesenchymal_Stem_Cells.H3K79me1.SK514.narrowPeak
UCSD.H1_Derived_Mesenchymal_Stem_Cells.H3K79me1.SK515.narrowPeak
UCSD.H1_Derived_Mesenchymal_Stem_Cells.H3K9ac.SK518.narrowPeak
UCSD.H1_Derived_Mesenchymal_Stem_Cells.H3K9ac.SK519.narrowPeak
UCSD.H1_Derived_Mesenchymal_Stem_Cells.H3K9me3.SK507.narrowPeak
UCSD.H1_Derived_Mesenchymal_Stem_Cells.H3K9me3.SK508.narrowPeak
UCSD.H1_Derived_Mesenchymal_Stem_Cells.H4K8ac.AK276.narrowPeak
UCSD.H1_Derived_Mesenchymal_Stem_Cells.H4K8ac.AK287.narrowPeak
UCSD.H1_Derived_Mesenchymal_Stem_Cells.H4K91ac.AK277.narrowPeak
UCSD.H1_Derived_Neuronal_Progenitor_Cultured_Cells.H2AK5ac.AK420.narrowPeak
UCSD.H1_Derived_Neuronal_Progenitor_Cultured_Cells.H2AK5ac.CY7.narrowPeak
UCSD.H1_Derived_Neuronal_Progenitor_Cultured_Cells.H2BK120ac.AK421.narrowPeak
UCSD.H1_Derived_Neuronal_Progenitor_Cultured_Cells.H2BK120ac.CY8.narrowPeak
UCSD.H1_Derived_Neuronal_Progenitor_Cultured_Cells.H2BK12ac.AK249.narrowPeak
UCSD.H1_Derived_Neuronal_Progenitor_Cultured_Cells.H2BK15ac.AK422.narrowPeak
UCSD.H1_Derived_Neuronal_Progenitor_Cultured_Cells.H2BK15ac.CY9.narrowPeak
UCSD.H1_Derived_Neuronal_Progenitor_Cultured_Cells.H2BK5ac.CY10.narrowPeak
UCSD.H1_Derived_Neuronal_Progenitor_Cultured_Cells.H3K14ac.AK253.narrowPeak
UCSD.H1_Derived_Neuronal_Progenitor_Cultured_Cells.H3K18ac.AK254.narrowPeak
UCSD.H1_Derived_Neuronal_Progenitor_Cultured_Cells.H3K18ac.CY11.narrowPeak
UCSD.H1_Derived_Neuronal_Progenitor_Cultured_Cells.H3K23ac.AK255.narrowPeak
UCSD.H1_Derived_Neuronal_Progenitor_Cultured_Cells.H3K23ac.CY12.narrowPeak
UCSD.H1_Derived_Neuronal_Progenitor_Cultured_Cells.H3K27ac.AK220.narrowPeak
UCSD.H1_Derived_Neuronal_Progenitor_Cultured_Cells.H3K27ac.AK319.narrowPeak
UCSD.H1_Derived_Neuronal_Progenitor_Cultured_Cells.H3K27ac.AK408.narrowPeak
UCSD.H1_Derived_Neuronal_Progenitor_Cultured_Cells.H3K27ac.SK451.narrowPeak
UCSD.H1_Derived_Neuronal_Progenitor_Cultured_Cells.H3K27ac.SK504.narrowPeak
UCSD.H1_Derived_Neuronal_Progenitor_Cultured_Cells.H3K27me3.AK221.narrowPeak
UCSD.H1_Derived_Neuronal_Progenitor_Cultured_Cells.H3K27me3.AK320.narrowPeak
UCSD.H1_Derived_Neuronal_Progenitor_Cultured_Cells.H3K27me3.AK409.narrowPeak
UCSD.H1_Derived_Neuronal_Progenitor_Cultured_Cells.H3K36me3.AK202.narrowPeak
UCSD.H1_Derived_Neuronal_Progenitor_Cultured_Cells.H3K36me3.AK241.narrowPeak
UCSD.H1_Derived_Neuronal_Progenitor_Cultured_Cells.H3K36me3.CY23.narrowPeak
UCSD.H1_Derived_Neuronal_Progenitor_Cultured_Cells.H3K4ac.AK259.narrowPeak
UCSD.H1_Derived_Neuronal_Progenitor_Cultured_Cells.H3K4ac.AK386.narrowPeak
UCSD.H1_Derived_Neuronal_Progenitor_Cultured_Cells.H3K4me1.AK198.narrowPeak
UCSD.H1_Derived_Neuronal_Progenitor_Cultured_Cells.H3K4me1.AK242.narrowPeak
UCSD.H1_Derived_Neuronal_Progenitor_Cultured_Cells.H3K4me1.CY25.narrowPeak
UCSD.H1_Derived_Neuronal_Progenitor_Cultured_Cells.H3K4me2.AK260.narrowPeak
UCSD.H1_Derived_Neuronal_Progenitor_Cultured_Cells.H3K4me3.AK199.narrowPeak
UCSD.H1_Derived_Neuronal_Progenitor_Cultured_Cells.H3K4me3.AK243.narrowPeak
UCSD.H1_Derived_Neuronal_Progenitor_Cultured_Cells.H3K4me3.CY26.narrowPeak
UCSD.H1_Derived_Neuronal_Progenitor_Cultured_Cells.H3K4me3.LH12.narrowPeak
UCSD.H1_Derived_Neuronal_Progenitor_Cultured_Cells.H3K79me1.AK261.narrowPeak
UCSD.H1_Derived_Neuronal_Progenitor_Cultured_Cells.H3K9ac.AK263.narrowPeak
UCSD.H1_Derived_Neuronal_Progenitor_Cultured_Cells.H3K9me3.AK200.narrowPeak
UCSD.H1_Derived_Neuronal_Progenitor_Cultured_Cells.H3K9me3.AK244.narrowPeak
UCSD.H1_Derived_Neuronal_Progenitor_Cultured_Cells.H3K9me3.CY27.narrowPeak
UCSD.H1_Derived_Neuronal_Progenitor_Cultured_Cells.H4K8ac.AK265.narrowPeak
UCSD.H1_Derived_Neuronal_Progenitor_Cultured_Cells.H4K91ac.AK266.narrowPeak
UCSD.H9.H2A.Z.SK532.narrowPeak
UCSD.H9.H2AK5ac.AK28.narrowPeak
UCSD.H9.H2AK5ac.SK193.narrowPeak
UCSD.H9.H2BK120ac.SK378.narrowPeak
UCSD.H9.H2BK12ac.AK112.narrowPeak
UCSD.H9.H2BK12ac.AK30.narrowPeak
UCSD.H9.H2BK15ac.AK113.narrowPeak
UCSD.H9.H2BK15ac.AY28.narrowPeak
UCSD.H9.H2BK15ac.SK376.narrowPeak
UCSD.H9.H2BK20ac.SK377.narrowPeak
UCSD.H9.H2BK5ac.AK29.narrowPeak
UCSD.H9.H2BK5ac.YL244.narrowPeak
UCSD.H9.H3K14ac.AY15.narrowPeak
UCSD.H9.H3K14ac.SK380.narrowPeak
UCSD.H9.H3K18ac.SK276.narrowPeak
UCSD.H9.H3K18ac.SK375.narrowPeak
UCSD.H9.H3K23ac.SK289.narrowPeak
UCSD.H9.H3K23ac.YL236.narrowPeak
UCSD.H9.H3K23me2.SK277.narrowPeak
UCSD.H9.H3K23me2.SK527.narrowPeak
UCSD.H9.H3K27ac.SK265.narrowPeak
UCSD.H9.H3K27ac.YL237.narrowPeak
UCSD.H9.H3K27me3.AK142.narrowPeak
UCSD.H9.H3K27me3.SK99.narrowPeak
UCSD.H9.H3K36me3.SK102.narrowPeak
UCSD.H9.H3K36me3.SK278.narrowPeak
UCSD.H9.H3K4ac.SK328.narrowPeak
UCSD.H9.H3K4ac.SK379.narrowPeak
UCSD.H9.H3K4me1.AK141.narrowPeak
UCSD.H9.H3K4me1.YL123.narrowPeak
UCSD.H9.H3K4me2.AK38.narrowPeak
UCSD.H9.H3K4me2.SK198.narrowPeak
UCSD.H9.H3K4me3.AK39.narrowPeak
UCSD.H9.H3K4me3.SK101.narrowPeak
UCSD.H9.H3K56ac.SK279.narrowPeak
UCSD.H9.H3K56ac.YL238.narrowPeak
UCSD.H9.H3K79me1.SK329.narrowPeak
UCSD.H9.H3K79me1.SK374.narrowPeak
UCSD.H9.H3K79me2.AK143.narrowPeak
UCSD.H9.H3K79me2.SK190.narrowPeak
UCSD.H9.H3K9ac.AK35.narrowPeak
UCSD.H9.H3K9ac.SK199.narrowPeak
UCSD.H9.H3K9me3.AK40.narrowPeak
UCSD.H9.H3K9me3.SK100.narrowPeak
UCSD.H9.H3K9me3.SK200.narrowPeak
UCSD.H9.H3T11ph.SK509.narrowPeak
UCSD.H9.H4K20me1.SK286.narrowPeak
UCSD.H9.H4K5ac.SK282.narrowPeak
UCSD.H9.H4K5ac.YL240.narrowPeak
UCSD.H9.H4K8ac.SK283.narrowPeak
UCSD.H9.H4K8ac.YL241.narrowPeak
UCSD.H9.H4K91ac.SK287.narrowPeak
UCSD.H9.H4K91ac.SK332.narrowPeak
UCSD.IMR90.H2A.Z.AY4.narrowPeak
UCSD.IMR90.H2A.Z.AY5.narrowPeak
UCSD.IMR90.H2AK5ac.YL20.narrowPeak
UCSD.IMR90.H2AK5ac.YL60.narrowPeak
UCSD.IMR90.H2AK9ac.AY6.narrowPeak
UCSD.IMR90.H2AK9ac.AY7.narrowPeak
UCSD.IMR90.H2BK120ac.SK15.narrowPeak
UCSD.IMR90.H2BK120ac.YL06.narrowPeak
UCSD.IMR90.H2BK12ac.YL138.narrowPeak
UCSD.IMR90.H2BK12ac.YL18.narrowPeak
UCSD.IMR90.H2BK12ac.YL68.narrowPeak
UCSD.IMR90.H2BK15ac.SK42.narrowPeak
UCSD.IMR90.H2BK15ac.YL19.narrowPeak
UCSD.IMR90.H2BK15ac.YL69.narrowPeak
UCSD.IMR90.H2BK20ac.SK14.narrowPeak
UCSD.IMR90.H2BK20ac.YL07.narrowPeak
UCSD.IMR90.H2BK5ac.LL229.narrowPeak
UCSD.IMR90.H2BK5ac.SK10.narrowPeak
UCSD.IMR90.H2BK5ac.YL281.narrowPeak
UCSD.IMR90.H3K14ac.SK17.narrowPeak
UCSD.IMR90.H3K14ac.YL15.narrowPeak
UCSD.IMR90.H3K18ac.LL230.narrowPeak
UCSD.IMR90.H3K18ac.SK09.narrowPeak
UCSD.IMR90.H3K23ac.SK18.narrowPeak
UCSD.IMR90.H3K23ac.YL09.narrowPeak
UCSD.IMR90.H3K27ac.LL231.narrowPeak
UCSD.IMR90.H3K27ac.LL235.narrowPeak
UCSD.IMR90.H3K27ac.YL58.narrowPeak
UCSD.IMR90.H3K27me3.LL223.narrowPeak
UCSD.IMR90.H3K27me3.SK05.narrowPeak
UCSD.IMR90.H3K36me3.LL225.narrowPeak
UCSD.IMR90.H3K36me3.YL67.narrowPeak
UCSD.IMR90.H3K4ac.LL239.narrowPeak
UCSD.IMR90.H3K4ac.SK16.narrowPeak
UCSD.IMR90.H3K4me1.LL222.narrowPeak
UCSD.IMR90.H3K4me1.SK04.narrowPeak
UCSD.IMR90.H3K4me1.SYL133.narrowPeak
UCSD.IMR90.H3K4me2.LL232.narrowPeak
UCSD.IMR90.H3K4me2.SK07.narrowPeak
UCSD.IMR90.H3K4me3.LL221.narrowPeak
UCSD.IMR90.H3K4me3.SK03.narrowPeak
UCSD.IMR90.H3K56ac.YL05.narrowPeak
UCSD.IMR90.H3K56ac.YL61.narrowPeak
UCSD.IMR90.H3K79me1.SK11.narrowPeak
UCSD.IMR90.H3K79me1.YL103.narrowPeak
UCSD.IMR90.H3K79me1.YL145.narrowPeak
UCSD.IMR90.H3K79me1.YL16.narrowPeak
UCSD.IMR90.H3K79me2.LL238.narrowPeak
UCSD.IMR90.H3K79me2.SK43.narrowPeak
UCSD.IMR90.H3K9ac.LL233.narrowPeak
UCSD.IMR90.H3K9ac.SK46.narrowPeak
UCSD.IMR90.H3K9me1.LL237.narrowPeak
UCSD.IMR90.H3K9me1.SK12.narrowPeak
UCSD.IMR90.H3K9me3.LL224.narrowPeak
UCSD.IMR90.H3K9me3.SK06.narrowPeak
UCSD.IMR90.H3K9me3.YL104.narrowPeak
UCSD.IMR90.H4K20me1.YL21.narrowPeak
UCSD.IMR90.H4K20me1.YL59.narrowPeak
UCSD.IMR90.H4K5ac.LL234.narrowPeak
UCSD.IMR90.H4K5ac.SK08.narrowPeak
UCSD.IMR90.H4K8ac.SK45.narrowPeak
UCSD.IMR90.H4K8ac.YL142.narrowPeak
UCSD.IMR90.H4K8ac.YL17.narrowPeak
UCSD.IMR90.H4K8ac.YL57.narrowPeak
UCSD.IMR90.H4K91ac.SK49.narrowPeak
UCSD.IMR90.H4K91ac.YL08.narrowPeak
UCSD.iPS_DF_19.11.H3K27ac.SK395.narrowPeak
UCSD.iPS_DF_19.11.H3K27ac.SK402.narrowPeak
UCSD.iPS_DF_19.11.H3K27ac.SK434.narrowPeak
UCSD.iPS_DF_19.11.H3K27me3.SK230.narrowPeak
UCSD.iPS_DF_19.11.H3K27me3.SK435.narrowPeak
UCSD.iPS_DF_19.11.H3K36me3.SK472.narrowPeak
UCSD.iPS_DF_19.11.H3K4me1.SK401.narrowPeak
UCSD.iPS_DF_19.11.H3K4me1.SK473.narrowPeak
UCSD.iPS_DF_19.11.H3K4me3.SK227.narrowPeak
UCSD.iPS_DF_19.11.H3K4me3.SK475.narrowPeak
UCSD.iPS_DF_19.11.H3K9me3.SK232.narrowPeak
UCSD.iPS_DF_19.11.H3K9me3.SK474.narrowPeak
UCSD.iPS_DF_6.9.H3K27ac.SK432.narrowPeak
UCSD.iPS_DF_6.9.H3K27me3.SK275.narrowPeak
UCSD.iPS_DF_6.9.H3K27me3.SK433.narrowPeak
UCSD.iPS_DF_6.9.H3K36me3.SK400.narrowPeak
UCSD.iPS_DF_6.9.H3K36me3.SK468.narrowPeak
UCSD.iPS_DF_6.9.H3K4me1.SK397.narrowPeak
UCSD.iPS_DF_6.9.H3K4me1.SK469.narrowPeak
UCSD.iPS_DF_6.9.H3K4me3.SK398.narrowPeak
UCSD.iPS_DF_6.9.H3K4me3.SK471.narrowPeak
UCSD.iPS_DF_6.9.H3K9me3.SK274.narrowPeak
UCSD.iPS_DF_6.9.H3K9me3.SK503.narrowPeak
UCSD.Left_Ventricle.H3K27ac.STL001.narrowPeak
UCSD.Left_Ventricle.H3K27ac.STL003.narrowPeak
UCSD.Left_Ventricle.H3K27ac.STL011.narrowPeak
UCSD.Left_Ventricle.H3K27me3.STL001.narrowPeak
UCSD.Left_Ventricle.H3K27me3.STL003.narrowPeak
UCSD.Left_Ventricle.H3K36me3.STL001.narrowPeak
UCSD.Left_Ventricle.H3K36me3.STL003.narrowPeak
UCSD.Left_Ventricle.H3K4me1.STL001.narrowPeak
UCSD.Left_Ventricle.H3K4me1.STL003.narrowPeak
UCSD.Left_Ventricle.H3K4me3.STL001.narrowPeak
UCSD.Left_Ventricle.H3K4me3.STL003.narrowPeak
UCSD.Left_Ventricle.H3K9me3.STL001.narrowPeak
UCSD.Left_Ventricle.H3K9me3.STL003.narrowPeak
UCSD.Lung.H3K27ac.STL001.narrowPeak
UCSD.Lung.H3K27ac.STL002.narrowPeak
UCSD.Lung.H3K27me3.STL002.narrowPeak
UCSD.Lung.H3K36me3.STL001.narrowPeak
UCSD.Lung.H3K36me3.STL002.narrowPeak
UCSD.Lung.H3K4me1.STL001.narrowPeak
UCSD.Lung.H3K4me1.STL002.narrowPeak
UCSD.Lung.H3K4me3.STL002.narrowPeak
UCSD.Lung.H3K9me3.STL001.narrowPeak
UCSD.Lung.H3K9me3.STL002.narrowPeak
UCSD.Ovary.H3K27ac.STL002.narrowPeak
UCSD.Ovary.H3K27me3.STL002.narrowPeak
UCSD.Ovary.H3K36me3.STL002.narrowPeak
UCSD.Ovary.H3K4me1.STL002.narrowPeak
UCSD.Ovary.H3K4me3.STL002.narrowPeak
UCSD.Ovary.H3K9me3.STL002.narrowPeak
UCSD.Pancreas.H3K27ac.STL002.narrowPeak
UCSD.Pancreas.H3K27ac.STL003.narrowPeak
UCSD.Pancreas.H3K27me3.STL003.narrowPeak
UCSD.Pancreas.H3K36me3.STL002.narrowPeak
UCSD.Pancreas.H3K36me3.STL003.narrowPeak
UCSD.Pancreas.H3K4me1.STL002.narrowPeak
UCSD.Pancreas.H3K4me1.STL003.narrowPeak
UCSD.Pancreas.H3K4me3.STL003.narrowPeak
UCSD.Pancreas.H3K9me3.STL002.narrowPeak
UCSD.Pancreas.H3K9me3.STL003.narrowPeak
UCSD.Psoas_Muscle.H3K27ac.STL001.narrowPeak
UCSD.Psoas_Muscle.H3K27ac.STL002.narrowPeak
UCSD.Psoas_Muscle.H3K27ac.STL003.narrowPeak
UCSD.Psoas_Muscle.H3K27me3.STL003.narrowPeak
UCSD.Psoas_Muscle.H3K36me3.STL001.narrowPeak
UCSD.Psoas_Muscle.H3K4me1.STL001.narrowPeak
UCSD.Psoas_Muscle.H3K4me1.STL003.narrowPeak
UCSD.Psoas_Muscle.H3K4me3.STL001.narrowPeak
UCSD.Psoas_Muscle.H3K4me3.STL003.narrowPeak
UCSD.Psoas_Muscle.H3K9me3.STL001.narrowPeak
UCSD.Right_Atrium.H3K27ac.STL003.narrowPeak
UCSD.Right_Atrium.H3K27me3.STL003.narrowPeak
UCSD.Right_Atrium.H3K36me3.STL003.narrowPeak
UCSD.Right_Atrium.H3K4me1.STL003.narrowPeak
UCSD.Right_Atrium.H3K4me3.STL003.narrowPeak
UCSD.Right_Atrium.H3K9me3.STL003.narrowPeak
UCSD.Right_Ventricle.H3K27ac.STL001.narrowPeak
UCSD.Right_Ventricle.H3K36me3.STL001.narrowPeak
UCSD.Right_Ventricle.H3K36me3.STL003.narrowPeak
UCSD.Right_Ventricle.H3K4me1.STL001.narrowPeak
UCSD.Right_Ventricle.H3K4me1.STL003.narrowPeak
UCSD.Right_Ventricle.H3K4me3.STL003.narrowPeak
UCSD.Right_Ventricle.H3K9me3.STL001.narrowPeak
UCSD.Sigmoid_Colon.H3K27ac.STL001.narrowPeak
UCSD.Sigmoid_Colon.H3K27ac.STL003.narrowPeak
UCSD.Sigmoid_Colon.H3K27me3.STL001.narrowPeak
UCSD.Sigmoid_Colon.H3K27me3.STL003.narrowPeak
UCSD.Sigmoid_Colon.H3K36me3.STL001.narrowPeak
UCSD.Sigmoid_Colon.H3K36me3.STL003.narrowPeak
UCSD.Sigmoid_Colon.H3K4me1.STL001.narrowPeak
UCSD.Sigmoid_Colon.H3K4me1.STL003.narrowPeak
UCSD.Sigmoid_Colon.H3K4me3.STL001.narrowPeak
UCSD.Sigmoid_Colon.H3K9me3.STL001.narrowPeak
UCSD.Sigmoid_Colon.H3K9me3.STL003.narrowPeak
UCSD.Small_Intestine.H3K27ac.STL001.narrowPeak
UCSD.Small_Intestine.H3K27ac.STL002.narrowPeak
UCSD.Small_Intestine.H3K27ac.STL003.narrowPeak
UCSD.Small_Intestine.H3K27me3.STL001.narrowPeak
UCSD.Small_Intestine.H3K36me3.STL001.narrowPeak
UCSD.Small_Intestine.H3K36me3.STL002.narrowPeak
UCSD.Small_Intestine.H3K4me1.STL001.narrowPeak
UCSD.Small_Intestine.H3K4me1.STL002.narrowPeak
UCSD.Small_Intestine.H3K4me3.STL003.narrowPeak
UCSD.Small_Intestine.H3K9me3.STL001.narrowPeak
UCSD.Small_Intestine.H3K9me3.STL002.narrowPeak
UCSD.Spleen.H3K27ac.STL001.narrowPeak
UCSD.Spleen.H3K27ac.STL002.narrowPeak
UCSD.Spleen.H3K27ac.STL003.narrowPeak
UCSD.Spleen.H3K27me3.STL003.narrowPeak
UCSD.Spleen.H3K36me3.STL002.narrowPeak
UCSD.Spleen.H3K36me3.STL003.narrowPeak
UCSD.Spleen.H3K4me1.STL002.narrowPeak
UCSD.Spleen.H3K4me1.STL003.narrowPeak
UCSD.Spleen.H3K4me3.STL003.narrowPeak
UCSD.Spleen.H3K9me3.STL003.narrowPeak
UCSD.Thymus.H3K27ac.STL001.narrowPeak
UCSD.Thymus.H3K27me3.STL001.narrowPeak
UCSD.Thymus.H3K36me3.STL001.narrowPeak
UCSD.Thymus.H3K4me1.STL001.narrowPeak
UCSD.Thymus.H3K4me3.STL001.narrowPeak
UCSD.Thymus.H3K9me3.STL001.narrowPeak
UCSF-UBC.Brain_Germinal_Matrix.H3K27me3.HuFGM01.narrowPeak
UCSF-UBC.Brain_Germinal_Matrix.H3K27me3.HuFGM02.narrowPeak
UCSF-UBC.Brain_Germinal_Matrix.H3K36me3.HuFGM01.narrowPeak
UCSF-UBC.Brain_Germinal_Matrix.H3K36me3.HuFGM02.narrowPeak
UCSF-UBC.Brain_Germinal_Matrix.H3K4me1.HuFGM01.narrowPeak
UCSF-UBC.Brain_Germinal_Matrix.H3K4me1.HuFGM02.narrowPeak
UCSF-UBC.Brain_Germinal_Matrix.H3K4me3.HuFGM01.narrowPeak
UCSF-UBC.Brain_Germinal_Matrix.H3K4me3.HuFGM02.narrowPeak
UCSF-UBC.Brain_Germinal_Matrix.H3K9me3.HuFGM01.narrowPeak
UCSF-UBC.Brain_Germinal_Matrix.H3K9me3.HuFGM02.narrowPeak
UCSF-UBC.Breast_Fibroblast_Primary_Cells.H3K27ac.RM071.narrowPeak
UCSF-UBC.Breast_Fibroblast_Primary_Cells.H3K27me3.RM071.narrowPeak
UCSF-UBC.Breast_Fibroblast_Primary_Cells.H3K36me3.RM071.narrowPeak
UCSF-UBC.Breast_Fibroblast_Primary_Cells.H3K4me1.RM071.narrowPeak
UCSF-UBC.Breast_Fibroblast_Primary_Cells.H3K4me3.RM071.narrowPeak
UCSF-UBC.Breast_Luminal_Epithelial_Cells.H3K27me3.RM080.narrowPeak
UCSF-UBC.Breast_Luminal_Epithelial_Cells.H3K36me3.RM080.narrowPeak
UCSF-UBC.Breast_Luminal_Epithelial_Cells.H3K4me1.RM080.narrowPeak
UCSF-UBC.Breast_Luminal_Epithelial_Cells.H3K9me3.RM080.narrowPeak
UCSF-UBC.Breast_Myoepithelial_Cells.H3K27me3.RM066.narrowPeak
UCSF-UBC.Breast_Myoepithelial_Cells.H3K27me3.RM080.narrowPeak
UCSF-UBC.Breast_Myoepithelial_Cells.H3K36me3.RM066.narrowPeak
UCSF-UBC.Breast_Myoepithelial_Cells.H3K36me3.RM080.narrowPeak
UCSF-UBC.Breast_Myoepithelial_Cells.H3K4me1.RM066.narrowPeak
UCSF-UBC.Breast_Myoepithelial_Cells.H3K4me1.RM080.narrowPeak
UCSF-UBC.Breast_Myoepithelial_Cells.H3K4me3.RM066.narrowPeak
UCSF-UBC.Breast_Myoepithelial_Cells.H3K4me3.RM080.narrowPeak
UCSF-UBC.Breast_Myoepithelial_Cells.H3K9ac.RM066.narrowPeak
UCSF-UBC.Breast_Myoepithelial_Cells.H3K9ac.RM080.narrowPeak
UCSF-UBC.Breast_Myoepithelial_Cells.H3K9me3.RM066.narrowPeak
UCSF-UBC.Breast_Myoepithelial_Cells.H3K9me3.RM080.narrowPeak
UCSF-UBC.Breast_vHMEC.H3K27me3.RM035.narrowPeak
UCSF-UBC.Breast_vHMEC.H3K36me3.RM035.narrowPeak
UCSF-UBC.Breast_vHMEC.H3K4me1.RM035.HS1994.narrowPeak
UCSF-UBC.Breast_vHMEC.H3K4me1.RM035.HS2618.narrowPeak
UCSF-UBC.Breast_vHMEC.H3K4me3.RM035.HS2615.narrowPeak
UCSF-UBC.Breast_vHMEC.H3K9me3.RM035.HS2617.narrowPeak
UCSF-UBC.CD4_Naive_Primary_Cells.H3K36me3.TC001.narrowPeak
UCSF-UBC.CD4_Naive_Primary_Cells.H3K9ac.TC001.narrowPeak
UCSF-UBC.CD8_Naive_Primary_Cells.H3K27me3.TC001.narrowPeak
UCSF-UBC.CD8_Naive_Primary_Cells.H3K36me3.TC001.narrowPeak
UCSF-UBC.CD8_Naive_Primary_Cells.H3K4me1.TC001.narrowPeak
UCSF-UBC.CD8_Naive_Primary_Cells.H3K4me3.TC001.narrowPeak
UCSF-UBC.CD8_Naive_Primary_Cells.H3K4me3.TC010.narrowPeak
UCSF-UBC.CD8_Naive_Primary_Cells.H3K9ac.TC001.narrowPeak
UCSF-UBC.CD8_Naive_Primary_Cells.H3K9me3.TC001.narrowPeak
UCSF-UBC.Fetal_Brain.H3K27me3.HuFNSC01.narrowPeak
UCSF-UBC.Fetal_Brain.H3K27me3.HuFNSC02.narrowPeak
UCSF-UBC.Fetal_Brain.H3K27me3.HuFNSC-T.narrowPeak
UCSF-UBC.Fetal_Brain.H3K36me3.HuFNSC01.narrowPeak
UCSF-UBC.Fetal_Brain.H3K36me3.HuFNSC02.narrowPeak
UCSF-UBC.Fetal_Brain.H3K4me1.HuFNSC01.narrowPeak
UCSF-UBC.Fetal_Brain.H3K4me1.HuFNSC02.narrowPeak
UCSF-UBC.Fetal_Brain.H3K4me3.HuFNSC01.narrowPeak
UCSF-UBC.Fetal_Brain.H3K4me3.HuFNSC02.narrowPeak
UCSF-UBC.Fetal_Brain.H3K4me3.HuFNSC-T.narrowPeak
UCSF-UBC.Fetal_Brain.H3K9ac.HuFNSC-T.narrowPeak
UCSF-UBC.Fetal_Brain.H3K9me3.HuFNSC01.narrowPeak
UCSF-UBC.Fetal_Brain.H3K9me3.HuFNSC02.narrowPeak
UCSF-UBC.H1.H3K27me3.H1EScd1-me3K27-A.narrowPeak
UCSF-UBC.H1.H3K36me3.H1EScd1-me3K36-A.narrowPeak
UCSF-UBC.H1.H3K36me3.H1EScd2-me3K36-B.narrowPeak
UCSF-UBC.H1.H3K4me1.H1EScd1-me1K4-D.narrowPeak
UCSF-UBC.H1.H3K4me3.H1EScd1-me3K4-A.narrowPeak
UCSF-UBC.H1.H3K4me3.H1EScd2-me3K4-C.narrowPeak
UCSF-UBC.H1.H3K9ac.H1EScd1-acK9-A.narrowPeak
UCSF-UBC.H1.H3K9me3.H1EScd1-me3K9-A.narrowPeak
UCSF-UBC.H1.H3K9me3.H1EScd2-me3K9-B.narrowPeak
UCSF-UBC.Neurosphere_Cultured_Cells_Cortex_Derived.H3K27me3.HuFNSC01.narrowPeak
UCSF-UBC.Neurosphere_Cultured_Cells_Cortex_Derived.H3K27me3.HuFNSC02.narrowPeak
UCSF-UBC.Neurosphere_Cultured_Cells_Cortex_Derived.H3K36me3.HuFNSC01.narrowPeak
UCSF-UBC.Neurosphere_Cultured_Cells_Cortex_Derived.H3K36me3.HuFNSC02.narrowPeak
UCSF-UBC.Neurosphere_Cultured_Cells_Cortex_Derived.H3K4me1.HuFNSC01.narrowPeak
UCSF-UBC.Neurosphere_Cultured_Cells_Cortex_Derived.H3K4me1.HuFNSC02.narrowPeak
UCSF-UBC.Neurosphere_Cultured_Cells_Cortex_Derived.H3K4me3.HuFNSC02.narrowPeak
UCSF-UBC.Neurosphere_Cultured_Cells_Cortex_Derived.H3K9me3.HuFNSC01.narrowPeak
UCSF-UBC.Neurosphere_Cultured_Cells_Cortex_Derived.H3K9me3.HuFNSC02.narrowPeak
UCSF-UBC.Neurosphere_Cultured_Cells_Ganglionic_Eminence_Derived.H3K27ac.HuFNSC04.narrowPeak
UCSF-UBC.Neurosphere_Cultured_Cells_Ganglionic_Eminence_Derived.H3K27me3.HuFNSC01.narrowPeak
UCSF-UBC.Neurosphere_Cultured_Cells_Ganglionic_Eminence_Derived.H3K27me3.HuFNSC02.narrowPeak
UCSF-UBC.Neurosphere_Cultured_Cells_Ganglionic_Eminence_Derived.H3K27me3.HuFNSC04.narrowPeak
UCSF-UBC.Neurosphere_Cultured_Cells_Ganglionic_Eminence_Derived.H3K36me3.HuFNSC01.narrowPeak
UCSF-UBC.Neurosphere_Cultured_Cells_Ganglionic_Eminence_Derived.H3K36me3.HuFNSC02.narrowPeak
UCSF-UBC.Neurosphere_Cultured_Cells_Ganglionic_Eminence_Derived.H3K36me3.HuFNSC04.narrowPeak
UCSF-UBC.Neurosphere_Cultured_Cells_Ganglionic_Eminence_Derived.H3K4me1.HuFNSC01.narrowPeak
UCSF-UBC.Neurosphere_Cultured_Cells_Ganglionic_Eminence_Derived.H3K4me1.HuFNSC02.narrowPeak
UCSF-UBC.Neurosphere_Cultured_Cells_Ganglionic_Eminence_Derived.H3K4me1.HuFNSC04.narrowPeak
UCSF-UBC.Neurosphere_Cultured_Cells_Ganglionic_Eminence_Derived.H3K4me3.HuFNSC02.narrowPeak
UCSF-UBC.Neurosphere_Cultured_Cells_Ganglionic_Eminence_Derived.H3K4me3.HuFNSC04.narrowPeak
UCSF-UBC.Neurosphere_Cultured_Cells_Ganglionic_Eminence_Derived.H3K9me3.HuFNSC01.narrowPeak
UCSF-UBC.Neurosphere_Cultured_Cells_Ganglionic_Eminence_Derived.H3K9me3.HuFNSC02.narrowPeak
UCSF-UBC.Neurosphere_Cultured_Cells_Ganglionic_Eminence_Derived.H3K9me3.HuFNSC04.narrowPeak
UCSF-UBC.Pancreatic_Islets.H3K27ac.ZD4_273.narrowPeak
UCSF-UBC.Pancreatic_Islets.H3K27ac.ZGI_213.narrowPeak
UCSF-UBC.Pancreatic_Islets.H3K27me3.ZGI_213.narrowPeak
UCSF-UBC.Pancreatic_Islets.H3K36me3.ZGI_213.narrowPeak
UCSF-UBC.Pancreatic_Islets.H3K4me1.ZGI_213.narrowPeak
UCSF-UBC.Pancreatic_Islets.H3K4me3.ZD4_273.narrowPeak
UCSF-UBC.Pancreatic_Islets.H3K4me3.ZGI_213.narrowPeak
UCSF-UBC.Pancreatic_Islets.H3K9me3.ZGI_213.narrowPeak
UCSF-UBC.Penis_Foreskin_Fibroblast_Primary_Cells.H3K27ac.skin01.narrowPeak
UCSF-UBC.Penis_Foreskin_Fibroblast_Primary_Cells.H3K27ac.skin02.narrowPeak
UCSF-UBC.Penis_Foreskin_Fibroblast_Primary_Cells.H3K27ac.skin03.narrowPeak
UCSF-UBC.Penis_Foreskin_Fibroblast_Primary_Cells.H3K27me3.skin01.narrowPeak
UCSF-UBC.Penis_Foreskin_Fibroblast_Primary_Cells.H3K27me3.skin02.narrowPeak
UCSF-UBC.Penis_Foreskin_Fibroblast_Primary_Cells.H3K27me3.skin03.narrowPeak
UCSF-UBC.Penis_Foreskin_Fibroblast_Primary_Cells.H3K36me3.skin01.narrowPeak
UCSF-UBC.Penis_Foreskin_Fibroblast_Primary_Cells.H3K36me3.skin02.narrowPeak
UCSF-UBC.Penis_Foreskin_Fibroblast_Primary_Cells.H3K36me3.skin03.narrowPeak
UCSF-UBC.Penis_Foreskin_Fibroblast_Primary_Cells.H3K4me1.skin01.narrowPeak
UCSF-UBC.Penis_Foreskin_Fibroblast_Primary_Cells.H3K4me1.skin02.narrowPeak
UCSF-UBC.Penis_Foreskin_Fibroblast_Primary_Cells.H3K4me1.skin03.narrowPeak
UCSF-UBC.Penis_Foreskin_Fibroblast_Primary_Cells.H3K4me3.skin01.narrowPeak
UCSF-UBC.Penis_Foreskin_Fibroblast_Primary_Cells.H3K4me3.skin02.narrowPeak
UCSF-UBC.Penis_Foreskin_Fibroblast_Primary_Cells.H3K4me3.skin03.narrowPeak
UCSF-UBC.Penis_Foreskin_Fibroblast_Primary_Cells.H3K9me3.skin01.narrowPeak
UCSF-UBC.Penis_Foreskin_Fibroblast_Primary_Cells.H3K9me3.skin02.narrowPeak
UCSF-UBC.Penis_Foreskin_Keratinocyte_Primary_Cells.H3K27ac.skin03.narrowPeak
UCSF-UBC.Penis_Foreskin_Keratinocyte_Primary_Cells.H3K27me3.skin01.A05937.narrowPeak
UCSF-UBC.Penis_Foreskin_Keratinocyte_Primary_Cells.H3K27me3.skin01.narrowPeak
UCSF-UBC.Penis_Foreskin_Keratinocyte_Primary_Cells.H3K27me3.skin02.narrowPeak
UCSF-UBC.Penis_Foreskin_Keratinocyte_Primary_Cells.H3K27me3.skin03.narrowPeak
UCSF-UBC.Penis_Foreskin_Keratinocyte_Primary_Cells.H3K36me3.skin01.narrowPeak
UCSF-UBC.Penis_Foreskin_Keratinocyte_Primary_Cells.H3K36me3.skin02.narrowPeak
UCSF-UBC.Penis_Foreskin_Keratinocyte_Primary_Cells.H3K36me3.skin03.narrowPeak
UCSF-UBC.Penis_Foreskin_Keratinocyte_Primary_Cells.H3K4me1.skin01.narrowPeak
UCSF-UBC.Penis_Foreskin_Keratinocyte_Primary_Cells.H3K4me1.skin02.narrowPeak
UCSF-UBC.Penis_Foreskin_Keratinocyte_Primary_Cells.H3K4me1.skin03.narrowPeak
UCSF-UBC.Penis_Foreskin_Keratinocyte_Primary_Cells.H3K4me3.skin01.narrowPeak
UCSF-UBC.Penis_Foreskin_Keratinocyte_Primary_Cells.H3K4me3.skin02.narrowPeak
UCSF-UBC.Penis_Foreskin_Keratinocyte_Primary_Cells.H3K4me3.skin03.narrowPeak
UCSF-UBC.Penis_Foreskin_Keratinocyte_Primary_Cells.H3K9ac.skin01.narrowPeak
UCSF-UBC.Penis_Foreskin_Keratinocyte_Primary_Cells.H3K9me3.skin02.narrowPeak
UCSF-UBC.Penis_Foreskin_Keratinocyte_Primary_Cells.H3K9me3.skin03.narrowPeak
UCSF-UBC.Penis_Foreskin_Melanocyte_Primary_Cells.H3K27ac.skin01.narrowPeak
UCSF-UBC.Penis_Foreskin_Melanocyte_Primary_Cells.H3K27ac.skin03.narrowPeak
UCSF-UBC.Penis_Foreskin_Melanocyte_Primary_Cells.H3K27me3.skin01.narrowPeak
UCSF-UBC.Penis_Foreskin_Melanocyte_Primary_Cells.H3K27me3.skin02.narrowPeak
UCSF-UBC.Penis_Foreskin_Melanocyte_Primary_Cells.H3K27me3.skin03.narrowPeak
UCSF-UBC.Penis_Foreskin_Melanocyte_Primary_Cells.H3K36me3.skin01.narrowPeak
UCSF-UBC.Penis_Foreskin_Melanocyte_Primary_Cells.H3K36me3.skin02.narrowPeak
UCSF-UBC.Penis_Foreskin_Melanocyte_Primary_Cells.H3K36me3.skin03.narrowPeak
UCSF-UBC.Penis_Foreskin_Melanocyte_Primary_Cells.H3K4me1.skin01.narrowPeak
UCSF-UBC.Penis_Foreskin_Melanocyte_Primary_Cells.H3K4me1.skin02.narrowPeak
UCSF-UBC.Penis_Foreskin_Melanocyte_Primary_Cells.H3K4me1.skin03.narrowPeak
UCSF-UBC.Penis_Foreskin_Melanocyte_Primary_Cells.H3K4me3.skin01.narrowPeak
UCSF-UBC.Penis_Foreskin_Melanocyte_Primary_Cells.H3K4me3.skin02.narrowPeak
UCSF-UBC.Penis_Foreskin_Melanocyte_Primary_Cells.H3K4me3.skin03.narrowPeak
UCSF-UBC.Penis_Foreskin_Melanocyte_Primary_Cells.H3K9me3.skin01.narrowPeak
UCSF-UBC.Penis_Foreskin_Melanocyte_Primary_Cells.H3K9me3.skin02.narrowPeak
UCSF-UBC.Penis_Foreskin_Melanocyte_Primary_Cells.H3K9me3.skin03.narrowPeak
UCSF-UBC.Peripheral_Blood_Mononuclear_Primary_Cells.H3K27ac.TC015.narrowPeak
UCSF-UBC.Peripheral_Blood_Mononuclear_Primary_Cells.H3K27ac.TC016.narrowPeak
UCSF-UBC.Peripheral_Blood_Mononuclear_Primary_Cells.H3K27me3.TC010.HS2621.narrowPeak
UCSF-UBC.Peripheral_Blood_Mononuclear_Primary_Cells.H3K27me3.TC015.narrowPeak
UCSF-UBC.Peripheral_Blood_Mononuclear_Primary_Cells.H3K27me3.TC016.narrowPeak
UCSF-UBC.Peripheral_Blood_Mononuclear_Primary_Cells.H3K36me3.TC010.HS2624.narrowPeak
UCSF-UBC.Peripheral_Blood_Mononuclear_Primary_Cells.H3K36me3.TC015.narrowPeak
UCSF-UBC.Peripheral_Blood_Mononuclear_Primary_Cells.H3K4me1.TC012.HS2745.narrowPeak
UCSF-UBC.Peripheral_Blood_Mononuclear_Primary_Cells.H3K4me1.TC015.narrowPeak
UCSF-UBC.Peripheral_Blood_Mononuclear_Primary_Cells.H3K4me3.TC015.narrowPeak
UCSF-UBC.Peripheral_Blood_Mononuclear_Primary_Cells.H3K4me3.TC016.narrowPeak
UCSF-UBC.Peripheral_Blood_Mononuclear_Primary_Cells.H3K9ac.TC010.HS2623.narrowPeak
UCSF-UBC.Peripheral_Blood_Mononuclear_Primary_Cells.H3K9ac.TC012.HS2744.narrowPeak
UCSF-UBC.Peripheral_Blood_Mononuclear_Primary_Cells.H3K9me3.TC010.HS2622.narrowPeak
UCSF-UBC.Peripheral_Blood_Mononuclear_Primary_Cells.H3K9me3.TC012.HS2742.narrowPeak
UCSF-UBC.Peripheral_Blood_Mononuclear_Primary_Cells.H3K9me3.TC015.narrowPeak
UCSF-UBC.Peripheral_Blood_Mononuclear_Primary_Cells.H3K9me3.TC016.narrowPeak
UCSF-UBC.Placenta_Amnion.H3K27ac.CTL02.narrowPeak
UCSF-UBC.Placenta_Amnion.H3K27me3.CTL02.narrowPeak
UCSF-UBC.Placenta_Amnion.H3K36me3.CTL02.narrowPeak
UCSF-UBC.Placenta_Amnion.H3K4me1.CTL02.narrowPeak
UCSF-UBC.Placenta_Amnion.H3K4me3.CTL02.narrowPeak
UCSF-UBC.Placenta_Amnion.H3K9me3.CTL02.narrowPeak
UCSF-UBC.Placenta_Chorion_Smooth.H3K27ac.CTL02.narrowPeak
UCSF-UBC.Placenta_Chorion_Smooth.H3K27me3.CTL02.narrowPeak
UCSF-UBC.Placenta_Chorion_Smooth.H3K36me3.CTL02.narrowPeak
UCSF-UBC.Placenta_Chorion_Smooth.H3K4me1.CTL02.narrowPeak
UCSF-UBC.Placenta_Chorion_Smooth.H3K4me3.CTL02.narrowPeak
UCSF-UBC.UCSF-4star.H3K27me3.A14672.narrowPeak
UCSF-UBC.UCSF-4Star.H3K27me3.A19299.narrowPeak
UCSF-UBC.UCSF-4star.H3K36me3.A14673.narrowPeak
UCSF-UBC.UCSF-4Star.H3K36me3.A19300.narrowPeak
UCSF-UBC.UCSF-4star.H3K4me1.A14669.narrowPeak
UCSF-UBC.UCSF-4Star.H3K4me1.A19296.narrowPeak
UCSF-UBC.UCSF-4star.H3K4me3.A14670.narrowPeak
UCSF-UBC.UCSF-4Star.H3K4me3.A19297.narrowPeak
UCSF-UBC.UCSF-4star.H3K9me3.A14671.narrowPeak
UCSF-UBC.UCSF-4Star.H3K9me3.A19298.narrowPeak
UW.Breast_vHMEC.ChromatinAccessibility.RM035.DS18406.narrowPeak
UW.Breast_vHMEC.ChromatinAccessibility.RM035.DS18438.narrowPeak
UW.CD14_Primary_Cells.ChromatinAccessibility.RO_01689.DS17391.narrowPeak
UW.CD14_Primary_Cells.ChromatinAccessibility.RO_01701.DS17889.narrowPeak
UW.CD14_Primary_Cells.H3K27ac.RO_01721.Histone.DS22926.narrowPeak
UW.CD14_Primary_Cells.H3K27me3.RO_01721.Histone.DS22405.narrowPeak
UW.CD14_Primary_Cells.H3K36me3.RO_01721.Histone.DS22406.narrowPeak
UW.CD14_Primary_Cells.H3K4me1.RO_01721.Histone.DS22403.narrowPeak
UW.CD14_Primary_Cells.H3K4me3.RO_01701.Histone.DS21707.narrowPeak
UW.CD14_Primary_Cells.H3K9me3.RO_01721.Histone.DS22404.narrowPeak
UW.CD19_Primary_Cells.ChromatinAccessibility.RO_01679.DS17186.narrowPeak
UW.CD19_Primary_Cells.ChromatinAccessibility.RO_01689.DS17281.narrowPeak
UW.CD19_Primary_Cells.ChromatinAccessibility.RO_01701.DS17440.narrowPeak
UW.CD19_Primary_Cells.H3K27ac.RO_01701.Histone.DS21712.narrowPeak
UW.CD19_Primary_Cells.H3K27me3.RO_01679.Histone.DS22585.narrowPeak
UW.CD19_Primary_Cells.H3K27me3.RO_01701.Histone.DS23315.narrowPeak
UW.CD19_Primary_Cells.H3K36me3.RO_01679.Histone.DS22586.narrowPeak
UW.CD19_Primary_Cells.H3K4me1.RO_01679.Histone.DS22584.narrowPeak
UW.CD19_Primary_Cells.H3K4me3.RO_01701.Histone.DS21711.narrowPeak
UW.CD19_Primary_Cells.H3K9me3.RO_01679.Histone.DS22899.narrowPeak
UW.CD19_Primary_Cells.H3K9me3.RO_01701.Histone.DS23314.narrowPeak
UW.CD20_Primary_Cells.ChromatinAccessibility.RO_01778.DS17371.narrowPeak
UW.CD3_Primary_Cells.ChromatinAccessibility.CB1_1-3-2011.DS17702.narrowPeak
UW.CD3_Primary_Cells.ChromatinAccessibility.CB6_1-4-2011.DS17706.narrowPeak
UW.CD3_Primary_Cells.ChromatinAccessibility.RO_01679.DS17198.narrowPeak
UW.CD3_Primary_Cells.ChromatinAccessibility.RO_01701.DS17534.narrowPeak
UW.CD3_Primary_Cells.H3K27ac.RO_01701.Histone.DS21704.narrowPeak
UW.CD3_Primary_Cells.H3K27me3.RO_01679.Histone.DS22927.narrowPeak
UW.CD3_Primary_Cells.H3K36me3.RO_01679.Histone.DS22563.narrowPeak
UW.CD3_Primary_Cells.H3K4me1.RO_01679.Histone.DS22561.narrowPeak
UW.CD3_Primary_Cells.H3K4me3.RO_01701.Histone.DS21703.narrowPeak
UW.CD3_Primary_Cells.H3K9me3.RO_01679.Histone.DS22898.narrowPeak
UW.CD4_Primary_Cells.ChromatinAccessibility.RO_01549.DS15947.narrowPeak
UW.CD4_Primary_Cells.ChromatinAccessibility.RO_01679.DS17212.narrowPeak
UW.CD4_Primary_Cells.ChromatinAccessibility.RO_01689.DS17329.narrowPeak
UW.CD4_Primary_Cells.ChromatinAccessibility.RO_01701.DS17881.narrowPeak
UW.CD4_Primary_Cells.H3K36me3.RO_01701.Histone.DS22906.narrowPeak
UW.CD4_Primary_Cells.H3K4me3.RO_01679.Histone.DS21776.narrowPeak
UW.CD56_Primary_Cells.ChromatinAccessibility.RO_01679.DS17189.narrowPeak
UW.CD56_Primary_Cells.ChromatinAccessibility.RO_01701.DS17443.narrowPeak
UW.CD56_Primary_Cells.H3K27ac.RO_01701.Histone.DS21716.narrowPeak
UW.CD56_Primary_Cells.H3K27me3.RO_01679.Histone.DS22594.narrowPeak
UW.CD56_Primary_Cells.H3K36me3.RO_01679.Histone.DS22595.narrowPeak
UW.CD56_Primary_Cells.H3K4me1.RO_01679.Histone.DS22593.narrowPeak
UW.CD56_Primary_Cells.H3K4me3.RO_01701.Histone.DS21715.narrowPeak
UW.CD56_Primary_Cells.H3K9me3.RO_01679.Histone.DS22900.narrowPeak
UW.CD8_Primary_Cells.ChromatinAccessibility.RO_01549.DS16012.narrowPeak
UW.CD8_Primary_Cells.ChromatinAccessibility.RO_01679.DS17203.narrowPeak
UW.CD8_Primary_Cells.ChromatinAccessibility.RO_01689.DS17332.narrowPeak
UW.CD8_Primary_Cells.ChromatinAccessibility.RO_01701.DS17885.narrowPeak
UW.CD8_Primary_Cells.H3K27ac.RO_01679.Histone.DS21779.narrowPeak
UW.CD8_Primary_Cells.H3K36me3.RO_01701.Histone.DS22910.narrowPeak
UW.CD8_Primary_Cells.H3K4me3.RO_01679.Histone.DS21778.narrowPeak
UW.CD8_Primary_Cells.H3K9me3.RO_01701.Histone.DS22908.narrowPeak
UW.Fetal_Adrenal_Gland.ChromatinAccessibility.H-22662.DS12528.narrowPeak
UW.Fetal_Adrenal_Gland.ChromatinAccessibility.H-23769.DS17319.narrowPeak
UW.Fetal_Adrenal_Gland.ChromatinAccessibility.H-23887.DS17677.narrowPeak
UW.Fetal_Adrenal_Gland.ChromatinAccessibility.H-24272.DNase.DS19395.narrowPeak
UW.Fetal_Adrenal_Gland.ChromatinAccessibility.H-24279.DNase.DS19583.narrowPeak
UW.Fetal_Adrenal_Gland.ChromatinAccessibility.H-24409.DS20343.narrowPeak
UW.Fetal_Adrenal_Gland.H3K27ac.H-24800.Histone.DS23304.narrowPeak
UW.Fetal_Adrenal_Gland.H3K27me3.H-24800.Histone.DS23067.narrowPeak
UW.Fetal_Adrenal_Gland.H3K36me3.H-24800.Histone.DS23068.narrowPeak
UW.Fetal_Adrenal_Gland.H3K4me1.H-24800.Histone.DS23065.narrowPeak
UW.Fetal_Adrenal_Gland.H3K4me3.H-24800.Histone.DS23063.narrowPeak
UW.Fetal_Adrenal_Gland.H3K9me3.H-24800.Histone.DS23066.narrowPeak
UW.Fetal_Brain.ChromatinAccessibility.H-22510.DS11872.narrowPeak
UW.Fetal_Brain.ChromatinAccessibility.H-22510.DS11877.narrowPeak
UW.Fetal_Brain.ChromatinAccessibility.H-22911.DS14464.narrowPeak
UW.Fetal_Brain.ChromatinAccessibility.H-23266.DS14717.narrowPeak
UW.Fetal_Brain.ChromatinAccessibility.H-23266.DS14718.narrowPeak
UW.Fetal_Brain.ChromatinAccessibility.H-23284.DS14803.narrowPeak
UW.Fetal_Brain.ChromatinAccessibility.H-23284.DS14815.narrowPeak
UW.Fetal_Brain.ChromatinAccessibility.H-23399.DS15453.narrowPeak
UW.Fetal_Brain.ChromatinAccessibility.H-23548.DS16302.narrowPeak
UW.Fetal_Brain.ChromatinAccessibility.H-24279.DS20221.narrowPeak
UW.Fetal_Brain.ChromatinAccessibility.H-24297.DS20226.narrowPeak
UW.Fetal_Brain.ChromatinAccessibility.H-24381.DS20231.narrowPeak
UW.Fetal_Brain.ChromatinAccessibility.H-24510.DNase.DS20780.narrowPeak
UW.Fetal_Brain.Digital_Genomic_Footprinting.H-22510.DGF.DS11872.narrowPeak
UW.Fetal_Heart.ChromatinAccessibility.H-22662.DS12531.narrowPeak
UW.Fetal_Heart.ChromatinAccessibility.H-22727.DS12810.narrowPeak
UW.Fetal_Heart.ChromatinAccessibility.H-23468.DS15839.narrowPeak
UW.Fetal_Heart.ChromatinAccessibility.H-23500.DS16018.narrowPeak
UW.Fetal_Heart.ChromatinAccessibility.H-23524.DS16146.narrowPeak
UW.Fetal_Heart.ChromatinAccessibility.H-23589.DS16500.narrowPeak
UW.Fetal_Heart.ChromatinAccessibility.H-23604.DS16582.narrowPeak
UW.Fetal_Heart.ChromatinAccessibility.H-23617.DS16621.narrowPeak
UW.Fetal_Heart.ChromatinAccessibility.H-23663.DS16819.narrowPeak
UW.Fetal_Heart.ChromatinAccessibility.H-23744.DS19431.narrowPeak
UW.Fetal_Heart.ChromatinAccessibility.H-24042.DS19427.narrowPeak
UW.Fetal_Heart.Digital_Genomic_Footprinting.H-22662.DGF.DS12531.narrowPeak
UW.Fetal_Intestine_Large.ChromatinAccessibility.H-23500.DS16027.narrowPeak
UW.Fetal_Intestine_Large.ChromatinAccessibility.H-23524.DS16164.narrowPeak
UW.Fetal_Intestine_Large.ChromatinAccessibility.H-23604.DS16563.narrowPeak
UW.Fetal_Intestine_Large.ChromatinAccessibility.H-23744.DS17094.narrowPeak
UW.Fetal_Intestine_Large.ChromatinAccessibility.H-23758.DS17157.narrowPeak
UW.Fetal_Intestine_Large.ChromatinAccessibility.H-23769.DS17313.narrowPeak
UW.Fetal_Intestine_Large.ChromatinAccessibility.H-23808.DS17422.narrowPeak
UW.Fetal_Intestine_Large.ChromatinAccessibility.H-23833.DS17462.narrowPeak
UW.Fetal_Intestine_Large.ChromatinAccessibility.H-23855.DS17502.narrowPeak
UW.Fetal_Intestine_Large.ChromatinAccessibility.H-23887.DS17647.narrowPeak
UW.Fetal_Intestine_Large.ChromatinAccessibility.H-23914.DS17748.narrowPeak
UW.Fetal_Intestine_Large.ChromatinAccessibility.H-23941.DS17785.narrowPeak
UW.Fetal_Intestine_Large.ChromatinAccessibility.H-23964.DS17841.narrowPeak
UW.Fetal_Intestine_Large.ChromatinAccessibility.H-24005.DS17990.narrowPeak
UW.Fetal_Intestine_Large.ChromatinAccessibility.H-24111.DS18499.narrowPeak
UW.Fetal_Intestine_Large.H3K27ac.H-24595.Histone.DS21780.narrowPeak
UW.Fetal_Intestine_Large.H3K27me3.H-24595.Histone.DS22553.narrowPeak
UW.Fetal_Intestine_Large.H3K27me3.H-24595.Histone.DS23306.narrowPeak
UW.Fetal_Intestine_Large.H3K36me3.H-24595.Histone.DS22554.narrowPeak
UW.Fetal_Intestine_Large.H3K4me1.H-24595.Histone.DS22552.narrowPeak
UW.Fetal_Intestine_Large.H3K4me3.H-24595.Histone.DS21530.narrowPeak
UW.Fetal_Intestine_Large.H3K9me3.H-24595.Histone.DS22901.narrowPeak
UW.Fetal_Intestine_Small.ChromatinAccessibility.H-23604.DS16559.narrowPeak
UW.Fetal_Intestine_Small.ChromatinAccessibility.H-23640.DS16712.narrowPeak
UW.Fetal_Intestine_Small.ChromatinAccessibility.H-23663.DS16822.narrowPeak
UW.Fetal_Intestine_Small.ChromatinAccessibility.H-23724.DS16975.narrowPeak
UW.Fetal_Intestine_Small.ChromatinAccessibility.H-23744.DS17092.narrowPeak
UW.Fetal_Intestine_Small.ChromatinAccessibility.H-23758.DS17150.narrowPeak
UW.Fetal_Intestine_Small.ChromatinAccessibility.H-23769.DS17317.narrowPeak
UW.Fetal_Intestine_Small.ChromatinAccessibility.H-23808.DS17425.narrowPeak
UW.Fetal_Intestine_Small.ChromatinAccessibility.H-23864.DS17844.narrowPeak
UW.Fetal_Intestine_Small.ChromatinAccessibility.H-23887.DS17643.narrowPeak
UW.Fetal_Intestine_Small.ChromatinAccessibility.H-23914.DS17763.narrowPeak
UW.Fetal_Intestine_Small.ChromatinAccessibility.H-23941.DS17808.narrowPeak
UW.Fetal_Intestine_Small.ChromatinAccessibility.H-24111.DS18495.narrowPeak
UW.Fetal_Intestine_Small.H3K27ac.H-24595.Histone.DS21781.narrowPeak
UW.Fetal_Intestine_Small.H3K27me3.H-24595.Histone.DS22556.narrowPeak
UW.Fetal_Intestine_Small.H3K36me3.H-24595.Histone.DS22557.narrowPeak
UW.Fetal_Intestine_Small.H3K4me1.H-24595.Histone.DS22555.narrowPeak
UW.Fetal_Intestine_Small.H3K4me3.H-24595.Histone.DS21533.narrowPeak
UW.Fetal_Intestine_Small.H3K9me3.H-24595.Histone.DS22902.narrowPeak
UW.Fetal_Kidney.ChromatinAccessibility.H-22337.DS10986.narrowPeak
UW.Fetal_Kidney.ChromatinAccessibility.H-22676.DS12635.narrowPeak
UW.Fetal_Kidney.ChromatinAccessibility.H-23524.DS16139.narrowPeak
UW.Fetal_Kidney.ChromatinAccessibility.H-23663.DS16837.narrowPeak
UW.Fetal_Kidney.ChromatinAccessibility.H-23855.DS17522.narrowPeak
UW.Fetal_Kidney.ChromatinAccessibility.H-23914.DS17753.narrowPeak
UW.Fetal_Kidney.ChromatinAccessibility.H-24507.DS20564.narrowPeak
UW.Fetal_Kidney.ChromatinAccessibility.H-24510.DNase.DS20786.narrowPeak
UW.Fetal_Kidney.ChromatinAccessibility.H-24584.DS20987.narrowPeak
UW.Fetal_Kidney.ChromatinAccessibility.H-24608.DNase.DS21096.narrowPeak
UW.Fetal_Kidney_Left.ChromatinAccessibility.H-23589.DS16446.narrowPeak
UW.Fetal_Kidney_Left.ChromatinAccessibility.H-23604.DS16579.narrowPeak
UW.Fetal_Kidney_Left.ChromatinAccessibility.H-23640.DS16805.narrowPeak
UW.Fetal_Kidney_Left.ChromatinAccessibility.H-23758.DS17140.narrowPeak
UW.Fetal_Kidney_Left.ChromatinAccessibility.H-24089.DS18466.narrowPeak
UW.Fetal_Kidney_Left.ChromatinAccessibility.H-24568.DNase.DS20920.narrowPeak
UW.Fetal_Kidney_Left.ChromatinAccessibility.H-24582.DNase.DS20953.narrowPeak
UW.Fetal_Kidney_Left.ChromatinAccessibility.H-24626.DNase.DS21344.narrowPeak
UW.Fetal_Kidney_Right.ChromatinAccessibility.H-23435.DS15651.narrowPeak
UW.Fetal_Kidney_Right.ChromatinAccessibility.H-23589.DS16441.narrowPeak
UW.Fetal_Kidney_Right.ChromatinAccessibility.H-23640.DS16801.narrowPeak
UW.Fetal_Kidney_Right.ChromatinAccessibility.H-23758.DS17144.narrowPeak
UW.Fetal_Kidney_Right.ChromatinAccessibility.H-24089.DS18463.narrowPeak
UW.Fetal_Kidney_Right.ChromatinAccessibility.H-24568.DS20917.narrowPeak
UW.Fetal_Kidney_Right.ChromatinAccessibility.H-24582.DNase.DS20951.narrowPeak
UW.Fetal_Kidney_Right.ChromatinAccessibility.H-24595.DNase.DS21044.narrowPeak
UW.Fetal_Kidney_Right.ChromatinAccessibility.H-24626.DNase.DS21340.narrowPeak
UW.Fetal_Lung.ChromatinAccessibility.H-22676.DS12646.narrowPeak
UW.Fetal_Lung.ChromatinAccessibility.H-22727.DS12817.narrowPeak
UW.Fetal_Lung.ChromatinAccessibility.H-22934B.DS13507.narrowPeak
UW.Fetal_Lung.ChromatinAccessibility.H-23090.DS13985.narrowPeak
UW.Fetal_Lung.ChromatinAccessibility.H-23247.DS14666.narrowPeak
UW.Fetal_Lung.ChromatinAccessibility.H-23266.DS14724.narrowPeak
UW.Fetal_Lung.ChromatinAccessibility.H-23266.DS14751.narrowPeak
UW.Fetal_Lung.ChromatinAccessibility.H-23284.DS14809.narrowPeak
UW.Fetal_Lung.ChromatinAccessibility.H-23284.DS14820.narrowPeak
UW.Fetal_Lung.ChromatinAccessibility.H-23365.DS15227.narrowPeak
UW.Fetal_Lung.ChromatinAccessibility.H-23399.DS15461.narrowPeak
UW.Fetal_Lung.ChromatinAccessibility.H-23419.DS15573.narrowPeak
UW.Fetal_Lung.Digital_Genomic_Footprinting.H-23266.DGF.DS14724.narrowPeak
UW.Fetal_Lung_Left.ChromatinAccessibility.H-23435.DS15637.narrowPeak
UW.Fetal_Lung_Left.ChromatinAccessibility.H-23604.DS16570.narrowPeak
UW.Fetal_Lung_Left.ChromatinAccessibility.H-23640.DS18170.narrowPeak
UW.Fetal_Lung_Left.ChromatinAccessibility.H-23744.DS17105.narrowPeak
UW.Fetal_Lung_Left.ChromatinAccessibility.H-23758.DS17154.narrowPeak
UW.Fetal_Lung_Left.ChromatinAccessibility.H-23833.DS17464.narrowPeak
UW.Fetal_Lung_Left.ChromatinAccessibility.H-23887.DS17674.narrowPeak
UW.Fetal_Lung_Left.ChromatinAccessibility.H-23914.DS17739.narrowPeak
UW.Fetal_Lung_Left.ChromatinAccessibility.H-23964.DS17835.narrowPeak
UW.Fetal_Lung_Left.ChromatinAccessibility.H-24005.DS17959.narrowPeak
UW.Fetal_Lung_Left.ChromatinAccessibility.H-24089.DS18421.narrowPeak
UW.Fetal_Lung_Left.ChromatinAccessibility.H-24111.DS18487.narrowPeak
UW.Fetal_Lung_Left.ChromatinAccessibility.H-24626.DNase.DS21334.narrowPeak
UW.Fetal_Lung_Right.ChromatinAccessibility.H-23435.DS15632.narrowPeak
UW.Fetal_Lung_Right.ChromatinAccessibility.H-23604.DS16566.narrowPeak
UW.Fetal_Lung_Right.ChromatinAccessibility.H-23640.DS16790.narrowPeak
UW.Fetal_Lung_Right.ChromatinAccessibility.H-23744.DS17101.narrowPeak
UW.Fetal_Lung_Right.ChromatinAccessibility.H-23758.DS17162.narrowPeak
UW.Fetal_Lung_Right.ChromatinAccessibility.H-23887.DS17670.narrowPeak
UW.Fetal_Lung_Right.ChromatinAccessibility.H-23964.DS17831.narrowPeak
UW.Fetal_Lung_Right.ChromatinAccessibility.H-24005.DS17954.narrowPeak
UW.Fetal_Lung_Right.ChromatinAccessibility.H-24089.DS18418.narrowPeak
UW.Fetal_Lung_Right.ChromatinAccessibility.H-24111.DS18492.narrowPeak
UW.Fetal_Lung_Right.ChromatinAccessibility.H-24626.DNase.DS21328.narrowPeak
UW.Fetal_Muscle_Arm.ChromatinAccessibility.H-23808.DS17432.narrowPeak
UW.Fetal_Muscle_Arm.ChromatinAccessibility.H-23914.DS17765.narrowPeak
UW.Fetal_Muscle_Arm.ChromatinAccessibility.H-23941.DS17825.narrowPeak
UW.Fetal_Muscle_Arm.ChromatinAccessibility.H-23964.DS17848.narrowPeak
UW.Fetal_Muscle_Arm.ChromatinAccessibility.H-24005.DS18080.narrowPeak
UW.Fetal_Muscle_Arm.ChromatinAccessibility.H-24042.DS18176.narrowPeak
UW.Fetal_Muscle_Arm.ChromatinAccessibility.H-24078.DS18379.narrowPeak
UW.Fetal_Muscle_Arm.ChromatinAccessibility.H-24089.DS18452.narrowPeak
UW.Fetal_Muscle_Arm.ChromatinAccessibility.H-24111.DS18473.narrowPeak
UW.Fetal_Muscle_Arm.ChromatinAccessibility.H-24125.DS18559.narrowPeak
UW.Fetal_Muscle_Arm.ChromatinAccessibility.H-24143.DS18992.narrowPeak
UW.Fetal_Muscle_Arm.ChromatinAccessibility.H-24198.DS19051.narrowPeak
UW.Fetal_Muscle_Arm.ChromatinAccessibility.H-24218.DS19053.narrowPeak
UW.Fetal_Muscle_Arm.ChromatinAccessibility.H-24244.DS19270.narrowPeak
UW.Fetal_Muscle_Arm.ChromatinAccessibility.H-24259.DS19295.narrowPeak
UW.Fetal_Muscle_Arm.ChromatinAccessibility.H-24272.DS19380.narrowPeak
UW.Fetal_Muscle_Arm.ChromatinAccessibility.H-24279.DS19439.narrowPeak
UW.Fetal_Muscle_Arm.ChromatinAccessibility.H-24297.DS19646.narrowPeak
UW.Fetal_Muscle_Back.ChromatinAccessibility.H-23914.DS17767.narrowPeak
UW.Fetal_Muscle_Back.ChromatinAccessibility.H-23964.DS17850.narrowPeak
UW.Fetal_Muscle_Back.ChromatinAccessibility.H-24005.DS18083.narrowPeak
UW.Fetal_Muscle_Back.ChromatinAccessibility.H-24078.DS18377.narrowPeak
UW.Fetal_Muscle_Back.ChromatinAccessibility.H-24089.DS18454.narrowPeak
UW.Fetal_Muscle_Back.ChromatinAccessibility.H-24111.DS18468.narrowPeak
UW.Fetal_Muscle_Back.ChromatinAccessibility.H-24143.DS18842.narrowPeak
UW.Fetal_Muscle_Back.ChromatinAccessibility.H-24218.DS19117.narrowPeak
UW.Fetal_Muscle_Back.ChromatinAccessibility.H-24244.DS19283.narrowPeak
UW.Fetal_Muscle_Back.ChromatinAccessibility.H-24272.DS19384.narrowPeak
UW.Fetal_Muscle_Back.ChromatinAccessibility.H-24279.DS19441.narrowPeak
UW.Fetal_Muscle_Back.ChromatinAccessibility.H-24297.DS19648.narrowPeak
UW.Fetal_Muscle_Back.ChromatinAccessibility.H-24409.DS20244.narrowPeak
UW.Fetal_Muscle_Back.ChromatinAccessibility.H-24510.DNase.DS20789.narrowPeak
UW.Fetal_Muscle_Back.ChromatinAccessibility.H-24595.DNase.DS21048.narrowPeak
UW.Fetal_Muscle_Leg.ChromatinAccessibility.H-23808.DS17429.narrowPeak
UW.Fetal_Muscle_Leg.ChromatinAccessibility.H-24078.DS18386.narrowPeak
UW.Fetal_Muscle_Leg.ChromatinAccessibility.H-24089.DS18456.narrowPeak
UW.Fetal_Muscle_Leg.ChromatinAccessibility.H-24111.DS18471.narrowPeak
UW.Fetal_Muscle_Leg.ChromatinAccessibility.H-24143.DS18844.narrowPeak
UW.Fetal_Muscle_Leg.ChromatinAccessibility.H-24198.DS19158.narrowPeak
UW.Fetal_Muscle_Leg.ChromatinAccessibility.H-24218.DS19115.narrowPeak
UW.Fetal_Muscle_Leg.ChromatinAccessibility.H-24244.DS19272.narrowPeak
UW.Fetal_Muscle_Leg.ChromatinAccessibility.H-24259.DS19291.narrowPeak
UW.Fetal_Muscle_Leg.ChromatinAccessibility.H-24272.DNase.DS19382.narrowPeak
UW.Fetal_Muscle_Leg.ChromatinAccessibility.H-24279.DS19436.narrowPeak
UW.Fetal_Muscle_Leg.ChromatinAccessibility.H-24297.DS19643.narrowPeak
UW.Fetal_Muscle_Leg.ChromatinAccessibility.H-24409.DS20239.narrowPeak
UW.Fetal_Muscle_Leg.ChromatinAccessibility.H-24510.DNase.DS20797.narrowPeak
UW.Fetal_Muscle_Leg.H3K27ac.H-24644.Histone.DS21782.narrowPeak
UW.Fetal_Muscle_Leg.H3K27me3.H-24644.Histone.DS22559.narrowPeak
UW.Fetal_Muscle_Leg.H3K36me3.H-24644.Histone.DS22560.narrowPeak
UW.Fetal_Muscle_Leg.H3K4me1.H-24644.Histone.DS22558.narrowPeak
UW.Fetal_Muscle_Leg.H3K4me3.H-24644.Histone.DS21536.narrowPeak
UW.Fetal_Muscle_Leg.H3K9me3.H-24644.Histone.DS22903.narrowPeak
UW.Fetal_Muscle_Leg.H3K9me3.H-24644.Histone.DS23305.narrowPeak
UW.Fetal_Muscle_Lower_Limb_Skeletal.ChromatinAccessibility.H-24042.DS18174.narrowPeak
UW.Fetal_Muscle_Trunk.ChromatinAccessibility.H-23941.DS17827.narrowPeak
UW.Fetal_Muscle_Trunk.ChromatinAccessibility.H-24409.DS20242.narrowPeak
UW.Fetal_Muscle_Trunk.ChromatinAccessibility.H-24507.DS20544.narrowPeak
UW.Fetal_Muscle_Trunk.H3K27ac.H-24851.Histone.DS23303.narrowPeak
UW.Fetal_Muscle_Trunk.H3K27me3.H-24851.Histone.DS23036.narrowPeak
UW.Fetal_Muscle_Trunk.H3K36me3.H-24851.Histone.DS23037.narrowPeak
UW.Fetal_Muscle_Trunk.H3K4me1.H-24851.Histone.DS23308.narrowPeak
UW.Fetal_Muscle_Trunk.H3K4me3.H-24851.Histone.DS23302.narrowPeak
UW.Fetal_Muscle_Trunk.H3K9me3.H-24851.Histone.DS23309.narrowPeak
UW.Fetal_Muscle_Upper_Limb_Skeletal.ChromatinAccessibility.H-23887.DS17661.narrowPeak
UW.Fetal_Muscle_Upper_Trunk.ChromatinAccessibility.H-23887.DS17664.narrowPeak
UW.Fetal_Ovary.ChromatinAccessibility.H23758_H23604.DNase.DS17445.narrowPeak
UW.Fetal_Placenta.ChromatinAccessibility.H-23887.DS17639.narrowPeak
UW.Fetal_Placenta.ChromatinAccessibility.H-23914.DS17744.narrowPeak
UW.Fetal_Placenta.ChromatinAccessibility.H-24272.DS19391.narrowPeak
UW.Fetal_Placenta.ChromatinAccessibility.H-24409.DS20346.narrowPeak
UW.Fetal_Placenta.ChromatinAccessibility.H-24510.DNase.DS20793.narrowPeak
UW.Fetal_Placenta.ChromatinAccessibility.H-24608.DNase.DS21111.narrowPeak
UW.Fetal_Placenta.H3K27ac.H-24996.Histone.DS23301.narrowPeak
UW.Fetal_Placenta.H3K27me3.H-24996.Histone.DS23312.narrowPeak
UW.Fetal_Placenta.H3K36me3.H-24996.Histone.DS23030.narrowPeak
UW.Fetal_Placenta.H3K4me1.H-24996.Histone.DS23027.narrowPeak
UW.Fetal_Placenta.H3K4me3.H-24996.Histone.DS23300.narrowPeak
UW.Fetal_Placenta.H3K9me3.H-24996.Histone.DS23311.narrowPeak
UW.Fetal_Renal_Cortex.ChromatinAccessibility.H-23769.DS17307.narrowPeak
UW.Fetal_Renal_Cortex.ChromatinAccessibility.H-23790.DS17387.narrowPeak
UW.Fetal_Renal_Cortex.ChromatinAccessibility.H-23833.DS17455.narrowPeak
UW.Fetal_Renal_Cortex.ChromatinAccessibility.H-23914.DS17756.narrowPeak
UW.Fetal_Renal_Cortex.ChromatinAccessibility.H-23941.DS17804.narrowPeak
UW.Fetal_Renal_Cortex.ChromatinAccessibility.H-24078.DS18428.narrowPeak
UW.Fetal_Renal_Cortex.ChromatinAccessibility.H-24259.DS19388.narrowPeak
UW.Fetal_Renal_Cortex.ChromatinAccessibility.H-24342.DNase.DS20018.narrowPeak
UW.Fetal_Renal_Cortex.ChromatinAccessibility.H-24365.DNase.DS20024.narrowPeak
UW.Fetal_Renal_Cortex.ChromatinAccessibility.H-24477.DNase.DS20445.narrowPeak
UW.Fetal_Renal_Cortex.ChromatinAccessibility.H-24493.DS20568.narrowPeak
UW.Fetal_Renal_Cortex_Left.ChromatinAccessibility.H-23871.DS17550.narrowPeak
UW.Fetal_Renal_Cortex_Left.ChromatinAccessibility.H-24111.DS18542.narrowPeak
UW.Fetal_Renal_Cortex_Left.ChromatinAccessibility.H-24169.DS18931.narrowPeak
UW.Fetal_Renal_Cortex_Left.ChromatinAccessibility.H-24232.DS19257.narrowPeak
UW.Fetal_Renal_Cortex_Right.ChromatinAccessibility.H-23871.DS17545.narrowPeak
UW.Fetal_Renal_Cortex_Right.ChromatinAccessibility.H-24169.DS18928.narrowPeak
UW.Fetal_Renal_Cortex_Right.ChromatinAccessibility.H-24232.DS19254.narrowPeak
UW.Fetal_Renal_Pelvis.ChromatinAccessibility.H-23790.DS17381.narrowPeak
UW.Fetal_Renal_Pelvis.ChromatinAccessibility.H-23833.DS17451.narrowPeak
UW.Fetal_Renal_Pelvis.ChromatinAccessibility.H-23914.DS17760.narrowPeak
UW.Fetal_Renal_Pelvis.ChromatinAccessibility.H-24005.DS18088.narrowPeak
UW.Fetal_Renal_Pelvis.ChromatinAccessibility.H-24078.DS18431.narrowPeak
UW.Fetal_Renal_Pelvis.ChromatinAccessibility.H-24259.DS19386.narrowPeak
UW.Fetal_Renal_Pelvis.ChromatinAccessibility.H-24342.DNase.DS20022.narrowPeak
UW.Fetal_Renal_Pelvis.ChromatinAccessibility.H-24365.DNase.DS20027.narrowPeak
UW.Fetal_Renal_Pelvis.ChromatinAccessibility.H-24477.DS20448.narrowPeak
UW.Fetal_Renal_Pelvis.ChromatinAccessibility.H-24493.DNase.DS20570.narrowPeak
UW.Fetal_Renal_Pelvis_Left.ChromatinAccessibility.H-23871.DS17553.narrowPeak
UW.Fetal_Renal_Pelvis_Left.ChromatinAccessibility.H-24111.DS18666.narrowPeak
UW.Fetal_Renal_Pelvis_Left.ChromatinAccessibility.H-24169.DS18964.narrowPeak
UW.Fetal_Renal_Pelvis_Left.ChromatinAccessibility.H-24232.DS19238.narrowPeak
UW.Fetal_Renal_Pelvis_Right.ChromatinAccessibility.H-23871.DS17548.narrowPeak
UW.Fetal_Renal_Pelvis_Right.ChromatinAccessibility.H-24111.DS18663.narrowPeak
UW.Fetal_Renal_Pelvis_Right.ChromatinAccessibility.H-24169.DS18961.narrowPeak
UW.Fetal_Renal_Pelvis_Right.ChromatinAccessibility.H-24232.DS19235.narrowPeak
UW.Fetal_Skin.ChromatinAccessibility.H-22337.DS10987.narrowPeak
UW.Fetal_Spinal_Cord.ChromatinAccessibility.H-24111.DS18501.narrowPeak
UW.Fetal_Spinal_Cord.ChromatinAccessibility.H-24244.DNase.DS19260.narrowPeak
UW.Fetal_Spinal_Cord.ChromatinAccessibility.H-24409.DS20351.narrowPeak
UW.Fetal_Spinal_Cord.ChromatinAccessibility.H-24493.DS20530.narrowPeak
UW.Fetal_Spinal_Cord.ChromatinAccessibility.H-24582.DNase.DS20956.narrowPeak
UW.Fetal_Spleen.ChromatinAccessibility.H-23399.DS17448.narrowPeak
UW.Fetal_Stomach.ChromatinAccessibility.H-23589.DS16530.narrowPeak
UW.Fetal_Stomach.ChromatinAccessibility.H-23758.DS17172.narrowPeak
UW.Fetal_Stomach.ChromatinAccessibility.H-23769.DS17325.narrowPeak
UW.Fetal_Stomach.ChromatinAccessibility.H-23887.DS17659.narrowPeak
UW.Fetal_Stomach.ChromatinAccessibility.H-23914.DS17750.narrowPeak
UW.Fetal_Stomach.ChromatinAccessibility.H-23964.DS17878.narrowPeak
UW.Fetal_Stomach.ChromatinAccessibility.H-24005.DS17963.narrowPeak
UW.Fetal_Stomach.ChromatinAccessibility.H-24078.DS18389.narrowPeak
UW.Fetal_Stomach.ChromatinAccessibility.H-24125.DS18821.narrowPeak
UW.Fetal_Stomach.ChromatinAccessibility.H-24342.DS19933.narrowPeak
UW.Fetal_Stomach.ChromatinAccessibility.H-24365.DNase.DS20079.narrowPeak
UW.Fetal_Stomach.ChromatinAccessibility.H-24401.DS20349.narrowPeak
UW.Fetal_Stomach.ChromatinAccessibility.H-24507.DS20546.narrowPeak
UW.Fetal_Stomach.ChromatinAccessibility.H-24510.DNase.DS20791.narrowPeak
UW.Fetal_Stomach.H3K27ac.H-24683.Histone.DS22929.narrowPeak
UW.Fetal_Stomach.H3K27me3.H-24776.Histone.DS22599.narrowPeak
UW.Fetal_Stomach.H3K36me3.H-24639.Histone.DS22600.narrowPeak
UW.Fetal_Stomach.H3K4me1.H-24776.Histone.DS22597.narrowPeak
UW.Fetal_Stomach.H3K4me3.H-24639.Histone.DS22598.narrowPeak
UW.Fetal_Stomach.H3K9me3.H-24754.Histone.DS22928.narrowPeak
UW.Fetal_Testes.ChromatinAccessibility.H23914_H24089_H24218_H24244.DNase.DS20170.narrowPeak
UW.Fetal_Testes.ChromatinAccessibility.H24198_H23640_H24042.DS18942.narrowPeak
UW.Fetal_Thymus.ChromatinAccessibility.H-23589.DS16490.narrowPeak
UW.Fetal_Thymus.ChromatinAccessibility.H-23663.DS16841.narrowPeak
UW.Fetal_Thymus.ChromatinAccessibility.H-23769.DS17323.narrowPeak
UW.Fetal_Thymus.ChromatinAccessibility.H-23833.DS17474.narrowPeak
UW.Fetal_Thymus.ChromatinAccessibility.H-23964.DS17875.narrowPeak
UW.Fetal_Thymus.ChromatinAccessibility.H-23964.DS17876.narrowPeak
UW.Fetal_Thymus.ChromatinAccessibility.H-24078.DS18382.narrowPeak
UW.Fetal_Thymus.ChromatinAccessibility.H-24259.DS19287.narrowPeak
UW.Fetal_Thymus.ChromatinAccessibility.H-24297.DNase.DS19675.narrowPeak
UW.Fetal_Thymus.ChromatinAccessibility.H-24401.DS20335.narrowPeak
UW.Fetal_Thymus.ChromatinAccessibility.H-24409.DS20341.narrowPeak
UW.Fetal_Thymus.H3K27ac.H-24644.Histone.DS21783.narrowPeak
UW.Fetal_Thymus.H3K27me3.H-24644.Histone.DS22602.narrowPeak
UW.Fetal_Thymus.H3K36me3.H-24644.Histone.DS22603.narrowPeak
UW.Fetal_Thymus.H3K4me1.H-24644.Histone.DS22601.narrowPeak
UW.Fetal_Thymus.H3K4me3.H-24644.Histone.DS21539.narrowPeak
UW.Fetal_Thymus.H3K9me3.H-24644.Histone.DS22904.narrowPeak
UW.Fibroblasts_Fetal_Skin_Abdomen.ChromatinAccessibility.H-24259.DS19558.narrowPeak
UW.Fibroblasts_Fetal_Skin_Abdomen.ChromatinAccessibility.H-24259.DS19561.narrowPeak
UW.Fibroblasts_Fetal_Skin_Back.ChromatinAccessibility.H-24218.DS19174.narrowPeak
UW.Fibroblasts_Fetal_Skin_Back.ChromatinAccessibility.H-24218.DS19233.narrowPeak
UW.Fibroblasts_Fetal_Skin_Biceps_Left.ChromatinAccessibility.H-24259.DS19857.narrowPeak
UW.Fibroblasts_Fetal_Skin_Biceps_Left.ChromatinAccessibility.H-24259.DS19867.narrowPeak
UW.Fibroblasts_Fetal_Skin_Biceps_Right.ChromatinAccessibility.H-24259.DS19745.narrowPeak
UW.Fibroblasts_Fetal_Skin_Biceps_Right.ChromatinAccessibility.H-24259.DS19761.narrowPeak
UW.Fibroblasts_Fetal_Skin_Quadriceps_Left.ChromatinAccessibility.H-24259.DS20046.narrowPeak
UW.Fibroblasts_Fetal_Skin_Quadriceps_Left.ChromatinAccessibility.H-24259.DS20056.narrowPeak
UW.Fibroblasts_Fetal_Skin_Quadriceps_Right.ChromatinAccessibility.H-24259.DS19943.narrowPeak
UW.Fibroblasts_Fetal_Skin_Quadriceps_Right.ChromatinAccessibility.H-24259.DS19948.narrowPeak
UW.Fibroblasts_Fetal_Skin_Scalp.ChromatinAccessibility.H-24259.DS19444.narrowPeak
UW.Fibroblasts_Fetal_Skin_Scalp.ChromatinAccessibility.H-24259.DS19449.narrowPeak
UW.Fibroblasts_Fetal_Skin_Upper_Back.ChromatinAccessibility.H-24259.DS19696.narrowPeak
UW.Fibroblasts_Fetal_Skin_Upper_Back.ChromatinAccessibility.H-24259.DS19706.narrowPeak
UW.Gastric.ChromatinAccessibility.STL001.DNase.DS20260.narrowPeak
UW.Gastric.ChromatinAccessibility.STL003.DNase.DS20748.narrowPeak
UW.H1.ChromatinAccessibility.DS18873.narrowPeak
UW.H1.ChromatinAccessibility.DS19100.narrowPeak
UW.H1_BMP4_Derived_Mesendoderm_Cultured_Cells.ChromatinAccessibility.DS18732.narrowPeak
UW.H1_BMP4_Derived_Mesendoderm_Cultured_Cells.ChromatinAccessibility.DS19310.narrowPeak
UW.H1_BMP4_Derived_Mesendoderm_Cultured_Cells.Digital_Genomic_Footprinting.DGF.DS19310.narrowPeak
UW.H1_BMP4_Derived_Trophoblast_Cultured_Cells.ChromatinAccessibility.DS18736.narrowPeak
UW.H1_BMP4_Derived_Trophoblast_Cultured_Cells.ChromatinAccessibility.DS19317.narrowPeak
UW.H1_BMP4_Derived_Trophoblast_Cultured_Cells.Digital_Genomic_Footprinting.DGF.DS19317.narrowPeak
UW.H1_Derived_Mesenchymal_Stem_Cells.ChromatinAccessibility.DS20671.narrowPeak
UW.H1_Derived_Mesenchymal_Stem_Cells.ChromatinAccessibility.DS21042.narrowPeak
UW.H1_Derived_Mesenchymal_Stem_Cells.Digital_Genomic_Footprinting.DGF.DS21042.narrowPeak
UW.H1_Derived_Neuronal_Progenitor_Cultured_Cells.ChromatinAccessibility.DS18739.narrowPeak
UW.H1_Derived_Neuronal_Progenitor_Cultured_Cells.ChromatinAccessibility.DS20153.narrowPeak
UW.H9.ChromatinAccessibility.DS18517.narrowPeak
UW.H9.ChromatinAccessibility.DS18522.narrowPeak
UW.Heart.ChromatinAccessibility.STL001.DNase.DS20383.narrowPeak
UW.IMR90.ChromatinAccessibility.DS11759.narrowPeak
UW.IMR90.ChromatinAccessibility.DS11764.narrowPeak
UW.IMR90.ChromatinAccessibility.DS13219.narrowPeak
UW.IMR90.ChromatinAccessibility.DS13229.narrowPeak
UW.IMR90.Digital_Genomic_Footprinting.DGF.DS13219.narrowPeak
UW.iPS_DF_19.11.ChromatinAccessibility.DS15153.narrowPeak
UW.iPS_DF_19.11.Digital_Genomic_Footprinting.DGF.DS15153.narrowPeak
UW.iPS_DF_19.7.ChromatinAccessibility.DS15148.narrowPeak
UW.iPS_DF_4.7.ChromatinAccessibility.DS15169.narrowPeak
UW.iPS_DF_6.9.ChromatinAccessibility.DS15164.narrowPeak
UW.Mobilized_CD3_Primary_Cells.ChromatinAccessibility.RO_01508.DS11148.narrowPeak
UW.Mobilized_CD3_Primary_Cells.ChromatinAccessibility.RO_01679.DS16834.narrowPeak
UW.Mobilized_CD34_Primary_Cells.ChromatinAccessibility.RO_00738.DS13199.narrowPeak
UW.Mobilized_CD34_Primary_Cells.ChromatinAccessibility.RO_01480.DS12771.narrowPeak
UW.Mobilized_CD34_Primary_Cells.ChromatinAccessibility.RO_01492.DS12774.narrowPeak
UW.Mobilized_CD34_Primary_Cells.ChromatinAccessibility.RO_01492.DS14206.narrowPeak
UW.Mobilized_CD34_Primary_Cells.ChromatinAccessibility.RO_01508.DS11202.narrowPeak
UW.Mobilized_CD34_Primary_Cells.ChromatinAccessibility.RO_01517.DS14129.narrowPeak
UW.Mobilized_CD34_Primary_Cells.ChromatinAccessibility.RO_01520.DS12785.narrowPeak
UW.Mobilized_CD34_Primary_Cells.ChromatinAccessibility.RO_01527.DS11666.narrowPeak
UW.Mobilized_CD34_Primary_Cells.ChromatinAccessibility.RO_01535.DS12274.narrowPeak
UW.Mobilized_CD34_Primary_Cells.ChromatinAccessibility.RO_01535.DS14197.narrowPeak
UW.Mobilized_CD34_Primary_Cells.ChromatinAccessibility.RO_01536.DS12336.narrowPeak
UW.Mobilized_CD34_Primary_Cells.ChromatinAccessibility.RO_01536.DS12339.narrowPeak
UW.Mobilized_CD34_Primary_Cells.ChromatinAccessibility.RO_01549.DS12734.narrowPeak
UW.Mobilized_CD34_Primary_Cells.ChromatinAccessibility.RO_01562.DS13196.narrowPeak
UW.Mobilized_CD34_Primary_Cells.ChromatinAccessibility.RO_01701.DS17112.narrowPeak
UW.Mobilized_CD34_Primary_Cells.Digital_Genomic_Footprinting.RO_01535.DGF.DS12274.narrowPeak
UW.Mobilized_CD4_Primary_Cells.ChromatinAccessibility.RO_01679.DS16955.narrowPeak
UW.Mobilized_CD4_Primary_Cells.ChromatinAccessibility.RO_01701.DS17175.narrowPeak
UW.Mobilized_CD56_Primary_Cells.ChromatinAccessibility.RO_01689.DS16376.narrowPeak
UW.Mobilized_CD8_Primary_Cells.ChromatinAccessibility.RO_01679.DS16962.narrowPeak
UW.Ovary.ChromatinAccessibility.STL002.DNase.DS20827.narrowPeak
UW.Pancreas.ChromatinAccessibility.STL002.DNase.DS20842.narrowPeak
UW.Pancreas.ChromatinAccessibility.STL003.DNase.DS20753.narrowPeak
UW.Penis_Foreskin_Fibroblast_Primary_Cells.ChromatinAccessibility.skin01.DS18224.narrowPeak
UW.Penis_Foreskin_Fibroblast_Primary_Cells.ChromatinAccessibility.skin01.DS18229.narrowPeak
UW.Penis_Foreskin_Fibroblast_Primary_Cells.ChromatinAccessibility.skin02.DS18252.narrowPeak
UW.Penis_Foreskin_Fibroblast_Primary_Cells.ChromatinAccessibility.skin02.DS18256.narrowPeak
UW.Penis_Foreskin_Fibroblast_Primary_Cells.Digital_Genomic_Footprinting.skin01.DGF.DS18224.narrowPeak
UW.Penis_Foreskin_Keratinocyte_Primary_Cells.ChromatinAccessibility.skin01.DS18692.narrowPeak
UW.Penis_Foreskin_Keratinocyte_Primary_Cells.ChromatinAccessibility.skin01.DS18695.narrowPeak
UW.Penis_Foreskin_Keratinocyte_Primary_Cells.ChromatinAccessibility.skin02.DS18714.narrowPeak
UW.Penis_Foreskin_Keratinocyte_Primary_Cells.ChromatinAccessibility.skin02.DS18718.narrowPeak
UW.Penis_Foreskin_Melanocyte_Primary_Cells.ChromatinAccessibility.skin01.DS18590.narrowPeak
UW.Penis_Foreskin_Melanocyte_Primary_Cells.ChromatinAccessibility.skin01.DS18601.narrowPeak
UW.Penis_Foreskin_Melanocyte_Primary_Cells.ChromatinAccessibility.skin02.DNase.DS18668.narrowPeak
UW.Penis_Foreskin_Melanocyte_Primary_Cells.ChromatinAccessibility.skin02.DNase.DS19662.narrowPeak
UW.Psoas_Muscle.ChromatinAccessibility.STL001.DNase.DS20325.narrowPeak
UW.Small_Intestine.ChromatinAccessibility.STL003.DNase.DS20770.narrowPeak

## Sheet: Roadmap Epigenomics DGF
CD14-DS17215.hg19.bed
CD19-DS17186.hg19.bed
CD3_CordBlood-DS17706.hg19.bed
CD34-DS12274.hg19.bed
CD34-DS12734.hg19.bed
CD3-DS17198.hg19.bed
CD4-DS17212.hg19.bed
CD4-DS17881.hg19.bed
CD56-DS17189.hg19.bed
CD8-DS17203.hg19.bed
CD8-DS17885.hg19.bed
fBrain-DS11872.hg19.bed
fHeart-DS12531.hg19.bed
fIntestine_Lg-DS17313.hg19.bed
fIntestine_Sm-DS17317.hg19.bed
fKidney-DS20786.hg19.bed
fLung-DS14724.hg19.bed
fMuscle_arm-DS17765.hg19.bed
fMuscle_back-DS17767.hg19.bed
fMuscle_leg-DS20239.hg19.bed
fMuscle_trunk-DS20242.hg19.bed
fPlacenta-DS20346.hg19.bed
fSkin_fibro_abdomen-DS19561.hg19.bed
fSkin_fibro_back-DS19174.hg19.bed
fSkin_fibro_bicep_R-DS19745.hg19.bed
fSkin_fibro_leg_R_quad-DS19943.hg19.bed
fSkin_fibro_scalp-DS19449.hg19.bed
fSkin_fibro_upper_back-DS19706.hg19.bed
fSpinal_cord-DS20351.hg19.bed
fStomach-DS17878.hg19.bed
fThymus-DS20341.hg19.bed
IMR90-DS13219.hg19.bed
iPS_19_11-DS15153.hg19.bed
Mesendoderm-DS19310.hg19.bed
MSC-DS21042.hg19.bed
Psoas_Muscle-DS20325.hg19.bed
Skin_Fibroblasts-DS18224.hg19.bed
Skin_Keratinocytes-DS18692.hg19.bed
Skin_Melanocytes-DS18590.hg19.bed
Small_Bowel_Mucosa-DS20770.hg19.bed
Trophoblast-DS19317.hg19.bed
vHMEC-DS18406.hg19.bed

## Sheet: ENCODE peaks non-portal
wgEncodeAwgDnaseDuke8988tUniPk.narrowPeak
wgEncodeAwgDnaseDukeAosmcUniPk.narrowPeak
wgEncodeAwgDnaseDukeChorionUniPk.narrowPeak
wgEncodeAwgDnaseDukeCllUniPk.narrowPeak
wgEncodeAwgDnaseDukeFibroblUniPk.narrowPeak
wgEncodeAwgDnaseDukeFibropUniPk.narrowPeak
wgEncodeAwgDnaseDukeGlioblaUniPk.narrowPeak
wgEncodeAwgDnaseDukeGm12891UniPk.narrowPeak
wgEncodeAwgDnaseDukeGm12892UniPk.narrowPeak
wgEncodeAwgDnaseDukeGm18507UniPk.narrowPeak
wgEncodeAwgDnaseDukeGm19238UniPk.narrowPeak
wgEncodeAwgDnaseDukeGm19239UniPk.narrowPeak
wgEncodeAwgDnaseDukeGm19240UniPk.narrowPeak
wgEncodeAwgDnaseDukeH9esUniPk.narrowPeak
wgEncodeAwgDnaseDukeHelas3ifna4hUniPk.narrowPeak
wgEncodeAwgDnaseDukeHepatocytesUniPk.narrowPeak
wgEncodeAwgDnaseDukeHpde6e6e7UniPk.narrowPeak
wgEncodeAwgDnaseDukeHsmmembUniPk.narrowPeak
wgEncodeAwgDnaseDukeHtr8svnUniPk.narrowPeak
wgEncodeAwgDnaseDukeHuh75UniPk.narrowPeak
wgEncodeAwgDnaseDukeHuh7UniPk.narrowPeak
wgEncodeAwgDnaseDukeIpsUniPk.narrowPeak
wgEncodeAwgDnaseDukeIshikawaestradiolUniPk.narrowPeak
wgEncodeAwgDnaseDukeIshikawatamoxifenUniPk.narrowPeak
wgEncodeAwgDnaseDukeLncapandrogenUniPk.narrowPeak
wgEncodeAwgDnaseDukeMcf7hypoxiaUniPk.narrowPeak
wgEncodeAwgDnaseDukeMedulloUniPk.narrowPeak
wgEncodeAwgDnaseDukeMelanoUniPk.narrowPeak
wgEncodeAwgDnaseDukeMyometrUniPk.narrowPeak
wgEncodeAwgDnaseDukeOsteoblUniPk.narrowPeak
wgEncodeAwgDnaseDukePanisletdUniPk.narrowPeak
wgEncodeAwgDnaseDukePanisletsUniPk.narrowPeak
wgEncodeAwgDnaseDukePhteUniPk.narrowPeak
wgEncodeAwgDnaseDukeProgfibUniPk.narrowPeak
wgEncodeAwgDnaseDukeRwpe1UniPk.narrowPeak
wgEncodeAwgDnaseDukeStellateUniPk.narrowPeak
wgEncodeAwgDnaseDukeT47dUniPk.narrowPeak
wgEncodeAwgDnaseDukeTh0UniPk.narrowPeak
wgEncodeAwgDnaseDukeUrotheliaUniPk.narrowPeak
wgEncodeAwgDnaseDukeUrotheliaut189UniPk.narrowPeak
wgEncodeAwgDnaseUwAg04449UniPk.narrowPeak
wgEncodeAwgDnaseUwAg04450UniPk.narrowPeak
wgEncodeAwgDnaseUwAg09309UniPk.narrowPeak
wgEncodeAwgDnaseUwAg09319UniPk.narrowPeak
wgEncodeAwgDnaseUwAg10803UniPk.narrowPeak
wgEncodeAwgDnaseUwAoafUniPk.narrowPeak
wgEncodeAwgDnaseUwBe2cUniPk.narrowPeak
wgEncodeAwgDnaseUwBjUniPk.narrowPeak
wgEncodeAwgDnaseUwCaco2UniPk.narrowPeak
wgEncodeAwgDnaseUwCd20UniPk.narrowPeak
wgEncodeAwgDnaseUwCd34mobilizedUniPk.narrowPeak
wgEncodeAwgDnaseUwCmkUniPk.narrowPeak
wgEncodeAwgDnaseUwdukeA549UniPk.narrowPeak
wgEncodeAwgDnaseUwdukeGm12878UniPk.narrowPeak
wgEncodeAwgDnaseUwdukeH1hescUniPk.narrowPeak
wgEncodeAwgDnaseUwdukeHelas3UniPk.narrowPeak
wgEncodeAwgDnaseUwdukeHepg2UniPk.narrowPeak
wgEncodeAwgDnaseUwdukeHmecUniPk.narrowPeak
wgEncodeAwgDnaseUwdukeHsmmtubeUniPk.narrowPeak
wgEncodeAwgDnaseUwdukeHsmmUniPk.narrowPeak
wgEncodeAwgDnaseUwdukeHuvecUniPk.narrowPeak
wgEncodeAwgDnaseUwdukeK562UniPk.narrowPeak
wgEncodeAwgDnaseUwdukeLncapUniPk.narrowPeak
wgEncodeAwgDnaseUwdukeMcf7UniPk.narrowPeak
wgEncodeAwgDnaseUwdukeNhekUniPk.narrowPeak
wgEncodeAwgDnaseUwdukeTh1UniPk.narrowPeak
wgEncodeAwgDnaseUwGm06990UniPk.narrowPeak
wgEncodeAwgDnaseUwGm12864UniPk.narrowPeak
wgEncodeAwgDnaseUwGm12865UniPk.narrowPeak
wgEncodeAwgDnaseUwH7hescUniPk.narrowPeak
wgEncodeAwgDnaseUwHacUniPk.narrowPeak
wgEncodeAwgDnaseUwHaepicUniPk.narrowPeak
wgEncodeAwgDnaseUwHahUniPk.narrowPeak
wgEncodeAwgDnaseUwHaspUniPk.narrowPeak
wgEncodeAwgDnaseUwHbmecUniPk.narrowPeak
wgEncodeAwgDnaseUwHcfaaUniPk.narrowPeak
wgEncodeAwgDnaseUwHcfUniPk.narrowPeak
wgEncodeAwgDnaseUwHcmUniPk.narrowPeak
wgEncodeAwgDnaseUwHconfUniPk.narrowPeak
wgEncodeAwgDnaseUwHcpepicUniPk.narrowPeak
wgEncodeAwgDnaseUwHct116UniPk.narrowPeak
wgEncodeAwgDnaseUwHeepicUniPk.narrowPeak
wgEncodeAwgDnaseUwHffmycUniPk.narrowPeak
wgEncodeAwgDnaseUwHffUniPk.narrowPeak
wgEncodeAwgDnaseUwHgfUniPk.narrowPeak
wgEncodeAwgDnaseUwHipepicUniPk.narrowPeak
wgEncodeAwgDnaseUwHl60UniPk.narrowPeak
wgEncodeAwgDnaseUwHmfUniPk.narrowPeak
wgEncodeAwgDnaseUwHmvecdadUniPk.narrowPeak
wgEncodeAwgDnaseUwHmvecdbladUniPk.narrowPeak
wgEncodeAwgDnaseUwHmvecdblneoUniPk.narrowPeak
wgEncodeAwgDnaseUwHmvecdlyadUniPk.narrowPeak
wgEncodeAwgDnaseUwHmvecdlyneoUniPk.narrowPeak
wgEncodeAwgDnaseUwHmvecdneoUniPk.narrowPeak
wgEncodeAwgDnaseUwHmveclblUniPk.narrowPeak
wgEncodeAwgDnaseUwHmvecllyUniPk.narrowPeak
wgEncodeAwgDnaseUwHnpcepicUniPk.narrowPeak
wgEncodeAwgDnaseUwHpaecUniPk.narrowPeak
wgEncodeAwgDnaseUwHpafUniPk.narrowPeak
wgEncodeAwgDnaseUwHpdlfUniPk.narrowPeak
wgEncodeAwgDnaseUwHpfUniPk.narrowPeak
wgEncodeAwgDnaseUwHrcepicUniPk.narrowPeak
wgEncodeAwgDnaseUwHreUniPk.narrowPeak
wgEncodeAwgDnaseUwHrgecUniPk.narrowPeak
wgEncodeAwgDnaseUwHrpepicUniPk.narrowPeak
wgEncodeAwgDnaseUwHvmfUniPk.narrowPeak
wgEncodeAwgDnaseUwJurkatUniPk.narrowPeak
wgEncodeAwgDnaseUwMonocytescd14ro01746UniPk.narrowPeak
wgEncodeAwgDnaseUwNb4UniPk.narrowPeak
wgEncodeAwgDnaseUwNhaUniPk.narrowPeak
wgEncodeAwgDnaseUwNhdfadUniPk.narrowPeak
wgEncodeAwgDnaseUwNhdfneoUniPk.narrowPeak
wgEncodeAwgDnaseUwNhlfUniPk.narrowPeak
wgEncodeAwgDnaseUwNt2d1UniPk.narrowPeak
wgEncodeAwgDnaseUwPanc1UniPk.narrowPeak
wgEncodeAwgDnaseUwPrecUniPk.narrowPeak
wgEncodeAwgDnaseUwRptecUniPk.narrowPeak
wgEncodeAwgDnaseUwSaecUniPk.narrowPeak
wgEncodeAwgDnaseUwSkmcUniPk.narrowPeak
wgEncodeAwgDnaseUwSknmcUniPk.narrowPeak
wgEncodeAwgDnaseUwSknshraUniPk.narrowPeak
wgEncodeAwgDnaseUwTh2UniPk.narrowPeak
wgEncodeAwgDnaseUwWerirb1UniPk.narrowPeak
wgEncodeAwgDnaseUwWi38tamoxifentamoxifenUniPk.narrowPeak
wgEncodeAwgDnaseUwWi38UniPk.narrowPeak
wgEncodeAwgTfbsBroadDnd41CtcfUniPk.narrowPeak
wgEncodeAwgTfbsBroadDnd41Ezh239875UniPk.narrowPeak
wgEncodeAwgTfbsBroadGm12878CtcfUniPk.narrowPeak
wgEncodeAwgTfbsBroadGm12878Ezh239875UniPk.narrowPeak
wgEncodeAwgTfbsBroadH1hescChd1a301218aUniPk.narrowPeak
wgEncodeAwgTfbsBroadH1hescCtcfUniPk.narrowPeak
wgEncodeAwgTfbsBroadH1hescEzh239875UniPk.narrowPeak
wgEncodeAwgTfbsBroadH1hescJarid1aab26049UniPk.narrowPeak
wgEncodeAwgTfbsBroadH1hescRbbp5a300109aUniPk.narrowPeak
wgEncodeAwgTfbsBroadHelas3CtcfUniPk.narrowPeak
wgEncodeAwgTfbsBroadHelas3Ezh239875UniPk.narrowPeak
wgEncodeAwgTfbsBroadHelas3Pol2bUniPk.narrowPeak
wgEncodeAwgTfbsBroadHepg2CtcfUniPk.narrowPeak
wgEncodeAwgTfbsBroadHepg2Ezh239875UniPk.narrowPeak
wgEncodeAwgTfbsBroadHmecCtcfUniPk.narrowPeak
wgEncodeAwgTfbsBroadHmecEzh239875UniPk.narrowPeak
wgEncodeAwgTfbsBroadHsmmCtcfUniPk.narrowPeak
wgEncodeAwgTfbsBroadHsmmEzh239875UniPk.narrowPeak
wgEncodeAwgTfbsBroadHsmmtCtcfUniPk.narrowPeak
wgEncodeAwgTfbsBroadHsmmtEzh239875UniPk.narrowPeak
wgEncodeAwgTfbsBroadHuvecCtcfUniPk.narrowPeak
wgEncodeAwgTfbsBroadHuvecEzh239875UniPk.narrowPeak
wgEncodeAwgTfbsBroadHuvecPol2bUniPk.narrowPeak
wgEncodeAwgTfbsBroadK562Chd1a301218aUniPk.narrowPeak
wgEncodeAwgTfbsBroadK562CtcfUniPk.narrowPeak
wgEncodeAwgTfbsBroadK562Ezh239875UniPk.narrowPeak
wgEncodeAwgTfbsBroadK562Hdac1sc6298UniPk.narrowPeak
wgEncodeAwgTfbsBroadK562Hdac2a300705aUniPk.narrowPeak
wgEncodeAwgTfbsBroadK562Hdac6a301341aUniPk.narrowPeak
wgEncodeAwgTfbsBroadK562P300UniPk.narrowPeak
wgEncodeAwgTfbsBroadK562Phf8a301772aUniPk.narrowPeak
wgEncodeAwgTfbsBroadK562Plu1UniPk.narrowPeak
wgEncodeAwgTfbsBroadK562Pol2bUniPk.narrowPeak
wgEncodeAwgTfbsBroadK562Rbbp5a300109aUniPk.narrowPeak
wgEncodeAwgTfbsBroadK562Sap3039731UniPk.narrowPeak
wgEncodeAwgTfbsBroadNhaCtcfUniPk.narrowPeak
wgEncodeAwgTfbsBroadNhaEzh239875UniPk.narrowPeak
wgEncodeAwgTfbsBroadNhdfadCtcfUniPk.narrowPeak
wgEncodeAwgTfbsBroadNhdfadEzh239875UniPk.narrowPeak
wgEncodeAwgTfbsBroadNhekCtcfUniPk.narrowPeak
wgEncodeAwgTfbsBroadNhekEzh239875UniPk.narrowPeak
wgEncodeAwgTfbsBroadNhekPol2bUniPk.narrowPeak
wgEncodeAwgTfbsBroadNhlfCtcfUniPk.narrowPeak
wgEncodeAwgTfbsBroadNhlfEzh239875UniPk.narrowPeak
wgEncodeAwgTfbsBroadOsteoblCtcfUniPk.narrowPeak
wgEncodeAwgTfbsHaibA549Atf3V0422111Etoh02UniPk.narrowPeak
wgEncodeAwgTfbsHaibA549Bcl3V0422111Etoh02UniPk.narrowPeak
wgEncodeAwgTfbsHaibA549Creb1sc240V0416102Dex100nmUniPk.narrowPeak
wgEncodeAwgTfbsHaibA549Ctcfsc5916Pcr1xDex100nmUniPk.narrowPeak
wgEncodeAwgTfbsHaibA549Ctcfsc5916Pcr1xEtoh02UniPk.narrowPeak
wgEncodeAwgTfbsHaibA549Elf1V0422111Etoh02UniPk.narrowPeak
wgEncodeAwgTfbsHaibA549Ets1V0422111Etoh02UniPk.narrowPeak
wgEncodeAwgTfbsHaibA549Fosl2V0422111Etoh02UniPk.narrowPeak
wgEncodeAwgTfbsHaibA549Foxa1V0416102Dex100nmUniPk.narrowPeak
wgEncodeAwgTfbsHaibA549GabpV0422111Etoh02UniPk.narrowPeak
wgEncodeAwgTfbsHaibA549GrPcr1xDex500pmUniPk.narrowPeak
wgEncodeAwgTfbsHaibA549GrPcr1xDex50nmUniPk.narrowPeak
wgEncodeAwgTfbsHaibA549GrPcr1xDex5nmUniPk.narrowPeak
wgEncodeAwgTfbsHaibA549GrPcr2xDex100nmUniPk.narrowPeak
wgEncodeAwgTfbsHaibA549NrsfV0422111Etoh02UniPk.narrowPeak
wgEncodeAwgTfbsHaibA549P300V0422111Etoh02UniPk.narrowPeak
wgEncodeAwgTfbsHaibA549Pol2Pcr2xDex100nmUniPk.narrowPeak
wgEncodeAwgTfbsHaibA549Pol2Pcr2xEtoh02UniPk.narrowPeak
wgEncodeAwgTfbsHaibA549Sin3ak20V0422111Etoh02UniPk.narrowPeak
wgEncodeAwgTfbsHaibA549Six5V0422111Etoh02UniPk.narrowPeak
wgEncodeAwgTfbsHaibA549Taf1V0422111Etoh02UniPk.narrowPeak
wgEncodeAwgTfbsHaibA549Tcf12V0422111Etoh02UniPk.narrowPeak
wgEncodeAwgTfbsHaibA549Usf1Pcr1xDex100nmUniPk.narrowPeak
wgEncodeAwgTfbsHaibA549Usf1Pcr1xEtoh02UniPk.narrowPeak
wgEncodeAwgTfbsHaibA549Usf1V0422111Etoh02UniPk.narrowPeak
wgEncodeAwgTfbsHaibA549Yy1cV0422111Etoh02UniPk.narrowPeak
wgEncodeAwgTfbsHaibA549Zbtb33V0422111Etoh02UniPk.narrowPeak
wgEncodeAwgTfbsHaibEcc1CtcfcV0416102Dm002p1hUniPk.narrowPeak
wgEncodeAwgTfbsHaibEcc1EraaV0416102Bpa1hUniPk.narrowPeak
wgEncodeAwgTfbsHaibEcc1EralphaaV0416102Est10nm1hUniPk.narrowPeak
wgEncodeAwgTfbsHaibEcc1EralphaaV0416102Gen1hUniPk.narrowPeak
wgEncodeAwgTfbsHaibEcc1Foxa1sc6553V0416102Dm002p1hUniPk.narrowPeak
wgEncodeAwgTfbsHaibEcc1GrV0416102Dex100nmUniPk.narrowPeak
wgEncodeAwgTfbsHaibEcc1Pol2V0416102Dm002p1hUniPk.narrowPeak
wgEncodeAwgTfbsHaibGm12878Atf2sc81188V0422111UniPk.narrowPeak
wgEncodeAwgTfbsHaibGm12878Atf3Pcr1xUniPk.narrowPeak
wgEncodeAwgTfbsHaibGm12878BatfPcr1xUniPk.narrowPeak
wgEncodeAwgTfbsHaibGm12878Bcl11aPcr1xUniPk.narrowPeak
wgEncodeAwgTfbsHaibGm12878Bcl3V0416101UniPk.narrowPeak
wgEncodeAwgTfbsHaibGm12878Bclaf101388V0416101UniPk.narrowPeak
wgEncodeAwgTfbsHaibGm12878Cebpbsc150V0422111UniPk.narrowPeak
wgEncodeAwgTfbsHaibGm12878Ebf1sc137065Pcr1xUniPk.narrowPeak
wgEncodeAwgTfbsHaibGm12878Egr1Pcr2xUniPk.narrowPeak
wgEncodeAwgTfbsHaibGm12878Elf1sc631V0416101UniPk.narrowPeak
wgEncodeAwgTfbsHaibGm12878Ets1Pcr1xUniPk.narrowPeak
wgEncodeAwgTfbsHaibGm12878Foxm1sc502V0422111UniPk.narrowPeak
wgEncodeAwgTfbsHaibGm12878GabpPcr2xUniPk.narrowPeak
wgEncodeAwgTfbsHaibGm12878Irf4sc6059Pcr1xUniPk.narrowPeak
wgEncodeAwgTfbsHaibGm12878Mef2aPcr1xUniPk.narrowPeak
wgEncodeAwgTfbsHaibGm12878Mef2csc13268V0416101UniPk.narrowPeak
wgEncodeAwgTfbsHaibGm12878Mta3sc81325V0422111UniPk.narrowPeak
wgEncodeAwgTfbsHaibGm12878Nfatc1sc17834V0422111UniPk.narrowPeak
wgEncodeAwgTfbsHaibGm12878Nficsc81335V0422111UniPk.narrowPeak
wgEncodeAwgTfbsHaibGm12878NrsfPcr1xUniPk.narrowPeak
wgEncodeAwgTfbsHaibGm12878P300Pcr1xUniPk.narrowPeak
wgEncodeAwgTfbsHaibGm12878Pax5c20Pcr1xUniPk.narrowPeak
wgEncodeAwgTfbsHaibGm12878Pax5n19Pcr1xUniPk.narrowPeak
wgEncodeAwgTfbsHaibGm12878Pbx3Pcr1xUniPk.narrowPeak
wgEncodeAwgTfbsHaibGm12878Pmlsc71910V0422111UniPk.narrowPeak
wgEncodeAwgTfbsHaibGm12878Pol24h8Pcr1xUniPk.narrowPeak
wgEncodeAwgTfbsHaibGm12878Pol2Pcr2xUniPk.narrowPeak
wgEncodeAwgTfbsHaibGm12878Pou2f2Pcr1xUniPk.narrowPeak
wgEncodeAwgTfbsHaibGm12878Pu1Pcr1xUniPk.narrowPeak
wgEncodeAwgTfbsHaibGm12878Rad21V0416101UniPk.narrowPeak
wgEncodeAwgTfbsHaibGm12878Runx3sc101553V0422111UniPk.narrowPeak
wgEncodeAwgTfbsHaibGm12878RxraPcr1xUniPk.narrowPeak
wgEncodeAwgTfbsHaibGm12878Six5Pcr1xUniPk.narrowPeak
wgEncodeAwgTfbsHaibGm12878Sp1Pcr1xUniPk.narrowPeak
wgEncodeAwgTfbsHaibGm12878SrfPcr2xUniPk.narrowPeak
wgEncodeAwgTfbsHaibGm12878Stat5asc74442V0422111UniPk.narrowPeak
wgEncodeAwgTfbsHaibGm12878Taf1Pcr1xUniPk.narrowPeak
wgEncodeAwgTfbsHaibGm12878Tcf12Pcr1xUniPk.narrowPeak
wgEncodeAwgTfbsHaibGm12878Tcf3Pcr1xUniPk.narrowPeak
wgEncodeAwgTfbsHaibGm12878Usf1Pcr2xUniPk.narrowPeak
wgEncodeAwgTfbsHaibGm12878Yy1sc281Pcr1xUniPk.narrowPeak
wgEncodeAwgTfbsHaibGm12878Zbtb33Pcr1xUniPk.narrowPeak
wgEncodeAwgTfbsHaibGm12878Zeb1sc25388V0416102UniPk.narrowPeak
wgEncodeAwgTfbsHaibGm12891Pax5c20V0416101UniPk.narrowPeak
wgEncodeAwgTfbsHaibGm12891Pol24h8Pcr1xUniPk.narrowPeak
wgEncodeAwgTfbsHaibGm12891Pol2Pcr1xUniPk.narrowPeak
wgEncodeAwgTfbsHaibGm12891Pou2f2Pcr1xUniPk.narrowPeak
wgEncodeAwgTfbsHaibGm12891Pu1Pcr1xUniPk.narrowPeak
wgEncodeAwgTfbsHaibGm12891Taf1Pcr1xUniPk.narrowPeak
wgEncodeAwgTfbsHaibGm12891Yy1sc281V0416101UniPk.narrowPeak
wgEncodeAwgTfbsHaibGm12892Pax5c20V0416101UniPk.narrowPeak
wgEncodeAwgTfbsHaibGm12892Pol24h8V0416102UniPk.narrowPeak
wgEncodeAwgTfbsHaibGm12892Pol2V0416102UniPk.narrowPeak
wgEncodeAwgTfbsHaibGm12892Taf1V0416102UniPk.narrowPeak
wgEncodeAwgTfbsHaibGm12892Yy1V0416101UniPk.narrowPeak
wgEncodeAwgTfbsHaibH1hescAtf2sc81188V0422111UniPk.narrowPeak
wgEncodeAwgTfbsHaibH1hescAtf3V0416102UniPk.narrowPeak
wgEncodeAwgTfbsHaibH1hescBcl11aPcr1xUniPk.narrowPeak
wgEncodeAwgTfbsHaibH1hescCtcfsc5916V0416102UniPk.narrowPeak
wgEncodeAwgTfbsHaibH1hescEgr1V0416102UniPk.narrowPeak
wgEncodeAwgTfbsHaibH1hescFosl1sc183V0416102UniPk.narrowPeak
wgEncodeAwgTfbsHaibH1hescGabpPcr1xUniPk.narrowPeak
wgEncodeAwgTfbsHaibH1hescHdac2sc6296V0416102UniPk.narrowPeak
wgEncodeAwgTfbsHaibH1hescJundV0416102UniPk.narrowPeak
wgEncodeAwgTfbsHaibH1hescNanogsc33759V0416102UniPk.narrowPeak
wgEncodeAwgTfbsHaibH1hescNrsfV0416102UniPk.narrowPeak
wgEncodeAwgTfbsHaibH1hescP300V0416102UniPk.narrowPeak
wgEncodeAwgTfbsHaibH1hescPol24h8V0416102UniPk.narrowPeak
wgEncodeAwgTfbsHaibH1hescPol2V0416102UniPk.narrowPeak
wgEncodeAwgTfbsHaibH1hescPou5f1sc9081V0416102UniPk.narrowPeak
wgEncodeAwgTfbsHaibH1hescRad21V0416102UniPk.narrowPeak
wgEncodeAwgTfbsHaibH1hescRxraV0416102UniPk.narrowPeak
wgEncodeAwgTfbsHaibH1hescSin3ak20Pcr1xUniPk.narrowPeak
wgEncodeAwgTfbsHaibH1hescSix5Pcr1xUniPk.narrowPeak
wgEncodeAwgTfbsHaibH1hescSp1Pcr1xUniPk.narrowPeak
wgEncodeAwgTfbsHaibH1hescSp2V0422111UniPk.narrowPeak
wgEncodeAwgTfbsHaibH1hescSp4v20V0422111UniPk.narrowPeak
wgEncodeAwgTfbsHaibH1hescSrfPcr1xUniPk.narrowPeak
wgEncodeAwgTfbsHaibH1hescTaf1V0416102UniPk.narrowPeak
wgEncodeAwgTfbsHaibH1hescTaf7sc101167V0416102UniPk.narrowPeak
wgEncodeAwgTfbsHaibH1hescTcf12Pcr1xUniPk.narrowPeak
wgEncodeAwgTfbsHaibH1hescTead4sc101184V0422111UniPk.narrowPeak
wgEncodeAwgTfbsHaibH1hescUsf1Pcr1xUniPk.narrowPeak
wgEncodeAwgTfbsHaibH1hescYy1sc281V0416102UniPk.narrowPeak
wgEncodeAwgTfbsHaibHct116Pol24h8V0416101UniPk.narrowPeak
wgEncodeAwgTfbsHaibHct116Yy1sc281V0416101UniPk.narrowPeak
wgEncodeAwgTfbsHaibHct116Zbtb33V0416101UniPk.narrowPeak
wgEncodeAwgTfbsHaibHelas3GabpPcr1xUniPk.narrowPeak
wgEncodeAwgTfbsHaibHelas3NrsfPcr1xUniPk.narrowPeak
wgEncodeAwgTfbsHaibHelas3Pol2Pcr1xUniPk.narrowPeak
wgEncodeAwgTfbsHaibHelas3Taf1Pcr1xUniPk.narrowPeak
wgEncodeAwgTfbsHaibHepg2Atf3V0416101UniPk.narrowPeak
wgEncodeAwgTfbsHaibHepg2Bhlhe40V0416101UniPk.narrowPeak
wgEncodeAwgTfbsHaibHepg2Cebpbsc150V0416101UniPk.narrowPeak
wgEncodeAwgTfbsHaibHepg2Cebpdsc636V0416101UniPk.narrowPeak
wgEncodeAwgTfbsHaibHepg2Ctcfsc5916V0416101UniPk.narrowPeak
wgEncodeAwgTfbsHaibHepg2Elf1sc631V0416101UniPk.narrowPeak
wgEncodeAwgTfbsHaibHepg2Fosl2V0416101UniPk.narrowPeak
wgEncodeAwgTfbsHaibHepg2Foxa1sc101058V0416101UniPk.narrowPeak
wgEncodeAwgTfbsHaibHepg2Foxa1sc6553V0416101UniPk.narrowPeak
wgEncodeAwgTfbsHaibHepg2Foxa2sc6554V0416101UniPk.narrowPeak
wgEncodeAwgTfbsHaibHepg2GabpPcr2xUniPk.narrowPeak
wgEncodeAwgTfbsHaibHepg2Hdac2sc6296V0416101UniPk.narrowPeak
wgEncodeAwgTfbsHaibHepg2Hnf4asc8987V0416101UniPk.narrowPeak
wgEncodeAwgTfbsHaibHepg2Hnf4gsc6558V0416101UniPk.narrowPeak
wgEncodeAwgTfbsHaibHepg2JundPcr1xUniPk.narrowPeak
wgEncodeAwgTfbsHaibHepg2Mbd4sc271530V0422111UniPk.narrowPeak
wgEncodeAwgTfbsHaibHepg2Mybl2sc81192V0422111UniPk.narrowPeak
wgEncodeAwgTfbsHaibHepg2Nficsc81335V0422111UniPk.narrowPeak
wgEncodeAwgTfbsHaibHepg2NrsfPcr2xUniPk.narrowPeak
wgEncodeAwgTfbsHaibHepg2NrsfV0416101UniPk.narrowPeak
wgEncodeAwgTfbsHaibHepg2P300V0416101UniPk.narrowPeak
wgEncodeAwgTfbsHaibHepg2Pol24h8V0416102UniPk.narrowPeak
wgEncodeAwgTfbsHaibHepg2Pol2Pcr2xUniPk.narrowPeak
wgEncodeAwgTfbsHaibHepg2Rad21V0416101UniPk.narrowPeak
wgEncodeAwgTfbsHaibHepg2RxraPcr1xUniPk.narrowPeak
wgEncodeAwgTfbsHaibHepg2Sin3ak20Pcr1xUniPk.narrowPeak
wgEncodeAwgTfbsHaibHepg2Sp1Pcr1xUniPk.narrowPeak
wgEncodeAwgTfbsHaibHepg2Sp2V0422111UniPk.narrowPeak
wgEncodeAwgTfbsHaibHepg2SrfV0416101UniPk.narrowPeak
wgEncodeAwgTfbsHaibHepg2Taf1Pcr2xUniPk.narrowPeak
wgEncodeAwgTfbsHaibHepg2Tcf12Pcr1xUniPk.narrowPeak
wgEncodeAwgTfbsHaibHepg2Tead4sc101184V0422111UniPk.narrowPeak
wgEncodeAwgTfbsHaibHepg2Usf1Pcr1xUniPk.narrowPeak
wgEncodeAwgTfbsHaibHepg2Yy1sc281V0416101UniPk.narrowPeak
wgEncodeAwgTfbsHaibHepg2Zbtb33Pcr1xUniPk.narrowPeak
wgEncodeAwgTfbsHaibHepg2Zbtb7aV0416101UniPk.narrowPeak
wgEncodeAwgTfbsHaibHuvecPol24h8V0416101UniPk.narrowPeak
wgEncodeAwgTfbsHaibHuvecPol2Pcr1xUniPk.narrowPeak
wgEncodeAwgTfbsHaibK562Atf3V0416101UniPk.narrowPeak
wgEncodeAwgTfbsHaibK562Bcl3Pcr1xUniPk.narrowPeak
wgEncodeAwgTfbsHaibK562Bclaf101388Pcr1xUniPk.narrowPeak
wgEncodeAwgTfbsHaibK562Cbx3sc101004V0422111UniPk.narrowPeak
wgEncodeAwgTfbsHaibK562Cebpbsc150V0422111UniPk.narrowPeak
wgEncodeAwgTfbsHaibK562CtcfcPcr1xUniPk.narrowPeak
wgEncodeAwgTfbsHaibK562Ctcflsc98982V0416101UniPk.narrowPeak
wgEncodeAwgTfbsHaibK562E2f6V0416102UniPk.narrowPeak
wgEncodeAwgTfbsHaibK562Egr1V0416101UniPk.narrowPeak
wgEncodeAwgTfbsHaibK562Elf1sc631V0416102UniPk.narrowPeak
wgEncodeAwgTfbsHaibK562Ets1V0416101UniPk.narrowPeak
wgEncodeAwgTfbsHaibK562Fosl1sc183V0416101UniPk.narrowPeak
wgEncodeAwgTfbsHaibK562GabpV0416101UniPk.narrowPeak
wgEncodeAwgTfbsHaibK562Gata2sc267Pcr1xUniPk.narrowPeak
wgEncodeAwgTfbsHaibK562Hdac2sc6296V0416102UniPk.narrowPeak
wgEncodeAwgTfbsHaibK562MaxV0416102UniPk.narrowPeak
wgEncodeAwgTfbsHaibK562Mef2aV0416101UniPk.narrowPeak
wgEncodeAwgTfbsHaibK562Nr2f2sc271940V0422111UniPk.narrowPeak
wgEncodeAwgTfbsHaibK562NrsfV0416102UniPk.narrowPeak
wgEncodeAwgTfbsHaibK562Pmlsc71910V0422111UniPk.narrowPeak
wgEncodeAwgTfbsHaibK562Pol24h8V0416101UniPk.narrowPeak
wgEncodeAwgTfbsHaibK562Pol2V0416101UniPk.narrowPeak
wgEncodeAwgTfbsHaibK562Pu1Pcr1xUniPk.narrowPeak
wgEncodeAwgTfbsHaibK562Rad21V0416102UniPk.narrowPeak
wgEncodeAwgTfbsHaibK562Sin3ak20V0416101UniPk.narrowPeak
wgEncodeAwgTfbsHaibK562Six5Pcr1xUniPk.narrowPeak
wgEncodeAwgTfbsHaibK562Sp1Pcr1xUniPk.narrowPeak
wgEncodeAwgTfbsHaibK562Sp2sc643V0416102UniPk.narrowPeak
wgEncodeAwgTfbsHaibK562SrfV0416101UniPk.narrowPeak
wgEncodeAwgTfbsHaibK562Stat5asc74442V0422111UniPk.narrowPeak
wgEncodeAwgTfbsHaibK562Taf1V0416101UniPk.narrowPeak
wgEncodeAwgTfbsHaibK562Taf7sc101167V0416101UniPk.narrowPeak
wgEncodeAwgTfbsHaibK562Tead4sc101184V0422111UniPk.narrowPeak
wgEncodeAwgTfbsHaibK562Thap1sc98174V0416101UniPk.narrowPeak
wgEncodeAwgTfbsHaibK562Trim28sc81411V0422111UniPk.narrowPeak
wgEncodeAwgTfbsHaibK562Usf1V0416101UniPk.narrowPeak
wgEncodeAwgTfbsHaibK562Yy1V0416101UniPk.narrowPeak
wgEncodeAwgTfbsHaibK562Yy1V0416102UniPk.narrowPeak
wgEncodeAwgTfbsHaibK562Zbtb33Pcr1xUniPk.narrowPeak
wgEncodeAwgTfbsHaibK562Zbtb7asc34508V0416101UniPk.narrowPeak
wgEncodeAwgTfbsHaibPanc1NrsfPcr2xUniPk.narrowPeak
wgEncodeAwgTfbsHaibPanc1Pol24h8V0416101UniPk.narrowPeak
wgEncodeAwgTfbsHaibPanc1Sin3ak20V0416101UniPk.narrowPeak
wgEncodeAwgTfbsHaibPfsk1Foxp2Pcr2xUniPk.narrowPeak
wgEncodeAwgTfbsHaibPfsk1NrsfPcr2xUniPk.narrowPeak
wgEncodeAwgTfbsHaibPfsk1Sin3ak20V0416101UniPk.narrowPeak
wgEncodeAwgTfbsHaibPfsk1Taf1V0416101UniPk.narrowPeak
wgEncodeAwgTfbsHaibSknmcFoxp2Pcr2xUniPk.narrowPeak
wgEncodeAwgTfbsHaibSknmcPol24h8V0416101UniPk.narrowPeak
wgEncodeAwgTfbsHaibSknshNrsfPcr2xUniPk.narrowPeak
wgEncodeAwgTfbsHaibSknshNrsfV0416101UniPk.narrowPeak
wgEncodeAwgTfbsHaibSknshPol24h8V0416101UniPk.narrowPeak
wgEncodeAwgTfbsHaibSknshraCtcfV0416102UniPk.narrowPeak
wgEncodeAwgTfbsHaibSknshraP300V0416102UniPk.narrowPeak
wgEncodeAwgTfbsHaibSknshraRad21V0416102UniPk.narrowPeak
wgEncodeAwgTfbsHaibSknshraUsf1sc8983V0416102UniPk.narrowPeak
wgEncodeAwgTfbsHaibSknshraYy1sc281V0416102UniPk.narrowPeak
wgEncodeAwgTfbsHaibSknshSin3ak20V0416101UniPk.narrowPeak
wgEncodeAwgTfbsHaibSknshTaf1V0416101UniPk.narrowPeak
wgEncodeAwgTfbsHaibT47dCtcfsc5916V0416102Dm002p1hUniPk.narrowPeak
wgEncodeAwgTfbsHaibT47dEraaV0416102Bpa1hUniPk.narrowPeak
wgEncodeAwgTfbsHaibT47dEralphaaPcr2xGen1hUniPk.narrowPeak
wgEncodeAwgTfbsHaibT47dEralphaaV0416102Est10nm1hUniPk.narrowPeak
wgEncodeAwgTfbsHaibT47dFoxa1sc6553V0416102Dm002p1hUniPk.narrowPeak
wgEncodeAwgTfbsHaibT47dGata3sc268V0416102Dm002p1hUniPk.narrowPeak
wgEncodeAwgTfbsHaibT47dP300V0416102Dm002p1hUniPk.narrowPeak
wgEncodeAwgTfbsHaibU87NrsfPcr2xUniPk.narrowPeak
wgEncodeAwgTfbsHaibU87Pol24h8V0416101UniPk.narrowPeak
wgEncodeAwgTfbsSydhA549Bhlhe40IggrabUniPk.narrowPeak
wgEncodeAwgTfbsSydhA549CebpbIggrabUniPk.narrowPeak
wgEncodeAwgTfbsSydhA549MaxIggrabUniPk.narrowPeak
wgEncodeAwgTfbsSydhA549Pol2s2IggrabUniPk.narrowPeak
wgEncodeAwgTfbsSydhA549Rad21IggrabUniPk.narrowPeak
wgEncodeAwgTfbsSydhGm08714Znf274UcdUniPk.narrowPeak
wgEncodeAwgTfbsSydhGm10847NfkbTnfaIggrabUniPk.narrowPeak
wgEncodeAwgTfbsSydhGm10847Pol2IggmusUniPk.narrowPeak
wgEncodeAwgTfbsSydhGm12878Bhlhe40cIggmusUniPk.narrowPeak
wgEncodeAwgTfbsSydhGm12878Brca1a300IggmusUniPk.narrowPeak
wgEncodeAwgTfbsSydhGm12878CfosUniPk.narrowPeak
wgEncodeAwgTfbsSydhGm12878Chd1a301218aIggmusUniPk.narrowPeak
wgEncodeAwgTfbsSydhGm12878Chd2ab68301IggmusUniPk.narrowPeak
wgEncodeAwgTfbsSydhGm12878Corestsc30189IggmusUniPk.narrowPeak
wgEncodeAwgTfbsSydhGm12878Ctcfsc15914c20UniPk.narrowPeak
wgEncodeAwgTfbsSydhGm12878E2f4IggmusUniPk.narrowPeak
wgEncodeAwgTfbsSydhGm12878Ebf1sc137065UniPk.narrowPeak
wgEncodeAwgTfbsSydhGm12878Elk112771IggmusUniPk.narrowPeak
wgEncodeAwgTfbsSydhGm12878Ikzf1iknuclaUniPk.narrowPeak
wgEncodeAwgTfbsSydhGm12878JundUniPk.narrowPeak
wgEncodeAwgTfbsSydhGm12878MaxIggmusUniPk.narrowPeak
wgEncodeAwgTfbsSydhGm12878Mazab85725IggmusUniPk.narrowPeak
wgEncodeAwgTfbsSydhGm12878Mxi1IggmusUniPk.narrowPeak
wgEncodeAwgTfbsSydhGm12878Nfe2sc22827UniPk.narrowPeak
wgEncodeAwgTfbsSydhGm12878NfkbTnfaIggrabUniPk.narrowPeak
wgEncodeAwgTfbsSydhGm12878NfyaIggmusUniPk.narrowPeak
wgEncodeAwgTfbsSydhGm12878NfybIggmusUniPk.narrowPeak
wgEncodeAwgTfbsSydhGm12878Nrf1IggmusUniPk.narrowPeak
wgEncodeAwgTfbsSydhGm12878P300bUniPk.narrowPeak
wgEncodeAwgTfbsSydhGm12878P300IggmusUniPk.narrowPeak
wgEncodeAwgTfbsSydhGm12878Pol2IggmusUniPk.narrowPeak
wgEncodeAwgTfbsSydhGm12878Pol2s2IggmusUniPk.narrowPeak
wgEncodeAwgTfbsSydhGm12878Pol2UniPk.narrowPeak
wgEncodeAwgTfbsSydhGm12878Pol3UniPk.narrowPeak
wgEncodeAwgTfbsSydhGm12878Rad21IggrabUniPk.narrowPeak
wgEncodeAwgTfbsSydhGm12878Rfx5200401194IggmusUniPk.narrowPeak
wgEncodeAwgTfbsSydhGm12878Sin3anb6001263IggmusUniPk.narrowPeak
wgEncodeAwgTfbsSydhGm12878Smc3ab9263IggmusUniPk.narrowPeak
wgEncodeAwgTfbsSydhGm12878Stat1UniPk.narrowPeak
wgEncodeAwgTfbsSydhGm12878Stat3IggmusUniPk.narrowPeak
wgEncodeAwgTfbsSydhGm12878Tblr1ab24550IggmusUniPk.narrowPeak
wgEncodeAwgTfbsSydhGm12878TbpIggmusUniPk.narrowPeak
wgEncodeAwgTfbsSydhGm12878Tr4UniPk.narrowPeak
wgEncodeAwgTfbsSydhGm12878Usf2IggmusUniPk.narrowPeak
wgEncodeAwgTfbsSydhGm12878WhipIggmusUniPk.narrowPeak
wgEncodeAwgTfbsSydhGm12878Yy1UniPk.narrowPeak
wgEncodeAwgTfbsSydhGm12878Znf143166181apUniPk.narrowPeak
wgEncodeAwgTfbsSydhGm12878Znf274UniPk.narrowPeak
wgEncodeAwgTfbsSydhGm12878Zzz3UniPk.narrowPeak
wgEncodeAwgTfbsSydhGm12891NfkbTnfaIggrabUniPk.narrowPeak
wgEncodeAwgTfbsSydhGm12891Pol2IggmusUniPk.narrowPeak
wgEncodeAwgTfbsSydhGm12892NfkbTnfaIggrabUniPk.narrowPeak
wgEncodeAwgTfbsSydhGm12892Pol2IggmusUniPk.narrowPeak
wgEncodeAwgTfbsSydhGm15510NfkbTnfaIggrabUniPk.narrowPeak
wgEncodeAwgTfbsSydhGm15510Pol2IggmusUniPk.narrowPeak
wgEncodeAwgTfbsSydhGm18505NfkbTnfaIggrabUniPk.narrowPeak
wgEncodeAwgTfbsSydhGm18505Pol2IggmusUniPk.narrowPeak
wgEncodeAwgTfbsSydhGm18526NfkbTnfaIggrabUniPk.narrowPeak
wgEncodeAwgTfbsSydhGm18526Pol2IggmusUniPk.narrowPeak
wgEncodeAwgTfbsSydhGm18951NfkbTnfaIggrabUniPk.narrowPeak
wgEncodeAwgTfbsSydhGm18951Pol2IggmusUniPk.narrowPeak
wgEncodeAwgTfbsSydhGm19099NfkbTnfaIggrabUniPk.narrowPeak
wgEncodeAwgTfbsSydhGm19099Pol2IggmusUniPk.narrowPeak
wgEncodeAwgTfbsSydhGm19193NfkbTnfaIggrabUniPk.narrowPeak
wgEncodeAwgTfbsSydhGm19193Pol2IggmusUniPk.narrowPeak
wgEncodeAwgTfbsSydhH1hescBach1sc14700IggrabUniPk.narrowPeak
wgEncodeAwgTfbsSydhH1hescBrca1IggrabUniPk.narrowPeak
wgEncodeAwgTfbsSydhH1hescCebpbIggrabUniPk.narrowPeak
wgEncodeAwgTfbsSydhH1hescChd1a301218aIggrabUniPk.narrowPeak
wgEncodeAwgTfbsSydhH1hescChd2IggrabUniPk.narrowPeak
wgEncodeAwgTfbsSydhH1hescCjunIggrabUniPk.narrowPeak
wgEncodeAwgTfbsSydhH1hescCmycIggrabUniPk.narrowPeak
wgEncodeAwgTfbsSydhH1hescCtbp2UcdUniPk.narrowPeak
wgEncodeAwgTfbsSydhH1hescGtf2f1IggrabUniPk.narrowPeak
wgEncodeAwgTfbsSydhH1hescJundIggrabUniPk.narrowPeak
wgEncodeAwgTfbsSydhH1hescMafkIggrabUniPk.narrowPeak
wgEncodeAwgTfbsSydhH1hescMaxUcdUniPk.narrowPeak
wgEncodeAwgTfbsSydhH1hescMxi1IggrabUniPk.narrowPeak
wgEncodeAwgTfbsSydhH1hescNrf1IggrabUniPk.narrowPeak
wgEncodeAwgTfbsSydhH1hescRad21IggrabUniPk.narrowPeak
wgEncodeAwgTfbsSydhH1hescRfx5200401194IggrabUniPk.narrowPeak
wgEncodeAwgTfbsSydhH1hescSin3anb6001263IggrabUniPk.narrowPeak
wgEncodeAwgTfbsSydhH1hescSuz12UcdUniPk.narrowPeak
wgEncodeAwgTfbsSydhH1hescTbpIggrabUniPk.narrowPeak
wgEncodeAwgTfbsSydhH1hescUsf2IggrabUniPk.narrowPeak
wgEncodeAwgTfbsSydhH1hescZnf143IggrabUniPk.narrowPeak
wgEncodeAwgTfbsSydhHct116Pol2UcdUniPk.narrowPeak
wgEncodeAwgTfbsSydhHct116Tcf7l2UcdUniPk.narrowPeak
wgEncodeAwgTfbsSydhHek293Elk4UcdUniPk.narrowPeak
wgEncodeAwgTfbsSydhHek293Kap1UcdUniPk.narrowPeak
wgEncodeAwgTfbsSydhHek293Pol2UniPk.narrowPeak
wgEncodeAwgTfbsSydhHek293Tcf7l2UcdUniPk.narrowPeak
wgEncodeAwgTfbsSydhHek293tZnf263UcdUniPk.narrowPeak
wgEncodeAwgTfbsSydhHelas3Ap2alphaUniPk.narrowPeak
wgEncodeAwgTfbsSydhHelas3Ap2gammaUniPk.narrowPeak
wgEncodeAwgTfbsSydhHelas3Baf155IggmusUniPk.narrowPeak
wgEncodeAwgTfbsSydhHelas3Baf170IggmusUniPk.narrowPeak
wgEncodeAwgTfbsSydhHelas3Bdp1UniPk.narrowPeak
wgEncodeAwgTfbsSydhHelas3Brca1a300IggrabUniPk.narrowPeak
wgEncodeAwgTfbsSydhHelas3Brf1UniPk.narrowPeak
wgEncodeAwgTfbsSydhHelas3Brf2UniPk.narrowPeak
wgEncodeAwgTfbsSydhHelas3Brg1IggmusUniPk.narrowPeak
wgEncodeAwgTfbsSydhHelas3CebpbIggrabUniPk.narrowPeak
wgEncodeAwgTfbsSydhHelas3CfosUniPk.narrowPeak
wgEncodeAwgTfbsSydhHelas3Chd2IggrabUniPk.narrowPeak
wgEncodeAwgTfbsSydhHelas3CjunIggrabUniPk.narrowPeak
wgEncodeAwgTfbsSydhHelas3CmycUniPk.narrowPeak
wgEncodeAwgTfbsSydhHelas3Corestsc30189IggrabUniPk.narrowPeak
wgEncodeAwgTfbsSydhHelas3E2f1UniPk.narrowPeak
wgEncodeAwgTfbsSydhHelas3E2f4UniPk.narrowPeak
wgEncodeAwgTfbsSydhHelas3E2f6UniPk.narrowPeak
wgEncodeAwgTfbsSydhHelas3Elk112771IggrabUniPk.narrowPeak
wgEncodeAwgTfbsSydhHelas3Elk4UcdUniPk.narrowPeak
wgEncodeAwgTfbsSydhHelas3Gtf2f1ab28179IggrabUniPk.narrowPeak
wgEncodeAwgTfbsSydhHelas3Hae2f1UniPk.narrowPeak
wgEncodeAwgTfbsSydhHelas3Ini1IggmusUniPk.narrowPeak
wgEncodeAwgTfbsSydhHelas3Irf3IggrabUniPk.narrowPeak
wgEncodeAwgTfbsSydhHelas3JundIggrabUniPk.narrowPeak
wgEncodeAwgTfbsSydhHelas3MafkIggrabUniPk.narrowPeak
wgEncodeAwgTfbsSydhHelas3MaxIggrabUniPk.narrowPeak
wgEncodeAwgTfbsSydhHelas3Mazab85725IggrabUniPk.narrowPeak
wgEncodeAwgTfbsSydhHelas3Mxi1af4185IggrabUniPk.narrowPeak
wgEncodeAwgTfbsSydhHelas3NfyaIggrabUniPk.narrowPeak
wgEncodeAwgTfbsSydhHelas3NfybIggrabUniPk.narrowPeak
wgEncodeAwgTfbsSydhHelas3Nrf1IggmusUniPk.narrowPeak
wgEncodeAwgTfbsSydhHelas3P300sc584sc584IggrabUniPk.narrowPeak
wgEncodeAwgTfbsSydhHelas3Pol2s2IggrabUniPk.narrowPeak
wgEncodeAwgTfbsSydhHelas3Pol2UniPk.narrowPeak
wgEncodeAwgTfbsSydhHelas3Prdm19115IggrabUniPk.narrowPeak
wgEncodeAwgTfbsSydhHelas3Rad21IggrabUniPk.narrowPeak
wgEncodeAwgTfbsSydhHelas3Rfx5200401194IggrabUniPk.narrowPeak
wgEncodeAwgTfbsSydhHelas3Rpc155UniPk.narrowPeak
wgEncodeAwgTfbsSydhHelas3Smc3ab9263IggrabUniPk.narrowPeak
wgEncodeAwgTfbsSydhHelas3Spt20UniPk.narrowPeak
wgEncodeAwgTfbsSydhHelas3Stat1Ifng30UniPk.narrowPeak
wgEncodeAwgTfbsSydhHelas3Stat3IggrabUniPk.narrowPeak
wgEncodeAwgTfbsSydhHelas3TbpIggrabUniPk.narrowPeak
wgEncodeAwgTfbsSydhHelas3Tcf7l2c9b92565UcdUniPk.narrowPeak
wgEncodeAwgTfbsSydhHelas3Tcf7l2UcdUniPk.narrowPeak
wgEncodeAwgTfbsSydhHelas3Tf3c110UniPk.narrowPeak
wgEncodeAwgTfbsSydhHelas3Tr4UniPk.narrowPeak
wgEncodeAwgTfbsSydhHelas3Usf2IggmusUniPk.narrowPeak
wgEncodeAwgTfbsSydhHelas3Zkscan1hpa006672IggrabUniPk.narrowPeak
wgEncodeAwgTfbsSydhHelas3Znf143IggrabUniPk.narrowPeak
wgEncodeAwgTfbsSydhHelas3Znf274UcdUniPk.narrowPeak
wgEncodeAwgTfbsSydhHelas3Zzz3UniPk.narrowPeak
wgEncodeAwgTfbsSydhHepg2Arid3anb100279IggrabUniPk.narrowPeak
wgEncodeAwgTfbsSydhHepg2Bhlhe40cIggrabUniPk.narrowPeak
wgEncodeAwgTfbsSydhHepg2Brca1a300IggrabUniPk.narrowPeak
wgEncodeAwgTfbsSydhHepg2CebpbForsklnUniPk.narrowPeak
wgEncodeAwgTfbsSydhHepg2CebpbIggrabUniPk.narrowPeak
wgEncodeAwgTfbsSydhHepg2Chd2ab68301IggrabUniPk.narrowPeak
wgEncodeAwgTfbsSydhHepg2CjunIggrabUniPk.narrowPeak
wgEncodeAwgTfbsSydhHepg2Corestsc30189IggrabUniPk.narrowPeak
wgEncodeAwgTfbsSydhHepg2ErraForsklnUniPk.narrowPeak
wgEncodeAwgTfbsSydhHepg2Grp20ForsklnUniPk.narrowPeak
wgEncodeAwgTfbsSydhHepg2Hnf4aForsklnUniPk.narrowPeak
wgEncodeAwgTfbsSydhHepg2Hsf1ForsklnUniPk.narrowPeak
wgEncodeAwgTfbsSydhHepg2Irf3IggrabUniPk.narrowPeak
wgEncodeAwgTfbsSydhHepg2JundIggrabUniPk.narrowPeak
wgEncodeAwgTfbsSydhHepg2Maffm8194IggrabUniPk.narrowPeak
wgEncodeAwgTfbsSydhHepg2Mafkab50322IggrabUniPk.narrowPeak
wgEncodeAwgTfbsSydhHepg2Mafksc477IggrabUniPk.narrowPeak
wgEncodeAwgTfbsSydhHepg2MaxIggrabUniPk.narrowPeak
wgEncodeAwgTfbsSydhHepg2Mazab85725IggrabUniPk.narrowPeak
wgEncodeAwgTfbsSydhHepg2Mxi1UniPk.narrowPeak
wgEncodeAwgTfbsSydhHepg2Nrf1IggrabUniPk.narrowPeak
wgEncodeAwgTfbsSydhHepg2P300sc582IggrabUniPk.narrowPeak
wgEncodeAwgTfbsSydhHepg2Pgc1aForsklnUniPk.narrowPeak
wgEncodeAwgTfbsSydhHepg2Pol2ForsklnUniPk.narrowPeak
wgEncodeAwgTfbsSydhHepg2Pol2IggrabUniPk.narrowPeak
wgEncodeAwgTfbsSydhHepg2Pol2s2IggrabUniPk.narrowPeak
wgEncodeAwgTfbsSydhHepg2Rad21IggrabUniPk.narrowPeak
wgEncodeAwgTfbsSydhHepg2Rfx5200401194IggrabUniPk.narrowPeak
wgEncodeAwgTfbsSydhHepg2Smc3ab9263IggrabUniPk.narrowPeak
wgEncodeAwgTfbsSydhHepg2Srebp1InslnUniPk.narrowPeak
wgEncodeAwgTfbsSydhHepg2TbpIggrabUniPk.narrowPeak
wgEncodeAwgTfbsSydhHepg2Tcf7l2UcdUniPk.narrowPeak
wgEncodeAwgTfbsSydhHepg2Tr4UcdUniPk.narrowPeak
wgEncodeAwgTfbsSydhHepg2Usf2IggrabUniPk.narrowPeak
wgEncodeAwgTfbsSydhHepg2Znf274UcdUniPk.narrowPeak
wgEncodeAwgTfbsSydhHuvecCfosUcdUniPk.narrowPeak
wgEncodeAwgTfbsSydhHuvecCjunUniPk.narrowPeak
wgEncodeAwgTfbsSydhHuvecGata2UcdUniPk.narrowPeak
wgEncodeAwgTfbsSydhHuvecMaxUniPk.narrowPeak
wgEncodeAwgTfbsSydhHuvecPol2UniPk.narrowPeak
wgEncodeAwgTfbsSydhImr90CebpbIggrabUniPk.narrowPeak
wgEncodeAwgTfbsSydhImr90CtcfbIggrabUniPk.narrowPeak
wgEncodeAwgTfbsSydhImr90MafkIggrabUniPk.narrowPeak
wgEncodeAwgTfbsSydhImr90Pol2IggrabUniPk.narrowPeak
wgEncodeAwgTfbsSydhImr90Rad21IggrabUniPk.narrowPeak
wgEncodeAwgTfbsSydhK562Arid3asc8821IggrabUniPk.narrowPeak
wgEncodeAwgTfbsSydhK562Atf106325UniPk.narrowPeak
wgEncodeAwgTfbsSydhK562Atf3UniPk.narrowPeak
wgEncodeAwgTfbsSydhK562Bach1sc14700IggrabUniPk.narrowPeak
wgEncodeAwgTfbsSydhK562Bdp1UniPk.narrowPeak
wgEncodeAwgTfbsSydhK562Bhlhe40nb100IggrabUniPk.narrowPeak
wgEncodeAwgTfbsSydhK562Brf1UniPk.narrowPeak
wgEncodeAwgTfbsSydhK562Brf2UniPk.narrowPeak
wgEncodeAwgTfbsSydhK562Brg1IggmusUniPk.narrowPeak
wgEncodeAwgTfbsSydhK562Ccnt2UniPk.narrowPeak
wgEncodeAwgTfbsSydhK562CebpbIggrabUniPk.narrowPeak
wgEncodeAwgTfbsSydhK562CfosUniPk.narrowPeak
wgEncodeAwgTfbsSydhK562Chd2ab68301IggrabUniPk.narrowPeak
wgEncodeAwgTfbsSydhK562CjunIfna30UniPk.narrowPeak
wgEncodeAwgTfbsSydhK562CjunIfna6hUniPk.narrowPeak
wgEncodeAwgTfbsSydhK562CjunIfng30UniPk.narrowPeak
wgEncodeAwgTfbsSydhK562CjunIfng6hUniPk.narrowPeak
wgEncodeAwgTfbsSydhK562CjunUniPk.narrowPeak
wgEncodeAwgTfbsSydhK562CmycIfna30UniPk.narrowPeak
wgEncodeAwgTfbsSydhK562CmycIfna6hUniPk.narrowPeak
wgEncodeAwgTfbsSydhK562CmycIfng30UniPk.narrowPeak
wgEncodeAwgTfbsSydhK562CmycIfng6hUniPk.narrowPeak
wgEncodeAwgTfbsSydhK562CmycIggrabUniPk.narrowPeak
wgEncodeAwgTfbsSydhK562CmycUniPk.narrowPeak
wgEncodeAwgTfbsSydhK562Corestab24166IggrabUniPk.narrowPeak
wgEncodeAwgTfbsSydhK562Corestsc30189IggrabUniPk.narrowPeak
wgEncodeAwgTfbsSydhK562CtcfbIggrabUniPk.narrowPeak
wgEncodeAwgTfbsSydhK562E2f4UcdUniPk.narrowPeak
wgEncodeAwgTfbsSydhK562E2f6UcdUniPk.narrowPeak
wgEncodeAwgTfbsSydhK562Elk112771IggrabUniPk.narrowPeak
wgEncodeAwgTfbsSydhK562Gata1UcdUniPk.narrowPeak
wgEncodeAwgTfbsSydhK562Gata2UcdUniPk.narrowPeak
wgEncodeAwgTfbsSydhK562Gtf2bUniPk.narrowPeak
wgEncodeAwgTfbsSydhK562Gtf2f1ab28179IggrabUniPk.narrowPeak
wgEncodeAwgTfbsSydhK562Hmgn3UniPk.narrowPeak
wgEncodeAwgTfbsSydhK562Ini1IggmusUniPk.narrowPeak
wgEncodeAwgTfbsSydhK562Irf1Ifna30UniPk.narrowPeak
wgEncodeAwgTfbsSydhK562Irf1Ifna6hUniPk.narrowPeak
wgEncodeAwgTfbsSydhK562Irf1Ifng30UniPk.narrowPeak
wgEncodeAwgTfbsSydhK562Irf1Ifng6hUniPk.narrowPeak
wgEncodeAwgTfbsSydhK562JundIggrabUniPk.narrowPeak
wgEncodeAwgTfbsSydhK562Kap1UcdUniPk.narrowPeak
wgEncodeAwgTfbsSydhK562MaffIggrabUniPk.narrowPeak
wgEncodeAwgTfbsSydhK562Mafkab50322IggrabUniPk.narrowPeak
wgEncodeAwgTfbsSydhK562MaxIggrabUniPk.narrowPeak
wgEncodeAwgTfbsSydhK562Mazab85725IggrabUniPk.narrowPeak
wgEncodeAwgTfbsSydhK562Mxi1af4185IggrabUniPk.narrowPeak
wgEncodeAwgTfbsSydhK562NelfeUniPk.narrowPeak
wgEncodeAwgTfbsSydhK562Nfe2UniPk.narrowPeak
wgEncodeAwgTfbsSydhK562NfyaUniPk.narrowPeak
wgEncodeAwgTfbsSydhK562NfybUniPk.narrowPeak
wgEncodeAwgTfbsSydhK562Nrf1IggrabUniPk.narrowPeak
wgEncodeAwgTfbsSydhK562P300IggrabUniPk.narrowPeak
[truncated: 2,624 more rows]

## Sheet: REMAP 2015
GSE00000.CEBPA.liver_filPeaks_public.bed
[truncated: 394 more rows]

[truncated: 1 more sheets: REMAP 2018]
