# Supplementary material for: Identification and characterization of constrained non-exonic bases lacking predictive epigenomic and transcription factor binding annotations
Source: Nat Commun. 2020 Dec 2;11:6168. doi: 10.1038/s41467-020-19962-9 (PMC7710766; doi:10.1038/s41467-020-19962-9)
Supplement: Supplementary file 5 — Supplementary Data 2 [file 41467_2020_19962_MOESM5_ESM.xlsx]

## Sheet: AvgCNEPByFeature
Feature	Observed Average CNEP Score	Expected Average CNEP Score	Number Basepairs
GSE64223.RELA.KB_IL.bed	0.593058	0.0319767	86
GSE49224.BRD4.NCIH2171_JQ1.bed	0.590978	0.608199	8861
ENCFF052QTX.bed	0.44926	0.521769	7752
GSE69119.RARA.SKNSH.bed	0.441429	0.42912	573095
GSE64439.MDM2.H1299.bed	0.398368	0.717553	470
SRX111320.05.bed	0.394862	0.382967	3102422
GSE50723.STAT3.OCILY10.bed	0.39204	0.343462	9643
GSE32644.MEF2C.HUVEC_STATIN.bed	0.391749	0.397199	52475
SRX1035582.05.bed	0.386922	0.372477	413019
GSE67282.SOX2.IPSC_INHI.bed	0.386713	0.369381	907589
SRX1035583.05.bed	0.386692	0.373851	1153234
SRX1035584.05.bed	0.383923	0.37498	1270229
GSE67282.SOX2.GLIOMA_STEM.bed	0.383144	0.372707	1146558
GSE69119.MAML3.SKNSH_RA.bed	0.380426	0.374019	1528387
GSE69739.KLF3.HEK293.bed	0.380225	0.38106	769719
GSE32644.MEF2C.HUVEC.bed	0.375858	0.373637	56763
SRX1035585.05.bed	0.374205	0.366253	1215277
SRX111321.05.bed	0.372757	0.360485	4464494
ENCFF767YXX.bed	0.370515	0.369592	883619
GSE67282.SOX2.IPSC.bed	0.363239	0.361767	2051645
GSE61838.AR.PROSTATE_ETOH.bed	0.363166	0.494624	465
GSE83116.ZNF335.JURKAT.bed	0.358103	0.451149	87
GSE67282.SOX2.IPSC_KDP53_INHI.bed	0.356524	0.347536	1853668
SRX968911.05.bed	0.355553	0.343537	340876
ERP004206.PDX1.ESC_H9.bed	0.353275	0.345273	677638
SRX968910.05.bed	0.353265	0.320513	169206
GSE67282.SOX2.IPSC_KDP53.bed	0.351127	0.344232	1504153
SRX3581513.05.bed	0.351017	0.336633	786505
SRX729712.05.bed	0.346614	0.344993	366644
GSE75297.SMAD3.ESC_DIFF_D2.bed	0.345126	0.386022	23873
SRX128191.05.bed	0.344358	0.329349	253480
SRX702549.05.bed	0.340918	0.326307	675021
GSE61944.FLI1.SKNMC_SHFLI_48H.bed	0.339681	0.332336	175990
GSE64758.LEF1.ESC_WNT3A.bed	0.338771	0.344416	281470
SRX3581481.05.bed	0.33451	0.326497	1823093
SRX059360.05.bed	0.333331	0.312433	1923556
SRX2550935.05.bed	0.331963	0.318282	1299522
SRX3581479.05.bed	0.32792	0.320248	2198648
GSE40343.E2F7.IMR90_QUIES.bed	0.327426	0.308662	863320
SRX968909.05.bed	0.327102	0.307424	151200
GSE75297.SMAD3.ESC_DIFF_D0.bed	0.326846	0.341222	23832
GSE69119.MAML3.SKNSH.bed	0.326021	0.317604	3644287
SRX3581502.05.bed	0.325719	0.308501	1203582
GSE65664.GATA3.SHSY5Y.bed	0.324666	0.313056	2566154
GSE75297.SMAD3.ESC.bed	0.324412	0.328692	39909
SRX866613.05.bed	0.32395	0.308618	1772028
SRX3581509.05.bed	0.323732	0.315754	2959784
SRX121276.05.bed	0.323676	0.309562	12668063
GSE75297.SMAD3.ESC_DIFF_D1.bed	0.322583	0.317542	71559
SRX027089.05.bed	0.321478	0.309711	13052016
SRX3322045.05.bed	0.32022	0.302156	2986012
SRX1521304.05.bed	0.31984	0.292489	540150
GSE70679.AR.DUCAP.bed	0.319008	0.251714	1459
SRX027091.05.bed	0.317057	0.305327	13136812
GSE47164.HOXB7.BT474.bed	0.316728	0.307891	36163
ERX103427.05.bed	0.316688	0.296775	2397702
GSE72714.AR.C42B_SR2211.bed	0.316656	0.259178	1716
ENCFF404LWH.bed	0.316104	0.303784	13480384
ENCFF830XLX.bed	0.316084	0.303377	289187
SRX027083.05.bed	0.315818	0.303641	14762723
ENCFF697OBV.bed	0.314712	0.311315	145620
GSE72082.GABPA.MCF7.bed	0.313543	0.313322	264736
SRX121278.05.bed	0.312765	0.299432	11386322
ERX103431.05.bed	0.309564	0.291755	1959197
ENCFF659LPO.bed	0.309227	0.297005	14218920
ENCFF914JZM.bed	0.309122	0.315197	247846
GSE80151.TWIST1.SHEP21_DOX_24H.bed	0.309073	0.304135	1293806
SRX201815.05.bed	0.308851	0.296158	17334667
SRX2370802.05.bed	0.308384	0.29458	46110231
GSE36570.POU5F1.BJ.bed	0.308159	0.273224	119006
SRX094470.05.bed	0.307944	0.297793	2798400
SRX1515056.05.bed	0.307913	0.301909	3661731
DRX020609.05.bed	0.307779	0.296778	915715
SRX866612.05.bed	0.305508	0.29348	2561870
GSE26014.MEIS1.HSPC.bed	0.305427	0.270331	70988
ERX321658.05.bed	0.304738	0.2799	849490
SRX027085.05.bed	0.304648	0.289452	8672515
SRX027076.05.bed	0.304124	0.295583	18825171
ENCFF876ORT.bed	0.303005	0.290429	43699340
SRX757046.05.bed	0.302964	0.283578	3134876
GSE51673.FOXK1.HEK293T.bed	0.302946	0.281732	596671
GSE65664.GATA3.NGP.bed	0.302297	0.291632	1304601
SRX1123855.05.bed	0.301255	0.277692	946336
ENCFF057IJK.bed	0.30024	0.28069	141894
SRX974295.05.bed	0.29996	0.296462	1371199
GSE53998.RELA.HUVEC.bed	0.299905	0.25396	79036
ENCFF530EKX.bed	0.298773	0.285743	25561550
SRX2370673.05.bed	0.29871	0.284867	47016914
SRX040395.05.bed	0.298617	0.283463	17606138
GSE55605.PRKDC.FIBROBLAST_MET.bed	0.297988	0.28793	179975
SRX026914.05.bed	0.297205	0.28754	19564852
ENCFF917PXT.bed	0.297196	0.28801	1380676
GSE46837.SOX2.ESC_H9.bed	0.296905	0.292831	753902
ERX321666.05.bed	0.296694	0.283619	3500853
SRX738217.05.bed	0.295851	0.294175	1041959
ENCFF985KHI.bed	0.295549	0.283238	45573050
SRX121277.05.bed	0.295316	0.283412	19289099
SRX1745736.05.bed	0.294753	0.27778	1605806
GSE64758.LEF1.ESC.bed	0.294423	0.276184	129957
SRX055170.05.bed	0.294194	0.276329	9078292
SRX055169.05.bed	0.293844	0.278046	9998436
SRX027086.05.bed	0.293562	0.277079	7929516
SRX3323075.05.bed	0.293333	0.286787	7433855
SRX3323074.05.bed	0.2929	0.286259	7155852
ENCFF175OER.bed	0.292848	0.28262	174232
fBrain-DS11872.hg19.bed	0.292745	0.284102	16284189
SRX2911577.05.bed	0.292578	0.280935	1962228
SRX1206075.05.bed	0.292576	0.274166	275584
ENCFF885NNA.bed	0.292089	0.281313	902252
SRX055186.05.bed	0.291924	0.276688	9124952
GSE64758.NIPBL.ESC_WNT3A.bed	0.29158	0.278116	1156450
SRX055198.05.bed	0.291573	0.274351	8117895
ENCFF804SPK.bed	0.291473	0.278612	24405560
SRX190290.05.bed	0.290811	0.276305	2562122
SRX180824.05.bed	0.28973	0.266273	632486
SRX101009.05.bed	0.289293	0.274142	13509689
SRX121263.05.bed	0.288794	0.272888	12337461
SRX814234.05.bed	0.288545	0.270843	1925217
ERX321648.05.bed	0.287963	0.269621	4493507
SRX190206.05.bed	0.287925	0.265016	2418098
SRX121287.05.bed	0.287921	0.270311	13740506
SRX968912.05.bed	0.287904	0.237743	112530
SRX3322046.05.bed	0.287698	0.27352	7158019
ENCFF150ABP.bed	0.287432	0.273265	544753
ERX321647.05.bed	0.287153	0.273122	2743012
ENCFF503SZB.bed	0.286898	0.267555	244335
GSE71976.JUN.BT549.bed	0.286465	0.273448	1032991
SRX1948680.05.bed	0.28454	0.275554	14710311
SRX2370766.05.bed	0.284396	0.260434	4617127
fSpinal_cord-DS20351.hg19.bed	0.28432	0.272565	13257504
SRX248769.05.bed	0.284299	0.259077	1184256
ENCFF146XEP.bed	0.284287	0.286671	406717
SRX3322605.05.bed	0.284219	0.25986	2223062
DRX020610.05.bed	0.284142	0.272488	2326674
ENCFF797HPJ.bed	0.28398	0.257271	54397
SRX2424507.05.bed	0.283386	0.274792	4285611
ENCFF861TAJ.bed	0.283239	0.27097	1697319
SRX100954.05.bed	0.283074	0.263198	4936694
SRX2370704.05.bed	0.282587	0.259149	5069600
SRX186631.05.bed	0.282544	0.268992	14314622
ENCFF542IRR.bed	0.28222	0.270168	38930120
SRX3581511.05.bed	0.281582	0.271479	8130201
SRX101010.05.bed	0.281327	0.264933	11692594
SRX612590.05.bed	0.281091	0.263274	923828
SRX2020838.05.bed	0.280567	0.261937	3337079
ENCFF885FLY.bed	0.279859	0.237036	11763
SRX2370688.05.bed	0.279538	0.260628	8334492
SRX1023263.05.bed	0.279211	0.26453	1020379
SRX2370721.05.bed	0.279105	0.265093	35718977
SRX185708.05.bed	0.279101	0.265578	1243988
SRX3372012.05.bed	0.279026	0.269965	2395553
SRX055200.05.bed	0.278945	0.263286	14400828
SRX027490.05.bed	0.278908	0.25757	1602164
SRX018278.05.bed	0.278887	0.253764	1021325
wgEncodeAwgTfbsSydhHek293Tcf7l2UcdUniPk.narrowPeak	0.278656	0.268984	4298272
ENCFF002CRP.bed	0.278656	0.268984	4298272
GSE40343.E2F7.imr90_quiescent_filPeaks_public.bed	0.278601	0.262862	908766
ENCFF205KSG.bed	0.278541	0.268095	43439626
SRX3372021.05.bed	0.278493	0.266425	876449
SRX015225.05.bed	0.278362	0.263781	17389108
ENCFF207RWS.bed	0.278262	0.268933	156393
SRX121289.05.bed	0.277845	0.260257	10549355
GSE71976.JUN.BT549_TNF.bed	0.277816	0.264134	1158288
SRX2370762.05.bed	0.277806	0.252479	1345869
SRX2424508.05.bed	0.277577	0.269268	6383544
SRX100540.05.bed	0.277544	0.262086	18282268
SRX201817.05.bed	0.277511	0.259987	12256834
SRX055199.05.bed	0.276862	0.259421	12357819
SRX201820.05.bed	0.276466	0.259377	13477479
ENCFF120FFI.bed	0.276241	0.266028	57284460
GSE84389.TEAD4.BE2C.bed	0.276215	0.26936	17646124
GSE46837.SOX2.KYSE70.bed	0.276053	0.261401	2201360
SRX201828.05.bed	0.27592	0.256366	9891306
GSE49224.BRD4.NCIH2171_DMSO.bed	0.275725	0.272303	2127489
ERX103434.05.bed	0.275323	0.259299	6243855
SRX1123868.05.bed	0.275212	0.264506	2248882
SRX101002.05.bed	0.275184	0.255448	8889767
SRX100987.05.bed	0.275151	0.255211	9296846
SRX069163.05.bed	0.275011	0.251938	1582604
SRX100996.05.bed	0.27486	0.255949	11126419
ENCFF002CNP.bed	0.274849	0.261004	13513834
wgEncodeAwgTfbsHaibSknshraP300V0416102UniPk.narrowPeak	0.274849	0.261004	13513834
SRX055185.05.bed	0.274445	0.252699	4862629
SRX121292.05.bed	0.274422	0.253343	8127922
SRX718141.05.bed	0.273964	0.23745	488226
GSE40762.FOXM1.MDAMB231.bed	0.273757	0.23376	1219483
GSE60032.FOXM1.HEK293.bed	0.273555	0.239951	638583
SRX1123863.05.bed	0.273289	0.259738	1716050
SRX3322939.05.bed	0.27325	0.27352	556922
ENCFF409PTH.bed	0.273074	0.261035	11274996
ERP001456.PDX1.ISLET.bed	0.272688	0.259146	10789814
SRX027088.05.bed	0.27265	0.254993	10422526
ENCFF449EZT.bed	0.272497	0.270048	1734407
SRX089281.05.bed	0.272367	0.254422	12039597
SRX101008.05.bed	0.272365	0.249257	6682943
SRX121264.05.bed	0.272232	0.250237	7391699
SRX121279.05.bed	0.27223	0.257557	19343194
SRX2370815.05.bed	0.272155	0.249224	2651666
GSE69479.SOX2.ESC.bed	0.272147	0.272396	587951
GSE61944.FLI1.SKNMC_SHFLI_96H.bed	0.272126	0.227481	74727
ENCFF904WAI.bed	0.272075	0.261567	57754330
GSE61965.SOX10.501MEL.bed	0.27149	0.269135	1437962
ENCFF443QHY.bed	0.271486	0.26099	48403959
SRX1123856.05.bed	0.271419	0.254769	3722275
SRX201826.05.bed	0.2712	0.25075	7333170
SRX055188.05.bed	0.271173	0.2559	12871092
SRX055197.05.bed	0.27113	0.254363	14227949
GSE52437.TEAD4.WA09_DMSO.bed	0.270775	0.310097	3823
SRX2636405.05.bed	0.270662	0.262384	4758157
SRX027092.05.bed	0.270467	0.253144	9874023
GSE69539.PGR.ESC.bed	0.27038	0.262396	2280792
SRX201257.05.bed	0.270266	0.247352	4904893
SRX974290.05.bed	0.270023	0.263896	3537167
ENCFF878LQP.bed	0.269945	0.255427	13447721
SRX3372026.05.bed	0.269915	0.265238	3295224
GSE62482.CDK9.CD4_TH1_BAY.bed	0.269894	0.261788	21038
SRX027090.05.bed	0.269894	0.251347	10083453
GSE82295.TEAD1.HFOB_DIFF.bed	0.269669	0.256057	389107
ENCFF451VDG.bed	0.269598	0.257904	280964
SRX2370720.05.bed	0.26951	0.252487	13276604
GSE72641.OVOL2.HCEC.bed	0.269019	0.0983333	750
SRX1048945.05.bed	0.269013	0.253763	1106585
SRX1514916.05.bed	0.268959	0.2572	3015591
ENCFF597JRR.bed	0.268914	0.250794	3544646
SRX100997.05.bed	0.268912	0.246575	6250307
ENCFF230RHI.bed	0.268327	0.253199	12951890
GSE39241.FOXA1.HUH7_MITO.bed	0.268296	0.241685	8869
SRX121257.05.bed	0.268168	0.251279	14186554
SRX026919.05.bed	0.267965	0.250642	11243459
ENCFF883WDT.bed	0.267655	0.25124	207632
SRX201196.05.bed	0.267623	0.244823	6452013
SRX100398.05.bed	0.267592	0.242091	1728861
SRX055191.05.bed	0.267339	0.249779	10299880
SRX201816.05.bed	0.267289	0.249505	12162341
SRX185913.05.bed	0.267231	0.232982	530730
SRX3322766.05.bed	0.267196	0.250258	1332433
ENCFF002CUE.bed	0.266596	0.250634	177415
wgEncodeAwgTfbsSydhHepg2Irf3IggrabUniPk.narrowPeak	0.266596	0.250634	177415
SRX451077.05.bed	0.266432	0.25243	3954209
SRX974294.05.bed	0.266428	0.260532	4223272
SRX069126.05.bed	0.266164	0.243701	4489413
GSE50723.STAT3.U2932.bed	0.2661	0.248319	122283
SRX1047416.05.bed	0.266003	0.259175	15501956
ENCFF206SGM.bed	0.265886	0.251255	2149754
SRX3240992.05.bed	0.265844	0.24689	537660
SRX101004.05.bed	0.265792	0.243304	8163744
SRX121237.05.bed	0.265714	0.247925	12049089
SRX101012.05.bed	0.265518	0.247157	13210626
SRX121253.05.bed	0.265411	0.242711	5967916
ENCFF253SCW.bed	0.265379	0.245003	422223
SRX121290.05.bed	0.265193	0.245049	11135410
SRX069131.05.bed	0.265139	0.245848	8949432
GSE58685.PDX1.ESC.bed	0.264884	0.25776	2485844
ENCFF698UAJ.bed	0.264882	0.254549	48833290
SRX082163.05.bed	0.264853	0.239013	272164
SRX121251.05.bed	0.264821	0.245641	10839621
SRX3240991.05.bed	0.264651	0.251822	1127335
SRX201193.05.bed	0.26456	0.239132	4440563
SRX089278.05.bed	0.264483	0.245902	12442255
SRX702051.05.bed	0.264353	0.258265	286404
GSE80151.TWIST1.SHEP21.bed	0.264214	0.251379	7313211
GSE47152.MYC.PAVE.bed	0.263882	0.239617	1359522
SRX121252.05.bed	0.263692	0.246986	17519500
SRX396584.05.bed	0.263666	0.242499	1847033
SRX2671518.05.bed	0.263608	0.243324	804704
SRX185914.05.bed	0.263563	0.227496	849654
SRX121281.05.bed	0.263533	0.24486	12840254
SRX055193.05.bed	0.263514	0.239937	6476129
SRX027093.05.bed	0.263493	0.24201	6455746
SRX3581515.05.bed	0.263478	0.244973	1851771
SRX2370597.05.bed	0.263454	0.238466	4223332
ENCFF047QFE.bed	0.263377	0.255021	328027
SRX018282.05.bed	0.263328	0.237019	1615329
SRX2020844.05.bed	0.263163	0.238634	1748710
SRX121258.05.bed	0.263045	0.243798	10169354
SRX3322940.05.bed	0.26291	0.262209	258148
SRX3395152.05.bed	0.262588	0.248137	1724543
ENCFF978PTL.bed	0.262289	0.255036	742821
GSE40724.PGR.LEIOMYOMA_RU486.bed	0.262255	0.24923	5311003
SRX3322246.05.bed	0.262218	0.243425	681220
SRX055196.05.bed	0.262167	0.243453	12064402
SRX121248.05.bed	0.26209	0.243056	10183225
ERX075980.05.bed	0.261908	0.2368	135041
ENCFF002CIT.bed	0.261793	0.253683	452221
wgEncodeAwgTfbsHaibH1hescBcl11aPcr1xUniPk.narrowPeak	0.261793	0.253683	452221
ENCFF523NXP.bed	0.261405	0.249774	2678145
SRX130266.05.bed	0.261227	0.243338	835811
SRX055187.05.bed	0.261153	0.247273	17556816
SRX201810.05.bed	0.261125	0.24318	13617912
SRX2423791.05.bed	0.261112	0.250271	5482449
SRX1591694.05.bed	0.260854	0.241692	1185471
SRX170347.05.bed	0.26085	0.254935	111747
GSE65664.GATA3.KELLY.bed	0.260655	0.251984	6946161
SRX1091543.05.bed	0.260592	0.244674	9406968
SRX2661486.05.bed	0.260575	0.233467	421438
SRX018280.05.bed	0.260553	0.219809	261749
GSE74238.BRD4.IMR90_PROLIF.bed	0.260519	0.216132	160939
SRX2370632.05.bed	0.260478	0.241269	9983183
ERP000333.PPARG.WPMY1.bed	0.260454	0.220109	76168
SRX089265.05.bed	0.260328	0.240992	12361572
fMuscle_leg-DS20239.hg19.bed	0.259964	0.247434	18965076
SRX1478541.05.bed	0.259932	0.249582	3217027
ENCFF700HZX.bed	0.25987	0.241737	645534
SRX2671517.05.bed	0.259627	0.241695	543779
SRX2370776.05.bed	0.259586	0.236605	3616706
SRX027087.05.bed	0.259566	0.243612	16394375
ENCFF001UAX.bed	0.259554	0.249724	358978
wgEncodeHaibTfbsH1hescBcl11aV0416102PkRep2.broadPeak	0.259554	0.249724	358978
wgEncodeAwgTfbsHaibEcc1Foxa1sc6553V0416102Dm002p1hUniPk.narrowPeak	0.259494	0.248316	1253855
ENCFF002CGL.bed	0.259494	0.248316	1253855
SRX100988.05.bed	0.259312	0.238901	10131253
SRX190314.05.bed	0.259182	0.240309	6622735
SRX2424534.05.bed	0.25912	0.247765	789230
SRX018657.05.bed	0.258978	0.245222	134738
SRX100537.05.bed	0.258936	0.223287	138146
SRX277131.05.bed	0.258828	0.225156	172062
SRX121280.05.bed	0.258705	0.241551	16857871
GSE34774.BMI1.HEK293T.bed	0.258511	0.230785	26256
ENCFF205KVS.bed	0.258414	0.23921	1117189
GSE64758.NIPBL.ESC.bed	0.258222	0.238428	1092632
SRX101005.05.bed	0.258218	0.237152	10400568
GSE79893.PAX8.JHOS4.bed	0.258145	0.202567	448
GSE65664.GATA3.BE2C.bed	0.258132	0.250039	6385603
SRX3395153.05.bed	0.258076	0.244718	1905279
GSE62890.HNF4A.HCT166_TCF4_DOX.bed	0.257722	0.247328	879638
SRX2423689.05.bed	0.257699	0.240821	1632470
ERP004206.GATA6.ESC_H9.bed	0.257686	0.256321	495371
SRX101003.05.bed	0.257649	0.233331	5899181
SRX069115.05.bed	0.257585	0.239099	3908903
SRX027079.05.bed	0.257502	0.242457	15564042
SRX069179.05.bed	0.257199	0.239129	10860677
SRX040408.05.bed	0.257118	0.240544	14953756
SRX062364.05.bed	0.257007	0.246818	47287306
ENCFF379ZXE.bed	0.256987	0.237306	3949570
SRX1116232.05.bed	0.256817	0.240321	3960212
SRX702086.05.bed	0.256698	0.252894	348914
SRX3322704.05.bed	0.256615	0.23716	2986736
SRX018654.05.bed	0.256428	0.248301	393307
ENCFF327BRB.bed	0.256382	0.245834	71601390
SRX201795.05.bed	0.256252	0.233272	7006526
GSE49952.XBP1.T47D_HYPO_GLUDEP.bed	0.256204	0.270065	12235
SRX201796.05.bed	0.256142	0.233712	7030206
SRX2020839.05.bed	0.256081	0.23523	4554092
SRX1091541.05.bed	0.255967	0.232577	4388089
SRX027084.05.bed	0.255955	0.234734	7334401
ENCFF966LOF.bed	0.255892	0.244703	40267465
SRX1023260.05.bed	0.255876	0.24644	4663538
SRX069128.05.bed	0.255783	0.234097	3486542
fKidney-DS20786.hg19.bed	0.255779	0.240809	12964939
SRX2370640.05.bed	0.255764	0.225344	124229
SRX069117.05.bed	0.255625	0.234104	6779776
SRX201827.05.bed	0.25559	0.234025	7420293
GSE59657.TAL1.HSPC.bed	0.255526	0.199531	1491
SRX718421.05.bed	0.255404	0.240842	806797
SRX3240996.05.bed	0.255342	0.238469	517083
SRX121244.05.bed	0.255159	0.229763	4312638
SRX3240995.05.bed	0.255096	0.240361	4396693
SRX3240998.05.bed	0.255095	0.238032	450883
SRX214047.05.bed	0.254901	0.241743	42059451
ENCFF001UPE.bed	0.254701	0.241713	1583837
wgEncodeHaibTfbsSknshFoxm1sc502V0422111PkRep2.broadPeak	0.254701	0.241713	1583837
SRX248766.05.bed	0.254612	0.220077	1003713
ENCFF737WUQ.bed	0.254583	0.242235	38324790
GSE64758.NIPBL.ESC_WNT3A_ACTIVIN.bed	0.254567	0.2406	2354097
GSE36354.MED1.NCIH2171.bed	0.254474	0.243239	4258821
SRX055166.05.bed	0.254452	0.235082	11875548
ENCFF581DTH.bed	0.254442	0.236206	3887745
SRX2370687.05.bed	0.254282	0.230108	4371159
SRX2370698.05.bed	0.254189	0.238047	23183617
SRX1123869.05.bed	0.25418	0.22823	394698
SRX101013.05.bed	0.254178	0.236979	14613578
SRX055175.05.bed	0.254075	0.237169	16456940
GSE69558.MEF2B.OCILY7.bed	0.254027	0.245978	155197
ENCFF577UJR.bed	0.253999	0.241511	283664
SRX2370620.05.bed	0.253998	0.230542	5791898
ENCFF001UQU.bed	0.253838	0.240094	21731361
wgEncodeHaibTfbsSknshraP300V0416102PkRep2.broadPeak	0.253838	0.240094	21731361
SRX1318620.05.bed	0.253833	0.223922	547971
SRX055165.05.bed	0.253764	0.234172	12527540
ENCFF001TUW.bed	0.253661	0.242954	1168698
wgEncodeHaibTfbsEcc1Foxa1sc6553V0416102Dm002p1hPkRep2.broadPeak	0.253661	0.242954	1168698
ENCFF614IMK.bed	0.253654	0.238239	1394579
SRX3240988.05.bed	0.253592	0.235056	1076820
SRX2370757.05.bed	0.253591	0.22779	4903312
SRX1478540.05.bed	0.253485	0.222984	535080
GSE62890.HNF4A.HCT166_TCF4.bed	0.253398	0.241289	1112483
SRX101014.05.bed	0.253254	0.230322	8797140
ENCFF531NFE.bed	0.253229	0.238405	4083810
SRX502058.05.bed	0.253148	0.22868	386073
SRX040384.05.bed	0.253139	0.234299	10708350
wgEncodeAwgTfbsHaibPfsk1Sin3ak20V0416101UniPk.narrowPeak	0.253049	0.232645	1775455
ENCFF002CNF.bed	0.253049	0.232645	1775455
SRX190312.05.bed	0.252994	0.231984	2992612
SRX3322106.05.bed	0.252818	0.22811	2575091
SRX069218.05.bed	0.252717	0.225307	2271128
SRX101007.05.bed	0.25256	0.233274	12878781
SRX2370783.05.bed	0.252513	0.230533	5007549
SRX190223.05.bed	0.252443	0.232638	4569332
SRX069198.05.bed	0.252434	0.231161	9953290
SRX659736.05.bed	0.252328	0.230731	3444546
SRX2661484.05.bed	0.252264	0.220606	378405
SRX069124.05.bed	0.252103	0.234259	15033943
SRX201821.05.bed	0.251989	0.231209	8584490
ENCFF392HRG.bed	0.251963	0.237787	29037483
GSE40762.FOXM1.MDAMB231_THIOS.bed	0.251963	0.21972	3374579
SRX3240997.05.bed	0.251855	0.239841	4009231
SRX2423664.05.bed	0.251665	0.242706	6714400
ENCFF917IAU.bed	0.251604	0.240145	24927700
SRX3322854.05.bed	0.251575	0.228768	1842533
SRX040397.05.bed	0.251475	0.230144	9661714
GSE28950.HDAC3.VCAP_ETOH.bed	0.2513	0.23961	983911
ENCFF542RLV.bed	0.251209	0.237621	2600625
SRX089257.05.bed	0.251151	0.234582	18065949
GSE38170.FOXM1.U2OS.bed	0.251124	0.210003	93707
SRX2424533.05.bed	0.251077	0.238741	578540
UW.Fetal_Brain.ChromatinAccessibility.H-22510.DS11877.narrowPeak	0.250984	0.241852	53843780
SRX150489.05.bed	0.250933	0.232441	542984
SRX101001.05.bed	0.250855	0.226958	7500631
SRX2671516.05.bed	0.250834	0.231532	836131
SRX055192.05.bed	0.250797	0.227173	3870779
ENCFF240IRK.bed	0.250766	0.236552	8648987
SRX121288.05.bed	0.250747	0.233814	19044832
SRX026918.05.bed	0.250704	0.229466	9034066
ENCFF001VHO.bed	0.250656	0.243569	8638061
wgEncodeSydhTfbsHek293Tcf7l2UcdPk.narrowPeak	0.250656	0.243569	8638061
SRX121293.05.bed	0.250644	0.232602	15979692
SRX3322293.05.bed	0.250614	0.227306	1046435
SRX101006.05.bed	0.250597	0.229112	10922951
ENCFF380DUQ.bed	0.250394	0.235754	13576549
SRX190259.05.bed	0.250344	0.23631	19946131
SRX3322232.05.bed	0.250241	0.235867	3782903
ENCFF411LEJ.bed	0.250155	0.235946	14693604
SRX100489.05.bed	0.250069	0.238539	933097
SRX2370780.05.bed	0.250047	0.230573	9786281
SRX040382.05.bed	0.24996	0.231956	13749807
SRX201824.05.bed	0.249842	0.229455	11540229
SRX069212.05.bed	0.249774	0.230596	14361160
ENCFF170QIG.bed	0.249674	0.238463	42034980
GSE64758.NIPBL.ESC_ACTIVIN.bed	0.249586	0.235026	1256994
ENCFF002CFQ.bed	0.249514	0.232687	280327
wgEncodeAwgTfbsHaibA549GrPcr1xDex500pmUniPk.narrowPeak	0.249514	0.232687	280327
SRX748421.05.bed	0.249509	0.236001	541580
SRX101000.05.bed	0.249363	0.225884	7727824
SRX121246.05.bed	0.249258	0.224641	5566046
SRX027078.05.bed	0.249079	0.232154	16010756
GSE13084.RNF2.ESC.bed	0.248992	0.162877	4970
SRX1998399.05.bed	0.248847	0.221341	479396
ENCFF035UIJ.bed	0.248672	0.230708	2181244
SRX702109.05.bed	0.248644	0.242226	335961
SRX040381.05.bed	0.248572	0.232467	14797619
SRX2423961.05.bed	0.248514	0.230811	794268
GSE60026.MED1.MYOBLAST.bed	0.248434	0.232591	4081989
SRX201284.05.bed	0.248416	0.222074	4254600
SRX100989.05.bed	0.248343	0.223532	7751144
SRX2671519.05.bed	0.248274	0.234664	879474
ENCFF398FBV.bed	0.24822	0.23102	2743521
ENCFF783MTK.bed	0.248195	0.234011	31294002
SRX3322231.05.bed	0.248189	0.23607	2778723
UW.Fetal_Brain.ChromatinAccessibility.H-23266.DS14717.narrowPeak	0.248151	0.23627	52886719
SRX1142763.05.bed	0.248092	0.226894	471910
SRX2423963.05.bed	0.24808	0.213619	170414
ENCFF079RXE.bed	0.247912	0.228085	2354591
SRX026925.05.bed	0.247841	0.234632	19585719
SRX717850.05.bed	0.247825	0.219146	599274
SRX201273.05.bed	0.247726	0.226097	8465774
SRX100967.05.bed	0.247664	0.226811	10393748
ENCFF201DHP.bed	0.247664	0.237219	25685839
ENCFF001UDF.bed	0.247647	0.236904	9051549
wgEncodeHaibTfbsH1neuronsNrsfV0422111PkRep2.broadPeak	0.247647	0.236904	9051549
ENCFF939BIB.bed	0.247619	0.233768	16713480
GSE36354.MBD4.h2171_filPeaks_public.bed	0.247566	0.237659	602672
SRX702107.05.bed	0.247533	0.248823	288192
GSE20650.NANOG.ESC.bed	0.24751	0.24968	1564032
SRX3395151.05.bed	0.247441	0.235951	2057586
GSE39179.GATA3.RPMI8402.bed	0.247437	0.255257	111319
SRX100973.05.bed	0.24723	0.22281	6836466
SRX660077.05.bed	0.247135	0.231111	1690765
SRX266860.05.bed	0.247012	0.238131	293533
ENCFF109PJK.bed	0.246996	0.295502	8060
ENCFF814REB.bed	0.246989	0.231554	9754778
SRX100998.05.bed	0.246936	0.221711	7193257
SRX180825.05.bed	0.246925	0.228534	1827843
GSE43070.RELA.IMR90.bed	0.246908	0.225715	137369
ENCFF332ZJY.bed	0.246851	0.23218	13277200
SRX121245.05.bed	0.246735	0.221182	4252792
ENCFF934XEQ.bed	0.246611	0.223983	1386222
SRX266861.05.bed	0.246608	0.245746	242151
GSE80151.TWIST1.SHEP21_DOX_0H.bed	0.246519	0.23409	10688810
SRX069139.05.bed	0.246509	0.232075	20993555
SRX040404.05.bed	0.246498	0.229977	17414527
SRX2671520.05.bed	0.246407	0.22622	851977
ENCFF704KAE.bed	0.246403	0.234522	555713
ENCFF374YOH.bed	0.246359	0.229435	8123407
SRX040380.05.bed	0.246325	0.229549	13810278
SRX3031996.05.bed	0.24626	0.218229	160506
fMuscle_trunk-DS20242.hg19.bed	0.246082	0.232623	17978223
SRX040398.05.bed	0.245922	0.221258	4700674
SRX100385.05.bed	0.245822	0.226817	2986038
ENCFF001UQT.bed	0.245706	0.232445	26241568
wgEncodeHaibTfbsSknshraP300V0416102PkRep1.broadPeak	0.245706	0.232445	26241568
SRX069169.05.bed	0.245694	0.227558	12757478
SRX055202.05.bed	0.245397	0.22314	10483295
SRX101481.05.bed	0.245373	0.223158	81653
SRX201804.05.bed	0.24536	0.22263	9572160
ENCFF450AEF.bed	0.245142	0.231909	16813162
GSE69479.SOX2.HNSC.bed	0.244951	0.238043	27702693
SRX1515006.05.bed	0.244911	0.232803	2371074
SRX201195.05.bed	0.244817	0.224963	13305406
ENCFF702TTL.bed	0.244793	0.230906	27384520
SRX201832.05.bed	0.244748	0.231258	25247911
SRX699734.05.bed	0.244643	0.221216	537892
ENCFF002CGM.bed	0.24462	0.224211	2262988
wgEncodeAwgTfbsHaibEcc1GrV0416102Dex100nmUniPk.narrowPeak	0.24462	0.224211	2262988
UW.Fetal_Brain.ChromatinAccessibility.H-24279.DS20221.narrowPeak	0.244555	0.233429	67616635
GSE82295.JUND.HFOB_DIFF.bed	0.244541	0.22017	429565
ENCFF135FAV.bed	0.244523	0.303473	6003
SRX201255.05.bed	0.244478	0.222076	8841107
ENCFF500LZB.bed	0.244431	0.226214	8122550
19_DNase_E070_25_imputed12marks_mnemonics.bed	0.244253	0.237835	22707200
SRX069091.05.bed	0.244246	0.230177	22747003
SRX660076.05.bed	0.244144	0.225135	7709852
SRX3240990.05.bed	0.24403	0.227377	3226453
ENCFF887XGB.bed	0.243971	0.224232	1481225
UW.Fetal_Brain.ChromatinAccessibility.H-24381.DS20231.narrowPeak	0.24388	0.232691	51547140
SRX201809.05.bed	0.243833	0.222679	7965700
SRX040410.05.bed	0.243499	0.224371	13443952
fLung-DS14724.hg19.bed	0.243481	0.231529	18882534
GSE40762.FOXM1.MCF7_THIOS.bed	0.243338	0.227947	547947
SRX069121.05.bed	0.243264	0.226095	14031479
SRX1048948.05.bed	0.243211	0.230229	9337198
SRX2020845.05.bed	0.24276	0.210805	1724474
SRX748424.05.bed	0.242749	0.232792	343635
SRX1892847.05.bed	0.242628	0.223187	1232053
SRX201818.05.bed	0.24262	0.218112	6759472
SRX248764.05.bed	0.242512	0.216475	2347439
SRX2370585.05.bed	0.242437	0.225654	6726451
GSE43070.RELA.HUVEC_TNF.bed	0.242197	0.216654	2201148
ENCFF274CAY.bed	0.242189	0.221992	114065
SRX2370586.05.bed	0.242189	0.224597	6835764
GSE52008.NR2F2.STROMA_ENDOMETRIUM.bed	0.242172	0.229232	6789829
SRX502061.05.bed	0.242156	0.204594	359164
SRX201831.05.bed	0.242039	0.227561	23165661
SRX023216.05.bed	0.241936	0.210509	2111659
SRX372174.05.bed	0.241905	0.226204	6072975
SRX190219.05.bed	0.241899	0.223922	10372011
SRX1531780.05.bed	0.241882	0.215685	771701
SRX2911578.05.bed	0.241863	0.232236	13972993
SRX185911.05.bed	0.241862	0.201148	872562
GSE34774.RNF2.HEK293T.bed	0.241796	0.268216	8111
ENCFF423FPL.bed	0.241773	0.228324	21108840
ENCFF459ZCY.bed	0.241773	0.222617	7363906
SRX2424670.05.bed	0.241753	0.228374	3785524
wgEncodeAwgTfbsHaibSknmcFoxp2Pcr2xUniPk.narrowPeak	0.241734	0.223967	4288414
ENCFF002CNH.bed	0.241734	0.223967	4288414
SRX069123.05.bed	0.241649	0.217998	3136312
SRX814231.05.bed	0.241545	0.21753	971201
SRX069172.05.bed	0.241538	0.223886	14694136
ENCFF169DMC.bed	0.241484	0.22506	469832
SRX1127541.05.bed	0.24143	0.216352	1009302
ENCFF965MJL.bed	0.241409	0.232942	11098342
SRX748427.05.bed	0.241403	0.228653	469137
SRX089262.05.bed	0.24119	0.223568	17670667
SRX069187.05.bed	0.241183	0.223342	12040072
ENCFF243XHX.bed	0.241118	0.260449	16940
SRX2514251.05.bed	0.24108	0.226862	3206041
GSE24518.NR3C1.HELAB2_TA_TNFA.bed	0.240994	0.224087	2339326
SRX2470089.05.bed	0.240991	0.224746	9962412
SRX190260.05.bed	0.240923	0.224846	10622746
ENCFF148PBJ.bed	0.240873	0.231102	1345149
ENCFF585YYZ.bed	0.240863	0.221606	2926980
SRX055176.05.bed	0.240843	0.223066	16595738
SRX833401.05.bed	0.24075	0.230938	1206011
SRX201279.05.bed	0.240657	0.219035	9931833
ENCFF306VRB.bed	0.240599	0.213506	445945
SRX2370760.05.bed	0.240595	0.217617	10645711
fSkin_fibro_abdomen-DS19561.hg19.bed	0.240544	0.223719	11631575
SRX201802.05.bed	0.240473	0.218987	13536752
SRX268299.05.bed	0.240469	0.223209	5121699
SRX089275.05.bed	0.240449	0.212795	4721633
SRX121265.05.bed	0.240418	0.225134	27516484
SRX089274.05.bed	0.240346	0.224738	24164303
ENCFF010HMO.bed	0.240259	0.226412	19953700
ENCFF831KND.bed	0.240217	0.225724	13234888
ENCFF423CKN.bed	0.240172	0.221493	3186016
SRX2370756.05.bed	0.240129	0.225221	32922326
ENCFF002COM.bed	0.240088	0.218109	554805
wgEncodeAwgTfbsSydhGm12878CfosUniPk.narrowPeak	0.240088	0.218109	554805
ENCFF612ASR.bed	0.240073	0.210165	17428
ENCFF414JLN.bed	0.240009	0.216956	334810
SRX100970.05.bed	0.239932	0.220559	11461993
SRX764808.05.bed	0.23993	0.226603	2742375
fSkin_fibro_leg_R_quad-DS19943.hg19.bed	0.239878	0.222973	10916598
SRX112016.05.bed	0.239849	0.214158	1488072
SRX069140.05.bed	0.239789	0.221139	14179946
ENCFF583XQL.bed	0.239641	0.22952	18674054
GSE23436.CDX2.CACO2_PROLIF.bed	0.239524	0.223614	1062682
SRX121286.05.bed	0.239466	0.21535	7964651
SRX702105.05.bed	0.239339	0.211565	31755
SRX201825.05.bed	0.239275	0.220232	15952655
ENCFF550UEU.bed	0.239219	0.221793	1416146
SRX2370633.05.bed	0.239182	0.216797	4146226
SRX121271.05.bed	0.239152	0.223411	20699310
SRX201278.05.bed	0.239128	0.216244	8224334
wgEncodeAwgTfbsSydhGm12878Pol3UniPk.narrowPeak	0.239008	0.249863	54684
ENCFF002CPJ.bed	0.239008	0.249863	54684
SRX974291.05.bed	0.238976	0.231993	9680253
GSE58258.KDM1A.SHSY5Y_B3.bed	0.238808	0.220409	13477396
GSE72249.NR3C1.T47D_DEX.bed	0.238805	0.233847	220591
UW.Fetal_Spinal_Cord.ChromatinAccessibility.H-24493.DS20530.narrowPeak	0.238741	0.226514	65857527
SRX100982.05.bed	0.238706	0.222448	18063236
GSE39241.FOXA1.HUH7_ASYNC.bed	0.238618	0.228316	934267
SRX018281.05.bed	0.238599	0.218273	3123715
SRX3322380.05.bed	0.238596	0.214582	1170218
SRX150649.05.bed	0.238475	0.21142	250160
SRX121270.05.bed	0.238461	0.223271	21976747
ERX321659.05.bed	0.238447	0.228726	1196219
GSE62475.PGR_A.ESC.bed	0.238407	0.225647	1151599
ENCFF683IBB.bed	0.238361	0.218803	7635250
SRX201811.05.bed	0.238312	0.218562	15392231
GSE59694.KDM1B.HEPG2.bed	0.2382	0.227661	761
SRX398302.05.bed	0.238095	0.210145	1233656
GSE49404.SOX2.RENVM_SHSOX2.bed	0.238014	0.239281	692331
wgEncodeAwgTfbsSydhH1hescCjunIggrabUniPk.narrowPeak	0.238001	0.216688	523816
ENCFF002CQU.bed	0.238001	0.216688	523816
SRX045541.05.bed	0.237968	0.224472	559994
SRX201823.05.bed	0.237865	0.219393	17580170
ENCFF975FEQ.bed	0.237825	0.223213	13541670
ERX321660.05.bed	0.237799	0.226965	2999114
SRX328591.05.bed	0.237754	0.216798	3040153
SRX121261.05.bed	0.237716	0.220649	17495274
SRX1745739.05.bed	0.237705	0.224636	389948
ENCFF294RNI.bed	0.237668	0.226231	628307
SRX702087.05.bed	0.237586	0.220676	164735
ENCFF888JDR.bed	0.237439	0.226845	19289915
SRX2370631.05.bed	0.237144	0.220118	21476630
SRX2370639.05.bed	0.23704	0.209209	3521494
ENCFF620ZAV.bed	0.237023	0.223488	2094145
GSE75948.SIX2.KIDNEY_FETAL_16W.bed	0.236975	0.229382	6864354
SRX040409.05.bed	0.236901	0.216626	15699292
SRX069108.05.bed	0.236802	0.218938	16021863
SRX055174.05.bed	0.236707	0.214344	11153915
ENCFF727YWH.bed	0.236674	0.22499	140238803
SRX027905.05.bed	0.236593	0.223148	683464
ENCFF005XMA.bed	0.236554	0.221809	2471099
SRX089277.05.bed	0.236481	0.219043	19914840
SRX027903.05.bed	0.236444	0.223752	897664
ERP004206.HNF1B.ESC_H9.bed	0.236401	0.229944	741905
SRX069211.05.bed	0.236352	0.215319	7737624
ENCFF347LKC.bed	0.23628	0.211456	588298
GSE68864.NR3C1.HMSC_DMI.bed	0.236265	0.223844	1479059
ENCFF001TUV.bed	0.236248	0.228653	1155899
wgEncodeHaibTfbsEcc1Foxa1sc6553V0416102Dm002p1hPkRep1.broadPeak	0.236248	0.228653	1155899
GSE29422.SMAD4.ESC.bed	0.236171	0.215811	683108
SRX089273.05.bed	0.236153	0.220266	23515315
SRX186634.05.bed	0.236146	0.216701	3531942
UW.Fetal_Brain.ChromatinAccessibility.H-23548.DS16302.narrowPeak	0.23614	0.225735	65970855
ENCFF560XSC.bed	0.236127	0.213366	6651914
SRX100964.05.bed	0.236127	0.218786	18741052
SRX425255.05.bed	0.235956	0.21379	794199
GSE53998.BRD4.HUVEC_TNF_JQ1.bed	0.235937	0.218239	2323290
ENCFF318HIS.bed	0.235849	0.224718	138897916
GSE36578.SMAD3.BGO3_DIFF_0H.bed	0.235777	0.215941	705908
SRX2370669.05.bed	0.235768	0.214513	10461016
SRX201833.05.bed	0.235746	0.215025	14026889
SRX3372016.05.bed	0.235697	0.225867	2418181
SRX040383.05.bed	0.235619	0.214827	9954476
SRX702050.05.bed	0.235567	0.223139	379231
ENCFF769YKQ.bed	0.235551	0.228223	15117187
SRX100974.05.bed	0.235261	0.214336	9290118
SRX668234.05.bed	0.23523	0.214101	6688524
ENCFF849GMW.bed	0.23522	0.216481	9781505
GSE50723.STAT3.OCILY19.bed	0.235195	0.192456	401395
GSE75070.RUNX1.MCF7.bed	0.23519	0.177079	40232
19_DNase_E053_25_imputed12marks_mnemonics.bed	0.235186	0.228539	28025000
SRX2370591.05.bed	0.235078	0.207921	2046556
GSE17917.EP300.ESC.bed	0.235061	0.229652	1078623
SRX201822.05.bed	0.235018	0.214373	10220573
SRX974292.05.bed	0.235	0.223783	287744
SRX1044125.05.bed	0.234953	0.224268	993458
ENCFF002CSO.bed	0.234832	0.210354	493288
wgEncodeAwgTfbsSydhHelas3Irf3IggrabUniPk.narrowPeak	0.234832	0.210354	493288
SRX130089.05.bed	0.234742	0.22493	507494
SRX3322737.05.bed	0.234634	0.207434	4957132
SRX201801.05.bed	0.234625	0.213973	13093589
ENCFF723HUH.bed	0.234616	0.216169	11102358
SRX2423960.05.bed	0.23458	0.217603	567559
SRX069195.05.bed	0.234578	0.215474	12516305
ENCFF289YPA.bed	0.234567	0.21876	13916126
SRX2370690.05.bed	0.234524	0.215675	9554854
SRX2370655.05.bed	0.234523	0.211214	949353
ENCFF299YDM.bed	0.234515	0.196503	202465
SRX392809.05.bed	0.234477	0.21251	550941
SRX821819.05.bed	0.234079	0.21317	415656
SRX069225.05.bed	0.234041	0.218161	17542839
SRX502064.05.bed	0.234014	0.219392	765286
SRX2423790.05.bed	0.233972	0.221166	3267762
fSkin_fibro_upper_back-DS19706.hg19.bed	0.233965	0.218154	12910243
GSE46166.JUN.BT549.bed	0.233823	0.221056	6943467
SRX342323.05.bed	0.233819	0.212175	11930996
ENCFF735ZMN.bed	0.2338	0.218703	11240217
ENCFF703NCN.bed	0.233767	0.215783	454889
SRX2370691.05.bed	0.233742	0.214516	9983854
SRX069165.05.bed	0.233728	0.214957	14846242
SRX3240994.05.bed	0.233707	0.215535	614971
SRX502056.05.bed	0.233658	0.216085	615119
ENCFF511YXY.bed	0.233657	0.216607	619454
SRX3322587.05.bed	0.233586	0.200207	1045102
SRX201829.05.bed	0.233528	0.217287	20608018
ENCFF329APP.bed	0.233506	0.221753	18110669
ENCFF631QLF.bed	0.233486	0.21428	601322
ENCFF148HZW.bed	0.233465	0.222808	27867107
ENCFF134CPX.bed	0.23334	0.201908	437279
ENCFF348KDR.bed	0.233267	0.218042	25112952
ENCFF397CTJ.bed	0.233246	0.217349	24312633
GSE36578.SMAD3.BGO3_DIFF_2H.bed	0.233195	0.219516	1828923
GSE45024.UBN1.HELA.bed	0.233152	0.216573	8783059
ENCFF718TAN.bed	0.233066	0.2132	8051117
ENCFF777SHY.bed	0.233057	0.216542	290320
SRX121243.05.bed	0.233007	0.210153	7825845
SRX2370801.05.bed	0.232911	0.208062	5676478
ENCFF070GBJ.bed	0.232894	0.224317	12911055
SRX748423.05.bed	0.232868	0.222241	251373
SRX121275.05.bed	0.232865	0.21784	25762287
ENCFF709MYY.bed	0.232837	0.219603	15676150
SRX3240987.05.bed	0.232836	0.211783	2521545
SRX150730.05.bed	0.232749	0.202201	207092
SRX069107.05.bed	0.232653	0.212359	11977881
SRX702047.05.bed	0.232597	0.226172	920201
SRX121291.05.bed	0.232583	0.208941	8861231
ERP004003.NKX3-1.ISLET.bed	0.232555	0.218297	20224023
SRX660075.05.bed	0.232375	0.215056	9713474
ENCFF303TVZ.bed	0.23224	0.211354	552625
fStomach-DS17878.hg19.bed	0.232187	0.215665	12924105
SRX660078.05.bed	0.232182	0.219978	1779843
ENCFF179NLQ.bed	0.232173	0.214225	11384630
SRX2423764.05.bed	0.232132	0.214945	1352588
SRX3322950.05.bed	0.2321	0.195052	401397
GSE63581.BRD4.SUM159_RES.bed	0.232096	0.200352	478924
ENCFF269FMR.bed	0.232089	0.215877	14224760
SRX121274.05.bed	0.232082	0.217212	26013340
SRX069130.05.bed	0.23201	0.206247	2667874
SRX190255.05.bed	0.231998	0.204163	2690518
ENCFF533SID.bed	0.231997	0.225322	10882934
SRX1058477.05.bed	0.231893	0.208832	2373194
SRX699735.05.bed	0.231875	0.207532	559581
SRX121272.05.bed	0.231863	0.215699	20007639
SRX821818.05.bed	0.231837	0.204057	516212
GSE54344.MLLT3.CD34.bed	0.231817	0.196004	18770
ENCFF841IFL.bed	0.231714	0.204791	540580
GSE43786.PGR.HUVEC_PR.bed	0.231692	0.210292	9022
SRX190203.05.bed	0.231587	0.21157	1435407
SRX201834.05.bed	0.231587	0.209999	13381234
SRX2370759.05.bed	0.231473	0.217115	39192849
ENCFF357ZYM.bed	0.231472	0.226174	2490675
SRX121266.05.bed	0.231416	0.215693	19278844
SRX069167.05.bed	0.231407	0.213086	16851024
UW.Fetal_Brain.ChromatinAccessibility.H-24510.DNase.DS20780.narrowPeak	0.231396	0.220821	66407552
SRX201803.05.bed	0.231235	0.209219	13114307
GSE52953.MAF.KERATINOCYTE_EPIDERMAL_PROLIF.bed	0.231231	0.213835	655632
ENCFF440HVH.bed	0.231231	0.214026	11356010
SRX069096.05.bed	0.231176	0.213584	18686394
SRX490262.05.bed	0.231175	0.207483	3772629
SRX2370712.05.bed	0.231077	0.220817	10634951
GSE47938.ICE1.HCT166_SHICE1.bed	0.230934	0.164748	9425
SRX702052.05.bed	0.230854	0.22313	836476
SRX100960.05.bed	0.23082	0.211448	15589169
GSE74069.AR.MDAMB45.bed	0.230819	0.194399	53021
SRX100999.05.bed	0.230656	0.203261	6502144
ENCFF716FAV.bed	0.230618	0.19503	571275
19_DNase_E067_25_imputed12marks_mnemonics.bed	0.230549	0.223416	23453000
ENCFF438QDX.bed	0.230349	0.215977	203894
SRX1035063.05.bed	0.230335	0.217168	768926
UW.Fetal_Brain.ChromatinAccessibility.H-24297.DS20226.narrowPeak	0.230318	0.21979	61732337
ENCFF175DQN.bed	0.230306	0.220005	11137131
GSE23436.GATA6.CACO2_DIFF.bed	0.230267	0.21632	59686
SRX069098.05.bed	0.230168	0.213428	16008285
SRX121255.05.bed	0.230162	0.20694	10242610
SRX367492.05.bed	0.230082	0.202428	1391951
SRX100981.05.bed	0.230062	0.214988	22577949
ENCFF876SNH.bed	0.229986	0.214168	13765038
ENCFF562JHV.bed	0.229972	0.207572	4185930
ENCFF347MBD.bed	0.229882	0.216363	14889461
ENCFF308PHU.bed	0.229875	0.218912	11499779
SRX3599303.05.bed	0.229827	0.203679	445585
SRX089246.05.bed	0.22973	0.210105	14493733
SRX2203276.05.bed	0.229705	0.207728	339750
SRX069092.05.bed	0.229679	0.21164	10757011
GSE57431.NFE2L2.A375_DMSO.bed	0.229679	0.202969	2170241
GSE47987.FOXA1.DU145.bed	0.229642	0.209781	832452
SRX100978.05.bed	0.229573	0.2118	17567121
SRX055162.05.bed	0.229542	0.201328	3641123
ENCFF010JWV.bed	0.229536	0.221348	1097692
SRX1239822.05.bed	0.229533	0.215743	768630
ENCFF338OXC.bed	0.229492	0.214788	935827
ENCFF221PAM.bed	0.229461	0.213953	14981110
GSE60024.OTX2.RETINAL_PIGMENT.bed	0.229453	0.218071	3943532
SRX1116394.05.bed	0.229373	0.222034	6364718
GSE29422.SMAD2.ESC.bed	0.229344	0.222536	545162
ENCFF276MQI.bed	0.229342	0.205714	716010
ENCFF355MAL.bed	0.229312	0.215492	4009997
SRX069168.05.bed	0.229289	0.208942	12282346
SRX055183.05.bed	0.229255	0.207152	12333690
SRX1998398.05.bed	0.229234	0.199466	920620
SRX3599312.05.bed	0.229178	0.212402	447791
fMuscle_back-DS17767.hg19.bed	0.229085	0.215212	14908730
SRX1477665.05.bed	0.229002	0.212598	611582
SRX027917.05.bed	0.228932	0.214069	1308454
ENCFF401BCF.bed	0.228914	0.218102	32026820
SRX1514938.05.bed	0.22891	0.214732	3051700
GSE24518.NR3C1.HELAB2_TA.bed	0.228867	0.212374	2909424
SRX2423763.05.bed	0.228811	0.215767	531887
ENCFF014ODT.bed	0.228794	0.216634	111304488
GSE79734.RBPJ.GIC.bed	0.228713	0.200944	3154472
ENCFF684MOG.bed	0.228693	0.222548	104217
ENCFF588QXP.bed	0.228677	0.214674	15081570
SRX3322553.05.bed	0.228668	0.20321	1086479
SRX3322829.05.bed	0.228637	0.215118	1412275
SRX069133.05.bed	0.228631	0.210475	16963627
SRX2355078.05.bed	0.228606	0.199532	3888315
SRX100975.05.bed	0.228574	0.208609	13685268
SRX150753.05.bed	0.228509	0.203251	212407
SRX2409905.05.bed	0.228505	0.208882	1831005
SRX089260.05.bed	0.22842	0.204575	9555432
ENCFF402ELS.bed	0.228382	0.206597	625815
SRX1531772.05.bed	0.228358	0.209394	587987
SRX150646.05.bed	0.22823	0.219919	5632508
SRX069156.05.bed	0.22822	0.208229	12054150
SRX502054.05.bed	0.228202	0.211028	569576
SRX121273.05.bed	0.228183	0.212059	23189869
ENCFF410GYO.bed	0.228083	0.212318	14066490
ENCFF292QIG.bed	0.228048	0.220557	17276724
SRX121262.05.bed	0.228022	0.212208	23077462
ERX321651.05.bed	0.228012	0.218378	4121459
SRX011618.05.bed	0.227971	0.23027	1229047
ENCFF700NCC.bed	0.227952	0.2138	13517080
ENCFF953NPJ.bed	0.22787	0.209193	704050
SRX132058.05.bed	0.227819	0.210999	501251
SRX089261.05.bed	0.227789	0.205403	11687720
SRX2370791.05.bed	0.227684	0.211483	17147411
GSE22441.ETV1.GIST.bed	0.227672	0.202676	4843551
ERX629397.05.bed	0.22767	0.218869	1396233
ENCFF913FRG.bed	0.227594	0.207077	4681890
GSE60024.LHX2.RETINAL_PIGMENT.bed	0.227553	0.216077	7154693
SRX041291.05.bed	0.227539	0.206114	243295
ENCFF335MVL.bed	0.227487	0.215778	43557220
ENCFF409JOB.bed	0.227382	0.212596	14639496
SRX055184.05.bed	0.227354	0.203558	9831692
SRX3240993.05.bed	0.227277	0.211235	4787987
SRX392817.05.bed	0.227217	0.207212	464404
SRX201836.05.bed	0.227193	0.211158	26074343
SRX294971.05.bed	0.227172	0.201023	1269499
SRX089245.05.bed	0.227127	0.208538	18178064
GSE39277.CREBBP.LS180.bed	0.227046	0.205093	1005752
SRX702053.05.bed	0.227035	0.222455	940201
SRX069182.05.bed	0.226981	0.208911	5416306
GSE50723.STAT3.SUDHL6.bed	0.226952	0.182763	27009
GSE27158.STAT5A.cd4_il12_filPeaks_public.bed	0.226796	0.219256	98760
GSE40343.E2F7.IMR90_SENES_SHCTR.bed	0.22673	0.206354	3718394
ENCFF379EPK.bed	0.226687	0.215045	2008208
SRX069217.05.bed	0.226682	0.206356	11908329
SRX012426.05.bed	0.226637	0.206646	10981265
SRX134721.05.bed	0.226635	0.20281	8132642
SRX3322951.05.bed	0.226579	0.192547	431339
SRX2370779.05.bed	0.226526	0.209168	24029969
GSE28264.NKX3-1.LNCAP_ETOH.bed	0.226506	0.205202	641067
SRX581591.05.bed	0.226501	0.199342	1473463
SRX3256870.05.bed	0.226292	0.221391	685993
ENCFF286WRO.bed	0.226248	0.215875	45410910
SRX121241.05.bed	0.226191	0.19971	7462279
SRX186629.05.bed	0.226149	0.192506	192998
SRX316364.05.bed	0.226119	0.214472	508069
SRX069183.05.bed	0.226072	0.21037	12449735
ENCFF330CLZ.bed	0.226055	0.209286	498017
SRX327767.05.bed	0.226014	0.207882	4369312
GSE41629.NR1H3.SGBS.bed	0.225982	0.218398	325465
SRX3599305.05.bed	0.225943	0.195158	352206
ENCFF849EEH.bed	0.2259	0.212038	2711770
SRX3240989.05.bed	0.225897	0.210281	5248076
GSE68170.YAP1.MSTO.bed	0.225845	0.213774	357583
ENCFF088FKG.bed	0.225834	0.21497	125208898
SRX069209.05.bed	0.225829	0.209035	16840968
SRX3599314.05.bed	0.225828	0.211336	449338
ENCFF631YKG.bed	0.225824	0.215935	11347410
SRX2424402.05.bed	0.225778	0.210764	828873
ENCFF390APJ.bed	0.225689	0.212675	8486690
SRX069097.05.bed	0.22568	0.206494	14525600
SRX2355074.05.bed	0.225674	0.208516	4172918
GSE54592.ESR1.MCF7_LETR_ANDRO.bed	0.225656	0.208167	18735
ENCFF355QAJ.bed	0.225636	0.200805	101001
ENCFF176ZIC.bed	0.225617	0.215164	11698040
SRX398298.05.bed	0.225605	0.203367	3059215
ENCFF556OSI.bed	0.225551	0.212737	40622670
SRX214044.05.bed	0.225494	0.213375	52978183
SRX069216.05.bed	0.225491	0.210591	18877613
SRX100959.05.bed	0.225367	0.200484	8807741
GSE46837.SOX2.TT.bed	0.225359	0.206922	2638658
ENCFF002CJA.bed	0.225358	0.220012	1306330
wgEncodeAwgTfbsHaibH1hescNanogsc33759V0416102UniPk.narrowPeak	0.225358	0.220012	1306330
SRX190336.05.bed	0.225319	0.208195	13305411
SRX702125.05.bed	0.225295	0.191591	113621
ENCFF461EHY.bed	0.225286	0.211267	18298000
SRX2370781.05.bed	0.225275	0.204397	13502961
SRX185912.05.bed	0.225235	0.197015	4723404
SRX1478543.05.bed	0.225212	0.215614	10880464
SRX2370761.05.bed	0.225137	0.204787	11301327
ENCFF941ZLF.bed	0.225101	0.208332	345193
GSE57431.CDK9.A375_DMSO.bed	0.225098	0.202978	2613170
ENCFF710ARV.bed	0.22504	0.211496	28518390
14_EnhA2_E010_25_imputed12marks_mnemonics.bed	0.225025	0.219965	8413000
SRX2370614.05.bed	0.224979	0.205256	5232228
19_DNase_E054_25_imputed12marks_mnemonics.bed	0.224946	0.218059	27208000
GSE31216.ELF5.T47D_ELF5_48H.bed	0.224931	0.182932	50296
ENCFF310SIH.bed	0.224795	0.213447	124219130
SRX100979.05.bed	0.224786	0.208941	20098542
SRX425263.05.bed	0.22473	0.203745	3039207
ENCFF603LUK.bed	0.224672	0.209477	13923652
14_EnhA2_E082_25_imputed12marks_mnemonics.bed	0.224647	0.215058	5726200
SRX2423665.05.bed	0.224628	0.215315	8598211
SRX100971.05.bed	0.224616	0.207721	19747320
ENCFF885UDD.bed	0.224603	0.214592	43413760
SRX1477651.05.bed	0.224524	0.209863	2644135
SRX2911576.05.bed	0.224507	0.220598	11538424
SRX055173.05.bed	0.224465	0.199808	6578306
ENCFF342LTT.bed	0.224465	0.192905	106883
ENCFF524LIU.bed	0.224444	0.209712	14994770
SRX069161.05.bed	0.224434	0.206771	18962981
ERX321663.05.bed	0.224431	0.209894	7880458
SRX190237.05.bed	0.224423	0.196625	2896991
SRX006758.05.bed	0.22441	0.211316	391370
SRX1998396.05.bed	0.224399	0.202019	523825
SRX069155.05.bed	0.22436	0.207152	13572307
SRX825215.05.bed	0.224351	0.206285	1926431
SRX055181.05.bed	0.22435	0.200682	8996798
UW.Fetal_Brain.ChromatinAccessibility.H-22510.DS11872.narrowPeak	0.224329	0.215601	67999640
SRX1127531.05.bed	0.224192	0.198683	1295624
SRX069215.05.bed	0.224159	0.206713	13309362
SRX1239819.05.bed	0.22407	0.201626	582579
ENCFF014XWT.bed	0.224062	0.21021	24295809
GSE36570.MYC.BJ.bed	0.224048	0.196924	1893437
SRX037946.05.bed	0.223931	0.202765	719835
SRX150751.05.bed	0.223898	0.204036	853015
GSE45201.TCF7L2.MDAMB453_DHT.bed	0.223888	0.184335	91708
ENCFF002CHT.bed	0.223824	0.187457	299681
wgEncodeAwgTfbsHaibGm12878RxraPcr1xUniPk.narrowPeak	0.223824	0.187457	299681
SRX425264.05.bed	0.223801	0.205558	3775247
19_DNase_E072_25_imputed12marks_mnemonics.bed	0.223794	0.217161	20719600
ENCFF261WWC.bed	0.223718	0.21006	17227290
SRX089263.05.bed	0.223716	0.20752	28103897
wgEncodeUwDnaseAg09319PkRep1.narrowPeak	0.223681	0.209003	19162950
SRX2424671.05.bed	0.223674	0.212089	4263572
SRX121259.05.bed	0.223633	0.206933	18628779
SRX040392.05.bed	0.223549	0.195059	4648943
ENCFF260IOW.bed	0.223535	0.213939	179543935
ENCFF001TUZ.bed	0.223476	0.205078	3195470
wgEncodeHaibTfbsEcc1GrV0416102Dex100nmPkRep1.broadPeak	0.223476	0.205078	3195470
SRX069191.05.bed	0.223463	0.206988	20536502
SRX2370635.05.bed	0.223448	0.206749	17633466
SRX425253.05.bed	0.223448	0.197986	1995555
SRX1531785.05.bed	0.223444	0.191603	590271
ENCFF001WGC.bed	0.223431	0.210927	23560070
wgEncodeUwDnaseH7esDiffa2dPkRep1.narrowPeak	0.223431	0.210927	23560070
ENCFF001UAW.bed	0.22342	0.218969	640368
wgEncodeHaibTfbsH1hescBcl11aPcr1xPkRep1.broadPeak	0.22342	0.218969	640368
SRX1123965.05.bed	0.223407	0.200856	375562
SRX069127.05.bed	0.223367	0.204686	14848226
SRX1123964.05.bed	0.223344	0.195665	423128
GSE47849.BDP1.IMR90.bed	0.223341	0.183832	42022
SRX201807.05.bed	0.223278	0.201761	9176411
SRX2370685.05.bed	0.223219	0.193866	481432
ENCFF468ODG.bed	0.223198	0.211171	24955168
SRX212185.05.bed	0.22315	0.198768	3897167
fSkin_fibro_scalp-DS19449.hg19.bed	0.22315	0.207356	12499780
SRX1514919.05.bed	0.223098	0.201782	1951562
SRX1531777.05.bed	0.223095	0.197457	790360
ENCFF092AEQ.bed	0.223077	0.193498	569413
ENCFF775ODT.bed	0.22304	0.197989	344386
SRX2410117.05.bed	0.223036	0.205111	852644
SRX1878938.05.bed	0.223017	0.198673	652035
GSE60024.PAX6.RETINAL_PIGMENT.bed	0.222984	0.204772	2896175
ENCFF944ZDJ.bed	0.222953	0.210762	24835310
ENCFF565HPT.bed	0.222952	0.206042	12071845
SRX150585.05.bed	0.222941	0.197212	233233
SRX190343.05.bed	0.222938	0.207192	18966553
ENCFF729STF.bed	0.222807	0.156651	19336
GSE72266.GATA3.CD4_TH1.bed	0.22278	0.206543	50636
SRX699732.05.bed	0.22277	0.206704	3587673
SRX121236.05.bed	0.222733	0.199051	7057351
SRX201813.05.bed	0.222727	0.203041	9959753
ENCFF001UQC.bed	0.222714	0.207616	1825454
wgEncodeHaibTfbsSknshRxraV0422111PkRep2.broadPeak	0.222714	0.207616	1825454
SRX748429.05.bed	0.222712	0.207979	319889
GSE31939.TCF4.LS180_125.bed	0.222709	0.210965	1307450
SRX201808.05.bed	0.222698	0.20405	10813199
19_DNase_E069_25_imputed12marks_mnemonics.bed	0.222692	0.216538	22389400
SRX201260.05.bed	0.222692	0.201758	11728718
SRX100586.05.bed	0.222674	0.206235	3213261
ENCFF001SPX.bed	0.22266	0.207953	21196340
ENCFF001WDR.bed	0.22266	0.207953	21196340
wgEncodeAwgDnaseUwAg09319UniPk.narrowPeak	0.22266	0.207953	21196340
wgEncodeUwDnaseAg09319PkRep1V2.narrowPeak	0.22266	0.207953	21196340
SRX2370746.05.bed	0.222656	0.201672	5145828
SRX2410197.05.bed	0.222587	0.203096	1209058
SRX173204.05.bed	0.222567	0.204932	1972008
GSE40724.NR3C3.leiomyoma_ru486_filPeaks_public.bed	0.222485	0.208563	7243902
SRX069226.05.bed	0.222458	0.207112	21198337
SRX3372020.05.bed	0.222451	0.190487	1410109
ENCFF078ATU.bed	0.222379	0.20918	1126982
SRX1998395.05.bed	0.22234	0.199821	2143418
ENCFF937NUZ.bed	0.222306	0.210447	32975030
SRX069220.05.bed	0.222241	0.203963	12920995
SRX130090.05.bed	0.222216	0.20667	281773
SRX1538756.05.bed	0.222174	0.199309	2116608
SRX2020849.05.bed	0.222081	0.195893	1102509
SRX2410132.05.bed	0.222063	0.206278	992613
ENCFF966MDV.bed	0.222033	0.205301	10401919
SRX2370713.05.bed	0.22198	0.212298	13468275
SRX330107.05.bed	0.221909	0.211159	392312
ENCFF001SSI.bed	0.221827	0.205916	13548940
ENCFF001WSU.bed	0.221827	0.205916	13548940
wgEncodeAwgDnaseUwSknshraUniPk.narrowPeak	0.221827	0.205916	13548940
wgEncodeUwDnaseSknshraPkRep1.narrowPeak	0.221827	0.205916	13548940
ERX333780.05.bed	0.221745	0.213144	2447504
UW.Fetal_Spinal_Cord.ChromatinAccessibility.H-24409.DS20351.narrowPeak	0.221698	0.211449	70629222
ENCFF970LYD.bed	0.221672	0.206053	2376305
SRX2410205.05.bed	0.221663	0.199808	1061245
SRX121268.05.bed	0.221497	0.205343	19732942
ENCFF077UMS.bed	0.221491	0.199811	323520
SRX581587.05.bed	0.221476	0.190896	633613
ENCFF795LZP.bed	0.221376	0.206099	9005390
SRX1569429.05.bed	0.221361	0.199883	501767
SRX2370678.05.bed	0.221346	0.202698	11983686
SRX026924.05.bed	0.221344	0.205037	15259550
ENCFF943HPR.bed	0.221324	0.208365	31821040
ENCFF002CLF.bed	0.221309	0.207271	501974
wgEncodeAwgTfbsHaibHepg2Tcf12Pcr1xUniPk.narrowPeak	0.221309	0.207271	501974
ENCFF002CGI.bed	0.221308	0.206256	1018744
wgEncodeAwgTfbsHaibEcc1EraaV0416102Bpa1hUniPk.narrowPeak	0.221308	0.206256	1018744
ERX593132.05.bed	0.221185	0.206312	5203065
ENCFF669AZU.bed	0.221166	0.210326	42122030
GSE63398.EHF.CALU3.bed	0.221159	0.238257	17756
GSE31939.CTNNB1.LS180.bed	0.221152	0.20112	1648855
SRX012425.05.bed	0.221063	0.202701	12457662
SRX100466.05.bed	0.221027	0.187481	434439
UW.Fetal_Muscle_Leg.ChromatinAccessibility.H-24259.DS19291.narrowPeak	0.220983	0.208652	56419219
SRX2423862.05.bed	0.220979	0.204483	1572330
SRX069176.05.bed	0.220969	0.204914	19736005
ENCFF402ILF.bed	0.220899	0.204132	12247100
SRX1878893.05.bed	0.220895	0.200948	1938133
SRX2409823.05.bed	0.220873	0.198568	981128
SRX2355081.05.bed	0.220868	0.196909	4811117
SRX1318615.05.bed	0.220843	0.210516	13236467
SRX069101.05.bed	0.220814	0.202945	13235017
SRX069177.05.bed	0.220788	0.202536	15113740
SRX1478544.05.bed	0.220781	0.210435	13233838
SRX2410116.05.bed	0.220765	0.206476	1278109
SRX121269.05.bed	0.220727	0.205167	22352131
ENCFF264PJZ.bed	0.220727	0.210869	36196604
ENCFF501XJA.bed	0.220709	0.212788	14802633
SRX089270.05.bed	0.220694	0.203979	23981604
SRX084521.05.bed	0.220682	0.199085	512552
GSE40343.E2F7.IMR90_SENES_SHRB.bed	0.220669	0.201636	1024681
SRX011617.05.bed	0.220658	0.220455	1144812
SRX055158.05.bed	0.220647	0.196175	8260618
ENCFF001UPO.bed	0.220631	0.21562	1792178
wgEncodeHaibTfbsSknshMef2aV0422111PkRep2.broadPeak	0.220631	0.21562	1792178
SRX055179.05.bed	0.220624	0.201625	11993166
GSE30026.CDX2.COLO320.bed	0.220623	0.219425	2777895
SRX180826.05.bed	0.220621	0.186597	429214
ENCFF578YUB.bed	0.220611	0.203319	10559920
SRX3186361.05.bed	0.220605	0.181963	440243
SRX342322.05.bed	0.220561	0.194242	3032143
ENCFF262INI.bed	0.220555	0.205753	16437459
SRX2410115.05.bed	0.22054	0.204769	699426
SRX100525.05.bed	0.220514	0.190463	1718304
SRX2203277.05.bed	0.220482	0.197309	301268
SRX089266.05.bed	0.22048	0.204154	27002329
SRX201269.05.bed	0.220477	0.198775	8630561
SRX069118.05.bed	0.220441	0.192004	1702258
ENCFF220OEU.bed	0.220427	0.206289	2091414
SRX121256.05.bed	0.220423	0.204697	21211243
ENCFF805QPN.bed	0.220402	0.202055	11344429
GSE59530.RELA.MCF7_E2.bed	0.220347	0.172163	187097
SRX121267.05.bed	0.220347	0.205708	26016983
SRX201258.05.bed	0.220327	0.204419	20200865
SRX2409760.05.bed	0.2203	0.204045	1137572
SRX011576.05.bed	0.220274	0.215121	286901
ERP004003.PDX1.ISLET.bed	0.220265	0.206995	25156833
ERP007081.NR3C1.IMR90_GLUCC.bed	0.220214	0.205228	6615032
SRX2370751.05.bed	0.220213	0.195795	8332002
SRX212183.05.bed	0.220206	0.203232	5490385
ENCFF208AFB.bed	0.220167	0.213162	140875
SRX2843570.05.bed	0.220098	0.189641	1411546
SRX1892844.05.bed	0.220078	0.195183	3852611
SRX121260.05.bed	0.220069	0.203976	20520390
ENCFF001UBK.bed	0.220059	0.198953	812206
wgEncodeHaibTfbsH1hescHdac2sc6296V0416102PkRep1.broadPeak	0.220059	0.198953	812206
SRX3322628.05.bed	0.220049	0.189964	3175240
GSE31939.TCF4.LS180.bed	0.220027	0.21387	1067728
SRX2409947.05.bed	0.219821	0.203209	1170270
SRX069223.05.bed	0.219805	0.205729	23611439
GSE53602.CDK8.SW480.bed	0.219791	0.198263	3886184
13_EnhA1_E010_25_imputed12marks_mnemonics.bed	0.219726	0.208725	5703400
SRX2666886.05.bed	0.219629	0.196352	1000570
ENCFF377CSO.bed	0.219595	0.206636	48387358
UW.Fetal_Kidney.ChromatinAccessibility.H-22337.DS10986.narrowPeak	0.219539	0.208216	56440958
UW.Fetal_Brain.ChromatinAccessibility.H-22911.DS14464.narrowPeak	0.219509	0.21017	70629727
SRX2410097.05.bed	0.219502	0.197765	714723
GSE36578.SMAD3.BGO3_DIFF_48H.bed	0.219496	0.205847	1613741
ENCFF084PQH.bed	0.219482	0.201292	11322699
SRX2370709.05.bed	0.219477	0.203197	20167260
SRX017474.05.bed	0.219428	0.198347	299027
SRX069084.05.bed	0.219396	0.199233	14924275
SRX2409846.05.bed	0.21938	0.203463	1842145
SRX392808.05.bed	0.219362	0.19644	904177
14_EnhA2_E009_25_imputed12marks_mnemonics.bed	0.219325	0.209475	6328000
SRX190182.05.bed	0.219321	0.186473	1405326
ENCFF001WDS.bed	0.219316	0.203996	21275460
wgEncodeUwDnaseAg09319PkRep2.narrowPeak	0.219316	0.203996	21275460
SRX2370705.05.bed	0.219299	0.188163	776929
SRX668342.05.bed	0.219264	0.188251	1077479
SRX3372014.05.bed	0.219253	0.198905	3977497
SRX1569438.05.bed	0.219191	0.198434	339094
ERX378355.05.bed	0.219129	0.194432	1971278
SRX1961711.05.bed	0.219077	0.192013	2063546
SRX069129.05.bed	0.219012	0.202011	17046481
UW.Fetal_Kidney.ChromatinAccessibility.H-24507.DS20564.narrowPeak	0.218985	0.205794	45411466
SRX026263.05.bed	0.218881	0.199328	364246
SRX201799.05.bed	0.218881	0.2038	13394489
GSE75115.ZBTB16.ESC.bed	0.218852	0.209485	225440
ERX302079.05.bed	0.218827	0.199015	6112329
SRX026917.05.bed	0.218756	0.201013	13635236
ENCFF499QUE.bed	0.218755	0.195483	885835
SRX2370793.05.bed	0.218751	0.198751	8078099
SRX100955.05.bed	0.218709	0.194097	11268547
GSE29422.SMAD3.ESC.bed	0.218687	0.196514	1583254
ENCFF750JOB.bed	0.218675	0.186932	746431
GSE56288.AR.PROSTATE.bed	0.218669	0.202277	20079699
SRX214045.05.bed	0.218636	0.205426	48325484
SRX718142.05.bed	0.218621	0.203832	517340
SRX1526579.05.bed	0.218591	0.194267	437016
SRX069152.05.bed	0.21856	0.197293	11088934
fSkin_fibro_bicep_R-DS19745.hg19.bed	0.218556	0.203336	14001070
ENCFF617AHB.bed	0.218551	0.198548	197484
ENCFF290NCZ.bed	0.218518	0.205453	10022954
SRX096353.05.bed	0.21849	0.204733	2264930
UW.Fetal_Brain.Digital_Genomic_Footprinting.H-22510.DGF.DS11872.narrowPeak	0.218484	0.209126	100213896
ENCFF145VMR.bed	0.218419	0.199405	7880459
ENCFF001UBQ.bed	0.218408	0.216557	1438269
wgEncodeHaibTfbsH1hescNanogsc33759V0416102PkRep1.broadPeak	0.218408	0.216557	1438269
SRX2370823.05.bed	0.218406	0.198155	12344654
SRX2423809.05.bed	0.218383	0.183703	113558
SRX069204.05.bed	0.218375	0.198441	13722415
ENCFF032LRL.bed	0.218365	0.203554	14359033
SRX268298.05.bed	0.218359	0.202594	5727629
SRX2329161.05.bed	0.218345	0.195083	477679
GSE62482.MED1.CD4_TH1_DMSO.bed	0.21834	0.189332	2156120
SRX2355077.05.bed	0.218336	0.177661	331606
ENCFF470JVG.bed	0.218334	0.206705	26118670
SRX327770.05.bed	0.218306	0.196731	3460286
SRX371577.05.bed	0.218295	0.19566	2850596
ENCFF460PHQ.bed	0.218292	0.203627	16710100
SRX2423690.05.bed	0.218255	0.198506	845895
ENCFF718VYE.bed	0.218248	0.206462	96522423
ERP008682.FOXA2.PANCREAS_CARN1618.bed	0.218245	0.209563	1857585
SRX1239821.05.bed	0.21822	0.196034	654653
SRX040403.05.bed	0.218175	0.200859	20123264
SRX1878941.05.bed	0.218154	0.190018	1359943
SRX069111.05.bed	0.218146	0.201883	23305664
SRX2609668.05.bed	0.218137	0.205782	14309021
ENCFF915YFO.bed	0.218092	0.204516	20258537
SRX1892838.05.bed	0.218063	0.19195	2411983
SRX1878937.05.bed	0.218024	0.19005	1161886
SRX069192.05.bed	0.218012	0.199767	13802737
ENCFF304DIG.bed	0.218	0.199606	11647330
SRX2187115.05.bed	0.217996	0.19082	2404166
SRX360376.05.bed	0.217973	0.19413	2004121
SRX190215.05.bed	0.217953	0.198145	7065069
SRX833403.05.bed	0.217924	0.212331	6211412
SRX2187116.05.bed	0.217903	0.188573	2040906
SRX2409912.05.bed	0.217878	0.194385	1359750
GSE72249.NR3C1.T47D.bed	0.217835	0.222934	55272
UW.Fetal_Spinal_Cord.ChromatinAccessibility.H-24244.DNase.DS19260.narrowPeak	0.217741	0.205366	49376614
SRX089276.05.bed	0.217693	0.203044	31542932
SRX1878909.05.bed	0.217688	0.197704	1534358
SRX069166.05.bed	0.217613	0.198674	17138939
ENCFF265EUS.bed	0.217525	0.199193	11653960
ENCFF487VSR.bed	0.217505	0.202415	18531768
SRX130088.05.bed	0.217495	0.204493	455299
SRX2410196.05.bed	0.217432	0.203381	769202
ENCFF708LCH.bed	0.217421	0.192069	410256
ENCFF001WRE.bed	0.217415	0.205584	26562450
wgEncodeUwDnaseNhdfneoPkRep2.narrowPeak	0.217415	0.205584	26562450
13_EnhA1_E082_25_imputed12marks_mnemonics.bed	0.217412	0.207072	4381800
SRX2443886.05.bed	0.217411	0.196325	1784786
ENCFF192OBV.bed	0.217387	0.20535	27383550
ENCFF249FGP.bed	0.217351	0.207288	35035080
SRX3450326.05.bed	0.217322	0.196663	864776
SRX2409829.05.bed	0.21721	0.192757	1450672
SRX132055.05.bed	0.217208	0.197015	2040017
ENCFF004QXK.bed	0.217206	0.200246	12950656
SRX2409758.05.bed	0.217185	0.200795	602787
SRX2410002.05.bed	0.217179	0.192029	1024511
SRX2370805.05.bed	0.217171	0.190465	1830911
GSE31006.FOXP1.ESC_H9.bed	0.217153	0.19695	9785184
SRX702108.05.bed	0.217129	0.202214	198661
SRX2370667.05.bed	0.217103	0.193118	1173214
SRX2370798.05.bed	0.217079	0.189755	711823
SRX3229128.05.bed	0.217075	0.197916	1783033
SRX1477652.05.bed	0.217055	0.203241	3561549
GSE42161.MYC.MM1S_JQ1.bed	0.217053	0.187332	958300
SRX021070.05.bed	0.217046	0.208979	284625
SRX069189.05.bed	0.217044	0.200006	19000970
SRX359827.05.bed	0.217027	0.205422	709511
SRX2370727.05.bed	0.217009	0.191662	1788428
SRX277134.05.bed	0.216981	0.199346	515218
ENCFF001TUP.bed	0.216953	0.206061	1151133
wgEncodeHaibTfbsEcc1EraaV0416102Bpa1hPkRep1.broadPeak	0.216953	0.206061	1151133
SRX2370736.05.bed	0.216909	0.193341	4294328
ENCFF518HBZ.bed	0.216901	0.201813	30727902
SRX059713.05.bed	0.216896	0.20171	789098
SRX360377.05.bed	0.216873	0.192026	1691886
GSE41105.MYC.NCIH2171.bed	0.216816	0.188375	1307414
ENCFF092IXN.bed	0.216799	0.201568	16799504
ENCFF723GUK.bed	0.216799	0.203526	319735
SRX2409969.05.bed	0.216798	0.200596	1698353
SRX2409968.05.bed	0.216775	0.204417	978874
SRX069146.05.bed	0.21669	0.200684	16527068
SRX069171.05.bed	0.21668	0.195869	13097121
ENCFF461FGJ.bed	0.216647	0.185281	404689
GSE68864.ATF4.HMSC.bed	0.216591	0.210757	128953
SRX2442438.05.bed	0.216581	0.18826	2986587
SRX170346.05.bed	0.216572	0.196481	1013596
GSE70161.AR.MDAMB453_R1881.bed	0.216568	0.209968	130196
SRX248767.05.bed	0.216535	0.191299	231765
SRX2409819.05.bed	0.216522	0.203375	653181
SRX473055.05.bed	0.216493	0.202967	4595622
SRX089250.05.bed	0.216461	0.198886	22975797
SRX077859.05.bed	0.216416	0.21146	357259
SRX1123864.05.bed	0.21639	0.177103	224223
SRX069144.05.bed	0.216363	0.200583	21628438
ENCFF892TZU.bed	0.216334	0.202823	20569840
ENCFF870FYH.bed	0.216315	0.202162	18564797
ENCFF146TSF.bed	0.216292	0.206044	40892740
SRX2370790.05.bed	0.216231	0.196081	8460448
SRX2443893.05.bed	0.216216	0.195721	1071184
ENCFF593GTZ.bed	0.21621	0.204471	100973108
SRX2370613.05.bed	0.216195	0.198773	16016777
SRX581588.05.bed	0.21618	0.189083	1477460
SRX190356.05.bed	0.21617	0.201276	26399987
ENCFF001VDZ.bed	0.216134	0.207332	573182
wgEncodeSydhTfbsGm12878CfosStdPk.narrowPeak	0.216134	0.207332	573182
SRX150397.05.bed	0.21613	0.198824	2905000
SRX833421.05.bed	0.216111	0.200894	3118855
GSE51929.RNF2.HMELBRAF_OVERTUMOR.bed	0.216021	0.198829	256868
SRX100972.05.bed	0.216009	0.192209	8217069
ERP013564.FOXM1.OE33.bed	0.215983	0.189514	398812
SRX1027440.05.bed	0.215954	0.202096	736268
ENCFF001SRZ.bed	0.21589	0.203713	28175910
ENCFF001WRD.bed	0.21589	0.203713	28175910
wgEncodeAwgDnaseUwNhdfneoUniPk.narrowPeak	0.21589	0.203713	28175910
wgEncodeUwDnaseNhdfneoPkRep1.narrowPeak	0.21589	0.203713	28175910
SRX201806.05.bed	0.215836	0.193527	11928763
SRX069104.05.bed	0.215785	0.196312	15615932
SRX3450330.05.bed	0.215727	0.194467	439398
SRX2636597.05.bed	0.215715	0.19508	1475147
SRX038916.05.bed	0.215711	0.168035	97956
GSE63629.SOX9.HT29.bed	0.215699	0.193521	5201007
SRX2409818.05.bed	0.215696	0.198436	952049
ENCFF634YLX.bed	0.215681	0.198644	13228870
SRX1123843.05.bed	0.215659	0.1988	171603
SRX201797.05.bed	0.215646	0.192666	7258217
GSE62482.MED1.CD4_TH1_BAY.bed	0.21563	0.184419	1957605
SRX069170.05.bed	0.21561	0.196578	17876829
SRX190357.05.bed	0.215608	0.199669	11345358
SRX2609659.05.bed	0.215568	0.201618	15774563
SRX748430.05.bed	0.215532	0.203454	221761
GSE18292.NANOG.ESC.bed	0.215523	0.212228	5612186
ENCFF882RAE.bed	0.215511	0.200501	18879750
ENCFF766ERZ.bed	0.215476	0.168367	25336
SRX1531781.05.bed	0.215446	0.189969	2160410
SRX151230.05.bed	0.21543	0.182511	1248165
UW.Fetal_Muscle_Arm.ChromatinAccessibility.H-24259.DS19295.narrowPeak	0.215422	0.203467	55259311
ENCFF525KJR.bed	0.215409	0.201291	14278771
ENCFF808EVW.bed	0.215365	0.203952	42652680
SRX748428.05.bed	0.215263	0.203834	208557
SRX2409820.05.bed	0.215215	0.198973	2087942
UW.Fetal_Muscle_Back.ChromatinAccessibility.H-24244.DS19283.narrowPeak	0.215196	0.202187	45777973
SRX129089.05.bed	0.21519	0.197789	6210870
SRX201268.05.bed	0.21518	0.194786	8376538
wgEncodeAwgTfbsSydhShsy5yGata3sc269sc269UcdUniPk.narrowPeak	0.215161	0.210034	7108446
ENCFF002DAA.bed	0.215161	0.210034	7108446
ENCFF001WGQ.bed	0.215154	0.200529	22492670
wgEncodeUwDnaseHacPkRep2.narrowPeak	0.215154	0.200529	22492670
SRX735139.05.bed	0.215109	0.200138	742463
SRX2410264.05.bed	0.215067	0.199451	1091803
SRX190273.05.bed	0.215049	0.195475	13609133
SRX2370666.05.bed	0.215047	0.196836	16593929
SRX095407.05.bed	0.215021	0.193746	367545
GSE71909.BRD4.LP1_CPI203.bed	0.215011	0.202825	56735
SRX2410096.05.bed	0.215007	0.189263	1071117
SRX041289.05.bed	0.214973	0.195239	679722
19_DNase_E073_25_imputed12marks_mnemonics.bed	0.214963	0.207043	21987600
SRX212184.05.bed	0.214956	0.194997	8521374
SRX2609661.05.bed	0.214953	0.200504	15479080
SRX367192.05.bed	0.214949	0.197024	3975826
SRX3599313.05.bed	0.214937	0.183127	235232
SRX768290.05.bed	0.214927	0.189423	2631637
SRX2443895.05.bed	0.214925	0.195224	1316698
ERP008682.TEAD1.PANCREAS_12D.bed	0.214912	0.205141	4595953
SRX069207.05.bed	0.214862	0.19621	18005707
SRX1568593.05.bed	0.21484	0.19793	545509
SRX069184.05.bed	0.214831	0.196661	15522926
GSE58258.KDM1A.SHSY5Y_B0.bed	0.214769	0.186905	5184733
SRX2443802.05.bed	0.214754	0.192053	1845871
SRX147007.05.bed	0.214736	0.195003	8528944
ERX297501.05.bed	0.214728	0.185464	2679618
SRX2409911.05.bed	0.214697	0.191981	521306
GSE50723.STAT3.SUDHL4.bed	0.214664	0.182343	578222
ENCFF830VEQ.bed	0.214623	0.20647	55588504
ENCFF369JAI.bed	0.214594	0.200433	450395
GSE38395.NIPBL.LCL.bed	0.21457	0.188333	1955401
UW.Fetal_Muscle_Arm.ChromatinAccessibility.H-23808.DS17432.narrowPeak	0.214532	0.202968	55919703
GSE82295.FOSL2.HFOB_DIFF.bed	0.21449	0.198245	814206
SRX2671522.05.bed	0.214467	0.184859	684146
ERX022794.05.bed	0.214461	0.193878	657894
SRX1672133.05.bed	0.214429	0.19103	1702305
SRX100985.05.bed	0.214427	0.195083	14013322
Psoas_Muscle-DS20325.hg19.bed	0.214409	0.19791	9383537
SRX1878940.05.bed	0.214392	0.189258	2351021
ENCFF662JPI.bed	0.214389	0.198622	9749910
SRX201194.05.bed	0.214378	0.190269	9841791
SRX027912.05.bed	0.214376	0.192764	2079748
GSE28857.TFAP4.lncap_dht_filPeaks_public.bed	0.214349	0.190696	296141
SRX2666882.05.bed	0.214334	0.192259	3605938
ENCFF970UYV.bed	0.214331	0.203309	23340690
19_DNase_E010_25_imputed12marks_mnemonics.bed	0.214313	0.206648	28815000
ENCFF001TVA.bed	0.21431	0.197161	2479081
wgEncodeHaibTfbsEcc1GrV0416102Dex100nmPkRep2.broadPeak	0.21431	0.197161	2479081
ENCFF503RUE.bed	0.214246	0.19993	18898140
ENCFF111FYA.bed	0.214235	0.201182	6152841
GSE21614.SMAD3.bgo3_filPeaks_public.bed	0.214221	0.208693	244099
SRX873885.05.bed	0.214219	0.191123	1861085
SRX2424203.05.bed	0.214205	0.178941	135142
SRX1048946.05.bed	0.214192	0.199793	4621637
ENCFF223JVN.bed	0.214191	0.19462	12868086
SRX2671521.05.bed	0.214172	0.19593	1569071
SRX2443756.05.bed	0.21416	0.191733	2399979
SRX040393.05.bed	0.214109	0.193722	12517751
ENCFF025UGG.bed	0.214106	0.198252	15775411
SRX2370584.05.bed	0.214083	0.19816	30673986
SRX2410095.05.bed	0.214054	0.187916	456314
GSE53998.RELA.HUVEC_TNF.bed	0.213984	0.19515	5853336
19_DNase_E081_25_imputed12marks_mnemonics.bed	0.213983	0.204901	21286000
SRX3450329.05.bed	0.213973	0.197561	734462
SRX201812.05.bed	0.213946	0.193906	9883483
ENCFF789SAI.bed	0.213941	0.19963	25071910
SRX2443894.05.bed	0.213929	0.193057	1259591
SRX1521303.05.bed	0.213893	0.195629	11111684
SRX3450328.05.bed	0.213883	0.194256	1053906
ENCFF372VDC.bed	0.213876	0.198663	13486407
SRX2409949.05.bed	0.213734	0.198021	927667
SRX252606.05.bed	0.213728	0.200483	52801347
SRX1672137.05.bed	0.213677	0.193795	4962187
UW.Fetal_Muscle_Back.ChromatinAccessibility.H-23964.DS17850.narrowPeak	0.213675	0.201447	56948473
SRX2409984.05.bed	0.213659	0.202496	970767
SRX2443826.05.bed	0.213653	0.196149	579100
ENCFF002CPB.bed	0.213565	0.198234	585638
wgEncodeAwgTfbsSydhGm12878NfyaIggmusUniPk.narrowPeak	0.213565	0.198234	585638
SRX150750.05.bed	0.213517	0.186328	340571
SRX3322334.05.bed	0.213516	0.188005	352495
fHeart-DS12531.hg19.bed	0.213512	0.199609	14264630
SRX668348.05.bed	0.213496	0.18192	920675
SRX2443757.05.bed	0.213493	0.197371	490637
SRX083223.05.bed	0.213468	0.193457	299865
SRX201286.05.bed	0.213451	0.195896	24971740
ENCFF248PIL.bed	0.213437	0.201676	17808351
ERX873852.05.bed	0.213385	0.193722	12070754
ENCFF952XRR.bed	0.213375	0.204005	52097013
ENCFF745CSH.bed	0.213342	0.199914	30559090
SRX748422.05.bed	0.21334	0.197629	165343
ENCFF760JNT.bed	0.213292	0.194041	7636350
SRX2409828.05.bed	0.213244	0.189006	1473678
GSE62482.AFF4.CD4_TH1_BAY.bed	0.213236	0.182368	2583781
SRX3594736.05.bed	0.213213	0.180935	1156011
SRX069186.05.bed	0.213193	0.198465	25094803
SRX702048.05.bed	0.213188	0.200994	34113
ENCFF330HEK.bed	0.213139	0.198346	12322802
SRX2642354.05.bed	0.213057	0.201033	563510
ENCFF446SWE.bed	0.213056	0.20504	60664233
ENCFF270TGO.bed	0.213027	0.186739	857742
SRX069153.05.bed	0.213017	0.198715	18160957
SRX1477650.05.bed	0.213014	0.19824	3696146
SRX2635888.05.bed	0.212954	0.1959	911367
SRX702119.05.bed	0.212918	0.199258	1588713
ENCFF843TJJ.bed	0.212906	0.205016	300587
SRX2635953.05.bed	0.2129	0.181514	348415
SRX027913.05.bed	0.212888	0.190732	1641178
SRX2410240.05.bed	0.212888	0.191188	796536
SRX2636180.05.bed	0.212887	0.187274	622481
SRX2666885.05.bed	0.212886	0.189623	932229
ENCFF452BSD.bed	0.212878	0.195916	11585143
SRX190211.05.bed	0.212871	0.184774	1664294
SRX895440.05.bed	0.212867	0.195402	2762032
SRX201794.05.bed	0.21283	0.197818	15901871
ENCFF655XBN.bed	0.212749	0.197307	13694683
SRX2609666.05.bed	0.212569	0.19956	13896461
SRX1477649.05.bed	0.212565	0.197917	4333109
SRX2409981.05.bed	0.212519	0.194848	1179162
SRX2443813.05.bed	0.212495	0.1905	2186538
SRX096354.05.bed	0.212481	0.198842	3044225
UW.Fetal_Muscle_Leg.ChromatinAccessibility.H-24297.DS19643.narrowPeak	0.21245	0.201277	61518910
SRX014784.05.bed	0.212314	0.185171	869979
ENCFF679GEU.bed	0.212312	0.196896	13846910
ENCFF086ABE.bed	0.21231	0.188939	6394795
GSE40762.FOXM1.MCF7.bed	0.212308	0.19886	1428495
fSkin_fibro_back-DS19174.hg19.bed	0.212273	0.196494	11172924
GSE38103.VDR.LX2.bed	0.212272	0.182515	489599
SRX3450327.05.bed	0.212231	0.191863	1377146
ENCFF002CGP.bed	0.212208	0.180946	281062
wgEncodeAwgTfbsHaibGm12878Atf3Pcr1xUniPk.narrowPeak	0.212208	0.180946	281062
GSE22441.ETV1.gist_filPeaks_public.bed	0.212202	0.190636	5561129
GSE59530.RELA.MCF7_TNF.bed	0.212181	0.166659	346621
SRX069090.05.bed	0.21216	0.1967	25010508
ENCFF792QGT.bed	0.212116	0.189489	6286052
SRX2609667.05.bed	0.212064	0.199544	16744453
SRX668343.05.bed	0.212035	0.180896	1357822
SRX2409983.05.bed	0.21201	0.19336	2683936
Skin_Melanocytes-DS18590.hg19.bed	0.211986	0.196641	8756862
GSE64233.BRD4.SGBS_TNF.bed	0.211983	0.204724	2553118
ENCFF198QHH.bed	0.211959	0.199851	18039230
SRX535453.05.bed	0.211954	0.177359	1225177
SRX1000236.05.bed	0.211946	0.177987	1227423
UW.Fetal_Muscle_Leg.ChromatinAccessibility.H-23808.DS17429.narrowPeak	0.211924	0.201022	60024719
ENCFF680SAG.bed	0.211882	0.195627	16107040
ENCFF382NKO.bed	0.211878	0.199348	16916782
ENCFF538VZH.bed	0.211861	0.195905	13906470
SRX668349.05.bed	0.211847	0.178453	764303
ENCFF547ZRE.bed	0.211844	0.199004	25602246
SRX2443794.05.bed	0.21183	0.191217	1291352
UW.Fetal_Muscle_Arm.ChromatinAccessibility.H-24297.DS19646.narrowPeak	0.211799	0.199112	46183257
SRX2410112.05.bed	0.211793	0.187215	1377472
SRX069190.05.bed	0.211761	0.194054	17668607
SRX699733.05.bed	0.211717	0.195186	4374495
SRX481457.05.bed	0.211714	0.189204	2639531
SRX069137.05.bed	0.211702	0.19553	21139554
ENCFF002CGK.bed	0.211701	0.19482	3119400
wgEncodeAwgTfbsHaibEcc1EralphaaV0416102Gen1hUniPk.narrowPeak	0.211701	0.19482	3119400
SRX2410080.05.bed	0.211699	0.194519	2452325
SRX717858.05.bed	0.211697	0.194331	4814040
SRX481467.05.bed	0.211695	0.1887	1933720
SRX668345.05.bed	0.211695	0.175805	1108478
SRX1759186.05.bed	0.211689	0.191665	1358151
SRX2469629.05.bed	0.211685	0.187932	1422889
SRX2734393.05.bed	0.211669	0.191536	5518493
ENCFF682YKZ.bed	0.211666	0.196549	37206342
SRX058001.05.bed	0.211633	0.180214	271917
SRX091590.05.bed	0.211618	0.189552	1138639
ENCFF171TPH.bed	0.21161	0.199652	3384291
ENCFF704BPH.bed	0.211601	0.202512	50966207
ENCFF717PMK.bed	0.211596	0.193972	17016037
SRX2370636.05.bed	0.211588	0.196732	24112691
SRX2355058.05.bed	0.211575	0.187827	3429995
SRX2409787.05.bed	0.211561	0.188917	2350112
ENCFF655PPP.bed	0.211527	0.19171	13442253
SRX814233.05.bed	0.211525	0.187653	1161815
SRX751541.05.bed	0.21151	0.169158	282958
SRX2370612.05.bed	0.211509	0.191208	4908932
SRX2443902.05.bed	0.211455	0.190528	2540752
ENCFF001UOR.bed	0.211449	0.186707	2674635
wgEncodeHaibTfbsPfsk1Sin3ak20V0416101PkRep1.broadPeak	0.211449	0.186707	2674635
SRX2443900.05.bed	0.211438	0.188848	2284693
ENCFF403YHM.bed	0.211397	0.200502	39320900
SRX2636598.05.bed	0.211369	0.193403	880174
SRX581579.05.bed	0.211357	0.183212	2785147
SRX1360982.05.bed	0.211349	0.185325	728821
SRX335314.05.bed	0.211345	0.211689	113406
SRX3599301.05.bed	0.211267	0.169609	211856
SRX069143.05.bed	0.211247	0.19354	13706578
SRX150358.05.bed	0.211222	0.195354	7064168
GSE58258.KDM1A.SHSY5Y_B0_SHLSD18A.bed	0.211195	0.181828	3300955
GSE64233.BRD4.SGBS.bed	0.211163	0.208061	1875716
SRX069135.05.bed	0.211159	0.192858	17959429
SRX2443898.05.bed	0.211149	0.189396	1374697
SRX2635807.05.bed	0.211145	0.190158	3450178
SRX2410291.05.bed	0.211107	0.192418	833263
ENCFF221FPW.bed	0.211088	0.193806	14542564
ENCFF001UOS.bed	0.211062	0.188375	5690203
wgEncodeHaibTfbsPfsk1Sin3ak20V0416101PkRep2.broadPeak	0.211062	0.188375	5690203
ERP008568.GATA1.CHRF28811.bed	0.21106	0.202718	4875
SRX295038.05.bed	0.211026	0.18331	421971
SRX2636098.05.bed	0.21097	0.187658	389158
SRX069100.05.bed	0.210912	0.19285	15775115
GSE18292.SOX2.ESC.bed	0.210911	0.206969	2268558
SRX1672129.05.bed	0.210904	0.189272	837640
wgEncodeAwgTfbsHaibSknshSin3ak20V0416101UniPk.narrowPeak	0.210877	0.187627	5362203
ENCFF002CNM.bed	0.210877	0.187627	5362203
SRX971590.05.bed	0.210844	0.198428	592471
SRX3322685.05.bed	0.210838	0.191599	534152
ENCFF150PEO.bed	0.210809	0.196539	26506944
ENCFF750YHY.bed	0.210777	0.204631	3462735
UW.Fetal_Brain.ChromatinAccessibility.H-23284.DS14815.narrowPeak	0.210736	0.20181	65309285
UW.Fetal_Kidney.ChromatinAccessibility.H-24510.DNase.DS20786.narrowPeak	0.210642	0.198081	56341245
ENCFF770MTY.bed	0.210634	0.196655	18664795
GSE53998.RELA.HUVEC_TNF_JQ1.bed	0.210633	0.194958	6728745
SRX150670.05.bed	0.210631	0.191124	2639162
ENCFF133QSF.bed	0.210608	0.19595	16835178
SRX180827.05.bed	0.210549	0.185115	403836
ENCFF419LXY.bed	0.210548	0.197717	17225820
SRX702112.05.bed	0.21054	0.185347	544158
SRX702077.05.bed	0.210519	0.216666	80181
SRX2442441.05.bed	0.210408	0.181114	1519728
SRX2409960.05.bed	0.210384	0.186771	1223851
SRX2666879.05.bed	0.210382	0.182872	1330665
ENCFF593AUA.bed	0.210371	0.195428	19806893
SRX2409982.05.bed	0.210271	0.191897	2028765
GSE39179.TCF3.RPMI8402.bed	0.210256	0.200197	415250
UW.Fetal_Lung_Left.ChromatinAccessibility.H-23964.DS17835.narrowPeak	0.210223	0.199077	42331386
SRX1123848.05.bed	0.210184	0.158377	86471
ENCFF774SPP.bed	0.210156	0.196491	16411461
ENCFF001SRO.bed	0.210155	0.194278	23154010
ENCFF001WLV.bed	0.210155	0.194278	23154010
wgEncodeAwgDnaseUwHpfUniPk.narrowPeak	0.210155	0.194278	23154010
wgEncodeUwDnaseHpfPkRep1.narrowPeak	0.210155	0.194278	23154010
SRX193606.05.bed	0.210151	0.194923	30368383
UW.Fetal_Muscle_Back.ChromatinAccessibility.H-24279.DS19441.narrowPeak	0.21012	0.19687	53152663
SRX2409847.05.bed	0.210113	0.196131	1486045
ENCFF891XKE.bed	0.210084	0.196979	21028562
ENCFF249VMA.bed	0.210079	0.19889	20993685
ENCFF001SQY.bed	0.210061	0.195829	21866020
ENCFF001WJH.bed	0.210061	0.195829	21866020
wgEncodeAwgDnaseUwHgfUniPk.narrowPeak	0.210061	0.195829	21866020
wgEncodeUwDnaseHgfPkRep1.narrowPeak	0.210061	0.195829	21866020
SRX2410081.05.bed	0.210059	0.19524	660839
SRX150356.05.bed	0.210031	0.191809	4810545
14_EnhA2_E081_25_imputed12marks_mnemonics.bed	0.210009	0.20238	10020400
ENCFF087TMV.bed	0.209957	0.191701	2691308
ENCFF210LAD.bed	0.209949	0.194493	25872480
SRX1538757.05.bed	0.209923	0.184759	1509061
SRX069141.05.bed	0.209902	0.190323	13381221
SRX2734392.05.bed	0.209882	0.190165	6947873
ENCFF173UEW.bed	0.209847	0.202174	12569973
SRX083222.05.bed	0.209845	0.191039	383519
GSE57628.BRD4.HCT116_JQ1.bed	0.209824	0.183795	759138
ENCFF844KZH.bed	0.20982	0.188628	8939759
ENCFF001UBU.bed	0.209806	0.185365	1048135
wgEncodeHaibTfbsH1hescP300V0416102PkRep1.broadPeak	0.209806	0.185365	1048135
SRX702046.05.bed	0.209789	0.204862	204669
ENCFF196JLY.bed	0.209766	0.183504	3984613
ENCFF991ZKB.bed	0.209744	0.204792	7677606
SRX109484.05.bed	0.209726	0.196143	3670224
SRX2410177.05.bed	0.209713	0.186591	1655912
SRX2355079.05.bed	0.209686	0.185641	5676758
ENCFF150STV.bed	0.20966	0.180468	145756
SRX895439.05.bed	0.209648	0.192807	3266224
SRX069119.05.bed	0.209629	0.190321	13949919
SRX190174.05.bed	0.209627	0.194225	1969855
ENCFF001WJI.bed	0.209609	0.195259	21533950
wgEncodeUwDnaseHgfPkRep2.narrowPeak	0.209609	0.195259	21533950
ENCFF750NXJ.bed	0.209582	0.195583	13207962
ERP007093.NR3C1.IMR90.bed	0.209578	0.196617	11409312
SRX2010842.05.bed	0.209552	0.187992	1206851
UW.Fetal_Muscle_Back.ChromatinAccessibility.H-24510.DNase.DS20789.narrowPeak	0.209527	0.197339	55363095
UW.Fetal_Lung.ChromatinAccessibility.H-22676.DS12646.narrowPeak	0.209502	0.196818	40502871
SRX069147.05.bed	0.209463	0.190717	14540806
ENCFF714JOW.bed	0.209448	0.193363	9887116
ENCFF001WSW.bed	0.209443	0.195513	16994840
wgEncodeUwDnaseSknshraPkRep2.narrowPeak	0.209443	0.195513	16994840
ENCFF504ZVA.bed	0.209441	0.200436	55677220
SRX295037.05.bed	0.209438	0.184357	3266943
SRX069109.05.bed	0.209428	0.192489	22162768
GSE71675.RNF2.NCCIT.bed	0.20941	0.18424	358270
ENCFF807JAC.bed	0.209407	0.19021	3607293
ENCFF001UPN.bed	0.20939	0.199683	4602325
wgEncodeHaibTfbsSknshMef2aV0422111PkRep1.broadPeak	0.20939	0.199683	4602325
GSE51705.GATA6.KATOIII.bed	0.209376	0.194538	591711
ENCFF888SGJ.bed	0.209345	0.198901	9920795
SRX2020848.05.bed	0.209339	0.186011	3216076
SRX021071.05.bed	0.209323	0.199219	368093
SRX1165099.05.bed	0.209264	0.174886	1095127
SRX1038944.05.bed	0.209256	0.194422	5569605
ENCFF862ZMZ.bed	0.20925	0.194262	15874245
SRX2469630.05.bed	0.209239	0.184131	942715
SRX2609665.05.bed	0.209233	0.19584	15378319
ENCFF055NIS.bed	0.209218	0.181006	1727170
ENCFF189IWW.bed	0.209198	0.194396	13954030
SRX347421.05.bed	0.209198	0.176001	1276206
19_DNase_E068_25_imputed12marks_mnemonics.bed	0.209178	0.202499	21338400
ENCFF001UDH.bed	0.209174	0.196639	37875159
wgEncodeHaibTfbsH1neuronsPol24h8V0422111PkRep2.broadPeak	0.209174	0.196639	37875159
SRX017698.05.bed	0.209169	0.170601	916676
SRX069099.05.bed	0.209164	0.186434	6744482
UW.Fetal_Muscle_Leg.ChromatinAccessibility.H-24510.DNase.DS20797.narrowPeak	0.209121	0.197029	58653282
ENCFF190WDB.bed	0.209031	0.196438	57690958
ENCFF984PNP.bed	0.209012	0.19245	10117480
GSE77039.NR1H2.HT29_GW3965_2H.bed	0.209002	0.191211	4834763
SRX069173.05.bed	0.208987	0.186259	6799066
UW.Fetal_Muscle_Leg.ChromatinAccessibility.H-24218.DS19115.narrowPeak	0.208963	0.197031	54197135
GSE62475.PGR_B.ESC.bed	0.20896	0.195023	3206108
SRX2410106.05.bed	0.20893	0.189756	492092
ENCFF031NOJ.bed	0.20893	0.195282	12793569
wgEncodeAwgTfbsSydhHelas3CfosUniPk.narrowPeak	0.208915	0.19068	2295252
ENCFF002CSB.bed	0.208915	0.19068	2295252
SRX150624.05.bed	0.208912	0.180907	1554202
GSE69394.ASCL1.NCIH82.bed	0.208909	0.20259	4887535
ENCFF563UCE.bed	0.2089	0.19352	11947307
SRX318767.05.bed	0.208884	0.1939	1285711
GSE24518.RELA.HELAB2_TA_TNFA.bed	0.208872	0.190877	4759723
SRX2443777.05.bed	0.208867	0.186898	1857466
ENCFF104WMR.bed	0.208852	0.19453	16801690
UW.Fetal_Muscle_Back.ChromatinAccessibility.H-24595.DNase.DS21048.narrowPeak	0.208848	0.196261	54916568
UW.Fetal_Brain.ChromatinAccessibility.H-23399.DS15453.narrowPeak	0.208756	0.198255	87923110
ENCFF001WLW.bed	0.208746	0.194443	24802750
wgEncodeUwDnaseHpfPkRep2.narrowPeak	0.208746	0.194443	24802750
ENCFF001SQB.bed	0.208711	0.195088	24296040
ENCFF001WEH.bed	0.208711	0.195088	24296040
wgEncodeAwgDnaseUwBjUniPk.narrowPeak	0.208711	0.195088	24296040
wgEncodeUwDnaseBjPkRep1.narrowPeak	0.208711	0.195088	24296040
SRX040375.05.bed	0.208646	0.182079	6493852
ENCFF001WLS.bed	0.20864	0.195486	23483530
wgEncodeUwDnaseHpdlfPkRep2.narrowPeak	0.20864	0.195486	23483530
ENCFF309JHG.bed	0.208623	0.193084	26648714
SRX2355083.05.bed	0.2086	0.185688	4291373
ENCFF986AMZ.bed	0.208585	0.19759	1263004
SRX581586.05.bed	0.208583	0.163024	200636
ENCFF354BYJ.bed	0.208563	0.194587	19063660
ENCFF831SBJ.bed	0.208517	0.19879	52470480
SRX190272.05.bed	0.20851	0.1811	4721911
14_EnhA2_E053_25_imputed12marks_mnemonics.bed	0.208505	0.197386	8544800
SRX2666884.05.bed	0.208489	0.183997	1369007
ENCFF925XGT.bed	0.20848	0.19408	13519090
ENCFF001SQS.bed	0.208475	0.194219	23057030
ENCFF001WIB.bed	0.208475	0.194219	23057030
wgEncodeAwgDnaseUwHconfUniPk.narrowPeak	0.208475	0.194219	23057030
wgEncodeUwDnaseHconfPkRep1.narrowPeak	0.208475	0.194219	23057030
SRX1360803.05.bed	0.208438	0.18369	864423
ENCFF681UOZ.bed	0.208428	0.193902	16517779
ENCFF474ARN.bed	0.208409	0.19349	17199040
SRX265450.05.bed	0.208385	0.189349	1518730
SRX100942.05.bed	0.208366	0.188262	4305676
SRX735140.05.bed	0.208357	0.195086	1983393
ENCFF072PDN.bed	0.208345	0.19679	21321610
ENCFF001SQK.bed	0.208296	0.195139	27016700
ENCFF001WGP.bed	0.208296	0.195139	27016700
wgEncodeAwgDnaseUwHacUniPk.narrowPeak	0.208296	0.195139	27016700
wgEncodeUwDnaseHacPkRep1.narrowPeak	0.208296	0.195139	27016700
GSE43070.RELA.IMR90_TNF.bed	0.208283	0.192857	6082190
ENCFF576YYS.bed	0.20826	0.19813	47579230
SRX2409925.05.bed	0.208176	0.183504	922066
SRX1053986.05.bed	0.208151	0.186301	342959
GSE34500.RELA.HUVEC_TNF_30M.bed	0.208122	0.184447	6649887
ENCFF600SYS.bed	0.208095	0.193337	20235260
ENCFF817TLL.bed	0.208046	0.193268	40725670
GSE55605.PCGF2.FIBROBLAST_OHT.bed	0.208042	0.203838	2401117
ENCFF127HJI.bed	0.207994	0.198702	52417103
ENCFF071BRM.bed	0.207967	0.189542	8128030
ENCFF883FSZ.bed	0.207955	0.192267	12169380
SRX1360807.05.bed	0.207944	0.188164	982404
SRX017709.05.bed	0.207937	0.16068	318673
UW.Fetal_Muscle_Arm.ChromatinAccessibility.H-23964.DS17848.narrowPeak	0.207932	0.195876	55777880
SRX1460854.05.bed	0.207924	0.17394	697018
SRX2370672.05.bed	0.207919	0.183507	1342717
SRX1672130.05.bed	0.207904	0.186968	1413138
SRX1477658.05.bed	0.207877	0.193721	3624173
SRX101016.05.bed	0.207842	0.189703	17605363
GSE29194.TCF7L2.CD34_PROG_BIO.bed	0.20784	0.19903	2572165
SRX2187099.05.bed	0.207833	0.177585	719133
SRX2409961.05.bed	0.207762	0.183486	1584204
SRX367997.05.bed	0.207758	0.177599	287207
SRX3450331.05.bed	0.207711	0.182917	2110142
ENCFF002CJH.bed	0.207699	0.195853	295282
wgEncodeAwgTfbsHaibH1hescRxraV0416102UniPk.narrowPeak	0.207699	0.195853	295282
GSE31939.CTNNB1.LS180_125.bed	0.207662	0.192267	1520275
SRX3229120.05.bed	0.207657	0.181894	685273
ERP004003.MAFB.ISLET.bed	0.207635	0.19706	13199255
SRX186637.05.bed	0.20762	0.188587	7605640
GSE59530.RELA.MCF7.bed	0.207598	0.162578	166520
SRX2410113.05.bed	0.207586	0.182668	2205820
ENCFF239RPT.bed	0.207571	0.195314	2784358
SRX2666880.05.bed	0.207563	0.196576	706947
GSE72977.FOXM1.MCF7_MI63.bed	0.207529	0.204819	158617
SRX100980.05.bed	0.207511	0.18743	12160192
SRX2410242.05.bed	0.207481	0.185829	2768934
SRX059700.05.bed	0.207466	0.18347	624846
SRX490261.05.bed	0.207461	0.171361	405557
ENCFF150EDY.bed	0.207442	0.199678	9760514
SRX089272.05.bed	0.207371	0.184817	10072192
SRX160734.05.bed	0.207371	0.191534	607248
SRX2666881.05.bed	0.207368	0.185541	1764758
SRX2636404.05.bed	0.207368	0.197888	21092811
UW.Fetal_Muscle_Trunk.ChromatinAccessibility.H-23941.DS17827.narrowPeak	0.207362	0.195494	54756834
SRX2370764.05.bed	0.207353	0.188729	21397642
SRX2409822.05.bed	0.207327	0.184801	1998850
ENCFF273ITO.bed	0.207313	0.19323	13074410
SRX018823.05.bed	0.207312	0.188485	16344377
ENCFF333UCS.bed	0.207245	0.18821	1206905
ENCFF573LEP.bed	0.207221	0.191874	14297470
SRX366175.05.bed	0.207218	0.183172	714767
GSE63581.BRD4.SUM159.bed	0.207124	0.175357	263266
ERX1725514.05.bed	0.207116	0.198695	584149
SRX121250.05.bed	0.207108	0.191972	21920920
SRX069085.05.bed	0.207095	0.182193	4043693
SRX069120.05.bed	0.207088	0.189247	15804551
ENCFF619MAY.bed	0.207083	0.189643	2269227
SRX2666883.05.bed	0.207082	0.181216	814876
ENCFF454ADD.bed	0.207073	0.186072	1703826
ENCFF002CMO.bed	0.207062	0.19176	688489
wgEncodeAwgTfbsHaibK562Sp2sc643V0416102UniPk.narrowPeak	0.207062	0.19176	688489
SRX2370808.05.bed	0.207062	0.185698	10883117
UW.Fetal_Muscle_Leg.ChromatinAccessibility.H-24279.DS19436.narrowPeak	0.207037	0.194647	62151303
SRX069206.05.bed	0.207023	0.188738	16063865
ENCFF001WJE.bed	0.207023	0.191253	21449030
wgEncodeUwDnaseHffmycPkRep2.narrowPeak	0.207023	0.191253	21449030
SRX369128.05.bed	0.207013	0.174008	1183535
SRX045542.05.bed	0.206974	0.185633	153340
ENCFF697HYV.bed	0.206971	0.191482	19012470
ENCFF800PSY.bed	0.206941	0.192116	13011471
ENCFF744AFG.bed	0.206926	0.233843	45708
SRX2267440.05.bed	0.206906	0.190481	11313917
wgEncodeAwgTfbsSydhMcf10aesStat3Etoh01UniPk.narrowPeak	0.206899	0.188226	3093269
ENCFF002CZE.bed	0.206899	0.188226	3093269
SRX838173.05.bed	0.206881	0.178332	837920
ENCFF358ADA.bed	0.206858	0.189462	312190
SRX100467.05.bed	0.206827	0.191102	4501209
SRX2469628.05.bed	0.206792	0.187003	325340
GSE59530.ESR1.MCF7_TNF.bed	0.206787	0.194729	190996
GSE64233.RELA.SGBS.bed	0.206767	0.198165	6074903
ENCFF138CXP.bed	0.206746	0.191852	1028155
GSE75948.SIX2.KIDNEY_FETAL_17W.bed	0.206697	0.20017	15871030
SRX2425862.05.bed	0.206695	0.184953	932465
SRX581578.05.bed	0.206691	0.179742	3289470
SRX2410041.05.bed	0.206672	0.191829	706998
SRX100986.05.bed	0.206578	0.18674	15164183
SRX502060.05.bed	0.206557	0.18765	439100
ENCFF078NCA.bed	0.206547	0.188349	20122459
UW.Fetal_Muscle_Back.ChromatinAccessibility.H-24409.DS20244.narrowPeak	0.206545	0.194802	58465499
SRX100402.05.bed	0.206543	0.183624	233402
SRX069114.05.bed	0.20653	0.189116	19253613
SRX069164.05.bed	0.206523	0.187688	18746518
GSE28857.TFAP4.LNCAP.bed	0.206508	0.186151	2789499
UW.Fetal_Muscle_Upper_Trunk.ChromatinAccessibility.H-23887.DS17664.narrowPeak	0.206502	0.194358	64803280
ENCFF062LRW.bed	0.2065	0.193781	21214120
ENCFF236WHB.bed	0.206493	0.192748	18249354
ENCFF568EZF.bed	0.206469	0.19695	49421360
19_DNase_E092_25_imputed12marks_mnemonics.bed	0.206459	0.198362	19452600
SRX702042.05.bed	0.206385	0.203233	1792151
SRX040391.05.bed	0.206377	0.178711	6489349
SRX018279.05.bed	0.206369	0.182339	6034561
SRX069160.05.bed	0.206335	0.192955	30757664
GSE69394.ASCL1.H128.bed	0.206325	0.18623	1147674
SRX040406.05.bed	0.206321	0.189532	19578830
SRX2410178.05.bed	0.206267	0.181598	1258666
ENCFF687ZRR.bed	0.206249	0.189367	11665450
SRX084601.05.bed	0.206245	0.190599	1077861
SRX1460850.05.bed	0.206233	0.168578	1130684
ENCFF574NSS.bed	0.206223	0.192909	18824529
GSE63581.BRD4.HCC1395_JQ1.bed	0.206221	0.186256	12154300
SRX1616410.05.bed	0.206173	0.171463	415449
ENCFF692MCG.bed	0.206164	0.193564	36728834
SRX3321881.05.bed	0.206146	0.182406	6065004
SRX327768.05.bed	0.206137	0.185369	4979154
ENCFF413SWP.bed	0.206098	0.193585	25057060
SRX2409950.05.bed	0.206055	0.19114	1186590
ENCFF001WIC.bed	0.206036	0.192157	24638220
wgEncodeUwDnaseHconfPkRep2.narrowPeak	0.206036	0.192157	24638220
SRX039138.05.bed	0.206036	0.178888	426660
wgEncodeUwDnaseHuvecPkRep1.narrowPeak	0.206012	0.190957	15467100
SRX2410108.05.bed	0.206001	0.186874	376831
UW.Fetal_Renal_Cortex.ChromatinAccessibility.H-23941.DS17804.narrowPeak	0.205968	0.193732	55555416
SRX011616.05.bed	0.205938	0.199371	419321
GSE40050.AR.22RV1_DHT.bed	0.205937	0.152475	89887
UW.Fetal_Spinal_Cord.ChromatinAccessibility.H-24111.DS18501.narrowPeak	0.20593	0.195004	96911975
SRX2424432.05.bed	0.205923	0.196585	2889729
SRX764807.05.bed	0.205891	0.194619	2789572
ENCFF216WND.bed	0.205886	0.181332	498197
ENCFF639EEJ.bed	0.205879	0.194711	25846200
DRX020614.05.bed	0.205876	0.191043	5422299
GSE24518.NR3C1.HELAB2_P65KD_TA_TNFA.bed	0.205871	0.18967	4749678
UW.Fetal_Muscle_Leg.ChromatinAccessibility.H-24409.DS20239.narrowPeak	0.205838	0.194409	69956821
GSE40343.E2F7.imr90_senescent_ras_filPeaks_public.bed	0.205815	0.188361	2734742
SRX062368.05.bed	0.205786	0.194005	56122946
ENCFF001UQJ.bed	0.205762	0.191215	9147099
wgEncodeHaibTfbsSknshTead4sc101184V0422111PkRep1.broadPeak	0.205762	0.191215	9147099
ENCFF932EVL.bed	0.205752	0.181535	1489633
GSE51169.RELA.AC16_TNFA.bed	0.205675	0.176219	1593484
ENCFF645LRU.bed	0.205674	0.191489	3937083
SRX2443825.05.bed	0.205639	0.181543	1892186
GSE63736.RELA.L1236.bed	0.205612	0.183321	64121
SRX612504.05.bed	0.2056	0.183617	5572330
SRX3186360.05.bed	0.205572	0.181997	2842582
ENCFF951BED.bed	0.205569	0.192218	29161420
ENCFF001UBM.bed	0.205543	0.184475	1409221
wgEncodeHaibTfbsH1hescJundV0416102PkRep1.broadPeak	0.205543	0.184475	1409221
SRX095408.05.bed	0.205513	0.177418	1201507
SRX1878908.05.bed	0.205499	0.183202	2353501
ENCFF269JRM.bed	0.205477	0.20094	8235420
SRX2370767.05.bed	0.205476	0.183689	7878760
SRX1477654.05.bed	0.205453	0.190823	3548984
SRX1058473.05.bed	0.205412	0.185521	3207020
ENCFF402BHJ.bed	0.205387	0.193275	39708350
ENCFF655YDA.bed	0.205372	0.190635	13291270
ENCFF294BZK.bed	0.205322	0.183331	7320518
SRX100567.05.bed	0.205301	0.186249	3830471
19_DNase_E107_25_imputed12marks_mnemonics.bed	0.205289	0.197693	18108200
SRX3322659.05.bed	0.205272	0.186464	22846524
ENCFF513NPT.bed	0.205247	0.186333	13863116
SRX2443807.05.bed	0.205208	0.183528	3079814
SRX019003.05.bed	0.205166	0.178655	92428
ENCFF169QJZ.bed	0.205131	0.194421	33106191
SRX190194.05.bed	0.20513	0.193353	26699017
ENCFF001SRN.bed	0.20511	0.192829	25687300
ENCFF001WLR.bed	0.20511	0.192829	25687300
wgEncodeAwgDnaseUwHpdlfUniPk.narrowPeak	0.20511	0.192829	25687300
wgEncodeUwDnaseHpdlfPkRep1.narrowPeak	0.20511	0.192829	25687300
SRX069136.05.bed	0.205103	0.185636	7704576
SRX097098.05.bed	0.205089	0.180941	435384
ENCFF002CJC.bed	0.205074	0.188952	2680225
wgEncodeAwgTfbsHaibH1hescP300V0416102UniPk.narrowPeak	0.205074	0.188952	2680225
SRX3594737.05.bed	0.205059	0.171053	805025
SRX186618.05.bed	0.204967	0.178289	6754822
SRX091619.05.bed	0.204928	0.182834	1508097
SRX091624.05.bed	0.204925	0.184289	476414
ENCFF137OPQ.bed	0.204912	0.181647	2083052
ERX321652.05.bed	0.204903	0.195468	13975438
ENCFF558GRZ.bed	0.204877	0.188917	14816353
ENCFF697QJA.bed	0.20484	0.186833	20815922
ENCFF796YWP.bed	0.204822	0.192797	32814860
GSE44672.MYC.HELA.bed	0.204788	0.182416	2761539
ENCFF001SSH.bed	0.204781	0.195096	21990260
ENCFF001WSQ.bed	0.204781	0.195096	21990260
wgEncodeAwgDnaseUwSknmcUniPk.narrowPeak	0.204781	0.195096	21990260
wgEncodeUwDnaseSknmcPkRep1.narrowPeak	0.204781	0.195096	21990260
SRX335242.05.bed	0.20476	0.187709	770618
ENCFF943HTN.bed	0.204732	0.192448	7698721
ENCFF536DKV.bed	0.204723	0.190837	24955780
SRX1658068.05.bed	0.204674	0.180355	5787316
SRX3322040.05.bed	0.204668	0.180288	6670889
SRX026916.05.bed	0.204659	0.185553	13741293
SRX2409913.05.bed	0.204616	0.185018	1119151
SRX089248.05.bed	0.204538	0.177475	8876183
GSE40343.E2F7.imr90_senescent_ras_rbhairpin_filPeaks_public.bed	0.204526	0.189871	766372
ENCFF002DAZ.bed	0.204484	0.173315	976345
wgEncodeAwgTfbsUtaHuvecCmycUniPk.narrowPeak	0.204484	0.173315	976345
UW.Fetal_Muscle_Arm.ChromatinAccessibility.H-24272.DS19380.narrowPeak	0.204476	0.192211	64123875
SRX130604.05.bed	0.204471	0.185564	825211
ENCFF631QCC.bed	0.204466	0.193623	20227943
UW.Fetal_Muscle_Arm.ChromatinAccessibility.H-24244.DS19270.narrowPeak	0.204462	0.191734	56215018
ENCFF163CZY.bed	0.204444	0.191079	19306790
19_DNase_E071_25_imputed12marks_mnemonics.bed	0.204416	0.197152	24425600
ENCFF922PQI.bed	0.204403	0.193503	21269578
ENCFF504DCZ.bed	0.204396	0.188841	17466370
GSE66252.MYC.BREAST_PRIMARY.bed	0.204392	0.178165	237718
SRX190313.05.bed	0.20438	0.171169	1471080
SRX100941.05.bed	0.204369	0.181425	766640
GSE70001.MYC.IMEC.bed	0.204366	0.178196	237620
SRX2410042.05.bed	0.204347	0.190055	1369848
ENCFF335UAO.bed	0.204325	0.182238	6367426
SRX2423962.05.bed	0.2043	0.163556	102031
ENCFF687LTQ.bed	0.204298	0.187713	27804822
SRX612505.05.bed	0.204276	0.182505	2383658
SRX2443824.05.bed	0.204264	0.181842	2252600
SRX2609662.05.bed	0.204221	0.190594	16898030
SRX2410211.05.bed	0.204203	0.18893	1065529
ENCFF798NUQ.bed	0.204203	0.188071	26845007
ENCFF001WNB.bed	0.204201	0.188892	17875020
wgEncodeUwDnaseHuvecPkRep1V2.narrowPeak	0.204201	0.188892	17875020
SRX069113.05.bed	0.204193	0.189665	28000056
SRX2410000.05.bed	0.204182	0.180343	1657567
SRX097074.05.bed	0.204176	0.181721	779266
SRX2409789.05.bed	0.204166	0.18397	502520
ENCFF368WPS.bed	0.204142	0.187497	26782265
SRX2410263.05.bed	0.204124	0.190782	259511
SRX371578.05.bed	0.204094	0.183133	2521367
SRX091631.05.bed	0.204094	0.176825	317298
SRX201290.05.bed	0.204074	0.187958	23287457
ENCFF299BVX.bed	0.20407	0.188772	11433194
ENCFF558BPG.bed	0.204054	0.190546	21507470
SRX014752.05.bed	0.204032	0.180399	592898
SRX2409919.05.bed	0.204006	0.190775	481403
GSE24518.RELA.HELAB2_TNFA.bed	0.203982	0.186165	5834705
ENCFF271VUK.bed	0.203981	0.180806	6883150
SRX754589.05.bed	0.203942	0.207266	700185
SRX2424159.05.bed	0.203893	0.183425	10125951
SRX2635893.05.bed	0.203893	0.187947	2505637
SRX481483.05.bed	0.203867	0.18104	339728
ENCFF614FUZ.bed	0.203861	0.1902	18706170
UW.Fetal_Kidney_Right.ChromatinAccessibility.H-24595.DNase.DS21044.narrowPeak	0.203861	0.190529	47976781
SRX2635806.05.bed	0.203832	0.181754	3939854
GSE69558.MEF2B.KARPAS422.bed	0.203821	0.196719	971395
SRX2409759.05.bed	0.203818	0.184851	3007919
SRX026264.05.bed	0.203816	0.185447	2089800
SRX189725.05.bed	0.203774	0.182031	780246
SRX3229138.05.bed	0.203679	0.177242	1026786
SRX1616409.05.bed	0.203644	0.16691	495102
19_DNase_E082_25_imputed12marks_mnemonics.bed	0.203625	0.196117	40967400
GSE69542.FOXO1.ESC.bed	0.203593	0.190943	27142007
ENCFF002CIZ.bed	0.203592	0.180849	1961567
wgEncodeAwgTfbsHaibH1hescJundV0416102UniPk.narrowPeak	0.203592	0.180849	1961567
SRX2370686.05.bed	0.203583	0.190235	37291317
ENCFF460ZFL.bed	0.203577	0.18832	14879819
SRX1531793.05.bed	0.203573	0.179844	743209
SRX201267.05.bed	0.203561	0.188876	29470755
ENCFF074QAQ.bed	0.203557	0.187654	15311147
UW.Fetal_Renal_Pelvis_Right.ChromatinAccessibility.H-24111.DS18663.narrowPeak	0.203537	0.19169	59180502
ENCFF001WSS.bed	0.203505	0.193769	22694850
wgEncodeUwDnaseSknmcPkRep2.narrowPeak	0.203505	0.193769	22694850
ENCFF402FNX.bed	0.203469	0.183497	9144925
SRX100889.05.bed	0.203466	0.17639	1762010
SRX201805.05.bed	0.203422	0.178648	9983165
SRX150396.05.bed	0.203391	0.238745	27121
ENCFF174YAR.bed	0.203364	0.192371	21664354
SRX2423471.05.bed	0.203344	0.190005	197586
ENCFF126LPK.bed	0.203335	0.178627	132610
SRX069205.05.bed	0.203334	0.188309	25671148
14_EnhA2_E070_25_imputed12marks_mnemonics.bed	0.203318	0.192787	4748800
SRX190176.05.bed	0.203309	0.165161	648178
SRX2410151.05.bed	0.203308	0.184929	873463
ENCFF623FSQ.bed	0.203306	0.191478	38921000
UW.Fetal_Renal_Pelvis_Right.ChromatinAccessibility.H-24232.DS19235.narrowPeak	0.203284	0.190446	50005435
SRX121247.05.bed	0.203259	0.181568	5305542
ENCFF466GNI.bed	0.203246	0.200767	2434294
ENCFF490EZU.bed	0.203245	0.190745	13871800
SRX850667.05.bed	0.203238	0.16842	1153467
SRX069148.05.bed	0.203222	0.186098	23818664
ENCFF914HYV.bed	0.203204	0.186067	18313690
ENCFF043BDV.bed	0.203188	0.192817	12870043
ENCFF397IHK.bed	0.203179	0.188101	14986707
ENCFF204NZF.bed	0.203177	0.191341	24164800
ENCFF164HLK.bed	0.203176	0.188132	16158138
SRX2635889.05.bed	0.203168	0.183471	1662780
SRX2424410.05.bed	0.203157	0.154777	127508
ENCFF307TQZ.bed	0.203155	0.190938	1069965
GSE80151.TWIST1.BE2C.bed	0.203129	0.189439	16401522
GSE46166.FOSL1.BT549.bed	0.203102	0.190911	9563618
SRX717859.05.bed	0.203098	0.184971	8486731
UW.Fetal_Renal_Pelvis_Right.ChromatinAccessibility.H-24169.DS18961.narrowPeak	0.20309	0.189348	45373327
SRX100404.05.bed	0.20308	0.184605	2674248
wgEncodeAwgTfbsSydhK562Brf1UniPk.narrowPeak	0.203033	0.237879	56472
ENCFF002CVR.bed	0.203033	0.237879	56472
SRX2370693.05.bed	0.20303	0.187836	22193397
ENCFF002CIY.bed	0.20298	0.184615	1433068
wgEncodeAwgTfbsHaibH1hescHdac2sc6296V0416102UniPk.narrowPeak	0.20298	0.184615	1433068
UW.Fetal_Renal_Pelvis.ChromatinAccessibility.H-24477.DS20448.narrowPeak	0.202969	0.190921	72010731
ENCFF300ZIA.bed	0.202934	0.186548	11890534
SRX3186359.05.bed	0.202917	0.179143	1877412
ENCFF051JWD.bed	0.202912	0.187306	17750260
ENCFF762MGA.bed	0.202899	0.191808	20635841
SRX1360811.05.bed	0.202896	0.183103	780758
SRX2410016.05.bed	0.202893	0.183826	504773
ENCFF997NWM.bed	0.202827	0.190086	103214
SRX2409904.05.bed	0.202791	0.18758	500110
SRX2423808.05.bed	0.20277	0.159217	123534
ENCFF213XIF.bed	0.20276	0.186477	27624897
SRX365661.05.bed	0.202757	0.175357	2358704
GSE73865.SIX2.HEK.bed	0.202715	0.195634	19234450
ENCFF312AZV.bed	0.202713	0.187547	25025518
SRX2705435.05.bed	0.20269	0.17596	481984
SRX2636179.05.bed	0.202687	0.180017	1051929
SRX2636132.05.bed	0.202686	0.182273	634867
ENCFF843SYD.bed	0.202672	0.185645	3946636
14_EnhA2_E054_25_imputed12marks_mnemonics.bed	0.20267	0.19368	8692600
SRX102997.05.bed	0.202623	0.168464	1424922
SRX1892841.05.bed	0.202571	0.17754	7790748
GSE79480.POU2F2.BJAB_BIRA_T223A.bed	0.202559	0.194693	173223
ENCFF335TGM.bed	0.202536	0.186885	15369712
GSE80151.MYCN.NGP.bed	0.202518	0.185246	2916184
ENCFF478KCU.bed	0.202499	0.189481	4188433
SRX1531773.05.bed	0.20249	0.183995	1944805
10_TssBiv_E119_15_coreMarks_mnemonics.bed	0.202489	0.192079	475000
SRX701974.05.bed	0.202488	0.183778	252748
SRX069134.05.bed	0.202456	0.185514	21682396
ENCFF459DBU.bed	0.202456	0.18762	28413638
SRX121249.05.bed	0.202448	0.186226	21062641
ENCFF650GZO.bed	0.202435	0.180121	6703824
SRX695881.05.bed	0.202427	0.186029	727923
ENCFF468SYR.bed	0.202408	0.186371	15177670
ENCFF529VEW.bed	0.202406	0.186553	5240047
SRX2370674.05.bed	0.20238	0.169575	1343693
GSE40050.AR.C42B.bed	0.202358	0.146865	108692
IMR90-DS13219.hg19.bed	0.202352	0.185337	14350825
SRX2370572.05.bed	0.202321	0.185786	21097882
16_EnhW1_E070_25_imputed12marks_mnemonics.bed	0.202307	0.194214	7133200
SRX1091542.05.bed	0.202301	0.180189	9384224
ENCFF549MCN.bed	0.202294	0.187248	28802430
SRX2409909.05.bed	0.202281	0.187884	930364
ENCFF001UPQ.bed	0.202258	0.188741	7321554
wgEncodeHaibTfbsSknshNficsc81335V0422111PkRep2.broadPeak	0.202258	0.188741	7321554
13_EnhA1_E054_25_imputed12marks_mnemonics.bed	0.202257	0.189648	5474600
ENCFF720OXL.bed	0.202254	0.189607	21419901
ENCFF131UKR.bed	0.202249	0.184891	13286061
ENCFF028WTN.bed	0.202244	0.18251	14215187
SRX825190.05.bed	0.202223	0.182665	720744
GSE29282.NCOR2.OCILY1.bed	0.202212	0.192606	2096904
ERP002305.ESR1.BREAST_GLYC.bed	0.202193	0.196174	29117
SRX069221.05.bed	0.202174	0.184689	21373159
SRX021069.05.bed	0.20216	0.201435	233527
SRX020936.05.bed	0.202153	0.184222	255644
SRX2642353.05.bed	0.202121	0.189343	409127
SRX080151.05.bed	0.202111	0.168052	1425477
SRX873893.05.bed	0.202095	0.177526	3178259
[truncated: 61,742 more rows]
