# Supplementary material for: Identification and characterization of constrained non-exonic bases lacking predictive epigenomic and transcription factor binding annotations
Source: Nat Commun. 2020 Dec 2;11:6168. doi: 10.1038/s41467-020-19962-9 (PMC7710766; doi:10.1038/s41467-020-19962-9)
Supplement: Supplementary file 9 — Supplementary Data 6 [file 41467_2020_19962_MOESM9_ESM.xlsx]

## Sheet: ENCODE
Accession	Observed Average CNEP Score	Expected Average CNEP Score	Number Basepairs	Expected-Observed Average CNEP Score	Assay	Biosample term name	Experiment target
ENCFF327BRB	0.180008	0.245834	71601390	0.0658257	DNase-seq	spinal cord
ENCFF876ORT	0.225817	0.290429	43699340	0.0646116	DNase-seq	spinal cord
ENCFF120FFI	0.203707	0.266028	57284460	0.0623207	DNase-seq	brain
ENCFF904WAI	0.20161	0.261567	57754330	0.0599571	DNase-seq	brain
ENCFF985KHI	0.227505	0.283238	45573050	0.0557325	DNase-seq	brain
ENCFF002CVR	0.182656	0.237879	56472	0.0552227	ChIP-seq	K562	BRF1-human
ENCFF260IOW	0.160004	0.213939	179543935	0.0539346	DNase-seq	spinal cord
ENCFF443QHY	0.211231	0.26099	48403959	0.049759	DNase-seq	brain
ENCFF744AFG	0.184705	0.233843	45708	0.0491379	ChIP-seq	GM12878	ZNF622-human
ENCFF137IBM	0.0723469	0.121125	10419	0.048778	ChIP-seq	K562	SRSF9-human
ENCFF727YWH	0.176807	0.22499	140238803	0.0481835	DNase-seq	brain
ENCFF318HIS	0.177628	0.224718	138897916	0.04709	DNase-seq	brain
ENCFF698UAJ	0.208297	0.254549	48833290	0.046252	DNase-seq	brain
ENCFF146XEP	0.241318	0.286671	406717	0.045353	ChIP-seq	HEK293T	FOXA1-human
ENCFF914JZM	0.271282	0.315197	247846	0.0439146	ChIP-seq	HEK293T	FOXA1-human
ENCFF492AYJ	0.0805365	0.124049	14593	0.0435127	ChIP-seq	MCF-7	EZH2-human
ENCFF533SID	0.1824	0.225322	10882934	0.0429225	ChIP-seq	bipolar neuron	SMARCA4-human
ENCFF413KUZ	0.0496675	0.0919419	25943	0.0422744	ChIP-seq	HepG2	BCLAF1-human
ENCFF002CPJ	0.208831	0.249863	54684	0.0410319	ChIP-seq	GM12878	POLR3G-human
ENCFF002CRX	0.170199	0.21091	46156	0.0407112	ChIP-seq	HeLa-S3	BRF1-human
ENCFF542IRR	0.229956	0.270168	38930120	0.0402119	DNase-seq	brain
ENCFF205KSG	0.228599	0.268095	43439626	0.0394965	DNase-seq	brain
ENCFF501XJA	0.174194	0.212788	14802633	0.0385944	ChIP-seq	bipolar neuron	SMARCA4-human
ENCFF408PSW	0.127698	0.166139	10580	0.0384414	ChIP-seq	stomach	EP300-human
ENCFF173UEW	0.164015	0.202174	12569973	0.0381588	ChIP-seq	HEK293T	PKNOX1-human
ENCFF645LQG	0.149592	0.186786	166234	0.0371947	ChIP-seq	HCT116	EZH2phosphoT487-human
ENCFF793HCV	0.160389	0.197304	13260	0.0369149	ChIP-seq	subcutaneous adipose tissue	EP300-human
ENCFF331WKY	0.151624	0.18768	15994603	0.0360559	ChIP-seq	HEK293T	PKNOX1-human
ENCFF917PXT	0.252259	0.28801	1380676	0.0357515	ChIP-seq	sigmoid colon	EP300-human
ENCFF088FKG	0.179264	0.21497	125208898	0.035706	DNase-seq	brain
ENCFF913DIG	0.115239	0.150872	400907	0.035633	ChIP-seq	HepG2	KAT2B-human
ENCFF025DVE	0.115242	0.150874	400907	0.0356321	ChIP-seq	HepG2	KAT2B-human
ENCFF032YPD	0.0551655	0.0904791	111639	0.0353137	ChIP-seq	MCF-7	LARP7-human
ENCFF109PJK	0.260252	0.295502	8060	0.03525	ChIP-seq	subcutaneous adipose tissue	EP300-human
ENCFF207RWS	0.233922	0.268933	156393	0.0350106	ChIP-seq	esophagus muscularis mucosa	EP300-human
ENCFF310SIH	0.179561	0.213447	124219130	0.0338865	DNase-seq	brain
ENCFF065QOM	0.147778	0.181656	72109	0.0338777	ChIP-seq	GM12878	ZNF622-human
ENCFF885NNA	0.24824	0.281313	902252	0.0330732	ChIP-seq	sigmoid colon	EP300-human
ENCFF947SUP	0.136539	0.168903	204379	0.0323646	ChIP-seq	HCT116	EZH2phosphoT487-human
ENCFF861TAJ	0.238719	0.27097	1697319	0.0322507	ChIP-seq	HEK293T	CTBP1-human
ENCFF405GHU	0.113968	0.145384	558419	0.031416	ChIP-seq	HepG2	KAT2B-human
ENCFF523NXP	0.218475	0.249774	2678145	0.0312991	ChIP-seq	HEK293T	CTBP1-human
ENCFF580EYI	0.112078	0.142976	154257	0.0308977	ChIP-seq	MCF-7	EZH2-human
ENCFF054OUB	0.113223	0.143769	568871	0.0305459	ChIP-seq	HepG2	KAT2B-human
ENCFF150ABP	0.243199	0.273265	544753	0.0300653	ChIP-seq	gastroesophageal sphincter	EP300-human
ENCFF777SHY	0.186695	0.216542	290320	0.0298474	ChIP-seq	Loucy	EZH2phosphoT487-human
ENCFF767YXX	0.340379	0.369592	883619	0.0292134	ChIP-seq	HEK293	eGFP-GLI2-human
ENCFF047QFE	0.225924	0.255021	328027	0.0290971	ChIP-seq	gastroesophageal sphincter	EP300-human
ENCFF966LOF	0.215628	0.244703	40267465	0.0290754	DNase-seq	brain
ENCFF830XLX	0.274377	0.303377	289187	0.0290002	ChIP-seq	transverse colon	EP300-human
ENCFF583XQL	0.200625	0.22952	18674054	0.0288953	ChIP-seq	neural cell	EP300-human
ENCFF170QIG	0.20998	0.238463	42034980	0.0284831	DNase-seq	brain
ENCFF888JDR	0.198915	0.226845	19289915	0.0279302	ChIP-seq	neural cell	EP300-human
ENCFF598JSJ	0.0580148	0.0856731	231114	0.0276583	ChIP-seq	MCF-7	COPS2-human
ENCFF176KDC	0.070039	0.0971105	231077	0.0270715	ChIP-seq	MCF-7	CSDE1-human
ENCFF052QTX	0.494762	0.521769	7752	0.0270062	ChIP-seq	transverse colon	EP300-human
ENCFF769YKQ	0.201728	0.228223	15117187	0.0264952	ChIP-seq	HEK293	eGFP-PRDM6-human
ENCFF292QIG	0.194271	0.220557	17276724	0.0262858	ChIP-seq	HEK293	eGFP-PRDM6-human
ENCFF446SWE	0.179328	0.20504	60664233	0.0257119	DNase-seq	eye
ENCFF014ODT	0.190929	0.216634	111304488	0.0257055	DNase-seq	brain
ENCFF576YYS	0.172911	0.19813	47579230	0.0252191	DNase-seq	retina
ENCFF205KVS	0.214136	0.23921	1117189	0.025074	ChIP-seq	HEK293T	ARNT-human
ENCFF294RNI	0.201413	0.226231	628307	0.0248175	ChIP-seq	upper lobe of left lung	EP300-human
ENCFF830VEQ	0.182085	0.20647	55588504	0.0243853	DNase-seq	eye
ENCFF941ZLF	0.184965	0.208332	345193	0.0233673	ChIP-seq	Loucy	EZH2phosphoT487-human
ENCFF636PSO	0.170052	0.193407	66053350	0.0233548	DNase-seq	eye
ENCFF737WUQ	0.219192	0.242235	38324790	0.023043	DNase-seq	brain
ENCFF550UEU	0.198763	0.221793	1416146	0.0230302	ChIP-seq	HEK293T	ARNT-human
ENCFF866CDK	0.0572974	0.0802355	155997	0.0229381	ChIP-seq	neural cell	H3K9me2-human
ENCFF593GTZ	0.181669	0.204471	100973108	0.0228018	DNase-seq	brain
ENCFF201DHP	0.214632	0.237219	25685839	0.0225866	DNase-seq	retina
ENCFF148HZW	0.200319	0.222808	27867107	0.022489	DNase-seq	retina
ENCFF718VYE	0.184152	0.206462	96522423	0.0223097	DNase-seq	brain
ENCFF005XMA	0.1996	0.221809	2471099	0.0222093	ChIP-seq	hepatocyte	EZH2phosphoT487-human
ENCFF238SQE	0.0876094	0.109471	436473	0.0218618	ChIP-seq	MCF-7	NFXL1-human
ENCFF504ZVA	0.179057	0.200436	55677220	0.0213793	DNase-seq	eye
ENCFF451VDG	0.236924	0.257904	280964	0.0209797	ChIP-seq	esophagus muscularis mucosa	EP300-human
ENCFF530EKX	0.264913	0.285743	25561550	0.0208308	DNase-seq	brain
ENCFF264PJZ	0.190098	0.210869	36196604	0.0207709	DNase-seq	retina
ENCFF067AYJ	0.110004	0.130534	29689114	0.0205305	ChIP-seq	neural cell	H3F3A-human
ENCFF704BPH	0.182353	0.202512	50966207	0.0201582	DNase-seq	eye
ENCFF745CSH	0.179901	0.199914	30559090	0.0200131	DNase-seq	caudate nucleus
ENCFF804SPK	0.25886	0.278612	24405560	0.0197521	DNase-seq	spinal cord
ENCFF505ABC	0.129387	0.149113	305310	0.019726	ChIP-seq	HCT116	EZH2-human
ENCFF769NCM	0.129075	0.148793	316944	0.0197179	ChIP-seq	HCT116	EZH2-human
ENCFF151FHL	0.115249	0.134932	84081493	0.0196822	ChIP-seq	bipolar neuron	SMARCA4-human
ENCFF401BCF	0.198435	0.218102	32026820	0.0196671	DNase-seq	retina
ENCFF002CVP	0.12747	0.146985	133913	0.0195157	ChIP-seq	K562	BDP1-human
ENCFF251WTV	0.0911846	0.110384	113802185	0.0191996	ChIP-seq	HEK293	eGFP-PRDM6-human
ENCFF217BIX	0.172704	0.191859	56430300	0.0191551	DNase-seq	eye
ENCFF286WRO	0.196759	0.215875	45410910	0.0191156	DNase-seq	eye
ENCFF834EJV	0.0960255	0.11509	125732667	0.0190647	ChIP-seq	HEK293	eGFP-PRDM6-human
ENCFF403LVI	0.131079	0.150016	22640204	0.0189371	ChIP-seq	neuroepithelial stem cell	H3K4me1-human
ENCFF755DGT	0.058107	0.0770428	384945	0.0189358	ChIP-seq	MCF-7	COPS2-human
ENCFF664WRF	0.114219	0.133056	85892904	0.0188376	ChIP-seq	bipolar neuron	SMARCA4-human
ENCFF885UDD	0.195804	0.214592	43413760	0.0187884	DNase-seq	eye
ENCFF292JRY	0.0946674	0.113403	138297	0.0187353	ChIP-seq	K562	HNRNPH1-human
ENCFF027CYL	0.055448	0.0740542	345200	0.0186062	ChIP-seq	MCF-7	MNT-human
ENCFF666HPI	0.110778	0.1293	104710935	0.0185223	ChIP-seq	neural cell	POLR2AphosphoS5-human
ENCFF936MWV	0.108669	0.126901	107531474	0.018232	ChIP-seq	neural cell	POLR2AphosphoS5-human
ENCFF115IHL	0.115123	0.132998	130654043	0.0178751	ChIP-seq	SK-N-MC	H3K4me1-human
ENCFF405FNI	0.0812315	0.0990258	70108	0.0177943	ChIP-seq	K562	SFPQ-human
ENCFF249FGP	0.189726	0.207288	35035080	0.0175618	DNase-seq	retina
ENCFF735WFO	0.176892	0.194321	3347609	0.0174298	ChIP-seq	GM23338	NANOG-human
ENCFF456PQY	0.106122	0.123265	2293785	0.0171436	ChIP-seq	K562	CBX8-human
ENCFF145LFA	0.159118	0.176175	42647569	0.0170566	DNase-seq	retina
ENCFF617QXJ	0.152046	0.169098	167435700	0.0170517	DNase-seq	eye
ENCFF777EIJ	0.100651	0.117698	142465176	0.0170472	ChIP-seq	neural cell	EP300-human
ENCFF302BMC	0.158601	0.175484	93326053	0.0168832	ChIP-seq	mid-neurogenesis radial glial cells	H3K4me1-human
ENCFF583IYC	0.151918	0.168729	154773169	0.0168116	DNase-seq	eye
ENCFF575OBR	0.147923	0.164666	179557639	0.0167427	DNase-seq	eye
ENCFF401WAT	0.114112	0.130763	144547904	0.0166503	ChIP-seq	SK-N-MC	H3K4me1-human
ENCFF965MJL	0.216343	0.232942	11098342	0.0165991	ChIP-seq	HEK293	eGFP-FEZF1-human
ENCFF070GBJ	0.207813	0.224317	12911055	0.0165037	ChIP-seq	HEK293	eGFP-FEZF1-human
ENCFF325SFZ	0.0967289	0.113168	116705	0.0164389	ChIP-seq	K562	HNRNPH1-human
ENCFF466GNI	0.184362	0.200767	2434294	0.0164052	ChIP-seq	GM23338	NANOG-human
ENCFF978PTL	0.238691	0.255036	742821	0.0163454	ChIP-seq	HEK293	eGFP-ZNF488-human
ENCFF504OUS	0.0899383	0.10627	611217	0.0163321	ChIP-seq	PC-9	EZH2-human
ENCFF449EZT	0.253733	0.270048	1734407	0.0163154	ChIP-seq	HEK293	eGFP-GLI2-human
ENCFF951AIG	0.115778	0.132075	134877887	0.0162969	ChIP-seq	SK-N-MC	H3K4me1-human
ENCFF423CKN	0.20531	0.221493	3186016	0.0161835	ChIP-seq	upper lobe of left lung	EP300-human
ENCFF937NUZ	0.194453	0.210447	32975030	0.0159938	DNase-seq	retina
ENCFF135FAV	0.28761	0.303473	6003	0.0158629	ChIP-seq	HEK293	eGFP-ZNF331-human
ENCFF865TWF	0.13989	0.155642	44985094	0.015752	ChIP-seq	neural cell	H3K4me2-human
ENCFF955FKY	0.135946	0.151647	62329084	0.0157006	ChIP-seq	SK-N-SH	H3K4me1-human
ENCFF001VMC	0.165219	0.180829	36287	0.0156099	ChIP-seq	K562	BRF1-human
ENCFF953NPJ	0.193609	0.209193	704050	0.0155836	ChIP-seq	HEK293T	LEF1-human
ENCFF914KNX	0.0783725	0.0939535	111394566	0.015581	ChIP-seq	HEK293T	PKNOX1-human
ENCFF287VNA	0.0984157	0.113985	137042177	0.0155698	ChIP-seq	neural cell	EP300-human
ENCFF961GVG	0.153097	0.168624	148482990	0.0155265	DNase-seq	eye
ENCFF764LKV	0.100572	0.11604	82476992	0.0154681	ChIP-seq	bipolar neuron	SMARCA4-human
ENCFF383WVL	0.0525485	0.067909	13287683	0.0153606	ChIP-seq	OCI-LY7	H3K9me2-human
ENCFF114UVX	0.0971887	0.112447	126434662	0.0152587	ChIP-seq	neural cell	EP300-human
ENCFF678PTP	0.140885	0.155989	65451404	0.0151044	ChIP-seq	neural cell	H3K27ac-human
ENCFF305FYM	0.0532432	0.0682973	11268422	0.0150541	ChIP-seq	OCI-LY7	H3K9me2-human
ENCFF597JRR	0.235777	0.250794	3544646	0.0150163	ChIP-seq	gastroesophageal sphincter	EP300-human
ENCFF667IBC	0.0753729	0.0902759	111028652	0.014903	ChIP-seq	HEK293T	PKNOX1-human
ENCFF672TVL	0.119776	0.134611	25504077	0.0148352	ChIP-seq	neural cell	H3F3A-human
ENCFF436VLT	0.126512	0.141308	995376	0.0147956	ChIP-seq	K562	CBX8-human
ENCFF700HZX	0.226951	0.241737	645534	0.014786	ChIP-seq	upper lobe of left lung	EP300-human
ENCFF957JAM	0.109689	0.124473	152213369	0.0147832	ChIP-seq	SK-N-MC	H3K4me1-human
ENCFF294WFB	0.17443	0.189066	68533170	0.0146355	DNase-seq	retina
ENCFF614IMK	0.223634	0.238239	1394579	0.0146045	ChIP-seq	esophagus muscularis mucosa	EP300-human
ENCFF188XKK	0.0500843	0.0646837	1225348	0.0145994	ChIP-seq	OCI-LY7	H3K9me2-human
ENCFF647SXX	0.108841	0.123438	13440	0.0145964	ChIP-seq	breast epithelium	EP300-human
ENCFF620BCJ	0.0563891	0.0709664	207704	0.0145773	ChIP-seq	MCF-7	MNT-human
ENCFF146TSF	0.191575	0.206044	40892740	0.0144688	DNase-seq	eye
ENCFF722DQI	0.152545	0.166956	140528612	0.014411	DNase-seq	eye
ENCFF190WDB	0.182155	0.196438	57690958	0.0142824	DNase-seq	retina
ENCFF671WKV	0.0603392	0.0746033	259030	0.0142641	ChIP-seq	MCF-7	LARP7-human
ENCFF473WYF	0.158108	0.172293	126807609	0.0141853	DNase-seq	eye
ENCFF756HSC	0.134129	0.148134	712457	0.0140046	ChIP-seq	OCI-LY3	EZH2phosphoT487-human
ENCFF970AHP	0.0618665	0.0758474	22027535	0.0139809	ChIP-seq	Karpas-422	H3K27me3-human
ENCFF735AUV	0.0946639	0.108537	123716549	0.0138735	ChIP-seq	HEK293	eGFP-PRDM6-human
ENCFF684MOG	0.208826	0.222548	104217	0.0137217	ChIP-seq	HepG2	CEBPZ-human
ENCFF846GFV	0.0524904	0.0660383	9369495	0.0135478	ChIP-seq	OCI-LY7	H3K9me2-human
ENCFF063ESL	0.0614738	0.0748048	88625893	0.013331	ChIP-seq	GM12878	NFYA-human
ENCFF950EWN	0.171686	0.185013	33072370	0.0133269	DNase-seq	putamen
ENCFF532HTM	0.0579351	0.0711795	366440	0.0132444	ChIP-seq	body of pancreas	H3K9me3-human
ENCFF208AFB	0.199996	0.213162	140875	0.0131668	ChIP-seq	HepG2	CEBPZ-human
ENCFF273GGC	0.0390436	0.0521786	570536	0.013135	ChIP-seq	hepatocyte	H3K9me2-human
ENCFF813QDL	0.101378	0.114486	110883011	0.0131075	ChIP-seq	neural cell	POLR2AphosphoS5-human
ENCFF450AEF	0.218915	0.231909	16813162	0.0129941	ChIP-seq	neural cell	POLR2AphosphoS5-human
ENCFF704KAE	0.221558	0.234522	555713	0.0129642	ChIP-seq	suprapubic skin	EP300-human
ENCFF066ZQT	0.0583993	0.0711944	267707	0.0127952	ChIP-seq	MCF-7	NFRKB-human
ENCFF089IQG	0.138688	0.151466	5865870	0.0127773	ChIP-seq	neural cell	H3F3A-human
ENCFF328DKO	0.141161	0.153906	43589469	0.0127449	DNase-seq	SK-N-DZ
ENCFF808UCP	0.0845045	0.0970235	1003968	0.012519	ChIP-seq	PC-9	EZH2-human
ENCFF435GRZ	0.146985	0.159478	50430750	0.0124935	ChIP-seq	neural cell	H3K4me2-human
ENCFF938VNZ	0.116616	0.129017	221930	0.0124006	ChIP-seq	body of pancreas	H3K27me3-human
ENCFF940QJC	0.076387	0.088776	2952288	0.0123889	ChIP-seq	body of pancreas	H3K27me3-human
ENCFF996EEH	0.158847	0.171234	98666500	0.0123865	DNase-seq	retina
ENCFF299FOE	0.133178	0.145553	1823367	0.0123754	ChIP-seq	PC-3	EZH2-human
ENCFF766IDA	0.0868835	0.0990526	1171158	0.0121691	ChIP-seq	PC-9	EZH2phosphoT487-human
ENCFF010JWV	0.209227	0.221348	1097692	0.0121208	ChIP-seq	HEK293	eGFP-ZNF488-human
ENCFF999GRI	0.0409659	0.0530741	40112509	0.0121082	ChIP-seq	SK-N-SH	H3K9me3-human
ENCFF903AYX	0.141859	0.153892	657965	0.0120329	ChIP-seq	OCI-LY3	EZH2phosphoT487-human
ENCFF068DLY	0.082801	0.0947898	1667406	0.0119887	ChIP-seq	PC-9	EZH2phosphoT487-human
ENCFF857YPI	0.174511	0.186432	1873710	0.011921	ChIP-seq	GM23338	POU5F1-human
ENCFF333UCS	0.176309	0.18821	1206905	0.0119013	ChIP-seq	HEK293T	LEF1-human
ENCFF497PCE	0.0542675	0.0661133	1189073	0.0118458	ChIP-seq	SU-DHL-6	H3K9me2-human
ENCFF446FHX	0.0563199	0.0681591	439123	0.0118392	ChIP-seq	MCF-7	NFRKB-human
ENCFF297SKQ	0.0500862	0.0619226	7161873	0.0118364	ChIP-seq	MM.1S	H3K9me2-human
ENCFF946CZF	0.0992153	0.110943	511945	0.0117273	ChIP-seq	MCF-7	CSDE1-human
ENCFF002CRV	0.115832	0.127539	120095	0.0117066	ChIP-seq	HeLa-S3	BDP1-human
ENCFF201OWM	0.0492101	0.0609091	363320	0.011699	ChIP-seq	MM.1S	H3K9me2-human
ENCFF046WLI	0.169311	0.180885	2375819	0.0115743	ChIP-seq	GM23338	POU5F1-human
ENCFF206NAC	0.174347	0.185917	1882135	0.0115697	ChIP-seq	GM23338	POU5F1-human
ENCFF360UWJ	0.0809936	0.092556	68980819	0.0115624	ChIP-seq	SK-N-SH	IRF3-human
ENCFF767SMB	0.144691	0.156209	60584695	0.0115179	ChIP-seq	radial glial cell	H3K4me1-human
ENCFF052YIL	0.0515515	0.062934	70999	0.0113824	ChIP-seq	HepG2	BCLAF1-human
ENCFF038HQM	0.0526824	0.0640177	17976650	0.0113354	ChIP-seq	Loucy	H3K9me2-human
ENCFF550GEX	0.0542246	0.0655246	11546939	0.0113	ChIP-seq	SU-DHL-6	H3K9me2-human
ENCFF028TZK	0.055835	0.0671257	133277235	0.0112907	ChIP-seq	K562	NONO-human
ENCFF757GZB	0.0392095	0.0504458	9192914	0.0112363	ChIP-seq	mid-neurogenesis radial glial cells	H3K9me3-human
ENCFF025FXN	0.0762814	0.0874904	110960575	0.011209	ChIP-seq	HEK293T	PKNOX1-human
ENCFF591NRB	0.157517	0.168723	40363610	0.011206	DNase-seq	retina
ENCFF529VTS	0.0528729	0.0640771	350570	0.0112041	ChIP-seq	DOHH2	H3K9me2-human
ENCFF729QET	0.108004	0.119169	108142301	0.0111642	ChIP-seq	SK-N-SH	CHD2-human
ENCFF423EOR	0.061304	0.0724647	98489602	0.0111607	ChIP-seq	GM12878	NFYA-human
ENCFF656XYE	0.0496551	0.0608127	7886916	0.0111576	ChIP-seq	DOHH2	H3K9me2-human
ENCFF330XDW	0.0640618	0.075066	153355368	0.0110041	ChIP-seq	GM12878	IKZF1-human
ENCFF390NBA	0.0898443	0.100775	110039969	0.0109308	ChIP-seq	SK-N-MC	POLR2AphosphoS5-human
ENCFF462AIJ	0.0547888	0.0656793	112356105	0.0108906	ChIP-seq	K562	SAFB2-human
ENCFF479KRR	0.111088	0.12197	105236881	0.0108816	ChIP-seq	SK-N-SH	RCOR1-human
ENCFF111MTD	0.0727989	0.0836775	8868065	0.0108786	ChIP-seq	neural cell	H4K20me1-human
ENCFF533THY	0.153568	0.164323	34718360	0.010755	DNase-seq	HAP-1
ENCFF742JAC	0.0642038	0.0749222	157970632	0.0107183	ChIP-seq	GM12878	IKZF1-human
ENCFF221GNN	0.0514197	0.0621303	6388872	0.0107106	ChIP-seq	MM.1S	H3K9me2-human
ENCFF551ZGR	0.050726	0.0614248	11627775	0.0106987	ChIP-seq	Loucy	H3K9me2-human
ENCFF175TXH	0.160407	0.171081	93273777	0.0106737	DNase-seq	retina
ENCFF991HKN	0.0763184	0.0869678	57879184	0.0106494	ChIP-seq	HCT116	H3K27me3-human
ENCFF500ZGP	0.0559787	0.0666118	10017	0.010633	ChIP-seq	K562	SRSF9-human
ENCFF754EEH	0.14121	0.151783	65391434	0.0105727	ChIP-seq	neural cell	H3K27ac-human
ENCFF946JBN	0.0569559	0.0675078	139864762	0.0105519	ChIP-seq	HepG2	HNRNPUL1-human
ENCFF935BGO	0.0546351	0.0651261	1736255	0.010491	ChIP-seq	DOHH2	H3K9me2-human
ENCFF118XOE	0.0403546	0.0508273	13349923	0.0104727	ChIP-seq	SK-N-SH	H3K9me2-human
ENCFF655JXN	0.0602795	0.070743	96423405	0.0104636	ChIP-seq	GM12878	NFYB-human
ENCFF789CRK	0.139002	0.149441	124276244	0.0104387	DNase-seq	retina
ENCFF251ROS	0.157547	0.167919	29517060	0.0103721	DNase-seq	SK-N-DZ
ENCFF833VKG	0.0561552	0.0664735	88645684	0.0103183	ChIP-seq	GM12878	ZZZ3-human
ENCFF204XSK	0.050894	0.0611671	7411602	0.0102732	ChIP-seq	MM.1S	H3K9me2-human
ENCFF531NFE	0.228151	0.238405	4083810	0.0102536	ChIP-seq	sigmoid colon	EP300-human
ENCFF969WFT	0.113631	0.12387	216018	0.0102398	ChIP-seq	A549	SREBF2-human
ENCFF351ZRA	0.113631	0.12387	216018	0.0102393	ChIP-seq	A549	SREBF2-human
ENCFF910MED	0.0815359	0.0916926	79123523	0.0101567	ChIP-seq	SK-N-SH	IRF3-human
ENCFF882WGE	0.0553307	0.0654804	130572628	0.0101497	ChIP-seq	K562	NONO-human
ENCFF302DUJ	0.0502858	0.0604013	124983479	0.0101154	ChIP-seq	HepG2	SRSF9-human
ENCFF168WPY	0.059963	0.0700592	74982726	0.0100962	ChIP-seq	GM12878	NFE2-human
ENCFF335MVL	0.205689	0.215778	43557220	0.0100888	DNase-seq	limb
ENCFF845LKF	0.0705407	0.0805755	72485642	0.0100349	ChIP-seq	Panc1	H3K27me3-human
ENCFF228XCJ	0.0846644	0.0946731	31072457	0.0100087	ChIP-seq	NT2/D1	H3K27me3-human
ENCFF375IKN	0.0511587	0.061152	120477551	0.00999329	ChIP-seq	HepG2	SRSF9-human
ENCFF601TVP	0.0744871	0.0844763	137722662	0.0099892	ChIP-seq	SH-SY5Y	GATA3-human
ENCFF283OGT	0.0592393	0.0691762	119803675	0.00993681	ChIP-seq	OCI-LY7	EZH2phosphoT487-human
ENCFF943HPR	0.198435	0.208365	31821040	0.00993026	DNase-seq	embryonic facial prominence
ENCFF729KEF	0.0747618	0.0846778	91005833	0.00991601	ChIP-seq	A673	H3K27me3-human
ENCFF001XEH	0.0716094	0.0815252	87720804	0.00991579	ChIP-seq	kidney epithelial cell	H3K27me3-human
ENCFF039AWP	0.0548552	0.0647685	95525307	0.00991332	ChIP-seq	erythroblast	GATA1-human
ENCFF750MDG	0.0598453	0.0697234	134800219	0.00987811	ChIP-seq	OCI-LY7	EZH2phosphoT487-human
ENCFF474BTD	0.168556	0.178423	26385291	0.00986672	DNase-seq	HAP-1
ENCFF441DMR	0.053228	0.0630602	136859874	0.00983224	ChIP-seq	HepG2	SNRNP70-human
ENCFF482AIR	0.123786	0.1336	36095676	0.00981396	ChIP-seq	neural cell	H2AFZ-human
ENCFF243XHX	0.250681	0.260449	16940	0.00976812	ChIP-seq	stomach	EP300-human
ENCFF994WPN	0.0545243	0.0642762	116758515	0.00975194	ChIP-seq	K562	SAFB2-human
ENCFF609LOZ	0.0552055	0.0648751	132221546	0.0096696	ChIP-seq	K562	NONO-human
ENCFF805GLK	0.0589206	0.0685855	158679969	0.00966486	ChIP-seq	PC-3	EZH2-human
ENCFF908NXJ	0.0606165	0.0702716	92764721	0.00965518	ChIP-seq	GM12878	ZZZ3-human
ENCFF035UIJ	0.221066	0.230708	2181244	0.00964151	ChIP-seq	transverse colon	EP300-human
ENCFF393NLP	0.0243079	0.0339468	19886921	0.00963891	ChIP-seq	H9	H3K9me3-human
ENCFF131TVY	0.0911634	0.100788	106646249	0.00962464	ChIP-seq	hepatocyte	EZH2phosphoT487-human
ENCFF431CEH	0.170946	0.180562	2390372	0.00961628	ChIP-seq	GM23338	POU5F1-human
ENCFF603ZQN	0.152635	0.162249	34435310	0.00961417	DNase-seq	HAP-1
ENCFF220SFO	0.0665352	0.0761407	169802750	0.00960549	ChIP-seq	A673	EZH2-human
ENCFF483OPS	0.0506862	0.0602887	125896081	0.00960248	ChIP-seq	K562	U2AF2-human
ENCFF411LEJ	0.22636	0.235946	14693604	0.00958596	ChIP-seq	neural cell	POLR2AphosphoS5-human
ENCFF978ZDT	0.0549385	0.0645123	15220829	0.00957372	ChIP-seq	SU-DHL-6	H3K9me2-human
ENCFF085JGE	0.149606	0.159172	57629978	0.0095657	DNase-seq	HAP-1
ENCFF456VQO	0.0576834	0.067235	140595174	0.00955161	ChIP-seq	HepG2	HNRNPUL1-human
ENCFF452BDW	0.0695075	0.0790464	110876473	0.00953892	ChIP-seq	GM12878	CUX1-human
ENCFF229FTN	0.0559922	0.0655047	140546256	0.00951256	ChIP-seq	HepG2	HNRNPUL1-human
ENCFF925BZG	0.178484	0.187996	379957	0.00951208	ChIP-seq	OCI-LY7	EZH2phosphoT487-human
ENCFF234WHY	0.0534313	0.0629295	114161788	0.0094982	ChIP-seq	K562	RBM17-human
ENCFF187JST	0.0528665	0.0623628	13709829	0.00949636	ChIP-seq	Loucy	H3K9me2-human
ENCFF843TJJ	0.195527	0.205016	300587	0.009489	ChIP-seq	HEK293	eGFP-ZBTB49-human
ENCFF435MRA	0.162746	0.172235	26470030	0.00948891	DNase-seq	SK-N-DZ
ENCFF405OQJ	0.0786936	0.0881757	54399016	0.009482	ChIP-seq	MCF-7	H3K27me3-human
ENCFF327LZT	0.055179	0.0646402	6895026	0.00946116	ChIP-seq	body of pancreas	H3K9me3-human
ENCFF272ARC	0.0750753	0.0844801	136762779	0.00940484	ChIP-seq	SH-SY5Y	GATA3-human
ENCFF113YPN	0.067962	0.077352	108879229	0.00939004	ChIP-seq	GM12878	TBP-human
ENCFF187DOI	0.0517985	0.0611779	101807203	0.00937938	ChIP-seq	MCF-7	CSDE1-human
ENCFF693FFA	0.145714	0.155072	42173020	0.00935735	DNase-seq	bipolar neuron
ENCFF568NCD	0.052868	0.0622124	136361324	0.00934433	ChIP-seq	HepG2	SNRNP70-human
ENCFF444GOV	0.0731434	0.0824497	103030889	0.00930633	ChIP-seq	PC-3	H3K27me3-human
ENCFF844JHU	0.0535905	0.0628966	106547287	0.00930611	ChIP-seq	MCF-7	CSDE1-human
ENCFF774HWT	0.123954	0.133249	111199981	0.00929405	DNase-seq	SK-N-DZ
ENCFF894KGN	0.074629	0.0839117	104107156	0.00928273	ChIP-seq	A673	H3K27me3-human
ENCFF998UCX	0.0519983	0.0612768	20573062	0.00927852	ChIP-seq	HCT116	H4K20me1-human
ENCFF497PRX	0.0557308	0.0650034	5598663	0.00927259	ChIP-seq	neural cell	H3K9me2-human
ENCFF666PHA	0.11572	0.124991	93012571	0.00927112	ChIP-seq	A673	H3K4me1-human
ENCFF271PVK	0.0674743	0.0767367	86845934	0.0092624	ChIP-seq	GM12878	IRF3-human
ENCFF031DVG	0.112952	0.122204	106498219	0.00925124	ChIP-seq	SK-N-SH	RCOR1-human
ENCFF941MND	0.0642513	0.0734743	136240007	0.00922303	ChIP-seq	HCT116	EZH2phosphoT487-human
ENCFF192IFJ	0.0578304	0.0670462	137100012	0.00921584	ChIP-seq	K562	FUS-human
ENCFF351PHF	0.0429227	0.052123	12402226	0.00920033	ChIP-seq	SK-N-SH	H3K9me2-human
ENCFF582UCY	0.0605754	0.0697446	139722754	0.00916927	ChIP-seq	PC-3	EZH2phosphoT487-human
ENCFF994MOY	0.0532321	0.0623763	63939427	0.00914418	ChIP-seq	KMS-11	H3K9me2-human
ENCFF045IZP	0.0572316	0.0663747	68998128	0.00914313	ChIP-seq	HeLa-S3	SUPT20H-human
ENCFF151EFN	0.107414	0.11653	96407453	0.00911616	ChIP-seq	SK-N-MC	H3K27ac-human
ENCFF265NZD	0.0471515	0.0562522	151632402	0.00910072	ChIP-seq	LNCAP	CTCF-human
ENCFF624REB	0.054043	0.0630992	76769178	0.00905619	ChIP-seq	HepG2	BCLAF1-human
ENCFF601EJI	0.068634	0.0776793	154106481	0.00904533	ChIP-seq	A673	H3K27me3-human
ENCFF253KPM	0.0523262	0.0613619	141501767	0.00903565	ChIP-seq	K562	HNRNPH1-human
ENCFF595QWI	0.0697726	0.0788042	153447339	0.00903157	ChIP-seq	PC-3	H3K27me3-human
ENCFF696QFR	0.0506625	0.0596919	146613897	0.00902944	ChIP-seq	LNCAP	CTCF-human
ENCFF198BVJ	0.0338862	0.0429099	973604	0.00902373	ChIP-seq	thyroid gland	H3K36me3-human
ENCFF406ZDS	0.100606	0.109622	139513841	0.00901569	ChIP-seq	neural cell	RAD21-human
ENCFF837MEB	0.039908	0.0489137	6695976	0.00900569	ChIP-seq	MM.1S	H3K9me3-human
ENCFF890KMK	0.0626398	0.0716432	8526445	0.00900337	ChIP-seq	OCI-LY1	H4K20me1-human
ENCFF625DLL	0.0507327	0.0596971	125685816	0.00896435	ChIP-seq	K562	U2AF2-human
ENCFF717LPP	0.0533555	0.0622803	135643145	0.00892477	ChIP-seq	K562	DROSHA-human
ENCFF010UIT	0.0598969	0.0688117	70791181	0.00891477	ChIP-seq	HeLa-S3	SUPT20H-human
ENCFF545XJL	0.0468537	0.0557661	5382995	0.00891237	ChIP-seq	MM.1S	H3K9me3-human
ENCFF350IOX	0.0633357	0.0722446	111910968	0.00890884	ChIP-seq	GM12878	NFYB-human
ENCFF282NPF	0.0967557	0.105655	262463573	0.00889918	ChIP-seq	bipolar neuron	H3K4me1-human
ENCFF692CDD	0.0609608	0.0698542	122197787	0.00889343	ChIP-seq	HCT116	EZH2phosphoT487-human
ENCFF135DYG	0.143222	0.152113	44350334	0.00889162	DNase-seq	bipolar neuron
ENCFF356UKE	0.0610884	0.0699799	931100	0.00889146	ChIP-seq	GM12878	ETV6-human
ENCFF259GGN	0.0632379	0.0721261	123573569	0.00888812	ChIP-seq	K562	CBX8-human
ENCFF985UBC	0.0541153	0.0630031	107362240	0.00888775	ChIP-seq	K562	SAFB2-human
ENCFF257HFC	0.105769	0.114651	246402	0.00888231	ChIP-seq	upper lobe of left lung	H3K27me3-human
ENCFF334CAD	0.05267	0.0615129	5012020	0.00884287	ChIP-seq	neural cell	H3K9me2-human
ENCFF556OSI	0.203914	0.212737	40622670	0.00882309	DNase-seq	limb
ENCFF593TJL	0.0531542	0.0619672	73153715	0.00881302	ChIP-seq	HepG2	BCLAF1-human
ENCFF444QJT	0.172417	0.181227	500798	0.00881031	ChIP-seq	OCI-LY7	EZH2phosphoT487-human
ENCFF310ZLH	0.137399	0.146167	81220984	0.00876858	ChIP-seq	radial glial cell	H3K4me1-human
ENCFF576UZR	0.0669291	0.0756894	198889969	0.00876034	ChIP-seq	PC-3	H3K27me3-human
ENCFF513UXU	0.057727	0.0664564	112320076	0.00872936	ChIP-seq	MCF-7	EZH2phosphoT487-human
ENCFF196XDI	0.169046	0.177758	26215861	0.00871225	DNase-seq	HAP-1
ENCFF780SRO	0.0738123	0.0825147	97109903	0.00870242	ChIP-seq	A673	H3K27me3-human
ENCFF915XVA	0.0793702	0.0880686	32103460	0.00869844	ChIP-seq	Panc1	H3K27me3-human
ENCFF695SDJ	0.0593043	0.0680024	52450109	0.00869808	ChIP-seq	K562	STAT1-human
ENCFF355JHZ	0.141659	0.150339	64885276	0.00867997	DNase-seq	HAP-1
ENCFF853YEV	0.060927	0.069589	140422613	0.00866199	ChIP-seq	PC-3	EZH2phosphoT487-human
ENCFF409EFR	0.107716	0.116349	94844791	0.008633	ChIP-seq	SK-N-MC	H3K27ac-human
ENCFF599BDQ	0.0822625	0.0908776	25105598	0.00861505	ChIP-seq	Panc1	H3K27me3-human
ENCFF673TND	0.059568	0.0681274	118961	0.00855933	ChIP-seq	MCF-7	MTA2-human
ENCFF253IKF	0.0535037	0.0620489	143708500	0.00854519	ChIP-seq	HepG2	SNRNP70-human
ENCFF881ZSX	0.0682431	0.0767835	107474436	0.00854035	ChIP-seq	GM12878	CUX1-human
ENCFF750ZEF	0.0417006	0.0502328	9633285	0.00853221	ChIP-seq	hepatocyte	H3K9me2-human
ENCFF678BIU	0.0636359	0.0721671	76778977	0.00853117	ChIP-seq	GM12878	IRF3-human
ENCFF078LFQ	0.0521887	0.0607004	137621373	0.00851166	ChIP-seq	K562	SFPQ-human
ENCFF734XYJ	0.0640889	0.0725927	132181964	0.00850381	ChIP-seq	HCT116	EZH2phosphoT487-human
ENCFF521FVU	0.0560566	0.0645596	113262440	0.008503	ChIP-seq	MCF-7	EZH2-human
ENCFF849UJR	0.103642	0.112139	282425	0.00849678	ChIP-seq	A549	SREBF2-human
ENCFF446MPR	0.0745566	0.0830457	106387049	0.00848915	ChIP-seq	GM12878	EP300-human
ENCFF069FUJ	0.150841	0.159322	56561801	0.00848069	DNase-seq	HAP-1
ENCFF415VFS	0.0553149	0.0637944	109010233	0.00847958	ChIP-seq	K562	SAFB-human
ENCFF594MZL	0.0255258	0.0339601	27162533	0.00843433	ChIP-seq	cardiac muscle cell	H3K9me3-human
ENCFF175OER	0.274193	0.28262	174232	0.00842753	ChIP-seq	H1-hESC	BCL11A-human
ENCFF912DOL	0.056373	0.0647985	5300364	0.0084255	ChIP-seq	neural cell	H3K9me2-human
ENCFF159CMK	0.0491469	0.0575705	92489726	0.00842355	ChIP-seq	KMS-11	H3K9me2-human
ENCFF789SAI	0.191208	0.19963	25071910	0.00842174	DNase-seq	middle frontal gyrus
ENCFF707NDG	0.10979	0.118206	105537939	0.00841607	ChIP-seq	SK-N-SH	CHD2-human
ENCFF232WSQ	0.0414512	0.0498633	20986126	0.0084121	ChIP-seq	SK-N-SH	H3K9me2-human
ENCFF640LEB	0.16771	0.176114	747404	0.00840411	ChIP-seq	SK-N-SH	EZH2phosphoT487-human
ENCFF747VIZ	0.0669779	0.075347	173846925	0.00836909	ChIP-seq	PC-3	H3K27me3-human
ENCFF991SFM	0.0914278	0.0997869	332589954	0.00835905	ChIP-seq	bipolar neuron	H3K4me1-human
ENCFF325GEB	0.14398	0.152329	57536026	0.00834951	ChIP-seq	neural cell	H3K27ac-human
ENCFF706ONY	0.0521264	0.0604734	144984405	0.00834699	ChIP-seq	K562	HNRNPH1-human
ENCFF822WFQ	0.0512068	0.0595395	127642706	0.00833274	ChIP-seq	K562	U2AF2-human
ENCFF719NRS	0.0294309	0.0377555	233297	0.0083246	ChIP-seq	thyroid gland	H3K36me3-human
ENCFF625VEV	0.0526143	0.0609299	122222352	0.00831551	ChIP-seq	K562	RBM17-human
ENCFF155LWQ	0.0641852	0.0724814	171135654	0.00829622	ChIP-seq	A673	EZH2-human
ENCFF567WYM	0.0977692	0.106056	127760034	0.00828701	ChIP-seq	neural cell	RAD21-human
ENCFF158NHJ	0.142596	0.150872	43256060	0.00827614	DNase-seq	bipolar neuron
ENCFF187VWY	0.152461	0.160699	31286580	0.00823726	DNase-seq	HAP-1
ENCFF843WIQ	0.0436953	0.0519312	9576872	0.00823592	ChIP-seq	MCF-7	H3K9me2-human
ENCFF690BQH	0.0659348	0.0741617	92887568	0.00822689	ChIP-seq	HEK293	eGFP-ZNF510-human
ENCFF069MVV	0.155384	0.163608	43090102	0.00822375	ChIP-seq	radial glial cell	H3K4me1-human
ENCFF370WUU	0.0666596	0.0748749	103313443	0.00821529	ChIP-seq	K562	IRF1-human
ENCFF342EPY	0.0619989	0.0701887	110684463	0.00818978	ChIP-seq	HEK293	eGFP-ZNF174-human
ENCFF870ZAW	0.143548	0.151727	62508765	0.00817941	DNase-seq	HAP-1
ENCFF025ZWJ	0.0665783	0.0747341	92295712	0.00815574	ChIP-seq	K562	IRF1-human
ENCFF590AZG	0.0527299	0.0608835	110717479	0.00815364	ChIP-seq	K562	RBM17-human
ENCFF641QDG	0.0629201	0.0710697	83979575	0.00814962	ChIP-seq	HEK293	eGFP-GLI2-human
ENCFF898FAQ	0.125821	0.133969	4074425	0.00814759	ChIP-seq	K562	eGFP-ZNF740-human
ENCFF168INE	0.142832	0.150964	16670621	0.00813148	ChIP-seq	liver	NR2F2-human
ENCFF290CCX	0.0498956	0.0580171	145553286	0.00812152	ChIP-seq	K562	eGFP-NFE2L1-human
ENCFF677QYW	0.0509884	0.0590982	160894433	0.00810977	ChIP-seq	RWPE1	CTCF-human
ENCFF305ASW	0.0789644	0.0870716	90248255	0.00810722	ChIP-seq	MCF-7	H3K27me3-human
ENCFF971NUS	0.120082	0.12818	147133	0.00809768	ChIP-seq	HeLa-S3	UBTF-human
ENCFF151QZZ	0.0850575	0.0931188	48934306	0.00806137	ChIP-seq	MCF-7	H3K27me3-human
ENCFF001WSR	0.129465	0.137511	101696228	0.00804598	DNase-seq	SK-N-MC
ENCFF790CEE	0.0539202	0.0619601	181230042	0.00803982	ChIP-seq	K562	AGO1-human
ENCFF679VBK	0.0521634	0.0601989	1588306	0.00803546	ChIP-seq	Loucy	H3K9me2-human
ENCFF803SFG	0.146582	0.154603	375393	0.0080208	ChIP-seq	GM12878	CUX1-human
ENCFF879FJY	0.0622603	0.0702554	83882119	0.00799518	ChIP-seq	K562	IRF1-human
ENCFF450ORR	0.0470958	0.0550767	15849534	0.00798088	ChIP-seq	MCF-7	H3K9me2-human
ENCFF273HJB	0.0593321	0.0672808	105037939	0.00794869	ChIP-seq	MCF-7	EZH2phosphoT487-human
ENCFF677EHH	0.0566962	0.0646438	111390755	0.00794762	ChIP-seq	K562	SAFB-human
ENCFF274PNL	0.111743	0.119686	81050007	0.00794319	ChIP-seq	SK-N-MC	H3K27ac-human
ENCFF657EZC	0.0529496	0.060881	136957861	0.00793141	ChIP-seq	HepG2	SRSF4-human
ENCFF517QNU	0.0630625	0.0709937	88454645	0.00793126	ChIP-seq	K562	IRF1-human
ENCFF854MYR	0.0527093	0.060639	128430385	0.00792977	ChIP-seq	K562	DROSHA-human
ENCFF351HSM	0.0524483	0.0603598	145248092	0.00791153	ChIP-seq	K562	HNRNPH1-human
ENCFF052EPC	0.073014	0.0809155	113913289	0.00790158	ChIP-seq	GM12878	TBP-human
ENCFF043HEN	0.142972	0.150872	16280717	0.00789986	ChIP-seq	liver	NR2F2-human
ENCFF112VKY	0.0589744	0.066874	131111457	0.00789962	ChIP-seq	HepG2	FUS-human
ENCFF671LMY	0.142837	0.150735	15781120	0.00789777	ChIP-seq	liver	NR2F2-human
ENCFF815EZY	0.051734	0.0596216	102972308	0.00788754	ChIP-seq	MCF-7	LARP7-human
ENCFF290NCZ	0.197577	0.205453	10022954	0.00787606	ChIP-seq	HEK293	eGFP-ZNF843-human
ENCFF486IPS	0.14292	0.150785	15725520	0.00786555	ChIP-seq	liver	NR2F2-human
ENCFF310CYQ	0.10677	0.114631	105865268	0.00786158	ChIP-seq	SK-N-SH	RCOR1-human
ENCFF671DTY	0.0654462	0.0733063	80785159	0.00786008	ChIP-seq	H1-hESC	MAFK-human
ENCFF054XIU	0.0794957	0.0873539	80438843	0.00785818	ChIP-seq	MCF-7	H3K27me3-human
ENCFF711NWL	0.0638064	0.0716614	54801303	0.00785499	ChIP-seq	K562	NFYA-human
ENCFF839EPV	0.0910729	0.098912	822367	0.00783915	ChIP-seq	MCF-7	NFXL1-human
ENCFF316QNH	0.14107	0.148905	44352610	0.00783494	DNase-seq	bipolar neuron
ENCFF854CCF	0.0538825	0.0616916	200378585	0.00780908	ChIP-seq	K562	ZNF274-human
ENCFF644TNS	0.0566483	0.0644485	136050835	0.00780016	ChIP-seq	K562	FUS-human
ENCFF946SYP	0.0632444	0.0710365	71897153	0.00779214	ChIP-seq	H1-hESC	SIX5-human
ENCFF605AVV	0.0503266	0.0581106	164170277	0.00778402	ChIP-seq	RWPE1	CTCF-human
ENCFF011UPW	0.0933452	0.101123	302815598	0.00777814	ChIP-seq	bipolar neuron	H3K4me1-human
ENCFF467GRI	0.0596939	0.0674707	86819174	0.00777675	ChIP-seq	K562	IRF1-human
ENCFF429WXC	0.0706655	0.0784327	98200072	0.00776717	ChIP-seq	GM12878	EP300-human
ENCFF014MFB	0.0677455	0.0755093	135192259	0.00776384	ChIP-seq	HCT116	EZH2-human
ENCFF433ITJ	0.0570948	0.0648466	106669986	0.00775175	ChIP-seq	MCF-7	EZH2-human
ENCFF471IMS	0.0624772	0.0702189	103032883	0.00774165	ChIP-seq	HEK293	eGFP-ZNF174-human
ENCFF804AVM	0.0233166	0.0310518	9460	0.0077352	ChIP-seq	breast epithelium	EP300-human
ENCFF432YGS	0.0730592	0.0807878	18894698	0.00772856	ChIP-seq	MCF-7	H3K27me3-human
ENCFF846FXF	0.0648271	0.0725444	100756601	0.00771725	ChIP-seq	K562	IRF1-human
ENCFF940ITK	0.0435162	0.0512172	308993	0.00770097	ChIP-seq	adrenal gland	H3K36me3-human
ENCFF607JOX	0.0494233	0.0571077	9507331	0.0076844	ChIP-seq	Loucy	H3K27me3-human
ENCFF677RGJ	0.112335	0.120017	139823679	0.00768263	ChIP-seq	A673	H3K4me1-human
ENCFF350CSY	0.154627	0.162305	30255530	0.00767748	DNase-seq	HAP-1
ENCFF611RXG	0.0438563	0.051509	11956930	0.00765273	ChIP-seq	hepatocyte	H3K9me2-human
ENCFF981ETO	0.0530928	0.0607447	114714398	0.00765188	ChIP-seq	MCF-7	COPS2-human
ENCFF502JYT	0.0668506	0.0744976	76766898	0.00764697	ChIP-seq	GM12878	NRF1-human
ENCFF702RVC	0.0936716	0.10131	280056479	0.00763853	ChIP-seq	bipolar neuron	H3K4me1-human
ENCFF724ZSR	0.057664	0.0652883	115886030	0.00762433	ChIP-seq	PC-3	EZH2phosphoT487-human
ENCFF222CSK	0.0619363	0.0695584	119191964	0.00762213	ChIP-seq	endothelial cell of umbilical vein	GATA2-human
ENCFF797HUX	0.0588204	0.0664374	91036233	0.00761692	ChIP-seq	HepG2	TOE1-human
ENCFF319MWF	0.0685614	0.0761682	92549105	0.00760681	ChIP-seq	GM12878	E2F4-human
ENCFF530LEM	0.0566964	0.0642939	137733558	0.00759755	ChIP-seq	K562	FUS-human
ENCFF186ZMA	0.0775199	0.0851144	106102247	0.00759453	ChIP-seq	HEK293	eGFP-ZNF577-human
ENCFF457WBU	0.0672409	0.0748275	79131561	0.00758665	ChIP-seq	GM12878	ELK1-human
ENCFF949EAE	0.0566329	0.0642147	75925	0.00758177	ChIP-seq	HepG2	TCF12-human
ENCFF248VST	0.0732965	0.0808759	100558771	0.00757945	ChIP-seq	GM12878	EBF1-human
ENCFF370UMM	0.054747	0.0623221	135027480	0.00757513	ChIP-seq	MM.1S	EZH2phosphoT487-human
ENCFF122YOI	0.101998	0.109567	10484241	0.00756872	ChIP-seq	mid-neurogenesis radial glial cells	H3K27me3-human
ENCFF181OFO	0.0403335	0.0478984	7404712	0.00756491	ChIP-seq	MM.1S	H3K9me3-human
ENCFF182ANX	0.0524877	0.0600425	137267372	0.00755478	ChIP-seq	K562	SFPQ-human
ENCFF231HAY	0.166659	0.174211	41464605	0.0075526	DNase-seq	occipital lobe
ENCFF808RKL	0.059128	0.0666362	135527991	0.00750828	ChIP-seq	liver	GABPA-human
ENCFF525KJR	0.193789	0.201291	14278771	0.00750174	DNase-seq	SK-N-DZ
ENCFF824PBX	0.0629198	0.070417	128816105	0.00749715	ChIP-seq	OCI-LY3	EZH2phosphoT487-human
ENCFF282XFW	0.0512489	0.058734	172239695	0.00748505	ChIP-seq	KMS-11	H3K9me2-human
ENCFF887XGB	0.216761	0.224232	1481225	0.00747041	ChIP-seq	stomach	EP300-human
ENCFF749COB	0.0412052	0.0486736	1261787	0.00746838	ChIP-seq	adrenal gland	H3K36me3-human
ENCFF138QJZ	0.0588967	0.0663569	36419470	0.00746025	ChIP-seq	MM.1S	EZH2-human
ENCFF767GKW	0.0695268	0.0769742	71967443	0.00744733	ChIP-seq	K562	JUN-human
ENCFF063HEH	0.0681572	0.075577	62991864	0.00741974	ChIP-seq	K562	JUN-human
ENCFF725JDK	0.0579807	0.0653941	44350359	0.00741333	ChIP-seq	MM.1S	EZH2-human
ENCFF789ECC	0.0424094	0.0498212	17783194	0.00741187	ChIP-seq	neuroepithelial stem cell	H3K36me3-human
ENCFF069LAN	0.0205368	0.0279277	9267637	0.00739084	ChIP-seq	cardiac muscle cell	H3K9me3-human
ENCFF920BWA	0.0659355	0.0733135	89424296	0.007378	ChIP-seq	K562	IRF1-human
ENCFF546HCW	0.0508286	0.0581954	31371581	0.00736681	ChIP-seq	mammary epithelial cell	H4K20me1-human
ENCFF599UGJ	0.0579644	0.0653301	121557374	0.00736575	ChIP-seq	HepG2	FUS-human
ENCFF390PTY	0.0640933	0.0714559	98018627	0.00736257	ChIP-seq	K562	IRF1-human
ENCFF640MOW	0.0577695	0.0651275	119632080	0.00735799	ChIP-seq	HepG2	TARDBP-human
ENCFF923FKQ	0.0660981	0.0734442	23140191	0.00734606	ChIP-seq	OCI-LY1	H2AFZ-human
ENCFF592ZJD	0.042444	0.0497808	7145531	0.00733675	ChIP-seq	hepatocyte	H3K9me2-human
ENCFF883CRS	0.0586179	0.0659526	58722143	0.00733475	ChIP-seq	H1-hESC	SIX5-human
ENCFF065CJT	0.049489	0.0568229	142490253	0.00733387	ChIP-seq	K562	eGFP-NFE2L1-human
ENCFF313QUR	0.0412199	0.0485516	111040838	0.0073317	ChIP-seq	Karpas-422	H3K9me3-human
ENCFF351IWE	0.0364825	0.0438093	52821855	0.0073268	ChIP-seq	adrenal gland	H3K9me3-human
ENCFF192SZH	0.0497214	0.0570436	135446955	0.00732221	ChIP-seq	K562	eGFP-NFE2L1-human
ENCFF390APJ	0.205379	0.212675	8486690	0.00729626	ChIP-seq	HEK293	eGFP-ZNF843-human
ENCFF434CQV	0.0655331	0.0728198	77965815	0.00728672	ChIP-seq	GM12878	IRF3-human
ENCFF083ZXX	0.0499489	0.0572275	130012516	0.00727856	ChIP-seq	HepG2	SRSF9-human
ENCFF291RVB	0.0537597	0.0610376	123206588	0.00727789	ChIP-seq	HepG2	PHF8-human
ENCFF971VJZ	0.103352	0.110629	155149	0.00727729	ChIP-seq	K562	RBM15-human
ENCFF314VOK	0.0593913	0.0666638	112145591	0.00727255	ChIP-seq	liver	GABPA-human
ENCFF745WFD	0.0795519	0.08679	27934542	0.00723809	ChIP-seq	Panc1	H3K27me3-human
ENCFF371JLL	0.0557949	0.0630326	143844573	0.00723768	ChIP-seq	H1-hESC	REST-human
ENCFF414JVR	0.0579383	0.0651744	64770038	0.0072361	ChIP-seq	HepG2	ATF3-human
ENCFF154OXO	0.0531275	0.0603635	117869688	0.00723601	ChIP-seq	K562	DROSHA-human
ENCFF628ZZL	0.0650138	0.0722177	94443211	0.0072039	ChIP-seq	GM12878	RFX5-human
ENCFF839VSW	0.0691675	0.0763475	103858376	0.00717998	ChIP-seq	GM12878	ELK1-human
ENCFF440OBY	0.0692066	0.0763851	123187868	0.00717858	ChIP-seq	GM12878	MAZ-human
ENCFF270RLY	0.0723845	0.0795605	105239197	0.00717607	ChIP-seq	GM12878	EP300-human
ENCFF214BMQ	0.0532377	0.060411	127100668	0.00717328	ChIP-seq	HepG2	SRSF4-human
ENCFF002CYL	0.0596163	0.0667831	454224	0.00716684	ChIP-seq	K562	GTF3C2-human
ENCFF623FWU	0.146619	0.153783	41947210	0.00716444	DNase-seq	bipolar neuron
ENCFF266RBJ	0.0555462	0.0627106	85116331	0.00716435	ChIP-seq	HepG2	TOE1-human
ENCFF776GTW	0.0719853	0.0791298	113834320	0.00714444	ChIP-seq	GM12878	MXI1-human
ENCFF124YWT	0.0197804	0.0269205	58133098	0.00714013	ChIP-seq	H9	H3K9me3-human
ENCFF396VHM	0.180435	0.187568	926665	0.0071329	ChIP-seq	H1-hESC	CBX8-human
ENCFF107IVH	0.0506863	0.0578055	85081900	0.00711913	ChIP-seq	Loucy	EZH2phosphoT487-human
ENCFF720HMJ	0.0752876	0.0824058	86891494	0.00711812	ChIP-seq	HEK293	eGFP-ZSCAN5C-human
ENCFF905USH	0.0662984	0.0734155	134124339	0.00711713	ChIP-seq	HCT116	EZH2-human
ENCFF814THZ	0.0519666	0.0590716	107697277	0.00710498	ChIP-seq	MCF-7	COPS2-human
ENCFF690XME	0.0539672	0.0610642	116057552	0.00709693	ChIP-seq	K562	SRSF9-human
ENCFF671NLJ	0.051519	0.058605	138016807	0.007086	ChIP-seq	K562	SFPQ-human
ENCFF263EYR	0.0541309	0.0612127	140112313	0.00708189	ChIP-seq	LNCAP	CTCF-human
ENCFF989VGU	0.0546195	0.0616834	128875628	0.00706388	ChIP-seq	MM.1S	EZH2phosphoT487-human
ENCFF318RHH	0.0673983	0.0744538	105508181	0.0070555	ChIP-seq	GM12878	STAT3-human
ENCFF957ZSV	0.0788705	0.0859259	187498719	0.00705539	ChIP-seq	bipolar neuron	EZH2phosphoT487-human
ENCFF610HTV	0.0521134	0.0591655	89943752	0.00705208	ChIP-seq	MCF-7	NFRKB-human
ENCFF246YPT	0.0586613	0.0656994	138766981	0.00703816	ChIP-seq	HepG2	NONO-human
ENCFF256WVT	0.0472002	0.0542338	1569094	0.00703361	ChIP-seq	PC-3	H3K9me2-human
ENCFF040TAT	0.0978848	0.104916	142451285	0.00703121	ChIP-seq	neural cell	SMC3-human
ENCFF864QJF	0.053832	0.0608588	74898394	0.00702682	ChIP-seq	HepG2	NRF1-human
ENCFF586MTZ	0.058855	0.0658655	101840898	0.00701053	ChIP-seq	HEK293	eGFP-ZNF350-human
ENCFF499CWW	0.0576119	0.0646093	127886081	0.00699735	ChIP-seq	B cell	EZH2-human
ENCFF128GGA	0.0646794	0.0716758	92672409	0.00699636	ChIP-seq	GM12878	E2F4-human
ENCFF946WNX	0.141178	0.148165	112032400	0.00698641	ChIP-seq	mid-neurogenesis radial glial cells	H3K4me1-human
ENCFF836QOM	0.0542548	0.0612337	30114871	0.00697887	ChIP-seq	SU-DHL-6	H4K20me1-human
ENCFF067FOD	0.0938382	0.100814	132905876	0.00697612	ChIP-seq	neural cell	SMC3-human
ENCFF084ORS	0.0590994	0.0660664	100677332	0.006967	ChIP-seq	HEK293	eGFP-ZNF174-human
ENCFF902JQV	0.0589723	0.0659325	83977413	0.00696027	ChIP-seq	HEK293	eGFP-ZNF768-human
ENCFF583XLS	0.0771738	0.0841268	94731537	0.00695296	ChIP-seq	GM12878	EBF1-human
ENCFF912ZTV	0.0766115	0.0835434	70721987	0.00693192	ChIP-seq	A549	H3K27me3-human
ENCFF905EBM	0.11065	0.117576	558742	0.00692643	ChIP-seq	MM.1S	EZH2-human
ENCFF234MVI	0.183203	0.190129	406977	0.00692556	ChIP-seq	MCF-7	DDX20-human
ENCFF782VWT	0.0651391	0.0720607	130975873	0.0069216	ChIP-seq	HCT116	EZH2-human
ENCFF625LUF	0.0592401	0.0661595	124201763	0.00691943	ChIP-seq	HepG2	TARDBP-human
ENCFF577OXM	0.0902056	0.0971203	157745500	0.00691474	ChIP-seq	HEK293	TRIM28-human
ENCFF858CRA	0.0624393	0.0693527	43578	0.00691333	ChIP-seq	thyroid gland	H3K27me3-human
ENCFF457PCA	0.152808	0.15972	12870218	0.00691141	ChIP-seq	neural progenitor cell	EZH2phosphoT487-human
ENCFF372HWW	0.106625	0.113524	138032835	0.00689911	ChIP-seq	cardiac muscle cell	H3K4me1-human
ENCFF824VGN	0.0686403	0.075539	94149874	0.00689874	ChIP-seq	GM12878	ZNF384-human
ENCFF270KIL	0.108622	0.115517	68956824	0.00689454	ChIP-seq	SK-N-MC	H3K27ac-human
ENCFF535FRY	0.0570867	0.0639775	129043120	0.00689079	ChIP-seq	erythroblast	GATA1-human
ENCFF275VNL	0.0540884	0.0609777	136203595	0.00688927	ChIP-seq	K562	SRSF1-human
ENCFF603MKX	0.0724248	0.0793107	122807223	0.00688583	ChIP-seq	GM12878	MXI1-human
ENCFF796TTQ	0.0611307	0.0680109	131110362	0.00688021	ChIP-seq	OCI-LY3	EZH2phosphoT487-human
ENCFF878IXX	0.0616969	0.0685706	156691915	0.0068737	ChIP-seq	K562	CBX8-human
ENCFF780FQB	0.0508375	0.0577028	83974187	0.00686529	ChIP-seq	MCF-7	MNT-human
ENCFF475OYN	0.0459284	0.0527917	18624418	0.00686334	ChIP-seq	Karpas-422	H3K9me2-human
ENCFF255JYC	0.053814	0.0606748	104770583	0.00686084	ChIP-seq	MCF-7	LARP7-human
ENCFF578GCS	0.0611427	0.0680018	932027	0.00685911	ChIP-seq	GM12878	ETV6-human
ENCFF723VGS	0.0588998	0.0657573	161310846	0.00685749	ChIP-seq	GM12878	IKZF1-human
ENCFF063ECO	0.0585741	0.0654275	85094233	0.00685341	ChIP-seq	GM12878	ZZZ3-human
ENCFF257FNC	0.0672125	0.0740473	61306144	0.00683483	ChIP-seq	K562	JUN-human
ENCFF830CSU	0.0972448	0.104076	131705154	0.00683081	ChIP-seq	neural cell	RAD21-human
ENCFF668SRV	0.0900522	0.0968808	100573778	0.00682858	ChIP-seq	SK-N-SH	RFX5-human
ENCFF017WDB	0.0591279	0.0659462	122473616	0.00681832	ChIP-seq	OCI-LY1	EZH2-human
ENCFF373KHY	0.0376611	0.0444774	10202727	0.0068163	ChIP-seq	SU-DHL-6	H3K9me3-human
ENCFF001WSP	0.133202	0.140008	93626363	0.00680644	DNase-seq	SK-N-MC
ENCFF553DKF	0.0526733	0.0594785	142314292	0.00680529	ChIP-seq	HepG2	SRSF4-human
ENCFF470PIP	0.080109	0.0869072	27117003	0.00679817	ChIP-seq	B cell	H3K27me3-human
ENCFF571QFG	0.124898	0.131692	101399677	0.00679379	ChIP-seq	smooth muscle cell	H3K4me1-human
ENCFF151HMH	0.0729203	0.0797119	95673098	0.00679157	ChIP-seq	HEK293	eGFP-ZNF10-human
ENCFF980ENB	0.0534535	0.0602431	181256688	0.00678965	ChIP-seq	K562	AGO1-human
ENCFF376HAO	0.118094	0.124879	108979134	0.00678466	ChIP-seq	A673	H3K4me1-human
ENCFF407UZQ	0.0508758	0.0576573	80932737	0.00678154	ChIP-seq	Loucy	EZH2phosphoT487-human
ENCFF453YFD	0.0692592	0.0760388	114328541	0.00677954	ChIP-seq	GM12878	TBL1XR1-human
ENCFF262SHR	0.0517094	0.0584763	77966342	0.00676685	ChIP-seq	Loucy	EZH2phosphoT487-human
ENCFF865JLD	0.0550249	0.0617853	132719676	0.0067604	ChIP-seq	MM.1S	EZH2phosphoT487-human
ENCFF211SUY	0.0728272	0.0795842	110533021	0.006757	ChIP-seq	GM12878	STAT3-human
ENCFF952XRR	0.197252	0.204005	52097013	0.00675305	DNase-seq	tongue
ENCFF035VDP	0.0604965	0.0672477	174393675	0.00675118	ChIP-seq	HepG2	CBX2-human
ENCFF318HRX	0.0615366	0.0682876	120929997	0.006751	ChIP-seq	K562	SMARCB1-human
ENCFF393ZWF	0.123861	0.130605	111637871	0.00674439	ChIP-seq	neural progenitor cell	H3K4me1-human
ENCFF745TRP	0.0637577	0.0704949	86778934	0.00673719	ChIP-seq	GM12878	ZNF384-human
ENCFF965BIL	0.0656192	0.0723554	120454094	0.00673623	ChIP-seq	skeletal muscle myoblast	EZH2-human
ENCFF801WBW	0.0672525	0.0739787	127490083	0.00672619	ChIP-seq	skeletal muscle myoblast	EZH2-human
ENCFF578WGS	0.0549684	0.0616909	118158510	0.00672246	ChIP-seq	H1-hESC	KDM5A-human
ENCFF255ARD	0.0770271	0.0837458	84027904	0.00671873	ChIP-seq	HCT116	H3K27me3-human
ENCFF014UVA	0.0745868	0.0813013	105869006	0.00671453	ChIP-seq	HEK293	eGFP-ZNF577-human
ENCFF924OFW	0.0531899	0.0598887	92918818	0.0066988	ChIP-seq	MCF-7	NFRKB-human
ENCFF922ONM	0.0580483	0.0647449	133703252	0.00669658	ChIP-seq	HepG2	FUS-human
ENCFF358ADA	0.182767	0.189462	312190	0.0066957	ChIP-seq	suprapubic skin	EP300-human
ENCFF208MYK	0.0566724	0.0633672	79163335	0.00669481	ChIP-seq	HepG2	TCF12-human
ENCFF539VNF	0.107795	0.114487	124242516	0.00669175	ChIP-seq	cardiac muscle cell	H3K4me1-human
ENCFF028UBX	0.0579208	0.0646075	98896078	0.00668672	ChIP-seq	HEK293T	LEF1-human
ENCFF787GZZ	0.0629874	0.0696675	102938722	0.00668017	ChIP-seq	HEK293	eGFP-ZNF214-human
ENCFF007UID	0.0729035	0.0795824	122924687	0.00667888	ChIP-seq	GM12878	MAZ-human
ENCFF441TSO	0.0668326	0.0735094	144775343	0.00667679	ChIP-seq	GM12878	SIN3A-human
ENCFF551KZV	0.0628768	0.0695489	82787974	0.00667212	ChIP-seq	HEK293	eGFP-ZNF132-human
ENCFF868JZD	0.0690897	0.0757612	122527184	0.00667151	ChIP-seq	HEK293	eGFP-ZNF34-human
ENCFF286OEN	0.0535817	0.0602518	11476101	0.00667012	ChIP-seq	SU-DHL-6	H3K9me2-human
ENCFF832BPN	0.0658078	0.072449	106658454	0.00664121	ChIP-seq	GM12878	EP300-human
ENCFF755RMC	0.058524	0.0651631	130439257	0.0066391	ChIP-seq	B cell	EZH2-human
ENCFF001WZE	0.0784359	0.0850652	104619664	0.00662929	ChIP-seq	cardiac mesoderm	H3K27me3-human
ENCFF978OGV	0.0519144	0.0585367	128488786	0.00662231	ChIP-seq	SK-N-SH	EZH2phosphoT487-human
ENCFF170DYF	0.0578149	0.0644322	135359131	0.00661736	ChIP-seq	HepG2	NONO-human
ENCFF402BHJ	0.186666	0.193275	39708350	0.00660912	DNase-seq	embryonic facial prominence
ENCFF977TIL	0.0510158	0.0576215	140650849	0.00660577	ChIP-seq	LNCAP	CTCF-human
ENCFF502WVO	0.060728	0.0673333	127867404	0.00660532	ChIP-seq	OCI-LY7	EZH2phosphoT487-human
ENCFF482QCD	0.0790453	0.0856506	67864939	0.00660529	ChIP-seq	H1-hESC	NANOG-human
ENCFF664JPQ	0.0472562	0.0538493	17380062	0.00659313	ChIP-seq	Karpas-422	H3K9me2-human
ENCFF859ZJJ	0.0722157	0.0787956	22293835	0.00657988	ChIP-seq	Loucy	H3F3A-human
ENCFF646DRT	0.0708489	0.0774209	121718908	0.00657198	ChIP-seq	SH-SY5Y	GATA3-human
ENCFF228HWO	0.0535595	0.0601284	135972049	0.0065689	ChIP-seq	K562	SRSF1-human
ENCFF191KLS	0.0539419	0.0605096	180622287	0.00656777	ChIP-seq	K562	AGO1-human
ENCFF513SAI	0.0582118	0.0647545	68992165	0.00654274	ChIP-seq	HeLa-S3	SUPT20H-human
ENCFF049YRJ	0.0714391	0.0779704	24152178	0.00653125	ChIP-seq	Loucy	H3F3A-human
ENCFF634NTU	0.0666206	0.073112	91107039	0.00649139	ChIP-seq	HEK293	eGFP-GLI2-human
ENCFF464WVN	0.106885	0.113372	198403507	0.00648684	ChIP-seq	bipolar neuron	H3K4me2-human
ENCFF304VXR	0.0547037	0.06119	137745982	0.00648633	ChIP-seq	GM12878	GABPA-human
ENCFF311CAL	0.101466	0.10795	23928510	0.00648397	ChIP-seq	neural progenitor cell	H3K27ac-human
ENCFF907MBG	0.0661941	0.0726749	163859885	0.00648072	ChIP-seq	H1-hESC	SUZ12-human
ENCFF252AKV	0.0519839	0.058456	133471837	0.00647215	ChIP-seq	SK-N-SH	EZH2phosphoT487-human
ENCFF895NJW	0.0613397	0.0678072	126966586	0.00646743	ChIP-seq	OCI-LY3	EZH2phosphoT487-human
ENCFF029ZPV	0.0732343	0.0797	128178270	0.00646571	ChIP-seq	HCT116	H3K27me3-human
ENCFF169ZKI	0.0530025	0.059468	125118190	0.0064655	ChIP-seq	K562	SRSF9-human
ENCFF555YAB	0.0616241	0.0680783	127320053	0.00645415	ChIP-seq	liver	FOXA2-human
ENCFF343EFL	0.0476342	0.0540815	8612301	0.00644728	ChIP-seq	PC-3	H3K9me2-human
ENCFF632WHJ	0.0726702	0.0791099	103565051	0.0064397	ChIP-seq	GM12878	EP300-human
ENCFF784PDY	0.0550935	0.0615236	13930207	0.00643009	ChIP-seq	Karpas-422	H3K27me3-human
ENCFF381NIE	0.0695891	0.0760176	99972737	0.0064285	ChIP-seq	GM12878	RFX5-human
ENCFF354WUJ	0.0736959	0.0801187	97930692	0.00642273	ChIP-seq	GM12878	BHLHE40-human
ENCFF127HJI	0.192285	0.198702	52417103	0.00641721	DNase-seq	tongue
ENCFF191NQS	0.0663957	0.0728114	90810651	0.00641568	ChIP-seq	GM12878	E2F4-human
ENCFF754CVA	0.0317843	0.0381982	247505	0.00641397	ChIP-seq	HEK293	eGFP-ZNF747-human
ENCFF461RDS	0.0599224	0.0663355	104795820	0.00641305	ChIP-seq	HEK293T	LEF1-human
ENCFF491NVT	0.0585252	0.0649348	56959010	0.00640962	ChIP-seq	GM12878	SIX5-human
ENCFF488KHJ	0.0792833	0.0856836	230033968	0.00640022	ChIP-seq	bipolar neuron	EZH2phosphoT487-human
ENCFF532HJO	0.0822735	0.0886531	153660204	0.00637967	ChIP-seq	H1-hESC	CHD7-human
ENCFF613CRP	0.0877419	0.0941101	9452917	0.00636824	ChIP-seq	neural cell	H3F3A-human
ENCFF902GTD	0.0432769	0.0496389	52683229	0.00636207	ChIP-seq	adrenal gland	H3K36me3-human
ENCFF544TJM	0.110325	0.11667	104781358	0.00634546	ChIP-seq	cardiac muscle cell	H3K4me1-human
ENCFF695DKI	0.0917676	0.0981087	100659073	0.00634106	ChIP-seq	SK-N-SH	RFX5-human
ENCFF658SVX	0.0555016	0.0618325	131088813	0.00633088	ChIP-seq	K562	U2AF1-human
ENCFF503JVU	0.065435	0.0717525	178752335	0.00631749	ChIP-seq	HepG2	CBX2-human
ENCFF272ULK	0.0552666	0.0615778	149915904	0.00631125	ChIP-seq	K562	FIP1L1-human
ENCFF723MLM	0.0564187	0.0627298	155488311	0.0063111	ChIP-seq	HepG2	PHF8-human
ENCFF572LJS	0.0582677	0.064565	142706466	0.0062972	ChIP-seq	HepG2	NONO-human
ENCFF618BDU	0.0619047	0.0681973	83940823	0.00629259	ChIP-seq	HEK293T	FOXM1-human
ENCFF419TOT	0.0571222	0.0634029	121313010	0.00628067	ChIP-seq	OCI-LY1	EZH2-human
ENCFF943HTN	0.18617	0.192448	7698721	0.00627806	ChIP-seq	HEK293	eGFP-PRDM4-human
ENCFF875HGQ	0.115559	0.121824	121814471	0.00626452	ChIP-seq	vagina	POLR2AphosphoS5-human
ENCFF077UDW	0.0550393	0.0612993	169453497	0.00626002	ChIP-seq	HepG2	KDM5A-human
ENCFF829NXG	0.0656566	0.071916	48353988	0.00625945	ChIP-seq	K562	JUN-human
ENCFF811QWR	0.0492959	0.0555406	181561323	0.00624468	ChIP-seq	K562	TRIM28-human
ENCFF941AZB	0.0726027	0.0788465	113984889	0.00624375	ChIP-seq	GM12878	TBL1XR1-human
ENCFF013FRI	0.172859	0.179086	40040320	0.00622715	DNase-seq	occipital lobe
ENCFF270DBZ	0.111994	0.118196	214775695	0.00620165	ChIP-seq	neural progenitor cell	H3K4me1-human
ENCFF690KLI	0.0591813	0.0653814	94035738	0.00620012	ChIP-seq	K562	NFYA-human
ENCFF430CBL	0.0553035	0.0615011	123558170	0.00619765	ChIP-seq	K562	PHF8-human
ENCFF759WEY	0.0701384	0.0763353	21327395	0.00619685	ChIP-seq	OCI-LY1	H2AFZ-human
ENCFF930CDD	0.0661185	0.0723003	131804903	0.0061818	ChIP-seq	SU-DHL-6	EZH2phosphoT487-human
ENCFF993TLL	0.113907	0.120083	196290592	0.00617562	ChIP-seq	neural progenitor cell	H3K4me1-human
ENCFF916MQB	0.0663269	0.0724889	71969765	0.00616204	ChIP-seq	K562	GATA1-human
ENCFF473NOQ	0.0564215	0.0625754	135247060	0.00615394	ChIP-seq	K562	U2AF1-human
ENCFF599QYZ	0.0650344	0.0711828	98699443	0.00614833	ChIP-seq	HEK293	eGFP-YY1-human
ENCFF404LWH	0.297637	0.303784	13480384	0.00614727	DNase-seq	brain
ENCFF341OFU	0.0555156	0.0616606	153813928	0.00614501	ChIP-seq	K562	FIP1L1-human
ENCFF047WZX	0.0597736	0.0659056	97465730	0.00613202	ChIP-seq	GM12878	YY1-human
ENCFF539MLU	0.0608329	0.066964	82685647	0.00613103	ChIP-seq	DOHH2	EZH2phosphoT487-human
ENCFF995CTV	0.0339432	0.0400736	61042116	0.00613036	ChIP-seq	PC-3	H3K9me3-human
ENCFF467EXO	0.0520773	0.0581966	131062545	0.00611926	ChIP-seq	K562	PCBP2-human
ENCFF691RYI	0.161017	0.167131	1105995	0.00611396	ChIP-seq	DOHH2	EZH2phosphoT487-human
ENCFF474LJV	0.0595306	0.0656442	113232106	0.00611361	ChIP-seq	OCI-LY1	EZH2-human
ENCFF379IZI	0.058927	0.0650404	118239487	0.00611345	ChIP-seq	GM12878	GABPA-human
ENCFF764ZHV	0.0533532	0.0594661	124544900	0.00611289	ChIP-seq	K562	RBM15-human
ENCFF587UQZ	0.073076	0.0791863	114728956	0.00611029	ChIP-seq	endothelial cell of umbilical vein	FOS-human
ENCFF669BPX	0.125792	0.131889	3805219	0.00609719	ChIP-seq	K562	eGFP-ZNF740-human
ENCFF815GPU	0.0657275	0.0718226	165468413	0.0060951	ChIP-seq	SK-N-MC	EZH2-human
ENCFF208WDH	0.0616954	0.0677894	138038362	0.00609402	ChIP-seq	A549	CBX8-human
ENCFF562LQW	0.0699244	0.0760127	74934116	0.00608836	ChIP-seq	GM12878	NRF1-human
ENCFF815REN	0.0507633	0.0568506	8145563	0.00608728	ChIP-seq	PC-3	H3K9me2-human
ENCFF474MWR	0.103402	0.109488	225309662	0.00608601	ChIP-seq	bipolar neuron	H3K4me2-human
ENCFF051XDB	0.0610885	0.0671693	79193337	0.00608072	ChIP-seq	HEK293	eGFP-ZNF132-human
ENCFF935HJA	0.0681186	0.0741792	64798388	0.00606066	ChIP-seq	HEK293	eGFP-ZNF331-human
ENCFF818TBG	0.0598837	0.0659382	135339780	0.00605454	ChIP-seq	A549	CBX8-human
ENCFF234GQW	0.0715181	0.0775677	76578392	0.00604957	ChIP-seq	K562	GATA1-human
ENCFF087CPK	0.0693904	0.0754389	10965582	0.00604849	ChIP-seq	Loucy	H3F3A-human
ENCFF906FFH	0.0707215	0.0767692	129031739	0.0060477	ChIP-seq	GM12878	RCOR1-human
ENCFF173BHD	0.0548629	0.0609104	15266483	0.00604751	ChIP-seq	OCI-LY1	H3F3A-human
ENCFF972ILN	0.0612136	0.0672572	135140179	0.00604365	ChIP-seq	liver	FOXA1-human
ENCFF873CLE	0.0593576	0.0653981	54372174	0.00604051	ChIP-seq	K562	STAT1-human
ENCFF965JJU	0.146019	0.152046	32808850	0.0060268	DNase-seq	SK-N-DZ
ENCFF581ONV	0.0528017	0.0588183	4642178	0.00601668	ChIP-seq	Karpas-422	H3K27me3-human
ENCFF728DBX	0.0614205	0.0674348	26076782	0.0060143	ChIP-seq	K562	H3K27me3-human
ENCFF701HCP	0.0637175	0.0697278	65945725	0.00601033	ChIP-seq	H1-hESC	RXRA-human
ENCFF600NIF	0.0521488	0.0581545	83968140	0.00600569	ChIP-seq	MCF-7	MNT-human
ENCFF222MCF	0.0527595	0.0587528	119931759	0.00599322	ChIP-seq	K562	SRSF9-human
ENCFF927WFK	0.0613799	0.0673713	105425902	0.00599141	ChIP-seq	GM12878	ESRRA-human
ENCFF133YMX	0.152202	0.158186	10722799	0.00598345	ChIP-seq	liver	NR2F2-human
ENCFF940CQO	0.0585067	0.0644783	91039777	0.00597161	ChIP-seq	HepG2	TOE1-human
ENCFF715GDR	0.0583806	0.0643443	80962749	0.00596372	ChIP-seq	HEK293T	ARNT-human
ENCFF507JPU	0.0536974	0.0596595	124522183	0.00596202	ChIP-seq	K562	BRCA1-human
ENCFF228ORA	0.0499757	0.0559296	146687426	0.00595397	ChIP-seq	K562	eGFP-ZNF354B-human
ENCFF097DVZ	0.0733613	0.0793078	90129247	0.00594644	ChIP-seq	GM12878	EBF1-human
ENCFF730DRK	0.0547274	0.060673	107644010	0.00594552	ChIP-seq	K562	RBM14-human
ENCFF363RKC	0.0667241	0.0726593	122845202	0.00593523	ChIP-seq	liver	FOXA1-human
ENCFF605EZB	0.0646611	0.0705869	85008274	0.00592584	ChIP-seq	K562	JUN-human
ENCFF800PUH	0.0686305	0.0745555	119255431	0.00592494	ChIP-seq	GM12878	CHD1-human
ENCFF052OWI	0.0625241	0.0684431	57995369	0.00591904	ChIP-seq	K562	JUN-human
ENCFF332JOV	0.0628947	0.0688049	115868014	0.00591023	ChIP-seq	GM12878	JUNB-human
ENCFF016WHL	0.0528857	0.0587746	136023927	0.00588889	ChIP-seq	K562	PCBP2-human
ENCFF482XGS	0.0656638	0.0715468	169191245	0.00588296	ChIP-seq	hepatocyte	EZH2-human
ENCFF650KWX	0.0522326	0.0581132	76755087	0.00588063	ChIP-seq	HepG2	BCLAF1-human
ENCFF924QYS	0.0647686	0.0706455	131874154	0.00587684	ChIP-seq	SU-DHL-6	EZH2phosphoT487-human
ENCFF405MPR	0.103759	0.109635	54891962	0.0058762	ChIP-seq	cardiac muscle cell	H3K4me1-human
ENCFF283VJO	0.0737294	0.0796043	61169389	0.00587495	ChIP-seq	H1-hESC	EGR1-human
ENCFF593EHO	0.0676947	0.0735692	1095170	0.00587452	ChIP-seq	GM12878	NFXL1-human
ENCFF001UCB	0.144938	0.150812	552829	0.00587401	ChIP-seq	H1-hESC	POU5F1-human
ENCFF906ESV	0.0726983	0.0785679	90423292	0.00586958	ChIP-seq	HepG2	EP300-human
ENCFF223FON	0.0542434	0.0601099	106547456	0.00586652	ChIP-seq	MCF-7	CSDE1-human
ENCFF657QUD	0.0590812	0.0649458	126980005	0.00586457	ChIP-seq	HepG2	TARDBP-human
ENCFF733OTG	0.0402884	0.0461493	136211367	0.00586092	ChIP-seq	Karpas-422	H3K9me3-human
ENCFF450DKI	0.0589123	0.0647701	110640065	0.00585782	ChIP-seq	HEK293	eGFP-ZNF350-human
ENCFF313NGV	0.0572637	0.0631188	12778668	0.00585513	ChIP-seq	OCI-LY1	H3F3A-human
ENCFF533JRR	0.0535046	0.0593482	136025904	0.00584367	ChIP-seq	K562	SRSF1-human
ENCFF325TSC	0.0548661	0.0607089	58073569	0.00584275	ChIP-seq	K562	RBM15-human
ENCFF893LMP	0.0797026	0.0855329	58796678	0.00583031	ChIP-seq	SK-N-SH	TAF1-human
ENCFF422YAW	0.0728753	0.0786962	65998259	0.00582095	ChIP-seq	HEK293	eGFP-ZNF221-human
ENCFF842DAK	0.0577116	0.0635215	110607432	0.00580987	ChIP-seq	MCF-7	NFXL1-human
ENCFF903KIH	0.0631933	0.0690028	145487494	0.00580948	ChIP-seq	liver	TAF1-human
ENCFF141MCC	0.0635991	0.0693998	77960844	0.00580066	ChIP-seq	HEK293T	FOXM1-human
ENCFF661IHD	0.056063	0.0618617	82769831	0.00579863	ChIP-seq	HepG2	TCF12-human
ENCFF573QSE	0.0633599	0.069143	134313402	0.00578317	ChIP-seq	K562	SMARCB1-human
ENCFF275EOL	0.1784	0.184169	27724970	0.00576956	DNase-seq	middle frontal gyrus
ENCFF744SPK	0.0401265	0.045896	115117853	0.00576951	ChIP-seq	Karpas-422	H3K9me3-human
ENCFF436KCV	0.064991	0.0707561	95356669	0.00576512	ChIP-seq	K562	JUN-human
ENCFF577FKU	0.0426949	0.048458	26567020	0.00576309	ChIP-seq	HCT116	H3K9me3-human
ENCFF181XHB	0.0463174	0.0520756	14290715	0.00575823	ChIP-seq	B cell	H3K36me3-human
ENCFF371XXQ	0.0580294	0.0637835	100984657	0.00575407	ChIP-seq	A549	TAF1-human
ENCFF697FHS	0.0471567	0.0529037	50998235	0.00574702	ChIP-seq	Panc1	H3K36me3-human
ENCFF605EQP	0.068523	0.0742661	58745250	0.00574319	ChIP-seq	H1-hESC	SRF-human
ENCFF772ZNX	0.0321703	0.0379046	32115210	0.00573432	ChIP-seq	PC-3	H3K9me3-human
ENCFF849XOM	0.0496445	0.0553774	138338505	0.0057329	ChIP-seq	K562	eGFP-ZNF354B-human
ENCFF622FPS	0.0616335	0.0673626	90812506	0.00572912	ChIP-seq	K562	STAT1-human
ENCFF352QMZ	0.0675914	0.0733191	132430044	0.00572771	ChIP-seq	GM12878	SIN3A-human
ENCFF101JCE	0.0872481	0.0929736	94680723	0.00572549	ChIP-seq	SK-N-SH	JUND-human
ENCFF575POH	0.0212043	0.0269254	1413592	0.00572111	ChIP-seq	Parathyroid adenoma	H3K9me3-human
ENCFF453FOJ	0.0565577	0.0622783	131669726	0.00572058	ChIP-seq	HepG2	HDAC6-human
ENCFF277OHH	0.0605316	0.0662432	77994365	0.0057116	ChIP-seq	HEK293	eGFP-ZNF132-human
ENCFF266KLW	0.151772	0.157482	11060325	0.00571016	ChIP-seq	liver	NR2F2-human
ENCFF363SUO	0.0567262	0.0624226	107327096	0.00569636	ChIP-seq	HepG2	HDAC6-human
ENCFF192NOU	0.153609	0.1593	10358020	0.00569099	ChIP-seq	liver	NR2F2-human
ENCFF159YHL	0.0723922	0.0780719	15659962	0.00567974	ChIP-seq	OCI-LY1	H2AFZ-human
ENCFF428CYD	0.0819936	0.0876728	124792165	0.00567916	ChIP-seq	HEK293	eGFP-ZNF449-human
ENCFF014JMW	0.153577	0.159252	10355730	0.00567475	ChIP-seq	liver	NR2F2-human
ENCFF128NOD	0.0551288	0.0608002	112968698	0.00567144	ChIP-seq	K562	SRSF7-human
ENCFF866YBG	0.0801881	0.0858578	92416172	0.00566971	ChIP-seq	SK-N-SH	JUND-human
ENCFF139FWO	0.059025	0.0646821	83928253	0.00565713	ChIP-seq	HEK293T	ARNT-human
ENCFF598COF	0.0648167	0.0704677	61169865	0.00565097	ChIP-seq	Ishikawa	CTCF-human
ENCFF305MUT	0.0648789	0.0705281	67122335	0.00564929	ChIP-seq	Ishikawa	CTCF-human
ENCFF871OPM	0.0548808	0.0605181	132259690	0.00563728	ChIP-seq	K562	RBM14-human
ENCFF819BDT	0.0524185	0.0580445	115071025	0.00562603	ChIP-seq	PC-9	EZH2-human
ENCFF287WRJ	0.0693889	0.0750092	166968944	0.00562038	ChIP-seq	Panc1	TCF7L2-human
ENCFF934BOE	0.0585064	0.0641262	114015312	0.00561979	ChIP-seq	K562	RBM34-human
ENCFF711KLW	0.153999	0.159617	12675234	0.00561852	ChIP-seq	neural progenitor cell	EZH2phosphoT487-human
ENCFF493YRO	0.0594833	0.065101	73048057	0.00561765	ChIP-seq	H1-hESC	SIX5-human
ENCFF194TDU	0.0976947	0.103307	134661957	0.00561204	ChIP-seq	SK-N-SH	MXI1-human
ENCFF002CJF	0.170327	0.17593	855003	0.00560314	ChIP-seq	H1-hESC	POU5F1-human
ENCFF407JBN	0.0625868	0.0681865	136624894	0.00559972	ChIP-seq	liver	TAF1-human
ENCFF521MOS	0.0583789	0.0639763	59998827	0.00559733	ChIP-seq	K562	SIX5-human
ENCFF620FTP	0.0661436	0.0717363	112650117	0.0055927	ChIP-seq	HEK293	eGFP-ZNF34-human
ENCFF692VTI	0.0612372	0.0668253	150546871	0.00558808	ChIP-seq	GM12878	SIN3A-human
ENCFF512QTF	0.0777481	0.083336	97562504	0.00558792	ChIP-seq	GM12878	BHLHE40-human
ENCFF311XFB	0.0695728	0.0751598	125985904	0.00558703	ChIP-seq	endothelial cell of umbilical vein	GATA2-human
ENCFF838LKB	0.0571292	0.0627121	138496111	0.00558288	ChIP-seq	K562	HNRNPL-human
ENCFF144QTJ	0.0559666	0.0615443	110889442	0.00557768	ChIP-seq	K562	RBM34-human
ENCFF948OFI	0.0561518	0.0617244	136869443	0.00557257	ChIP-seq	K562	U2AF1-human
ENCFF607FHS	0.0594702	0.0650426	124394078	0.00557236	ChIP-seq	OCI-LY7	CTCF-human
ENCFF375HRI	0.0643099	0.0698786	109330519	0.0055687	ChIP-seq	GM12878	CHD1-human
ENCFF656XHS	0.0512774	0.0568438	111836478	0.00556641	ChIP-seq	PC-9	EZH2-human
ENCFF294GPL	0.0653233	0.0708872	120520657	0.00556399	ChIP-seq	GM12878	JUNB-human
ENCFF019QBS	0.0574373	0.0629888	20325932	0.00555153	ChIP-seq	OCI-LY1	H3F3A-human
ENCFF322ADA	0.0487184	0.0542595	121937525	0.00554102	ChIP-seq	A549	CBX2-human
ENCFF355WZV	0.0525276	0.0580652	122450050	0.00553754	ChIP-seq	MM.1S	EZH2-human
ENCFF158NKC	0.114969	0.120505	191001078	0.00553564	ChIP-seq	neural progenitor cell	H3K4me1-human
ENCFF037TEH	0.0538411	0.0593728	106659219	0.00553172	ChIP-seq	K562	SRSF7-human
ENCFF823IOL	0.0346501	0.0401758	6516827	0.00552567	ChIP-seq	MCF-7	H3K9me2-human
ENCFF679JWK	0.0499213	0.0554416	124059630	0.00552028	ChIP-seq	A549	CBX2-human
ENCFF947XIL	0.0644448	0.0699541	131850707	0.00550925	ChIP-seq	SU-DHL-6	EZH2phosphoT487-human
ENCFF923FBF	0.0534574	0.0589641	199852386	0.00550679	ChIP-seq	K562	eGFP-POLR2H-human
ENCFF059VOH	0.0258643	0.0313675	22658628	0.00550321	ChIP-seq	radial glial cell	H3K9me3-human
ENCFF647BJJ	0.0655372	0.0710352	117049589	0.00549798	ChIP-seq	HEK293	eGFP-ZNF34-human
ENCFF875DOP	0.0557447	0.0612367	104750661	0.00549199	ChIP-seq	MCF-7	NFXL1-human
ENCFF489ZRF	0.0679647	0.0734507	126246673	0.00548598	ChIP-seq	GM12878	RCOR1-human
ENCFF554MYS	0.0528603	0.0583453	146957096	0.00548502	ChIP-seq	K562	PCBP2-human
ENCFF831SBJ	0.193307	0.19879	52470480	0.00548335	DNase-seq	tongue
ENCFF607QZV	0.0599882	0.0654695	73177917	0.00548133	ChIP-seq	GM12878	HSF1-human
ENCFF669EAC	0.0674053	0.0728806	127431983	0.00547534	ChIP-seq	DOHH2	EZH2phosphoT487-human
ENCFF219ASD	0.0630955	0.0685691	24677213	0.00547362	ChIP-seq	K562	IRF1-human
ENCFF814VNW	0.0626967	0.0681674	40503991	0.00547067	ChIP-seq	B cell	EZH2-human
ENCFF945BWH	0.0508133	0.0562697	127050857	0.00545637	ChIP-seq	KMS-11	H3K9me2-human
ENCFF999RPY	0.0817744	0.0872262	62813651	0.00545175	ChIP-seq	cardiac mesoderm	H3K27me3-human
ENCFF446ASD	0.0671906	0.0726336	20310541	0.00544303	ChIP-seq	OCI-LY1	H2AFZ-human
ENCFF702WPJ	0.0729266	0.0783662	43155352	0.00543961	ChIP-seq	H1-hESC	BCL11A-human
ENCFF310EMX	0.0526774	0.0581167	168334766	0.00543926	ChIP-seq	K562	PRPF4-human
ENCFF832IFU	0.0331391	0.0385664	29419388	0.00542725	ChIP-seq	PC-3	H3K9me3-human
ENCFF234PNC	0.0719585	0.0773847	106229049	0.00542618	ChIP-seq	GM12878	STAT3-human
ENCFF814JGD	0.0763123	0.0817375	85615825	0.00542528	ChIP-seq	smooth muscle cell	H3K27me3-human
ENCFF894WLR	0.052365	0.0577895	168551825	0.00542447	ChIP-seq	K562	PRPF4-human
ENCFF914HFS	0.0778085	0.0832278	74924033	0.00541922	ChIP-seq	HEK293	eGFP-ZBTB6-human
ENCFF325AWC	0.0522502	0.0576623	119233075	0.00541211	ChIP-seq	MCF-7	COPS2-human
ENCFF535RVB	0.0577993	0.0632079	164114905	0.00540867	ChIP-seq	HepG2	BRD4-human
ENCFF974RFW	0.0616998	0.0671055	118375607	0.00540568	ChIP-seq	MM.1S	CTCF-human
ENCFF027ZKP	0.0666417	0.0720289	85013160	0.00538718	ChIP-seq	GM12878	SMC3-human
ENCFF585NXD	0.0618084	0.0671949	60550235	0.00538648	ChIP-seq	K562	STAT1-human
ENCFF387HZM	0.075391	0.0807758	115434380	0.00538481	ChIP-seq	endothelial cell of umbilical vein	FOS-human
ENCFF822PEG	0.111789	0.117172	116940465	0.00538298	ChIP-seq	A673	H3K4me1-human
ENCFF431PAS	0.0673368	0.0727143	155370530	0.00537747	ChIP-seq	HepG2	CBX2-human
ENCFF931FRR	0.0694177	0.0747804	251585153	0.00536277	ChIP-seq	A549	H3K27me3-human
ENCFF767MET	0.0648587	0.0702178	119093078	0.00535911	ChIP-seq	HepG2	FOXA2-human
ENCFF703EJD	0.0325506	0.0379054	20338434	0.00535478	ChIP-seq	Loucy	H3K9me3-human
ENCFF351TTL	0.0448154	0.0501662	14415643	0.00535086	ChIP-seq	Karpas-422	H3K9me2-human
ENCFF087ZHG	0.054441	0.0597904	118342713	0.00534935	ChIP-seq	K562	SRSF7-human
ENCFF967EHX	0.067608	0.072954	94117890	0.00534593	ChIP-seq	GM12878	ZNF384-human
ENCFF013REF	0.0555824	0.0609054	139224430	0.00532301	ChIP-seq	K562	HNRNPL-human
ENCFF383VOG	0.105681	0.111003	203713665	0.00532166	ChIP-seq	bipolar neuron	H3K4me2-human
ENCFF965OFQ	0.0660374	0.0713576	80848402	0.00532018	ChIP-seq	K562	BMI1-human
ENCFF841ZJM	0.0660367	0.0713516	80847581	0.00531484	ChIP-seq	K562	BMI1-human
ENCFF896DNG	0.150136	0.155449	38421030	0.0053135	DNase-seq	bipolar neuron
ENCFF412ACC	0.0794815	0.0847806	131454698	0.00529904	ChIP-seq	SK-N-MC	POLR2AphosphoS5-human
ENCFF722KNP	0.0636199	0.0689181	97019355	0.00529818	ChIP-seq	HEK293	eGFP-ZNF529-human
ENCFF326RNA	0.0735785	0.0788704	92467331	0.00529191	ChIP-seq	GM23338	NANOG-human
ENCFF328CFX	0.0564612	0.0617423	177636275	0.00528111	ChIP-seq	C4-2B	CTCF-human
ENCFF672VNU	0.0738582	0.0791367	19147617	0.00527847	ChIP-seq	neural progenitor cell	H3K9ac-human
ENCFF357NBU	0.0677831	0.0730615	82588393	0.00527841	ChIP-seq	K562	MYC-human
ENCFF887ZYJ	0.0535824	0.0588477	85171516	0.0052653	ChIP-seq	MCF-7	NFRKB-human
ENCFF225EQY	0.0496869	0.0549501	132965651	0.00526327	ChIP-seq	K562	eGFP-ZNF354B-human
ENCFF718CML	0.0918213	0.0970815	84783053	0.00526019	ChIP-seq	SK-N-MC	FOXP2-human
ENCFF693ETV	0.0591576	0.0644163	103693549	0.00525876	ChIP-seq	gastrocnemius medialis	CTCF-human
ENCFF507RFD	0.0620948	0.0673436	118506815	0.00524883	ChIP-seq	MM.1S	CTCF-human
ENCFF106CWI	0.0622878	0.0675146	83886797	0.00522676	ChIP-seq	GM12878	BRCA1-human
ENCFF420CVJ	0.0588068	0.06403	55158864	0.00522324	ChIP-seq	HepG2	SP1-human
ENCFF970VRK	0.0975089	0.102727	136548190	0.0052184	ChIP-seq	SK-N-SH	MXI1-human
ENCFF362URR	0.0832272	0.088432	120963597	0.00520475	ChIP-seq	HEK293	eGFP-OSR2-human
ENCFF981IPY	0.0717329	0.0769365	100746704	0.00520358	ChIP-seq	GM12878	EP300-human
ENCFF642MPW	0.0293753	0.0345752	27875445	0.00519996	ChIP-seq	PC-3	H3K9me3-human
ENCFF693SXL	0.0423235	0.0475192	597495	0.00519572	ChIP-seq	MCF-7	H3K9me2-human
ENCFF327OZA	0.0577773	0.0629635	147957960	0.00518617	ChIP-seq	K562	SMARCA4-human
ENCFF975TXL	0.071854	0.0770369	194830139	0.00518291	ChIP-seq	A549	H3K27me3-human
ENCFF432ZMO	0.0530893	0.0582721	117882985	0.00518279	ChIP-seq	PC-9	EZH2phosphoT487-human
ENCFF518HWU	0.0789249	0.0841032	90965207	0.00517823	ChIP-seq	HEK293	eGFP-ZNF213-human
ENCFF697OBV	0.30614	0.311315	145620	0.00517586	ChIP-seq	H1-hESC	BCL11A-human
ENCFF296GFU	0.077341	0.0825153	1340936	0.00517433	ChIP-seq	upper lobe of left lung	H3K27me3-human
ENCFF048ORT	0.0579141	0.0630874	148335822	0.00517327	ChIP-seq	HepG2	BRD4-human
ENCFF954MNX	0.0859802	0.091152	81630199	0.00517177	ChIP-seq	SK-N-MC	FOXP2-human
ENCFF465DTB	0.0572843	0.0624554	195013284	0.0051711	ChIP-seq	C4-2B	CTCF-human
ENCFF845ELN	0.0486865	0.0538559	10998806	0.00516943	ChIP-seq	PC-3	H3K9me2-human
ENCFF840FHF	0.0797364	0.0848921	30439290	0.00515564	ChIP-seq	MCF-7	H3K27me3-human
ENCFF355HPD	0.0598309	0.0649684	104703431	0.0051375	ChIP-seq	HEK293	eGFP-ZNF510-human
ENCFF860MVU	0.0967978	0.101934	344211	0.00513601	ChIP-seq	A549	SREBF2-human
ENCFF570ZKC	0.0697514	0.0748853	77856595	0.00513391	ChIP-seq	GM12878	ETS1-human
ENCFF010YFK	0.155023	0.160157	64622760	0.00513387	DNase-seq	left kidney
ENCFF375CPS	0.077158	0.0822754	80834080	0.00511739	ChIP-seq	H1-hESC	EGR1-human
ENCFF627LOQ	0.0384204	0.0435339	2679425	0.00511351	ChIP-seq	SK-N-SH	H3K9me2-human
ENCFF306SXM	0.0588677	0.0639771	61193371	0.00510937	ChIP-seq	IMR-90	ELK1-human
ENCFF506WYU	0.100526	0.105627	99287841	0.00510007	ChIP-seq	SK-N-SH	CHD2-human
ENCFF099ZTD	0.0737898	0.078884	86377894	0.0050942	ChIP-seq	GM12878	MEF2A-human
ENCFF757ODD	0.0802607	0.0853468	90721	0.00508612	ChIP-seq	K562	SFPQ-human
ENCFF377VMB	0.0657887	0.0708747	121887411	0.00508604	ChIP-seq	K562	UBTF-human
ENCFF709GPG	0.186954	0.192031	45972015	0.00507685	DNase-seq	kidney
ENCFF435TZX	0.0572677	0.0623427	170328519	0.00507503	ChIP-seq	K562	eGFP-ATF3-human
ENCFF562UJV	0.0582224	0.0632962	97951216	0.00507378	ChIP-seq	K562	STAT5A-human
ENCFF691NVX	0.0609659	0.06603	117740434	0.00506416	ChIP-seq	MM.1S	CTCF-human
ENCFF515LFS	0.0692928	0.0743538	86628741	0.005061	ChIP-seq	GM12878	MEF2C-human
ENCFF997LLV	0.0571732	0.0622313	112881741	0.0050581	ChIP-seq	A549	RNF2-human
ENCFF656LKP	0.0553536	0.0604069	157542129	0.00505332	ChIP-seq	K562	PCBP1-human
ENCFF228KKV	0.057301	0.0623475	77922343	0.00504651	ChIP-seq	HepG2	NRF1-human
ENCFF642AZQ	0.0531261	0.0581674	196153480	0.00504133	ChIP-seq	K562	eGFP-POLR2H-human
ENCFF141TPZ	0.0839625	0.0890014	76722547	0.00503897	ChIP-seq	HEK293	eGFP-ZBTB12-human
ENCFF988AWI	0.0642878	0.069326	107406374	0.00503812	ChIP-seq	GM12878	TCF7-human
ENCFF449DID	0.0732291	0.0782654	160780549	0.00503628	ChIP-seq	Panc1	TCF7L2-human
ENCFF636HOL	0.0552149	0.0602503	114324197	0.00503544	ChIP-seq	HepG2	HDAC6-human
ENCFF086XWF	0.0551818	0.0601964	160574544	0.0050146	ChIP-seq	K562	PCBP1-human
ENCFF255SFG	0.0837504	0.0887649	119758555	0.00501444	ChIP-seq	HEK293	eGFP-FEZF1-human
ENCFF016LSH	0.0747982	0.0798105	69703469	0.00501227	ChIP-seq	HepG2	MAFK-human
ENCFF434AON	0.017992	0.0230029	25617514	0.00501088	ChIP-seq	H9	H3K9me3-human
ENCFF076VIZ	0.0692883	0.0742987	88415921	0.00501049	ChIP-seq	K562	JUN-human
ENCFF684GVN	0.0826932	0.0876998	89455001	0.00500661	ChIP-seq	H1-hESC	EP300-human
ENCFF397BNF	0.0275459	0.0325518	18786317	0.00500596	ChIP-seq	OCI-LY7	H3K9me3-human
ENCFF067XYR	0.0770265	0.0820291	70542451	0.00500267	ChIP-seq	HepG2	MAFK-human
ENCFF501SMZ	0.0566258	0.0616283	134365575	0.00500246	ChIP-seq	K562	HNRNPL-human
ENCFF831BNS	0.0808106	0.0858116	25652997	0.00500097	ChIP-seq	MCF-7	H3K27me3-human
ENCFF904PBE	0.0545811	0.0595678	203630391	0.00498669	ChIP-seq	K562	ZNF274-human
ENCFF354QYP	0.0655522	0.0705386	86723471	0.00498643	ChIP-seq	H1-hESC	BRCA1-human
ENCFF242EJE	0.0668992	0.0718851	105350609	0.00498587	ChIP-seq	T47D	JUND-human
ENCFF118LBD	0.0675415	0.0725185	122356166	0.00497698	ChIP-seq	GM12878	RCOR1-human
ENCFF396SZC	0.0564651	0.0614418	122699734	0.00497666	ChIP-seq	A673	EZH2-human
ENCFF977JIT	0.07446	0.079435	84851771	0.00497498	ChIP-seq	H1-hESC	MAFK-human
ENCFF517GNM	0.0839829	0.0889552	132299641	0.0049723	ChIP-seq	liver	NR2F2-human
ENCFF980AUY	0.0694476	0.0744133	68936190	0.00496574	ChIP-seq	GM12878	MEF2A-human
ENCFF491JFL	0.0839819	0.0889436	132301381	0.00496178	ChIP-seq	liver	NR2F2-human
ENCFF642BLW	0.0558261	0.0607838	170340654	0.00495768	ChIP-seq	HepG2	BRD4-human
ENCFF618CLL	0.062582	0.0675387	82650668	0.00495668	ChIP-seq	GM12878	HSF1-human
ENCFF996PWC	0.0598857	0.0648417	141595020	0.00495592	ChIP-seq	H1-hESC	CHD1-human
ENCFF346SOF	0.0465796	0.051532	15801366	0.00495241	ChIP-seq	HCT116	H3K9me2-human
ENCFF742QVY	0.0725817	0.0775299	96797929	0.00494816	ChIP-seq	HEK293	eGFP-KLF13-human
ENCFF626BVG	0.0643937	0.069331	55629798	0.00493726	ChIP-seq	HepG2	BHLHE40-human
ENCFF617HUR	0.0796235	0.0845563	111326771	0.00493287	ChIP-seq	liver	NR2F2-human
ENCFF509UZC	0.0312459	0.0361783	6440629	0.00493236	ChIP-seq	thyroid gland	H3K9me3-human
ENCFF813IMW	0.132155	0.137083	90400640	0.00492821	DNase-seq	bipolar neuron
ENCFF992RBK	0.0714701	0.0763963	115777685	0.00492618	ChIP-seq	smooth muscle cell	H3K27me3-human
ENCFF775AMH	0.0796211	0.0845472	111329589	0.00492616	ChIP-seq	liver	NR2F2-human
ENCFF555PRT	0.0521698	0.0570946	102544927	0.00492483	ChIP-seq	PC-9	EZH2phosphoT487-human
ENCFF510WZL	0.0953189	0.100238	55770136	0.00491901	ChIP-seq	SK-N-MC	FOXP2-human
ENCFF136HKZ	0.0686595	0.0735773	113728041	0.00491781	ChIP-seq	GM12878	CHD1-human
ENCFF657XCG	0.0715765	0.0764938	90545911	0.00491732	ChIP-seq	Ishikawa	ESR1-human
ENCFF249QCH	0.0758743	0.0807872	80837552	0.00491282	ChIP-seq	GM12878	SMC3-human
ENCFF895CZK	0.0671178	0.0720236	90641789	0.00490586	ChIP-seq	Ishikawa	ESR1-human
ENCFF547PLM	0.0593211	0.0642256	67090372	0.00490446	ChIP-seq	H1-hESC	NRF1-human
ENCFF396RQL	0.0458835	0.0507864	166855418	0.00490297	ChIP-seq	K562	eGFP-ZNF507-human
ENCFF974XPG	0.0682075	0.0731091	114254582	0.00490155	ChIP-seq	GM12878	MAX-human
ENCFF041EID	0.0525641	0.0574631	62986803	0.00489901	ChIP-seq	K562	ZMIZ1-human
ENCFF471LWP	0.0703625	0.0752583	68921693	0.00489573	ChIP-seq	H1-hESC	SRF-human
ENCFF297NXF	0.0544382	0.0593328	112257079	0.00489456	ChIP-seq	K562	SAFB-human
ENCFF686LNT	0.0574388	0.0623307	103057218	0.00489187	ChIP-seq	K562	RBM34-human
ENCFF629PYS	0.063755	0.0686461	85086764	0.0048911	ChIP-seq	GM12878	ZNF592-human
ENCFF122PLB	0.0640476	0.0689344	74981701	0.0048868	ChIP-seq	GM12878	MAFK-human
ENCFF649YSY	0.0775816	0.0824598	29950404	0.00487823	ChIP-seq	DND-41	H3K27me3-human
ENCFF058MMF	0.0491748	0.0540495	157480898	0.00487473	ChIP-seq	GM12878	KDM5A-human
ENCFF111FYA	0.196308	0.201182	6152841	0.00487403	ChIP-seq	HEK293	eGFP-PRDM4-human
ENCFF257CHZ	0.0528571	0.0577309	123213126	0.0048738	ChIP-seq	HEK293	eGFP-ZNF426-human
ENCFF041WNR	0.0584075	0.0632769	101613572	0.00486944	ChIP-seq	GM12878	NR2C1-human
ENCFF281EIU	0.0537848	0.0586489	146667093	0.00486408	ChIP-seq	RWPE1	CTCF-human
ENCFF904GCW	0.067733	0.0725956	67185657	0.00486252	ChIP-seq	Ishikawa	ESR1-human
ENCFF215GXO	0.064496	0.0693536	58756943	0.00485762	ChIP-seq	HepG2	BHLHE40-human
ENCFF028EAN	0.0667093	0.0715656	83238859	0.00485629	ChIP-seq	K562	TAL1-human
ENCFF138QHW	0.0538072	0.0586498	184779500	0.00484262	ChIP-seq	K562	eGFP-POLR2H-human
ENCFF402YMV	0.0224066	0.0272487	258618	0.00484205	ChIP-seq	HEK293	eGFP-ZNF280C-human
ENCFF439JKZ	0.0539233	0.0587582	136363444	0.00483493	ChIP-seq	K562	HNRNPK-human
ENCFF304FFB	0.065266	0.0700985	114756171	0.00483248	ChIP-seq	GM12878	ELK1-human
ENCFF061FAC	0.0851644	0.0899966	155156496	0.00483225	ChIP-seq	H1-hESC	CHD7-human
ENCFF967PXA	0.0741561	0.0789854	92492968	0.00482927	ChIP-seq	GM23338	NANOG-human
ENCFF212ABS	0.0536828	0.0585046	68111956	0.00482175	ChIP-seq	K562	RBM15-human
ENCFF270TPE	0.032833	0.0376535	812262	0.00482054	ChIP-seq	vagina	H3K36me3-human
ENCFF394RSM	0.0746354	0.0794489	44825463	0.00481351	ChIP-seq	K562	JUN-human
ENCFF516AJC	0.0635193	0.0683326	1389892	0.00481332	ChIP-seq	GM12878	ETV6-human
ENCFF520LTZ	0.0700682	0.0748808	224948906	0.00481265	ChIP-seq	A549	H3K27me3-human
ENCFF900JXE	0.0405365	0.0453473	19688422	0.00481079	ChIP-seq	adrenal gland	H3K9me3-human
ENCFF442AZU	0.0631786	0.0679825	113425778	0.00480392	ChIP-seq	skeletal muscle myoblast	EZH2-human
ENCFF947QYH	0.0716366	0.0764346	88717163	0.00479801	ChIP-seq	HEK293	eGFP-ZNF221-human
ENCFF577SXY	0.0607753	0.0655727	152043292	0.00479745	ChIP-seq	K562	SMARCA4-human
ENCFF703VGN	0.0867142	0.091504	135544494	0.00478976	ChIP-seq	liver	NR2F2-human
ENCFF615HHV	0.0867235	0.0915126	135533768	0.00478913	ChIP-seq	liver	NR2F2-human
ENCFF909UTX	0.0479105	0.0526953	145194940	0.00478476	ChIP-seq	HCT116	H3K9me3-human
ENCFF775ACP	0.0652755	0.0700574	41837425	0.00478196	ChIP-seq	Ishikawa	ESR1-human
ENCFF448ABV	0.0842054	0.0889858	12069960	0.00478038	ChIP-seq	Parathyroid adenoma	H3K27me3-human
ENCFF616DKI	0.0630369	0.0678158	62925161	0.00477893	ChIP-seq	H1-hESC	ATF3-human
ENCFF894NTO	0.0646994	0.0694748	107590308	0.00477533	ChIP-seq	GM12878	ESRRA-human
ENCFF443ZHQ	0.0511166	0.0558898	161618751	0.00477314	ChIP-seq	GM12878	KDM5A-human
ENCFF114SKT	0.127914	0.132678	59979533	0.00476396	ChIP-seq	SK-N-SH	RAD21-human
ENCFF380YEP	0.0747216	0.0794836	64727131	0.00476204	ChIP-seq	H1-hESC	EP300-human
ENCFF281ART	0.0567291	0.0614822	169948472	0.00475307	ChIP-seq	K562	eGFP-ATF3-human
ENCFF702TTL	0.226157	0.230906	27384520	0.00474823	DNase-seq	urinary bladder
ENCFF255EDE	0.0586354	0.06338	171027927	0.00474465	ChIP-seq	Panc1	CTCF-human
ENCFF539MNA	0.0565527	0.0612971	129415348	0.00474439	ChIP-seq	K562	ETV6-human
ENCFF248TTW	0.0541262	0.0588706	127458366	0.00474435	ChIP-seq	K562	BRCA1-human
ENCFF789HHG	0.0503771	0.0551178	110813322	0.00474064	ChIP-seq	K562	TAF15-human
ENCFF140CXA	0.0593541	0.0640786	106663417	0.00472454	ChIP-seq	GM12878	CEBPZ-human
ENCFF961BTT	0.0651194	0.0698415	67140503	0.00472218	ChIP-seq	H1-hESC	JUN-human
ENCFF793DXA	0.0562211	0.060938	65950816	0.00471688	ChIP-seq	HepG2	KAT2B-human
ENCFF443VLF	0.063964	0.0686798	85033120	0.00471579	ChIP-seq	GM12878	BRCA1-human
ENCFF480OLQ	0.0577278	0.0624404	198814809	0.00471261	ChIP-seq	HepG2	KDM5A-human
ENCFF880ZWB	0.0562233	0.0609298	65950827	0.00470643	ChIP-seq	HepG2	KAT2B-human
ENCFF167UCC	0.0841623	0.0888684	107824275	0.00470614	ChIP-seq	tibial nerve	EP300-human
ENCFF435ESC	0.0659731	0.0706679	64791329	0.00469485	ChIP-seq	K562	MEF2A-human
ENCFF694JRS	0.0691767	0.0738672	123013886	0.00469055	ChIP-seq	GM12878	MAX-human
ENCFF982EXB	0.0761968	0.0808808	77912715	0.00468405	ChIP-seq	SK-N-SH	USF2-human
ENCFF304WER	0.0617998	0.0664828	1382662	0.00468304	ChIP-seq	GM12878	ETV6-human
ENCFF922GQP	0.0833339	0.0880112	126284402	0.00467734	ChIP-seq	HEK293	eGFP-FEZF1-human
ENCFF178CPV	0.0656912	0.0703679	79146744	0.0046767	ChIP-seq	GM12878	EZH2-human
ENCFF585JRW	0.067889	0.0725595	92256385	0.00467049	ChIP-seq	K562	BMI1-human
ENCFF276TUD	0.186452	0.191122	1463342	0.00467	ChIP-seq	H1-hESC	CHD7-human
ENCFF609XUG	0.0507323	0.0553992	70798856	0.00466689	ChIP-seq	omental fat pad	EP300-human
ENCFF594TUH	0.0678881	0.0725501	92256551	0.00466201	ChIP-seq	K562	BMI1-human
ENCFF043BDV	0.188157	0.192817	12870043	0.00466001	ChIP-seq	HEK293	eGFP-OSR2-human
ENCFF696LBE	0.0269645	0.0316227	25182475	0.00465822	ChIP-seq	neutrophil	H3K9me3-human
ENCFF421XER	0.063069	0.0677252	92519206	0.00465621	ChIP-seq	GM12878	HSF1-human
ENCFF840ABK	0.0419363	0.046591	12106139	0.00465471	ChIP-seq	KMS-11	H3K36me3-human
ENCFF588OJE	0.0662514	0.0709017	218280659	0.00465032	ChIP-seq	H1-hESC	SUZ12-human
ENCFF868UJU	0.0679824	0.0726271	102026819	0.00464466	ChIP-seq	GM12878	RFX5-human
ENCFF929FJI	0.0532391	0.0578822	121165785	0.00464318	ChIP-seq	K562	ZBTB11-human
ENCFF595TGO	0.0640303	0.0686692	100239961	0.00463892	ChIP-seq	GM12878	TCF12-human
ENCFF599GTR	0.0401009	0.0447383	18742537	0.00463748	ChIP-seq	neuroepithelial stem cell	H3K36me3-human
ENCFF447SAN	0.0559717	0.0606026	107665472	0.00463085	ChIP-seq	MCF-7	NFXL1-human
ENCFF713DPH	0.0536654	0.0582945	130813285	0.00462914	ChIP-seq	K562	RBM14-human
ENCFF567HZK	0.0684883	0.0731164	81976336	0.00462813	ChIP-seq	K562	TAL1-human
ENCFF245YKX	0.130903	0.13553	93742893	0.00462758	DNase-seq	bipolar neuron
ENCFF815LEF	0.0663554	0.0709801	37152270	0.00462468	ChIP-seq	GM12878	MEF2C-human
ENCFF551KDQ	0.0491331	0.0537533	123439412	0.00462026	ChIP-seq	K562	ZNF830-human
ENCFF945AET	0.0946349	0.0992548	13168838	0.00461997	ChIP-seq	right atrium auricular region	H3K27me3-human
ENCFF117BVV	0.0591961	0.0638157	85025203	0.00461964	ChIP-seq	MCF-7	EZH2phosphoT487-human
ENCFF732WXK	0.116543	0.121162	2386380	0.00461954	ChIP-seq	thyroid gland	H3K27me3-human
ENCFF054TZW	0.0707355	0.0753513	115724676	0.00461578	ChIP-seq	GM12878	TBP-human
ENCFF405JCS	0.0578006	0.0624158	103023336	0.00461513	ChIP-seq	HEK293	eGFP-ZNF350-human
ENCFF953BDX	0.0600239	0.0646387	83811200	0.00461486	ChIP-seq	A549	FOXA1-human
ENCFF310NCC	0.105546	0.11016	102610932	0.00461364	ChIP-seq	SK-N-SH	YY1-human
ENCFF499RVM	0.0575256	0.0621336	134926091	0.00460801	ChIP-seq	LNCAP	CTCF-human
ENCFF134YYB	0.0577254	0.0623314	157416057	0.00460606	ChIP-seq	HepG2	PHF8-human
ENCFF964VEP	0.163417	0.168019	44576110	0.00460235	DNase-seq	superior temporal gyrus
ENCFF099MXC	0.0677085	0.0723086	90637755	0.00460009	ChIP-seq	GM12878	MEF2C-human
ENCFF235SRJ	0.0602235	0.0648185	71998683	0.00459506	ChIP-seq	vagina	EP300-human
ENCFF329TNA	0.0559469	0.0605382	95910308	0.00459128	ChIP-seq	HEK293T	FOXA1-human
ENCFF095RQX	0.0443032	0.0488764	20624099	0.00457324	ChIP-seq	GM23248	H3K9me2-human
ENCFF653VPD	0.0680643	0.0726297	106295664	0.00456536	ChIP-seq	H1-hESC	CHD1-human
ENCFF945BEK	0.0687986	0.0733588	126084260	0.00456016	ChIP-seq	DOHH2	EZH2phosphoT487-human
ENCFF738BIG	0.0602684	0.0648275	65942555	0.00455905	ChIP-seq	K562	SIX5-human
ENCFF211EQN	0.0456772	0.0502224	155467728	0.0045452	ChIP-seq	K562	eGFP-ZNF507-human
ENCFF870QVY	0.0573143	0.0618523	64298291	0.00453798	ChIP-seq	NCI-H929	H2AFZ-human
ENCFF253DCO	0.069725	0.0742593	74816337	0.00453435	ChIP-seq	K562	GATA1-human
ENCFF883DUG	0.0643045	0.0688362	55192657	0.00453176	ChIP-seq	GM12878	ETS1-human
ENCFF255AOS	0.0543656	0.0588892	155704367	0.00452362	ChIP-seq	K562	FIP1L1-human
ENCFF808TOG	0.0724357	0.0769583	83801807	0.00452258	ChIP-seq	H1-hESC	MYC-human
ENCFF128RLF	0.0587487	0.0632703	131301931	0.00452166	ChIP-seq	MCF-7	ZHX2-human
ENCFF498CHM	0.0541956	0.0587172	141422015	0.00452162	ChIP-seq	K562	GTF2F1-human
ENCFF475TJT	0.0692097	0.0737309	120752380	0.00452118	ChIP-seq	K562	eGFP-PBX2-human
ENCFF115XCV	0.0701384	0.0746537	73151046	0.00451529	ChIP-seq	H1-hESC	JUN-human
ENCFF973ISL	0.0527479	0.0572584	223513	0.00451054	ChIP-seq	subcutaneous adipose tissue	CTCF-human
ENCFF585OAO	0.0587664	0.0632671	157884887	0.00450076	ChIP-seq	fibroblast of dermis	EZH2-human
ENCFF834INF	0.0583841	0.0628847	136827790	0.00450056	ChIP-seq	HepG2	HNRNPL-human
ENCFF075PCI	0.0691156	0.073609	68962952	0.00449338	ChIP-seq	GM12878	ETS1-human
ENCFF673CDR	0.0691881	0.0736749	64758187	0.00448688	ChIP-seq	H1-hESC	RXRA-human
ENCFF326AWX	0.0619678	0.0664512	107997500	0.00448336	ChIP-seq	fibroblast of dermis	CTCF-human
ENCFF023FEK	0.0638052	0.0682873	114581769	0.00448206	ChIP-seq	ACC112	H3K27me3-human
ENCFF644PFR	0.0554244	0.059906	85175308	0.00448158	ChIP-seq	HEK293T	FOXM1-human
ENCFF154HFX	0.0690773	0.0735568	113829253	0.00447954	ChIP-seq	HEK293	eGFP-ZNF101-human
ENCFF636JSD	0.0238549	0.0283327	20039297	0.00447775	ChIP-seq	SK-N-SH	H3K9me3-human
ENCFF246ZRW	0.0774527	0.0819132	78955964	0.00446053	ChIP-seq	GM12878	SMC3-human
ENCFF044AVI	0.0556076	0.0600655	61175626	0.00445792	ChIP-seq	A549	ELK1-human
ENCFF723YDW	0.0485904	0.0530448	78250705	0.00445435	ChIP-seq	HCT116	H3K9me3-human
ENCFF770YEM	0.060251	0.0647053	67146893	0.00445435	ChIP-seq	HepG2	ZBTB33-human
ENCFF524UVY	0.0634028	0.0678479	119777916	0.0044451	ChIP-seq	HepG2	NR2F6-human
ENCFF175OAK	0.073683	0.0781164	76910881	0.00443336	ChIP-seq	HepG2	MAFF-human
ENCFF899WHU	0.0590637	0.0634949	82433374	0.00443124	ChIP-seq	K562	CBX8-human
ENCFF696JUU	0.0610919	0.0655208	99938098	0.00442895	ChIP-seq	K562	UBTF-human
ENCFF323MMZ	0.0586315	0.0630591	95458598	0.00442763	ChIP-seq	H1-hESC	RFX5-human
ENCFF495GMC	0.0839446	0.0883695	121071108	0.00442495	ChIP-seq	liver	NR2F2-human
ENCFF976ZTX	0.0653913	0.0698154	115597413	0.00442403	ChIP-seq	K562	UBTF-human
ENCFF348QEP	0.0839383	0.0883613	121075631	0.00442296	ChIP-seq	liver	NR2F2-human
ENCFF963QJH	0.0394024	0.0438237	46023246	0.00442135	ChIP-seq	neuroepithelial stem cell	H3K36me3-human
ENCFF426BJU	0.0161628	0.0205817	4968	0.00441888	ChIP-seq	testis	EP300-human
ENCFF373SRH	0.0658961	0.070314	141340706	0.0044179	ChIP-seq	liver	ZBTB33-human
ENCFF186JXU	0.0647014	0.0691157	89556060	0.0044143	ChIP-seq	K562	BMI1-human
ENCFF251JUI	0.130964	0.135378	91562638	0.00441418	DNase-seq	bipolar neuron
ENCFF480UVM	0.0791141	0.0835263	9970736	0.00441222	ChIP-seq	Loucy	H3F3A-human
ENCFF303DKR	0.0577874	0.0621989	156572194	0.00441155	ChIP-seq	K562	eGFP-ATF3-human
ENCFF665KBK	0.127231	0.13164	1981502	0.00440909	ChIP-seq	Parathyroid adenoma	H3K27me3-human
ENCFF978HRR	0.0521233	0.0565316	76791700	0.00440829	ChIP-seq	MCF-7	MNT-human
ENCFF008AIJ	0.09827	0.102674	102732093	0.00440443	ChIP-seq	SK-N-SH	YY1-human
ENCFF987TTM	0.0661761	0.0705768	74817792	0.00440063	ChIP-seq	H1-hESC	NRF1-human
ENCFF447CBR	0.0785467	0.0829462	77833927	0.00439949	ChIP-seq	H1-hESC	TCF12-human
ENCFF199EXY	0.0621321	0.0665313	65885770	0.00439925	ChIP-seq	H1-hESC	SAP30-human
ENCFF915EDD	0.0848211	0.0892174	116259575	0.00439639	ChIP-seq	HEK293	eGFP-MZF1-human
ENCFF533JJE	0.064702	0.0690976	89555150	0.0043956	ChIP-seq	K562	BMI1-human
ENCFF859FLD	0.0700979	0.0744931	88551394	0.00439522	ChIP-seq	GM12878	EZH2-human
ENCFF676SDF	0.0607258	0.0651201	126952774	0.0043943	ChIP-seq	A549	CBX8-human
ENCFF080EAQ	0.0687249	0.0731108	146243026	0.00438591	ChIP-seq	liver	ZBTB33-human
ENCFF344EMX	0.0611019	0.0654854	130693947	0.00438352	ChIP-seq	OCI-LY7	CTCF-human
ENCFF314NQZ	0.0521347	0.0565011	128932010	0.00436641	ChIP-seq	K562	RBM22-human
ENCFF721FWT	0.0718376	0.0761983	52941346	0.00436076	ChIP-seq	mammary epithelial cell	H3K27me3-human
ENCFF495TAN	0.0661939	0.0705543	67122576	0.00436037	ChIP-seq	sigmoid colon	EP300-human
ENCFF563WGT	0.0523473	0.0567063	77943730	0.00435902	ChIP-seq	subcutaneous adipose tissue	EP300-human
ENCFF299QBC	0.0728191	0.0771773	86586959	0.00435821	ChIP-seq	H1-hESC	TAF7-human
ENCFF091TOR	0.0560382	0.0603907	85000230	0.00435252	ChIP-seq	K562	BACH1-human
ENCFF869BQK	0.0676716	0.0720175	109150659	0.00434592	ChIP-seq	K562	eGFP-PBX2-human
ENCFF586SOS	0.0440211	0.0483614	17758934	0.00434023	ChIP-seq	HCT116	H3K9me2-human
ENCFF975MKK	0.0938865	0.0982207	137919714	0.00433416	ChIP-seq	neural cell	SMC3-human
ENCFF533IKU	0.0840939	0.088428	33495911	0.00433415	ChIP-seq	GM12878	H3K27me3-human
ENCFF646NDI	0.0750042	0.0793341	44465099	0.00432994	ChIP-seq	K562	JUN-human
ENCFF755MSZ	0.0672137	0.0715407	138717558	0.004327	ChIP-seq	liver	JUND-human
ENCFF237DHH	0.0608804	0.0652031	92539807	0.00432274	ChIP-seq	K562	KAT2B-human
ENCFF391VQJ	0.0605125	0.0648341	62965064	0.00432166	ChIP-seq	A549	ESRRA-human
ENCFF692UVD	0.0524248	0.0567461	173387716	0.0043213	ChIP-seq	K562	PRPF4-human
ENCFF485ZSI	0.0605682	0.0648879	127583841	0.00431973	ChIP-seq	B cell	CTCF-human
ENCFF002CUE	0.246315	0.250634	177415	0.00431949	ChIP-seq	HepG2	IRF3-human
ENCFF817HHD	0.0146782	0.0189974	3011764	0.00431921	ChIP-seq	cardiac muscle cell	H3K9me3-human
ENCFF966PVP	0.0573978	0.0617127	137233064	0.0043149	ChIP-seq	HepG2	HNRNPL-human
ENCFF485PHV	0.0671843	0.0714965	84952091	0.00431221	ChIP-seq	GM12878	USF2-human
ENCFF713TOF	0.169426	0.173735	41935570	0.00430929	DNase-seq	inferior parietal cortex
ENCFF209GQK	0.0611347	0.0654363	130358900	0.00430165	ChIP-seq	B cell	CTCF-human
ENCFF814FEG	0.0707265	0.0750251	120637801	0.00429859	ChIP-seq	H1-hESC	GABPA-human
ENCFF263GIU	0.0512187	0.0555162	112106609	0.0042975	ChIP-seq	K562	ZNF830-human
ENCFF572SON	0.0271591	0.0314559	24321516	0.00429686	ChIP-seq	GM23248	H3K9me3-human
ENCFF859ZGV	0.0618258	0.0661213	98651417	0.00429551	ChIP-seq	HepG2	ZNF24-human
ENCFF409JZE	0.0547955	0.0590898	138926966	0.00429433	ChIP-seq	K562	HNRNPK-human
ENCFF190ZMZ	0.0463715	0.0506636	43012829	0.00429208	ChIP-seq	PC-9	H3K9me2-human
ENCFF771CBA	0.0672354	0.0715216	70704294	0.00428616	ChIP-seq	GM12878	SIX5-human
ENCFF411FEE	0.0805648	0.0848501	138443331	0.00428528	ChIP-seq	liver	NR2F2-human
ENCFF414TMK	0.0805601	0.0848432	138446924	0.00428315	ChIP-seq	liver	NR2F2-human
ENCFF591IMY	0.0763177	0.0805984	83457691	0.00428071	ChIP-seq	A549	FOXA1-human
ENCFF909EYB	0.0741613	0.0784419	95927121	0.00428066	ChIP-seq	GM12878	BHLHE40-human
ENCFF659LPO	0.292737	0.297005	14218920	0.00426719	DNase-seq	brain
ENCFF614KPG	0.0532905	0.0575542	116525136	0.00426374	ChIP-seq	PC-9	EZH2phosphoT487-human
ENCFF210LCR	0.0563919	0.0606535	110304517	0.00426163	ChIP-seq	OCI-LY1	CTCF-human
ENCFF642QNU	0.0428009	0.0470578	83358275	0.00425686	ChIP-seq	fibroblast of lung	H4K20me1-human
ENCFF921JTC	0.0539236	0.0581744	158928756	0.00425082	ChIP-seq	K562	PCBP1-human
ENCFF508LBP	0.0585804	0.0628261	184466229	0.00424564	ChIP-seq	C4-2B	CTCF-human
ENCFF007QAA	0.0483007	0.052544	186499124	0.0042433	ChIP-seq	K562	TRIM28-human
ENCFF790RYU	0.060237	0.0644718	147761280	0.00423481	ChIP-seq	K562	SMARCB1-human
ENCFF671XXI	0.0552481	0.0594747	134916128	0.00422663	ChIP-seq	K562	DEAF1-human
ENCFF148PBJ	0.226876	0.231102	1345149	0.00422576	ChIP-seq	H1-hESC	NANOG-human
ENCFF569JWR	0.0624169	0.0666424	79160283	0.00422548	ChIP-seq	GM12878	ZNF592-human
ENCFF103CHJ	0.0661267	0.0703518	136354206	0.00422513	ChIP-seq	H1-hESC	PHF8-human
ENCFF333ZRM	0.0601922	0.0644154	49156345	0.00422318	ChIP-seq	HepG2	BHLHE40-human
ENCFF460LKG	0.0957732	0.0999937	34221536	0.00422057	ChIP-seq	neural cell	H3K27me3-human
ENCFF138FLC	0.0566614	0.0608812	141242174	0.00421979	ChIP-seq	HepG2	PCBP1-human
ENCFF705EEN	0.0616139	0.0658287	146135849	0.00421474	ChIP-seq	HepG2	3xFLAG-ATF1-human
ENCFF066GNV	0.0569795	0.0611921	105446043	0.00421256	ChIP-seq	K562	RFX5-human
ENCFF685WLQ	0.0557133	0.0599217	96997633	0.00420836	ChIP-seq	GM12878	NR2C1-human
ENCFF203NBA	0.058019	0.0622234	90823617	0.00420439	ChIP-seq	MCF-7	EZH2-human
ENCFF748IWA	0.0645529	0.0687546	92822048	0.00420168	ChIP-seq	HEK293	eGFP-KLF14-human
ENCFF041POZ	0.065385	0.069585	59794317	0.00420002	ChIP-seq	K562	JUN-human
ENCFF198ZBJ	0.0670918	0.0712817	80821325	0.00418994	ChIP-seq	T47D	ESR1-human
ENCFF884XPS	0.0542795	0.0584523	88550900	0.00417282	ChIP-seq	HepG2	CEBPZ-human
ENCFF237TTT	0.0739089	0.0780786	92921258	0.00416975	ChIP-seq	HCT116	H3K27me3-human
ENCFF433RNR	0.0547799	0.0589461	124689518	0.00416621	ChIP-seq	K562	DEAF1-human
ENCFF497YWO	0.081707	0.0858662	81909135	0.00415929	ChIP-seq	IMR-90	MAFK-human
ENCFF226DWG	0.0611701	0.0653203	204370396	0.00415011	ChIP-seq	fibroblast of dermis	EZH2-human
ENCFF145NMU	0.173987	0.178136	7389925	0.0041499	ChIP-seq	upper lobe of left lung	EP300-human
ENCFF839PVK	0.061185	0.0653308	62948002	0.00414581	ChIP-seq	HepG2	ZBTB33-human
ENCFF399JDJ	0.0923816	0.096527	79667687	0.00414547	ChIP-seq	IMR-90	MAFK-human
ENCFF256QBB	0.0712719	0.0754162	56385784	0.00414433	ChIP-seq	GM12878	CTCF-human
ENCFF126JHD	0.166586	0.170729	125123499	0.00414334	DNase-seq	tongue
ENCFF293IYJ	0.0362403	0.0403834	9566691	0.0041431	ChIP-seq	thyroid gland	H3K9me3-human
ENCFF568EZF	0.192808	0.19695	49421360	0.00414194	DNase-seq	tongue
ENCFF963KYY	0.0708099	0.0749485	64650566	0.00413855	ChIP-seq	KMS-11	H3K4me3-human
ENCFF711IWR	0.0720151	0.0761524	47558291	0.00413733	ChIP-seq	K562	JUN-human
ENCFF948QKK	0.0514251	0.0555624	118313	0.00413722	ChIP-seq	GM12878	KDM1A-human
ENCFF138BYH	0.0705682	0.0746994	115917642	0.00413117	ChIP-seq	GM12878	MAZ-human
ENCFF072HSB	0.0626582	0.0667801	79076185	0.00412189	ChIP-seq	A549	MAZ-human
ENCFF954BWE	0.0727333	0.0768528	140120003	0.00411951	ChIP-seq	Loucy	H3K4me1-human
ENCFF631NAL	0.0626605	0.0667788	79077317	0.00411835	ChIP-seq	A549	MAZ-human
ENCFF040ZSF	0.0607344	0.0648445	201155073	0.00411018	ChIP-seq	ACC112	H3K27me3-human
ENCFF053URN	0.0464903	0.0505994	20573736	0.00410905	ChIP-seq	fibroblast of lung	H4K20me1-human
ENCFF327TVJ	0.0628399	0.0669441	68654003	0.00410424	ChIP-seq	HepG2	CTCF-human
ENCFF157CCV	0.0805751	0.0846773	83368317	0.00410218	ChIP-seq	HepG2	FOXA1-human
ENCFF595JYV	0.0639538	0.0680546	47992320	0.00410087	ChIP-seq	GM12878	RXRA-human
ENCFF853BNC	0.0557497	0.0598479	141877231	0.00409822	ChIP-seq	HepG2	TAF15-human
ENCFF137VXT	0.055778	0.0598736	139642526	0.00409559	ChIP-seq	HepG2	TAF15-human
ENCFF958APN	0.0774699	0.0815624	65993171	0.00409253	ChIP-seq	IMR-90	MAZ-human
ENCFF328IOZ	0.133518	0.137608	25265879	0.00408985	ChIP-seq	bipolar neuron	EZH2phosphoT487-human
ENCFF030PHB	0.0577835	0.0618715	149965957	0.00408794	ChIP-seq	liver	GABPA-human
ENCFF697GQV	0.0604732	0.0645608	92542994	0.00408753	ChIP-seq	K562	STAT2-human
ENCFF863TZJ	0.18515	0.189234	46173410	0.00408387	DNase-seq	kidney
ENCFF219VQM	0.105875	0.109958	187598348	0.00408272	ChIP-seq	bipolar neuron	H3K4me2-human
ENCFF508MRO	0.064469	0.0685507	110419777	0.00408176	ChIP-seq	GM12878	TCF7-human
ENCFF092FFG	0.0744487	0.0785288	73892415	0.00408005	ChIP-seq	HepG2	MAFK-human
ENCFF873YHT	0.122714	0.126794	44119295	0.0040792	ChIP-seq	H9	H3K4me1-human
ENCFF406TUM	0.0528741	0.0569509	115780928	0.00407679	ChIP-seq	HEK293	eGFP-ZNF426-human
ENCFF164IAN	0.0665553	0.0706296	67137981	0.00407426	ChIP-seq	H1-hESC	MYC-human
ENCFF676HRI	0.0667778	0.0708452	90592014	0.00406737	ChIP-seq	K562	TBL1XR1-human
ENCFF547FPA	0.130452	0.134517	92208724	0.00406533	DNase-seq	bipolar neuron
ENCFF925ZGX	0.0587563	0.0628208	96514433	0.00406446	ChIP-seq	GM12878	TCF7-human
ENCFF241JSX	0.0710407	0.0751035	76699647	0.00406278	ChIP-seq	H1-hESC	MYC-human
ENCFF532VDQ	0.08049	0.0845426	88307919	0.00405259	ChIP-seq	H1-hESC	EP300-human
ENCFF625OET	0.0731434	0.0771956	230564485	0.00405225	ChIP-seq	bipolar neuron	EZH2phosphoT487-human
ENCFF628ATN	0.0617978	0.0658475	163118747	0.00404967	ChIP-seq	HepG2	3xFLAG-CREB1-human
ENCFF684XYC	0.0616909	0.0657404	68984624	0.00404952	ChIP-seq	GM12878	MYB-human
ENCFF997NWM	0.186036	0.190086	103214	0.00404932	ChIP-seq	HepG2	TCF12-human
ENCFF763YLZ	0.047922	0.0519666	38479087	0.00404465	ChIP-seq	PC-9	H3K9me2-human
ENCFF928PAZ	0.0473027	0.0513454	25811446	0.00404272	ChIP-seq	Panc1	H3K36me3-human
ENCFF784YSB	0.0717633	0.0758054	61179518	0.00404209	ChIP-seq	Ishikawa	NR3C1-human
ENCFF343BET	0.162129	0.166167	23493100	0.00403844	DNase-seq	SK-N-DZ
ENCFF774CXV	0.0609928	0.0650301	80839022	0.00403734	ChIP-seq	HepG2	NFE2L2-human
ENCFF493ZGH	0.0574962	0.0615325	145212813	0.00403629	ChIP-seq	GM12878	ZBED1-human
ENCFF536YVV	0.0559806	0.0600167	99937292	0.00403609	ChIP-seq	K562	RFX5-human
ENCFF285WIV	0.0617252	0.065757	68984734	0.00403177	ChIP-seq	GM12878	MYB-human
ENCFF031ZQX	0.167104	0.171135	29234829	0.00403141	DNase-seq	SK-N-DZ
ENCFF413DRM	0.0762882	0.0803188	110886531	0.00403062	ChIP-seq	hepatocyte	H3K27me3-human
ENCFF222GJV	0.0531992	0.0572298	83973319	0.00403061	ChIP-seq	GM12878	BCLAF1-human
ENCFF785UNT	0.0669148	0.0709452	82577225	0.00403035	ChIP-seq	T47D	ESR1-human
ENCFF686BCT	0.0726703	0.0767	53947980	0.00402972	ChIP-seq	H1-hESC	BCL11A-human
ENCFF276CQA	0.0590385	0.0630636	92467428	0.00402502	ChIP-seq	K562	BACH1-human
ENCFF354DQU	0.0772436	0.0812659	120192241	0.00402234	ChIP-seq	HEK293	eGFP-ZNF449-human
ENCFF893RQA	0.0545192	0.0585403	97090864	0.00402104	ChIP-seq	HEK293T	FOXA1-human
ENCFF794REZ	0.0195878	0.0236077	69369571	0.00401984	ChIP-seq	H9	H3K9me3-human
ENCFF126HBJ	0.060994	0.0650135	80838319	0.0040195	ChIP-seq	HepG2	NFE2L2-human
ENCFF069WNS	0.0416292	0.0456481	147811345	0.00401891	ChIP-seq	GM12878	CBX3-human
ENCFF558HCQ	0.0636409	0.0676592	58784889	0.00401832	ChIP-seq	HeLa-S3	TAF1-human
ENCFF576VMW	0.0789163	0.082933	74879712	0.00401666	ChIP-seq	Ishikawa	NR3C1-human
ENCFF408TRC	0.0604528	0.0644675	83779270	0.00401476	ChIP-seq	K562	MXI1-human
ENCFF349TEE	0.0709188	0.0749291	154511893	0.00401038	ChIP-seq	Panc1	TCF7L2-human
ENCFF158VHL	0.0573989	0.0614072	136686854	0.00400825	ChIP-seq	HepG2	HNRNPL-human
ENCFF096XNX	0.0459451	0.0499529	160725704	0.00400775	ChIP-seq	K562	eGFP-ZNF507-human
ENCFF930VYW	0.0581582	0.0621649	131320571	0.00400674	ChIP-seq	LNCAP	CTCF-human
ENCFF951TLZ	0.0755066	0.0795051	75287945	0.00399856	ChIP-seq	GM12878	MEF2A-human
ENCFF147CFU	0.0572608	0.0612544	114276691	0.00399361	ChIP-seq	GM12878	ATF2-human
ENCFF860WKG	0.0794287	0.0834108	94169541	0.00398213	ChIP-seq	SK-N-SH	RFX5-human
ENCFF523ODF	0.0624613	0.0664432	108753222	0.00398191	ChIP-seq	K562	TBP-human
ENCFF517NOH	0.142727	0.146704	31415111	0.00397693	ChIP-seq	neural cell	H3K4me2-human
ENCFF353OKS	0.0623302	0.0663055	125175349	0.0039753	ChIP-seq	A549	RNF2-human
ENCFF106WXI	0.0587279	0.0627021	121539844	0.00397415	ChIP-seq	K562	KDM5B-human
ENCFF732QKX	0.0642992	0.0682731	92310777	0.00397383	ChIP-seq	K562	ARID3A-human
ENCFF567PTY	0.0732522	0.0772258	135180485	0.00397363	ChIP-seq	liver	JUND-human
ENCFF779HVA	0.0512378	0.0552095	114009980	0.00397168	ChIP-seq	HEK293	eGFP-ZNF426-human
ENCFF694HVC	0.0561644	0.0601344	122210522	0.00397001	ChIP-seq	HepG2	PTBP1-human
ENCFF997UWU	0.0451972	0.0491648	4520519	0.00396755	ChIP-seq	prostate	H3K36me3-human
ENCFF561VAE	0.0706264	0.07459	67148517	0.00396359	ChIP-seq	HepG2	HDAC2-human
ENCFF922RLL	0.0472159	0.0511775	32950792	0.00396154	ChIP-seq	Panc1	H3K36me3-human
ENCFF134OVY	0.0602668	0.0642278	128627876	0.00396105	ChIP-seq	K562	NR2F6-human
ENCFF371OCE	0.0488894	0.0528467	24403170	0.0039573	ChIP-seq	GM23248	H3K9me2-human
ENCFF227XHU	0.177787	0.181744	34601020	0.00395708	DNase-seq	superior temporal gyrus
ENCFF542MFI	0.0595942	0.0635447	70733921	0.00395047	ChIP-seq	Ishikawa	CTCF-human
ENCFF038ZOH	0.0567954	0.060743	94398571	0.00394756	ChIP-seq	HepG2	CEBPZ-human
ENCFF953EDE	0.0635003	0.0674459	67170180	0.00394563	ChIP-seq	A549	SMC3-human
ENCFF269RLS	0.0640407	0.067985	153195164	0.00394428	ChIP-seq	HepG2	3xFLAG-CREB1-human
ENCFF257PQU	0.0707377	0.07468	141368770	0.00394226	ChIP-seq	Karpas-422	H3K4me1-human
ENCFF977KKU	0.0393221	0.0432519	38415868	0.00392979	ChIP-seq	neuroepithelial stem cell	H3K36me3-human
ENCFF960PIA	0.0631072	0.0670356	106321697	0.00392844	ChIP-seq	HepG2	SIN3B-human
ENCFF223NIO	0.0631388	0.0670665	105242196	0.00392773	ChIP-seq	HepG2	SIN3B-human
ENCFF449PNR	0.0641318	0.0680576	83755905	0.00392581	ChIP-seq	H1-hESC	GTF2F1-human
ENCFF874QFO	0.0610528	0.0649681	23837900	0.00391527	ChIP-seq	OCI-LY1	H3K27me3-human
ENCFF669AZU	0.206412	0.210326	42122030	0.00391371	DNase-seq	tongue
ENCFF599JWP	0.098243	0.102155	822719	0.00391159	ChIP-seq	HEK293T	TARDBP-human
ENCFF588DFT	0.0848921	0.0888011	172750127	0.00390901	ChIP-seq	HEK293	TRIM28-human
ENCFF497JEN	0.0769101	0.0808184	102590139	0.00390822	ChIP-seq	HEK293	eGFP-ZSCAN5C-human
ENCFF976NKK	0.0600058	0.0639137	83805863	0.00390793	ChIP-seq	T47D	CTCF-human
ENCFF173DKW	0.066312	0.0702085	122976688	0.00389651	ChIP-seq	GM12878	MAX-human
ENCFF086YFF	0.0732059	0.0771016	173433999	0.00389579	ChIP-seq	liver	YY1-human
ENCFF670YGF	0.0574721	0.0613672	96483213	0.0038951	ChIP-seq	K562	ELK1-human
ENCFF119UKJ	0.0598212	0.063715	95745467	0.00389386	ChIP-seq	GM12878	NR2C1-human
ENCFF318UXE	0.0692162	0.0731087	44030749	0.00389249	ChIP-seq	K562	E2F6-human
ENCFF321JQC	0.0536837	0.0575746	96530398	0.00389089	ChIP-seq	MCF-7	ZBTB11-human
ENCFF335ZZX	0.0732132	0.0771033	173427459	0.00389005	ChIP-seq	liver	YY1-human
ENCFF731IOL	0.153874	0.157763	35917143	0.0038891	ChIP-seq	neural cell	H3K4me2-human
ENCFF294MMU	0.0578643	0.0617443	68973102	0.00387992	ChIP-seq	A549	ELK1-human
ENCFF704WHY	0.0728688	0.0767357	84807934	0.00386688	ChIP-seq	GM12878	ZNF143-human
ENCFF435PQI	0.0718355	0.075682	101778979	0.00384651	ChIP-seq	H1-hESC	TAF7-human
ENCFF411VNI	0.0680077	0.0718505	101529329	0.00384273	ChIP-seq	K562	ARID3A-human
ENCFF630PWI	0.070913	0.0747552	108728986	0.00384225	ChIP-seq	GM12878	TBL1XR1-human
ENCFF025EPQ	0.0699876	0.0738294	112660532	0.00384181	ChIP-seq	liver	ATF3-human
ENCFF225XDH	0.0607966	0.0646372	139577232	0.00384063	ChIP-seq	liver	TAF1-human
ENCFF319RSR	0.0789133	0.0827511	123810470	0.00383785	ChIP-seq	HEK293	eGFP-ZNF101-human
ENCFF891APA	0.0452158	0.0490506	2249411	0.0038348	ChIP-seq	Karpas-422	H3K9me2-human
ENCFF029FHZ	0.0625447	0.0663791	150005593	0.00383438	ChIP-seq	HepG2	CREM-human
ENCFF436LYU	0.0574091	0.0612428	145591915	0.0038337	ChIP-seq	HepG2	NRF1-human
ENCFF853ZNE	0.0699872	0.073818	112661452	0.00383079	ChIP-seq	liver	ATF3-human
ENCFF770XDD	0.0752366	0.0790653	120324260	0.00382867	ChIP-seq	liver	ATF3-human
ENCFF106WRW	0.0572019	0.0610301	132050664	0.00382824	ChIP-seq	K562	NR2F6-human
ENCFF686SJD	0.0731669	0.0769948	65947180	0.00382789	ChIP-seq	H1-hESC	JUND-human
ENCFF439SZI	0.055385	0.0592085	100983750	0.0038235	ChIP-seq	K562	RFX5-human
ENCFF196NEV	0.0579485	0.0617696	94243835	0.00382106	ChIP-seq	K562	CEBPZ-human
ENCFF830WTR	0.0579473	0.0617642	94242972	0.00381686	ChIP-seq	K562	CEBPZ-human
ENCFF622NKF	0.0665878	0.0704025	70738465	0.00381475	ChIP-seq	H1-hESC	JUN-human
ENCFF711VHK	0.0674633	0.0712766	129508298	0.00381326	ChIP-seq	GM12878	MXI1-human
ENCFF861IZT	0.0595182	0.0633275	80959459	0.00380928	ChIP-seq	HepG2	SMARCC2-human
ENCFF121FBN	0.0565527	0.0603589	82761836	0.00380616	ChIP-seq	HEK293T	ARNT-human
ENCFF091AYC	0.0618858	0.0656901	155045540	0.00380432	ChIP-seq	HepG2	3xFLAG-ATF1-human
ENCFF636MRW	0.101939	0.10574	144049845	0.00380117	ChIP-seq	GM23338	H3K4me1-human
ENCFF624UCY	0.0685176	0.0723165	206989079	0.0037989	ChIP-seq	neural progenitor cell	EZH2phosphoT487-human
ENCFF151HYU	0.0496364	0.0534235	122533120	0.00378711	ChIP-seq	K562	TAF15-human
ENCFF886RMX	0.0611524	0.0649348	82734935	0.0037824	ChIP-seq	GM12878	ZNF592-human
ENCFF997MQT	0.0770636	0.0808445	85655549	0.00378084	ChIP-seq	HepG2	FOXA1-human
ENCFF289KHP	0.0661174	0.0698955	114274339	0.00377806	ChIP-seq	T47D	JUND-human
ENCFF908ZPP	0.026129	0.0299061	39224891	0.00377711	ChIP-seq	SU-DHL-6	H3K9me3-human
ENCFF593GDN	0.0655349	0.0693077	68974177	0.00377276	ChIP-seq	T47D	ESR1-human
ENCFF548KLU	0.0664995	0.070271	2540616	0.00377151	ChIP-seq	OCI-LY1	H4K20me1-human
ENCFF037LWJ	0.0545036	0.0582678	143460354	0.00376415	ChIP-seq	K562	HNRNPK-human
ENCFF700LQD	0.0713333	0.0750914	67051894	0.00375809	ChIP-seq	HepG2	MAFK-human
ENCFF623FSQ	0.187721	0.191478	38921000	0.00375655	DNase-seq	limb
ENCFF645PAM	0.0616204	0.0653769	83770534	0.00375654	ChIP-seq	A549	CHD2-human
ENCFF514HVB	0.0889907	0.0927419	95616604	0.00375118	ChIP-seq	SK-N-SH	JUND-human
ENCFF948QTU	0.0670609	0.070812	76665053	0.00375107	ChIP-seq	HepG2	SIN3A-human
ENCFF819QEC	0.0500663	0.0538167	165425130	0.00375037	ChIP-seq	A549	REST-human
ENCFF823NKG	0.0769684	0.0807181	104091275	0.00374972	ChIP-seq	HEK293	eGFP-ZNF213-human
ENCFF908TKC	0.0412393	0.0449823	8313070	0.00374299	ChIP-seq	prostate	H3K9me3-human
ENCFF235LAV	0.0726415	0.0763802	79008472	0.00373873	ChIP-seq	H1-hESC	EGR1-human
ENCFF808EVW	0.200215	0.203952	42652680	0.00373714	DNase-seq	tongue
ENCFF761UVN	0.162978	0.166714	125530487	0.0037364	DNase-seq	tongue
ENCFF455ZJN	0.0641342	0.0678642	122432993	0.00372992	ChIP-seq	A673	CTCF-human
ENCFF811WQQ	0.0706615	0.0743891	124526633	0.00372759	ChIP-seq	liver	ATF3-human
ENCFF315FCJ	0.0706613	0.0743873	124524902	0.00372596	ChIP-seq	liver	ATF3-human
ENCFF422YEP	0.0565595	0.0602847	123545119	0.00372517	ChIP-seq	H1-hESC	KDM5A-human
ENCFF467HMZ	0.0581201	0.0618394	73183365	0.00371928	ChIP-seq	T47D	ESR1-human
ENCFF429ZJG	0.0567719	0.060491	122924142	0.00371912	ChIP-seq	K562	ZBTB11-human
ENCFF302RJE	0.0545143	0.0582259	121977137	0.00371161	ChIP-seq	K562	BRCA1-human
ENCFF992AXF	0.0764339	0.08014	117173633	0.00370609	ChIP-seq	bipolar neuron	ZEB1-human
ENCFF422YLS	0.073563	0.0772674	76231205	0.00370441	ChIP-seq	HepG2	MAFK-human
ENCFF387XCG	0.0635734	0.0672775	92055673	0.00370409	ChIP-seq	HepG2	YY1-human
ENCFF447SVH	0.0711186	0.0748224	138165911	0.00370384	ChIP-seq	Karpas-422	H3K4me1-human
ENCFF071RWT	0.142413	0.146115	253674	0.00370185	ChIP-seq	HEK293	eGFP-SALL1-human
ENCFF444LYN	0.061465	0.0651667	82693332	0.00370171	ChIP-seq	K562	eGFP-GATA2-human
ENCFF159YRA	0.0846668	0.088367	62954350	0.00370025	ChIP-seq	H1-hESC	HDAC2-human
ENCFF459HBL	0.0632458	0.0669452	155742783	0.0036994	ChIP-seq	ACC112	H3K27me3-human
ENCFF506HHV	0.0719937	0.0756821	146853058	0.0036884	ChIP-seq	liver	REST-human
ENCFF601WVR	0.0648145	0.0684952	86823558	0.00368068	ChIP-seq	GM12878	TCF12-human
ENCFF751VFZ	0.0474761	0.0511563	139287005	0.0036802	ChIP-seq	HCT116	H3K9me3-human
ENCFF481XAZ	0.0724686	0.0761462	710508	0.00367758	ChIP-seq	HeLa-S3	ZFP36-human
ENCFF002CVA	0.0127919	0.0164633	112781	0.00367142	ChIP-seq	HepG2	ZNF274-human
ENCFF779XER	0.0712792	0.0749504	116213127	0.00367122	ChIP-seq	GM12878	CHD2-human
ENCFF533PPU	0.074548	0.0782184	167004192	0.00367047	ChIP-seq	Loucy	H3K4me1-human
ENCFF784XMU	0.0473015	0.0509661	100613018	0.00366457	ChIP-seq	K562	XRCC3-human
ENCFF411KUR	0.0677212	0.0713799	79131785	0.00365875	ChIP-seq	GM12878	EZH2-human
ENCFF052MLC	0.0754397	0.0790977	74779518	0.00365802	ChIP-seq	gastroesophageal sphincter	EP300-human
ENCFF976ZDJ	0.0612839	0.064939	93942075	0.00365509	ChIP-seq	HepG2	RXRA-human
ENCFF660TAR	0.131537	0.135189	43870661	0.00365189	ChIP-seq	neuroepithelial stem cell	H3K4me1-human
ENCFF882JKR	0.130225	0.133876	78161775	0.00365028	DNase-seq	SK-N-DZ
ENCFF127UZX	0.062592	0.0662412	57966671	0.00364914	ChIP-seq	K562	STAT2-human
ENCFF267CBS	0.0617879	0.065436	171559404	0.00364808	ChIP-seq	K562	BRD4-human
ENCFF939WYL	0.0611509	0.0647936	103433075	0.00364267	ChIP-seq	K562	KLF16-human
ENCFF664LLB	0.0658815	0.069524	71959883	0.00364249	ChIP-seq	T47D	ESR1-human
ENCFF222WLA	0.0589141	0.0625552	111323637	0.00364118	ChIP-seq	HCT116	CTCF-human
ENCFF315GZR	0.0592711	0.0629118	64791891	0.00364075	ChIP-seq	K562	ETV6-human
ENCFF363MZC	0.091127	0.0947627	89110880	0.00363572	ChIP-seq	SK-N-SH	TAF1-human
ENCFF772MXQ	0.0635148	0.0671504	94206913	0.00363551	ChIP-seq	T47D	JUND-human
ENCFF865RNJ	0.0744273	0.0780622	113586657	0.00363487	ChIP-seq	HEK293	eGFP-ZNF10-human
ENCFF463CMO	0.0713244	0.0749584	134320868	0.003634	ChIP-seq	Karpas-422	H3K4me1-human
ENCFF045PNJ	0.0698941	0.0735245	33784962	0.0036304	ChIP-seq	GM12878	CEBPZ-human
ENCFF636JXY	0.0624514	0.0660817	81629163	0.00363034	ChIP-seq	GM12878	GABPA-human
ENCFF258LFF	0.0528956	0.0565224	111926899	0.0036268	ChIP-seq	PC-9	EZH2-human
ENCFF850MTK	0.0688671	0.0724933	97730566	0.00362617	ChIP-seq	K562	TBL1XR1-human
ENCFF098WVX	0.0789011	0.0825273	20541047	0.00362612	ChIP-seq	mammary epithelial cell	H3K27me3-human
ENCFF680TBL	0.0638163	0.0674422	142879815	0.00362594	ChIP-seq	HepG2	3xFLAG-CREB1-human
ENCFF392REV	0.0619896	0.0656153	166418210	0.00362576	ChIP-seq	ACC112	H3K27me3-human
ENCFF072ERX	0.0584009	0.0620197	97051052	0.00361875	ChIP-seq	HEK293T	LEF1-human
ENCFF379EPK	0.211427	0.215045	2008208	0.00361823	ChIP-seq	H1-hESC	NANOG-human
ENCFF599VMK	0.0661712	0.0697878	28771344	0.00361656	ChIP-seq	K562	STAT2-human
ENCFF514JHJ	0.0728739	0.0764838	102367252	0.00360992	ChIP-seq	HEK293	eGFP-PRDM4-human
ENCFF400DMX	0.0628715	0.0664783	96336666	0.00360674	ChIP-seq	K562	MXI1-human
ENCFF316GUJ	0.0618815	0.0654851	53896680	0.00360369	ChIP-seq	HepG2	USF1-human
ENCFF251ZGT	0.0597477	0.0633498	140552233	0.00360203	ChIP-seq	HepG2	HNRNPK-human
ENCFF310LKB	0.0595451	0.0631448	113911661	0.00359971	ChIP-seq	GM12878	RAD51-human
ENCFF306RGV	0.0574142	0.061007	143683085	0.00359274	ChIP-seq	HepG2	PCBP1-human
ENCFF402JUG	0.0414403	0.0450329	28090243	0.00359256	ChIP-seq	adrenal gland	H3K36me3-human
ENCFF433BDE	0.18265	0.186239	3424110	0.00358911	ChIP-seq	HEK293	eGFP-BCL6B-human
ENCFF807TUA	0.141083	0.144666	75702477	0.0035825	ChIP-seq	neural cell	H3K4me3-human
ENCFF915JWV	0.0712494	0.0748308	176921107	0.00358143	ChIP-seq	neural progenitor cell	EZH2phosphoT487-human
ENCFF160NTQ	0.0649326	0.068509	2604487	0.00357639	ChIP-seq	OCI-LY1	H4K20me1-human
ENCFF526YXC	0.0864916	0.0900675	77428525	0.00357597	ChIP-seq	T47D	FOXA1-human
ENCFF995XHS	0.0653882	0.0689637	188255046	0.00357558	ChIP-seq	HepG2	ASH2L-human
ENCFF218NQT	0.0507161	0.0542896	146617892	0.00357354	ChIP-seq	A549	PHF8-human
ENCFF362BKF	0.0762861	0.0798587	137822380	0.00357256	ChIP-seq	Loucy	H3K4me1-human
ENCFF511NBR	0.0657528	0.0693242	88349356	0.00357137	ChIP-seq	A549	MYC-human
ENCFF328FTQ	0.0735487	0.0771197	63388871	0.00357098	ChIP-seq	endothelial cell of umbilical vein	H3K27me3-human
ENCFF371DUN	0.0741517	0.077721	122351021	0.00356933	ChIP-seq	liver	MAX-human
ENCFF372ATJ	0.0584195	0.0619852	52792269	0.00356575	ChIP-seq	T47D	ESR1-human
ENCFF864VEN	0.162959	0.166523	22278960	0.00356356	DNase-seq	SK-N-DZ
ENCFF878CWL	0.0582403	0.0618013	120747123	0.00356103	ChIP-seq	GM23248	EZH2-human
ENCFF226PAC	0.0674313	0.0709866	80889617	0.00355536	ChIP-seq	GM12878	MAFK-human
ENCFF677VMG	0.0631242	0.0666766	83949704	0.00355236	ChIP-seq	HepG2	SMARCC2-human
ENCFF075DYV	0.0663673	0.0699192	121307473	0.00355197	ChIP-seq	K562	eGFP-PBX2-human
ENCFF808XMV	0.0488581	0.0524057	9311041	0.0035476	ChIP-seq	HCT116	H3K9me2-human
ENCFF137BQM	0.0737499	0.0772953	136415953	0.00354545	ChIP-seq	liver	MAX-human
ENCFF604XWK	0.0599902	0.0635331	123807688	0.00354287	ChIP-seq	K562	NR2F6-human
ENCFF067PUA	0.0455375	0.0490795	7937200	0.00354198	ChIP-seq	PC-9	H3K9me2-human
ENCFF330QXG	0.184554	0.188094	44188817	0.00353932	DNase-seq	stomach
ENCFF820ZTK	0.0620576	0.0655932	127798151	0.00353556	ChIP-seq	K562	RNF2-human
ENCFF716CEW	0.0615596	0.0650942	71984248	0.00353461	ChIP-seq	T47D	ESR1-human
ENCFF242KBX	0.0528674	0.0564011	100545360	0.00353367	ChIP-seq	K562	KDM4B-human
ENCFF881JMT	0.0598345	0.0633582	94307488	0.00352374	ChIP-seq	K562	STAT1-human
ENCFF947TJN	0.0742328	0.0777527	109552156	0.00351987	ChIP-seq	HEK293	eGFP-ZNF189-human
ENCFF292VZA	0.0366934	0.0402099	27867999	0.00351651	ChIP-seq	neural progenitor cell	H3K36me3-human
ENCFF071TPY	0.0538708	0.0573867	110288954	0.00351585	ChIP-seq	K562	ZNF318-human
ENCFF421RTE	0.045672	0.049186	1819843	0.00351393	ChIP-seq	HCT116	H3K9me2-human
ENCFF908HDQ	0.0771904	0.0807043	95600788	0.00351391	ChIP-seq	HepG2	EP300-human
ENCFF485WCF	0.174383	0.177894	1297396	0.00351182	ChIP-seq	H1-hESC	CBX8-human
ENCFF531FOV	0.0599647	0.0634765	94586149	0.00351176	ChIP-seq	GM12878	TCF12-human
ENCFF139FDW	0.0524214	0.0559293	105503450	0.00350795	ChIP-seq	SK-N-SH	EZH2phosphoT487-human
ENCFF237AGN	0.062544	0.0660499	110645317	0.00350591	ChIP-seq	HepG2	TCF7-human
ENCFF983MAR	0.0261147	0.0296197	8615966	0.00350501	ChIP-seq	adrenal gland	H3K9me3-human
ENCFF042XOO	0.0728001	0.0763015	16215515	0.00350133	ChIP-seq	neural cell	H4K20me1-human
ENCFF231ONX	0.0505081	0.0540093	96615468	0.00350114	ChIP-seq	A549	CBX2-human
ENCFF514RPR	0.0423703	0.0458693	24168957	0.00349897	ChIP-seq	H9	H3K36me3-human
ENCFF486RTH	0.0600567	0.0635514	171594299	0.00349466	ChIP-seq	GM23248	EZH2-human
ENCFF119WLE	0.155466	0.15896	21422377	0.00349402	ChIP-seq	HEK293	eGFP-SP7-human
ENCFF868NHG	0.139412	0.142899	73569384	0.00348706	ChIP-seq	SK-N-MC	H3K4me3-human
ENCFF048TGI	0.06254	0.0660265	110655429	0.0034865	ChIP-seq	HepG2	TCF7-human
ENCFF038BWR	0.0581625	0.0616473	67164973	0.00348476	ChIP-seq	sigmoid colon	EP300-human
ENCFF971SJB	0.0662888	0.0697724	116953772	0.00348362	ChIP-seq	liver	FOXA1-human
ENCFF477NKZ	0.0991101	0.102585	100083805	0.00347448	ChIP-seq	SK-N-SH	YY1-human
ENCFF625AUG	0.172015	0.175488	102393	0.00347283	ChIP-seq	IMR-90	ELK1-human
ENCFF001WZX	0.0465192	0.0499771	101231833	0.00345788	ChIP-seq	cardiac mesoderm	H3K36me3-human
ENCFF565QFG	0.0651105	0.0685569	55157267	0.00344632	ChIP-seq	A549	CREB1-human
ENCFF090HSK	0.128478	0.131916	3723529	0.00343791	ChIP-seq	HepG2	3xFLAG-ZNF652-human
ENCFF070OIO	0.0678627	0.0712999	74931817	0.00343715	ChIP-seq	IMR-90	CTCF-human
ENCFF275QAK	0.0639385	0.0673698	206920695	0.00343125	ChIP-seq	neural progenitor cell	EZH2phosphoT487-human
ENCFF558UKL	0.0504427	0.0538726	128317546	0.00342994	ChIP-seq	A549	PHF8-human
ENCFF320LNM	0.0665632	0.0699928	70178674	0.00342954	ChIP-seq	A549	CTCF-human
ENCFF155OWJ	0.0588355	0.0622612	156101350	0.00342578	ChIP-seq	K562	SMARCA4-human
ENCFF709THW	0.0193013	0.0227234	10381881	0.00342213	ChIP-seq	SK-N-SH	H3K9me3-human
ENCFF982ZRX	0.057196	0.0606159	113279859	0.00341987	ChIP-seq	GM12878	SUZ12-human
ENCFF705XME	0.062069	0.065486	79098020	0.00341702	ChIP-seq	A549	ESRRA-human
ENCFF727LYG	0.0965833	0.1	121841147	0.00341678	ChIP-seq	liver	RAD21-human
ENCFF557NXL	0.0676855	0.0711022	198884610	0.0034167	ChIP-seq	hepatocyte	EZH2-human
ENCFF311GKF	0.0685962	0.0720049	111392490	0.00340867	ChIP-seq	GM23248	EZH2phosphoT487-human
ENCFF645PHP	0.0660722	0.0694801	60093341	0.00340786	ChIP-seq	HeLa-S3	H3K27me3-human
ENCFF754FCZ	0.056721	0.0601247	62936681	0.00340368	ChIP-seq	H1-hESC	FOSL1-human
ENCFF558TFD	0.0576229	0.0610234	71935979	0.00340053	ChIP-seq	HepG2	SUZ12-human
ENCFF926XFR	0.060849	0.0642405	66602524	0.00339157	ChIP-seq	K562	STAT2-human
ENCFF096OOS	0.0495328	0.0529243	19466890	0.00339154	ChIP-seq	GM23248	H3K9me2-human
ENCFF363JNV	0.0685698	0.0719565	140058964	0.00338671	ChIP-seq	liver	REST-human
ENCFF583NBG	0.0669013	0.0702873	84550191	0.00338601	ChIP-seq	K562	MAFF-human
ENCFF098TYI	0.0576624	0.061044	71935381	0.00338162	ChIP-seq	HepG2	SUZ12-human
ENCFF369JAI	0.197053	0.200433	450395	0.00337999	ChIP-seq	H1-hESC	RXRA-human
ENCFF556KAN	0.0633438	0.0667184	100173667	0.00337455	ChIP-seq	K562	STAT5A-human
ENCFF485HDW	0.0313475	0.034722	16783277	0.0033745	ChIP-seq	DOHH2	H3K9me3-human
ENCFF327WVX	0.0499722	0.053345	107685416	0.00337282	ChIP-seq	HEK293T	NFRKB-human
ENCFF316URQ	0.141709	0.145082	74367397	0.00337277	ChIP-seq	neural cell	H3K4me3-human
ENCFF614FVZ	0.0613425	0.0647104	5759718	0.00336796	ChIP-seq	OCI-LY1	H3F3A-human
ENCFF960SGY	0.0650304	0.0683961	96798284	0.00336568	ChIP-seq	HepG2	ZNF24-human
ENCFF409TGM	0.0773178	0.0806791	131559119	0.00336128	ChIP-seq	liver	MAX-human
ENCFF651ZPC	0.0514045	0.0547633	142975168	0.00335877	ChIP-seq	H1-hESC	REST-human
ENCFF096XKZ	0.14301	0.146367	4318463	0.00335729	ChIP-seq	right atrium auricular region	H3K27me3-human
ENCFF222RUB	0.068539	0.0718957	52790913	0.00335668	ChIP-seq	GM12878	RXRA-human
ENCFF599SPU	0.062808	0.0661638	99610849	0.0033558	ChIP-seq	K562	CUX1-human
ENCFF518BAN	0.0593703	0.062726	42620740	0.00335568	ChIP-seq	GM12878	USF1-human
ENCFF343ZXM	0.0523454	0.0556996	148633494	0.00335425	ChIP-seq	GM12878	KDM5A-human
ENCFF255SKA	0.082796	0.0861418	120450634	0.00334573	ChIP-seq	liver	RXRA-human
ENCFF487NKY	0.0649562	0.0682986	141764227	0.00334242	ChIP-seq	MCF-7	ZHX2-human
ENCFF890QZH	0.0609921	0.0643246	164914524	0.00333242	ChIP-seq	K562	eGFP-ZNF148-human
ENCFF776DBC	0.0528938	0.0562259	40060153	0.0033321	ChIP-seq	Panc1	H3K36me3-human
ENCFF974BNY	0.0759996	0.0793316	125526698	0.00333208	ChIP-seq	HEK293	eGFP-FEZF1-human
ENCFF273RCZ	0.0888343	0.0921652	76669201	0.00333094	ChIP-seq	H1-hESC	HDAC2-human
ENCFF527IRJ	0.065103	0.0684329	79096451	0.0033299	ChIP-seq	GM12878	ZFP36-human
ENCFF618KFB	0.0259412	0.0292697	53771568	0.00332848	ChIP-seq	OCI-LY7	H3K9me3-human
ENCFF413CDN	0.0463203	0.0496471	163379403	0.00332685	ChIP-seq	22Rv1	ZFX-human
ENCFF411XOO	0.0709431	0.0742679	134934185	0.00332481	ChIP-seq	Karpas-422	H3K4me1-human
ENCFF677CZU	0.0451212	0.048443	41268630	0.0033218	ChIP-seq	PC-9	H3K9me2-human
ENCFF548FHH	0.0685081	0.0718287	82565605	0.0033206	ChIP-seq	GM12878	USF2-human
ENCFF199SKV	0.0704657	0.0737843	110456915	0.00331866	ChIP-seq	K562	MYC-human
ENCFF789DNP	0.0760342	0.0793507	95642085	0.00331651	ChIP-seq	HEK293	eGFP-ZBTB12-human
ENCFF277DQI	0.0663067	0.0696212	92720848	0.00331444	ChIP-seq	NCI-H929	H2AFZ-human
ENCFF743AYH	0.0259998	0.029313	46559861	0.00331318	ChIP-seq	SK-N-SH	H3K9me3-human
ENCFF292NAI	0.0571101	0.0604164	62992609	0.00330632	ChIP-seq	K562	SMAD2-human
ENCFF345MBC	0.0412453	0.0445505	7829981	0.00330516	ChIP-seq	adrenal gland	H3K9me3-human
ENCFF469ORR	0.058127	0.0614291	74956721	0.00330207	ChIP-seq	K562	ZMIZ1-human
ENCFF854IEG	0.0785992	0.0819009	125449025	0.00330171	ChIP-seq	PFSK-1	TAF1-human
ENCFF551TJN	0.0624927	0.0657914	197555753	0.00329869	ChIP-seq	fibroblast of dermis	EZH2-human
ENCFF245OXU	0.0347152	0.0380125	298744	0.00329727	ChIP-seq	adrenal gland	H3K9me3-human
ENCFF397JDZ	0.0571026	0.0603976	62992619	0.00329498	ChIP-seq	K562	SMAD2-human
ENCFF346VHH	0.0724855	0.0757794	111042124	0.00329396	ChIP-seq	GM12878	CHD2-human
ENCFF236WSQ	0.0644408	0.067734	125030084	0.00329315	ChIP-seq	GM12878	JUNB-human
ENCFF213AFI	0.0911607	0.0944474	186141855	0.0032868	ChIP-seq	bipolar neuron	H2AFZ-human
ENCFF269JRM	0.197654	0.20094	8235420	0.00328651	ChIP-seq	SH-SY5Y	GATA3-human
ENCFF418EHB	0.0576032	0.0608889	138376619	0.00328561	ChIP-seq	HepG2	NCOR1-human
ENCFF143UBP	0.0575821	0.0608672	156656396	0.00328511	ChIP-seq	HepG2	HDAC1-human
ENCFF378JGJ	0.0665724	0.0698553	99405936	0.0032829	ChIP-seq	K562	ARID3A-human
ENCFF162PXN	0.0766906	0.0799717	88353949	0.00328109	ChIP-seq	H1-hESC	JUND-human
ENCFF509UMD	0.0694394	0.0727181	108597653	0.00327861	ChIP-seq	K562	MEIS2-human
ENCFF770RLT	0.0811586	0.0844319	15737559	0.00327335	ChIP-seq	thoracic aorta	H3K27me3-human
ENCFF607IFK	0.0692535	0.072523	89397713	0.0032695	ChIP-seq	Ishikawa	ESR1-human
ENCFF725FYI	0.0642749	0.0675438	101796878	0.00326883	ChIP-seq	K562	CUX1-human
ENCFF643QTL	0.156819	0.160088	20329882	0.0032686	ChIP-seq	HEK293	eGFP-SP7-human
ENCFF637LOO	0.0275135	0.0307819	585693	0.0032684	ChIP-seq	NT2/D1	ZNF274-human
ENCFF332ZVG	0.0438992	0.0471646	6857851	0.00326537	ChIP-seq	Parathyroid adenoma	H3K36me3-human
ENCFF383YDP	0.03759	0.0408505	755585	0.00326046	ChIP-seq	adrenal gland	H3K9me3-human
ENCFF731FIC	0.11496	0.118221	48528320	0.00326034	ChIP-seq	SK-N-MC	H3K9ac-human
ENCFF245NLP	0.084497	0.0877573	81969858	0.00326027	ChIP-seq	HepG2	FOXA1-human
ENCFF576LKG	0.0515615	0.0548179	85101469	0.00325636	ChIP-seq	omental fat pad	EP300-human
ENCFF504CYN	0.0674676	0.0707227	104355533	0.00325508	ChIP-seq	cardiac muscle cell	CTCF-human
ENCFF762IGQ	0.0543505	0.0576013	129624615	0.00325078	ChIP-seq	HepG2	TAF15-human
ENCFF849HOO	0.0626675	0.0659175	115287202	0.00324992	ChIP-seq	K562	GATAD2B-human
ENCFF515UKM	0.0791842	0.08243	76127361	0.00324579	ChIP-seq	smooth muscle cell	H3K27me3-human
ENCFF619TUA	0.0809666	0.0842106	90443845	0.00324397	ChIP-seq	IMR-90	BHLHE40-human
ENCFF752ZNY	0.062801	0.0660413	129247132	0.00324033	ChIP-seq	PC-3	CTCF-human
ENCFF438QDX	0.212742	0.215977	203894	0.00323567	ChIP-seq	HEK293	eGFP-ZBTB49-human
ENCFF841NML	0.116605	0.119838	31991667	0.00323385	ChIP-seq	neuroepithelial stem cell	H3K27ac-human
ENCFF350ETZ	0.0465533	0.0497826	117831230	0.00322936	ChIP-seq	K562	ZNF830-human
ENCFF484TJY	0.0644311	0.0676527	129607981	0.00322162	ChIP-seq	liver	EGR1-human
ENCFF517GFP	0.0656815	0.0689015	81494939	0.00321995	ChIP-seq	K562	MYC-human
ENCFF047EYM	0.060903	0.0641217	94280468	0.00321876	ChIP-seq	HEK293	eGFP-ZNF577-human
ENCFF371ZTN	0.064176	0.0673919	216110035	0.00321591	ChIP-seq	H1-hESC	SUZ12-human
ENCFF611VKE	0.0770106	0.0802237	79691710	0.00321319	ChIP-seq	HepG2	MAFF-human
ENCFF056GMV	0.0641806	0.0673925	80461065	0.0032119	ChIP-seq	K562	TAL1-human
ENCFF882DAL	0.0844525	0.0876632	37639101	0.00321068	ChIP-seq	mammary epithelial cell	H3K27me3-human
ENCFF865UXS	0.046648	0.0498577	160835815	0.00320967	ChIP-seq	22Rv1	ZFX-human
ENCFF327DRE	0.0687201	0.0719258	109547216	0.00320566	ChIP-seq	K562	MEIS2-human
ENCFF671UIB	0.0560355	0.0592377	101050503	0.00320216	ChIP-seq	K562	CEBPZ-human
ENCFF667SBT	0.0541321	0.0573318	101626283	0.00319967	ChIP-seq	K562	eGFP-DDX20-human
ENCFF476SFW	0.0904449	0.0936429	163445860	0.00319803	ChIP-seq	HEK293	TRIM28-human
ENCFF895ZCE	0.0560369	0.0592342	101051172	0.00319734	ChIP-seq	K562	CEBPZ-human
ENCFF573XSG	0.112126	0.115316	59292601	0.00319019	ChIP-seq	neural progenitor cell	H3K27ac-human
ENCFF395ELT	0.090442	0.0936314	163436633	0.00318938	ChIP-seq	HEK293	TRIM28-human
ENCFF221VFW	0.14208	0.14527	141040460	0.00318906	DNase-seq	left kidney
ENCFF603ABN	0.0527329	0.0559131	89715043	0.00318024	ChIP-seq	K562	CEBPZ-human
ENCFF390VNW	0.0594199	0.0625979	105289275	0.00317799	ChIP-seq	K562	ELK1-human
ENCFF547MKE	0.0415162	0.0446937	18506252	0.00317751	ChIP-seq	radial glial cell	H3K36me3-human
ENCFF857XKJ	0.0363113	0.0394869	67722449	0.00317567	ChIP-seq	neural progenitor cell	H3K36me3-human
ENCFF355FJN	0.0527347	0.0559087	89713940	0.00317396	ChIP-seq	K562	CEBPZ-human
ENCFF998YLT	0.0563736	0.0595474	162323703	0.00317382	ChIP-seq	C4-2B	ZFX-human
ENCFF550GTF	0.0522764	0.0554493	110333470	0.00317296	ChIP-seq	K562	NCOA2-human
ENCFF774DHN	0.0669636	0.0701349	75252086	0.00317124	ChIP-seq	tibial nerve	H3K27me3-human
ENCFF430GOT	0.0511144	0.0542792	155466969	0.00316487	ChIP-seq	A549	REST-human
ENCFF601GLM	0.0797407	0.0829036	56038714	0.00316289	ChIP-seq	GM12878	RAD21-human
ENCFF118EOA	0.0669017	0.0700639	108617874	0.00316218	ChIP-seq	K562	BRD4-human
ENCFF014TGJ	0.0601405	0.0633017	126185231	0.0031612	ChIP-seq	GM12878	RAD51-human
ENCFF515RCQ	0.090976	0.0941345	120761181	0.0031585	ChIP-seq	liver	RXRA-human
ENCFF577WFW	0.0677955	0.0709466	109504592	0.00315111	ChIP-seq	H1-hESC	RFX5-human
ENCFF326NFT	0.053571	0.0567196	181063815	0.00314865	ChIP-seq	HepG2	EHMT2-human
ENCFF882TLL	0.0701686	0.073314	26445515	0.00314547	ChIP-seq	skeletal muscle myoblast	H3K27me3-human
ENCFF612TXE	0.0879758	0.0911191	62319307	0.00314328	ChIP-seq	hepatocyte	H3K27me3-human
ENCFF741KXN	0.0661309	0.0692727	110565311	0.00314177	ChIP-seq	liver	HNF4G-human
ENCFF153JBF	0.0479046	0.0510452	152995674	0.00314064	ChIP-seq	A549	KDM5A-human
ENCFF129GGF	0.0661343	0.0692738	110566211	0.00313947	ChIP-seq	liver	HNF4G-human
ENCFF522TKF	0.0841695	0.0873089	83405088	0.00313944	ChIP-seq	IMR-90	FOS-human
ENCFF483RRM	0.0559632	0.0590986	157930832	0.00313533	ChIP-seq	HepG2	HNRNPLL-human
ENCFF935KIG	0.0710266	0.0741611	58848084	0.00313442	ChIP-seq	H1-hESC	REST-human
ENCFF739ZCZ	0.0978327	0.100966	196647589	0.00313324	ChIP-seq	GM23338	H3K4me1-human
ENCFF012GOG	0.0670367	0.0701672	60688850	0.00313046	ChIP-seq	medulloblastoma	CTCF-human
ENCFF239RPT	0.192185	0.195314	2784358	0.00312899	ChIP-seq	HEK293	eGFP-BCL6B-human
ENCFF913KNZ	0.0376437	0.0407658	129590547	0.00312217	ChIP-seq	Karpas-422	H3K9me3-human
ENCFF490MZG	0.0761551	0.0792757	53934547	0.00312062	ChIP-seq	H1-hESC	SIN3A-human
ENCFF066UZX	0.0474339	0.0505532	3051382	0.0031193	ChIP-seq	GM23248	H3K9me2-human
ENCFF006UUP	0.0732155	0.0763256	206537059	0.00311009	ChIP-seq	neural progenitor cell	EZH2-human
ENCFF301CFJ	0.0798195	0.0829277	120823126	0.00310823	ChIP-seq	liver	JUND-human
ENCFF755LJZ	0.0634363	0.0665421	78973738	0.00310578	ChIP-seq	K562	MAFF-human
ENCFF349HZL	0.075737	0.0788423	153593820	0.00310535	ChIP-seq	HEK293	eGFP-ZBTB8A-human
ENCFF088YCI	0.0799356	0.0830378	108508354	0.00310212	ChIP-seq	Loucy	H3K4me1-human
ENCFF057BYS	0.0292549	0.0323569	23072017	0.00310195	ChIP-seq	osteoblast	H3K9me3-human
ENCFF721YVP	0.0927172	0.0958165	94553213	0.00309934	ChIP-seq	H1-hESC	SP1-human
ENCFF176SWZ	0.038544	0.0416427	23762864	0.00309868	ChIP-seq	adrenal gland	H3K36me3-human
ENCFF204NZF	0.188243	0.191341	24164800	0.00309812	DNase-seq	SK-N-SH
ENCFF723GUK	0.200428	0.203526	319735	0.00309762	ChIP-seq	H1-hESC	RXRA-human
ENCFF455MUC	0.0659833	0.0690804	53991180	0.00309716	ChIP-seq	GM12878	RXRA-human
ENCFF907WEZ	0.068106	0.0712025	68874994	0.0030965	ChIP-seq	A549	RAD21-human
ENCFF499LYC	0.0889594	0.0920552	168696326	0.00309581	ChIP-seq	HEK293	TRIM28-human
ENCFF913NQR	0.118648	0.121742	50302417	0.00309426	ChIP-seq	SK-N-MC	H3K9ac-human
ENCFF879ZZA	0.173629	0.176723	21219920	0.003094	DNase-seq	cerebellar cortex
ENCFF752JNV	0.0416322	0.0447253	39513631	0.0030931	ChIP-seq	radial glial cell	H3K36me3-human
ENCFF888CCA	0.0631252	0.0662165	125516897	0.00309121	ChIP-seq	PC-3	CTCF-human
ENCFF055TPM	0.0586622	0.0617514	104760165	0.00308918	ChIP-seq	HEK293	eGFP-ZNF214-human
ENCFF026UVT	0.0491809	0.052269	110638562	0.00308814	ChIP-seq	HEK293T	NFRKB-human
ENCFF788BDL	0.0712413	0.074328	118009720	0.00308668	ChIP-seq	liver	ATF3-human
ENCFF704OEE	0.0578324	0.0609178	119078993	0.00308538	ChIP-seq	Peyer's patch	POLR2A-human
ENCFF657NEN	0.0681516	0.0712307	111508968	0.00307912	ChIP-seq	A549	MYC-human
ENCFF867NAA	0.0597689	0.0628435	78709762	0.00307461	ChIP-seq	GM12865	CTCF-human
ENCFF415TPT	0.0703102	0.0733846	92342683	0.00307433	ChIP-seq	H1-hESC	BACH1-human
ENCFF227YDJ	0.0703103	0.0733834	82185195	0.00307306	ChIP-seq	HepG2	MAFK-human
ENCFF351HRN	0.0629969	0.0660691	92164794	0.00307226	ChIP-seq	HepG2	ZNF384-human
ENCFF646CMN	0.0615644	0.0646359	109581728	0.00307151	ChIP-seq	PC-3	CTCF-human
ENCFF342UVO	0.0826595	0.0857293	91146306	0.0030698	ChIP-seq	bipolar neuron	POLR2AphosphoS5-human
ENCFF042LXV	0.0248999	0.0279684	21285623	0.00306858	ChIP-seq	OCI-LY1	H3K9me3-human
ENCFF175VLC	0.0364541	0.0395175	1627241	0.00306343	ChIP-seq	sigmoid colon	H3K9me3-human
ENCFF881NRM	0.0462203	0.049281	150568077	0.00306069	ChIP-seq	22Rv1	ZFX-human
ENCFF313BLC	0.0631995	0.0662587	90449588	0.00305917	ChIP-seq	HepG2	ZNF384-human
ENCFF144GCK	0.0705341	0.0735931	70289417	0.00305903	ChIP-seq	A549	CTCF-human
ENCFF121FEA	0.0591607	0.0622194	136189518	0.00305868	DNase-seq	K562
ENCFF414XXU	0.0514705	0.0545271	161799170	0.00305658	ChIP-seq	MCF-7	eGFP-GABPA-human
ENCFF970NFP	0.165997	0.16905	123537310	0.00305355	DNase-seq	tongue
ENCFF268OOC	0.0891649	0.0922181	167506839	0.00305313	ChIP-seq	HEK293	TRIM28-human
ENCFF406GXU	0.0544585	0.057507	82715254	0.00304848	ChIP-seq	testis	POLR2A-human
ENCFF598OWM	0.0688377	0.0718849	53951175	0.00304717	ChIP-seq	HepG2	ZBTB7A-human
ENCFF916MXJ	0.0212129	0.024257	21377648	0.00304411	ChIP-seq	radial glial cell	H3K9me3-human
ENCFF951BED	0.189181	0.192218	29161420	0.00303712	DNase-seq	globus pallidus
ENCFF499YNQ	0.07865	0.0816822	122360631	0.00303219	ChIP-seq	PFSK-1	TAF1-human
ENCFF854NST	0.0546175	0.0576454	118703831	0.00302791	ChIP-seq	K562	ZNF318-human
ENCFF467KJE	0.0653519	0.0683797	144993909	0.00302782	ChIP-seq	HepG2	CREM-human
ENCFF492QMD	0.061663	0.0646877	92430426	0.00302477	ChIP-seq	K562	MXI1-human
ENCFF355REI	0.0627267	0.0657432	58795100	0.0030165	ChIP-seq	T47D	ESR1-human
ENCFF929WKT	0.0652361	0.0682498	93924382	0.0030137	ChIP-seq	mammary epithelial cell	CTCF-human
ENCFF778JLP	0.0591235	0.0621359	86961231	0.00301245	ChIP-seq	HEK293	eGFP-ZNF331-human
ENCFF818XOG	0.0942545	0.0972651	34759919	0.00301063	ChIP-seq	cardiac mesoderm	H3K27me3-human
ENCFF865EDO	0.0631799	0.0661876	153711929	0.00300771	ChIP-seq	HepG2	NCOR1-human
ENCFF198CPZ	0.0587148	0.0617195	91029024	0.0030047	ChIP-seq	K562	GATAD2B-human
ENCFF631KGG	0.0823806	0.0853839	165774851	0.00300329	ChIP-seq	HEK293	TRIM28-human
ENCFF163OZR	0.0594316	0.062434	134520960	0.00300237	ChIP-seq	K562	RFX1-human
ENCFF642PNJ	0.0698456	0.0728446	150315540	0.002999	ChIP-seq	liver	YY1-human
ENCFF119XQX	0.0661828	0.0691814	80854980	0.00299852	ChIP-seq	A549	FOXA1-human
ENCFF690XXK	0.0492704	0.0522672	116604960	0.00299679	ChIP-seq	K562	TAF15-human
ENCFF683XUE	0.0698456	0.0728416	150316105	0.00299601	ChIP-seq	liver	YY1-human
ENCFF820XSG	0.0784493	0.0814451	48910443	0.00299577	ChIP-seq	SK-N-SH	CTCF-human
ENCFF886HLJ	0.0906398	0.0936323	78247371	0.00299248	ChIP-seq	IMR-90	MAFK-human
ENCFF473OII	0.063372	0.0663586	109653594	0.00298668	ChIP-seq	GM12878	NFATC3-human
ENCFF963HHX	0.0639884	0.066974	106508298	0.00298559	ChIP-seq	liver	EGR1-human
ENCFF231INW	0.0823784	0.0853624	165784963	0.00298401	ChIP-seq	HEK293	TRIM28-human
ENCFF396QYK	0.0745424	0.0775252	151792733	0.00298281	ChIP-seq	liver	YY1-human
ENCFF680PCI	0.0568628	0.0598427	141468301	0.00297993	ChIP-seq	HepG2	PCBP1-human
ENCFF525ETQ	0.0707288	0.0737066	65944833	0.0029778	ChIP-seq	HepG2	ZBTB7A-human
ENCFF917NOB	0.0745407	0.0775174	151800796	0.00297667	ChIP-seq	liver	YY1-human
ENCFF049XJW	0.0192496	0.0222254	2189592	0.00297576	ChIP-seq	right lobe of liver	H3K9me3-human
ENCFF250VQN	0.0543867	0.0573616	204806248	0.00297487	ChIP-seq	K562	eGFP-TFDP1-human
ENCFF906IMT	0.0978145	0.100786	1060812	0.00297103	ChIP-seq	HepG2	ZFP36-human
ENCFF934NEI	0.0602664	0.0632339	104055336	0.00296745	ChIP-seq	GM12878	CTCF-human
ENCFF915DZV	0.0401602	0.0431269	82070993	0.00296668	ChIP-seq	NCI-H929	H3K36me3-human
ENCFF155XFE	0.0606075	0.0635646	95347587	0.00295712	ChIP-seq	HepG2	GTF2F1-human
ENCFF881TQQ	0.0485711	0.0515277	152928895	0.00295662	ChIP-seq	A549	KDM5A-human
ENCFF641DSK	0.0623666	0.0653191	108487265	0.00295252	ChIP-seq	HepG2	MNT-human
ENCFF082QVO	0.0543169	0.0572666	85167016	0.00294973	ChIP-seq	GM12878	BCLAF1-human
ENCFF260ODB	0.0119182	0.0148658	884750	0.00294762	ChIP-seq	esophagus muscularis mucosa	H3K9me3-human
ENCFF929SGA	0.057154	0.0601001	90820179	0.00294614	ChIP-seq	HepG2	CEBPZ-human
ENCFF003WYE	0.0601126	0.0630568	23109786	0.00294425	ChIP-seq	K562	NFYA-human
ENCFF047JXH	0.0607146	0.063658	128879407	0.00294338	DNase-seq	K562
ENCFF521WMG	0.06727	0.0702043	1249061	0.0029343	ChIP-seq	OCI-LY1	H4K20me1-human
ENCFF252CYF	0.0562595	0.0591928	156291648	0.00293329	ChIP-seq	HepG2	HNRNPLL-human
ENCFF525BTB	0.0800883	0.0830208	125749914	0.00293242	ChIP-seq	liver	NR2F2-human
ENCFF808UFI	0.0605818	0.0635139	96466762	0.00293208	ChIP-seq	HepG2	GTF2F1-human
ENCFF721WZY	0.0625651	0.0654922	115561221	0.00292706	ChIP-seq	K562	TRIM28-human
ENCFF786DOF	0.056726	0.0596522	132326069	0.00292621	ChIP-seq	K562	RFX1-human
ENCFF995FGG	0.0587851	0.0617076	129391126	0.0029225	ChIP-seq	HepG2	HNF1A-human
ENCFF378WXQ	0.0515443	0.0544664	82747806	0.00292214	ChIP-seq	HepG2	TCF12-human
ENCFF150BYS	0.0800902	0.0830102	125751800	0.00292002	ChIP-seq	liver	NR2F2-human
ENCFF852XOL	0.118155	0.121075	111635607	0.00291953	ChIP-seq	prostate gland	POLR2AphosphoS5-human
ENCFF184LWN	0.0543009	0.0572186	117606434	0.00291769	ChIP-seq	K562	ZNF830-human
ENCFF387DEN	0.046857	0.0497743	135785514	0.00291736	ChIP-seq	GM12878	KDM1A-human
ENCFF363MKS	0.0537094	0.0566268	73175669	0.00291735	ChIP-seq	omental fat pad	CTCF-human
ENCFF233FOV	0.0552716	0.0581866	167795696	0.00291501	ChIP-seq	K562	eGFP-ZNF740-human
ENCFF430QIK	0.0628966	0.0658065	80900746	0.0029099	ChIP-seq	GM12878	ESRRA-human
ENCFF999YFK	0.0635365	0.0664441	58759563	0.00290761	ChIP-seq	GM12878	PBX3-human
ENCFF903FBL	0.0544994	0.0574069	167056214	0.00290758	ChIP-seq	K562	eGFP-ZNF740-human
ENCFF932DYK	0.0575551	0.0604598	98372333	0.00290472	ChIP-seq	GM12878	CEBPZ-human
ENCFF073PBK	0.0421147	0.045016	37355369	0.00290132	ChIP-seq	MM.1S	H3K36me3-human
ENCFF297GYL	0.060625	0.0635219	165686387	0.00289696	ChIP-seq	K562	eGFP-ZNF148-human
ENCFF941MON	0.123908	0.126802	68501486	0.00289367	ChIP-seq	neuroepithelial stem cell	H3K27ac-human
ENCFF095BZW	0.0637498	0.0666418	78042432	0.00289199	ChIP-seq	MCF-7	CTCF-human
ENCFF052WWT	0.0639729	0.0668642	128575906	0.00289137	ChIP-seq	GM12878	ZNF687-human
ENCFF640ORY	0.0753468	0.078238	846331	0.00289119	ChIP-seq	HeLa-S3	ZFP36-human
ENCFF887IBL	0.0698522	0.0727429	80484955	0.00289075	ChIP-seq	K562	MAFK-human
ENCFF947TJH	0.0747235	0.0776126	93131381	0.00288906	ChIP-seq	foreskin fibroblast	CTCF-human
ENCFF230HEO	0.0654838	0.0683706	110416451	0.00288678	ChIP-seq	neural progenitor cell	CTCF-human
ENCFF750SRP	0.0750405	0.0779255	145841465	0.00288509	ChIP-seq	HEK293	eGFP-ZBTB8A-human
ENCFF392HAM	0.0651145	0.0679948	74809973	0.00288028	ChIP-seq	H1-hESC	NRF1-human
ENCFF039PBB	0.0661155	0.0689948	90838849	0.00287932	ChIP-seq	GM23338	NANOG-human
ENCFF566XKZ	0.0581806	0.0610581	39256102	0.00287749	ChIP-seq	SU-DHL-6	H4K20me1-human
ENCFF446FKN	0.059218	0.0620917	67148043	0.00287375	ChIP-seq	HL-60	SPI1-human
ENCFF700BWV	0.0618363	0.0647067	81900953	0.00287038	ChIP-seq	K562	TRIM28-human
ENCFF308TCJ	0.110594	0.113464	96011865	0.00287	ChIP-seq	gastroesophageal sphincter	POLR2AphosphoS5-human
ENCFF031KKB	0.0841132	0.0869808	6261389	0.00286765	ChIP-seq	neural cell	H4K20me1-human
ENCFF355LBT	0.0621259	0.0649914	99983169	0.00286545	ChIP-seq	Parathyroid adenoma	CTCF-human
ENCFF721DKV	0.0701237	0.0729851	90079316	0.00286136	ChIP-seq	K562	EP300-human
ENCFF708ZIZ	0.0558908	0.0587515	146054885	0.00286069	ChIP-seq	SU-DHL-6	CTCF-human
ENCFF551KOG	0.0863576	0.0892179	76685661	0.0028603	ChIP-seq	IMR-90	SMC3-human
ENCFF593OVL	0.0522616	0.0551217	126615169	0.0028601	ChIP-seq	GM12878	CHD4-human
ENCFF495DAO	0.0694772	0.0723356	60387987	0.00285831	ChIP-seq	GM23248	H3K27me3-human
ENCFF299QDF	0.0434193	0.0462774	30000892	0.00285816	ChIP-seq	Loucy	H3K36me3-human
ENCFF142WNN	0.0831972	0.086055	90506252	0.00285776	ChIP-seq	bipolar neuron	POLR2AphosphoS5-human
ENCFF725GND	0.0647402	0.0675972	109213717	0.00285704	ChIP-seq	HepG2	YY1-human
ENCFF421BMH	0.120779	0.123634	4408831	0.00285491	ChIP-seq	T47D	ESR1-human
ENCFF268ECX	0.0561259	0.0589786	121340463	0.00285271	ChIP-seq	GM12878	PAX8-human
ENCFF868FGE	0.0611899	0.0640423	135153591	0.00285234	ChIP-seq	liver	ZBTB33-human
ENCFF821INE	0.0597653	0.0626164	64778877	0.00285115	ChIP-seq	A549	RCOR1-human
ENCFF482ZCR	0.0561693	0.0590184	163642291	0.00284909	ChIP-seq	HepG2	HNRNPLL-human
ENCFF060XZX	0.0589973	0.0618407	68975539	0.00284348	ChIP-seq	K562	TCF7L2-human
ENCFF074LXY	0.118102	0.120945	102507353	0.00284246	ChIP-seq	sigmoid colon	POLR2AphosphoS5-human
ENCFF873YWK	0.0611882	0.0640303	135153036	0.00284206	ChIP-seq	liver	ZBTB33-human
ENCFF384GPX	0.0869909	0.0898329	86322079	0.00284197	ChIP-seq	H1-hESC	SP1-human
ENCFF455HDH	0.0304412	0.0332829	36991172	0.00284166	ChIP-seq	DND-41	H3K9me3-human
ENCFF793WOV	0.0691609	0.0719997	56960610	0.00283881	ChIP-seq	GM12878	REST-human
ENCFF030MOS	0.0620279	0.0648649	95064787	0.00283704	ChIP-seq	HepG2	TFAP4-human
ENCFF409JXS	0.0415791	0.0444149	49578722	0.00283583	ChIP-seq	radial glial cell	H3K36me3-human
ENCFF289JSG	0.0646754	0.0675084	124837198	0.00283294	ChIP-seq	HepG2	NR2F6-human
ENCFF890IXQ	0.0639667	0.0667968	63113537	0.00283006	DNase-seq	K562
ENCFF647DHT	0.0591913	0.062021	127570480	0.00282968	ChIP-seq	HL-60	GABPA-human
ENCFF820FCA	0.0610159	0.0638452	184589885	0.00282929	ChIP-seq	K562	eGFP-BACH1-human
ENCFF216JDJ	0.0713559	0.074185	101079846	0.00282911	ChIP-seq	liver	FOXA2-human
ENCFF730GTB	0.0660522	0.0688712	107219554	0.00281905	ChIP-seq	H1-hESC	TBP-human
ENCFF024LWI	0.0701447	0.072963	222615401	0.00281826	ChIP-seq	neural progenitor cell	EZH2-human
ENCFF296FGF	0.0620319	0.0648463	95066266	0.00281437	ChIP-seq	HepG2	TFAP4-human
ENCFF431WDE	0.0686826	0.0714969	137285368	0.00281429	ChIP-seq	HEK293	eGFP-ZNF341-human
ENCFF683BND	0.0693725	0.0721852	102980722	0.00281274	ChIP-seq	foreskin fibroblast	CTCF-human
ENCFF792GAN	0.0594219	0.0622338	138766073	0.0028119	ChIP-seq	HepG2	HNRNPK-human
ENCFF343BZT	0.0237203	0.0265309	33145630	0.00281064	ChIP-seq	A549	H3K9me3-human
ENCFF862YTD	0.0606092	0.063415	136487335	0.00280579	ChIP-seq	liver	ZBTB33-human
ENCFF721MPC	0.0237023	0.0265071	34092717	0.0028048	ChIP-seq	SU-DHL-6	H3K9me3-human
ENCFF373FDW	0.0629881	0.0657895	101644116	0.00280143	ChIP-seq	K562	KLF16-human
ENCFF536OEM	0.0609825	0.0637838	136860691	0.00280136	ChIP-seq	OCI-LY7	CTCF-human
ENCFF661JJB	0.052292	0.0550919	178578044	0.00279987	ChIP-seq	HepG2	AGO1-human
ENCFF536YJT	0.0831129	0.085912	55172952	0.00279911	ChIP-seq	H1-hESC	HDAC2-human
ENCFF143RTQ	0.0853661	0.088163	77780639	0.00279694	ChIP-seq	H1-hESC	TCF12-human
ENCFF719LYG	0.0606101	0.0634066	136491665	0.00279649	ChIP-seq	liver	ZBTB33-human
ENCFF417EBM	0.0825389	0.0853316	59406062	0.00279272	ChIP-seq	Ishikawa	NR3C1-human
ENCFF892VYV	0.0638286	0.0666212	77862688	0.00279266	ChIP-seq	astrocyte of the spinal cord	CTCF-human
ENCFF375BQH	0.0196623	0.0224534	26654216	0.00279111	ChIP-seq	hepatocyte	H3K9me3-human
ENCFF650YKB	0.0581539	0.0609447	62998532	0.00279075	ChIP-seq	K562	BCLAF1-human
ENCFF570FPH	0.0341961	0.0369867	8280	0.00279058	ChIP-seq	subcutaneous adipose tissue	EP300-human
ENCFF693LBE	0.067544	0.0703336	124219043	0.00278957	DNase-seq	GM12878
ENCFF740QPT	0.0716764	0.0744605	100030204	0.00278411	ChIP-seq	HepG2	SP1-human
ENCFF901FWU	0.0726933	0.0754697	64047581	0.00277644	ChIP-seq	Karpas-422	H3K27ac-human
ENCFF386BWC	0.0528591	0.0556334	172486026	0.00277428	ChIP-seq	HepG2	AGO1-human
ENCFF116MTZ	0.0745344	0.0773064	76507732	0.00277203	ChIP-seq	H1-hESC	REST-human
ENCFF935FTJ	0.0639611	0.0667328	118158546	0.00277178	ChIP-seq	OCI-LY3	CTCF-human
ENCFF188UYW	0.0525536	0.0553235	158448487	0.0027699	ChIP-seq	K562	eGFP-ZNF740-human
ENCFF975NRI	0.0597904	0.0625587	84951156	0.00276834	ChIP-seq	K562	TCF7L2-human
ENCFF072MHF	0.0509647	0.0537321	140164729	0.00276744	ChIP-seq	K562	RBM22-human
ENCFF003ARN	0.057841	0.0606068	140701872	0.00276581	ChIP-seq	HepG2	HNRNPK-human
ENCFF697EFZ	0.0630664	0.0658297	139911459	0.00276334	ChIP-seq	A549	YY1-human
ENCFF804GTQ	0.147567	0.150327	15267646	0.00276027	ChIP-seq	neuroepithelial stem cell	H3K4me1-human
ENCFF056WCP	0.0747876	0.077547	60520147	0.00275942	DNase-seq	GM12878
ENCFF525QBA	0.0669114	0.0696707	62124774	0.0027593	ChIP-seq	medulloblastoma	CTCF-human
ENCFF274DVQ	0.0582568	0.0610156	83803449	0.00275883	ChIP-seq	K562	TCF7L2-human
ENCFF054VTQ	0.0624076	0.0651645	95239820	0.00275695	ChIP-seq	K562	STAT2-human
ENCFF564LZF	0.0413301	0.0440835	16627584	0.00275334	ChIP-seq	adrenal gland	H3K36me3-human
ENCFF963ROK	0.060026	0.062779	116102495	0.00275302	ChIP-seq	HCT116	CTCF-human
ENCFF180UME	0.0665687	0.0693212	84487109	0.0027525	ChIP-seq	fibroblast of dermis	CTCF-human
ENCFF034ALK	0.0775704	0.0803209	136353173	0.00275049	ChIP-seq	liver	REST-human
ENCFF772RKI	0.0628249	0.0655715	88433271	0.00274656	ChIP-seq	GM12878	ZFP36-human
ENCFF804YIE	0.0630354	0.0657789	88391031	0.00274343	ChIP-seq	A549	CHD2-human
ENCFF427OVX	0.0644261	0.0671686	153382164	0.00274254	ChIP-seq	HeLa-S3	EZH2-human
ENCFF618LWB	0.0644002	0.067142	121380583	0.00274176	ChIP-seq	liver	EGR1-human
ENCFF046WGV	0.0664571	0.0691988	95000655	0.00274175	ChIP-seq	GM12878	ZNF143-human
ENCFF756XID	0.0689042	0.0716447	128522140	0.0027405	ChIP-seq	GM12878	ELF1-human
ENCFF943DQA	0.0497986	0.0525369	170756259	0.00273834	ChIP-seq	MCF-7	eGFP-GABPA-human
ENCFF911LYM	0.0568708	0.0596038	89736923	0.00273304	ChIP-seq	GM12878	UBTF-human
ENCFF603MIK	0.0584874	0.0612198	134496790	0.00273235	ChIP-seq	B cell	CTCF-human
ENCFF991ZKB	0.20206	0.204792	7677606	0.0027317	ChIP-seq	SH-SY5Y	GATA3-human
ENCFF833HIY	0.056681	0.0594076	209738273	0.00272658	ChIP-seq	K562	eGFP-TFDP1-human
ENCFF688WOB	0.0568796	0.0596056	89735625	0.00272597	ChIP-seq	GM12878	UBTF-human
ENCFF753PDW	0.0595571	0.0622728	30474395	0.00271572	ChIP-seq	mammary epithelial cell	H3K27me3-human
ENCFF054VAP	0.0480759	0.0507845	136838236	0.00270859	ChIP-seq	A549	EHMT2-human
ENCFF044ASF	0.0521572	0.0548642	85160226	0.00270702	ChIP-seq	GM12878	NFXL1-human
ENCFF494HET	0.0791971	0.0819018	93385473	0.00270467	ChIP-seq	bipolar neuron	POLR2AphosphoS5-human
ENCFF528ISK	0.059126	0.0618295	123332663	0.0027035	ChIP-seq	K562	RBBP5-human
ENCFF812QZD	0.15594	0.158642	71581138	0.00270284	ChIP-seq	mid-neurogenesis radial glial cells	H3K4me1-human
ENCFF551DVX	0.184552	0.187254	9156236	0.00270218	ChIP-seq	HEK293	eGFP-WT1-human
ENCFF642UWE	0.0615873	0.0642893	138748131	0.00270193	ChIP-seq	GM23248	H3K27me3-human
ENCFF628SZN	0.0550148	0.0577165	119158582	0.00270169	ChIP-seq	HEK293T	FOXK2-human
ENCFF643AZY	0.0571998	0.0599008	88560558	0.00270091	ChIP-seq	K562	SAP30-human
ENCFF985CUX	0.0585496	0.0612497	163851900	0.00270009	ChIP-seq	K562	eGFP-ZNF148-human
ENCFF238JYT	0.0565817	0.0592798	76583385	0.00269809	ChIP-seq	GM12878	USF1-human
ENCFF950ARZ	0.0687663	0.0714644	70668343	0.00269809	ChIP-seq	IMR-90	NFE2L2-human
ENCFF817OVB	0.0801834	0.0828806	78956287	0.0026971	ChIP-seq	sigmoid colon	EP300-human
ENCFF976XOX	0.0510759	0.0537726	161543048	0.00269675	ChIP-seq	MCF-7	eGFP-GABPA-human
ENCFF518DDL	0.0600617	0.0627555	152736335	0.00269374	ChIP-seq	HepG2	NRF1-human
ENCFF097DFJ	0.0615538	0.0642466	64809520	0.00269282	ChIP-seq	CD14-positive monocyte	CTCF-human
ENCFF512HLJ	0.0639685	0.0666605	122432236	0.00269204	ChIP-seq	K562	UBTF-human
ENCFF835BHM	0.0651044	0.0677941	151130656	0.00268971	ChIP-seq	HepG2	NCOR1-human
ENCFF782XTI	0.082522	0.0852116	75695674	0.00268959	ChIP-seq	HepG2	FOXA2-human
ENCFF084INO	0.0795781	0.0822676	142310489	0.00268949	ChIP-seq	liver	SP1-human
ENCFF804JRA	0.0610687	0.063757	68959943	0.00268833	ChIP-seq	A549	ESRRA-human
ENCFF323DKD	0.023298	0.0259838	7907451	0.00268582	ChIP-seq	B cell	H3K9me3-human
ENCFF364FSA	0.0923221	0.0950073	17886914	0.00268524	ChIP-seq	HEK293	eGFP-EGR2-human
ENCFF002CUO	0.115452	0.118137	519435	0.00268454	ChIP-seq	HepG2	PPARGC1A-human
ENCFF145HMB	0.0563605	0.0590448	174502332	0.0026843	DNase-seq	K562
ENCFF998DOG	0.0612512	0.0639353	107474079	0.00268412	ChIP-seq	K562	IRF1-human
ENCFF714OKK	0.0782882	0.0809716	47940846	0.0026834	ChIP-seq	kidney epithelial cell	H3K27me3-human
ENCFF621XGL	0.0674851	0.0701674	121510571	0.00268227	ChIP-seq	K562	UBTF-human
ENCFF705ZZH	0.0607898	0.0634714	127385549	0.00268165	ChIP-seq	HepG2	ETV4-human
ENCFF846YGT	0.0956507	0.0983272	121654496	0.00267653	ChIP-seq	liver	RAD21-human
ENCFF537QBW	0.0826543	0.0853297	74830211	0.00267542	ChIP-seq	H1-hESC	NANOG-human
ENCFF436OWU	0.0771524	0.0798207	57857993	0.00266824	ChIP-seq	GM12878	RAD21-human
ENCFF166FRO	0.0657814	0.0684459	1788103	0.00266445	ChIP-seq	GM12878	NFXL1-human
ENCFF148CAJ	0.0607988	0.0634625	109269966	0.00266373	ChIP-seq	HL-60	GABPA-human
ENCFF884TKH	0.082043	0.0847021	152541143	0.00265916	ChIP-seq	liver	YY1-human
ENCFF185HLZ	0.0587977	0.0614546	103234955	0.00265691	ChIP-seq	K562	BCLAF1-human
ENCFF800NJQ	0.0820459	0.0847005	152544739	0.00265459	ChIP-seq	liver	YY1-human
ENCFF732WNG	0.0212438	0.0238968	30626321	0.00265302	ChIP-seq	neutrophil	H3K9me3-human
ENCFF371MFR	0.086392	0.0890429	126160776	0.00265092	ChIP-seq	SK-N-SH	MXI1-human
ENCFF857XBX	0.0658081	0.068456	99302933	0.00264797	ChIP-seq	astrocyte	CTCF-human
ENCFF879FVC	0.0710485	0.0736945	79943225	0.00264606	ChIP-seq	Karpas-422	H3K27ac-human
ENCFF146XLM	0.0671657	0.0698093	64168367	0.00264352	ChIP-seq	Caco-2	CTCF-human
ENCFF523JZB	0.0553453	0.0579886	106151407	0.00264327	ChIP-seq	K562	eGFP-DDX20-human
ENCFF632YKL	0.0563997	0.0590427	73188238	0.00264299	ChIP-seq	K562	ILF3-human
ENCFF450OZZ	0.0618705	0.064511	119031259	0.00264056	ChIP-seq	osteoblast	H3K27me3-human
ENCFF518XSF	0.140077	0.142716	70915718	0.00263856	ChIP-seq	SK-N-MC	H3K4me3-human
ENCFF661ZVZ	0.0589501	0.061587	199911805	0.00263681	ChIP-seq	HepG2	KDM5A-human
ENCFF206YWO	0.056738	0.0593715	140880787	0.00263351	ChIP-seq	SU-DHL-6	CTCF-human
ENCFF350LWS	0.0548298	0.0574615	104541314	0.00263174	ChIP-seq	GM12878	PAX8-human
ENCFF056BGC	0.057358	0.0599884	73125937	0.00263039	ChIP-seq	A549	ELK1-human
ENCFF507ZLI	0.0662837	0.0689141	115039559	0.00263035	ChIP-seq	K562	UBTF-human
ENCFF742ZBG	0.0416632	0.0442934	28315629	0.00263015	ChIP-seq	HCT116	H3K36me3-human
ENCFF001WMJ	0.142847	0.145473	106919500	0.00262648	DNase-seq	retinal pigment epithelial cell
ENCFF868DFG	0.0998505	0.102476	70343562	0.0026253	ChIP-seq	stomach	POLR2AphosphoS5-human
ENCFF974XKH	0.103471	0.106096	109541290	0.0026251	ChIP-seq	liver	RAD21-human
ENCFF300RLB	0.0543818	0.0570026	77953913	0.00262081	ChIP-seq	GM12878	CEBPB-human
ENCFF848FMM	0.0578167	0.0604366	136422296	0.00261995	ChIP-seq	NCI-H929	CTCF-human
ENCFF747WRX	0.0618672	0.0644857	88447332	0.00261849	ChIP-seq	A549	MAZ-human
ENCFF793AVR	0.0372722	0.0398906	31444157	0.00261845	ChIP-seq	neural progenitor cell	H3K36me3-human
ENCFF661PVV	0.0603474	0.062962	164841326	0.00261464	ChIP-seq	GM23248	EZH2-human
ENCFF608NEP	0.0601675	0.0627801	80848617	0.00261266	ChIP-seq	HepG2	HNF4G-human
ENCFF301WWU	0.0494855	0.052097	121658356	0.00261142	ChIP-seq	GM12878	ATF2-human
ENCFF592OPP	0.0681003	0.0707116	153313616	0.00261126	ChIP-seq	liver	REST-human
ENCFF419HXY	0.0664981	0.0691051	8677207	0.00260697	ChIP-seq	thoracic aorta	H3K27me3-human
ENCFF382SAW	0.0579841	0.0605902	71981602	0.00260607	ChIP-seq	K562	SMAD2-human
ENCFF472YFZ	0.0618729	0.0644778	88446912	0.00260493	ChIP-seq	A549	MAZ-human
ENCFF181NNV	0.0579862	0.060591	71981590	0.00260475	ChIP-seq	K562	SMAD2-human
ENCFF562ZXJ	0.0568795	0.059481	76673592	0.00260151	ChIP-seq	GM12878	REST-human
ENCFF875SAQ	0.0655532	0.0681532	85316924	0.00259998	ChIP-seq	myotube	H3K27me3-human
ENCFF990HKP	0.0618067	0.0644047	121440456	0.00259806	ChIP-seq	OCI-LY1	CTCF-human
ENCFF009PGQ	0.0623163	0.064911	80825425	0.00259472	ChIP-seq	K562	SUZ12-human
ENCFF921UUS	0.0598163	0.0624108	1647166	0.00259457	ChIP-seq	thyroid gland	H3K27me3-human
ENCFF079EBS	0.0482278	0.0508198	106543102	0.00259199	ChIP-seq	HEK293T	NFRKB-human
ENCFF777PWG	0.0248497	0.0274374	9227616	0.00258769	ChIP-seq	mid-neurogenesis radial glial cells	H3K9me3-human
ENCFF129GZP	0.127413	0.13	854421	0.0025866	ChIP-seq	HEK293	eGFP-ZNF645-human
ENCFF028RTA	0.101287	0.103866	17628464	0.00257944	ChIP-seq	mammary epithelial cell	H3K27me3-human
ENCFF377UTP	0.0692201	0.0717983	71599265	0.00257821	ChIP-seq	A549	CTCF-human
ENCFF289WNM	0.068429	0.0710063	100558689	0.00257727	ChIP-seq	GM12878	CHD2-human
ENCFF339GTZ	0.0539674	0.0565444	76677168	0.00257705	ChIP-seq	GM12878	SRF-human
ENCFF772XDS	0.0572437	0.0598187	165200551	0.00257498	ChIP-seq	K562	eGFP-BACH1-human
ENCFF972PDN	0.0540025	0.0565764	74936234	0.00257393	ChIP-seq	GM12878	SRF-human
ENCFF878LCK	0.045517	0.0480903	68406053	0.00257336	ChIP-seq	cardiac mesoderm	H3K36me3-human
ENCFF515HFJ	0.0258114	0.0283807	5835708	0.00256933	ChIP-seq	Peyer's patch	H3K9me3-human
ENCFF168HAG	0.118841	0.121409	13508471	0.00256782	ChIP-seq	K562	eGFP-PBX2-human
ENCFF482DDO	0.0548268	0.0573925	149865908	0.00256576	ChIP-seq	MCF-7	eGFP-CEBPG-human
ENCFF533OIU	0.0706069	0.0731725	97533999	0.00256565	ChIP-seq	HeLa-S3	TAF1-human
ENCFF369VCL	0.0325046	0.0350682	9376439	0.00256362	ChIP-seq	SK-N-MC	H3K9me3-human
ENCFF033WHB	0.060733	0.0632941	82657223	0.0025611	ChIP-seq	GM12878	JUND-human
ENCFF577UJR	0.23895	0.241511	283664	0.00256101	ChIP-seq	K562	MEF2A-human
ENCFF915JCV	0.0723794	0.0749399	87963323	0.00256055	ChIP-seq	HepG2	RXRA-human
ENCFF272GTS	0.0528288	0.0553868	176819424	0.00255795	ChIP-seq	HepG2	AGO1-human
ENCFF559OHC	0.0531278	0.0556841	137902335	0.00255636	ChIP-seq	K562	GTF2F1-human
ENCFF373EUK	0.0771166	0.0796705	129569260	0.00255396	ChIP-seq	liver	JUND-human
ENCFF333BCC	0.0786651	0.0812146	64281172	0.00254947	ChIP-seq	smooth muscle cell	H3K27me3-human
ENCFF114CHQ	0.023405	0.0259498	54539289	0.00254486	ChIP-seq	SK-N-SH	H3K9me3-human
ENCFF781ZDN	0.0604483	0.0629871	4537092	0.00253882	ChIP-seq	body of pancreas	H3K27me3-human
ENCFF676YFV	0.0472314	0.0497693	107644960	0.0025379	ChIP-seq	K562	XRCC3-human
ENCFF418WIA	0.0634775	0.0660139	98403154	0.00253638	ChIP-seq	K562	GATAD2B-human
ENCFF731JIX	0.0604339	0.0629692	115955285	0.00253529	ChIP-seq	A549	ELF1-human
ENCFF533MTU	0.0638307	0.0663621	64792519	0.00253148	ChIP-seq	K562	RNF2-human
ENCFF719OMW	0.0711204	0.0736465	80596330	0.00252617	ChIP-seq	H1-hESC	REST-human
ENCFF142SVH	0.0592646	0.0617904	129931899	0.00252575	ChIP-seq	A549	CTCF-human
ENCFF971PWB	0.0575386	0.0600634	110019537	0.00252479	ChIP-seq	HCT116	CTCF-human
ENCFF771KCK	0.0676937	0.0702171	15060098	0.00252347	ChIP-seq	neural cell	H4K20me1-human
ENCFF947WYS	0.0664485	0.0689696	38426093	0.00252113	ChIP-seq	K562	STAT1-human
ENCFF668CZT	0.0851176	0.0876368	100195904	0.00251926	ChIP-seq	H1-hESC	SP1-human
ENCFF040IUQ	0.0479634	0.050478	138469527	0.00251456	ChIP-seq	GM12878	KDM1A-human
ENCFF725ZKM	0.0589005	0.0614147	68952003	0.00251426	ChIP-seq	HepG2	ATF3-human
ENCFF074AXA	0.0803396	0.0828531	116608309	0.00251351	ChIP-seq	CD14-positive monocyte	H3K27me3-human
ENCFF479ZWB	0.0540095	0.0565208	172729854	0.0025113	ChIP-seq	K562	ZNF274-human
ENCFF145RHD	0.062578	0.0650891	67103037	0.00251104	ChIP-seq	H1-hESC	SRF-human
ENCFF259PLY	0.0582992	0.0608063	141656781	0.00250716	ChIP-seq	NT2/D1	SUZ12-human
ENCFF831MNI	0.0739888	0.0764944	77551792	0.0025056	ChIP-seq	fibroblast of mammary gland	CTCF-human
ENCFF603HVK	0.0896209	0.0921256	73548594	0.00250464	ChIP-seq	IMR-90	SMC3-human
ENCFF736WSI	0.06442	0.0669231	117163759	0.0025031	ChIP-seq	GM12878	ZNF217-human
ENCFF892POX	0.0159953	0.0184972	2817000	0.0025019	ChIP-seq	radial glial cell	H3K9me3-human
ENCFF816IJY	0.0950061	0.0975066	161048823	0.00250047	ChIP-seq	GM23338	H3K4me1-human
ENCFF220GLK	0.0576523	0.0601521	103716091	0.00249981	ChIP-seq	K562	GTF2F1-human
ENCFF675GZY	0.0615999	0.0640987	95253232	0.0024988	ChIP-seq	K562	CUX1-human
ENCFF598QPN	0.0746102	0.077109	71589184	0.00249875	ChIP-seq	IMR-90	CTCF-human
ENCFF702IHF	0.0616618	0.0641584	106995861	0.00249663	ChIP-seq	A549	RNF2-human
ENCFF750EJJ	0.0576207	0.060117	137797196	0.00249633	ChIP-seq	NCI-H929	CTCF-human
ENCFF878NMO	0.0663656	0.0688605	106144839	0.00249494	ChIP-seq	A549	MYC-human
ENCFF658PRB	0.0594601	0.061954	89454751	0.00249393	ChIP-seq	WI38	CTCF-human
ENCFF951IZK	0.0357741	0.0382679	59884468	0.00249383	ChIP-seq	neural progenitor cell	H3K36me3-human
ENCFF107CCL	0.0579671	0.0604601	88442191	0.00249296	ChIP-seq	K562	BACH1-human
ENCFF371OGO	0.117393	0.119885	4320082	0.00249129	ChIP-seq	GM12878	ZNF384-human
ENCFF812ITJ	0.0547047	0.0571946	101778192	0.00248993	ChIP-seq	HEK293	eGFP-ZNF768-human
ENCFF774DGH	0.0534938	0.0559818	143208702	0.002488	ChIP-seq	K562	DEAF1-human
ENCFF437FOK	0.0165451	0.0190324	63764241	0.00248735	ChIP-seq	neural progenitor cell	H3K9me3-human
ENCFF655DUF	0.0590863	0.0615726	82874257	0.00248626	ChIP-seq	HCT116	CTCF-human
ENCFF498JUY	0.0621653	0.0646513	83022212	0.00248594	ChIP-seq	HCT116	CTCF-human
ENCFF981HQF	0.0389814	0.0414648	166321188	0.0024834	ChIP-seq	GM12878	CBX3-human
ENCFF665KNY	0.0628916	0.0653707	92541569	0.00247915	ChIP-seq	GM12878	ZNF687-human
ENCFF906GWO	0.0691509	0.0716293	89511081	0.00247842	ChIP-seq	OCI-LY3	H3K27me3-human
ENCFF207PRF	0.103246	0.105723	157267254	0.00247781	ChIP-seq	GM23338	H3K4me1-human
ENCFF982HET	0.0524738	0.0549512	128791726	0.00247738	ChIP-seq	GM12878	RBBP5-human
ENCFF542FYO	0.105766	0.108241	97789541	0.00247586	ChIP-seq	smooth muscle cell	H2AFZ-human
ENCFF987UND	0.0690438	0.0715159	144226775	0.00247211	ChIP-seq	OCI-LY3	H3K4me1-human
ENCFF244PNH	0.0679738	0.0704429	112823833	0.00246911	ChIP-seq	GM12878	ELF1-human
ENCFF762YQG	0.0659146	0.0683829	60063016	0.00246826	DNase-seq	K562
ENCFF946FOG	0.0752421	0.0777089	85401434	0.00246677	ChIP-seq	cardiac muscle cell	H3K27me3-human
ENCFF381BVK	0.0541567	0.0566212	151252007	0.00246451	ChIP-seq	MCF-7	eGFP-CEBPG-human
ENCFF042DJX	0.0721405	0.0746025	72718194	0.00246192	ChIP-seq	Karpas-422	H3K27ac-human
ENCFF027RDL	0.0889986	0.0914584	134586167	0.00245987	ChIP-seq	liver	SP1-human
ENCFF032IBC	0.0638111	0.0662708	64792516	0.00245967	ChIP-seq	K562	RNF2-human
ENCFF374LID	0.072517	0.0749728	76172142	0.00245578	ChIP-seq	HepG2	RAD21-human
ENCFF330USX	0.0625446	0.0650001	133550007	0.00245545	ChIP-seq	erythroblast	GATA1-human
ENCFF074NOU	0.063899	0.0663509	106051412	0.00245197	ChIP-seq	K562	IRF1-human
ENCFF337RTD	0.0535251	0.0559768	128882251	0.00245175	ChIP-seq	K562	ZNF274-human
ENCFF205BAR	0.0668436	0.069292	96081295	0.00244833	ChIP-seq	K562	TBL1XR1-human
ENCFF606JSI	0.0603219	0.0627685	172551429	0.00244663	ChIP-seq	A549	TAF1-human
ENCFF044MZF	0.0898817	0.0923282	123573154	0.00244651	ChIP-seq	liver	RAD21-human
ENCFF989SEE	0.0525584	0.0550049	100609792	0.00244645	ChIP-seq	MCF-7	LARP7-human
ENCFF479ZWE	0.060608	0.0630532	86907484	0.0024452	ChIP-seq	HepG2	ZNF24-human
ENCFF415JVE	0.0596896	0.0621319	86923208	0.00244229	ChIP-seq	HepG2	ZNF24-human
ENCFF521IBT	0.0977825	0.100223	23102976	0.00244094	ChIP-seq	HEK293	eGFP-ZFHX2-human
ENCFF435ICE	0.0641349	0.0665748	84993866	0.0024399	ChIP-seq	GM12878	JUND-human
ENCFF775HMC	0.077209	0.0796483	120296371	0.00243933	ChIP-seq	HEK293	eGFP-ZNF101-human
ENCFF502ZML	0.070688	0.0731262	90601514	0.00243823	ChIP-seq	H1-hESC	BACH1-human
ENCFF770MLZ	0.0817897	0.0842276	113562940	0.00243783	ChIP-seq	SH-SY5Y	GATA2-human
ENCFF685JCP	0.0720806	0.0745175	74092249	0.00243689	ChIP-seq	Karpas-422	H3K27ac-human
ENCFF023RDZ	0.0640161	0.0664521	76741519	0.00243604	ChIP-seq	GM12878	USF2-human
ENCFF830SNU	0.0615981	0.064034	86970389	0.00243591	ChIP-seq	GM06990	CTCF-human
ENCFF232MXI	0.0597121	0.0621439	32302440	0.00243175	ChIP-seq	HCT116	H4K20me1-human
ENCFF354CNQ	0.0399922	0.042421	15303141	0.0024288	ChIP-seq	sigmoid colon	H3K9me3-human
ENCFF168HOV	0.0425509	0.0449773	187978	0.00242646	ChIP-seq	stomach	POLR2A-human
ENCFF980FHO	0.0730403	0.0754658	138914410	0.00242541	ChIP-seq	GM23248	EZH2phosphoT487-human
ENCFF322TVZ	0.0576367	0.0600617	133222661	0.00242507	ChIP-seq	K562	ZNF592-human
ENCFF154VUH	0.0794094	0.0818323	132643864	0.00242299	ChIP-seq	HEK293	eGFP-SP7-human
ENCFF574BPV	0.0638227	0.0662443	110153511	0.00242164	ChIP-seq	cardiac muscle cell	CTCF-human
ENCFF129CAN	0.0459051	0.0483232	122041905	0.00241803	ChIP-seq	A549	KDM5A-human
ENCFF766ELN	0.0369928	0.0394095	19679145	0.00241668	ChIP-seq	hepatocyte	H3K36me3-human
ENCFF931IXE	0.16833	0.170745	3536260	0.002415	ChIP-seq	HepG2	FOXA2-human
ENCFF218LZW	0.0554592	0.0578728	119002992	0.00241353	ChIP-seq	erythroblast	GATA1-human
ENCFF623RZZ	0.0679525	0.0703642	78969718	0.00241166	ChIP-seq	HeLa-S3	REST-human
ENCFF305IJI	0.0609505	0.063359	96273870	0.00240854	ChIP-seq	K562	ZC3H11A-human
ENCFF015ADC	0.166102	0.16851	114709742	0.00240802	DNase-seq	tongue
ENCFF734JFJ	0.0571955	0.0595993	45469379	0.00240374	ChIP-seq	HepG2	ZBTB33-human
ENCFF427NVF	0.0782466	0.0806502	108299347	0.00240359	ChIP-seq	IMR-90	CHD1-human
ENCFF790DLJ	0.103424	0.105827	108639442	0.00240301	ChIP-seq	SK-N-SH	H3K4me1-human
ENCFF510UIU	0.0782551	0.0806558	40686475	0.00240068	ChIP-seq	GM12878	RAD21-human
ENCFF297IFU	0.0687633	0.071162	57553859	0.00239868	ChIP-seq	HepG2	CTCF-human
ENCFF433YXI	0.0705337	0.0729304	71884760	0.00239666	ChIP-seq	upper lobe of left lung	EP300-human
ENCFF288DTP	0.0508427	0.0532355	95924332	0.00239284	ChIP-seq	HEK293T	FOXA1-human
ENCFF140XPK	0.0683308	0.0707231	94842651	0.00239228	ChIP-seq	K562	EP300-human
ENCFF993SLF	0.0793066	0.0816978	144705152	0.00239126	ChIP-seq	HEK293	eGFP-SP7-human
ENCFF632AEM	0.0579427	0.0603334	70771402	0.00239069	ChIP-seq	GM12878	REST-human
ENCFF469YOH	0.0615717	0.0639597	194330983	0.00238803	ChIP-seq	K562	eGFP-BACH1-human
ENCFF286MSB	0.0757843	0.0781721	98365255	0.00238782	ChIP-seq	OCI-LY1	H3K4me1-human
ENCFF680YPK	0.0709346	0.0733191	74737767	0.00238456	ChIP-seq	choroid plexus epithelial cell	CTCF-human
ENCFF094ESY	0.0610317	0.0634161	96941404	0.00238431	ChIP-seq	HEK293T	CTBP1-human
ENCFF438AHF	0.150326	0.152709	3488605	0.00238315	ChIP-seq	H1-hESC	RNF2-human
ENCFF229WQW	0.0760154	0.0783983	75102980	0.00238293	ChIP-seq	AG10803	CTCF-human
ENCFF855KUE	0.0501688	0.0525506	89684784	0.00238178	ChIP-seq	K562	SRSF3-human
ENCFF193FRQ	0.0601372	0.0625187	49016517	0.00238151	ChIP-seq	K562	NFYB-human
ENCFF726OZS	0.0601232	0.0625021	90635951	0.00237897	ChIP-seq	K562	ZC3H11A-human
ENCFF920WQE	0.0688223	0.0712011	74501556	0.00237879	ChIP-seq	GM12878	EBF1-human
ENCFF363AAC	0.0600293	0.0624068	158552940	0.00237751	ChIP-seq	K562	ZNF592-human
ENCFF412UTE	0.0587443	0.0611205	49581820	0.00237614	ChIP-seq	keratinocyte	H3K27me3-human
ENCFF020AOB	0.0498184	0.0521924	100655354	0.00237404	ChIP-seq	K562	ZBTB8A-human
ENCFF192RQZ	0.0568666	0.0592382	184103067	0.00237162	ChIP-seq	K562	PHF8-human
ENCFF026MIP	0.0668423	0.0692121	84539064	0.00236985	ChIP-seq	osteoblast	H3K27me3-human
ENCFF350FQQ	0.0699434	0.072313	133232042	0.00236958	ChIP-seq	H1-hESC	SAP30-human
ENCFF258BUQ	0.0582776	0.0606471	194761503	0.0023695	ChIP-seq	NT2/D1	SUZ12-human
ENCFF037BJD	0.055182	0.0575514	95719743	0.00236945	ChIP-seq	K562	NR3C1-human
ENCFF388GQN	0.0341147	0.0364839	17368631	0.00236918	ChIP-seq	K562	H3K9me3-human
ENCFF001UAW	0.2166	0.218969	640368	0.00236881	ChIP-seq	H1-hESC	BCL11A-human
ENCFF761YWV	0.0616254	0.0639914	115715295	0.00236605	ChIP-seq	K562	MYC-human
ENCFF365RUW	0.0617902	0.0641552	112925757	0.00236502	ChIP-seq	HEK293	eGFP-YY1-human
ENCFF501YCY	0.0689804	0.0713421	74869035	0.00236165	ChIP-seq	liver	RAD21-human
ENCFF001XCI	0.0438746	0.0462324	71530	0.00235774	ChIP-seq	HeLa-S3	H3K27me3-human
ENCFF543QRY	0.0645918	0.0669471	78969705	0.00235529	ChIP-seq	HepG2	REST-human
ENCFF019ASX	0.100018	0.102372	4779490	0.00235386	ChIP-seq	HEK293T	ZNF384-human
ENCFF246FCW	0.0590294	0.0613832	159795233	0.00235382	ChIP-seq	HepG2	3xFLAG-ATF1-human
ENCFF380MCV	0.0669123	0.0692648	86742756	0.00235246	ChIP-seq	GM12878	ZFP36-human
ENCFF223YLF	0.0537912	0.0561437	151956490	0.00235244	ChIP-seq	MCF-7	eGFP-CEBPG-human
ENCFF385GVM	0.0492043	0.0515513	107838278	0.00234704	ChIP-seq	GM12878	KDM1A-human
ENCFF662BPG	0.0647976	0.0671414	113986495	0.00234379	ChIP-seq	OCI-LY3	CTCF-human
ENCFF276JDQ	0.0631642	0.0655045	86539643	0.00234033	ChIP-seq	GM06990	CTCF-human
ENCFF956UUX	0.0671222	0.0694614	83841694	0.00233924	ChIP-seq	GM12878	ZNF24-human
ENCFF701OSU	0.0598118	0.0621508	35037040	0.00233902	ChIP-seq	K562	YY1-human
ENCFF480BUU	0.045982	0.0483161	121484003	0.00233411	ChIP-seq	A549	HDAC2-human
ENCFF596KVH	0.0676889	0.0700192	76664403	0.0023303	ChIP-seq	K562	JUN-human
ENCFF963COX	0.186334	0.188664	44123610	0.00233005	DNase-seq	kidney
ENCFF230JPS	0.0600759	0.0624054	103660894	0.0023295	ChIP-seq	H1-hESC	CHD1-human
ENCFF824GTA	0.067091	0.0694196	106100641	0.0023286	ChIP-seq	HepG2	TBL1XR1-human
ENCFF107RYF	0.0681522	0.0704778	111984313	0.0023256	ChIP-seq	H1-hESC	RFX5-human
ENCFF028OCG	0.0682172	0.0705401	80345921	0.00232288	ChIP-seq	K562	MYC-human
ENCFF373WLW	0.0640669	0.0663896	100997007	0.00232274	ChIP-seq	K562	STAT5A-human
ENCFF148CEZ	0.0641796	0.0665003	127179856	0.00232066	DNase-seq	GM10248
ENCFF156VOX	0.0636814	0.066001	88539481	0.00231964	ChIP-seq	GM12878	MAFK-human
ENCFF649FUD	0.0501897	0.0525076	110609475	0.00231785	ChIP-seq	HEK293T	BHLHE40-human
ENCFF671MRQ	0.0672485	0.0695658	71895199	0.00231734	ChIP-seq	K562	EGR1-human
ENCFF556WPW	0.0572461	0.0595634	96542860	0.00231728	ChIP-seq	GM12892	TAF1-human
ENCFF600TLW	0.025795	0.0281115	48772841	0.00231649	ChIP-seq	OCI-LY7	H3K9me3-human
ENCFF160DPN	0.0659847	0.0683	28623657	0.00231531	ChIP-seq	SK-N-SH	H3K27me3-human
ENCFF771POP	0.0527058	0.0550201	92795866	0.00231429	ChIP-seq	K562	eGFP-NFE2L1-human
ENCFF010JFS	0.0667174	0.0690288	50998590	0.0023114	ChIP-seq	Ishikawa	NR3C1-human
ENCFF063GQS	0.0732993	0.0756079	126617726	0.00230858	ChIP-seq	liver	JUND-human
ENCFF434TLG	0.061706	0.0640129	80659047	0.00230692	ChIP-seq	GM12892	YY1-human
ENCFF515NYK	0.0656159	0.0679227	131176217	0.00230684	ChIP-seq	liver	ATF3-human
ENCFF128ZQH	0.0656118	0.0679126	131176149	0.00230079	ChIP-seq	liver	ATF3-human
ENCFF538OVI	0.0142742	0.0165746	13632707	0.00230038	ChIP-seq	SU-DHL-6	H3K9me3-human
ENCFF639DYE	0.0865837	0.0888839	94474924	0.00230025	ChIP-seq	CD14-positive monocyte	H3K27me3-human
ENCFF681HOI	0.07135	0.0736502	75663304	0.0023002	ChIP-seq	fibroblast of mammary gland	CTCF-human
ENCFF851VOU	0.0464063	0.0487061	102813375	0.00229983	ChIP-seq	HEK293	eGFP-ZNF555-human
ENCFF532LQQ	0.064619	0.066918	59912358	0.00229901	ChIP-seq	Caco-2	CTCF-human
ENCFF654MRF	0.0885345	0.0908334	93142617	0.00229882	ChIP-seq	sigmoid colon	POLR2AphosphoS5-human
ENCFF777FSS	0.0612557	0.0635533	105989720	0.00229758	ChIP-seq	HFF-Myc	CTCF-human
ENCFF875ITP	0.0585448	0.0608418	173041152	0.002297	ChIP-seq	K562	BRD4-human
ENCFF347PIM	0.0796231	0.0819192	92032666	0.00229609	ChIP-seq	H1-hESC	SIN3A-human
ENCFF736LBL	0.0573611	0.059655	121289278	0.00229398	ChIP-seq	neutrophil	CTCF-human
ENCFF200GTS	0.0595526	0.0618458	28849159	0.00229323	ChIP-seq	keratinocyte	H3K27me3-human
ENCFF337FXU	0.00644622	0.00873309	739973	0.00228687	ChIP-seq	gastrocnemius medialis	H3K9me3-human
ENCFF920QCC	0.0479749	0.0502611	19189271	0.00228615	ChIP-seq	fibroblast of lung	H4K20me1-human
ENCFF246LQX	0.0961393	0.0984246	48425272	0.00228532	DNase-seq	MCF-7
ENCFF969HTA	0.0671667	0.0694505	92529563	0.0022838	ChIP-seq	GM23338	POU5F1-human
ENCFF355FZF	0.053964	0.0562437	119282942	0.0022797	ChIP-seq	HEK293T	FOXK2-human
ENCFF617ITM	0.0667556	0.0690328	109833158	0.00227724	ChIP-seq	K562	RNF2-human
ENCFF490WRP	0.0638343	0.0661113	56882051	0.00227706	ChIP-seq	K562	STAT1-human
ENCFF065SXF	0.0854524	0.0877292	93875119	0.00227686	ChIP-seq	H1-hESC	JUND-human
ENCFF216JVB	0.0779325	0.0802033	43261724	0.00227081	DNase-seq	naive B cell
ENCFF596UYZ	0.0657974	0.0680671	82952739	0.00226966	ChIP-seq	stomach	H3K27me3-human
ENCFF558QUM	0.0667551	0.0690242	109839761	0.00226909	ChIP-seq	K562	RNF2-human
ENCFF428MNL	0.0706157	0.0728805	59639017	0.00226488	DNase-seq	GM10248
ENCFF774TWW	0.0561607	0.0584243	128698492	0.0022636	ChIP-seq	liver	ZBTB33-human
ENCFF459CAS	0.0601612	0.0624231	134687891	0.00226188	ChIP-seq	DOHH2	CTCF-human
ENCFF981RBQ	0.0642683	0.0665293	160836130	0.00226105	ChIP-seq	HeLa-S3	EZH2-human
ENCFF426TDF	0.0561606	0.0584209	128697275	0.00226037	ChIP-seq	liver	ZBTB33-human
ENCFF547MRJ	0.0592257	0.0614834	80865312	0.0022577	ChIP-seq	K562	ZC3H11A-human
ENCFF317YVO	0.0659414	0.0681962	120307517	0.00225486	ChIP-seq	A673	CTCF-human
ENCFF542DWV	0.0682774	0.0705279	113853596	0.00225056	ChIP-seq	HepG2	ARID3A-human
ENCFF501HAG	0.0703369	0.0725863	137097970	0.00224937	ChIP-seq	liver	REST-human
ENCFF975WVC	0.0671761	0.0694253	8070041	0.00224921	ChIP-seq	sigmoid colon	H3K4me1-human
ENCFF624YSW	0.0808525	0.0830996	120628805	0.00224709	ChIP-seq	HEK293	eGFP-OSR2-human
ENCFF357ZYM	0.223927	0.226174	2490675	0.00224666	ChIP-seq	HEK293	eGFP-GFI1B-human
ENCFF997EFC	0.0625386	0.0647815	13523428	0.00224286	ChIP-seq	MCF-7	H3F3A-human
ENCFF071KIB	0.0700976	0.0723392	142595200	0.00224162	DNase-seq	osteoblast
ENCFF241GHZ	0.0721255	0.0743656	139489556	0.00224006	ChIP-seq	HEK293	eGFP-ZBTB8A-human
ENCFF851RZA	0.0578121	0.060049	139206596	0.00223691	ChIP-seq	K562	eGFP-CEBPG-human
ENCFF001WUA	0.10392	0.106151	121205082	0.00223107	DNase-seq	WERI-Rb-1
ENCFF142NKY	0.0670473	0.0692783	94261824	0.00223094	ChIP-seq	GM23338	POU5F1-human
ENCFF891AHH	0.0650819	0.0673111	110513103	0.00222914	ChIP-seq	K562	TBP-human
ENCFF811UJD	0.0618032	0.0640306	73180421	0.00222739	ChIP-seq	GM12878	JUND-human
ENCFF844TSM	0.0571252	0.0593524	77903126	0.00222721	ChIP-seq	HepG2	ZFP36-human
ENCFF401ZKP	0.0619763	0.064203	80843482	0.00222679	ChIP-seq	HepG2	GTF2F1-human
ENCFF497HNH	0.061008	0.063234	80954825	0.00222595	ChIP-seq	HepG2	SMARCC2-human
ENCFF113OOA	0.0690653	0.0712903	54274528	0.002225	ChIP-seq	MCF 10A	STAT3-human
ENCFF640NTC	0.0658705	0.0680937	61199793	0.00222315	ChIP-seq	transverse colon	EP300-human
ENCFF715NVD	0.050076	0.0522951	173509656	0.00221912	ChIP-seq	NT2/D1	ZNF274-human
ENCFF102HLC	0.0626038	0.0648226	153235670	0.00221878	ChIP-seq	H1-hESC	PHF8-human
ENCFF978PVD	0.0798704	0.0820887	18267998	0.00221835	ChIP-seq	GM12801	CTCF-human
ENCFF489KKG	0.061981	0.0641979	80843995	0.00221692	ChIP-seq	HepG2	GTF2F1-human
ENCFF511WFI	0.115456	0.117673	4113292	0.00221685	ChIP-seq	esophagus squamous epithelium	H3K27me3-human
ENCFF270NTV	0.0593561	0.0615725	118142867	0.00221634	ChIP-seq	GM12878	RAD51-human
ENCFF593QEG	0.0592773	0.0614913	151643836	0.00221398	ChIP-seq	K562	eGFP-CEBPG-human
ENCFF666HXY	0.0564512	0.058665	73118529	0.00221384	ChIP-seq	HepG2	KAT2B-human
ENCFF067DXS	0.0600096	0.0622225	48376909	0.00221291	ChIP-seq	GM12878	GABPA-human
ENCFF571CDI	0.05646	0.0586717	73118990	0.00221167	ChIP-seq	HepG2	KAT2B-human
ENCFF549YBI	0.0719222	0.0741313	52765384	0.00220914	ChIP-seq	HepG2	TCF12-human
ENCFF001WRB	0.155031	0.157239	94604127	0.00220828	DNase-seq	foreskin fibroblast
ENCFF758GUY	0.135759	0.137966	63441561	0.00220704	ChIP-seq	SK-N-SH	RAD21-human
ENCFF769CZK	0.0542316	0.0564368	111995120	0.00220516	ChIP-seq	GM12878	PAX8-human
ENCFF966OGQ	0.0933308	0.0955349	141388505	0.00220415	ChIP-seq	bipolar neuron	H2AFZ-human
ENCFF882ZXB	0.0586401	0.0608422	89675015	0.00220214	ChIP-seq	GM12878	UBTF-human
ENCFF925XIR	0.0788767	0.0810771	65704717	0.0022004	ChIP-seq	IMR-90	SMC3-human
ENCFF994GRM	0.0660944	0.0682942	127707909	0.00219985	DNase-seq	GM10266
ENCFF878ZPT	0.0586408	0.0608384	89675488	0.00219757	ChIP-seq	GM12878	UBTF-human
ENCFF577IGI	0.0597747	0.0619718	61197930	0.00219712	ChIP-seq	IMR-90	ELK1-human
ENCFF598TIP	0.0518957	0.0540927	165575187	0.00219695	ChIP-seq	A549	PHF8-human
ENCFF389XPF	0.0723908	0.074587	103148543	0.00219619	ChIP-seq	HeLa-S3	EP300-human
ENCFF199PBO	0.0584471	0.0606421	139034842	0.00219499	ChIP-seq	K562	E2F1-human
ENCFF570JVX	0.0624711	0.0646619	21490848	0.0021907	ChIP-seq	K562	NFYB-human
ENCFF830ZWP	0.0928975	0.0950878	89469977	0.00219031	ChIP-seq	SK-N-SH	JUND-human
ENCFF556UZM	0.0677476	0.0699366	147018256	0.00218895	ChIP-seq	liver	GABPA-human
ENCFF551KNM	0.0618425	0.0640295	102257242	0.00218697	ChIP-seq	GM12878	CTCF-human
ENCFF064VGD	0.0636843	0.0658701	98049977	0.0021858	ChIP-seq	GM12878	MYB-human
ENCFF102VYH	0.0286583	0.0308423	621955	0.00218392	ChIP-seq	NT2/D1	ZNF274-human
ENCFF443OXB	0.0625198	0.0647028	71353342	0.00218298	ChIP-seq	K562	CTCF-human
ENCFF514NHJ	0.0252061	0.027389	26634513	0.00218297	ChIP-seq	A673	H3K9me3-human
ENCFF288VSN	0.0602496	0.0624318	88434069	0.00218214	ChIP-seq	A549	CHD2-human
ENCFF819OXI	0.056016	0.0581976	57368782	0.00218158	ChIP-seq	SU-DHL-6	H3F3A-human
ENCFF881THB	0.093299	0.0954798	690198	0.00218088	ChIP-seq	HepG2	ZFP36-human
ENCFF557TKJ	0.0675314	0.0697121	67118222	0.00218067	ChIP-seq	GM12878	SIX5-human
ENCFF624XKD	0.099188	0.101367	116170348	0.00217882	ChIP-seq	liver	RAD21-human
ENCFF214BKN	0.0636912	0.0658669	98051804	0.00217568	ChIP-seq	GM12878	MYB-human
ENCFF155WKH	0.0619043	0.0640784	62978700	0.0021741	ChIP-seq	A549	JUN-human
ENCFF145HTU	0.0387564	0.0409305	47642941	0.00217406	ChIP-seq	H9	H3K36me3-human
[truncated: 14,712 more rows]

## Sheet: ChIP-Atlas
Experiment ID	Observed Average CNEP Score	Expected Average CNEP Score	Number Basepairs	Expected-Observed Average CNEP Score	Antigen	Cell Type	Cell Type Class
SRX077859	0.0874347	0.21146	357259	0.124025	CDX2	COLO 320	Digestive tract
SRX018606	0.121086	0.235744	54872	0.114658	RNA polymerase III	HeLa	Uterus
SRX738217	0.179963	0.294175	1041959	0.114212	Unclassified	293	Kidney
SRX111321	0.249018	0.360485	4464494	0.111467	HOXC9	BE(2)-C	Neural
SRX1013896	0.041003	0.151759	2700	0.110756	H3K27ac	Liver	Liver
SRX968909	0.200509	0.307424	151200	0.106915	SOX2	iPS derived neural cells	Pluripotent stem cell
SRX150396	0.135969	0.238745	27121	0.102776	RNA polymerase III	GM12878	Blood
SRX111320	0.280237	0.382967	3102422	0.10273	HOXC9	BE(2)-C	Neural
SRX015144	0.131478	0.234092	27455	0.102614	RNA polymerase III	GM12878	Blood
SRX968911	0.243586	0.343537	340876	0.0999507	SOX2	iPS derived neural cells	Pluripotent stem cell
SRX190499	0.0496309	0.135663	53364	0.0860317	Input control	HeLa	Uterus
DRX020609	0.211068	0.296778	915715	0.0857094	Unclassified	TC-YIK	Uterus
SRX729712	0.262373	0.344993	366644	0.0826204	OTX2	hESC derived neural cells	Pluripotent stem cell
SRX754589	0.125261	0.207266	700185	0.0820047	Unclassified	RWPE-1	Prostate
SRX1460241	0.10853	0.185775	69288	0.0772458	BRD4	LP-1	Blood
SRX3733799	0.0788969	0.155828	1999	0.076931	H3K4me3	Hep G2	Liver
SRX612590	0.187507	0.263274	923828	0.0757671	PDX1	hESC derived mesendodermal cells	Pluripotent stem cell
SRX1035582	0.29853	0.372477	413019	0.0739469	MAML3	SK-N-SH	Neural
SRX1460239	0.112457	0.186212	75598	0.0737548	BRD4	LP-1	Blood
SRX059367	0.0945876	0.16733	117174	0.0727426	NR2F1	hESC derived neural crests	Pluripotent stem cell
DRX020610	0.20321	0.272488	2326674	0.0692779	Unclassified	TC-YIK	Uterus
ERX333778	0.116327	0.185443	4206091	0.069116	Unclassified	hESC H9	Pluripotent stem cell
SRX1035584	0.306348	0.37498	1270229	0.0686318	MAML3	SK-N-SH	Neural
SRX702048	0.132448	0.200994	34113	0.0685454	OTX2	hESC derived ectodermal cells	Pluripotent stem cell
SRX451077	0.184818	0.25243	3954209	0.0676121	PDX1	hESC derived mesendodermal cells	Pluripotent stem cell
SRX968910	0.25412	0.320513	169206	0.0663927	SOX2	iPS derived neural cells	Pluripotent stem cell
SRX3372026	0.200243	0.265238	3295224	0.0649949	FOXF1	GIST-48	Digestive tract
SRX3372021	0.202519	0.266425	876449	0.0639066	FOXF1	GIST-48	Digestive tract
SRX702077	0.153208	0.216666	80181	0.0634585	SMAD1	hESC derived ectodermal cells	Pluripotent stem cell
SRX1035585	0.303336	0.366253	1215277	0.0629175	MAML3	SK-N-SH	Neural
SRX2911576	0.157782	0.220598	11538424	0.0628156	PHOX2B	Neuroblastoma	Neural
SRX1035583	0.312745	0.373851	1153234	0.0611058	MAML3	SK-N-SH	Neural
SRX1460238	0.109347	0.170311	83556	0.0609637	BRD4	LP-1	Blood
SRX3395152	0.187543	0.248137	1724543	0.060595	PDX1	iPS derived pancreatic cells	Pluripotent stem cell
SRX2546084	0.0591405	0.118581	98256	0.05944	POLR3G	NT2-D1	Pluripotent stem cell
SRX3395153	0.185279	0.244718	1905279	0.059439	PDX1	iPS derived pancreatic cells	Pluripotent stem cell
SRX059360	0.253681	0.312433	1923556	0.0587525	EP300	hESC derived neural crests	Pluripotent stem cell
SRX312171	0.0742671	0.13259	70969	0.0583225	NA	Adipose-Derived Mesenchymal Stem Cells	Adipocyte
SRX1596304	0.121477	0.17957	642749	0.0580929	Epitope tags	LHCN-M2	Muscle
SRX3395151	0.178194	0.235951	2057586	0.0577575	PDX1	iPS derived pancreatic cells	Pluripotent stem cell
SRX170347	0.197571	0.254935	111747	0.057364	EP300	Hematopoietic Stem Cells	Blood
SRX971589	0.112309	0.168633	308897	0.0563237	EP300	Keratinocytes	Epidermis
SRX1948680	0.219802	0.275554	14710311	0.0557519	TEAD4	SK-N-BE(2)	Neural
SRX971590	0.14283	0.198428	592471	0.0555981	EP300	Keratinocytes	Epidermis
SRX968912	0.18245	0.237743	112530	0.055293	SOX2	iPS derived neural cells	Pluripotent stem cell
ERX1214187	0.0801238	0.134615	116360	0.0544908	RNA polymerase III	Hep G2	Liver
SRX3372016	0.172112	0.225867	2418181	0.0537547	FOXF1	GIST-T-1	Digestive tract
SRX2636405	0.20942	0.262384	4758157	0.0529643	Unclassified	Bipolar spindle neurons	Neural
SRX718421	0.188308	0.240842	806797	0.0525331	SOX10	501A	Epidermis
SRX514564	0.0654343	0.117708	14606	0.0522741	DICER1	293	Kidney
SRX045542	0.136479	0.185633	153340	0.0491541	NA	NA	No description
SRX2830156	0.144381	0.192424	1785180	0.0480433	PAX7	hESC H9	Pluripotent stem cell
SRX1091543	0.197058	0.244674	9406968	0.0476153	EP300	hESC derived neural crests	Pluripotent stem cell
SRX3372012	0.222511	0.269965	2395553	0.0474542	FOXF1	GIST-48	Digestive tract
ERX103427	0.249413	0.296775	2397702	0.0473625	Unclassified	Pancreas	Pancreas
SRX3581481	0.279375	0.326497	1823093	0.0471219	Epitope tags	iPS derived neural cells	Pluripotent stem cell
SRX2683575	0.0840912	0.130751	122731	0.0466602	Epitope tags	293	Kidney
SRX702051	0.212066	0.258265	286404	0.0461982	OTX2	hESC derived ectodermal cells	Pluripotent stem cell
SRX150673	0.100572	0.146732	121345	0.0461608	BDP1	K-562	Blood
SRX006760	0.149427	0.195564	274838	0.0461377	H3.3	HeLa	Uterus
SRX866612	0.247578	0.29348	2561870	0.0459024	GATA3	KELLY	Neural
SRX045541	0.178581	0.224472	559994	0.0458909	NA	NA	No description
SRX018657	0.199747	0.245222	134738	0.0454755	pFM2	Rh-4	Muscle
ERX016349	0.108401	0.153377	110308	0.0449767	Unclassified	Liver	Liver
SRX128191	0.284678	0.329349	253480	0.0446718	TTF2	HeLa	Uterus
SRX3581502	0.263873	0.308501	1203582	0.0446285	EP300	iPS derived neural cells	Pluripotent stem cell
ERX321647	0.228623	0.273122	2743012	0.0444991	Unclassified	Pancreatic islets	Pancreas
SRX890395	0.135257	0.179407	975781	0.0441496	KDM1A	NCI-H526	Lung
SRX2424216	0.076736	0.120642	185763	0.0439056	Unclassified	Hep G2	Liver
ERX103431	0.248094	0.291755	1959197	0.0436609	Unclassified	Pancreas	Pancreas
ERX321666	0.240186	0.283619	3500853	0.0434332	Unclassified	Pancreatic islets	Pancreas
SRX335314	0.1684	0.211689	113406	0.0432888	NA	LoVo	Digestive tract
SRX3240992	0.203695	0.24689	537660	0.0431957	MED1	Mesenchymal stem cells	Others
SRX1048472	0.135384	0.178391	482676	0.043007	MEF2B	KARPAS-422	Blood
SRX2683586	0.0817356	0.124705	100824	0.0429693	Epitope tags	293	Kidney
SRX1993438	0.0589342	0.101298	86041	0.0423635	ZSCAN5B	BeWo	Placenta
SRX2423664	0.201034	0.242706	6714400	0.0416721	Unclassified	293	Kidney
SRX3240998	0.196491	0.238032	450883	0.0415414	MED1	Mesenchymal stem cells	Others
SRX1091547	0.143797	0.185324	9845169	0.0415276	NR2F1	hESC derived neural crests	Pluripotent stem cell
SRX312240	0.0222664	0.0637087	73373	0.0414423	TFAM	HeLa	Uterus
SRX2370802	0.25332	0.29458	46110231	0.04126	DNase-Seq	Fetal Spinal Cord	Neural
SRX2321774	0.116962	0.158049	888154	0.0410869	NKX2-5	Embryonic Stem Cells	Pluripotent stem cell
ERX103434	0.218415	0.259299	6243855	0.0408848	Unclassified	Pancreas	Pancreas
SRX702152	0.137344	0.178148	103526	0.0408043	HAND2	hESC derived mesendodermal cells	Pluripotent stem cell
ERX1214186	0.0962454	0.137003	142035	0.0407578	RNA polymerase III	Hep G2	Liver
SRX3581513	0.29604	0.336633	786505	0.0405926	CHD7	iPS derived neural crestss	Pluripotent stem cell
SRX3240991	0.211603	0.251822	1127335	0.0402187	MED1	Mesenchymal stem cells	Others
SRX2254546	0.0764861	0.11663	57584	0.0401435	EP300	BICR 31	Others
SRX312241	0.0251642	0.0651797	62366	0.0400155	TFAM	HeLa	Uterus
SRX1658069	0.0678657	0.107664	187490	0.0397987	BRD4	IMR-90	Lung
SRX702076	0.146279	0.186011	127170	0.0397318	SMAD1	hESC derived mesendodermal cells	Pluripotent stem cell
SRX113590	0.0872638	0.126869	142046	0.0396053	RYBP	293	Kidney
SRX006758	0.171791	0.211316	391370	0.0395245	H2A.Z	HeLa	Uterus
SRX301447	0.0476428	0.08678	171108	0.0391372	POLR3G	IMR-90	Lung
SRX2683590	0.0818489	0.120967	115248	0.0391185	Epitope tags	293	Kidney
SRX1993439	0.0539493	0.0929893	81461	0.03904	ZSCAN5B	BeWo	Placenta
SRX764808	0.187699	0.226603	2742375	0.0389042	FOXA1	hESC derived mesendodermal cells	Pluripotent stem cell
SRX3031996	0.179485	0.218229	160506	0.0387432	BRD4	NCI-H2171	Lung
ERX321648	0.23096	0.269621	4493507	0.0386614	Unclassified	Pancreatic islets	Pancreas
SRX748428	0.165234	0.203834	208557	0.0385998	TCF7L2	HCT 116	Digestive tract
SRX2203276	0.169622	0.207728	339750	0.0381058	PAX6	EndoC-BH1	Pancreas
SRX1091541	0.19459	0.232577	4388089	0.037987	EP300	hESC derived neural crests	Pluripotent stem cell
SRX2321776	0.123195	0.161049	984768	0.0378537	NKX2-5	Embryonic Stem Cells	Pluripotent stem cell
SRX748424	0.195068	0.232792	343635	0.0377241	TCF7L2	HCT 116	Digestive tract
ERX329893	0.0236431	0.061251	28122	0.0376079	Unclassified	Hep G2	Liver
SRX1048469	0.0832419	0.120837	3522325	0.037595	Epitope tags	JEKO-1	Blood
SRX017447	0.127507	0.165064	566131	0.0375574	NA	NA	No description
SRX748423	0.185005	0.222241	251373	0.0372365	TCF7L2	HCT 116	Digestive tract
SRX748430	0.166444	0.203454	221761	0.0370109	TCF7L2	HCT 116	Digestive tract
SRX2203277	0.16045	0.197309	301268	0.036859	PAX6	EndoC-BH1	Pancreas
SRX2911577	0.244415	0.280935	1962228	0.0365203	GATA3	Neuroblastoma	Neural
SRX1012691	0.0619327	0.0983744	114420	0.0364418	PGR	MCF-7	Breast
SRX1012695	0.0607081	0.0970747	119560	0.0363666	PGR	MCF-7	Breast
SRX1477665	0.176235	0.212598	611582	0.0363633	MED12	CD34 Hematopoietic stem cells	Blood
SRX3599303	0.167335	0.203679	445585	0.0363442	FLI1	HUVEC	Cardiovascular
SRX150439	0.0263275	0.062428	17360	0.0361005	Input control	NB-4	Blood
SRX1487533	0.135122	0.170901	1720280	0.0357782	NA	Unclassified	Unclassified
SRX359974	0.0327039	0.0683451	51346	0.0356413	TFAM	LoVo	Digestive tract
SRX097076	0.0538888	0.0893128	148467	0.035424	Input control	CD34+	Blood
SRX748422	0.162682	0.197629	165343	0.0349462	TCF7L2	HCT 116	Digestive tract
SRX1012694	0.0492139	0.0840929	120019	0.034879	PGR	MCF-7	Breast
SRX1487599	0.135468	0.170319	2297213	0.034851	NA	Unclassified	Unclassified
SRX748427	0.193827	0.228653	469137	0.0348255	TCF7L2	HCT 116	Digestive tract
SRX702119	0.164466	0.199258	1588713	0.0347921	SRF	hESC derived ectodermal cells	Pluripotent stem cell
SRX702105	0.177025	0.211565	31755	0.0345399	SOX2	hESC derived mesendodermal cells	Pluripotent stem cell
ERX321658	0.245557	0.2799	849490	0.0343423	Unclassified	Pancreatic islets	Pancreas
SRX821819	0.178837	0.21317	415656	0.0343328	PPARG	Adipose Tissue, White	Adipocyte
SRX392817	0.172939	0.207212	464404	0.0342729	EP300	GM12878	Blood
SRX017005	0.0567235	0.090892	71948	0.0341685	GTF3C1	HeLa	Uterus
SRX986355	0.147421	0.181552	233854	0.0341318	Input control	Caco-2	Digestive tract
SRX687837	0.0959133	0.129998	224624	0.0340851	TP63	HaCaT	Epidermis
SRX1487597	0.0539755	0.0880369	1805149	0.0340614	NA	Unclassified	Unclassified
SRX986358	0.152208	0.186172	209603	0.033964	HNF1A	Caco-2	Digestive tract
SRX2545043	0.113987	0.147929	1062678	0.0339422	ARID1A	LNCAP	Prostate
SRX3581479	0.286453	0.320248	2198648	0.0337947	Epitope tags	iPS derived neural cells	Pluripotent stem cell
SRX018654	0.2147	0.248301	393307	0.0336006	pFM2	Rh-4	Muscle
SRX1892835	0.131773	0.16532	17932691	0.0335463	TFAP4	COLO 320	Digestive tract
SRX1044122	0.153916	0.187461	1959563	0.0335453	ASCL1	NCI-H889	Lung
SRX2545055	0.116055	0.149464	2192360	0.0334091	HOXB13	LNCAP	Prostate
SRX001944	0.0268925	0.0602333	17399	0.0333409	NA	NA	No description
SRX1048459	0.15411	0.187401	856691	0.033291	MEF2B	DOHH-2	Blood
SRX3240996	0.205336	0.238469	517083	0.0331332	MED1	Mesenchymal stem cells	Others
SRX1048453	0.116065	0.148937	145488	0.0328714	MEF2B	Unclassified	Unclassified
SRX058249	0.154201	0.186888	97244	0.0326875	TAL1	CD34+	Blood
SRX1123843	0.166128	0.1988	171603	0.0326728	SMARCC1	G-401	Kidney
SRX059368	0.0509052	0.083569	113855	0.0326638	NR2F2	hESC derived neural crests	Pluripotent stem cell
SRX080042	0.0243106	0.0569099	6440	0.0325994	Unclassified	NB-4	Blood
SRX367336	0.141889	0.174484	309485	0.0325956	JMJD6	HeLa	Uterus
SRX2321775	0.127073	0.15939	1384028	0.0323167	NKX2-5	Embryonic Stem Cells	Pluripotent stem cell
SRX266861	0.213451	0.245746	242151	0.032295	SOX2	hESC HUES64	Pluripotent stem cell
ERX1965642	0.0900361	0.122263	29460748	0.0322272	Unclassified	LHSAR	Prostate
SRX702107	0.216614	0.248823	288192	0.0322086	SOX2	hESC HUES64	Pluripotent stem cell
ERX329878	0.0234678	0.0556059	24296	0.032138	Unclassified	Hep G2	Liver
ERX103432	0.101171	0.133259	61996	0.0320873	Unclassified	Pancreas	Pancreas
SRX2423471	0.158012	0.190005	197586	0.0319922	Unclassified	293	Kidney
SRX2424215	0.050917	0.0826822	94201	0.0317653	Unclassified	Hep G2	Liver
SRX2423665	0.183667	0.215315	8598211	0.031648	Unclassified	293	Kidney
ERX333777	0.0604788	0.0917521	72873	0.0312733	Unclassified	hESC H9	Pluripotent stem cell
SRX748429	0.176786	0.207979	319889	0.0311934	TCF7L2	HCT 116	Digestive tract
ERX329894	0.0222483	0.0532564	46877	0.0310081	Unclassified	Hep G2	Liver
SRX1012537	0.123651	0.154649	320970	0.0309982	FOXO1	B-Lymphocytes	Blood
SRX1012693	0.0894328	0.120429	183587	0.0309965	PGR	MCF-7	Breast
SRX019003	0.14772	0.178655	92428	0.0309354	Unclassified	CD4-Positive T-Lymphocytes	Blood
SRX669878	0.0297081	0.0604862	93666	0.0307781	EP300	Kasumi-1	Blood
SRX190500	0.117858	0.148609	507944	0.0307509	SUMO1	HeLa	Uterus
SRX194574	0.14001	0.170651	271215	0.0306402	GREB1	MCF-7	Breast
SRX1487591	0.125821	0.15642	2489346	0.0305992	NA	Unclassified	Unclassified
SRX748421	0.205449	0.236001	541580	0.0305526	TCF7L2	HCT 116	Digestive tract
SRX019002	0.12967	0.160208	56205	0.0305379	Unclassified	CD4-Positive T-Lymphocytes	Blood
SRX3322940	0.231721	0.262209	258148	0.0304882	NA	293	Kidney
SRX2545057	0.114999	0.145414	2675067	0.0304148	HOXB13	LNCAP	Prostate
SRX022574	0.0605915	0.0909748	70852	0.0303833	ERG	LNCAP	Prostate
SRX1012696	0.0579935	0.0883413	106779	0.0303478	PGR	MCF-7	Breast
ERX329874	0.0215318	0.0518669	23488	0.0303351	Unclassified	Hep G2	Liver
SRX1431678	0.111045	0.141302	3949	0.030257	DNase-Seq	K-562	Blood
SRX1048478	0.0486124	0.0788444	67703	0.030232	EP300	OCI-LY-7	Blood
SRX1012690	0.0762077	0.106439	131329	0.0302311	PGR	MCF-7	Breast
SRX2911578	0.202015	0.232236	13972993	0.0302211	HAND2	Neuroblastoma	Neural
SRX833401	0.200738	0.230938	1206011	0.0301994	LEF1	hESC H1	Pluripotent stem cell
SRX1091546	0.142097	0.172225	22051298	0.0301285	NR2F1	hESC derived neural crests	Pluripotent stem cell
SRX1013899	0.0577561	0.0878685	4851	0.0301123	H3K27me3	Liver	Liver
ERX1965643	0.0877065	0.11761	39154783	0.0299036	Unclassified	LHSAR	Prostate
SRX3599301	0.139875	0.169609	211856	0.0297347	FLI1	HUVEC	Cardiovascular
ERX626831	0.127763	0.157486	354815	0.0297232	TAL1	CHRF-288-11	Blood
SRX277131	0.195683	0.225156	172062	0.0294732	SOX2	KYSE-70	Digestive tract
SRX392809	0.183093	0.21251	550941	0.0294169	EP300	GM12878	Blood
SRX701971	0.140672	0.169997	692649	0.0293254	EOMES	hESC derived mesendodermal cells	Pluripotent stem cell
SRX032890	0.0885221	0.117847	175395	0.0293248	PPARG	SGBS	Adipocyte
SRX016557	0.0813943	0.110662	67478	0.0292677	BRF1	IMR-90	Lung
SRX701967	0.153303	0.182389	2308480	0.029086	CTCF	hESC derived ectodermal cells	Pluripotent stem cell
ERX333780	0.18406	0.213144	2447504	0.0290841	Unclassified	hESC H9	Pluripotent stem cell
SRX2545053	0.123235	0.152295	4181126	0.0290608	HOXB13	LNCAP	Prostate
SRX312162	0.0540578	0.0830071	92721	0.0289493	NA	hESC H1	Pluripotent stem cell
SRX330107	0.182265	0.211159	392312	0.0288939	SOX2	ReN-VM	Neural
SRX392818	0.0990687	0.127879	94058	0.0288099	EP300	GM12878	Blood
SRX1616411	0.0927442	0.121462	226086	0.0287174	GTF3C5	IMR-5	Neural
SRX2550935	0.28957	0.318282	1299522	0.0287118	MYCN	NB-1643	Neural
SRX2636404	0.169462	0.197888	21092811	0.0284263	Unclassified	Bipolar spindle neurons	Neural
SRX150565	0.0957102	0.124119	152607	0.0284092	BDP1	HeLa	Uterus
SRX682386	0.125652	0.153945	486328	0.0282937	GATA2	TSU-1621MT	Blood
SRX3581509	0.287475	0.315754	2959784	0.0282781	CHD7	iPS derived neural cells	Pluripotent stem cell
SRX2545056	0.119934	0.148191	1314934	0.0282576	HOXB13	LNCAP	Prostate
ERX626843	0.126064	0.15431	365507	0.0282455	TAL1	CHRF-288-11	Blood
SRX1181994	0.0540445	0.0822766	149119	0.0282321	CHD4	LNCAP	Prostate
SRX1044125	0.196084	0.224268	993458	0.0281841	NEUROD1	NCI-H524	Lung
SRX2844299	0.136602	0.164687	436371	0.028085	CTNNB1	hESC H1	Pluripotent stem cell
SRX701972	0.146838	0.17492	452316	0.0280827	EOMES	hESC derived mesendodermal cells	Pluripotent stem cell
SRX764807	0.166603	0.194619	2789572	0.0280161	FOXA1	hESC derived mesendodermal cells	Pluripotent stem cell
SRX3321968	0.024858	0.052795	36798	0.027937	NA	Hep G2	Liver
SRX359945	0.105932	0.133852	29232	0.0279195	NFYB	LoVo	Digestive tract
SRX277140	0.127311	0.155131	78527	0.0278199	SOX2	hESC H9	Pluripotent stem cell
SRX644410	0.10205	0.129852	179164	0.0278013	ETS1	PANC-1	Pancreas
SRX367329	0.0355717	0.0633339	56589	0.0277621	CDK9	293	Kidney
SRX1487621	0.132454	0.160202	2093026	0.027748	NA	Unclassified	Unclassified
SRX189406	0.166656	0.194385	14996	0.0277291	DNase-Seq	T-47D	Breast
SRX2423689	0.213127	0.240821	1632470	0.0276937	Unclassified	293	Kidney
SRX3321967	0.0239203	0.0513301	30674	0.0274098	NA	Hep G2	Liver
SRX017448	0.128659	0.156029	2390753	0.0273699	NA	NA	No description
SRX738218	0.0641508	0.0914533	90631	0.0273025	HOXA9	293	Kidney
ERX333779	0.157699	0.184749	11823297	0.0270494	Unclassified	hESC H9	Pluripotent stem cell
SRX371983	0.140342	0.167356	326784	0.0270135	GATA6	HuG1-N	Digestive tract
SRX027906	0.0575197	0.084532	80088	0.0270123	NR3C1	HeLa	Uterus
SRX2671517	0.21475	0.241695	543779	0.0269446	Epitope tags	293	Kidney
SRX3323075	0.259901	0.286787	7433855	0.0268869	NA	293	Kidney
SRX1099626	0.116594	0.143448	647674	0.0268542	GRHL2	OVCAR-3	Gonad
SRX011618	0.203465	0.23027	1229047	0.026805	NANOG	hESC H1	Pluripotent stem cell
SRX029437	0.112131	0.138707	186402	0.0265755	TAL1	CD34+	Blood
SRX1542136	0.0763209	0.102705	139759	0.0263844	Unclassified	BLM	Epidermis
SRX754591	0.0575815	0.0838337	1256201	0.0262522	Unclassified	RWPE-1	Prostate
ERX333776	0.0834334	0.109632	100534	0.0261987	Unclassified	hESC H9	Pluripotent stem cell
SRX1478541	0.223505	0.249582	3217027	0.0260768	SIX2	Kidney Cortex	Kidney
SRX312239	0.0187796	0.0448071	74246	0.0260275	TFAM	HeLa	Uterus
SRX1515056	0.275895	0.301909	3661731	0.0260142	GFP	293	Kidney
SRX257000	0.0267661	0.0527398	55807	0.0259737	RELA	Lymphoblastoid cell line	Blood
SRX1048491	0.150479	0.176339	1339344	0.0258608	MEF2B	SU-DHL-4	Blood
SRX080038	0.00903393	0.0348604	6483	0.0258265	Unclassified	NB-4	Blood
SRX1012536	0.137777	0.163588	1283457	0.0258109	FOXO1	B-Lymphocytes	Blood
SRX814234	0.245071	0.270843	1925217	0.0257721	LHX2	HRPEpiC	Others
SRX130132	0.0201052	0.0458614	23124	0.0257563	NA	NA	No description
SRX753136	0.0332632	0.059003	242937	0.0257397	GTF2I	iPS cells	Pluripotent stem cell
SRX1048490	0.0724491	0.0980919	86317	0.0256428	MEF2B	SU-DHL-4	Blood
SRX213546	0.0982445	0.123879	248246	0.0256347	NA	293	Kidney
SRX1993434	0.0336034	0.0592375	63773	0.0256341	ZSCAN5B	293	Kidney
SRX096349	0.129029	0.154607	211312	0.0255775	TCF4	LS-180	Digestive tract
SRX2346893	0.103035	0.128467	57007	0.025432	ARNT	HUVEC	Cardiovascular
SRX1123848	0.133148	0.158377	86471	0.0252287	SMARCC1	G-401	Kidney
SRX2514244	0.155531	0.180741	1243778	0.0252099	ESR1	Carcinoma, Endometrioid	Uterus
SRX1479438	0.0274933	0.0526605	26856	0.0251672	NA	HeLa	Uterus
SRX295041	0.0335436	0.0587091	39832	0.0251654	Input control	HCT 116	Digestive tract
SRX2545058	0.116174	0.141288	2204097	0.0251144	HOXB13	LNCAP	Prostate
SRX682387	0.136605	0.161719	1210081	0.0251141	LYL1	TSU-1621MT	Blood
SRX2370673	0.259763	0.284867	47016914	0.0251037	DNase-Seq	Fetal brain	Neural
SRX502064	0.194376	0.219392	765286	0.0250168	AR	Prostate	Prostate
SRX256994	0.0278312	0.0528054	125011	0.0249742	NR3C1	Lymphoblastoid cell line	Blood
SRX150499	0.0230449	0.0479176	32055	0.0248728	Input control	K-562	Blood
SRX130266	0.218486	0.243338	835811	0.0248512	TET2	293	Kidney
SRX032891	0.0761562	0.101004	131519	0.0248482	PPARG	SGBS	Adipocyte
SRX256997	0.0232223	0.0479852	88345	0.0247629	RELA	Lymphoblastoid cell line	Blood
SRX701968	0.123242	0.147992	115665	0.0247504	EOMES	hESC HUES64	Pluripotent stem cell
SRX3240997	0.21513	0.239841	4009231	0.0247117	MED1	Mesenchymal stem cells	Others
SRX1027440	0.17748	0.202096	736268	0.0246155	NR3C1	Mesenchymal stem cells	Others
SRX2425863	0.11116	0.135775	300106	0.0246143	SMAD1	MDA-MB-231	Breast
DRX020608	0.035221	0.0598329	98679	0.0246119	Unclassified	TC-YIK	Uterus
SRX017001	0.0459509	0.0702945	78541	0.0243436	RNA polymerase III	HeLa	Uterus
SRX312238	0.0184082	0.0427373	77719	0.0243291	Input control	HeLa	Uterus
SRX1048481	0.0662794	0.090566	99306	0.0242866	MEF2B	OCI-LY-7	Blood
SRX011617	0.196218	0.220455	1144812	0.0242375	NANOG	hESC H1	Pluripotent stem cell
SRX190488	0.0982096	0.122434	177145	0.024224	Input control	HeLa	Uterus
SRX1542134	0.0886973	0.112809	145873	0.0241114	Unclassified	Embryonic Stem Cells	Pluripotent stem cell
SRX150523	0.0204431	0.0444038	23489	0.0239606	Input control	Hep G2	Liver
SRX037944	0.0218882	0.0458263	24151	0.0239381	Input control	CD36+	Blood
SRX702086	0.229027	0.252894	348914	0.0238669	SMAD1	hESC HUES64	Pluripotent stem cell
SRX594728	0.151162	0.175025	78996	0.0238629	NA	ZR-75-1	Breast
SRX058001	0.156352	0.180214	271917	0.0238622	NA	NA	No description
SRX026263	0.175494	0.199328	364246	0.0238333	CDX2	Caco-2	Digestive tract
SRX695883	0.107592	0.131402	306089	0.0238098	ASCL1	Tumor	Others
SRX2245092	0.141578	0.165374	328311	0.0237952	Epitope tags	Lymphoblastoid cell line	Blood
SRX2423690	0.174853	0.198506	845895	0.0236538	Unclassified	293	Kidney
SRX1167097	0.0187906	0.0424299	14630	0.0236393	Input control	293	Kidney
SRX2545054	0.122565	0.146188	4558100	0.0236233	HOXB13	LNCAP	Prostate
SRX1745739	0.201031	0.224636	389948	0.0236049	FOXA1	Endometrial Stromal Tumors	Uterus
SRX196107	0.12191	0.145512	564300	0.0236016	PPARG	SGBS	Adipocyte
SRX263385	0.123968	0.147559	389453	0.023591	H3K27ac	Cerebellum	Neural
SRX2671519	0.21108	0.234664	879474	0.0235846	Epitope tags	293	Kidney
SRX189398	0.160759	0.18432	12835	0.0235607	DNase-Seq	Fibrobl GM03348	Epidermis
SRX158105	0.159681	0.183201	310335	0.0235201	TCF3	RPMI 8402	Blood
SRX366172	0.0930455	0.116564	170483	0.023519	SMAD4	NCI-H441	Lung
SRX502056	0.192593	0.216085	615119	0.0234925	AR	Prostate	Prostate
ERX161936	0.0380991	0.0615778	301395	0.0234787	Unclassified	Liver	Liver
SRX150498	0.0231884	0.0466518	36408	0.0234634	Input control	K-562	Blood
SRX150506	0.0232592	0.0466957	35121	0.0234365	Input control	K-562	Blood
SRX190496	0.0480109	0.0714344	85309	0.0234235	Input control	HeLa	Uterus
SRX1542131	0.0798461	0.103235	163304	0.0233892	Unclassified	Embryonic Stem Cells	Pluripotent stem cell
SRX1123863	0.236401	0.259738	1716050	0.0233366	SMARCC1	MRT TTC549	Liver
SRX833403	0.18901	0.212331	6211412	0.0233208	CTNNB1	hESC H1	Pluripotent stem cell
SRX753144	0.0275867	0.0508935	147229	0.0233068	Input control	iPS cells	Pluripotent stem cell
SRX150501	0.0231331	0.0464247	36193	0.0232916	Input control	K-562	Blood
SRX502054	0.187812	0.211028	569576	0.0232168	AR	Prostate	Prostate
SRX205096	0.0994707	0.122609	65760	0.0231381	H3R17me2	A549	Lung
SRX367646	0.0937581	0.116874	172147	0.0231159	GATA6	KATO III	Digestive tract
SRX2671516	0.208512	0.231532	836131	0.0230209	Epitope tags	293	Kidney
DRX020614	0.168089	0.191043	5422299	0.0229543	Unclassified	TC-YIK	Uterus
SRX1542130	0.0835174	0.106415	180369	0.0228978	Unclassified	Embryonic Stem Cells	Pluripotent stem cell
SRX701970	0.130838	0.153725	351721	0.0228872	EOMES	hESC derived mesendodermal cells	Pluripotent stem cell
SRX821807	0.130384	0.15327	151713	0.0228859	PPARG	Adipose Tissue, White	Adipocyte
SRX1091542	0.157377	0.180189	9384224	0.0228119	EP300	hESC derived neural crests	Pluripotent stem cell
SRX017914	0.0281726	0.050972	28138	0.0227993	Input control	GM12891	Blood
SRX041291	0.183348	0.206114	243295	0.0227664	STAT5A	T-Lymphocytes	Blood
SRX764805	0.140884	0.163579	1479061	0.0226951	FOXA1	hESC derived mesendodermal cells	Pluripotent stem cell
SRX099053	0.111685	0.1343	438076	0.0226154	TP63	Keratinocytes	Epidermis
SRX190498	0.0272475	0.0498452	42622	0.0225976	Input control	HeLa	Uterus
SRX2423472	0.091425	0.114003	173222	0.0225775	Unclassified	293	Kidney
SRX190489	0.0408664	0.0633922	86229	0.0225259	Input control	HeLa	Uterus
SRX1542137	0.0842608	0.106773	163391	0.0225123	Unclassified	BLM	Epidermis
SRX097071	0.136285	0.158784	351796	0.0224996	SMAD1	CD34+	Blood
SRX1542128	0.0873141	0.109766	181848	0.022452	Unclassified	P493-6	Blood
SRX116439	0.0301342	0.0524903	78324	0.0223561	KDM5B	K-562	Blood
SRX359969	0.0299734	0.0523262	40281	0.0223527	PBX2	LoVo	Digestive tract
SRX096350	0.138703	0.160995	289612	0.0222917	TCF4	LS-180	Digestive tract
SRX1048452	0.0715468	0.0938052	89939	0.0222585	MEF2B	Unclassified	Unclassified
SRX156141	0.0589455	0.0811924	12345442	0.022247	DNase-Seq	NCCIT	Pluripotent stem cell
SRX359955	0.108403	0.130569	148468	0.0221655	SOX2	LoVo	Digestive tract
SRX3599298	0.128408	0.150569	249519	0.0221607	ERG	HUVEC	Cardiovascular
SRX701969	0.0799183	0.10205	53344	0.0221316	EOMES	hESC derived mesendodermal cells	Pluripotent stem cell
SRX392808	0.174464	0.19644	904177	0.0219759	EP300	GM12878	Blood
SRX3372014	0.176966	0.198905	3977497	0.0219393	ETV1	GIST-T-1	Digestive tract
SRX3323074	0.264335	0.286259	7155852	0.021924	NA	293	Kidney
SRX684517	0.119344	0.141242	1835708	0.0218975	T	hESC derived mesendodermal cells	Pluripotent stem cell
SRX1058804	0.162994	0.184756	1179192	0.0217617	BRD4	SGBS	Adipocyte
SRX735299	0.147512	0.169226	1028787	0.0217141	Unclassified	Th1 Cells	Blood
SRX277138	0.112906	0.134591	621952	0.0216853	TP63	HCC95	Lung
SRX821818	0.182399	0.204057	516212	0.0216579	PPARG	Adipose Tissue, White	Adipocyte
SRX1542133	0.053527	0.0751198	112294	0.0215928	Unclassified	Embryonic Stem Cells	Pluripotent stem cell
SRX359909	0.0204657	0.0420414	38587	0.0215756	NFAT5	LoVo	Digestive tract
SRX158107	0.167152	0.188657	289328	0.0215053	GATA3	RPMI 8402	Blood
SRX701981	0.128622	0.150104	287086	0.0214819	FOXA2	hESC HUES64	Pluripotent stem cell
SRX027907	0.0648853	0.0862691	58871	0.0213839	NR3C1	HeLa	Uterus
SRX2469659	0.090168	0.111546	167195	0.0213784	Unclassified	Fibroblasts	Others
SRX156142	0.0579892	0.0792773	10427871	0.0212881	DNase-Seq	NCCIT	Pluripotent stem cell
SRX1542140	0.0774851	0.0986833	120641	0.0211982	Unclassified	LOX-IMVI	Epidermis
SRX1993437	0.0441723	0.0653465	100935	0.0211742	ZSCAN5A	BeWo	Placenta
SRX018610	0.0253424	0.046471	23902	0.0211286	RNA polymerase III	CD4-Positive T-Lymphocytes	Blood
SRX2642353	0.168332	0.189343	409127	0.0210113	HOXB13	22Rv1	Prostate
SRX2642357	0.132204	0.153206	3330108	0.0210021	HOXB13	LNCAP	Prostate
SRX194571	0.146779	0.167669	417854	0.0208899	GREB1	MCF-7	Breast
SRX512373	0.159271	0.180115	2728421	0.0208436	Epitope tags	Dermal fibroblast	Epidermis
SRX831875	0.142727	0.163548	855509	0.0208208	STAT5B	CD8-Positive T-Lymphocytes	Blood
SRX702109	0.22144	0.242226	335961	0.0207862	SOX2	hESC HUES64	Pluripotent stem cell
SRX1206075	0.253504	0.274166	275584	0.020662	XRN2	293	Kidney
SRX2423809	0.163061	0.183703	113558	0.0206427	Unclassified	GM12878	Blood
SRX1007721	0.0507257	0.0712962	130014	0.0205705	E2F1	SK-MEL-147	Epidermis
ERX1305856	0.106049	0.126607	306196	0.0205579	Unclassified	Leukemia, Megakaryoblastic, Acute	Blood
SRX1044121	0.144622	0.165096	1406801	0.0204737	ASCL1	NCI-H2107	Lung
SRX695885	0.0495199	0.0699211	85600	0.0204012	ASCL1	Tumor	Others
SRX256998	0.0225083	0.0427725	83950	0.0202642	RELA	Lymphoblastoid cell line	Blood
SRX539649	0.0269482	0.0471936	154756	0.0202454	Input control	HMEC	Breast
SRX017890	0.14711	0.167346	259024	0.0202367	RELA	GM10847	Blood
SRX695884	0.144615	0.164832	1405748	0.0202178	ASCL1	Tumor	Others
SRX014774	0.104282	0.124495	195046	0.0202132	RXRA	Leukemia, Myeloid	Blood
SRX2020844	0.218519	0.238634	1748710	0.0201145	STAT3	Breast cancer cells	Breast
SRX1303985	0.17798	0.198085	1618758	0.0201053	NANOG	hESC H9	Pluripotent stem cell
SRX277132	0.117981	0.137994	207646	0.0200136	TP63	KYSE-70	Digestive tract
SRX1058805	0.163597	0.183602	1960781	0.0200046	BRD4	SGBS	Adipocyte
ERX626828	0.126249	0.146246	847890	0.019997	TAL1	CHRF-288-11	Blood
SRX1035588	0.0402523	0.0602209	54188	0.0199686	RARA	SK-N-SH	Neural
SRX2671518	0.223363	0.243324	804704	0.0199609	Epitope tags	293	Kidney
SRX469952	0.0456776	0.0656354	4525	0.0199578	DNase-Seq	Dermal fibroblast	Epidermis
SRX017900	0.152246	0.172187	242113	0.0199407	RELA	GM18526	Blood
SRX037943	0.0207231	0.0406278	28115	0.0199046	Input control	CD36+	Blood
SRX3240994	0.195655	0.215535	614971	0.0198804	MED1	Mesenchymal stem cells	Others
SRX1542139	0.0808419	0.100655	132211	0.0198135	Unclassified	LOX-IMVI	Epidermis
SRX821811	0.0996743	0.119414	136446	0.0197392	PPARG	Adipose Tissue, White	Adipocyte
ERX342826	0.0540251	0.0737574	4708	0.0197324	H3K4me3	hESC H9	Pluripotent stem cell
SRX3322766	0.230528	0.250258	1332433	0.0197301	NA	Colon, Sigmoid	Digestive tract
SRX1035589	0.0510578	0.070678	56531	0.0196202	RARA	SK-N-SH	Neural
SRX539661	0.0261428	0.0457269	177133	0.0195842	Input control	PrEC	Prostate
SRX097067	0.0456481	0.0652313	182351	0.0195832	GATA1	CD34+	Blood
SRX2730808	0.0936994	0.113262	166398	0.0195622	ARID5B	Jurkat	Blood
SRX3256870	0.20183	0.221391	685993	0.0195612	BCOR	hESC H1	Pluripotent stem cell
SRX266860	0.218607	0.238131	293533	0.0195237	SOX2	hESC HUES64	Pluripotent stem cell
SRX367311	0.141828	0.161257	735223	0.0194286	JMJD6	293	Kidney
SRX150560	0.0917314	0.111152	125158	0.0194201	RNA polymerase III	K-562	Blood
SRX1167103	0.0176778	0.0370092	17624	0.0193314	Input control	293	Kidney
SRX1445367	0.0690769	0.0884036	97185	0.0193267	SMAD3	hESC H1	Pluripotent stem cell
SRX702033	0.138372	0.157681	118023	0.0193086	LEF1	hESC derived mesendodermal cells	Pluripotent stem cell
SRX423971	0.0682115	0.0874913	61809	0.0192798	CTNNB1	SW 480	Digestive tract
DRX020607	0.02153	0.040787	91751	0.019257	Unclassified	TC-YIK	Uterus
SRX130267	0.131	0.150245	386517	0.0192454	TET3	293	Kidney
SRX065551	0.0185579	0.0377667	27564	0.0192087	Input control	293	Kidney
SRX647371	0.124229	0.143436	122860	0.0192062	ZBTB17	MCF 10A	Breast
SRX245741	0.0992702	0.118461	138715	0.0191903	ZBTB17	HeLa	Uterus
SRX2423842	0.137615	0.1568	447902	0.0191848	Unclassified	293	Kidney
SRX190493	0.118197	0.137369	257591	0.0191721	Input control	HeLa	Uterus
SRX821806	0.105792	0.124936	133398	0.0191448	PPARG	Adipose Tissue, White	Adipocyte
SRX095407	0.17461	0.193746	367545	0.0191363	NCOA1	LY2	Breast
SRX359959	0.0171149	0.0362121	31999	0.0190972	STAT5A	LoVo	Digestive tract
SRX821808	0.142142	0.161219	299623	0.0190771	PPARG	Adipose Tissue, White	Adipocyte
SRX160733	0.103914	0.122988	146398	0.0190744	SUZ12	LNCAP	Prostate
SRX100440	0.0798884	0.098952	123042	0.0190636	NR3C1	A549	Lung
SRX1478543	0.196555	0.215614	10880464	0.0190588	SIX2	Kidney Cortex	Kidney
SRX1424891	0.0689383	0.0879354	120108	0.0189971	POU3F2	Neural progenitor cells	Neural
SRX3240990	0.208414	0.227377	3226453	0.0189631	MED1	Mesenchymal stem cells	Others
SRX895428	0.0404053	0.0593523	344300	0.018947	SUMO2	K-562	Blood
SRX713894	0.151634	0.17055	1142799	0.0189157	AR	R1-AD1	Prostate
SRX029433	0.104188	0.123088	116555	0.0189	GATA1	CD34+	Blood
SRX2423962	0.144656	0.163556	102031	0.0188995	Unclassified	SK-N-SH	Neural
SRX701977	0.148214	0.167077	452588	0.0188637	FOXA1	hESC derived mesendodermal cells	Pluripotent stem cell
SRX1116230	0.100998	0.119858	196427	0.0188598	PROX1	HUVEC	Cardiovascular
SRX1445371	0.120378	0.139164	206591	0.018786	SMAD3	hESC H1	Pluripotent stem cell
SRX041289	0.176533	0.195239	679722	0.0187059	STAT4	T-Lymphocytes	Blood
SRX080037	0.013578	0.0322445	20740	0.0186664	Unclassified	NB-4	Blood
SRX098453	0.0461238	0.0647021	905848	0.0185783	NA	NA	No description
SRX017002	0.0973039	0.115872	54519	0.0185686	RNA polymerase III	HeLa	Uterus
SRX1709953	0.0445703	0.0631199	30751	0.0185496	ESR1	T-47D	Breast
SRX831879	0.128843	0.147313	1304969	0.0184702	STAT5B	CD8-Positive T-Lymphocytes	Blood
SRX3322939	0.255069	0.27352	556922	0.0184518	NA	293	Kidney
SRX1318615	0.192079	0.210516	13236467	0.0184379	SIX2	Kidney Cortex	Kidney
SRX017998	0.015092	0.0335016	14365	0.0184096	Input control	GM12891	Blood
SRX021069	0.183065	0.201435	233527	0.0183698	POU5F1	hESC H9	Pluripotent stem cell
SRX1012692	0.02621	0.0445788	67218	0.0183689	PGR	MCF-7	Breast
SRX1478544	0.192069	0.210435	13233838	0.0183655	SIX2	Kidney Cortex	Kidney
SRX1047416	0.240814	0.259175	15501956	0.0183615	SOX2	hESC derived neural cells	Pluripotent stem cell
SRX758133	0.129733	0.148093	945962	0.0183603	NR3C1	MM.1S	Blood
SRX2642354	0.1827	0.201033	563510	0.018333	HOXB13	22Rv1	Prostate
SRX866613	0.290331	0.308618	1772028	0.0182868	GATA3	SH-SY5Y	Neural
SRX475789	0.0665171	0.0847972	123191	0.0182801	EP300	GM12878	Blood
SRX735300	0.139268	0.157513	368958	0.0182453	Unclassified	Th2 Cells	Blood
SRX3240995	0.222205	0.240361	4396693	0.0181558	MED1	Mesenchymal stem cells	Others
ERX1725517	0.0204578	0.0386128	17041	0.018155	Unclassified	NALM-6	Blood
ERX626840	0.126192	0.144329	870601	0.0181376	TAL1	CHRF-288-11	Blood
SRX1161718	0.0949356	0.113063	241199	0.0181276	Unclassified	CD4-Positive T-Lymphocytes	Blood
SRX1995225	0.10447	0.12259	101778	0.0181203	FOXA1	MCF-7	Breast
SRX098507	0.0448258	0.0629369	919417	0.0181111	NA	NA	No description
SRX1542142	0.0328567	0.0509485	112604	0.0180918	Unclassified	A2780	Gonad
SRX098460	0.0466952	0.0647187	991722	0.0180236	NA	NA	No description
SRX2545044	0.119156	0.137148	2284934	0.0179921	ARID1A	LNCAP	Prostate
SRX098442	0.0469204	0.0648842	996780	0.0179638	NA	NA	No description
SRX189433	0.0503563	0.0682837	5133	0.0179273	DNase-Seq	Urothelia	Others
SRX1445365	0.0770169	0.0949062	105275	0.0178893	SMAD3	hESC H1	Pluripotent stem cell
SRX098429	0.0467436	0.0646082	601394	0.0178646	NA	NA	No description
SRX098515	0.0462411	0.0640579	1142076	0.0178168	NA	NA	No description
SRX1167100	0.0181712	0.0359743	16755	0.0178032	Input control	293	Kidney
SRX098456	0.0469321	0.0647178	1151531	0.0177856	NA	NA	No description
SRX011576	0.197346	0.215121	286901	0.0177754	EP300	hESC H1	Pluripotent stem cell
SRX1652876	0.0894178	0.107193	159547	0.0177747	POU2F2	BJAB	Blood
ERX1305855	0.0711536	0.0889277	152936	0.0177741	Unclassified	Leukemia, Megakaryoblastic, Acute	Blood
SRX098454	0.0465763	0.064338	937863	0.0177617	NA	NA	No description
SRX647369	0.110296	0.128054	78082	0.0177586	ZBTB17	MCF 10A	Breast
SRX1116232	0.222592	0.240321	3960212	0.0177295	EP300	HUVEC	Cardiovascular
ERX342845	0.0541625	0.0718801	27765	0.0177176	H3K4me3	hESC H9	Pluripotent stem cell
SRX277135	0.0978303	0.115517	701994	0.017687	TP63	T.T	Digestive tract
SRX092313	0.146968	0.164649	1376494	0.0176816	TBX21	Th1 Cells	Blood
SRX335160	0.15251	0.170149	1009411	0.0176395	NA	LoVo	Digestive tract
SRX335146	0.103355	0.120983	71144	0.0176285	NA	LoVo	Digestive tract
SRX098425	0.0470953	0.0647091	762964	0.0176138	NA	NA	No description
SRX027490	0.23996	0.25757	1602164	0.0176102	EP300	hESC derived neural cells	Pluripotent stem cell
DRX020611	0.167282	0.184879	3056633	0.0175969	Unclassified	TC-YIK	Uterus
SRX702024	0.120468	0.138054	135490	0.0175863	HNF1B	hESC derived mesendodermal cells	Pluripotent stem cell
SRX098440	0.0467466	0.0643291	858624	0.0175825	NA	NA	No description
SRX2609668	0.188216	0.205782	14309021	0.0175665	NR3C1	HASM2	Lung
SRX190494	0.0466134	0.064176	111615	0.0175625	Input control	HeLa	Uterus
SRX1542127	0.0883887	0.105948	167597	0.0175589	Unclassified	P493-6	Blood
SRX098466	0.0468509	0.0643931	682232	0.0175422	NA	NA	No description
SRX018991	0.109	0.126537	2583959	0.017537	TP63	Keratinocytes	Epidermis
SRX150443	0.0206765	0.0381808	43150	0.0175043	Input control	K-562	Blood
SRX084601	0.173105	0.190599	1077861	0.0174938	NCOR2	OCI-LY1	Blood
SRX2911537	0.0235031	0.0409601	22705	0.017457	Input control	LAN-1	Neural
SRX098464	0.045808	0.0632602	718943	0.0174523	NA	NA	No description
SRX098448	0.047475	0.0649047	785875	0.0174297	NA	NA	No description
SRX1515038	0.09114	0.108553	105741	0.0174129	GFP	293	Kidney
SRX702049	0.164811	0.182206	342599	0.0173948	OTX2	hESC derived mesendodermal cells	Pluripotent stem cell
ERX629396	0.0896292	0.107004	76058	0.0173747	Unclassified	Pancreatic bud	Pancreas
SRX098433	0.0466832	0.0640545	754432	0.0173713	NA	NA	No description
SRX150393	0.0196887	0.0370228	25410	0.0173342	Input control	Hep G2	Liver
SRX359913	0.0716945	0.089012	130488	0.0173175	NR4A1	LoVo	Digestive tract
SRX890396	0.121554	0.138856	3499764	0.0173017	KDM1A	NCI-H526	Lung
SRX1048945	0.236509	0.253763	1106585	0.0172546	PGR	Endometrial stromal cells	Uterus
SRX359888	0.0133427	0.0305652	39154	0.0172225	HES4	LoVo	Digestive tract
SRX3322365	0.046607	0.0638014	44086	0.0171944	NA	K-562	Blood
SRX256999	0.028936	0.0461188	80542	0.0171828	RELA	Lymphoblastoid cell line	Blood
SRX098463	0.0469348	0.0641049	761790	0.0171701	NA	NA	No description
SRX098482	0.0449817	0.0621216	560534	0.0171399	NA	NA	No description
SRX100402	0.166484	0.183624	233402	0.0171397	NR3C1	A549	Lung
SRX3581511	0.25434	0.271479	8130201	0.0171396	CHD7	iPS derived neural cells	Pluripotent stem cell
SRX2043228	0.142689	0.159827	718790	0.0171379	EP300	SEM	Blood
SRX1161713	0.153345	0.170481	1057031	0.0171361	Unclassified	CD4-Positive T-Lymphocytes	Blood
SRX098444	0.0471615	0.0642868	839091	0.0171254	NA	NA	No description
SRX098492	0.0458647	0.0629833	1052402	0.0171186	NA	NA	No description
SRX023664	0.0200728	0.0371686	59822	0.0170958	H3K27me3	HeLa	Uterus
SRX098452	0.0469216	0.0640172	784070	0.0170957	NA	NA	No description
SRX718128	0.123226	0.140322	861229	0.0170956	H3K4me1	SKMNC	Bone
SRX098517	0.0457045	0.0627829	1046734	0.0170784	NA	NA	No description
SRX098488	0.0451273	0.0621955	559192	0.0170682	NA	NA	No description
SRX098435	0.0468268	0.0638742	811161	0.0170473	NA	NA	No description
SRX3322246	0.226386	0.243425	681220	0.0170395	NA	Colon, Sigmoid	Digestive tract
SRX098493	0.0456198	0.062634	1112462	0.0170142	NA	NA	No description
SRX098485	0.0462485	0.0632594	833904	0.0170109	NA	NA	No description
SRX2245087	0.115868	0.132853	143580	0.0169845	Epitope tags	Lymphoblastoid cell line	Blood
SRX2609659	0.184636	0.201618	15774563	0.0169828	NR3C1	HASM2	Lung
SRX098431	0.0471129	0.0640914	711921	0.0169785	NA	NA	No description
SRX098513	0.0454458	0.0624239	947722	0.0169781	NA	NA	No description
SRX098459	0.0466387	0.0636152	700367	0.0169765	NA	NA	No description
SRX2642372	0.170546	0.187519	5743800	0.0169731	HOXB13	VCaP	Prostate
SRX641907	0.0333651	0.0503164	157409	0.0169513	H2AK5ac	Melanocytes	Epidermis
SRX098443	0.0470522	0.0639946	927902	0.0169425	NA	NA	No description
SRX098434	0.0466648	0.0635898	816299	0.0169249	NA	NA	No description
SRX098468	0.0463556	0.0632531	679228	0.0168975	NA	NA	No description
SRX098462	0.0470271	0.0638979	735760	0.0168708	NA	NA	No description
SRX117469	0.0145766	0.0314139	42895	0.0168373	Input control	K-562	Blood
SRX098490	0.0450614	0.0618881	760187	0.0168267	NA	NA	No description
SRX1261975	0.0680056	0.0848234	134612	0.0168178	H3K4me3	CD4-Positive T-Lymphocytes	Blood
SRX2630287	0.157807	0.174618	6904471	0.0168112	Unclassified	Liver	Liver
SRX098477	0.0460866	0.0628893	694435	0.0168027	NA	NA	No description
SRX098480	0.0463692	0.0631583	684665	0.0167891	NA	NA	No description
ERX329897	0.0226535	0.0394383	44988	0.0167848	Unclassified	Hep G2	Liver
SRX360589	0.0288233	0.0456013	90880	0.0167781	KLF5	GP5d	Digestive tract
SRX150528	0.0177099	0.0344736	14997	0.0167636	Input control	GM18526	Blood
ERX629397	0.202124	0.218869	1396233	0.0167447	Unclassified	Pancreatic progenitors	Pancreas
SRX702047	0.209451	0.226172	920201	0.0167215	OTX2	hESC derived mesendodermal cells	Pluripotent stem cell
SRX014752	0.163722	0.180399	592898	0.0166771	RARA	NB-4	Blood
SRX098486	0.0457097	0.0623859	864703	0.0166762	NA	NA	No description
SRX386478	0.111426	0.128099	143707	0.0166736	MAFB	Keratinocytes	Epidermis
SRX098461	0.0471773	0.0638429	645937	0.0166656	NA	NA	No description
SRX098455	0.0471216	0.0637731	973299	0.0166515	NA	NA	No description
SRX098496	0.0464272	0.0630475	974670	0.0166203	NA	NA	No description
SRX098506	0.0462373	0.0628349	1003296	0.0165976	NA	NA	No description
SRX702153	0.0714975	0.088075	82637	0.0165775	HAND1	hESC derived mesendodermal cells	Pluripotent stem cell
ERX1825296	0.0520923	0.068662	188838	0.0165697	Unclassified	M-07e	Blood
SRX098498	0.0456992	0.0622598	733796	0.0165607	NA	NA	No description
SRX2423843	0.0927679	0.109301	416711	0.0165326	Unclassified	293	Kidney
SRX539667	0.0228258	0.0393434	123229	0.0165176	Input control	PC-3	Prostate
SRX098500	0.045172	0.0616565	672492	0.0164845	NA	NA	No description
SRX2469661	0.105099	0.121569	136914	0.0164701	Unclassified	Fibroblasts	Others
SRX107293	0.116222	0.132687	87437	0.0164651	LMO2	CCRF-CEM	Blood
SRX107289	0.0678768	0.0843416	106866	0.0164648	TCF12	CCRF-CEM	Blood
SRX098436	0.0466253	0.0630833	802177	0.0164581	NA	NA	No description
SRX701974	0.167346	0.183778	252748	0.0164315	FOXA1	hESC HUES64	Pluripotent stem cell
SRX098481	0.0460959	0.0625168	824774	0.0164209	NA	NA	No description
SRX098451	0.0465037	0.0629202	802930	0.0164165	NA	NA	No description
SRX647367	0.123662	0.140061	134690	0.0163988	ESR1	MCF 10A	Breast
SRX098509	0.0460544	0.062451	1255444	0.0163966	NA	NA	No description
SRX098503	0.0463155	0.0627011	953615	0.0163856	NA	NA	No description
SRX098512	0.0447272	0.0611008	1569827	0.0163736	NA	NA	No description
SRX1012697	0.0811544	0.097526	237370	0.0163716	PGR	MCF-7	Breast
SRX098430	0.0463063	0.062674	864764	0.0163677	NA	NA	No description
SRX098476	0.0453851	0.0617495	734889	0.0163644	NA	NA	No description
SRX098457	0.0467217	0.0630855	832473	0.0163638	NA	NA	No description
SRX098437	0.0463508	0.062689	686420	0.0163382	NA	NA	No description
SRX098439	0.0466024	0.0629372	821212	0.0163348	NA	NA	No description
SRX2609666	0.183244	0.19956	13896461	0.0163165	NR3C1	HASM2	Lung
SRX769727	0.0769952	0.0932894	229375	0.0162942	SUMO2	VCaP	Prostate
SRX2424203	0.162661	0.178941	135142	0.0162799	Unclassified	K-562	Blood
SRX097073	0.149891	0.166149	1960563	0.016258	SMAD1	CD34 Hematopoietic stem cells	Blood
SRX1161180	0.153997	0.17025	1408283	0.0162528	NR3C1	ZR-75-1	Breast
SRX098495	0.0455293	0.061753	960536	0.0162237	NA	NA	No description
SRX098467	0.0464843	0.0627018	638973	0.0162175	NA	NA	No description
SRX098501	0.0450789	0.0612879	1148535	0.016209	NA	NA	No description
SRX098487	0.04561	0.0618101	840016	0.0162002	NA	NA	No description
SRX098446	0.0467864	0.0629793	896659	0.0161929	NA	NA	No description
SRX098499	0.0467166	0.0629043	879940	0.0161877	NA	NA	No description
SRX098423	0.0469773	0.0631479	810372	0.0161706	NA	NA	No description
SRX2609661	0.184341	0.200504	15479080	0.0161631	NR3C1	HASM2	Lung
SRX335115	0.0220519	0.0382084	85145	0.0161564	NA	LoVo	Digestive tract
SRX3229129	0.159176	0.175331	468177	0.0161546	FOXA1	Breast cancer	Breast
SRX098489	0.0455882	0.0617371	769489	0.0161489	NA	NA	No description
SRX016555	0.0492345	0.0653655	311655	0.0161311	RNA polymerase III	IMR-90	Lung
SRX543181	0.114581	0.130706	2797611	0.0161251	KLF4	Keratinocytes	Epidermis
SRX017999	0.0162782	0.0324024	15701	0.0161242	Input control	GM12891	Blood
SRX007035	0.0319832	0.0480903	38932	0.0161071	NA	Hs 68	Epidermis
SRX702050	0.207035	0.223139	379231	0.0161045	OTX2	hESC HUES64	Pluripotent stem cell
SRX098497	0.045982	0.0620463	1167603	0.0160643	NA	NA	No description
SRX1745736	0.261719	0.27778	1605806	0.0160619	ESR1	Endometrial Stromal Tumors	Uterus
SRX098465	0.046588	0.0626498	678095	0.0160617	NA	NA	No description
SRX3599302	0.0546704	0.0707227	98759	0.0160523	FLI1	HUVEC	Cardiovascular
SRX098447	0.0462778	0.0622804	808224	0.0160026	NA	NA	No description
SRX2642371	0.170904	0.186857	5700080	0.0159528	HOXB13	VCaP	Prostate
SRX831878	0.13973	0.15568	1269748	0.0159498	STAT5B	CD8-Positive T-Lymphocytes	Blood
SRX017915	0.0983209	0.114266	138608	0.0159456	Input control	GM12891	Blood
SRX1569438	0.18249	0.198434	339094	0.0159443	BRD4	HCT 116	Digestive tract
SRX378020	0.0677296	0.0836661	170535	0.0159365	KSHV LANA	TIVE-LTC	Uterus
SRX098511	0.0447458	0.0606819	1514513	0.015936	NA	NA	No description
SRX098420	0.0461683	0.0620871	1493764	0.0159188	NA	NA	No description
SRX098450	0.0465777	0.0624845	691331	0.0159068	NA	NA	No description
SRX815543	0.144779	0.160672	223934	0.0158929	NA	Hepatocytes	Liver
SRX2844298	0.112005	0.12789	214050	0.015884	CTNNB1	hESC H1	Pluripotent stem cell
SRX098475	0.0453254	0.061194	1027299	0.0158685	NA	NA	No description
SRX1177350	0.0744052	0.0902699	110610	0.0158647	Unclassified	Glioblastoma	Neural
SRX698197	0.103401	0.119253	184914	0.015852	AR	C4-2	Prostate
SRX098508	0.0456385	0.061488	826580	0.0158495	NA	NA	No description
SRX3229131	0.129232	0.145072	245949	0.0158397	FOXA1	Breast cancer	Breast
SRX335140	0.158505	0.174339	338540	0.0158337	NA	LoVo	Digestive tract
SRX098483	0.0456427	0.0614486	771995	0.0158059	NA	NA	No description
SRX098518	0.0461691	0.0619577	875271	0.0157886	NA	NA	No description
SRX017942	0.0190229	0.0348048	20694	0.0157819	Input control	GM19193	Blood
SRX1998396	0.186237	0.202019	523825	0.0157817	DNase-Seq	Rhabdomyosarcoma	Muscle
SRX098421	0.0460137	0.0617936	1180615	0.0157799	NA	NA	No description
SRX1044120	0.132913	0.148686	600653	0.0157727	ASCL1	NCI-H128	Lung
SRX014773	0.119056	0.134801	336834	0.0157449	PML	Leukemia, Myeloid	Blood
SRX2370712	0.205123	0.220817	10634951	0.0156945	DNase-Seq	HAP1	Blood
SRX098473	0.045667	0.0613594	780206	0.0156925	NA	NA	No description
SRX098516	0.0462481	0.0619267	1048070	0.0156786	NA	NA	No description
SRX098474	0.0448856	0.0605464	821300	0.0156608	NA	NA	No description
SRX098505	0.0454807	0.0611336	1032492	0.015653	NA	NA	No description
SRX821810	0.0859862	0.101628	101018	0.0156417	PPARG	Adipose Tissue, White	Adipocyte
SRX098504	0.0449783	0.0606065	668006	0.0156282	NA	NA	No description
SRX026634	0.128068	0.143679	229699	0.0156111	ERG	Kasumi-1	Blood
SRX098458	0.0467902	0.0623737	669369	0.0155835	NA	NA	No description
SRX098441	0.0466998	0.0622786	822008	0.0155788	NA	NA	No description
SRX2609667	0.18397	0.199544	16744453	0.0155744	NR3C1	HASM2	Lung
SRX1136035	0.0129084	0.0284704	53143	0.015562	Unclassified	Leukemia, Myeloid	Blood
SRX702043	0.182881	0.198439	1794787	0.0155576	NANOG	hESC derived mesendodermal cells	Pluripotent stem cell
SRX3322854	0.21322	0.228768	1842533	0.0155486	NA	Lung	Lung
SRX098471	0.045625	0.0611672	606269	0.0155422	NA	NA	No description
SRX098514	0.0454518	0.0609734	657779	0.0155216	NA	NA	No description
SRX2545059	0.121071	0.136569	8956021	0.0154977	TLE3	LNCAP	Prostate
ERX321652	0.17998	0.195468	13975438	0.0154878	Unclassified	Pancreatic islets	Pancreas
SRX098479	0.0454218	0.0608844	836524	0.0154626	NA	NA	No description
ERX626834	0.122652	0.138101	2287611	0.0154496	TAL1	CHRF-288-11	Blood
SRX695882	0.132742	0.14815	600838	0.0154083	ASCL1	Tumor	Others
SRX150531	0.0216163	0.0370157	26948	0.0153994	Input control	GM12892	Blood
SRX1652877	0.118994	0.134378	786923	0.0153838	POU2F2	BJAB	Blood
SRX317604	0.0170444	0.0324278	41392	0.0153834	Input control	iPS cells	Pluripotent stem cell
SRX150533	0.0200416	0.0354221	21025	0.0153805	Input control	GM19193	Blood
SRX098445	0.0468318	0.0622007	772749	0.0153689	NA	NA	No description
SRX098502	0.0460379	0.0613967	931247	0.0153588	NA	NA	No description
SRX3581504	0.173163	0.188518	5017902	0.0153547	CHD7	iPS cells	Pluripotent stem cell
SRX1239822	0.200392	0.215743	768630	0.0153502	Unclassified	MCF-7	Breast
SRX098449	0.046361	0.0617098	631905	0.0153488	NA	NA	No description
SRX2400569	0.0237666	0.0391131	14963	0.0153466	Input control	U2OS	Bone
SRX1304577	0.159255	0.174573	1376033	0.0153175	LYL1	HL-60	Blood
SRX3322685	0.176293	0.191599	534152	0.0153067	NA	Gastroesophageal sphincter	Digestive tract
SRX098491	0.0459675	0.0612397	956442	0.0152722	NA	NA	No description
SRX2370713	0.19704	0.212298	13468275	0.0152581	DNase-Seq	HAP1	Blood
SRX2140208	0.160784	0.176038	461388	0.0152546	HDAC4	MM.1S	Blood
SRX016998	0.0863827	0.101609	71650	0.0152258	BRF1	HeLa	Uterus
SRX2253228	0.10231	0.117525	173325	0.0152148	CD74	B-Lymphocytes	Blood
SRX098494	0.045866	0.0610607	1077513	0.0151948	NA	NA	No description
SRX098426	0.0460556	0.061242	508144	0.0151864	NA	NA	No description
SRX1652872	0.0449414	0.0601268	107423	0.0151854	POU2AF1	HBL-1	Blood
SRX713899	0.127719	0.142898	118658	0.015179	AR	R1-D567	Prostate
SRX2642373	0.163915	0.179062	7929058	0.0151474	HOXB13	VCaP	Prostate
SRX702042	0.188167	0.203233	1792151	0.0150668	NANOG	hESC derived mesendodermal cells	Pluripotent stem cell
SRX098484	0.0461699	0.0612264	757169	0.0150565	NA	NA	No description
SRX2609665	0.18081	0.19584	15378319	0.0150307	NR3C1	HASM2	Lung
DRX020612	0.148037	0.163066	10410624	0.0150286	Unclassified	TC-YIK	Uterus
SRX098510	0.0463939	0.0614034	688586	0.0150094	NA	NA	No description
SRX695881	0.171045	0.186029	727923	0.0149843	ASCL1	Tumor	Others
SRX1603678	0.0595864	0.0745666	167461	0.0149802	TP63	Differentiated keratinocytes	Epidermis
SRX702104	0.127099	0.142073	392752	0.0149745	SOX17	hESC derived mesendodermal cells	Pluripotent stem cell
SRX029081	0.136852	0.151818	404003	0.0149663	RUNX1	CMK	Blood
SRX367310	0.0508347	0.0657813	79065	0.0149466	JMJD6	293	Kidney
SRX475791	0.0889303	0.10386	142358	0.0149294	EP300	GM12878	Blood
SRX2256168	0.124334	0.139252	41041961	0.0149178	H3K4me1	Sarcoma, Ewing	Bone
SRX098478	0.0461788	0.0610855	555177	0.0149067	NA	NA	No description
SRX359920	0.0157482	0.0306241	23666	0.0148759	AHCTF1	LoVo	Digestive tract
SRX2642370	0.17287	0.187746	6339691	0.0148755	HOXB13	VCaP	Prostate
SRX130088	0.189642	0.204493	455299	0.0148513	SMAD3	hESC derived mesendodermal cells	Pluripotent stem cell
SRX1916935	0.0649483	0.0797897	266936	0.0148415	DNMT3A	Epidermal stem cells	Epidermis
SRX098469	0.0455152	0.0603542	663989	0.014839	NA	NA	No description
SRX2635807	0.175321	0.190158	3450178	0.0148375	Unclassified	Liver	Liver
SRX2642374	0.167988	0.182812	6546712	0.0148244	HOXB13	VCaP	Prostate
SRX150470	0.0202487	0.0350585	21293	0.0148097	Input control	GM12878	Blood
SRX017903	0.0125334	0.0273421	9756	0.0148087	Input control	GM18526	Blood
SRX3581475	0.12829	0.143098	161358	0.0148078	CHD7	iPS derived neural cells	Pluripotent stem cell
ERX626858	0.0431485	0.0579449	56804	0.0147963	CEBPE	HL-60	Blood
SRX098524	0.0422389	0.0570345	2612149	0.0147955	NA	NA	No description
SRX098432	0.0452539	0.0600333	807694	0.0147794	NA	NA	No description
SRX3186361	0.167197	0.181963	440243	0.0147654	Epitope tags	HCC95	Lung
SRX098523	0.0429006	0.0576461	2465368	0.0147455	NA	NA	No description
SRX098417	0.0426055	0.0573373	2499599	0.0147318	NA	NA	No description
SRX098422	0.0464968	0.0612217	773954	0.0147248	NA	NA	No description
SRX189721	0.104233	0.118918	341846	0.0146851	EP300	HUVEC	Cardiovascular
SRX098522	0.0422035	0.0568765	2535479	0.014673	NA	NA	No description
SRX2512778	0.0895288	0.104196	118555	0.0146676	Unclassified	293	Kidney
SRX098470	0.0452816	0.0599204	625501	0.0146388	NA	NA	No description
SRX647372	0.111494	0.126116	79835	0.0146226	ZBTB17	MCF 10A	Breast
SRX1569430	0.129559	0.14415	146590	0.0145917	BRD4	HCT 116	Digestive tract
SRX100321	0.137648	0.152239	432865	0.0145908	SMAD1	CD34+	Blood
SRX150467	0.0148974	0.0294667	26513	0.0145693	Input control	GM12891	Blood
SRX017909	0.0178831	0.0324343	23748	0.0145512	Input control	GM12878	Blood
SRX3599315	0.145242	0.15979	164741	0.0145483	GATA2	HUVEC	Cardiovascular
SRX2245091	0.157947	0.172482	333351	0.0145345	Epitope tags	Lymphoblastoid cell line	Blood
SRX2545061	0.123073	0.137606	7700276	0.0145332	TLE3	LNCAP	Prostate
SRX098424	0.0466713	0.0611781	854003	0.0145067	NA	NA	No description
SRX701982	0.141225	0.155719	1555605	0.0144946	FOXA2	hESC derived mesendodermal cells	Pluripotent stem cell
SRX3010112	0.164005	0.178492	2642457	0.0144871	Unclassified	Fetal neural progenitor cells	Neural
SRX701960	0.100565	0.115045	103807	0.0144799	PRDM1	hESC derived mesendodermal cells	Pluripotent stem cell
SRX098438	0.045787	0.0602627	680309	0.0144757	NA	NA	No description
SRX495669	0.117833	0.132288	340535	0.0144549	NR3C1	MDA-MB-231	Breast
SRX3323014	0.108889	0.123342	270821	0.0144526	NA	Esophagus muscularis mucosa	Digestive tract
SRX2731657	0.129659	0.144109	188192	0.0144501	HOXC5	PC-3	Prostate
SRX098525	0.0418951	0.0563262	2581495	0.0144311	NA	NA	No description
SRX1503373	0.150434	0.164865	1936933	0.0144306	HNF1A	Caput epididymis	Gonad
SRX189416	0.136486	0.150914	11977	0.0144278	DNase-Seq	IMR-90	Lung
SRX3240988	0.220645	0.235056	1076820	0.0144111	MED1	Mesenchymal stem cells	Others
SRX743843	0.0218259	0.0361729	73674	0.014347	Input control	Neuroblastoma	Neural
SRX112546	0.0581457	0.0724875	139500	0.0143417	RUNX1T1	Leukemia, Myeloid	Blood
SRX098418	0.0420698	0.0564115	2608229	0.0143417	NA	NA	No description
SRX971585	0.110881	0.125219	2653952	0.0143387	TP63	Keratinocytes	Epidermis
SRX1424892	0.0573234	0.071654	107077	0.0143307	POU3F2	Neural progenitor cells	Neural
SRX098419	0.046	0.0602988	760621	0.0142987	NA	NA	No description
SRX3599300	0.028241	0.0425395	63494	0.0142985	FLI1	HUVEC	Cardiovascular
SRX190484	0.136592	0.15084	1420343	0.0142483	Input control	HeLa	Uterus
SRX098520	0.0425591	0.0567971	2349288	0.014238	NA	NA	No description
SRX016997	0.0151837	0.0294155	50968	0.0142318	RNA polymerase III	Dermal fibroblast	Epidermis
SRX1136012	0.0142038	0.028427	52969	0.0142232	Unclassified	K-562	Blood
SRX016978	0.111756	0.125972	4462764	0.0142155	TP73	Saos-2	Bone
SRX186629	0.178293	0.192506	192998	0.0142131	Input control	SK-N-SH	Neural
SRX701966	0.14375	0.15796	2681284	0.0142102	CTCF	hESC derived mesendodermal cells	Pluripotent stem cell
SRX277134	0.185169	0.199346	515218	0.0141767	SOX2	T.T	Digestive tract
SRX687556	0.110398	0.12457	307581	0.0141726	GATA2	Erythroblasts	Blood
SRX190485	0.127672	0.141824	1369174	0.0141518	Input control	HeLa	Uterus
SRX098416	0.0428334	0.0569831	2291968	0.0141497	NA	NA	No description
SRX150615	0.0180922	0.0322389	13431	0.0141467	Input control	HeLa	Uterus
SRX150569	0.0257118	0.039847	37964	0.0141352	BRF2	K-562	Blood
SRX098428	0.0463068	0.0604325	548782	0.0141257	NA	NA	No description
SRX099877	0.0217612	0.0358826	43064	0.0141214	MYC	FB0167P	Others
SRX2424508	0.2552	0.269268	6383544	0.0140683	Unclassified	293	Kidney
SRX1047332	0.0540633	0.0681237	22283	0.0140604	Unclassified	Bone Marrow Cells	Blood
SRX059366	0.0166003	0.0306596	30170	0.0140593	Unclassified	hESC derived neural crests	Pluripotent stem cell
SRX1827540	0.0234716	0.0374915	4421	0.0140199	H4R3me2	BCBL1	Blood
SRX359890	0.0121451	0.0261479	54249	0.0140028	HHEX	LoVo	Digestive tract
SRX026881	0.0209915	0.0349629	24905	0.0139713	Input control	LN-229	Neural
SRX518687	0.118648	0.132616	408547	0.0139681	IRF4	OCI-LY-3	Blood
SRX022564	0.094324	0.108289	87449	0.0139649	AR	VCaP	Prostate
SRX099628	0.0226143	0.0365715	97945	0.0139573	EP300	Heart	Cardiovascular
SRX3323072	0.125613	0.139533	237128	0.0139198	NA	Esophagus muscularis mucosa	Digestive tract
SRX335123	0.0827387	0.0966442	144274	0.0139055	NA	LoVo	Digestive tract
SRX3100755	0.0493856	0.0632718	192965	0.0138862	RBPJ	Keratinocytes	Epidermis
SRX017886	0.0189207	0.0328033	16980	0.0138826	Input control	GM12892	Blood
SRX698185	0.155111	0.168968	555825	0.0138568	CEBPA	Kasumi-1	Blood
SRX1993441	0.078182	0.0920384	189785	0.0138563	ZSCAN5D	BeWo	Placenta
SRX1089834	0.134208	0.148061	298557	0.0138534	RUNX1	Hematopoietic Stem Cells	Blood
SRX014762	0.0149142	0.0287532	49125	0.013839	H3K9K14ac	Leukemia, Myeloid	Blood
SRX150661	0.0835772	0.0973993	69174	0.0138221	BRF1	HeLa	Uterus
SRX301448	0.0176235	0.0314398	152641	0.0138163	POLR3GL	IMR-90	Lung
SRX3124572	0.100927	0.114733	173574	0.0138064	STAT3	AGS	Digestive tract
SRX098521	0.0412047	0.0550109	2587892	0.0138062	NA	NA	No description
SRX150404	0.0188781	0.0326772	27940	0.013799	Input control	GM19193	Blood
ERX026987	0.09856	0.112356	1058593	0.0137957	T	Unclassified	Unclassified
SRX713896	0.150793	0.164552	725264	0.0137596	AR	R1-AD1	Prostate
SRX1123967	0.0876067	0.10134	67666	0.0137329	SMARCC1	HCT 116	Digestive tract
SRX469459	0.0155231	0.0292416	35959	0.0137186	Input control	Adipose stromal cell	Adipocyte
SRX130604	0.171871	0.185564	825211	0.0136938	NCOR1	OCI-LY1	Blood
SRX1995011	0.0763169	0.0900074	136972	0.0136906	HIF1A	U2OS	Bone
SRX396835	0.0692118	0.0828595	112211	0.0136478	Epitope tags	DLD-1	Digestive tract
ERX159246	0.114193	0.127824	218510	0.013631	Unclassified	Unclassified	Unclassified
ERX1214188	0.0691881	0.0828075	350077	0.0136194	RNA polymerase III	HuH-7	Liver
SRX158109	0.156743	0.170357	1284815	0.0136146	TCF12	RPMI 8402	Blood
SRX475749	0.165171	0.178768	1956974	0.0135977	EP300	GM12878	Blood
SRX130090	0.193075	0.20667	281773	0.0135952	SMAD3	hESC derived mesendodermal cells	Pluripotent stem cell
SRX2630286	0.167612	0.181195	7813549	0.013583	Unclassified	Liver	Liver
SRX018992	0.114234	0.127802	3340093	0.0135672	TP63	Keratinocytes	Epidermis
SRX018607	0.0744941	0.0880485	26139	0.0135544	BRF1	HeLa	Uterus
SRX098472	0.0450791	0.0586331	359511	0.013554	NA	NA	No description
SRX084500	0.0199925	0.0335416	22651	0.0135491	SMAD2	hESC H9	Pluripotent stem cell
SRX186628	0.100323	0.11386	195818	0.0135363	CHD1	IMR-90	Lung
SRX831876	0.0947683	0.108289	182223	0.0135207	STAT5B	CD8-Positive T-Lymphocytes	Blood
SRX019005	0.0525893	0.0661089	42759	0.0135196	Unclassified	CD4-Positive T-Lymphocytes	Blood
SRX3322870	0.141085	0.154603	839810	0.0135178	NA	K-562	Blood
SRX1089835	0.129889	0.143404	350057	0.0135147	RUNX1	Hematopoietic Stem Cells	Blood
SRX098519	0.0416902	0.0552048	2397682	0.0135146	NA	NA	No description
ERX626846	0.122405	0.135895	2304185	0.0134902	TAL1	CHRF-288-11	Blood
SRX1161195	0.054159	0.06757	81904	0.013411	NR3C1	T-47D	Breast
SRX098427	0.0421972	0.0555885	705524	0.0133912	NA	NA	No description
SRX017907	0.155477	0.168862	570990	0.013385	RELA	GM12878	Blood
SRX539655	0.020488	0.0338723	90878	0.0133843	Input control	MCF-7	Breast
SRX702053	0.209084	0.222455	940201	0.0133712	OTX2	hESC HUES64	Pluripotent stem cell
SRX014070	0.128369	0.141735	103348	0.0133656	NA	NA	No description
SRX2947681	0.0391918	0.0525438	112530	0.013352	Unclassified	Macrophages	Blood
SRX243627	0.158931	0.172271	709105	0.0133396	TEAD4	MKN-28	Digestive tract
SRX150607	0.0192646	0.0325705	34149	0.0133059	Input control	GM18951	Blood
SRX1503375	0.156192	0.169474	1123744	0.0132822	HNF1A	Caput epididymis	Gonad
SRX1445369	0.127201	0.140479	149592	0.0132777	SMAD3	hESC H1	Pluripotent stem cell
ERX321651	0.205102	0.218378	4121459	0.0132766	Unclassified	Pancreatic islets	Pancreas
SRX3322288	0.127121	0.140393	259531	0.013272	NA	MCF-7	Breast
SRX150527	0.0193826	0.0326453	18096	0.0132628	Input control	GM18951	Blood
ERX1126197	0.0163834	0.0296457	22381	0.0132623	NA	Unclassified	Unclassified
SRX092315	0.131379	0.144625	1818732	0.0132468	GATA3	Th2 Cells	Blood
ERX329886	0.0195698	0.0328069	61801	0.0132371	Unclassified	Hep G2	Liver
SRX026637	0.124408	0.137623	208339	0.0132147	RUNX1T1	Kasumi-1	Blood
SRX3733786	0.0299066	0.0431204	54429	0.0132138	H3K27me3	Hep G2	Liver
SRX682383	0.142382	0.155563	976893	0.0131805	FUS	TSU-1621MT	Blood
SRX702118	0.164064	0.17724	1166084	0.0131767	SRF	hESC derived mesendodermal cells	Pluripotent stem cell
ERX159245	0.120566	0.133732	208437	0.0131661	Unclassified	Unclassified	Unclassified
SRX020508	0.0269598	0.0401043	56378	0.0131445	Input control	U2OS	Bone
SRX186608	0.108766	0.121899	243537	0.0131335	SREBF2	GM12878	Blood
SRX065552	0.0156155	0.0287347	35645	0.0131192	Input control	293	Kidney
SRX790968	0.0957745	0.108882	442566	0.0131075	RELB	L-1236	Blood
SRX017868	0.0164714	0.0295742	14303	0.0131028	Input control	GM18526	Blood
SRX1135999	0.0148848	0.0279818	42894	0.013097	Unclassified	CD34+	Blood
SRX713895	0.157723	0.170804	1303858	0.0130805	AR	R1-AD1	Prostate
SRX2469660	0.0797951	0.0928706	135845	0.0130755	Unclassified	Fibroblasts	Others
SRX2642375	0.175392	0.188465	4795649	0.0130737	HOXB13	VCaP	Prostate
SRX3240989	0.19724	0.210281	5248076	0.0130411	MED1	Mesenchymal stem cells	Others
SRX2652426	0.0460557	0.0590966	241194	0.0130409	NUTM1	24335	Lung
SRX2425862	0.171922	0.184953	932465	0.0130306	SMAD3	MDA-MB-231	Breast
SRX335242	0.174685	0.187709	770618	0.0130239	NA	LoVo	Digestive tract
SRX3302807	0.0502293	0.0632485	144284	0.0130192	H3K4me3	Differentiated hESCs	Pluripotent stem cell
SRX389280	0.138598	0.151577	14646	0.012979	macroH2A1	NAMALWA	Blood
SRX2609664	0.174337	0.187315	19168758	0.012978	NR3C1	HASM2	Lung
SRX026636	0.138249	0.151225	409888	0.0129761	RUNX1T1	Kasumi-1	Blood
SRX059713	0.18876	0.20171	789098	0.0129502	HDAC3	VCaP	Prostate
SRX1995223	0.0715183	0.0844237	94384	0.0129055	FOXA1	MCF-7	Breast
SRX017975	0.0183848	0.0312712	28045	0.0128863	Input control	GM18951	Blood
SRX1424894	0.0660347	0.078914	108992	0.0128793	POU3F2	Neural progenitor cells	Neural
SRX189727	0.137252	0.150112	436745	0.0128597	EP300	HUVEC	Cardiovascular
SRX196108	0.14175	0.154605	749664	0.0128548	CEBPA	SGBS	Adipocyte
SRX702108	0.18938	0.202214	198661	0.0128336	SOX2	hESC derived mesendodermal cells	Pluripotent stem cell
SRX518264	0.0330486	0.0458532	88020	0.0128046	AGO1	MCF 10A	Breast
SRX702549	0.313508	0.326307	675021	0.0127988	CHD7	iPS derived neural cells	Pluripotent stem cell
ERX075980	0.224015	0.2368	135041	0.0127855	Unclassified	293	Kidney
SRX158108	0.152367	0.16515	1272279	0.0127828	GATA3	RPMI 8402	Blood
SRX2256176	0.120274	0.133054	32769939	0.01278	H3K4me1	Sarcoma, Ewing	Bone
SRX189725	0.169255	0.182031	780246	0.0127763	EP300	HUVEC	Cardiovascular
SRX895431	0.0386422	0.0514119	388490	0.0127696	SUMO2	K-562	Blood
SRX026266	0.07081	0.0835781	41204	0.0127681	GATA6	Caco-2	Digestive tract
SRX974294	0.247787	0.260532	4223272	0.0127448	MEF2B	293	Kidney
SRX3847781	0.0813473	0.0940846	99841	0.0127373	SMAD2	Aortic smooth muscle cells	Cardiovascular
SRX475748	0.160534	0.17327	2313489	0.0127359	EP300	GM12878	Blood
SRX1424893	0.0912998	0.103998	119510	0.0126978	POU3F2	Neural progenitor cells	Neural
SRX2609662	0.177917	0.190594	16898030	0.012677	NR3C1	HASM2	Lung
SRX055347	0.0200163	0.0326904	49204	0.0126741	Input control	HCT 116	Digestive tract
SRX971586	0.104564	0.117216	4079207	0.0126519	TP63	Keratinocytes	Epidermis
SRX2423978	0.0286193	0.0412436	49444	0.0126243	Unclassified	GM12878	Blood
SRX1067669	0.0249072	0.0375127	151042	0.0126056	Input control	BE(2)-C	Neural
SRX107294	0.0493362	0.0619333	41577	0.0125971	LMO2	CCRF-CEM	Blood
SRX702046	0.192309	0.204862	204669	0.0125532	OTX2	hESC derived mesendodermal cells	Pluripotent stem cell
SRX021070	0.196447	0.208979	284625	0.0125321	POU5F1	hESC H9	Pluripotent stem cell
SRX1033269	0.0935342	0.10606	103559	0.0125261	AR	LNCAP	Prostate
SRX1116233	0.0586154	0.0711398	72340	0.0125244	PROX1	HUVEC	Cardiovascular
SRX863782	0.15595	0.168462	154979	0.0125113	DNase-Seq	SW 480	Digestive tract
SRX2514251	0.214372	0.226862	3206041	0.0124908	ESR1	Carcinoma, Endometrioid	Uterus
SRX150532	0.100363	0.112848	227806	0.0124852	Input control	GM12891	Blood
SRX831873	0.129049	0.141518	3831930	0.0124685	STAT5B	CD8-Positive T-Lymphocytes	Blood
SRX502060	0.175196	0.18765	439100	0.0124542	AR	Prostate	Prostate
SRX1286394	0.0762262	0.0886693	805070	0.0124431	H3K27ac	Treg	Blood
SRX3387555	0.0755927	0.0880259	167110	0.0124331	STAT3	TMD8	Blood
SRX017892	0.018418	0.0308468	13097	0.0124288	Input control	GM10847	Blood
SRX1094502	0.119752	0.13216	1814586	0.0124076	H3K27ac	Unclassified	Unclassified
SRX674018	0.0842964	0.0966867	191544	0.0123902	NA	HeLa	Uterus
SRX1136011	0.0148243	0.0272009	49355	0.0123766	H3	K-562	Blood
SRX159190	0.0451643	0.0575308	69641	0.0123665	MED1	LS-180	Digestive tract
ERX210279	0.131405	0.143769	2646144	0.012364	Unclassified	Liver	Liver
SRX682385	0.119301	0.131664	4707097	0.0123633	LMO2	TSU-1621MT	Blood
SRX1161179	0.159706	0.172068	878858	0.0123626	NR3C1	ZR-75-1	Breast
SRX751297	0.158916	0.171276	2208625	0.0123596	MED1	Adipose-Derived Mesenchymal Stem Cells	Adipocyte
SRX328779	0.175119	0.187478	800948	0.012359	GATA6	LS-174T	Digestive tract
SRX1745732	0.126683	0.13903	786002	0.0123463	ESR1	Endometrial Stromal Tumors	Uterus
SRX014071	0.117684	0.130026	134790	0.0123426	NA	NA	No description
SRX2630423	0.165834	0.178172	357175	0.0123375	Unclassified	iPS cells	Pluripotent stem cell
SRX3322255	0.031709	0.0440416	209024	0.0123326	NA	MCF-7	Breast
ERX626783	0.105408	0.11771	368234	0.0123016	CEBPE	HL-60	Blood
SRX1091518	0.140168	0.152455	24214481	0.0122876	H3K27ac	hESC derived neural crests	Pluripotent stem cell
SRX2245089	0.146105	0.158391	594436	0.0122859	Epitope tags	Lymphoblastoid cell line	Blood
SRX016976	0.139204	0.151482	1457701	0.0122786	TP73	Saos-2	Bone
SRX682388	0.127748	0.140024	3594024	0.0122767	TAL1	TSU-1621MT	Blood
SRX2545042	0.101704	0.113979	219936	0.0122745	ARID1A	LNCAP	Prostate
SRX285742	0.0537184	0.065972	51321	0.0122536	HOXB7	BT-474	Breast
SRX710476	0.0240579	0.0363015	49936	0.0122436	H3K27me3	MV-4-11	Blood
SRX235053	0.0482034	0.0604051	101705	0.0122017	ARNTL	U2OS	Bone
SRX895432	0.0405487	0.0527268	735044	0.0121781	SUMO2	K-562	Blood
SRX065550	0.0157049	0.0278728	34478	0.0121679	Input control	293	Kidney
SRX112547	0.114825	0.126988	266844	0.0121626	RUNX1T1	Leukemia, Myeloid	Blood
ERX321660	0.214812	0.226965	2999114	0.0121528	Unclassified	Pancreatic islets	Pancreas
SRX335279	0.125719	0.137871	172308	0.0121519	NA	LoVo	Digestive tract
SRX2911561	0.0268377	0.0389879	44533	0.0121503	Input control	Neuroblastoma	Neural
SRX189394	0.170741	0.182888	22656	0.0121467	DNase-Seq	Fibrobl GM03348	Epidermis
SRX1678066	0.0996631	0.111772	330493	0.0121085	Unclassified	THP-1	Blood
SRX3229128	0.18585	0.197916	1783033	0.0120668	ESR1	Breast cancer	Breast
SRX080039	0.0133128	0.0253742	11892	0.0120614	Unclassified	NB-4	Blood
SRX2911555	0.0197887	0.0318472	25222	0.0120585	Input control	SK-N-BE(2)	Neural
SRX312181	0.06888	0.0809344	258731	0.0120545	NA	iPS cells	Pluripotent stem cell
SRX701992	0.169458	0.1815	742075	0.0120414	GATA4	hESC derived mesendodermal cells	Pluripotent stem cell
SRX514843	0.104775	0.11681	2235502	0.0120352	TP63	Keratinocytes	Epidermis
SRX065548	0.0683522	0.0803762	55262	0.012024	ELK4	293	Kidney
SRX502068	0.0786402	0.0906566	73624	0.0120164	AR	Prostate	Prostate
SRX130089	0.212927	0.22493	507494	0.0120028	SMAD3	hESC derived mesendodermal cells	Pluripotent stem cell
SRX1733714	0.0298512	0.0418517	88037	0.0120005	ESR1	MCF-7	Breast
SRX3322254	0.0498342	0.0618139	298238	0.0119797	NA	MCF-7	Breast
SRX1993440	0.0814459	0.0934002	223166	0.0119543	ZSCAN5D	BeWo	Placenta
SRX366173	0.119535	0.131489	1510818	0.0119535	SMAD4	NCI-H441	Lung
SRX1995009	0.0920534	0.104005	362434	0.0119518	ARNTL	U2OS	Bone
SRX1653203	0.133871	0.145801	4169835	0.0119305	NR4A1	Kasumi-1	Blood
SRX158113	0.147424	0.159353	2349400	0.0119287	TAL1	RPMI 8402	Blood
SRX695886	0.0608007	0.0727268	129543	0.0119261	ASCL1	Tumor	Others
SRX671998	0.0271112	0.0390317	10895	0.0119204	Input control	Embryonic Stem Cells	Pluripotent stem cell
SRX2370815	0.237322	0.249224	2651666	0.0119018	DNase-Seq	SK-N-DZ	Neural
SRX3172940	0.0152016	0.0270688	27310	0.0118672	CTCF	293	Kidney
SRX084527	0.0772395	0.0890563	86959	0.0118168	Epitope tags	RWPE-1	Prostate
SRX3322951	0.180742	0.192547	431339	0.0118048	Unclassified	293	Kidney
SRX367332	0.0611588	0.0729513	51411	0.0117926	Unclassified	293	Kidney
SRX3599299	0.0726522	0.0844282	82351	0.011776	ERG	HUVEC	Cardiovascular
SRX701976	0.153103	0.164865	165320	0.0117624	FOXA1	hESC derived mesendodermal cells	Pluripotent stem cell
SRX701959	0.115851	0.127591	91427	0.01174	PRDM1	hESC HUES64	Pluripotent stem cell
SRX190259	0.224588	0.23631	19946131	0.0117223	RNA polymerase II	hESC derived neural cells	Pluripotent stem cell
SRX015826	0.109527	0.121236	208472	0.0117089	RUNX1	Jurkat (Clone E6-1)	Blood
SRX2881139	0.0719915	0.0836925	158022	0.011701	POU5F1	hESC H9	Pluripotent stem cell
SRX014781	0.00980312	0.0214983	20490	0.0116952	RARA	UPR9	Blood
SRX065555	0.0150121	0.0267028	40904	0.0116907	Input control	U2OS	Bone
SRX117459	0.0138429	0.0255186	21210	0.0116757	Input control	K-562	Blood
SRX021787	0.0138791	0.0255151	26259	0.0116359	NA	NA	No description
SRX017889	0.127016	0.138651	166676	0.0116346	RELA	GM10847	Blood
SRX831880	0.0599777	0.0716037	231102	0.0116259	STAT5B	CD8-Positive T-Lymphocytes	Blood
SRX702031	0.106142	0.117751	139338	0.011609	KLF5	hESC HUES64	Pluripotent stem cell
SRX2346892	0.0380234	0.0496207	37177	0.0115973	EPAS1	HUVEC	Cardiovascular
SRX056720	0.0156213	0.0272143	18685	0.011593	NA	hESC H9	Pluripotent stem cell
SRX1360818	0.0428589	0.0544393	73109	0.0115804	Unclassified	MG-63	Bone
SRX335298	0.0150028	0.0265432	58546	0.0115404	NA	LoVo	Digestive tract
SRX335229	0.0135032	0.02504	52536	0.0115368	NA	LoVo	Digestive tract
SRX277137	0.105513	0.117043	108174	0.0115301	SOX2	HCC95	Lung
SRX185910	0.0380563	0.0495761	58627	0.0115198	FOXM1	MCF-7	Breast
SRX1458761	0.0237781	0.0352902	146287	0.0115122	Input control	Carcinoma, Renal Cell	Kidney
SRX2423808	0.147707	0.159217	123534	0.0115105	Unclassified	GM12878	Blood
SRX190253	0.0200408	0.0315478	34099	0.011507	Input control	PFSK-1	Neural
SRX701988	0.114928	0.126429	810698	0.0115011	GATA4	hESC derived mesendodermal cells	Pluripotent stem cell
ERX1790113	0.0214414	0.0329419	94568	0.0115005	Unclassified	CAL-51	Breast
SRX753140	0.0185559	0.0300521	200044	0.0114963	Input control	iPS cells	Pluripotent stem cell
SRX150526	0.0177354	0.0292152	22668	0.0114798	Input control	GM15510	Blood
SRX641970	0.0537345	0.0652136	242940	0.0114791	H4K16ac	Unclassified	Unclassified
SRX2424202	0.0993247	0.110794	70861	0.0114697	Unclassified	K-562	Blood
SRX335170	0.0228328	0.0343002	36115	0.0114673	NA	LoVo	Digestive tract
SRX669879	0.0125327	0.0239924	65281	0.0114598	EP300	Kasumi-1	Blood
SRX974295	0.285014	0.296462	1371199	0.0114478	MEF2B	293	Kidney
ERX378367	0.14902	0.16046	461371	0.0114401	Unclassified	MUTZ-3	Blood
SRX129113	0.0713504	0.0827867	171963	0.0114363	Input control	NCI-H2171	Lung
SRX1136031	0.0122236	0.0236589	57378	0.0114353	Unclassified	Leukemia, Myeloid	Blood
SRX1514279	0.105069	0.116496	250910	0.011427	GATA2	Kasumi-1	Blood
SRX1239820	0.0489125	0.0603269	60226	0.0114144	Unclassified	MCF-7	Breast
SRX037946	0.191351	0.202765	719835	0.011414	SMARCA4	CD34+	Blood
SRX701996	0.121601	0.132991	341496	0.0113897	GATA4	hESC derived mesendodermal cells	Pluripotent stem cell
SRX1079391	0.114259	0.125642	5343188	0.011383	SUMO2	VCaP	Prostate
SRX873866	0.0752107	0.0865806	174375	0.0113699	NR3C1	U2OS	Bone
SRX2635953	0.170181	0.181514	348415	0.0113329	Unclassified	K-562	Blood
SRX790967	0.0734134	0.0847432	231107	0.0113298	RELB	L-1236	Blood
SRX396578	0.0160973	0.0274241	35188	0.0113268	Input control	Breast cells	Breast
SRX1012650	0.022437	0.0337511	60124	0.011314	PGR	MCF-7	Breast
SRX335277	0.0118879	0.0231987	58527	0.0113107	NA	LoVo	Digestive tract
SRX514839	0.102643	0.113921	2519925	0.0112785	TP63	Keratinocytes	Epidermis
SRX265221	0.0563275	0.0676044	911109	0.011277	MYH11	ME-1	Blood
SRX2661484	0.209337	0.220606	378405	0.0112689	TCF4	SH-SY5Y	Neural
ERX332516	0.164438	0.1757	6060228	0.0112622	Unclassified	Unclassified	Unclassified
SRX095364	0.0148353	0.0260797	41402	0.0112444	Input control	U2OS	Bone
SRX702005	0.113625	0.124852	571770	0.0112271	GATA6	hESC derived mesendodermal cells	Pluripotent stem cell
SRX360022	0.120144	0.131353	337223	0.0112094	GRHL1	LoVo	Digestive tract
SRX1995007	0.097874	0.109078	382400	0.0112042	ARNTL	U2OS	Bone
SRX017887	0.14827	0.159403	179121	0.0111334	RELA	GM10847	Blood
SRX1167106	0.0109266	0.0220496	21497	0.011123	Input control	293	Kidney
SRX3733789	0.0439597	0.055082	22816	0.0111223	Input control	Hep G2	Liver
SRX014074	0.0869561	0.0980697	104079	0.0111136	NA	NA	No description
SRX059703	0.135244	0.146344	530036	0.0111001	AR	VCaP	Prostate
SRX359968	0.0154659	0.0265621	101545	0.0110962	PBX1	LoVo	Digestive tract
SRX147605	0.0945028	0.105596	104343	0.0110937	AR	LNCAP	Prostate
SRX150368	0.0151565	0.0262453	41655	0.0110889	Input control	U2OS	Bone
SRX469457	0.0136245	0.0246842	36491	0.0110596	Input control	Adipose stromal cell	Adipocyte
SRX2452426	0.120461	0.131477	262219	0.011016	BRD4	HUVEC	Cardiovascular
SRX1091551	0.147104	0.158113	24983020	0.0110098	TFAP2A	hESC derived neural crests	Pluripotent stem cell
SRX813774	0.131473	0.142471	8099749	0.0109986	RELA	SGBS	Adipocyte
SRX2781308	0.0628973	0.0738883	381982	0.010991	H3K14ac	NCI-H1299	Lung
SRX3434294	0.151104	0.162089	1346277	0.0109843	RUNX1	HL-60	Blood
SRX866614	0.0343845	0.0453636	33000	0.0109791	GATA3	BE(2)-C	Neural
SRX017953	0.0177367	0.0287139	14035	0.0109772	Input control	GM19099	Blood
SRX014812	0.0145854	0.0255613	36657	0.0109759	Input control	K-562	Blood
SRX170346	0.185536	0.196481	1013596	0.0109449	SMARCA4	Hematopoietic Stem Cells	Blood
SRX017699	0.128971	0.139915	112752	0.0109442	EP300	CD4-Positive T-Lymphocytes	Blood
SRX2545060	0.127689	0.138627	6902968	0.0109375	TLE3	LNCAP	Prostate
SRX359900	0.0132616	0.0241956	35585	0.010934	KLF11	LoVo	Digestive tract
SRX288275	0.0110203	0.0219501	42608	0.0109298	GATA6	PA-TU-8988S	Pancreas
SRX150530	0.0200363	0.0309629	20791	0.0109266	Input control	GM10847	Blood
SRX150364	0.0172247	0.0281126	30280	0.0108879	Input control	GM15510	Blood
SRX021071	0.188331	0.199219	368093	0.0108878	POU5F1	hESC H9	Pluripotent stem cell
SRX335301	0.0212882	0.0321718	55973	0.0108836	NA	LoVo	Digestive tract
ERX1214189	0.0662481	0.0771215	276878	0.0108734	RNA polymerase III	HuH-7	Liver
SRX130061	0.101272	0.112136	1563701	0.0108632	SOX2	BJ	Epidermis
SRX1890344	0.0167876	0.027645	65898	0.0108574	Input control	Gastric primary sample	Digestive tract
SRX2250317	0.0787937	0.0896377	2535159	0.010844	TP63	JHU-029	Others
SRX2524361	0.0638078	0.0746268	137129	0.010819	MYB	MV-4-11	Blood
SRX1813579	0.151941	0.162755	104828	0.010814	POU5F1	iPS cells	Pluripotent stem cell
SRX821809	0.0516099	0.0624158	86797	0.0108058	PPARG	Adipose Tissue, White	Adipocyte
SRX1733712	0.0548259	0.0656304	111747	0.0108045	ESR1	MCF-7	Breast
SRX1997969	0.0643939	0.0751937	500062	0.0107997	H3K27me3	MCF-7	Breast
SRX185913	0.222189	0.232982	530730	0.0107932	FOXM1	MDA-MB-231	Breast
SRX150452	0.0736731	0.0844644	282098	0.0107913	RPC155	K-562	Blood
SRX702037	0.180602	0.191393	4424166	0.0107913	NANOG	hESC derived mesendodermal cells	Pluripotent stem cell
SRX092314	0.130037	0.140824	3156094	0.0107879	GATA3	Th1 Cells	Blood
SRX668220	0.0265556	0.0373058	52016	0.0107502	Input control	HRPEpiC	Others
SRX3599312	0.201668	0.212402	447791	0.0107332	GATA2	HUVEC	Cardiovascular
SRX718142	0.193107	0.203832	517340	0.0107248	FLI1	A-673	Bone
SRX385397	0.0543381	0.0650608	121298	0.0107228	Input control	U-937	Blood
ERX159396	0.0250235	0.0357456	115126	0.0107221	Unclassified	Unclassified	Unclassified
SRX2683612	0.0117207	0.0224283	33908	0.0107076	Input control	293	Kidney
SRX3321887	0.168101	0.178799	487367	0.0106978	NA	Gastroesophageal sphincter	Digestive tract
ERX593132	0.195646	0.206312	5203065	0.0106661	Unclassified	IMR-90	Lung
SRX022399	0.0160594	0.026714	31388	0.0106546	Input control	Lymphoblastoid cell line	Blood
SRX372174	0.215554	0.226204	6072975	0.0106507	NR2F2	Endometrial stromal cells	Uterus
SRX152824	0.0567864	0.0674369	376048	0.0106505	H3K27me3	SCC-4	Others
SRX017954	0.0165987	0.0272438	25024	0.0106451	Input control	GM19099	Blood
SRX1023263	0.253893	0.26453	1020379	0.0106371	GATA3	NGP	Neural
SRX100513	0.0158608	0.026494	35744	0.0106331	Input control	K-562	Blood
SRX1044124	0.185608	0.196236	1668121	0.0106279	NEUROD1	NCI-H82	Lung
SRX080043	0.0239873	0.0346142	3149	0.0106269	Unclassified	Leukemia, Myeloid	Blood
SRX3322950	0.184429	0.195052	401397	0.0106229	Unclassified	293	Kidney
SRX017970	0.0194497	0.0300722	16610	0.0106225	Input control	GM10847	Blood
SRX347423	0.14164	0.152259	521391	0.0106183	STAT3	OCI-LY-3	Blood
ERX022779	0.0598397	0.0704423	136083	0.0106026	Unclassified	Mammary glands	Breast
SRX1761300	0.0186643	0.029263	52498	0.0105987	H3K27me3	Leukemia, Myeloid	Blood
SRX017896	0.158486	0.169045	160104	0.0105586	RELA	GM18951	Blood
SRX3322605	0.249309	0.25986	2223062	0.0105509	NA	Gastroesophageal sphincter	Digestive tract
SRX1136026	0.0121654	0.022712	92022	0.0105466	H3K9me2	Granulocytes	Blood
SRX1091034	0.138374	0.14892	2121539	0.0105456	Biotin	NOMO-1	Blood
SRX1091550	0.146104	0.156643	21894539	0.0105392	TFAP2A	hESC derived neural crests	Pluripotent stem cell
SRX1048948	0.219692	0.230229	9337198	0.0105371	FOXO1	Endometrial stromal cells	Uterus
SRX968974	0.0263671	0.0369004	57479	0.0105333	RELA	MCF-7	Breast
SRX035159	0.11295	0.123472	18012304	0.0105222	EOMES	hESC derived mesendodermal cells	Pluripotent stem cell
SRX702114	0.141041	0.151556	2406071	0.0105147	SRF	hESC derived mesendodermal cells	Pluripotent stem cell
SRX2424237	0.061851	0.0723604	291475	0.0105094	Unclassified	A549	Lung
SRX027916	0.0439399	0.0544276	53291	0.0104877	NR3C1	HeLa	Uterus
SRX701991	0.117912	0.128391	1341020	0.0104786	GATA4	hESC derived mesendodermal cells	Pluripotent stem cell
SRX1334502	0.0717455	0.0822166	7295267	0.0104712	H3K4me1	LNCAP	Prostate
SRX3322954	0.149602	0.160073	223650	0.0104703	NA	Colon, Transverse	Adipocyte
SRX019714	0.0133154	0.0237579	66462	0.0104426	NA	B-cell (CD19+)	Blood
SRX1136030	0.0132965	0.0237213	53001	0.0104247	Unclassified	Leukemia, Myeloid	Blood
SRX015828	0.0127559	0.0231739	36280	0.010418	Input control	Jurkat (Clone E6-1)	Blood
SRX367495	0.0137542	0.0241676	60215	0.0104134	Input control	293	Kidney
SRX338980	0.0457134	0.0561033	201294	0.0103899	Input control	Fibroblasts	Others
SRX317608	0.0172242	0.0276137	41483	0.0103895	Input control	iPS cells	Pluripotent stem cell
SRX212375	0.104438	0.114812	920672	0.0103737	TP63	EP156T	Prostate
SRX1552474	0.0127075	0.0230747	46382	0.0103672	Input control	U2OS	Bone
SRX188855	0.0373902	0.0477499	125838	0.0103597	Epitope tags	HeLa	Uterus
SRX684519	0.0523631	0.0627183	170042	0.0103552	T	hESC derived mesendodermal cells	Pluripotent stem cell
SRX2635806	0.171409	0.181754	3939854	0.0103453	Unclassified	Liver	Liver
SRX701990	0.116259	0.126581	1291041	0.0103219	GATA4	hESC derived mesendodermal cells	Pluripotent stem cell
SRX359895	0.0226846	0.033003	46117	0.0103184	HOXB4	LoVo	Digestive tract
SRX134726	0.0390704	0.0493684	799039	0.0102979	NA	hESC derived trophoblast cells	Pluripotent stem cell
SRX702002	0.117953	0.128247	146984	0.0102937	GATA6	hESC derived mesendodermal cells	Pluripotent stem cell
SRX1135995	0.0145324	0.0248043	51231	0.0102719	Unclassified	Leukemia, Myeloid	Blood
SRX2683596	0.010962	0.0212264	39856	0.0102644	Input control	293	Kidney
SRX159091	0.166955	0.177189	644191	0.0102346	FOXA1	HuH-7	Liver
SRX028585	0.0162972	0.026499	136609	0.0102018	ZNF274	HeLa	Uterus
SRX2430636	0.0410441	0.0512166	222994	0.0101726	H3K27ac	T-47D	Breast
SRX011616	0.189198	0.199371	419321	0.0101722	SOX2	hESC H1	Pluripotent stem cell
SRX022398	0.0149115	0.0250721	35358	0.0101606	Input control	Lymphoblastoid cell line	Blood
SRX889797	0.0130484	0.0231993	44678	0.0101509	Input control	Unclassified	Unclassified
SRX029598	0.113596	0.123744	571547	0.0101483	TAL1	CD34 Hematopoietic stem cells	Blood
SRX1531776	0.0937755	0.103923	103981	0.0101473	NIPBL	Hep G2	Liver
SRX095369	0.0154027	0.0255382	36093	0.0101355	Input control	K-562	Blood
SRX1127543	0.133395	0.14353	853009	0.0101351	NR3C1	RS4-11	Blood
SRX1995013	0.0449783	0.0551039	149209	0.0101256	HIF1A	U2OS	Bone
SRX1318617	0.0583551	0.0684807	74364	0.0101256	SIX2	Kidney Cortex	Kidney
SRX017474	0.188228	0.198347	299027	0.0101191	NA	NA	No description
SRX150680	0.0148336	0.0249257	35646	0.010092	Input control	K-562	Blood
SRX1067668	0.0199548	0.0300308	122008	0.010076	Input control	BE(2)-C	Neural
SRX335154	0.165454	0.175528	1530951	0.0100737	NA	LoVo	Digestive tract
SRX1757997	0.0325746	0.0426471	61282	0.0100725	MAX	MDA-MB-468	Breast
SRX1527001	0.0390978	0.0491665	159392	0.0100687	H3K27ac	MCF-7	Breast
SRX1091519	0.142507	0.152568	20761715	0.0100607	H3K27ac	hESC derived neural crests	Pluripotent stem cell
ERX626871	0.0480011	0.058061	57375	0.0100599	CEBPE	HL-60	Blood
SRX2423963	0.203564	0.213619	170414	0.0100554	Unclassified	SK-N-SH	Neural
SRX268452	0.123459	0.133513	5315236	0.0100535	GRHL2	Tracheal epithelial cells	Lung
SRX3322124	0.147463	0.157504	365145	0.0100404	Unclassified	293	Kidney
SRX173194	0.0311464	0.0411831	34808	0.0100367	AR	LNCAP	Prostate
SRX701995	0.168919	0.178953	931473	0.0100338	GATA4	hESC derived mesendodermal cells	Pluripotent stem cell
SRX359922	0.0136019	0.0236214	34672	0.0100195	ATF7	LoVo	Digestive tract
SRX813771	0.146635	0.156654	2808212	0.0100189	MED1	SGBS	Adipocyte
SRX014069	0.11608	0.126095	121751	0.0100156	NA	NA	No description
SRX2683588	0.0109836	0.0209859	41933	0.0100023	Input control	293	Kidney
SRX097099	0.0883923	0.0983908	178660	0.00999854	Input control	U-937	Blood
SRX545963	0.0262449	0.036243	32289	0.00999814	Input control	Unclassified	Unclassified
SRX3372020	0.180491	0.190487	1410109	0.00999541	ETV1	GIST-48	Digestive tract
SRX022567	0.0234464	0.0334411	54297	0.00999466	AR	LNCAP	Prostate
SRX702041	0.182786	0.192768	3479001	0.00998152	NANOG	hESC HUES64	Pluripotent stem cell
SRX543699	0.0128641	0.0228419	48781	0.00997778	Input control	LoVo	Digestive tract
SRX351410	0.0129406	0.0229156	49486	0.00997492	Input control	U2OS	Bone
SRX019718	0.0159695	0.0259419	40398	0.00997242	NA	CD34+	Blood
SRX036547	0.0612017	0.0711723	323465	0.00997063	H3K4me3	Breast cells	Breast
SRX015143	0.08604	0.0960001	138729	0.0099601	RNA polymerase III	K-562	Blood
SRX698196	0.016675	0.0266107	72546	0.00993565	AR	C4-2	Prostate
SRX701989	0.117626	0.127513	1503717	0.00988709	GATA4	hESC derived mesendodermal cells	Pluripotent stem cell
SRX2424507	0.264911	0.274792	4285611	0.00988045	Unclassified	293	Kidney
SRX176070	0.011999	0.0218784	28327	0.00987941	Input control	LNCAP	Prostate
SRX1995008	0.068739	0.0786038	308961	0.00986475	ARNTL	U2OS	Bone
SRX695888	0.054879	0.0647437	102118	0.00986471	ASCL1	Tumor	Others
SRX014764	0.0206726	0.030533	34782	0.00986047	H3K9K14ac	Leukemia, Myeloid	Blood
SRX833421	0.191051	0.200894	3118855	0.00984269	NIPBL	hESC H1	Pluripotent stem cell
SRX702117	0.147001	0.156832	866238	0.00983136	SRF	hESC derived mesendodermal cells	Pluripotent stem cell
SRX158106	0.141833	0.151663	3105679	0.00983024	TCF3	RPMI 8402	Blood
SRX1818081	0.0125444	0.0223561	41085	0.00981168	Input control	LNCAP	Prostate
SRX660084	0.123967	0.133748	8148326	0.00978125	PPARG	Adipose-Derived Mesenchymal Stem Cells	Adipocyte
SRX701965	0.159778	0.169546	1874951	0.00976788	CTCF	hESC derived mesendodermal cells	Pluripotent stem cell
SRX186631	0.259234	0.268992	14314622	0.00975854	EP300	SK-N-SH	Neural
SRX718425	0.0178868	0.0276221	72071	0.00973523	Unclassified	501A	Epidermis
SRX150665	0.0133436	0.0230707	43605	0.00972716	Input control	293	Kidney
SRX1514287	0.0241118	0.0338203	56061	0.00970853	H3K9K14ac	Kasumi-1	Blood
SRX359891	0.0111868	0.0208868	57692	0.00969994	HOXA13	LoVo	Digestive tract
SRX3135183	0.0259024	0.0355992	139701	0.00969683	Input control	OCI-LY1	Blood
SRX512370	0.152122	0.161815	5398617	0.00969289	SOX2	iPS cells	Pluripotent stem cell
SRX098625	0.0173304	0.0270224	76566	0.00969199	Input control	HCT 116	Digestive tract
SRX268888	0.0635331	0.0732226	123920	0.00968953	HMBOX1	HeLa	Uterus
SRX3322293	0.217627	0.227306	1046435	0.00967909	NA	Colon, Transverse	Adipocyte
SRX1143683	0.118964	0.128627	2921386	0.00966304	TP63	MCF10DCIS.com	Breast
SRX101136	0.156926	0.166582	4469744	0.00965607	AR	VCaP	Prostate
SRX1136004	0.0136111	0.0232619	56111	0.00965082	Unclassified	CD34+	Blood
SRX647366	0.0322144	0.0418511	40662	0.00963674	ESR1	MCF 10A	Breast
SRX359885	0.013551	0.0231846	40501	0.00963356	EPAS1	LoVo	Digestive tract
SRX398302	0.200535	0.210145	1233656	0.00960981	CDK8	SW 480	Digestive tract
SRX084526	0.0276059	0.0371957	9571	0.0095898	GABPA	RWPE-1	Prostate
SRX815542	0.143198	0.152779	199662	0.00958128	NA	Hepatocytes	Liver
ERX342815	0.0612027	0.0707793	50774	0.00957661	H3K4me3	hESC H9	Pluripotent stem cell
SRX1458762	0.0223116	0.0318737	144100	0.00956206	Input control	Kidney	Kidney
SRX1012634	0.0345416	0.0441014	136770	0.00955976	Input control	MCF-7	Breast
ERX026988	0.0901105	0.0996688	747498	0.00955835	Unclassified	UCH-1	Neural
SRX386758	0.0398361	0.0493872	210591	0.00955106	Input control	MCF-7	Breast
SRX2442518	0.0910619	0.100604	213505	0.00954227	CUX1	K-562	Blood
SRX065553	0.0145692	0.0241112	42781	0.00954192	Input control	293	Kidney
SRX185915	0.0432185	0.0527496	37806	0.00953103	FOXM1	MCF-7	Breast
SRX359929	0.0225248	0.032049	57022	0.00952424	E2F2	LoVo	Digestive tract
SRX014776	0.135151	0.144675	663443	0.00952369	PML	MR4	Blood
SRX2630467	0.14687	0.156375	284139	0.00950522	Unclassified	GM12878	Blood
SRX1456195	0.150634	0.160122	1341462	0.00948782	RBPJ	B-Lymphocytes	Blood
SRX1514991	0.0199278	0.0294082	87195	0.00948041	GFP	293	Kidney
SRX017523	0.0373559	0.0468336	324030	0.00947768	NA	IMR-90	Lung
SRX017905	0.158215	0.167692	532105	0.00947715	RELA	GM12878	Blood
SRX017863	0.142328	0.151804	195967	0.00947608	RELA	GM18526	Blood
SRX514845	0.104812	0.114283	4061478	0.00947051	TP63	Keratinocytes	Epidermis
SRX335255	0.0121995	0.0216627	63300	0.00946324	NA	LoVo	Digestive tract
SRX371488	0.025914	0.0353689	30712	0.00945487	Unclassified	MCF-7	Breast
DRX015440	0.0136014	0.0230545	35286	0.0094531	Input control	RERF-LC-OK	Lung
SRX1334501	0.0749295	0.0843678	22840956	0.00943828	H3K4me1	LNCAP	Prostate
SRX248933	0.162209	0.171611	232169	0.00940234	LYL1	CD34+	Blood
SRX461549	0.0486165	0.0580175	239264	0.00940102	H3K9ac	Monocytes-CD14+	Blood
SRX2606575	0.126501	0.135887	1954335	0.00938675	BRD4	CHL-1	Epidermis
SRX1053973	0.0671727	0.0765547	38688	0.00938208	HDAC2	Embryonic Stem Cells	Pluripotent stem cell
SRX2633442	0.131184	0.140565	528553	0.00938104	AR	R1-AD1	Prostate
SRX702063	0.173072	0.182436	242555	0.00936389	POU5F1	hESC derived mesendodermal cells	Pluripotent stem cell
SRX1161194	0.0283779	0.0377388	60243	0.00936095	NR3C1	T-47D	Breast
ERX008601	0.013494	0.0228371	48211	0.00934316	Unclassified	MCF-7	Breast
SRX1013895	0.123106	0.132445	5591	0.0093393	H3K4me3	Liver	Liver
SRX687835	0.10667	0.116007	1598338	0.00933641	TP63	HaCaT	Epidermis
SRX2781313	0.0641224	0.0734566	897622	0.00933421	H2AK9ac	NCI-H1299	Lung
SRX268450	0.108132	0.117457	5994482	0.00932481	GRHL2	Tracheal epithelial cells	Lung
SRX335202	0.0116884	0.0209934	51814	0.00930496	NA	LoVo	Digestive tract
ERX210237	0.0153012	0.0245934	63696	0.00929222	Unclassified	Liver	Liver
SRX1818082	0.0126692	0.0219606	41859	0.00929145	Input control	LNCAP	Prostate
SRX2423977	0.0292164	0.0384907	60599	0.00927433	Unclassified	GM12878	Blood
SRX335306	0.011664	0.0209246	60264	0.00926055	NA	LoVo	Digestive tract
SRX702021	0.0641283	0.0733874	81608	0.00925912	HNF1B	hESC derived mesendodermal cells	Pluripotent stem cell
SRX248934	0.158889	0.168147	1316996	0.00925822	GATA2	CD34+	Blood
SRX514837	0.101217	0.11047	5602143	0.00925299	TP63	Keratinocytes	Epidermis
SRX150674	0.0737706	0.0830161	37038	0.0092455	BRF1	K-562	Blood
SRX2424459	0.155058	0.164303	123198	0.00924487	Unclassified	K-562	Blood
SRX543688	0.0731615	0.0824052	198777	0.00924363	Input control	LoVo	Digestive tract
SRX387194	0.13423	0.14347	257183	0.00923993	KDM1A	LNCAP	Prostate
SRX3322177	0.163004	0.172239	381144	0.00923497	NA	Lung	Lung
SRX1134085	0.116258	0.125482	665458	0.00922405	Unclassified	Thymus	Others
SRX359898	0.0126424	0.0218609	40975	0.00921852	IRF2	LoVo	Digestive tract
SRX1131806	0.0151219	0.0243402	88177	0.00921839	Input control	HeLa	Uterus
SRX003798	0.133087	0.1423	571565	0.00921269	CTCF	Jurkat	Blood
SRX335168	0.0123494	0.0215589	44158	0.00920952	NA	LoVo	Digestive tract
SRX751298	0.140397	0.149591	5252882	0.00919418	MED1	Adipose-Derived Mesenchymal Stem Cells	Adipocyte
SRX128782	0.115385	0.124569	95730	0.00918452	RUNX1	Jurkat (Clone E6-1)	Blood
SRX701994	0.161392	0.170566	280126	0.00917415	GATA4	hESC derived mesendodermal cells	Pluripotent stem cell
SRX702001	0.106254	0.115426	463167	0.00917243	GATA6	hESC derived mesendodermal cells	Pluripotent stem cell
SRX016702	0.050223	0.0593843	142546	0.00916134	H3K4me3	MCF-7	Breast
SRX359901	0.0129874	0.0221398	35434	0.00915234	KLF15	LoVo	Digestive tract
SRX1478542	0.0572614	0.0664116	76711	0.00915021	SIX2	Kidney Cortex	Kidney
SRX1058477	0.199692	0.208832	2373194	0.00914022	MCPV ST	MKL-1	Epidermis
SRX150643	0.0165479	0.025677	39218	0.0091291	Input control	GM12878	Blood
SRX062337	0.112592	0.121715	729600	0.00912283	RUNX1	Kasumi-1	Blood
SRX367331	0.0609236	0.0700446	121651	0.00912108	Unclassified	293	Kidney
SRX031173	0.0281689	0.0372671	2576	0.00909821	Unclassified	GM18507	Blood
SRX502066	0.142086	0.151181	1500476	0.00909491	AR	Prostate cancer	Prostate
SRX701987	0.115589	0.124682	271836	0.00909247	GATA4	hESC derived mesendodermal cells	Pluripotent stem cell
SRX644407	0.0355307	0.0446192	90219	0.00908855	ELK4	DU 145	Prostate
SRX026651	0.0175859	0.0266707	657717	0.00908481	MethylCap	Leukemia, Myeloid	Blood
SRX096347	0.046989	0.0560685	139985	0.00907954	CTNNB1	LS-180	Digestive tract
SRX702067	0.165614	0.17468	161846	0.00906603	POU5F1	hESC derived mesendodermal cells	Pluripotent stem cell
SRX821820	0.103948	0.113014	136300	0.00906554	PPARG	Adipose Tissue, White	Adipocyte
SRX3229170	0.114113	0.12317	255685	0.00905748	AR	Breast cancer	Breast
SRX316364	0.205448	0.214472	508069	0.00902417	NR3C1	293	Kidney
SRX100441	0.141914	0.150926	98828	0.0090126	BCL11A	hESC H1	Pluripotent stem cell
SRX1117698	0.0187854	0.0277941	47717	0.00900872	KDM5C	ZR-75-30	Breast
SRX359954	0.0199326	0.0289338	81989	0.00900111	SMAD5	LoVo	Digestive tract
SRX359827	0.196423	0.205422	709511	0.00899955	FOXA2	LoVo	Digestive tract
SRX092454	0.0175196	0.0265187	54999	0.00899904	Input control	IB4	Blood
SRX018652	0.0197409	0.0287386	58397	0.00899769	Input control	RD	Muscle
SRX150394	0.0918538	0.100848	28848	0.0089938	SREBF2	Hep G2	Liver
SRX2524358	0.0442833	0.0532734	119661	0.00899008	MYB	MV-4-11	Blood
ERX096843	0.0131636	0.022143	45353	0.00897932	Unclassified	Liver	Liver
SRX702103	0.136164	0.145142	151350	0.00897851	SOX17	hESC derived mesendodermal cells	Pluripotent stem cell
SRX1814976	0.0497137	0.05869	116012	0.00897631	Unclassified	Colon cancer	Digestive tract
SRX1167109	0.013298	0.0222707	22249	0.00897263	Input control	293	Kidney
SRX352046	0.0494159	0.0583856	133873	0.00896961	ERCC6	Fibroblasts	Others
SRX185909	0.122334	0.131301	221111	0.00896658	FOXM1	MCF-7	Breast
SRX017894	0.155599	0.164561	214538	0.00896207	RELA	GM18951	Blood
SRX1318620	0.21496	0.223922	547971	0.00896194	SIX1	Kidney Cortex	Kidney
SRX396839	0.0659164	0.0748761	96653	0.0089597	Epitope tags	DLD-1	Digestive tract
ERX321659	0.219767	0.228726	1196219	0.00895901	Unclassified	Pancreatic islets	Pancreas
SRX031425	0.0217648	0.0307225	128082	0.00895769	NA	CD34+	Blood
SRX101464	0.0130528	0.0220072	38476	0.00895441	Input control	HeLa	Uterus
ERX309863	0.142764	0.151707	4825016	0.00894257	Unclassified	ZR-75-1	Breast
SRX1998093	0.0177189	0.0266521	112899	0.00893326	Input control	HCC1954	Breast
SRX2423591	0.0532438	0.0621661	65136	0.00892227	Unclassified	K-562	Blood
SRX702087	0.211757	0.220676	164735	0.00891815	SMAD1	hESC derived mesendodermal cells	Pluripotent stem cell
SRX1431672	0.0515016	0.0604148	26976	0.00891322	DNase-Seq	K-562	Blood
SRX173192	0.0858151	0.0947225	48650	0.00890738	AR	LNCAP	Prostate
SRX031172	0.0276087	0.0365159	2985	0.0089072	Unclassified	GM18507	Blood
SRX093541	0.0527831	0.0616894	46880	0.00890627	SUPT20H	GM12878	Blood
SRX974291	0.223087	0.231993	9680253	0.00890598	MEF2B	293	Kidney
SRX351411	0.0128483	0.021747	50007	0.00889865	Input control	U2OS	Bone
SRX1435941	0.147055	0.155951	309920	0.00889612	ZBTB16	Endometrial stromal cells	Uterus
SRX512372	0.127883	0.136777	720031	0.00889419	Epitope tags	Dermal fibroblast	Epidermis
SRX3599314	0.202457	0.211336	449338	0.00887857	GATA2	HUVEC	Cardiovascular
SRX065549	0.0460844	0.0549493	75101	0.00886494	ELK4	293	Kidney
SRX087844	0.0163084	0.0251707	76885	0.00886231	H3K27me3	EJ-1	Others
SRX027903	0.214893	0.223752	897664	0.00885909	NR3C1	HeLa	Uterus
SRX335232	0.0134898	0.0223431	57154	0.00885336	NA	LoVo	Digestive tract
SRX107287	0.0889752	0.0978266	61425	0.00885138	GATA3	CCRF-CEM	Blood
ERX210239	0.0129692	0.0218178	45433	0.00884863	Unclassified	Liver	Liver
SRX2545062	0.131377	0.140208	7498211	0.00883033	TLE3	LNCAP	Prostate
SRX335131	0.0223207	0.0311467	26311	0.00882593	NA	LoVo	Digestive tract
SRX831874	0.131423	0.140244	3314580	0.00882111	STAT5B	CD8-Positive T-Lymphocytes	Blood
SRX646127	0.0362845	0.0451015	268738	0.00881704	EZH1	Erythroblasts	Blood
SRX117460	0.012054	0.0208683	23217	0.00881436	Input control	K-562	Blood
SRX1818083	0.0128279	0.0216407	40768	0.00881284	Input control	LNCAP	Prostate
SRX028649	0.0402634	0.0490654	753509	0.00880204	H3K27me3	K-562	Blood
SRX152076	0.0133859	0.022187	47201	0.00880108	Input control	HCT 116	Digestive tract
SRX1478540	0.214196	0.222984	535080	0.00878792	SIX1	Kidney Cortex	Kidney
SRX099884	0.0251007	0.0338881	79556	0.00878733	MYC	D54	Neural
SRX016977	0.105921	0.114694	5433766	0.00877334	TP73	Saos-2	Bone
SRX2400577	0.0249819	0.0337521	17036	0.00877019	RAD51	U2OS	Bone
SRX1521254	0.0109493	0.0197159	96635	0.00876662	Input control	HeLa	Uterus
SRX101134	0.156426	0.165182	3196376	0.00875577	AR	VCaP	Prostate
SRX1047413	0.178375	0.187125	4254669	0.00875003	SOX2	hESC H9	Pluripotent stem cell
SRX687836	0.103146	0.111885	1634364	0.0087393	TP63	HaCaT	Epidermis
SRX1034078	0.0123778	0.0211109	88485	0.00873308	NA	Peripheral blood	Blood
SRX130094	0.0549039	0.0636297	42378	0.00872582	Input control	WM451	Epidermis
SRX518257	0.0113039	0.0200212	44765	0.00871728	H3K9me2	MCF 10A	Breast
SRX335269	0.0127148	0.021425	55426	0.00871017	NA	LoVo	Digestive tract
SRX687834	0.105355	0.114065	1657028	0.00870968	TP63	HaCaT	Epidermis
SRX2630422	0.172413	0.181122	821222	0.00870932	Unclassified	iPS cells	Pluripotent stem cell
SRX378005	0.0136124	0.022306	13920	0.00869368	Input control	BCBL1	Blood
SRX470069	0.0192245	0.0279106	40782	0.00868609	Input control	293	Kidney
SRX371438	0.143725	0.152404	252315	0.00867908	ESR1	Tumour tissues	Others
SRX1431668	0.14894	0.157607	20237	0.00866749	DNase-Seq	K-562	Blood
SRX190102	0.0128712	0.0215383	35553	0.00866712	Input control	hESC H7	Pluripotent stem cell
SRX2545039	0.131626	0.140292	3260297	0.00866521	AR	LNCAP	Prostate
SRX530186	0.0895413	0.098204	482231	0.0086627	NR1H4	Hepatocytes	Liver
SRX100920	0.0729174	0.081578	24829	0.00866064	DNase-Seq	T-47D	Breast
SRX1787685	0.0183231	0.0269832	177240	0.00866005	Input control	MCF-7	Breast
SRX1035586	0.0650987	0.0737519	63917	0.00865318	RARA	SK-N-SH	Neural
SRX026652	0.0161039	0.0247534	271751	0.00864945	MethylCap	Leukemia, Myeloid	Blood
SRX022562	0.0700218	0.0786667	58983	0.00864493	AR	VCaP	Prostate
SRX264459	0.0137366	0.0223793	37948	0.00864272	Input control	MM.1S	Blood
SRX335240	0.0131034	0.0217444	65649	0.00864103	NA	LoVo	Digestive tract
SRX259809	0.0211455	0.02975	46126	0.0086045	NA	HeLa	Uterus
SRX3322366	0.0376191	0.046217	39109	0.00859787	NA	K-562	Blood
ERX309858	0.142784	0.151365	4897838	0.00858059	Unclassified	ZR-75-1	Breast
SRX011574	0.0209483	0.0295272	28533	0.00857894	MYC	hESC H1	Pluripotent stem cell
SRX3581507	0.148012	0.156591	12895078	0.00857864	CHD7	iPS cells	Pluripotent stem cell
SRX150534	0.0149594	0.0235379	17270	0.00857858	Input control	GM19099	Blood
SRX037082	0.0119725	0.0205369	130095	0.00856439	H3K36me3	NCCIT	Pluripotent stem cell
SRX490431	0.0354806	0.0440137	100855	0.00853305	BRD4	MCF-7	Breast
SRX2443770	0.0968198	0.105347	167396	0.0085277	Unclassified	A549	Lung
SRX096353	0.196215	0.204733	2264930	0.00851848	CDX2	LS-180	Digestive tract
ERX302079	0.190501	0.199015	6112329	0.00851368	Unclassified	Osteoblasts	Bone
SRX974290	0.255387	0.263896	3537167	0.0085095	MEF2B	293	Kidney
SRX157639	0.0462446	0.0547471	262201	0.00850252	NA	Muscles	Muscle
SRX220064	0.0128615	0.021364	42010	0.00850243	Input control	HUVEC	Cardiovascular
SRX147740	0.131271	0.139766	1180919	0.0084953	Unclassified	Umbilical cord blood	Blood
SRX1569429	0.191388	0.199883	501767	0.00849483	BRD4	HCT 116	Digestive tract
SRX2424766	0.0427938	0.0512693	172896	0.00847542	Unclassified	MCF-7	Breast
SRX2402111	0.0454933	0.0539653	541853	0.00847202	H3K9ac	HL-60	Blood
SRX035787	0.0111271	0.019598	18854	0.00847083	NA	NA	No description
SRX1012607	0.105145	0.113609	138695	0.00846394	EP300	T-47D	Breast
SRX017958	0.0178507	0.0263108	23612	0.00846011	Input control	GM15510	Blood
SRX271859	0.0313006	0.0397562	184418	0.00845555	EZH2	WSU-DLCL2	Blood
SRX120297	0.0108298	0.0192764	48012	0.0084466	Input control	LNCAP	Prostate
SRX150730	0.193756	0.202201	207092	0.00844483	IRF3	GM12878	Blood
SRX159191	0.043412	0.051853	76283	0.008441	MED1	LS-180	Digestive tract
SRX150354	0.113366	0.121806	131223	0.00844027	CEBPZ	Hep G2	Liver
SRX150718	0.0174636	0.025899	26835	0.0084354	Input control	GM10847	Blood
SRX713898	0.077794	0.086228	96010	0.00843397	AR	R1-D567	Prostate
SRX204168	0.0122346	0.0206631	111479	0.00842847	H3K27me3	WI-38	Lung
SRX1091549	0.155599	0.164022	17571679	0.00842329	TFAP2A	hESC derived neural crests	Pluripotent stem cell
SRX128783	0.141956	0.150353	513545	0.00839773	RUNX1	Jurkat (Clone E6-1)	Blood
SRX396819	0.0650649	0.0734509	108467	0.00838605	ESR1	MCF-7	Breast
SRX236116	0.0109544	0.0193395	54655	0.00838511	Input control	Kasumi-1	Blood
SRX130092	0.119752	0.128133	949977	0.00838156	SMC1A	hESC BG03	Pluripotent stem cell
SRX447436	0.0145418	0.0229217	27474	0.00837985	Input control	CD34+	Blood
SRX702040	0.181405	0.18977	4554300	0.0083642	NANOG	hESC HUES64	Pluripotent stem cell
SRX092309	0.0248707	0.0332291	67772	0.00835833	Input control	K-562	Blood
SRX1099628	0.134507	0.142845	2579170	0.00833748	GRHL2	PEO1	Gonad
SRX335155	0.0112153	0.0195432	58358	0.00832784	NA	LoVo	Digestive tract
SRX2514253	0.0417518	0.0500726	102591	0.00832077	ESR1	Carcinoma, Endometrioid	Uterus
SRX335194	0.0111716	0.0194914	51805	0.00831972	NA	LoVo	Digestive tract
SRX007036	0.0673314	0.0756499	287221	0.00831852	NA	Hs 68	Epidermis
SRX026641	0.130287	0.138597	233044	0.00830973	ERG	Leukemia, Myeloid	Blood
SRX3070472	0.148035	0.15634	399734	0.008305	RNA polymerase II	MCF 10A	Breast
SRX1065299	0.0126135	0.0209175	45297	0.00830399	Input control	IMEC	Breast
SRX502055	0.163535	0.171834	2868297	0.00829911	AR	Prostate cancer	Prostate
SRX1757995	0.0156823	0.0239721	40495	0.00828984	FOXR2	MDA-MB-468	Breast
SRX861685	0.0223152	0.030603	64528	0.00828781	AR	Prostate cancer	Prostate
SRX553427	0.0470509	0.055328	887101	0.00827705	H3K27me3	Multiple Myeloma	Blood
SRX1239819	0.193352	0.201626	582579	0.00827429	Unclassified	MCF-7	Breast
SRX316360	0.137757	0.146026	5893183	0.00826922	NR3C1	293	Kidney
SRX2683584	0.015071	0.0233358	124251	0.00826483	Input control	293	Kidney
SRX1091513	0.152328	0.160592	21646662	0.00826399	H3K27ac	hESC derived neural crests	Pluripotent stem cell
SRX2606566	0.111007	0.119268	1170076	0.00826063	BRD4	CHL-1	Epidermis
SRX514838	0.1044	0.112653	348234	0.00825251	TP63	Keratinocytes	Epidermis
SRX020509	0.0254539	0.0337049	61549	0.00825095	Input control	U2OS	Bone
SRX2635883	0.119021	0.127269	730171	0.00824862	Unclassified	Hep G2	Liver
SRX100520	0.0149528	0.0232001	33793	0.00824727	Input control	HCT 116	Digestive tract
SRX698192	0.131855	0.140094	317589	0.00823843	AR	LNCAP	Prostate
SRX294971	0.192797	0.201023	1269499	0.00822585	RELA	HUVEC	Cardiovascular
SRX1665944	0.0124351	0.0206533	83086	0.00821817	H3K27ac	MD901	Blood
SRX1135997	0.011869	0.0200773	88533	0.00820828	H3K9me2	Granulocytes	Blood
SRX663251	0.0976598	0.105859	8840015	0.00819915	TP63	Keratinocytes	Epidermis
SRX702052	0.214935	0.22313	836476	0.00819469	OTX2	hESC HUES64	Pluripotent stem cell
SRX328780	0.0125794	0.0207715	30655	0.00819204	Input control	LS-174T	Digestive tract
SRX1814975	0.0793045	0.0874958	163745	0.0081913	Unclassified	Colon cancer	Digestive tract
SRX702116	0.136263	0.144452	2495688	0.00818857	SRF	hESC HUES64	Pluripotent stem cell
SRX173205	0.00967581	0.0178615	40828	0.00818571	Input control	VCaP	Prostate
SRX150423	0.0490408	0.057225	619742	0.00818423	GTF3C1	K-562	Blood
SRX029921	0.0143283	0.0225103	56241	0.00818195	NA	NA	No description
SRX1091512	0.139869	0.148049	22094891	0.00817998	H3K27ac	hESC derived neural crests	Pluripotent stem cell
DRX000744	0.0167555	0.0249212	75488	0.0081657	Input control	RAMOS	Blood
SRX1136033	0.013575	0.0217343	42364	0.00815926	Unclassified	Leukemia, Myeloid	Blood
SRX518253	0.0164423	0.0245904	374039	0.00814809	CBX5	MCF-7	Breast
SRX335211	0.0112835	0.0194291	58379	0.00814558	NA	LoVo	Digestive tract
SRX017860	0.164222	0.172366	874825	0.00814461	RELA	GM19193	Blood
SRX873891	0.110862	0.119005	194994	0.00814311	DNase-Seq	Unclassified	Unclassified
SRX016996	0.0666845	0.0748165	255612	0.00813199	RNA polymerase III	293	Kidney
SRX663249	0.0979899	0.10612	10144795	0.00813051	TP63	Keratinocytes	Epidermis
SRX1091515	0.147254	0.155379	18848388	0.00812505	H3K27ac	hESC derived neural crests	Pluripotent stem cell
SRX150539	0.0123822	0.0205071	42912	0.00812493	Input control	RAJI	Blood
SRX150649	0.203309	0.21142	250160	0.00811035	IRF3	HeLa	Uterus
SRX1665937	0.0101395	0.0182487	72375	0.00810922	H3K27ac	MD901	Blood
SRX1916933	0.0896084	0.0977155	359449	0.00810712	DNMT3A	Epidermal stem cells	Epidermis
SRX101217	0.0140726	0.0221621	169806	0.00808948	NA	hESC derived mesendodermal cells	Pluripotent stem cell
SRX335118	0.0118693	0.019952	52125	0.00808274	NA	LoVo	Digestive tract
SRX915356	0.0652937	0.0733708	249091	0.00807703	NA	Cervix	Uterus
SRX335225	0.0116006	0.019677	48610	0.00807647	NA	LoVo	Digestive tract
SRX879213	0.0723624	0.0804314	89595	0.00806902	KDM2B	Leukemia, Myeloid	Blood
SRX220091	0.119196	0.127262	516559	0.00806558	AR	Prostate cancer	Prostate
SRX1304582	0.141797	0.149838	271162	0.00804094	LYL1	THP-1	Blood
SRX022568	0.0165538	0.0245921	29847	0.00803826	AR	LNCAP	Prostate
SRX873806	0.0112415	0.0192736	118439	0.00803211	Input control	Epidermal stem cells	Epidermis
ERX022794	0.185853	0.193878	657894	0.00802515	Unclassified	Mammary glands	Breast
SRX101309	0.0144262	0.0224486	39067	0.00802242	Input control	Hep G2	Liver
SRX335264	0.0128975	0.0209182	82237	0.00802071	NA	LoVo	Digestive tract
SRX1161197	0.135445	0.143463	158182	0.00801804	NR3C1	T-47D	Breast
SRX334248	0.0579957	0.0660134	38424	0.0080177	AR	Unclassified	Unclassified
SRX359902	0.0108299	0.0188467	51879	0.00801685	KLF6	LoVo	Digestive tract
SRX278508	0.0145224	0.0225302	39680	0.00800781	NA	Lymphoblastoid cells	Blood
SRX1761297	0.0206317	0.0286363	52189	0.00800456	H3K27me3	Leukemia, Myeloid	Blood
SRX335292	0.0119773	0.0199725	55226	0.00799517	NA	LoVo	Digestive tract
SRX3322334	0.180011	0.188005	352495	0.00799416	NA	Lung	Lung
ERX1767835	0.0549887	0.0629805	199161	0.00799171	Unclassified	OE33	Digestive tract
SRX1127537	0.0929155	0.100905	16599390	0.00798967	H3K4me1	RS4-11	Blood
SRX1998399	0.213359	0.221341	479396	0.00798193	DNase-Seq	Rhabdomyosarcoma	Muscle
SRX1515000	0.0185087	0.0264798	142656	0.00797109	GFP	293	Kidney
SRX038746	0.032065	0.0400272	180034	0.00796216	H3K14ac	MCF-7	Breast
SRX2629475	0.0586733	0.0666228	441816	0.00794946	H3K18ac	HCT 116	Digestive tract
SRX2410062	0.0461726	0.0541218	72286	0.00794927	Unclassified	A549	Lung
SRX764814	0.0127831	0.0207314	32101	0.00794838	Unclassified	hESC derived mesendodermal cells	Pluripotent stem cell
SRX335187	0.0116619	0.019607	50403	0.0079451	NA	LoVo	Digestive tract
SRX101131	0.155672	0.163616	3739169	0.00794408	AR	VCaP	Prostate
SRX1757999	0.0152371	0.0231794	38504	0.00794232	MYC	MDA-MB-468	Breast
SRX271858	0.034043	0.0419835	158336	0.00794053	EZH2	SU-DHL-6	Blood
SRX285744	0.0283525	0.0362854	65977	0.00793289	HOXB7	BT-474	Breast
SRX425255	0.20586	0.21379	794199	0.00792912	BRD4	HUVEC	Cardiovascular
SRX1997952	0.0283684	0.0362968	87914	0.00792848	H3K27me3	MCF 10A	Breast
SRX335215	0.0111038	0.0190264	66342	0.00792266	NA	LoVo	Digestive tract
SRX3240993	0.203323	0.211235	4787987	0.00791184	MED1	Mesenchymal stem cells	Others
SRX335322	0.0129796	0.0208843	46159	0.00790472	NA	LoVo	Digestive tract
SRX425995	0.0239113	0.031805	100008	0.00789368	HOXC11	LY2	Breast
ERX007065	0.0617233	0.0696118	47887	0.00788851	Unclassified	WPMY-1	Prostate
SRX663252	0.0978314	0.105719	8382651	0.00788758	TP63	Keratinocytes	Epidermis
SRX335246	0.0129465	0.0208333	25788	0.00788685	NA	LoVo	Digestive tract
SRX100512	0.0132299	0.0211157	51798	0.00788581	Input control	GM12891	Blood
SRX2156831	0.0135774	0.0214509	47259	0.00787351	Unclassified	HCT 116	Digestive tract
SRX335151	0.0115946	0.0194666	54953	0.00787202	NA	LoVo	Digestive tract
SRX1304574	0.14513	0.152991	1697219	0.00786177	LYL1	Kasumi-1	Blood
SRX1136024	0.0148758	0.0227325	65677	0.00785665	Unclassified	Leukemia, Myeloid	Blood
SRX212432	0.0667504	0.0745889	79898	0.00783841	STAT5	Treg	Blood
SRX335274	0.0124172	0.0202463	58455	0.00782915	NA	LoVo	Digestive tract
DRX015231	0.0306976	0.038526	114345	0.00782834	H3K27me3	A549	Lung
ERX008571	0.0123764	0.0202018	56245	0.00782544	Unclassified	ZR-75-1	Breast
SRX063289	0.0113234	0.0191468	29313	0.00782339	Input control	KMS-11	Blood
SRX2543998	0.0243163	0.0321367	155982	0.00782038	NA	Pulmonary Artery	Digestive tract
SRX359896	0.0124461	0.0202601	40708	0.00781409	HOXD11	LoVo	Digestive tract
SRX3229133	0.137132	0.144942	346844	0.00780982	AR	Breast cancer	Breast
SRX067531	0.0131642	0.0209689	45043	0.00780468	Input control	K-562	Blood
SRX158111	0.138001	0.145799	5186546	0.00779821	TAL1	RPMI 8402	Blood
SRX099232	0.0111117	0.0188989	61657	0.00778724	Input control	PBMC	Blood
SRX096360	0.135205	0.142973	6015173	0.00776789	Epitope tags	HUVEC	Cardiovascular
SRX2683603	0.0117021	0.0194676	36625	0.00776552	Input control	293	Kidney
SRX3124570	0.171579	0.179341	3562374	0.00776177	FXR2	AGS	Digestive tract
SRX371443	0.170331	0.178089	514370	0.00775769	ESR1	Tumour tissues	Others
SRX371471	0.126226	0.133983	19168469	0.00775646	ESR1	ZR-75-1	Breast
SRX000147	0.0783559	0.0861115	71451	0.00775557	NA	NA	No description
SRX326594	0.0205778	0.0283317	98291	0.00775387	NA	NA	No description
SRX301446	0.0926695	0.100415	486128	0.00774588	POLR3D	IMR-90	Lung
SRX1658075	0.0147681	0.0225136	59453	0.00774551	Input control	IMR-90	Lung
SRX096345	0.0503598	0.0581022	84829	0.00774241	RXRA	LS-180	Digestive tract
ERX309866	0.141243	0.148978	5360849	0.00773491	Unclassified	ZR-75-1	Breast
SRX1027446	0.0541159	0.0618498	69264320	0.00773394	CEBPB	Mesenchymal stem cells	Others
SRX101133	0.150201	0.157922	6822644	0.00772091	AR	VCaP	Prostate
SRX101216	0.0498995	0.05762	677543	0.00772042	NA	IMR-90	Lung
SRX2370703	0.148697	0.156398	149823	0.00770045	DNase-Seq	Fetal lung	Lung
SRX863781	0.0134248	0.0211218	31780	0.00769698	HJURP	SW 480	Digestive tract
SRX680489	0.0568258	0.0645209	72647	0.00769507	Epitope tags	293	Kidney
SRX026660	0.152555	0.160243	1753204	0.00768819	ERG	U-937	Blood
SRX266862	0.17658	0.184268	4199656	0.00768731	NANOG	hESC HUES64	Pluripotent stem cell
SRX335253	0.0114609	0.019131	58413	0.00767012	NA	LoVo	Digestive tract
SRX150525	0.0160159	0.0236837	24785	0.00766778	Input control	GM18526	Blood
SRX702036	0.17661	0.184266	4294367	0.00765575	NANOG	hESC HUES64	Pluripotent stem cell
SRX022575	0.143781	0.151437	222834	0.00765529	ERG	RWPE-1	Prostate
SRX1091520	0.151689	0.159337	18274389	0.00764817	H3K27ac	hESC derived neural crests	Pluripotent stem cell
SRX883580	0.0156256	0.0232719	114054	0.00764625	Input control	MDA-MB-231	Breast
SRX2424410	0.147133	0.154777	127508	0.00764321	Unclassified	Hep G2	Liver
SRX205099	0.0336586	0.0412956	320700	0.00763702	H4K20me1	A549	Lung
SRX1044415	0.0222846	0.0299124	102775	0.00762787	RELA	MDA-MB-231	Breast
SRX212183	0.195607	0.203232	5490385	0.00762511	RELA	Lung fibroblasts	Lung
SRX316361	0.139839	0.14746	7247171	0.0076209	NR3C1	293	Kidney
SRX360057	0.0174349	0.0250536	105035	0.0076187	ZNF263	LoVo	Digestive tract
DRX013214	0.0371337	0.0447451	111677	0.00761146	Input control	MCF-7	Breast
SRX157635	0.0772202	0.0848315	654312	0.00761131	NA	hESC derived mesendodermal cells	Pluripotent stem cell
SRX243768	0.0121729	0.0197734	61383	0.00760046	Input control	NAMALWA	Blood
SRX080354	0.0124058	0.0199973	36655	0.00759146	Input control	Caco-2	Digestive tract
SRX1665952	0.0102593	0.017842	68224	0.0075827	H3K27ac	MD901	Blood
SRX335252	0.0227157	0.0302953	90740	0.00757962	NA	LoVo	Digestive tract
SRX663250	0.0959451	0.103522	10756224	0.00757672	TP63	Keratinocytes	Epidermis
SRX100481	0.0142358	0.0218119	48540	0.00757612	Input control	GM12878	Blood
SRX254612	0.0670574	0.0746327	102033	0.00757535	SFMBT1	HeLa	Uterus
SRX423972	0.0117298	0.0193041	43009	0.0075743	Input control	SW 480	Digestive tract
ERX1973087	0.0117095	0.0192821	166113	0.00757254	Unclassified	MCF-7	Breast
SRX335153	0.0113693	0.0189338	55166	0.0075645	NA	LoVo	Digestive tract
SRX100551	0.100605	0.108156	113487	0.00755015	RXRA	hESC H1	Pluripotent stem cell
SRX335266	0.0119756	0.0195211	51201	0.0075455	NA	LoVo	Digestive tract
SRX476915	0.0445852	0.0521307	86921	0.0075455	SNAI2	Keratinocytes	Epidermis
SRX1127526	0.0932415	0.100787	20066755	0.00754519	H3K4me1	RS4-11	Blood
SRX2424571	0.0264142	0.0339581	62371	0.00754386	Unclassified	HeLa	Uterus
SRX883581	0.0153612	0.0229017	97056	0.0075405	Input control	MDA-MB-231	Breast
SRX1745738	0.170622	0.178159	2940953	0.00753623	ESR1	Endometrial Stromal Tumors	Uterus
SRX096354	0.191308	0.198842	3044225	0.00753318	CDX2	LS-180	Digestive tract
SRX2636317	0.157534	0.165047	1816258	0.00751312	Unclassified	Hep G2	Liver
SRX014768	0.0145973	0.0221024	16548	0.00750508	PML	NB-4	Blood
SRX084990	0.0468443	0.0543348	277534	0.00749045	NA	hESC derived mesendodermal cells	Pluripotent stem cell
SRX1053948	0.0457379	0.0532261	94169	0.00748819	HDAC2	Embryonic Stem Cells	Pluripotent stem cell
SRX102995	0.0106778	0.0181624	74770	0.00748454	Input control	Monocytes-CD14+	Blood
ERX210211	0.0622892	0.0697707	97154	0.00748143	Unclassified	MCF-7	Breast
SRX150504	0.0162956	0.0237764	34099	0.00748072	XRCC4	K-562	Blood
SRX335293	0.0114654	0.01894	53828	0.0074746	NA	LoVo	Digestive tract
SRX702020	0.0662208	0.0736907	72102	0.0074699	HEY1	hESC derived mesendodermal cells	Pluripotent stem cell
SRX359961	0.0134726	0.0209375	25194	0.00746495	TCF7L1	LoVo	Digestive tract
SRX130270	0.0720213	0.0794847	1061946	0.00746348	H3K4me3	293	Kidney
SRX667987	0.112892	0.120352	28200056	0.00746023	FOXA1	VCaP	Prostate
ERX1725516	0.1507	0.158158	2395760	0.007458	Unclassified	NALM-6	Blood
SRX761563	0.0998173	0.107267	85777	0.0074492	EHF	Calu-3	Lung
SRX220061	0.0183111	0.025759	49177	0.00744789	PGR	HUVEC	Cardiovascular
SRX641978	0.0141355	0.0215822	29376	0.00744676	Input control	Unclassified	Unclassified
SRX1761293	0.0130271	0.0204691	37862	0.007442	H3K27me3	Leukemia, Myeloid	Blood
SRX814231	0.210103	0.21753	971201	0.00742663	OTX2	HRPEpiC	Others
SRX180829	0.0122687	0.0196923	48039	0.00742366	Input control	IMR-90	Lung
SRX018608	0.01237	0.0197919	48290	0.00742189	GTF3C1	HeLa	Uterus
DRX015287	0.0130491	0.0204667	58754	0.00741755	Input control	NCI-H1703	Lung
SRX1531784	0.118805	0.126222	120330	0.00741653	NIPBL	A549	Lung
SRX698195	0.104913	0.112329	214123	0.00741608	AR	C4-2	Prostate
SRX1453404	0.0505762	0.0579867	129935	0.00741048	Unclassified	hESC H1	Pluripotent stem cell
SRX067515	0.0207572	0.0281662	99126	0.00740892	H3K27me3	NHLF	Lung
SRX660083	0.134743	0.142149	8651728	0.00740622	PPARG	Adipose-Derived Mesenchymal Stem Cells	Adipocyte
SRX128619	0.0415469	0.0489449	29666	0.00739803	NA	NA	No description
SRX2661486	0.226075	0.233467	421438	0.00739214	TCF4	SH-SY5Y	Neural
SRX359936	0.0106353	0.0180259	39776	0.00739064	HOXB8	LoVo	Digestive tract
SRX2543990	0.0166928	0.0240787	80102	0.00738585	NA	Pulmonary Artery	Digestive tract
SRX1823764	0.0110288	0.0184098	58230	0.00738099	Input control	Osteoblasts	Bone
ERX309861	0.141509	0.148886	5257499	0.00737698	Unclassified	ZR-75-1	Breast
SRX502062	0.135041	0.142414	618758	0.00737324	AR	Prostate cancer	Prostate
SRX393516	0.178232	0.1856	12961918	0.00736742	TAL1	Primary endothelial cells	Cardiovascular
SRX1652870	0.109792	0.117155	482275	0.00736353	POU2F2	HBL-1	Blood
ERX210275	0.135832	0.143195	2581211	0.00736317	Unclassified	Liver	Liver
SRX495668	0.0409064	0.0482641	290402	0.00735775	NR3C1	MDA-MB-231	Breast
SRX1099627	0.115577	0.122935	4176817	0.00735735	GRHL2	OvCA 429	Gonad
SRX743827	0.0167063	0.024062	65030	0.00735571	Input control	Neuroblastoma	Neural
SRX1023264	0.0132906	0.0206377	27583	0.00734713	Input control	NGP	Neural
SRX2544005	0.0162661	0.0236125	47729	0.00734635	NA	Pulmonary Artery	Digestive tract
ERX159397	0.0259468	0.0332912	102572	0.00734441	Unclassified	Unclassified	Unclassified
SRX062423	0.0429386	0.0502826	86705	0.00734397	H3K9K14ac	HAEC	Cardiovascular
SRX1034076	0.0113066	0.0186265	97093	0.00731986	NA	Peripheral blood	Blood
SRX1136028	0.0133268	0.020644	50075	0.00731724	Unclassified	Leukemia, Myeloid	Blood
SRX100527	0.014135	0.0214485	51845	0.00731359	Input control	GM12892	Blood
SRX159090	0.172951	0.18026	1067133	0.00730927	FOXA1	HuH-7	Liver
SRX2683589	0.0140857	0.0213939	106958	0.00730821	Input control	293	Kidney
SRX2630169	0.0140955	0.0213871	35664	0.00729161	Unclassified	K-562	Blood
SRX335323	0.0287096	0.0359979	75928	0.0072883	NA	LoVo	Digestive tract
SRX015145	0.0640199	0.0713077	125863	0.00728782	Input control	GM12878	Blood
SRX062357	0.0625704	0.0698429	37749	0.00727251	NKX3-1	LNCAP	Prostate
SRX186761	0.0157561	0.0230257	62289	0.00726965	NCOR1	K-562	Blood
SRX335262	0.0119031	0.0191707	70746	0.00726762	NA	LoVo	Digestive tract
SRX101239	0.031126	0.038392	258882	0.007266	NA	hESC derived mesendodermal cells	Pluripotent stem cell
SRX679419	0.148312	0.155572	4344508	0.00726023	PROX1	SW 480	Digestive tract
SRX253229	0.057036	0.064296	401996	0.00726006	SSRP1	Fibrosarcoma	Others
SRX174815	0.160385	0.167645	1242517	0.00725974	NKX2-1	HCC1819	Lung
SRX2630170	0.0133674	0.0206269	45717	0.00725953	Unclassified	K-562	Blood
SRX029597	0.147274	0.154533	180792	0.00725894	TAL1	T-ALL	Blood
SRX371430	0.161431	0.168689	2818127	0.00725745	ESR1	Tumour tissues	Others
SRX081228	0.0347868	0.042041	354892	0.00725412	NA	IMR-90	Lung
SRX029083	0.13581	0.143056	408506	0.00724649	RUNX1	K-562	Blood
SRX1304580	0.150019	0.157262	981542	0.00724257	LYL1	NB-4	Blood
SRX132058	0.20376	0.210999	501251	0.00723896	DNase-Seq	U-87 MG	Neural
SRX357296	0.142315	0.149553	1732818	0.00723791	AR	LNCAP	Prostate
SRX143302	0.0113101	0.0185461	53623	0.00723604	Input control	MCF 10A	Breast
SRX2512689	0.0494791	0.0567066	739306	0.00722747	Unclassified	293	Kidney
SRX713900	0.0168335	0.0240495	49606	0.007216	Input control	R1-AD1	Prostate
SRX266863	0.176313	0.183527	4922787	0.007214	NANOG	hESC HUES64	Pluripotent stem cell
SRX092574	0.0311098	0.0383165	52125	0.00720675	THAP11	HeLa	Uterus
SRX701983	0.13612	0.143314	67474	0.00719447	GATA4	hESC HUES64	Pluripotent stem cell
SRX204418	0.0300277	0.0372128	123526	0.00718509	Input control	P493-6	Blood
SRX1033290	0.0115271	0.0187045	62993	0.00717735	Input control	LNCAP	Prostate
SRX278509	0.0146502	0.0218213	38781	0.00717101	NA	Lymphoblastoid cells	Blood
SRX091826	0.00992194	0.0170883	78270	0.00716635	Unclassified	MCF 10A	Breast
SRX895442	0.149386	0.156547	321171	0.00716176	PIAS1	VCaP	Prostate
SRX3322694	0.110909	0.118069	187289	0.00716008	NA	Colon, Transverse	Adipocyte
SRX2370721	0.257934	0.265093	35718977	0.0071588	DNase-Seq	Fetal brain	Neural
SRX275506	0.0108474	0.0180028	48687	0.0071554	TP53	U2OS	Bone
SRX1453396	0.0623374	0.0694908	213701	0.00715338	Unclassified	hESC H1	Pluripotent stem cell
SRX2683577	0.0142219	0.0213715	113820	0.00714958	Input control	293	Kidney
SRX116432	0.0157067	0.0228557	62807	0.00714906	NCOR1	K-562	Blood
SRX758012	0.0873061	0.0944509	125515	0.00714481	MRE11A	LNCAP	Prostate
SRX334257	0.118517	0.125661	301460	0.00714377	AR	Unclassified	Unclassified
SRX335250	0.0112831	0.0184265	54541	0.00714343	NA	LoVo	Digestive tract
SRX264463	0.0134155	0.0205557	36693	0.00714019	CDK7	MM.1S	Blood
SRX130495	0.00909401	0.0162312	39923	0.00713724	CBX3	HCT 116	Digestive tract
SRX150702	0.041245	0.0483812	28756	0.00713622	PPARGC1A	Hep G2	Liver
SRX220959	0.0505265	0.0576498	91800	0.00712328	CBFA2T3	CAL1	Blood
SRX3644355	0.0751537	0.0822682	49956749	0.00711451	FOXA2	BJ	Epidermis
SRX396588	0.0126599	0.0197738	47917	0.00711386	Input control	Hs 68	Epidermis
SRX335125	0.010797	0.0179081	52923	0.00711105	NA	LoVo	Digestive tract
SRX101137	0.158195	0.165299	5795276	0.00710414	AR	VCaP	Prostate
SRX1012538	0.127403	0.134502	3737898	0.00709836	BCL6	B-Lymphocytes	Blood
SRX1665941	0.00959947	0.0166955	74466	0.00709607	H3K27ac	MD901	Blood
SRX702039	0.17626	0.18335	5044374	0.00708908	NANOG	hESC HUES64	Pluripotent stem cell
ERX008590	0.070409	0.0774923	43585	0.00708324	Unclassified	MCF-7	Breast
SRX425253	0.190905	0.197986	1995555	0.00708097	BRD4	HUVEC	Cardiovascular
SRX641996	0.0121604	0.0192405	49349	0.00708012	H3K4me2	Unclassified	Unclassified
SRX017870	0.159517	0.166596	936536	0.00707972	RELA	GM19099	Blood
SRX014751	0.0719478	0.0790251	87855	0.00707729	RXRA	NB-4	Blood
SRX135221	0.018425	0.0254939	328755	0.00706896	NA	hESC derived trophoblast cells	Pluripotent stem cell
SRX335130	0.0312192	0.0382833	79715	0.0070641	NA	LoVo	Digestive tract
SRX099872	0.0707137	0.0777767	50555	0.00706302	MYC	FB8470	Others
SRX335296	0.0109761	0.0180383	65929	0.00706225	NA	LoVo	Digestive tract
SRX3372030	0.109149	0.116208	163539	0.00705829	ETV1	GIST-48	Digestive tract
SRX595682	0.0105191	0.0175748	63500	0.0070557	Input control	LNCAP	Prostate
SRX518256	0.015494	0.0225462	88130	0.0070522	AGO1	MCF 10A	Breast
SRX1034075	0.0117306	0.0187814	52805	0.00705075	NA	Peripheral blood	Blood
SRX1091511	0.135623	0.14267	24835588	0.00704717	H3K27ac	hESC derived neural crests	Pluripotent stem cell
SRX116471	0.0150894	0.0221317	20491	0.00704231	Input control	hESC H1	Pluripotent stem cell
SRX392836	0.0130561	0.0200978	112786	0.00704167	Unclassified	293	Kidney
SRX425996	0.0174035	0.0244366	75788	0.00703304	HOXC11	LY2	Breast
SRX2254535	0.160073	0.167104	2553025	0.00703115	KLF5	BICR 31	Others
SRX335315	0.0121576	0.0191881	58643	0.00703054	NA	LoVo	Digestive tract
SRX032892	0.0134189	0.0204477	50299	0.00702883	Input control	SGBS	Adipocyte
SRX212645	0.0448834	0.0519121	102452	0.00702875	ZFX	RPMI 8402	Blood
SRX359952	0.0146744	0.0216919	83545	0.0070175	RXRA	LoVo	Digestive tract
SRX1665948	0.00969444	0.0167098	59860	0.00701539	H3K27ac	MD901	Blood
SRX1041183	0.100979	0.107995	7234577	0.00701506	ATF4	HAP1	Blood
SRX105258	0.0159184	0.0229311	39804	0.00701271	H3K27me3	HCT 116	Digestive tract
SRX000367	0.0137853	0.020794	4761	0.00700861	NA	NA	No description
SRX1136009	0.0147	0.0217065	44998	0.00700651	Unclassified	Leukemia, Myeloid	Blood
SRX761565	0.0276374	0.034643	85876	0.00700553	H3K4me1	Calu-3	Lung
SRX335259	0.0113389	0.0183329	61706	0.00699396	NA	LoVo	Digestive tract
SRX1569439	0.057059	0.0640495	76679	0.00699047	BRD4	HCT 116	Digestive tract
SRX359957	0.016873	0.0238635	70589	0.00699047	STAT1	LoVo	Digestive tract
SRX144530	0.0128782	0.0198683	50256	0.00699007	Input control	GM12878	Blood
ERX1796156	0.0554553	0.0624427	309868	0.00698745	Unclassified	Podocytes	Kidney
SRX097078	0.0187552	0.0257362	52125	0.00698099	Input control	CD34+	Blood
SRX026715	0.0105425	0.0175184	66473	0.00697592	Input control	Pancreatic islets	Pancreas
SRX335318	0.0118173	0.0187867	53748	0.00696949	NA	LoVo	Digestive tract
ERX1268191	0.013262	0.0202306	260460	0.00696859	NA	NA	No description
SRX014073	0.0955099	0.102477	91333	0.00696676	NA	NA	No description
DRX000549	0.0256796	0.0326369	45516	0.00695731	PARK7	SH-SY5Y	Neural
SRX084499	0.013576	0.020531	20055	0.00695507	Unclassified	hESC H9	Pluripotent stem cell
SRX035158	0.0134792	0.0204259	20452	0.0069467	Input control	hESC H9	Pluripotent stem cell
SRX101135	0.147565	0.154506	7133081	0.00694148	AR	VCaP	Prostate
SRX101218	0.0355527	0.0424932	1395894	0.00694054	NA	hESC derived mesendodermal cells	Pluripotent stem cell
SRX2512721	0.0342145	0.0411549	92000	0.00694039	Unclassified	293	Kidney
SRX335325	0.162177	0.169115	517996	0.00693776	NA	LoVo	Digestive tract
SRX335218	0.01267	0.0196069	42944	0.00693694	NA	LoVo	Digestive tract
SRX014789	0.0289882	0.0359233	49724	0.00693506	Unclassified	NB-4	Blood
SRX196109	0.0158282	0.022763	64326	0.00693479	NR1H2	SGBS	Adipocyte
SRX189074	0.00932962	0.016264	69786	0.00693439	H3K27me3	WI-38	Lung
SRX189429	0.144086	0.151016	13780	0.00693041	DNase-Seq	K-562	Blood
SRX173195	0.0120812	0.0190109	22737	0.00692963	AR	LNCAP	Prostate
SRX366796	0.0126872	0.019616	34449	0.00692871	Input control	MM.1S	Blood
SRX2881138	0.153972	0.160897	6199532	0.0069248	NANOG	hESC H9	Pluripotent stem cell
SRX099878	0.054682	0.0616064	84634	0.00692443	MYC	FB0167P	Others
SRX306180	0.0139522	0.0208731	50256	0.00692092	Input control	HCT 116	Digestive tract
SRX2423526	0.0233716	0.030292	61683	0.00692035	Unclassified	K-562	Blood
ERX173373	0.013438	0.0203554	46118	0.00691743	Unclassified	MCF-7	Breast
SRX1569440	0.0424622	0.0493794	81613	0.00691717	TOP1	HCT 116	Digestive tract
SRX667983	0.110485	0.1174	15417852	0.00691471	AR	VCaP	Prostate
SRX174813	0.0974533	0.104368	158485	0.00691464	NKX2-1	NCI-H3122	Lung
SRX476924	0.0847162	0.0916293	399179	0.0069131	SNAI2	Keratinocytes	Epidermis
SRX218227	0.0137163	0.0206183	30713	0.006902	HSF1	K-562	Blood
SRX186762	0.0214663	0.0283604	67850	0.00689403	KAT2B	K-562	Blood
SRX041293	0.15656	0.163452	1735698	0.00689226	STAT5B	T-Lymphocytes	Blood
SRX359933	0.018903	0.0257928	38722	0.00688986	GATAD1	LoVo	Digestive tract
SRX2140291	0.0256746	0.0325635	116626	0.00688888	AR	LNCAP	Prostate
SRX199877	0.0127176	0.0196057	35028	0.00688815	Input control	hESC H7	Pluripotent stem cell
SRX2424723	0.0234861	0.0303696	64036	0.00688357	Unclassified	A549	Lung
SRX3070476	0.146595	0.153478	419299	0.00688284	RNA polymerase II	MCF 10A	Breast
SRX017487	0.0312568	0.0381365	213319	0.0068798	NA	IMR-90	Lung
SRX102992	0.012911	0.0197904	33779	0.00687936	Input control	K-562	Blood
SRX152827	0.0264372	0.0333061	626695	0.00686891	H3K27me3	SCC-4	Others
SRX1447319	0.015936	0.0228045	106207	0.00686852	Input control	MCF-7	Breast
SRX2430631	0.0455021	0.0523674	276532	0.00686525	H3K27ac	T-47D	Breast
SRX173193	0.0333216	0.04018	39547	0.00685842	AR	LNCAP	Prostate
SRX194570	0.153477	0.160335	1709362	0.00685809	GREB1	MCF-7	Breast
SRX335319	0.0124936	0.0193496	25401	0.00685603	NA	LoVo	Digestive tract
SRX101214	0.0178218	0.0246717	232939	0.00684994	NA	hESC derived mesendodermal cells	Pluripotent stem cell
SRX335134	0.0111061	0.0179534	54558	0.00684728	NA	LoVo	Digestive tract
SRX194573	0.151501	0.158348	705723	0.0068461	GREB1	MCF-7	Breast
SRX148010	0.0119702	0.0188123	80612	0.00684212	H3K9me3	WM451	Epidermis
SRX101215	0.0104775	0.0173188	98390	0.00684129	NA	IMR-90	Lung
ERX016250	0.121074	0.127914	19528636	0.00684043	Unclassified	ZR-75-1	Breast
SRX130496	0.00861799	0.0154514	45368	0.00683343	CBX3	HCT 116	Digestive tract
SRX1053940	0.0130821	0.019902	51854	0.00681998	H3K27me3	Embryonic Stem Cells	Pluripotent stem cell
SRX136963	0.0456816	0.0524972	494474	0.00681561	NA	Lung	Lung
SRX335133	0.0120188	0.0188308	47794	0.00681203	NA	LoVo	Digestive tract
SRX2745847	0.0118499	0.0186617	83071	0.0068119	Input control	MCF 10A	Breast
SRX080141	0.0101548	0.0169665	26125	0.00681167	Input control	HeLa	Uterus
SRX027905	0.216339	0.223148	683464	0.00680891	NR3C1	HeLa	Uterus
SRX335243	0.0159529	0.0227601	36742	0.00680717	NA	LoVo	Digestive tract
SRX481175	0.0130205	0.0198248	39496	0.00680433	NA	HeLa	Uterus
SRX196110	0.0131331	0.0199371	62760	0.006804	Input control	SGBS	Adipocyte
SRX595694	0.0121738	0.0189714	46781	0.00679755	Input control	LNCAP	Prostate
SRX103006	0.0117233	0.018519	85480	0.00679567	Input control	A549	Lung
SRX1998175	0.0175314	0.0243263	177555	0.00679491	H2BK120ub1	HCC1954	Breast
SRX701986	0.175902	0.182675	334187	0.00677375	GATA4	hESC derived mesendodermal cells	Pluripotent stem cell
SRX150591	0.0312834	0.0380431	88426	0.00675974	Input control	IMR-90	Lung
SRX1036445	0.0125296	0.0192834	26655	0.00675382	Unclassified	hESC H1	Pluripotent stem cell
SRX3599313	0.176379	0.183127	235232	0.00674735	GATA2	HUVEC	Cardiovascular
SRX2683572	0.0107649	0.017511	50868	0.00674607	Input control	293	Kidney
SRX144531	0.0145874	0.0213303	39193	0.00674291	Input control	GM12878	Blood
SRX160734	0.184792	0.191534	607248	0.00674159	AR	LNCAP	Prostate
SRX189402	0.103366	0.110104	48286	0.00673887	DNase-Seq	CD4-Positive T-Lymphocytes	Blood
SRX701993	0.143018	0.149754	222150	0.00673569	GATA4	hESC derived mesendodermal cells	Pluripotent stem cell
SRX1569783	0.0144442	0.0211777	53535	0.00673358	POU2F1	LNCAP	Prostate
SRX335182	0.010639	0.0173718	58097	0.00673281	NA	LoVo	Digestive tract
SRX150705	0.148277	0.155006	406947	0.00672905	HSF1	Hep G2	Liver
SRX375327	0.0116763	0.0184042	44949	0.00672791	Input control	Pancreatic islets	Pancreas
SRX135213	0.0425541	0.0492796	187131	0.0067256	NA	hESC derived mesendodermal cells	Pluripotent stem cell
SRX2683576	0.0141056	0.0208279	142417	0.00672233	Input control	293	Kidney
SRX713891	0.0359504	0.0426706	101809	0.00672017	AR	R1-AD1	Prostate
SRX335128	0.0121706	0.0188894	51100	0.00671879	NA	LoVo	Digestive tract
SRX334233	0.0128658	0.0195782	40798	0.00671234	Input control	LNCAP	Prostate
SRX184874	0.0130256	0.0197215	38169	0.00669585	SAG	A549	Lung
SRX643282	0.0171081	0.0238021	30407	0.00669398	Input control	MCF 10A	Breast
SRX713901	0.0126615	0.0193535	24453	0.00669198	Input control	R1-D567	Prostate
SRX235609	0.0102137	0.0169053	101817	0.00669164	Input control	293	Kidney
SRX035785	0.0126872	0.0193787	33800	0.00669154	NA	NA	No description
SRX017867	0.144452	0.151139	580964	0.00668737	RELA	GM18526	Blood
SRX502057	0.143402	0.150083	2207848	0.0066817	AR	Prostate cancer	Prostate
SRX2781323	0.0279958	0.0346746	80866	0.00667881	H2AK9ac	NCI-H1299	Lung
ERX210271	0.117959	0.124636	2540736	0.00667771	Unclassified	Liver	Liver
SRX203350	0.0607272	0.0673996	1569	0.0066724	H3K4me3	CD4+	Blood
SRX1023266	0.013506	0.020178	29661	0.00667206	Input control	BE(2)-C	Neural
SRX2671520	0.219551	0.22622	851977	0.00666934	Epitope tags	293	Kidney
SRX335178	0.0117408	0.0184057	47268	0.00666491	NA	LoVo	Digestive tract
SRX335185	0.0132239	0.019887	35928	0.00666308	NA	LoVo	Digestive tract
SRX014780	0.154651	0.161311	1106483	0.00666022	PML	UPR9	Blood
SRX315153	0.0322233	0.0388816	27423	0.00665828	AR	LNCAP	Prostate
SRX335230	0.0264859	0.033144	65932	0.00665806	NA	LoVo	Digestive tract
SRX2630128	0.157486	0.164142	1188352	0.00665652	Unclassified	Hep G2	Liver
SRX184875	0.0150481	0.0217044	41904	0.00665624	Input control	A549	Lung
SRX667982	0.110062	0.116717	15090758	0.00665486	AR	VCaP	Prostate
SRX956465	0.0107729	0.0174236	61296	0.00665073	H3K36me3	Nephrectomy sample	Kidney
SRX1136022	0.0144849	0.0211333	55694	0.00664844	Unclassified	Leukemia, Myeloid	Blood
SRX386756	0.037605	0.0442474	205046	0.00664238	Input control	MCF-7	Breast
SRX1878910	0.154214	0.160856	173012	0.00664213	DNase-Seq	Rh-5	Muscle
SRX698187	0.126634	0.133272	1777100	0.00663814	LMO3	Kasumi-1	Blood
SRX335303	0.0948656	0.101492	76592	0.00662672	NA	LoVo	Digestive tract
SRX359904	0.0102863	0.0169093	34064	0.00662306	KMT2D	LoVo	Digestive tract
SRX095408	0.170801	0.177418	1201507	0.00661776	NCOA1	LY2	Breast
SRX107291	0.0198603	0.0264686	28411	0.00660836	Input control	T-ALL	Blood
SRX190019	0.0125436	0.0191495	37142	0.00660592	Input control	Caco-2	Digestive tract
SRX335244	0.0117243	0.0183298	42431	0.00660545	NA	LoVo	Digestive tract
SRX335122	0.0117865	0.01839	46479	0.00660356	NA	LoVo	Digestive tract
SRX475753	0.146022	0.15262	5323859	0.00659814	EP300	GM12878	Blood
SRX188853	0.0351783	0.0417704	157528	0.00659209	Epitope tags	HeLa	Uterus
SRX2267440	0.183892	0.190481	11313917	0.00658837	BRD4	A-375	Epidermis
SRX668341	0.0831478	0.0897347	86973	0.00658695	FOXM1	293	Kidney
SRX2911539	0.0266094	0.0331911	24261	0.00658176	Input control	Neuroblastoma	Neural
SRX335142	0.0123844	0.0189652	66754	0.0065808	NA	LoVo	Digestive tract
SRX027846	0.0132653	0.0198312	170842	0.00656586	NA	hESC H1	Pluripotent stem cell
SRX470409	0.0111094	0.0176746	62208	0.00656515	Input control	LNCAP	Prostate
SRX2267465	0.0112252	0.017789	59503	0.00656384	Input control	A-375	Epidermis
SRX1818074	0.0114859	0.0180463	50329	0.00656031	AR	LNCAP	Prostate
SRX502069	0.157828	0.164387	1603887	0.00655866	AR	Prostate cancer	Prostate
SRX357297	0.142301	0.148858	1793258	0.00655669	AR	LNCAP	Prostate
SRX335285	0.015217	0.0217565	55673	0.00653949	NA	LoVo	Digestive tract
SRX668213	0.0128677	0.0194059	59312	0.00653814	Input control	HRPEpiC	Others
SRX398298	0.196838	0.203367	3059215	0.00652893	CDK8	HT-29	Digestive tract
SRX374730	0.0966792	0.103207	24497	0.00652729	DNase-Seq	Tracheal epithelial cells	Lung
SRX218229	0.0126324	0.0191556	52478	0.00652327	Input control	K-562	Blood
DRX000550	0.028003	0.0345259	27349	0.00652291	PARK7	SH-SY5Y	Neural
SRX1012701	0.0342875	0.0408094	163853	0.00652194	PGR	MCF-7	Breast
SRX357292	0.141382	0.147899	1561892	0.0065173	AR	LNCAP	Prostate
SRX342209	0.0224472	0.028959	36966	0.00651188	BRD4	293	Kidney
SRX1993444	0.0328176	0.0393269	69558	0.00650929	ZSCAN5A	BeWo	Placenta
SRX1360984	0.019381	0.0258833	175760	0.00650234	BRD4	IMR-90	Lung
SRX059704	0.126309	0.132808	13711997	0.00649901	AR	VCaP	Prostate
SRX1514980	0.0429142	0.0494113	186015	0.00649712	GFP	293	Kidney
SRX1665939	0.00947284	0.0159672	71146	0.00649432	H3K27ac	MD901	Blood
SRX359966	0.0110718	0.0175636	17579	0.00649172	ZBTB33	LoVo	Digestive tract
SRX3322871	0.156919	0.163409	1226420	0.00649024	NA	K-562	Blood
SRX1521251	0.0186465	0.0251313	105665	0.00648484	Input control	HeLa	Uterus
SRX1079393	0.12272	0.129198	9771383	0.00647825	SUMO2	VCaP	Prostate
SRX023660	0.0485469	0.0550232	97618	0.00647621	GLYR1	HeLa	Uterus
SRX1477666	0.16902	0.175489	2133139	0.00646964	MED12	CD34 Hematopoietic stem cells	Blood
SRX341012	0.151926	0.158391	5744276	0.00646453	MYOD1	RD	Muscle
SRX318771	0.125751	0.132214	416359	0.00646301	NA	K-562	Blood
SRX701964	0.130581	0.137037	3894707	0.00645633	CTCF	hESC HUES64	Pluripotent stem cell
SRX268451	0.119005	0.125456	9232753	0.00645129	GRHL2	Tracheal epithelial cells	Lung
SRX1514978	0.0141424	0.0205928	55942	0.00645038	GFP	293	Kidney
SRX3322046	0.267076	0.27352	7158019	0.00644443	Unclassified	SK-N-SH	Neural
SRX1458763	0.0251295	0.0315733	216195	0.00644389	Input control	Carcinoma, Renal Cell	Kidney
SRX056733	0.0128979	0.0193355	77707	0.00643757	NA	hESC H9	Pluripotent stem cell
SRX667986	0.114515	0.120944	24561468	0.00642929	FOXA1	VCaP	Prostate
SRX753138	0.0604984	0.0669262	1232384	0.00642773	GTF2I	iPS cells	Pluripotent stem cell
SRX188594	0.0109136	0.0173405	66290	0.00642688	Input control	KARPAS-422	Blood
SRX150669	0.0651796	0.0716037	105211	0.00642409	ELK4	293	Kidney
SRX335159	0.10774	0.114162	652728	0.00642186	NA	LoVo	Digestive tract
SRX335114	0.0196374	0.0260506	114844	0.00641313	NA	LoVo	Digestive tract
SRX190039	0.0118777	0.0182859	33236	0.0064082	Input control	293	Kidney
SRX502067	0.146497	0.152904	2551504	0.00640709	AR	Prostate cancer	Prostate
SRX335195	0.0103856	0.0167815	50368	0.00639589	NA	LoVo	Digestive tract
SRX327767	0.201492	0.207882	4369312	0.00639	BRD4	NCI-H2171	Lung
SRX2253225	0.0644831	0.0708685	95021	0.00638543	CD74	B-Lymphocytes	Blood
SRX2630252	0.132113	0.138498	3763133	0.00638499	Unclassified	SK-N-MC	Neural
SRX1569778	0.0195293	0.0258994	144617	0.00637019	POU2F1	VCaP	Prostate
SRX190192	0.0128065	0.0191599	35282	0.00635338	Input control	HUVEC	Cardiovascular
SRX1091514	0.136329	0.142677	27530220	0.00634799	H3K27ac	hESC derived neural crests	Pluripotent stem cell
SRX335158	0.0125927	0.0189406	51226	0.00634787	NA	LoVo	Digestive tract
ERX324208	0.0104308	0.0167751	61654	0.00634429	Unclassified	Kidney	Kidney
SRX160741	0.0411073	0.0474496	262294	0.00634229	SUZ12	LNCAP	Prostate
SRX026265	0.122965	0.129306	1343355	0.00634049	GATA6	Caco-2	Digestive tract
SRX285743	0.0436796	0.0500199	133362	0.00634023	HOXB7	BT-474	Breast
SRX1653204	0.134521	0.140861	5033358	0.00633967	NR4A1	Kasumi-1	Blood
SRX736053	0.02886	0.035197	36800	0.00633704	AR	LNCAP	Prostate
SRX285748	0.0250752	0.031411	134738	0.00633573	Unclassified	BT-474	Breast
SRX2424177	0.0437968	0.0501318	263326	0.00633498	Unclassified	MCF-7	Breast
SRX2424572	0.0222701	0.0285978	58737	0.00632777	Unclassified	HeLa	Uterus
ERX629395	0.110586	0.116912	246059	0.00632589	Unclassified	Pancreatic bud	Pancreas
SRX080135	0.0112806	0.0176018	172752	0.00632122	MYC	hESC H1	Pluripotent stem cell
SRX334231	0.0125424	0.0188633	38567	0.00632084	Input control	LNCAP	Prostate
SRX026903	0.0270558	0.0333722	46296	0.0063164	ESR1	MCF-7	Breast
SRX150402	0.018185	0.0244988	33767	0.00631377	Input control	GM19099	Blood
SRX268300	0.0143124	0.020621	48458	0.00630856	Input control	BT-549	Breast
SRX100483	0.117335	0.123639	196780	0.00630431	POU5F1	hESC H1	Pluripotent stem cell
SRX317570	0.0158415	0.0221457	33957	0.00630418	Input control	iPS cells	Pluripotent stem cell
SRX1161196	0.162782	0.169084	444278	0.00630229	NR3C1	T-47D	Breast
SRX205073	0.00911528	0.0154107	38350	0.00629541	H3K14ac	A549	Lung
SRX100526	0.010649	0.0169383	49695	0.00628928	Input control	GM12891	Blood
SRX684516	0.134372	0.140659	1825111	0.00628709	T	hESC derived mesendodermal cells	Pluripotent stem cell
SRX105187	0.120239	0.126522	1516157	0.00628348	TP63	Keratinocytes	Epidermis
SRX189393	0.12132	0.127602	3507	0.00628201	DNase-Seq	Fibrobl GM03348	Epidermis
SRX572998	0.0102827	0.0165621	69647	0.00627939	Input control	Akata	Blood
SRX017982	0.025574	0.0318476	37232	0.00627364	Input control	GM18526	Blood
SRX080125	0.0122237	0.0184969	62551	0.00627322	Unclassified	NHEK	Epidermis
SRX335193	0.147223	0.153496	387252	0.00627315	NA	LoVo	Digestive tract
SRX2683585	0.0150709	0.0213435	104060	0.00627251	Input control	293	Kidney
SRX335145	0.0112784	0.0175508	66621	0.00627236	NA	LoVo	Digestive tract
SRX357293	0.127514	0.133783	862874	0.00626902	AR	LNCAP	Prostate
SRX103012	0.0103805	0.0166443	25309	0.00626382	Input control	HeLa	Uterus
SRX220092	0.119349	0.125612	549534	0.00626248	AR	Prostate cancer	Prostate
SRX2512852	0.0186487	0.0249093	106346	0.00626059	Unclassified	293	Kidney
SRX968973	0.108854	0.1151	34307	0.00624671	RELA	MCF-7	Breast
SRX2642352	0.158127	0.164369	1801515	0.00624249	AR	22Rv1	Prostate
SRX825396	0.142828	0.14907	6400253	0.00624206	HNF1B	CFPAC-1	Adipocyte
SRX042342	0.0492381	0.0554801	99369	0.00624199	ESR1	MCF-7-LTED	Breast
SRX383816	0.124017	0.130258	1667993	0.00624076	AR	LNCAP	Prostate
SRX190074	0.0115992	0.0178397	39014	0.00624053	Input control	Hep G2	Liver
SRX1053379	0.164097	0.170331	3635318	0.00623395	POU5F1	Embryonic Stem Cells	Pluripotent stem cell
SRX396592	0.0113386	0.0175669	56655	0.00622821	Input control	Hs 68	Epidermis
SRX2424124	0.0265001	0.0327254	178867	0.00622531	Unclassified	MCF-7	Breast
DRX000745	0.01616	0.0223779	77208	0.00621785	Input control	RAMOS	Blood
SRX029082	0.0148246	0.0210408	47301	0.00621621	Input control	K-562	Blood
SRX1094490	0.0710157	0.0772222	135123	0.00620651	EP300	TC-797	Others
SRX2420134	0.0829455	0.0891516	589112	0.00620602	AR	LNCAP	Prostate
SRX425269	0.0131177	0.0193184	40402	0.00620061	Input control	HUVEC	Cardiovascular
SRX027458	0.0150387	0.021233	26327	0.00619421	SUZ12	hESC BG03	Pluripotent stem cell
SRX335284	0.012065	0.0182549	61285	0.00618987	NA	LoVo	Digestive tract
SRX968972	0.0416215	0.0478103	51924	0.00618878	RELA	MCF-7	Breast
SRX2524359	0.0562091	0.062396	132829	0.00618695	MYB	MV-4-11	Blood
SRX099233	0.0124052	0.0185911	63915	0.00618593	Input control	PBMC	Blood
SRX490430	0.0955722	0.101752	582666	0.00617991	BRD4	MCF-7	Breast
SRX1094518	0.0208723	0.027046	68134	0.00617369	BRD4	HEK293-T-REx	Kidney
SRX020936	0.178053	0.184222	255644	0.00616918	FOXA1	VCaP	Prostate
SRX392833	0.0137934	0.01996	105962	0.0061666	Unclassified	293	Kidney
SRX469953	0.0252137	0.0313782	2924	0.0061645	DNase-Seq	Lymphoblastoid cell line	Blood
SRX2543992	0.0144418	0.0206012	96038	0.00615947	NA	Pulmonary Artery	Digestive tract
SRX335108	0.0113727	0.017521	51952	0.00614833	NA	LoVo	Digestive tract
SRX497610	0.147575	0.153722	17167677	0.00614746	FOXA1	VCaP	Prostate
SRX2410191	0.0904459	0.0965923	70223	0.00614643	Unclassified	A549	Lung
SRX334235	0.0105884	0.0167344	22140	0.00614598	Input control	LNCAP	Prostate
SRX080259	0.0114075	0.017544	91627	0.00613644	Input control	HCT 116	Digestive tract
SRX895441	0.134362	0.140494	193076	0.00613211	PIAS1	VCaP	Prostate
SRX747773	0.0206089	0.026735	92145	0.00612615	Input control	MCF-7	Breast
SRX330072	0.0905756	0.0966981	716622	0.00612252	Epitope tags	MCF-7	Breast
SRX2166010	0.0130973	0.0192164	30690	0.00611906	Input control	BE(2)-C	Neural
SRX190096	0.00942788	0.0155414	41470	0.00611348	Input control	NHEK	Epidermis
SRX318767	0.187787	0.1939	1285711	0.00611317	NA	Unclassified	Unclassified
SRX116469	0.0114656	0.0175775	66932	0.00611192	SIRT6	hESC H1	Pluripotent stem cell
SRX392798	0.0909376	0.0970438	140349	0.00610616	REST	Jurkat	Blood
SRX3322802	0.157419	0.163525	430363	0.00610591	NA	Suprapubic skin	Epidermis
SRX338979	0.0284483	0.0345505	111460	0.00610225	ERCC6	Fibroblasts	Others
SRX425271	0.0130639	0.0191621	39779	0.00609819	Input control	HUVEC	Cardiovascular
SRX016974	0.0117238	0.0178181	47999	0.00609427	Input control	Saos-2	Bone
SRX1819611	0.00839776	0.0144915	59259	0.00609371	Input control	DU 145	Prostate
SRX502806	0.0375411	0.0436335	335270	0.00609236	H3.3	IMR-90	Lung
ERX1725515	0.0118754	0.0179676	27647	0.00609223	Unclassified	A549	Lung
SRX2630363	0.0122734	0.0183646	64077	0.00609123	Unclassified	GM12878	Blood
SRX2545046	0.0600719	0.0661619	134545	0.00608993	SMARCA4	LNCAP	Prostate
SRX360572	0.011195	0.017284	46271	0.006089	Input control	GP5d	Digestive tract
ERX333774	0.117639	0.123724	31284350	0.00608446	Unclassified	hESC H9	Pluripotent stem cell
SRX2636598	0.187328	0.193403	880174	0.00607559	Unclassified	Hep G2	Liver
SRX2630279	0.0119564	0.0180298	35483	0.00607336	Unclassified	Keratinocytes	Epidermis
SRX1053378	0.164522	0.170593	3897464	0.00607148	POU5F1	Embryonic Stem Cells	Pluripotent stem cell
ERX1761770	0.148807	0.154876	422487	0.00606839	Unclassified	HUVEC	Cardiovascular
SRX2546014	0.0131983	0.019265	115248	0.00606671	Input control	MOLM-13	Blood
SRX1000242	0.015491	0.0215571	63413	0.00606607	Unclassified	A-375	Epidermis
SRX189387	0.147741	0.153804	25222	0.00606316	DNase-Seq	B-Lymphocytes	Blood
SRX213875	0.120255	0.126316	207100	0.00606061	EP300	MCF-7	Breast
SRX1044416	0.0235572	0.0296133	94839	0.00605616	RELA	MDA-MB-231	Breast
SRX335132	0.0132403	0.0192951	64861	0.00605478	NA	LoVo	Digestive tract
SRX155716	0.0120323	0.0180864	31239	0.00605407	Input control	HMEC	Breast
SRX475754	0.14891	0.154961	4626337	0.0060519	EP300	GM12878	Blood
SRX564190	0.149506	0.155555	2783818	0.00604902	H3R26cit	MCF-7	Breast
SRX1135998	0.0138551	0.0199038	50606	0.00604865	H3	Granulocytes	Blood
SRX335129	0.0191222	0.0251699	25606	0.00604765	NA	LoVo	Digestive tract
SRX116435	0.0215989	0.0276451	68665	0.00604621	KAT2B	K-562	Blood
SRX150612	0.0186883	0.0247344	55065	0.00604611	Input control	293	Kidney
SRX713897	0.0797914	0.0858365	98609	0.00604511	AR	R1-D567	Prostate
SRX825306	0.0131343	0.0191755	38969	0.00604124	NA	MCF 10A	Breast
SRX2423625	0.0271599	0.0332009	208556	0.00604103	Unclassified	MCF-7	Breast
SRX2636074	0.0202117	0.0262511	94396	0.00603944	Unclassified	Thyroid Gland	Others
SRX1027450	0.0544825	0.0605198	8086110	0.00603728	CEBPB	Mesenchymal stem cells	Others
SRX335198	0.0120935	0.0181122	53900	0.00601878	NA	LoVo	Digestive tract
SRX2636439	0.0516121	0.05763	112346	0.0060179	Unclassified	Hep G2	Liver
SRX1823765	0.0103675	0.0163836	69658	0.00601611	Input control	Osteoblasts	Bone
SRX838181	0.10685	0.112851	713015	0.00600172	DNase-Seq	Leukemia, Myeloid	Blood
SRX236113	0.0119093	0.0179079	27111	0.00599856	Input control	Kasumi-1	Blood
SRX1823770	0.0101484	0.0161465	48478	0.0059981	Input control	Osteoblasts	Bone
SRX360575	0.113353	0.119351	1664984	0.00599762	KLF5	GP5d	Digestive tract
SRX028650	0.0239056	0.0299032	272003	0.00599757	H3K27me3	K-562	Blood
SRX682382	0.135288	0.14128	2453741	0.00599214	FUS	TSU-1621MT	Blood
SRX2705420	0.0137374	0.0197283	39385	0.00599096	NA	OCI-M1	Blood
SRX1091521	0.152067	0.158055	10178366	0.00598757	H3K27ac	hESC derived neural crests	Pluripotent stem cell
SRX083228	0.14537	0.151355	843431	0.00598508	NR3C1	LNCAP	Prostate
SRX3322555	0.0232334	0.0292177	351551	0.00598427	NA	293	Kidney
SRX2512690	0.0543997	0.0603716	1165598	0.00597184	Unclassified	293	Kidney
ERX008568	0.143707	0.149676	8950385	0.00596968	Unclassified	ZR-75-1	Breast
SRX572999	0.0101329	0.0161007	73770	0.00596786	Input control	Akata	Blood
SRX968423	0.0120046	0.0179684	166988	0.00596373	Input control	786-O	Kidney
SRX685191	0.0897099	0.0956711	561277	0.00596119	H3K27ac	MCF-7	Breast
SRX2420128	0.0525836	0.0585447	284983	0.00596116	AR	VCaP	Prostate
SRX014072	0.0874398	0.0933879	95272	0.00594804	NA	NA	No description
SRX155715	0.012122	0.0180681	28268	0.00594616	HSF1	HMEC	Breast
SRX099885	0.0218139	0.0277596	77928	0.00594565	MYC	D54	Neural
SRX150629	0.0128052	0.0187496	31214	0.00594442	Input control	MCF 10A	Breast
SRX160739	0.0497804	0.055724	134861	0.00594365	EZH2	LNCAP	Prostate
SRX2267441	0.171678	0.17762	5842105	0.00594229	BRD4	A-375	Epidermis
SRX027904	0.0119531	0.0178953	32285	0.00594217	NR3C1	HeLa	Uterus
SRX012400	0.0210426	0.0269842	26812	0.00594156	H4K20me1	CD4-Positive T-Lymphocytes	Blood
SRX099052	0.00955874	0.0154959	35945	0.00593715	Input control	Keratinocytes	Epidermis
SRX469398	0.129127	0.135063	93732	0.00593661	ESR1	MCF-7	Breast
SRX097080	0.0201918	0.026126	48534	0.00593417	Input control	CD34+	Blood
SRX317587	0.0144286	0.02036	43529	0.00593136	Input control	iPS cells	Pluripotent stem cell
SRX028583	0.0148612	0.0207903	44035	0.00592906	ZNF274	Hep G2	Liver
SRX206839	0.0160338	0.0219594	510373	0.00592564	EED	DU 145	Prostate
SRX290876	0.010288	0.0162085	69115	0.00592049	Input control	Mutu	Blood
SRX1569445	0.00959191	0.0155105	73434	0.00591862	Input control	HCT 116	Digestive tract
SRX1261924	0.00985746	0.0157719	58300	0.00591441	Input control	CD4-Positive T-Lymphocytes	Blood
SRX366790	0.0124594	0.0183663	40155	0.00590691	Input control	MM.1S	Blood
SRX367642	0.125717	0.131617	3734085	0.00589964	GATA6	AGS	Digestive tract
SRX641979	0.0263038	0.0322013	145227	0.00589747	H2AK5ac	Unclassified	Unclassified
SRX3599222	0.136222	0.142118	1917494	0.00589614	ZBTB16	KG-1	Blood
SRX702055	0.0222663	0.0281576	60339	0.00589126	PAX6	hESC derived mesendodermal cells	Pluripotent stem cell
SRX1091516	0.144763	0.150654	23698742	0.00589089	H3K27ac	hESC derived neural crests	Pluripotent stem cell
SRX157410	0.0157503	0.0216398	40042	0.00588944	H3K27me3	HCT 116	Digestive tract
SRX698194	0.0845665	0.090456	132664	0.00588943	AR	C4-2	Prostate
SRX243766	0.0114872	0.0173761	56946	0.00588895	Input control	RAJI	Blood
SRX188592	0.0110091	0.0168963	69009	0.00588725	Input control	Pfeiffer	Blood
SRX151372	0.0153828	0.0212647	205822	0.00588192	H3K4me3	IMR-90	Lung
SRX1012617	0.0127686	0.0186498	60577	0.00588126	PGR	T-47D	Breast
SRX188596	0.0105593	0.0164403	66863	0.00588104	Input control	WSU-DLCL2	Blood
SRX101130	0.136551	0.142428	12729102	0.00587759	AR	VCaP	Prostate
SRX1140810	0.0466176	0.0524932	42515	0.00587564	EP300	LP-1	Blood
SRX1818079	0.0110663	0.016936	47458	0.0058697	Input control	LNCAP	Prostate
SRX751299	0.14923	0.155098	5376838	0.00586829	MED1	Adipose-Derived Mesenchymal Stem Cells	Adipocyte
SRX017528	0.0507438	0.0566119	3773351	0.00586812	NA	IMR-90	Lung
SRX335305	0.0121144	0.0179794	45274	0.005865	NA	LoVo	Digestive tract
SRX502810	0.072076	0.0779345	454269	0.00585858	HIRA	IMR-90	Lung
ERX016243	0.0119004	0.0177553	51041	0.00585494	Unclassified	ZR-75-1	Breast
SRX1136005	0.0127049	0.0185493	55339	0.00584441	Unclassified	Granulocytes	Blood
SRX831250	0.0860309	0.0918743	219482	0.0058434	H3K27ac	Umbilical cord-derived mesenchymal stem cells	Cardiovascular
SRX335278	0.0112515	0.017094	69937	0.00584243	NA	LoVo	Digestive tract
SRX130127	0.147701	0.153542	412699	0.00584134	NA	NA	No description
SRX014770	0.0550325	0.0608715	45555	0.00583901	RARA	NB-4	Blood
SRX335239	0.109115	0.114953	238543	0.00583766	NA	LoVo	Digestive tract
SRX176642	0.0114576	0.0172896	39677	0.00583202	H4K16ac	HeLa	Uterus
SRX1531791	0.122848	0.128675	13008035	0.00582757	ESR1	MCF-7	Breast
SRX1033281	0.0467546	0.05258	84476	0.00582547	AR	LNCAP	Prostate
SRX335171	0.0124371	0.0182558	32209	0.00581872	NA	LoVo	Digestive tract
SRX518249	0.0157675	0.0215845	90806	0.00581697	AGO1	MCF-7	Breast
SRX016975	0.123266	0.129077	4639556	0.00581105	TP73	Saos-2	Bone
SRX371470	0.133416	0.139225	14593271	0.00580881	ESR1	ZR-75-1	Breast
SRX2891909	0.0114291	0.0172223	73524	0.0057932	Unclassified	GM12878	Blood
SRX080407	0.00915887	0.0149485	41576	0.00578966	Input control	NHEK	Epidermis
SRX159089	0.164931	0.17072	1127149	0.00578839	FOXA1	HuH-7	Liver
SRX1569779	0.0122605	0.0180483	45877	0.0057878	Input control	LNCAP	Prostate
SRX702090	0.0721867	0.0779717	28940	0.00578493	SMAD2	hESC derived mesendodermal cells	Pluripotent stem cell
SRX3322919	0.0564393	0.0622241	290430	0.00578482	Unclassified	GM12878	Blood
SRX213872	0.0105394	0.0163236	53052	0.00578421	Input control	LNCAP	Prostate
SRX2683573	0.0140727	0.0198535	110119	0.00578085	Input control	293	Kidney
SRX1757998	0.0153961	0.0211747	43082	0.00577861	MYC	MDA-MB-468	Breast
DRX015269	0.012604	0.0183798	48042	0.00577578	Input control	NCI-H1648	Lung
SRX019786	0.0995235	0.105295	8677386	0.0057715	TP63	Keratinocytes	Epidermis
SRX1665950	0.00960102	0.0153697	69227	0.0057687	H3K27ac	MD901	Blood
SRX080255	0.0120874	0.0178551	87538	0.00576774	Input control	HCT 116	Digestive tract
SRX2635783	0.15418	0.159946	7772937	0.00576624	Unclassified	Bipolar spindle neurons	Neural
SRX327769	0.0902651	0.0960251	112140	0.00575993	BRD4	NCI-H2171	Lung
SRX359938	0.0181793	0.0239392	84579	0.00575986	ID1	LoVo	Digestive tract
SRX359967	0.0172531	0.0230122	73309	0.00575907	CAMTA1	LoVo	Digestive tract
SRX335203	0.0111821	0.0169373	56340	0.00575529	NA	LoVo	Digestive tract
SRX155747	0.00940853	0.0151606	55687	0.0057521	Input control	HT-29	Digestive tract
SRX1466274	0.168712	0.174458	458830	0.00574613	PRMT5	MDA-MB-231	Breast
SRX130497	0.00922797	0.0149711	62220	0.00574311	Input control	HCT 116	Digestive tract
SRX155720	0.0158777	0.0216195	56072	0.00574183	Input control	HMEC	Breast
SRX1136015	0.0129843	0.0187258	56019	0.00574148	H3K9me3	Leukemia, Myeloid	Blood
SRX335204	0.0114595	0.0171979	51736	0.00573842	NA	LoVo	Digestive tract
SRX1360983	0.113349	0.119087	257571	0.00573808	BRD4	IMR-90	Lung
SRX017112	0.0656835	0.0714198	32498	0.00573629	NA	NA	No description
SRX611330	0.0124104	0.0181446	51255	0.00573413	F2RL1	293	Kidney
SRX084523	0.0159159	0.0216451	147932	0.00572922	Input control	RWPE-1	Prostate
SRX1012615	0.0153232	0.0210514	56837	0.00572828	PGR	T-47D	Breast
SRX1027445	0.0525051	0.0582302	61061929	0.00572508	CEBPB	Mesenchymal stem cells	Others
SRX1640092	0.0102053	0.0159303	54205	0.00572499	Input control	LNCAP	Prostate
SRX813776	0.100082	0.105805	290120	0.00572379	Unclassified	SGBS	Adipocyte
SRX652750	0.0140905	0.0198121	44859	0.00572157	Input control	Embryonic Stem Cells	Pluripotent stem cell
SRX359940	0.0321685	0.0378853	113177	0.00571689	ID3	LoVo	Digestive tract
ERX1790111	0.0197613	0.0254747	87322	0.00571336	Unclassified	CAL-51	Breast
SRX218226	0.0193929	0.0251027	38223	0.00570976	Input control	K-562	Blood
SRX144726	0.0145996	0.0203042	90080	0.0057046	BrdU	HeLa	Uterus
SRX335199	0.0116735	0.0173748	43353	0.00570134	NA	LoVo	Digestive tract
SRX425273	0.0134509	0.0191514	38261	0.00570043	Input control	HUVEC	Cardiovascular
SRX142794	0.0168554	0.0225515	135468	0.00569605	NA	hESC derived mesendodermal cells	Pluripotent stem cell
SRX019004	0.0345434	0.0402375	34868	0.00569402	Unclassified	CD4-Positive T-Lymphocytes	Blood
SRX2630455	0.0501653	0.0558566	424180	0.00569133	Unclassified	NCI-H929	Blood
SRX1823766	0.0110574	0.0167473	58502	0.00568993	Input control	Osteoblasts	Bone
SRX142960	0.0135532	0.0192374	35010	0.00568418	H3K36me3	MCF-7	Breast
SRX2885444	0.0105152	0.0161961	58193	0.00568089	Input control	U-937	Blood
SRX188944	0.0116685	0.0173484	55351	0.00567984	Input control	Heart	Cardiovascular
SRX335210	0.0107178	0.016396	50241	0.00567821	NA	LoVo	Digestive tract
SRX062336	0.109646	0.115321	914692	0.00567545	RUNX1	Kasumi-1	Blood
SRX497611	0.145931	0.151606	18691967	0.00567484	FOXA1	VCaP	Prostate
SRX105186	0.102749	0.108422	1222885	0.00567359	TP63	Keratinocytes	Epidermis
SRX100566	0.0140881	0.0197541	100941	0.00566603	Input control	Hep G2	Liver
SRX063292	0.0102668	0.015932	26519	0.00566515	Input control	Unclassified	Unclassified
SRX1041184	0.114645	0.120309	3978084	0.005664	ATF4	HAP1	Blood
SRX3322987	0.0133313	0.0189931	44819	0.0056618	NA	K-562	Blood
SRX1098755	0.0108663	0.0165259	77424	0.00565955	Input control	LNCAP	Prostate
SRX895434	0.145338	0.150996	256397	0.00565815	SUMO2	K-562	Blood
SRX3229182	0.0578556	0.0635133	94126	0.00565766	NR3C1	Breast cancer	Breast
SRX2630375	0.103268	0.108924	424449	0.00565567	Unclassified	iPS cells	Pluripotent stem cell
SRX186647	0.0116197	0.0172723	67087	0.00565267	SIRT6	hESC H1	Pluripotent stem cell
SRX142122	0.0491714	0.0548134	485068	0.00564202	NA	Atrium	Cardiovascular
SRX1569772	0.0124227	0.0180647	149504	0.005642	POU2F1	LNCAP	Prostate
SRX317592	0.014898	0.0205369	43154	0.00563894	Input control	iPS cells	Pluripotent stem cell
SRX101818	0.0123867	0.0180254	48501	0.00563871	Unclassified	HeLa	Uterus
SRX204173	0.0316311	0.0372691	170624	0.00563799	SUMO2	WI-38	Lung
SRX1058473	0.179888	0.185521	3207020	0.00563318	Epitope tags	MKL-1	Epidermis
SRX170349	0.137729	0.143358	1180192	0.00562986	EP300	CD36+	Blood
SRX173196	0.0126402	0.0182677	20966	0.00562744	AR	LNCAP	Prostate
SRX147008	0.0110265	0.0166529	52213	0.00562641	Input control	IMR-90	Lung
SRX1456194	0.149999	0.155622	1172025	0.00562298	RBPJ	Mutu	Blood
ERX026024	0.0126305	0.0182527	33858	0.00562216	Unclassified	hESC Cyt49	Pluripotent stem cell
SRX275408	0.012923	0.0185386	45729	0.00561558	Input control	OCI-LY1	Blood
SRX212431	0.0621262	0.0677417	104725	0.00561554	STAT5	Treg	Blood
SRX764806	0.139554	0.145169	4639888	0.00561508	FOXA1	hESC derived mesendodermal cells	Pluripotent stem cell
SRX825301	0.0119966	0.0176105	52625	0.00561387	NA	MCF 10A	Breast
SRX1998172	0.0232518	0.0288644	389952	0.00561269	H2BK120ub1	HCC1937	Breast
SRX1998165	0.0104769	0.0160864	53912	0.00560949	Input control	HCC1937	Breast
SRX425268	0.0129975	0.0186037	43580	0.0056062	Input control	HUVEC	Cardiovascular
SRX212186	0.0560154	0.0616207	906363	0.00560538	H3K4me1	Lung fibroblasts	Lung
SRX151375	0.0228496	0.0284533	362796	0.00560369	H3K4me3	IMR-90	Lung
SRX751300	0.134337	0.13994	5362570	0.00560284	MED1	Adipose-Derived Mesenchymal Stem Cells	Adipocyte
[truncated: 29,902 more rows]

## Sheet: ReMap
Data set	Observed Average CNEP Score	Expected Average CNEP Score	Number Basepairs	Expected-Observed Average CNEP Score
GSE61838.AR.PROSTATE_ETOH	0.207054	0.494624	465	0.28757
GSE64439.MDM2.H1299	0.466653	0.717553	470	0.2509
GSE49224.BRD4.NCIH2171_JQ1	0.426389	0.608199	8861	0.18181
GSE72082.GABPA.MCF7	0.188512	0.313322	264736	0.124809
ERP004206.PDX1.ESC_H9	0.223085	0.345273	677638	0.122188
GSE30026.CDX2.COLO320	0.0992609	0.219425	2777895	0.120164
GSE45638.NR3C1.LCL_ETOH	0.0419374	0.152418	3515	0.110481
GSE54344.KMT2A.CD34	0.0243568	0.133661	866	0.109304
GSE75297.SMAD3.ESC_DIFF_D2	0.282176	0.386022	23873	0.103846
GSE72641.OVOL2.HCEC	0.003448	0.0983333	750	0.0948853
GSE67108.TP53.SW480	0.0474806	0.14012	2505	0.0926391
GSE60270.MED1.MCF7	0.079988	0.168632	11196	0.0886436
GSE64758.LEF1.ESC_WNT3A	0.25933	0.344416	281470	0.085086
ERP008568.GATA1.CHRF28811	0.120565	0.202718	4875	0.0821526
GSE58685.PDX1.ESC	0.182474	0.25776	2485844	0.0752868
GSE32644.MEF2C.HUVEC	0.304675	0.373637	56763	0.0689615
GSE75297.SMAD3.ESC	0.260465	0.328692	39909	0.0682261
GSE75297.SMAD3.ESC_DIFF_D0	0.273266	0.341222	23832	0.0679559
GSE67282.SOX2.IPSC	0.293832	0.361767	2051645	0.0679356
GSE69119.RARA.SKNSH	0.361317	0.42912	573095	0.0678037
GSE32644.MEF2C.HUVEC_STATIN	0.329792	0.397199	52475	0.0674069
GSE53531.ESR1.MCF7_SHESR1	0.0723211	0.138922	19115	0.0666012
GSE47987.AR.DU145_ARC562S	0.0517249	0.116868	6871	0.0651431
GSE60270.PRKDC.MCF7_SHRARS	0.0462622	0.110027	6278	0.0637649
ERP004206.GATA6.ESC_H9	0.194721	0.256321	495371	0.0615998
GSE84389.TEAD4.BE2C	0.208353	0.26936	17646124	0.0610072
GSE59657.TAL1.HSPC	0.138986	0.199531	1491	0.0605446
GSE69119.MAML3.SKNSH_RA	0.313798	0.374019	1528387	0.0602217
GSE67282.SOX2.IPSC_KDP53	0.285828	0.344232	1504153	0.0584041
GSE49952.XBP1.T47D_HYPO_GLUDEP	0.212134	0.270065	12235	0.0579315
GSE70679.AR.DUCAP	0.194568	0.251714	1459	0.0571453
GSE59694.KDM1B.HEPG2	0.170783	0.227661	761	0.0568778
GSE67282.SOX2.IPSC_INHI	0.313094	0.369381	907589	0.0562865
GSE79893.PAX8.JHOS4	0.146629	0.202567	448	0.0559375
GSE69558.MEF2B.OCILY7	0.191166	0.245978	155197	0.0548122
GSE61965.SOX10.501MEL	0.216365	0.269135	1437962	0.0527701
GSE56288.AR.LHSAR_HOXB13	0.0914123	0.143233	7320739	0.0518211
ERP004206.ONECUT1.ESC_H9	0.0928722	0.14296	13352984	0.0500881
GSE67282.SOX2.IPSC_KDP53_INHI	0.299014	0.347536	1853668	0.0485226
GSE79480.POU2F2.BJAB_BIRA	0.153282	0.200761	149212	0.0474793
GSE39179.GATA3.RPMI8402	0.208855	0.255257	111319	0.0464022
GSE49320.GATA6.LS174T	0.170949	0.21716	845	0.0462107
ERP001456.PDX1.ISLET	0.213505	0.259146	10789814	0.0456409
GSE69558.MEF2B.KARPAS422	0.152488	0.196719	971395	0.0442313
GSE79480.POU2F2.BJAB_BIRA_T223A	0.152192	0.194693	173223	0.0425008
GSE72249.NR3C1.T47D	0.182412	0.222934	55272	0.0405223
GSE46837.SOX2.ESC_H9	0.253516	0.292831	753902	0.0393147
ERP008568.RUNX1.HL60	0.126627	0.16566	6705	0.0390333
GSE65664.GATA3.KELLY	0.212996	0.251984	6946161	0.0389888
ERP008568.SMC3.U937	0.032454	0.0707271	42003	0.0382731
ERP004206.HNF1B.ESC_H9	0.191893	0.229944	741905	0.0380508
GSE69119.MAML3.SKNSH	0.280038	0.317604	3644287	0.0375667
GSE52437.TEAD4.WA09_DMSO	0.272761	0.310097	3823	0.0373353
GSE62482.CDK9.CD4_TH1_BAY	0.224495	0.261788	21038	0.0372935
GSE64758.NIPBL.ESC_WNT3A	0.240879	0.278116	1156450	0.0372376
GSE49224.BRD4.NCIH2171_DMSO	0.23556	0.272303	2127489	0.0367427
ERP014035.TP53.BC3_TPA_4H	0.0592435	0.0956865	7859	0.0364429
GSE54693.MBD2.MCF7	0.0489501	0.0853139	46115	0.0363638
GSE47164.HOXB7.BT474	0.272001	0.307891	36163	0.03589
GSE63398.EHF.CALU3	0.202795	0.238257	17756	0.035462
GSE75297.SMAD3.ESC_DIFF_D1	0.282756	0.317542	71559	0.0347863
ERP002305.ESR1.BREAST_GLYC	0.161979	0.196174	29117	0.034195
GSE60270.PRKDC.MCF7_SHCTR	0.0350913	0.0686546	4326	0.0335633
GSE54027.HOXC11.MCF7_LY2_TAMOXIFEN	0.055411	0.0870506	17441	0.0316396
GSE29180.TCF3.JURKAT	0.123513	0.154779	34328	0.0312661
GSE50723.STAT3.U2932	0.217072	0.248319	122283	0.0312477
ERP013415.MYCN.SHSY5Y_OVERMYCN_48H	0.0347122	0.0648724	3214	0.0301602
ERP002305.ESR1.MCF7	0.0758097	0.105965	10579	0.0301549
GSE72714.AR.C42B_SR2211	0.229196	0.259178	1716	0.0299819
GSE68332.MLLT3.NPCS	0.0791917	0.109044	16115	0.0298527
GSE62890.HNF4A.HCT166_TCF4_DOX	0.217969	0.247328	879638	0.029359
GSE62272.YAP1.CCLP1	0.122294	0.150977	14845	0.0286827
GSE20650.POU5F1.ESC	0.186341	0.214887	46343	0.0285462
GSE39179.TCF3.RPMI8402	0.172026	0.200197	415250	0.0281706
GSE75948.SIX2.KIDNEY_FETAL_16W	0.201507	0.229382	6864354	0.027875
GSE72249.NR3C1.ZR751	0.164122	0.191878	1476419	0.0277565
GSE69394.ASCL1.NCIH889	0.155047	0.182492	5525097	0.0274453
GSE75948.SIX2.KIDNEY_FETAL_17W	0.172794	0.20017	15871030	0.0273764
GSE39277.MED1.LS180_125	0.140398	0.167725	185666	0.0273264
GSE29194.GATA2.CD34_PROG_BMP	0.0514701	0.0782689	2172	0.0267988
GSE73865.SIX2.HEK	0.168912	0.195634	19234450	0.0267219
ERP004003.PDX1.ISLET	0.180348	0.206995	25156833	0.0266467
GSE62482.CDK9.CD4_TH1_DMSO	0.128791	0.155306	41605	0.0265144
GSE69539.PGR.ESC	0.235913	0.262396	2280792	0.0264831
GSE39277.NCOA1.LS180_125	0.126289	0.152621	326399	0.0263326
GSE20650.NANOG.ESC	0.223988	0.24968	1564032	0.0256925
GSE64233.BRD4.SGBS	0.182697	0.208061	1875716	0.0253641
GSE43036.IRF1.CD14	0.174958	0.200224	53962	0.0252662
GSE72977.FOXM1.MCF7_MI63	0.179579	0.204819	158617	0.0252403
ERP008568.GATA2.HL60	0.0210387	0.0462434	36935	0.0252047
GSE69479.SOX2.ESC	0.247617	0.272396	587951	0.0247789
ERP004206.FOXA2.ESC_H9	0.133119	0.157846	39420694	0.0247272
GSE64233.BRD4.SGBS_TNF	0.180023	0.204724	2553118	0.0247012
GSE60606.T.ESC_H9_ENDODERM	0.168899	0.193467	5754087	0.0245676
GSE49404.SOX2.RENVM_SHSOX2	0.215036	0.239281	692331	0.0242451
GSE46837.SOX2.KYSE70	0.237334	0.261401	2201360	0.024067
GSE72266.GATA3.CD4_TH1	0.182476	0.206543	50636	0.0240668
ERP004003.NKX3-1.ISLET	0.194363	0.218297	20224023	0.023934
GSE51234.KLF5.GP5D_SIRAD21	0.142606	0.166472	133716	0.023866
GSE60130.CEBPA.KASUMI1_SICTR	0.16056	0.184241	414984	0.0236817
GSE51290.KLF5.LOVO_PHASEM	0.141482	0.165105	109576	0.0236221
ERP008682.FOXA2.PANCREAS_CARN1618	0.186071	0.209563	1857585	0.0234918
GSE52953.MAF.KERATINOCYTE_EPIDERMAL_PROLIF	0.1904	0.213835	655632	0.0234351
GSE69558.MEF2B.DOHH2	0.153611	0.177032	2154905	0.0234207
GSE62890.HNF4A.HCT166_TCF4	0.218048	0.241289	1112483	0.0232412
GSE29194.SMAD1.CD34_ERYTH_BMP	0.154022	0.176176	634136	0.0221545
GSE71909.BRD4.LP1_CPI203	0.18081	0.202825	56735	0.0220149
GSE60024.LHX2.RETINAL_PIGMENT	0.194103	0.216077	7154693	0.0219732
GSE69739.KLF3.HEK293	0.359475	0.38106	769719	0.0215853
GSE39277.NCOA1.LS180	0.10748	0.128991	543736	0.0215113
GSE17917.EP300.ESC	0.20815	0.229652	1078623	0.0215022
GSE64758.LEF1.ESC	0.254898	0.276184	129957	0.0212852
GSE33850.TCF12.CCRFCEM	0.126453	0.147729	167479	0.0212763
GSE31939.TCF4.LS180_125	0.189836	0.210965	1307450	0.0211289
GSE26097.EOMES.ESC	0.132877	0.153953	10362986	0.0210759
GSE61944.FLI1.SKNMC_SHFLI_48H	0.311348	0.332336	175990	0.0209872
GSE29422.SMAD3.ENDODERM	0.160239	0.181107	1033507	0.0208675
GSE64758.NIPBL.ESC_WNT3A_ACTIVIN	0.219877	0.2406	2354097	0.020723
GSE60606.T.ESC_H9_MESODERM	0.139147	0.159816	7912615	0.0206688
GSE31939.TCF4.LS180	0.193328	0.21387	1067728	0.0205422
GSE60270.ESR1_P118.MCF7_SHCTR	0.0546474	0.07498	16281	0.0203326
GSE65664.GATA3.SHSY5Y	0.292793	0.313056	2566154	0.0202634
GSE51705.KLF5.AGS	0.145129	0.164699	161080	0.0195704
ERR063469.MEIS1.CHRF28811	0.149849	0.169378	7469000	0.0195294
ERP010999.FOXP1.SUDHL4	0.140825	0.160228	105963	0.0194028
GSE68864.NR3C1.HMSC_DMI	0.204504	0.223844	1479059	0.0193396
GSE39179.TCF12.RPMI8402	0.164308	0.183512	1533807	0.0192041
GSE65664.GATA3.NGP	0.272655	0.291632	1304601	0.0189776
GSE66297.KDM1A.NCIH526_DMSO	0.145407	0.164354	9271235	0.0189472
GSE36578.SMAD3.BGO3_DIFF_48H	0.186934	0.205847	1613741	0.0189121
ERP008682.TEAD1.PANCREAS_12D	0.186234	0.205141	4595953	0.0189063
GSE23436.CDX2.CACO2_PROLIF	0.204719	0.223614	1062682	0.0188945
GSE53601.MED1.OCILY1	0.153638	0.172532	1478761	0.0188933
GSE67282.SOX2.GLIOMA_STEM	0.354013	0.372707	1146558	0.0186942
GSE46837.TP63.HCC95	0.118268	0.136843	642896	0.0185745
GSE74850.CTCF.TLYMPHOCYTE_NAIVE	0.0695749	0.0881461	83441	0.0185713
GSE31939.RXR.LS180	0.13026	0.148783	1784504	0.0185235
GSE39179.TAL1.RPMI8402	0.156701	0.175187	1759107	0.0184857
GSE72249.NR3C1.T47D_DEX	0.215839	0.233847	220591	0.0180076
GSE51936.GATA6.HUG1N	0.151867	0.16977	1268257	0.0179029
GSE15780.TP73_DELTANP.SAOS2	0.122988	0.14083	7279716	0.0178418
GSE46837.TP63.TT	0.11629	0.133854	1430424	0.0175642
GSE36134.POU5F1.NCCIT	0.179377	0.196847	2425252	0.0174702
GSE60477.LYL1.TSU1621MT	0.132436	0.149901	3274126	0.017465
GSE52008.NR2F2.STROMA_ENDOMETRIUM	0.211846	0.229232	6789829	0.0173858
GSE46837.TP63.KYSE70	0.159422	0.176806	654518	0.0173842
GSE69394.ASCL1.NCIH2107	0.157381	0.17471	4000134	0.0173288
GSE75115.ZBTB16.ESC	0.192228	0.209485	225440	0.0172569
GSE60270.PRKDC.MCF7_SHRARS_E2	0.0571051	0.0743354	2445	0.0172303
GSE53601.BRD4.OCILY1_DMSO	0.136238	0.153279	3116593	0.0170413
GSE18292.NANOG.ESC	0.195345	0.212228	5612186	0.0168829
GSE83860.AR.LNCAP_DMSO	0.120755	0.137497	222962	0.0167412
GSE19898.RB1.FIBROBLAST_SENESCENT	0.157567	0.174276	17686	0.0167095
GSE31294.AR.LNCAP	0.155964	0.17262	377947	0.0166563
GSE68349.FOXO1.BCELL_GERMINAL_CENTER	0.135395	0.151949	3228522	0.0165544
GSE51705.GATA6.KATOIII	0.178013	0.194538	591711	0.0165251
GSE36354.MED1.NCIH2171	0.226828	0.243239	4258821	0.0164112
ERP002306.ONECUT1.LIVER	0.125181	0.141582	7231514	0.0164013
GSE31939.RXR.LS180_125	0.154719	0.171102	2009166	0.0163839
GSE63080.JUNB.KERATINOCYTE_NEONATAL	0.148201	0.164392	71179	0.0161913
ERP004003.FOXA2.ISLET	0.148658	0.164795	44215164	0.0161367
GSE31939.CTNNB1.LS180	0.18499	0.20112	1648855	0.0161303
GSE60477.GATA2.TSU1621MT	0.128071	0.144184	2146194	0.0161136
GSE39241.FOXA1.HUH7_ASYNC	0.212236	0.228316	934267	0.0160799
GSE69394.ASCL1.H128	0.170417	0.18623	1147674	0.0158133
GSE69479.SOX2.HNSC	0.222239	0.238043	27702693	0.0158039
GSE60814.TP63.HACAT_LACZ_NOT	0.119726	0.13551	657818	0.0157842
GSE76586.UBTF.ESC_ACTIVINA	0.0494439	0.0651329	65589	0.015689
GSE67382.TP63.KERATINOCYTE_EPIDERMAL_KDPAF	0.119467	0.135132	3282790	0.0156643
GSE70161.AR.MDAMB453_R1881	0.194361	0.209968	130196	0.0156066
GSE60026.MED1.MYOBLAST	0.217078	0.232591	4081989	0.015513
GSE41629.NR1H3.SGBS	0.202954	0.218398	325465	0.0154431
GSE39277.MED1.LS180	0.125952	0.141363	338289	0.0154107
GSE56857.IRF4.OCILY3_SHSPIB	0.154924	0.170272	168028	0.0153486
GSE63010.NOTCH1.CD34	0.144432	0.159652	1187690	0.01522
GSE45984.MED1.MM1S_BIORU	0.148346	0.163519	797996	0.0151725
GSE60270.ESR1_P118.MCF7_SHRARS	0.0611492	0.0761751	97335	0.0150258
GSE47938.AFF4.HCT166	0.121337	0.136241	1505680	0.0149034
GSE71616.NR3C1.RSA411_DEX	0.169417	0.184073	280458	0.0146557
GSE31939.CTNNB1.LS180_125	0.177723	0.192267	1520275	0.0145436
GSE36570.SOX2.BJ_INDUCED	0.0927583	0.107249	20975645	0.0144909
GSE40343.E2F7.IMR90_QUIES	0.294346	0.308662	863320	0.0143163
GSE76770.HIF1A.H1299	0.070574	0.0847954	416258	0.0142214
GSE43111.TP63.EP156T	0.109796	0.123981	885164	0.0141848
GSE41629.CEBPA.SGBS	0.154939	0.169022	2222329	0.014083
GSE29282.NCOR2.OCILY1	0.178538	0.192606	2096904	0.0140676
GSE46237.NR2F2.HELA	0.0974696	0.111537	1371915	0.0140675
GSE60270.GATA3.MCF7	0.124858	0.138885	157040	0.0140269
GSE33850.TCF3.CCRFCEM	0.121132	0.135147	112028	0.0140148
GSE60024.OTX2.RETINAL_PIGMENT	0.204091	0.218071	3943532	0.01398
GSE23436.GATA6.CACO2_DIFF	0.202543	0.21632	59686	0.0137761
GSE28319.NR1H3.THP1	0.0403329	0.0539364	78435	0.0136035
GSE69394.ASCL1.NCIH82	0.189084	0.20259	4887535	0.0135062
GSE41629.PPARG.SGBS	0.133612	0.147096	3333886	0.0134839
GSE56674.TP63.KERATINOCYTE_ADRIA	0.116866	0.130325	759557	0.0134596
GSE42728.TP53.IMR90_SENES_SHP53	0.0791751	0.0926281	96067	0.013453
GSE17954.RUNX.JURKAT	0.161859	0.175018	391347	0.0131588
GSE72009.TP63.MCF10A_DCIS	0.136985	0.150008	3550337	0.0130221
GSE53998.BRD4.HUVEC_TNF_JQ1	0.205228	0.218239	2323290	0.0130113
GSE39089.HIF1A.HUVEC_NOMO	0.11392	0.126931	93606	0.0130108
ERP013415.MYCN.SHSY5Y	0.048904	0.0619045	73892	0.0130005
GSE67382.TP63.KERATINOCYTE_EPIDERMAL	0.107267	0.120068	6938878	0.0128016
GSE47987.AR.DU145_ARG56W	0.100234	0.112846	47239	0.0126124
GSE29422.SMAD2.ENDODERM	0.137571	0.150179	1627160	0.0126073
GSE28950.HDAC3.VCAP_ETOH	0.227012	0.23961	983911	0.0125973
GSE69394.NEUROD1.NCIH524	0.104977	0.117532	1226223	0.0125552
GSE61197.ASCL1.SCLC_ASCLP	0.160386	0.172939	6420208	0.0125537
GSE53855.CDK2.T47D_PROGESTIN_5M	0.0499145	0.0623586	432274	0.0124441
GSE38901.HSF1.HME1	0.0632539	0.0756634	151001	0.0124095
ERP007093.NR3C1.IMR90	0.184328	0.196617	11409312	0.012289
GSE32892.AR.VCAP_R1881_1C26	0.16221	0.17449	4644789	0.0122804
GSE35109.ESR1.MCF7	0.0411424	0.0531838	1118728	0.0120415
ERP000783.ESR1.ZR751	0.13699	0.148953	11783593	0.0119622
GSE50723.STAT3.SUDHL6	0.170962	0.182763	27009	0.0118015
GSE60390.PROX1.SW480	0.15973	0.171506	6827217	0.011776
GSE65664.GATA3.BE2C	0.238314	0.250039	6385603	0.0117246
GSE51705.KLF5.YCC3	0.151921	0.16363	432200	0.0117091
GSE56288.HOXB13.LNCAP	0.132774	0.144446	16085303	0.011672
GSE80151.TWIST1.SHEP21_DOX_24H	0.292662	0.304135	1293806	0.0114728
ERP004003.MAFB.ISLET	0.185721	0.19706	13199255	0.0113389
GSE24518.RELA.HELAB2_GRKD_DMSO	0.0720504	0.0833734	1442234	0.011323
ERP007081.NR3C1.IMR90_GLUCC	0.193913	0.205228	6615032	0.0113151
GSE72249.NR3C1.ZR751_DEX	0.149804	0.160986	6439580	0.0111827
GSE61838.AR.PROSTATE_DHT	0.166642	0.17776	4446229	0.0111176
GSE53602.CDK8.SW480	0.187237	0.198263	3886184	0.0110269
GSE45638.NR3C1.LCL_DEX	0.0568209	0.0678429	319536	0.011022
GSE32892.AR.VCAP_R1881_10C30	0.165349	0.176334	3311119	0.0109847
GSE32892.AR.VCAP	0.162892	0.173816	4104384	0.0109234
GSE74814.POU4F2.HNPC_DIF	0.131168	0.142087	10436130	0.0109198
GSE36578.SMAD3.BGO3_DIFF_2H	0.20861	0.219516	1828923	0.010906
GSE46837.SOX2.TT	0.196046	0.206922	2638658	0.0108758
GSE64233.RELA.SGBS	0.187301	0.198165	6074903	0.0108641
GSE68296.YAP1.HUCCT1	0.145446	0.156309	40572	0.0108621
GSE79491.NR4A1.KASUMI1	0.142593	0.153374	7546752	0.0107809
ERP014035.TP53.BC3	0.0570803	0.0677557	13866	0.0106754
GSE75791.DUX4.HEK293	0.0744408	0.0850427	2852387	0.0106019
GSE42728.TP53.IMR90	0.0643937	0.0748592	1244346	0.0104655
GSE28264.NKX3-1.LNCAP_ETOH	0.194762	0.205202	641067	0.01044
GSE56086.AR.VCAP_SHPIAS1_R1881	0.109626	0.120032	33666405	0.0104059
GSE33850.RUNX1.CCRFCEM	0.164561	0.174939	138307	0.0103782
ERP010999.FOXP1.U2932	0.124207	0.134527	3562274	0.0103193
GSE43070.RELA.IMR90_TNF	0.182588	0.192857	6082190	0.0102687
GSE18292.SOX2.ESC	0.196719	0.206969	2268558	0.0102499
GSE68647.DAXX.PC3_DAXX	0.178984	0.18919	5668007	0.0102058
GSE25000.TAL1_SCL.JURKAT	0.126964	0.137135	689157	0.0101705
GSE29422.SMAD4.ENDODERM	0.142813	0.152953	1630465	0.0101394
GSE33850.TAL1.CCRFCEM	0.149938	0.159873	952015	0.0099349
GSE32892.AR.VCAP_R1881_10C26	0.164912	0.174795	5994026	0.00988273
GSE24518.RELA.HELAB2_P65KD_DMSO	0.0932595	0.103119	730259	0.00985976
GSE60477.LMO2.TSU1621MT	0.118917	0.128672	8809517	0.00975472
GSE56086.FOXA1.VCAP_SHPIAS1_R1881	0.112875	0.122592	55290485	0.00971733
GSE32892.AR.VCAP_R1881_1C30	0.154754	0.164459	7296937	0.00970424
GSE58258.KDM1A_8A.SHSY5Y_B3_SHLSD18A	0.0136047	0.023187	15720	0.00958232
GSE15780.TP73_TA.SAOS2	0.133531	0.143098	4529687	0.00956674
ERP000380.FOXA1.ZR751_E2_TAM	0.138639	0.148136	15934276	0.00949689
GSE56674.TP63.KERATINOCYTE	0.105627	0.115086	7637012	0.00945932
ERP008568.TAL1.CHRF28811	0.116101	0.125538	7658573	0.00943718
GSE46237.TERF2.HELA	0.0684114	0.0777672	144010	0.00935576
GSE36578.SMAD3.BGO3_DIFF_0H	0.206591	0.215941	705908	0.00934972
GSE25426.RXR.THP1_DIFF	0.166017	0.175361	138868	0.00934334
GSE58428.AR.VCAP_ETOH24H	0.144722	0.154041	498081	0.00931887
GSE71018.GRHL2.OVCAR3	0.0871441	0.0964585	3696329	0.00931446
GSE72249.NR3C1.MCF7	0.0880277	0.0973415	294381	0.00931387
GSE68976.GATA3.JURKAT	0.13448	0.143758	2799957	0.00927786
GSE73319.BRD4.COLO320	0.114329	0.12358	4775378	0.00925088
GSE64758.NIPBL.ESC	0.229179	0.238428	1092632	0.00924946
GSE60006.HES1.SW1353	0.03188	0.041019	283399	0.00913901
GSE33850.GATA3.CCRFCEM	0.160974	0.170105	180777	0.00913107
GSE42575.RUNX1.JURKAT	0.146138	0.155221	1106521	0.00908253
GSE46194.GRHL2.HBE	0.124845	0.133927	10719405	0.00908159
GSE28950.AR.VCAP	0.158464	0.167507	1065460	0.0090431
GSE64233.RELA.SGBS_TNF	0.13602	0.145055	21162842	0.00903504
GSE43743.CDK8.MM1S	0.149103	0.158134	1300668	0.00903129
GSE46237.TERF2.WI38VA13	0.151005	0.159763	121627	0.0087582
GSE23436.GATA6.CACO2_PROLIF	0.122713	0.131463	2750188	0.00874997
GSE69646.POU5F1.ESC_PRIMED	0.167408	0.176136	13426613	0.0087277
GSE28950.AR.VCAP_DHAT_2H	0.129829	0.138461	19414564	0.00863162
GSE32892.AR.VCAP_R1881	0.137356	0.145941	14831397	0.00858448
GSE29422.SMAD2.ESC	0.213953	0.222536	545162	0.00858291
GSE56674.TP63.KERATINOCYTE_CISP	0.103905	0.112477	7110574	0.00857218
GSE56086.FOXA1.VCAP_SHCTR_R1881	0.113724	0.122289	54810820	0.00856528
GSE54855.ESR1.MCF7_E2_5M	0.161083	0.169583	423550	0.00850069
GSE63484.LYL1.NB4	0.166236	0.174728	1149448	0.00849176
GSE46237.HMBOX1.WI38VA13	0.0915766	0.100041	426322	0.00846399
GSE39277.NCOR2.LS180	0.114265	0.122718	2033486	0.00845327
GSE29282.NCOR.OCILY1	0.160841	0.169268	2106245	0.00842659
GSE43834.LMO2.KASUMI1	0.139933	0.148359	1586140	0.00842547
GSE38339.HOXA9.SEM	0.175271	0.183666	1219726	0.00839465
GSE39998.NKX2-1.NCIH1819	0.171479	0.179854	3479097	0.00837525
GSE59824.TP63.KERATINOCYTE_D4	0.104532	0.112846	13551822	0.00831334
GSE59824.TP63.KERATINOCYTE_D0	0.104074	0.112286	14782597	0.00821178
GSE83860.FOXA1.LNCAP_DMSO	0.113371	0.121578	49478065	0.00820672
GSE60814.TP63.HACAT_DNRAS_TGFB	0.114543	0.122728	2053270	0.00818492
GSE59824.TP63.KERATINOCYTE_D2	0.105217	0.113362	16310342	0.00814428
GSE65427.RUNX1.U937	0.160586	0.168721	2286726	0.00813465
GSE51705.GATA4.YCC3	0.155211	0.163335	2074849	0.00812397
GSE60477.TAL1.TSU1621MT	0.121438	0.129557	8404101	0.00811874
ERP000380.ESR1.ZR751_E2_TAM	0.12657	0.134679	1873693	0.00810833
GSE59824.TP63.KERATINOCYTE_D7	0.105057	0.113157	12520244	0.00809976
GSE47120.AR.LNCAP_SHCTR	0.149122	0.157211	218117	0.0080897
GSE64758.NIPBL.ESC_ACTIVIN	0.22702	0.235026	1256994	0.00800648
GSE28264.NKX3-1.LNCAP_DHT	0.17613	0.184134	2136674	0.0080044
GSE83860.FOXA1.LNCAP_TNFA	0.107947	0.115933	67189721	0.00798555
ERP000380.FOXA1.MCF7_TAMR_E2_TAM	0.154962	0.162851	11307102	0.00788893
GSE51705.GATA6.AGS	0.129978	0.137838	6430754	0.00785966
GSE53855.CDK2.T47D	0.0594081	0.0672381	50838	0.00782999
GSE71909.BRD4.LP1	0.105689	0.113501	407480	0.00781125
GSE62272.TEAD1.CCLP1	0.174418	0.182206	1697347	0.00778815
GSE52725.AR.LNCAP_SHGATA2	0.137198	0.144981	1803085	0.00778309
ERP000783.ESR1.MCF7	0.118316	0.12607	26945331	0.00775445
GSE62482.TBX21.CD4_TH1	0.147056	0.154753	4304007	0.00769795
GSE72266.MYB.CD4_TH2	0.148146	0.155833	3410033	0.00768721
GSE28264.FOXA1.LNCAP_ETOH	0.134588	0.1422	19702348	0.00761185
GSE53998.RELA.HUVEC	0.246374	0.25396	79036	0.00758624
GSE31939.CDX2.LS180	0.171144	0.178627	8228542	0.00748335
GSE80151.TWIST1.SHEP21_DOX_0H	0.226628	0.23409	10688810	0.00746213
GSE57431.CDK9.A375_DMSO	0.195587	0.202978	2613170	0.00739175
GSE74814.POU2F2.HNPC_UNDIF	0.0643934	0.071781	3825584	0.0073876
GSE47152.MYC.PAVE	0.232231	0.239617	1359522	0.00738572
GSE42728.TP53.IMR90_SENES_SHLUC	0.0642254	0.0715501	2808784	0.00732473
GSE83860.FOXA1.LNCAP_DHT	0.111222	0.118471	56639912	0.00724864
GSE51705.GATA4.KATOIII	0.137998	0.145232	686657	0.00723401
GSE83860.FOXA1.LNCAP_DHT_TNFA	0.107858	0.115087	73714949	0.00722864
GSE43350.NCOR2.BCELL_GERMINAL_CENTER	0.147759	0.15495	2517630	0.00719126
GSE43625.GATA1.ERYTHROID_R3R4	0.127663	0.134852	960267	0.0071892
GSE29194.GATA1.CD34_ERYTH_BIO	0.105468	0.112606	3756614	0.00713842
GSE29194.GATA1.CD34_ERYTH_BMP	0.101384	0.108514	3692218	0.00712978
GSE69542.FOXO1.ESC	0.183821	0.190943	27142007	0.00712154
GSE53998.RELA.HUVEC_TNF_JQ1	0.187859	0.194958	6728745	0.00709893
GSE64713.STAT5B.CD8_H9RET	0.129862	0.136955	3082580	0.00709381
GSE59530.ESR1.MCF7	0.150827	0.157908	313919	0.00708038
GSE72249.FOXA1.ZR751	0.116614	0.123665	32689144	0.0070517
GSE63484.LYL1.KASUMI1	0.147641	0.15468	2894505	0.00703902
GSE43070.RELA.HUVEC_TNF	0.20963	0.216654	2201148	0.0070241
GSE33850.TAL1.PRIMA2	0.0606756	0.0676701	9151722	0.00699443
ERP000901.NCOA1.MCF7_E2	0.0925249	0.0994909	1949919	0.006966
GSE25000.TAL1_SCL.ERYTHROID	0.147093	0.154023	287425	0.00692972
ERP002417.ELK1.ESC_H1	0.168751	0.175672	305495	0.00692125
GSE53998.RELA.HUVEC_TNF	0.188247	0.19515	5853336	0.00690285
GSE40724.PGR.LEIOMYOMA_RU486	0.242331	0.24923	5311003	0.00689933
GSE39277.NCOR.LS180	0.12037	0.127258	4521625	0.00688802
GSE59530.ESR1.MCF7_E2	0.11447	0.121317	7086005	0.00684705
GSE54855.ESR1.MCF7_E2_120M	0.13159	0.138432	432762	0.00684192
GSE71976.JUN.BT549_TNF	0.257305	0.264134	1158288	0.00682918
GSE39579.BRD4.HEK293T	0.132724	0.139532	3773521	0.00680734
GSE72249.FOXA1.ZR751_DEX	0.119085	0.125891	31266081	0.00680663
GSE62482.RELA.CD4_TH1_DMSO	0.161321	0.168051	4647522	0.0067305
GSE31939.CDX2.LS180_125	0.167882	0.174608	10539983	0.00672651
GSE56086.AR.VCAP	0.116568	0.123291	26778799	0.00672348
GSE73576.SATB1.SHSY5Y_ABETA	0.0415276	0.0482491	73447	0.00672146
GSE29073.EP300.MCF7_DMSO	0.0880152	0.0947364	446299	0.00672119
GSE72249.FOXA1.ZR751_E2	0.123381	0.130091	27815711	0.00670964
GSE39277.NCOR.LS180_125	0.118694	0.125399	5018631	0.00670508
GSE56288.AR.PROSTATE	0.195601	0.202277	20079699	0.00667556
ERP000380.FOXA1.MCF7_E2_TAM	0.138157	0.144815	14794653	0.00665813
ERP002305.ESR1.MCF7_MRNAHIST	0.0717619	0.078419	471321	0.0066571
GSE40129.ESR1.ZR751_SICTR_E2	0.139693	0.146323	120171	0.00662949
GSE72266.GATA3.CD4_TH2	0.126334	0.132946	1528279	0.00661211
GSE56086.FOXA1.VCAP_ETOH	0.128305	0.134884	52527847	0.0065796
GSE44416.TEAD4.MKN28	0.165549	0.172113	1963595	0.00656362
GSE29194.TCF7L2.CD34_PROG_BIO	0.192475	0.19903	2572165	0.00655486
GSE43985.ESR1.VCAP_E2_ERA	0.0589202	0.0654748	2953843	0.00655457
GSE40129.FOXA1.MCF7_SIGATA	0.128537	0.135079	24055121	0.00654181
GSE28950.AR.VCAP_DHAT_18H	0.131998	0.138535	9689439	0.00653693
GSE40129.ESR1.MCF7_SIGATA_E2	0.125512	0.131997	14071580	0.00648527
GSE34774.RNF2.HEK293T	0.261762	0.268216	8111	0.0064537
GSE28264.FOXA1.LNCAP_DHT	0.131909	0.138351	10544253	0.00644219
GSE36134.POU5F1.NCCIT_SNF5	0.148829	0.155242	20536636	0.0064137
GSE61268.AR.LNCAP_R1881_SHCTR	0.163745	0.170133	224162	0.00638783
GSE61197.ASCL1.SCLC_ASCLP_NE	0.154259	0.160645	1576091	0.00638552
GSE56567.SOX2.IPSC	0.142962	0.1493	17879561	0.00633853
ERP007081.NR3C1.U2OS_GLUCC	0.10231	0.108623	4348240	0.00631325
GSE57702.KLF4.KERATINOCYTE_DIFF	0.122731	0.129031	9217071	0.00629994
GSE36570.POU5F1.BJ_INDUCED	0.0978716	0.104141	8581962	0.00626932
GSE51022.ESR1.MDAMB134VI_ESTROGEN	0.0589658	0.0652289	11478324	0.00626314
GSE81651.ESRRA.BT474_HRG	0.115974	0.122215	23679552	0.00624126
GSE39277.CREBBP.LS180	0.198864	0.205093	1005752	0.00622941
GSE55421.SNAI2.KERATINOCYTE_SHCTR	0.103868	0.110092	1652203	0.0062242
GSE72249.ESR1.ZR751_E2	0.131947	0.138166	11198639	0.00621892
GSE77039.PPARG.HT29_ROSIG_2H	0.157919	0.164117	7892404	0.00619791
GSE50413.MYOD1.RHABDOMYOSARCOMA	0.134803	0.140994	11839074	0.00619099
GSE66218.FOXA2.CACO2	0.158673	0.164848	9095020	0.00617488
GSE28319.NR1H3.THP1_T09	0.0502222	0.0563859	82596	0.00616374
GSE64233.MED1.SGBS_TNF	0.153603	0.159706	10830948	0.00610274
GSE69558.PAX5.OCILY7	0.0945113	0.100495	2327475	0.00598358
GSE81651.ESRRA.SKBR3_EGF	0.111795	0.117756	12419132	0.00596089
GSE55605.PRKDC.FIBROBLAST_MET	0.281981	0.28793	179975	0.00594938
GSE43147.ZFX.RPMI8402	0.13031	0.136244	167163	0.00593445
ERP000380.FOXA1.T47D_E2_TAM	0.149068	0.154951	13173825	0.00588328
GSE64656.FOXA1.LNCAP	0.108044	0.113895	28297285	0.00585088
GSE81651.ESRRA.SKBR3	0.114847	0.120613	8035739	0.00576622
ERP001226.FOXA1.MCF7	0.130549	0.136305	19842160	0.00575603
GSE71675.CBFA2T2.NCCIT	0.0693631	0.0751121	11621080	0.00574899
GSE56086.FOXA1.VCAP_R1881	0.11935	0.125036	55673754	0.00568554
GSE71018.GRHL2.PEO1	0.143933	0.1496	5181037	0.00566709
GSE58258.KDM1A_8A.SHSY5Y_B0_SHLSD18A	0.0179156	0.0235536	24890	0.00563805
GSE72249.ESR1.ZR751	0.152956	0.158594	6523088	0.00563771
GSE53855.CDK2.T47D_PROGESTIN_30M	0.0606519	0.0662736	171324	0.00562169
GSE26014.MEIS1.HSPC	0.264821	0.270331	70988	0.0055103
GSE52725.AR.LNCAP_SHCTR	0.12951	0.134996	20257379	0.00548649
GSE63034.FOXA1.LNCAP_ABL	0.140533	0.146018	15057357	0.00548516
GSE30082.NFKBIA.DERMAL	0.0420256	0.0475087	570922	0.00548308
GSE83860.AR.LNCAP_DHT	0.128235	0.133696	9009315	0.00546014
GSE81651.ESRRA.BT474_EGF	0.123038	0.128488	12637260	0.00545001
GSE40129.ESR1.MCF7_SICTR_E2	0.121793	0.12724	13271876	0.00544671
GSE39277.CREBBP.LS180_125	0.111689	0.117034	3499881	0.00534538
GSE56288.AR.PROSTATE_CANCER	0.132566	0.1379	63577559	0.00533466
GSE52146.SOX11.GRANTA519	0.0579886	0.0633073	3805239	0.00531868
ERP001226.AR.MCF7	0.130561	0.135879	15727286	0.00531858
GSE41561.ESR1.MCF7	0.130556	0.135859	15730101	0.00530354
GSE60270.ESR1.MCF7_E2	0.0999785	0.105267	9181088	0.00528896
GSE71909.BRD4.LP1_SGCCBP300	0.115972	0.121254	242439	0.00528243
GSE38303.BRF2.IMR90_TERT	0.0404379	0.0456901	518663	0.00525215
GSE72640.MYCN.BE2C	0.11236	0.117528	190238	0.00516752
GSE84432.AR.VCAP_R1881_30M	0.136421	0.141572	16253978	0.00515031
GSE63034.FOXA1.LNCAP_ABL_SHCREB1	0.111632	0.11678	76521619	0.00514784
GSE47987.FOXA1.DU145_FOXA1_ARC562S	0.0727309	0.0778483	26784427	0.00511741
GSE59530.ESR1.MCF7_TNF	0.189614	0.194729	190996	0.00511528
ERP004238.NANOG.ESC_H1_3IL	0.146694	0.151799	27488105	0.005105
GSE84432.AR.VCAP_R1881_4H	0.124422	0.129494	17372181	0.00507208
GSE82295.TEAD1.HFOB_DIFF	0.251018	0.256057	389107	0.00503913
GSE61197.ASCL1.SCLC_ASCLM	0.0345235	0.0395271	33224	0.00500361
GSE52924.GFI1B.CD34	0.130149	0.135141	834530	0.00499223
GSE46641.TP53.U2OS	0.118354	0.123338	165900	0.00498397
GSE31939.VDR.LS180_125	0.138273	0.143241	1574178	0.00496826
GSE23852.FOXA1.MCF7_E2	0.135005	0.139965	15045281	0.00495951
GSE33850.TAL1.PRIMA5	0.0641141	0.069038	8737103	0.00492391
GSE75876.ESRRA.BT474_AICAR	0.143249	0.14815	6409963	0.00490113
GSE54855.ESR1.MCF7_E2_10M	0.133385	0.138278	1189575	0.00489296
GSE62475.PGR_A.ESC	0.220791	0.225647	1151599	0.0048554
GSE63736.RELB.L1236	0.110685	0.11553	2230760	0.00484453
GSE69558.PAX5.DOHH2	0.0829439	0.0877749	611573	0.00483095
GSE64233.MED1.SGBS	0.147926	0.152756	17472445	0.00483026
GSE60171.BRD2.HUVEC_MS417	0.070522	0.0753244	74448	0.00480241
GSE60171.BRD3.HUVEC	0.0767628	0.0815553	1361370	0.00479252
GSE63736.RELA.L1236	0.178556	0.183321	64121	0.00476579
GSE39277.NCOR2.LS180_125	0.0938676	0.0986243	3268630	0.00475671
GSE80151.TWIST1.SHEP21	0.246623	0.251379	7313211	0.00475585
GSE69043.AR.LNCAP_SHFOXA1_PHFRPMIFCS	0.165757	0.170482	319286	0.00472459
GSE53423.TAL1.ECFC	0.168932	0.173644	21734890	0.00471208
GSE45982.EZH2.OCILY1	0.0759799	0.0806806	402479	0.00470067
GSE60814.TP63.HACAT_LACZ_TGFB	0.107941	0.112636	4009969	0.00469505
GSE37345.AR.LNCAP_SHFOXA1_R1881_HD	0.165794	0.170483	319769	0.00468927
GSE61965.SMARCA4.501MEL_SHMITF	0.127954	0.132621	8616799	0.00466672
GSE38303.POU2F1.IMR90_TERT	0.0836286	0.0882768	641981	0.00464817
GSE81651.ESRRA.BT474	0.117735	0.122355	25741668	0.00462016
GSE63484.LYL1.THP1	0.173626	0.178241	1214106	0.00461418
GSE41000.SIRT3.U2OS_UV	0.0127533	0.0172697	608	0.00451645
GSE23852.FOXA1.MCF7_ETOH	0.135371	0.139855	14514257	0.00448438
GSE53423.TAL1.ECFC_TSA	0.159369	0.163851	26216652	0.00448186
GSE59657.TAL1.MOLT3	0.126959	0.131407	12860142	0.00444825
GSE23436.HNF4A.CACO2_PROLIF	0.140073	0.14452	2785589	0.0044467
ERP000901.NCOA2.MCF7	0.0764074	0.080853	5002147	0.00444567
GSE83860.AR.LNCAP_DHT_TNFA	0.131397	0.135839	7403516	0.00444222
GSE63034.FOXA1.LNCAP_ABL_SHCTR	0.111394	0.11582	69384973	0.00442653
GSE73576.SATB1.SHSY5Y	0.0489892	0.0533602	92836	0.00437103
GSE51290.KLF5.LOVO_PHASES	0.111668	0.116034	963314	0.00436547
GSE38391.GATA2.LNCAP	0.127091	0.13144	19244305	0.00434838
GSE44236.CLOCK.U2OS	0.0356549	0.0399997	5525807	0.00434482
GSE52725.GATA2.LNCAP	0.127076	0.131406	19246323	0.00432945
GSE21614.SMAD3.BGO3	0.164087	0.168407	3459290	0.00431983
GSE33889.RUNX2.C42B	0.0858914	0.0902052	20111060	0.0043138
GSE52725.FOXA1.LNCAP	0.148759	0.153065	8406276	0.00430614
GSE67046.NR3C1.NALM6_CASP1	0.162095	0.166379	1550407	0.00428369
GSE83860.RELA.LNCAP_TNFA	0.153899	0.158155	534752	0.00425595
GSE51022.ESR1.MDAMB134VI_ETOH	0.0942529	0.0984492	212051	0.00419633
GSE30267.AFF4.HCT116_STARVED	0.15284	0.157027	92379	0.00418674
GSE74069.AR.MDAMB45_MPA	0.168952	0.173132	2469385	0.00417987
GSE40762.FOXM1.MCF7	0.19468	0.19886	1428495	0.00417933
GSE45822.ESR1.MCF7	0.102728	0.106882	9488079	0.00415399
GSE62718.FOXP1.PROGENITOR_NEURAL	0.0558089	0.0599481	531881	0.00413916
GSE79893.PAX8.FT246	0.0531503	0.0572591	11675	0.00410878
GSE70161.AR.MDAMB453_R1881_SIPIAS1	0.141718	0.145827	9877255	0.00410865
ERP004003.NKX2-2.ISLET	0.166752	0.170857	43357769	0.00410565
GSE30623.NR3C1.LNCAP_1F5	0.169326	0.173392	2213682	0.00406623
GSE51705.GATA6.YCC3	0.149916	0.153975	8132939	0.00405885
GSE62482.BRD4.CD4_TH1_DMSO	0.128062	0.132083	10350963	0.00402097
GSE51633.JMJD6.HEK293T	0.143946	0.147938	715276	0.00399184
GSE64713.STAT5B.CD8_IL2	0.120241	0.124219	10545298	0.00397803
GSE60814.TP63.HACAT_CARAS_TGFB	0.103943	0.10792	4172617	0.00397651
GSE24518.NR3C1.HELAB2_GRKD_DMSO	0.099566	0.10353	1893742	0.0039638
GSE75503.RBPJ.LCL	0.127389	0.131268	5936127	0.0038792
GSE62428.CHD8.T47D_ETOH_45	0.0553069	0.0591522	4399054	0.00384534
GSE56674.TP53.KERATINOCYTE_CISP	0.0928196	0.0966612	4186456	0.00384163
GSE24518.NR3C1.HELAB2_TA_TNFA	0.220247	0.224087	2339326	0.00384045
GSE75503.EBF1.MUTUL	0.101908	0.105706	20021819	0.00379881
ERP001226.FOXA1.MDAMB453	0.117736	0.121515	42759672	0.00377866
GSE82295.CEBPB.HFOB_DIFF	0.137584	0.141331	30393784	0.00374653
GSE72249.NR3C1.MCF7_DEX	0.161619	0.165342	4584412	0.00372338
GSE64557.HNF1B.PDAC	0.127331	0.131038	18504508	0.00370675
GSE55605.PCGF2.FIBROBLAST_MET	0.187133	0.190817	4414590	0.00368375
ERP008568.SMC3.HL60	0.0523725	0.0560509	49525458	0.00367842
GSE51234.REST.GP5D	0.0788005	0.0824629	1937941	0.00366241
GSE59530.FOXA1.MCF7	0.169038	0.172697	6600541	0.00365911
GSE54110.AR.PC3	0.142092	0.145727	489907	0.00363508
GSE71018.GRHL2.OVCA429	0.123736	0.127341	9223258	0.00360479
GSE68976.RUNX1.JURKAT	0.107813	0.1114	10921253	0.00358717
GSE21939.TP53_PS46.U2OS_ACTD	0.0731054	0.0766778	25480	0.00357237
GSE51673.FOXK1.HEK293T	0.278161	0.281732	596671	0.00357102
ERP010999.FOXP1.SUDHL6	0.116201	0.119744	5231177	0.00354269
GSE60130.CEBPA.KASUMI1_SIRUNX1ETO	0.132688	0.136138	3082887	0.00345001
GSE48516.JARID2.UTEIPS6	0.142821	0.146271	10401713	0.00344976
ERP008682.FOXA2.LIVER_CARN1618	0.139268	0.142715	9376170	0.0034475
GSE44236.ARNTL.U2OS	0.0519011	0.0553388	3997888	0.00343774
GSE24518.RELA.HELAB2_GRKD_TA_TNFA	0.156236	0.159658	1613403	0.00342186
GSE42355.BRD4.NCIH2171	0.164887	0.168283	34549195	0.00339573
ERP008801.PPARG.MACROPHAGE	0.111528	0.114923	173290	0.00339479
GSE24518.NR3C1.HELAB2_TA	0.208994	0.212374	2909424	0.00337985
GSE38901.HSF1.HMLER	0.12617	0.129527	37440	0.0033574
GSE47987.FOXA1.DU145_FOXA1_ARQ6540X	0.0720978	0.0754392	18954287	0.00334133
GSE56674.TP53.KERATINOCYTE	0.0838343	0.08717	1145729	0.00333573
GSE59530.ESR1.MCF7_E2_TNF	0.115368	0.118703	6067263	0.0033348
GSE61268.AR.LNCAP_ETOH_SHCTR	0.175206	0.178501	139174	0.00329572
GSE40129.FOXA1.MCF7_SICTR	0.136627	0.139922	19869711	0.00329474
GSE51234.KLF5.GP5D	0.11746	0.120723	7132017	0.00326334
GSE24518.NR3C1.HELAB2_GRKD_TA_TNFA	0.141759	0.145018	1954106	0.00325937
GSE31939.CEBPB.LS180_125	0.1109	0.114151	27928027	0.00325153
GSE51234.REST.GP5D_SIRAD21	0.0844809	0.0877229	1688046	0.00324202
GSE42390.TAL1.ERYTHROID	0.103612	0.106825	3285476	0.00321297
GSE36570.KLF4.BJ_INDUCED	0.0911349	0.0942803	9762286	0.00314535
ERP004238.NANOG.ESC_H1	0.162201	0.165328	13837629	0.003127
GSE47987.AR.DU145_FOXA1_ARQ6540X	0.0964932	0.0996125	4855866	0.00311928
GSE65427.RUNX1.KASUMI1	0.137792	0.140877	4053785	0.00308438
GSE31939.CEBPB.LS180	0.117101	0.120172	22797239	0.00307098
GSE54344.MLLT3.CD34	0.19295	0.196004	18770	0.00305397
GSE80151.BRD4.BE2C	0.17284	0.17586	11694225	0.00301914
GSE53998.BRD4.HUVEC	0.158257	0.161253	10361238	0.00299533
GSE70161.AR.MDAMB453_R1881_SICTR	0.149451	0.15242	7087780	0.0029691
GSE57702.ZNF750.KERATINOCYTE_DIFF	0.1126	0.115568	16814068	0.00296801
GSE46237.NR2F2.WI38VA13	0.166142	0.169073	1385026	0.00293134
GSE25426.PPARG.THP1_DIFF	0.115791	0.118708	410199	0.00291629
GSE63736.NFKB2.L1236	0.114704	0.117614	5054063	0.00290986
ERP001226.AR.MDAMB453	0.159497	0.162397	5739140	0.00290028
ERP000380.ESR1.MCF7_SHCRT_E2	0.1085	0.111376	9160100	0.00287546
GSE44236.CRY1.U2OS	0.0296619	0.032526	6039225	0.00286412
GSE24518.NR3C1.HELAB2_P65KD_TA_TNFA	0.186815	0.18967	4749678	0.00285505
GSE34774.CBX2.HEK293T	0.0607572	0.0635884	4494589	0.00283118
GSE48096.ESR2.MCF7_C412_E2	0.161801	0.164629	274239	0.0028278
ERP010664.BRD4.BT474_INHHDAC	0.143957	0.146785	1074658	0.00282767
GSE51936.GATA6.AGS	0.0599021	0.0627269	3474640	0.00282478
GSE68356.ESR1.MCF7_E2	0.122569	0.125345	4658123	0.00277676
GSE39998.FOXA1.NCIH3122	0.149665	0.152419	12884978	0.00275341
ERP000380.ESR1.MCF7_SHFOXA1_E2	0.114093	0.116833	3894792	0.00273951
ERP005838.NRIP1.MCF7	0.109165	0.111901	13409476	0.00273592
GSE54855.ESR1.MCF7_E2_2M	0.176126	0.178838	266746	0.00271135
GSE32349.CREBBP_M742.NCIH3396_E2	0.0918636	0.0945697	331134	0.00270611
ERP000901.NCOA2.MCF7_E2	0.10379	0.106488	9403229	0.00269882
GSE80151.TWIST1.BE2C	0.186776	0.189439	16401522	0.00266276
GSE22441.ETV1.GIST	0.200042	0.202676	4843551	0.00263391
ERP000901.ESR1.MCF7_E2	0.109878	0.112507	5983989	0.00262831
GSE49014.REST.NCIH295R	0.1132	0.115798	685896	0.0025985
GSE29073.EP300.MCF7_E2	0.166607	0.169198	439769	0.00259137
GSE77039.PPARG.HT29_ROSIG_48H	0.149066	0.151656	6308482	0.00259031
GSE71751.GATA3.THYMOCYTE	0.122057	0.124642	2460957	0.00258525
GSE74999.SPI1.K562	0.124412	0.126994	368319	0.00258175
GSE52924.TAL1.CD34	0.113115	0.11569	5133885	0.0025746
GSE52637.LDB1.HEP	0.11132	0.113892	6722014	0.0025725
GSE48516.JARID2.UTEIPS7	0.153032	0.155583	8128263	0.00255098
GSE65847.NR3C1.U2OS_SHHIC5	0.099753	0.1023	19829562	0.002547
GSE24518.RELA.HELAB2_TNFA	0.183706	0.186165	5834705	0.00245866
GSE57628.TOP1.HCT116_JQ1	0.0997445	0.102194	39897	0.00244993
GSE29180.TCF12.JURKAT	0.143862	0.146285	677206	0.00242294
ERP013415.MYCN.SMSKCNR	0.0443853	0.0467981	27421	0.00241279
GSE59530.ESR1.MCF7_SHFOXA1_E2_TNF	0.10698	0.109388	2598070	0.0024085
GSE68864.CEBPB.HMSC_DMI_HI	0.151504	0.153865	24222454	0.00236098
ERP000901.NCOA1.MCF7	0.0715332	0.07387	3435819	0.00233679
GSE24518.RELA.HELAB2_TA_TNFA	0.188564	0.190877	4759723	0.00231308
GSE72249.ESR1.MCF7_E2	0.122983	0.125293	6300776	0.00230961
GSE59087.TAL1.PROES	0.10551	0.107804	7088432	0.00229433
GSE60171.BRD3.HUVEC_MS417	0.0545178	0.0568101	393605	0.00229232
ERP005838.NRIP1.MCF7_E2	0.102867	0.105153	16987668	0.002286
GSE40129.GATA3.MCF7_E2	0.140131	0.14236	7230604	0.00222925
GSE62482.MED1.CD4_TH1_DMSO	0.187125	0.189332	2156120	0.00220685
GSE49014.REST.NCIH295R_SF1	0.113184	0.115324	673078	0.00214032
ERP010664.CDK9.BT474	0.107251	0.109386	1977787	0.00213431
GSE43625.NFE2.ERYTHROID_R3R4	0.143056	0.145188	2747243	0.00213169
ERP000209.ESR1.MCF7_E2	0.103473	0.105597	14876286	0.00212362
GSE69646.MED1.ESC_PRIMED	0.167573	0.169692	7582012	0.00211912
GSE58428.AR.LNCAP_DHT24H_SHFOXA1	0.16084	0.162953	298237	0.00211261
GSE29194.SMAD1.CD34_PROG_BMP	0.151343	0.153442	4526305	0.00209889
GSE30623.NR3C1.LNCAP_1F5_SIFOXA1	0.127685	0.129779	2890788	0.00209336
GSE68296.TEAD4.HUCCT1	0.163693	0.165782	2743954	0.0020888
GSE56857.SPIB.OCILY3_SHSPIB	0.0703439	0.0724241	785995	0.00208019
GSE77039.NR1H2.HT29_GW3965_2H	0.189133	0.191211	4834763	0.00207754
GSE65138.BRD4.MOLM14_CA25	0.113771	0.115827	16817313	0.0020562
GSE65847.NR3C1.U2OS_SHNS	0.121172	0.123223	5981269	0.00205137
GSE36354.CDK9.P4936_CMYC_1H	0.157892	0.159935	487701	0.0020427
GSE38103.SMAD3.LX2_CALCIPOTRIOL_TGFB1	0.153387	0.155411	9524014	0.00202423
ERP014035.TP53.BC3_NUT	0.0640758	0.0660988	202757	0.00202301
GSE45984.CDK7.SKMEL147	0.149221	0.151231	4475596	0.00201049
GSE37403.SNAPC4.MCF10A	0.0504571	0.0524634	411711	0.00200632
GSE64557.FOXA1.PDAC_SHCTR	0.125406	0.127409	32642238	0.0020034
GSE49952.XBP1.MDAMB231	0.0470096	0.0489957	41308810	0.00198609
GSE20303.GLYR1.HELA	0.035849	0.0378331	10501420	0.00198412
GSE68356.PGR.T47D_PG	0.11863	0.120613	3572253	0.00198315
GSE51234.NIPBL.GP5D	0.121116	0.123084	12247036	0.00196827
GSE38339.MEIS1.SEM	0.174258	0.176215	3746481	0.00195645
GSE38901.HSF1.BPE	0.0468368	0.0487925	209074	0.00195577
ERP002306.FOXA1.LIVER	0.152269	0.154209	10986588	0.00193962
GSE68356.ESR1.MCF7_E2PG	0.123434	0.125364	6195635	0.00192961
GSE50413.MYOD1.MYOBLAST	0.154312	0.156204	11713258	0.00189201
GSE34774.RYBP.HEK293T	0.119381	0.121225	605094	0.0018446
GSE64713.STAT5B.CD8_H9	0.119362	0.121181	9927654	0.0018186
GSE15780.TP53.SAOS2	0.13167	0.133487	7466205	0.00181672
GSE60792.GATA2.CD34_DMSO	0.132019	0.133825	1815734	0.00180563
ERP000901.NCOA3.MCF7_E2	0.096365	0.0981642	8420303	0.0017992
GSE79128.AR.VCAP_SH1_DHT	0.116534	0.118333	14765177	0.00179835
GSE64877.TP53.HEPG2	0.0353061	0.0371043	59865	0.00179823
GSE67046.NR3C1.NALM6	0.131537	0.133329	4874810	0.00179268
GSE74069.AR.MDAMB45_DHT	0.149776	0.151568	5337446	0.00179166
GSE35197.GSPT2.HEK293T	0.0686441	0.0704044	5200769	0.00176038
GSE58428.FOXA1.VCAP_DHT24H	0.11603	0.117774	34354127	0.00174357
GSE59530.FOXA1.MCF7_E2	0.163651	0.165383	6804356	0.00173213
ERP008568.CTCF.U937	0.0479728	0.0496711	3744996	0.00169837
GSE59087.EZH2.PROES_SHEZH2	0.0653392	0.0670249	31451	0.00168567
GSE68356.PGR.T47D_E2PG	0.118155	0.119835	3505287	0.00168049
GSE65427.RUNX1T1.KASUMI1	0.11905	0.120704	4436918	0.00165377
GSE79128.AR.VCAP_SH2_R1881	0.113449	0.115077	9635108	0.00162801
GSE79128.AR.VCAP_SH2_DHT	0.112787	0.114413	10804190	0.00162637
GSE64557.FOXA1.PDAC_KOKLF5	0.132109	0.133731	32953412	0.00162256
GSE47987.FOXA1.DU145_FOXA1	0.0776271	0.0792485	23250543	0.00162145
GSE59530.FOXA1.MCF7_TNF	0.157782	0.159395	7937271	0.00161299
GSE68349.BCL6.BCELL_GERMINAL_CENTER	0.117161	0.118755	11298934	0.001594
GSE32349.CREBBP_M768.NCIH3396_ETOH	0.0743929	0.0759781	843302	0.00158526
GSE58428.FOXA1.VCAP_ETOH24H	0.13499	0.136561	21729332	0.0015711
GSE48930.AR.MCF7	0.0686924	0.0702631	13020525	0.0015707
GSE31939.VDR.LS180	0.0777324	0.0792927	298675	0.00156034
GSE79128.AR.VCAP_R1881	0.120425	0.121963	3412826	0.00153763
GSE39263.ZNF143.FLP143HA_T0	0.0404814	0.0420158	9130195	0.00153436
GSE56288.AR.PLHSAR_FOXA1_HOXB13	0.0883851	0.0899177	72386545	0.00153258
GSE59530.ESR1.MCF7_SHCTR_E2_TNF	0.0949098	0.0964377	8164030	0.0015279
GSE74999.SPI1.K562_SAHA	0.11447	0.115955	1979424	0.00148459
GSE43625.KLF1.ERYTHROID_R3R4	0.146915	0.148399	3578925	0.00148418
GSE57702.KDM1A.KERATINOCYTE_DIFF	0.12304	0.1245	4995089	0.00146028
GSE40762.FOXM1.MCF7_THIOS	0.226501	0.227947	547947	0.00144615
GSE69558.SPI1.OCILY7	0.0925615	0.0940015	8679855	0.00144
GSE71675.PRDM14.NCCIT	0.0842533	0.0856919	15027260	0.00143864
GSE72249.FOXA1.MCF7_E2	0.137338	0.138769	20462464	0.0014314
GSE56674.TP53.KERATINOCYTE_ADRIA	0.0820121	0.0834352	2168943	0.00142317
GSE65138.BRD4.MOLM14_DMSO	0.101344	0.102752	36546156	0.00140813
GSE68864.CEBPB.HMSC_DMI_LOW	0.151183	0.152581	25870634	0.00139788
GSE33850.LMO2.CCRFCEM	0.0716663	0.0730623	13510094	0.00139596
GSE63629.SOX9.HT29	0.192126	0.193521	5201007	0.00139493
GSE51181.VDR.THP1_2H_125D	0.0860255	0.0873957	89870	0.00137013
GSE23730.FLI1.NB4	0.150422	0.151775	4035239	0.0013528
GSE60477.ERG.TSU1621MT_ATRA	0.110409	0.111756	23163320	0.00134798
GSE29180.TAL1.JURKAT	0.160385	0.161731	870704	0.00134607
ERP002306.HNF4A.LIVER	0.125343	0.126684	16258284	0.00134104
GSE72249.FOXA1.MCF7_DEX	0.140161	0.14149	20084046	0.00132881
GSE43036.IRF1.CD14_LPS	0.145488	0.146761	2906280	0.00127253
ERP010664.CDK9.BT474_INHHDAC	0.0975742	0.0988459	2161251	0.00127164
GSE39459.AR.LNCAP_ABL	0.125489	0.126749	11079957	0.00125991
GSE83860.RELA.LNCAP_DHT_TNFA	0.153555	0.154797	4903229	0.00124179
GSE64557.FOXA1.PDAC	0.132227	0.133458	29693931	0.00123165
ERP000901.NCOA3.MCF7	0.0543046	0.0555302	27589451	0.00122566
GSE38103.VDR.LX2_CALCIPOTRIOL	0.157902	0.159119	449672	0.00121728
GSE29808.GABPA.RWPE1	0.0631383	0.0643542	704123	0.00121582
GSE30623.AR.LNCAP_1F5_SIFOXA1	0.139857	0.141071	6016422	0.0012141
GSE21366.PPARG.ASC	0.175287	0.176481	7493591	0.00119423
GSE69043.GATA2.LNCAP_SHGATA2_ETOH	0.146797	0.147973	20800638	0.00117555
GSE50723.STAT3.OCILY3	0.167271	0.168439	1675487	0.00116719
GSE63233.MBD2.HMLER	0.0418455	0.0429901	114195	0.00114452
GSE60477.RUNX1.TSU1621MT	0.112608	0.113748	28224220	0.00113984
GSE39459.EZH2.LNCAP	0.053129	0.0542668	13081526	0.0011378
ERP004110.SPI1.LCL	0.0866958	0.087831	54635884	0.00113522
ERP002038.TP53.SAOS2	0.0441334	0.0452523	138015	0.00111897
GSE74999.SPI1.K562_NABUT	0.0966653	0.0977432	7426288	0.00107797
GSE45738.RUNX1.KASUMI1	0.10751	0.108574	10716373	0.0010642
GSE56857.SPI1.OCILY3	0.0914	0.0924601	659590	0.00106013
GSE55421.SNAI2.KERATINOCYTE_LACZ_DIFF	0.102176	0.103223	1252122	0.00104701
GSE61965.SMARCA4.501MEL_SHCTR	0.113034	0.114081	28089547	0.00104688
GSE51509.SMAD3.NCIH441_SIITTF1	0.121698	0.122743	20544744	0.00104524
GSE51509.SMAD3.NCIH441	0.12494	0.125965	17616960	0.00102522
GSE37345.FOXA1.LNCAP_SHCTR_R1881	0.135506	0.136519	21604694	0.00101281
GSE54855.ESR1.MCF7_E2_40M	0.113372	0.114384	1031228	0.00101112
GSE72249.ESR1.MCF7	0.160954	0.161945	1116711	0.000990415
ERP002306.CEBPA.LIVER	0.132186	0.133176	8285261	0.000989974
GSE49952.XBP1.MDAMB231_HYPO_GLUDEP	0.0554445	0.056411	48789616	0.000966464
GSE30623.FOXA1.LNCAP_1F5	0.163629	0.164579	7559743	0.000950526
GSE39459.SUZ12.LNCAP	0.0948676	0.0958103	6190615	0.000942673
GSE51290.HNF4A.LOVO_PHASES	0.110218	0.111153	4557503	0.000934684
GSE62482.AFF4.CD4_TH1_DMSO	0.172277	0.1732	4390510	0.00092341
ERP000209.CEBPA.HEPG2	0.113247	0.114161	7539990	0.000913982
GSE51234.HNF4A.GP5D	0.115025	0.115924	6618135	0.000898457
GSE60130.LMO2.KASUMI1_SIRUNX1ETO	0.114967	0.115864	5869780	0.000897087
GSE39263.ZNF143.FLP143HA_T4	0.0524903	0.0533773	12229029	0.000887006
GSE79128.AR.VCAP_SH1_R1881	0.113437	0.114312	8869870	0.000875622
GSE71739.KDM1A.SKNO1_DMSO	0.0959783	0.09685	1859724	0.000871703
GSE73319.BRD4.SW480	0.106584	0.107443	14788303	0.000858561
ERP002305.ESR1.MCF7_GLYC	0.0977713	0.098611	5902330	0.000839702
ERP000380.ESR1.MCF7_E2_TAM	0.125695	0.126516	3237854	0.000820944
GSE52953.MAFB.KERATINOCYTE_EPIDERMAL_PROLIF	0.157765	0.158575	1112491	0.000809853
GSE67783.STAG1.HSPC	0.0505254	0.0513274	169549144	0.000801996
GSE60270.ESR1.MCF7	0.158631	0.159428	1198415	0.000797127
GSE53998.BRD4.HUVEC_TNF	0.145851	0.146645	13042059	0.00079335
GSE48930.ESR1.MCF7	0.11618	0.116951	21344189	0.000770797
GSE79480.OCA2.HBL1	0.0533819	0.0541502	23080230	0.000768361
GSE69043.AR.LNCAP_SHFOXA1_RPMIFBS	0.139976	0.140741	614801	0.000765513
ERP000209.ESR1.MCF7	0.148998	0.149697	4472793	0.000698924
GSE60130.LMO2.KASUMI1_SICTR	0.11346	0.114146	7936187	0.000686331
GSE55421.SNAI2.KERATINOCYTE_LACZ	0.0858903	0.0865721	7916468	0.00068187
GSE54379.BRD4.KOPTK1_E	0.0941769	0.0948575	27540745	0.000680609
GSE81651.ESRRA.SKBR3_HRG	0.0911686	0.0918433	20588911	0.000674778
GSE70482.GATA1.K562	0.0804732	0.0811475	29577966	0.000674303
GSE36578.SMAD1.BGO3	0.126347	0.126992	3668211	0.00064475
GSE28950.HDAC3.VCAP_DHAT_2H	0.187349	0.18798	1345762	0.00063089
GSE65138.CDK8.MOLM14_DMSO	0.10981	0.110391	68085123	0.000581121
GSE56857.SPIB.OCILY10	0.096033	0.096611	3621538	0.000577938
GSE50723.STAT3.SUDHL2	0.159175	0.159711	4177040	0.000536861
GSE55421.SNAI2.KERATINOCYTE_SHSNAI2	0.102436	0.102963	171712	0.000527039
GSE68864.CEBPB.HMSC	0.182165	0.182684	7023706	0.000518529
GSE70679.AR.DUCAP_ANDROGEN	0.131609	0.132123	4831515	0.000514892
GSE67783.CTCF.HSPC	0.048716	0.049227	138444629	0.000510971
ERP000380.ESR1.MCF7_E2	0.111541	0.112042	4020800	0.000500895
GSE58428.AR.VCAP_DHT24H_SHFOXA1	0.123869	0.124346	20501631	0.000476625
GSE45441.SFMBT1.HELA_S3_G1	0.0588462	0.0592956	2243	0.000449398
ERP000380.FOXA1.MCF7	0.151256	0.151698	11476797	0.000442068
GSE31621.SPI1.MONOCYTE_MACROPHAGE	0.0960221	0.0964575	7660861	0.000435371
GSE23436.CDX2.CACO2_DIFF	0.165791	0.166198	5439557	0.000407433
GSE83860.RELA.LNCAP_SICTR_TNFA	0.153426	0.15383	6689803	0.000404695
GSE37345.FOXA1.LNCAP_SHFOXA1_R1881	0.144237	0.144641	13474446	0.000404173
GSE41820.ARNT.MCF7	0.0578518	0.0582521	60988959	0.000400377
GSE25426.SPI1.THP1_DIFF	0.121401	0.121798	6116010	0.00039641
GSE40724.PGR.T47D	0.136329	0.13672	20241232	0.000391113
GSE39263.ZNF143.FLP76_T4	0.0436776	0.0440597	14839881	0.000382135
GSE45024.UBN1.HELA	0.216209	0.216573	8783059	0.00036398
GSE68356.ESR1.MCF7	0.0945804	0.0949336	2640379	0.00035323
GSE56567.POU5F1.IPSC	0.140675	0.141019	6782104	0.000343731
GSE68647.DAXX.PC3	0.150923	0.151257	14078260	0.000334553
GSE76181.RUNX1.JURKAT	0.122656	0.122989	12681723	0.000333124
GSE60024.PAX6.RETINAL_PIGMENT	0.20446	0.204772	2896175	0.000311336
ERP010999.FOXP1.RCK8	0.00126625	0.00157233	477	0.00030608
GSE60024.MITF.RETINAL_PIGMENT	0.179845	0.180136	564139	0.000290134
GSE72249.FOXA1.MCF7	0.134576	0.134866	22240817	0.000290023
GSE76181.GATA3.JURKAT	0.119266	0.119532	16179877	0.000265452
GSE61268.AR.C42B_R1881_SHCTR	0.158565	0.158809	924040	0.000243106
GSE47987.FOXA1.DU145_FOXA1_HIGH	0.0706519	0.070892	17602298	0.00024011
GSE58428.FOXP1.VCAP_DHT24H	0.117791	0.118023	64521913	0.000232887
GSE58864.SPI1.DENDRITE	0.094288	0.0944947	3148456	0.000206613
GSE83860.PIAS1.LNCAP_TNFA	0.13265	0.132833	35544496	0.000183382
GSE79480.POU2F2.HBL1	0.0649711	0.0651413	24072399	0.000170221
GSE47987.AR.DU145_ARQ6540X	0.0918253	0.0919912	3720479	0.000165832
GSE46166.JUN.BT549	0.220924	0.221056	6943467	0.000132445
ERP003844.ESR1.MCF7_LY2	0.120596	0.120705	26814405	0.000109508
GSE51181.VDR.THP1_1H_125D	0.101624	0.101726	49825	0.000102439
GSE65138.CDK8.MOLM14_IBET	0.126797	0.126885	33788348	8.81701e-05
GSE49091.ERG.VCAP	0.109882	0.109968	7370098	8.5759e-05
GSE60171.BRD2.HUVEC	0.0758647	0.0759329	2543537	6.8229e-05
GSE69043.GATA2.LNCAP_ETOH	0.138292	0.138335	27449059	4.28085e-05
GSE83860.PIAS1.LNCAP_DMSO	0.134833	0.134858	27079675	2.44041e-05
GSE69043.GATA2.LNCAP_CSFCS	0.129853	0.129872	15545179	1.91169e-05
GSE69558.SPI1.DOHH2	0.0842898	0.0843081	24280092	1.83118e-05
GSE42262.BRD4.P4936_MYC_0H	0.141965	0.141958	1867413	-7.30315e-06
GSE59530.FOXA1.MCF7_E2_TNF	0.157369	0.157356	7217102	-1.30261e-05
GSE22162.ATRX.ERYTHROID	0.110125	0.110106	518319	-1.92102e-05
GSE29073.GATA3.MCF7_E2	0.147517	0.147485	4309448	-3.18936e-05
GSE68296.TEAD1.HUCCT1	0.135574	0.135533	14432717	-4.01872e-05
GSE45982.EZH2.SUDHL5	0.0418824	0.0418296	6608620	-5.27202e-05
GSE72249.FOXA1.T47D	0.149798	0.149745	9083014	-5.3189e-05
GSE46055.KDM5B.HCC2157	0.16802	0.167944	13298694	-7.60024e-05
GSE46641.TP53.U2OS_DMSO	0.12374	0.123659	986339	-8.0813e-05
GSE32349.ESR1.NCIH3396_E2	0.0891467	0.0890605	1685890	-8.61711e-05
GSE29180.GATA3.JURKAT	0.113457	0.113367	2251857	-9.048e-05
GSE20303.SGF29.HELA	0.0340994	0.0339967	60219	-0.000102675
GSE69539.FOSL2.ESC	0.18554	0.185428	10548512	-0.000112548
ERP008801.RXR.MACROPHAGE	0.119167	0.119052	8015931	-0.000115724
GSE39263.NOTCH1.HPBALL	0.123244	0.123114	25743716	-0.000130418
GSE46641.TP53.U2OS_NUT	0.128072	0.12792	5505040	-0.0001522
GSE29180.RUNX1.JURKAT	0.145792	0.145639	2027035	-0.000153135
GSE48515.JARID2.MRC5_IPS25_CTR	0.136384	0.13623	18077285	-0.000154162
GSE56857.BATF.OCILY10	0.139724	0.139553	2444083	-0.000170224
GSE22478.SMC4.HELA_M	0.0755697	0.0753911	24227	-0.000178561
GSE82295.BRD4.HFOB_DIFF	0.117866	0.117659	9311111	-0.000207392
GSE57628.BRD4.HCT116	0.159376	0.159139	3567475	-0.000236644
GSE73319.BRD4.HT29	0.108122	0.107884	17220528	-0.000238179
GSE49404.SOX2.RENVM	0.176766	0.176493	7395009	-0.000272883
GSE40867.ESR1.BREAST_TUMOR_GOODOUTCOME	0.165689	0.165412	1056818	-0.000277142
GSE68355.ESR1.MCF7	0.108232	0.107941	17569914	-0.00029122
GSE63589.HSF1.WM451LU	0.0650385	0.0647387	70730029	-0.000299819
GSE47938.ZC3H8.HCT166	0.0997336	0.0994239	3935079	-0.000309707
GSE44416.TEAD4.SNU216	0.122551	0.122228	8334673	-0.000323543
GSE41561.TLE3.MCF7	0.143824	0.143482	2735634	-0.000341346
GSE64557.ELF3.PDAC_SHCTR	0.110352	0.110008	40370663	-0.000343384
ERP013415.MYCN.SHSY5Y_OVERMYCN_24H	0.0463626	0.046017	25132	-0.000345536
GSE73319.BRD4.HCT166	0.110907	0.110554	4599581	-0.000352989
GSE50144.PPARG.HUVEC_PPARG_NORMO	0.0972943	0.0969353	4454	-0.000359003
GSE36351.TFAP2C.MCF7	0.111629	0.111269	18546914	-0.000360395
GSE21234.TFAP2C.MCF7	0.111633	0.111259	18546489	-0.000373641
GSE36354.MED1.U87MG	0.139156	0.138764	28003131	-0.000392443
GSE60130.SPI1.KASUMI1_SICTR	0.101641	0.101247	13364172	-0.000393717
GSE32349.ESR1.NCIH3396_ETOH	0.101511	0.101116	572078	-0.000394943
GSE56857.SPI1.NCIH929	0.0890658	0.0886556	4941391	-0.000410197
GSE43876.BHLHE22.CAL1	0.101608	0.101187	3955891	-0.000421926
GSE80151.MYCN.NGP	0.185698	0.185246	2916184	-0.000452615
GSE60270.ESR1.MCF7_SHCTR_E2	0.118159	0.117689	3597394	-0.000470257
GSE52924.GATA1.CD34	0.0864026	0.0859307	36592360	-0.000471945
GSE38103.VDR.LX2_CALCIPOTRIOL_TGFB1	0.152586	0.15211	8360003	-0.000476397
ERP004176.TP53.U2OS_UV_8H	0.0819711	0.0814842	493688	-0.000486965
GSE61965.SMARCA4.501MEL_SHSOX10	0.118378	0.117867	15775633	-0.000510645
GSE72249.FOXA1.T47D_DEX	0.157569	0.157057	6956997	-0.000512152
GSE42161.MED1.MM1S_JQ1	0.120384	0.11987	16985401	-0.000513671
GSE75876.ESRRA.BT474	0.138624	0.138103	1318417	-0.000520665
GSE64862.RUNX1.BONE_MARROW	0.125024	0.124498	21873534	-0.000526041
ERP004110.GTF2B.LCL	0.0960983	0.0955701	37972780	-0.000528265
GSE24518.NR3C1.HELAB2_P65KD_DMSO	0.141807	0.141267	1156555	-0.000540285
GSE43743.BRD4.MM1S	0.113215	0.112667	23370921	-0.000547737
ERP000380.ESR1.MCF7_TAM	0.138523	0.137975	1797259	-0.000548052
GSE56857.SPI1.OCILY10	0.107742	0.107185	1436417	-0.000556694
GSE68355.ESR1.MCF7_PROG	0.10383	0.103196	32812056	-0.000634757
GSE49091.ERG.VCAP_R1881	0.136764	0.136119	13332736	-0.000645537
GSE64557.ELF3.PDAC_KOKLF5	0.118906	0.118253	32590459	-0.00065301
GSE79128.AR.VCAP_DHT	0.107282	0.106616	9729388	-0.000666085
GSE51274.GATA3.MCF7	0.124997	0.12433	16735521	-0.000666911
GSE43720.AR.LNCAP_DHT	0.130947	0.130279	11706517	-0.000668886
GSE83860.PIAS1.LNCAP_DHT_TNFA	0.136352	0.135683	23508946	-0.000668986
GSE41820.AHR.MCF7	0.0717074	0.0710211	33044034	-0.000686353
GSE63202.AR.LNCAP	0.113897	0.11321	3078982	-0.000686982
GSE49091.ERG.VCAP_ETOH	0.135403	0.134714	13060500	-0.000689051
GSE35197.TBL1X.HEK293T	0.0862911	0.0855973	12401108	-0.000693812
GSE41561.NR2F1.MCF7	0.0770239	0.0763281	42769202	-0.000695803
GSE56288.AR.LHSAR_LACZ	0.109728	0.109026	60735853	-0.000702676
GSE41105.MYC.NCIH2171	0.189089	0.188375	1307414	-0.000713541
GSE45984.BRD4.MM1S	0.110115	0.1094	15701403	-0.000714391
GSE58428.AR.VCAP_DHT24H_SHFOXP1	0.101536	0.100814	49511965	-0.000722339
GSE83860.PIAS1.LNCAP_DHT	0.13408	0.133357	24390145	-0.000723766
GSE58258.KDM1A.SHSY5Y_B3	0.221139	0.220409	13477396	-0.000729822
GSE58428.RUNX1.VCAP_DHT24H	0.112494	0.111759	39607041	-0.000735126
GSE75503.RBPJ.MUTUL	0.133967	0.133226	7481174	-0.000741595
ERP004237.STAT3.ESC_H1	0.0806471	0.0798847	19316957	-0.000762417
GSE33281.BRD4.CD4	0.0921897	0.091426	25135299	-0.000763757
GSE61268.AR.LNCAP_HOTAIR	0.159685	0.15892	877176	-0.000765353
GSE60130.SPI1.KASUMI1_SIRUNX1ETO	0.104213	0.103437	13541970	-0.000775604
GSE40129.ESR1.ZR751_SIGATA_E2	0.11078	0.11	227189	-0.000780487
GSE68864.ATF4.HMSC	0.211538	0.210757	128953	-0.000780726
GSE23730.ERG.AMLPZ12	0.0939609	0.0931687	8630135	-0.000792208
GSE68355.ESR1.MCF7_R5020	0.105482	0.104687	27974567	-0.000794702
GSE55605.PRKDC.FIBROBLAST_OHT	0.173721	0.172925	375155	-0.000795836
GSE70660.RUNX1.CD34_ADULT	0.128409	0.127594	3053004	-0.000815311
GSE32349.CREBBP.NCIH3396	0.147569	0.146739	325740	-0.000830227
GSE40269.NKX3-1.LNCAP	0.148155	0.147313	19104935	-0.000842024
GSE58428.FOXA1.LNCAP_ETOH24H	0.122433	0.121591	30766927	-0.000842069
GSE63581.BRD4.HCC1395	0.141266	0.140392	43658100	-0.00087394
GSE60477.RXR.TSU1621MT	0.0824185	0.0815422	11772518	-0.000876321
GSE56857.SPIB.OCILY3	0.0879333	0.0870518	9275851	-0.000881484
GSE34097.AFF4.HEK293T	0.0879191	0.0870268	40229	-0.000892341
GSE21614.POU5F1.BGO3	0.102551	0.101655	18834641	-0.000895638
GSE84382.TRIM28.WIBR3	0.0138957	0.012994	639024	-0.00090167
ERP000901.CREBBP.MCF7_E2	0.124565	0.123661	24526377	-0.000903998
GSE72714.AR.C42B	0.147819	0.14691	1104324	-0.000909627
ERP008568.CEBPA.U937	0.109578	0.10866	7401024	-0.000917962
GSE32349.NCOA3.NCIH3396_E2	0.095814	0.0948838	1139162	-0.000930189
GSE38395.SMC1A.LCL	0.152708	0.151714	2789279	-0.000993494
ERP013564.FOXM1.OE33	0.19054	0.189514	398812	-0.00102562
GSE63581.BRD4.HCC1395_JQ1	0.187282	0.186256	12154300	-0.00102679
GSE58428.AR.VCAP_DHT24H_SHRUNX1	0.121777	0.120719	22345992	-0.00105774
GSE34871.EPAS1.786O	0.178504	0.177439	283440	-0.00106491
GSE62428.CHD8.T47D_R5020_45	0.107303	0.106231	1764573	-0.0010718
GSE62890.HNF4A.HCT166	0.114038	0.112945	2349964	-0.00109293
GSE73207.GATA2.TF1	0.0983866	0.09729	20015323	-0.00109663
GSE64557.ELF3.PDAC	0.115667	0.11455	39498341	-0.00111638
GSE20303.C17ORF49.HELA	0.0558931	0.0547609	134092	-0.00113224
GSE65138.BRD4.MOLM14_IBET	0.125164	0.124008	22479200	-0.00115632
GSE42262.BRD4.P4936_MYC_1H	0.141208	0.140026	3244038	-0.00118187
GSE56857.IRF4.OCILY3	0.115026	0.113839	2406717	-0.00118705
GSE39998.NKX2-1.NCIH3122	0.141701	0.140502	18161751	-0.00119875
GSE42355.BRD4.MM1S_JQ1_5NM	0.114768	0.113566	26862574	-0.00120114
GSE69043.FOXA1.LNCAP_PHFRPMIFCS	0.147935	0.146728	20092443	-0.00120659
GSE70408.CDK9.HCT166_SHCTR	0.167254	0.16603	57684	-0.00122403
ERP008568.SPI1.U937	0.0910542	0.0898235	33648787	-0.00123074
GSE70660.RUNX1.CD34_FETAL	0.152032	0.150795	1373184	-0.00123687
GSE79128.AR.VCAP_SH3_DHT	0.120498	0.119255	6963261	-0.00124359
ERP000901.CREBBP.MCF7	0.132595	0.131324	15399185	-0.00127088
GSE33571.TP63.KERATINOCYTE	0.0946944	0.0934204	7839271	-0.00127402
GSE47987.AR.DU145_FOXA1_HIGH	0.117042	0.115767	149838	-0.00127498
GSE23436.HNF4A.CACO2_DIFF	0.120713	0.119434	11560776	-0.00127873
GSE58428.AR.VCAP_DHT24H	0.116522	0.115242	28101609	-0.00127961
GSE29422.SMAD4.ESC	0.217113	0.215811	683108	-0.00130244
GSE51705.GATA4.AGS	0.124222	0.122919	31767750	-0.00130357
ERP003272.AR.MDAMB453_SHFOXA1	0.0820607	0.0807473	36062199	-0.00131336
GSE48515.JARID2.MRC5_IPS25_MEG3	0.128295	0.12695	22224864	-0.00134439
GSE80808.FOXA1.MCF7	0.132132	0.130786	13108468	-0.00134568
GSE72249.FOXA1.T47D_E2	0.156811	0.155439	6502862	-0.00137137
GSE63233.MBD2.HMEC1	0.0488894	0.0475125	279884	-0.00137689
GSE71616.SPI1.RSA411_DEX	0.110477	0.109099	4762628	-0.00137857
GSE31129.PGR.T47D	0.0967609	0.0953642	10869575	-0.00139667
ERP007081.NR3C1.K562_GLUCC	0.148237	0.146827	2609203	-0.00140983
GSE60270.FOXA1.MCF7_E2	0.116256	0.114817	21756395	-0.00143965
GSE41234.TFAP2C.A375_DMSO	0.165647	0.164196	21676117	-0.0014512
ERP008568.RAD21.CHRF28811	0.110928	0.109461	3481663	-0.00146771
GSE62428.CHD8.T47D_R5020_5	0.0782543	0.0767846	570518	-0.00146967
GSE63581.BRD4.T47D_DMSO	0.125174	0.123694	17293923	-0.00148027
GSE69646.CTCF.ESC_NAIVE	0.0824833	0.0809805	26508023	-0.00150279
GSE63581.BRD4.SUM185_DMSO	0.140619	0.139115	6711770	-0.00150398
GSE65138.CDK8.SET2	0.124146	0.122639	13541263	-0.00150663
GSE40762.FOXM1.MDAMB231_THIOS	0.221242	0.21972	3374579	-0.0015214
GSE23730.ERG.SKNO1	0.0965366	0.0950052	23950669	-0.0015314
GSE51621.TCF7L2.LNCAP	0.172809	0.171253	9874950	-0.00155626
GSE54110.AR.PC3_R1881	0.0911374	0.0895555	20636965	-0.00158195
GSE55605.PCGF2.FIBROBLAST_OHT	0.205425	0.203838	2401117	-0.00158701
GSE63581.BRD4.SUM1315_DMSO	0.116805	0.115197	22125617	-0.00160812
GSE51633.JMJD6.HELA	0.151723	0.150111	1392605	-0.00161259
GSE66594.SPI1.MACROPHAGE_IFNG	0.0903273	0.0886956	42759329	-0.00163163
GSE47188.SPI1.MACROPHAGE_IFNG	0.0943456	0.092708	3339533	-0.00163755
GSE66081.JUN.MDAMB231	0.105801	0.104145	44994664	-0.00165573
ERP000209.HNF4A.HEPG2	0.126507	0.124841	8288274	-0.00166574
GSE50723.STAT3.OCILY10	0.345146	0.343462	9643	-0.00168475
GSE14664.ESR1.MCF7_E2	0.0851018	0.0834168	8359130	-0.00168507
GSE41105.MYC.H128	0.148957	0.147263	12373311	-0.00169338
GSE47938.ELL.HCT166	0.136772	0.135068	212535	-0.00170332
GSE40762.FOXM1.MDAMB231	0.235477	0.23376	1219483	-0.00171658
GSE54592.ESR1.MCF7_LY2_ETOH	0.132884	0.131159	10984516	-0.00172454
GSE29073.GATA3.MCF7_DMSO	0.157463	0.155731	2093721	-0.0017313
GSE48516.JARID2.UTEIPS11	0.154382	0.152648	5690823	-0.00173314
GSE71739.KDM1A.KASUMI1_GSK690	0.069369	0.0676329	8777250	-0.00173619
GSE72266.MYB.CD4_TH1	0.135134	0.133393	12918014	-0.0017416
GSE45982.EZH2.FARAGE	0.0601526	0.0583937	20272440	-0.0017589
GSE53601.BRD4.OCILY1_JQ1	0.153297	0.151509	4922109	-0.00178771
GSE53491.TP53.IMR90_SENE	0.0990259	0.0972234	1773537	-0.00180257
GSE68355.PGR.MCF7_PROG	0.112598	0.11078	29558101	-0.00181819
GSE42355.BRD4.MM1S_JQ1_50NM	0.120581	0.11876	21914814	-0.00182082
GSE70482.SPI1.K562	0.092477	0.0906534	15336932	-0.00182353
GSE38901.HSF1.MCF7	0.125013	0.12318	419631	-0.00183338
GSE66594.SPI1.MACROPHAGE_IL4	0.0901042	0.0882699	53504846	-0.00183425
GSE63484.JMJD1C.HL60	0.119244	0.117403	24129000	-0.00184088
GSE39579.BRD2.HEK293T	0.111562	0.109707	35702727	-0.00185506
GSE69646.POU5F1.ESC_NAIVE	0.102723	0.100864	32770031	-0.00185913
GSE59657.MYB.JURKAT	0.119482	0.117622	26201438	-0.00185975
GSE60477.FLI1.TSU1621MT	0.092923	0.091057	8458770	-0.00186607
GSE62475.PGR_B.ESC	0.19689	0.195023	3206108	-0.00186714
GSE52941.CIITA.RAJI_AB1	0.155201	0.153333	399437	-0.00186817
GSE60270.ESR1_P118.MCF7_SHCTR_E2	0.118006	0.116136	307551	-0.00186969
GSE71616.SPI1.RSA411	0.114863	0.112993	2579490	-0.00187039
GSE31621.CEBPB.MONOCYTE_MACROPHAGE	0.122151	0.120263	2824542	-0.00188769
GSE73319.BRD4.COLO205	0.0949772	0.0930582	17635218	-0.00191896
GSE23730.FLI1.SKNO1	0.0915648	0.089629	26294989	-0.0019358
GSE63581.BRD4.SUM159	0.17731	0.175357	263266	-0.00195314
GSE83860.RELA.LNCAP_SIFOXA1_TNFA	0.132993	0.131034	7187777	-0.00195922
GSE52469.RELA.KB_IL	0.133134	0.131134	4648903	-0.00200031
GSE63581.BRD4.SUM149_DMSO	0.140519	0.138504	6960611	-0.0020147
GSE47987.AR.DU145	0.122794	0.120778	2955971	-0.00201569
GSE22767.PRDM14.ESC	0.117893	0.115877	1881032	-0.00201623
GSE80151.MYCN.KELLY	0.16633	0.164301	2336472	-0.00202852
GSE42262.BRD4.P4936_MYC_24H	0.162208	0.160168	677115	-0.00204004
GSE71276.ESR1.MCF7_E2	0.109039	0.106958	5325511	-0.00208074
GSE60477.ERG.TSU1621MT	0.117546	0.115455	18396219	-0.00209116
GSE53041.VDR.THP1_CAL	0.101938	0.0998262	373096	-0.00211176
GSE51274.GATA3.T47D	0.119337	0.117223	11780561	-0.0021147
GSE51234.CTCF.GP5D	0.0746165	0.0725018	29338474	-0.00211479
GSE72249.ESR1.T47D_E2	0.151511	0.14939	3143665	-0.00212082
GSE79893.PAX8.FT33	0.142062	0.139908	545	-0.00215413
GSE43036.STAT1.CD14_LPS	0.129885	0.127724	10525877	-0.00216066
GSE36351.TFAP2C.SKBR3	0.1038	0.101628	25153613	-0.00217127
GSE39459.SUZ12.LNCAP_ABL	0.105951	0.103747	4217012	-0.00220364
GSE71675.SUZ12.NCCIT	0.143862	0.141649	2483957	-0.00221344
GSE54379.BRD4.KOPTK1	0.0997044	0.0974606	26956181	-0.00224378
GSE77039.NR1H2.HT29_GW3965_48H	0.157412	0.155165	11511937	-0.00224683
GSE71739.KDM1A.SKNO1_GSK690	0.0627904	0.0605226	7744764	-0.00226783
ERP004110.MYC.LCL	0.0840055	0.0817198	88064239	-0.00228572
GSE56857.IRF4.NCIH929	0.102252	0.0999376	5072041	-0.00231397
GSE70764.CTCF.DELTA47	0.0777397	0.0754208	12684412	-0.00231895
GSE46044.CBFB.ME1	0.0956815	0.0933387	20465014	-0.00234281
GSE48516.JARID2.UTEIPS4	0.152548	0.15019	3814423	-0.00235765
GSE72249.ESR1.T47D	0.178728	0.176366	1979409	-0.00236199
GSE36354.MED1.P4936_CMYC_1H	0.163351	0.160988	880905	-0.00236302
GSE71739.KDM1A.KASUMI1_DMSO	0.0832886	0.0809233	10180490	-0.00236527
GSE68355.PGR.MCF7_R5020	0.112882	0.110494	20287631	-0.00238793
GSE63736.NFKB1.L1236	0.120152	0.117762	12930145	-0.00239065
GSE53041.VDR.THP1	0.133017	0.130625	98867	-0.00239219
GSE36351.TFAP2C.MDAMB453	0.107905	0.10548	17289225	-0.00242558
GSE61048.USP7.HEK293T	0.0950736	0.0926414	1669659	-0.00243221
GSE32349.CREBBP_M768.NCIH3396_E2	0.0804659	0.0780334	2256438	-0.0024325
GSE38411.SMC1A.BCBL1	0.0849756	0.0825287	23067295	-0.00244689
GSE64557.KLF4.PDAC	0.111048	0.108596	38964264	-0.00245214
GSE51234.MYC.GP5D	0.114918	0.112464	11624595	-0.00245476
GSE71739.KDM1A.KASUMI1_RN1	0.0650102	0.0625398	11306712	-0.00247034
GSE49224.MED1.MM1S_JQ1_50NM	0.12752	0.125048	20864000	-0.0024721
GSE66594.SPI1.MACROPHAGE_TPP	0.0925328	0.090059	36448111	-0.00247378
GSE39579.BRD3.HEK293T	0.106784	0.104308	7012958	-0.0024752
GSE72009.TP63.MDAMB231	0.0969893	0.0945137	42925	-0.00247562
GSE69043.GATA2.LNCAP_SHGATA2_R1881	0.132094	0.129616	28162439	-0.00247756
GSE64557.IRF1.PDAC	0.124409	0.121917	27891351	-0.00249214
GSE31485.CTCF.BJAB	0.134096	0.131591	3434332	-0.00250516
GSE59530.RELA.MCF7	0.165092	0.162578	166520	-0.0025136
GSE49224.IRF4.MM1S	0.117498	0.11497	30418554	-0.00252768
GSE31485.CTCF.BL41	0.127592	0.125045	4152802	-0.00254701
GSE48516.JARID2.EDOMIPS2	0.153187	0.150639	5885932	-0.00254779
GSE70660.SPI1.CD34_ADULT	0.0817671	0.0792173	43063990	-0.0025498
GSE68355.PGR.T47D_R5020	0.101511	0.0989609	21498856	-0.00255027
GSE49224.BRD4.MM1S_JQ1_150NM	0.124592	0.122037	16638318	-0.00255541
GSE56857.SPIB.OCILY3_SHCTR	0.081371	0.0788146	7375097	-0.00255646
GSE51705.KLF5.KATOIII	0.134582	0.132017	8733676	-0.00256472
GSE70482.CTCF.K562	0.0897723	0.0871979	14913620	-0.00257441
GSE46166.FOSL1.BT549	0.193488	0.190911	9563618	-0.00257713
GSE59942.RBPJ.FIBROBLAST_DERMAL	0.0140497	0.0114711	2114	-0.00257852
GSE59657.MYB.MOLT3	0.133399	0.130811	16563036	-0.00258797
GSE30623.AR.LNCAP_1F5	0.161732	0.15914	3671369	-0.00259261
GSE51234.HNF4A.GP5D_SIRAD21	0.115411	0.112817	1731648	-0.00259406
GSE36579.SETDB1.WN8532	0.0849149	0.0823115	1074172	-0.00260335
GSE69566.SMARCB1.HEPG2	0.118595	0.11598	16593793	-0.00261573
GSE72622.HEXIM1.HCT166	0.0813915	0.0787644	27660096	-0.00262705
ERP003925.BCL11A.MCF10A	0.0842786	0.081642	1637261	-0.00263663
GSE45201.TCF7L2.MDAMB453	0.158996	0.156354	6002340	-0.0026425
GSE74716.SMARCA4.MCF10A	0.0814408	0.0787939	7226762	-0.00264691
GSE51234.SMC3.GP5D	0.0942218	0.0915534	30551766	-0.00266846
GSE49091.ERG.JURKAT	0.113842	0.111171	13839767	-0.00267125
GSE64557.KLF6.PDAC	0.109052	0.106379	36983477	-0.00267338
GSE71739.KDM1A.SKNO1_RN1	0.0593044	0.0566222	8258958	-0.00268217
GSE70660.SPI1.CD34_FETAL	0.0857742	0.0830802	14586838	-0.00269396
GSE43350.BCL6.BCELL_GERMINAL_CENTER	0.133633	0.130928	10946425	-0.00270585
GSE36578.SMAD3.BGO3	0.122049	0.119336	4654254	-0.00271307
GSE39096.YY1.ESC_H1	0.0684768	0.0657184	2317227	-0.00275842
GSE51234.RAD21.GP5D	0.0966344	0.0938436	28114284	-0.00279081
ERP001226.FOXA1.LNCAP	0.138842	0.13605	26097287	-0.00279244
ERP010664.BRD4.BT474	0.143156	0.14035	2346266	-0.00280625
ERP008568.CTCF.CHRF28811	0.0990525	0.0962298	6995124	-0.00282276
GSE65138.MED1.MOLM14	0.137245	0.134414	8052031	-0.00283164
GSE74355.ATF3.HCT116_CAMP	0.145061	0.142225	13388815	-0.00283639
GSE49091.GABPA.VCAP	0.0935582	0.0907183	10352586	-0.00283996
GSE40050.AR.LNCAP_DHT	0.167066	0.164212	515708	-0.00285472
GSE56857.IRF4.OCILY3_SHCTR	0.107017	0.104161	2035593	-0.0028564
GSE57431.NFE2L2.A375_DMSO	0.205837	0.202969	2170241	-0.0028683
GSE40300.NME2.A549_IND	0.0483767	0.0455077	4862051	-0.00286903
GSE78113.CTCF.786O_NORMOXIA	0.083638	0.0807609	34388824	-0.00287706
GSE43109.HIF1A.MACROPHAGE_NORMO_IL	0.0807937	0.0779124	20215	-0.00288123
GSE24518.RELA.HELAB2_P65KD_TA_TNFA	0.142456	0.139542	1091372	-0.00291432
GSE68355.PGR.T47D_PROG	0.100905	0.0979882	25125064	-0.00291694
GSE59087.EZH2.PROES_SHCTR	0.0894624	0.0865317	2055528	-0.00293073
GSE31621.SPI1.MONOCYTE	0.106446	0.103515	11024943	-0.00293126
GSE38411.CTCF.BCBL1	0.0834314	0.0804925	16715901	-0.00293894
GSE29498.RBPJ.NHEK	0.10369	0.100718	8463783	-0.00297219
GSE71976.JUN.BT549	0.276423	0.273448	1032991	-0.00297576
GSE46935.TFAP4.DLD1	0.142818	0.13981	8669436	-0.00300759
GSE61268.AR.LNCAP_R1881	0.154172	0.151124	1049897	-0.00304733
GSE36354.MYC.NCIH2171	0.145145	0.14209	27751831	-0.00305486
GSE47535.GATA6.PATU8988	0.128287	0.12522	13305941	-0.00306737
GSE36351.TFAP2C.BT474	0.118527	0.115438	26513014	-0.00308987
GSE53495.CBX4.HEK293T	0.183505	0.180409	394938	-0.00309592
GSE54379.BRD4.DND41	0.119836	0.116724	4947135	-0.00311129
GSE78113.CTCF.MCF7_HYPOXIA	0.088614	0.0854987	17949961	-0.00311533
GSE63484.JMJD1C.THP1	0.134414	0.131298	9402920	-0.00311588
GSE38258.CDK8.HCT166_HYPO	0.0974121	0.0942962	39106632	-0.00311592
GSE62492.AR.LNCAP_R1881	0.126819	0.123702	6987305	-0.00311619
GSE60267.TP53.HCT166_IR	0.0536397	0.0505223	2699740	-0.00311744
GSE34500.RELA.HUVEC_TNF_30M	0.187571	0.184447	6649887	-0.00312354
GSE68355.ESR1.T47D_PROG	0.109048	0.105921	8821937	-0.00312755
GSE70764.CTCF.K562	0.0811317	0.0779897	19604248	-0.00314198
GSE61268.AR.LNCAP_R1881_HOTAIR	0.157696	0.154547	2782699	-0.0031491
GSE72931.BRD4.MCF10A	0.072167	0.0690139	28192566	-0.00315307
GSE74238.BRD4.IMR90_SENES	0.12352	0.12036	5565330	-0.00316031
GSE29422.SMAD3.ESC	0.199698	0.196514	1583254	-0.00318452
GSE52457.CTCF.ESC_H1_MESEN	0.083671	0.0804789	23092057	-0.00319204
GSE29498.SND1.NHEK	0.109793	0.106584	3708559	-0.00320955
GSE77039.JUND.HT29_DSMO	0.138271	0.135059	6580426	-0.00321154
GSE37345.AR.LNCAP_SHFOXA1_R1881	0.145068	0.141842	5354499	-0.00322644
GSE60792.GATA2.CD34_ACY957	0.10418	0.10095	8437511	-0.00323071
GSE78113.CTCF.MCF7_NORMOXIA	0.0888775	0.08562	19994890	-0.0032575
GSE55921.BRD4.MCF7_E2	0.105913	0.102655	5652072	-0.00325773
GSE43834.TCF3.KASUMI1	0.0892839	0.086017	31152095	-0.00326697
GSE51234.RFX2.GP5D	0.175851	0.172557	337468	-0.00329364
ERP000395.CTCF.HEPATOCYTE	0.101121	0.097815	17075365	-0.00330618
GSE59935.HIF1A.T47D_HAEGIN2	0.0970598	0.0937433	69484994	-0.00331652
GSE38395.NIPBL.LCL	0.191653	0.188333	1955401	-0.00332048
GSE39241.FOXA1.HUH7_MITO	0.245006	0.241685	8869	-0.00332134
GSE65478.AR.PROSTATE	0.170948	0.167606	6786497	-0.0033423
GSE57702.RCOR1.KERATINOCYTE_DIFF	0.0864451	0.0830975	20851907	-0.00334755
GSE50144.PPARG.HUVEC_DMSO_HYPO	0.0712637	0.0679124	4901696	-0.00335129
GSE52457.CTCF.ESC_H1_TROP	0.0846544	0.0812603	24961791	-0.00339411
GSE30623.FOXA1.LNCAP_1F5_SIFOXA1	0.195431	0.192031	1953911	-0.00339957
GSE55421.SNAI2.KERATINOCYTE_SNAI2_DIFF	0.0721949	0.0687885	25916844	-0.00340642
GSE51234.CTCF.GP5D_SIRAD21	0.07786	0.0744381	14184667	-0.00342194
GSE29808.ETS1.RWPE1	0.162082	0.158649	132563	-0.00343268
GSE56288.FOXA1.LNCAP	0.16856	0.16512	9501600	-0.00343969
GSE69646.CTCF.ESC_PRIMED	0.0967407	0.0932674	11289031	-0.00347334
GSE46055.KDM5B.MDAMB231	0.110045	0.10657	28069637	-0.00347479
GSE42355.BRD4.MM1S_JQ1_5UM	0.127077	0.123589	13963817	-0.00348775
GSE52457.CTCF.ESC_H1_EMB	0.0828494	0.0793313	25482675	-0.00351804
GSE69558.BACH2.DOHH2	0.125441	0.121921	2062698	-0.00352074
GSE83777.BRD4.JURKAT	0.114977	0.111453	29017752	-0.00352364
GSE42161.BRD4.MM1S_DMSO	0.11769	0.114167	12321320	-0.00352381
GSE33571.TP63.KERATINOCYTE_DIFF	0.0942441	0.0907199	15570690	-0.00352421
GSE23852.TFAP2C.MCF7_E2	0.134433	0.130902	11991285	-0.00353132
GSE55921.ESR1.MCF7_E2	0.124792	0.121254	1419394	-0.00353852
ERP008568.CTCF.HL60	0.0870415	0.0835014	15673833	-0.0035401
GSE54379.BRD4.DND41_E	0.114701	0.111142	15185105	-0.00355968
GSE62482.BRD4.CD4_TH1_BAY	0.158288	0.154724	6037000	-0.00356465
ERP003925.BRD4.MCF10A	0.0835348	0.079963	15931132	-0.00357179
GSE33281.BRD4.CD4_JG1	0.0812168	0.0776408	22099952	-0.00357604
GSE69043.GATA2.LNCAP_R1881	0.13	0.126409	27615012	-0.00359068
GSE69566.ARID1B.HEPG2	0.12642	0.122822	7366404	-0.00359769
GSE73319.BRD4.COLO741	0.0923221	0.0887165	29691364	-0.00360553
GSE53491.TP53.IMR90_APO	0.0764075	0.0727963	7636267	-0.00361116
GSE58740.TP53.IMR90_NUT3A	0.138452	0.13484	2600357	-0.00361205
GSE59087.EED.PROES	0.0722187	0.0685987	14696855	-0.00361999
GSE36354.MAX.NCIH2171	0.137786	0.134164	36726100	-0.00362252
GSE71776.BRD4.MV411_DMSO	0.111744	0.10812	21391228	-0.00362396
GSE62428.CHD8.T47D	0.0947036	0.0910678	5328496	-0.00363575
GSE23730.TCF12.KASUMI1	0.123319	0.11968	10658456	-0.0036399
GSE43985.ESR1.VCAP_E2	0.0333801	0.0297396	692587	-0.00364052
GSE57628.BRD4.HCT116_JQ1	0.187438	0.183795	759138	-0.00364325
GSE66081.TEAD4.MDAMB231	0.148495	0.144841	6829009	-0.00365455
GSE31129.PGR.AB32	0.118827	0.115165	18595118	-0.00366161
GSE39459.EZH2.LNCAP_ABL	0.0947025	0.0910397	23670132	-0.0036628
GSE43109.EPAS1.MACROPHAGE_HYPO_IL	0.1276	0.123937	103916	-0.00366297
GSE38901.HSF1.HME1_HEAT	0.119153	0.115475	966255	-0.00367839
ERP000209.STAG1.MCF7	0.113827	0.110146	18703130	-0.00368151
GSE49224.BRD4.U87MG_DMSO	0.13483	0.131146	44709512	-0.00368425
GSE23852.TFAP2C.MCF7_ETOH	0.132037	0.128352	13198710	-0.00368482
GSE41166.ETS1.HUVEC_VEGF_1H	0.145786	0.142066	7612534	-0.00371949
GSE68976.CTCF.JURKAT	0.0975761	0.0938532	10156660	-0.00372294
ERP000209.CTCF.HEPG2	0.0885086	0.0847697	11730730	-0.00373893
GSE49224.MED1.MM1S_JQ1_5NM	0.126547	0.122796	20077232	-0.00375091
GSE58428.AR.LNCAP_DHT24H	0.121154	0.117392	11483508	-0.00376162
GSE69566.ARID2.HEPG2	0.120972	0.117207	13992851	-0.00376478
ERP000209.CTCF.MCF7_E2_SHCTR	0.0895506	0.0857777	17393385	-0.00377291
GSE68355.ESR1.T47D_R5020	0.108593	0.104813	6525848	-0.00378034
GSE47987.AR.DU145_FOXA1	0.111223	0.107436	2170533	-0.00378738
GSE42355.BRD4.U87MG	0.141037	0.137244	35681677	-0.00379313
ERP000380.ESR1.MCF7_TAMR	0.13682	0.13301	604303	-0.00380957
GSE20650.CTCF.ESC	0.107481	0.103664	2989072	-0.0038175
GSE45201.FOXA1.MDAMB453_DHT	0.137233	0.133414	18023903	-0.00381845
GSE64656.AR.LNCAP	0.130075	0.126256	5937071	-0.00381944
GSE70764.CTCF.OVCAR8	0.0911903	0.0873646	21886208	-0.00382573
GSE49091.GABPA.JURKAT	0.111783	0.107955	22688631	-0.00382778
GSE63484.JMJD1C.NB4	0.130584	0.126743	14577704	-0.00384041
GSE66081.YAP1.MDAMB231	0.153112	0.149269	5222055	-0.00384292
GSE42355.BRD4.MM1S_JQ1_500NM	0.128375	0.124499	15198853	-0.00387545
GSE70764.CTCF.MCF7	0.104047	0.100147	10233539	-0.0038991
GSE36354.MAX.U87MG	0.13166	0.127733	48854698	-0.00392672
GSE43720.AR.LNCAP	0.14579	0.141857	3741010	-0.00393265
GSE44420.BACH2.OCILY7	0.127028	0.123089	3213466	-0.00393952
ERP003925.BRD4.MDA157	0.0794878	0.0755386	9502468	-0.0039492
ERP001996.RAD51.U2OS_UASISIER	0.059338	0.0553786	115699	-0.00395939
GSE41105.MAX.NCIH2171	0.135946	0.131978	41168743	-0.00396838
GSE51234.SMC3.GP5D_SIRAD21	0.0926374	0.088642	5443102	-0.00399547
GSE63581.BRD4.SUM159_RES	0.204362	0.200352	478924	-0.00401007
GSE51290.RAD21.LOVO_PHASES	0.10234	0.0983279	7549989	-0.00401254
GSE72082.RAD21.MCF7	0.114746	0.110723	16990222	-0.00402315
GSE38901.HSF1.SKBR3	0.130665	0.126642	1299262	-0.00402369
GSE47938.ICE2.HCT166	0.135154	0.131129	672052	-0.00402528
ERP001226.AR.LNCAP	0.153406	0.149357	10767455	-0.00404975
ERP008568.STAG1.CHRF28811	0.104399	0.100349	12040813	-0.00405028
ERP003503.AR.MDAMB453_FOXA1	0.118119	0.114065	20417053	-0.00405416
ERP000209.RAD21.HEPG2	0.111135	0.107078	7448278	-0.00405624
ERP003787.RUNX2.IMSC3	0.0791381	0.0750615	76184680	-0.00407662
ERP000209.STAG1.HEPG2	0.10972	0.105641	13081738	-0.00407902
GSE56857.BATF.OCILY3	0.151448	0.147363	669896	-0.00408529
ERP000380.CTCF.MCF7_TAM	0.10129	0.0971964	11024097	-0.00409363
GSE72082.RAD21.HEPG2	0.105084	0.100983	27006544	-0.00410136
GSE29282.BCL6.OCILY1	0.0958029	0.0916962	31404814	-0.00410669
GSE46044.ERG.ME1	0.122912	0.118802	21031889	-0.00410976
GSE64528.CHD1.LNCAP_DHT	0.115452	0.11133	2193211	-0.00412221
GSE42161.MAX.MM1S_JQ1	0.111397	0.107272	162654	-0.00412504
ERP003503.AR.LNCAP	0.136442	0.132308	9053196	-0.00413413
GSE56857.SPI1.OCILY3_SHCTR	0.09658	0.0924256	680758	-0.00415438
ERP000209.RAD21.MCF7	0.117038	0.112865	13776726	-0.00417265
GSE64557.ZEB1.PDAC	0.116242	0.112065	13807994	-0.00417733
ERP000209.RAD21.MCF7_E2_SHCTR	0.108625	0.104444	16560643	-0.00418138
GSE39912.TP53.ESC_H9	0.11015	0.105963	692149	-0.00418705
ERP000209.RAD21.MCF7_E2	0.118598	0.114385	10285017	-0.00421292
GSE23730.FLI1.UAE_ZINC	0.130018	0.125784	13653948	-0.0042338
ERP002305.ESR1.BREAST_MRNAHIST	0.0931963	0.0889434	993722	-0.00425293
ERP004176.TP53.U2OS	0.0669811	0.0627177	202710	-0.00426338
ERP000380.CTCF.MCF7	0.0991002	0.0948237	10140056	-0.00427653
GSE44420.BCL6.OCILY7	0.139453	0.135167	3080533	-0.00428663
GSE41166.ETS1.HUVEC_VEGF_12H	0.141445	0.137154	18869895	-0.00429188
GSE51290.RAD21.LOVO_PHASEM	0.105683	0.101384	9128630	-0.0042987
GSE46832.CTCF.LYMPHOCYTE_BLOOD	0.0963898	0.092088	5873377	-0.00430178
GSE62492.AR.LNCAP_SHCTR_DHT	0.115209	0.110898	14733136	-0.00431061
GSE52457.CTCF.ESC_H1_NEUR	0.0935815	0.0892696	14194346	-0.00431189
GSE46237.HMBOX1.HELA	0.182712	0.178368	972301	-0.00434475
GSE43036.STAT1.CD14_INFG_LPS	0.127389	0.123017	17897099	-0.00437192
GSE68355.ESR1.T47D	0.138908	0.134522	2412548	-0.00438623
GSE55421.SNAI2.KERATINOCYTE_SNAI2	0.0982248	0.0938232	3609019	-0.00440164
GSE52457.CTCF.ESC_H1_MESEN_STEM	0.100831	0.0964266	13532926	-0.00440392
GSE72266.MAF.CD4_TH1	0.104784	0.100364	26057610	-0.00442032
GSE29808.JUND.PC3	0.183233	0.178791	1774212	-0.00444228
GSE46044.TCF12.ME1	0.132054	0.12761	11388715	-0.00444402
GSE40050.AR.C42B_DHT	0.136093	0.131641	1328884	-0.00445294
GSE46044.RUNX1.ME1	0.131352	0.126871	14289727	-0.00448069
GSE54592.ESR1.MCF7_LETR_ANDRO	0.212654	0.208167	18735	-0.00448722
GSE43350.BCOR.BCELL_GERMINAL_CENTER	0.122484	0.117996	21159723	-0.00448734
GSE60171.BRD4.HUVEC	0.08608	0.0815546	913578	-0.00452537
GSE59935.ARNT.T47D_HAEGIN2	0.115831	0.111289	35966673	-0.004542
GSE42161.CDK9.MM1S_DMSO	0.116789	0.11224	15452033	-0.00454831
GSE36354.MYC.MM1S_DMSO	0.124996	0.120446	17071303	-0.0045499
ERP000380.CTCF.MCF7_E2	0.0960248	0.091468	11890423	-0.00455682
GSE69043.FOXA1.LNCAP_R1881	0.128312	0.12374	14966460	-0.00457265
GSE55921.BRD4.MCF7	0.115143	0.110567	6081286	-0.0045762
GSE41166.ETS1.HUVEC_VEGF_4H	0.14274	0.138161	16479042	-0.00457852
GSE51234.RAD21.GP5D_SIRAD21	0.096326	0.0917455	9151517	-0.0045805
GSE73492.EWSR1.HEK293	0.0216644	0.0170496	6877	-0.0046148
GSE53938.KDM4C.KYSE150	0.0880521	0.0834338	14730617	-0.00461828
GSE55053.TERF1.LCL	0.0949492	0.0903231	7861740	-0.00462613
ERP003503.AR.MDAMB453	0.107727	0.103101	18977204	-0.00462664
GSE52469.CDK6.KB_IL	0.100081	0.0954477	9200442	-0.00463328
GSE76815.CTCF.SKNSH	0.10827	0.103621	10991512	-0.00464973
GSE62847.RUNX1.KASUMI1	0.131863	0.127211	7602610	-0.00465145
GSE68170.TEAD1.MSTO	0.159728	0.15507	10560773	-0.00465843
GSE57398.HSF1.HCT166_KOFBXW7	0.0648022	0.0601351	927744	-0.00466705
GSE45441.RCOR1.HELA	0.130738	0.126057	4692238	-0.00468129
ERP000783.CTCF.MCF7_TAM	0.1093	0.104611	7210531	-0.00468877
GSE60024.E2F4.RETINAL_PIGMENT	0.155984	0.151285	160411	-0.00469963
GSE51268.TP53.SAOS2	0.168512	0.163809	3183362	-0.0047024
GSE28950.EZH2.VCAP_ETOH	0.162426	0.157683	1962040	-0.00474304
GSE46055.KDM5B.SUM185_SHCTCF	0.13486	0.130106	18915943	-0.00475386
GSE46055.KDM5B.SUM159	0.132329	0.127569	9920880	-0.00475909
GSE58506.TP53.HCT166_5FU	0.0672832	0.0625199	1010371	-0.00476336
GSE36354.CDK9.P4936	0.148421	0.143641	2626478	-0.00477941
ERP000209.STAG1.MCF7_E2_SHCTR	0.106619	0.101833	16979276	-0.0047866
GSE42355.MED1.MM1S_JQ1_500NM	0.126545	0.121725	17999570	-0.00481907
GSE46055.KDM5B.T47D	0.148778	0.14395	13995964	-0.0048287
GSE69043.GATA2.LNCAP_FBS	0.142266	0.137437	6864048	-0.00482904
GSE23730.RUNX1.SKNO1	0.124139	0.11927	21101156	-0.00486909
GSE43743.BRD3.MM1S	0.132491	0.127618	4959787	-0.00487299
ERP000209.CTCF.MCF7_E2_SHCTCF	0.109592	0.104717	7259891	-0.00487498
GSE60477.RARA.TSU1621MT	0.124193	0.119308	10350296	-0.00488473
GSE69566.ARID1A.HEPG2	0.121384	0.11648	11594638	-0.00490432
GSE51234.JUND.GP5D	0.133032	0.128127	2607590	-0.00490444
GSE39912.TP53.ESC_DAMAGED	0.104357	0.0994492	5619625	-0.0049079
ERP000783.CTCF.ZR751	0.115464	0.110541	8090659	-0.00492308
GSE45982.EZH2.SUDHL6	0.083719	0.0787951	1431665	-0.00492385
GSE59530.RELA.MCF7_E2	0.177095	0.172163	187097	-0.00493201
GSE38901.HSF1.BPLER	0.116479	0.111529	489725	-0.00494922
GSE62492.AR.LNCAP_SHFOXP1_DHT	0.11558	0.110577	11784294	-0.00500299
ERP003503.AR.LNCAP_FOXA1	0.128279	0.123272	18883274	-0.00500699
GSE23784.CTCF.ISLET	0.135935	0.130915	9546101	-0.00502032
GSE23730.ERG.MCF7	0.111706	0.106675	14122669	-0.00503103
GSE55053.TERF2.LCL	0.102125	0.097089	3841808	-0.00503602
GSE50681.MITF.MELANOCYTE_BRAFV600E	0.118716	0.113669	6074260	-0.00504716
GSE46044.TAL1.ME1	0.121294	0.116223	7482398	-0.00507068
GSE77356.MYC.U2OS_SHRCTR	0.142202	0.137128	7314883	-0.00507473
GSE49224.BRD4.U87MG_JQ1	0.141698	0.136609	38091447	-0.00508968
GSE63484.JMJD1C.KASUMI1	0.122798	0.117701	14931925	-0.00509738
GSE55407.RAD21.THP1	0.121423	0.116318	5055429	-0.00510558
GSE38258.CDK8.HCT166_NOMO	0.142327	0.137214	12223820	-0.00511341
GSE72622.TRIM28.HCT166	0.0882043	0.0830812	6530803	-0.00512314
ERP000209.STAG1.MCF7_E2_SHCTCF	0.125792	0.120654	14398348	-0.00513838
GSE70920.ATRX.LAN6_KOATRX	0.0224771	0.017323	33265	-0.00515407
GSE53271.TRIM28.TB40E	0.0719785	0.0668206	48588889	-0.00515799
GSE67783.STAG1.ERYTHROID	0.100715	0.0955536	17716398	-0.00516177
GSE29600.NOTCH1.CUTLL1	0.168134	0.162969	3932764	-0.00516424
GSE26439.NFYB.K562	0.127881	0.122704	4690964	-0.00517748
GSE69043.FOXA1.LNCAP_SHGATA2_R1881	0.138743	0.133553	8386456	-0.00519036
GSE28950.ERG.VCAP_DHAT_18H	0.157698	0.152497	8358523	-0.00520093
GSE49570.REST.CD4	0.111677	0.106474	5158843	-0.00520268
ERP008568.STAG1.HL60	0.109055	0.103849	7811492	-0.00520621
GSE73319.BRD4.HCT15	0.096965	0.091753	24757955	-0.00521202
GSE31006.FOXP1.ESC_H9	0.202171	0.19695	9785184	-0.00522138
GSE56694.KDM6B.CUTLL1	0.0981044	0.0928754	12654120	-0.00522901
GSE23730.ERG.CD34_NR29	0.100824	0.095575	12301576	-0.00524935
GSE21366.CTCF.ASC	0.104727	0.0994587	13166489	-0.00526836
GSE28950.ERG.VCAP	0.173295	0.168026	5111646	-0.00526965
GSE60156.BMPR1A.HUVEC	0.113863	0.108592	10347784	-0.00527118
GSE46641.TP53.U2OS_DXR	0.082284	0.077	670091	-0.00528403
GSE69043.AR.LNCAP_RPMIFBS	0.153317	0.148029	1235905	-0.00528762
GSE76815.RAD21.SKNSH	0.137169	0.131879	5024459	-0.00528995
GSE72622.CDK9.HCT166	0.0909551	0.085662	8000281	-0.0052931
GSE59933.BCL6.CD4	0.143991	0.138694	8866871	-0.00529757
GSE64862.STAT5A.MV411	0.129232	0.123933	3957926	-0.00529982
ERP000395.REST.HEPATOCYTE	0.140847	0.135534	263355	-0.00531327
GSE60270.GATA3.MCF7_E2	0.136067	0.13075	2905181	-0.00531787
GSE43070.RELA.IMR90	0.231036	0.225715	137369	-0.00532102
GSE77356.MYC.U2OS_DOX	0.143609	0.138256	5463738	-0.00535366
GSE40867.ESR1.BREAST_TUMOR_BADOUTCOME	0.115394	0.110037	16225830	-0.00535671
GSE54027.HOXC11.MCF7_LY2	0.022281	0.0168776	1185	-0.00540338
GSE76454.ZNF143.MCF7	0.108256	0.102852	22060336	-0.00540426
GSE85488.MYC.CD34	0.102141	0.0967323	12488682	-0.00540852
GSE51290.MYC.LOVO_PHASEM	0.0917845	0.0863715	377862	-0.00541299
GSE41561.KLF4.MCF7	0.119927	0.114489	3165526	-0.00543819
GSE69558.BACH2.OCILY7	0.128547	0.123104	1071284	-0.00544336
ERP000209.STAG1.MCF7_E2	0.118723	0.113265	17027359	-0.00545772
GSE36354.MED1.P4936	0.142435	0.136972	5271705	-0.0054623
GSE73742.MED26.U2OS_SHCTR	0.109982	0.104517	12157722	-0.00546445
GSE74355.ATF3.HCT116_DMSO	0.16397	0.158485	5554617	-0.00548491
GSE67783.CTCF.ERYTHROID	0.0885196	0.0830037	23760260	-0.00551585
GSE36354.MYC.U87MG	0.138387	0.132859	10371978	-0.00552777
ERP004176.TP53.U2OS_UV_16H	0.0766777	0.0711055	466342	-0.00557214
GSE54889.EBF1.ASC	0.130902	0.125328	2334533	-0.00557348
GSE40050.FOXA1.C42B	0.164598	0.159025	4855769	-0.00557379
GSE64862.RUNX1.CD34	0.144497	0.138915	14101671	-0.00558226
GSE71276.ESR1.MCF7	0.127885	0.122294	476191	-0.00559024
GSE60130.RUNX1.AMLBLAST	0.14451	0.138915	14100010	-0.00559483
GSE43743.CTCF.MM1S	0.108788	0.103187	24812792	-0.00560126
GSE41166.ETS1.HUVEC	0.141763	0.136156	7945546	-0.00560718
GSE37345.AR.LNCAP_SHCTR_R1881	0.152773	0.147164	1774776	-0.00560942
GSE59223.MYC.LS174T_DMSO	0.11392	0.108301	212720	-0.00561945
GSE70482.REST.K562	0.104755	0.0991189	2628665	-0.00563569
GSE46055.CTCF.SUM159	0.124688	0.119023	12475566	-0.00566471
GSE28950.HDAC2.VCAP_ETOH	0.138733	0.133052	3941472	-0.00568059
GSE84432.CTCF.VCAP_ETOH	0.114009	0.108305	10439871	-0.00570377
GSE50144.PPARG.HUVEC_PPARG_HYPO	0.08722	0.08151	1386152	-0.00571001
ERP002246.CTCF.813	0.127987	0.122249	5542577	-0.00573728
GSE55921.ESR1.MCF7_E2_JQ1	0.124147	0.118397	1092825	-0.00575003
GSE48516.JARID2.AMIPS6	0.123806	0.118049	8397925	-0.0057578
GSE75503.EBF1.LCL	0.118628	0.112856	6212344	-0.00577173
GSE51672.ZMYND11.HELA	0.0645194	0.0587422	3554314	-0.00577719
GSE29808.ERG.RWPE1_FLAG	0.148503	0.142724	378567	-0.00577892
GSE51169.RELA.AC16	0.170064	0.164277	276942	-0.00578666
ERP004003.CTCF.ISLET	0.105678	0.0998871	18981286	-0.0057913
GSE23730.FLI1.UAE	0.134831	0.129039	11147393	-0.00579259
GSE28950.HDAC1.VCAP_ETOH	0.0888847	0.0830744	780021	-0.00581031
GSE74238.BRD4.IMR90_QUIES	0.160023	0.154202	19739986	-0.00582125
GSE84382.TRIM28.WIBR3_NAIVE	0.0443145	0.0384822	10387542	-0.00583235
GSE28950.ERG.VCAP_DHAT_2H	0.166932	0.161076	6363467	-0.00585639
GSE55727.TP53.GM06170	0.0957698	0.089899	6189813	-0.00587075
GSE62492.AR.LNCAP	0.158857	0.152951	421659	-0.00590553
GSE44672.MYC.U2OS	0.153055	0.147147	770831	-0.0059077
GSE69043.AR.LNCAP_R1881	0.145766	0.139819	5938912	-0.00594719
GSE62482.AFF4.CD4_TH1_BAY	0.188327	0.182368	2583781	-0.00595825
GSE58428.FOXA1.LNCAP_DHT24H	0.131838	0.125879	11839438	-0.00595864
GSE72266.MAF.CD4_TH2	0.11857	0.112589	13034279	-0.0059807
GSE65138.CDK8.MOLM14	0.126809	0.12081	14024400	-0.00599895
GSE65544.MYC.HFF_OHT_SHBPTF	0.163875	0.15786	1197265	-0.00601476
GSE84432.CTCF.VCAP_R1881	0.110847	0.104829	11315738	-0.0060176
GSE21939.TP53.U2OS_ETO	0.0943317	0.0882917	455261	-0.00604005
GSE42355.CDK9.MM1S_JQ1_500NM	0.128714	0.122673	14243767	-0.00604032
GSE40343.E2F7.IMR90_SENES_SHCTR	0.212398	0.206354	3718394	-0.0060448
GSE44737.MBD3.MCF7	0.0924711	0.0864099	5422209	-0.00606116
GSE79893.PAX8.OVSAHO	0.0457077	0.039633	3502988	-0.00607476
GSE43070.CTCF.IMR90	0.105983	0.099893	10177287	-0.00608975
ERP000380.ESR1.MCF7	0.169568	0.163472	292946	-0.00609563
GSE61965.MITF.501MEL	0.0787942	0.0726856	6786589	-0.00610855
GSE40343.E2F7.IMR90_SENES_E2F7	0.18242	0.176306	992325	-0.00611482
GSE49224.MED1.MM1S_JQ1_5000NM	0.125019	0.118902	13754050	-0.00611725
ERP022459.TP53.NCIH1299	0.167919	0.161796	29854	-0.0061231
GSE64713.STAT5B.CD8_H9RETR	0.122784	0.116635	2330976	-0.00614918
GSE39263.ZNF143.K562	0.0818999	0.0757468	4822749	-0.00615308
GSE41048.CTCF.WI38VA13	0.102852	0.0966782	6664692	-0.0061737
GSE49224.CDK9.MM1S_JQ1_5000NM	0.135712	0.129507	12246725	-0.00620506
GSE61944.FLI1.SKNMC_SHGFP_96H	0.130468	0.124251	1481527	-0.00621786
GSE68976.CTCF.HEK293	0.120021	0.113778	3615227	-0.00624349
GSE45982.EZH2.WSUDLCL2	0.0843102	0.0780608	4020700	-0.00624939
GSE46055.KDM5B.SUM185	0.14806	0.141783	2930662	-0.00627656
GSE55306.TBP.K562	0.0987083	0.0923942	9819656	-0.00631405
GSE39263.ZNF143.HELA	0.0765499	0.0702322	5599068	-0.00631773
GSE23730.ERG.K562_DOX	0.13457	0.128251	8084019	-0.00631864
GSE63034.CREB1.LNCAP_ABL_SHFOXA1	0.141343	0.135014	25393448	-0.00632872
ERP000209.RAD21.MCF7_E2_SHCTCF	0.131031	0.124702	9644842	-0.00632934
GSE38403.KMT2A.RSA411	0.128198	0.12186	3100314	-0.00633761
GSE62482.RELA.CD4_TH1_BAY	0.166109	0.159743	5309673	-0.00636639
GSE51633.CDK9.HEK293T_SIJMJD6	0.0985376	0.0921681	530848	-0.00636952
GSE57369.CHD8.HNSC	0.099987	0.0935631	70677352	-0.00642387
GSE70660.IRF2.CD34_ADULT	0.0897526	0.0833144	976107	-0.00643821
GSE46055.KDM5B.MCF7	0.127985	0.121541	5643339	-0.00644369
GSE62428.CHD8.T47D_ETOH_5	0.0679843	0.0615285	2390191	-0.00645586
GSE76454.ZNF143.MCF7_E2	0.112565	0.106095	18886140	-0.00647015
GSE45852.HSF1.MO91	0.138179	0.131684	7684704	-0.00649515
GSE37752.ERG.RWPE1	0.178379	0.171876	1607570	-0.0065028
GSE60270.TFAP2A.MCF7_E2	0.145386	0.138876	8013597	-0.00650985
GSE59935.EGLN2.T47D_HAEGIN2	0.12188	0.115344	24637879	-0.00653647
GSE59087.EZH2.PROES	0.0908301	0.0842913	2168006	-0.00653885
ERP008568.SP1.HL60	0.0543109	0.0477399	64731	-0.00657104
GSE48516.JARID2.MRC5_IPS25	0.147641	0.141067	3856107	-0.006574
GSE60270.ESR1.MCF7_SHFOXA1_E2	0.127645	0.121069	375221	-0.0065761
GSE73742.MED26.U2OS_SHEP400	0.116541	0.109954	11203823	-0.00658677
GSE64656.VDR.LNCAP	0.136553	0.129903	7012565	-0.00665011
GSE42161.MYC.MM1S_JQ1	0.194031	0.187332	958300	-0.00669947
ERP002246.CTCF.GM12878	0.122777	0.116055	4531949	-0.00672235
GSE51290.HNF4A.LOVO_PHASEM	0.139297	0.132554	388740	-0.00674335
GSE62425.FOXM1.HMEC1	0.154877	0.14813	46665	-0.00674671
GSE28950.EZH2.VCAP_DHAT_2H	0.163865	0.15708	2025361	-0.00678519
GSE45441.SFMBT1.HELA	0.140646	0.133855	3432841	-0.00679117
GSE60024.ZNF92.RETINAL_PIGMENT	0.054287	0.0474897	5017018	-0.00679725
GSE59657.MED1.JURKAT	0.138685	0.131872	5130826	-0.00681379
GSE39998.NKX2-1.NCIH2087	0.137358	0.130541	5678894	-0.00681675
ERP000783.CTCF.MCF10A	0.117607	0.110743	7409514	-0.00686411
GSE43109.HIF1A.MACROPHAGE_HYPO_IL	0.12091	0.114041	206026	-0.00686898
GSE47849.BDP1.IMR90	0.190729	0.183832	42022	-0.00689691
GSE44672.MYC.U2OS_DOX	0.149755	0.142844	3683361	-0.00691074
GSE43786.PGR.HUVEC_PR_PROGESTERON	0.166676	0.159714	1184327	-0.00696197
GSE47188.SPI1.MACROPHAGE_IL4	0.120216	0.113249	1832273	-0.00696664
GSE51234.RFX2.GP5D_SIRAD21	0.154702	0.147734	16308	-0.00696811
GSE28950.HDAC2.VCAP_DHAT_2H	0.132751	0.125777	2540536	-0.00697388
[truncated: 382 more rows]

## Sheet: GENCODE
Data set	Observed Average CNEP Score	Expected Average CNEP Score	Number Basepairs	Expected-Observed Average CNEP Score
[truncated: 1 more rows]
