# Supplementary material for: Identification and characterization of constrained non-exonic bases lacking predictive epigenomic and transcription factor binding annotations
Source: Nat Commun. 2020 Dec 2;11:6168. doi: 10.1038/s41467-020-19962-9 (PMC7710766; doi:10.1038/s41467-020-19962-9)
Supplement: Supplementary file 11 — Source Data [file 41467_2020_19962_MOESM11_ESM.zip]

Archive with 148 entries (148 files):
- SourceData/Fig2a.txt
- SourceData/Fig2b.txt
- SourceData/Fig2c.txt
- SourceData/Fig2d.txt
- SourceData/Fig2e.txt
- SourceData/Fig2f.txt
- SourceData/Fig3a.txt
- SourceData/Fig3b.txt
- SourceData/Fig4a.txt
- SourceData/Fig4b.txt
- SourceData/Fig4c.txt
- SourceData/Fig4d.txt
- SourceData/Fig5.txt
- SourceData/Fig6ab.txt
- SourceData/Fig6c.txt
- SourceData/Fig6d.txt
- SourceData/Fig7a.txt
- SourceData/Fig7b.txt
- SourceData/Fig7c.txt
- SourceData/Fig7d.txt
- SourceData/SupFig10ab.txt
- SourceData/SupFig11.txt
- SourceData/SupFig12a.txt
- SourceData/SupFig12b.txt
- SourceData/SupFig12c.txt
- SourceData/SupFig12d.txt
- SourceData/SupFig12e.txt
- SourceData/SupFig12f.txt
- SourceData/SupFig13a.txt
- SourceData/SupFig13b.txt
- SourceData/SupFig13c.txt
- SourceData/SupFig13d.txt
- SourceData/SupFig13e.txt
- SourceData/SupFig13f.txt
- SourceData/SupFig13g.txt
- SourceData/SupFig13h.txt
- SourceData/SupFig14a.txt
- SourceData/SupFig14b.txt
- SourceData/SupFig14c.txt
- SourceData/SupFig14d.txt
- SourceData/SupFig14e.txt
- SourceData/SupFig14f.txt
- SourceData/SupFig14g.txt
- SourceData/SupFig14h.txt
- SourceData/SupFig15a.txt
- SourceData/SupFig15b.txt
- SourceData/SupFig15c.txt
- SourceData/SupFig16a.txt
- SourceData/SupFig16b.txt
- SourceData/SupFig16c.txt
- SourceData/SupFig16d.txt
- SourceData/SupFig17a.txt
- SourceData/SupFig17b.txt
- SourceData/SupFig17c.txt
- SourceData/SupFig18a.txt
- SourceData/SupFig18b.txt
- SourceData/SupFig18c.txt
- SourceData/SupFig19a.txt
- SourceData/SupFig19b.txt
- SourceData/SupFig19c.txt
- SourceData/SupFig1a.txt
- SourceData/SupFig1b.txt
- SourceData/SupFig1c.txt
- SourceData/SupFig20a.txt
- SourceData/SupFig20b.txt
- SourceData/SupFig20c.txt
- SourceData/SupFig20d.txt
- SourceData/SupFig20e.txt
- SourceData/SupFig20f.txt
- SourceData/SupFig20g.txt
- SourceData/SupFig20h.txt
- SourceData/SupFig21a.txt
- SourceData/SupFig21b.txt
- SourceData/SupFig21c.txt
- SourceData/SupFig22.txt
- SourceData/SupFig23a.txt
- SourceData/SupFig23b.txt
- SourceData/SupFig23c.txt
- SourceData/SupFig23d.txt
- SourceData/SupFig23e.txt
- SourceData/SupFig23f.txt
- SourceData/SupFig24a.txt
- SourceData/SupFig24b.txt
- SourceData/SupFig24c.txt
- SourceData/SupFig24d.txt
- SourceData/SupFig24e.txt
- SourceData/SupFig24f.txt
- SourceData/SupFig24g.txt
- SourceData/SupFig24h.txt
- SourceData/SupFig25a.txt
- SourceData/SupFig25b.txt
- SourceData/SupFig25c.txt
- SourceData/SupFig26a.txt
- SourceData/SupFig26b.txt
- SourceData/SupFig26c.txt
- SourceData/SupFig27a.txt
- SourceData/SupFig27b.txt
- SourceData/SupFig27c.txt
- SourceData/SupFig28a.txt
- SourceData/SupFig28b.txt
- SourceData/SupFig28c.txt
- SourceData/SupFig2a.txt
- SourceData/SupFig2b.txt
- SourceData/SupFig2c.txt
- SourceData/SupFig2d.txt
- SourceData/SupFig2e.txt
- SourceData/SupFig3.txt
- SourceData/SupFig4.txt
- SourceData/SupFig5a.txt
- SourceData/SupFig5b.txt
- SourceData/SupFig5c.txt
- SourceData/SupFig5d.txt
- SourceData/SupFig5e.txt
- SourceData/SupFig5f.txt
- SourceData/SupFig6a.txt
- SourceData/SupFig6b.txt
- SourceData/SupFig6c.txt
- SourceData/SupFig6d.txt
- SourceData/SupFig6e.txt
- SourceData/SupFig6f.txt
- SourceData/SupFig6g.txt
- SourceData/SupFig6h.txt
- SourceData/SupFig7a.txt
- SourceData/SupFig7b.txt
- SourceData/SupFig7c.txt
- SourceData/SupFig7d.txt
- SourceData/SupFig7e.txt
- SourceData/SupFig7f.txt
- SourceData/SupFig7g.txt
- SourceData/SupFig7h.txt
- SourceData/SupFig8a.txt
- SourceData/SupFig8b.txt
- SourceData/SupFig8c.txt
- SourceData/SupFig8d.txt
- SourceData/SupFig8e.txt
- SourceData/SupFig8f.txt
- SourceData/SupFig8g.txt
- SourceData/SupFig8h.txt
- SourceData/SupFig9a.txt
- SourceData/SupFig9b.txt
- SourceData/SupFig9c.txt
- SourceData/SupFig9d.txt
- SourceData/SupFig9e.txt
- SourceData/SupFig9f.txt
- SourceData/SupFig9g.txt
- SourceData/SupFig9h.txt
- SourceData/SupTable1.txt
- SourceData/SupTable3.txt
