# Supplementary material for: Identification and characterization of constrained non-exonic bases lacking predictive epigenomic and transcription factor binding annotations
Source: Nat Commun. 2020 Dec 2;11:6168. doi: 10.1038/s41467-020-19962-9 (PMC7710766; doi:10.1038/s41467-020-19962-9)
Supplement: Supplementary file 11 — Source Data [file 41467_2020_19962_MOESM11_ESM.zip › SourceData/Fig2a.txt]

CNEP Score	CNE	notCNE	Genome
0.000	0.001335799	0.019718619	0.019015952
0.001	0.005271587	0.056389648	0.054459364
0.002	0.010267287	0.086368794	0.083704819
0.003	0.016637225	0.1869145	0.17794109
0.004	0.023298218	0.215418092	0.205672008
0.005	0.031554725	0.245716248	0.235156528
0.006	0.038425541	0.268150553	0.257049974
0.007	0.047921761	0.296041695	0.284233174
0.008	0.05558155	0.316382348	0.304095741
0.009	0.067528142	0.345566013	0.332583638
0.010	0.078434505	0.369618483	0.35608551
0.011	0.092069321	0.398075717	0.383910744
0.012	0.100751859	0.416311941	0.401751708
0.013	0.112434306	0.439821981	0.424755456
0.014	0.122344577	0.459006198	0.443531035
0.015	0.133048089	0.47894733	0.463076422
0.016	0.140504195	0.492577607	0.476445359
0.017	0.150531883	0.510316035	0.493845343
0.018	0.160918306	0.528027902	0.511224641
0.019	0.171014941	0.54459722	0.527496876
0.020	0.179013213	0.557546548	0.54021225
0.021	0.188848602	0.572969551	0.555377375
0.022	0.198270638	0.58745346	0.569628541
0.023	0.205265649	0.59806226	0.580076564
0.024	0.214300025	0.611354622	0.59316785
0.025	0.223502103	0.624519578	0.60614508
0.026	0.232660232	0.637273821	0.618726778
0.027	0.240307566	0.647674232	0.628993683
0.028	0.249110353	0.659388925	0.640565319
0.029	0.257835335	0.670714197	0.651760009
0.030	0.266367941	0.68154248	0.662471261
0.031	0.272776803	0.689525258	0.670372944
0.032	0.280737069	0.699165902	0.679926794
0.033	0.288589693	0.708510879	0.689193833
0.034	0.296413852	0.717623084	0.698236743
0.035	0.30419884	0.726498702	0.70705289
0.036	0.311865831	0.735042555	0.715550209
0.037	0.31936251	0.743143607	0.723620139
0.038	0.32659575	0.750801613	0.731258157
0.039	0.332210393	0.756612894	0.737063915
0.040	0.339171632	0.763702424	0.744148974
0.041	0.346035791	0.770531121	0.750981884
0.042	0.352787199	0.777100904	0.757563948
0.043	0.359383956	0.783401721	0.763883612
0.044	0.365801525	0.789443725	0.769947721
0.045	0.37207025	0.795222533	0.775755045
0.046	0.378188381	0.80073755	0.781304661
0.047	0.382777402	0.804822954	0.785421134
0.048	0.388608014	0.809903902	0.790545786
0.049	0.394354818	0.814819453	0.795509345
0.050	0.400020416	0.819565678	0.800308971
0.051	0.405574844	0.824138583	0.804938734
0.052	0.410994748	0.828535463	0.809394756
0.053	0.416304995	0.832758007	0.81367994
0.054	0.421497195	0.836811583	0.817798557
0.055	0.425893738	0.840205387	0.821247551
0.056	0.430878317	0.843983166	0.825093557
0.057	0.435792054	0.847626801	0.828808634
0.058	0.440579887	0.851139174	0.832392433
0.059	0.445301817	0.854515664	0.835843406
0.060	0.449910538	0.857762777	0.83916534
0.061	0.45439708	0.860876912	0.84235515
0.062	0.458860452	0.863917934	0.845475433
0.063	0.462080634	0.866087305	0.847702485
0.064	0.466279487	0.868872429	0.850564833
0.065	0.470396411	0.871570427	0.853340342
0.066	0.474456785	0.874184535	0.856033736
0.067	0.478447295	0.876718994	0.858647658
0.068	0.482374623	0.879172657	0.86118219
0.069	0.486237784	0.881552045	0.863642189
0.070	0.490029992	0.883856758	0.866028216
0.071	0.493759384	0.886089896	0.868342602
0.072	0.497431095	0.888250691	0.870585549
0.073	0.501025554	0.890335379	0.872752611
0.074	0.504535345	0.892348763	0.874847651
0.075	0.50798613	0.894293706	0.876874669
0.076	0.51136228	0.896174203	0.878836689
0.077	0.514677289	0.897994641	0.880738594
0.078	0.517216682	0.899379639	0.882188148
0.079	0.520423958	0.901105073	0.88399358
0.080	0.523588568	0.902781766	0.885750411
0.081	0.526702699	0.904414201	0.887462604
0.082	0.529764557	0.906002794	0.889130452
0.083	0.532779967	0.90754651	0.890753165
0.084	0.53576072	0.909048089	0.89233381
0.085	0.538692075	0.910509179	0.893873491
0.086	0.541587703	0.911932157	0.895375247
0.087	0.544434637	0.913317054	0.896837794
0.088	0.54724365	0.914664547	0.898262735
0.089	0.549992134	0.915976673	0.899650885
0.090	0.552709602	0.917251877	0.90100242
0.091	0.555377467	0.9184934	0.902319306
0.092	0.558015105	0.919700553	0.903601806
0.093	0.560602103	0.920874178	0.904849697
0.094	0.562594773	0.921767478	0.905801105
0.095	0.565107316	0.922883632	0.906990682
0.096	0.567588858	0.923975707	0.908155585
0.097	0.570042734	0.925042019	0.909294354
0.098	0.572450926	0.926083971	0.910407914
0.099	0.574846917	0.927101786	0.911497627
0.100	0.577203754	0.928097354	0.912564052
0.101	0.579541308	0.929070515	0.913607909
0.102	0.581861602	0.930021712	0.914629884
0.103	0.584147342	0.93095217	0.915630289
0.104	0.586402984	0.931860464	0.916608032
0.105	0.588624106	0.932750718	0.917566973
0.106	0.590821548	0.933619443	0.918504049
0.107	0.592991009	0.934468568	0.919421083
0.108	0.595133943	0.935298365	0.920318271
0.109	0.596978671	0.936001759	0.921079723
0.110	0.599064111	0.936796309	0.921940529
0.111	0.601138957	0.937574293	0.922784783
0.112	0.603189912	0.938338034	0.9236141
0.113	0.605208514	0.939085629	0.924426266
0.114	0.607213785	0.939817901	0.925223453
0.115	0.609196142	0.940535537	0.926005257
0.116	0.611153748	0.941241161	0.926774597
0.117	0.613094927	0.941930678	0.927527555
0.118	0.615024153	0.942606505	0.928266726
0.119	0.616924274	0.943268201	0.928991006
0.120	0.618800452	0.94391636	0.929701355
0.121	0.620657773	0.944552693	0.930399139
0.122	0.622493403	0.945176555	0.93108427
0.123	0.624303033	0.945787507	0.931755525
0.124	0.626096185	0.946386174	0.932414134
0.125	0.627479479	0.946844265	0.93291863
0.126	0.62922784	0.947420435	0.933553692
0.127	0.63097178	0.947985931	0.934178016
0.128	0.632691795	0.948541843	0.934792072
0.129	0.634404089	0.949088682	0.935396853
0.130	0.636084899	0.949625942	0.935991283
0.131	0.637754783	0.950155047	0.936577066
0.132	0.639413291	0.950674423	0.9371528
0.133	0.641052363	0.951184576	0.937719139
0.134	0.642679454	0.951686885	0.938277277
0.135	0.644292049	0.952180557	0.938826291
0.136	0.645910239	0.952666606	0.939368048
0.137	0.647496748	0.953144281	0.939900326
0.138	0.649080741	0.953615002	0.940425859
0.139	0.650641403	0.954076909	0.940941991
0.140	0.652198639	0.954532093	0.941451165
0.141	0.653737968	0.954979373	0.941951915
0.142	0.655265284	0.955420198	0.942446021
0.143	0.656776853	0.955853172	0.942931766
0.144	0.658273245	0.956279597	0.943410713
0.145	0.659754707	0.956699045	0.943881966
0.146	0.661230167	0.957111721	0.944346665
0.147	0.662698867	0.957517899	0.94480463
0.148	0.664144117	0.95791737	0.945255057
0.149	0.665573876	0.95831135	0.945699454
0.150	0.666993687	0.958698218	0.946136616
0.151	0.66840219	0.959079467	0.946567666
0.152	0.66979549	0.959454947	0.946992567
0.153	0.671181002	0.959824307	0.94741101
0.154	0.672556074	0.96018886	0.947824542
0.155	0.673916138	0.960548168	0.94823217
0.156	0.6749748	0.9608258	0.948547809
0.157	0.676316508	0.961175361	0.948945274
0.158	0.677648472	0.961520452	0.949337864
0.159	0.678960489	0.96186091	0.949725306
0.160	0.680276001	0.962196341	0.950107907
0.161	0.681571932	0.96252761	0.950485721
0.162	0.68286731	0.962854247	0.95085886
0.163	0.684148251	0.963176504	0.951227186
0.164	0.685420068	0.963494982	0.951591224
0.165	0.686686003	0.963809482	0.951951255
0.166	0.687946521	0.964119197	0.952306546
0.167	0.689205066	0.964425616	0.952658348
0.168	0.690450612	0.964728323	0.95300593
0.169	0.69168734	0.965026399	0.953348857
0.170	0.692904105	0.965320734	0.953687325
0.171	0.694121141	0.965611604	0.954022416
0.172	0.695325288	0.965899189	0.954353696
0.173	0.696525099	0.966182063	0.954680107
0.174	0.697720531	0.966461237	0.955002767
0.175	0.698899418	0.966736644	0.955320929
0.176	0.700076034	0.967009119	0.955636267
0.177	0.701240449	0.967277682	0.95594719
0.178	0.702396608	0.967542554	0.956254178
0.179	0.703547666	0.967804561	0.956558179
0.180	0.704689601	0.968063532	0.956858922
0.181	0.705823841	0.968319706	0.957156367
0.182	0.706952759	0.968571409	0.957449271
0.183	0.708072077	0.968820653	0.957739503
0.184	0.709193343	0.969066458	0.958026314
0.185	0.710303342	0.969309518	0.958310114
0.186	0.711411429	0.969549158	0.958590379
0.187	0.712267419	0.96973442	0.958807036
0.188	0.713361426	0.969968846	0.959081789
0.189	0.714448061	0.970201048	0.959354039
0.190	0.715528149	0.970430399	0.959623148
0.191	0.716605669	0.970658452	0.95989089
0.192	0.717679423	0.970883495	0.960155424
0.193	0.718741971	0.971105396	0.960416532
0.194	0.719797326	0.971325279	0.96067555
0.195	0.720848684	0.971542897	0.960931951
0.196	0.721893683	0.971758334	0.961186059
0.197	0.72292995	0.971971032	0.961437189
0.198	0.723965995	0.972181771	0.961686155
0.199	0.724991643	0.972389727	0.961932232
0.200	0.726006483	0.972595705	0.962175922
0.201	0.727021001	0.972799467	0.962417257
0.202	0.72803772	0.973001115	0.962656607
0.203	0.729046439	0.973201003	0.962893862
0.204	0.730056059	0.973398606	0.963128985
0.205	0.731055579	0.973594041	0.963361603
0.206	0.732047998	0.973787864	0.963592229
0.207	0.733027171	0.973978894	0.963819764
0.208	0.734010179	0.974168185	0.964045639
0.209	0.734978817	0.974356197	0.964269673
0.210	0.735942737	0.97454239	0.964491748
0.211	0.73691061	0.97472669	0.964712052
0.212	0.73785971	0.974908825	0.964929596
0.213	0.738817193	0.975088502	0.965145084
0.214	0.739766421	0.975266647	0.965358559
0.215	0.740708413	0.975442816	0.965569973
0.216	0.741645737	0.975617802	0.965780042
0.217	0.742578895	0.975791174	0.965988223
0.218	0.743508855	0.975962303	0.966194146
0.219	0.744318796	0.97610982	0.96637178
0.220	0.745236675	0.976277884	0.966574238
0.221	0.746159426	0.976444691	0.966775484
0.222	0.747071515	0.97661039	0.966975208
0.223	0.747973103	0.976773867	0.967172372
0.224	0.74887629	0.976936145	0.967368529
0.225	0.749770439	0.977096338	0.967562178
0.226	0.750657684	0.977255369	0.96775444
0.227	0.751551747	0.977413161	0.967945798
0.228	0.752439162	0.977569406	0.968135154
0.229	0.753318942	0.977724077	0.968322724
0.230	0.754189284	0.977876831	0.968508192
0.231	0.755061479	0.978028908	0.968692924
0.232	0.755935545	0.978179441	0.968876245
0.233	0.75680644	0.978328558	0.969057978
0.234	0.757666018	0.978475668	0.969237395
0.235	0.758521336	0.978622167	0.969416047
0.236	0.759370413	0.978766953	0.969592769
0.237	0.760219763	0.978910366	0.969768014
0.238	0.761061486	0.979052678	0.969942011
0.239	0.76189945	0.979193977	0.970114846
0.240	0.762734584	0.97933368	0.970285984
0.241	0.763568025	0.979472089	0.970455648
0.242	0.764395158	0.979609298	0.970623972
0.243	0.765222614	0.979745133	0.970791061
0.244	0.766047298	0.979880035	0.970956996
0.245	0.76686518	0.980013776	0.971121611
0.246	0.767677365	0.980145844	0.971284381
0.247	0.768490962	0.980276857	0.971446127
0.248	0.769298505	0.980406921	0.971606575
0.249	0.770103225	0.980535701	0.971765838
0.250	0.770727405	0.980635943	0.9718896
0.251	0.771519508	0.980761983	0.972045583
0.252	0.772312163	0.980887581	0.972201086
0.253	0.773104801	0.981012203	0.972355574
0.254	0.773891496	0.98113532	0.972508434
0.255	0.774671713	0.981257978	0.972660563
0.256	0.775448001	0.981379261	0.97281124
0.257	0.776223558	0.981499863	0.972961144
0.258	0.77699636	0.981619333	0.973109776
0.259	0.77776452	0.981737599	0.973257088
0.260	0.778536863	0.981855493	0.973404263
0.261	0.779298493	0.981972303	0.973549812
0.262	0.780060412	0.982088022	0.973694382
0.263	0.780817365	0.98220261	0.97383773
0.264	0.781573256	0.982316603	0.973980232
0.265	0.782324632	0.982429607	0.974121703
0.266	0.783072948	0.982542218	0.974262661
0.267	0.783822708	0.982653796	0.974402541
0.268	0.784567427	0.982764459	0.974541361
0.269	0.785308838	0.982873907	0.974678954
0.270	0.786053548	0.982982859	0.974816167
0.271	0.78678468	0.983090787	0.97495187
0.272	0.787517852	0.983197726	0.975086619
0.273	0.788247224	0.983303719	0.975220237
0.274	0.788977064	0.983409092	0.975353241
0.275	0.789699931	0.983513918	0.97548543
0.276	0.790415512	0.98361759	0.975616163
0.277	0.791141194	0.983720323	0.975746435
0.278	0.791855746	0.983822747	0.975875943
0.279	0.792571522	0.983924255	0.976004537
0.280	0.793285845	0.984024972	0.976132181
0.281	0.793993544	0.98412515	0.976259167
0.282	0.79469802	0.984224742	0.976385414
0.283	0.795397566	0.984323091	0.976510329
0.284	0.796095308	0.984420937	0.976634583
0.285	0.796787185	0.984518	0.976757764
0.286	0.797475711	0.984614212	0.976880045
0.287	0.798167672	0.984709402	0.977001391
0.288	0.798855033	0.984804112	0.977122146
0.289	0.799541655	0.984898157	0.97724216
0.290	0.800218601	0.984991333	0.977360895
0.291	0.800893872	0.985083772	0.97747896
0.292	0.801572365	0.985175901	0.977596705
0.293	0.802245357	0.985266993	0.977713346
0.294	0.802915169	0.985357634	0.977829442
0.295	0.803580977	0.985447258	0.977944323
0.296	0.80424681	0.985536296	0.9780586
0.297	0.804906981	0.98562481	0.978172107
0.298	0.805564635	0.985712892	0.978285099
0.299	0.806222986	0.985800292	0.978397391
0.300	0.806881362	0.985887009	0.978508993
0.301	0.807536627	0.985972859	0.978619576
0.302	0.808191297	0.986058473	0.978729939
0.303	0.80883754	0.986143307	0.978839301
0.304	0.809487533	0.986227288	0.978947919
0.305	0.810131592	0.986310533	0.979055572
0.306	0.81077219	0.986393522	0.979162919
0.307	0.811410033	0.986475683	0.979269287
0.308	0.812041925	0.986557107	0.979374699
0.309	0.812679606	0.986638443	0.979480091
0.310	0.813306787	0.986718729	0.979584224
0.311	0.81393578	0.986799078	0.979688445
0.312	0.814564916	0.986878474	0.979791738
0.313	0.815047743	0.986939566	0.979871088
0.314	0.815677356	0.987018032	0.979973473
0.315	0.816298637	0.987096342	0.980075375
0.316	0.816919518	0.987173662	0.980176362
0.317	0.817541614	0.987250792	0.980277067
0.318	0.81815798	0.987327272	0.980376962
0.319	0.818772332	0.987403114	0.980476125
0.320	0.819385042	0.987478841	0.980575062
0.321	0.819993943	0.987553815	0.980673108
0.322	0.820602452	0.98762772	0.980770111
0.323	0.821212824	0.987701705	0.980867294
0.324	0.821816904	0.987775158	0.980963652
0.325	0.822417014	0.987848086	0.981059298
0.326	0.823017157	0.987920098	0.981154168
0.327	0.823616357	0.987992087	0.98124881
0.328	0.824216177	0.98806369	0.981343175
0.329	0.824812095	0.988134455	0.981436515
0.330	0.825407732	0.98820523	0.981529822
0.331	0.826000955	0.988275296	0.981622456
0.332	0.826591151	0.988345185	0.981714706
0.333	0.827177035	0.988414304	0.981806092
0.334	0.82776502	0.988482962	0.981897027
0.335	0.828352691	0.988551562	0.981987968
0.336	0.828932599	0.988619414	0.982077836
0.337	0.829511316	0.988686414	0.982166888
0.338	0.830087738	0.988753427	0.982255816
0.339	0.83066552	0.988820069	0.982344455
0.340	0.831242673	0.9888862	0.982432588
0.341	0.831819247	0.988951721	0.982520075
0.342	0.832387124	0.989016964	0.982606971
0.343	0.832957764	0.989081958	0.982693647
0.344	0.833529637	0.989146311	0.982779736
0.345	0.834093798	0.989210448	0.982865338
0.346	0.834658376	0.989274198	0.982950624
0.347	0.835219281	0.989337488	0.983035241
0.348	0.835780467	0.989400733	0.983119808
0.349	0.836338906	0.989463088	0.983203461
0.350	0.836897243	0.989524776	0.983286416
0.351	0.837453973	0.989586506	0.983369374
0.352	0.838006681	0.989647805	0.983451719
0.353	0.838553549	0.98970894	0.983533608
0.354	0.839103995	0.989769501	0.983615147
0.355	0.839651713	0.989829611	0.983696084
0.356	0.840202058	0.989889425	0.983776803
0.357	0.840746986	0.989948839	0.983857003
0.358	0.841292332	0.990007876	0.983936785
0.359	0.841836376	0.990066912	0.984016498
0.360	0.842375362	0.990125025	0.984095182
0.361	0.842918531	0.990183299	0.984174128
0.362	0.84345193	0.990240986	0.984252207
0.363	0.843986817	0.990298179	0.984329775
0.364	0.844518933	0.990355043	0.984406884
0.365	0.845052392	0.990411473	0.984483621
0.366	0.845579007	0.990468038	0.984560148
0.367	0.846111641	0.990523704	0.984636115
0.368	0.846636291	0.990579116	0.984711491
0.369	0.847165703	0.990633989	0.984786505
0.370	0.847689597	0.990688873	0.984861316
0.371	0.848213074	0.990743258	0.984935687
0.372	0.84873389	0.990797706	0.985009931
0.373	0.849252657	0.990851451	0.985083438
0.374	0.849772597	0.99090498	0.985156781
0.375	0.850204911	0.990949267	0.985217555
0.376	0.850725897	0.991002303	0.98529042
0.377	0.851242836	0.991055044	0.985362837
0.378	0.851755625	0.991107226	0.985434555
0.379	0.85226748	0.991159034	0.985505855
0.380	0.85278004	0.991210864	0.985577197
0.381	0.853288944	0.991262285	0.985647948
0.382	0.853799735	0.991312989	0.985718131
0.383	0.854306726	0.991363965	0.985788445
0.384	0.854808335	0.991414376	0.985857906
0.385	0.855314952	0.991464242	0.985927101
0.386	0.855820863	0.991513715	0.985995881
0.387	0.856321298	0.991563187	0.986064449
0.388	0.856821657	0.991612216	0.986132512
0.389	0.857322909	0.991661543	0.986200825
0.390	0.857815157	0.991710223	0.986268217
0.391	0.858306384	0.991758958	0.986335605
0.392	0.858795393	0.991807307	0.986402552
0.393	0.859286068	0.991855031	0.986468935
0.394	0.859773673	0.991902604	0.98653502
0.395	0.860255208	0.991950097	0.986600802
0.396	0.860737559	0.991997002	0.986666077
0.397	0.861225394	0.992043524	0.986731153
0.398	0.861711171	0.992089995	0.986796142
0.399	0.862191677	0.992136007	0.986860413
0.400	0.862677004	0.992181738	0.986924646
0.401	0.863150385	0.992227298	0.986988207
0.402	0.863626342	0.992272581	0.987051587
0.403	0.864100564	0.992317582	0.987114639
0.404	0.864576351	0.992362356	0.987177495
0.405	0.865051849	0.992406944	0.987240157
0.406	0.865526131	0.992450958	0.98730227
0.407	0.865996145	0.99249498	0.987364221
0.408	0.866467792	0.992538587	0.987425779
0.409	0.866935986	0.992581989	0.987486949
0.410	0.867401477	0.992625081	0.987547808
0.411	0.867866134	0.992667904	0.987608335
0.412	0.868329142	0.992710534	0.987668603
0.413	0.868788715	0.99275292	0.987728451
0.414	0.869248662	0.992795297	0.987788286
0.415	0.86971178	0.992837379	0.987847968
0.416	0.87017035	0.992879346	0.987907343
0.417	0.870627636	0.992920986	0.987966415
0.418	0.871083196	0.992962195	0.988024968
0.419	0.871539376	0.993003355	0.988083498
0.420	0.871998991	0.993044229	0.988141829
0.421	0.872455699	0.993084732	0.988199747
0.422	0.87290932	0.993125139	0.988257437
0.423	0.873355425	0.993165394	0.988314724
0.424	0.873806997	0.993205298	0.988371878
0.425	0.874253332	0.993244804	0.988428362
0.426	0.874700976	0.993284285	0.988484882
0.427	0.875145721	0.993323423	0.988541013
0.428	0.875591528	0.993362691	0.988597291
0.429	0.876037489	0.993401454	0.988653046
0.430	0.876479929	0.993440142	0.988708577
0.431	0.876918127	0.993478536	0.9887637
0.432	0.877359259	0.993516777	0.988818732
0.433	0.877797023	0.993554866	0.988873533
0.434	0.878234192	0.99359242	0.988927728
0.435	0.878671871	0.993629922	0.988981931
0.436	0.879106778	0.993667311	0.989035889
0.437	0.879452419	0.993696825	0.989078568
0.438	0.879884197	0.993733915	0.989132114
0.439	0.880313034	0.993770606	0.989185086
0.440	0.880740434	0.993807201	0.989237986
0.441	0.881170809	0.993843243	0.989290501
0.442	0.881599493	0.993879188	0.989342796
0.443	0.882024708	0.993914989	0.989394788
0.444	0.882448715	0.993950692	0.989446685
0.445	0.882875443	0.993986453	0.989498701
0.446	0.883293346	0.994021824	0.989549979
0.447	0.883716732	0.994057001	0.989601276
0.448	0.884138801	0.994091938	0.989652279
0.449	0.884559892	0.994126535	0.989702918
0.450	0.884979316	0.994160998	0.989753358
0.451	0.885396785	0.994195429	0.98980372
0.452	0.885813583	0.9942296	0.989853838
0.453	0.886230065	0.994263503	0.98990363
0.454	0.88664421	0.994297494	0.989953419
0.455	0.887058414	0.994331069	0.990002847
0.456	0.887470169	0.994364711	0.99005216
0.457	0.887882273	0.994398086	0.990101224
0.458	0.888293756	0.994431187	0.990150008
0.459	0.888703777	0.994464033	0.990198519
0.460	0.889112701	0.994496802	0.990246951
0.461	0.889520214	0.994529272	0.990294964
0.462	0.889924716	0.994561783	0.990342886
0.463	0.890326838	0.994593966	0.990390403
0.464	0.890733331	0.994626054	0.990437973
0.465	0.891135759	0.994658003	0.990485192
0.466	0.891537201	0.994689874	0.990532365
0.467	0.89193485	0.99472146	0.990579097
0.468	0.892333146	0.994752907	0.990625781
0.469	0.892732939	0.994783976	0.990672105
0.470	0.893135231	0.99481496	0.990718447
0.471	0.893534445	0.994845799	0.990764528
0.472	0.893927045	0.994876679	0.99081033
0.473	0.894320945	0.994907113	0.990855763
0.474	0.894711614	0.994937562	0.990901087
0.475	0.895104468	0.99496788	0.990946381
0.476	0.895497357	0.994998053	0.990991522
0.477	0.895888094	0.995027831	0.991036162
0.478	0.896281102	0.995057486	0.991080814
0.479	0.896670266	0.995087171	0.991125294
0.480	0.897059175	0.995116559	0.991169525
0.481	0.897447056	0.995145839	0.991213589
0.482	0.897835098	0.995174775	0.99125735
0.483	0.898220207	0.995203869	0.991301131
0.484	0.898605655	0.995232727	0.991344659
0.485	0.898990016	0.9952613	0.991387894
0.486	0.899375023	0.995289783	0.99143106
0.487	0.899755157	0.995318072	0.991473829
0.488	0.900134646	0.995346307	0.991516512
0.489	0.900517043	0.995374174	0.991558952
0.490	0.900893938	0.995402085	0.991601207
0.491	0.901271581	0.99542957	0.991643089
0.492	0.901649625	0.995457038	0.991684997
0.493	0.902021444	0.995484397	0.991726545
0.494	0.902394377	0.995511624	0.991767968
0.495	0.902763399	0.995538715	0.991809118
0.496	0.903133612	0.995565609	0.991850157
0.497	0.903502915	0.995592505	0.991891193
0.498	0.903874037	0.995618967	0.991931801
0.499	0.904241325	0.995645334	0.991972155
0.500	0.904592696	0.995670557	0.992010756
0.501	0.904937911	0.995695397	0.992048746
0.502	0.905323963	0.995722749	0.99209085
0.503	0.905671483	0.99574737	0.992128686
0.504	0.906054041	0.995774607	0.99217045
0.505	0.906397088	0.995798802	0.992207767
0.506	0.906780122	0.995825668	0.992249235
0.507	0.907121665	0.995849783	0.992286351
0.508	0.907500881	0.995876304	0.992327344
0.509	0.907846028	0.995900357	0.99236455
0.510	0.90822715	0.995926582	0.9924053
0.511	0.908569687	0.995950289	0.992442011
0.512	0.908944797	0.995976247	0.992482272
0.513	0.909282734	0.995999569	0.992518523
0.514	0.909651866	0.996025359	0.992558351
0.515	0.909987678	0.996048589	0.992594408
0.516	0.910358324	0.996073909	0.992633854
0.517	0.910693847	0.996096927	0.992669633
0.518	0.911059944	0.996122126	0.99270881
0.519	0.911396768	0.996144997	0.992744446
0.520	0.911760467	0.996169791	0.992783133
0.521	0.912093039	0.996192329	0.992818339
0.522	0.912454894	0.996216936	0.992856727
0.523	0.912788087	0.996239404	0.992891901
0.524	0.913150205	0.996263594	0.992929857
0.525	0.913478858	0.996285805	0.992964581
0.526	0.913838995	0.996309777	0.993002272
0.527	0.914168583	0.996331882	0.993036936
0.528	0.914523839	0.996355444	0.993074056
0.529	0.91485313	0.996377367	0.993108551
0.530	0.915205513	0.996400728	0.993145322
0.531	0.915537082	0.996422297	0.993179556
0.532	0.915888351	0.996445462	0.993216159
0.533	0.916215303	0.996466867	0.993250029
0.534	0.916568238	0.996489638	0.993286279
0.535	0.916892512	0.996510933	0.993319887
0.536	0.917238799	0.996533474	0.993355667
0.537	0.917561279	0.99655463	0.99338908
0.538	0.917903629	0.996577012	0.993424505
0.539	0.918223873	0.996597874	0.993457545
0.540	0.918566979	0.996619821	0.993492578
0.541	0.918892384	0.996640388	0.993525584
0.542	0.919232881	0.996662101	0.993560309
0.543	0.919555649	0.996682544	0.993593025
0.544	0.919895772	0.99670402	0.993627482
0.545	0.920217963	0.996724217	0.993659972
0.546	0.920552652	0.996745338	0.993693865
0.547	0.920869605	0.996765466	0.993726091
0.548	0.921202705	0.996786366	0.993759728
0.549	0.921515798	0.996806298	0.993791606
0.550	0.92184468	0.996826953	0.993824796
0.551	0.922162424	0.996846725	0.993856699
0.552	0.922488637	0.996867061	0.9938895
0.553	0.922803838	0.9968866	0.993921083
0.554	0.923127738	0.99690667	0.993953521
0.555	0.923440423	0.996926068	0.993984852
0.556	0.923763005	0.996945982	0.994017023
0.557	0.924076124	0.996965247	0.994048232
0.558	0.924398927	0.996984919	0.994080257
0.559	0.924712301	0.997004016	0.994111285
0.560	0.925031958	0.997023556	0.994143022
0.561	0.925341514	0.997042465	0.994173732
0.562	0.925662888	0.997061605	0.994205176
0.563	0.925900999	0.997076012	0.994228672
0.564	0.926207222	0.997094542	0.994258932
0.565	0.926525621	0.997113379	0.994289944
0.566	0.926830143	0.997131854	0.99432003
0.567	0.927149367	0.997150558	0.994350975
0.568	0.927454425	0.9971687	0.994380783
0.569	0.927768683	0.997187224	0.994411297
0.570	0.928068972	0.997205148	0.994440683
0.571	0.928381172	0.99722366	0.994471121
0.572	0.928682107	0.997241359	0.994500332
0.573	0.928994852	0.997259599	0.994530533
0.574	0.929293984	0.997277049	0.994559422
0.575	0.929603863	0.997295268	0.994589481
0.576	0.929900904	0.997312676	0.994618221
0.577	0.930210613	0.99733083	0.994648219
0.578	0.930508249	0.997347986	0.994676769
0.579	0.930817142	0.997365859	0.994706476
0.580	0.931109838	0.997382808	0.994734632
0.581	0.931418042	0.997400547	0.994764123
0.582	0.931708247	0.99741722	0.994791876
0.583	0.932018458	0.997434692	0.994821239
0.584	0.932307582	0.997451146	0.994848757
0.585	0.93261526	0.997468673	0.994878004
0.586	0.932901723	0.997484829	0.994905103
0.587	0.933204231	0.997502087	0.994933945
0.588	0.93349066	0.997518096	0.994960896
0.589	0.933793007	0.997535236	0.994989596
0.590	0.934076596	0.997551058	0.995016259
0.591	0.934384299	0.997567955	0.995044932
0.592	0.934659114	0.997583447	0.995070964
0.593	0.93496169	0.997600313	0.995099412
0.594	0.935239405	0.997615773	0.995125491
0.595	0.935540016	0.997632383	0.99515363
0.596	0.935818012	0.997647469	0.99517939
0.597	0.936121522	0.997663966	0.995207505
0.598	0.936392027	0.997678978	0.995232862
0.599	0.936693727	0.997695508	0.995260914
0.600	0.936964903	0.99771054	0.995286301
0.601	0.937261646	0.997726802	0.995313919
0.602	0.937527611	0.997741437	0.995338735
0.603	0.937828435	0.997757643	0.995366444
0.604	0.938095139	0.99777226	0.995391241
0.605	0.938392724	0.997788202	0.995418568
0.606	0.938657327	0.997802465	0.995442951
0.607	0.938952744	0.99781852	0.995470259
0.608	0.939215061	0.997832734	0.995494504
0.609	0.939513819	0.997848636	0.995521839
0.610	0.93977452	0.997862508	0.995545709
0.611	0.940068058	0.997878167	0.995572599
0.612	0.940326064	0.997891814	0.995596139
0.613	0.940619015	0.997907462	0.995622977
0.614	0.94087629	0.997921217	0.995646562
0.615	0.941169895	0.997936592	0.995673181
0.616	0.941425155	0.997950016	0.995696396
0.617	0.941716601	0.997965227	0.995722756
0.618	0.941974658	0.997978534	0.995745978
0.619	0.942266699	0.997993566	0.995772198
0.620	0.94252036	0.998006644	0.995794986
0.621	0.942807385	0.998021557	0.995820908
0.622	0.943058496	0.998034531	0.995843485
0.623	0.943347264	0.998049177	0.995869192
0.624	0.943594267	0.998062031	0.995891498
0.625	0.943878452	0.998076658	0.99591701
0.626	0.944127794	0.998089371	0.995939276
0.627	0.944410815	0.998103754	0.99596454
0.628	0.944656245	0.998116279	0.995986483
0.629	0.944936562	0.998130469	0.996011403
0.630	0.94518246	0.998142854	0.996033178
0.631	0.945464707	0.998156991	0.996058152
0.632	0.945711974	0.998169389	0.996080037
0.633	0.945988983	0.998183297	0.996104561
0.634	0.946230418	0.998195551	0.996126076
0.635	0.946506781	0.998209211	0.996150327
0.636	0.946748164	0.998221299	0.996171646
0.637	0.94702542	0.998234727	0.996195714
0.638	0.947269074	0.998246815	0.996217125
0.639	0.947540344	0.998260229	0.996240968
0.640	0.947783725	0.998272184	0.99626226
0.641	0.948048678	0.998285503	0.996285706
0.642	0.948289739	0.998297351	0.996306812
0.643	0.948557029	0.998310533	0.996330253
0.644	0.948793584	0.998322138	0.996350935
0.645	0.949060772	0.998334968	0.996374035
0.646	0.949298279	0.998346465	0.99639468
0.647	0.949561233	0.998359195	0.996417495
0.648	0.949800891	0.998370629	0.996438127
0.649	0.950062162	0.998383363	0.996460881
0.650	0.950296931	0.998394616	0.996481151
0.651	0.950557811	0.99840694	0.996503497
0.652	0.95079002	0.998418126	0.996523611
0.653	0.951050756	0.998430439	0.996545927
0.654	0.951281511	0.998441418	0.996565768
0.655	0.951537375	0.998453576	0.996587768
0.656	0.95176666	0.998464548	0.996607551
0.657	0.952021656	0.998476557	0.996629319
0.658	0.952253151	0.998487377	0.996649043
0.659	0.952508802	0.99849915	0.996670653
0.660	0.952737883	0.998509833	0.996690142
0.661	0.952990362	0.998521571	0.996711616
0.662	0.953220676	0.998532254	0.996731155
0.663	0.953472076	0.998543813	0.996752393
0.664	0.953701666	0.998554259	0.99677167
0.665	0.953948517	0.998565753	0.996792648
0.666	0.95417492	0.998576176	0.996811776
0.667	0.954424253	0.998587473	0.996832677
0.668	0.954650129	0.998597794	0.996851673
0.669	0.954893774	0.998609038	0.996872254
0.670	0.955120976	0.998619289	0.996891197
0.671	0.955367197	0.998630319	0.996911695
0.672	0.955589272	0.998640388	0.996930339
0.673	0.955829168	0.998651255	0.996950433
0.674	0.956053496	0.998661333	0.996969146
0.675	0.956295977	0.998672026	0.99698916
0.676	0.956518306	0.998681854	0.99700754
0.677	0.956759103	0.998692477	0.997027436
0.678	0.956977318	0.998702194	0.997045536
0.679	0.957214799	0.998712672	0.997065123
0.680	0.957436032	0.998722322	0.997083286
0.681	0.957671609	0.998732617	0.99710265
0.682	0.95789297	0.998742176	0.997120728
0.683	0.958129473	0.998752328	0.997139981
0.684	0.958348699	0.998761824	0.997157891
0.685	0.958580994	0.998771899	0.997176904
0.686	0.95879744	0.998781335	0.997194687
0.687	0.958976374	0.998789096	0.997209314
0.688	0.95920542	0.998799045	0.997228061
0.689	0.959423252	0.998808365	0.997245732
0.690	0.959653677	0.998818153	0.997264366
0.691	0.959868388	0.998827318	0.997281752
0.692	0.960093651	0.998837109	0.997300205
0.693	0.96030577	0.998846065	0.99731728
0.694	0.960536475	0.998855732	0.997335793
0.695	0.960745753	0.998864656	0.997352735
0.696	0.960972581	0.998874136	0.997370946
0.697	0.961182752	0.998882951	0.997387828
0.698	0.961408466	0.998892309	0.997405855
0.699	0.961619148	0.998900879	0.997422534
0.700	0.961846009	0.998910218	0.997440594
0.701	0.962053103	0.998918658	0.997456998
0.702	0.962275101	0.998928002	0.997474857
0.703	0.962481846	0.998936528	0.997491275
0.704	0.962704745	0.998945736	0.997509024
0.705	0.962910895	0.99895417	0.997525338
0.706	0.963130547	0.99896322	0.997542796
0.707	0.963332921	0.99897148	0.997558804
0.708	0.963551782	0.998980488	0.997576195
0.709	0.963751989	0.998988577	0.997591988
0.710	0.963971827	0.998997472	0.997609333
0.711	0.964175214	0.999005501	0.997625177
0.712	0.964395035	0.999014283	0.997642392
0.713	0.964594596	0.999022224	0.997657996
0.714	0.964814043	0.999030873	0.997675052
0.715	0.965009658	0.999038682	0.997690388
0.716	0.965227227	0.999047365	0.997707412
0.717	0.965420155	0.999055141	0.997722584
0.718	0.965637307	0.999063679	0.997739455
0.719	0.965831596	0.999071291	0.997754501
0.720	0.966046563	0.999079642	0.99777112
0.721	0.966241319	0.9990872	0.997786143
0.722	0.966455912	0.999095532	0.997802712
0.723	0.966645737	0.99910303	0.997817451
0.724	0.966859718	0.99911129	0.997833928
0.725	0.967052136	0.999118613	0.997848647
0.726	0.967261236	0.999126736	0.997864785
0.727	0.96744851	0.999133933	0.997879154
0.728	0.967660977	0.999141986	0.997895356
0.729	0.967850845	0.999149083	0.997909753
0.730	0.968060192	0.999156988	0.997925685
0.731	0.968248979	0.999164048	0.997939957
0.732	0.968457892	0.999171879	0.99795579
0.733	0.968643407	0.999178732	0.997969783
0.734	0.968851801	0.999186529	0.997985573
0.735	0.969036627	0.999193314	0.997999452
0.736	0.969245013	0.999200869	0.998015017
0.737	0.9694258	0.999207725	0.998028824
0.738	0.969630325	0.99921545	0.99804438
0.739	0.969810296	0.999222126	0.998057955
0.740	0.970013181	0.999229687	0.998073295
0.741	0.970192293	0.999236404	0.99808688
0.742	0.97039505	0.999243804	0.998102077
0.743	0.970572666	0.999250367	0.998115463
0.744	0.970771589	0.999257632	0.998130346
0.745	0.970947461	0.999264051	0.998143528
0.746	0.971146843	0.999271227	0.998158345
0.747	0.971324161	0.999277548	0.998171471
0.748	0.971523738	0.999284701	0.99818628
0.749	0.971700555	0.999291003	0.998199371
0.750	0.971902088	0.999298018	0.99821411
0.751	0.972078513	0.999304212	0.998227058
0.752	0.972276908	0.999311143	0.998241606
0.753	0.972453963	0.999317291	0.998254532
0.754	0.97265053	0.999324207	0.998268989
0.755	0.972823249	0.999330252	0.99828166
0.756	0.973017376	0.999337054	0.998295935
0.757	0.973187747	0.999343067	0.998308485
0.758	0.973381798	0.999349765	0.998322642
0.759	0.973551779	0.999355651	0.998335047
0.760	0.97374242	0.99936231	0.998348997
0.761	0.973912528	0.999368184	0.998361397
0.762	0.974104666	0.999374781	0.998375378
0.763	0.97427275	0.999380579	0.998387635
0.764	0.974462737	0.999387159	0.998401502
0.765	0.974629478	0.999392919	0.998413667
0.766	0.974818231	0.9993993	0.998427273
0.767	0.974984522	0.99940487	0.998439233
0.768	0.975170342	0.999411152	0.998452661
0.769	0.975332602	0.999416778	0.9984645
0.770	0.975517989	0.99942304	0.99847786
0.771	0.975678685	0.999428501	0.998489501
0.772	0.975860297	0.999434676	0.998502638
0.773	0.976023348	0.999440035	0.998514267
0.774	0.97620473	0.999446116	0.998527286
0.775	0.97636648	0.999451477	0.998538839
0.776	0.976547692	0.999457516	0.998551806
0.777	0.976709646	0.999462829	0.998563326
0.778	0.976891607	0.999468745	0.998576214
0.779	0.977052447	0.999473909	0.998587546
0.780	0.9772307	0.999479756	0.998600207
0.781	0.977391694	0.99948497	0.998611583
0.782	0.977569258	0.999490752	0.998624167
0.783	0.977728764	0.999495876	0.998635406
0.784	0.977902936	0.999501522	0.998647735
0.785	0.978060299	0.99950656	0.9986588
0.786	0.978237361	0.999512147	0.998671144
0.787	0.978396484	0.999517195	0.998682304
0.788	0.978569517	0.999522733	0.998694479
0.789	0.978725528	0.999527678	0.998705405
0.790	0.978896605	0.999533099	0.998717383
0.791	0.979051996	0.99953797	0.998728209
0.792	0.979222767	0.999543358	0.998740125
0.793	0.97937598	0.999548197	0.998750833
0.794	0.979544958	0.999553411	0.998762521
0.795	0.97969971	0.999558152	0.998773203
0.796	0.979868628	0.999563332	0.998784874
0.797	0.980022539	0.999568006	0.998795445
0.798	0.980189977	0.999573222	0.998807075
0.799	0.980341354	0.999577896	0.998817551
0.800	0.980506709	0.999582987	0.998828984
0.801	0.980657653	0.99958758	0.998839367
0.802	0.980822404	0.999592546	0.998850636
0.803	0.980974002	0.999597048	0.998860944
0.804	0.981137019	0.999601927	0.998872083
0.805	0.981286594	0.999606433	0.998882334
0.806	0.981447604	0.99961121	0.99889328
0.807	0.98159683	0.999615535	0.998903337
0.808	0.981758291	0.999620208	0.998914208
0.809	0.98190676	0.999624492	0.998924183
0.810	0.98206454	0.9996291	0.998934824
0.811	0.982212788	0.999633387	0.998944796
0.812	0.982371741	0.999637926	0.998955438
0.813	0.982493504	0.999641484	0.998963671
0.814	0.982642143	0.999645646	0.998973545
0.815	0.98279778	0.999650044	0.998983939
0.816	0.982941828	0.999654204	0.998993632
0.817	0.983095926	0.999658603	0.999003942
0.818	0.983240119	0.999662691	0.99901357
0.819	0.983395594	0.999666991	0.999023854
0.820	0.983539021	0.999670996	0.999033385
0.821	0.983690416	0.999675291	0.999043499
0.822	0.983830544	0.999679212	0.99905281
0.823	0.983982491	0.999683344	0.999062794
0.824	0.984124209	0.999687143	0.999072042
0.825	0.984274957	0.999691222	0.999081926
0.826	0.984414737	0.999694861	0.999090982
0.827	0.98456557	0.999698923	0.999100856
0.828	0.984703224	0.999702593	0.999109821
0.829	0.984854516	0.999706531	0.999119592
0.830	0.984991091	0.999710213	0.999128545
0.831	0.9851378	0.999714045	0.999138042
0.832	0.985272937	0.999717609	0.999146814
0.833	0.985418252	0.999721524	0.999156319
0.834	0.985551077	0.99972502	0.999164942
0.835	0.985695465	0.999728795	0.999174288
0.836	0.985828613	0.999732224	0.99918285
0.837	0.985971734	0.999736055	0.999192199
0.838	0.986103675	0.999739417	0.999200669
0.839	0.986246278	0.999743132	0.999209863
0.840	0.986376059	0.999746484	0.999218212
0.841	0.986519069	0.999750216	0.999227454
0.842	0.98664817	0.9997535	0.99923571
0.843	0.986792133	0.99975714	0.999244896
0.844	0.986921498	0.999760398	0.999253123
0.845	0.987063573	0.999763952	0.99926214
0.846	0.98718929	0.999767087	0.999270119
0.847	0.987329469	0.999770571	0.999278998
0.848	0.987456385	0.999773615	0.999286936
0.849	0.987596802	0.999777109	0.999295834
0.850	0.987722247	0.999780197	0.99930375
0.851	0.987860071	0.999783607	0.99931247
0.852	0.987983059	0.999786553	0.999320162
0.853	0.988119523	0.999789911	0.999328774
0.854	0.988240291	0.999792823	0.999336352
0.855	0.988378804	0.999796122	0.999344995
0.856	0.988499641	0.999798965	0.999352498
0.857	0.988635679	0.999802235	0.999361024
0.858	0.98875581	0.999805033	0.999368454
0.859	0.988891517	0.999808216	0.999376865
0.860	0.989008366	0.999811079	0.999384224
0.861	0.989140902	0.999814201	0.999392453
0.862	0.989259239	0.999816946	0.999399756
0.863	0.989391111	0.999820038	0.999407935
0.864	0.989506259	0.999822702	0.999415033
0.865	0.989636729	0.99982569	0.999423053
0.866	0.989752634	0.999828297	0.999430146
0.867	0.98988341	0.999831238	0.999438124
0.868	0.989997002	0.999833796	0.999445072
0.869	0.990127846	0.999836679	0.99945301
0.870	0.990242365	0.999839197	0.999459945
0.871	0.990367138	0.999842006	0.999467572
0.872	0.990478988	0.999844467	0.99947435
0.873	0.990604118	0.999847219	0.999481929
0.874	0.990716129	0.999849645	0.999488691
0.875	0.990842713	0.99985233	0.999496276
0.876	0.990953015	0.999854668	0.999502889
0.877	0.991074489	0.999857339	0.99951025
0.878	0.991182197	0.999859621	0.999516684
0.879	0.99130391	0.999862256	0.999524021
0.880	0.991410811	0.999864537	0.999530436
0.881	0.99152947	0.999867101	0.999537583
0.882	0.991633872	0.999869307	0.999543825
0.883	0.991753467	0.999871775	0.999550919
0.884	0.991858761	0.999873945	0.99955715
0.885	0.991975295	0.999876419	0.999564129
0.886	0.99207854	0.999878546	0.999570267
0.887	0.992192336	0.999880892	0.99957703
0.888	0.992294544	0.999883037	0.999583113
0.889	0.992408935	0.999885373	0.999589868
0.890	0.992509494	0.999887463	0.999595846
0.891	0.992620042	0.999889771	0.999602412
0.892	0.992719724	0.999891786	0.999608274
0.893	0.992830868	0.999893983	0.999614765
0.894	0.992929301	0.999895914	0.999620501
0.895	0.993040427	0.999898134	0.999627014
0.896	0.99313784	0.999900055	0.999632704
0.897	0.993246101	0.99990222	0.999639067
0.898	0.993341541	0.999904136	0.999644687
0.899	0.99344845	0.999906245	0.999650933
0.900	0.993543932	0.999908054	0.999656442
0.901	0.993650212	0.999910084	0.999662595
0.902	0.993744708	0.999911884	0.999668066
0.903	0.993848497	0.999913851	0.999674071
0.904	0.993940995	0.999915598	0.99967941
0.905	0.994043416	0.999917549	0.999685338
0.906	0.994134698	0.99991925	0.999690576
0.907	0.994237101	0.999921179	0.999696483
0.908	0.994326835	0.999922865	0.999701648
0.909	0.994426994	0.9999247	0.999707355
0.910	0.994518276	0.999926319	0.999712512
0.911	0.99461755	0.999928085	0.999718131
0.912	0.994707387	0.999929666	0.999723187
0.913	0.994805045	0.999931415	0.999728721
0.914	0.994891311	0.999933	0.999733654
0.915	0.994988859	0.999934722	0.999739148
0.916	0.995076145	0.999936299	0.999744101
0.917	0.995173311	0.999937996	0.999749569
0.918	0.995258947	0.999939501	0.999754399
0.919	0.995354778	0.999941099	0.999759725
0.920	0.995442787	0.999942548	0.999764589
0.921	0.995537113	0.999944116	0.999769819
0.922	0.995620504	0.99994554	0.999774473
0.923	0.99571103	0.999947108	0.999779546
0.924	0.995793979	0.999948432	0.999784096
0.925	0.995880772	0.999949923	0.999788961
0.926	0.995960865	0.999951291	0.999793434
0.927	0.996047479	0.999952736	0.999798238
0.928	0.996125047	0.999954048	0.999802558
0.929	0.996211508	0.999955414	0.99980728
0.930	0.996291822	0.999956662	0.999811644
0.931	0.996376421	0.99995796	0.999816226
0.932	0.996454804	0.999959213	0.999820514
0.933	0.996537397	0.999960487	0.999824988
0.934	0.996612754	0.999961627	0.99982905
0.935	0.996694046	0.999962888	0.999833479
0.936	0.996769131	0.999964053	0.999837558
0.937	0.996832074	0.999964999	0.999840939
0.938	0.996911444	0.999966194	0.999845209
0.939	0.996984599	0.999967275	0.999849127
0.940	0.997065678	0.999968392	0.999853392
0.941	0.997138127	0.999969413	0.99985723
0.942	0.997215338	0.999970501	0.999861327
0.943	0.997286112	0.999971516	0.999865096
0.944	0.997360916	0.999972564	0.999869059
0.945	0.997431648	0.999973478	0.999872739
0.946	0.997506418	0.99997449	0.999876669
0.947	0.997572584	0.999975383	0.999880143
0.948	0.997645628	0.999976354	0.999883968
0.949	0.997710876	0.999977235	0.999887384
0.950	0.997780511	0.999978178	0.999891054
0.951	0.997843089	0.999979024	0.999894345
0.952	0.99791081	0.999979895	0.999897869
0.953	0.997971866	0.999980677	0.999901049
0.954	0.998039273	0.999981514	0.999904523
0.955	0.998100346	0.99998227	0.999907672
0.956	0.99816658	0.999983049	0.99991106
0.957	0.998226913	0.99998375	0.999914138
0.958	0.998292782	0.999984565	0.999917533
0.959	0.998351312	0.999985251	0.999920518
0.960	0.998413822	0.999985969	0.999923694
0.961	0.998468365	0.999986601	0.999926467
0.962	0.998530373	0.9999873	0.999929602
0.963	0.998585095	0.999987911	0.999932363
0.964	0.998645981	0.999988575	0.999935425
0.965	0.99869731	0.999989124	0.999938001
0.966	0.998757413	0.999989733	0.999940972
0.967	0.998809406	0.999990273	0.999943549
0.968	0.998866304	0.999990827	0.999946342
0.969	0.998914105	0.999991308	0.999948703
0.970	0.998967806	0.999991842	0.999951353
0.971	0.999013855	0.999992289	0.999953624
0.972	0.999066417	0.999992782	0.99995619
0.973	0.999111658	0.999993193	0.999958375
0.974	0.999162503	0.999993659	0.999960828
0.975	0.999204973	0.999994034	0.999962868
0.976	0.999253394	0.999994452	0.999965188
0.977	0.99929645	0.999994839	0.999967266
0.978	0.999343171	0.999995286	0.999969537
0.979	0.999384782	0.999995678	0.999971549
0.980	0.999430015	0.999996103	0.999973737
0.981	0.999468173	0.999996439	0.999975565
0.982	0.999508883	0.999996791	0.999977504
0.983	0.999543794	0.999997091	0.999979182
0.984	0.999584002	0.999997415	0.999981085
0.985	0.999617995	0.999997668	0.99998268
0.986	0.999655643	0.999997952	0.999984453
0.987	0.999687323	0.999998197	0.999985953
0.988	0.999722804	0.999998453	0.999987618
0.989	0.999753498	0.999998665	0.999989043
0.990	0.999787473	0.999998901	0.999990621
0.991	0.999814265	0.999999089	0.999991859
0.992	0.99984427	0.999999304	0.999993238
0.993	0.9998701	0.999999468	0.999994403
0.994	0.999897503	0.999999606	0.99999561
0.995	0.999920451	0.999999727	0.999996623
0.996	0.999946231	0.999999846	0.999997745
0.997	0.999966067	0.999999904	0.999998576
0.998	0.999983777	0.999999978	0.999999338
0.999	0.999994771	0.999999999	0.999999792
1.000	1	1	1
