# Supplementary material for: Identification and characterization of constrained non-exonic bases lacking predictive epigenomic and transcription factor binding annotations
Source: Nat Commun. 2020 Dec 2;11:6168. doi: 10.1038/s41467-020-19962-9 (PMC7710766; doi:10.1038/s41467-020-19962-9)
Supplement: Supplementary file 11 — Source Data [file 41467_2020_19962_MOESM11_ESM.zip › SourceData/Fig2c.txt]

CNEP Score	DNase I Peak Frequency
0	0.011
0.001	0.008
0.002	0.008
0.003	0.002
0.004	0.008
0.005	0.008
0.006	0.008
0.007	0.008
0.008	0.008
0.009	0.007
0.01	0.007
0.011	0.007
0.012	0.008
0.013	0.008
0.014	0.008
0.015	0.009
0.016	0.009
0.017	0.009
0.018	0.009
0.019	0.009
0.02	0.009
0.021	0.010
0.022	0.010
0.023	0.011
0.024	0.011
0.025	0.011
0.026	0.011
0.027	0.011
0.028	0.012
0.029	0.012
0.03	0.012
0.031	0.012
0.032	0.012
0.033	0.012
0.034	0.013
0.035	0.013
0.036	0.013
0.037	0.013
0.038	0.014
0.039	0.014
0.04	0.014
0.041	0.015
0.042	0.015
0.043	0.015
0.044	0.016
0.045	0.016
0.046	0.017
0.047	0.017
0.048	0.017
0.049	0.018
0.05	0.019
0.051	0.019
0.052	0.019
0.053	0.020
0.054	0.020
0.055	0.020
0.056	0.021
0.057	0.021
0.058	0.022
0.059	0.022
0.06	0.023
0.061	0.023
0.062	0.024
0.063	0.024
0.064	0.025
0.065	0.025
0.066	0.026
0.067	0.026
0.068	0.027
0.069	0.027
0.07	0.028
0.071	0.028
0.072	0.029
0.073	0.030
0.074	0.031
0.075	0.031
0.076	0.032
0.077	0.032
0.078	0.034
0.079	0.033
0.08	0.034
0.081	0.034
0.082	0.035
0.083	0.036
0.084	0.036
0.085	0.037
0.086	0.037
0.087	0.038
0.088	0.038
0.089	0.039
0.09	0.039
0.091	0.040
0.092	0.041
0.093	0.041
0.094	0.042
0.095	0.043
0.096	0.043
0.097	0.044
0.098	0.045
0.099	0.045
0.1	0.046
0.101	0.047
0.102	0.047
0.103	0.048
0.104	0.049
0.105	0.049
0.106	0.050
0.107	0.050
0.108	0.051
0.109	0.051
0.11	0.052
0.111	0.053
0.112	0.054
0.113	0.054
0.114	0.055
0.115	0.055
0.116	0.056
0.117	0.057
0.118	0.057
0.119	0.058
0.12	0.059
0.121	0.059
0.122	0.060
0.123	0.060
0.124	0.061
0.125	0.062
0.126	0.062
0.127	0.063
0.128	0.063
0.129	0.064
0.13	0.065
0.131	0.065
0.132	0.066
0.133	0.067
0.134	0.067
0.135	0.068
0.136	0.068
0.137	0.069
0.138	0.070
0.139	0.071
0.14	0.071
0.141	0.072
0.142	0.072
0.143	0.073
0.144	0.073
0.145	0.073
0.146	0.075
0.147	0.075
0.148	0.076
0.149	0.076
0.15	0.077
0.151	0.078
0.152	0.078
0.153	0.079
0.154	0.079
0.155	0.080
0.156	0.082
0.157	0.081
0.158	0.081
0.159	0.082
0.16	0.082
0.161	0.083
0.162	0.084
0.163	0.084
0.164	0.085
0.165	0.085
0.166	0.086
0.167	0.086
0.168	0.087
0.169	0.088
0.17	0.088
0.171	0.089
0.172	0.089
0.173	0.090
0.174	0.090
0.175	0.091
0.176	0.091
0.177	0.092
0.178	0.092
0.179	0.093
0.18	0.093
0.181	0.093
0.182	0.094
0.183	0.095
0.184	0.096
0.185	0.096
0.186	0.096
0.187	0.097
0.188	0.097
0.189	0.098
0.19	0.098
0.191	0.099
0.192	0.099
0.193	0.099
0.194	0.100
0.195	0.101
0.196	0.101
0.197	0.102
0.198	0.102
0.199	0.102
0.2	0.103
0.201	0.103
0.202	0.104
0.203	0.104
0.204	0.105
0.205	0.105
0.206	0.105
0.207	0.106
0.208	0.107
0.209	0.107
0.21	0.107
0.211	0.108
0.212	0.108
0.213	0.109
0.214	0.109
0.215	0.110
0.216	0.110
0.217	0.111
0.218	0.111
0.219	0.110
0.22	0.111
0.221	0.112
0.222	0.112
0.223	0.113
0.224	0.114
0.225	0.114
0.226	0.114
0.227	0.115
0.228	0.115
0.229	0.116
0.23	0.116
0.231	0.116
0.232	0.116
0.233	0.117
0.234	0.118
0.235	0.118
0.236	0.118
0.237	0.119
0.238	0.119
0.239	0.119
0.24	0.120
0.241	0.120
0.242	0.121
0.243	0.121
0.244	0.121
0.245	0.122
0.246	0.122
0.247	0.123
0.248	0.123
0.249	0.123
0.25	0.124
0.251	0.124
0.252	0.124
0.253	0.124
0.254	0.125
0.255	0.126
0.256	0.127
0.257	0.126
0.258	0.127
0.259	0.127
0.26	0.127
0.261	0.128
0.262	0.128
0.263	0.129
0.264	0.129
0.265	0.129
0.266	0.129
0.267	0.130
0.268	0.130
0.269	0.130
0.27	0.131
0.271	0.131
0.272	0.131
0.273	0.132
0.274	0.132
0.275	0.132
0.276	0.133
0.277	0.133
0.278	0.133
0.279	0.133
0.28	0.134
0.281	0.135
0.282	0.134
0.283	0.135
0.284	0.136
0.285	0.135
0.286	0.136
0.287	0.136
0.288	0.136
0.289	0.137
0.29	0.137
0.291	0.138
0.292	0.138
0.293	0.138
0.294	0.138
0.295	0.139
0.296	0.139
0.297	0.139
0.298	0.140
0.299	0.140
0.3	0.140
0.301	0.140
0.302	0.141
0.303	0.141
0.304	0.141
0.305	0.142
0.306	0.142
0.307	0.142
0.308	0.142
0.309	0.144
0.31	0.144
0.311	0.144
0.312	0.144
0.313	0.144
0.314	0.144
0.315	0.145
0.316	0.144
0.317	0.145
0.318	0.145
0.319	0.145
0.32	0.146
0.321	0.146
0.322	0.146
0.323	0.146
0.324	0.147
0.325	0.146
0.326	0.147
0.327	0.148
0.328	0.147
0.329	0.148
0.33	0.147
0.331	0.148
0.332	0.149
0.333	0.149
0.334	0.149
0.335	0.149
0.336	0.149
0.337	0.149
0.338	0.149
0.339	0.151
0.34	0.149
0.341	0.151
0.342	0.152
0.343	0.151
0.344	0.151
0.345	0.152
0.346	0.151
0.347	0.153
0.348	0.153
0.349	0.153
0.35	0.154
0.351	0.153
0.352	0.153
0.353	0.154
0.354	0.154
0.355	0.154
0.356	0.154
0.357	0.155
0.358	0.155
0.359	0.155
0.36	0.156
0.361	0.156
0.362	0.154
0.363	0.155
0.364	0.156
0.365	0.156
0.366	0.156
0.367	0.157
0.368	0.157
0.369	0.157
0.37	0.158
0.371	0.157
0.372	0.157
0.373	0.158
0.374	0.158
0.375	0.158
0.376	0.159
0.377	0.158
0.378	0.158
0.379	0.159
0.38	0.160
0.381	0.159
0.382	0.159
0.383	0.161
0.384	0.161
0.385	0.161
0.386	0.161
0.387	0.162
0.388	0.161
0.389	0.161
0.39	0.162
0.391	0.161
0.392	0.161
0.393	0.162
0.394	0.162
0.395	0.163
0.396	0.162
0.397	0.162
0.398	0.163
0.399	0.162
0.4	0.163
0.401	0.164
0.402	0.164
0.403	0.164
0.404	0.164
0.405	0.164
0.406	0.164
0.407	0.165
0.408	0.165
0.409	0.165
0.41	0.166
0.411	0.165
0.412	0.166
0.413	0.166
0.414	0.166
0.415	0.166
0.416	0.166
0.417	0.166
0.418	0.167
0.419	0.166
0.42	0.167
0.421	0.166
0.422	0.166
0.423	0.167
0.424	0.167
0.425	0.168
0.426	0.167
0.427	0.168
0.428	0.168
0.429	0.168
0.43	0.168
0.431	0.169
0.432	0.169
0.433	0.170
0.434	0.168
0.435	0.169
0.436	0.169
0.437	0.170
0.438	0.170
0.439	0.171
0.44	0.171
0.441	0.170
0.442	0.170
0.443	0.171
0.444	0.172
0.445	0.171
0.446	0.171
0.447	0.172
0.448	0.172
0.449	0.172
0.45	0.172
0.451	0.172
0.452	0.172
0.453	0.173
0.454	0.174
0.455	0.173
0.456	0.173
0.457	0.173
0.458	0.174
0.459	0.175
0.46	0.174
0.461	0.175
0.462	0.174
0.463	0.175
0.464	0.174
0.465	0.176
0.466	0.174
0.467	0.176
0.468	0.176
0.469	0.176
0.47	0.175
0.471	0.175
0.472	0.175
0.473	0.177
0.474	0.176
0.475	0.176
0.476	0.176
0.477	0.176
0.478	0.177
0.479	0.177
0.48	0.178
0.481	0.177
0.482	0.179
0.483	0.177
0.484	0.178
0.485	0.177
0.486	0.177
0.487	0.180
0.488	0.177
0.489	0.177
0.49	0.178
0.491	0.176
0.492	0.178
0.493	0.179
0.494	0.180
0.495	0.180
0.496	0.179
0.497	0.179
0.498	0.180
0.499	0.179
0.5	0.180
0.501	0.181
0.502	0.181
0.503	0.180
0.504	0.182
0.505	0.181
0.506	0.180
0.507	0.181
0.508	0.181
0.509	0.180
0.51	0.182
0.511	0.179
0.512	0.182
0.513	0.181
0.514	0.183
0.515	0.182
0.516	0.184
0.517	0.182
0.518	0.183
0.519	0.183
0.52	0.184
0.521	0.182
0.522	0.184
0.523	0.184
0.524	0.184
0.525	0.183
0.526	0.184
0.527	0.183
0.528	0.183
0.529	0.183
0.53	0.184
0.531	0.184
0.532	0.185
0.533	0.184
0.534	0.185
0.535	0.185
0.536	0.184
0.537	0.185
0.538	0.186
0.539	0.184
0.54	0.187
0.541	0.185
0.542	0.186
0.543	0.186
0.544	0.185
0.545	0.186
0.546	0.187
0.547	0.186
0.548	0.188
0.549	0.186
0.55	0.186
0.551	0.186
0.552	0.188
0.553	0.188
0.554	0.188
0.555	0.187
0.556	0.187
0.557	0.187
0.558	0.188
0.559	0.187
0.56	0.188
0.561	0.188
0.562	0.190
0.563	0.190
0.564	0.189
0.565	0.189
0.566	0.189
0.567	0.189
0.568	0.189
0.569	0.189
0.57	0.190
0.571	0.190
0.572	0.188
0.573	0.191
0.574	0.190
0.575	0.190
0.576	0.190
0.577	0.191
0.578	0.189
0.579	0.191
0.58	0.190
0.581	0.192
0.582	0.191
0.583	0.192
0.584	0.191
0.585	0.191
0.586	0.192
0.587	0.193
0.588	0.191
0.589	0.192
0.59	0.191
0.591	0.193
0.592	0.191
0.593	0.193
0.594	0.193
0.595	0.194
0.596	0.193
0.597	0.192
0.598	0.194
0.599	0.193
0.6	0.193
0.601	0.193
0.602	0.194
0.603	0.192
0.604	0.195
0.605	0.193
0.606	0.194
0.607	0.193
0.608	0.194
0.609	0.193
0.61	0.195
0.611	0.194
0.612	0.196
0.613	0.194
0.614	0.197
0.615	0.195
0.616	0.195
0.617	0.195
0.618	0.195
0.619	0.195
0.62	0.196
0.621	0.197
0.622	0.196
0.623	0.193
0.624	0.196
0.625	0.196
0.626	0.197
0.627	0.197
0.628	0.196
0.629	0.196
0.63	0.195
0.631	0.197
0.632	0.196
0.633	0.197
0.634	0.198
0.635	0.197
0.636	0.197
0.637	0.198
0.638	0.198
0.639	0.199
0.64	0.197
0.641	0.197
0.642	0.197
0.643	0.198
0.644	0.198
0.645	0.198
0.646	0.200
0.647	0.200
0.648	0.199
0.649	0.199
0.65	0.200
0.651	0.201
0.652	0.199
0.653	0.199
0.654	0.201
0.655	0.201
0.656	0.200
0.657	0.200
0.658	0.201
0.659	0.200
0.66	0.200
0.661	0.201
0.662	0.201
0.663	0.201
0.664	0.202
0.665	0.200
0.666	0.202
0.667	0.201
0.668	0.203
0.669	0.203
0.67	0.201
0.671	0.201
0.672	0.201
0.673	0.203
0.674	0.203
0.675	0.201
0.676	0.203
0.677	0.204
0.678	0.202
0.679	0.203
0.68	0.203
0.681	0.203
0.682	0.203
0.683	0.202
0.684	0.203
0.685	0.202
0.686	0.204
0.687	0.205
0.688	0.204
0.689	0.203
0.69	0.206
0.691	0.204
0.692	0.205
0.693	0.207
0.694	0.207
0.695	0.206
0.696	0.206
0.697	0.204
0.698	0.207
0.699	0.206
0.7	0.207
0.701	0.204
0.702	0.207
0.703	0.206
0.704	0.205
0.705	0.206
0.706	0.207
0.707	0.205
0.708	0.206
0.709	0.209
0.71	0.208
0.711	0.206
0.712	0.205
0.713	0.205
0.714	0.207
0.715	0.209
0.716	0.206
0.717	0.208
0.718	0.206
0.719	0.208
0.72	0.207
0.721	0.207
0.722	0.208
0.723	0.210
0.724	0.207
0.725	0.209
0.726	0.209
0.727	0.209
0.728	0.208
0.729	0.209
0.73	0.209
0.731	0.206
0.732	0.207
0.733	0.208
0.734	0.208
0.735	0.208
0.736	0.210
0.737	0.209
0.738	0.210
0.739	0.209
0.74	0.209
0.741	0.210
0.742	0.210
0.743	0.211
0.744	0.210
0.745	0.214
0.746	0.213
0.747	0.212
0.748	0.209
0.749	0.212
0.75	0.212
0.751	0.211
0.752	0.214
0.753	0.212
0.754	0.213
0.755	0.211
0.756	0.214
0.757	0.211
0.758	0.212
0.759	0.213
0.76	0.212
0.761	0.215
0.762	0.213
0.763	0.212
0.764	0.213
0.765	0.213
0.766	0.212
0.767	0.213
0.768	0.214
0.769	0.215
0.77	0.213
0.771	0.214
0.772	0.215
0.773	0.217
0.774	0.216
0.775	0.213
0.776	0.215
0.777	0.218
0.778	0.215
0.779	0.218
0.78	0.218
0.781	0.221
0.782	0.216
0.783	0.217
0.784	0.217
0.785	0.219
0.786	0.217
0.787	0.218
0.788	0.216
0.789	0.217
0.79	0.218
0.791	0.216
0.792	0.215
0.793	0.219
0.794	0.219
0.795	0.221
0.796	0.219
0.797	0.221
0.798	0.219
0.799	0.220
0.8	0.221
0.801	0.221
0.802	0.219
0.803	0.218
0.804	0.222
0.805	0.221
0.806	0.221
0.807	0.220
0.808	0.220
0.809	0.220
0.81	0.221
0.811	0.221
0.812	0.221
0.813	0.222
0.814	0.221
0.815	0.222
0.816	0.221
0.817	0.223
0.818	0.223
0.819	0.225
0.82	0.223
0.821	0.223
0.822	0.221
0.823	0.224
0.824	0.223
0.825	0.224
0.826	0.224
0.827	0.223
0.828	0.226
0.829	0.224
0.83	0.225
0.831	0.227
0.832	0.225
0.833	0.227
0.834	0.230
0.835	0.228
0.836	0.227
0.837	0.228
0.838	0.229
0.839	0.228
0.84	0.228
0.841	0.228
0.842	0.228
0.843	0.229
0.844	0.231
0.845	0.228
0.846	0.230
0.847	0.228
0.848	0.229
0.849	0.227
0.85	0.229
0.851	0.231
0.852	0.229
0.853	0.228
0.854	0.229
0.855	0.226
0.856	0.229
0.857	0.229
0.858	0.231
0.859	0.230
0.86	0.230
0.861	0.230
0.862	0.232
0.863	0.231
0.864	0.232
0.865	0.230
0.866	0.230
0.867	0.229
0.868	0.234
0.869	0.233
0.87	0.232
0.871	0.231
0.872	0.233
0.873	0.234
0.874	0.233
0.875	0.232
0.876	0.235
0.877	0.233
0.878	0.234
0.879	0.233
0.88	0.231
0.881	0.234
0.882	0.234
0.883	0.235
0.884	0.234
0.885	0.236
0.886	0.236
0.887	0.235
0.888	0.236
0.889	0.236
0.89	0.237
0.891	0.237
0.892	0.238
0.893	0.238
0.894	0.237
0.895	0.235
0.896	0.236
0.897	0.237
0.898	0.236
0.899	0.240
0.9	0.237
0.901	0.237
0.902	0.238
0.903	0.240
0.904	0.237
0.905	0.242
0.906	0.241
0.907	0.240
0.908	0.239
0.909	0.242
0.91	0.239
0.911	0.241
0.912	0.243
0.913	0.242
0.914	0.240
0.915	0.241
0.916	0.243
0.917	0.242
0.918	0.246
0.919	0.242
0.92	0.241
0.921	0.238
0.922	0.246
0.923	0.245
0.924	0.243
0.925	0.245
0.926	0.243
0.927	0.246
0.928	0.243
0.929	0.242
0.93	0.247
0.931	0.247
0.932	0.249
0.933	0.244
0.934	0.247
0.935	0.246
0.936	0.250
0.937	0.247
0.938	0.250
0.939	0.253
0.94	0.247
0.941	0.251
0.942	0.249
0.943	0.251
0.944	0.250
0.945	0.253
0.946	0.251
0.947	0.253
0.948	0.258
0.949	0.252
0.95	0.258
0.951	0.258
0.952	0.252
0.953	0.260
0.954	0.262
0.955	0.254
0.956	0.259
0.957	0.258
0.958	0.256
0.959	0.260
0.96	0.260
0.961	0.263
0.962	0.261
0.963	0.261
0.964	0.264
0.965	0.263
0.966	0.262
0.967	0.266
0.968	0.268
0.969	0.267
0.97	0.271
0.971	0.270
0.972	0.266
0.973	0.274
0.974	0.277
0.975	0.269
0.976	0.278
0.977	0.273
0.978	0.274
0.979	0.279
0.98	0.280
0.981	0.281
0.982	0.286
0.983	0.287
0.984	0.293
0.985	0.298
0.986	0.295
0.987	0.297
0.988	0.297
0.989	0.303
0.99	0.310
0.991	0.317
0.992	0.323
0.993	0.334
0.994	0.328
0.995	0.333
0.996	0.338
0.997	0.366
0.998	0.408
0.999	0.502
1	0.753
