# Supplementary material for: Identification and characterization of constrained non-exonic bases lacking predictive epigenomic and transcription factor binding annotations
Source: Nat Commun. 2020 Dec 2;11:6168. doi: 10.1038/s41467-020-19962-9 (PMC7710766; doi:10.1038/s41467-020-19962-9)
Supplement: Supplementary file 11 — Source Data [file 41467_2020_19962_MOESM11_ESM.zip › SourceData/Fig2d.txt]

State\CNEP score (values # bases)	0	0.001	0.002	0.003	0.004	0.005	0.006	0.007	0.008	0.009	0.010	0.011	0.012	0.013	0.014	0.015	0.016	0.017	0.018	0.019	0.020	0.021	0.022	0.023	0.024	0.025	0.026	0.027	0.028	0.029	0.030	0.031	0.032	0.033	0.034	0.035	0.036	0.037	0.038	0.039	0.040	0.041	0.042	0.043	0.044	0.045	0.046	0.047	0.048
1	19,665,549	13,084,756	8,206,986	6,326,073	5,202,850	4,825,496	3,768,135	4,003,806	2,873,460	3,875,667	2,859,803	3,527,376	2,388,097	3,315,772	2,647,177	3,155,592	2,173,438	2,870,611	3,078,191	3,009,303	2,361,875	3,130,917	3,264,396	2,579,446	3,504,331	4,423,989	4,211,447	3,232,596	3,592,263	3,439,998	3,349,250	2,451,388	2,995,025	2,936,073	2,926,248	2,919,884	2,903,474	2,859,409	2,845,811	2,240,611	2,745,133	2,757,128	2,777,242	2,785,713	2,736,470	2,740,012	2,758,140	2,115,445	2,768,478
2	56,516,871	49,240,413	33,831,976	27,417,637	22,294,959	21,258,345	16,384,094	17,573,258	12,804,341	16,450,935	12,512,846	14,657,725	10,299,900	13,532,253	11,033,160	12,572,813	8,728,123	11,390,089	11,755,483	11,488,374	8,949,630	11,228,838	11,301,368	8,718,372	11,178,487	12,092,475	11,870,076	9,613,158	10,795,045	10,594,602	10,250,843	7,602,401	9,251,992	9,107,516	8,976,421	8,897,772	8,834,724	8,725,774	8,549,948	6,713,762	8,151,916	8,111,841	8,090,625	8,011,662	7,829,076	7,717,589	7,591,216	5,841,245	7,490,645
3	43,369,690	38,613,293	26,798,408	21,557,412	17,697,761	16,959,202	13,149,939	14,165,987	10,386,170	13,471,755	10,334,177	12,307,561	8,654,700	11,462,826	9,372,515	10,964,162	7,585,025	9,917,864	10,412,120	10,265,341	8,015,551	10,323,621	10,570,505	8,265,064	10,723,786	12,492,332	12,216,357	9,792,673	10,840,823	10,603,772	10,296,048	7,679,170	9,224,489	9,167,193	8,993,338	9,039,062	8,965,799	8,881,053	8,707,782	6,896,705	8,340,131	8,343,345	8,386,221	8,296,446	8,186,808	8,059,581	7,986,546	6,155,575	7,932,953
4	36,650,724	31,365,493	22,380,248	18,657,273	15,400,831	15,015,042	11,401,844	12,319,349	9,014,759	11,425,883	8,873,504	10,102,036	7,196,882	9,199,734	7,581,590	8,423,988	5,875,218	7,475,627	7,508,349	7,253,917	5,651,294	6,896,210	6,676,392	5,075,456	6,212,749	6,190,948	6,121,189	5,129,634	5,794,261	5,696,252	5,533,145	4,161,819	5,078,709	4,979,661	4,908,366	4,865,039	4,801,477	4,699,101	4,593,299	3,683,782	4,360,558	4,317,861	4,271,534	4,160,075	4,084,521	3,973,592	3,871,485	2,984,524	3,735,226
5	336,756,481	509,494,969	400,750,270	390,439,789	343,144,727	348,565,650	248,677,384	289,237,842	199,737,126	262,695,767	198,814,122	213,585,284	146,944,353	193,154,083	157,186,301	162,953,553	110,556,603	142,592,571	140,778,145	130,693,039	99,619,175	119,244,949	109,590,392	78,604,856	97,726,828	95,686,528	92,495,907	76,031,600	84,300,163	80,517,369	75,852,013	55,045,386	68,051,602	65,917,456	64,024,570	62,234,143	60,029,052	57,673,332	54,948,544	41,968,396	51,220,502	49,592,951	47,878,799	45,991,848	43,865,749	42,089,236	40,318,110	30,203,546	37,941,028
6	57,375,527	110,930,776	104,689,643	106,407,591	97,869,510	99,638,411	75,948,087	85,780,004	62,227,212	81,271,290	62,030,843	69,344,697	49,873,568	63,769,630	52,661,882	55,965,095	39,046,206	49,930,443	48,881,911	45,712,242	35,342,587	42,420,647	40,116,563	29,828,382	36,160,384	35,373,201	34,355,640	28,330,032	31,816,318	30,617,522	29,186,962	21,449,079	26,166,740	25,528,520	24,736,006	23,952,660	23,282,668	22,374,097	21,504,410	16,804,818	20,018,388	19,435,707	18,873,954	18,141,305	17,526,697	16,816,910	16,182,330	12,341,257	15,252,716
7	256,015,823	501,285,259	436,110,890	453,434,846	436,904,349	467,817,792	356,482,787	421,284,309	304,820,536	409,961,795	315,463,627	353,205,811	255,613,902	332,080,045	276,037,516	293,901,805	206,170,483	267,307,773	263,260,324	246,737,772	190,567,560	230,185,211	216,447,737	160,365,372	195,710,354	191,618,975	185,055,742	151,782,550	170,574,058	164,127,878	156,198,736	115,026,583	140,669,265	136,384,518	132,409,412	128,207,748	123,980,166	118,511,263	112,514,922	86,605,659	104,266,148	100,559,470	97,090,535	93,337,609	89,441,740	85,341,137	81,618,444	61,431,251	75,856,355
8	770,113,501	1,233,265,116	869,356,238	857,772,524	797,175,744	865,410,402	626,967,039	761,443,547	531,982,164	719,540,468	557,046,211	596,014,366	413,121,295	543,359,441	445,283,758	463,223,967	314,908,085	407,984,504	403,582,137	376,112,682	289,151,551	348,322,071	322,729,479	232,428,557	290,357,065	284,932,368	276,029,744	227,898,172	253,301,735	243,316,909	231,076,678	168,354,889	207,188,995	200,917,323	196,105,472	190,618,268	184,498,057	176,784,101	168,567,476	128,919,845	156,967,337	151,718,339	146,169,257	140,351,928	134,260,508	128,555,584	123,087,472	91,767,493	115,156,339
9	21,767,227	27,667,326	23,342,826	21,873,912	19,367,804	19,750,844	15,861,604	17,460,038	13,125,853	16,890,374	13,301,340	15,373,039	11,240,226	14,276,005	11,903,128	13,131,304	9,305,781	11,858,770	11,860,366	11,514,134	9,055,307	10,989,991	10,753,149	8,314,659	10,069,026	10,105,815	9,977,289	8,376,420	9,496,867	9,328,922	9,093,434	6,858,714	8,352,019	8,225,182	8,118,110	8,028,958	7,959,645	7,798,888	7,633,338	6,095,645	7,270,308	7,210,078	7,125,875	7,026,610	6,871,478	6,688,341	6,531,574	5,054,319	6,346,687
10	28,129,290	47,080,056	42,777,003	42,791,783	39,254,177	40,127,040	31,967,885	35,601,846	26,501,422	34,038,239	26,304,134	29,869,773	21,743,028	27,327,935	22,684,188	24,486,768	17,223,905	21,964,061	21,712,652	20,592,520	16,056,907	19,302,207	18,432,168	13,968,647	16,875,625	16,668,930	16,260,290	13,533,938	15,262,093	14,818,718	14,255,007	10,692,139	13,070,909	12,760,199	12,550,486	12,306,378	12,039,656	11,694,012	11,341,260	8,950,786	10,720,409	10,520,543	10,301,211	10,038,199	9,745,645	9,436,707	9,122,968	7,027,189	8,732,020
11	15,345,073	28,267,159	26,606,672	26,197,982	24,073,435	24,559,959	20,001,350	21,975,694	16,696,871	21,516,626	16,793,738	19,203,946	14,153,575	17,634,056	14,611,830	15,885,585	11,286,718	14,259,971	13,993,497	13,314,192	10,372,207	12,433,286	11,906,090	9,075,053	10,850,506	10,649,959	10,288,797	8,509,989	9,611,460	9,327,402	8,959,309	6,667,341	8,123,029	7,896,826	7,679,814	7,479,319	7,282,972	7,064,581	6,774,762	5,354,858	6,344,842	6,163,748	6,025,441	5,829,471	5,656,697	5,423,353	5,228,667	4,015,376	4,946,608
12	51,382,181	80,276,780	71,527,337	70,244,292	63,493,032	63,964,613	49,227,497	55,034,251	39,891,929	51,532,924	39,349,283	44,014,503	31,473,590	39,984,039	33,001,160	35,148,396	24,451,631	31,396,814	30,961,076	29,160,202	22,490,863	27,147,673	25,616,055	19,092,949	23,279,809	22,896,928	22,271,796	18,520,577	20,734,277	20,019,317	19,172,036	14,275,931	17,479,422	17,063,974	16,721,487	16,322,726	15,941,497	15,433,127	14,884,228	11,661,337	14,055,127	13,749,324	13,436,127	13,086,388	12,639,335	12,224,577	11,824,899	9,072,018	11,274,464
13	14,219,618	23,184,244	21,238,374	20,779,499	19,051,088	19,484,749	15,687,950	17,345,109	13,088,007	16,888,794	13,081,261	14,998,740	11,005,216	13,911,093	11,576,456	12,674,851	8,978,401	11,483,678	11,460,562	10,945,845	8,581,499	10,436,491	10,102,463	7,688,283	9,380,273	9,328,122	9,199,177	7,640,896	8,659,154	8,463,672	8,231,992	6,180,012	7,559,635	7,414,448	7,310,186	7,193,865	7,108,834	6,907,466	6,729,564	5,341,692	6,416,161	6,334,636	6,238,162	6,119,189	5,981,768	5,806,284	5,665,715	4,371,164	5,452,611
14	15,956,510	26,479,487	24,366,377	24,277,134	22,598,001	23,382,893	18,811,641	21,121,264	15,856,173	20,654,254	16,041,290	18,406,715	13,516,617	17,189,798	14,389,894	15,716,162	11,158,963	14,351,399	14,350,408	13,689,994	10,723,839	13,056,862	12,593,425	9,540,734	11,671,762	11,601,414	11,415,906	9,515,500	10,778,029	10,549,554	10,252,172	7,692,562	9,439,672	9,255,710	9,150,399	9,044,600	8,904,243	8,668,106	8,419,316	6,665,415	8,014,066	7,951,224	7,813,915	7,646,463	7,478,015	7,262,863	7,092,736	5,479,634	6,845,220
15	30,746,048	52,068,303	46,994,869	47,238,352	44,353,015	45,665,939	36,700,628	41,019,690	30,607,948	39,859,260	30,624,586	34,974,172	25,675,234	32,207,970	26,841,939	29,012,110	20,537,131	26,307,820	26,002,074	24,568,924	19,146,733	23,141,718	22,120,288	16,675,002	20,279,803	19,946,447	19,498,169	16,181,373	18,257,423	17,752,215	17,134,445	12,772,479	15,678,438	15,301,325	15,058,806	14,757,464	14,473,238	13,971,167	13,510,972	10,597,196	12,758,208	12,560,162	12,274,897	11,953,425	11,640,380	11,276,263	10,928,063	8,412,636	10,457,393
16	26,306,316	33,147,046	27,041,183	24,634,138	21,550,742	21,464,725	16,775,403	18,501,249	13,596,511	17,555,940	13,476,938	15,362,431	11,095,651	14,221,619	11,723,006	12,847,887	9,019,290	11,612,094	11,611,487	11,073,419	8,668,612	10,574,370	10,195,833	7,726,942	9,495,796	9,481,622	9,359,757	7,790,272	8,788,776	8,608,964	8,333,956	6,233,263	7,636,087	7,480,766	7,413,073	7,280,334	7,192,645	6,996,526	6,790,106	5,374,268	6,470,855	6,406,835	6,299,504	6,155,360	6,021,435	5,838,935	5,694,513	4,399,112	5,521,129
17	55,158,813	98,765,575	91,648,274	95,349,810	91,673,972	95,826,957	77,544,682	87,907,826	65,661,236	86,239,502	66,511,383	76,012,673	55,947,574	70,813,015	59,113,291	63,909,081	45,196,961	58,228,117	57,556,272	54,332,229	42,334,166	51,395,667	49,166,958	36,842,864	45,011,439	44,454,526	43,351,494	35,981,294	40,695,383	39,580,448	38,176,974	28,486,038	34,982,716	34,144,735	33,649,798	33,002,641	32,284,539	31,249,082	30,099,527	23,548,473	28,501,989	28,016,387	27,365,458	26,642,229	25,896,619	25,080,507	24,326,296	18,681,331	23,249,995
18	26,790,507	38,052,545	28,499,911	27,114,659	24,971,875	25,672,398	19,986,684	22,931,163	16,908,062	22,398,876	17,216,270	19,537,357	14,233,584	18,296,468	15,323,256	16,528,858	11,667,255	15,135,567	15,051,754	14,215,609	11,075,351	13,519,843	12,930,821	9,719,422	11,985,155	11,886,731	11,612,636	9,652,885	10,915,248	10,637,782	10,221,315	7,604,098	9,420,331	9,213,138	9,116,486	8,948,899	8,762,954	8,491,293	8,200,260	6,399,463	7,805,165	7,664,476	7,499,038	7,318,641	7,121,519	6,914,516	6,723,384	5,132,485	6,425,194
19	33,634,230	49,614,245	41,885,965	39,351,706	35,341,202	35,990,168	28,429,782	31,980,788	23,697,962	31,094,836	24,087,063	27,653,476	20,080,104	25,970,389	21,655,564	23,782,699	16,792,890	21,764,603	21,845,697	20,928,006	16,350,679	20,117,751	19,502,387	14,751,568	18,263,553	18,345,852	18,098,748	15,075,585	17,117,509	16,770,395	16,292,050	12,258,038	15,113,160	14,839,505	14,720,617	14,557,332	14,373,871	14,062,521	13,666,914	10,765,727	13,075,120	13,002,377	12,799,362	12,551,732	12,295,274	12,000,799	11,702,834	9,058,486	11,385,905
20	66,194,355	100,251,105	73,154,494	57,286,422	44,624,742	39,781,941	27,928,283	28,268,722	18,953,173	23,360,012	16,632,261	17,835,974	11,501,061	14,538,455	11,104,260	11,758,878	7,577,432	9,448,095	9,150,548	8,225,735	6,059,950	7,103,392	6,431,968	4,515,074	5,483,185	5,269,480	4,941,929	3,927,555	4,305,919	3,983,599	3,686,604	2,596,659	3,096,794	2,883,906	2,759,731	2,586,355	2,464,917	2,327,161	2,174,975	1,624,970	1,941,078	1,880,281	1,767,884	1,668,347	1,586,514	1,487,637	1,377,945	1,006,513	1,242,811
21	398,531,052	719,230,042	565,086,101	431,719,280	317,173,076	273,176,896	177,944,168	177,597,423	112,646,172	136,056,913	92,195,065	93,193,705	57,758,152	71,694,624	53,349,224	53,107,009	33,146,274	40,628,081	37,911,660	32,997,069	23,536,435	27,319,166	23,836,316	16,257,317	19,713,362	19,004,356	17,329,238	13,314,543	14,386,026	13,182,634	11,941,810	8,292,027	9,851,002	9,225,609	8,672,277	8,296,231	7,706,433	7,174,710	6,623,408	4,902,217	5,937,204	5,529,054	5,216,654	4,915,029	4,600,334	4,293,355	4,020,756	2,948,023	3,658,969
22	35,110,835	31,544,212	23,722,032	20,763,322	17,937,900	17,437,243	13,157,309	14,451,024	10,341,002	13,417,095	10,168,766	11,451,870	8,079,634	10,490,223	8,593,091	9,424,034	6,527,774	8,449,303	8,498,041	8,130,091	6,304,925	7,770,483	7,465,475	5,619,612	6,995,618	7,138,172	6,948,971	5,725,999	6,449,075	6,286,290	6,087,125	4,519,137	5,581,777	5,441,851	5,386,622	5,314,708	5,242,348	5,131,687	4,980,206	3,882,397	4,743,540	4,691,922	4,613,304	4,518,899	4,398,418	4,292,568	4,183,462	3,202,240	4,072,039
23	11,439,974	17,902,433	15,426,781	14,309,323	12,564,157	12,655,731	10,117,718	11,054,659	8,297,275	10,619,632	8,323,323	9,673,514	7,048,104	9,100,248	7,584,743	8,470,526	5,990,560	7,705,462	7,883,940	7,660,851	6,023,032	7,458,480	7,296,853	5,624,155	6,994,429	7,171,796	7,112,885	5,944,920	6,777,141	6,733,241	6,575,999	4,993,456	6,116,179	6,060,429	6,031,315	5,978,314	5,965,540	5,898,616	5,790,624	4,591,250	5,580,815	5,535,005	5,537,552	5,473,557	5,325,580	5,237,964	5,169,325	4,006,747	5,030,311
24	51,062,514	134,827,974	133,345,455	144,373,636	143,867,796	153,758,029	122,743,426	142,901,037	105,115,919	140,572,631	107,505,999	122,315,120	88,771,376	113,554,256	93,849,079	100,602,400	70,111,657	90,128,239	88,242,938	82,312,906	63,419,979	76,614,580	72,151,581	53,326,513	65,059,411	63,949,302	61,906,516	50,827,188	56,864,005	55,039,675	52,518,455	38,752,757	47,345,589	46,008,200	44,956,224	43,889,111	42,674,454	41,008,068	39,320,420	30,344,130	36,906,297	36,063,986	35,132,109	33,999,524	32,774,845	31,731,254	30,509,960	23,179,091	28,882,795
25	4,874,513,580	9,671,716,329	8,118,569,117	33,348,185,382	8,015,748,993	8,617,352,455	6,406,679,366	8,131,169,646	5,994,385,047	8,783,845,356	7,383,022,561	8,887,083,118	5,582,249,126	7,189,404,886	5,860,954,220	6,079,260,441	4,151,188,008	5,415,426,597	5,424,291,651	5,079,811,754	3,983,323,146	4,737,698,178	4,454,201,828	3,264,264,199	4,105,155,758	4,073,446,856	3,949,706,266	3,216,698,166	3,632,032,203	3,516,793,830	3,367,695,747	2,486,327,331	2,996,592,081	2,905,314,533	2,834,666,403	2,763,877,689	2,658,983,185	2,517,465,252	2,376,120,996	1,798,815,740	2,199,462,233	2,116,690,471	2,035,092,433	1,950,900,166	1,870,386,642	1,789,035,142	1,706,469,990	1,259,468,901	1,566,432,264
[truncated: 952 more columns]
