# Supplementary material for: Identification and characterization of constrained non-exonic bases lacking predictive epigenomic and transcription factor binding annotations
Source: Nat Commun. 2020 Dec 2;11:6168. doi: 10.1038/s41467-020-19962-9 (PMC7710766; doi:10.1038/s41467-020-19962-9)
Supplement: Supplementary file 11 — Source Data [file 41467_2020_19962_MOESM11_ESM.zip › SourceData/Fig2e.txt]

CNEP_FP	CNEP_TP	All Features Count_FP	All Features Count_TP	All DNase-seq Count_FP	All DNase-seq Count_TP	Roadmap DNase-seq Count_FP	Roadmap DNase-seq Count_TP	FitCons2_FP	FitCons2_TP	Segway Encyclopedia_FP	Segway Encyclopedia_TP	Individual Features_FP	Individual Features_TP
0	0	0	0	0	0	0	0	0	0	0	0	0.003822263	0.010820174
5.48191E-09	5.22899E-06	3.57483E-10	0	0	8.50242E-09	0.000535549	0.002263685	0.00018279	0.006129371	6.7496E-08	2.55073E-08	0.001464376	0.004286411
3.46046E-08	1.62226E-05	7.14965E-10	0	3.42619E-10	2.55073E-08	0.000665232	0.002806709	0.001583546	0.006129371	1.01758E-07	2.55073E-08	0.002170632	0.00669479
1.14435E-07	3.39332E-05	1.07245E-09	0	3.42619E-10	3.40097E-08	0.000752437	0.003169652	0.003887746	0.006129371	1.3602E-07	2.55073E-08	0.001164757	0.003311132
1.79533E-07	5.37693E-05	1.07245E-09	0	6.85239E-10	5.10145E-08	0.000821428	0.00345359	0.007501997	0.006397384	1.70282E-07	2.55073E-08	0.000344379	0.001241906
3.08015E-07	7.95487E-05	1.42993E-09	0	1.37048E-09	5.10145E-08	0.00087974	0.003688929	0.009067173	0.006461679	2.04544E-07	2.55073E-08	0.000165176	0.000293351
4.3684E-07	0.000102497	1.78741E-09	0	1.37048E-09	5.9517E-08	0.000930617	0.003889697	0.010442768	0.007649323	2.24073E-07	3.91111E-07	0.000476392	0.001060762
5.87592E-07	0.0001299	1.78741E-09	0	2.74096E-09	5.9517E-08	0.000976566	0.004069429	0.010827886	0.007771979	2.58335E-07	3.91111E-07	0.001882235	0.005583872
7.58559E-07	0.00015573	1.78741E-09	0	2.74096E-09	6.80194E-08	0.001018968	0.004232914	0.012474173	0.011960238	2.92597E-07	3.91111E-07	0.000706631	0.001992662
9.85031E-07	0.000185735	1.78741E-09	0	2.74096E-09	6.80194E-08	0.001058549	0.004381859	0.013610803	0.014046461	3.26859E-07	3.91111E-07	0.00041072	0.001209351
1.19334E-06	0.000212527	1.78741E-09	0	2.74096E-09	6.80194E-08	0.001095893	0.004531459	0.014001956	0.016315885	3.55982E-07	5.18648E-07	0.00169666	0.005191358
1.46538E-06	0.000246502	1.78741E-09	0	2.74096E-09	6.80194E-08	0.001130915	0.004668	0.021697556	0.022916528	3.8716E-07	5.9517E-07	0.002462145	0.006646862
1.71104E-06	0.000277196	1.78741E-09	0	2.74096E-09	7.65218E-08	0.001164504	0.004797016	0.023887606	0.027404251	4.526E-07	6.71691E-07	0.001181418	0.003401028
2.01323E-06	0.000312677	2.85986E-09	0	2.74096E-09	8.50242E-08	0.001196249	0.004918991	0.028673191	0.031179522	5.21124E-07	6.71691E-07	0.003040815	0.008482042
2.29692E-06	0.000344357	3.21734E-09	0	2.74096E-09	9.35266E-08	0.001227179	0.005037966	0.031291852	0.033568719	6.53718E-07	7.82223E-07	0.003347943	0.009835526
2.62412E-06	0.000382005	3.21734E-09	0	2.74096E-09	9.35266E-08	0.00125662	0.005154755	0.033154	0.035888044	7.06481E-07	1.17333E-06	0.003904019	0.010360865
2.91432E-06	0.000415998	3.21734E-09	0	2.74096E-09	9.35266E-08	0.001285368	0.005267004	0.034993569	0.040016259	7.40743E-07	1.17333E-06	0.000600731	0.002231478
3.27304E-06	0.000456206	3.57483E-09	0	2.74096E-09	1.02029E-07	0.00131367	0.00537535	0.037824048	0.042784963	8.41473E-07	1.22435E-06	0.004164888	0.010821739
3.61224E-06	0.000491117	3.57483E-09	0	3.76881E-09	1.02029E-07	0.001341309	0.005487871	0.04110568	0.048122758	9.43231E-07	1.24986E-06	0.003274162	0.008680412
3.98843E-06	0.000531827	3.93231E-09	0	4.11143E-09	1.02029E-07	0.001368519	0.005597043	0.045256466	0.053234125	1.01176E-06	1.24986E-06	0.003899971	0.010753787
4.35229E-06	0.000569985	3.93231E-09	0	4.11143E-09	1.02029E-07	0.001395285	0.005704811	0.053985715	0.074094333	1.04602E-06	1.24986E-06	0.001242616	0.003717165
4.80627E-06	0.000615218	3.93231E-09	0	4.11143E-09	1.02029E-07	0.001421919	0.005803753	0.063761942	0.108110748	1.0772E-06	1.32638E-06	0.000366832	0.001468623
5.22289E-06	0.000656829	3.93231E-09	0	4.45405E-09	1.02029E-07	0.001447772	0.005900069	0.066519677	0.114706043	1.10837E-06	1.4029E-06	0.000467907	0.00142947
5.70256E-06	0.00070355	4.64727E-09	0	4.45405E-09	1.02029E-07	0.001473336	0.005995662	0.067904063	0.116036306	1.1769E-06	1.4029E-06	0.000606031	0.001875498
6.12878E-06	0.000746606	4.64727E-09	0	4.79667E-09	1.02029E-07	0.001498883	0.006092088	0.09656827	0.142543875	1.27968E-06	1.4029E-06	0.000984718	0.003056723
6.59166E-06	0.000795027	5.36224E-09	0	4.79667E-09	1.02029E-07	0.001524302	0.006188973	0.141837881	0.179685873	1.34649E-06	1.44541E-06	0.000586453	0.001880098
7.00246E-06	0.000837497	5.71972E-09	0	5.13929E-09	1.02029E-07	0.001549222	0.006283001	0.147116327	0.183573274	1.38076E-06	1.44541E-06	0.000573979	0.001909066
7.50508E-06	0.000888342	6.43469E-09	0	5.13929E-09	1.02029E-07	0.001573818	0.006378517	0.170422515	0.229408753	1.44928E-06	1.44541E-06	0.000309902	0.000937741
7.95528E-06	0.000933583	6.43469E-09	0	6.16715E-09	1.02029E-07	0.001598043	0.006470998	0.213767053	0.272614832	1.48354E-06	1.44541E-06	0.00015321	0.0005682
8.50656E-06	0.000986145	6.43469E-09	0	7.88025E-09	1.27536E-07	0.001622217	0.006561676	0.237206762	0.32220924	1.58633E-06	1.44541E-06	0.0002342	0.000728164
9.01295E-06	0.001032194	6.43469E-09	0	8.90811E-09	1.70048E-07	0.001646254	0.006652652	0.306371286	0.412912137	1.68466E-06	1.55594E-06	0.000237588	0.000698499
9.60568E-06	0.001085895	6.43469E-09	0	1.19917E-08	1.70048E-07	0.001669659	0.006743144	0.329885287	0.45306725	1.93306E-06	2.19362E-06	8.62771E-05	0.000316154
1.01361E-05	0.001133696	6.43469E-09	0	1.40474E-08	1.87053E-07	0.001693106	0.006830166	0.37930307	0.505467959	2.01769E-06	2.64425E-06	0.001011318	0.002876165
1.07487E-05	0.001190594	6.79217E-09	0	1.61031E-08	1.95556E-07	0.001716347	0.006920343	0.410860115	0.544259835	2.1794E-06	2.88232E-06	0.000196826	0.000642162
1.13349E-05	0.001242587	6.79217E-09	0	2.05572E-08	1.95556E-07	0.001739598	0.007011106	0.425092402	0.560229646	2.37675E-06	3.08638E-06	0.000207066	0.000563183
1.20033E-05	0.00130269	6.79217E-09	0	2.53538E-08	2.12561E-07	0.001762653	0.007100789	0.481123426	0.619862626	2.45178E-06	3.77508E-06	0.000112212	0.00035955
1.26149E-05	0.001354019	7.14965E-09	0	3.28915E-08	2.12561E-07	0.001785798	0.007189589	0.525953155	0.657216428	2.52031E-06	3.77508E-06	6.0325E-05	0.000174555
1.33464E-05	0.001414905	7.50713E-09	0	4.00865E-08	2.29565E-07	0.001809217	0.00727968	0.949561686	0.931498186	2.70978E-06	4.17469E-06	0.000103768	0.000337835
1.40142E-05	0.001469627	7.50713E-09	0	4.8652E-08	2.72078E-07	0.001832428	0.007370333	1	1	2.80674E-06	4.31923E-06	0.000221246	0.00068402
1.47768E-05	0.001531635	8.93706E-09	0	5.96158E-08	2.8058E-07	0.001855368	0.007461819			2.94242E-06	4.35324E-06	5.39934E-05	0.00015653
1.54634E-05	0.001586178	8.93706E-09	0	6.81813E-08	3.23092E-07	0.00187824	0.007552957			3.13771E-06	4.60831E-06	0.000202025	0.000683195
1.6248E-05	0.001648688	1.00095E-08	0	7.88025E-08	3.48599E-07	0.001901113	0.007641884			3.42414E-06	5.15247E-06	0.000137475	0.000409409
1.69946E-05	0.001707218	1.00095E-08	0	9.42203E-08	3.57102E-07	0.001924024	0.007728506			3.62834E-06	5.18648E-06	0.000137404	0.000406084
1.78724E-05	0.001773087	1.00095E-08	0	1.10323E-07	3.82609E-07	0.001946814	0.0078204			3.71879E-06	5.49256E-06	0.000408422	0.0013191
1.8643E-05	0.00183342	1.00095E-08	0	1.38761E-07	4.25121E-07	0.001969525	0.007912626			3.83323E-06	6.05372E-06	0.000276422	0.000947255
1.94985E-05	0.001899654	1.0367E-08	0	1.61031E-07	5.01643E-07	0.001992467	0.008006068			4.06998E-06	6.13025E-06	7.97711E-05	0.000285452
2.03136E-05	0.001960727	1.0367E-08	0	1.81931E-07	5.9517E-07	0.002015079	0.00809746			4.317E-06	6.80194E-06	0.000131929	0.00045011
2.12112E-05	0.002028134	1.0367E-08	0	2.04886E-07	6.29179E-07	0.002037758	0.008190443			4.41191E-06	6.99749E-06	0.000122231	0.000357484
2.20589E-05	0.00208919	1.0367E-08	0	2.34352E-07	7.14203E-07	0.002060667	0.008283408			4.54896E-06	6.99749E-06	0.000516634	0.001670768
2.29966E-05	0.002156911	1.07245E-08	0	2.69299E-07	7.82223E-07	0.002083719	0.008376034			4.74494E-06	8.0858E-06	0.000117315	0.000457379
2.3898E-05	0.002219489	1.07245E-08	0	3.10071E-07	8.92754E-07	0.002106684	0.008470666			5.01561E-06	8.17083E-06	0.000195625	0.000741666
2.49095E-05	0.002289124	1.07245E-08	0	3.49472E-07	9.77779E-07	0.002129794	0.008567925			5.17938E-06	8.35788E-06	0.000469649	0.001651519
2.58345E-05	0.002354372	1.1082E-08	0	3.89901E-07	1.10531E-06	0.002153008	0.008667114			5.38392E-06	9.23363E-06	0.000253575	0.00095137
2.68699E-05	0.002427416	1.1082E-08	0	4.29302E-07	1.24986E-06	0.002176133	0.00876678			5.50624E-06	9.59923E-06	0.000416542	0.001410076
2.7818E-05	0.002493582	1.1082E-08	0	4.71102E-07	1.42841E-06	0.002199242	0.008864234			5.63609E-06	1.0628E-05	0.001020082	0.002990276
2.88931E-05	0.002568352	1.14394E-08	0	5.153E-07	1.56445E-06	0.002222639	0.008962905			5.93897E-06	1.07641E-05	0.00137944	0.002612301
2.98709E-05	0.002639084	1.17969E-08	0	5.65665E-07	1.72599E-06	0.002246122	0.009065104			6.13392E-06	1.10276E-05	0.001994189	0.004932927
3.09796E-05	0.002713888	1.17969E-08	0	6.08149E-07	1.85353E-06	0.002269778	0.009166529			6.43474E-06	1.20649E-05	0.001051101	0.002830992
3.20486E-05	0.002784662	1.21544E-08	0	6.55431E-07	2.03208E-06	0.002293123	0.009265353			6.7359E-06	1.30937E-05	0.000633021	0.00172776
3.31988E-05	0.002861873	1.21544E-08	0	7.10593E-07	2.21063E-06	0.002316501	0.009368181			7.03158E-06	1.34083E-05	0.000704931	0.002000824
3.42719E-05	0.002934322	1.21544E-08	0	7.69866E-07	2.41469E-06	0.002340081	0.009469097			7.22653E-06	1.45221E-05	0.00069282	0.002410216
3.54419E-05	0.003015401	1.25119E-08	0	8.28111E-07	2.60174E-06	0.002363588	0.009574467			7.4321E-06	1.45221E-05	0.00033964	0.001036403
3.65698E-05	0.003088556	1.28694E-08	0	8.88755E-07	2.7973E-06	0.00238724	0.009680025			7.5921E-06	1.5653E-05	0.000144082	0.000349177
3.78139E-05	0.003167926	1.35843E-08	0	9.70641E-07	3.04387E-06	0.002410697	0.009785038			7.66063E-06	1.5653E-05	5.82008E-05	0.000176255
3.87941E-05	0.003230869	1.35843E-08	0	1.05424E-06	3.34995E-06	0.002434511	0.009892798			8.0567E-06	1.60271E-05	0.000573704	0.00191591
4.00125E-05	0.003305954	1.35843E-08	0	1.15326E-06	3.81759E-06	0.002458745	0.009998296			8.19203E-06	1.60696E-05	0.000642989	0.00203474
4.13435E-05	0.003387246	1.39418E-08	0	1.25604E-06	4.25121E-06	0.002482838	0.010105716			8.57953E-06	1.66562E-05	0.001028977	0.003305189
4.25335E-05	0.003462603	1.39418E-08	0	1.3554E-06	4.65933E-06	0.002506873	0.010213475			8.7111E-06	1.67923E-05	0.002181412	0.006556498
4.38587E-05	0.003545196	1.39418E-08	0	1.45887E-06	5.10996E-06	0.002531381	0.010322825			9.00884E-06	1.70559E-05	0.001030776	0.003462901
4.51614E-05	0.003623579	1.46568E-08	0	1.56372E-06	5.52657E-06	0.002555737	0.010436604			9.28293E-06	1.70559E-05	0.000848975	0.002871319
4.65185E-05	0.003708178	1.57292E-08	0	1.68192E-06	5.9772E-06	0.002580364	0.010546422			9.54435E-06	1.73704E-05	0.000884085	0.002676818
4.78225E-05	0.003788492	1.64442E-08	0	1.808E-06	6.48735E-06	0.002605275	0.010659062			9.81262E-06	1.7515E-05	0.000410969	0.001312009
4.92509E-05	0.003874953	1.64442E-08	0	1.93443E-06	7.17604E-06	0.00263008	0.010773887			1.01169E-05	1.7617E-05	0.00083343	0.002804754
5.06186E-05	0.003952521	1.64442E-08	0	2.08552E-06	7.85624E-06	0.002655087	0.010888704			1.03046E-05	1.89094E-05	0.000738755	0.002115437
5.21265E-05	0.004039135	1.68017E-08	0	2.25032E-06	8.65547E-06	0.002679914	0.011003401			1.04406E-05	1.89349E-05	0.000906326	0.002869704
5.35521E-05	0.004119228	1.71592E-08	0	2.42061E-06	9.36967E-06	0.002704804	0.011121747			1.08066E-05	1.9207E-05	0.001502942	0.004518
5.51155E-05	0.004206021	1.82316E-08	0	2.60151E-06	9.91382E-06	0.002729833	0.011245066			1.10443E-05	1.9258E-05	0.000314073	0.001118213
5.65058E-05	0.00428897	1.85891E-08	0	2.78173E-06	1.06875E-05	0.002754925	0.011364686			1.14812E-05	1.94705E-05	0.000709593	0.002250744
5.8136E-05	0.004379496	1.85891E-08	0	2.964E-06	1.13762E-05	0.002779995	0.011485268			1.1672E-05	1.98362E-05	0.000308275	0.001267218
5.96168E-05	0.004462887	1.89466E-08	0	3.15004E-06	1.20989E-05	0.002805506	0.011604463			1.21236E-05	2.05333E-05	0.001940942	0.006259398
6.12562E-05	0.004557213	1.93041E-08	0	3.36487E-06	1.27621E-05	0.002830894	0.011722715			1.24535E-05	2.08479E-05	6.8602E-05	0.000227627
6.27706E-05	0.004645222	1.96615E-08	0	3.58311E-06	1.36294E-05	0.002856684	0.011845668			1.28684E-05	2.16047E-05	0.001341925	0.004517652
6.44495E-05	0.004741053	2.0019E-08	0	3.80821E-06	1.45051E-05	0.002882653	0.011966675			1.34865E-05	2.24209E-05	0.001232788	0.004369182
6.60234E-05	0.004826689	2.0019E-08	0	4.02475E-06	1.55934E-05	0.002908659	0.01209189			1.38079E-05	2.37983E-05	0.000879162	0.003052353
6.77955E-05	0.004923855	2.0019E-08	0	4.2615E-06	1.66903E-05	0.002934749	0.012217462			1.41913E-05	2.4487E-05	0.000463841	0.001385827
6.94308E-05	0.005011141	2.03765E-08	0	4.489E-06	1.77701E-05	0.002961011	0.012343443			1.45901E-05	2.47931E-05	0.000596815	0.002121201
7.12152E-05	0.005108689	2.0734E-08	0	4.7213E-06	1.90369E-05	0.002987442	0.012473036			1.50427E-05	2.54648E-05	0.000699379	0.002626645
7.2871E-05	0.005194955	2.0734E-08	0	4.97689E-06	2.03378E-05	0.003013785	0.012604603			1.55765E-05	2.66721E-05	0.000797116	0.002937281
7.46924E-05	0.005292613	2.10915E-08	0	5.23865E-06	2.16302E-05	0.003040576	0.012734596			1.60192E-05	2.75904E-05	0.000241564	0.000844707
7.63325E-05	0.00538245	2.10915E-08	0	5.51103E-06	2.2897E-05	0.003067181	0.012866495			1.65643E-05	2.85171E-05	0.001512174	0.004674912
7.81775E-05	0.005481724	2.1449E-08	0	5.80397E-06	2.4419E-05	0.003094216	0.012998401			1.72207E-05	3.00816E-05	0.000603912	0.002120232
7.98642E-05	0.005573006	2.1449E-08	0	6.12398E-06	2.55668E-05	0.003121478	0.013130707			1.77162E-05	3.05407E-05	7.3252E-06	1.20734E-05
8.17644E-05	0.005673165	2.1449E-08	0	6.42548E-06	2.68336E-05	0.003148939	0.013267647			1.83271E-05	3.15355E-05	0.000403843	0.001291577
8.35224E-05	0.005762899	2.1449E-08	0	6.73967E-06	2.80325E-05	0.003176533	0.013406534			1.89654E-05	3.18501E-05	8.76725E-05	0.000273021
8.55408E-05	0.005865302	2.18064E-08	0	7.06413E-06	2.94864E-05	0.003204321	0.01354617			1.9468E-05	3.21307E-05	0.000136523	0.00056059
8.73114E-05	0.005956584	2.21639E-08	0	7.40949E-06	3.08978E-05	0.003232138	0.013688441			2.00402E-05	3.40862E-05	2.5926E-06	2.8058E-07
8.9351E-05	0.006059005	2.25214E-08	0	7.78705E-06	3.25898E-05	0.00326021	0.013829896			2.0402E-05	3.44603E-05	0.0001255	0.000429415
9.11775E-05	0.006151503	2.25214E-08	0	8.15777E-06	3.41542E-05	0.003288544	0.013973944			2.08152E-05	3.52595E-05	0.000840277	0.002619528
9.32422E-05	0.006255292	2.28789E-08	0	8.52026E-06	3.57442E-05	0.003317083	0.014122523			2.11869E-05	3.53871E-05	0.000956163	0.003200779
9.51259E-05	0.006349788	2.28789E-08	0	8.96498E-06	3.77848E-05	0.003345423	0.014271792			2.16573E-05	3.64669E-05	0.000697152	0.002312914
9.72436E-05	0.006456068	2.39513E-08	0	9.34323E-06	3.94172E-05	0.003374033	0.014421128			2.22874E-05	3.78358E-05	0.001188639	0.003135107
9.91277E-05	0.00655155	2.46663E-08	0	9.73519E-06	4.10667E-05	0.003402992	0.014571757			2.28654E-05	3.79463E-05	6.8797E-05	0.000244895
0.000101317	0.006658459	2.50238E-08	0	1.01439E-05	4.27332E-05	0.003432047	0.014723296			2.34763E-05	3.89411E-05	0.000294358	0.001042907
0.000103318	0.006753899	2.53813E-08	0	1.05551E-05	4.44677E-05	0.00346127	0.01487475			2.42623E-05	3.98424E-05	0.000352613	0.00104437
0.000105574	0.00686216	2.53813E-08	0	1.10238E-05	4.63977E-05	0.003490494	0.015028397			2.45977E-05	4.00209E-05	0.000894529	0.002472062
0.000107568	0.006959573	2.57387E-08	0	1.15367E-05	4.83703E-05	0.003520246	0.015182061			2.5237E-05	4.20105E-05	0.00073219	0.00229874
0.000109866	0.007070699	2.60962E-08	0	1.20455E-05	5.06574E-05	0.003549831	0.015341346			2.58253E-05	4.27162E-05	0.00041123	0.001184787
0.000111866	0.007169132	2.71687E-08	0	1.25039E-05	5.25195E-05	0.003579904	0.015501276			2.65842E-05	4.34389E-05	0.000328824	0.000988526
0.000114141	0.007280276	2.71687E-08	0	1.29723E-05	5.4373E-05	0.003609914	0.015656343			2.7108E-05	4.40425E-05	0.001073949	0.002920378
0.000116222	0.007379958	2.71687E-08	0	1.34697E-05	5.63541E-05	0.003640164	0.015812728			2.77494E-05	4.51309E-05	0.001487892	0.005002009
0.000118597	0.007490506	2.75262E-08	0	1.39652E-05	5.86922E-05	0.003670834	0.015973297			2.85381E-05	4.68143E-05	6.71794E-05	0.000237422
0.000120764	0.007591065	2.75262E-08	0	1.44698E-05	6.08858E-05	0.003701852	0.016139715			2.91319E-05	4.82342E-05	0.000699056	0.002512219
0.000123182	0.007705456	2.75262E-08	0	1.49834E-05	6.27479E-05	0.003733166	0.016304066			2.97483E-05	4.9093E-05	6.38855E-05	0.000280053
0.000125391	0.007807664	2.85986E-08	0	1.54991E-05	6.46779E-05	0.00376497	0.016471641			3.03211E-05	5.01813E-05	0.00028497	0.001063313
0.000127841	0.00792146	2.93136E-08	0	1.60582E-05	6.68886E-05	0.003797078	0.016641434			3.11431E-05	5.104E-05	6.84941E-05	0.000170788
0.000130066	0.008024705	3.00285E-08	0	1.664E-05	6.88441E-05	0.003829261	0.016807231			3.18941E-05	5.19583E-05	0.003612384	0.007714834
0.00013263	0.008141239	3.1101E-08	0	1.72331E-05	7.13948E-05	0.003861555	0.01697342			3.24687E-05	5.30041E-05	0.000135132	0.000685236
0.00013487	0.008246533	3.18159E-08	0	1.78135E-05	7.39966E-05	0.003893684	0.017138741			3.31632E-05	5.53253E-05	0.000678525	0.002137483
0.00013743	0.008366128	3.28884E-08	0	1.8385E-05	7.67344E-05	0.003926068	0.017306961			3.39001E-05	5.74424E-05	0.000482343	0.001554149
0.000139717	0.00847053	3.39608E-08	0	1.89719E-05	7.94551E-05	0.003958961	0.017479662			3.47868E-05	6.00951E-05	0.000240398	0.000887253
0.00014237	0.008589189	3.46758E-08	0	1.95403E-05	8.19038E-05	0.003992013	0.017652678			3.53456E-05	6.06818E-05	9.59458E-05	0.000247965
0.000144736	0.00869609	3.53908E-08	0	2.01313E-05	8.45651E-05	0.004025357	0.017824674			3.61625E-05	6.16681E-05	0.000418249	0.001612569
0.000147463	0.008817803	3.57483E-08	0	2.07501E-05	8.71158E-05	0.004059174	0.017995419			3.67812E-05	6.33175E-05	0.000508556	0.001920544
0.000149817	0.008925511	3.64632E-08	0	2.13819E-05	8.97601E-05	0.004092916	0.01816937			3.75977E-05	6.43123E-05	0.000416943	0.001437522
0.000152579	0.009046985	3.75357E-08	0	2.20356E-05	9.23278E-05	0.004127002	0.01834492			3.84162E-05	6.52561E-05	0.000791489	0.002495376
0.000155014	0.009157287	3.78931E-08	0	2.26639E-05	9.4904E-05	0.004161656	0.018523989			3.90237E-05	6.63359E-05	0.000545649	0.001673455
0.000157804	0.009283871	3.86081E-08	0	2.32971E-05	9.74293E-05	0.004196211	0.018701818			3.98302E-05	6.84275E-05	0.000692381	0.00225105
0.000160325	0.009395882	3.93231E-08	0	2.39518E-05	0.000100584	0.004231093	0.018879416			4.04914E-05	6.98729E-05	0.002129999	0.004050503
0.000163167	0.009521012	4.03955E-08	0	2.46206E-05	0.000103772	0.004266214	0.019060441			4.12671E-05	7.18795E-05	0.000456422	0.000928847
0.000165711	0.009632862	4.03955E-08	0	2.52781E-05	0.000106705	0.004301694	0.01924474			4.21946E-05	7.26702E-05	0.001202078	0.002226835
0.000168617	0.009757635	4.11105E-08	0	2.59222E-05	0.000109987	0.004337408	0.019430441			4.28329E-05	7.3835E-05	0.000813171	0.00178215
0.000171217	0.009872154	4.1468E-08	0	2.65999E-05	0.000113303	0.004373131	0.019618455			4.36634E-05	7.61817E-05	0.002478409	0.003590505
0.000174202	0.010002998	4.25404E-08	0	2.72379E-05	0.000116058	0.004409313	0.019808399			4.44984E-05	7.75676E-05	0.003194004	0.003985017
0.000176853	0.01011659	4.32554E-08	0	2.78954E-05	0.000119025	0.004445815	0.020000563			4.55417E-05	7.88855E-05	0.001279613	0.002499755
0.000179882	0.010247366	4.32554E-08	0	2.85474E-05	0.000122146	0.004482491	0.020196994			4.66524E-05	8.02289E-05	0.000913593	0.001779599
0.00018259	0.010363271	4.36129E-08	0	2.9186E-05	0.000125742	0.004519548	0.020395304			4.75652E-05	8.30857E-05	0.001349716	0.003232587
0.000185676	0.010493741	4.36129E-08	0	2.98418E-05	0.00012905	0.004556785	0.020596421			4.8308E-05	8.4208E-05	0.001731125	0.003978989
0.00018842	0.010608889	4.36129E-08	0	3.05E-05	0.000131992	0.004594743	0.02079661			4.94996E-05	8.60955E-05	0.002373726	0.004713981
0.000191615	0.010740761	4.36129E-08	0	3.11811E-05	0.000134823	0.00463251	0.020998075			5.04634E-05	8.85357E-05	0.001763991	0.003566392
0.000194443	0.010859098	4.43278E-08	0	3.18749E-05	0.000137824	0.004670216	0.02120238			5.12956E-05	8.99896E-05	0.003416432	0.005646399
0.000197663	0.010991634	4.43278E-08	0	3.25996E-05	0.000140639	0.004708814	0.021405579			5.21532E-05	9.33651E-05	0.001674439	0.003377434
0.00020061	0.011108483	4.46853E-08	0	3.33252E-05	0.000143487	0.004747661	0.021612724			5.34442E-05	9.44874E-05	0.002259333	0.004044662
0.000203892	0.01124419	4.50428E-08	0	3.40245E-05	0.000146752	0.004787123	0.021816943			5.44004E-05	9.54142E-05	0.001856162	0.003865533
0.00020678	0.011364321	4.50428E-08	0	3.47101E-05	0.000150119	0.004826873	0.022026647			5.52573E-05	9.79564E-05	0.004372878	0.00622311
0.000210168	0.011500359	4.54003E-08	0	3.54039E-05	0.000154021	0.004866764	0.022240432			5.64167E-05	9.89427E-05	0.001652385	0.003157808
0.000213103	0.011621196	4.54003E-08	0	3.60508E-05	0.00015766	0.004906662	0.022455025			5.7632E-05	0.000100244	0.002266711	0.00459618
0.000216514	0.011759709	4.54003E-08	0	3.67041E-05	0.000161223	0.004946874	0.022670714			5.86016E-05	0.000102539	0.002229437	0.004378441
0.000219531	0.011880477	4.57578E-08	0	3.74415E-05	0.000164428	0.004987348	0.022886115			5.95147E-05	0.000104537	0.000583007	0.001130686
0.000222991	0.012016941	4.61152E-08	0	3.81322E-05	0.000167668	0.005028227	0.02310296			6.0755E-05	0.000105217	0.001555869	0.002364524
0.000226037	0.012139929	4.61152E-08	0	3.88575E-05	0.000171009	0.005069517	0.023324423			6.18147E-05	0.000106977	0.006267176	0.008888891
0.000229554	0.012277753	4.68302E-08	0	3.95349E-05	0.000174393	0.005111005	0.023547339			6.29752E-05	0.000107938	0.001570149	0.002773669
0.000232734	0.012403198	4.68302E-08	0	4.02574E-05	0.000177769	0.005152817	0.023769652			6.41452E-05	0.000111212	0.006607042	0.009344944
0.000236332	0.012543615	4.68302E-08	0	4.09937E-05	0.000181255	0.005195121	0.023989746			6.5379E-05	0.000112904	0.004894557	0.007144628
0.000239476	0.012670531	4.68302E-08	0	4.17352E-05	0.000184605	0.00523813	0.024214278			6.63469E-05	0.000116092	0.006151001	0.009222858
0.000243063	0.01281071	4.75452E-08	0	4.24382E-05	0.000188142	0.005281331	0.024439567			6.76029E-05	0.000118082	0.004568576	0.006947678
0.000246298	0.012936427	4.75452E-08	0	4.31238E-05	0.000191764	0.005324605	0.024664991			6.84095E-05	0.000120173	0.0049941	0.005652138
0.000249954	0.013078502	4.75452E-08	0	4.38286E-05	0.000195097	0.005368068	0.024896776			6.94476E-05	0.000121619	0.004851977	0.005177822
0.000253299	0.013207867	4.79027E-08	0	4.45573E-05	0.000198268	0.005411958	0.025130788			7.04998E-05	0.000126116	0.004637133	0.005584765
0.000257054	0.01335183	4.79027E-08	0	4.52374E-05	0.00020166	0.005456602	0.025365251			7.15715E-05	0.000127579	0.005560196	0.006071656
0.00026044	0.013480931	4.86176E-08	0	4.59521E-05	0.000205402	0.00550163	0.025603123			7.24106E-05	0.000128012	0.002838963	0.003579052
0.000264291	0.013623941	4.86176E-08	0	4.66418E-05	0.000208734	0.005547139	0.025843461			7.35604E-05	0.000130937	0.005260518	0.005125056
0.000267747	0.013753722	4.86176E-08	0	4.73798E-05	0.000212084	0.005592862	0.026089011			7.47914E-05	0.000133548	0.00305257	0.004172079
0.000271566	0.013896325	4.86176E-08	0	4.81233E-05	0.000215426	0.005639189	0.026332189			7.60177E-05	0.000134576	0.004594902	0.005427122
0.00027506	0.014028266	4.89751E-08	0	4.88723E-05	0.000218402	0.005686109	0.026583818			7.71802E-05	0.000136336	0.007408007	0.008579981
0.000279019	0.014171387	4.89751E-08	0	4.95743E-05	0.000221956	0.005733414	0.026834716			7.8416E-05	0.000137977	0.005606689	0.006606467
0.00028256	0.014304535	4.89751E-08	0	5.0276E-05	0.00022562	0.005781305	0.027089491			7.94857E-05	0.000141191	0.007109939	0.007746472
0.000286464	0.014448923	4.93326E-08	0	5.099E-05	0.00022897	0.005829665	0.027342821			8.04834E-05	0.00014279	0.007146532	0.008637483
0.000290083	0.014581748	4.93326E-08	0	5.16773E-05	0.000232405	0.005878693	0.02759871			8.17442E-05	0.000146361	0.008832612	0.009671854
0.000294114	0.014727063	4.96901E-08	0	5.23594E-05	0.000235891	0.005928323	0.027858365			8.29139E-05	0.000149643	0.006363175	0.007047352
0.000297795	0.0148622	5.00476E-08	0	5.30111E-05	0.000239199	0.005978481	0.028118845			8.36543E-05	0.000150824	0.009377566	0.010406871
0.000301762	0.015008909	5.00476E-08	0	5.36991E-05	0.000242889	0.006029387	0.028390005			8.46198E-05	0.000152372	0.0055167	0.006074658
0.000305573	0.015145484	5.0405E-08	0	5.44316E-05	0.000246409	0.006080409	0.028659871			8.63058E-05	0.000155594	0.003999794	0.004598459
0.000309641	0.015296776	5.07625E-08	0	5.51939E-05	0.000250413	0.006132299	0.028935605			8.77373E-05	0.000158332	0.004457885	0.00424963
0.00031342	0.01543443	5.07625E-08	0	5.59295E-05	0.000253916	0.006184365	0.029210114			8.89618E-05	0.000161104	0.006339005	0.007261128
0.000317614	0.015585263	5.112E-08	0	5.6674E-05	0.000257258	0.006237223	0.02948226			9.02679E-05	0.000161852	0.005140371	0.00598443
0.000321402	0.015725043	5.112E-08	0	5.73908E-05	0.000260914	0.006290644	0.029760748			9.17977E-05	0.000163	0.005407261	0.007530417
0.000325609	0.015875791	5.14775E-08	0	5.81161E-05	0.000264621	0.006344617	0.030042586			9.33179E-05	0.000166086	0.006664888	0.008341352
0.00032952	0.016017509	5.14775E-08	0	5.88209E-05	0.000268413	0.006399028	0.030331507			9.46346E-05	0.000168271	0.004427108	0.005511644
0.000333783	0.016169456	5.14775E-08	0	5.95565E-05	0.000271482	0.006453631	0.030617928			9.59348E-05	0.000170014	0.005226298	0.007642453
0.000337823	0.016309584	5.1835E-08	0	6.02565E-05	0.000275274	0.006508683	0.030907019			9.71652E-05	0.000172642	0.003504085	0.005991325
0.000342243	0.016460979	5.1835E-08	0	6.09835E-05	0.00027876	0.006564649	0.031201577			9.83753E-05	0.00017407	0.003030249	0.005137529
0.000346379	0.016604406	5.1835E-08	0	6.16979E-05	0.000281974	0.006621034	0.031502359			9.97632E-05	0.000175337	0.006136869	0.007136772
0.000350812	0.016759881	5.1835E-08	0	6.24256E-05	0.000285035	0.006678328	0.031805598			0.000101234	0.000177088	0.005372913	0.005942607
0.000355017	0.016904074	5.1835E-08	0	6.31393E-05	0.000288853	0.006736369	0.032109517			0.000102654	0.000180983	0.003178268	0.004290501
0.000359533	0.017058172	5.21924E-08	0	6.38882E-05	0.000292483	0.006795246	0.032412092			0.000104012	0.000183822	0.004906188	0.006277832
0.000363813	0.01720222	5.21924E-08	0	6.45958E-05	0.000296054	0.006854837	0.032723332			0.000105527	0.000185344	0.002865971	0.003859403
0.000368354	0.017357857	5.21924E-08	0	6.53163E-05	0.000299549	0.006915265	0.03303776			0.000106818	0.000186475	0.004716475	0.006877363
0.000372636	0.017506496	5.25499E-08	0	6.6068E-05	0.000302797	0.006975934	0.033352537			0.000108216	0.000188329	0.003440212	0.00413971
0.000376294	0.017628259	5.25499E-08	0	6.67906E-05	0.000306172	0.007037354	0.033673537			0.000109662	0.000189876	0.006078083	0.008371128
0.000380959	0.017787212	5.25499E-08	0	6.75125E-05	0.000310185	0.0070994	0.033998712			0.000111341	0.000190709	0.001774115	0.003106003
0.000385359	0.01793546	5.32649E-08	0	6.82166E-05	0.000313442	0.007162357	0.034328156			0.000112802	0.000191866	0.006279637	0.009140818
0.000390071	0.01809324	5.32649E-08	0	6.89268E-05	0.000316656	0.007225834	0.034661026			0.000114098	0.000193719	0.005795197	0.007849572
0.000394466	0.018241709	5.32649E-08	0	6.9622E-05	0.000320167	0.007290455	0.034995171			0.000115264	0.000194527	0.006133316	0.008326856
0.000399268	0.01840317	5.36224E-08	0	7.03545E-05	0.000323823	0.007356055	0.035335259			0.000117003	0.00019729	0.006358841	0.008057848
0.000403717	0.018552396	5.36224E-08	0	7.1086E-05	0.000328006	0.007422195	0.035683085			0.000118312	0.000200513	0.002648177	0.004195019
0.000408616	0.018713406	5.36224E-08	0	7.17894E-05	0.000332071	0.007488973	0.036034303			0.000120024	0.000203106	0.007593626	0.009564859
0.000413253	0.018862981	5.39799E-08	0	7.24849E-05	0.000335778	0.007556546	0.03638814			0.000121503	0.000207204	0.005249043	0.006518552
0.000418271	0.019025998	5.43373E-08	0	7.32041E-05	0.000339765	0.007624801	0.036743192			0.000123173	0.000209984	0.006123425	0.007958437
0.000422886	0.019177596	5.43373E-08	0	7.39116E-05	0.000343302	0.007693521	0.037108133			0.00012506	0.000213317	0.005911049	0.007916427
0.00042797	0.019342347	5.46948E-08	0	7.46109E-05	0.000347052	0.007763501	0.037473916			0.00012673	0.000216081	0.003084098	0.004330046
0.000432689	0.019493291	5.50523E-08	0	7.53369E-05	0.00035064	0.00783443	0.037843856			0.000128346	0.000219337	0.006287829	0.00986599
0.000437919	0.019658646	5.50523E-08	0	7.6018E-05	0.000354526	0.00790607	0.038214384			0.000129668	0.000222236	0.004512163	0.006157403
0.000442718	0.019810023	5.54098E-08	0	7.67026E-05	0.000357773	0.007978891	0.038595113			0.000131222	0.000224489	0.005832308	0.009057622
0.000448069	0.019977461	5.54098E-08	0	7.73542E-05	0.000361651	0.008052843	0.038975299			0.000132427	0.000227746	0.002490231	0.003310741
0.000452864	0.020131372	5.54098E-08	0	7.80196E-05	0.00036472	0.008127836	0.039359583			0.000133622	0.000231266	0.004935768	0.007055489
0.000458199	0.02030029	5.57673E-08	0	7.87172E-05	0.00036835	0.008203697	0.039751596			0.000135594	0.000235883	0.002537813	0.004515721
0.000463075	0.020455042	5.57673E-08	0	7.9414E-05	0.000372066	0.008280418	0.040147673			0.000137317	0.000238178	0.002468358	0.004203827
0.000468425	0.02062402	5.57673E-08	0	8.01363E-05	0.0003763	0.008358358	0.040548843			0.00013878	0.000240984	0.005062586	0.007705558
0.00047339	0.020777233	5.57673E-08	0	8.08205E-05	0.00037988	0.008437039	0.04095542			0.000140404	0.000244045	0.003457436	0.004936625
0.000478905	0.020948004	5.61248E-08	0	8.15468E-05	0.000383366	0.008516788	0.041368204			0.000141826	0.000247038	0.003993933	0.005522714
0.000483906	0.021103395	5.64822E-08	0	8.22636E-05	0.00038709	0.008598079	0.041782927			0.000143464	0.000251434	0.002318645	0.004844621
0.000489472	0.021274472	5.68397E-08	0	8.29509E-05	0.000390831	0.008679965	0.042202827			0.000145294	0.000256195	0.00271801	0.005721884
0.000494551	0.021430483	5.68397E-08	0	8.36331E-05	0.000394215	0.008762466	0.042625185			0.000147278	0.000259672	0.004934186	0.008955083
0.000500244	0.021603516	5.71972E-08	0	8.43687E-05	0.000397769	0.008846929	0.043055569			0.000149385	0.00026179	0.003789866	0.004859602
0.000505442	0.021762639	5.75547E-08	0	8.50978E-05	0.00040134	0.008932288	0.043498741			0.000151072	0.000264995	0.003981171	0.005404106
0.000511148	0.021939701	5.75547E-08	0	8.58478E-05	0.000405081	0.009018939	0.043944047			0.000152748	0.000266781	0.003611223	0.004961657
0.000516319	0.022097064	5.75547E-08	0	8.65433E-05	0.000409077	0.009106596	0.04439851			0.000154164	0.000271601	0.003184492	0.004756714
0.000522126	0.022271236	5.82696E-08	0	8.72162E-05	0.000412589	0.009195372	0.044852386			0.000155933	0.000273608	0.004373747	0.00512685
0.00052739	0.022430742	5.82696E-08	0	8.78925E-05	0.000416398	0.00928597	0.04532149			0.00015725	0.000275785	0.00242222	0.003464644
0.000533326	0.022608306	5.82696E-08	0	8.85651E-05	0.000419544	0.009377846	0.04579255			0.000158835	0.000279823	0.003897191	0.005042829
0.000538672	0.0227693	5.82696E-08	0	8.92154E-05	0.000422706	0.009470425	0.046272563			0.0001606	0.000281082	0.003714959	0.00489896
0.000544661	0.022947553	5.82696E-08	0	8.98656E-05	0.000426099	0.009564786	0.046759471			0.000162412	0.000284576	0.002710953	0.004392071
0.000549969	0.023108393	5.82696E-08	0	9.05423E-05	0.000429661	0.009660165	0.047248241			0.000164319	0.000289967	0.003066277	0.004075092
0.000556044	0.023290354	5.82696E-08	0	9.12156E-05	0.000433224	0.009757146	0.047743448			0.000165709	0.000292041	0.002684499	0.003919447
0.000561501	0.023452308	5.93421E-08	0	9.19005E-05	0.00043705	0.009855478	0.048242327			0.000167242	0.000295646	0.003060729	0.005013708
0.000567689	0.02363352	5.96996E-08	0	9.25902E-05	0.000440791	0.009955508	0.048749327			0.000168632	0.000297704	0.003678964	0.005547354
0.000573189	0.02379527	6.00571E-08	0	9.32405E-05	0.000444447	0.010056755	0.049260731			0.000170212	0.000299328	0.003635576	0.005297689
0.000579423	0.023976652	6.25594E-08	0	9.39363E-05	0.00044761	0.010160094	0.049789258			0.000172075	0.000300688	0.003495001	0.005601183
0.000584951	0.024139703	6.32744E-08	0	9.46359E-05	0.000451266	0.010265313	0.050315448			0.000173873	0.000304557	0.002979833	0.004441589
0.000591299	0.024321315	6.32744E-08	0	9.53921E-05	0.000454914	0.010371775	0.05084605			0.000175494	0.000308536	0.005246359	0.006777298
0.000596933	0.024482011	6.36319E-08	0	9.60547E-05	0.000458366	0.010479678	0.051388691			0.000177349	0.000311818	0.003468119	0.00513406
0.000603362	0.024667398	6.43469E-08	0	9.67016E-05	0.000461911	0.010589325	0.051941901			0.00017878	0.000314556	0.005226793	0.006303772
0.000609138	0.024829658	6.47043E-08	0	9.74005E-05	0.000465321	0.010700741	0.0524962			0.000180861	0.000318195	0.006214179	0.007811481
0.00061562	0.025015478	6.57768E-08	0	9.80769E-05	0.000468756	0.010813879	0.053057079			0.000182732	0.000320218	0.003403557	0.005403043
0.000621361	0.025181769	6.68492E-08	0	9.87412E-05	0.000472531	0.010929021	0.05362516			0.000184395	0.000323152	0.004692268	0.006733264
0.000627909	0.025370522	6.75642E-08	0	9.94374E-05	0.000476136	0.01104588	0.054210399			0.000186165	0.000327709	0.004029384	0.005568024
0.000633845	0.025537263	6.82792E-08	0	0.000100135	0.000479622	0.011164545	0.054799438			0.000188042	0.000332139	0.002861193	0.003751821
0.000640615	0.02572725	6.97091E-08	0	0.000100801	0.000483167	0.011285185	0.055401231			0.000189475	0.000335684	0.00381721	0.004160618
0.000646593	0.025895334	7.04241E-08	0	0.000101483	0.000486662	0.011407616	0.056003942			0.000191722	0.0003386	0.004624137	0.006548353
0.000653395	0.026087472	7.14965E-08	0	0.000102192	0.000489723	0.011533103	0.056619186			0.000193487	0.00034241	0.003839978	0.00505123
0.00065944	0.02625758	7.25689E-08	0	0.000102926	0.000493379	0.011660346	0.057238621			0.00019527	0.000344926	0.003068557	0.003608692
0.000666269	0.026448221	7.29264E-08	0	0.000103679	0.000496482	0.01178922	0.057867775			0.000197085	0.000347494	0.003547118	0.005149594
0.000672325	0.026618202	7.36414E-08	0	0.000104394	0.000499917	0.011921252	0.058515694			0.00019872	0.000350283	0.00328369	0.004587269
0.000679233	0.026812253	7.39989E-08	0	0.000105083	0.00050399	0.012054641	0.059164871			0.000200473	0.000356098	0.003089051	0.004506437
0.000685422	0.026982624	7.50713E-08	0	0.00010581	0.000507272	0.012190553	0.059828748			0.000202231	0.000359227	0.00304049	0.004898688
0.00069245	0.027176751	7.54288E-08	0	0.000106538	0.000510885	0.012329613	0.060496614			0.00020466	0.000362722	0.003822357	0.006224827
0.000698672	0.02734947	7.57863E-08	0	0.000107325	0.000514898	0.012470825	0.061184366			0.000206283	0.000365808	0.003321121	0.005015375
0.00070579	0.027546037	7.61438E-08	0	0.000108057	0.000518418	0.012614607	0.061879975			0.000208053	0.000368648	0.003474307	0.004727126
0.000712103	0.027723092	7.61438E-08	0	0.00010876	0.000521938	0.012761587	0.062588473			0.000210132	0.00037233	0.003796689	0.004440314
0.000719243	0.027921487	7.65013E-08	0	0.000109496	0.000525271	0.012911545	0.063309266			0.000212068	0.000378681	0.004446169	0.006785018
0.000725603	0.028097912	7.65013E-08	0	0.000110224	0.000529191	0.013063868	0.064041171			0.000214026	0.000381113	0.003530137	0.005744432
0.000732815	0.028299445	7.68587E-08	0	0.000110917	0.000533221	0.013219492	0.064786273			0.000215989	0.000383408	0.003712414	0.00526311
0.000739308	0.028476262	7.75737E-08	0	0.000111578	0.000536834	0.013377383	0.065548787			0.000218188	0.000385814	0.003005332	0.004655654
0.000746671	0.028675839	7.79312E-08	0	0.000112246	0.000540541	0.01353852	0.066319659			0.000220209	0.000389215	0.0050751	0.007452849
0.000753181	0.028853157	7.82887E-08	0	0.000112924	0.000543755	0.013702067	0.067099578			0.000221943	0.000393815	0.052518149	0.041542886
0.000760561	0.029052539	7.86462E-08	0	0.00011359	0.000547148	0.013869207	0.067906662			0.000224049	0.000397658	0.027372872	0.019058792
0.000767187	0.029228411	7.97186E-08	0	0.000114305	0.000550974	0.014040135	0.068715455			0.000226306	0.00040202	0.050211762	0.041147617
0.000774654	0.029427334	8.00761E-08	0	0.000115011	0.000554069	0.014214548	0.06953979			0.000228479	0.000405064	0.039037782	0.029663353
0.000781422	0.02960495	8.04336E-08	0	0.000115706	0.000557223	0.014392416	0.07036807			0.00023025	0.000407887	0.067912557	0.054873945
0.00078906	0.029807707	8.0791E-08	0	0.000116384	0.000560471	0.014574342	0.071206724			0.000232406	0.00041218	0.033792787	0.026000586
0.000795976	0.029986819	8.11485E-08	0	0.000117078	0.000564093	0.014760184	0.072072415			0.000234063	0.000416984	0.041416316	0.034958559
0.000803758	0.030189704	8.18635E-08	0	0.000117799	0.000567622	0.014948631	0.072948037			0.000235706	0.000418719	0.043376027	0.032355832
0.000810628	0.030369675	8.25785E-08	0	0.000118499	0.000571456	0.015141485	0.073845102			0.00023776	0.000423854	0.04359455	0.028648895
0.000818569	0.0305742	8.29359E-08	0	0.000119194	0.000575189	0.015338439	0.07476367			0.000239789	0.000427085	0.000528488	0.00143441
0.000825647	0.030754987	8.32934E-08	0	0.000119883	0.000578675	0.015540025	0.075690417			0.000241856	0.000431056	8.76266E-05	0.000218045
0.000833442	0.030963373	8.36509E-08	0	0.00012056	0.000582152	0.015746154	0.076638216			0.000243681	0.000435077	0.001681576	0.003853298
0.000840433	0.031148199	8.36509E-08	0	0.000121269	0.000585749	0.015956413	0.077601294			0.000245305	0.000436446	6.65559E-05	0.000169572
0.000848461	0.031356593	8.43659E-08	0	0.000121977	0.000589031	0.016170857	0.078581487			0.000247333	0.000439677	0.00083549	0.001735038
0.000855543	0.031542108	8.47234E-08	0	0.00012266	0.000592262	0.016390962	0.079590724			0.000249459	0.000443019	0.000526859	0.00112964
0.000863595	0.031751021	8.57958E-08	0	0.000123323	0.000595561	0.016615448	0.080611525			0.000251461	0.000447763	0.000150896	0.000244717
0.000870835	0.031939808	8.68682E-08	0	0.000123984	0.000599013	0.016845748	0.081650657			0.000253185	0.000451734	0.000149162	0.000391469
0.000878973	0.032149155	8.90131E-08	0	0.000124671	0.000602193	0.017081239	0.082724063			0.000255003	0.000455951	0.000510823	0.001349054
0.000886299	0.032339023	9.00856E-08	0	0.000125354	0.000605347	0.01732236	0.083811106			0.000257167	0.000460049	0.000697081	0.002112299
0.000894592	0.03255149	9.1873E-08	0	0.000126023	0.000608527	0.017570269	0.084912926			0.000259366	0.000465006	0.000438597	0.001536141
0.000901993	0.032738764	9.33029E-08	0	0.0001267	0.000611732	0.017823741	0.08603698			0.000261331	0.000468109	0.000982464	0.002757276
0.000910355	0.032947864	9.47329E-08	0	0.000127363	0.000615159	0.018083691	0.087199363			0.000263198	0.000471085	0.000171217	0.00055327
0.000917914	0.033140282	9.54478E-08	0	0.000128054	0.000618585	0.018350999	0.088386472			0.000264888	0.000475073	0.001175998	0.004086485
0.000926432	0.033354263	9.58053E-08	0	0.000128732	0.000621927	0.01862387	0.089607666			0.000266874	0.0004802	0.001789877	0.004801335
0.000934116	0.033544088	9.65203E-08	0	0.000129401	0.000625217	0.018903867	0.090850899			0.000268711	0.000483915	0.001005167	0.00359678
0.000942706	0.033758681	9.68778E-08	0	0.0001301	0.00062878	0.019192003	0.092122232			0.000270792	0.000486704	0.000636369	0.001459313
0.000950485	0.033953437	9.75927E-08	0	0.000130812	0.000631917	0.019488495	0.093412466			0.00027255	0.000490692	0.001380758	0.003866851
0.000959112	0.034168404	9.75927E-08	0	0.000131514	0.000635335	0.019793764	0.094718829			0.000274665	0.000494305	0.001685408	0.005586227
0.000966935	0.034362693	9.79502E-08	0	0.000132202	0.000638328	0.020107282	0.096076428			0.000277051	0.000498012	0.00138641	0.0044459
0.000975735	0.034579845	9.86652E-08	0	0.000132911	0.000641457	0.020429905	0.097464049			0.000279265	0.000500895	0.000361849	0.000612821
0.000983745	0.034772773	1.00453E-07	0	0.000133605	0.000644858	0.020762194	0.09888318			0.000281285	0.000505171	0.001604325	0.003352259
0.000992687	0.034990342	1.0224E-07	0	0.00013429	0.000648658	0.021104887	0.100338599			0.000283053	0.000507212	0.000190294	0.000561083
0.001000758	0.035185957	1.04385E-07	0	0.000134992	0.00065308	0.021458431	0.101823164			0.000285503	0.000511897	0.001019513	0.002273174
0.001009659	0.035405404	1.05815E-07	0	0.000135666	0.000656421	0.021821759	0.103351772			0.000287662	0.000515289	0.000336184	0.000924928
0.00101785	0.035604965	1.0796E-07	0	0.000136371	0.000660154	0.022196988	0.104912732			0.000290126	0.000520442	0.000196114	0.000522091
0.001026901	0.035824786	1.10105E-07	0	0.000137041	0.000663725	0.022582827	0.106514214			0.000292041	0.000526487	0.000575106	0.001318241
0.001035187	0.036028173	1.10105E-07	0	0.000137707	0.000666658	0.022980224	0.108130193			0.000293904	0.000529565	8.59094E-05	0.000187538
0.001044373	0.036248011	1.10462E-07	0	0.000138386	0.000670518	0.023387906	0.109775794			0.000295831	0.000534471	0.000846787	0.002190998
0.001052733	0.036448218	1.11177E-07	0	0.000139042	0.00067437	0.023807611	0.111446784			0.000298096	0.000540337	0.000963534	0.002368299
0.001062006	0.036667079	1.12964E-07	0	0.000139739	0.000677983	0.02424214	0.113160405			0.000300218	0.000543798	0.000522032	0.001399065
0.001070505	0.036869453	1.15467E-07	0	0.00014043	0.000681954	0.024688989	0.11492561			0.000302695	0.000546085	0.000673543	0.001784965
0.001079815	0.037089105	1.16897E-07	0	0.000141151	0.00068572	0.025150197	0.116725292			0.000304952	0.000551297	0.000632292	0.001830878
0.001088479	0.037295255	1.17969E-07	0	0.000141863	0.000689368	0.025624206	0.118571797			0.000307196	0.000554273	0.001437431	0.003387229
0.001097961	0.037518154	1.19399E-07	0	0.00014259	0.000692998	0.02611288	0.120438954			0.000309221	0.000558439	0.000638776	0.001811118
0.001106709	0.037724899	1.20472E-07	0	0.00014331	0.000696637	0.026618233	0.122337214			0.00031169	0.000560939	0.000900743	0.002360357
0.001116342	0.037946897	1.21187E-07	0	0.000144051	0.000700225	0.027140513	0.124279354			0.000313871	0.000565471	0.00017908	0.000533272
0.001125062	0.038153991	1.21544E-07	0	0.000144816	0.000704001	0.027678569	0.126275297			0.000315941	0.000568531	0.000227977	0.000678544
0.001134708	0.038380852	1.22616E-07	0	0.00014555	0.000707529	0.028233474	0.128313081			0.000317831	0.00057518	0.000628278	0.001838649
0.001143569	0.038591534	1.22616E-07	0	0.000146271	0.000711041	0.028806914	0.130399253			0.00031998	0.00057967	0.000229281	0.000748205
0.001153228	0.038817248	1.23331E-07	0	0.000146957	0.000715198	0.029400459	0.132521066			0.000322197	0.000585026	0.000905246	0.002631211
0.00116232	0.039027419	1.24404E-07	0	0.000147667	0.000719322	0.030015407	0.134700305			0.000325009	0.000588359	0.000402386	0.001162791
0.001172125	0.039254247	1.24761E-07	0	0.00014837	0.000722621	0.030653239	0.136926732			0.000327301	0.000595246	0.000845358	0.002559748
0.001181317	0.039463525	1.26906E-07	0	0.000149096	0.000725639	0.031315095	0.139212549			0.000329869	0.000597848	0.001249683	0.003710134
0.001191279	0.03969423	1.26906E-07	0	0.000149789	0.000729168	0.032003065	0.141562202			0.000331999	0.000601946	0.000509444	0.00146319
0.001200494	0.039906349	1.27621E-07	0	0.000150482	0.000732951	0.032719448	0.143972919			0.000334309	0.00060584	0.000570294	0.001604305
0.001210614	0.040131612	1.27979E-07	0	0.000151176	0.000736038	0.033464649	0.146446563			0.000336288	0.000609445	0.000253914	0.000682779
0.001220048	0.040346323	1.28336E-07	0	0.000151883	0.000739515	0.034241098	0.148984817			0.000338374	0.000612957	0.000200192	0.000517823
0.001230148	0.040576748	1.28336E-07	0	0.000152596	0.000743392	0.035051262	0.151594644			0.000340323	0.000616451	0.000600487	0.001672979
0.001239753	0.04079458	1.29409E-07	0	0.00015333	0.000746445	0.035899262	0.154308651			0.00034245	0.000622335	0.001784834	0.005181563
0.001250025	0.041023626	1.30839E-07	0	0.000154076	0.000750024	0.036786454	0.157089581			0.000344635	0.000630166	0.002415256	0.00664392
0.001258032	0.04120256	1.31911E-07	0	0.000154792	0.00075357	0.037708784	0.159968952			0.000346808	0.00063406	0.000509861	0.001374629
0.001267808	0.041419006	1.32269E-07	0	0.00015552	0.00075709	0.038667203	0.162918867			0.000349238	0.000637537	0.00119668	0.003588541
0.001278227	0.041651301	1.32626E-07	0	0.000156256	0.00076078	0.039663057	0.165933826			0.000351316	0.000640368	0.000808325	0.002436369
0.001288025	0.041870527	1.33341E-07	0	0.000156961	0.000764699	0.040698123	0.169027815			0.000353965	0.000645223	0.002040398	0.004736776
0.001298523	0.04210703	1.33698E-07	0	0.000157675	0.000768551	0.041779706	0.172232012			0.000356006	0.000649832	0.002060554	0.004546084
0.00130841	0.042328391	1.34413E-07	0	0.000158358	0.000772224	0.042912163	0.175530825			0.000358341	0.000653097	0.001285846	0.003038893
0.001319061	0.042563968	1.34771E-07	0	0.000159088	0.000775804	0.044098666	0.17893851			0.000359946	0.000655783	0.001491753	0.00379407
0.001329041	0.042785201	1.35843E-07	0	0.000159801	0.000779621	0.045346639	0.182507462			0.000361936	0.000659125	0.001148025	0.002529216
0.001339848	0.043022682	1.36201E-07	0	0.000160533	0.000783133	0.046659342	0.186198295			0.000364191	0.000663529	0.001424053	0.004047408
0.001349884	0.043240897	1.36916E-07	0	0.000161274	0.000786874	0.048038263	0.190048353			0.000366722	0.000667882	0.000771992	0.001766744
0.001360878	0.043481694	1.37631E-07	0	0.000162007	0.000790521	0.04948369	0.194038438			0.000369219	0.000672227	0.001260036	0.003247458
0.00137104	0.043704023	1.38703E-07	0	0.000162705	0.000793931	0.051002651	0.198166373			0.00037139	0.000677031	3.15323E-05	4.22315E-05
0.001382089	0.043946504	1.39418E-07	0	0.000163412	0.000797383	0.052601372	0.202486368			0.00037362	0.000681197	0.000181693	0.000558567
0.001392516	0.044170832	1.39776E-07	0	0.000164098	0.00080103	0.054289475	0.207004845			0.000376448	0.000685839	0.000165023	0.000411084
0.001403754	0.044410728	1.40133E-07	0	0.00016477	0.000804355	0.056081704	0.211732498			0.000378862	0.000690558	0.000277726	0.000741445
0.001414199	0.044632803	1.40848E-07	0	0.000165476	0.00080841	0.057988795	0.216766612			0.000381159	0.000695617	0.000459845	0.001182313
0.001425601	0.044879024	1.41921E-07	0	0.000166178	0.000811752	0.060026241	0.222074181			0.000383185	0.000698925	0.001591636	0.004308237
0.001436152	0.045106226	1.41921E-07	0	0.000166882	0.000815331	0.062209625	0.22773824			0.000385066	0.000701552	0.000871436	0.002470353
0.001447745	0.045349871	1.42278E-07	0	0.000167617	0.000818358	0.064561697	0.23377501			0.00038716	0.000704851	0.00040868	0.000901163
0.001458404	0.045575747	1.4335E-07	0	0.000168366	0.000821368	0.067112842	0.240233229			0.000389531	0.00070724	0.000316547	0.00068271
0.0014701	0.04582508	1.44423E-07	0	0.000169106	0.000824395	0.069894621	0.247196824			0.000391776	0.000711032	0.000208105	0.000515289
0.001480875	0.046051483	1.45138E-07	0	0.000169805	0.000827855	0.072944636	0.254707949			0.000394134	0.000715428	0.001115244	0.002446547
0.001492751	0.046298334	1.45853E-07	0	0.000170526	0.000831256	0.076314535	0.26284634			0.000396678	0.000719483	0.000296171	0.000843168
0.001503553	0.046527924	1.46568E-07	0	0.000171239	0.000834717	0.080055512	0.271697565			0.0003986	0.000721932	0.000850341	0.001953151
0.001515517	0.046779324	1.46925E-07	0	0.000171946	0.000838619	0.084257636	0.281343767			0.000400956	0.000725554	0.000888969	0.002412775
0.001526562	0.047009638	1.4764E-07	0	0.000172649	0.000841731	0.08901226	0.291977517			0.000403477	0.000731855	0.000330715	0.000686537
0.001538727	0.047262117	1.47998E-07	0	0.000173367	0.000845022	0.09441389	0.303354447			0.000405703	0.000736973	0.002104406	0.005472933
0.00154977	0.047491198	1.48355E-07	0	0.000174068	0.00084895	0.100648021	0.315756369			0.000407951	0.000739847	0.000407736	0.001322501
0.00156195	0.047746849	1.48713E-07	0	0.000174794	0.00085275	0.107960229	0.329487084			0.000410268	0.000743579	0.000868166	0.002400166
0.00157314	0.047978344	1.4907E-07	0	0.000175493	0.000856543	0.116785281	0.345101145			0.000412663	0.000747065	0.000128184	0.00037301
0.00158551	0.04823334	1.49428E-07	0	0.000176218	0.000860326	0.127770354	0.36329797			0.000414745	0.000752354	0.000816104	0.001969544
0.001596851	0.048462625	1.50143E-07	0	0.000176934	0.000864594	0.142079131	0.38508041			0.000417417	0.00075578	0.000959206	0.002373672
0.001609426	0.048718489	1.5193E-07	0	0.000177617	0.000868046	0.161687827	0.41223094			0.000419147	0.000758765	0.00021424	0.000607915
0.001620769	0.048949244	1.52645E-07	0	0.000178317	0.000871507	0.190984034	0.448084184			0.000420933	0.000763739	1.04239E-05	2.19022E-05
0.001633477	0.04920998	1.53717E-07	0	0.000179017	0.00087563	0.238806747	0.498869042			0.000423213	0.00077009	0.000528643	0.00166014
0.001645044	0.049442189	1.54075E-07	0	0.000179738	0.000879474	0.32572875	0.579504416			0.000425698	0.000776441	0.002324987	0.005722836
0.001657778	0.049703069	1.5479E-07	0	0.000180452	0.000883062	0.49781696	0.721723413			0.000427922	0.000779902	0.002012516	0.005353873
0.001669405	0.049937838	1.5479E-07	0	0.000181165	0.000886692	1	1			0.000430098	0.000787137	0.000815964	0.002069949
0.001682547	0.050199109	1.55505E-07	0	0.000181908	0.000890858					0.000432413	0.000792596	0.001687065	0.003989175
0.001694353	0.050438767	1.55862E-07	0	0.000182664	0.000894956					0.000434904	0.000797111	0.001154294	0.002956904
0.001707492	0.050701721	1.56577E-07	0	0.000183387	0.000898995					0.00043673	0.000799406	4.84015E-05	4.0225E-05
0.001719398	0.050939228	1.57292E-07	0	0.000184062	0.000902991					0.000439055	0.000803768	0.000280538	0.000622343
0.001732662	0.051206416	1.57292E-07	0	0.000184765	0.000906554					0.000441316	0.000807169	0.000126934	0.000274781
0.001744645	0.051442971	1.5765E-07	0	0.000185484	0.000910414					0.000443552	0.000812066	0.000108826	0.000309233
0.001758259	0.051710261	1.58365E-07	0	0.000186213	0.000913866					0.000445985	0.000815442	2.00662E-05	1.89859E-05
0.001770502	0.051951322	1.5908E-07	0	0.000186948	0.000917981					0.000447763	0.000818086	0.000258796	0.000592228
0.001784215	0.052216275	1.59437E-07	0	0.000187686	0.000921748					0.000450356	0.000820917	0.000371666	0.000901452
0.001796558	0.052459656	1.60152E-07	0	0.000188393	0.00092571					0.00045279	0.000824284	0.000575324	0.00130604
0.001810431	0.052730926	1.61225E-07	0	0.000189083	0.000929391					0.000455	0.000827243	0.000467966	0.001118519
0.001822886	0.05297458	1.61225E-07	0	0.000189782	0.000932979					0.000457067	0.000832931	0.000257614	0.000533144
0.001836751	0.053251836	1.62297E-07	0	0.000190479	0.000936848					0.000459742	0.000838806	1.78864E-05	3.90686E-05
0.001849203	0.053493219	1.62297E-07	0	0.000191179	0.00094064					0.000462042	0.000842947	0.000365217	0.000803011
0.001863294	0.053769582	1.62655E-07	0	0.000191896	0.000944075					0.000464345	0.000847879	0.000138478	0.00028421
0.001875948	0.054011017	1.63727E-07	0	0.000192598	0.000947791					0.00046683	0.000854221	0.001839446	0.003909635
0.001890298	0.054288026	1.64084E-07	0	0.000193307	0.000951021					0.000469556	0.000861397	0.001193954	0.002824649
0.001903099	0.054535293	1.64799E-07	0	0.000193975	0.00095506					0.000471846	0.000865793	3.92303E-05	8.75664E-05
0.001917706	0.05481754	1.65514E-07	0	0.000194665	0.000958767					0.000473989	0.000868709	0.000345962	0.000753697
0.00193045	0.055063438	1.66229E-07	0	0.000195377	0.000962338					0.000475606	0.000872791	0.00143295	0.003421902
0.001945079	0.055343755	1.67302E-07	0	0.000196094	0.000966368					0.000477684	0.000875639	0.000882304	0.002197264
0.001958016	0.055589185	1.68374E-07	0	0.000196806	0.00097033					0.000479682	0.000881344	0.000160557	0.000328049
0.001972893	0.055872206	1.69089E-07	0	0.000197477	0.000974123					0.000482381	0.000886624	0.000220401	0.000670986
0.001986008	0.056121548	1.69089E-07	0	0.000198165	0.000977694					0.000485116	0.00089187	0.000450703	0.001383659
0.002001097	0.056405733	1.69447E-07	0	0.000198877	0.000981452					0.000487541	0.000896308	0.000363574	0.000923712
0.002014348	0.056652736	1.69804E-07	0	0.00019958	0.000985346					0.000490115	0.000902167	4.23464E-05	7.31548E-05
0.002029454	0.056941504	1.70519E-07	0	0.00020027	0.000989104					0.000492087	0.000905083	0.002232272	0.003791128
0.002042822	0.057192615	1.71234E-07	0	0.000200958	0.000992981					0.000494659	0.000910125	0.00052151	0.001434129
0.002058224	0.05747964	1.71949E-07	0	0.000201642	0.000996696					0.000497037	0.000917437	0.000112195	0.000288555
0.002071708	0.057733301	1.72307E-07	0	0.000202334	0.001000387					0.000499266	0.000920787	6.56329E-05	0.00019928
0.002087216	0.058025342	1.73022E-07	0	0.000203038	0.0010044					0.000501665	0.000924171	0.000558656	0.001631232
0.002100975	0.058283399	1.74094E-07	0	0.000203726	0.001008115					0.000503945	0.000929655	9.66862E-05	0.000176876
0.002116653	0.058574845	1.75524E-07	0	0.000204418	0.001011567					0.000506369	0.000934136	0.001975103	0.0051566
0.002130517	0.058830105	1.76954E-07	0	0.000205149	0.001015376					0.000509084	0.000939866	0.000483143	0.001456091
0.002146378	0.05912371	1.77669E-07	0	0.000205818	0.00101876					0.000511518	0.000944092	0.000138266	0.000372772
0.002160546	0.059380985	1.79456E-07	0	0.000206492	0.001022399					0.00051329	0.000946881	0.000683718	0.001879358
0.002176661	0.059673936	1.80171E-07	0	0.000207225	0.001025741					0.000515813	0.000955681	0.000171321	0.000418039
0.002190752	0.059931942	1.81244E-07	0	0.000207963	0.001029091					0.000518006	0.000960791	0.00038416	0.001212063
0.002206897	0.06022548	1.81959E-07	0	0.000208682	0.001032747					0.000520959	0.000967414	0.001130801	0.001302078
0.002221223	0.060486181	1.82316E-07	0	0.000209397	0.001036802					0.000523533	0.000971572	0.001176227	0.001404235
0.002237621	0.060784939	1.83031E-07	0	0.0002101	0.001040484					0.00052601	0.000975559	0.000898444	0.001002597
0.002252273	0.061047256	1.83746E-07	0	0.000210821	0.001044123					0.000528717	0.000978952	0.001215694	0.001508032
0.002268777	0.061342673	1.84818E-07	0	0.000211557	0.001047915					0.00053146	0.000984861	0.002029376	0.001469907
0.002283479	0.061607276	1.86248E-07	0	0.000212234	0.001051716					0.000533993	0.000991714	0.002458481	0.001957717
0.002299916	0.061904861	1.86606E-07	0	0.000212958	0.001055295					0.000536806	0.00099588	0.001529213	0.001400357
0.002314965	0.062171565	1.88036E-07	0	0.00021362	0.001059164					0.000538734	0.00099906	0.001057257	0.001105272
0.002331668	0.062472389	1.88036E-07	0	0.000214321	0.001062573					0.000541397	0.00100184	0.000811107	0.001018854
0.002346767	0.062738354	1.90181E-07	0	0.000215	0.001066195					0.000543736	0.001005871	0.00082204	0.00115224
0.00236354	0.063035097	1.90896E-07	0	0.000215716	0.00107003					0.000546346	0.001011661	0.001538715	0.001892359
0.002379023	0.063306273	1.91611E-07	0	0.00021645	0.001073813					0.000549134	0.001016456	0.001727309	0.002255871
0.002396047	0.063607973	1.91611E-07	0	0.00021717	0.001077631					0.000551642	0.001023079	0.001814492	0.001881246
0.002411526	0.063878478	1.92683E-07	0	0.000217895	0.001081687					0.000554047	0.001029703	0.000991517	0.001097391
0.002428544	0.064181988	1.93041E-07	0	0.00021865	0.001085275					0.000556539	0.001035051	0.000962243	0.00103483
0.002444139	0.064459984	1.93398E-07	0	0.000219387	0.001089245					0.000558896	0.001040331	0.000908645	0.000987531
0.002461298	0.064760595	1.93756E-07	0	0.000220096	0.001093139					0.000561747	0.001046087	0.001580682	0.001231814
0.002477237	0.06503831	1.9447E-07	0	0.000220833	0.001097093					0.000564586	0.001053016	0.001292735	0.001441212
0.002494638	0.065340886	1.959E-07	0	0.000221543	0.001101191					0.000567243	0.001060201	0.001048674	0.001200933
0.002510645	0.065615701	1.96258E-07	0	0.000222289	0.001105272					0.000569898	0.001065728	0.001025003	0.001111556
0.002528075	0.065923404	1.96973E-07	0	0.000223048	0.001109252					0.000572119	0.001069282	0.000602977	0.000570479
0.002544384	0.066206993	1.99118E-07	0	0.000223757	0.001113375					0.000574732	0.001075004	0.001428237	0.001166694
0.002562057	0.06650934	1.99118E-07	0	0.00022451	0.001117091					0.000577299	0.001080165	0.002944006	0.002773125
0.002578552	0.066795769	2.0019E-07	0	0.000225247	0.001121452					0.000580051	0.001084994	0.000741036	0.000729049
0.002596366	0.067098277	2.0162E-07	0	0.000225982	0.001125338					0.000582588	0.001091754	0.002228777	0.002002235
0.002613013	0.06738474	2.02335E-07	0	0.000226681	0.001129368					0.000585293	0.001095206	0.002090921	0.001954265
0.002631041	0.067692418	2.03408E-07	0	0.000227398	0.001133041					0.000587749	0.001100588	0.002484089	0.002097667
0.002648017	0.067981542	2.04123E-07	0	0.000228135	0.001137114					0.000590526	0.001105638	0.002027562	0.001718969
0.002666063	0.068291753	2.0591E-07	0	0.000228889	0.001141433					0.00059349	0.001111156	0.002171068	0.001490687
0.00268324	0.068581958	2.08055E-07	0	0.000229612	0.001145616					0.000595624	0.001116861	0.002755993	0.00212484
0.002701499	0.068890162	2.08055E-07	0	0.000230338	0.001149893					0.000597952	0.001120305	0.002807738	0.002371181
0.002718996	0.069182858	2.09842E-07	0	0.000231057	0.001153889					0.00059989	0.001128331	0.002263131	0.00162585
0.002737452	0.069491751	2.10557E-07	0	0.000231791	0.00115803					0.000602305	0.001131315	0.002602047	0.002062943
0.002755159	0.069789387	2.11272E-07	0	0.000232537	0.001161626					0.000605164	0.001136051	0.001706864	0.001380725
0.002773886	0.070099096	2.1163E-07	0	0.000233276	0.001165623					0.000607855	0.001139835	0.002684104	0.002349483
0.002791814	0.070396137	2.11987E-07	0	0.000234006	0.001169755					0.000610534	0.001144775	0.002006366	0.001711027
0.002810597	0.070706016	2.12345E-07	0	0.00023474	0.001173955					0.000612918	0.001150225	0.002306317	0.001929837
0.002828596	0.071005148	2.12702E-07	0	0.000235508	0.001177883					0.000616227	0.001156525	0.002031332	0.001674739
0.002847411	0.071317893	2.1306E-07	0	0.000236288	0.001181633					0.000618392	0.001161482	0.002096885	0.00173486
0.002865674	0.071618828	2.13417E-07	0	0.000237028	0.001185569					0.00062057	0.00116609	0.002334593	0.001993359
0.002884757	0.071931028	2.15204E-07	0	0.000237729	0.001189293					0.000623704	0.001174193	0.001733028	0.001421852
0.002903227	0.072231317	2.16277E-07	0	0.000238495	0.001193145					0.000626706	0.001180459	0.002497592	0.002066947
0.002922307	0.072545575	2.17707E-07	0	0.000239254	0.001197082					0.000629234	0.001184915	0.001950219	0.001478699
0.002941023	0.072850633	2.17707E-07	0	0.000240017	0.001200993					0.000631752	0.001191291	0.001968515	0.001567115
0.002960352	0.073169857	2.19137E-07	0	0.000240773	0.001204657					0.000634177	0.001198272	0.002644394	0.002250022
0.002979379	0.073474379	2.19494E-07	0	0.000241518	0.001208509					0.000636559	0.001204623	0.00200775	0.001513423
0.00299881	0.073792778	2.19852E-07	0	0.000242272	0.001213058					0.00063953	0.001209121	0.002236722	0.001837373
0.00301795	0.074099001	2.19852E-07	0	0.000242987	0.001217198					0.000642496	0.001212888	0.002197434	0.001820972
0.003032797	0.074337112	2.20209E-07	0	0.000243758	0.001221671					0.000644207	0.00121719	0.002090621	0.001977017
0.003052558	0.074658486	2.20567E-07	0	0.000244494	0.001225973					0.000645942	0.001221756	0.00243884	0.00204212
0.003072032	0.074968042	2.20567E-07	0	0.000245254	0.001230139					0.000648488	0.001227435	0.001501667	0.001310215
0.003092166	0.075287699	2.20567E-07	0	0.000246009	0.001234263					0.000650698	0.001232129	0.001985864	0.001820173
0.003111816	0.075601073	2.20567E-07	0	0.000246761	0.001238029					0.000653305	0.001236303	0.002039963	0.002065927
0.003132124	0.075923876	2.20924E-07	0	0.000247488	0.001242229					0.000655821	0.001241872	0.001977911	0.002026051
0.003151973	0.076236995	2.21282E-07	0	0.00024824	0.001246311					0.000658414	0.001249797	0.003158457	0.002074957
0.003172442	0.076559577	2.21282E-07	0	0.000249013	0.00124989					0.000661159	0.001253954	0.004195816	0.002793156
0.003192435	0.076872262	2.21282E-07	0	0.000249733	0.001253606					0.000663746	0.001259464	0.002250508	0.001825172
0.003213128	0.077196162	2.22354E-07	0	0.000250485	0.001257602					0.000666415	0.00126295	0.001580363	0.001139401
0.003233282	0.077511363	2.22354E-07	0	0.000251205	0.001261343					0.000669257	0.001268111	0.004763959	0.003581892
0.00325426	0.077837576	2.22712E-07	0	0.000251943	0.001265007					0.000672324	0.001277021	0.002856869	0.002252156
0.003274644	0.07815532	2.23069E-07	0	0.000252663	0.001269293					0.000674324	0.0012835	0.002181285	0.001956458
0.003295919	0.078484202	2.23069E-07	0	0.000253353	0.001273688					0.000676474	0.001287122	0.00290343	0.002341448
0.003316465	0.078797295	2.23784E-07	0	0.000254097	0.001278127					0.000679842	0.00129537	0.001100466	0.001012485
0.003338034	0.079130395	2.23784E-07	0	0.000254847	0.001282157					0.000682332	0.001300735	0.002400215	0.001937838
0.003358787	0.079447348	2.24142E-07	0	0.000255557	0.001285915					0.000684912	0.00130729	0.004303197	0.003605886
0.003380558	0.079782037	2.24499E-07	0	0.000256269	0.001289469					0.00068756	0.001312987	0.003980063	0.003385903
0.003401375	0.080104228	2.24856E-07	0	0.000256983	0.001293329					0.000690337	0.001317187	0.004176365	0.00339489
0.003423515	0.080444351	2.25214E-07	0	0.000257729	0.001296891					0.000692919	0.001322841	0.002737309	0.002593604
0.003444542	0.080767119	2.25214E-07	0	0.000258471	0.001300343					0.000695271	0.001326531	0.00299816	0.002437644
0.003466945	0.081107616	2.25214E-07	0	0.000259173	0.001303617					0.000697714	0.001331394	0.004130547	0.003416375
0.003488169	0.081433021	2.25214E-07	0	0.00025991	0.001307732					0.000700315	0.001338247	0.004619006	0.003796774
0.003510787	0.081776127	2.25214E-07	0	0.000260612	0.001311014					0.000702935	0.001342966	0.004286266	0.003505685
0.003532255	0.082096371	2.25571E-07	0	0.000261344	0.001314704					0.000705356	0.001347489	0.00225281	0.001893881
0.003555311	0.082438721	2.26644E-07	0	0.000262105	0.001318649					0.000707944	0.001352157	0.002524279	0.002299157
0.003577076	0.082761201	2.26644E-07	0	0.000262843	0.001322586					0.000710308	0.001361493	0.002054049	0.001661943
0.003600344	0.083107488	2.27359E-07	0	0.000263585	0.001326811					0.00071271	0.00136736	0.002989324	0.002633115
0.003622239	0.083431762	2.27359E-07	0	0.000264333	0.00133142					0.000715668	0.001373872	0.001860008	0.001391115
0.003645727	0.083784697	2.27359E-07	0	0.000265064	0.001335637					0.000717698	0.001377911	0.003610195	0.002914282
0.003667787	0.084111649	2.28074E-07	0	0.000265845	0.001340067					0.000720604	0.001384875	0.001921972	0.00214057
0.00369171	0.084462918	2.29146E-07	0	0.000266644	0.001344905					0.000723566	0.001389585	0.001489183	0.001410866
0.003713962	0.084794487	2.29504E-07	0	0.000267425	0.00134896					0.000726072	0.001395435	0.002736041	0.00262338
0.003738015	0.08514687	2.30219E-07	0	0.000268194	0.001353229					0.000729178	0.001400817	0.002770606	0.002406687
0.003760631	0.085476161	2.30219E-07	0	0.000268978	0.001357327					0.00073237	0.001410042	0.002172553	0.001863646
0.003784931	0.085831417	2.30576E-07	0	0.000269729	0.001361161					0.000735135	0.001414548	0.002090312	0.002392803
0.00380771	0.086161005	2.31291E-07	0	0.000270489	0.001364902					0.000738144	0.001420627	0.00152123	0.00162568
0.003832408	0.086521142	2.32006E-07	0	0.00027127	0.001368405					0.0007407	0.001427769	0.002121433	0.00203883
0.003855287	0.086849795	2.33079E-07	0	0.000272013	0.001372308					0.000743526	0.001432463	0.003472521	0.002863497
0.00388018	0.087211913	2.33794E-07	0	0.000272716	0.001376134					0.000746274	0.001439936	0.003139276	0.002484637
0.003903346	0.087545106	2.33794E-07	0	0.00027346	0.001380198					0.000748757	0.001445505	0.00369306	0.003056638
0.003928699	0.087906961	2.34509E-07	0	0.000274204	0.001383948					0.000751627	0.001450794	0.00342691	0.00273193
0.003951923	0.088239533	2.34509E-07	0	0.000275004	0.001388463					0.000754545	0.001460861	0.002757109	0.002137968
0.003977513	0.088603232	2.34509E-07	0	0.000275756	0.001392782					0.000756901	0.001465316	0.001618698	0.00124069
0.004001011	0.088940056	2.34866E-07	0	0.000276476	0.00139688					0.000758862	0.001470205	0.001523824	0.001233106
0.004027015	0.089306153	2.35581E-07	0	0.000277217	0.001401267					0.000761498	0.001477066	0.002323965	0.001653424
0.004050715	0.089641676	2.35938E-07	0	0.000277985	0.001405501					0.000764281	0.001485382	0.0018655	0.001622118
0.004076815	0.090012322	2.37011E-07	0	0.000278779	0.001409523					0.000767337	0.001489463	0.001524027	0.001170239
0.004100792	0.090348134	2.37368E-07	0	0.000279557	0.001413256					0.000770231	0.001495874	0.003013493	0.002461842
0.00412735	0.090717266	2.37726E-07	0	0.00028036	0.001417184					0.000772679	0.001502276	0.001603194	0.001292139
0.004151445	0.091055203	2.38083E-07	0	0.000281118	0.001421052					0.000775832	0.00150736	0.002000325	0.001690877
0.004178212	0.091430313	2.38083E-07	0	0.000281905	0.001424708					0.000778648	0.001510617	0.002036359	0.001689423
0.0042026	0.09177285	2.38441E-07	0	0.000282652	0.001428543					0.00078133	0.001518873	0.002817906	0.002404519
0.004229634	0.092153972	2.39156E-07	0	0.000283394	0.001432344					0.000784078	0.001522945	0.001380478	0.001244857
0.004254431	0.092499119	2.39871E-07	0	0.00028416	0.001436263					0.000786287	0.001529339	0.001892474	0.00144247
0.004281794	0.092878335	2.40228E-07	0	0.000284921	0.0014402					0.000788962	0.001534381	0.002006499	0.001559778
0.004306643	0.093219878	2.41658E-07	0	0.000285629	0.00144457					0.000791825	0.001539857	0.002660696	0.001984907
0.004334347	0.093602912	2.43088E-07	0	0.000286365	0.001448405					0.000795225	0.001546463	0.002638317	0.002065834
0.004359345	0.093945959	2.43803E-07	0	0.00028713	0.001453123					0.000798166	0.001551701	0.002916772	0.002438877
0.004387375	0.094328517	2.44876E-07	0	0.000287879	0.001456797					0.000801303	0.001558885	0.002831813	0.002516845
0.004412732	0.094676037	2.4559E-07	0	0.000288628	0.00146115					0.000804354	0.001565628	0.002758993	0.002268064
0.004440976	0.095062089	2.46305E-07	0	0.000289407	0.00146461					0.000806955	0.001571647	0.002684829	0.002285596
0.004466586	0.095407304	2.4702E-07	0	0.000290132	0.001468887					0.000809767	0.001578398	0.002787534	0.00209543
0.004492583	0.095758675	2.48808E-07	0	0.000290855	0.001472849					0.000812814	0.001583568	0.001468711	0.001311822
0.004519763	0.096125963	2.49523E-07	0	0.000291596	0.001476777					0.000815459	0.001588482	0.001787434	0.001607255
0.004547052	0.096497085	2.52025E-07	0	0.000292343	0.001480595					0.000818942	0.001593873	0.003044303	0.002567919
0.004574861	0.096866388	2.53098E-07	0	0.000293096	0.001484166					0.000822003	0.001597852	0.001971746	0.001650176
0.004602635	0.097236601	2.53455E-07	0	0.000293861	0.001487898					0.000825248	0.001602349	0.00262634	0.002113082
0.004630572	0.097605623	2.5417E-07	0	0.000294594	0.001492243					0.000827888	0.001607383	0.002012865	0.001815012
0.004658636	0.097978556	2.54528E-07	0	0.00029536	0.001495967					0.000830919	0.001612093	0.001848654	0.001621846
0.004686876	0.098350375	2.55957E-07	0	0.000296083	0.001499479					0.000833801	0.00161796	0.002152389	0.001908309
0.004715239	0.098728419	2.56315E-07	0	0.000296846	0.001503526					0.000836679	0.001623061	0.001560676	0.00138479
0.004743591	0.099106062	2.56315E-07	0	0.000297571	0.00150776					0.000839324	0.001626292	0.002249481	0.001974798
0.00477236	0.099482957	2.5703E-07	0	0.000298304	0.001511501					0.000842131	0.001632287	0.00170774	0.001265467
0.004801102	0.099865354	2.57745E-07	0	0.000299049	0.001515667					0.000844639	0.001636376	0.002122653	0.001932022
0.004830213	0.100244843	2.5846E-07	0	0.000299759	0.001519663					0.000847069	0.001644105	0.002442799	0.002404715
0.004859387	0.100624977	2.58817E-07	0	0.000300499	0.001523507					0.000850244	0.001652021	0.001554357	0.001261028
0.004888778	0.101009984	2.58817E-07	0	0.000301256	0.001527095					0.00085327	0.001659409	0.002538037	0.00219411
0.004918266	0.101394345	2.59175E-07	0	0.00030199	0.001531184					0.000855997	0.001666551	0.002277487	0.001980393
0.004948016	0.101779793	2.59175E-07	0	0.000302737	0.001535435					0.000859597	0.001674152	0.099540771	0.096237404
0.004978043	0.102164902	2.60247E-07	0	0.000303501	0.00153984					0.000862585	0.001684168	0.165964576	0.163148611
0.005007931	0.102552944	2.6132E-07	0	0.000304256	0.001544065					0.000865435	0.001689975	0.113962675	0.11140173
0.00503814	0.102940825	2.6132E-07	0	0.000305016	0.001547798					0.000868742	0.001696335	0.131346641	0.124880126
0.005068482	0.103329734	2.6132E-07	0	0.00030577	0.001551607					0.000871621	0.001703103	0.138420775	0.138218948
0.005099072	0.103718898	2.6132E-07	0	0.00030646	0.00155568					0.000874528	0.00170749	0.119328244	0.112651067
0.005129686	0.104111906	2.6132E-07	0	0.000307171	0.001559557					0.000877496	0.001715457	0.114318033	0.107114094
0.00516038	0.104502643	2.6132E-07	0	0.000307886	0.001563587					0.000880269	0.001721451	0.124573152	0.118191449
0.005191508	0.104895532	2.61677E-07	0	0.000308642	0.001568331					0.000883342	0.001727675	0.124581515	0.122258864
0.005222796	0.105288386	2.61677E-07	0	0.000309377	0.001572472					0.000886389	0.001732845	0.001966136	0.005042438
0.005254204	0.105679055	2.62392E-07	0	0.000310157	0.001577029					0.00088962	0.001736841	0.001072327	0.002834801
0.005285595	0.106072955	2.63107E-07	0	0.000310915	0.001581604					0.000892444	0.00174326	0.002951297	0.007166505
0.005317422	0.106465555	2.63107E-07	0	0.000311676	0.001585319					0.00089539	0.001750929	0.000449978	0.001539406
0.005349273	0.106864769	2.6418E-07	0	0.000312391	0.001589137					0.000898063	0.001756873	0.001113356	0.002808001
0.005381272	0.107267061	2.64895E-07	0	0.000313107	0.001593209					0.000901481	0.001765588	0.002105055	0.004836144
0.005413352	0.107666854	2.65252E-07	0	0.000313822	0.001597588					0.000903931	0.001771939	0.000398989	0.000995413
0.005445867	0.10806515	2.66324E-07	0	0.000314594	0.001601576					0.000906838	0.001775493	0.000438539	0.001240002
0.005478458	0.108462799	2.66682E-07	0	0.000315362	0.001605512					0.000909721	0.001783009	0.001594944	0.004921644
0.005511355	0.108864241	2.67397E-07	0	0.000316126	0.001609696					0.000912932	0.001790057	0.001724613	0.005370036
0.00554426	0.109266669	2.67754E-07	0	0.000316823	0.001613666					0.000915972	0.001795388	0.001503185	0.005331605
0.005577367	0.109673162	2.68112E-07	0	0.000317562	0.001617339					0.000918895	0.001801927	0.002296508	0.007097865
0.005610595	0.110075284	2.68112E-07	0	0.000318318	0.00162057					0.000921214	0.001809843	0.000419036	0.001506323
0.005644147	0.110479786	2.68469E-07	0	0.000319083	0.001624073					0.000923915	0.00182019	0.002189784	0.007023843
0.005677674	0.110887299	2.69184E-07	0	0.000319852	0.001627304					0.000927147	0.001827553	0.002380927	0.006256167
0.00571158	0.111296223	2.69184E-07	0	0.000320639	0.001630892					0.000929902	0.001833148	0.00195461	0.006608933
0.005745523	0.111706244	2.69184E-07	0	0.000321396	0.001634608					0.000932918	0.001839924	0.002042893	0.004180037
0.005779691	0.112117727	2.69542E-07	0	0.00032216	0.00163817					0.000935601	0.001846463	0.002462897	0.00679994
0.005814126	0.112529831	2.69542E-07	0	0.00032293	0.001641826					0.000938034	0.001854965	0.002633297	0.008094502
0.005848834	0.112941586	2.69542E-07	0	0.000323674	0.001645652					0.000940795	0.001858732	0.001911615	0.00537683
0.005883563	0.11335579	2.69542E-07	0	0.000324442	0.001649019					0.000943919	0.001863671	0.000902095	0.002110845
0.005918669	0.113769935	2.69542E-07	0	0.000325238	0.001652624					0.000946957	0.001869904	0.001672491	0.003595819
0.005953685	0.114186417	2.69899E-07	0	0.000325989	0.001656493					0.000949542	0.001878024	0.000595579	0.00142067
0.005989026	0.114603215	2.69899E-07	0	0.000326783	0.001660353					0.000952915	0.001883601	0.002136305	0.006204966
0.006024596	0.115020684	2.69899E-07	0	0.000327546	0.00166412					0.0009556	0.00188923	0.001299661	0.002908619
0.006060167	0.115440108	2.70257E-07	0	0.000328276	0.001668243					0.000958405	0.001894442	0.000306957	0.000808487
0.006095878	0.115861199	2.70257E-07	0	0.000329059	0.001672528					0.000961675	0.001899178	0.001586328	0.003780168
0.006131928	0.116283268	2.70257E-07	0	0.00032981	0.001676074					0.000964492	0.001906634	0.000772587	0.0017503
0.006168231	0.116706654	2.70614E-07	0	0.000330559	0.001679926					0.000967422	0.001913844	0.002453518	0.00586617
0.006204735	0.117124557	2.70972E-07	0	0.000331303	0.001683828					0.000970322	0.001919269	0.001273199	0.003056842
0.006241652	0.117551285	2.71329E-07	0	0.000332057	0.001687867					0.000973127	0.001923631	0.000983452	0.002362041
0.006278554	0.117975292	2.71329E-07	0	0.000332814	0.001692008					0.000976032	0.001931453	0.002704623	0.006849908
0.006315506	0.118400507	2.72044E-07	0	0.000333545	0.001696531					0.000979582	0.001938586	0.000521017	0.001374952
0.006352634	0.118829191	2.72044E-07	0	0.000334271	0.001700637					0.000982666	0.001944521	0.004825562	0.009140776
0.006389923	0.119259566	2.72402E-07	0	0.000335022	0.001704523					0.000985739	0.001952428	0.001027511	0.002992963
0.006427731	0.119686966	2.72402E-07	0	0.000335784	0.001709029					0.000988945	0.001959604	0.001468535	0.003781894
0.006465557	0.120115803	2.72402E-07	0	0.000336513	0.001713128					0.000992056	0.001967418	0.000722263	0.00233593
0.006503862	0.120547581	2.72402E-07	0	0.000337259	0.001716792					0.000994803	0.001971525	0.000700968	0.002153587
0.006534332	0.120893222	2.72402E-07	0	0.000338005	0.001721026					0.000997818	0.001980036	0.000932068	0.00271893
0.006572939	0.121328129	2.72759E-07	0	0.000338751	0.001725694					0.001001222	0.00198654	0.001468362	0.004573495
0.006611689	0.121765808	2.72759E-07	0	0.0003395	0.001729435					0.001004541	0.001994303	0.001762504	0.004968799
0.006650452	0.122202977	2.73474E-07	0	0.000340225	0.001733355					0.001007384	0.002000263	0.001087049	0.003139434
0.006689821	0.122640741	2.73474E-07	0	0.000340994	0.001736985					0.001010339	0.002005152	0.001546799	0.004485657
0.006729295	0.123081873	2.73474E-07	0	0.000341703	0.001741126					0.001014016	0.002015091	0.000975953	0.002733495
0.006768981	0.123520071	2.73832E-07	0	0.000342455	0.001745241					0.0010171	0.002021017	0.000724514	0.002138937
0.00680892	0.123962511	2.74189E-07	0	0.000343207	0.001749246					0.001019994	0.002026569	0.002510107	0.005839243
0.006848951	0.124408472	2.74189E-07	0	0.000343941	0.001753165					0.001022868	0.002034332	0.001086674	0.003058619
0.006889533	0.124854279	2.74189E-07	0	0.000344669	0.001757017					0.001025919	0.002040241	0.000702384	0.002026629
0.006930003	0.125299024	2.74189E-07	0	0.000345401	0.001761217					0.001029051	0.002046686	0.000836124	0.002147814
0.006970763	0.125746668	2.74189E-07	0	0.000346141	0.001764882					0.001032269	0.002052714	0.002195167	0.006024714
0.007011538	0.126193003	2.74189E-07	0	0.000346868	0.001768657					0.001035206	0.002058904	0.002066362	0.004884897
0.007052797	0.126644575	2.74547E-07	0	0.000347581	0.001772491					0.001038065	0.002062764	0.000824905	0.002006206
0.007094417	0.12709068	2.74904E-07	0	0.000348271	0.001776615					0.001041991	0.002069064	0.002060402	0.007010468
0.007136152	0.127544301	2.75262E-07	0	0.000349028	0.001780858					0.001045621	0.002075917	0.000747634	0.002400132
0.007177999	0.128001009	2.75619E-07	0	0.000349797	0.00178516					0.001049098	0.00208402	0.003463067	0.005616522
0.00722016	0.128460624	2.75976E-07	0	0.000350589	0.001789666					0.00105192	0.002095592	0.003224049	0.004980702
0.007262666	0.128916804	2.75976E-07	0	0.000351364	0.001793424					0.001055002	0.002099886	0.001287002	0.002586785
0.007305221	0.129372364	2.75976E-07	0	0.000352139	0.001797174					0.001058281	0.002108643	0.001400704	0.002945069
0.007348247	0.12982965	2.75976E-07	0	0.000352879	0.001800924					0.001061775	0.002115479	0.002251463	0.003733227
0.007391536	0.13028822	2.75976E-07	0	0.000353653	0.001804843					0.001064909	0.002121014	0.001455291	0.004284005
0.00743496	0.130751338	2.75976E-07	0	0.000354375	0.001808771					0.001068158	0.00212967	0.000668947	0.001470494
0.007478672	0.131211285	2.76691E-07	0	0.000355123	0.001813125					0.001070897	0.002133955	0.001678336	0.00383847
0.007522412	0.131670858	2.76691E-07	0	0.000355848	0.001817257					0.001074113	0.002139192	5.36864E-05	8.4225E-05
0.007566451	0.132133866	2.77049E-07	0	0.000356558	0.001821253					0.001077426	0.00214454	0.000918914	0.003013054
0.007610693	0.132598523	2.77049E-07	0	0.000357256	0.001824968					0.001080078	0.002150144	0.000266529	0.000636704
0.007655247	0.133064014	2.77049E-07	0	0.000357977	0.001828795					0.001083392	0.002157175	0.000319875	0.000836502
0.007700016	0.133532208	2.77049E-07	0	0.000358721	0.00183268					0.001086276	0.002163841	0.000612075	0.001655796
0.007745048	0.134003855	2.77049E-07	0	0.00035948	0.001836744					0.00108913	0.002170396	0.001092044	0.003932056
0.007790555	0.134473869	2.77406E-07	0	0.00036024	0.001840851					0.001092332	0.00217594	0.000856321	0.002245184
0.007836059	0.134948151	2.77406E-07	0	0.000360993	0.001844915					0.001095228	0.002182308	0.000467684	0.001042184
0.007882085	0.135423649	2.77764E-07	0	0.00036171	0.001848945					0.001098795	0.002188166	0.000479829	0.000951668
0.007928301	0.135899436	2.77764E-07	0	0.000362467	0.001853103					0.001101657	0.002192809	0.000394678	0.001012264
0.007974785	0.136373658	2.78121E-07	0	0.000363251	0.001857686					0.00110457	0.002199594	0.000783502	0.001491333
0.00802154	0.136849615	2.78121E-07	0	0.000363996	0.001861971					0.001107862	0.002206328	0.00043823	0.001261275
0.008068586	0.137322996	2.78479E-07	0	0.000364738	0.001865874					0.001111006	0.002210783	0.000875771	0.001742121
0.00811585	0.137808323	2.78479E-07	0	0.00036549	0.001869997					0.001113969	0.002218018	0.000798747	0.002068682
0.008163348	0.138288829	2.78836E-07	0	0.000366248	0.001874223					0.001116784	0.002226376	0.000720258	0.001623878
0.008211381	0.138774606	2.78836E-07	0	0.000366985	0.001878517					0.001119861	0.002235049	0.006035409	0.011593146
0.008259422	0.139262441	2.78836E-07	0	0.000367723	0.001882436					0.001123031	0.0022397	0.003195704	0.010481183
0.008307889	0.139744792	2.78836E-07	0	0.00036851	0.001886483					0.001126316	0.002246604	0.00065163	0.002609351
0.008356918	0.140226327	2.78836E-07	0	0.000369259	0.00189031					0.001130223	0.002257631	0.001236242	0.003798814
0.008406017	0.140713932	2.79194E-07	0	0.000370002	0.001894501					0.001133119	0.002263158	0.001435912	0.003492957
0.008455302	0.141204607	2.79909E-07	0	0.000370782	0.001898531					0.001136084	0.002269492	0.001493817	0.003771768
0.008505242	0.141693616	2.79909E-07	0	0.000371522	0.001902553					0.0011391	0.002276277	0.000623223	0.002387531
0.00855555	0.142184843	2.79909E-07	0	0.000372306	0.001907178					0.001142286	0.002283087	2.39628E-05	7.87324E-05
0.008605822	0.142677091	2.79909E-07	0	0.000373072	0.001911047					0.001145831	0.00229034	0.002077689	0.007118823
0.00865669	0.143178343	2.80266E-07	0	0.000373854	0.001915307					0.001149147	0.00229732	0.011910068	0.018358422
0.008707332	0.143678702	2.80266E-07	0	0.000374604	0.001919065					0.001151963	0.00230482	0.006329598	0.013706457
0.008758497	0.144179137	2.80624E-07	0	0.000375334	0.00192335					0.00115519	0.002312293	0.004009756	0.007486918
0.008809663	0.144685048	2.80624E-07	0	0.000376093	0.001927057					0.001158632	0.002319563	0.005172582	0.011201389
0.008861231	0.145191665	2.80981E-07	0	0.000376825	0.001931011					0.001162456	0.002326688	0.002460583	0.005825171
0.008913278	0.145693274	2.81339E-07	0	0.000377586	0.001934981					0.001165948	0.002333566	2.87869E-05	7.12503E-05
0.008965995	0.146200265	2.81339E-07	0	0.000378383	0.001939173					0.001169553	0.002342723	0.000737101	0.00187929
0.009018423	0.146711056	2.81339E-07	0	0.000379152	0.001943416					0.001172792	0.002349066	0.000719795	0.001802003
0.009071518	0.14721996	2.81339E-07	0	0.000379912	0.001947259					0.001175976	0.002356778	0.000240325	0.000514949
0.009125081	0.14773252	2.81696E-07	0	0.000380722	0.001951119					0.00117908	0.002364779	1.31895E-05	2.8092E-05
0.009178628	0.148244375	2.82054E-07	0	0.000381531	0.001955234					0.001182349	0.002372091	0.001081423	0.002847138
0.009232572	0.148757164	2.82054E-07	0	0.000382312	0.001959485					0.001186202	0.002381052	0.000229846	0.00058455
0.009287075	0.149274103	2.82054E-07	0	0.000383063	0.001963396					0.001189442	0.002386511	0.000687798	0.001466931
0.009341883	0.149795089	2.82054E-07	0	0.000383854	0.001967299					0.001192613	0.002391162	0.000616205	0.00151758
0.009387685	0.150227403	2.82411E-07	0	0.000384634	0.001971737					0.001195493	0.002399596	0.000171128	0.000438121
0.009443032	0.150747343	2.82411E-07	0	0.0003854	0.00197615					0.001198817	0.00240724	2.92604E-05	6.63019E-05
0.009498597	0.15126611	2.82411E-07	0	0.000386176	0.001980478					0.001202489	0.002416456	0.00038879	0.000615932
0.009554845	0.151786926	2.82411E-07	0	0.000386952	0.001985137					0.001205486	0.002423692	0.001031202	0.002418446
0.009611119	0.152310403	2.82411E-07	0	0.000387736	0.001989626					0.00120908	0.00243313	0.003334519	0.005312075
0.009667833	0.152834297	2.83126E-07	0	0.000388546	0.001993886					0.00121216	0.002440025	0.001858523	0.003460035
0.009724536	0.153363709	2.83126E-07	0	0.000389283	0.001997721					0.001215598	0.00244993	0.00048511	0.00133585
0.009781808	0.153888359	2.83126E-07	0	0.000390063	0.002001861					0.001219362	0.00245686	0.002064128	0.004737983
0.009839372	0.154420993	2.83484E-07	0	0.000390843	0.002005968					0.001223077	0.002466697	0.00153172	0.003045423
0.009897763	0.154947608	2.83841E-07	0	0.000391608	0.002010151					0.001226908	0.002470251	0.000554754	0.001112499
0.009956095	0.155481067	2.83841E-07	0	0.000392386	0.002013986					0.001230667	0.00247985	0.000961507	0.002571643
0.010014869	0.156013183	2.83841E-07	0	0.000393164	0.002017591					0.001233757	0.002489033	0.000245303	0.000641389
0.010074009	0.15654807	2.84199E-07	0	0.000393935	0.002021425					0.001236855	0.002494645	0.000417641	0.001029099
0.01013374	0.157081469	2.84199E-07	0	0.000394688	0.002025575					0.001240219	0.002503827	0.000542161	0.001314474
0.010193979	0.157624638	2.84556E-07	0	0.000395415	0.002030149					0.001243441	0.002511462	8.80583E-05	0.000180124
0.010254114	0.158163624	2.84914E-07	0	0.000396176	0.002034944					0.001246226	0.0025163	0.004000964	0.005416247
0.010315116	0.158707668	2.85271E-07	0	0.000396911	0.002038923					0.001249166	0.002521572	0.000579847	0.001600198
0.010376138	0.159253014	2.85271E-07	0	0.000397674	0.002042971					0.001252649	0.002527813	0.000214745	0.000513767
0.010437611	0.159797942	2.85986E-07	0	0.000398431	0.00204706					0.001255386	0.002532166	0.000433714	0.000973723
0.010499406	0.160348287	2.85986E-07	0	0.000399207	0.002051328					0.001258435	0.002538976	0.000720425	0.002060154
0.010561532	0.160896005	2.85986E-07	0	0.000399987	0.002055512					0.001261942	0.002544613	0.000501014	0.000653802
0.010624176	0.161446451	2.85986E-07	0	0.000400699	0.002059805					0.00126512	0.002549936	0.001623799	0.003518583
0.010687328	0.161993319	2.85986E-07	0	0.000401436	0.002063487					0.001268773	0.002557903	0.000685649	0.002008298
0.010750719	0.162546027	2.85986E-07	0	0.000402207	0.002067347					0.001271979	0.002565921	0.000522343	0.001304629
0.010814585	0.163102757	2.85986E-07	0	0.000402969	0.002070961					0.001274942	0.002571456	0.00077594	0.001680691
0.010878384	0.163661094	2.85986E-07	0	0.000403703	0.002075305					0.001278234	0.002574806	0.0003494	0.000824828
0.010942905	0.164219533	2.85986E-07	0	0.000404488	0.002079114					0.001282037	0.002581607	0.000584512	0.00159837
0.011008266	0.164780719	2.85986E-07	0	0.000405223	0.002083459					0.001285109	0.002586981	0.028859771	0.047536142
0.01107369	0.165341624	2.86701E-07	0	0.000406004	0.002087472					0.001288682	0.002594395	0.012427232	0.016316395
0.011139663	0.165906202	2.86701E-07	0	0.000406754	0.002091698					0.001291885	0.002601648	0.04016493	0.047275576
0.01120598	0.166470363	2.87058E-07	0	0.000407512	0.002095345					0.001294979	0.002611579	0.020876441	0.034641861
0.011272493	0.167042236	2.87058E-07	0	0.000408279	0.002099104					0.001298505	0.002619299	0.038522448	0.049189684
0.011339668	0.167612876	2.87416E-07	0	0.000409046	0.002103236					0.001302011	0.00262582	0.064119058	0.085092667
0.011407181	0.168180753	2.87773E-07	0	0.000409803	0.002106977					0.001305683	0.002631644	0.072217601	0.076765242
0.011474959	0.168757327	2.87773E-07	0	0.000410567	0.002111092					0.001308587	0.00263865	0.048233246	0.064605188
0.011543387	0.16933448	2.87773E-07	0	0.000411319	0.002114646					0.001312115	0.002646311	0.061836632	0.070544666
0.011612315	0.169912262	2.87773E-07	0	0.000412088	0.002118293					0.00131494	0.002655281	0.00540124	0.008089655
0.011681599	0.170488684	2.87773E-07	0	0.000412843	0.002121788					0.001317975	0.002662449	0.00514107	0.008056972
0.011750918	0.171067401	2.88131E-07	0	0.000413616	0.00212518					0.001321191	0.002666802	0.00446326	0.006937347
0.01182104	0.171647309	2.88131E-07	0	0.000414392	0.002129321					0.001324541	0.002674658	0.004453833	0.006338046
0.011891964	0.17223498	2.88131E-07	0	0.000415168	0.002133351					0.001327701	0.002682115	0.004149343	0.004660637
0.011962869	0.172822965	2.88488E-07	0	0.000415928	0.00213705					0.001330977	0.002690923	0.004811552	0.006276233
0.012034329	0.173408849	2.88488E-07	0	0.000416687	0.002140799					0.001333921	0.002698643	0.004123918	0.005136823
0.012106514	0.173999045	2.88488E-07	0	0.000417474	0.002144515					0.001337696	0.002707851	0.005052031	0.006862186
0.012178976	0.174592268	2.88488E-07	0	0.000418238	0.00214829					0.001341222	0.002716422	0.004597509	0.006721122
0.01225204	0.175187905	2.88488E-07	0	0.000419007	0.002152303					0.001344621	0.002721353	0.0031489	0.004702987
0.012325127	0.175783823	2.88488E-07	0	0.00041978	0.002156112					0.001348065	0.002729422	0.006417206	0.00903776
0.012399125	0.176383643	2.88488E-07	0	0.000420592	0.00215987					0.001350801	0.002734634	0.004426592	0.006204634
0.012473435	0.176982843	2.88488E-07	0	0.000421375	0.002163501					0.001354106	0.002740203	0.0058114	0.008457555
0.012547944	0.177582986	2.88846E-07	0	0.000422137	0.002167557					0.001357504	0.002749394	0.004812795	0.007144951
0.012623262	0.178183096	2.89203E-07	0	0.000422916	0.002171306					0.001361584	0.002754428	0.004607007	0.006502423
0.01269916	0.178787176	2.89203E-07	0	0.000423687	0.002175132					0.001365247	0.002757914	0.004234304	0.005869885
0.012775663	0.179397548	2.89561E-07	0	0.000424444	0.002178839					0.001368627	0.002764146	0.002800137	0.003746728
0.012852055	0.180006057	2.89918E-07	0	0.000425213	0.002183184					0.001371323	0.00277037	0.00535483	0.007054536
0.012929514	0.180614958	2.89918E-07	0	0.000426012	0.002187639					0.001374806	0.002778311	0.00429947	0.006004232
0.013007749	0.181227668	2.89918E-07	0	0.000426783	0.002191924					0.001378388	0.002785487	0.004992027	0.006808901
0.013086151	0.18184202	2.90276E-07	0	0.000427522	0.002196465					0.001382291	0.002794083	0.003344019	0.004610396
0.013165234	0.182458386	2.90276E-07	0	0.000428308	0.002201022					0.001385728	0.002802313	0.003946355	0.004365254
0.013244929	0.183080482	2.90276E-07	0	0.000429082	0.002204993					0.001389282	0.002812746	0.005515396	0.007026963
0.013324966	0.183701363	2.90633E-07	0	0.000429855	0.002209048					0.001392207	0.002818366	0.003980519	0.005476402
0.013405939	0.184322644	2.90633E-07	0	0.000430649	0.002213555					0.001395415	0.002824649	0.004607177	0.006117289
0.013487078	0.184952257	2.90633E-07	0	0.000431411	0.002218069					0.001399083	0.002833934	0.004211021	0.005577036
0.013550169	0.185435084	2.90633E-07	0	0.000432203	0.002222831					0.001402209	0.002841399	0.006518078	0.008078568
0.013632273	0.18606422	2.90991E-07	0	0.000432945	0.002227286					0.001405348	0.002848524	0.004923992	0.006886886
0.013715346	0.186693213	2.90991E-07	0	0.000433722	0.002231758					0.001408983	0.002856933	0.003084216	0.003097679
0.013798403	0.187320394	2.90991E-07	0	0.000434518	0.002235856					0.00141205	0.00286416	0.005180206	0.005788296
0.013882345	0.187958075	2.90991E-07	0	0.000435296	0.002240057					0.001415855	0.002876012	0.007675748	0.009950113
0.013966542	0.188589967	2.90991E-07	0	0.000436091	0.00224407					0.00141911	0.002886198	0.004864162	0.005230835
0.014051493	0.18922781	2.91348E-07	0	0.000436872	0.0022481					0.001422393	0.00289147	0.011108019	0.013178185
0.014137352	0.189868408	2.91348E-07	0	0.000437669	0.002251884					0.001426151	0.002897694	0.005780836	0.007285972
0.014223389	0.190512467	2.91706E-07	0	0.000438451	0.002255659					0.001429203	0.002906119	0.007779056	0.009909947
0.014310192	0.19116246	2.92063E-07	0	0.000439237	0.00225934					0.001432416	0.002913117	0.00524465	0.006367388
0.014397919	0.191808703	2.92063E-07	0	0.000440025	0.002263345					0.001436148	0.002919987	0.00728152	0.008431835
0.014486349	0.192463373	2.92421E-07	0	0.000440777	0.002267307					0.001439633	0.002928719	0.009625413	0.011027633
0.014574982	0.193118638	2.92421E-07	0	0.000441548	0.002271669					0.001442588	0.002933599	0.008162683	0.009300426
0.014664552	0.193777014	2.92421E-07	0	0.000442315	0.002276166					0.001445803	0.002939713	0.00835964	0.009959729
0.014754839	0.194435365	2.92778E-07	0	0.0004431	0.00228029					0.001449157	0.002946591	0.006461697	0.007311309
0.014845882	0.195093019	2.92778E-07	0	0.000443876	0.002284652					0.001452948	0.002954558	0.008192209	0.009470678
0.014937361	0.19575319	2.92778E-07	0	0.00044467	0.002288733					0.001456377	0.002962975	0.005147737	0.005905357
0.015029412	0.196419023	2.92778E-07	0	0.000445454	0.002292304					0.00145976	0.002967464	0.009255543	0.010535649
0.015122093	0.197084831	2.92778E-07	0	0.000446213	0.002296666					0.001463105	0.002977115	0.011680267	0.013540252
0.015215876	0.197754643	2.92778E-07	0	0.00044698	0.002300926					0.001467041	0.002986586	0.0057632	0.00707575
0.015310097	0.198427635	2.93136E-07	0	0.000447737	0.002304624					0.001470881	0.002991611	0.007246581	0.008579582
0.015405246	0.199106128	2.93136E-07	0	0.000448503	0.002308119					0.001474442	0.002999323	0.009223645	0.010817096
0.015500858	0.199781399	2.93136E-07	0	0.000449292	0.002311715					0.001478021	0.003005717	0.00453586	0.005834617
0.015597099	0.200458345	2.93493E-07	0	0.000450056	0.00231555					0.001481364	0.003013735	0.005373828	0.005945395
0.01569428	0.201144967	2.93493E-07	0	0.000450827	0.002319622					0.001485288	0.003021795	0.004358883	0.005056994
0.015792203	0.201832328	2.93493E-07	0	0.000451597	0.002323891					0.001488511	0.003025145	0.004507183	0.006238474
0.015890555	0.202524289	2.93851E-07	0	0.000452363	0.002327581					0.001491605	0.003031675	0.0030052	0.004004233
0.015990018	0.203212815	2.94208E-07	0	0.00045315	0.002331296					0.001494976	0.003038154	0.004514299	0.006111184
0.016090283	0.203904692	2.94566E-07	0	0.000453959	0.002335556					0.001498227	0.003046758	0.006011425	0.006471287
0.016191427	0.204602434	2.94566E-07	0	0.00045476	0.002339654					0.001502022	0.003058857	0.006806383	0.007338245
0.016293187	0.20530198	2.94566E-07	0	0.000455541	0.002343769					0.001505796	0.003071475	0.005357119	0.006570919
0.016396133	0.206006456	2.94923E-07	0	0.000456331	0.002348139					0.001509752	0.003084696	0.004056798	0.004920046
0.016499718	0.206714155	2.95638E-07	0	0.00045712	0.002352238					0.001513022	0.003091107	0.006689504	0.007878421
0.016603721	0.207428478	2.95996E-07	0	0.000457913	0.002356591					0.001516551	0.003097067	0.004529901	0.005366924
0.016708653	0.208144254	2.95996E-07	0	0.000458669	0.002360902					0.001519527	0.003103129	0.009877306	0.011355869
0.016814586	0.208858806	2.95996E-07	0	0.000459437	0.002365144					0.001523299	0.003111555	0.0065422	0.007928891
0.016920864	0.209584488	2.95996E-07	0	0.000460262	0.002369413					0.001526965	0.003118365	0.005789608	0.007401597
0.017028031	0.210300069	2.95996E-07	0	0.000461047	0.002373502					0.001530532	0.003126766	0.004703963	0.005332626
0.017136417	0.211022936	2.96353E-07	0	0.00046184	0.002377218					0.001533886	0.003136229	0.007274504	0.009396673
0.017245371	0.211752776	2.96353E-07	0	0.000462638	0.002381035					0.001538014	0.003145998	0.008000356	0.010235539
0.017354981	0.212482148	2.96353E-07	0	0.000463411	0.002385091					0.001541349	0.003155079	0.007518602	0.009510206
0.017465616	0.21321532	2.96353E-07	0	0.000464178	0.002389376					0.001544824	0.003162374	0.004363059	0.005732172
0.017577325	0.213946452	2.96353E-07	0	0.000464967	0.002393712					0.001548895	0.003169329	0.005793451	0.006830081
0.017690058	0.214691162	2.9671E-07	0	0.000465745	0.002397351					0.001551871	0.003176241	0.008225405	0.010337151
0.017803319	0.215432573	2.97068E-07	0	0.000466491	0.002401603					0.001555262	0.003183069	0.008262517	0.010409269
0.017917723	0.216177292	2.97068E-07	0	0.000467232	0.002405369					0.001558615	0.003194233	0.008128353	0.010160862
0.018033027	0.216927052	2.97425E-07	0	0.000467985	0.002409229					0.001562233	0.003198824	0.004654116	0.005647955
0.018149511	0.217675368	2.97425E-07	0	0.000468744	0.00241326					0.001566063	0.003205821	0.005554395	0.006768268
0.018266405	0.218426744	2.97425E-07	0	0.000469502	0.002417188					0.001570253	0.003214927	0.006072146	0.007462457
0.01838419	0.219182635	2.97425E-07	0	0.000470276	0.002421218					0.001573878	0.003224433	0.006472864	0.008068076
0.018502811	0.219939588	2.97425E-07	0	0.000471042	0.002425103					0.001577392	0.003234151	0.005229186	0.006081153
0.018622504	0.220701507	2.97425E-07	0	0.000471802	0.002429304					0.001581556	0.003243904	0.003483415	0.004249434
0.018743227	0.221463137	2.97783E-07	0	0.00047256	0.002433249					0.001584808	0.003250782	0.004028319	0.005992363
0.018865209	0.22223548	2.97783E-07	0	0.000473313	0.0024375					0.001588856	0.003257465	0.003501252	0.004539698
0.018987504	0.22300364	2.9814E-07	0	0.00047405	0.002441343					0.00159255	0.003263578	0.004650211	0.006610421
0.019110984	0.223776442	2.9814E-07	0	0.000474813	0.002445433					0.001596418	0.003270465	0.003777038	0.005079322
0.019235676	0.224551999	2.9814E-07	0	0.000475577	0.002449692					0.001600159	0.003279639	0.003653475	0.004661342
0.019361143	0.225328287	2.9814E-07	0	0.000476347	0.00245374					0.001603829	0.003288898	0.005219611	0.007774377
0.019487962	0.226108504	2.98498E-07	0	0.000477102	0.002457744					0.001607728	0.00329587	0.005482899	0.007071601
0.019615281	0.226895199	2.98498E-07	0	0.000477888	0.002461749					0.001611308	0.003303965	0.004535108	0.005955292
0.019744053	0.227687837	2.98855E-07	0	0.000478636	0.002465924					0.001614797	0.003312612	0.003031283	0.004181704
0.019873881	0.228480492	2.98855E-07	0	0.000479415	0.002469971					0.001618243	0.00332148	0.00333857	0.004463321
0.020004231	0.229272595	2.98855E-07	0	0.000480196	0.002474137					0.001621713	0.003330586	0.003941541	0.004629246
0.020107828	0.229896775	2.98855E-07	0	0.000481005	0.002478592					0.001625417	0.003338995	0.004802783	0.005286509
0.020241081	0.230701495	2.98855E-07	0	0.000481732	0.00248258					0.001629423	0.003346706	0.006479075	0.007330669
0.020375453	0.231509038	2.9957E-07	0	0.000482537	0.002486805					0.001633067	0.003353219	0.004517578	0.004793572
0.020510931	0.232322635	2.9957E-07	0	0.000483369	0.002490793					0.001636545	0.003362972	0.004977702	0.006360058
0.020647532	0.23313482	3.00285E-07	0	0.000484199	0.002494798					0.001640269	0.003371755	0.006324303	0.006544476
0.020785823	0.233952702	3.00285E-07	0	0.000484999	0.002499236					0.001643677	0.003379007	0.004583331	0.005802699
0.020925213	0.234777386	3.00285E-07	0	0.000485795	0.002503249					0.00164754	0.003387722	0.003477939	0.003723823
0.02106569	0.235604842	3.00285E-07	0	0.000486625	0.002507534					0.001651638	0.003394856	0.005122269	0.006590083
0.021207467	0.236431975	3.00285E-07	0	0.000487426	0.002512092					0.001655624	0.003400518	0.00557612	0.006672973
0.021350382	0.237265416	3.00285E-07	0	0.000488206	0.002515884					0.001659676	0.003407932	0.004977728	0.006104348
0.021494764	0.23810055	3.00643E-07	0	0.000489005	0.002519718					0.001663665	0.003414377	0.00503627	0.006780571
0.021640797	0.238938514	3.00643E-07	0	0.000489791	0.002523459					0.001667091	0.00342458	0.006276513	0.007684498
0.021787886	0.239780237	3.00643E-07	0	0.000490546	0.002527405					0.001670913	0.003432606	0.005063874	0.006585296
0.021935967	0.240629587	3.01358E-07	0	0.000491363	0.002531061					0.001674448	0.003439264	0.005752995	0.006269593
0.022085596	0.241478664	3.01358E-07	0	0.000492166	0.002534751					0.001678628	0.003446083	0.007752101	0.00904162
0.02223698	0.242333982	3.01358E-07	0	0.00049293	0.002538696					0.001682178	0.003452358	0.005350701	0.006107817
0.022388989	0.24319356	3.01358E-07	0	0.000493735	0.002542301					0.00168604	0.00346194	0.004743914	0.005332583
0.022542951	0.244064455	3.01715E-07	0	0.000494488	0.002545795					0.001689582	0.003470961	0.0073768	0.009085722
0.022698437	0.244938521	3.0243E-07	0	0.000495272	0.002549757					0.001693296	0.003481691	0.006346772	0.008248531
0.022855466	0.245810716	3.03145E-07	0	0.000496022	0.002553941					0.001697151	0.003490593	0.006127967	0.00723693
0.023013336	0.246681058	3.03145E-07	0	0.000496799	0.00255809					0.001701294	0.003497463	0.007998733	0.009224924
0.023173012	0.247560838	3.03145E-07	0	0.000497591	0.002562469					0.0017049	0.003508303	0.007108739	0.007249106
0.02333424	0.248448253	3.0386E-07	0	0.000498364	0.002566601					0.001709272	0.003518838	0.003340931	0.00419217
0.023497281	0.249342316	3.0529E-07	0	0.000499161	0.002570682					0.001712822	0.00352683	0.005747079	0.006797313
0.023661537	0.250229561	3.0529E-07	0	0.000499943	0.00257495					0.001716259	0.003535911	0.008943215	0.010207362
0.023826958	0.25112371	3.06005E-07	0	0.000500723	0.00257938					0.001720385	0.003541514	0.004415311	0.005137793
0.023994624	0.252026897	3.0672E-07	0	0.000501521	0.00258324					0.001723728	0.003549523	0.003719844	0.00450057
0.024163402	0.252928485	3.0672E-07	0	0.000502303	0.002587041					0.001727535	0.003557073	0.003904249	0.005316607
0.024334421	0.253840574	3.07077E-07	0	0.000503078	0.002590544					0.001731152	0.003565941	0.003000305	0.00427705
0.024506593	0.254763325	3.07077E-07	0	0.000503874	0.002594259					0.001734908	0.003572216	0.003893235	0.005574647
0.024680221	0.255681204	3.07792E-07	0	0.000504669	0.002598204					0.001738403	0.003578168	0.002352606	0.003240035
0.024832375	0.256491145	3.07792E-07	0	0.000505464	0.002602991					0.001742573	0.00358605	0.004488287	0.005197361
0.025009122	0.257421105	3.07792E-07	0	0.000506252	0.002607166					0.001746511	0.003596312	0.006758807	0.007853994
0.025188088	0.258354263	3.08507E-07	0	0.000507076	0.002611034					0.001750254	0.00360291	0.004009096	0.005607254
0.025368852	0.259291587	3.08865E-07	0	0.000507837	0.002614384					0.001754002	0.003611064	0.00442878	0.006578851
0.025550826	0.260233579	3.09222E-07	0	0.000508613	0.002617955					0.001757648	0.003619218	0.003584528	0.004369157
0.025734653	0.261182807	3.09222E-07	0	0.000509401	0.002621645					0.00176138	0.003626938	0.004972359	0.006654208
0.025920241	0.26214029	3.0958E-07	0	0.000510211	0.002625735					0.00176514	0.003633969	0.004810999	0.006293348
0.026108305	0.26308939	3.09937E-07	0	0.000511015	0.00262985					0.001768449	0.003641128	0.002444775	0.00695039
0.026298484	0.264057263	3.10652E-07	0	0.000511815	0.00263388					0.001772349	0.003649775	0.000522858	0.001597945
0.026490665	0.265021183	3.11367E-07	0	0.000512617	0.002637817					0.001776995	0.003655217	0.001223398	0.003350643
0.026684695	0.265989821	3.11367E-07	0	0.000513421	0.00264189					0.001780324	0.003661883	0.001162929	0.003111631
0.026880059	0.266972829	3.11725E-07	0	0.00051419	0.002646455					0.001784712	0.003669467	0.001391947	0.003045049
0.027077307	0.267952002	3.11725E-07	0	0.000515014	0.002650979					0.001788594	0.003677706	0.00220877	0.005872487
0.027277234	0.268944421	3.11725E-07	0	0.000515793	0.002654864					0.001791868	0.003685741	0.000418349	0.001321021
0.027478949	0.269943941	3.12082E-07	0	0.000516631	0.00265909					0.001795374	0.003693112	0.000811937	0.002081461
0.027682862	0.270953561	3.12797E-07	0	0.000517466	0.002663358					0.001799602	0.003701274	0.000995392	0.003805336
0.02788903	0.27196228	3.13512E-07	0	0.000518284	0.002667422					0.001803377	0.003708757	0.001630634	0.008027001
0.028097054	0.272978999	3.1387E-07	0	0.00051911	0.002671291					0.001807587	0.003716519	0.001780118	0.007225256
0.028307233	0.273993517	3.14227E-07	0	0.000519939	0.002675313					0.001811739	0.003727411	0.001230862	0.004780861
0.028519848	0.275008357	3.14227E-07	0	0.000520759	0.002679207					0.001815456	0.003734655	0.002661627	0.008428749
0.028734511	0.276034005	3.14585E-07	0	0.000521585	0.002683543					0.001819513	0.003740258	0.003354371	0.010374919
0.02895176	0.27707005	3.14585E-07	0	0.000522394	0.002688083					0.001823315	0.003748778	0.002015046	0.00547136
0.029171252	0.278106317	3.14585E-07	0	0.000523195	0.002692232					0.001827194	0.003758802	0.002317556	0.006964938
0.029393489	0.279151316	3.14585E-07	0	0.000524036	0.00269645					0.00183115	0.003768614	0.003440193	0.00821964
0.029617856	0.280202674	3.14585E-07	0	0.000524853	0.002700471					0.00183542	0.003779123	0.001721824	0.004895083
0.029844784	0.281258029	3.14585E-07	0	0.000525681	0.002704578					0.001839805	0.003791902	0.002042207	0.006156
0.030073597	0.282320577	3.16015E-07	0	0.000526501	0.002708506					0.001844243	0.003800795	0.002150251	0.006494856
0.030305522	0.283394331	3.16015E-07	0	0.000527325	0.002713131					0.001848303	0.003809723	0.000371662	0.000954261
0.030540633	0.284471851	3.16372E-07	0	0.000528157	0.002717561					0.001852956	0.003821805	0.000540384	0.001282046
0.030777063	0.285551939	3.16372E-07	0	0.000528973	0.002722314					0.001857502	0.003828012	0.00684281	0.01887332
0.031016495	0.286638574	3.16729E-07	0	0.000529788	0.002726735					0.001861511	0.003834814	0.000786491	0.002163671
0.031258235	0.287732581	3.16729E-07	0	0.000530616	0.002730663					0.001865701	0.003842211	0.007892138	0.019738305
0.031449129	0.288588571	3.16729E-07	0	0.000531446	0.002734796					0.001870002	0.003848553	0.008990744	0.022876643
0.031696036	0.289696658	3.16729E-07	0	0.00053226	0.00273903					0.001873967	0.003859003	0.001997238	0.005006923
0.031946542	0.290806657	3.17087E-07	0	0.000533068	0.002743094					0.001878425	0.003866562	0.002956232	0.006902896
0.032199727	0.291927923	3.17802E-07	0	0.000533855	0.002747396					0.001882314	0.003873772	0.002723831	0.002994383
0.03245655	0.293047241	3.17802E-07	0	0.000534632	0.002751843					0.00188647	0.003884561	0.004822853	0.005733915
0.032715765	0.294176159	3.17802E-07	0	0.000535457	0.002756341					0.001890513	0.00389053	0.001669973	0.002634603
0.03297949	0.295310399	3.18159E-07	0	0.000536252	0.002760362					0.001893929	0.003895886	0.002165786	0.00309438
0.033246337	0.296452334	3.18159E-07	0	0.000537039	0.002764188					0.00189782	0.003906446	0.000851091	0.001626768
0.033516204	0.297603392	3.19947E-07	0	0.000537836	0.002767777					0.001902107	0.003913155	0.002138314	0.00293609
0.033788972	0.298759551	3.19947E-07	0	0.000538625	0.00277207					0.001905482	0.003920356	0.000753925	0.001551913
0.034065503	0.299923966	3.19947E-07	0	0.000539466	0.002775973					0.001909172	0.003930814	0.002062465	0.003631402
0.034346135	0.301100582	3.20662E-07	0	0.00054028	0.002779807					0.001913148	0.003938433	0.001894252	0.002995106
0.034629612	0.302279469	3.21019E-07	0	0.000541067	0.002783557					0.001916749	0.003949401	0.001632488	0.002624468
0.034917102	0.303474901	3.21019E-07	0	0.000541876	0.002788012					0.001920603	0.003957503	0.00210574	0.00320878
0.035208318	0.304674712	3.21019E-07	0	0.000542686	0.002791719					0.001924897	0.003964867	0.001601279	0.002560606
0.035504425	0.305878859	3.21019E-07	0	0.00054351	0.002795758					0.001928638	0.003974916	0.003302051	0.004963178
0.035803976	0.307095895	3.21377E-07	0	0.000544309	0.002799831					0.001932043	0.003980528	0.001845808	0.003018853
0.036107051	0.30831266	3.21377E-07	0	0.000545108	0.002803648					0.001936162	0.00398801	0.001569081	0.002356344
0.036413961	0.309549388	3.21377E-07	0	0.000545924	0.002807814					0.001940508	0.004000891	0.0018472	0.002958809
0.036725359	0.310794934	3.21377E-07	0	0.000546742	0.002811607					0.001944353	0.004010057	0.001355346	0.002240941
0.037040621	0.312053479	3.21734E-07	0	0.000547572	0.002816164					0.001948572	0.00401844	0.002181347	0.002893578
0.037359435	0.313313997	3.22092E-07	0	0.000548362	0.002820432					0.001952167	0.004026135	0.001591706	0.002427459
0.037682961	0.314579932	3.22807E-07	0	0.000549174	0.00282442					0.001956723	0.004034671	0.001410767	0.002200503
0.038010419	0.315851749	3.22807E-07	0	0.000550026	0.00282856					0.001960331	0.004044611	0.007863367	0.021821195
0.038341969	0.31713269	3.22807E-07	0	0.000550883	0.002831936					0.001964457	0.004054448	0.002093682	0.004302141
0.038677945	0.318428068	3.22807E-07	0	0.000551745	0.002836127					0.001968472	0.004061097	0.005086991	0.010249228
0.039018762	0.319723999	3.22807E-07	0	0.000552604	0.002840268					0.001972163	0.004068979	0.006033883	0.014807513
0.039363769	0.321039511	3.22807E-07	0	0.000553435	0.002844528					0.001976384	0.004075611	0.001350091	0.005049606
0.039713955	0.322351528	3.22807E-07	0	0.000554276	0.002848643					0.001980783	0.00408379	0.001599458	0.006855308
0.040068691	0.323683492	3.24237E-07	0	0.000555106	0.002852418					0.001984699	0.004088628	0.003769565	0.009711518
0.040428106	0.3250252	3.24237E-07	0	0.000555928	0.002856219					0.001988505	0.004095353	0.002628218	0.006349992
0.040713803	0.326083862	3.24594E-07	0	0.000556786	0.00286058					0.001992536	0.004101611	0.002400848	0.005479531
0.041083051	0.327443926	3.24594E-07	0	0.000557603	0.00286456					0.001997013	0.004108694	0.003301723	0.00740811
0.041457837	0.328818998	3.24594E-07	0	0.000558465	0.002868811					0.002000862	0.004119449	0.000737264	0.001866741
0.04183731	0.33020451	3.24594E-07	0	0.000559328	0.002873589					0.002004594	0.00413057	0.0012243	0.003299339
0.042223188	0.33159781	3.24594E-07	0	0.00056015	0.002878308					0.002008794	0.004139413	0.000415891	0.000800444
0.042614849	0.333006313	3.24594E-07	0	0.000560947	0.002882593					0.00201284	0.004150398	0.003786201	0.010069019
0.043012414	0.334426124	3.24952E-07	0	0.000561746	0.002886385					0.00201679	0.004160371	0.000937004	0.002856601
0.043417104	0.335855883	3.24952E-07	0	0.000562537	0.002890288					0.002020294	0.004166085	0.004264304	0.008307003
0.043827443	0.337301133	3.25309E-07	0	0.000563342	0.002894633					0.002024444	0.004174485	0.003136715	0.008357031
0.044244679	0.338769833	3.25309E-07	0	0.000564154	0.002898833					0.002028932	0.004182988	0.003824631	0.010497822
0.044668647	0.340245293	3.25667E-07	0	0.000564979	0.002902616					0.002032778	0.004191278	0.003745319	0.009707845
0.045099193	0.341726755	3.25667E-07	0	0.000565803	0.00290663					0.002036612	0.004201557	0.000952215	0.003841207
0.04553714	0.343223147	3.26024E-07	0	0.000566653	0.002910481					0.002041225	0.004211224	0.005372123	0.014160257
0.045981548	0.344734716	3.26739E-07	0	0.000567467	0.002914129					0.002045186	0.004218341	0.003957221	0.010314254
0.046434019	0.346262032	3.26739E-07	0	0.000568288	0.002918116					0.002048761	0.004226563	0.002671554	0.006944455
0.046892918	0.347801361	3.26739E-07	0	0.000569117	0.002922317					0.002052837	0.004235108	0.003943425	0.009828486
0.047359858	0.349358597	3.26739E-07	0	0.000569955	0.002926559					0.002056767	0.004245557	0.001820302	0.003423934
0.047833898	0.350919259	3.27096E-07	0	0.000570758	0.002930623					0.00206043	0.004253286	0.002278831	0.006497534
0.048316779	0.352503252	3.27454E-07	0	0.000571585	0.00293496					0.002064326	0.004263727	0.002249922	0.004322419
0.048806575	0.354089761	3.27811E-07	0	0.000572372	0.002939041					0.002067898	0.004273717	0.002260377	0.006477655
0.049304955	0.355707951	3.27811E-07	0	0.000573227	0.002942986					0.002071502	0.004282891	0.001042754	0.002189578
0.049811111	0.357320546	3.28169E-07	0	0.000574101	0.002947441					0.002075231	0.004291547	0.002887058	0.006830616
0.050326173	0.358947637	3.28884E-07	0	0.000574975	0.002951548					0.002079767	0.004298008	0.001812583	0.006156034
0.050849285	0.360586709	3.29241E-07	0	0.000575791	0.002955391					0.00208321	0.004306945	0.00125599	0.006087343
0.051381387	0.362245217	3.29599E-07	0	0.00057657	0.002959251					0.002087149	0.00431378	0.003399965	0.009360776
0.051923484	0.363915101	3.29599E-07	0	0.000577375	0.002963273					0.002091258	0.004321492	0.003894783	0.007110882
0.052474136	0.365595911	3.29599E-07	0	0.000578172	0.002967158					0.002095164	0.004328286	0.003193265	0.006144258
0.053034289	0.367308205	3.29599E-07	0	0.000578973	0.002971035					0.00209921	0.004337553	0.000511778	0.001893311
0.053603778	0.36902822	3.29599E-07	0	0.000579802	0.002974538					0.002103426	0.00434688	0.000492734	0.001672095
0.054182985	0.37077216	3.29956E-07	0	0.000580628	0.002978688					0.002107004	0.00435415	0.001735463	0.00632854
0.054773185	0.372520521	3.29956E-07	0	0.000581435	0.002982344					0.002110915	0.004365926	0.002321327	0.006536373
0.055242268	0.373903815	3.29956E-07	0	0.000582278	0.002986306					0.002115825	0.004371614	0.002959861	0.009183305
0.055855159	0.375696967	3.30314E-07	0	0.000583111	0.002990659					0.002119974	0.004380031	0.00225846	0.003880973
0.056480541	0.377506597	3.31029E-07	0	0.000583919	0.002994876					0.002123895	0.004389869	0.002697921	0.007740631
0.057119311	0.379342227	3.31029E-07	0	0.000584735	0.002998804					0.002127503	0.004399825	0.002162413	0.003666134
0.057770369	0.381199548	3.31386E-07	0	0.000585584	0.003002596					0.002131189	0.004410359	0.00058979	0.00133136
0.05843374	0.383075726	3.31386E-07	0	0.000586439	0.003006303					0.002134735	0.004420154	0.002020096	0.005028026
0.059110637	0.384975847	3.31386E-07	0	0.000587268	0.003010155					0.002138475	0.004427679	0.001108162	0.002399528
0.059801852	0.386905073	3.31386E-07	0	0.000588104	0.003014253					0.002142636	0.004437499	0.000842708	0.002741155
0.060506929	0.388846252	3.31744E-07	0	0.000588932	0.003018632					0.002146877	0.00444618	0.000723738	0.001455904
0.061228386	0.390803858	3.31744E-07	0	0.000589755	0.00302262					0.002150172	0.00446219	0.000754744	0.001904007
0.061961812	0.392786215	3.32459E-07	0	0.000590599	0.003026378					0.00215395	0.004472164	0.001025122	0.002730868
0.062710317	0.394791486	3.32459E-07	0	0.00059146	0.003030561					0.002158179	0.004478591	0.003016239	0.00596473
0.063473868	0.396810088	3.32459E-07	0	0.00059228	0.003034651					0.002162116	0.004487187	0.002998237	0.005508507
0.064253957	0.398861043	3.33174E-07	0	0.000593093	0.003038417					0.002166436	0.004493054	0.002484699	0.006616024
0.065048622	0.400935889	3.33531E-07	0	0.000593903	0.00304266					0.002171119	0.004504388	0.001545549	0.004508171
0.065860079	0.403021329	3.33531E-07	0	0.000594714	0.003046843					0.00217549	0.004511547	0.001258694	0.003076712
0.066577878	0.404866057	3.33531E-07	0	0.000595561	0.003051154					0.002179743	0.004520772	0.001600839	0.003110594
0.067424868	0.407008991	3.33531E-07	0	0.000596389	0.003054878					0.002184106	0.004530694	0.003070252	0.006870671
0.068291432	0.409178452	3.34246E-07	0	0.000597252	0.003058593					0.002188261	0.004537267	0.004735616	0.01156843
0.06917772	0.411375894	3.34246E-07	0	0.000598073	0.003062641					0.002192416	0.004543831	0.001622679	0.003316812
0.070085799	0.413597016	3.34604E-07	0	0.000598876	0.003066535					0.002195917	0.004553039	0.002112231	0.003874146
0.071012047	0.415852658	3.34961E-07	0	0.000599696	0.003070378					0.00219997	0.004562128	0.003269685	0.009354391
0.071960657	0.418138398	3.34961E-07	0	0.000600547	0.003074331					0.002203822	0.004569423	0.000922248	0.001819892
0.072930314	0.420458692	3.34961E-07	0	0.000601429	0.003078302					0.002207477	0.004578206	0.001357464	0.002615192
0.07392204	0.422796246	3.35676E-07	0	0.000602283	0.003082451					0.002210974	0.00458579	0.006155495	0.013202706
0.074936465	0.425153083	3.35676E-07	0	0.000603127	0.00308632					0.00221504	0.004592872	0.002807737	0.004736563
0.07597354	0.427549074	3.36034E-07	0	0.000603926	0.003090443					0.002219104	0.004599147	0.003125267	0.005534346
0.077034931	0.429957266	3.36034E-07	0	0.000604797	0.003094338					0.002223016	0.004605796	0.005749143	0.010794939
0.078120705	0.432411142	3.36391E-07	0	0.000605621	0.003098631					0.002226742	0.004614511	0.00383905	0.007286593
0.079232552	0.434892684	3.36749E-07	0	0.000606435	0.003102806					0.002230695	0.00462099	0.004231413	0.009243961
0.080368817	0.437405227	3.37106E-07	0	0.000607281	0.003106802					0.002234545	0.004627477	0.004872969	0.012606661
0.081278266	0.439397897	3.37106E-07	0	0.000608102	0.003110892					0.002238429	0.00463484	0.005476738	0.014085954
0.082472196	0.441984895	3.37463E-07	0	0.000608908	0.003115441					0.002242175	0.004641345	0.005500867	0.013631713
0.083700088	0.444622533	3.37821E-07	0	0.00060976	0.003119632					0.002246268	0.004648614	0.002571733	0.004599028
0.084962534	0.447290398	3.38178E-07	0	0.00061058	0.003124241					0.002250174	0.004657959	0.008814009	0.012694431
0.086259027	0.450007866	3.38178E-07	0	0.000611382	0.003128636					0.002254448	0.004667532	0.004854179	0.012323028
0.08759236	0.45275635	3.38178E-07	0	0.000612267	0.003133117					0.002258697	0.004675167	0.003169937	0.008671935
0.088961527	0.455565363	3.38536E-07	0	0.000613094	0.003137623					0.002262427	0.004681238	0.005724591	0.011817449
0.090368288	0.458412297	3.38536E-07	0	0.000613952	0.003141917					0.002265712	0.004690676	0.003120612	0.008737939
0.091813875	0.461307925	3.38536E-07	0	0.000614791	0.003146347					0.00227004	0.004700624	0.007164697	0.017775751
0.093297477	0.46423928	3.38893E-07	0	0.00061562	0.003150496					0.002274014	0.004711668	0.675216521	0.713969417
0.094821702	0.467220033	3.38893E-07	0	0.000616475	0.003154552					0.002277799	0.004717237	0.655555458	0.673860872
0.096388294	0.470235443	3.39251E-07	0	0.000617308	0.003158565					0.002281364	0.004723988	0.65331568	0.699446438
0.097999968	0.473297301	3.39251E-07	0	0.000618128	0.003162859					0.002284989	0.004733511	0.663575856	0.688736617
0.099655667	0.476411432	3.39608E-07	0	0.00061898	0.003167135					0.002289146	0.004741733	0.610837948	0.616265175
0.10135577	0.479576042	3.39608E-07	0	0.000619823	0.003171582					0.002293642	0.004748339	0.646863193	0.659394757
0.103104712	0.482783318	3.39608E-07	0	0.000620683	0.003174975					0.002297841	0.004757216	0.621866394	0.679528885
0.104510349	0.485322711	3.39608E-07	0	0.000621531	0.003179455					0.002301402	0.004764919	0.640058917	0.664258432
0.106355311	0.48863772	3.39966E-07	0	0.000622404	0.003183851					0.002305471	0.004771083	0.630542603	0.648850385
0.108260346	0.49201387	3.39966E-07	0	0.000623257	0.003187677					0.002309372	0.004776312	0.0093982	0.014037202
0.110229991	0.495464655	3.39966E-07	0	0.000624148	0.003192141					0.002313747	0.004781669	0.00951883	0.017425561
0.112268022	0.498974446	3.39966E-07	0	0.000625004	0.003196647					0.002317386	0.004789984	0.008063411	0.011673834
0.114377564	0.502568905	3.40323E-07	0	0.000625871	0.003201068					0.002321257	0.00479682	0.006565608	0.014095511
0.116562936	0.506240616	3.41038E-07	0	0.00062672	0.003205039					0.002326596	0.004806309	0.003367045	0.008589479
0.118820302	0.509970008	3.41038E-07	0	0.000627563	0.003209477					0.00233016	0.004815653	0.010988097	0.016713611
0.121149665	0.513762216	3.41038E-07	0	0.00062839	0.003213652					0.002333402	0.004822761	0.001543366	0.004096399
0.123553121	0.517625377	3.41038E-07	0	0.000629218	0.003217801					0.002336997	0.004827922	0.003960411	0.008400274
0.126031528	0.521552705	3.41038E-07	0	0.000630034	0.003221967					0.002340478	0.004835931	0.016979449	0.027007502
0.128589978	0.525543215	3.41038E-07	0	0.000630869	0.003226074					0.002344826	0.00484451	0.017566813	0.024831426
0.131228288	0.529603589	3.41038E-07	0	0.000631683	0.003230376					0.002348654	0.004848991	0.017997115	0.027132896
0.133949741	0.533720513	3.41753E-07	0	0.00063254	0.00323456					0.002352821	0.004856966	0.010879203	0.01559323
0.136758233	0.537919366	3.42111E-07	0	0.000633357	0.003238972					0.002356873	0.00486353	0.004382824	0.009135802
0.138945265	0.541139548	3.42111E-07	0	0.000634208	0.003242968					0.002360835	0.004871497	0.010418262	0.015716889
0.142011426	0.54560292	3.42826E-07	0	0.000635094	0.003247279					0.002364429	0.004876683	0.014345598	0.018790702
0.145148982	0.550089462	3.42826E-07	0	0.000635962	0.00325153					0.002368809	0.004886164	0.012290614	0.017663816
0.148419063	0.554698183	3.42826E-07	0	0.000636811	0.003255756					0.002372558	0.004897727	0.044051296	0.052576505
0.15181882	0.559420113	3.43541E-07	0	0.000637657	0.003260041					0.002376619	0.004904928	0.013659641	0.018191256
0.155354101	0.564207946	3.43541E-07	0	0.000638507	0.003264607					0.002380722	0.004913635	0.011568684	0.016438532
0.159020876	0.569121683	3.43898E-07	0	0.00063937	0.003268977					0.002383914	0.004921984	0.012353668	0.017515568
0.162821001	0.574106262	3.44971E-07	0	0.000640218	0.003273246					0.002387353	0.004926771	0.004020828	0.009101401
0.166231812	0.578502805	3.44971E-07	0	0.000641073	0.003277446					0.002391206	0.004934899	0.002340224	0.005006328
0.170307167	0.583695005	3.45328E-07	0	0.000641956	0.003281586					0.002395492	0.004945026	0.021720101	0.029718959
0.174551044	0.589005252	3.45686E-07	0	0.000642833	0.003285846					0.002399155	0.004952755	0.007014854	0.009175925
0.178968225	0.594425156	3.46043E-07	0	0.000643683	0.003289953					0.002402526	0.004959216	0.031490439	0.040602144
0.183560727	0.599979584	3.4783E-07	0	0.000644535	0.00329423					0.002405956	0.004966766	0.026100911	0.03820583
0.188325457	0.605645182	3.4783E-07	0	0.00064543	0.003298404					0.002409456	0.004973432	0.021502031	0.025890131
0.193257455	0.611391986	3.48188E-07	0	0.000646296	0.003302358					0.00241405	0.004980166	0.008494126	0.012628452
0.198353659	0.617222598	3.48188E-07	0	0.00064715	0.003306711					0.002417741	0.004988048	0.018966487	0.037215927
0.20245109	0.621811619	3.48545E-07	0	0.000648027	0.003310937					0.002421656	0.00499377	0.015513693	0.032811995
0.207977796	0.62792975	3.48545E-07	0	0.000648887	0.003315128					0.002425094	0.004998591	0.010691209	0.021933452
0.213766527	0.634198475	3.48545E-07	0	0.000649721	0.003319456					0.002428149	0.00500524	0.005591263	0.011575487
0.219816393	0.640616044	3.48545E-07	0	0.000650596	0.003323605					0.002432284	0.005013156	0.016655831	0.031737748
0.226124891	0.647212801	3.48545E-07	0	0.000651444	0.003327789					0.002436138	0.00501955	0.030333378	0.032330163
0.232700131	0.653964209	3.48545E-07	0	0.000652288	0.003332278					0.002440183	0.005025459	0.01250514	0.025959332
0.239531782	0.660828368	3.48545E-07	0	0.000653101	0.003336402					0.002444263	0.005033034	0.009060691	0.017967744
0.24662183	0.667789607	3.48903E-07	0	0.000653958	0.003340049					0.002448053	0.005039318	0.001407143	0.004429626
0.25243529	0.67340425	3.48903E-07	0	0.000654778	0.003344037					0.0024519	0.005045865	0.001515626	0.00454673
0.260089619	0.68063749	3.48903E-07	0	0.00065564	0.003348101					0.002455444	0.005053143	0.003806224	0.00932555
0.268182649	0.688134169	3.4926E-07	0	0.000656495	0.003352157					0.002459851	0.005061968	0.004144503	0.010591289
0.276713428	0.69580116	3.49618E-07	0	0.000657339	0.00335617					0.00246366	0.005070335	0.009068428	0.018835144
0.285571127	0.703586148	3.49618E-07	0	0.000658208	0.003360319					0.002467649	0.005078463	0.005698974	0.013162268
0.294663148	0.711410307	3.49618E-07	0	0.000659092	0.003364553					0.002471762	0.005085239	0.007368684	0.016099286
0.303987184	0.719262931	3.49618E-07	0	0.00065997	0.003369059					0.002475237	0.005092534	0.009433403	0.020472277
0.31360525	0.727223197	3.49618E-07	0	0.000660826	0.003373455					0.002478219	0.005099285	0.002306507	0.006195026
0.321567089	0.733632059	3.49975E-07	0	0.000661633	0.003377715					0.002482553	0.005107371	0.007436572	0.016251105
0.332366133	0.742164665	3.49975E-07	0	0.000662453	0.00338234					0.002486194	0.005114802	0.003994279	0.010251685
0.343660344	0.750889647	3.49975E-07	0	0.00066329	0.003386872					0.00248984	0.005122947	0.001999753	0.005361117
0.355343555	0.759692434	3.49975E-07	0	0.000664137	0.003391378					0.002493928	0.005129477	0.033673165	0.047017205
0.36571602	0.767339768	3.49975E-07	0	0.000664987	0.00339568					0.002497301	0.005135063	0.018807097	0.033303214
0.378435677	0.776497897	3.50333E-07	0	0.000665844	0.003399821					0.002501201	0.005142843	0.033414106	0.051721697
0.391565033	0.785699975	3.5069E-07	0	0.000666683	0.003404319					0.002504473	0.005148387	0.024365063	0.035075264
0.404819799	0.794734351	3.5069E-07	0	0.000667531	0.003408255					0.002507209	0.005153607	0.020311075	0.02862309
0.415406967	0.801729362	3.51048E-07	0	0.000668396	0.003412447					0.002510389	0.005159703	0.007823122	0.012831252
0.429852731	0.811151398	3.51048E-07	0	0.000669266	0.003416724					0.002513998	0.005165366	0.03885139	0.039043327
0.445232626	0.820986787	3.51048E-07	0	0.000670138	0.003421035					0.002518151	0.005172006	0.025481057	0.027293498
0.458138084	0.828985059	3.51048E-07	0	0.000671018	0.003424776					0.002522378	0.005181045	0.018279702	0.02823833
0.474659175	0.839081694	3.51048E-07	0	0.00067186	0.003429376					0.002525704	0.00518947	0.013863869	0.024465389
0.492320263	0.849468117	3.51048E-07	0	0.000672702	0.003433831					0.002529318	0.005198415	0.020082623	0.023834347
0.510017326	0.859495805	3.51048E-07	0	0.000673566	0.003438099					0.002532814	0.005205191	0.018103847	0.02793112
0.523624531	0.866951911	3.51048E-07	0	0.000674412	0.003442639					0.002536593	0.005215998	0.007790245	0.016662078
0.543526215	0.877655423	3.51048E-07	0	0.000675232	0.003447171					0.002540807	0.005221941	0.011208359	0.016320161
0.562659037	0.887565694	3.51048E-07	0	0.000676095	0.003451728					0.002544488	0.005229228	0.00091636	0.001367428
0.586118996	0.899248141	3.51048E-07	0	0.000676937	0.003456022					0.002548441	0.005238266	0.004657619	0.009570786
0.604329014	0.907930679	3.51405E-07	0	0.000677802	0.003460409					0.002551614	0.00524625	0.003432951	0.008266718
0.632726076	0.921565495	3.51405E-07	0	0.000678641	0.003465052					0.002555441	0.00525414	0.002857084	0.006851737
0.656735504	0.932471858	3.51405E-07	0	0.000679494	0.003469932					0.002558815	0.005262243	0.005910881	0.011947332
0.685889961	0.94441845	3.51763E-07	0	0.000680398	0.003474889					0.002562086	0.005271196	0.009481051	0.015028439
0.70624426	0.952078239	3.51763E-07	0	0.000681303	0.003479463					0.002566269	0.00527793	0.005251603	0.009895085
0.734140186	0.961574459	3.52478E-07	0	0.000682176	0.003483902					0.002570025	0.005288447	0.004337368	0.009338763
0.756638995	0.968445275	3.52478E-07	0	0.00068304	0.003488714					0.002573974	0.005294169	0.003692046	0.007562573
0.786978933	0.976701782	3.52478E-07	0	0.000683926	0.003493645					0.002577723	0.005302315	0.003237948	0.007672866
0.815558899	0.983362775	3.52478E-07	0	0.000684791	0.003498619					0.002581312	0.005310179	0.003736171	0.007754847
0.913335892	0.989732713	3.52478E-07	0	0.000685659	0.00350327					0.002585233	0.005315757	0.003929036	0.00910237
0.943558532	0.994728413	3.52478E-07	0	0.000686556	0.003508048					0.002588953	0.005322916	0.006425703	0.013527048
0.980271597	0.998664201	3.52835E-07	0	0.000687433	0.003512827					0.002592414	0.005328009	0.007932444	0.014656926
1	1	3.52835E-07	0	0.000688317	0.003517622					0.002595429	0.005337379	0.0018105	0.005386387
		3.52835E-07	0	0.00068919	0.003522035					0.002599011	0.005344563	0.041169293	0.040483306
		3.52835E-07	0	0.000690044	0.003526227					0.002603233	0.00535372	0.017995442	0.03137461
		3.52835E-07	0	0.000690919	0.003530843					0.00260694	0.005360344	0.014049294	0.023081203
		3.53193E-07	0	0.000691757	0.003535197					0.002610234	0.005369569	0.00957973	0.020480074
		3.5355E-07	0	0.000692613	0.003539711					0.002613881	0.005376847	0.016010916	0.029184513
		3.5355E-07	0	0.000693477	0.00354381					0.002618048	0.005384839	0.010748367	0.02094525
		3.5355E-07	0	0.000694362	0.003548129					0.002621505	0.005397661	0.010084493	0.023227657
		3.5355E-07	0	0.000695187	0.003552491					0.002624798	0.005401827	0.003580047	0.006847434
		3.5355E-07	0	0.00069602	0.003557167					0.002628508	0.005408374	0.021383804	0.042169464
		3.5355E-07	0	0.000696906	0.003561665					0.00263174	0.005414912	0.016069378	0.016434009
		3.53908E-07	0	0.000697766	0.003566069					0.002635772	0.005424537	0.018713092	0.024423029
		3.53908E-07	0	0.000698662	0.003570286					0.002638821	0.005430489	0.008686106	0.011408091
		3.54265E-07	0	0.000699522	0.003573857					0.002641534	0.005436279	0.023674575	0.025541685
		3.5498E-07	0	0.000700389	0.003577972					0.002644666	0.005444424	0.010875161	0.024124552
		3.5498E-07	0	0.000701233	0.003582275					0.002648	0.00545268	2.60267E-05	3.94172E-05
		3.5641E-07	0	0.000702107	0.003586407					0.002651825	0.005459771	0.005799903	0.011448342
		3.56768E-07	0	0.000703009	0.003590709					0.002656008	0.005466496	0.001634923	0.003533326
		3.57483E-07	0	0.000703898	0.00359502					0.002659417	0.005471181	0.00312365	0.006956954
		3.58555E-07	0	0.000704767	0.003599509					0.00266308	0.005478068	3.83353E-05	3.66539E-05
		3.58912E-07	0	0.000705627	0.003603667					0.002666479	0.005487251	0.00431448	0.011241639
		3.60342E-07	0	0.000706545	0.003608198					0.002670155	0.005492097	0.001800486	0.003902093
		3.61057E-07	0	0.000707417	0.003612331					0.002673776	0.005499171	0.005699359	0.012734384
		3.62487E-07	0	0.00070829	0.003616335					0.002677222	0.005503762	0.005403907	0.012781436
		3.62845E-07	0	0.00070915	0.003619855					0.00268085	0.005510658	0.003154627	0.006989161
		3.6356E-07	0	0.000709999	0.003623596					0.002685127	0.005519322	0.000744167	0.001658023
		3.63917E-07	0	0.000710896	0.003627635					0.002688792	0.005527841	0.002838435	0.004020685
		3.63917E-07	0	0.000711743	0.003632082					0.002692603	0.005536148	0.004404151	0.009407488
		3.64632E-07	0	0.000712615	0.003636375					0.002696094	0.005540493	0.023836558	0.027167526
		3.64632E-07	0	0.000713481	0.003640576					0.002699467	0.005547763	0.0132399	0.019350076
		3.64632E-07	0	0.000714348	0.003644487					0.002702699	0.005554275	0.007442347	0.015036483
		3.64632E-07	0	0.000715234	0.003648721					0.002705767	0.005564861	0.008537864	0.018802418
		3.64632E-07	0	0.000716079	0.003653244					0.002709638	0.00557253	0.023174823	0.028169103
		3.64632E-07	0	0.000716947	0.003657478					0.002712668	0.005578975	0.009540863	0.020541648
		3.65347E-07	0	0.000717797	0.003662061					0.002716007	0.005587945	0.000519469	0.001676941
		3.65347E-07	0	0.000718622	0.003666508					0.002719528	0.005594092	0.017414166	0.030702612
		3.65347E-07	0	0.000719491	0.003670827					0.002723277	0.005602221	0.007022062	0.01130971
		3.65347E-07	0	0.000720323	0.003675019					0.002726067	0.005609516	0.003615535	0.009066754
		3.65347E-07	0	0.00072119	0.003679338					0.002729213	0.005613911	0.012960333	0.016430098
		3.65347E-07	0	0.00072202	0.003683462					0.002732039	0.005619446	0.031477438	0.037192205
		3.65705E-07	0	0.000722847	0.003688053					0.002735084	0.005626359	0.004143481	0.010565646
		3.65705E-07	0	0.000723689	0.003692041					0.002738722	0.005634708	0.007895357	0.014196469
		3.65705E-07	0	0.000724551	0.003696233					0.002742206	0.005640932	0.022920797	0.033889745
		3.66062E-07	0	0.000725387	0.003700322					0.002745411	0.005644716	0.022265175	0.037693364
		3.66062E-07	0	0.000726233	0.00370431					0.002748637	0.005653099	0.007363013	0.008206921
		3.66062E-07	0	0.000727127	0.003708544					0.002752208	0.005659697	0.025573717	0.048341704
		3.6642E-07	0	0.000727965	0.003712515					0.002755679	0.005667094	0.012205295	0.022250193
		3.66777E-07	0	0.000728865	0.003716919					0.002758994	0.005674942	0.014614539	0.024747899
		3.67135E-07	0	0.000729745	0.003720771					0.00276203	0.005676991	0.014606502	0.024464385
		3.67135E-07	0	0.000730618	0.003724401					0.002764966	0.005683206	0.012523278	0.020380561
		3.67135E-07	0	0.000731473	0.003728287					0.002768458	0.00569176	0.023260012	0.036579359
		3.67492E-07	0	0.00073236	0.003732121					0.002771869	0.005698953	0.004031568	0.012671168
		3.67492E-07	0	0.000733213	0.003735913					0.002775153	0.005705882	0.000378073	0.001539976
		3.67492E-07	0	0.000734106	0.003740139					0.002778074	0.005711604	0.000726965	0.002749794
		3.67849E-07	0	0.000734966	0.003744093					0.002781259	0.005719299	0.001042728	0.004113472
		3.68207E-07	0	0.000735823	0.003748301					0.002784423	0.005723244	0.002086074	0.004773234
		3.68207E-07	0	0.000736712	0.003752612					0.002787062	0.005729187	0.002610835	0.006485486
		3.68207E-07	0	0.00073758	0.003757127					0.002789601	0.005735904	0.001092514	0.003048033
		3.68207E-07	0	0.000738443	0.003761336					0.002792819	0.005741065	0.00103494	0.003519408
		3.68207E-07	0	0.000739316	0.003765808					0.002795929	0.005748063	0.001806175	0.008981398
		3.68207E-07	0	0.000740178	0.00377011					0.002798619	0.00575273	0.002378272	0.012511825
		3.68564E-07	0	0.000741058	0.003774812					0.002801632	0.005757033	0.003083976	0.010424216
		3.68922E-07	0	0.000741899	0.003779046					0.002805365	0.00576386	0.003109913	0.013285264
		3.68922E-07	0	0.000742733	0.003783748					0.002808139	0.005769854	0.002207223	0.007240663
		3.68922E-07	0	0.000743615	0.003788492					0.002810988	0.005776529	0.003031666	0.0098535
		3.68922E-07	0	0.000744511	0.003792633					0.002814663	0.0057797	0.004332997	0.012605054
		3.68922E-07	0	0.000745406	0.003796757					0.002817765	0.005785184	0.002767525	0.010417601
		3.68922E-07	0	0.000746303	0.003801059					0.002820919	0.005792794	0.002776285	0.007950488
		3.68922E-07	0	0.000747201	0.003805361					0.002824064	0.005799783	0.00266111	0.008737455
		3.69279E-07	0	0.000748089	0.003809425					0.002826774	0.005803932	0.005462359	0.018588565
		3.69637E-07	0	0.000748957	0.00381326					0.002829904	0.005811295	0.005145996	0.016246692
		3.69994E-07	0	0.000749822	0.003817231					0.002833144	0.005819313	0.000606406	0.002082158
		3.69994E-07	0	0.000750701	0.003821346					0.002836183	0.005822977	0.001086732	0.002807202
		3.69994E-07	0	0.000751558	0.003826116					0.002839276	0.005830383	0.008697356	0.021843675
		3.69994E-07	0	0.000752442	0.003830673					0.002842514	0.005835901	0.001521467	0.005255415
		3.69994E-07	0	0.000753292	0.003834865					0.002845648	0.005844021	0.008948492	0.022471247
		3.69994E-07	0	0.000754164	0.003839592					0.002849171	0.005847558	0.004406793	0.012156211
		3.69994E-07	0	0.000755044	0.003844175					0.002852734	0.005857769	0.003435352	0.01026642
		3.69994E-07	0	0.000755954	0.003848706					0.002855652	0.005866986	0.005697666	0.013677651
		3.70352E-07	0	0.000756866	0.003853077					0.002859071	0.005873958	0.004410458	0.007842957
		3.70709E-07	0	0.000757736	0.003857821					0.002862406	0.005881313	0.003996406	0.0059783
		3.71424E-07	0	0.000758592	0.003862752					0.002864653	0.005885929	0.003722054	0.005967663
		3.71424E-07	0	0.000759456	0.003867046					0.002867474	0.005889883	0.003292866	0.005299934
		3.71782E-07	0	0.000760311	0.003871714					0.002870704	0.005898164	0.001935355	0.003680673
		3.72139E-07	0	0.000761235	0.00387605					0.002874303	0.005908325	0.002651364	0.003845552
		3.72139E-07	0	0.000762128	0.003880344					0.002877042	0.005914319	0.002477898	0.005228837
		3.72139E-07	0	0.000763021	0.003884655					0.002880384	0.00592152	0.004188697	0.007491408
		3.72854E-07	0	0.000763963	0.003888931					0.002883879	0.005925755	0.003992141	0.005839277
		3.73212E-07	0	0.000764867	0.003893072					0.002886602	0.005933858	0.003653909	0.005480423
		3.73212E-07	0	0.000765772	0.003897476					0.002890194	0.005939945	0.003869523	0.005527093
		3.73569E-07	0	0.000766648	0.003901728					0.002893402	0.005947912	0.004078039	0.006156323
		3.73569E-07	0	0.000767535	0.003905775					0.002896116	0.005953685	0.003784994	0.005254284
		3.73569E-07	0	0.000768427	0.00390989					0.002899387	0.005960938	0.003803969	0.005655752
		3.73569E-07	0	0.000769317	0.003914226					0.002902064	0.005966787	0.004063294	0.006243346
		3.73569E-07	0	0.000770225	0.003918333					0.002905254	0.005973487	0.002500258	0.003859437
		3.73569E-07	0	0.000771116	0.00392238					0.002908363	0.005981361	0.002418803	0.00380111
		3.73569E-07	0	0.000771979	0.003926436					0.002911946	0.005987678	0.002411311	0.003764286
		3.73569E-07	0	0.000772846	0.003930568					0.002914925	0.005996223	0.003337653	0.00521559
		3.73569E-07	0	0.000773737	0.003935032					0.00291754	0.006002744	0.0038842	0.005822646
		3.73569E-07	0	0.000774649	0.003939555					0.002920838	0.006010167	0.004883357	0.013726243
		3.74284E-07	0	0.000775525	0.003943823					0.002924202	0.006017674	0.006855507	0.013460159
		3.74284E-07	0	0.000776413	0.003947989					0.002927403	0.006024969	0.004800376	0.008990359
		3.74642E-07	0	0.000777302	0.003952045					0.002930364	0.006030556	0.007378748	0.018604329
		3.74999E-07	0	0.000778171	0.003956211					0.002933233	0.00603842	0.002473956	0.011257955
		3.74999E-07	0	0.00077906	0.003960479					0.002936683	0.006044636	0.002528333	0.011165202
		3.74999E-07	0	0.000779959	0.003965113					0.002939829	0.006056701	0.005765923	0.014007358
		3.75357E-07	0	0.000780844	0.003968956					0.002942247	0.0060613	0.004847102	0.011646712
		3.75357E-07	0	0.000781746	0.003973326					0.00294527	0.006069607	0.003989993	0.009074168
		3.75714E-07	0	0.000782629	0.003977748					0.002948247	0.006074802	0.004651363	0.010173242
		3.76787E-07	0	0.000783552	0.003982058					0.002951194	0.006079912	0.002143526	0.006622639
		3.78216E-07	0	0.000784403	0.003986318					0.002954538	0.006089588	0.002726998	0.009052835
		3.78574E-07	0	0.000785282	0.003990204					0.002957337	0.006099196	0.002133041	0.004162063
		3.78931E-07	0	0.000786148	0.003993979					0.002960546	0.006103753	0.004739207	0.013152593
		3.79646E-07	0	0.000787053	0.003997924					0.002964836	0.006111227	0.000769471	0.003201613
		3.80361E-07	0	0.000787933	0.004002141					0.002967693	0.00611768	0.003621856	0.009222773
		3.81434E-07	0	0.000788825	0.00400635					0.002971028	0.006122492	0.003508817	0.010851208
		3.81434E-07	0	0.000789696	0.004010499					0.002974318	0.006128435	0.004030486	0.012374944
		3.81791E-07	0	0.000790608	0.004014869					0.002977898	0.006133979	0.004159218	0.012040544
		3.82506E-07	0	0.00079149	0.004018916					0.002981475	0.006140441	0.001377799	0.006184926
		3.82506E-07	0	0.000792413	0.004023669					0.002984365	0.006146945	0.004982066	0.014572242
		3.82506E-07	0	0.000793302	0.004027861					0.002987564	0.006150032	0.003549868	0.010164093
		3.82506E-07	0	0.00079418	0.004032444					0.002991028	0.00615844	0.003651591	0.010564583
		3.82864E-07	0	0.000795077	0.004036559					0.002994214	0.006164401	0.00407712	0.012035604
		3.82864E-07	0	0.000795975	0.004040683					0.002997038	0.006169987	0.002572223	0.005792505
		3.83936E-07	0	0.00079687	0.004044968					0.00299957	0.006175165	0.005479631	0.017095438
		3.83936E-07	0	0.000797755	0.004048887					0.003002377	0.006182043	0.004466856	0.009349536
		3.83936E-07	0	0.00079862	0.004053581					0.003005827	0.006189942	0.004250483	0.013380738
		3.83936E-07	0	0.00079954	0.004058028					0.003009253	0.006197603	0.001304698	0.003115202
		3.83936E-07	0	0.000800453	0.004062304					0.003011971	0.006204116	0.002586526	0.008034202
		3.84651E-07	0	0.000801376	0.004066607					0.003015112	0.006211207	0.002885332	0.013595458
		3.84651E-07	0	0.000802266	0.004070688					0.00301771	0.006216444	0.001627497	0.008298713
		3.85009E-07	0	0.000803175	0.0040751					0.003020599	0.006222991	0.005752022	0.017562842
		3.85009E-07	0	0.000804061	0.004079802					0.003023592	0.006229487	0.00255694	0.006942083
		3.85009E-07	0	0.000804927	0.004084275					0.00302691	0.006236425	0.00241699	0.006677411
		3.85009E-07	0	0.000805809	0.004088798					0.003029958	0.006243261	0.001928936	0.008125195
		3.85366E-07	0	0.000806736	0.004093653					0.003032422	0.006249272	0.001132615	0.004685251
		3.85366E-07	0	0.000807599	0.004097963					0.003035349	0.006255708	0.005447707	0.021348137
		3.85724E-07	0	0.000808498	0.004102342					0.003038217	0.006261065	0.003124458	0.008749639
		3.85724E-07	0	0.000809393	0.00410684					0.003041166	0.006269491	0.002708171	0.009324513
		3.85724E-07	0	0.000810267	0.004111185					0.003044366	0.006274269	0.00227312	0.006345086
		3.85724E-07	0	0.000811139	0.004115232					0.003047956	0.006281258	0.001928856	0.007562624
		3.86081E-07	0	0.000811999	0.004119738					0.00305068	0.006287618	0.002798712	0.005292129
		3.86439E-07	0	0.000812877	0.004124168					0.003053558	0.006293578	0.000682825	0.001995042
		3.86439E-07	0	0.000813767	0.004128776					0.003056352	0.006299071	0.001061424	0.003521975
		3.87154E-07	0	0.000814719	0.00413364					0.00305921	0.006302114	0.001241928	0.003591406
		3.87511E-07	0	0.000815603	0.004138758					0.003062332	0.006306255	0.001724075	0.006935927
		3.87511E-07	0	0.000816483	0.004143426					0.003065089	0.006313508	0.001316189	0.003261971
		3.87511E-07	0	0.000817372	0.004148587					0.003067927	0.006318745	0.00264889	0.007074942
		3.88583E-07	0	0.000818275	0.004153017					0.003071512	0.006324178	0.0016884	0.006095233
		3.89298E-07	0	0.000819174	0.004157429					0.00307445	0.006332876	0.002997146	0.007035406
		3.90728E-07	0	0.000820079	0.004161995					0.003077255	0.006340647	0.003612049	0.008117679
		3.91443E-07	0	0.000820961	0.004166229					0.00308011	0.006348878	0.002573638	0.008420357
		3.91801E-07	0	0.000821862	0.004170379					0.003082879	0.006353274	0.001004074	0.003758224
		3.91801E-07	0	0.000822768	0.004174528					0.003086546	0.0063609	0.001540607	0.005057615
		3.92158E-07	0	0.000823647	0.004178651					0.003089201	0.006368127	0.001886481	0.005560125
		3.92873E-07	0	0.000824523	0.004182563					0.003091841	0.006374053	0.00483028	0.012854889
		3.92873E-07	0	0.000825427	0.004186907					0.003094673	0.006381127	0.004221331	0.011019496
		3.93588E-07	0	0.000826336	0.004190963					0.003097276	0.006387105	0.001964646	0.006077582
		3.93946E-07	0	0.000827252	0.004195104					0.003100173	0.006395139	0.004567491	0.011074482
		3.94303E-07	0	0.00082815	0.004199431					0.003103334	0.00640087	0.003438871	0.01032535
		3.95733E-07	0	0.000829038	0.004203598					0.003105571	0.006406584	0.001823711	0.00367263
		3.96448E-07	0	0.000829923	0.004208002					0.003108289	0.006410554	0.001875397	0.003716375
		3.97878E-07	0	0.000830877	0.004211896					0.003110972	0.006414525	0.004060829	0.009404521
		3.99308E-07	0	0.000831787	0.004216887					0.003113598	0.006419949	0.002811546	0.005075666
		3.99665E-07	0	0.000832723	0.004221444					0.003116105	0.006424889	0.003058082	0.005353185
		3.99665E-07	0	0.000833641	0.004225976					0.003118485	0.006432142	0.004198185	0.009282928
		3.99665E-07	0	0.000834548	0.004230508					0.003121671	0.006438969	0.003376671	0.007202768
		3.99665E-07	0	0.00083543	0.004234716					0.003125098	0.006446596	0.004727745	0.011041042
		4.00023E-07	0	0.000836332	0.004239427					0.003127836	0.006453458	0.003598078	0.011072909
		4.0038E-07	0	0.000837232	0.004243848					0.003131202	0.006462623	0.00612939	0.017460642
		4.01095E-07	0	0.000838157	0.004248601					0.003134356	0.006470224	0.002915857	0.009037352
		4.0181E-07	0	0.000839071	0.004253269					0.003136886	0.006476304	0.003298205	0.006619646
		4.02883E-07	0	0.000839973	0.004258064					0.003139803	0.006483845	0.005285329	0.007213132
		4.0324E-07	0	0.000840858	0.004262749					0.003142687	0.006488802	0.005441352	0.015469137
		4.03955E-07	0	0.000841767	0.004267128					0.00314582	0.006496913	0.003884535	0.01219965
		4.04313E-07	0	0.000842665	0.004271608					0.003149065	0.00650227	0.005821925	0.012199318
		4.05028E-07	0	0.000843583	0.0042762					0.00315229	0.006509803	0.002484857	0.008008193
		4.05743E-07	0	0.000844526	0.004280902					0.003155093	0.006514233	0.006367814	0.016539966
		4.06458E-07	0	0.000845436	0.004285731					0.003157854	0.006519666	0.001684848	0.001033257
		4.06815E-07	0	0.000846368	0.004290679					0.003160787	0.006525124	0.001358758	0.000963384
		4.06815E-07	0	0.000847277	0.004295288					0.003163734	0.006531059	0.001454827	0.00114787
		4.07173E-07	0	0.000848169	0.004299615					0.003166673	0.006540582	0.001301325	0.000787018
		4.08245E-07	0	0.000849104	0.004304241					0.003169787	0.006549195	0.001467243	0.001097323
		4.08603E-07	0	0.000850039	0.004308909					0.00317284	0.006554211	0.001639297	0.001667436
		4.09675E-07	0	0.000850965	0.004313585					0.003175438	0.00655774	0.003097001	0.002347808
		4.10747E-07	0	0.000851879	0.004317921					0.003177966	0.00656302	0.00136499	0.000851109
		4.10747E-07	0	0.00085283	0.004322232					0.00318084	0.00656909	0.001391405	0.000784757
		4.10747E-07	0	0.00085376	0.004326832					0.003184571	0.006575119	0.038867599	0.037989809
		4.11462E-07	0	0.000854714	0.004331738					0.003187763	0.006581793	0.070175644	0.079484291
		4.1182E-07	0	0.000855615	0.004336482					0.003190457	0.006587201	0.029468719	0.031050311
		4.12177E-07	0	0.000856526	0.004340767					0.003193061	0.006594003	0.026828788	0.033042777
		4.12535E-07	0	0.000857453	0.004345001					0.003196055	0.006599614	0.023138467	0.028511861
		4.1325E-07	0	0.000858376	0.004349848					0.003198673	0.006605217	0.099558727	0.10802421
		4.1325E-07	0	0.0008593	0.004354243					0.003201049	0.006611722	0.010326013	0.013671614
		4.13965E-07	0	0.000860204	0.004358622					0.003203387	0.006618337	0.018147166	0.022332836
		4.1468E-07	0	0.000861108	0.004363044					0.003206848	0.006624263	0.105851984	0.106726154
		4.15752E-07	0	0.000862051	0.004367541					0.00320942	0.006627621	0.128159582	0.131053548
		4.17182E-07	0	0.000862995	0.004372456					0.00321152	0.006633326	0.059173716	0.067036915
		4.17897E-07	0	0.000863921	0.004376936					0.003214335	0.006638275	0.030634158	0.029183544
		4.17897E-07	0	0.000864878	0.004381162					0.003217229	0.006643827	0.04302253	0.045314153
		4.18612E-07	0	0.00086583	0.004385685					0.003220105	0.006648988	0.034152045	0.041307794
		4.19684E-07	0	0.000866791	0.004390277					0.00322289	0.006655552	0.050664769	0.057990167
		4.20042E-07	0	0.000867757	0.004394315					0.003225694	0.006660781	0.030466617	0.03147919
		4.20757E-07	0	0.00086871	0.004398762					0.003228236	0.006669113	0.140015492	0.152755726
		4.20757E-07	0	0.000869643	0.004403115					0.003231174	0.006676995	0.045027829	0.046963231
		4.22187E-07	0	0.000870613	0.004408072					0.003233889	0.006681884	0.029115575	0.029463053
		4.22544E-07	0	0.000871557	0.004412706					0.003236877	0.006686807	0.037837376	0.038757586
		4.22544E-07	0	0.000872496	0.004417433					0.003240282	0.006693285	0.017828886	0.022920855
		4.23259E-07	0	0.000873457	0.004422101					0.003243117	0.006697749	0.014878489	0.017010771
		4.24689E-07	0	0.000874383	0.004426956					0.003245649	0.006703786	0.137423437	0.157744998
		4.25404E-07	0	0.000875324	0.004431309					0.003248964	0.006709942	0.053321438	0.049639139
		4.26834E-07	0	0.000876262	0.004436062					0.003251632	0.006715995	0.117902293	0.12330825
		4.27192E-07	0	0.000877197	0.004441232					0.003254264	0.0067221	0.127115202	0.137469638
		4.28264E-07	0	0.000878108	0.00444618					0.003257126	0.006725918	0.107634965	0.135136403
		4.28979E-07	0	0.000879048	0.004451044					0.003260009	0.006731725	0.086853996	0.09356647
		4.28979E-07	0	0.00088	0.00445606					0.003263248	0.006738926	0.05773634	0.065960967
		4.29694E-07	0	0.000880958	0.00446043					0.003266396	0.006745847	0.080817074	0.089521928
		4.29694E-07	0	0.000881906	0.00446486					0.003269	0.006753474	0.113163962	0.131976648
		4.30051E-07	0	0.000882859	0.004469502					0.003272068	0.006761526	0.076716685	0.086079841
		4.30766E-07	0	0.000883808	0.004473949					0.003275014	0.006768345	0.115361776	0.138301285
		4.30766E-07	0	0.000884773	0.004478821					0.003277709	0.006773727	0.231498669	0.235298398
		4.31124E-07	0	0.000885714	0.004483642					0.003280384	0.00677961	0.095110053	0.119300973
		4.31124E-07	0	0.000886625	0.004488106					0.003283117	0.006785758	0.102904737	0.119672801
		4.31481E-07	0	0.000887592	0.004492731					0.003285597	0.006789694	0.041726933	0.053509178
		4.31481E-07	0	0.000888564	0.004497603					0.003288535	0.006796709	0.035301036	0.047038878
		4.32554E-07	0	0.000889573	0.004502636					0.003291486	0.006800841	0.059109974	0.074791498
		4.32911E-07	0	0.000890548	0.004507653					0.003293945	0.006807005	0.083444842	0.100919918
		4.33626E-07	0	0.000891491	0.004512014					0.003296704	0.006813348	0.120808489	0.139698488
		4.34341E-07	0	0.000892442	0.004517184					0.003299374	0.006819368	0.09142538	0.104750106
		4.34699E-07	0	0.000893398	0.004522464					0.003302353	0.006825362	0.10641596	0.124883315
		4.34699E-07	0	0.000894356	0.004527276					0.003305137	0.006831943	0.105688342	0.114490736
		4.34699E-07	0	0.000895327	0.004531817					0.00330783	0.006836534	0.050016753	0.061875426
		4.34699E-07	0	0.000896299	0.004536833					0.003310975	0.006840955	0.089110582	0.104955669
		4.35056E-07	0	0.00089728	0.004541237					0.003313348	0.006845836	0.082211875	0.099172236
		4.35771E-07	0	0.00089824	0.004546135					0.00331641	0.006850623	0.048684948	0.057392328
		4.36129E-07	0	0.000899218	0.004550547					0.00331922	0.006855716	0.132987429	0.142948514
		4.36129E-07	0	0.000900205	0.004555215					0.003321473	0.006859329	0.07812065	0.099000641
		4.36486E-07	0	0.000901172	0.004559994					0.003324101	0.006866378	0.085520965	0.101702481
		4.37201E-07	0	0.00090216	0.004564219					0.003327195	0.006870357	0.136777842	0.141829246
		4.37201E-07	0	0.00090309	0.004568768					0.003330225	0.006875951	0.104665231	0.108939879
		4.37916E-07	0	0.000904094	0.004573342					0.003332966	0.006882736	0.076024552	0.080105367
		4.38274E-07	0	0.000905042	0.004577874					0.003335588	0.006889963	0.109898617	0.101496578
		4.38989E-07	0	0.000906004	0.004581947					0.003338446	0.0068964	0.112833091	0.104081144
		4.40061E-07	0	0.000906954	0.00458681					0.003341226	0.006902232	0.117648394	0.125745495
		4.41133E-07	0	0.00090795	0.004591674					0.003344099	0.006907461	0.109506095	0.115922212
		4.41133E-07	0	0.000908913	0.004596537					0.003346535	0.006910769	0.123772757	0.136687109
		4.42206E-07	0	0.00090989	0.004601052					0.003349293	0.006915454	0.156279436	0.172474399
		4.42921E-07	0	0.000910864	0.004605643					0.003351851	0.006924254	0.101277403	0.113669105
		4.42921E-07	0	0.000911864	0.004609903					0.003354576	0.006929746	0.103690164	0.118506107
		4.43636E-07	0	0.000912857	0.004615013					0.003357172	0.006935902	0.054873562	0.074442686
		4.43993E-07	0	0.000913827	0.004619426					0.003360088	0.006940893	0.153242662	0.197668802
		4.45423E-07	0	0.000914767	0.004624178					0.003362947	0.006949871	0.058431609	0.070932555
		4.46496E-07	0	0.000915728	0.004629067					0.003365712	0.006954369	0.058251181	0.073794598
		4.46853E-07	0	0.000916726	0.004633795					0.00336811	0.00696118	0.079186001	0.092223972
		4.47568E-07	0	0.000917702	0.004638471					0.003370856	0.006967012	0.068139515	0.065707213
		4.47926E-07	0	0.000918646	0.00464302					0.003373527	0.006972998	0.075593606	0.08663692
		4.47926E-07	0	0.000919607	0.004648002					0.003375802	0.006976909	0.068461036	0.084244015
		4.48998E-07	0	0.000920566	0.004653061					0.00337832	0.006985003	0.060313001	0.067128571
		4.49713E-07	0	0.000921491	0.004657822					0.003380843	0.006992953	0.055440649	0.068987932
		4.5007E-07	0	0.000922448	0.004662142					0.003383618	0.006998922	0.04701945	0.054428996
		4.515E-07	0	0.000923402	0.004666461					0.003386694	0.007005044	0.035282641	0.043621661
		4.515E-07	0	0.000924386	0.004670704					0.003389372	0.007010876	0.081240814	0.088345473
		4.52573E-07	0	0.000925343	0.004675499					0.003391543	0.007015663	0.058785236	0.060657139
		4.52573E-07	0	0.000926285	0.00467975					0.003394158	0.007021334	0.042494321	0.055905433
		4.53288E-07	0	0.000927256	0.004684571					0.003396708	0.007026062	0.155392665	0.162625278
		4.54003E-07	0	0.000928177	0.004689247					0.003400053	0.007034879	0.082438349	0.095089297
		4.5436E-07	0	0.000929172	0.00469338					0.003402303	0.007039419	0.073578313	0.08984587
		4.5436E-07	0	0.000930145	0.004698456					0.003405131	0.007046621	0.06674433	0.079274638
		4.55075E-07	0	0.000931116	0.004702707					0.003407926	0.007053763	0.101865783	0.116351627
		4.56148E-07	0	0.000932082	0.004707196					0.003410463	0.00705713	0.076887398	0.090786297
		4.56863E-07	0	0.000933068	0.004711753					0.003412853	0.007063285	0.062586577	0.088062699
		4.57935E-07	0	0.000934054	0.00471626					0.003416058	0.007073029	0.096788208	0.118229549
		4.5865E-07	0	0.000934996	0.004721208					0.003419117	0.007078743	0.081981572	0.09639861
		4.59365E-07	0	0.000935932	0.004725468					0.0034213	0.00708665	0.117497393	0.120529471
		4.59365E-07	0	0.000936883	0.004729847					0.003424113	0.007094209	0.115063291	0.123272267
		4.59723E-07	0	0.000937835	0.00473386					0.003426788	0.007100084	0.076764971	0.083204891
		4.6008E-07	0	0.000938845	0.004738247					0.003429488	0.007106223	0.100932425	0.102038505
		4.6008E-07	0	0.000939811	0.004742957					0.003431882	0.007112268	0.033688113	0.037922776
		4.60795E-07	0	0.000940782	0.004747625					0.003434759	0.007119954	0.005851665	0.009259163
		4.6151E-07	0	0.000941752	0.004752573					0.00343723	0.007124953	0.111948396	0.134374849
		4.62225E-07	0	0.00094272	0.004757496					0.003439968	0.007133524	0.04068893	0.061947067
		4.63297E-07	0	0.000943729	0.004762436					0.003442765	0.007138073	0.081995404	0.113021084
		4.64012E-07	0	0.00094469	0.004767232					0.003445149	0.007141848	0.005000318	0.006428001
		4.6437E-07	0	0.000945668	0.004771976					0.003447671	0.00714643	0.033624329	0.039694375
		4.65442E-07	0	0.00094665	0.00477672					0.003450667	0.007153709	0.05831264	0.066123874
		4.66157E-07	0	0.000947629	0.004781669					0.003452799	0.007158614	0.082425464	0.0991025
		4.67945E-07	0	0.000948598	0.004786694					0.003454987	0.007164685	0.073515151	0.093106983
		4.70089E-07	0	0.000949539	0.004791761					0.00345746	0.007169617	0.047659916	0.054041949
		4.71162E-07	0	0.000950511	0.004796616					0.00345985	0.007177473	0.063947939	0.08865281
		4.72949E-07	0	0.000951487	0.004801241					0.003461865	0.007182753	0.061253578	0.068037888
		4.74379E-07	0	0.000952457	0.004806258					0.003464605	0.00718788	0.137598871	0.157666436
		4.76167E-07	0	0.000953431	0.004810968					0.003467006	0.007194605	0.096336477	0.094491321
		4.77239E-07	0	0.000954416	0.004815797					0.003469784	0.007197947	0.093061428	0.102888773
		4.78312E-07	0	0.000955391	0.004820491					0.003472381	0.007202351	0.176541824	0.199870598
		4.79742E-07	0	0.00095637	0.004825703					0.003475024	0.00720735	0.071735323	0.076878979
		4.80814E-07	0	0.000957348	0.004830107					0.003477527	0.00721326	0.134368481	0.143538037
		4.81886E-07	0	0.000958317	0.004834894					0.003480113	0.007221345	0.060059222	0.066068336
		4.81886E-07	0	0.000959313	0.004839638					0.003482738	0.007228462	0.006727769	0.011674906
		4.81886E-07	0	0.000960313	0.004844604					0.00348518	0.007238452	0.131120528	0.161710851
		4.82244E-07	0	0.000961308	0.004849493					0.003487472	0.007243639	0.159974025	0.191283789
		4.82601E-07	0	0.00096233	0.004854135					0.003489858	0.007247337	0.098577469	0.131910805
		4.83674E-07	0	0.000963361	0.004858777					0.003492311	0.007252787	0.116686188	0.137116473
		4.84389E-07	0	0.000964326	0.00486296					0.003495465	0.007259547	0.140403042	0.152722243
		4.84746E-07	0	0.000965312	0.004867526					0.003497852	0.007266629	0.088235323	0.119568009
		4.84746E-07	0	0.000966287	0.004872789					0.00350024	0.007271977	0.110644196	0.124443655
		4.85104E-07	0	0.00096729	0.004877117					0.003502673	0.007277079	0.179530662	0.206921742
		4.85819E-07	0	0.000968297	0.004881632					0.003505055	0.007281721	0.1236172	0.129422818
		4.86891E-07	0	0.000969276	0.004886572					0.003507137	0.007285318	0.116133436	0.124627375
		4.87964E-07	0	0.000970295	0.004891393					0.003509629	0.007288115	0.074632834	0.084810565
		4.88321E-07	0	0.000971321	0.004896281					0.003512213	0.007296243	0.088144233	0.088633357
		4.89036E-07	0	0.000972279	0.004900847					0.003514523	0.007302688	0.121585291	0.129920328
		4.89394E-07	0	0.000973274	0.004905328					0.003517101	0.007306727	0.102637594	0.115082403
		4.90109E-07	0	0.000974294	0.004910251					0.003519496	0.007314464	0.102644698	0.103543468
		4.90823E-07	0	0.000975291	0.004915148					0.003521909	0.007320058	0.130059585	0.133654261
		4.91181E-07	0	0.000976278	0.004919774					0.003524717	0.007324352	0.003713848	0.008829162
		4.92253E-07	0	0.000977282	0.004924773					0.003527339	0.007328994	0.004080429	0.011513045
		4.92968E-07	0	0.000978294	0.004929441					0.003530185	0.007333186	0.004438305	0.010986507
		4.92968E-07	0	0.000979315	0.004934228					0.003532228	0.00734032	0.003527782	0.009435112
		4.93326E-07	0	0.000980345	0.004939185					0.003534659	0.007348865	0.00418019	0.007777336
		4.94756E-07	0	0.00098132	0.004943989					0.003537116	0.007355063	0.005411656	0.009674507
		4.95471E-07	0	0.000982325	0.004948886					0.003539862	0.00735917	0.003615031	0.011022914
		4.96901E-07	0	0.000983364	0.004953987					0.003542541	0.00736496	0.003858705	0.009856305
		4.97258E-07	0	0.000984405	0.004959029					0.003545083	0.007369917	0.003965119	0.015047987
		4.97973E-07	0	0.000985456	0.004964233					0.003548035	0.007374865	0.003525823	0.011663742
		4.99046E-07	0	0.000986476	0.004968841					0.00355092	0.007380647	0.003409654	0.009509764
		4.99403E-07	0	0.000987515	0.004973475					0.00355318	0.007386632	0.004679406	0.014806662
		5.00118E-07	0	0.000988535	0.004978024					0.003555237	0.0073917	0.003190398	0.007949892
		5.00476E-07	0	0.000989506	0.004982224					0.003557629	0.007397805	0.002816512	0.006555997
		5.00476E-07	0	0.000990569	0.004987274					0.003560036	0.007402685	0.004576699	0.011335701
		5.0119E-07	0	0.000991597	0.004992104					0.003562328	0.007407888	0.004705201	0.01233341
		5.02263E-07	0	0.000992635	0.004997154					0.003564776	0.007413458	0.007272511	0.012688947
		5.02263E-07	0	0.000993639	0.00500223					0.003566785	0.007418023	0.004555431	0.012157682
		5.02263E-07	0	0.000994685	0.005007502					0.003569432	0.007423745	0.004575968	0.011326655
		5.0262E-07	0	0.000995724	0.005012186					0.003572242	0.007430539	0.002788706	0.006742684
		5.0262E-07	0	0.000996775	0.005016871					0.003574904	0.007434195	0.003024132	0.007569664
		5.03335E-07	0	0.000997768	0.005022024					0.003577595	0.007437987	0.003307242	0.007956431
		5.04408E-07	0	0.000998785	0.005026862					0.003579961	0.007441345	0.00754813	0.013696935
		5.05123E-07	0	0.000999841	0.00503204					0.003582474	0.007446991	0.004133716	0.01141843
		5.06553E-07	0	0.001000877	0.005036648					0.003584953	0.007452645	0.006608712	0.012422183
		5.0691E-07	0	0.001001896	0.005041392					0.003587521	0.007459498	0.006514308	0.011491457
		5.07625E-07	0	0.001002897	0.005046001					0.003590007	0.007463265	0.004914294	0.010130611
		5.0834E-07	0	0.001003933	0.005050422					0.003592157	0.007467737	0.007050413	0.01158563
		5.09055E-07	0	0.001004984	0.005055141					0.003594318	0.007473629	0.007699251	0.008463915
		5.10485E-07	0	0.001006035	0.005059638					0.003596489	0.007480108	0.004070651	0.004627265
		5.112E-07	0	0.001007077	0.005064417					0.003599056	0.007486128	0.003746811	0.004076223
		5.11557E-07	0	0.001008079	0.005069425					0.003601571	0.007490047	0.004130844	0.004240541
		5.1263E-07	0	0.001009125	0.005074263					0.003604127	0.007498023	0.003055058	0.003465859
		5.13345E-07	0	0.001010161	0.005079237					0.003606608	0.007503617	0.004011709	0.003964373
		5.15132E-07	0	0.001011205	0.005084585					0.003609287	0.007511116	0.003530936	0.004949192
		5.1549E-07	0	0.001012236	0.005089788					0.003612207	0.007517723	0.003849813	0.00517278
		5.16562E-07	0	0.001013258	0.005094941					0.00361474	0.007525443	0.003124864	0.003236796
		5.17277E-07	0	0.001014282	0.005100433					0.003617067	0.007530621	0.002522364	0.002798997
		5.17635E-07	0	0.001015339	0.005105543					0.003619197	0.007534711	0.002730115	0.003122421
		5.19065E-07	0	0.001016342	0.005110704					0.003621512	0.007539336	0.002754582	0.002770319
		5.19065E-07	0	0.001017386	0.005115627					0.003624178	0.007546308	0.002563298	0.002553515
		5.19422E-07	0	0.001018408	0.005120405					0.003626331	0.007550678	0.003064707	0.003406666
		5.19422E-07	0	0.001019417	0.005125209					0.003628746	0.007558772	0.004026619	0.00434768
		5.20495E-07	0	0.00102046	0.005129868					0.003631563	0.007565396	0.002164204	0.002225594
		5.20495E-07	0	0.001021482	0.005134511					0.003634371	0.007573082	0.001979833	0.002134805
		5.20852E-07	0	0.001022518	0.005139306					0.00363701	0.007580717	0.004938095	0.005098307
		5.22282E-07	0	0.001023547	0.005144127					0.00363951	0.007587545	0.003680238	0.004102631
		5.22282E-07	0	0.001024535	0.005148914					0.003642557	0.007595256	0.002861977	0.003195006
		5.22282E-07	0	0.001025544	0.005154202					0.003645319	0.007600672	0.007957715	0.013597873
		5.22639E-07	0	0.001026562	0.00515955					0.003648084	0.007607729	0.005406158	0.006714354
		5.23712E-07	0	0.001027603	0.005164439					0.003650603	0.00761323	0.003330619	0.003914133
		5.24069E-07	0	0.001028642	0.005169949					0.003653017	0.00761965	0.006427435	0.012200185
		5.24427E-07	0	0.001029704	0.005174948					0.003655296	0.007625159	0.003657689	0.009651423
		5.24427E-07	0	0.00103075	0.005180058					0.003657607	0.007629036	0.003398717	0.008315352
		5.25142E-07	0	0.001031825	0.005184922					0.003660076	0.007634095	0.004501617	0.006254169
		5.25857E-07	0	0.00103289	0.005189692					0.003662687	0.007639869	0.004739185	0.007385093
		5.25857E-07	0	0.001033942	0.005194453					0.003665009	0.007644315	0.005189612	0.007644783
		5.25857E-07	0	0.001034964	0.005199648					0.003668006	0.007650692	0.006071586	0.008969392
		5.25857E-07	0	0.001036047	0.005204545					0.003670197	0.007655853	0.003717608	0.007957034
		5.26572E-07	0	0.001037088	0.005209468					0.003672679	0.007660572	0.003363939	0.006614068
		5.26572E-07	0	0.001038139	0.005214391					0.003675412	0.007664185	0.0032393	0.00413971
		5.27644E-07	0	0.001039172	0.00521951					0.003678381	0.007671259	0.005500735	0.010392162
		5.28359E-07	0	0.001040248	0.005224135					0.003680691	0.007676012	0.003351568	0.006276573
		5.29074E-07	0	0.001041286	0.005229228					0.003682998	0.007680825	0.005092391	0.009669711
		5.29074E-07	0	0.001042345	0.005234644					0.003685182	0.007686156	0.00861744	0.015091468
		5.29789E-07	0	0.001043371	0.005240043					0.003687389	0.0076909	0.007455864	0.012104405
		5.30862E-07	0	0.00104443	0.005245612					0.003689999	0.007698408	0.00812968	0.013608816
		5.31576E-07	0	0.001045492	0.005250832					0.003692044	0.007702055	0.004996138	0.012519145
		5.32291E-07	0	0.001046563	0.005255764					0.003694374	0.007707157	0.006797894	0.010951562
		5.32649E-07	0	0.001047583	0.005260899					0.003697001	0.00771338	0.007285341	0.012023675
		5.33364E-07	0	0.001048601	0.005266264					0.003699407	0.007719995	0.008393167	0.015242684
		5.33721E-07	0	0.001049622	0.005271272					0.00370194	0.007723456	0.00737766	0.012179677
		5.34079E-07	0	0.001050657	0.005276263					0.003703846	0.007728889	0.005113956	0.009165161
		5.34436E-07	0	0.001051704	0.00528088					0.003706165	0.007734237	0.004293197	0.008617111
		5.35866E-07	0	0.001052749	0.005286526					0.003708791	0.007739644	0.004300542	0.007052343
		5.36581E-07	0	0.001053794	0.005291806					0.003711479	0.007744355	0.00574061	0.011039018
		5.37296E-07	0	0.001054835	0.005296873					0.003713945	0.007747798	0.003220181	0.00545421
		5.37654E-07	0	0.001055865	0.005302009					0.003715826	0.007752968	0.006724866	0.01463266
		5.38011E-07	0	0.001056895	0.00530688					0.00371802	0.007758035	0.00517902	0.014806501
		5.38726E-07	0	0.001057975	0.005311735					0.003720135	0.007762533	0.00431962	0.011090271
		5.40156E-07	0	0.001058979	0.005316616					0.003722863	0.007767107	0.004049055	0.008771634
		5.41943E-07	0	0.001060008	0.005321292					0.003724879	0.007771486	0.007771535	0.013188073
		5.42658E-07	0	0.001061044	0.00532579					0.003726873	0.007773858	0.007829734	0.013005569
		5.43731E-07	0	0.001062073	0.005330441					0.003729438	0.007778237	0.004725314	0.01259951
		5.44088E-07	0	0.001063127	0.005335244					0.003731192	0.007781476	0.003006984	0.006964708
		5.44446E-07	0	0.001064168	0.00534032					0.003733756	0.007788414	0.005054971	0.010892487
		5.45161E-07	0	0.001065184	0.005345456					0.003735932	0.007793074	0.008315687	0.019399841
		5.45876E-07	0	0.001066235	0.005350634					0.003737931	0.007797044	0.007398571	0.015469851
		5.46591E-07	0	0.001067292	0.005356024					0.003740003	0.007801729	0.006831343	0.01343915
		5.48021E-07	0	0.001068324	0.00536099					0.003741944	0.007805436	0.005699113	0.01148554
		5.48736E-07	0	0.001069389	0.005366159					0.003744628	0.007811941	0.005197969	0.006469825
		5.49093E-07	0	0.001070474	0.005371227					0.003746918	0.007816336	0.003770364	0.006933504
		5.49451E-07	0	0.001071552	0.005376643					0.003749465	0.007821149	0.005690466	0.009758171
		5.49808E-07	0	0.00107263	0.005381651					0.003752039	0.00782784	0.005207658	0.009567419
		5.50523E-07	0	0.001073728	0.00538654					0.003754002	0.007831003	0.00493779	0.010241338
		5.51596E-07	0	0.001074845	0.005391667					0.003756464	0.007833656	0.003281033	0.005717709
		5.51953E-07	0	0.001075934	0.005396947					0.003759289	0.007840075	0.004190784	0.0077508
		5.51953E-07	0	0.001077015	0.005401988					0.003761691	0.007848484	0.005108079	0.0100048
		5.52668E-07	0	0.001078109	0.005406928					0.00376439	0.00785464	0.004443114	0.007515512
		5.53025E-07	0	0.001079199	0.005411902					0.003766948	0.007858313	0.005115815	0.007995006
		5.53383E-07	0	0.001080287	0.005416995					0.003769467	0.00786469	0.004798208	0.009272036
		5.54455E-07	0	0.001081401	0.005421663					0.003771903	0.007869706	0.004818858	0.008184814
		5.5517E-07	0	0.001082472	0.005426722					0.003774633	0.007874221	0.006093127	0.011252531
		5.5517E-07	0	0.001083515	0.005431492					0.003777024	0.007878668	0.005408441	0.00794326
		5.55885E-07	0	0.001084622	0.005436806					0.003779728	0.007884679	0.004954788	0.009215835
		5.56958E-07	0	0.001085697	0.00544189					0.003781886	0.00788893	0.00571671	0.011627011
		5.57673E-07	0	0.001086815	0.005446856					0.003784695	0.00789574	0.006020969	0.008441681
		5.5803E-07	0	0.001087903	0.005451991					0.003786797	0.007900561	0.005012024	0.007856706
		5.58745E-07	0	0.001089001	0.005456965					0.003789243	0.007907865	0.00403209	0.007558466
		5.59103E-07	0	0.00109015	0.005462041					0.003791677	0.007913783	0.00377439	0.004981782
		5.5946E-07	0	0.001091251	0.005467678					0.003793951	0.007921129	0.003007463	0.005004075
		5.59818E-07	0	0.001092408	0.005472924					0.003796531	0.007927684	0.00585156	0.010477603
		5.6089E-07	0	0.001093485	0.005478306					0.003798598	0.007934205	0.003764916	0.00612154
		5.61962E-07	0	0.001094592	0.005483416					0.003800922	0.007938601	0.00357082	0.004671937
		5.6232E-07	0	0.001095673	0.005489155					0.003803272	0.007942342	0.004209406	0.007150945
		5.6232E-07	0	0.00109674	0.005494903					0.003805614	0.007947129	0.004021257	0.006414202
		5.63392E-07	0	0.001097837	0.005500157					0.003807883	0.00795206	0.006130029	0.008809742
		5.64107E-07	0	0.001098882	0.005506041					0.003810465	0.007962808	0.008128982	0.015151478
		5.64465E-07	0	0.001099953	0.00551184					0.003812691	0.007967935	0.007865413	0.014468521
		5.65537E-07	0	0.001101035	0.005517392					0.003815133	0.007972781	0.006286186	0.01121444
		5.6661E-07	0	0.001102196	0.005522519					0.003817599	0.007979617	0.004040966	0.006710715
		5.6661E-07	0	0.001103314	0.005527892					0.003819784	0.007984914	0.002510941	0.002706661
		5.6661E-07	0	0.001104422	0.005533019					0.003822266	0.007989624	0.007773546	0.013991816
		5.67325E-07	0	0.001105501	0.005537866					0.00382475	0.00799601	0.009268218	0.018395356
		5.67682E-07	0	0.001106597	0.005542984					0.003827376	0.008002276	0.004813531	0.006800178
		5.68397E-07	0	0.001107725	0.005547788					0.00382978	0.008008074	0.007957647	0.015080678
		5.68755E-07	0	0.001108845	0.005553366					0.003832109	0.00801321	0.008144359	0.01469506
		5.69112E-07	0	0.001109929	0.00555862					0.003834874	0.008019408	0.706323924	0.65332112
		5.70185E-07	0	0.001111061	0.005563449					0.003836845	0.008026601	0.797872644	0.752808286
		5.70542E-07	0	0.001112164	0.00556867					0.003839436	0.008032876	0.726465735	0.7035083
		5.72687E-07	0	0.001113281	0.005573873					0.003841697	0.008039686	0.818108988	0.760530016
		5.73402E-07	0	0.001114403	0.00557866					0.003843914	0.008045043	0.700295685	0.691445667
		5.73759E-07	0	0.001115527	0.005583711					0.003846152	0.008050706	0.59153038	0.574030973
		5.74832E-07	0	0.00111664	0.005588795					0.003848168	0.008055943	0.783095236	0.745124469
		5.75904E-07	0	0.001117812	0.005593846					0.003850189	0.00806107	0.761546752	0.734858219
		5.76977E-07	0	0.001118957	0.005599015					0.003852669	0.008066699	0.651255821	0.584425482
		5.77334E-07	0	0.001120068	0.005604669					0.003855066	0.008076077	0.621306603	0.532268997
		5.78049E-07	0	0.001121206	0.00561034					0.003857333	0.008081892	0.635587415	0.582065414
		5.78407E-07	0	0.001122304	0.005616037					0.003859543	0.00808571	0.757875564	0.706785448
		5.78764E-07	0	0.001123416	0.00562124					0.003862028	0.008091211	0.68251105	0.654521696
		5.79479E-07	0	0.001124536	0.005626844					0.003864433	0.008097843	0.686561796	0.62843396
		5.79479E-07	0	0.001125642	0.005631902					0.003866422	0.008102902	0.643392935	0.609738273
		5.79837E-07	0	0.001126754	0.005637421					0.00386886	0.008110427	0.685470787	0.636452722
		5.80552E-07	0	0.001127862	0.005642692					0.00387121	0.008116727	0.491573945	0.453314228
		5.80909E-07	0	0.001128973	0.005647598					0.003873276	0.008124983	0.72805972	0.675937079
		5.80909E-07	0	0.001130077	0.005653108					0.00387542	0.008128724	0.705877079	0.643004306
		5.81267E-07	0	0.001131183	0.005658864					0.003877184	0.008131734	0.702157147	0.663671382
		5.81624E-07	0	0.001132309	0.005664271					0.003879642	0.008137039	0.784842963	0.767854224
		5.81624E-07	0	0.001133408	0.005669993					0.003881957	0.008143356	0.739665151	0.753830669
		5.81982E-07	0	0.001134516	0.005675044					0.003884223	0.008150048	0.563981919	0.496968623
		5.81982E-07	0	0.001135638	0.005680596					0.003886471	0.008155489	0.64995266	0.616533358
		5.81982E-07	0	0.001136792	0.005686369					0.003888929	0.008160812	0.560966143	0.501865312
		5.82339E-07	0	0.001137925	0.005691853					0.003891568	0.00816673	0.601869993	0.536947404
		5.82339E-07	0	0.001139022	0.005697346					0.003894228	0.008172137	0.557843644	0.51748944
		5.82339E-07	0	0.001140153	0.005702719					0.003896791	0.008177409	0.588223382	0.552228237
		5.83411E-07	0	0.001141267	0.005708356					0.003899228	0.0081824	0.653901628	0.654023828
		5.83411E-07	0	0.001142408	0.005714044					0.003901759	0.008187612	0.702200031	0.694292304
		5.83411E-07	0	0.001143548	0.005719886					0.003903738	0.008193776	0.660545581	0.623227698
		5.83411E-07	0	0.001144662	0.00572548					0.003906185	0.00819937	0.701312981	0.69033889
		5.83411E-07	0	0.001145768	0.005731253					0.00390851	0.008203732	0.639673717	0.593208263
		5.84126E-07	0	0.001146896	0.005736567					0.003911035	0.008209097	0.543605479	0.538852567
		5.84126E-07	0	0.001148001	0.005741575					0.003912911	0.008216112	0.653019575	0.604987281
		5.84484E-07	0	0.001149097	0.005747034					0.003915112	0.008220159	0.64821347	0.619080335
		5.84841E-07	0	0.001150265	0.00575228					0.003917288	0.008223968	0.801623203	0.78431896
		5.85556E-07	0	0.001151377	0.005757415					0.003919446	0.008228219	0.804213242	0.787122014
		5.85914E-07	0	0.001152522	0.005762262					0.003921343	0.008233006	0.751222678	0.729797373
		5.86271E-07	0	0.001153661	0.005767746					0.003923261	0.008238124	0.754772389	0.72339073
		5.86271E-07	0	0.001154814	0.005773179					0.003926066	0.008245045	0.674308868	0.642132213
		5.86986E-07	0	0.001156001	0.005778527					0.003928418	0.008250444	0.728573747	0.708044904
		5.86986E-07	0	0.001157172	0.005783909					0.003930391	0.008254203	0.685582116	0.657540991
		5.86986E-07	0	0.001158342	0.005789435					0.003932856	0.008264448	0.696203951	0.681559935
		5.87701E-07	0	0.001159463	0.005794783					0.003935508	0.008269218	0.783196967	0.767432087
		5.88059E-07	0	0.001160611	0.005800089					0.003937677	0.008279149	0.679809123	0.666925795
		5.88059E-07	0	0.001161702	0.005805165					0.003939452	0.008283561	0.754260111	0.729695965
		5.88059E-07	0	0.00116284	0.005810632					0.00394163	0.008289896	0.797952042	0.78554995
		5.88416E-07	0	0.001163984	0.005815521					0.003943862	0.00829487	0.561502051	0.49131935
		5.88774E-07	0	0.001165117	0.005820554					0.003946508	0.008299776	0.658366032	0.618975024
		5.88774E-07	0	0.001166259	0.005826038					0.003949578	0.008305209	0.595500097	0.564722726
		5.89131E-07	0	0.001167427	0.005831488					0.003952281	0.008312104	0.604476458	0.549192056
		5.89131E-07	0	0.001168513	0.00583636					0.003955377	0.00831775	0.62643013	0.555751089
		5.89131E-07	0	0.001169653	0.005841572					0.003957989	0.008324356	0.673854413	0.619294834
		5.89489E-07	0	0.001170836	0.00584715					0.003960466	0.008329185	0.5321559	0.515790376
		5.90204E-07	0	0.001171967	0.005852591					0.003962945	0.00833654	0.584545346	0.580053673
		5.90919E-07	0	0.0011731	0.005858271					0.003965589	0.008344048	0.606390448	0.575517724
		5.91276E-07	0	0.001174235	0.005864027					0.003968479	0.008351419	0.570860437	0.549409336
		5.91634E-07	0	0.001175384	0.005869894					0.003970735	0.00835579	0.643203925	0.625165604
		5.91991E-07	0	0.001176531	0.00587582					0.003972813	0.008360338	0.545038103	0.488773427
		5.91991E-07	0	0.001177712	0.005881262					0.003975663	0.008365287	0.696091209	0.6842421
		5.91991E-07	0	0.001178817	0.005886525					0.003977848	0.008370592	0.619686726	0.582230242
		5.91991E-07	0	0.001179984	0.005892544					0.00398006	0.008374359	0.656133487	0.618476
		5.92349E-07	0	0.001181165	0.005898215					0.003982238	0.008380668	0.581197589	0.532843684
		5.92349E-07	0	0.001182336	0.005903886					0.003984426	0.008385888	0.727825131	0.684329769
		5.92706E-07	0	0.001183496	0.005909821					0.003986517	0.008390964	0.697349552	0.651069798
		5.93063E-07	0	0.001184685	0.00591511					0.003988971	0.008395538	0.699582933	0.653760406
		5.93063E-07	0	0.001185838	0.005920849					0.003991739	0.00840081	0.713523271	0.661084996
		5.93063E-07	0	0.001186994	0.005926801					0.00399388	0.008403811	0.68167182	0.635148536
		5.93063E-07	0	0.001188129	0.005932735					0.00399644	0.008410843	0.7010867	0.659371741
		5.93421E-07	0	0.001189303	0.005938576					0.003998655	0.0084137	0.731603274	0.706034489
		5.94136E-07	0	0.001190452	0.005944307					0.004000633	0.008415621	0.728083371	0.68347167
		5.94136E-07	0	0.001191621	0.005950046					0.004003059	0.008423443	0.786067761	0.781004002
		5.94851E-07	0	0.001192774	0.005955692					0.004005131	0.008428145	0.756755095	0.703982225
		5.95208E-07	0	0.001193961	0.005960708					0.004007671	0.008433969	0.668620854	0.65622031
		5.95208E-07	0	0.001195154	0.005965946					0.004009622	0.008437421	0.700353732	0.674677003
		5.95923E-07	0	0.001196307	0.005971872					0.004011445	0.008439793	0.723856857	0.714977277
		5.96281E-07	0	0.001197494	0.005977424					0.004013472	0.008445601	0.548517422	0.522884686
		5.96638E-07	0	0.001198661	0.005982865					0.004015582	0.008451918	0.708319305	0.628547621
		5.96638E-07	0	0.001199832	0.005988341					0.004017869	0.008456382	0.684112817	0.6345626
		5.96638E-07	0	0.001201047	0.0059938					0.004019731	0.008462027	0.719559694	0.646409399
		5.96996E-07	0	0.001202256	0.005999598					0.004021947	0.008467401	0.634082705	0.595978633
		5.97353E-07	0	0.001203418	0.006005201					0.004024123	0.008471235	0.618333835	0.592447348
		5.97353E-07	0	0.001204606	0.006010677					0.004026213	0.008479738	0.735842465	0.650859839
		5.97711E-07	0	0.001205782	0.006016144					0.004028621	0.008484584	0.72380508	0.679808886
		5.98068E-07	0	0.001206975	0.006021892					0.004030934	0.008490953	0.641836134	0.545171057
		5.98783E-07	0	0.001208186	0.00602758					0.0040335	0.008498698	0.627827718	0.616326375
		5.98783E-07	0	0.001209343	0.006033667					0.004035834	0.008504539	0.584154798	0.542087713
		5.99141E-07	0	0.001210498	0.00603939					0.004037998	0.008510364	0.656705787	0.6641173
		6.00571E-07	0	0.00121168	0.006044984					0.004040938	0.008518169	0.605947782	0.565464519
		6.01643E-07	0	0.001212879	0.006050919					0.004043082	0.008521094	0.745052244	0.726088489
		6.02001E-07	0	0.001214052	0.006056462					0.004045081	0.008526756	0.76149008	0.760374073
		6.02358E-07	0	0.001215256	0.006061947					0.004047789	0.008533524	0.607511881	0.555468034
		6.03073E-07	0	0.001216434	0.006067524					0.004050106	0.008541499	0.690012204	0.678731961
		6.04145E-07	0	0.001217632	0.006073127					0.004052329	0.008547545	0.668604381	0.600397495
		6.04145E-07	0	0.001218814	0.006078424					0.004054937	0.008554245	0.718072045	0.710367901
		6.0486E-07	0	0.00122002	0.006084478					0.004057301	0.008561897	0.793003879	0.774598439
		6.05218E-07	0	0.001221203	0.006090056					0.004059854	0.008565706	0.71707611	0.680026378
		6.05218E-07	0	0.00122237	0.006095455					0.004062154	0.008571555	0.702181684	0.675185227
		6.06648E-07	0	0.001223516	0.006101304					0.004064517	0.008578391	0.706427316	0.672195061
		6.07363E-07	0	0.001224711	0.006106576					0.004066521	0.008582226	0.75411677	0.714513776
		6.07363E-07	0	0.001225898	0.006112238					0.004068568	0.008587532	0.743267237	0.694577517
		6.0772E-07	0	0.001227086	0.006117399					0.004070779	0.008595592	0.707767745	0.691101914
		6.0772E-07	0	0.001228288	0.006123104					0.004072847	0.008602071	0.625923738	0.599960292
		6.08078E-07	0	0.001229479	0.006129116					0.004074995	0.008609145	0.662209229	0.636434748
		6.09508E-07	0	0.001230718	0.006135076					0.004077362	0.00861417	0.667503293	0.627203379
		6.10223E-07	0	0.001231896	0.006141215					0.004079433	0.008619739	0.650330161	0.608406683
		6.10223E-07	0	0.001233106	0.006146639					0.00408176	0.008627467	0.755055276	0.72567227
		6.1058E-07	0	0.001234285	0.00615248					0.004084008	0.008633734	0.610689317	0.5763215
		6.10938E-07	0	0.001235531	0.006158083					0.004086471	0.008638946	0.735871256	0.719336375
		6.10938E-07	0	0.001236737	0.006163729					0.004088747	0.008643682	0.753331332	0.759060092
		6.11295E-07	0	0.001237933	0.006169434					0.004091244	0.008650594	0.635838515	0.575621556
		6.1201E-07	0	0.001239137	0.006175675					0.004093038	0.008655381	0.629479313	0.596611851
		6.12368E-07	0	0.001240389	0.006181559					0.004095377	0.008662795	0.685335892	0.642679199
		6.12368E-07	0	0.001241631	0.006187587					0.004098072	0.008667344	0.682674197	0.642866788
		6.12725E-07	0	0.001242858	0.006193079					0.004100442	0.008672292	0.532041785	0.510966688
		6.12725E-07	0	0.001244094	0.006198963					0.004102852	0.008677955	0.654208375	0.598998702
		6.12725E-07	0	0.0012453	0.006204532					0.004105125	0.008682776	0.648494052	0.587943325
		6.12725E-07	0	0.001246528	0.006210246					0.00410767	0.00868934	0.572880234	0.497993802
		6.13082E-07	0	0.00124775	0.006216299					0.004109857	0.008693718	0.588316148	0.535257777
		6.13797E-07	0	0.001248948	0.006222175					0.004111814	0.008696184	0.681779172	0.668879949
		6.13797E-07	0	0.001250183	0.006227761					0.00411405	0.008702748	0.658708021	0.633864806
		6.14155E-07	0	0.001251414	0.006233942					0.004116564	0.008710944	0.697347113	0.648904375
		6.14512E-07	0	0.001252667	0.006239707					0.004119029	0.008719498	0.643068172	0.578036856
		6.1487E-07	0	0.001253918	0.006245327					0.004121053	0.008723689	0.630506026	0.593652506
		6.1487E-07	0	0.001255158	0.00625127					0.00412279	0.008729879	0.678502057	0.640589712
		6.15227E-07	0	0.001256382	0.006257528					0.004124941	0.008736035	0.618504753	0.561611987
		6.15227E-07	0	0.001257662	0.00626353					0.004126908	0.008739929	0.000930012	0.000429313
		6.15585E-07	0	0.00125891	0.00626927					0.004128844	0.008743747	0.000788081	0.000360469
		6.15585E-07	0	0.001260143	0.006275034					0.004131217	0.008750336	0.000745917	0.000429593
		6.15585E-07	0	0.001261416	0.006281258					0.00413391	0.008756611	0.000828076	0.000348353
		6.15585E-07	0	0.001262684	0.006287448					0.004136122	0.008762945	0.000904239	0.00039725
		6.15585E-07	0	0.00126395	0.006293331					0.004138404	0.008765836	0.00123875	0.000471017
		6.15942E-07	0	0.00126519	0.006299564					0.004140771	0.008772561	0.001552665	0.000975372
		6.163E-07	0	0.001266428	0.00630543					0.004143079	0.008776498	0.000745192	0.000281303
		6.163E-07	0	0.00126766	0.006311331					0.004145591	0.008780494	0.000966809	0.000455866
		6.16657E-07	0	0.001268922	0.006317351					0.004147948	0.008785766	0.005604976	0.014784105
		6.17015E-07	0	0.001270186	0.006323175					0.004149781	0.008789575	0.002081864	0.005624216
		6.17372E-07	0	0.001271414	0.006328744					0.004151818	0.00879431	0.002380563	0.006355331
		6.17372E-07	0	0.001272624	0.006334492					0.004153926	0.008799812	0.002229109	0.005808183
		6.17372E-07	0	0.001273903	0.006340724					0.004156078	0.008805066	0.00213042	0.003864895
		6.17372E-07	0	0.00127517	0.006346489					0.004158131	0.008810244	0.002648412	0.006226375
		6.17372E-07	0	0.001276408	0.006352347					0.004160532	0.008815277	0.002013109	0.004318865
		6.1773E-07	0	0.001277635	0.006358239					0.00416288	0.00882077	0.002170159	0.005113178
		6.1773E-07	0	0.001278881	0.006364123					0.004165397	0.008827181	0.002192981	0.006555104
		6.18445E-07	0	0.001280156	0.006369581					0.004167298	0.008834425	0.002128581	0.006619408
		6.18445E-07	0	0.001281438	0.006375669					0.004169568	0.008839297	0.004524505	0.014982713
		6.18802E-07	0	0.001282695	0.006381791					0.004171627	0.008846022	0.003406787	0.010017937
		6.18802E-07	0	0.001283999	0.006387827					0.004174365	0.00885205	0.003404731	0.009733947
		6.18802E-07	0	0.001285282	0.006394068					0.004176622	0.008858104	0.005128078	0.015048675
		6.1916E-07	0	0.001286588	0.00640002					0.004178601	0.008864268	0.003444993	0.008892947
		6.19517E-07	0	0.001287904	0.006405895					0.004180043	0.008870152	0.002915357	0.008389986
		6.19875E-07	0	0.001289207	0.006412221					0.004182205	0.008873468	0.001822648	0.004579864
		6.20232E-07	0	0.001290479	0.006418606					0.004184657	0.008878918	0.004038831	0.010440141
		6.2059E-07	0	0.001291732	0.006424974					0.004186633	0.008881749	0.004030873	0.011021937
		6.2059E-07	0	0.001293039	0.00643113					0.004188584	0.008886902	0.005575376	0.014993214
		6.20947E-07	0	0.001294265	0.006437533					0.004190777	0.008892003	0.0015425	0.003595853
		6.20947E-07	0	0.001295547	0.006443663					0.004193439	0.008898202	0.002061614	0.003691641
		6.21305E-07	0	0.001296839	0.006450023					0.004194992	0.00890133	0.005422604	0.014130159
		6.21305E-07	0	0.001298094	0.006455932					0.0041969	0.008904145	0.002629045	0.006922944
		6.21305E-07	0	0.001299372	0.006462045					0.00419912	0.008909433	0.004910216	0.012481556
		6.21305E-07	0	0.001300704	0.006468396					0.004201546	0.008912979	0.004680581	0.012155352
		6.21305E-07	0	0.001302008	0.006474799					0.004203984	0.008918811	0.002894369	0.007106605
		6.21662E-07	0	0.001303301	0.006480818					0.004206134	0.008928377	0.003764303	0.007823631
		6.21662E-07	0	0.001304596	0.006486549					0.004208402	0.008932449	0.001346311	0.001960114
		6.21662E-07	0	0.001305863	0.006492305					0.004210485	0.00893858	0.002371975	0.004155482
		6.21662E-07	0	0.001307171	0.00649818					0.004212892	0.008943477	0.002752038	0.005137606
		6.22377E-07	0	0.001308484	0.006503885					0.00421572	0.008949803	0.001497465	0.002485785
		6.22377E-07	0	0.001309786	0.006510194					0.004218145	0.008957642	0.003269773	0.006401856
		6.22377E-07	0	0.001311046	0.006516129					0.004220189	0.008963041	0.001876759	0.0030602
		6.22377E-07	0	0.001312337	0.006521979					0.004222676	0.0089685	0.003725517	0.007684243
		6.22377E-07	0	0.001313631	0.006527726					0.004225134	0.008976356	0.003626929	0.006961078
		6.22735E-07	0	0.001314962	0.006533499					0.004227452	0.008980905	0.002930474	0.005069612
		6.23449E-07	0	0.001316268	0.006539502					0.004229284	0.008983923	0.002952372	0.00488499
		6.23449E-07	0	0.001317532	0.006545037					0.004231611	0.008987375	0.002699544	0.004440526
		6.23807E-07	0	0.001318812	0.006550793					0.004234056	0.008991337	0.002874415	0.004886121
		6.24164E-07	0	0.001320156	0.006557051					0.004236503	0.008996073	0.00267556	0.004496676
		6.24164E-07	0	0.00132145	0.006562943					0.004238721	0.009001395	0.002497554	0.00417139
		6.24522E-07	0	0.001322758	0.006568937					0.004240728	0.009006845	0.002192304	0.003495728
		6.24879E-07	0	0.001324067	0.006575153					0.004243337	0.009013528	0.002802467	0.004636099
		6.24879E-07	0	0.001325385	0.006581189					0.004245708	0.009020152	0.003215947	0.005372239
		6.24879E-07	0	0.001326657	0.006587668					0.004247885	0.009023952	0.001784673	0.003175587
		6.24879E-07	0	0.001327995	0.006593365					0.004250244	0.009030032	0.002542479	0.004313194
		6.25237E-07	0	0.001329313	0.006600065					0.004252273	0.009034937	0.003257099	0.005410414
		6.25237E-07	0	0.001330626	0.006606365					0.004254624	0.009040362	0.00389712	0.0109589
		6.25237E-07	0	0.001331982	0.006612852					0.004256888	0.009045404	0.002460264	0.004508426
		6.25237E-07	0	0.001333313	0.006618906					0.00425919	0.009052036	0.003763149	0.007554683
		6.25594E-07	0	0.001334618	0.006625555					0.004261752	0.00905735	0.00361116	0.00896276
		6.25952E-07	0	0.001335906	0.006631711					0.004263936	0.009064347	0.001723095	0.006941548
		6.25952E-07	0	0.001337192	0.006637782					0.004265744	0.009068803	0.003486298	0.015649346
		6.25952E-07	0	0.001338504	0.006643963					0.004267601	0.009074593	0.003178173	0.007255091
		6.25952E-07	0	0.001339847	0.006649838					0.00426974	0.00907847	0.003249743	0.006798605
		6.26667E-07	0	0.001341127	0.006655092					0.00427201	0.0090825	0.003440589	0.007730292
		6.27024E-07	0	0.001342399	0.0066605					0.004273782	0.009085289	0.002600725	0.005690578
		6.27024E-07	0	0.001343691	0.006666545					0.00427603	0.009088171	0.002335775	0.005325883
		6.27024E-07	0	0.001345013	0.006672727					0.004278433	0.009095721	0.001988897	0.004736079
		6.27382E-07	0	0.001346317	0.006678831					0.004280672	0.009100525	0.002906045	0.005215012
		6.27382E-07	0	0.001347602	0.006685268					0.004282922	0.009107599	0.003377507	0.008642729
		6.27382E-07	0	0.001348897	0.006691874					0.004285353	0.009113602	0.001854459	0.005421221
		6.27382E-07	0	0.001350213	0.006698038					0.004287774	0.009118992	0.002734828	0.005523888
		6.27382E-07	0	0.001351532	0.006704398					0.004290018	0.009122802	0.00330937	0.010964503
		6.27739E-07	0	0.001352857	0.0067108					0.004292116	0.009129416	0.004291428	0.014867761
		6.27739E-07	0	0.001354213	0.006717033					0.004293932	0.009139611	0.003680386	0.011927989
		6.27739E-07	0	0.001355534	0.006723307					0.004296312	0.009145171	0.002055406	0.00964264
		6.27739E-07	0	0.001356863	0.006729421					0.004299265	0.009152662	0.004068183	0.012432522
		6.27739E-07	0	0.001358186	0.006735449					0.004301087	0.009156752	0.003693129	0.012091295
		6.28097E-07	0	0.001359564	0.006741979					0.004303019	0.009164923	0.003473914	0.010581435
		6.28454E-07	0	0.001360945	0.00674833					0.00430572	0.009171878	0.004067234	0.013268923
		6.28812E-07	0	0.001362278	0.006754418					0.004307525	0.009177243	0.001936346	0.003625484
		6.28812E-07	0	0.00136361	0.006760684					0.004309945	0.0091835	0.003540401	0.010079324
		6.28812E-07	0	0.001364967	0.006767052					0.004312579	0.009192122	0.00336234	0.007155384
		6.29169E-07	0	0.001366316	0.006772843					0.00431484	0.009196364	0.003967632	0.011011589
		6.29169E-07	0	0.001367668	0.006779032					0.004316886	0.009201721	0.002389627	0.004567671
		6.29169E-07	0	0.001369001	0.00678546					0.0043188	0.009204382	0.001689832	0.004000432
		6.29169E-07	0	0.001370342	0.006791718					0.004321309	0.009210138	0.001712903	0.006546593
		6.29169E-07	0	0.001371717	0.006798001					0.004323267	0.009213412	0.002072829	0.009703415
		6.29527E-07	0	0.001373041	0.006804446					0.004325872	0.009218479	0.002738139	0.008235616
		6.29527E-07	0	0.001374411	0.006810483					0.004328134	0.009224422	0.001583976	0.003408315
		6.30242E-07	0	0.001375803	0.00681686					0.004329885	0.009226897	0.001467929	0.003271469
		6.30242E-07	0	0.001377158	0.006823109					0.004332046	0.00923193	0.002546959	0.008276394
		6.30242E-07	0	0.001378532	0.006829392					0.004334711	0.009238911	0.001502324	0.003956874
		6.30242E-07	0	0.001379909	0.006835505					0.00433683	0.009244148	0.002537881	0.00771435
		6.30957E-07	0	0.001381259	0.00684167					0.004339022	0.009250125	0.001273882	0.002874958
		6.31314E-07	0	0.001382637	0.006847995					0.004341024	0.009257395	0.001724789	0.004685481
		6.31672E-07	0	0.001384029	0.006854262					0.004343158	0.0092614	0.001911485	0.003172815
		6.31672E-07	0	0.001385406	0.006860315					0.004345724	0.009264894	0.00227281	0.0053988
		6.31672E-07	0	0.001386816	0.006866072					0.004347653	0.009272283	0.002031132	0.003939648
		6.32029E-07	0	0.001388201	0.006871921					0.004350098	0.009277928	0.001283092	0.002396425
		6.33102E-07	0	0.001389583	0.006878196					0.004352141	0.009283344	0.001732133	0.004482809
		6.33459E-07	0	0.001391003	0.006884743					0.004354715	0.009286643	0.001928039	0.003880939
		6.33459E-07	0	0.001392402	0.006891026					0.004356711	0.009291524	0.001756656	0.005040789
		6.33459E-07	0	0.001393771	0.006897275					0.004358968	0.009297594	0.001117345	0.002033924
		6.33459E-07	0	0.001395118	0.006903652					0.004361038	0.00930318	0.002415751	0.005516117
		6.33459E-07	0	0.001396485	0.006910072					0.004363021	0.009308401	0.001614266	0.003797666
		6.33816E-07	0	0.001397838	0.006916499					0.004364838	0.009318578	0.00286059	0.006045435
		6.33816E-07	0	0.001399209	0.006923157					0.004366804	0.00932419	0.002605299	0.005549871
		6.33816E-07	0	0.001400601	0.006929347					0.004368623	0.009327506	0.002769483	0.007699258
		6.34174E-07	0	0.001401986	0.006936047					0.004370613	0.009330856	0.001530291	0.004347756
		6.34531E-07	0	0.001403348	0.00694216					0.004372861	0.009335439	0.001427988	0.003075717
		6.34531E-07	0	0.001404716	0.00694863					0.004374452	0.009340999	0.002316857	0.005319209
		6.34531E-07	0	0.001406107	0.006954981					0.004376591	0.009346585	0.002756621	0.006340061
		6.34531E-07	0	0.001407504	0.006960874					0.004378351	0.009353073	0.003305747	0.007697651
		6.34531E-07	0	0.00140892	0.006967029					0.004380388	0.009356099	0.002358571	0.0054914
		6.34531E-07	0	0.001410336	0.006973678					0.004382284	0.009360903	0.00309161	0.006653562
		6.34531E-07	0	0.001411758	0.006980633					0.00438445	0.009367518	0.003310127	0.009847208
		6.34531E-07	0	0.001413104	0.006987197					0.004386407	0.009373385	0.00213004	0.003753598
		6.34531E-07	0	0.001414502	0.006993735					0.004388528	0.009379405	0.003583769	0.006147991
		6.35246E-07	0	0.001415905	0.007000053					0.004390511	0.009382908	0.002593866	0.005313223
		6.35246E-07	0	0.001417307	0.007005987					0.004392641	0.009387873	0.001288276	0.001948075
		6.35604E-07	0	0.001418694	0.00701256					0.004394508	0.009393408	0.003463196	0.005977228
		6.35604E-07	0	0.0014201	0.007019047					0.004396435	0.009396597	0.002250488	0.003839031
		6.36319E-07	0	0.001421464	0.007025101					0.004398708	0.009401409	0.001928258	0.003236124
		6.36676E-07	0	0.001422867	0.00703135					0.004400723	0.009405822	0.002897158	0.006551048
		6.36676E-07	0	0.001424303	0.007037667					0.004403068	0.00941054	0.002402897	0.006209217
		6.36676E-07	0	0.001425712	0.007044418					0.004405429	0.009415727	0.003780871	0.009878191
		6.37034E-07	0	0.001427117	0.007051067					0.004407415	0.009422554	0.001566429	0.003493467
		6.37034E-07	0	0.00142854	0.00705758					0.00441007	0.009427248	0.001931457	0.002893153
		6.37034E-07	0	0.001429985	0.007063991					0.004412399	0.009433216	0.003338466	0.005040687
		6.37391E-07	0	0.00143145	0.007070444					0.004414499	0.00943808	0.003374675	0.008709626
		6.37391E-07	0	0.001432914	0.00707734					0.004416567	0.009444559	0.002640845	0.007490558
		6.37749E-07	0	0.001434319	0.007084312					0.004418881	0.009452602	0.003244527	0.006329458
		6.37749E-07	0	0.001435705	0.007090748					0.004420707	0.009457457	0.00216598	0.005808642
		6.37749E-07	0	0.001437154	0.007097269					0.004422578	0.00946459	0.003419529	0.008397443
		6.37749E-07	0	0.001438609	0.00710425					0.004424865	0.009470763	0.017598264	0.043217115
		6.38106E-07	0	0.001440064	0.007111315					0.004427287	0.009476978	0.029449417	0.075767406
		6.38106E-07	0	0.001441496	0.00711827					0.004429093	0.009484027	0.019791839	0.051218167
		6.38106E-07	0	0.001442947	0.007125132					0.004431464	0.009490659	0.021695153	0.052755558
		6.38106E-07	0	0.001444379	0.00713173					0.004433774	0.009493694	0.008264508	0.01513483
		6.38106E-07	0	0.001445833	0.007137928					0.004436452	0.009500369	0.013091232	0.027664731
		6.38464E-07	0	0.001447306	0.007144288					0.004438773	0.009507383	0.014366666	0.033505929
		6.39179E-07	0	0.001448771	0.007150299					0.004440902	0.009513207	0.020783811	0.048711159
		6.39179E-07	0	0.0014502	0.007156956					0.004443454	0.009518742	0.011659386	0.034309519
		6.39179E-07	0	0.001451644	0.007163223					0.004445646	0.009523019	0.005786371	0.015023559
		6.39536E-07	0	0.001453101	0.007169327					0.004447564	0.009527279	0.01855067	0.04919959
		6.39536E-07	0	0.00145453	0.007176036					0.004449697	0.009532176	0.016650291	0.042173349
		6.39894E-07	0	0.001456006	0.007182804					0.004452079	0.009539369	0.015607402	0.044617541
		6.40251E-07	0	0.001457443	0.007189827					0.004454172	0.009546112	0.017985407	0.042778798
		6.40251E-07	0	0.001458894	0.007196348					0.004455971	0.009550788	0.016537828	0.043513722
		6.40251E-07	0	0.001460394	0.007203031					0.004457946	0.00955532	0.01578822	0.037152831
		6.40251E-07	0	0.00146184	0.007209493					0.004459883	0.00956168	0.005391792	0.009970178
		6.40251E-07	0	0.001463291	0.00721581					0.004461815	0.009570692	0.023068043	0.053758486
		6.40251E-07	0	0.001464763	0.007222357					0.004463733	0.00957411	0.014730312	0.035177769
		6.40251E-07	0	0.001466206	0.007228972					0.004466225	0.009579441	0.019064069	0.045354352
		6.40609E-07	0	0.00146768	0.007235179					0.004468398	0.009585894	0.013898568	0.032659377
		6.40609E-07	0	0.001469116	0.007241709					0.004470739	0.009590698	0.014089304	0.029881636
		6.40609E-07	0	0.001470563	0.007248128					0.00447334	0.009596735	0.016588244	0.029956193
		6.40966E-07	0	0.001472032	0.007254709					0.004475838	0.009601905	0.013991198	0.036359988
		6.41681E-07	0	0.001473476	0.00726214					0.004477941	0.0096067	0.0098407	0.020132418
		6.41681E-07	0	0.001474942	0.007268551					0.004479905	0.009611529	0.011209389	0.021181796
		6.41681E-07	0	0.001476386	0.007275208					0.0044822	0.009615789	0.009508271	0.018029412
		6.41681E-07	0	0.001477847	0.007281908					0.004484765	0.009620142	0.011895175	0.02072269
		6.41681E-07	0	0.001479346	0.007289025					0.004486894	0.009623433	0.006251959	0.006773599
		6.41681E-07	0	0.001480815	0.007297059					0.004488876	0.009626953	0.018173443	0.024173636
		6.41681E-07	0	0.001482278	0.007304176					0.004491012	0.009631765	0.017426381	0.023716589
		6.42039E-07	0	0.001483727	0.007311216					0.004493081	0.009636543	0.007643302	0.008226672
		6.42039E-07	0	0.001485168	0.007317992					0.004495403	0.009644383	0.01756813	0.02247078
		6.42396E-07	0	0.001486608	0.007324386					0.004497439	0.009649969	0.006441733	0.008202933
		6.42396E-07	0	0.001488053	0.007330848					0.004499608	0.009656533	0.021564546	0.031887212
		6.43111E-07	0	0.001489508	0.007337616					0.004501854	0.009660308	0.013747898	0.021719795
		6.43111E-07	0	0.001490971	0.007344596					0.004503607	0.009664414	0.007586437	0.009081769
		6.43111E-07	0	0.001492452	0.007351339					0.004505686	0.00967063	0.008910233	0.01090002
		6.43469E-07	0	0.001493939	0.007358217					0.004507469	0.009672296	0.006917259	0.008559082
		6.43469E-07	0	0.00149538	0.007365028					0.004509633	0.009678129	0.007865537	0.009479631
		6.43469E-07	0	0.001496852	0.007372552					0.004511968	0.009685645	0.005641642	0.006526417
		6.43469E-07	0	0.001498308	0.007379006					0.004514591	0.00969112	0.007817122	0.009640395
		6.43469E-07	0	0.001499822	0.007385723					0.004516217	0.009695831	0.004828582	0.005515224
		6.43469E-07	0	0.001501324	0.007392261					0.004518395	0.009701306	0.009566874	0.011002636
		6.43826E-07	0	0.001502794	0.007399446					0.004520401	0.009705081	0.011058989	0.013678995
		6.44183E-07	0	0.001504284	0.007405822					0.004522442	0.009709698	0.007456692	0.009507613
		6.44183E-07	0	0.001505752	0.007412786					0.004524813	0.009714638	0.007432918	0.009113024
		6.44183E-07	0	0.001507286	0.007420021					0.00452665	0.009720054	0.009147395	0.011425436
		6.44541E-07	0	0.001508791	0.007426942					0.004528892	0.009728191	0.009898363	0.018716765
		6.44541E-07	0	0.001510284	0.007433753					0.004530723	0.009732077	0.006883759	0.008465343
		6.44541E-07	0	0.001511829	0.007441133					0.004532759	0.009735954	0.00881678	0.011370723
		6.44541E-07	0	0.00151334	0.00744842					0.004534755	0.009740843	0.009939233	0.021050773
		6.44541E-07	0	0.00151486	0.007455477					0.004536672	0.00974597	0.004146652	0.009214976
		6.44898E-07	0	0.001516441	0.007462653					0.004538778	0.00975068	0.008326321	0.024863183
		6.44898E-07	0	0.001517945	0.00747022					0.004540811	0.00975721	0.007843813	0.010613914
		6.44898E-07	0	0.001519471	0.007477022					0.00454263	0.009762226	0.011355188	0.017646973
		6.44898E-07	0	0.001521005	0.007484206					0.004544722	0.009767277	0.011444267	0.018138473
		6.45256E-07	0	0.001522562	0.007490796					0.004546731	0.009770975	0.005696648	0.008625274
		6.45256E-07	0	0.001524094	0.007497853					0.004549064	0.009776017	0.014286753	0.025014058
		6.45256E-07	0	0.001525611	0.007504816					0.004551389	0.009778687	0.007189695	0.011152678
		6.45256E-07	0	0.001527153	0.007511933					0.004553701	0.00978423	0.012960775	0.016607883
		6.45613E-07	0	0.001528694	0.007519185					0.004555955	0.009787801	0.008585949	0.016087212
		6.45613E-07	0	0.001530265	0.007525707					0.004558154	0.009791908	0.007346461	0.013373928
		6.45613E-07	0	0.001531826	0.007532619					0.004560396	0.009796618	0.007696506	0.013283198
		6.45971E-07	0	0.001533425	0.007539608					0.004562343	0.009801881	0.013961524	0.029937318
		6.46686E-07	0	0.001534993	0.007547192					0.004564675	0.009806073	0.013338581	0.026930674
		6.46686E-07	0	0.001536515	0.007554156					0.0045668	0.009809449	0.014182362	0.029419044
		6.47043E-07	0	0.001538053	0.007560932					0.004568869	0.009814236	0.009325287	0.027216033
		6.47043E-07	0	0.001539649	0.007567453					0.004570782	0.009822032	0.008293506	0.015023984
		6.47043E-07	0	0.001541198	0.007574604					0.004573114	0.009827916	0.017254783	0.036734137
		6.47043E-07	0	0.001542732	0.007581729					0.004575084	0.009835993	0.016207178	0.035045862
		6.47043E-07	0	0.00154431	0.007588769					0.004577378	0.009839428	0.014687282	0.028930095
		6.47401E-07	0	0.001545879	0.0075962					0.004579394	0.009843832	0.007727938	0.013224183
		6.47401E-07	0	0.001547475	0.007603682					0.004581004	0.009848942	0.008398231	0.016111784
		6.47758E-07	0	0.001548998	0.007610909					0.004582893	0.009855625	0.007014296	0.012789701
		6.48473E-07	0	0.001550579	0.007618366					0.004584673	0.00985821	0.01211637	0.023472365
		6.48473E-07	0	0.001552121	0.007625074					0.004586642	0.009862912	0.007878853	0.013055206
		6.48831E-07	0	0.001553675	0.007632097					0.004588566	0.009866185	0.008384055	0.015621832
		6.48831E-07	0	0.001555251	0.007639375					0.004590657	0.009871253	0.009589056	0.028919408
		6.49546E-07	0	0.001556813	0.007646424					0.004592382	0.009874356	0.006274361	0.018757049
		6.49546E-07	0	0.001558433	0.00765343					0.004594653	0.00988007	0.009995618	0.025938229
		6.50261E-07	0	0.001560025	0.007660283					0.004596768	0.009885418	0.007319855	0.014188919
		6.50618E-07	0	0.001561589	0.007667714					0.004599188	0.009889967	0.006604019	0.013041993
		6.50976E-07	0	0.001563168	0.007674456					0.004600903	0.009893325	0.013126228	0.034892283
		6.51333E-07	0	0.001564732	0.007681097					0.004602923	0.009898469	0.005531847	0.010813831
		6.51333E-07	0	0.001566321	0.007688298					0.004604773	0.00990272	0.004545703	0.008970914
		6.51333E-07	0	0.001567923	0.007695279					0.004607199	0.009906283	0.007562318	0.019779491
		6.51333E-07	0	0.001569518	0.00770254					0.004609085	0.009911333	0.00666325	0.013935793
		6.51691E-07	0	0.00157112	0.00770969					0.004611389	0.00991879	0.009309022	0.015185734
		6.51691E-07	0	0.001572688	0.007716356					0.004613905	0.009925209	0.011803916	0.01691664
		6.51691E-07	0	0.001574309	0.007723821					0.00461555	0.009929452	0.009366441	0.012361323
		6.52048E-07	0	0.001575899	0.007730853					0.004617982	0.00993372	0.00650978	0.01000707
		6.52406E-07	0	0.00157753	0.007737434					0.00461992	0.009937504	0.007252312	0.014241115
		6.52406E-07	0	0.001579155	0.007744244					0.004621692	0.009941993	0.010256069	0.015971894
		6.53121E-07	0	0.001580806	0.007751182					0.004623775	0.009949807	0.005820514	0.011533731
		6.53121E-07	0	0.001582433	0.007757925					0.004625792	0.009956736	0.003451777	0.005364459
		6.54193E-07	0	0.001584097	0.007765092					0.004627884	0.009961778	0.012164248	0.021299656
		6.54193E-07	0	0.001585727	0.007772064					0.00462955	0.009967194	0.005782848	0.00932254
		6.5455E-07	0	0.001587357	0.007778815					0.004631595	0.009970876	0.008039339	0.012629991
		6.5455E-07	0	0.001589008	0.007785073					0.004633446	0.009975101	0.008002568	0.013892796
		6.5455E-07	0	0.001590639	0.007791951					0.004635278	0.009978953	0.010805994	0.019743041
		6.5455E-07	0	0.001592234	0.007799153					0.00463762	0.00998459	0.005013751	0.009269468
		6.5455E-07	0	0.001593803	0.007806533					0.004639567	0.009989836	0.005952714	0.010526594
		6.54908E-07	0	0.001595381	0.007813241					0.004641594	0.009993101	0.00977973	0.015455669
		6.55265E-07	0	0.001596962	0.007820749					0.004643395	0.009998568	0.008656218	0.01453217
		6.55623E-07	0	0.001598559	0.007827976					0.004645221	0.010002581	0.008337199	0.014619898
		6.55623E-07	0	0.001600122	0.007835603					0.004647331	0.010009723	0.010999379	0.016783935
		6.55623E-07	0	0.001601742	0.007842753					0.004649524	0.010014825	0.009265955	0.016259582
		6.5598E-07	0	0.001603337	0.007850338					0.004651567	0.010020249	0.010462545	0.019928581
		6.5598E-07	0	0.001604943	0.007857395					0.004653323	0.010024271	0.012832175	0.016541088
		6.5598E-07	0	0.001606561	0.007864639					0.004655708	0.010031404	0.010948867	0.015163637
		6.56338E-07	0	0.001608147	0.007871798					0.004657667	0.010035511	0.006069799	0.011224354
		6.56695E-07	0	0.001609776	0.00787911					0.004660042	0.010041191	0.009249694	0.012229944
		6.57053E-07	0	0.001611388	0.007886252					0.004662557	0.010047644	0.011844799	0.014749143
		6.57768E-07	0	0.001613057	0.00789313					0.004665029	0.010051776	0.005994402	0.009913799
		6.58125E-07	0	0.001614652	0.007900102					0.00466739	0.010057813	0.003936983	0.006026228
		6.58125E-07	0	0.001616269	0.007906734					0.00466963	0.010062583	0.009462667	0.01522959
		6.58125E-07	0	0.001617925	0.007913604					0.004671835	0.010067378	0.007992141	0.015637783
		6.58125E-07	0	0.00161959	0.007920168					0.004674166	0.010075005	0.01173973	0.021728476
		6.58483E-07	0	0.0016212	0.007926749					0.004676014	0.010078448	0.004502115	0.00857488
		6.5884E-07	0	0.001622872	0.007933755					0.004678128	0.010082121	0.008078965	0.012054768
		6.59198E-07	0	0.001624533	0.007940625					0.004680092	0.010086951	0.007846011	0.009525459
		6.59198E-07	0	0.001626161	0.007947767					0.004681578	0.010090029	0.008775093	0.016569708
		6.59555E-07	0	0.001627843	0.007954569					0.004683158	0.010094169	0.0124784	0.026109357
		6.59555E-07	0	0.00162952	0.007962178					0.004685217	0.010097494	0.005392148	0.007653787
		6.59555E-07	0	0.001631158	0.007969346					0.004686667	0.010101481	0.012156945	0.022460364
		6.59913E-07	0	0.00163282	0.00797642					0.004688662	0.010105537	0.009184692	0.017613006
		6.59913E-07	0	0.001634482	0.00798346					0.004690831	0.010109516	0.001419879	0.002277068
		6.59913E-07	0	0.001636173	0.007990789					0.004692895	0.010116131	0.000701014	0.001200168
		6.6027E-07	0	0.001637827	0.007997991					0.004694546	0.010121921	0.000408293	0.000575784
		6.6027E-07	0	0.001639483	0.008005252					0.004696818	0.01012846	0.000528296	0.001299748
		6.6027E-07	0	0.001641203	0.008012164					0.004699228	0.010134105	0.005998655	0.009452857
		6.6027E-07	0	0.001642846	0.008019774					0.004701138	0.010139436	0.002552986	0.004543899
		6.60985E-07	0	0.001644513	0.008027128					0.0047027	0.010145719	0.001646957	0.003928493
		6.60985E-07	0	0.001646179	0.008033752					0.00470484	0.010149597	0.000556472	0.00086922
		6.60985E-07	0	0.001647843	0.008040707					0.004707436	0.010155744	0.00145316	0.003760426
		6.617E-07	0	0.0016495	0.008047594					0.004709627	0.01015917	0.003954236	0.011471545
		6.617E-07	0	0.001651169	0.008054455					0.004711734	0.010163013	0.001144815	0.002175268
		6.62058E-07	0	0.001652869	0.008061325					0.004713907	0.010170308	0.001922924	0.004910838
		6.62415E-07	0	0.001654578	0.008068688					0.004715722	0.010173735	0.005400989	0.010451058
		6.62773E-07	0	0.001656238	0.008076009					0.004717911	0.010180622	0.00031061	0.000449157
		6.62773E-07	0	0.001657972	0.008083227					0.004720418	0.010186438	0.001024773	0.001448864
		6.62773E-07	0	0.001659665	0.008090667					0.004722528	0.010191029	0.00057944	0.001197082
		6.62773E-07	0	0.001661367	0.008098319					0.004724508	0.010195467	0.004478266	0.010103666
		6.62773E-07	0	0.001663061	0.008105614					0.004726526	0.010198953	0.000694734	0.00094961
		6.63488E-07	0	0.001664794	0.008112561					0.004728012	0.010202881	0.001109932	0.001811458
		6.64202E-07	0	0.001666569	0.008119754					0.004730282	0.01020692	0.000521334	0.000862035
		6.64202E-07	0	0.001668246	0.008126938					0.004732442	0.010212838	0.001047278	0.002476934
		6.64202E-07	0	0.001669934	0.008134905					0.004734337	0.010216825	0.00229029	0.005177576
		6.64202E-07	0	0.001671669	0.008142311					0.004736497	0.010220175	0.004077644	0.007023171
		6.64917E-07	0	0.001673399	0.008149742					0.004738945	0.010224894	0.001712904	0.002987454
		6.64917E-07	0	0.00167512	0.008156901					0.004741365	0.01022946	0.005062541	0.007808718
		6.64917E-07	0	0.001676882	0.008164519					0.004743038	0.010233856	0.001896067	0.00418973
		6.65275E-07	0	0.001678548	0.008171551					0.004745149	0.010240139	0.006959435	0.013952169
		6.65275E-07	0	0.001680233	0.00817865					0.004747112	0.010244994	0.002915122	0.005897816
		6.65632E-07	0	0.001681896	0.008185733					0.004749041	0.010248998	0.003089376	0.004739837
		6.6599E-07	0	0.001683661	0.00819279					0.004751139	0.010253904	0.001507615	0.001676159
		6.6599E-07	0	0.001685368	0.008199966					0.004753371	0.010260579	0.00194221	0.002466468
		6.6599E-07	0	0.001687088	0.008206904					0.004755727	0.010265034	0.004737246	0.005778629
		6.66705E-07	0	0.001688859	0.008214122					0.004757677	0.010269353	0.000214274	0.000328194
		6.66705E-07	0	0.00169059	0.008221655					0.004759495	0.010274404	0.000954996	0.001704404
		6.67062E-07	0	0.001692329	0.008228653					0.004761478	0.01027959	0.000971093	0.001990247
		6.6742E-07	0	0.001694049	0.008235778					0.004763169	0.010283544	0.001996104	0.003004688
		6.6742E-07	0	0.001695767	0.008243013					0.004764804	0.010286341	0.000407612	0.000490641
		6.6742E-07	0	0.001697493	0.008250623					0.004767104	0.010293883	0.000826262	0.001049165
		6.6742E-07	0	0.00169916	0.008257961					0.004769242	0.010299494	0.000384305	0.000489161
		6.6742E-07	0	0.00170088	0.00826506					0.004771415	0.010308481	0.000638555	0.000762285
		6.68135E-07	0	0.001702624	0.008272185					0.004773036	0.010313319	0.000335338	0.000420453
		6.68492E-07	0	0.001704368	0.008279642					0.00477463	0.010317987	0.000501209	0.000604735
		6.6885E-07	0	0.001706121	0.008286665					0.004776572	0.010322502	0.001007307	0.001276919
		6.6885E-07	0	0.001707873	0.008293713					0.004778475	0.010328845	0.000410012	0.000546731
		6.6885E-07	0	0.001709651	0.008300855					0.00477998	0.010333147	0.000122565	0.000175762
		6.6885E-07	0	0.001711363	0.008307946					0.00478207	0.010338265	0.001771162	0.001754288
		6.6885E-07	0	0.001713094	0.008314978					0.004783858	0.010342355	0.000477735	0.000575095
		6.69207E-07	0	0.00171488	0.00832223					0.004785405	0.01034647	0.000271285	0.000324827
		6.69565E-07	0	0.001716583	0.008329083					0.004787091	0.010349701	0.002204253	0.003416843
		6.69922E-07	0	0.001718285	0.008336727					0.00478969	0.010355763	0.004267183	0.007026512
		6.7028E-07	0	0.001719991	0.008344099					0.004791881	0.010360907	0.001364782	0.002433606
		6.70637E-07	0	0.001721734	0.008351827					0.004793551	0.010363688	0.003398589	0.005446405
		6.70637E-07	0	0.001723456	0.008359029					0.004795725	0.010370949	0.007882618	0.017003816
		6.70637E-07	0	0.00172518	0.00836623					0.004797485	0.010374026	0.005766123	0.009553934
		6.70995E-07	0	0.001726936	0.008373755					0.004799737	0.010379358	0.003299392	0.006326618
		6.70995E-07	0	0.001728684	0.008381611					0.004801833	0.010388574	0.002188159	0.004518553
		6.70995E-07	0	0.001730413	0.008388881					0.004804155	0.010394704	0.001597927	0.002592771
		6.71352E-07	0	0.001732165	0.008396287					0.004806562	0.010401311	0.002758863	0.005090672
		6.7171E-07	0	0.001733912	0.008403964					0.004808661	0.010405332	0.001087689	0.002914409
		6.72425E-07	0	0.001735637	0.008411871					0.004811066	0.010410272	0.005755154	0.012648943
		6.72425E-07	0	0.001737363	0.008419762					0.00481307	0.010413257	0.00084182	0.001584741
		6.72425E-07	0	0.001739109	0.008427652					0.004814671	0.010417737	0.004091877	0.008851685
		6.72425E-07	0	0.001740857	0.008435058					0.004816606	0.010423273	0.003343263	0.006657822
		6.72425E-07	0	0.001742597	0.008442591					0.004818937	0.01042834	0.00641012	0.013236954
		6.72782E-07	0	0.001744389	0.008450183					0.004820632	0.010431341	0.001856966	0.002752149
		6.73497E-07	0	0.00174612	0.008457683					0.004822736	0.010436111	0.001694496	0.002415462
		6.73497E-07	0	0.001747877	0.008465428					0.004824696	0.010441043	0.001664909	0.002226317
		6.73497E-07	0	0.001749614	0.008473097					0.00482694	0.010447419	0.005700533	0.010265059
		6.73855E-07	0	0.00175139	0.008480996					0.00482871	0.010449409	0.002612484	0.004208418
		6.74212E-07	0	0.001753204	0.008489048					0.004830789	0.010453082	0.001154557	0.00153558
		6.74212E-07	0	0.00175497	0.008496828					0.004832648	0.010458813	0.001701881	0.002543389
		6.74569E-07	0	0.001756756	0.008505271					0.004834518	0.010463421	0.001241792	0.002011622
		6.74569E-07	0	0.001758497	0.008512744					0.004836666	0.010467077	0.002527181	0.005167279
		6.75284E-07	0	0.001760281	0.008520992					0.004838765	0.010470248	0.003254074	0.00705843
		6.75642E-07	0	0.001762042	0.008529256					0.004840663	0.010473318	0.003994752	0.006760752
		6.75642E-07	0	0.001763821	0.008537061					0.004843311	0.010479014	0.002538423	0.005190967
		6.75999E-07	0	0.001765617	0.008544858					0.00484542	0.010485357	0.001665164	0.003168861
		6.75999E-07	0	0.001767408	0.008552901					0.004847551	0.010491981	0.006558885	0.014508924
		6.75999E-07	0	0.00176918	0.008560536					0.004849893	0.010495092	0.007605005	0.017171041
		6.75999E-07	0	0.001770947	0.008568597					0.004851907	0.010502073	0.005540409	0.010674477
		6.75999E-07	0	0.001772773	0.008576257					0.004853876	0.010505925	0.006004871	0.010009409
		6.75999E-07	0	0.001774572	0.00858425					0.004856468	0.010512182	0.002706277	0.00503187
		6.75999E-07	0	0.001776397	0.008591987					0.004858454	0.010515609	0.003462676	0.005782684
		6.75999E-07	0	0.001778216	0.00859975					0.004860869	0.010520302	0.00489441	0.01084512
		6.76714E-07	0	0.00177999	0.008608056					0.004862914	0.0105265	0.005642517	0.015343803
		6.76714E-07	0	0.001781807	0.008615445					0.004865041	0.010530692	0.008191335	0.018811023
		6.77429E-07	0	0.001783599	0.008623352					0.00486664	0.010533515	0.00458091	0.008262169
		6.77787E-07	0	0.001785402	0.008631183					0.004869006	0.010541125	0.004279243	0.008063816
		6.77787E-07	0	0.001787171	0.008638784					0.004871167	0.010545316	0.004625483	0.011951421
		6.77787E-07	0	0.001788957	0.008647099					0.00487307	0.0105508	0.003567255	0.012018063
		6.78144E-07	0	0.001790796	0.008654743					0.004875147	0.010557075	0.00288628	0.003948882
		6.78144E-07	0	0.00179258	0.008662183					0.004876746	0.010560765	0.002182811	0.0047958
		6.78502E-07	0	0.001794327	0.008669886					0.004878817	0.010564634	0.002377992	0.004858089
		6.78502E-07	0	0.001796106	0.008677615					0.004880578	0.010567695	0.004005599	0.008348511
		6.78502E-07	0	0.001797899	0.008685207					0.004882927	0.010571461	0.005195101	0.010759892
		6.79217E-07	0	0.00179969	0.008692587					0.004884895	0.010578756	0.004860083	0.009508446
		6.79217E-07	0	0.001801444	0.008700605					0.004886838	0.010582387	0.005385118	0.007073242
		6.79217E-07	0	0.001803197	0.008708581					0.004888941	0.010587182	0.004886473	0.011145825
		6.79574E-07	0	0.001804975	0.008716301					0.004890922	0.010591578	0.002837362	0.006689867
		6.79574E-07	0	0.001806764	0.00872374					0.004892902	0.010596016	0.002427946	0.004671052
		6.79574E-07	0	0.001808582	0.008731571					0.004894925	0.010600233	0.002465689	0.005723967
		6.79932E-07	0	0.001810427	0.008739614					0.004897581	0.010607426	0.003161242	0.006370976
		6.81004E-07	0	0.001812222	0.008747615					0.004899756	0.010610428	0.00585834	0.013145774
		6.81004E-07	0	0.001814036	0.008756084					0.004901717	0.010615325	0.002618521	0.005323766
		6.81004E-07	0	0.001815867	0.008763906					0.004903965	0.010618208	0.004418026	0.009750144
		6.81362E-07	0	0.001817684	0.008772221					0.004905982	0.010621719	0.004079114	0.009168409
		6.81362E-07	0	0.001819564	0.008780315					0.004908138	0.010628581	0.002599054	0.004883494
		6.81362E-07	0	0.001821385	0.008788214					0.004910161	0.010631956	0.004539955	0.007311046
		6.81362E-07	0	0.001823224	0.008795518					0.004911919	0.010636785	0.00225854	0.005096522
		6.81362E-07	0	0.001825054	0.008802872					0.004913769	0.010641895	0.000842856	0.001640661
		6.81719E-07	0	0.001826875	0.008810091					0.004915769	0.010648383	0.001879304	0.003952717
		6.81719E-07	0	0.00182868	0.008817718					0.004918076	0.010654879	0.005627941	0.012160011
		6.82077E-07	0	0.001830489	0.008824936					0.004920102	0.010662429	0.004444564	0.009518411
		6.82434E-07	0	0.001832273	0.008832699					0.004921906	0.010669528	0.002619824	0.004971749
		6.82792E-07	0	0.001834141	0.008840547					0.004923824	0.010672938	0.007610169	0.014708119
		6.82792E-07	0	0.001836041	0.008847782					0.004925738	0.010675616	0.008164772	0.014248019
		6.83507E-07	0	0.001837825	0.008855077					0.00492792	0.010680139	0.002246686	0.005292078
		6.83864E-07	0	0.001839644	0.008862619					0.004929606	0.010685062	0.003245804	0.006488232
		6.83864E-07	0	0.001841486	0.008870407					0.004931413	0.010687834	0.002581844	0.005278278
		6.83864E-07	0	0.001843298	0.008877991					0.004933791	0.01069257	0.006723086	0.014280626
		6.83864E-07	0	0.001845126	0.008885201					0.004936227	0.010695052	0.005607486	0.010950134
		6.83864E-07	0	0.001846929	0.008893066					0.004938415	0.010699423	0.00137317	0.002506012
		6.84222E-07	0	0.001848778	0.008900744					0.004940509	0.010705255	0.002909455	0.005825877
		6.84222E-07	0	0.001850595	0.008908557					0.004942699	0.010710442	0.00303497	0.005746464
		6.84222E-07	0	0.001852446	0.008916133					0.00494436	0.010714285	0.003644962	0.008346692
		6.84222E-07	0	0.001854328	0.008923726					0.004945599	0.010720092	0.002435524	0.005421646
		6.84579E-07	0	0.001856188	0.008931301					0.004947396	0.010723952	0.003087914	0.00600725
		6.84579E-07	0	0.00185805	0.00893943					0.004949671	0.010729572	0.007268104	0.019392801
		6.84579E-07	0	0.001859842	0.008946818					0.00495163	0.010734521	0.005646783	0.013731327
		6.84936E-07	0	0.001861721	0.008954734					0.00495331	0.010737888	0.004234627	0.009854614
		6.85651E-07	0	0.001863565	0.008962531					0.004955318	0.010744179	0.004820097	0.01321131
		6.85651E-07	0	0.001865437	0.008970821					0.00495735	0.010749026	0.008019199	0.022513062
		6.86366E-07	0	0.001867292	0.008978992					0.004960002	0.01075377	0.006283163	0.018434892
		6.86366E-07	0	0.001869144	0.008986839					0.004961943	0.010757486	0.005386219	0.014988869
		6.86366E-07	0	0.001871055	0.008995231					0.004964259	0.010762069	0.003920176	0.009388553
		6.86366E-07	0	0.0018729	0.009003419					0.004966725	0.010767187	0.005946569	0.020492589
		6.86366E-07	0	0.001874799	0.009011411					0.004968509	0.010773096	0.008191262	0.041723444
		6.86724E-07	0	0.001876621	0.009019659					0.004970432	0.010778079	0.009231582	0.029046587
		6.86724E-07	0	0.001878513	0.009027625					0.004972183	0.010781403	0.004856615	0.015345554
		6.87081E-07	0	0.00188033	0.009035448					0.004974067	0.010787355	0.007970541	0.023637244
		6.87081E-07	0	0.001882201	0.00904338					0.004975972	0.010790246	0.004879848	0.011978502
		6.87081E-07	0	0.001884082	0.009051934					0.004978204	0.010796078	0.006053715	0.014595938
		6.87081E-07	0	0.00188598	0.009059782					0.004980286	0.010802225	0.005602717	0.015459147
		6.87439E-07	0	0.001887826	0.009067867					0.004982115	0.010805295	0.009749842	0.02894761
		6.87439E-07	0	0.001889716	0.009075281					0.004984178	0.010810218	0.00416736	0.010529128
		6.87796E-07	0	0.001891639	0.009082602					0.00498635	0.010817547	0.005311569	0.01390805
		6.87796E-07	0	0.001893527	0.009090314					0.00498786	0.01082003	0.004712189	0.011860709
		6.87796E-07	0	0.001895441	0.009097617					0.004989382	0.010822206	0.004570017	0.011117215
		6.87796E-07	0	0.001897277	0.009105346					0.004991052	0.010826687	0.005676529	0.016242781
		6.87796E-07	0	0.001899147	0.009113075					0.004993177	0.010833472	0.006770428	0.018106912
		6.87796E-07	0	0.001901028	0.009120115					0.004994926	0.010837689	0.005416538	0.013404936
		6.88154E-07	0	0.001902878	0.009127469					0.004996946	0.010844517	0.008940986	0.022331025
		6.88511E-07	0	0.001904718	0.009135156					0.004999098	0.010849788	0.006350917	0.017375899
		6.89584E-07	0	0.001906577	0.009142774					0.005001	0.010854456	0.009405372	0.02515383
		6.89584E-07	0	0.001908469	0.009150324					0.005003055	0.010858716	0.007843559	0.01867881
		6.89584E-07	0	0.001910352	0.009157891					0.005004984	0.010861861	0.002680999	0.005888735
		6.89584E-07	0	0.001912273	0.009165467					0.005006726	0.010867099	0.002109079	0.004471007
		6.89941E-07	0	0.001914129	0.009172855					0.005008541	0.010874768	0.002292377	0.004886019
		6.89941E-07	0	0.00191601	0.009180856					0.005010929	0.010879274	0.002922312	0.006870603
		6.89941E-07	0	0.001917915	0.009188406					0.005012556	0.01088225	0.002416964	0.005997864
		6.89941E-07	0	0.001919828	0.009196339					0.005015266	0.010885575	0.002944814	0.008902036
		6.90299E-07	0	0.001921737	0.009203855					0.005017178	0.010889996	0.002292691	0.004954736
		6.90299E-07	0	0.001923658	0.009211898					0.005019045	0.010894672	0.003180487	0.007151753
		6.90656E-07	0	0.001925615	0.009220137					0.00502072	0.010899017	0.003809924	0.009891829
		6.91371E-07	0	0.001927549	0.009227628					0.005023098	0.010906329	0.003477896	0.009185158
		6.91371E-07	0	0.001929461	0.009235229					0.005024739	0.010911524	0.003200274	0.008010906
		6.91729E-07	0	0.001931426	0.009242337					0.00502693	0.01091751	0.003242334	0.007324242
[truncated: 61,742 more rows]
