# Supplementary material for: Identification and characterization of constrained non-exonic bases lacking predictive epigenomic and transcription factor binding annotations
Source: Nat Commun. 2020 Dec 2;11:6168. doi: 10.1038/s41467-020-19962-9 (PMC7710766; doi:10.1038/s41467-020-19962-9)
Supplement: Supplementary file 11 — Source Data [file 41467_2020_19962_MOESM11_ESM.zip › SourceData/Fig2f.txt]

CNEP_Recall	CNEP_Precision	All Features Count_Recall	All Features Count_Precision	All DNase-seq Count_Recall	All DNase-seq Count_Precision	Roadmap DNase-seq Count_Recall	Roadmap DNase-seq Count_Precision	FitCons2_Recall	FitCons2_Precision	Segway Encyclopedia_Recall	Segway Encyclopedia_Precision	Individual Features_Precision	Individual Features_Recall
5.22899E-06	0.974643423	0	0	8.50242E-09	1	0.002263685	0.14553859	0	0	2.55073E-08	0.015	0.003822263	0.010820174
1.62226E-05	0.949726232	8.50242E-09	6.60546E-05	2.55073E-08	0.75	0.002806709	0.145311994	0.00018279	0.006129371	2.55073E-08	0.01	0.001464376	0.004286411
3.39332E-05	0.922774566	1.70048E-08	0.000132083	3.40097E-08	0.8	0.003169652	0.145116675	0.001583546	0.006129371	2.55073E-08	0.0075	0.002170632	0.00669479
5.37693E-05	0.923481308	1.70048E-08	0.000132074	5.10145E-08	0.75	0.00345359	0.144876883	0.003887746	0.006129371	2.55073E-08	0.006	0.001164757	0.003311132
7.95487E-05	0.912335446	1.70048E-08	0.000132066	5.10145E-08	0.6	0.003688929	0.144547598	0.007501997	0.006397384	2.55073E-08	0.005	0.000344379	0.001241906
0.000102497	0.904351088	2.55073E-08	0.000198059	5.9517E-08	0.636363636	0.003889697	0.144149115	0.009067173	0.006461679	3.91111E-07	0.065714286	0.000165176	0.000293351
0.0001299	0.89907609	2.55073E-08	0.00019802	5.9517E-08	0.466666667	0.004069429	0.143776662	0.010442768	0.007649323	3.91111E-07	0.0575	0.000476392	0.001060762
0.00015573	0.892157818	2.55073E-08	0.000197994	6.80194E-08	0.5	0.004232914	0.143393572	0.010827886	0.007771979	3.91111E-07	0.051111111	0.001882235	0.005583872
0.000185735	0.883697411	3.40097E-08	0.000263939	6.80194E-08	0.5	0.004381859	0.142960889	0.012474173	0.011960238	3.91111E-07	0.046	0.000706631	0.001992662
0.000212527	0.877699357	4.25121E-08	0.000329881	6.80194E-08	0.5	0.004531459	0.142826286	0.013610803	0.014046461	5.18648E-07	0.055454545	0.00041072	0.001209351
0.000246502	0.871441883	5.10145E-08	0.000395831	6.80194E-08	0.5	0.004668	0.142609635	0.014001956	0.016315885	5.9517E-07	0.058333333	0.00169666	0.005191358
0.000277196	0.86716672	5.10145E-08	0.000395752	7.65218E-08	0.529411765	0.004797016	0.142364661	0.021697556	0.022916528	6.71691E-07	0.056428571	0.002462145	0.006646862
0.000312677	0.862230663	5.10145E-08	0.000395674	8.50242E-08	0.555555556	0.004918991	0.142146757	0.023887606	0.027404251	6.71691E-07	0.049375	0.001181418	0.003401028
0.000344357	0.857981146	5.9517E-08	0.000461528	9.35266E-08	0.578947368	0.005037966	0.14194828	0.028673191	0.031179522	7.82223E-07	0.046	0.003040815	0.008482042
0.000382005	0.854358409	6.80194E-08	0.000527357	9.35266E-08	0.578947368	0.005154755	0.141851985	0.031291852	0.033568719	1.17333E-06	0.062727273	0.003347943	0.009835526
0.000415998	0.851896993	7.65218E-08	0.000593198	9.35266E-08	0.578947368	0.005267004	0.141720904	0.033154	0.035888044	1.17333E-06	0.06	0.003904019	0.010360865
0.000456206	0.848866459	7.65218E-08	0.000593198	1.02029E-07	0.6	0.00537535	0.141548613	0.034993569	0.040016259	1.22435E-06	0.055384615	0.000600731	0.002231478
0.000491117	0.845648196	8.50242E-08	0.000658935	1.02029E-07	0.52173913	0.005487871	0.141535899	0.037824048	0.042784963	1.24986E-06	0.050689655	0.004164888	0.010821739
0.000531827	0.843094176	8.50242E-08	0.000658935	1.02029E-07	0.5	0.005597043	0.141489112	0.04110568	0.048122758	1.24986E-06	0.047419355	0.003274162	0.008680412
0.000569985	0.840696756	8.50242E-08	0.000658935	1.02029E-07	0.5	0.005704811	0.141452866	0.045256466	0.053234125	1.24986E-06	0.0459375	0.003899971	0.010753787
0.000615218	0.837612576	8.50242E-08	0.000658892	1.02029E-07	0.5	0.005803753	0.141244867	0.053985715	0.074094333	1.32638E-06	0.047272727	0.001242616	0.003717165
0.000656829	0.835192873	9.35266E-08	0.000724685	1.02029E-07	0.48	0.005900069	0.141055837	0.063761942	0.108110748	1.4029E-06	0.048529412	0.000366832	0.001468623
0.00070355	0.83254017	9.35266E-08	0.00072459	1.02029E-07	0.48	0.005995662	0.140882526	0.066519677	0.114706043	1.4029E-06	0.045833333	0.000467907	0.00142947
0.000746606	0.830764719	9.35266E-08	0.000724542	1.02029E-07	0.461538462	0.006092088	0.140732954	0.067904063	0.116036306	1.4029E-06	0.042307692	0.000606031	0.001875498
0.000795027	0.829358286	9.35266E-08	0.000724447	1.02029E-07	0.461538462	0.006188973	0.140607467	0.09656827	0.142543875	1.44541E-06	0.041463415	0.000984718	0.003056723
0.000837497	0.828164017	1.02029E-07	0.000790202	1.02029E-07	0.444444444	0.006283001	0.140470074	0.141837881	0.179685873	1.44541E-06	0.04047619	0.000586453	0.001880098
0.000888342	0.826681753	1.10531E-07	0.000855995	1.02029E-07	0.444444444	0.006378517	0.140389959	0.147116327	0.183573274	1.44541E-06	0.038636364	0.000573979	0.001909066
0.000933583	0.825448613	1.10531E-07	0.000855995	1.02029E-07	0.4	0.006470998	0.140283684	0.170422515	0.229408753	1.44541E-06	0.037777778	0.000309902	0.000937741
0.000986145	0.8236798	1.10531E-07	0.000855883	1.27536E-07	0.394736842	0.006561676	0.140151349	0.213767053	0.272614832	1.44541E-06	0.035416667	0.00015321	0.0005682
0.001032194	0.821902969	1.10531E-07	0.00085577	1.70048E-07	0.434782609	0.006652652	0.140038172	0.237206762	0.32220924	1.55594E-06	0.035882353	0.0002342	0.000728164
0.001085895	0.819995891	1.10531E-07	0.000855488	1.70048E-07	0.363636364	0.006743144	0.139965159	0.306371286	0.412912137	2.19362E-06	0.043728814	0.000237588	0.000698499
0.001133696	0.818416175	1.19034E-07	0.000921113	1.87053E-07	0.349206349	0.006830166	0.139830098	0.329885287	0.45306725	2.64425E-06	0.05016129	8.62771E-05	0.000316154
0.001190594	0.816968297	1.19034E-07	0.000920871	1.95556E-07	0.328571429	0.006920343	0.139767913	0.37930307	0.505467959	2.88232E-06	0.050597015	0.001011318	0.002876165
0.001242587	0.815413886	1.19034E-07	0.00092081	1.95556E-07	0.277108434	0.007011106	0.139716727	0.410860115	0.544259835	3.08638E-06	0.049726027	0.000196826	0.000642162
0.00130269	0.813894437	1.19034E-07	0.000920689	2.12561E-07	0.252525253	0.007100789	0.139661998	0.425092402	0.560229646	3.77508E-06	0.058421053	0.000207066	0.000563183
0.001354019	0.812215025	1.19034E-07	0.000920629	2.12561E-07	0.20661157	0.007189589	0.139587866	0.481123426	0.619862626	3.77508E-06	0.056923077	0.000112212	0.00035955
0.001414905	0.810319138	1.19034E-07	0.000920508	2.29565E-07	0.1875	0.00727968	0.139518721	0.525953155	0.657216428	4.17469E-06	0.058452381	6.0325E-05	0.000174555
0.001469627	0.808641831	1.19034E-07	0.000920387	2.72078E-07	0.183908046	0.007370333	0.139474091	0.949561686	0.931498186	4.31923E-06	0.058390805	0.000103768	0.000337835
0.001531635	0.806830295	1.27536E-07	0.000985934	2.8058E-07	0.15942029	0.007461819	0.1394615	1	1	4.35324E-06	0.056263736	0.000221246	0.00068402
0.001586178	0.805200074	1.27536E-07	0.000985804	3.23092E-07	0.160337553	0.007552957	0.139447991			4.60831E-06	0.055876289	5.39934E-05	0.00015653
0.001648688	0.803493956	1.27536E-07	0.000985675	3.48599E-07	0.151291513	0.007641884	0.139400125			5.15247E-06	0.057169811	0.000202025	0.000683195
0.001707218	0.801904199	1.27536E-07	0.000985416	3.57102E-07	0.132492114	0.007728506	0.139315232			5.18648E-06	0.054464286	0.000137475	0.000409409
0.001773087	0.799910243	1.27536E-07	0.000985416	3.82609E-07	0.122615804	0.0078204	0.13932056			5.49256E-06	0.056173913	0.000137404	0.000406084
0.00183342	0.798506191	1.27536E-07	0.000985286	4.25121E-07	0.10989011	0.007912626	0.13933567			6.05372E-06	0.059831933	0.000408422	0.0013191
0.001899654	0.796992884	1.27536E-07	0.000985157	5.01643E-07	0.111531191	0.008006068	0.139354709			6.13025E-06	0.057222222	0.000276422	0.000947255
0.001960727	0.795482533	1.27536E-07	0.000985092	5.9517E-07	0.116472546	0.00809746	0.139362603			6.80194E-06	0.059701493	7.97711E-05	0.000285452
0.002028134	0.793942319	1.36039E-07	0.001050627	6.29179E-07	0.110119048	0.008190443	0.139389697			6.99749E-06	0.060072993	0.000131929	0.00045011
0.00208919	0.792379877	1.36039E-07	0.001050489	7.14203E-07	0.109375	0.008283408	0.13940252			6.99749E-06	0.058368794	0.000122231	0.000357484
0.002156911	0.790774372	1.36039E-07	0.001050351	7.82223E-07	0.104783599	0.008376034	0.139402003			8.0858E-06	0.064256757	0.000516634	0.001670768
0.002219489	0.789140036	1.36039E-07	0.001050144	8.92754E-07	0.103960396	0.008470666	0.13943484			8.17083E-06	0.061602564	0.000117315	0.000457379
0.002289124	0.787377718	1.36039E-07	0.001050007	9.77779E-07	0.101321586	0.008567925	0.139495589			8.35788E-06	0.061055901	0.000195625	0.000741666
0.002354372	0.785974812	1.36039E-07	0.001049869	1.10531E-06	0.102523659	0.008667114	0.139575999			9.23363E-06	0.064642857	0.000469649	0.001651519
0.002427416	0.784500525	1.36039E-07	0.001049456	1.24986E-06	0.105	0.00876678	0.139666123			9.59923E-06	0.065639535	0.000253575	0.00095137
0.002493582	0.783182142	1.36039E-07	0.001049387	1.42841E-06	0.108878808	0.008864234	0.139725183			1.0628E-05	0.070621469	0.000416542	0.001410076
0.002568352	0.781756353	1.36039E-07	0.001049318	1.56445E-06	0.109004739	0.008962905	0.139783803			1.07641E-05	0.068064516	0.001020082	0.002990276
0.002639084	0.780711109	1.44541E-07	0.001114535	1.72599E-06	0.109492988	0.009065104	0.139883386			1.10276E-05	0.067552083	0.00137944	0.002612301
0.002713888	0.779253436	1.44541E-07	0.001114535	1.85353E-06	0.10938284	0.009166529	0.139961549			1.20649E-05	0.070247525	0.001994189	0.004932927
0.002784662	0.777843222	1.44541E-07	0.001114316	2.03208E-06	0.11105948	0.009265353	0.140020613			1.30937E-05	0.072641509	0.001051101	0.002830992
0.002861873	0.776473384	1.44541E-07	0.00111417	2.21063E-06	0.111396744	0.009368181	0.140128259			1.34083E-05	0.071357466	0.000633021	0.00172776
0.002934322	0.775288951	1.53044E-07	0.001179632	2.41469E-06	0.112208613	0.009469097	0.140199014			1.45221E-05	0.074912281	0.000704931	0.002000824
0.003015401	0.77418707	1.53044E-07	0.001179632	2.60174E-06	0.112376056	0.009574467	0.140328173			1.45221E-05	0.072991453	0.00069282	0.002410216
0.003088556	0.772898262	1.53044E-07	0.001179554	2.7973E-06	0.112555594	0.009680025	0.140449754			1.5653E-05	0.076708333	0.00033964	0.001036403
0.003167926	0.771477023	1.53044E-07	0.001179477	3.04387E-06	0.112190536	0.009785038	0.140571951			1.5653E-05	0.07607438	0.000144082	0.000349177
0.003230869	0.770431976	1.53044E-07	0.0011794	3.34995E-06	0.113511956	0.009892798	0.140707612			1.60271E-05	0.074212598	5.82008E-05	0.000176255
0.003305954	0.769023099	1.53044E-07	0.001178936	3.81759E-06	0.117693316	0.009998296	0.140792584			1.60696E-05	0.073255814	0.000573704	0.00191591
0.003387246	0.767521746	1.53044E-07	0.001178782	4.25121E-06	0.120019203	0.010105716	0.140905763			1.66562E-05	0.072555556	0.000642989	0.00203474
0.003462603	0.766382946	1.53044E-07	0.001178705	4.65933E-06	0.121669627	0.010213475	0.141023603			1.67923E-05	0.072080292	0.001028977	0.003305189
0.003545196	0.765107629	1.53044E-07	0.001178705	5.10996E-06	0.123688002	0.010322825	0.141135136			1.70559E-05	0.070883392	0.002181412	0.006556498
0.003623579	0.763775238	1.53044E-07	0.001178628	5.52657E-06	0.124664365	0.010436604	0.141303258			1.70559E-05	0.068934708	0.001030776	0.003462901
0.003708178	0.762595186	1.53044E-07	0.001178396	5.9772E-06	0.125267284	0.010546422	0.141409759			1.73704E-05	0.068327759	0.000848975	0.002871319
0.003788492	0.761467435	1.53044E-07	0.001178088	6.48735E-06	0.126324503	0.010659062	0.141533185			1.7515E-05	0.067100977	0.000884085	0.002676818
0.003874953	0.760218184	1.53044E-07	0.001178088	7.17604E-06	0.130046225	0.010773887	0.141683751			1.7617E-05	0.06556962	0.000410969	0.001312009
0.003952521	0.758835148	1.53044E-07	0.00117801	7.85624E-06	0.131792897	0.010888704	0.141822121			1.89094E-05	0.068854489	0.00083343	0.002804754
0.004039135	0.757427479	1.53044E-07	0.00117801	8.65547E-06	0.134194569	0.011003401	0.141964739			1.89349E-05	0.068103976	0.000738755	0.002115437
0.004119228	0.756075027	1.53044E-07	0.00117801	9.36967E-06	0.134933268	0.011121747	0.142141845			1.9207E-05	0.06683432	0.000906326	0.002869704
0.004206021	0.754610632	1.53044E-07	0.001177856	9.91382E-06	0.133120219	0.011245066	0.142363438			1.9258E-05	0.065652174	0.001502942	0.004518
0.00428897	0.753612384	1.53044E-07	0.001177702	1.06875E-05	0.1340657	0.011364686	0.142538337			1.94705E-05	0.06396648	0.000314073	0.001118213
0.004379496	0.752206949	1.53044E-07	0.00117724	1.13762E-05	0.133947342	0.011485268	0.14272121			1.98362E-05	0.064093407	0.000709593	0.002250744
0.004462887	0.751032696	1.53044E-07	0.001177086	1.20989E-05	0.134030329	0.011604463	0.142866833			2.05333E-05	0.063888889	0.000308275	0.001267218
0.004557213	0.74986919	1.53044E-07	0.001177009	1.27621E-05	0.13257375	0.011722715	0.143005271			2.08479E-05	0.063195876	0.001940942	0.006259398
0.004645222	0.74887499	1.53044E-07	0.001177009	1.36294E-05	0.132907719	0.011845668	0.14317263			2.16047E-05	0.063366584	6.8602E-05	0.000227627
0.004741053	0.747749826	1.53044E-07	0.001176778	1.45051E-05	0.133062944	0.011966675	0.143309336			2.24209E-05	0.062785714	0.001341925	0.004517652
0.004826689	0.746573451	1.53044E-07	0.001176701	1.55934E-05	0.135041602	0.01209189	0.14348476			2.37983E-05	0.064941995	0.001232788	0.004369182
0.004923855	0.745331319	1.53044E-07	0.001176547	1.66903E-05	0.136309978	0.012217462	0.143657081			2.4487E-05	0.065011287	0.000879162	0.003052353
0.005011141	0.744140652	1.61546E-07	0.001241668	1.77701E-05	0.137572407	0.012343443	0.14382323			2.47931E-05	0.064087912	0.000463841	0.001385827
0.005108689	0.742978289	1.61546E-07	0.001241505	1.90369E-05	0.139771521	0.012473036	0.144015142			2.54648E-05	0.063859275	0.000596815	0.002121201
0.005194955	0.741784784	1.70048E-07	0.001306762	2.03378E-05	0.141387871	0.012604603	0.144226483			2.66721E-05	0.064547325	0.000699379	0.002626645
0.005292613	0.740621806	1.70048E-07	0.001306677	2.16302E-05	0.142648873	0.012734596	0.144400628			2.75904E-05	0.0649	0.000797116	0.002937281
0.00538245	0.739681483	1.70048E-07	0.001306592	2.2897E-05	0.143412504	0.012866495	0.144597472			2.85171E-05	0.064874275	0.000241564	0.000844707
0.005481724	0.738600368	1.70048E-07	0.001306506	2.4419E-05	0.144962649	0.012998401	0.144773688			3.00816E-05	0.065762082	0.001512174	0.004674912
0.005573006	0.737666562	1.70048E-07	0.001306421	2.55668E-05	0.144006513	0.013130707	0.144941548			3.05407E-05	0.064954792	0.000603912	0.002120232
0.005673165	0.736561775	1.70048E-07	0.001306336	2.68336E-05	0.144043816	0.013267647	0.145141971			3.15355E-05	0.064842657	7.3252E-06	1.20734E-05
0.005762899	0.735477787	1.70048E-07	0.00130625	2.80325E-05	0.143547544	0.013406534	0.14535164			3.18501E-05	0.063384095	0.000403843	0.001291577
0.005865302	0.734257152	1.70048E-07	0.001306165	2.94864E-05	0.143984057	0.01354617	0.145556941			3.21307E-05	0.062359736	8.76725E-05	0.000273021
0.005956584	0.73327158	1.70048E-07	0.001305995	3.08978E-05	0.143863816	0.013688441	0.145781472			3.40862E-05	0.064144	0.000136523	0.00056059
0.006059005	0.732087951	1.70048E-07	0.001305995	3.25898E-05	0.144309326	0.013829896	0.145984976			3.44603E-05	0.063726415	2.5926E-06	2.8058E-07
0.006151503	0.731089439	1.70048E-07	0.001305909	3.41542E-05	0.144356201	0.013973944	0.146198102			3.52595E-05	0.063898305	0.0001255	0.000429415
0.006255292	0.729975234	1.70048E-07	0.001305909	3.57442E-05	0.144606494	0.014122523	0.146439876			3.53871E-05	0.063060606	0.000840277	0.002619528
0.006349788	0.728987061	1.70048E-07	0.001305568	3.77848E-05	0.145181313	0.014271792	0.146690879			3.64669E-05	0.063540741	0.000956163	0.003200779
0.006456068	0.727915103	1.70048E-07	0.001305483	3.94172E-05	0.145301824	0.014421128	0.146928107			3.78358E-05	0.064028777	0.000697152	0.002312914
0.00655155	0.727021325	1.70048E-07	0.001305227	4.10667E-05	0.145289376	0.014571757	0.147159435			3.79463E-05	0.062682584	0.001188639	0.003135107
0.006658459	0.725896752	1.70048E-07	0.001305142	4.27332E-05	0.145121705	0.014723296	0.147391039			3.89411E-05	0.062653899	6.8797E-05	0.000244895
0.006753899	0.72483671	1.70048E-07	0.001304972	4.44677E-05	0.145128618	0.01487475	0.147611748			3.98424E-05	0.062066225	0.000294358	0.001042907
0.00686216	0.723697165	1.70048E-07	0.001304802	4.63977E-05	0.145009566	0.015028397	0.147847027			4.00209E-05	0.061529412	0.000352613	0.00104437
0.006959573	0.722773265	1.78551E-07	0.001369863	4.83703E-05	0.14453393	0.015182061	0.148059506			4.20105E-05	0.062862595	0.000894529	0.002472062
0.007070699	0.721712023	1.78551E-07	0.001369774	5.06574E-05	0.144910617	0.015341346	0.148320546			4.27162E-05	0.062487562	0.00073219	0.00229874
0.007169132	0.720863648	1.78551E-07	0.001369774	5.25195E-05	0.144755343	0.015501276	0.148565112			4.34389E-05	0.061777509	0.00041123	0.001184787
0.007280276	0.719908357	1.78551E-07	0.001369774	5.4373E-05	0.144496916	0.015656343	0.148768342			4.40425E-05	0.061447212	0.000328824	0.000988526
0.007379958	0.719005731	1.78551E-07	0.001369416	5.63541E-05	0.144268861	0.015812728	0.148970363			4.51309E-05	0.061506373	0.001073949	0.002920378
0.007490506	0.717920781	1.78551E-07	0.001369416	5.86922E-05	0.144829323	0.015973297	0.149187657			4.68143E-05	0.062004505	0.001487892	0.005002009
0.007591065	0.716954526	1.78551E-07	0.001369149	6.08858E-05	0.144977123	0.016139715	0.149435385			4.82342E-05	0.062546858	6.71794E-05	0.000237422
0.007705456	0.715965855	1.78551E-07	0.001369059	6.27479E-05	0.144388793	0.016304066	0.149652613			4.9093E-05	0.062354212	0.000699056	0.002512219
0.007807664	0.715029219	1.78551E-07	0.001368702	6.46779E-05	0.14395201	0.016471641	0.149874478			5.01813E-05	0.062521186	6.38855E-05	0.000280053
0.00792146	0.714033568	1.87053E-07	0.001433692	6.68886E-05	0.14372625	0.016641434	0.150099304			5.104E-05	0.061950464	0.00028497	0.001063313
0.008024705	0.713153705	1.87053E-07	0.001433505	6.88441E-05	0.14289496	0.016807231	0.150287413			5.19583E-05	0.061602823	6.84941E-05	0.000170788
0.008141239	0.712108795	1.87053E-07	0.001433412	7.13948E-05	0.14306159	0.01697342	0.150471554			5.30041E-05	0.061722772	0.003612384	0.007714834
0.008246533	0.711309548	1.87053E-07	0.001433131	7.39966E-05	0.143389077	0.017138741	0.150651481			5.53253E-05	0.062991288	0.000135132	0.000685236
0.008366128	0.710404055	1.87053E-07	0.001433038	7.67344E-05	0.143973837	0.017306961	0.150841553			5.74424E-05	0.063916746	0.000678525	0.002137483
0.00847053	0.709558844	1.87053E-07	0.001432851	7.94551E-05	0.144395686	0.017479662	0.151044826			6.00951E-05	0.065082873	0.000482343	0.001554149
0.008589189	0.708548339	1.87053E-07	0.001432571	8.19038E-05	0.144498612	0.017652678	0.151241841			6.06818E-05	0.064705349	0.000240398	0.000887253
0.00869609	0.707698567	1.87053E-07	0.001432385	8.45651E-05	0.14476806	0.017824674	0.151418824			6.16681E-05	0.064299645	9.59458E-05	0.000247965
0.008817803	0.706710696	1.87053E-07	0.001432292	8.71158E-05	0.14469912	0.017995419	0.151568915			6.33175E-05	0.064869338	0.000418249	0.001612569
0.008925511	0.70594521	1.95556E-07	0.001497103	8.97601E-05	0.144687791	0.01816937	0.151741564			6.43123E-05	0.064484228	0.000508556	0.001920544
0.009046985	0.704957002	1.95556E-07	0.001496519	9.23278E-05	0.144451539	0.01834492	0.151911797			6.52561E-05	0.064065109	0.000416943	0.001437522
0.009157287	0.70418429	1.95556E-07	0.001496519	9.4904E-05	0.144377902	0.018523989	0.152086057			6.63359E-05	0.064108463	0.000791489	0.002495376
0.009283871	0.703328011	1.95556E-07	0.001496422	9.74293E-05	0.144218184	0.018701818	0.152251879			6.84275E-05	0.064746581	0.000545649	0.001673455
0.009395882	0.702522279	1.95556E-07	0.001496324	0.000100584	0.144730725	0.018879416	0.152403367			6.98729E-05	0.065015823	0.000692381	0.00225105
0.009521012	0.701614566	2.04058E-07	0.00156128	0.000103772	0.145185273	0.019060441	0.152568312			7.18795E-05	0.065585725	0.002129999	0.004050503
0.009632862	0.700819738	2.04058E-07	0.001560874	0.000106705	0.145374092	0.01924474	0.152741722			7.26702E-05	0.064897494	0.000456422	0.000928847
0.009757635	0.699871689	2.04058E-07	0.001560671	0.000109987	0.146012755	0.019430441	0.152914589			7.3835E-05	0.064951384	0.001202078	0.002226835
0.009872154	0.699108096	2.04058E-07	0.001560265	0.000113303	0.146499126	0.019618455	0.153099585			7.61817E-05	0.06568915	0.000813171	0.00178215
0.010002998	0.698241884	2.04058E-07	0.001559961	0.000116058	0.146539415	0.019808399	0.153280637			7.75676E-05	0.065633094	0.002478409	0.003590505
0.01011659	0.697438374	2.04058E-07	0.00155986	0.000119025	0.146713898	0.020000563	0.153463729			7.88855E-05	0.065246132	0.003194004	0.003985017
0.010247366	0.696563905	2.04058E-07	0.001559657	0.000122146	0.147061533	0.020196994	0.153666197			8.02289E-05	0.064807692	0.001279613	0.002499755
0.010363271	0.695782302	2.04058E-07	0.001559556	0.000125742	0.147928461	0.020395304	0.153866305			8.30857E-05	0.065760431	0.000913593	0.001779599
0.010493741	0.694882208	2.04058E-07	0.001559353	0.00012905	0.148400911	0.020596421	0.154075677			8.4208E-05	0.065632869	0.001349716	0.003232587
0.010608889	0.694085017	2.04058E-07	0.001559252	0.000131992	0.148492501	0.02079661	0.154255258			8.60955E-05	0.06549806	0.001731125	0.003978989
0.010740761	0.6931371	2.04058E-07	0.001559252	0.000134823	0.148383474	0.020998075	0.154445124			8.85357E-05	0.066030438	0.002373726	0.004713981
0.010859098	0.692350935	2.04058E-07	0.001558948	0.000137824	0.148384794	0.02120238	0.154651083			8.99896E-05	0.066026201	0.001763991	0.003566392
0.010991634	0.691435763	2.04058E-07	0.001558644	0.000140639	0.148098738	0.021405579	0.154822071			9.33651E-05	0.067285539	0.003416432	0.005646399
0.011108483	0.690533851	2.04058E-07	0.001558543	0.000143487	0.147850923	0.021612724	0.155007278			9.44874E-05	0.066505087	0.001674439	0.003377434
0.01124419	0.689659866	2.04058E-07	0.001558442	0.000146752	0.148069351	0.021816943	0.155154973			9.54142E-05	0.066011765	0.002259333	0.004044662
0.011364321	0.688923652	2.04058E-07	0.001558138	0.000150119	0.148414646	0.022026647	0.155325048			9.79564E-05	0.066672454	0.001856162	0.003865533
0.011500359	0.687990714	2.04058E-07	0.001557936	0.000154021	0.149158488	0.022240432	0.155512542			9.89427E-05	0.066006807	0.004372878	0.00622311
0.011621196	0.687256039	2.04058E-07	0.001557936	0.00015766	0.149825474	0.022455025	0.155701477			0.000100244	0.0655	0.001652385	0.003157808
0.011759709	0.686389537	2.12561E-07	0.001622744	0.000161223	0.150384646	0.022670714	0.155885301			0.000102539	0.065865647	0.002266711	0.00459618
0.011880477	0.685609802	2.12561E-07	0.001622534	0.000164428	0.150358812	0.022886115	0.156057488			0.000104537	0.066102151	0.002229437	0.004378441
0.012016941	0.684699999	2.12561E-07	0.001622534	0.000167668	0.150515968	0.02310296	0.156224446			0.000105217	0.065234581	0.000583007	0.001130686
0.012139929	0.683968919	2.21063E-07	0.001687326	0.000171009	0.15062984	0.023324423	0.15640409			0.000106977	0.06519171	0.001555869	0.002364524
0.012277753	0.683070423	2.21063E-07	0.001687107	0.000174393	0.150926042	0.023547339	0.156583795			0.000107938	0.064605598	0.006267176	0.008888891
0.012403198	0.682292656	2.21063E-07	0.001686997	0.000177769	0.151061724	0.023769652	0.156748842			0.000111212	0.065302047	0.001570149	0.002773669
0.012543615	0.68140623	2.21063E-07	0.001686997	0.000181255	0.151227956	0.023989746	0.15688644			0.000112904	0.065061244	0.006607042	0.009344944
0.012670531	0.680722754	2.21063E-07	0.001686997	0.000184605	0.151277835	0.024214278	0.157028181			0.000116092	0.065865895	0.004894557	0.007144628
0.01281071	0.679881993	2.21063E-07	0.001686888	0.000188142	0.151569949	0.024439567	0.157166882			0.000118082	0.065757576	0.006151001	0.009222858
0.012936427	0.67912966	2.21063E-07	0.001686778	0.000191764	0.151961676	0.024664991	0.157302193			0.000120173	0.066108513	0.004568576	0.006947678
0.013078502	0.678298628	2.21063E-07	0.001686669	0.000195097	0.152093221	0.024896776	0.157464498			0.000121619	0.065917051	0.0049941	0.005652138
0.013207867	0.677544547	2.21063E-07	0.001686341	0.000198268	0.152046059	0.025130788	0.157625415			0.000126116	0.067239347	0.004851977	0.005177822
0.01335183	0.67669762	2.21063E-07	0.001686231	0.00020166	0.152280549	0.025365251	0.15776771			0.000127579	0.067016525	0.004637133	0.005584765
0.013480931	0.6759393	2.21063E-07	0.001686013	0.000205402	0.152630182	0.025603123	0.15791605			0.000128012	0.066501767	0.005560196	0.006071656
0.013623941	0.675034597	2.21063E-07	0.001685903	0.000208734	0.152785298	0.025843461	0.158063087			0.000130937	0.066927423	0.002838963	0.003579052
0.013753722	0.674263973	2.21063E-07	0.001685794	0.000212084	0.15281411	0.026089011	0.158229208			0.000133548	0.067123932	0.005260518	0.005125056
0.013896325	0.673419002	2.21063E-07	0.001685466	0.000215426	0.152822177	0.026332189	0.158366293			0.000134576	0.066588136	0.00305257	0.004172079
0.014028266	0.672684723	2.21063E-07	0.001685466	0.000218402	0.152599061	0.026583818	0.158529592			0.000136336	0.066452549	0.004594902	0.005427122
0.014171387	0.671772835	2.21063E-07	0.001685466	0.000221956	0.152842263	0.026834716	0.158677543			0.000137977	0.06620971	0.007408007	0.008579981
0.014304535	0.671053786	2.21063E-07	0.001685357	0.00022562	0.153142963	0.027089491	0.158828612			0.000141191	0.066798069	0.005606689	0.006606467
0.014448923	0.670241125	2.21063E-07	0.001685248	0.00022897	0.153225531	0.027342821	0.158959329			0.00014279	0.066722288	0.007109939	0.007746472
0.014581748	0.669488912	2.21063E-07	0.001685248	0.000232405	0.153420444	0.02759871	0.159085057			0.000146361	0.067294762	0.007146532	0.008637483
0.014727063	0.668628169	2.21063E-07	0.00168492	0.000235891	0.15365104	0.027858365	0.159213175			0.000149643	0.06779661	0.008832612	0.009671854
0.0148622	0.66789624	2.21063E-07	0.001684592	0.000239199	0.153853305	0.028118845	0.159331211			0.000150824	0.067731959	0.006363175	0.007047352
0.015008909	0.667138952	2.21063E-07	0.001684483	0.000242889	0.154167881	0.028390005	0.159481057			0.000152372	0.067651944	0.009377566	0.010406871
0.015145484	0.666363408	2.21063E-07	0.001684047	0.000246409	0.154277349	0.028659871	0.159619747			0.000155594	0.067727609	0.0055167	0.006074658
0.015296776	0.665632452	2.21063E-07	0.001684047	0.000250413	0.154566351	0.028935605	0.159764289			0.000158332	0.067790317	0.003999794	0.004598459
0.01543443	0.664926055	2.21063E-07	0.001683938	0.000253916	0.154651614	0.029210114	0.159896908			0.000161104	0.068011486	0.004457885	0.00424963
0.015585263	0.664130728	2.29565E-07	0.001748591	0.000257258	0.15463201	0.02948226	0.159999426			0.000161852	0.067384071	0.006339005	0.007261128
0.015725043	0.663477488	2.29565E-07	0.001748478	0.000260914	0.154833925	0.029760748	0.16011681			0.000163	0.066774643	0.005140371	0.00598443
0.015875791	0.662703665	2.29565E-07	0.001748025	0.000264621	0.155036713	0.030042586	0.160235499			0.000166086	0.066920178	0.005407261	0.007530417
0.016017509	0.662021435	2.38068E-07	0.001812532	0.000268413	0.155321797	0.030331507	0.160374369			0.000168271	0.066861486	0.006664888	0.008341352
0.016169456	0.661257105	2.38068E-07	0.001812532	0.000271482	0.155183056	0.030617928	0.16049586			0.000170014	0.066653333	0.004427108	0.005511644
0.016309584	0.660494747	2.38068E-07	0.001812063	0.000275274	0.155469973	0.030907019	0.160617613			0.000172642	0.066814742	0.005226298	0.007642453
0.016460979	0.659651181	2.38068E-07	0.001812063	0.00027876	0.155547543	0.031201577	0.160742156			0.00017407	0.066557217	0.003504085	0.005991325
0.016604406	0.658901722	2.38068E-07	0.001811829	0.000281974	0.155523563	0.031502359	0.16088266			0.000175337	0.06613855	0.003030249	0.005137529
0.016759881	0.658137519	2.38068E-07	0.001811594	0.000285035	0.155401553	0.031805598	0.161012821			0.000177088	0.065848878	0.006136869	0.007136772
0.016904074	0.657383741	2.38068E-07	0.00181136	0.000288853	0.155655947	0.032109517	0.161128583			0.000180983	0.066332191	0.005372913	0.005942607
0.017058172	0.656580393	2.38068E-07	0.001811243	0.000292483	0.155747725	0.032412092	0.161220113			0.000183822	0.066482165	0.003178268	0.004290501
0.01720222	0.655807921	2.38068E-07	0.001810657	0.000296054	0.155895324	0.032723332	0.161331777			0.000185344	0.066097635	0.004906188	0.006277832
0.017357857	0.655040751	2.38068E-07	0.001810306	0.000299549	0.155979794	0.03303776	0.16143816			0.000186475	0.065723704	0.002865971	0.003859403
0.017506496	0.65435553	2.38068E-07	0.001810189	0.000302797	0.155893103	0.033352537	0.161539405			0.000188329	0.065532544	0.004716475	0.006877363
0.017628259	0.653713401	2.38068E-07	0.001809955	0.000306172	0.15592052	0.033673537	0.161649474			0.000189876	0.065221963	0.003440212	0.00413971
0.017787212	0.652955646	2.38068E-07	0.001809955	0.000310185	0.156219758	0.033998712	0.161762311			0.000190709	0.064565343	0.006078083	0.008371128
0.01793546	0.652233924	2.38068E-07	0.001809604	0.000313442	0.156228811	0.034328156	0.161872768			0.000191866	0.0641444	0.001774115	0.003106003
0.01809324	0.651463475	2.38068E-07	0.001809136	0.000316656	0.156208188	0.034661026	0.161984915			0.000193719	0.064035975	0.006279637	0.009140818
0.018241709	0.650775071	2.38068E-07	0.001808902	0.000320167	0.156339133	0.034995171	0.162078735			0.000194527	0.063676593	0.005795197	0.007849572
0.01840317	0.650027434	2.38068E-07	0.001808786	0.000323823	0.156456297	0.035335259	0.162175646			0.00019729	0.063624897	0.006133316	0.008326856
0.018552396	0.649343503	2.38068E-07	0.001808669	0.000328006	0.156785447	0.035683085	0.1622904			0.000200513	0.063927894	0.006358841	0.008057848
0.018713406	0.648564212	2.38068E-07	0.001808435	0.000332071	0.157111997	0.036034303	0.162404333			0.000203106	0.06383752	0.002648177	0.004195019
0.018862981	0.647806231	2.38068E-07	0.001808318	0.000335778	0.15730543	0.03638814	0.162511688			0.000207204	0.064300792	0.007593626	0.009564859
0.019025998	0.647015384	2.38068E-07	0.001808201	0.000339765	0.157561874	0.036743192	0.16260943			0.000209984	0.064281624	0.005249043	0.006518552
0.019177596	0.646321671	2.4657E-07	0.001872296	0.000343302	0.157659839	0.037108133	0.162733504			0.000213317	0.064314278	0.006123425	0.007958437
0.019342347	0.64554485	2.4657E-07	0.001872055	0.000347052	0.157851994	0.037473916	0.162836283			0.000216081	0.064290412	0.005911049	0.007916427
0.019493291	0.644813856	2.4657E-07	0.001871813	0.00035064	0.157932025	0.037843856	0.162935663			0.000219337	0.064428072	0.003084098	0.004330046
0.019658646	0.643996431	2.4657E-07	0.001871571	0.000354526	0.158200857	0.038214384	0.163023043			0.000222236	0.064602076	0.006287829	0.00986599
0.019810023	0.643256104	2.4657E-07	0.00187133	0.000357773	0.15822147	0.038595113	0.163124733			0.000224489	0.064491939	0.004512163	0.006157403
0.019977461	0.642429751	2.4657E-07	0.001871209	0.000361651	0.158530495	0.038975299	0.16320347			0.000227746	0.064810065	0.005832308	0.009057622
0.020131372	0.641747428	2.4657E-07	0.001870726	0.00036472	0.15851536	0.039359583	0.163277488			0.000231266	0.065196548	0.002490231	0.003310741
0.02030029	0.640975707	2.4657E-07	0.001870485	0.00036835	0.158649304	0.039751596	0.163362256			0.000235883	0.065508855	0.004935768	0.007055489
0.020455042	0.640286818	2.4657E-07	0.001870123	0.000372066	0.158812535	0.040147673	0.163445095			0.000238178	0.065328825	0.002537813	0.004515721
0.02062402	0.6395358	2.4657E-07	0.0018694	0.0003763	0.159115013	0.040548843	0.163523627			0.000240984	0.065396862	0.002468358	0.004203827
0.020777233	0.638810843	2.4657E-07	0.001869279	0.00037988	0.15924425	0.04095542	0.163606726			0.000244045	0.065457241	0.005062586	0.007705558
0.020948004	0.638026748	2.55073E-07	0.001933488	0.000383366	0.159269372	0.041368204	0.163691663			0.000247038	0.065586907	0.003457436	0.004936625
0.021103395	0.637334327	2.55073E-07	0.001933488	0.00038709	0.159392079	0.041782927	0.163756792			0.000251434	0.065964756	0.003993933	0.005522714
0.021274472	0.636556635	2.55073E-07	0.001933114	0.000390831	0.159566085	0.042202827	0.163828123			0.000256195	0.066340819	0.002318645	0.004844621
0.021430483	0.63585831	2.55073E-07	0.00193299	0.000394215	0.159623912	0.042625185	0.163896369			0.000259672	0.066335795	0.00271801	0.005721884
0.021603516	0.635069799	2.55073E-07	0.001932865	0.000397769	0.15965314	0.043055569	0.163958496			0.00026179	0.065959726	0.004934186	0.008955083
0.021762639	0.634374605	2.55073E-07	0.001932616	0.00040134	0.159697811	0.043498741	0.164046013			0.000264995	0.066017793	0.003789866	0.004859602
0.021939701	0.633649863	2.63575E-07	0.001996779	0.000405081	0.159765397	0.043944047	0.164118843			0.000266781	0.065752305	0.003981171	0.005404106
0.022097064	0.632972453	2.63575E-07	0.001996522	0.000409077	0.160000133	0.04439851	0.164203426			0.000271601	0.066287612	0.003611223	0.004961657
0.022271236	0.632197787	2.63575E-07	0.001996137	0.000412589	0.160107957	0.044852386	0.164267882			0.000273608	0.066037349	0.003184492	0.004756714
0.022430742	0.631524079	2.63575E-07	0.001996137	0.000416398	0.160305069	0.04532149	0.164350297			0.000275785	0.066007326	0.004373747	0.00512685
0.022608306	0.630754265	2.63575E-07	0.001996008	0.000419544	0.160292102	0.04579255	0.164418236			0.000279823	0.066286002	0.00242222	0.003464644
0.0227693	0.630083413	2.63575E-07	0.001995879	0.000422706	0.160318341	0.046272563	0.164501248			0.000281082	0.065880829	0.003897191	0.005042829
0.022947553	0.629323602	2.63575E-07	0.001995879	0.000426099	0.160416767	0.046759471	0.164577291			0.000284576	0.065950739	0.003714959	0.00489896
0.023108393	0.628690683	2.63575E-07	0.001995494	0.000429661	0.160527829	0.047248241	0.164642771			0.000289967	0.066388943	0.002710953	0.004392071
0.023290354	0.627956893	2.63575E-07	0.001995237	0.000433224	0.160642279	0.047743448	0.164702912			0.000292041	0.06630888	0.003066277	0.004075092
0.023452308	0.627293726	2.63575E-07	0.001994724	0.00043705	0.160819317	0.048242327	0.16475347			0.000295646	0.066498374	0.002684499	0.003919447
0.02363352	0.626530644	2.63575E-07	0.001994339	0.000440791	0.160960616	0.048749327	0.164802467			0.000297704	0.066415023	0.003060729	0.005013708
0.02379527	0.625870157	2.63575E-07	0.001994082	0.000444447	0.161131027	0.049260731	0.164846137			0.000299328	0.066174812	0.003678964	0.005547354
0.023976652	0.625115049	2.63575E-07	0.001993954	0.00044761	0.161084525	0.049789258	0.164907944			0.000300688	0.06578311	0.003635576	0.005297689
0.024139703	0.624478109	2.63575E-07	0.001993569	0.000451266	0.161181094	0.050315448	0.164936873			0.000304557	0.065930425	0.003495001	0.005601183
0.024321315	0.623704112	2.63575E-07	0.001993441	0.000454914	0.161193526	0.05084605	0.164960659			0.000308536	0.066158614	0.002979833	0.004441589
0.024482011	0.623023797	2.63575E-07	0.001993185	0.000458366	0.161279707	0.051388691	0.164997286			0.000311818	0.066162728	0.005246359	0.006777298
0.024667398	0.622279476	2.63575E-07	0.0019928	0.000461911	0.161414153	0.051941901	0.165038516			0.000314556	0.066206156	0.003468119	0.00513406
0.024829658	0.621580651	2.63575E-07	0.0019928	0.000465321	0.161434766	0.0524962	0.165058974			0.000318195	0.066202017	0.005226793	0.006303772
0.025015478	0.620844607	2.72078E-07	0.002056952	0.000468756	0.161493667	0.053057079	0.165074144			0.000320218	0.065957968	0.006214179	0.007811481
0.025181769	0.62021902	2.72078E-07	0.00205682	0.000472531	0.16166576	0.05362516	0.165082238			0.000323152	0.065961472	0.003403557	0.005403043
0.025370522	0.619508328	2.72078E-07	0.002056423	0.000476136	0.161743596	0.054210399	0.165112377			0.000327709	0.066236467	0.004692268	0.006733264
0.025537263	0.618834225	2.72078E-07	0.002056159	0.000479622	0.161785288	0.054799438	0.165129133			0.000332139	0.066446675	0.004029384	0.005568024
0.02572725	0.618076199	2.72078E-07	0.002055895	0.000483167	0.161885065	0.055401231	0.165153149			0.000335684	0.066634599	0.002861193	0.003751821
0.025895334	0.617420731	2.72078E-07	0.002055895	0.000486662	0.1619482	0.056003942	0.165157264			0.0003386	0.066439773	0.00381721	0.004160618
0.026087472	0.616694719	2.72078E-07	0.002055366	0.000489723	0.161853057	0.056619186	0.165155286			0.00034241	0.066565289	0.004624137	0.006548353
0.02625758	0.616054066	2.72078E-07	0.002055102	0.000493379	0.161891317	0.057238621	0.165142666			0.000344926	0.06645045	0.003839978	0.00505123
0.026448221	0.615327904	2.8058E-07	0.002119052	0.000496482	0.161753911	0.057867775	0.165134409			0.000347494	0.066336634	0.003068557	0.003608692
0.026618202	0.614702544	2.8058E-07	0.002118508	0.000499917	0.161756412	0.058515694	0.165134019			0.000350283	0.066320026	0.003547118	0.005149594
0.026812253	0.614001605	2.8058E-07	0.0021181	0.00050399	0.161964692	0.059164871	0.165121056			0.000356098	0.066797448	0.00328369	0.004587269
0.026982624	0.613352614	2.8058E-07	0.002117828	0.000507272	0.161910293	0.059828748	0.165113715			0.000359227	0.066798419	0.003089051	0.004506437
0.027176751	0.612633378	2.8058E-07	0.002117692	0.000510885	0.161942982	0.060496614	0.16508042			0.000362722	0.066657813	0.00304049	0.004898688
0.02734947	0.612013794	2.8058E-07	0.002117556	0.000514898	0.162006495	0.061184366	0.165068888			0.000365808	0.066693536	0.003822357	0.006224827
0.027546037	0.611307094	2.8058E-07	0.002117421	0.000518418	0.162008412	0.061879975	0.165047032			0.000368648	0.066643099	0.003321121	0.005015375
0.027723092	0.610713618	2.8058E-07	0.002117285	0.000521938	0.162046655	0.062588473	0.165019513			0.00037233	0.066642825	0.003474307	0.004727126
0.027921487	0.610036759	2.8058E-07	0.002117013	0.000525271	0.16199484	0.063309266	0.164987604			0.000378681	0.067125848	0.003796689	0.004440314
0.028097912	0.609440655	2.8058E-07	0.002116606	0.000529191	0.162104863	0.064041171	0.164955382			0.000381113	0.066951456	0.004446169	0.006785018
0.028299445	0.60878744	2.89082E-07	0.002180326	0.000533221	0.162284413	0.064786273	0.164917555			0.000383408	0.066756477	0.003530137	0.005744432
0.028476262	0.608169887	2.89082E-07	0.002179767	0.000536834	0.162394547	0.065548787	0.164893861			0.000385814	0.066515685	0.003712414	0.00526311
0.028675839	0.607472232	2.89082E-07	0.002179487	0.000540541	0.162518182	0.066319659	0.164855054			0.000389215	0.066488017	0.003005332	0.004655654
0.028853157	0.606872105	2.89082E-07	0.002179208	0.000543755	0.162505336	0.067099578	0.164811499			0.000393815	0.066731019	0.0050751	0.007452849
0.029052539	0.606188639	2.89082E-07	0.00217851	0.000547148	0.162552256	0.067906662	0.164788386			0.000397658	0.066747538	0.052518149	0.041542886
0.029228411	0.605558411	2.89082E-07	0.002178231	0.000550974	0.162646233	0.068715455	0.1647321			0.00040202	0.066802769	0.027372872	0.019058792
0.029427334	0.604864744	2.89082E-07	0.002177951	0.000554069	0.162570351	0.06953979	0.164674194			0.000405064	0.066677397	0.050211762	0.041147617
0.02960495	0.6042237	2.89082E-07	0.002177672	0.000557223	0.162522815	0.07036807	0.164592371			0.000407887	0.066629167	0.039037782	0.029663353
0.029807707	0.603529499	2.89082E-07	0.002177254	0.000560471	0.162519385	0.071206724	0.164494279			0.00041218	0.066700605	0.067912557	0.054873945
0.029986819	0.602874978	2.89082E-07	0.002177254	0.000564093	0.162587181	0.072072415	0.164413676			0.000416984	0.066980333	0.033792787	0.026000586
0.030189704	0.602159739	2.89082E-07	0.002176697	0.000567622	0.162600042	0.072948037	0.16432983			0.000418719	0.066802767	0.041416316	0.034958559
0.030369675	0.601544463	2.89082E-07	0.002176279	0.000571456	0.162709345	0.073845102	0.164247964			0.000423854	0.067022049	0.043376027	0.032355832
0.0305742	0.600816362	2.89082E-07	0.002175861	0.000575189	0.162800604	0.07476367	0.164170919			0.000427085	0.066965738	0.04359455	0.028648895
0.030754987	0.600165223	2.89082E-07	0.002175722	0.000578675	0.162838549	0.075690417	0.164069761			0.000431056	0.067007666	0.000528488	0.00143441
0.030963373	0.59953061	2.97585E-07	0.002238854	0.000582152	0.162887628	0.076638216	0.163969267			0.000435077	0.067118311	8.76266E-05	0.000218045
0.031148199	0.598953995	3.06087E-07	0.002302379	0.000585749	0.162927646	0.077601294	0.163862859			0.000436446	0.066899518	0.001681576	0.003853298
0.031356593	0.598271839	3.06087E-07	0.002302232	0.000589031	0.162895523	0.078581487	0.163753575			0.000439677	0.066845915	6.65559E-05	0.000169572
0.031542108	0.597691677	3.06087E-07	0.002301496	0.000592262	0.162880205	0.079590724	0.163649807			0.000443019	0.066784158	0.00083549	0.001735038
0.031751021	0.597026498	3.06087E-07	0.002300613	0.000595561	0.162902599	0.080611525	0.163532311			0.000447763	0.066950165	0.000526859	0.00112964
0.031939808	0.596443997	3.06087E-07	0.002300319	0.000599013	0.162961489	0.081650657	0.163401417			0.000451734	0.067074864	0.000150896	0.000244717
0.032149155	0.595777441	3.06087E-07	0.002299585	0.000602193	0.162929632	0.082724063	0.163289111			0.000455951	0.067208923	0.000149162	0.000391469
0.032339023	0.595196343	3.06087E-07	0.002298557	0.000605347	0.162897222	0.083811106	0.163157664			0.000460049	0.067239965	0.000510823	0.001349054
0.03255149	0.594530162	3.06087E-07	0.002297823	0.000608527	0.162886072	0.084912926	0.163000805			0.000465006	0.067378342	0.000697081	0.002112299
0.032738764	0.593926635	3.06087E-07	0.00229753	0.000611732	0.162872245	0.08603698	0.16284094			0.000468109	0.067322084	0.000438597	0.001536141
0.032947864	0.593236387	3.06087E-07	0.002297384	0.000615159	0.162922247	0.087199363	0.162696577			0.000471085	0.067272948	0.000982464	0.002757276
0.033140282	0.592645967	3.06087E-07	0.002296944	0.000618585	0.162941429	0.088386472	0.162539754			0.000475073	0.067400483	0.000171217	0.00055327
0.033354263	0.591969737	3.06087E-07	0.002296651	0.000621927	0.162955917	0.089607666	0.162398491			0.0004802	0.067605937	0.001175998	0.004086485
0.033544088	0.59134515	3.06087E-07	0.002296651	0.000625217	0.162968512	0.090850899	0.162242996			0.000483915	0.067659296	0.001789877	0.004801335
0.033758681	0.590674067	3.06087E-07	0.002296211	0.00062878	0.163008762	0.092122232	0.16207581			0.000486704	0.067535394	0.001005167	0.00359678
0.033953437	0.590077718	3.06087E-07	0.002295626	0.000631917	0.162943248	0.093412466	0.161882768			0.000490692	0.067641819	0.000636369	0.001459313
0.034168404	0.589418655	3.06087E-07	0.002295333	0.000635335	0.162948974	0.094718829	0.161658394			0.000494305	0.067616888	0.001380758	0.003866851
0.034362693	0.588824806	3.06087E-07	0.002295333	0.000638328	0.162877983	0.096076428	0.161457393			0.000498012	0.067542666	0.001685408	0.005586227
0.034579845	0.588156403	3.06087E-07	0.002294748	0.000641457	0.162815541	0.097464049	0.161243839			0.000500895	0.067405034	0.00138641	0.0044459
0.034772773	0.587523623	3.06087E-07	0.002294163	0.000644858	0.162826995	0.09888318	0.161016974			0.000505171	0.06748637	0.000361849	0.000612821
0.034990342	0.586842154	3.06087E-07	0.002294016	0.000648658	0.162930707	0.100338599	0.160779417			0.000507212	0.067345902	0.001604325	0.003352259
0.035185957	0.586230207	3.06087E-07	0.002293578	0.00065308	0.163146146	0.101823164	0.160519735			0.000511897	0.067382205	0.000190294	0.000561083
0.035405404	0.585590482	3.06087E-07	0.002293578	0.000656421	0.163162655	0.103351772	0.160265325			0.000515289	0.067323928	0.001019513	0.002273174
0.035604965	0.584993466	3.06087E-07	0.002292994	0.000660154	0.163229395	0.104912732	0.159988475			0.000520442	0.067412996	0.000336184	0.000924928
0.035824786	0.584338381	3.06087E-07	0.002292994	0.000663725	0.163297367	0.106514214	0.159708657			0.000526487	0.067726129	0.000196114	0.000522091
0.036028173	0.583761343	3.06087E-07	0.002292264	0.000666658	0.163237434	0.108130193	0.159388615			0.000529565	0.067692642	0.000575106	0.001318241
0.036248011	0.583092672	3.06087E-07	0.00229168	0.000670518	0.163353488	0.109775794	0.159056486			0.000534471	0.067862464	8.59094E-05	0.000187538
0.036448218	0.582493128	3.06087E-07	0.002290805	0.00067437	0.163490575	0.111446784	0.158698465			0.000540337	0.068070908	0.000846787	0.002190998
0.036667079	0.581816119	3.06087E-07	0.002290513	0.000677983	0.163537027	0.113160405	0.158321249			0.000543798	0.068025952	0.000963534	0.002368299
0.036869453	0.58121595	3.06087E-07	0.002290076	0.000681954	0.163661035	0.11492561	0.15795033			0.000546085	0.067771447	0.000522032	0.001399065
0.037089105	0.580553902	3.06087E-07	0.002289931	0.00068572	0.163714793	0.116725292	0.157555688			0.000551297	0.067902398	0.000673543	0.001784965
0.037295255	0.579957376	3.06087E-07	0.002289639	0.000689368	0.163751962	0.118571797	0.157161043			0.000554273	0.067779164	0.000632292	0.001830878
0.037518154	0.579295919	3.1459E-07	0.002352941	0.000692998	0.163771243	0.120438954	0.156728791			0.000558439	0.067837224	0.001437431	0.003387229
0.037724899	0.578701073	3.1459E-07	0.002352792	0.000696637	0.163798549	0.122337214	0.156262882			0.000560939	0.067617095	0.000638776	0.001811118
0.037946897	0.578018465	3.1459E-07	0.002352642	0.000700225	0.163796378	0.124279354	0.155778241			0.000565471	0.067684714	0.000900743	0.002360357
0.038153991	0.577447953	3.1459E-07	0.002352193	0.000704001	0.163806645	0.126275297	0.155292486			0.000568531	0.067610718	0.00017908	0.000533272
0.038380852	0.576811309	3.1459E-07	0.002351745	0.000707529	0.163799382	0.128313081	0.154789295			0.00057518	0.067968452	0.000227977	0.000678544
0.038591534	0.576248646	3.1459E-07	0.002351595	0.000711041	0.163800786	0.130399253	0.15426938			0.00057967	0.068034128	0.000628278	0.001838649
0.038817248	0.575618851	3.1459E-07	0.002351147	0.000715198	0.163957976	0.132521066	0.153715153			0.000585026	0.068179746	0.000229281	0.000748205
0.039027419	0.575019361	3.1459E-07	0.0023504	0.000719322	0.164085516	0.134700305	0.153144966			0.000588359	0.067988799	0.000905246	0.002631211
0.039254247	0.574382594	3.1459E-07	0.002349952	0.000722621	0.164062274	0.136926732	0.152544959			0.000595246	0.068281479	0.000402386	0.001162791
0.039463525	0.573772802	3.23092E-07	0.002413005	0.000725639	0.163963874	0.139212549	0.151924697			0.000597848	0.068062143	0.000845358	0.002559748
0.03969423	0.573144442	3.23092E-07	0.002413005	0.000729168	0.163993674	0.141562202	0.151282356			0.000601946	0.068087132	0.001249683	0.003710134
0.039906349	0.572563025	3.23092E-07	0.002412545	0.000732951	0.164069994	0.143972919	0.150609262			0.00060584	0.068056351	0.000509444	0.00146319
0.040131612	0.57188613	3.23092E-07	0.002412392	0.000736038	0.164015119	0.146446563	0.149908982			0.000609445	0.068058299	0.000570294	0.001604305
0.040346323	0.57129191	3.23092E-07	0.002411933	0.000739515	0.164021823	0.148984817	0.14917729			0.000612957	0.068030575	0.000253914	0.000682779
0.040576748	0.570667394	3.23092E-07	0.00241178	0.000743392	0.164096664	0.151594644	0.148414919			0.000616451	0.068026834	0.000200192	0.000517823
0.04079458	0.570073555	3.23092E-07	0.002411474	0.000746445	0.164000329	0.154308651	0.147637997			0.000622335	0.068234362	0.000600487	0.001672979
0.041023626	0.569423197	3.23092E-07	0.002411015	0.000750024	0.163991203	0.157089581	0.146815448			0.000630166	0.068625926	0.001784834	0.005181563
0.04120256	0.568924852	3.23092E-07	0.002410709	0.00075357	0.164002072	0.159968952	0.14599067			0.00063406	0.068617961	0.002415256	0.00664392
0.041419006	0.568311164	3.23092E-07	0.002410556	0.00075709	0.163997952	0.162918867	0.14514166			0.000637537	0.068521429	0.000509861	0.001374629
0.041651301	0.567675187	3.23092E-07	0.00241025	0.00076078	0.164017003	0.165933826	0.144263967			0.000640368	0.068425547	0.00119668	0.003588541
0.041870527	0.567089419	3.23092E-07	0.002410097	0.000764699	0.164103996	0.169027815	0.143366636			0.000645223	0.068428314	0.000808325	0.002436369
0.04210703	0.56647931	3.23092E-07	0.002409333	0.000768551	0.164170891	0.172232012	0.142454166			0.000649832	0.068515464	0.002040398	0.004736776
0.042328391	0.565904173	3.23092E-07	0.00240918	0.000772224	0.164232461	0.175530825	0.141507318			0.000653097	0.068418099	0.002060554	0.004546084
0.042563968	0.565275814	3.23092E-07	0.002408875	0.000775804	0.164235843	0.17893851	0.140532601			0.000655783	0.068394963	0.001285846	0.003038893
0.042785201	0.564697458	3.23092E-07	0.002408112	0.000779621	0.164295249	0.182507462	0.139550175			0.000659125	0.068367581	0.001491753	0.00379407
0.043022682	0.564067201	3.31594E-07	0.002470857	0.000783133	0.164284924	0.186198295	0.138530749			0.000663529	0.068396144	0.001148025	0.002529216
0.043240897	0.563476104	3.31594E-07	0.002470857	0.000786874	0.164307463	0.190048353	0.137500694			0.000667882	0.068371486	0.001424053	0.004047408
0.043481694	0.562846845	3.31594E-07	0.002470231	0.000790521	0.164319357	0.194038438	0.13645243			0.000672227	0.068352209	0.000771992	0.001766744
0.043704023	0.562271148	3.31594E-07	0.002469918	0.000793931	0.164320042	0.198166373	0.135373879			0.000677031	0.068432451	0.001260036	0.003247458
0.043946504	0.561657228	3.31594E-07	0.002469605	0.000797383	0.164320269	0.202486368	0.134289141			0.000681197	0.068441825	3.15323E-05	4.22315E-05
0.044170832	0.561060249	3.31594E-07	0.002469605	0.00080103	0.164371803	0.207004845	0.133186404			0.000685839	0.068394099	0.000181693	0.000558567
0.044410728	0.560414681	3.31594E-07	0.002469448	0.000804355	0.164379158	0.211732498	0.132047872			0.000690558	0.068423757	0.000165023	0.000411084
0.044632803	0.559817068	3.31594E-07	0.002469136	0.00080841	0.164483472	0.216766612	0.130912502			0.000695617	0.068503726	0.000277726	0.000741445
0.044879024	0.559193832	3.31594E-07	0.002468823	0.000811752	0.164467972	0.222074181	0.129740354			0.000698925	0.068468266	0.000459845	0.001182313
0.045106226	0.558620826	3.31594E-07	0.002468511	0.000815331	0.164492169	0.22773824	0.128554665			0.000701552	0.068395225	0.001591636	0.004308237
0.045349871	0.557966779	3.31594E-07	0.002468511	0.000818358	0.164397273	0.23377501	0.127333011			0.000704851	0.068348586	0.000871436	0.002470353
0.045575747	0.55738271	3.31594E-07	0.002468511	0.000821368	0.164288885	0.240233229	0.126060274			0.00070724	0.068175559	0.00040868	0.000901163
0.04582508	0.556758098	3.31594E-07	0.002468511	0.000824395	0.164192045	0.247196824	0.124739947			0.000711032	0.06815011	0.000316547	0.00068271
0.046051483	0.556172032	3.31594E-07	0.002468354	0.000827855	0.164200575	0.254707949	0.123351378			0.000715428	0.068160389	0.000208105	0.000515289
0.046298334	0.555519838	3.31594E-07	0.002468198	0.000831256	0.164181561	0.26284634	0.121876405			0.000719483	0.068110914	0.001115244	0.002446547
0.046527924	0.554960839	3.31594E-07	0.002468198	0.000834717	0.164179629	0.271697565	0.120307989			0.000721932	0.068019707	0.000296171	0.000843168
0.046779324	0.554334176	3.31594E-07	0.002467417	0.000838619	0.164253919	0.281343767	0.118596558			0.000725554	0.067963523	0.000850341	0.001953151
0.047009638	0.553753546	3.31594E-07	0.002466949	0.000841731	0.164202499	0.291977517	0.116748968			0.000731855	0.068114268	0.000888969	0.002412775
0.047262117	0.553115635	3.31594E-07	0.002466637	0.000845022	0.16416801	0.303354447	0.114632407			0.000736973	0.068207428	0.000330715	0.000686537
0.047491198	0.552543163	3.31594E-07	0.002466481	0.00084895	0.164250969	0.315756369	0.112231766			0.000739847	0.068103624	0.002104406	0.005472933
0.047746849	0.551935009	3.31594E-07	0.002466169	0.00085275	0.164293062	0.329487084	0.109514306			0.000743579	0.068063663	0.000407736	0.001322501
0.047978344	0.551365682	3.31594E-07	0.002465701	0.000856543	0.164354352	0.345101145	0.106406379			0.000747065	0.067991179	0.000868166	0.002400166
0.04823334	0.550739299	3.48599E-07	0.002591492	0.000860326	0.164393488	0.36329797	0.102799647			0.000752354	0.068119323	0.000128184	0.00037301
0.048462625	0.550149152	3.48599E-07	0.002591329	0.000864594	0.16451627	0.38508041	0.098463192			0.00075578	0.068000306	0.000816104	0.001969544
0.048718489	0.549510898	3.48599E-07	0.002591001	0.000868046	0.164534257	0.41223094	0.093166568			0.000758765	0.067987963	0.000959206	0.002373672
0.048949244	0.548942105	3.48599E-07	0.002590837	0.000871507	0.164540503	0.448084184	0.086377141			0.000763739	0.068132585	0.00021424	0.000607915
0.04920998	0.548323536	3.48599E-07	0.00259051	0.00087563	0.164650621	0.498869042	0.077643992			0.00077009	0.068315734	1.04239E-05	2.19022E-05
0.049442189	0.54774188	3.48599E-07	0.00259051	0.000879474	0.164700487	0.579504416	0.066895982			0.000776441	0.068466037	0.000528643	0.00166014
0.049703069	0.547135262	3.48599E-07	0.002590019	0.000883062	0.164714913	0.721723413	0.055196545			0.000779902	0.068417245	0.002324987	0.005722836
0.049937838	0.546571036	3.48599E-07	0.002589692	0.000886692	0.164737122	1	0.038735762			0.000787137	0.068683137	0.002012516	0.005353873
0.050199109	0.545920829	3.48599E-07	0.002589528	0.000890858	0.164818605					0.000792596	0.06878182	0.000815964	0.002069949
0.050438767	0.545368163	3.48599E-07	0.002589528	0.000894956	0.164879903					0.000797111	0.068777786	0.001687065	0.003989175
0.050701721	0.544742103	3.48599E-07	0.002589365	0.000898995	0.164955756					0.000799406	0.068693651	0.001154294	0.002956904
0.050939228	0.544177809	3.48599E-07	0.002588874	0.000902991	0.165060932					0.000803768	0.068702035	4.84015E-05	4.0225E-05
0.051206416	0.543569209	3.48599E-07	0.002588547	0.000906554	0.165078171					0.000807169	0.068643529	0.000280538	0.000622343
0.051442971	0.543002681	3.48599E-07	0.002588547	0.000910414	0.165128631					0.000812066	0.068707287	0.000126934	0.000274781
0.051710261	0.542359703	3.48599E-07	0.002588057	0.000913866	0.16510902					0.000815442	0.068622639	0.000108826	0.000309233
0.051951322	0.541791758	3.48599E-07	0.002588057	0.000917981	0.165185661					0.000818086	0.068575298	2.00662E-05	1.89859E-05
0.052216275	0.541139138	3.48599E-07	0.002587894	0.000921748	0.165207267					0.000820917	0.068427356	0.000258796	0.000592228
0.052459656	0.540581937	3.48599E-07	0.002587567	0.00092571	0.165279922					0.000824284	0.06834473	0.000371666	0.000901452
0.052730926	0.539952389	3.48599E-07	0.002586914	0.000929391	0.165323367					0.000827243	0.068262822	0.000575324	0.00130604
0.05297458	0.539394401	3.48599E-07	0.002586751	0.000932979	0.165345432					0.000832931	0.068410615	0.000467966	0.001118519
0.053251836	0.538808737	3.48599E-07	0.002586751	0.000936848	0.165410667					0.000838806	0.068486637	0.000257614	0.000533144
0.053493219	0.538253614	3.48599E-07	0.002586751	0.00094064	0.165462203					0.000842947	0.06848242	1.78864E-05	3.90686E-05
0.053769582	0.537647603	3.48599E-07	0.002586261	0.000944075	0.165448309					0.000847879	0.068537457	0.000365217	0.000803011
0.054011017	0.537078817	3.48599E-07	0.002585772	0.000947791	0.165486455					0.000854221	0.068672591	0.000138478	0.00028421
0.054288026	0.536456033	3.48599E-07	0.002585772	0.000951021	0.165449557					0.000861397	0.06883544	0.001839446	0.003909635
0.054535293	0.535907609	3.48599E-07	0.002585772	0.00095506	0.165557819					0.000865793	0.068849899	0.001193954	0.002824649
0.05481754	0.535289788	3.48599E-07	0.002585772	0.000958767	0.165602925					0.000868709	0.068774906	3.92303E-05	8.75664E-05
0.055063438	0.534755571	3.48599E-07	0.002585446	0.000962338	0.165611936					0.000872791	0.06885699	0.000345962	0.000753697
0.055343755	0.534140631	3.48599E-07	0.002585283	0.000966368	0.165683423					0.000875639	0.068786401	0.00143295	0.003421902
0.055589185	0.533592053	3.57102E-07	0.002648005	0.00097033	0.165747573					0.000881344	0.068935293	0.000882304	0.002197264
0.055872206	0.532972013	3.57102E-07	0.002647838	0.000974123	0.165816382					0.000886624	0.068958471	0.000160557	0.000328049
0.056121548	0.532431162	3.57102E-07	0.002647838	0.000977694	0.165841713					0.00089187	0.068974224	0.000220401	0.000670986
0.056405733	0.531804271	3.57102E-07	0.002647504	0.000981452	0.165876553					0.000896308	0.068972782	0.000450703	0.001383659
0.056652736	0.531248834	3.57102E-07	0.002647003	0.000985346	0.165935951					0.000902167	0.069053104	0.000363574	0.000923712
0.056941504	0.530654357	3.57102E-07	0.00264667	0.000989104	0.165985121					0.000905083	0.069002398	4.23464E-05	7.31548E-05
0.057192615	0.530115079	3.57102E-07	0.002646336	0.000992981	0.166052201					0.000910125	0.069024375	0.002232272	0.003791128
0.05747964	0.529491096	3.57102E-07	0.002646336	0.000996696	0.166098717					0.000917437	0.06923072	0.00052151	0.001434129
0.057733301	0.528961216	3.57102E-07	0.002646003	0.001000387	0.16613622					0.000920787	0.06917726	0.000112195	0.000288555
0.058025342	0.528360233	3.57102E-07	0.002645836	0.0010044	0.166209628					0.000924171	0.069104838	6.56329E-05	0.00019928
0.058283399	0.527828649	3.65604E-07	0.002708661	0.001008115	0.166252093					0.000929655	0.069193773	0.000558656	0.001631232
0.058574845	0.527218885	3.65604E-07	0.00270815	0.001011567	0.166255827					0.000934136	0.069194483	9.66862E-05	0.000176876
0.058830105	0.526675358	3.65604E-07	0.002707979	0.001015376	0.166282366					0.000939866	0.069243924	0.001975103	0.0051566
0.05912371	0.526067415	3.65604E-07	0.002707468	0.00101876	0.166292409					0.000944092	0.069225686	0.000483143	0.001456091
0.059380985	0.52550957	3.65604E-07	0.002707127	0.001022399	0.166333533					0.000946881	0.069192917	0.000138266	0.000372772
0.059673936	0.52488378	3.74107E-07	0.002769734	0.001025741	0.166294263					0.000955681	0.069473391	0.000683718	0.001879358
0.059931942	0.524350413	3.74107E-07	0.00276956	0.001029091	0.166253443					0.000960791	0.069543972	0.000171321	0.000418039
0.06022548	0.523737591	3.74107E-07	0.002769386	0.001032747	0.166266508					0.000967414	0.069620633	0.00038416	0.001212063
0.060486181	0.523201052	3.74107E-07	0.002769037	0.001036802	0.166335656					0.000971572	0.069579249	0.001130801	0.001302078
0.060784939	0.522595229	3.74107E-07	0.002768514	0.001040484	0.166362829					0.000975559	0.069538788	0.001176227	0.001404235
0.061047256	0.522041317	3.74107E-07	0.00276834	0.001044123	0.16637155					0.000978952	0.069431345	0.000898444	0.001002597
0.061342673	0.521424109	3.74107E-07	0.002768166	0.001047915	0.166391483					0.000984861	0.069485903	0.001215694	0.001508032
0.061607276	0.520886238	3.74107E-07	0.002767818	0.001051716	0.166450243					0.000991714	0.06962691	0.002029376	0.001469907
0.061904861	0.520298863	3.74107E-07	0.002767644	0.001055295	0.166449414					0.00099588	0.069558169	0.002458481	0.001957717
0.062171565	0.519743997	3.74107E-07	0.002767296	0.001059164	0.166525859					0.00099906	0.069532517	0.001529213	0.001400357
0.062472389	0.519154292	3.74107E-07	0.002766948	0.001062573	0.166517213					0.00100184	0.069393404	0.001057257	0.001105272
0.062738354	0.518603508	3.74107E-07	0.002766426	0.001066195	0.166550895					0.001005871	0.069374304	0.000811107	0.001018854
0.063035097	0.518003494	3.74107E-07	0.002766078	0.00107003	0.166587686					0.001011661	0.069435691	0.00082204	0.00115224
0.063306273	0.517445075	3.74107E-07	0.00276573	0.001073813	0.166606204					0.001016456	0.069412414	0.001538715	0.001892359
0.063607973	0.516851695	3.74107E-07	0.002765556	0.001077631	0.166637961					0.001023079	0.069537679	0.001727309	0.002255871
0.063878478	0.516303403	3.74107E-07	0.002765209	0.001081687	0.166696585					0.001029703	0.0696738	0.001814492	0.001881246
0.064181988	0.515730993	3.74107E-07	0.002765209	0.001085275	0.166675807					0.001035051	0.069718802	0.000991517	0.001097391
0.064459984	0.515211703	3.74107E-07	0.002764861	0.001089245	0.166716118					0.001040331	0.069774749	0.000962243	0.00103483
0.064760595	0.514626408	3.74107E-07	0.002764687	0.001093139	0.166763516					0.001046087	0.069802564	0.000908645	0.000987531
0.06503831	0.514082937	3.74107E-07	0.002764514	0.001097093	0.166800461					0.001053016	0.069904047	0.001580682	0.001231814
0.065340886	0.513493741	3.74107E-07	0.002763819	0.001101191	0.166872818					0.001060201	0.070041004	0.001292735	0.001441212
0.065615701	0.512944388	3.82609E-07	0.002825923	0.001105272	0.166919838					0.001065728	0.070075474	0.001048674	0.001200933
0.065923404	0.512384788	3.82609E-07	0.002825568	0.001109252	0.166945201					0.001069282	0.070038984	0.001025003	0.001111556
0.066206993	0.511850636	3.82609E-07	0.002825213	0.001113375	0.167019971					0.001075004	0.070089805	0.000602977	0.000570479
0.06650934	0.511259555	3.82609E-07	0.002824859	0.001117091	0.167016246					0.001080165	0.070111479	0.001428237	0.001166694
0.066795769	0.510729757	3.82609E-07	0.002824859	0.001121452	0.167102694					0.001084994	0.070092277	0.002944006	0.002773125
0.067098277	0.510138461	3.82609E-07	0.002824681	0.001125338	0.167130515					0.001091754	0.070212708	0.000741036	0.000729049
0.06738474	0.509605911	3.82609E-07	0.002824504	0.001129368	0.167198068					0.001095206	0.070116488	0.002228777	0.002002235
0.067692418	0.509026173	3.82609E-07	0.00282415	0.001133041	0.167210815					0.001100588	0.070163152	0.002090921	0.001954265
0.067981542	0.508483943	3.82609E-07	0.00282415	0.001137114	0.167259884					0.001105638	0.070154294	0.002484089	0.002097667
0.068291753	0.507924395	3.82609E-07	0.002823972	0.001141433	0.167328304					0.001111156	0.07015245	0.002027562	0.001718969
0.068581958	0.507379048	3.82609E-07	0.002823441	0.001145616	0.167398221					0.001116861	0.070252433	0.002171068	0.001490687
0.068890162	0.50680467	3.82609E-07	0.002823264	0.001149893	0.167477784					0.001120305	0.070198721	0.002755993	0.00212484
0.069182858	0.506250767	3.82609E-07	0.002823264	0.001153889	0.167526645					0.001128331	0.070453918	0.002807738	0.002371181
0.069491751	0.505673347	3.82609E-07	0.002823087	0.00115803	0.167584155					0.001131315	0.070363829	0.002263131	0.00162585
0.069789387	0.505129962	3.91111E-07	0.002885279	0.001161626	0.16756835					0.001136051	0.070327386	0.002602047	0.002062943
0.070099096	0.504543559	3.91111E-07	0.002885098	0.001165623	0.16760519					0.001139835	0.07025469	0.001706864	0.001380725
0.070396137	0.503990083	3.91111E-07	0.002884917	0.001169755	0.167662518					0.001144775	0.070249922	0.002684104	0.002349483
0.070706016	0.503411838	3.91111E-07	0.002884374	0.001173955	0.167726144					0.001150225	0.070305582	0.002006366	0.001711027
0.071005148	0.502871416	3.99614E-07	0.002946893	0.001177883	0.167736194					0.001156525	0.070310659	0.002306317	0.001929837
0.071317893	0.5023127	3.99614E-07	0.002946708	0.001181633	0.167718406					0.001161482	0.070361061	0.002031332	0.001674739
0.071618828	0.501767104	3.99614E-07	0.002946524	0.001185569	0.167746165					0.00116609	0.070390064	0.002096885	0.00173486
0.071931028	0.501195247	3.99614E-07	0.00294597	0.001189293	0.167771735					0.001174193	0.070513658	0.002334593	0.001993359
0.072231317	0.500641199	3.99614E-07	0.002945416	0.001193145	0.167774162					0.001180459	0.070547764	0.001733028	0.001421852
0.072545575	0.500088884	3.99614E-07	0.002945231	0.001197082	0.16779009					0.001184915	0.070530897	0.002497592	0.002066947
0.072850633	0.499541894	3.99614E-07	0.002944862	0.001200993	0.167800957					0.001191291	0.070620968	0.001950219	0.001478699
0.073169857	0.498997339	3.99614E-07	0.002944309	0.001204657	0.167787548					0.001198272	0.07075305	0.001968515	0.001567115
0.073474379	0.49843397	3.99614E-07	0.002943755	0.001208509	0.167801977					0.001204623	0.070854171	0.002644394	0.002250022
0.073792778	0.497889841	3.99614E-07	0.002943387	0.001213058	0.167891088					0.001209121	0.070793011	0.00200775	0.001513423
0.074099001	0.497334609	3.99614E-07	0.002943202	0.001217198	0.167955634					0.001212888	0.070693295	0.002236722	0.001837373
0.074337112	0.496909805	3.99614E-07	0.002942834	0.001221671	0.168025512					0.00121719	0.070751211	0.002197434	0.001820972
0.074658486	0.49636465	3.99614E-07	0.002942465	0.001225973	0.168095333					0.001221756	0.070820601	0.002090621	0.001977017
0.074968042	0.495809277	3.99614E-07	0.002942281	0.001230139	0.168135577					0.001227435	0.070866919	0.00243884	0.00204212
0.075287699	0.495239858	3.99614E-07	0.002942281	0.001234263	0.168173672					0.001232129	0.070894281	0.001501667	0.001310215
0.075601073	0.494694683	3.99614E-07	0.002942281	0.001238029	0.168173124					0.001236303	0.070853718	0.001985864	0.001820173
0.075923876	0.494133734	3.99614E-07	0.002941913	0.001242229	0.168235179					0.001241872	0.070896515	0.002039963	0.002065927
0.076236995	0.493583418	3.99614E-07	0.002941176	0.001246311	0.16826997					0.001249797	0.071055735	0.001977911	0.002026051
0.076559577	0.493020846	3.99614E-07	0.002940256	0.00124989	0.168236064					0.001253954	0.071000385	0.003158457	0.002074957
0.076872262	0.492469367	3.99614E-07	0.002940073	0.001253606	0.168247303					0.001259464	0.071031936	0.004195816	0.002793156
0.077196162	0.491905405	3.99614E-07	0.002939521	0.001257602	0.1682719					0.00126295	0.070949561	0.002250508	0.001825172
0.077511363	0.491361015	3.99614E-07	0.002938786	0.001261343	0.168286181					0.001268111	0.070937931	0.001580363	0.001139401
0.077837576	0.490794395	3.99614E-07	0.002938418	0.001265007	0.168281254					0.001277021	0.071098225	0.004763959	0.003581892
0.07815532	0.490251947	4.08116E-07	0.003000375	0.001269293	0.168355264					0.0012835	0.071236374	0.002856869	0.002252156
0.078484202	0.489683045	4.08116E-07	0.002999625	0.001273688	0.168457475					0.001287122	0.07121225	0.002181285	0.001956458
0.078797295	0.48912503	4.08116E-07	0.002999625	0.001278127	0.168534476					0.00129537	0.071306281	0.00290343	0.002341448
0.079130395	0.488559249	4.08116E-07	0.002999438	0.001282157	0.168562448					0.001300735	0.071337841	0.001100466	0.001012485
0.079447348	0.488009433	4.08116E-07	0.002999063	0.001285915	0.168582585					0.00130729	0.07142094	0.002400215	0.001937838
0.079782037	0.487445488	4.08116E-07	0.002998501	0.001289469	0.168579305					0.001312987	0.071453359	0.004303197	0.003605886
0.080104228	0.486918689	4.08116E-07	0.002998501	0.001293329	0.168608286					0.001317187	0.071397825	0.003980063	0.003385903
0.080444351	0.486356354	4.08116E-07	0.002998313	0.001296891	0.168587982					0.001322841	0.071434343	0.004176365	0.00339489
0.080767119	0.485827034	4.08116E-07	0.002997939	0.001300343	0.168557369					0.001326531	0.071394317	0.002737309	0.002593604
0.081107616	0.485258512	4.08116E-07	0.002997564	0.001303617	0.168529409					0.001331394	0.071404469	0.00299816	0.002437644
0.081433021	0.484734223	4.08116E-07	0.00299719	0.001307732	0.168573351					0.001338247	0.071498138	0.004130547	0.003416375
0.081776127	0.484170053	4.16619E-07	0.003059441	0.001311014	0.168546781					0.001342966	0.071483979	0.004619006	0.003796774
0.082096371	0.483623707	4.16619E-07	0.003059059	0.001314704	0.168547507					0.001347489	0.071478892	0.004286266	0.003505685
0.082438721	0.483038135	4.16619E-07	0.003059059	0.001318649	0.168560135					0.001352157	0.07146542	0.00225281	0.001893881
0.082761201	0.482489058	4.25121E-07	0.003121099	0.001322586	0.16858348					0.001361493	0.07170107	0.002524279	0.002299157
0.083107488	0.481912753	4.25121E-07	0.003120709	0.001326811	0.1686356					0.00136736	0.071762606	0.002054049	0.001661943
0.083431762	0.481371307	4.25121E-07	0.00312032	0.00133142	0.168724639					0.001373872	0.071803235	0.002989324	0.002633115
0.083784697	0.480811554	4.25121E-07	0.00312032	0.001335637	0.168780782					0.001377911	0.071810085	0.001860008	0.001391115
0.084111649	0.480277849	4.25121E-07	0.003119346	0.001340067	0.168832463					0.001384875	0.071876793	0.003610195	0.002914282
0.084462918	0.479695364	4.25121E-07	0.003118762	0.001344905	0.168916877					0.001389585	0.071829649	0.001921972	0.00214057
0.084794487	0.479173358	4.25121E-07	0.003118568	0.00134896	0.168928905					0.001395435	0.071879298	0.001489183	0.001410866
0.08514687	0.4785973	4.25121E-07	0.003117401	0.001353229	0.168969376					0.001400817	0.071851287	0.002736041	0.00262338
0.085476161	0.478055301	4.25121E-07	0.003117013	0.001357327	0.168984326					0.001410042	0.071997916	0.002770606	0.002406687
0.085831417	0.477483113	4.25121E-07	0.003116818	0.001361161	0.168988944					0.001414548	0.071959343	0.002172553	0.001863646
0.086161005	0.476942263	4.25121E-07	0.003116818	0.001364902	0.168978933					0.001420627	0.071972862	0.002090312	0.002392803
0.086521142	0.476369943	4.25121E-07	0.003116236	0.001368405	0.168934267					0.001427769	0.072077002	0.00152123	0.00162568
0.086849795	0.475830994	4.25121E-07	0.003116041	0.001372308	0.168950188					0.001432463	0.07204182	0.002121433	0.00203883
0.087211913	0.47526351	4.25121E-07	0.003116041	0.001376134	0.168978676					0.001439936	0.072143131	0.003472521	0.002863497
0.087545106	0.474730057	4.25121E-07	0.003115459	0.001380198	0.169009949					0.001445505	0.072179248	0.003139276	0.002484637
0.087906961	0.474144242	4.25121E-07	0.003115071	0.001383948	0.169009478					0.001450794	0.072167569	0.00369306	0.003056638
0.088239533	0.473616232	4.25121E-07	0.003114877	0.001388463	0.16905774					0.001460861	0.072371425	0.00342691	0.00273193
0.088603232	0.473032584	4.33624E-07	0.003176976	0.001392782	0.169110428					0.001465316	0.072366576	0.002757109	0.002137968
0.088940056	0.47251009	4.33624E-07	0.003176976	0.00139688	0.169157128					0.001470205	0.07241645	0.001618698	0.00124069
0.089306153	0.471919317	4.33624E-07	0.003176581	0.001401267	0.169221465					0.001477066	0.072496349	0.001523824	0.001233106
0.089641676	0.471391484	4.33624E-07	0.003175789	0.001405501	0.169256619					0.001485382	0.072628669	0.002323965	0.001653424
0.090012322	0.470819316	4.33624E-07	0.003175196	0.001409523	0.169257582					0.001489463	0.072544724	0.0018655	0.001622118
0.090348134	0.470286088	4.33624E-07	0.003174603	0.001413256	0.169237364					0.001495874	0.072580446	0.001524027	0.001170239
0.090717266	0.4696937	4.33624E-07	0.003174406	0.001417184	0.169224631					0.001502276	0.072654303	0.003013493	0.002461842
0.091055203	0.469170037	4.33624E-07	0.003174406	0.001421052	0.169228355					0.00150736	0.072607609	0.001603194	0.001292139
0.091430313	0.468593298	4.33624E-07	0.00317401	0.001424708	0.169196562					0.001510617	0.072509081	0.002000325	0.001690877
0.09177285	0.468075247	4.33624E-07	0.003173023	0.001428543	0.169201936					0.001518873	0.072644463	0.002036359	0.001689423
0.092153972	0.467510665	4.33624E-07	0.003172628	0.001432344	0.169207173					0.001522945	0.072588345	0.002817906	0.002404519
0.092499119	0.466986094	4.33624E-07	0.003172628	0.001436263	0.169211829					0.001529339	0.072681025	0.001380478	0.001244857
0.092878335	0.46640873	4.33624E-07	0.003172036	0.0014402	0.169220656					0.001534381	0.072673969	0.001892474	0.00144247
0.093219878	0.465882129	4.33624E-07	0.003171247	0.00144457	0.169297623					0.001539857	0.07266993	0.002006499	0.001559778
0.093602912	0.465306958	4.33624E-07	0.00317105	0.001448405	0.169308383					0.001546463	0.072669703	0.002660696	0.001984907
0.093945959	0.464786366	4.33624E-07	0.00317105	0.001453123	0.169390615					0.001551701	0.07264878	0.002638317	0.002065834
0.094328517	0.46420292	4.33624E-07	0.003170459	0.001456797	0.169379617					0.001558885	0.072695769	0.002916772	0.002438877
0.094676037	0.463684273	4.42126E-07	0.003232223	0.00146115	0.169433857					0.001565628	0.072730468	0.002831813	0.002516845
0.095062089	0.463109666	4.42126E-07	0.003231821	0.00146461	0.169387392					0.001571647	0.072771544	0.002758993	0.002268064
0.095407304	0.462581252	4.42126E-07	0.003231821	0.001468887	0.169445627					0.001578398	0.072826095	0.002684829	0.002285596
0.095758675	0.462052434	4.42126E-07	0.003231219	0.001472849	0.16947433					0.001583568	0.072793324	0.002787534	0.00209543
0.096125963	0.461504772	4.42126E-07	0.003230817	0.001476777	0.169491377					0.001588482	0.072783124	0.001468711	0.001311822
0.096497085	0.460966462	4.42126E-07	0.003229814	0.001480595	0.169494198					0.001593873	0.072724134	0.001787434	0.001607255
0.096866388	0.460400662	4.42126E-07	0.00322861	0.001484166	0.169471483					0.001597852	0.072640795	0.003044303	0.002567919
0.097236601	0.459844722	4.42126E-07	0.00322821	0.001487898	0.169457929					0.001602349	0.072564784	0.001971746	0.001650176
0.097605623	0.459282513	4.50628E-07	0.003289474	0.001492243	0.169517915					0.001607383	0.072560835	0.00262634	0.002113082
0.097978556	0.458729052	4.50628E-07	0.00328927	0.001495967	0.169503184					0.001612093	0.072511856	0.002012865	0.001815012
0.098350375	0.458169021	4.50628E-07	0.00328927	0.001499479	0.169488773					0.00161796	0.072523343	0.001848654	0.001621846
0.098728419	0.457623695	4.50628E-07	0.003288657	0.001503526	0.169505904					0.001623061	0.072503323	0.002152389	0.001908309
0.099106062	0.457083365	4.50628E-07	0.003288453	0.00150776	0.169558408					0.001626292	0.072424839	0.001560676	0.00138479
0.099482957	0.456524872	4.50628E-07	0.003287841	0.001511501	0.169561315					0.001632287	0.07244764	0.002249481	0.001974798
0.099865354	0.45598704	4.50628E-07	0.003287229	0.001515667	0.169597743					0.001636376	0.072415999	0.00170774	0.001265467
0.100244843	0.455428386	4.50628E-07	0.003286822	0.001519663	0.169634324					0.001644105	0.072539671	0.002122653	0.001932022
0.100624977	0.454873673	4.50628E-07	0.00328621	0.001523507	0.169642764					0.001652021	0.072611084	0.002442799	0.002404715
0.101009984	0.454325394	4.50628E-07	0.003285192	0.001527095	0.169619787					0.001659409	0.072672401	0.001554357	0.001261028
0.101394345	0.453776152	4.50628E-07	0.003284581	0.001531184	0.169653783					0.001666551	0.072746808	0.002538037	0.00219411
0.101779793	0.453221893	4.50628E-07	0.003283564	0.001535435	0.169696058					0.001674152	0.072770715	0.002277487	0.001980393
0.102164902	0.452658532	4.50628E-07	0.00328275	0.00153984	0.16974481					0.001684168	0.072939205	0.099540771	0.096237404
0.102552944	0.452114769	4.50628E-07	0.003281734	0.001544065	0.169780822					0.001689975	0.072948949	0.165964576	0.163148611
0.102940825	0.451560225	4.50628E-07	0.003281124	0.001547798	0.16976953					0.001696335	0.072945048	0.113962675	0.11140173
0.103329734	0.451007142	4.59131E-07	0.003342411	0.001551607	0.169768089					0.001703103	0.072990562	0.131346641	0.124880126
0.103718898	0.450448127	4.59131E-07	0.003341171	0.00155568	0.169819691					0.00170749	0.072939382	0.138420775	0.138218948
0.104111906	0.449902607	4.59131E-07	0.003340964	0.001559557	0.169844096					0.001715457	0.073025082	0.119328244	0.112651067
0.104502643	0.449353324	4.59131E-07	0.003340964	0.001563587	0.169879836					0.001721451	0.073047588	0.114318033	0.107114094
0.104895532	0.448793812	4.59131E-07	0.003340344	0.001568331	0.169961337					0.001727675	0.073056015	0.124573152	0.118191449
0.105288386	0.448232212	4.59131E-07	0.003340137	0.001572472	0.169997638					0.001732845	0.073025189	0.124581515	0.122258864
0.105679055	0.447665403	4.59131E-07	0.003339931	0.001577029	0.170050938					0.001736841	0.072934876	0.001966136	0.005042438
0.106072955	0.447112548	4.59131E-07	0.003339724	0.001581604	0.170114972					0.00174326	0.072969962	0.001072327	0.002834801
0.106465555	0.446541809	4.59131E-07	0.003339311	0.001585319	0.170101292					0.001750929	0.073044018	0.002951297	0.007166505
0.106864769	0.445990922	4.59131E-07	0.003339105	0.001589137	0.170117177					0.001756873	0.073071646	0.000449978	0.001539406
0.107267061	0.445445755	4.59131E-07	0.003338898	0.001593209	0.170155442					0.001765588	0.07314957	0.001113356	0.002808001
0.107666854	0.444896541	4.59131E-07	0.003338073	0.001597588	0.170221208					0.001771939	0.073208979	0.002105055	0.004836144
0.10806515	0.444329596	4.59131E-07	0.00333766	0.001601576	0.170226168					0.001775493	0.073127189	0.000398989	0.000995413
0.108462799	0.443763329	4.59131E-07	0.003337247	0.001605512	0.170228609					0.001783009	0.073198366	0.000438539	0.001240002
0.108864241	0.443197536	4.59131E-07	0.003336835	0.001609696	0.17025421					0.001790057	0.073227018	0.001594944	0.004921644
0.109266669	0.442639171	4.59131E-07	0.003336629	0.001613666	0.170291325					0.001795388	0.073203217	0.001724613	0.005370036
0.109673162	0.44208654	4.59131E-07	0.003336216	0.001617339	0.170283219					0.001801927	0.073233698	0.001503185	0.005331605
0.110075284	0.441524249	4.59131E-07	0.003335392	0.00162057	0.170229013					0.001809843	0.073360215	0.002296508	0.007097865
0.110479786	0.440958574	4.59131E-07	0.003334568	0.001624073	0.170195078					0.00182019	0.073548974	0.000419036	0.001506323
0.110887299	0.440406293	4.59131E-07	0.003333951	0.001627304	0.170136034					0.001827553	0.073586101	0.002189784	0.007023843
0.111296223	0.439846171	4.59131E-07	0.003333539	0.001630892	0.17010003					0.001833148	0.073592177	0.002380927	0.006256167
0.111706244	0.439292389	4.59131E-07	0.003332922	0.001634608	0.170088153					0.001839924	0.073622971	0.00195461	0.006608933
0.112117727	0.438737642	4.59131E-07	0.003332716	0.00163817	0.170060444					0.001846463	0.073669053	0.002042893	0.004180037
0.112529831	0.438178407	4.67633E-07	0.003393805	0.001641826	0.170037908					0.001854965	0.07380548	0.002462897	0.00679994
0.112941586	0.437612426	4.67633E-07	0.003392549	0.001645652	0.170041862					0.001858732	0.073743296	0.002633297	0.008094502
0.11335579	0.437056428	4.67633E-07	0.003391712	0.001649019	0.169995784					0.001863671	0.073698137	0.001911615	0.00537683
0.113769935	0.436490068	4.67633E-07	0.003391712	0.001652624	0.169958055					0.001869904	0.073706683	0.000902095	0.002110845
0.114186417	0.435938009	4.67633E-07	0.003391294	0.001656493	0.169962819					0.001878024	0.073816462	0.001672491	0.003595819
0.114603215	0.435378685	4.67633E-07	0.003390666	0.001660353	0.169948053					0.001883601	0.073776808	0.000595579	0.00142067
0.115020684	0.434816945	4.67633E-07	0.003390039	0.00166412	0.169938709					0.00188923	0.073788397	0.002136305	0.006204966
0.115440108	0.43426482	4.76136E-07	0.003450826	0.001668243	0.169973743					0.001894442	0.073776365	0.001299661	0.002908619
0.115861199	0.433715951	4.76136E-07	0.0034504	0.001672528	0.169999326					0.001899178	0.073714276	0.000306957	0.000808487
0.116283268	0.433160938	4.76136E-07	0.003449763	0.001676074	0.169976745					0.001906634	0.073782121	0.001586328	0.003780168
0.116706654	0.432604011	4.76136E-07	0.003449338	0.001679926	0.169980411					0.001913844	0.073832781	0.000772587	0.0017503
0.117124557	0.432033109	4.76136E-07	0.003448913	0.001683828	0.16999067					0.001919269	0.073821702	0.002453518	0.00586617
0.117551285	0.43146996	4.76136E-07	0.003448488	0.001687867	0.170007887					0.001923631	0.073779553	0.001273199	0.003056842
0.117975292	0.430907256	4.76136E-07	0.003447851	0.001692008	0.170032374					0.001931453	0.073853181	0.000983452	0.002362041
0.118400507	0.43035059	4.76136E-07	0.003447002	0.001696531	0.170099459					0.001938586	0.073857018	0.002704623	0.006849908
0.118829191	0.429799676	4.76136E-07	0.003446366	0.001700637	0.170133679					0.001944521	0.073851072	0.000521017	0.001374952
0.119259566	0.429251445	4.76136E-07	0.003445518	0.001704523	0.170139039					0.001952428	0.073915087	0.004825562	0.009140776
0.119686966	0.428682643	4.76136E-07	0.00344467	0.001709029	0.170191058					0.001959604	0.073943983	0.001027511	0.002992963
0.120115803	0.428121634	4.76136E-07	0.003443823	0.001713128	0.170223138					0.001967418	0.074001407	0.001468535	0.003781894
0.120547581	0.427554026	4.76136E-07	0.003443187	0.001716792	0.170212084					0.001971525	0.073954838	0.000722263	0.00233593
0.120893222	0.42711089	4.76136E-07	0.003442129	0.001721026	0.170248127					0.001980036	0.074042668	0.000700968	0.002153587
0.121328129	0.426548215	4.76136E-07	0.003441072	0.001725694	0.170319089					0.00198654	0.074034031	0.000932068	0.00271893
0.121765808	0.425991281	4.76136E-07	0.003440226	0.001729435	0.170313154					0.001994303	0.07407453	0.001468362	0.004573495
0.122202977	0.425438312	4.76136E-07	0.003439803	0.001733355	0.170331621					0.002000263	0.074085341	0.001762504	0.004968799
0.122640741	0.424869749	4.76136E-07	0.003438958	0.001736985	0.170308174					0.002005152	0.074051873	0.001087049	0.003139434
0.123081873	0.424309597	4.76136E-07	0.003438114	0.001741126	0.170351034					0.002015091	0.074141901	0.001546799	0.004485657
0.123520071	0.423741443	4.76136E-07	0.003437903	0.001745241	0.170374109					0.002021017	0.074134984	0.000975953	0.002733495
0.123962511	0.423178087	4.76136E-07	0.003437059	0.001749246	0.170388149					0.002026569	0.074128258	0.000724514	0.002138937
0.124408472	0.422623863	4.84638E-07	0.003497576	0.001753165	0.170402313					0.002034332	0.0741976	0.002510107	0.005839243
0.124854279	0.422055239	4.84638E-07	0.003496933	0.001757017	0.170413894					0.002040241	0.074192252	0.001086674	0.003058619
0.125299024	0.42149401	4.84638E-07	0.003496289	0.001761217	0.17045145					0.002046686	0.074199494	0.000702384	0.002026629
0.125746668	0.420933735	4.84638E-07	0.003496075	0.001764882	0.170442854					0.002052714	0.074187076	0.000836124	0.002147814
0.126193003	0.420375867	4.84638E-07	0.003495003	0.001768657	0.170448018					0.002058904	0.074198738	0.002195167	0.006024714
0.126644575	0.419816721	4.84638E-07	0.00349436	0.001772491	0.170464181					0.002062764	0.074137942	0.002066362	0.004884897
0.12709068	0.419240175	4.84638E-07	0.003494146	0.001776615	0.170512057					0.002069064	0.074088169	0.000824905	0.002006206
0.127544301	0.41867962	4.84638E-07	0.003493503	0.001780858	0.170542251					0.002075917	0.074076456	0.002060402	0.007010468
0.128001009	0.4181266	4.84638E-07	0.003492433	0.00178516	0.170572594					0.00208402	0.074115993	0.000747634	0.002400132
0.128460624	0.41757389	4.84638E-07	0.003492005	0.001789666	0.17060898					0.002095592	0.074311816	0.003463067	0.005616522
0.128916804	0.417008548	4.84638E-07	0.003491363	0.001793424	0.170593625					0.002099886	0.074251398	0.003224049	0.004980702
0.129372364	0.416445887	4.84638E-07	0.00349115	0.001797174	0.170577393					0.002108643	0.074324203	0.001287002	0.002586785
0.12982965	0.415876376	4.84638E-07	0.003490508	0.001800924	0.170575104					0.002115479	0.074320151	0.001400704	0.002945069
0.13028822	0.415306128	4.84638E-07	0.00348944	0.001804843	0.170572722					0.002121014	0.074297117	0.002251463	0.003733227
0.130751338	0.414745428	4.84638E-07	0.003488372	0.001808771	0.170591669					0.00212967	0.074367744	0.001455291	0.004284005
0.131211285	0.414175037	4.84638E-07	0.003487732	0.001813125	0.170633755					0.002133955	0.074329799	0.000668947	0.001470494
0.131670858	0.41360853	4.84638E-07	0.003486878	0.001817257	0.170667301					0.002139192	0.07429221	0.001678336	0.00383847
0.132133866	0.413044259	4.84638E-07	0.003486452	0.001821253	0.170695984					0.00214454	0.074252112	5.36864E-05	8.4225E-05
0.132598523	0.412481995	4.84638E-07	0.003485599	0.001824968	0.170707537					0.002150144	0.074262473	0.000918914	0.003013054
0.133064014	0.411916799	4.84638E-07	0.003484747	0.001828795	0.170718524					0.002157175	0.074276304	0.000266529	0.000636704
0.133532208	0.411355232	4.84638E-07	0.003484534	0.00183268	0.170725274					0.002163841	0.074305693	0.000319875	0.000836502
0.134003855	0.410797094	4.84638E-07	0.003484321	0.001836744	0.170739553					0.002170396	0.074333304	0.000612075	0.001655796
0.134473869	0.410226703	4.84638E-07	0.003483895	0.001840851	0.170756772					0.00217594	0.074306786	0.001092044	0.003932056
0.134948151	0.409669585	4.84638E-07	0.003483895	0.001844915	0.170773343					0.002182308	0.074325717	0.000856321	0.002245184
0.135423649	0.40910401	4.84638E-07	0.003483682	0.001848945	0.170801458					0.002188166	0.074286457	0.000467684	0.001042184
0.135899436	0.408538675	4.84638E-07	0.003483469	0.001853103	0.170823543					0.002192809	0.074253304	0.000479829	0.000951668
0.136373658	0.407967953	4.9314E-07	0.003543933	0.001857686	0.170867134					0.002199594	0.074284156	0.000394678	0.001012264
0.136849615	0.407397656	4.9314E-07	0.003543716	0.001861971	0.170903492					0.002206328	0.074289722	0.000783502	0.001491333
0.137322996	0.40681963	4.9314E-07	0.003543283	0.001865874	0.170911575					0.002210783	0.074233591	0.00043823	0.001261275
0.137808323	0.40626165	4.9314E-07	0.003543283	0.001869997	0.170932392					0.002218018	0.074275098	0.000875771	0.001742121
0.138288829	0.405693792	4.9314E-07	0.003543067	0.001874223	0.170958851					0.002226376	0.074360198	0.000798747	0.002068682
0.138774606	0.405124874	4.9314E-07	0.003542417	0.001878517	0.170998271					0.002235049	0.074438466	0.000720258	0.001623878
0.139262441	0.40456485	4.9314E-07	0.003541768	0.001882436	0.171008696					0.0022397	0.074386931	0.006035409	0.011593146
0.139744792	0.403988434	4.9314E-07	0.003541336	0.001886483	0.171010342					0.002246604	0.074397736	0.003195704	0.010481183
0.140226327	0.403400044	4.9314E-07	0.003540904	0.00189031	0.171009608					0.002257631	0.074496535	0.00065163	0.002609351
0.140713932	0.402825742	4.9314E-07	0.003540687	0.001894501	0.171038865					0.002263158	0.074488722	0.001236242	0.003798814
0.141204607	0.40225696	4.9314E-07	0.003539607	0.001898531	0.171041394					0.002269492	0.074501228	0.001435912	0.003492957
0.141693616	0.401672385	4.9314E-07	0.003539607	0.001902553	0.171058707					0.002276277	0.074524273	0.001493817	0.003771768
0.142184843	0.401086899	4.9314E-07	0.003539391	0.001907178	0.171104141					0.002283087	0.074537682	0.000623223	0.002387531
0.142677091	0.40050987	4.9314E-07	0.003538743	0.001911047	0.171099868					0.00229034	0.074542712	2.39628E-05	7.87324E-05
0.143178343	0.399937035	4.9314E-07	0.00353788	0.001915307	0.171118989					0.00229732	0.074553281	0.002077689	0.007118823
0.143678702	0.399374526	4.9314E-07	0.003537664	0.001919065	0.171112762					0.00230482	0.074609308	0.011910068	0.018358422
0.144179137	0.39880329	5.01643E-07	0.00359778	0.00192335	0.171152692					0.002312293	0.074639642	0.006329598	0.013706457
0.144685048	0.398246691	5.01643E-07	0.003596903	0.001927057	0.171139308					0.002319563	0.074650978	0.004009756	0.007486918
0.145191665	0.397685778	5.01643E-07	0.003596245	0.001931011	0.171154408					0.002326688	0.074635211	0.005172582	0.011201389
0.145693274	0.397109241	5.01643E-07	0.00359515	0.001934981	0.171159626					0.002333566	0.074631951	0.002460583	0.005825171
0.146200265	0.396529244	5.10145E-07	0.00365408	0.001939173	0.171167507					0.002342723	0.07468922	2.87869E-05	7.12503E-05
0.146711056	0.395968776	5.10145E-07	0.003653413	0.001943416	0.171189335					0.002349066	0.07468494	0.000737101	0.00187929
0.14721996	0.395393128	5.10145E-07	0.00365319	0.001947259	0.171185669					0.002356778	0.074724087	0.000719795	0.001802003
0.14773252	0.394816776	5.10145E-07	0.003652968	0.001951119	0.17116423					0.002364779	0.07477618	0.000240325	0.000514949
0.148244375	0.394245325	5.10145E-07	0.003651856	0.001955234	0.17116228					0.002372091	0.074798252	1.31895E-05	2.8092E-05
0.148757164	0.393670684	5.10145E-07	0.00365119	0.001959485	0.171180104					0.002381052	0.074834055	0.001081423	0.002847138
0.149274103	0.393093905	5.10145E-07	0.003650523	0.001963396	0.171184575					0.002386511	0.07480372	0.000229846	0.00058455
0.149795089	0.392521454	5.10145E-07	0.003649857	0.001967299	0.17117385					0.002391162	0.07475426	0.000687798	0.001466931
0.150227403	0.392042521	5.10145E-07	0.003649857	0.001971737	0.17120551					0.002399596	0.074830969	0.000616205	0.00151758
0.150747343	0.391465078	5.10145E-07	0.003649191	0.00197615	0.171240507					0.00240724	0.074858941	0.000171128	0.000438121
0.15126611	0.390885984	5.10145E-07	0.003648747	0.001980478	0.171265238					0.002416456	0.074911832	2.92604E-05	6.63019E-05
0.151786926	0.390298723	5.10145E-07	0.003648082	0.001985137	0.171313961					0.002423692	0.074946497	0.00038879	0.000615932
0.152310403	0.389720758	5.10145E-07	0.003647416	0.001989626	0.171347461					0.00243313	0.075009567	0.001031202	0.002418446
0.152834297	0.389138258	5.10145E-07	0.00364653	0.001993886	0.171354708					0.002440025	0.075029413	0.003334519	0.005312075
0.153363709	0.388570267	5.10145E-07	0.00364653	0.001997721	0.171358453					0.00244993	0.075114048	0.001858523	0.003460035
0.153888359	0.387986694	5.10145E-07	0.003645643	0.002001861	0.171368306					0.00245686	0.075095507	0.00048511	0.00133585
0.154420993	0.387414006	5.10145E-07	0.003644536	0.002005968	0.171375587					0.002466697	0.075161792	0.002064128	0.004737983
0.154947608	0.386817932	5.10145E-07	0.003643651	0.002010151	0.171393587					0.002470251	0.075044556	0.00153172	0.003045423
0.155481067	0.386239515	5.10145E-07	0.00364144	0.002013986	0.171382473					0.00247985	0.075101452	0.000554754	0.001112499
0.156013183	0.385654282	5.10145E-07	0.003640556	0.002017591	0.171355122					0.002489033	0.075184015	0.000961507	0.002571643
0.15654807	0.385070381	5.10145E-07	0.00363901	0.002021425	0.171346472					0.002494645	0.075166265	0.000245303	0.000641389
0.157081469	0.384476151	5.18648E-07	0.003698539	0.002025575	0.171366443					0.002503827	0.075232864	0.000417641	0.001029099
0.157624638	0.383890618	5.18648E-07	0.003697642	0.002030149	0.171425556					0.002511462	0.075264231	0.000542161	0.001314474
0.158163624	0.383307019	5.18648E-07	0.003697194	0.002034944	0.171487469					0.0025163	0.075242417	8.80583E-05	0.000180124
0.158707668	0.382716814	5.18648E-07	0.003696298	0.002038923	0.171501825					0.002521572	0.075224096	0.004000964	0.005416247
0.159253014	0.382133922	5.18648E-07	0.003695178	0.002042971	0.171510698					0.002527813	0.075202357	0.000579847	0.001600198
0.159797942	0.381545939	5.18648E-07	0.003694283	0.00204706	0.171524443					0.002532166	0.075170247	0.000214745	0.000513767
0.160348287	0.38096448	5.18648E-07	0.003693836	0.002051328	0.171544041					0.002538976	0.075188337	0.000433714	0.000973723
0.160896005	0.380377501	5.18648E-07	0.003692941	0.002055512	0.171556223					0.002544613	0.075149027	0.000720425	0.002060154
0.161446451	0.379788803	5.18648E-07	0.003691824	0.002059805	0.171600169					0.002549936	0.075119477	0.000501014	0.000653802
0.161993319	0.379189505	5.2715E-07	0.003751664	0.002063487	0.171592563					0.002557903	0.075135864	0.001623799	0.003518583
0.162546027	0.378599353	5.2715E-07	0.003750756	0.002067347	0.171585515					0.002565921	0.075177989	0.000685649	0.002008298
0.163102757	0.378010467	5.2715E-07	0.003750076	0.002070961	0.171564715					0.002571456	0.07516602	0.000522343	0.001304629
0.163661094	0.377431164	5.2715E-07	0.003749622	0.002075305	0.171603852					0.002574806	0.07507735	0.00077594	0.001680691
0.164219533	0.3768422	5.2715E-07	0.003748715	0.002079114	0.17158864					0.002581607	0.075054258	0.0003494	0.000824828
0.164780719	0.376245046	5.2715E-07	0.003748489	0.002083459	0.171627344					0.002586981	0.075032428	0.000584512	0.00159837
0.165341624	0.375652089	5.2715E-07	0.003748489	0.002087472	0.171627121					0.002594395	0.075038363	0.028859771	0.047536142
0.165906202	0.375058637	5.2715E-07	0.003747582	0.002091698	0.171652247					0.002601648	0.075059854	0.012427232	0.016316395
0.166470363	0.374463264	5.2715E-07	0.003747356	0.002095345	0.17163518					0.002611579	0.075158315	0.04016493	0.047275576
0.167042236	0.373880519	5.2715E-07	0.003746676	0.002099104	0.171622679					0.002619299	0.075174475	0.020876441	0.034641861
0.167612876	0.373288187	5.2715E-07	0.00374645	0.002103236	0.171635277					0.00262582	0.075159893	0.038522448	0.049189684
0.168180753	0.372690929	5.2715E-07	0.003745997	0.002106977	0.171625004					0.002631644	0.075118192	0.064119058	0.085092667
0.168757327	0.372106243	5.2715E-07	0.003745545	0.002111092	0.171637829					0.00263865	0.075148558	0.072217601	0.076765242
0.16933448	0.371515016	5.2715E-07	0.003745318	0.002114646	0.171616554					0.002646311	0.075162887	0.048233246	0.064605188
0.169912262	0.370920468	5.2715E-07	0.003744866	0.002118293	0.171596076					0.002655281	0.075248663	0.061836632	0.070544666
0.170488684	0.370322849	5.2715E-07	0.003744414	0.002121788	0.171570259					0.002662449	0.075275848	0.00540124	0.008089655
0.171067401	0.369733603	5.2715E-07	0.003744187	0.00212518	0.171531472					0.002666802	0.075219915	0.00514107	0.008056972
0.171647309	0.369135989	5.2715E-07	0.003743283	0.002129321	0.171541591					0.002674658	0.075248415	0.00446326	0.006937347
0.17223498	0.368539089	5.2715E-07	0.003743057	0.002133351	0.171544544					0.002682115	0.075276333	0.004453833	0.006338046
0.172822965	0.367948945	5.2715E-07	0.003742605	0.00213705	0.171530939					0.002690923	0.075333	0.004149343	0.004660637
0.173408849	0.367351151	5.35653E-07	0.003802511	0.002140799	0.171520769					0.002698643	0.075378678	0.004811552	0.006276233
0.173999045	0.366751154	5.35653E-07	0.003802052	0.002144515	0.171499169					0.002707851	0.075419153	0.004123918	0.005136823
0.174592268	0.366155886	5.35653E-07	0.003801593	0.00214829	0.171489268					0.002716422	0.075455941	0.005052031	0.006862186
0.175187905	0.365558354	5.35653E-07	0.003801364	0.002152303	0.171493376					0.002721353	0.075405928	0.004597509	0.006721122
0.175783823	0.364966731	5.35653E-07	0.003800905	0.002156112	0.171482863					0.002729422	0.075434016	0.0031489	0.004702987
0.176383643	0.364369124	5.35653E-07	0.003800676	0.00215987	0.171455723					0.002734634	0.075425637	0.006417206	0.00903776
0.176982843	0.363770898	5.35653E-07	0.003800446	0.002163501	0.171430015					0.002740203	0.075397122	0.004426592	0.006204634
0.177582986	0.363176204	5.35653E-07	0.003800217	0.002167557	0.171439523					0.002749394	0.075455839	0.0058114	0.008457555
0.178183096	0.362572577	5.44155E-07	0.00385984	0.002171306	0.17142299					0.002754428	0.075374128	0.004812795	0.007144951
0.178787176	0.361969578	5.44155E-07	0.003858909	0.002175132	0.1714145					0.002757914	0.075275115	0.004607007	0.006502423
0.179397548	0.36136978	5.44155E-07	0.003858676	0.002178839	0.171402753					0.002764146	0.075260088	0.004234304	0.005869885
0.180006057	0.360775632	5.44155E-07	0.003858211	0.002183184	0.171428533					0.00277037	0.075279671	0.002800137	0.003746728
0.180614958	0.360168876	5.44155E-07	0.003857978	0.002187639	0.17145157					0.002778311	0.075302346	0.00535483	0.007054536
0.181227668	0.35955934	5.44155E-07	0.003857746	0.002191924	0.171472509					0.002785487	0.075300756	0.00429947	0.006004232
0.18184202	0.358955082	5.44155E-07	0.003857281	0.002196465	0.17152069					0.002794083	0.075318466	0.004992027	0.006808901
0.182458386	0.358347542	5.44155E-07	0.003857048	0.002201022	0.171554334					0.002802313	0.075350358	0.003344019	0.004610396
0.183080482	0.357742703	5.44155E-07	0.003856119	0.002204993	0.171553899					0.002812746	0.075430832	0.003946355	0.004365254
0.183701363	0.357136566	5.44155E-07	0.003855654	0.002209048	0.171559163					0.002818366	0.075423332	0.005515396	0.007026963
0.184322644	0.356521022	5.44155E-07	0.003854957	0.002213555	0.171586561					0.002824649	0.075418161	0.003980519	0.005476402
0.184952257	0.355919207	5.44155E-07	0.003854957	0.002218069	0.171624902					0.002833934	0.075463911	0.004607177	0.006117289
0.185435084	0.355447151	5.44155E-07	0.003854261	0.002222831	0.171669071					0.002841399	0.075491777	0.004211021	0.005577036
0.18606422	0.354839357	5.52657E-07	0.003914248	0.002227286	0.171709736					0.002848524	0.075510503	0.006518078	0.008078568
0.186693213	0.354221359	5.52657E-07	0.003914248	0.002231758	0.171740217					0.002856933	0.075535923	0.004923992	0.006886886
0.187320394	0.353607707	5.52657E-07	0.003913541	0.002235856	0.171740168					0.00286416	0.07556054	0.003084216	0.003097679
0.187958075	0.35299845	5.52657E-07	0.003912599	0.002240057	0.171752869					0.002876012	0.075661082	0.005180206	0.005788296
0.188589967	0.352384206	5.52657E-07	0.003912599	0.00224407	0.171747743					0.002886198	0.075747757	0.007675748	0.009950113
0.18922781	0.351771128	5.52657E-07	0.003911892	0.0022481	0.171748397					0.00289147	0.075713777	0.004864162	0.005230835
0.189868408	0.351152933	5.52657E-07	0.003911421	0.002251884	0.171728463					0.002897694	0.075679613	0.011108019	0.013178185
0.190512467	0.350542326	5.52657E-07	0.003910951	0.002255659	0.171712844					0.002906119	0.075733183	0.005780836	0.007285972
0.19116246	0.349932838	5.52657E-07	0.003910715	0.00225934	0.17168995					0.002913117	0.075744352	0.007779056	0.009909947
0.191808703	0.349310532	5.6116E-07	0.003970402	0.002263345	0.171686996					0.002919987	0.075727106	0.00524465	0.006367388
0.192463373	0.34869352	5.6116E-07	0.003969925	0.002267307	0.17169277					0.002928719	0.075766447	0.00728152	0.008431835
0.193118638	0.348080364	5.6116E-07	0.003969686	0.002271669	0.171717587					0.002933599	0.075739436	0.009625413	0.011027633
0.193777014	0.347462665	5.6116E-07	0.003969447	0.002276166	0.17175214					0.002939713	0.075729367	0.008162683	0.009300426
0.194435365	0.346840265	5.6116E-07	0.003968254	0.00228029	0.171757292					0.002946591	0.075730737	0.00835964	0.009959729
0.195093019	0.346211925	5.6116E-07	0.003968015	0.002284652	0.171780216					0.002954558	0.07573689	0.006461697	0.007311309
0.19575319	0.345586371	5.6116E-07	0.003967538	0.002288733	0.171779916					0.002962975	0.075771004	0.008192209	0.009470678
0.196419023	0.344965178	5.6116E-07	0.0039673	0.002292304	0.171751025					0.002967464	0.075714596	0.005147737	0.005905357
0.197084831	0.344340953	5.6116E-07	0.003966346	0.002296666	0.17177941					0.002977115	0.075781625	0.009255543	0.010535649
0.197754643	0.343711386	5.6116E-07	0.003966108	0.002300926	0.171798661					0.002986586	0.075815976	0.011680267	0.013540252
0.198427635	0.3430855	5.6116E-07	0.003965869	0.002304624	0.171786253					0.002991611	0.075750608	0.0057632	0.00707575
0.199106128	0.342458766	5.6116E-07	0.003965155	0.002308119	0.171758918					0.002999323	0.075761565	0.007246581	0.008579582
0.199781399	0.341828209	5.6116E-07	0.003964678	0.002311715	0.171730359					0.003005717	0.075740884	0.009223645	0.010817096
0.200458345	0.341196998	5.6116E-07	0.003964202	0.00231555	0.171724318					0.003013735	0.075769223	0.00453586	0.005834617
0.201144967	0.340569683	5.6116E-07	0.003963726	0.002319622	0.171730842					0.003021795	0.075771027	0.005373828	0.005945395
0.201832328	0.339939204	5.69662E-07	0.004022574	0.002323891	0.171749422					0.003025145	0.07569687	0.004358883	0.005056994
0.202524289	0.339314355	5.69662E-07	0.00402185	0.002327581	0.171734116					0.003031675	0.075702427	0.004507183	0.006238474
0.203212815	0.338676676	5.69662E-07	0.004021126	0.002331296	0.171713749					0.003038154	0.075693859	0.0030052	0.004004233
0.203904692	0.338038203	5.69662E-07	0.004020885	0.002335556	0.171719615					0.003046758	0.07573977	0.004514299	0.006111184
0.204602434	0.337400684	5.69662E-07	0.004020161	0.002339654	0.171718319					0.003058857	0.075840167	0.006011425	0.006471287
0.20530198	0.336763408	5.69662E-07	0.004019678	0.002343769	0.17172437					0.003071475	0.075952862	0.006806383	0.007338245
0.206006456	0.336122033	5.69662E-07	0.004018955	0.002348139	0.171742863					0.003084696	0.076070283	0.005357119	0.006570919
0.206714155	0.33548227	5.69662E-07	0.004018714	0.002352238	0.171745051					0.003091107	0.076064106	0.004056798	0.004920046
0.207428478	0.334850797	5.69662E-07	0.004018232	0.002356591	0.171761672					0.003097067	0.076035778	0.006689504	0.007878421
0.208144254	0.334215187	5.69662E-07	0.004016787	0.002360902	0.171786831					0.003103129	0.076035417	0.004529901	0.005366924
0.208858806	0.333571787	5.69662E-07	0.004016787	0.002365144	0.171804418					0.003111555	0.076051746	0.009877306	0.011355869
0.209584488	0.332942469	5.69662E-07	0.004016546	0.002369413	0.171805469					0.003118365	0.076036488	0.0065422	0.007928891
0.210300069	0.332297619	5.69662E-07	0.004015583	0.002373502	0.171808502					0.003126766	0.076061552	0.005789608	0.007401597
0.211022936	0.331651483	5.69662E-07	0.004015342	0.002377218	0.171786495					0.003136229	0.076120145	0.004703963	0.005332626
0.211752776	0.331012246	5.69662E-07	0.00401438	0.002381035	0.171769184					0.003145998	0.076149825	0.007274504	0.009396673
0.212482148	0.330370971	5.69662E-07	0.00401438	0.002385091	0.171773916					0.003155079	0.076200255	0.008000356	0.010235539
0.21321532	0.329727523	5.78165E-07	0.004073564	0.002389376	0.171793981					0.003162374	0.076204311	0.007518602	0.009510206
0.213946452	0.329075358	5.78165E-07	0.00407332	0.002393712	0.171810197					0.003169329	0.0761737	0.004363059	0.005732172
0.214691162	0.328431365	5.78165E-07	0.004073076	0.002397351	0.171788437					0.003176241	0.076191923	0.005793451	0.006830081
0.215432573	0.327784406	5.78165E-07	0.004072588	0.002401603	0.171812738					0.003183069	0.07618943	0.008225405	0.010337151
0.216177292	0.327133728	5.78165E-07	0.004072588	0.002405369	0.171809961					0.003194233	0.076284316	0.008262517	0.010409269
0.216927052	0.326484204	5.78165E-07	0.004071612	0.002409229	0.171809071					0.003198824	0.076222168	0.008128353	0.010160862
0.217675368	0.325825962	5.78165E-07	0.004071369	0.00241326	0.17181613					0.003205821	0.076203642	0.004654116	0.005647955
0.218426744	0.325173008	5.78165E-07	0.004070881	0.002417188	0.171817783					0.003214927	0.07621523	0.005554395	0.006768268
0.219182635	0.324521006	5.78165E-07	0.004070394	0.002421218	0.171820348					0.003224433	0.076260733	0.006072146	0.007462457
0.219939588	0.323867228	5.78165E-07	0.004069907	0.002425103	0.171817114					0.003234151	0.076315631	0.006472864	0.008068076
0.220701507	0.323212865	5.78165E-07	0.004069176	0.002429304	0.171833766					0.003243904	0.076342044	0.005229186	0.006081153
0.221463137	0.322553315	5.78165E-07	0.004068202	0.002433249	0.171836271					0.003250782	0.076346572	0.003483415	0.004249434
0.22223548	0.321896907	5.78165E-07	0.004067959	0.0024375	0.171858084					0.003257465	0.076311523	0.004028319	0.005992363
0.22300364	0.321240009	5.78165E-07	0.004067959	0.002441343	0.171861075					0.003263578	0.076280008	0.003501252	0.004539698
0.223776442	0.320581273	5.78165E-07	0.004067715	0.002445433	0.171870191					0.003270465	0.076257608	0.004650211	0.006610421
0.224551999	0.319918697	5.86667E-07	0.004126794	0.002449692	0.17188916					0.003279639	0.076290026	0.003777038	0.005079322
0.225328287	0.3192554	5.86667E-07	0.004126301	0.00245374	0.17189379					0.003288898	0.076327276	0.003653475	0.004661342
0.226108504	0.318588078	5.86667E-07	0.004125067	0.002457744	0.171900646					0.00329587	0.076305388	0.005219611	0.007774377
0.226895199	0.317928765	5.9517E-07	0.0041841	0.002461749	0.171897885					0.003303965	0.076321516	0.005482899	0.007071601
0.227687837	0.317266417	6.12174E-07	0.004302103	0.002465924	0.171916669					0.003312612	0.076353303	0.004535108	0.005955292
0.228480492	0.316599909	6.12174E-07	0.004301332	0.002469971	0.171918377					0.00332148	0.076391529	0.003031283	0.004181704
0.229272595	0.315934617	6.12174E-07	0.004300561	0.002474137	0.171926624					0.003330586	0.076433561	0.00333857	0.004463321
0.229896775	0.315406086	6.12174E-07	0.004300305	0.002478592	0.171943134					0.003338995	0.076450514	0.003941541	0.004629246
0.230701495	0.314734766	6.12174E-07	0.004299791	0.00248258	0.171957072					0.003346706	0.076439585	0.004802783	0.005286509
0.231509038	0.314061737	6.12174E-07	0.004299277	0.002486805	0.171961344					0.003353219	0.07641916	0.006479075	0.007330669
0.232322635	0.313390227	6.12174E-07	0.004299021	0.002490793	0.171944323					0.003362972	0.076473966	0.004517578	0.004793572
0.23313482	0.31271325	6.12174E-07	0.004298251	0.002494798	0.171928834					0.003371755	0.076497685	0.004977702	0.006360058
0.233952702	0.312031634	6.12174E-07	0.004297738	0.002499236	0.17194685					0.003379007	0.076502849	0.006324303	0.006544476
0.234777386	0.311352657	6.12174E-07	0.004297481	0.002503249	0.171941833					0.003387722	0.076518984	0.004583331	0.005802699
0.235604842	0.310672807	6.12174E-07	0.004296968	0.002507534	0.171942056					0.003394856	0.076492078	0.003477939	0.003723823
0.236431975	0.309987258	6.12174E-07	0.004296455	0.002512092	0.171966607					0.003400518	0.076439547	0.005122269	0.006590083
0.237265416	0.309303755	6.12174E-07	0.004295943	0.002515884	0.171953669					0.003407932	0.076420713	0.00557612	0.006672973
0.23810055	0.308614981	6.12174E-07	0.004295943	0.002519718	0.171937587					0.003414377	0.076384646	0.004977728	0.006104348
0.238938514	0.30792031	6.12174E-07	0.004295943	0.002523459	0.171920164					0.00342458	0.076450033	0.00503627	0.006780571
0.239780237	0.307226599	6.12174E-07	0.004294661	0.002527405	0.171923438					0.003432606	0.076453623	0.006276513	0.007684498
0.240629587	0.306537957	6.29179E-07	0.004413431	0.002531061	0.171892278					0.003439264	0.076441219	0.005063874	0.006585296
0.241478664	0.305842083	6.37682E-07	0.004472272	0.002534751	0.171867091					0.003446083	0.076405075	0.005752995	0.006269593
0.242333982	0.305142928	6.37682E-07	0.004472005	0.002538696	0.171867859					0.003452358	0.076384364	0.007752101	0.00904162
0.24319356	0.304449652	6.46184E-07	0.004530281	0.002542301	0.17183734					0.00346194	0.076418115	0.005350701	0.006107817
0.244064455	0.303755846	6.46184E-07	0.004530011	0.002545795	0.171816021					0.003470961	0.076453667	0.004743914	0.005332583
0.244938521	0.303058653	6.46184E-07	0.004529741	0.002549757	0.171811907					0.003481691	0.076516621	0.0073768	0.009085722
0.245810716	0.302353723	6.54687E-07	0.004588523	0.002553941	0.171829755					0.003490593	0.076536353	0.006346772	0.008248531
0.246681058	0.301647742	6.54687E-07	0.004588249	0.00255809	0.171838099					0.003497463	0.076503004	0.006127967	0.00723693
0.247560838	0.3009416	6.54687E-07	0.004587703	0.002562469	0.171854855					0.003508303	0.076572086	0.007998733	0.009224924
0.248448253	0.300236212	6.54687E-07	0.004587156	0.002566601	0.171863169					0.003518838	0.076602995	0.007108739	0.007249106
0.249342316	0.299528506	6.54687E-07	0.004587156	0.002570682	0.171862086					0.00352683	0.076616734	0.003340931	0.00419217
0.250229561	0.298812685	6.63189E-07	0.004646176	0.00257495	0.171875151					0.003535911	0.076656836	0.005747079	0.006797313
0.25112371	0.298100817	6.80194E-07	0.004764457	0.00257938	0.171898064					0.003541514	0.076598992	0.008943215	0.010207362
0.252026897	0.297385297	6.97199E-07	0.004882696	0.00258324	0.171884264					0.003549523	0.076621455	0.004415311	0.005137793
0.252928485	0.296667349	6.97199E-07	0.004882115	0.002587041	0.171871699					0.003557073	0.076615695	0.003719844	0.00450057
0.253840574	0.295947361	6.97199E-07	0.004881824	0.002590544	0.171844958					0.003565941	0.076643884	0.003904249	0.005316607
0.254763325	0.295234894	6.97199E-07	0.004880952	0.002594259	0.171823957					0.003572216	0.076614939	0.003000305	0.00427705
0.255681204	0.294514733	6.97199E-07	0.004880952	0.002598204	0.171815788					0.003578168	0.076590351	0.003893235	0.005574647
0.256491145	0.293895249	6.97199E-07	0.004880662	0.002602991	0.171853669					0.00358605	0.076576492	0.002352606	0.003240035
0.257421105	0.293174994	7.22706E-07	0.005057717	0.002607166	0.171859937					0.003596312	0.076618966	0.004488287	0.005197361
0.258354263	0.292447737	7.39711E-07	0.005176107	0.002611034	0.171839695					0.00360291	0.076597195	0.006758807	0.007853994
0.259291587	0.291717955	7.48213E-07	0.005235291	0.002614384	0.171808666					0.003611064	0.076605761	0.004009096	0.005607254
0.260233579	0.290990948	7.48213E-07	0.005234979	0.002617955	0.17178562					0.003619218	0.076618428	0.00442878	0.006578851
0.261182807	0.290263643	7.56716E-07	0.005293523	0.002621645	0.171765754					0.003626938	0.076619129	0.003584528	0.004369157
0.26214029	0.289537687	7.56716E-07	0.005293208	0.002625735	0.171761582					0.003633969	0.076605309	0.004972359	0.006654208
0.26308939	0.288794574	7.65218E-07	0.005351091	0.00262985	0.171760329					0.003641128	0.076612043	0.004810999	0.006293348
0.264057263	0.288058655	7.82223E-07	0.005469029	0.00263388	0.17175563					0.003649775	0.076624005	0.002444775	0.00695039
0.265021183	0.287313281	7.99228E-07	0.005586924	0.002637817	0.171745332					0.003655217	0.076544228	0.000522858	0.001597945
0.265989821	0.286566577	7.99228E-07	0.005585928	0.00264189	0.171741726					0.003661883	0.076540724	0.001223398	0.003350643
0.266972829	0.285829974	8.0773E-07	0.005645018	0.002646455	0.171774499					0.003669467	0.07651296	0.001162929	0.003111631
0.267952002	0.285085423	8.4174E-07	0.005880955	0.002650979	0.171789745					0.003677706	0.076517893	0.001391947	0.003045049
0.268944421	0.284340144	8.58745E-07	0.005998337	0.002654864	0.171782962					0.003685741	0.076542889	0.00220877	0.005872487
0.269943941	0.283596318	8.75749E-07	0.006116026	0.00265909	0.17177845					0.003693112	0.076545951	0.000418349	0.001321021
0.270953561	0.282853271	8.84252E-07	0.006174305	0.002663358	0.171776884					0.003701274	0.076535743	0.000811937	0.002081461
0.27196228	0.28210254	8.92754E-07	0.006233304	0.002667422	0.171768953					0.003708757	0.076530344	0.000995392	0.003805336
0.272978999	0.281353853	9.09759E-07	0.006350525	0.002671291	0.171748569					0.003716519	0.076513329	0.001630634	0.008027001
0.273993517	0.280597653	9.26764E-07	0.006466924	0.002675313	0.171735635					0.003727411	0.076557987	0.001780118	0.007225256
0.275008357	0.279834064	9.35266E-07	0.006525866	0.002679207	0.171718311					0.003734655	0.076550366	0.001230862	0.004780861
0.276034005	0.279073721	9.60774E-07	0.006702254	0.002683543	0.171723074					0.003740258	0.076498565	0.002661627	0.008428749
0.27707005	0.278312687	9.77779E-07	0.00681926	0.002688083	0.171743005					0.003748778	0.076511818	0.003354371	0.010374919
0.278106317	0.277546154	9.77779E-07	0.00681926	0.002692232	0.171744538					0.003758802	0.076550363	0.002015046	0.00547136
0.279151316	0.276777038	9.77779E-07	0.006818451	0.00269645	0.171738494					0.003768614	0.076581775	0.002317556	0.006964938
0.280202674	0.27600803	9.77779E-07	0.006818047	0.002700471	0.17172904					0.003779123	0.076613979	0.003440193	0.00821964
0.281258029	0.275234701	9.77779E-07	0.006818047	0.002704578	0.171720842					0.003791902	0.076684033	0.001721824	0.004895083
0.282320577	0.274464024	9.77779E-07	0.006816835	0.002708506	0.171705607					0.003800795	0.076679303	0.002042207	0.006156
0.283394331	0.273690823	9.77779E-07	0.006816027	0.002713131	0.171726049					0.003809723	0.076689715	0.002150251	0.006494856
0.284471851	0.272909684	9.86281E-07	0.006874889	0.002717561	0.171733606					0.003821805	0.07673592	0.000371662	0.000954261
0.285551939	0.272132125	9.94783E-07	0.006933333	0.002722314	0.171762722					0.003828012	0.076677283	0.000540384	0.001282046
0.286638574	0.271350173	9.94783E-07	0.00693169	0.002726735	0.171774629					0.003834814	0.076650352	0.00684281	0.01887332
0.287732581	0.270569041	9.94783E-07	0.006930048	0.002730663	0.171757136					0.003842211	0.076627609	0.000786491	0.002163671
0.288588571	0.269954124	9.94783E-07	0.006930048	0.002734796	0.171750035					0.003848553	0.076581396	0.007892138	0.019738305
0.289696658	0.269168896	1.00329E-06	0.006988865	0.00273903	0.171752284					0.003859003	0.076623392	0.008990744	0.022876643
0.290806657	0.26837332	1.01179E-06	0.007047675	0.002743094	0.171747354					0.003866562	0.076593738	0.001997238	0.005006923
0.291927923	0.267579685	1.01179E-06	0.007046423	0.002747396	0.171760426					0.003873772	0.076579208	0.002956232	0.006902896
0.293047241	0.266773528	1.01179E-06	0.007045589	0.002751843	0.171783576					0.003884561	0.076619933	0.002723831	0.002994383
0.294176159	0.265970386	1.01179E-06	0.007043921	0.002756341	0.171796636					0.00389053	0.076577133	0.004822853	0.005733915
0.295310399	0.265155016	1.01179E-06	0.007043087	0.002760362	0.171792932					0.003895886	0.076546776	0.001669973	0.002634603
0.296452334	0.264337604	1.02029E-06	0.007101012	0.002764188	0.171781443					0.003906446	0.076593038	0.002165786	0.00309438
0.297603392	0.263519883	1.02029E-06	0.007100172	0.002767777	0.171754942					0.003913155	0.076554833	0.000851091	0.001626768
0.298759551	0.262700129	1.02029E-06	0.007099331	0.00277207	0.171766907					0.003920356	0.076559459	0.002138314	0.00293609
0.299923966	0.261875692	1.02029E-06	0.007098912	0.002775973	0.171745243					0.003930814	0.076611043	0.000753925	0.001551913
0.301100582	0.261047512	1.02029E-06	0.007098912	0.002779807	0.171726929					0.003938433	0.07660085	0.002062465	0.003631402
0.302279469	0.260216567	1.02879E-06	0.007156799	0.002783557	0.17171171					0.003949401	0.076664576	0.001894252	0.002995106
0.303474901	0.259385686	1.0373E-06	0.007214239	0.002788012	0.171726694					0.003957503	0.07666749	0.001632488	0.002624468
0.304674712	0.258549017	1.0373E-06	0.00721296	0.002791719	0.171703158					0.003964867	0.076640973	0.00210574	0.00320878
0.305878859	0.257700589	1.0373E-06	0.007211681	0.002795758	0.171692973					0.003974916	0.076682741	0.001601279	0.002560606
0.307095895	0.256853948	1.0543E-06	0.007328605	0.002799831	0.171691081					0.003980528	0.076657715	0.003302051	0.004963178
0.30831266	0.256000709	1.0543E-06	0.00732644	0.002803648	0.171676258					0.00398801	0.076639924	0.001845808	0.003018853
0.309549388	0.255152009	1.07131E-06	0.007443289	0.002807814	0.17167467					0.004000891	0.076709486	0.001569081	0.002356344
0.310794934	0.254297809	1.08831E-06	0.007558311	0.002811607	0.171653633					0.004010057	0.076731364	0.0018472	0.002958809
0.312053479	0.253444199	1.08831E-06	0.007557865	0.002816164	0.171668274					0.00401844	0.076725759	0.001355346	0.002240941
0.313313997	0.252586332	1.09681E-06	0.007616461	0.002820432	0.171678602					0.004026135	0.076730673	0.002181347	0.002893578
0.314579932	0.251720748	1.09681E-06	0.007616011	0.00282442	0.171669096					0.004034671	0.076715598	0.001591706	0.002427459
0.315851749	0.250852001	1.09681E-06	0.007614213	0.00282856	0.171657124					0.004044611	0.076759395	0.001410767	0.002200503
0.31713269	0.249981507	1.12232E-06	0.007789449	0.002831936	0.171605276					0.004054448	0.076782546	0.007863367	0.021821195
0.318428068	0.249111042	1.12232E-06	0.007789449	0.002836127	0.171593171					0.004061097	0.076753977	0.002093682	0.004302141
0.319723999	0.248230767	1.12232E-06	0.007788989	0.002840268	0.171579519					0.004068979	0.076758625	0.005086991	0.010249228
0.321039511	0.24735526	1.13082E-06	0.007847071	0.002844528	0.171578985					0.004075611	0.076722526	0.006033883	0.014807513
0.322351528	0.246466748	1.13082E-06	0.007847071	0.002848643	0.171568693					0.00408379	0.076707072	0.001350091	0.005049606
0.323683492	0.245582094	1.13932E-06	0.007905138	0.002852418	0.171544206					0.004088628	0.076651046	0.001599458	0.006855308
0.3250252	0.244695092	1.13932E-06	0.007902807	0.002856219	0.171522987					0.004095353	0.076631772	0.003769565	0.009711518
0.326083862	0.243995292	1.14783E-06	0.007960844	0.00286058	0.171520701					0.004101611	0.076596539	0.002628218	0.006349992
0.327443926	0.243098775	1.15633E-06	0.008016505	0.00286456	0.171510007					0.004108694	0.076559831	0.002400848	0.005479531
0.328818998	0.242200017	1.15633E-06	0.008015087	0.002868811	0.171501314					0.004119449	0.076608532	0.003301723	0.00740811
0.33020451	0.241300559	1.17333E-06	0.008131039	0.002873589	0.171518194					0.00413057	0.076667456	0.000737264	0.001866741
0.33159781	0.240391776	1.17333E-06	0.00813056	0.002878308	0.171542687					0.004139413	0.076670656	0.0012243	0.003299339
0.333006313	0.239480928	1.17333E-06	0.008129602	0.002882593	0.171552152					0.004150398	0.076715857	0.000415891	0.000800444
0.334426124	0.238565752	1.17333E-06	0.008128645	0.002886385	0.171536531					0.004160371	0.076747024	0.003786201	0.010069019
0.335855883	0.237640825	1.17333E-06	0.008128645	0.002890288	0.171528812					0.004166085	0.07672126	0.000937004	0.002856601
0.337301133	0.236715804	1.18184E-06	0.008185619	0.002894633	0.171538845					0.004174485	0.076718596	0.004264304	0.008307003
0.338769833	0.235790136	1.18184E-06	0.008184173	0.002898833	0.171540383					0.004182988	0.076705853	0.003136715	0.008357031
0.340245293	0.234856064	1.18184E-06	0.00818321	0.002902616	0.171517987					0.004191278	0.076711951	0.003824631	0.010497822
0.341726755	0.233914345	1.19034E-06	0.008238202	0.00290663	0.171507308					0.004201557	0.076751988	0.003745319	0.009707845
0.343223147	0.232966908	1.19034E-06	0.008237232	0.002910481	0.171481987					0.004211224	0.076754533	0.000952215	0.003841207
0.344734716	0.232018045	1.19884E-06	0.008294118	0.002914129	0.171456142					0.004218341	0.076736783	0.005372123	0.014160257
0.346262032	0.231062289	1.20734E-06	0.008351467	0.002918116	0.171445042					0.004226563	0.076751019	0.003957221	0.010314254
0.347801361	0.230104502	1.20734E-06	0.008350485	0.002922317	0.171442253					0.004235108	0.076753317	0.002671554	0.006944455
0.349358597	0.229142017	1.21585E-06	0.008407808	0.002926559	0.171439316					0.004245557	0.076792415	0.003943425	0.009828486
0.350919259	0.228171563	1.21585E-06	0.00840682	0.002930623	0.171436515					0.004253286	0.07679521	0.001820302	0.003423934
0.352503252	0.227197273	1.21585E-06	0.008404843	0.00293496	0.171440846					0.004263727	0.076835106	0.002278831	0.006497534
0.354089761	0.226216313	1.21585E-06	0.008404843	0.002939041	0.171442614					0.004273717	0.076878499	0.002249922	0.004322419
0.355707951	0.225237585	1.22435E-06	0.008461629	0.002942986	0.171421341					0.004282891	0.076907081	0.002260377	0.006477655
0.357320546	0.224246157	1.23285E-06	0.00851989	0.002947441	0.171419798					0.004291547	0.076922749	0.001042754	0.002189578
0.358947637	0.223248522	1.23285E-06	0.008519389	0.002951548	0.171401486					0.004298008	0.076874553	0.002887058	0.006830616
0.360586709	0.222246985	1.23285E-06	0.008518388	0.002955391	0.171384675					0.004306945	0.076904567	0.001812583	0.006156034
0.362245217	0.221242434	1.23285E-06	0.008515887	0.002959251	0.171378178					0.00431378	0.07688306	0.00125599	0.006087343
0.363915101	0.220228263	1.23285E-06	0.008513387	0.002963273	0.171372951					0.004321492	0.076870236	0.003399965	0.009360776
0.365595911	0.219209694	1.23285E-06	0.008511388	0.002967158	0.171363165					0.004328286	0.07684928	0.003894783	0.007110882
0.367308205	0.218193761	1.23285E-06	0.008510389	0.002971035	0.171351822					0.004337553	0.076864142	0.003193265	0.006144258
0.36902822	0.21717044	1.24135E-06	0.008568578	0.002974538	0.171316027					0.00434688	0.07687422	0.000511778	0.001893311
0.37077216	0.216146576	1.24135E-06	0.008567572	0.002978688	0.171311967					0.00435415	0.076872167	0.000492734	0.001672095
0.372520521	0.21510989	1.24135E-06	0.008566064	0.002982344	0.171288881					0.004365926	0.076932251	0.001735463	0.00632854
0.373903815	0.21429701	1.25836E-06	0.00868188	0.002986306	0.171271553					0.004371614	0.076859752	0.002321327	0.006536373
0.375696967	0.213246685	1.25836E-06	0.008680861	0.002990659	0.171275423					0.004380031	0.076857237	0.002959861	0.009183305
0.377506597	0.212186761	1.25836E-06	0.008679843	0.002994876	0.171278915					0.004389869	0.076885322	0.00225846	0.003880973
0.379342227	0.211119661	1.26686E-06	0.008736953	0.002998804	0.171266885					0.004399825	0.076925673	0.002697921	0.007740631
0.381199548	0.210047503	1.26686E-06	0.008734904	0.003002596	0.171240154					0.004410359	0.076972548	0.002162413	0.003666134
0.383075726	0.208969725	1.26686E-06	0.008734904	0.003006303	0.171208242					0.004420154	0.077012073	0.00058979	0.00133136
0.384975847	0.207885851	1.26686E-06	0.008734392	0.003010155	0.171189524					0.004427679	0.077008562	0.002020096	0.005028026
0.386905073	0.206796704	1.26686E-06	0.008733369	0.003014253	0.171180646					0.004437499	0.077027865	0.001108162	0.002399528
0.388846252	0.205697137	1.26686E-06	0.008732345	0.003018632	0.171187126					0.00444618	0.077026219	0.000842708	0.002741155
0.390803858	0.20458325	1.27536E-06	0.008788891	0.00302262	0.171176303					0.00446219	0.077172855	0.000723738	0.001455904
0.392786215	0.203471193	1.29237E-06	0.008903989	0.003026378	0.171149564					0.004472164	0.077206834	0.000754744	0.001904007
0.394791486	0.202352697	1.29237E-06	0.008903468	0.003030561	0.171138937					0.004478591	0.077169416	0.001025122	0.002730868
0.396810088	0.201224846	1.29237E-06	0.008901382	0.003034651	0.171133651					0.004487187	0.077176199	0.003016239	0.00596473
0.398861043	0.200092505	1.30087E-06	0.00895837	0.003038417	0.171115018					0.004493054	0.077127094	0.002998237	0.005508507
0.400935889	0.19895801	1.30087E-06	0.008957845	0.00304266	0.171119451					0.004504388	0.077152739	0.002484699	0.006616024
0.403021329	0.197811497	1.30087E-06	0.008956797	0.003046843	0.171120773					0.004511547	0.077122613	0.001545549	0.004508171
0.404866057	0.196817958	1.30087E-06	0.008955748	0.003051154	0.171119371					0.004520772	0.077128973	0.001258694	0.003076712
0.407008991	0.195656677	1.30937E-06	0.009013227	0.003054878	0.171095301					0.004530694	0.077142712	0.001600839	0.003110594
0.409178452	0.194486215	1.30937E-06	0.009011645	0.003058593	0.171062605					0.004537267	0.077110613	0.003070252	0.006870671
0.411375894	0.19330794	1.30937E-06	0.009011645	0.003062641	0.171055343					0.004543831	0.07707849	0.004735616	0.01156843
0.413597016	0.192116769	1.30937E-06	0.009010063	0.003066535	0.171045162					0.004553039	0.077109018	0.001622679	0.003316812
0.415852658	0.190925976	1.32638E-06	0.009122807	0.003070378	0.171028764					0.004562128	0.077119696	0.002112231	0.003874146
0.418138398	0.189725751	1.32638E-06	0.009122274	0.003074331	0.171010309					0.004569423	0.077108914	0.003269685	0.009354391
0.420458692	0.188521745	1.33488E-06	0.009180213	0.003078302	0.170985097					0.004578206	0.077127653	0.000922248	0.001819892
0.422796246	0.187306652	1.33488E-06	0.009176993	0.003082451	0.170974941					0.00458579	0.077132785	0.001357464	0.002615192
0.425153083	0.186081208	1.33488E-06	0.009175921	0.00308632	0.170954183					0.004592872	0.07711186	0.006155495	0.013202706
0.427549074	0.184853817	1.33488E-06	0.009174848	0.003090443	0.170955873					0.004599147	0.077078572	0.002807737	0.004736563
0.429957266	0.18361285	1.33488E-06	0.009172704	0.003094338	0.170930023					0.004605796	0.077056046	0.003125267	0.005534346
0.432411142	0.182371187	1.33488E-06	0.009172168	0.003098631	0.170933665					0.004614511	0.077071387	0.005749143	0.010794939
0.434892684	0.181120556	1.33488E-06	0.009172168	0.003102806	0.170934182					0.00462099	0.077045023	0.00383905	0.007286593
0.437405227	0.179866491	1.34338E-06	0.009228972	0.003106802	0.170918958					0.004627477	0.077022162	0.004231413	0.009243961
0.439397897	0.178879222	1.34338E-06	0.009226816	0.003110892	0.170913944					0.00463484	0.077011754	0.004872969	0.012606661
0.441984895	0.177603135	1.34338E-06	0.009225739	0.003115441	0.170933337					0.004641345	0.076992567	0.005476738	0.014085954
0.444622533	0.176317262	1.35189E-06	0.009282503	0.003119632	0.170925626					0.004648614	0.076974194	0.005500867	0.013631713
0.447290398	0.175015736	1.35189E-06	0.00928142	0.003124241	0.170944469					0.004657959	0.076993423	0.002571733	0.004599028
0.450007866	0.173707534	1.35189E-06	0.009279795	0.003128636	0.170957524					0.004667532	0.077004489	0.008814009	0.012694431
0.45275635	0.172383856	1.35189E-06	0.009277629	0.003133117	0.170955512					0.004675167	0.076986825	0.004854179	0.012323028
0.455565363	0.171057522	1.35189E-06	0.009275464	0.003137623	0.170967885					0.004681238	0.076961797	0.003169937	0.008671935
0.458412297	0.169720348	1.35189E-06	0.009273841	0.003141917	0.170963517					0.004690676	0.077001787	0.005724591	0.011817449
0.461307925	0.168375593	1.35189E-06	0.009272759	0.003146347	0.170969633					0.004700624	0.077016745	0.003120612	0.008737939
0.46423928	0.167022368	1.35189E-06	0.009269516	0.003150496	0.170965477					0.004711668	0.077059224	0.007164697	0.017775751
0.467220033	0.165662684	1.35189E-06	0.009267895	0.003154552	0.170950906					0.004717237	0.07702499	0.675216521	0.713969417
0.470235443	0.164291533	1.36889E-06	0.009381191	0.003158565	0.170939738					0.004723988	0.077015469	0.655555458	0.673860872
0.473297301	0.162910571	1.37739E-06	0.009438359	0.003162859	0.170944236					0.004733511	0.077045766	0.65331568	0.699446438
0.476411432	0.161524955	1.37739E-06	0.00943726	0.003167135	0.170940587					0.004741733	0.077039923	0.663575856	0.688736617
0.479576042	0.160135476	1.37739E-06	0.009435611	0.003171582	0.170946426					0.004748339	0.076999407	0.610837948	0.616265175
0.482783318	0.158735977	1.37739E-06	0.009432864	0.003174975	0.170901602					0.004757216	0.077002147	0.646863193	0.659394757
0.485322711	0.15763142	1.37739E-06	0.009430667	0.003179455	0.170907823					0.004764919	0.077007077	0.621866394	0.679528885
0.48863772	0.156216878	1.37739E-06	0.00942902	0.003183851	0.170904705					0.004771083	0.07697343	0.640058917	0.664258432
0.49201387	0.154789691	1.38589E-06	0.009485016	0.003187677	0.170880794					0.004776312	0.076931157	0.630542603	0.648850385
0.495464655	0.153350703	1.38589E-06	0.009481706	0.003192141	0.170876774					0.004781669	0.076876358	0.0093982	0.014037202
0.498974446	0.151894316	1.38589E-06	0.0094795	0.003196647	0.170882495					0.004789984	0.076888128	0.00951883	0.017425561
0.502568905	0.150426704	1.3944E-06	0.009534884	0.003201068	0.170881876					0.00479682	0.076870912	0.008063411	0.011673834
0.506240616	0.148944276	1.3944E-06	0.009532113	0.003205039	0.170865291					0.004806309	0.076848108	0.006565608	0.014095511
0.509970008	0.147449531	1.3944E-06	0.009528236	0.003209477	0.170871018					0.004815653	0.076877324	0.003367045	0.008589479
0.513762216	0.145946686	1.3944E-06	0.009524363	0.003213652	0.170868663					0.004822761	0.076883311	0.010988097	0.016713611
0.517625377	0.144438334	1.3944E-06	0.009521598	0.003217801	0.170864882					0.004827922	0.076849962	0.001543366	0.004096399
0.521552705	0.142924702	1.3944E-06	0.009518282	0.003221967	0.170864479					0.004835931	0.076861985	0.003960411	0.008400274
0.525543215	0.141403383	1.3944E-06	0.009515521	0.003226074	0.170857462					0.00484451	0.076856048	0.016979449	0.027007502
0.529603589	0.139878946	1.3944E-06	0.009513313	0.003230376	0.170863573					0.004848991	0.07680592	0.017566813	0.024831426
0.533720513	0.138348095	1.3944E-06	0.009510554	0.00323456	0.170854863					0.004856966	0.076796757	0.017997115	0.027132896
0.537919366	0.136815865	1.4114E-06	0.0096204	0.003238972	0.170865106					0.00486353	0.076770501	0.010879203	0.01559323
0.541139548	0.135651262	1.4114E-06	0.009618728	0.003242968	0.170849547					0.004871497	0.076767468	0.004382824	0.009135802
0.54560292	0.13406302	1.4114E-06	0.009615942	0.003247279	0.170839804					0.004876683	0.076735076	0.010418262	0.015716889
0.550089462	0.132484716	1.4114E-06	0.009614828	0.00325153	0.170831846					0.004886164	0.076741537	0.014345598	0.018790702
0.554698183	0.130891218	1.4114E-06	0.009612044	0.003255756	0.170826686					0.004897727	0.076797008	0.012290614	0.017663816
0.559420113	0.129287505	1.4114E-06	0.009610375	0.003260041	0.170825039					0.004904928	0.076779929	0.044051296	0.052576505
0.564207946	0.127664292	1.4114E-06	0.009607593	0.003264607	0.170834583					0.004913635	0.076783365	0.013659641	0.018191256
0.569121683	0.126040879	1.4114E-06	0.009605926	0.003268977	0.170832819					0.004921984	0.076808725	0.011568684	0.016438532
0.574106262	0.124409168	1.4114E-06	0.009603147	0.003273246	0.170829752					0.004926771	0.076775446	0.012353668	0.017515568
0.578502805	0.122988855	1.4114E-06	0.009602036	0.003277446	0.170822315					0.004934899	0.076778004	0.004020828	0.009101401
0.583695005	0.121349631	1.4114E-06	0.009599815	0.003281586	0.170806207					0.004945026	0.076796377	0.002340224	0.005006328
0.589005252	0.119700626	1.42841E-06	0.009712667	0.003285846	0.170796707					0.004952755	0.076798771	0.021720101	0.029718959
0.594425156	0.118042457	1.42841E-06	0.009711544	0.003289953	0.170786524					0.004959216	0.076791653	0.007014854	0.009175925
0.599979584	0.116383126	1.42841E-06	0.00970986	0.00329423	0.170783151					0.004966766	0.076798354	0.031490439	0.040602144
0.605645182	0.114724692	1.42841E-06	0.009707616	0.003298404	0.17076601					0.004973432	0.076790375	0.026100911	0.03820583
0.611391986	0.113068788	1.42841E-06	0.009704251	0.003302358	0.170745593					0.004980166	0.076751271	0.021502031	0.025890131
0.617222598	0.11142098	1.42841E-06	0.009700329	0.003306711	0.170745189					0.004988048	0.076755067	0.008494126	0.012628452
0.621811619	0.110136534	1.42841E-06	0.009699769	0.003310937	0.170734317					0.00499377	0.076721661	0.018966487	0.037215927
0.62792975	0.108467711	1.43691E-06	0.009755253	0.003315128	0.170725684					0.004998591	0.076689538	0.015513693	0.032811995
0.634198475	0.106785123	1.43691E-06	0.009753001	0.003319456	0.170728476					0.00500524	0.076694503	0.010691209	0.021933452
0.640616044	0.105095418	1.43691E-06	0.009752438	0.003323605	0.170714931					0.005013156	0.076685916	0.005591263	0.011575487
0.647212801	0.103409871	1.43691E-06	0.009750188	0.003327789	0.170708527					0.00501955	0.07666407	0.016655831	0.031737748
0.653964209	0.101726743	1.43691E-06	0.009747938	0.003332278	0.170716111					0.005025459	0.076629933	0.030333378	0.032330163
0.660828368	0.100049199	1.43691E-06	0.009745689	0.003336402	0.170714698					0.005033034	0.076618302	0.01250514	0.025959332
0.667789607	0.09837881	1.44541E-06	0.009801095	0.003340049	0.170683839					0.005039318	0.076596966	0.009060691	0.017967744
0.67340425	0.097062766	1.44541E-06	0.009797706	0.003344037	0.170675452					0.005045865	0.076577718	0.001407143	0.004429626
0.68063749	0.095394113	1.44541E-06	0.009793191	0.003348101	0.170661075					0.005053143	0.076577503	0.001515626	0.00454673
0.688134169	0.093708633	1.44541E-06	0.009792063	0.003352157	0.170647854					0.005061968	0.076574104	0.003806224	0.00932555
0.69580116	0.09200428	1.44541E-06	0.00978868	0.00335617	0.170635456					0.005070335	0.076581482	0.004144503	0.010591289
0.703586148	0.090315652	1.45391E-06	0.00984286	0.003360319	0.170623367					0.005078463	0.076580337	0.009068428	0.018835144
0.711410307	0.088663042	1.45391E-06	0.009840594	0.003364553	0.170611723					0.005085239	0.076556884	0.005698974	0.013162268
0.719262931	0.087046329	1.45391E-06	0.009836066	0.003369059	0.170612639					0.005092534	0.076558913	0.007368684	0.016099286
0.727223197	0.085458836	1.45391E-06	0.009831541	0.003373455	0.170613758					0.005099285	0.076567427	0.009433403	0.020472277
0.733632059	0.084193709	1.45391E-06	0.009830976	0.003377715	0.17061958					0.005107371	0.076555917	0.002306507	0.006195026
0.742164665	0.082553165	1.45391E-06	0.009829281	0.00338234	0.170637978					0.005114802	0.076555103	0.007436572	0.016251105
0.750889647	0.080922304	1.45391E-06	0.009825328	0.003386872	0.170648838					0.005122947	0.076563993	0.003994279	0.010251685
0.759692434	0.079317423	1.45391E-06	0.009823634	0.003391378	0.170656417					0.005129477	0.076538066	0.001999753	0.005361117
0.767339768	0.077958505	1.45391E-06	0.009821941	0.00339568	0.170654814					0.005135063	0.076519486	0.033673165	0.047017205
0.776497897	0.076368825	1.45391E-06	0.009819121	0.003399821	0.170645034					0.005142843	0.076516173	0.018807097	0.033303214
0.785699975	0.074808952	1.45391E-06	0.00981743	0.003404319	0.170653835					0.005148387	0.076499943	0.033414106	0.051721697
0.794734351	0.073310127	1.45391E-06	0.009812923	0.003408255	0.170637497					0.005153607	0.076494403	0.024365063	0.035075264
0.801729362	0.072159984	1.45391E-06	0.009810671	0.003412447	0.170628223					0.005159703	0.07648836	0.020311075	0.02862309
0.811151398	0.070667945	1.45391E-06	0.00980842	0.003416724	0.170621263					0.005165366	0.076464362	0.007823122	0.012831252
0.820986787	0.069165715	1.45391E-06	0.009804484	0.003421035	0.170615583					0.005172006	0.076438552	0.03885139	0.039043327
0.828985059	0.067960117	1.45391E-06	0.009801674	0.003424776	0.170584434					0.005181045	0.07644341	0.025481057	0.027293498
0.839081694	0.066497764	1.47092E-06	0.009912904	0.003429376	0.170596876					0.00518947	0.076465091	0.018279702	0.02823833
0.849468117	0.065009368	1.47092E-06	0.009912336	0.003433831	0.170603331					0.005198415	0.076485733	0.013863869	0.024465389
0.859495805	0.063590735	1.47092E-06	0.009910632	0.003438099	0.170597465					0.005205191	0.076480193	0.020082623	0.023834347
0.866951911	0.062545293	1.47092E-06	0.009908362	0.003442639	0.170606606					0.005215998	0.076521392	0.018103847	0.02793112
0.877655423	0.061093526	1.47092E-06	0.009907795	0.003447171	0.170620904					0.005221941	0.076484558	0.007790245	0.016662078
0.887565694	0.059766813	1.47092E-06	0.009905525	0.003451728	0.170627177					0.005229228	0.0764808	0.011208359	0.016320161
0.899248141	0.058225092	1.47092E-06	0.009901557	0.003456022	0.17062701					0.005238266	0.076493134	0.00091636	0.001367428
0.907930679	0.057084888	1.47942E-06	0.009955942	0.003460409	0.170625804					0.00524625	0.076512822	0.004657619	0.009570786
0.921565495	0.055438326	1.47942E-06	0.009953095	0.003465052	0.170640449					0.00525414	0.076513094	0.003432951	0.008266718
0.932471858	0.054119152	1.47942E-06	0.009951956	0.003469932	0.170661841					0.005262243	0.076528755	0.002857084	0.006851737
0.94441845	0.052568679	1.47942E-06	0.009950818	0.003474889	0.170675605					0.005271196	0.076558614	0.005910881	0.011947332
0.952078239	0.051524427	1.47942E-06	0.009949111	0.003479463	0.170673695					0.00527793	0.076533554	0.009481051	0.015028439
0.961574459	0.050134353	1.47942E-06	0.009947405	0.003483902	0.170672876					0.005288447	0.07657089	0.005251603	0.009895085
0.968445275	0.049047245	1.47942E-06	0.009946267	0.003488714	0.170689155					0.005294169	0.076538788	0.004337368	0.009338763
0.976701782	0.047629301	1.48792E-06	0.010001143	0.003493645	0.170705676					0.005302315	0.07654458	0.003692046	0.007562573
0.983362775	0.046336468	1.48792E-06	0.009998286	0.003498619	0.170728054					0.005310179	0.076551001	0.003237948	0.007672866
0.989732713	0.041840284	1.48792E-06	0.009997144	0.00350327	0.170736892					0.005315757	0.076517924	0.003736171	0.007754847
0.994728413	0.040750827	1.49643E-06	0.010051973	0.003508048	0.170744708					0.005322916	0.076511415	0.003929036	0.00910237
0.998664201	0.039433891	1.49643E-06	0.010049677	0.003512827	0.170756596					0.005328009	0.076484603	0.006425703	0.013527048
1	0.038735762	1.49643E-06	0.010047956	0.003517622	0.170767799					0.005337379	0.076526637	0.007932444	0.014656926
		1.49643E-06	0.010045089	0.003522035	0.170765843					0.005344563	0.076524232	0.0018105	0.005386387
		1.49643E-06	0.010043369	0.003526227	0.170758952					0.00535372	0.076530501	0.041169293	0.040483306
		1.49643E-06	0.010041077	0.003530843	0.170764775					0.005360344	0.076517301	0.017995442	0.03137461
		1.49643E-06	0.010038786	0.003535197	0.170767669					0.005369569	0.076549576	0.014049294	0.023081203
		1.50493E-06	0.010094673	0.003539711	0.170773167					0.005376847	0.076546632	0.00957973	0.020480074
		1.50493E-06	0.010092946	0.00354381	0.170760466					0.005384839	0.076539047	0.016010916	0.029184513
		1.50493E-06	0.01009122	0.003548129	0.170752495					0.005397661	0.076613888	0.010748367	0.02094525
		1.50493E-06	0.010088919	0.003552491	0.170758312					0.005401827	0.07657968	0.010084493	0.023227657
		1.50493E-06	0.010083172	0.003557167	0.170774966					0.005408374	0.076565438	0.003580047	0.006847434
		1.50493E-06	0.010080875	0.003561665	0.170773757					0.005414912	0.076563999	0.021383804	0.042169464
		1.50493E-06	0.010079153	0.003566069	0.170774122					0.005424537	0.076581323	0.016069378	0.016434009
		1.50493E-06	0.010077431	0.003570286	0.170759776					0.005430489	0.076577105	0.018713092	0.024423029
		1.50493E-06	0.01007571	0.003573857	0.17072722					0.005436279	0.076579792	0.008686106	0.011408091
		1.50493E-06	0.010072843	0.003577972	0.170714748					0.005444424	0.076601869	0.023674575	0.025541685
		1.50493E-06	0.010071697	0.003582275	0.170714334					0.00545268	0.076619952	0.010875161	0.024124552
		1.50493E-06	0.010067114	0.003586407	0.170701267					0.005459771	0.076609759	2.60267E-05	3.94172E-05
		1.50493E-06	0.010067114	0.003590709	0.17068921					0.005466496	0.076585348	0.005799903	0.011448342
		1.50493E-06	0.010065969	0.00359502	0.170680136					0.005471181	0.076555232	0.001634923	0.003533326
		1.52193E-06	0.010175658	0.003599509	0.170682167					0.005478068	0.076546869	0.00312365	0.006956954
		1.52193E-06	0.010173923	0.003603667	0.170672818					0.005487251	0.076575107	3.83353E-05	3.66539E-05
		1.52193E-06	0.01017161	0.003608198	0.170666704					0.005492097	0.076540116	0.00431448	0.011241639
		1.52193E-06	0.010169299	0.003612331	0.170654204					0.005499171	0.076535317	0.001800486	0.003902093
		1.52193E-06	0.010168144	0.003616335	0.170636401					0.005503762	0.076503256	0.005699359	0.012734384
		1.52193E-06	0.010165256	0.003619855	0.170602364					0.005510658	0.07649604	0.005403907	0.012781436
		1.52193E-06	0.010163525	0.003623596	0.170579223					0.005519322	0.076494426	0.003154627	0.006989161
		1.52193E-06	0.010163525	0.003627635	0.170558331					0.005527841	0.076507019	0.000744167	0.001658023
		1.52193E-06	0.01016064	0.003632082	0.170563057					0.005536148	0.076513043	0.002838435	0.004020685
		1.52193E-06	0.010159487	0.003636375	0.170556989					0.005540493	0.076476933	0.004404151	0.009407488
		1.52193E-06	0.010156028	0.003640576	0.170548456					0.005547763	0.076481234	0.023836558	0.027167526
		1.52193E-06	0.010153148	0.003644487	0.170528656					0.005554275	0.076479582	0.0132399	0.019350076
		1.52193E-06	0.010150269	0.003648721	0.170517498					0.005564861	0.076533946	0.007442347	0.015036483
		1.52193E-06	0.010149118	0.003653244	0.170525748					0.00557253	0.076530243	0.008537864	0.018802418
		1.52193E-06	0.010147968	0.003657478	0.170518271					0.005578975	0.076532962	0.023174823	0.028169103
		1.53044E-06	0.010201768	0.003662061	0.170527787					0.005587945	0.076559573	0.009540863	0.020541648
		1.53044E-06	0.010200612	0.003666508	0.170537023					0.005594092	0.07654571	0.000519469	0.001676941
		1.53044E-06	0.010197145	0.003670827	0.170532498					0.005602221	0.076550951	0.017414166	0.030702612
		1.53894E-06	0.010251473	0.003675019	0.170530408					0.005609516	0.07657057	0.007022062	0.01130971
		1.53894E-06	0.010250311	0.003679338	0.170526439					0.005613911	0.076544401	0.003615535	0.009066754
		1.53894E-06	0.01024509	0.003683462	0.170522153					0.005619446	0.076540898	0.012960333	0.016430098
		1.53894E-06	0.010242771	0.003688053	0.170536549					0.005626359	0.07654906	0.031477438	0.037192205
		1.53894E-06	0.010240453	0.003692041	0.170524705					0.005634708	0.076559922	0.004143481	0.010565646
		1.53894E-06	0.010237557	0.003696233	0.170516818					0.005640932	0.076548096	0.007895357	0.014196469
		1.53894E-06	0.010236399	0.003700322	0.170510193					0.005644716	0.076512925	0.022920797	0.033889745
		1.53894E-06	0.010231769	0.00370431	0.170497619					0.005653099	0.076534827	0.022265175	0.037693364
		1.53894E-06	0.010229456	0.003708544	0.170485148					0.005659697	0.076525493	0.007363013	0.008206921
		1.53894E-06	0.010227144	0.003712515	0.170473649					0.005667094	0.076528733	0.025573717	0.048341704
		1.55594E-06	0.010337231	0.003716919	0.170466642					0.005674942	0.076541553	0.012205295	0.022250193
		1.55594E-06	0.010333729	0.003720771	0.170442436					0.005676991	0.076489369	0.014614539	0.024747899
		1.55594E-06	0.010331395	0.003724401	0.170411222					0.005683206	0.076491618	0.014606502	0.024464385
		1.55594E-06	0.010330229	0.003728287	0.170393326					0.00569176	0.07650868	0.012523278	0.020380561
		1.55594E-06	0.010329646	0.003732121	0.170367323					0.005698953	0.07651093	0.023260012	0.036579359
		1.55594E-06	0.010327314	0.003735913	0.170346377					0.005705882	0.076513129	0.004031568	0.012671168
		1.55594E-06	0.010325566	0.003740139	0.170334081					0.005711604	0.076509607	0.000378073	0.001539976
		1.55594E-06	0.010323236	0.003744093	0.170317935					0.005719299	0.076523782	0.000726965	0.002749794
		1.55594E-06	0.010321489	0.003748301	0.170311969					0.005723244	0.076492159	0.001042728	0.004113472
		1.55594E-06	0.010317997	0.003752612	0.170303879					0.005729187	0.07649857	0.002086074	0.004773234
		1.55594E-06	0.010314508	0.003757127	0.170307224					0.005735904	0.076517025	0.002610835	0.006485486
		1.55594E-06	0.010313345	0.003761336	0.170300242					0.005741065	0.076499105	0.001092514	0.003048033
		1.55594E-06	0.010311602	0.003765808	0.170301268					0.005748063	0.076506535	0.00103494	0.003519408
		1.55594E-06	0.01031044	0.00377011	0.170297945					0.00575273	0.076495947	0.001806175	0.008981398
		1.55594E-06	0.010309859	0.003774812	0.170306193					0.005757033	0.076472747	0.002378272	0.012511825
		1.55594E-06	0.010308698	0.003779046	0.17030431					0.00576386	0.076462401	0.003083976	0.010424216
		1.55594E-06	0.010307536	0.003783748	0.170321135					0.005769854	0.076466021	0.003109913	0.013285264
		1.55594E-06	0.010305795	0.003788492	0.170330586					0.005776529	0.076476058	0.002207223	0.007240663
		1.55594E-06	0.010304634	0.003792633	0.170314792					0.0057797	0.076422557	0.003031666	0.0098535
		1.55594E-06	0.010304054	0.003796757	0.170298533					0.005785184	0.076411742	0.004332997	0.012605054
		1.56445E-06	0.01035453	0.003801059	0.170288754					0.005792794	0.076425567	0.002767525	0.010417601
		1.56445E-06	0.0103522	0.003805361	0.170278545					0.005799783	0.076432037	0.002776285	0.007950488
		1.56445E-06	0.010351035	0.003809425	0.170261667					0.005803932	0.076414794	0.00266111	0.008737455
		1.56445E-06	0.010348706	0.00381326	0.170239943					0.005811295	0.076426183	0.005462359	0.018588565
		1.56445E-06	0.010348124	0.003817231	0.170223818					0.005819313	0.076442732	0.005145996	0.016246692
		1.56445E-06	0.010345797	0.003821346	0.170210494					0.005822977	0.076411501	0.000606406	0.002082158
		1.56445E-06	0.010343471	0.003826116	0.170225684					0.005830383	0.076424265	0.001086732	0.002807202
		1.56445E-06	0.010341145	0.003830673	0.170227791					0.005835901	0.076410585	0.008697356	0.021843675
		1.56445E-06	0.010339402	0.003834865	0.170222659					0.005844021	0.076430962	0.001521467	0.005255415
		1.56445E-06	0.010338821	0.003839592	0.170233395					0.005847558	0.076386334	0.008948492	0.022471247
		1.56445E-06	0.010337079	0.003844175	0.170237128					0.005857769	0.076421266	0.004406793	0.012156211
		1.56445E-06	0.010333015	0.003848706	0.17023341					0.005866986	0.076460088	0.003435352	0.01026642
		1.57295E-06	0.01038509	0.003853077	0.170223395					0.005873958	0.076459449	0.005697666	0.013677651
		1.57295E-06	0.010382759	0.003857821	0.17023483					0.005881313	0.076465477	0.004410458	0.007842957
		1.57295E-06	0.010379846	0.003862752	0.170255951					0.005885929	0.076465488	0.003996406	0.0059783
		1.57295E-06	0.010378682	0.003867046	0.170252071					0.005889883	0.07644339	0.003722054	0.005967663
		1.57295E-06	0.010374607	0.003871714	0.170263506					0.005898164	0.076463119	0.003292866	0.005299934
		1.57295E-06	0.010372862	0.00387605	0.170250048					0.005908325	0.076496186	0.001935355	0.003680673
		1.57295E-06	0.010371699	0.003880344	0.17024079					0.005914319	0.076500528	0.002651364	0.003845552
		1.57295E-06	0.010369955	0.003884655	0.170232299					0.00592152	0.076504493	0.002477898	0.005228837
		1.57295E-06	0.010369374	0.003888931	0.170213344					0.005925755	0.076469317	0.004188697	0.007491408
		1.57295E-06	0.010368212	0.003893072	0.170196711					0.005933858	0.076499178	0.003992141	0.005839277
		1.57295E-06	0.010366469	0.003897476	0.170189289					0.005939945	0.076483764	0.003653909	0.005480423
		1.57295E-06	0.010364726	0.003901728	0.170181835					0.005947912	0.076500082	0.003869523	0.005527093
		1.58995E-06	0.010473843	0.003905775	0.170164878					0.005953685	0.076502387	0.004078039	0.006156323
		1.58995E-06	0.010472084	0.00390989	0.170149597					0.005960938	0.076508648	0.003784994	0.005254284
		1.58995E-06	0.010470911	0.003914226	0.17014264					0.005966787	0.076512756	0.003803969	0.005655752
		1.58995E-06	0.01046798	0.003918333	0.170124161					0.005973487	0.076514414	0.004063294	0.006243346
		1.58995E-06	0.010465637	0.00392238	0.170106782					0.005981361	0.076531913	0.002500258	0.003859437
		1.58995E-06	0.010463295	0.003926436	0.170094635					0.005987678	0.076519509	0.002418803	0.00380111
		1.58995E-06	0.010462709	0.003930568	0.170084761					0.005996223	0.07654803	0.002411311	0.003764286
		1.58995E-06	0.010459198	0.003935032	0.170082242					0.006002744	0.076561477	0.003337653	0.00521559
		1.58995E-06	0.010458028	0.003939555	0.170078178					0.006010167	0.076568962	0.0038842	0.005822646
		1.58995E-06	0.010453351	0.003943823	0.170071479					0.006017674	0.076575855	0.004883357	0.013726243
		1.58995E-06	0.010453351	0.003947989	0.170059093					0.006024969	0.076584169	0.006855507	0.013460159
		1.58995E-06	0.010451598	0.003952045	0.170042476					0.006030556	0.076578206	0.004800376	0.008990359
		1.58995E-06	0.010451014	0.003956211	0.170033506					0.00603842	0.076601161	0.007378748	0.018604329
		1.58995E-06	0.010449846	0.003960479	0.170024405					0.006044636	0.076590787	0.002473956	0.011257955
		1.58995E-06	0.010447511	0.003965113	0.170026786					0.006056701	0.076656121	0.002528333	0.011165202
		1.59846E-06	0.010498101	0.003968956	0.170003405					0.0060613	0.076651649	0.005765923	0.014007358
		1.59846E-06	0.010495757	0.003973326	0.169995828					0.006069607	0.076675904	0.004847102	0.011646712
		1.59846E-06	0.010492242	0.003977748	0.169993412					0.006074802	0.07666495	0.003989993	0.009074168
		1.59846E-06	0.010489315	0.003982058	0.169979868					0.006079912	0.076653767	0.004651363	0.010173242
		1.59846E-06	0.010488145	0.003986318	0.169977674					0.006089588	0.076686154	0.002143526	0.006622639
		1.59846E-06	0.01048639	0.003990204	0.169957151					0.006099196	0.076730738	0.002726998	0.009052835
		1.59846E-06	0.010484051	0.003993979	0.16993492					0.006103753	0.076706843	0.002133041	0.004162063
		1.59846E-06	0.010481713	0.003997924	0.169911982					0.006111227	0.076690958	0.004739207	0.013152593
		1.60696E-06	0.010535117	0.004002141	0.169903037					0.00611768	0.076697473	0.000769471	0.003201613
		1.60696E-06	0.010532769	0.00400635	0.169891669					0.006122492	0.076673623	0.003621856	0.009222773
		1.60696E-06	0.010529835	0.004010499	0.169882088					0.006128435	0.076663972	0.003508817	0.010851208
		1.60696E-06	0.010528075	0.004014869	0.169872959					0.006133979	0.076642834	0.004030486	0.012374944
		1.60696E-06	0.010526902	0.004018916	0.169857826					0.006140441	0.076632393	0.004159218	0.012040544
		1.60696E-06	0.01052573	0.004023669	0.169860142					0.006146945	0.076638752	0.001377799	0.006184926
		1.61546E-06	0.010579654	0.004027861	0.169848838					0.006150032	0.076598469	0.004982066	0.014572242
		1.61546E-06	0.010578476	0.004032444	0.169853121					0.00615844	0.076613145	0.003549868	0.010164093
		1.61546E-06	0.01057612	0.004036559	0.169837841					0.006164401	0.076606264	0.003651591	0.010564583
		1.62396E-06	0.010630009	0.004040683	0.169822587					0.006169987	0.076603646	0.00407712	0.012035604
		1.62396E-06	0.010629417	0.004044968	0.169813664					0.006175165	0.076603242	0.002572223	0.005792505
		1.62396E-06	0.010627643	0.004048887	0.169793607					0.006182043	0.076615842	0.005479631	0.017095438
		1.62396E-06	0.010625278	0.004053581	0.169804191					0.006189942	0.076624917	0.004466856	0.009349536
		1.62396E-06	0.010622914	0.004058028	0.169796399					0.006197603	0.076631833	0.004250483	0.013380738
		1.62396E-06	0.0106176	0.004062304	0.169784173					0.006204116	0.076642264	0.001304698	0.003115202
		1.62396E-06	0.01061347	0.004066607	0.16977093					0.006211207	0.076649354	0.002586526	0.008034202
		1.62396E-06	0.010607575	0.004070688	0.169755841					0.006216444	0.076648041	0.002885332	0.013595458
		1.62396E-06	0.010606397	0.0040751	0.169748827					0.006222991	0.076654832	0.001627497	0.008298713
		1.62396E-06	0.010602276	0.004079802	0.169756018					0.006229487	0.076658575	0.005752022	0.017562842
		1.62396E-06	0.010600511	0.004084275	0.169758692					0.006236425	0.076659734	0.00255694	0.006942083
		1.62396E-06	0.010599922	0.004088798	0.169760361					0.006243261	0.07666604	0.00241699	0.006677411
		1.62396E-06	0.010596982	0.004093653	0.169765483					0.006249272	0.076676612	0.001928936	0.008125195
		1.62396E-06	0.010594631	0.004097963	0.169763179					0.006255708	0.076681188	0.001132615	0.004685251
		1.62396E-06	0.010594043	0.004102342	0.169757005					0.006261065	0.076674927	0.005447707	0.021348137
		1.62396E-06	0.01059228	0.00410684	0.169755408					0.006269491	0.076701444	0.003124458	0.008749639
		1.62396E-06	0.010589344	0.004111185	0.169752321					0.006274269	0.076680937	0.002708171	0.009324513
		1.62396E-06	0.010587583	0.004115232	0.169739408					0.006281258	0.076676319	0.00227312	0.006345086
		1.62396E-06	0.010584649	0.004119738	0.169744251					0.006287618	0.07668471	0.001928856	0.007562624
		1.62396E-06	0.01058289	0.004124168	0.169743557					0.006293578	0.076685038	0.002798712	0.005292129
		1.62396E-06	0.010580545	0.004128776	0.169746705					0.006299071	0.076682054	0.000682825	0.001995042
		1.62396E-06	0.010577615	0.00413364	0.169747874					0.006302114	0.076650086	0.001061424	0.003521975
		1.62396E-06	0.010575858	0.004138758	0.16976939					0.006306255	0.076624379	0.001241928	0.003591406
		1.62396E-06	0.010575273	0.004143426	0.16977618					0.006313508	0.076642033	0.001724075	0.006935927
		1.62396E-06	0.010572931	0.004148587	0.169798353					0.006318745	0.076635215	0.001316189	0.003261971
		1.62396E-06	0.010570591	0.004153017	0.16979312					0.006324178	0.076613415	0.00264889	0.007074942
		1.62396E-06	0.010568836	0.004157429	0.169787971					0.006332876	0.076643	0.0016884	0.006095233
		1.62396E-06	0.010565912	0.004161995	0.169787133					0.006340647	0.076665262	0.002997146	0.007035406
		1.62396E-06	0.010564159	0.004166229	0.169778843					0.006348878	0.076691453	0.003612049	0.008117679
		1.62396E-06	0.010560655	0.004170379	0.169764642					0.006353274	0.076676826	0.002573638	0.008420357
		1.63247E-06	0.010613012	0.004174528	0.169749415					0.0063609	0.076677599	0.001004074	0.003758224
		1.64097E-06	0.01066534	0.004178651	0.169738109					0.006368127	0.076697114	0.001540607	0.005057615
		1.64097E-06	0.010664162	0.004182563	0.169720251					0.006374053	0.076702511	0.001886481	0.005560125
		1.64947E-06	0.01071764	0.004186907	0.169712052					0.006381127	0.076716209	0.00483028	0.012854889
		1.64947E-06	0.010717048	0.004190963	0.169693335					0.006387105	0.076722976	0.004221331	0.011019496
		1.64947E-06	0.010716456	0.004195104	0.169676463					0.006395139	0.076745811	0.001964646	0.006077582
		1.64947E-06	0.010715864	0.004199431	0.169668876					0.00640087	0.076737067	0.004567491	0.011074482
		1.64947E-06	0.010715272	0.004203598	0.169657579					0.006406584	0.076749239	0.003438871	0.01032535
		1.64947E-06	0.010712905	0.004208002	0.1696548					0.006410554	0.076731155	0.001823711	0.00367263
		1.64947E-06	0.010709948	0.004211896	0.169623233					0.006414525	0.076713882	0.001875397	0.003716375
		1.64947E-06	0.010708766	0.004216887	0.169635916					0.006419949	0.076714011	0.004060829	0.009404521
		1.64947E-06	0.010706402	0.004221444	0.169629582					0.006424889	0.076711469	0.002811546	0.005075666
		1.64947E-06	0.01070522	0.004225976	0.169625479					0.006432142	0.0767373	0.003058082	0.005353185
		1.64947E-06	0.010701087	0.004230508	0.16962341					0.006438969	0.076740133	0.004198185	0.009282928
		1.64947E-06	0.010698726	0.004234716	0.169614701					0.006446596	0.07674626	0.003376671	0.007202768
		1.64947E-06	0.010695187	0.004239427	0.169619272					0.006453458	0.076759572	0.004727745	0.011041042
		1.64947E-06	0.010693419	0.004243848	0.169614528					0.006462623	0.07678395	0.003598078	0.011072909
		1.64947E-06	0.010691651	0.004248601	0.169616699					0.006470224	0.076795907	0.00612939	0.017460642
		1.64947E-06	0.010690472	0.004253269	0.169617775					0.006476304	0.07680528	0.002915857	0.009037352
		1.64947E-06	0.010689883	0.004258064	0.169625136					0.006483845	0.076821905	0.003298205	0.006619646
		1.64947E-06	0.010687528	0.004262749	0.169631813					0.006488802	0.076810995	0.005285329	0.007213132
		1.64947E-06	0.010685761	0.004267128	0.169624129					0.006496913	0.076828913	0.005441352	0.015469137
		1.64947E-06	0.010683996	0.004271608	0.169621888					0.00650227	0.076814251	0.003884535	0.01219965
		1.64947E-06	0.010683408	0.0042762	0.169619746					0.006509803	0.076823764	0.005821925	0.012199318
		1.64947E-06	0.010682231	0.004280902	0.169617245					0.006514233	0.076808991	0.002484857	0.008008193
		1.64947E-06	0.010682231	0.004285731	0.16962425					0.006519666	0.076806062	0.006367814	0.016539966
		1.65797E-06	0.010736112	0.004290679	0.169631725					0.006525124	0.076799596	0.001684848	0.001033257
		1.65797E-06	0.010733157	0.004295288	0.169631734					0.006531059	0.076797972	0.001358758	0.000963384
		1.65797E-06	0.010731385	0.004299615	0.16962534					0.006540582	0.076835434	0.001454827	0.00114787
		1.65797E-06	0.010729614	0.004304241	0.169621536					0.006549195	0.076859079	0.001301325	0.000787018
		1.65797E-06	0.010726663	0.004308909	0.16961913					0.006554211	0.076845106	0.001467243	0.001097323
		1.65797E-06	0.010725483	0.004313585	0.169618651					0.00655774	0.076825209	0.001639297	0.001667436
		1.65797E-06	0.010723123	0.004317921	0.169608893					0.00656302	0.076825845	0.003097001	0.002347808
		1.65797E-06	0.010721355	0.004322232	0.16959227					0.00656909	0.076827326	0.00136499	0.000851109
		1.65797E-06	0.010718408	0.004326832	0.169588654					0.006575119	0.076809229	0.001391405	0.000784757
		1.65797E-06	0.010716641	0.004331738	0.169590988					0.006581793	0.076810145	0.038867599	0.037989809
		1.65797E-06	0.010716641	0.004336482	0.169596699					0.006587201	0.076808471	0.070175644	0.079484291
		1.65797E-06	0.010716641	0.004340767	0.169585925					0.006594003	0.076823806	0.029468719	0.031050311
		1.65797E-06	0.010714286	0.004345001	0.169570876					0.006599614	0.076817656	0.026828788	0.033042777
		1.65797E-06	0.010711931	0.004349848	0.169576408					0.006605217	0.076819773	0.023138467	0.028511861
		1.65797E-06	0.010711931	0.004354243	0.169567187					0.006611722	0.076836915	0.099558727	0.10802421
		1.67498E-06	0.010818826	0.004358622	0.169560633					0.006618337	0.076856074	0.010326013	0.013671614
		1.67498E-06	0.010815856	0.004363044	0.169555464					0.006624263	0.076842951	0.018147166	0.022332836
		1.67498E-06	0.010814668	0.004367541	0.169546506					0.006627621	0.076822052	0.105851984	0.106726154
		1.67498E-06	0.010812888	0.004372456	0.169550759					0.006633326	0.076836688	0.128159582	0.131053548
		1.67498E-06	0.010809921	0.004376936	0.169543959					0.006638275	0.076827423	0.059173716	0.067036915
		1.67498E-06	0.010808142	0.004381162	0.1695239					0.006643827	0.076822887	0.030634158	0.029183544
		1.67498E-06	0.010806363	0.004385685	0.169514329					0.006648988	0.076814597	0.04302253	0.045314153
		1.67498E-06	0.010804585	0.004390277	0.169505458					0.006655552	0.076823267	0.034152045	0.041307794
		1.67498E-06	0.0108034	0.004394315	0.16947807					0.006660781	0.076817281	0.050664769	0.057990167
		1.68348E-06	0.010855858	0.004398762	0.169465909					0.006669113	0.076850077	0.030466617	0.03147919
		1.69198E-06	0.01090949	0.004403115	0.169454112					0.006676995	0.076869353	0.140015492	0.152755726
		1.69198E-06	0.010908294	0.004408072	0.169455577					0.006681884	0.076861687	0.045027829	0.046963231
		1.69198E-06	0.010907696	0.004412706	0.16945094					0.006686807	0.076848416	0.029115575	0.029463053
		1.69198E-06	0.010904707	0.004417433	0.169449955					0.006693285	0.076842532	0.037837376	0.038757586
		1.69198E-06	0.010902915	0.004422101	0.169443767					0.006697749	0.076827784	0.017828886	0.022920855
		1.69198E-06	0.01090172	0.004426956	0.169448997					0.006703786	0.07683633	0.014878489	0.017010771
		1.69198E-06	0.010899929	0.004431309	0.169436027					0.006709942	0.076829019	0.137423437	0.157744998
		1.69198E-06	0.010899332	0.004436062	0.169436092					0.006715995	0.076834754	0.053321438	0.049639139
		1.69198E-06	0.010898138	0.004441232	0.169449964					0.0067221	0.076841809	0.117902293	0.12330825
		1.69198E-06	0.010895751	0.00444618	0.169460597					0.006725918	0.076819744	0.127115202	0.137469638
		1.69198E-06	0.010892173	0.004451044	0.169463911					0.006731725	0.076818186	0.107634965	0.135136403
		1.69198E-06	0.010889789	0.00445606	0.16947008					0.006738926	0.076823592	0.086853996	0.09356647
		1.69198E-06	0.010888001	0.00446043	0.169454861					0.006745847	0.076828024	0.05773634	0.065960967
		1.69198E-06	0.010886214	0.00446486	0.169443191					0.006753474	0.076851628	0.080817074	0.089521928
		1.69198E-06	0.010884428	0.004469502	0.169437419					0.006761526	0.076869623	0.113163962	0.131976648
		1.69198E-06	0.010883833	0.004473949	0.169426272					0.006768345	0.076877294	0.076716685	0.086079841
		1.69198E-06	0.010882047	0.004478821	0.169425891					0.006773727	0.07687532	0.115361776	0.138301285
		1.69198E-06	0.010879073	0.004483642	0.169427556					0.00677961	0.076879037	0.231498669	0.235298398
		1.70048E-06	0.010933144	0.004488106	0.169423025					0.006785758	0.076884254	0.095110053	0.119300973
		1.70899E-06	0.010984807	0.004492731	0.169414491					0.006789694	0.076871835	0.102904737	0.119672801
		1.70899E-06	0.010983607	0.004497603	0.169413093					0.006796709	0.076881684	0.041726933	0.053509178
		1.70899E-06	0.010981806	0.004502636	0.169410785					0.006800841	0.076861157	0.035301036	0.047038878
		1.70899E-06	0.010978807	0.004507653	0.169413257					0.006807005	0.076872467	0.059109974	0.074791498
		1.70899E-06	0.010977608	0.004512014	0.1694005					0.006813348	0.076879137	0.083444842	0.100919918
		1.70899E-06	0.010976409	0.004517184	0.169411472					0.006819368	0.076884364	0.120808489	0.139698488
		1.70899E-06	0.010973413	0.004522464	0.16942532					0.006825362	0.076882668	0.09142538	0.104750106
		1.70899E-06	0.010970418	0.004527276	0.169424065					0.006831943	0.076891256	0.10641596	0.124883315
		1.70899E-06	0.010968024	0.004531817	0.169412533					0.006836534	0.076881131	0.105688342	0.114490736
		1.70899E-06	0.010963238	0.004536833	0.169415471					0.006840955	0.076859567	0.050016753	0.061875426
		1.70899E-06	0.010962042	0.004541237	0.169398039					0.006845836	0.076859333	0.089110582	0.104955669
		1.70899E-06	0.010960846	0.004546135	0.169399342					0.006850623	0.07684339	0.082211875	0.099172236
		1.70899E-06	0.010960249	0.004550547	0.169382709					0.006855716	0.076836032	0.048684948	0.057392328
		1.70899E-06	0.010958456	0.004555215	0.169372491					0.006859329	0.076825285	0.132987429	0.142948514
		1.70899E-06	0.010956664	0.004559994	0.169369075					0.006866378	0.07684203	0.07812065	0.099000641
		1.70899E-06	0.010956067	0.004564219	0.169345161					0.006870357	0.076817123	0.085520965	0.101702481
		1.70899E-06	0.010953678	0.004568768	0.169340424					0.006875951	0.076810307	0.136777842	0.141829246
		1.70899E-06	0.010951888	0.004573342	0.169324806					0.006882736	0.076821892	0.104665231	0.108939879
		1.70899E-06	0.010951291	0.004577874	0.169316755					0.006889963	0.076840573	0.076024552	0.080105367
		1.70899E-06	0.010949502	0.004581947	0.169292395					0.0068964	0.076846045	0.109898617	0.101496578
		1.70899E-06	0.010947712	0.00458681	0.169294242					0.006902232	0.076846968	0.112833091	0.104081144
		1.70899E-06	0.010947712	0.004591674	0.169288921					0.006907461	0.076839721	0.117648394	0.125745495
		1.70899E-06	0.010945924	0.004596537	0.1692887					0.006910769	0.076822018	0.109506095	0.115922212
		1.70899E-06	0.010945924	0.004601052	0.169275708					0.006915454	0.076811661	0.123772757	0.136687109
		1.70899E-06	0.010944732	0.004605643	0.16926545					0.006924254	0.076847717	0.156279436	0.172474399
		1.70899E-06	0.01094354	0.004609903	0.169241137					0.006929746	0.076846313	0.101277403	0.113669105
		1.70899E-06	0.01094354	0.004615013	0.169243889					0.006935902	0.076854432	0.103690164	0.118506107
		1.70899E-06	0.010941753	0.004619426	0.169228948					0.006940893	0.076843854	0.054873562	0.074442686
		1.70899E-06	0.010939371	0.004624178	0.16922896					0.006949871	0.076875235	0.153242662	0.197668802
		1.70899E-06	0.01093818	0.004629067	0.169229947					0.006954369	0.076862819	0.058431609	0.070932555
		1.70899E-06	0.010936395	0.004633795	0.169220356					0.00696118	0.076881738	0.058251181	0.073794598
		1.70899E-06	0.010935205	0.004638471	0.169212441					0.006967012	0.076883345	0.079186001	0.092223972
		1.71749E-06	0.010984828	0.00464302	0.169205714					0.006972998	0.076888078	0.068139515	0.065707213
		1.71749E-06	0.010983633	0.004648002	0.16920955					0.006976909	0.07688003	0.075593606	0.08663692
		1.71749E-06	0.010981842	0.004653061	0.169216004					0.006985003	0.076909416	0.068461036	0.084244015
		1.72599E-06	0.011035008	0.004657822	0.169218532					0.006992953	0.076937166	0.060313001	0.067128571
		1.72599E-06	0.011032009	0.004662142	0.169202921					0.006998922	0.076939498	0.055440649	0.068987932
		1.72599E-06	0.011029012	0.004666461	0.169187759					0.007005044	0.076937041	0.04701945	0.054428996
		1.72599E-06	0.011026017	0.004670704	0.169165897					0.007010876	0.07694003	0.035282641	0.043621661
		1.72599E-06	0.011023023	0.004675499	0.169164544					0.007015663	0.076943025	0.081240814	0.088345473
		1.72599E-06	0.01102063	0.00467975	0.169149296					0.007021334	0.076945669	0.058785236	0.060657139
		1.72599E-06	0.011019433	0.004684571	0.169146859					0.007026062	0.076940123	0.042494321	0.055905433
		1.72599E-06	0.011017041	0.004689247	0.169147514					0.007034879	0.076959288	0.155392665	0.162625278
		1.72599E-06	0.011017041	0.00469338	0.169120682					0.007039419	0.076958134	0.082438349	0.095089297
		1.72599E-06	0.011014052	0.004698456	0.169125548					0.007046621	0.076971757	0.073578313	0.08984587
		1.72599E-06	0.011010468	0.004702707	0.16910597					0.007053763	0.076985422	0.06674433	0.079274638
		1.72599E-06	0.011008677	0.004707196	0.169094417					0.00705713	0.07696646	0.101865783	0.116351627
		1.72599E-06	0.011006886	0.004711753	0.169081767					0.007063285	0.076978632	0.076887398	0.090786297
		1.72599E-06	0.011004499	0.00471626	0.169067728					0.007073029	0.077009896	0.062586577	0.088062699
		1.73449E-06	0.011055113	0.004721208	0.169073463					0.007078743	0.077003672	0.096788208	0.118229549
		1.73449E-06	0.011052717	0.004725468	0.169059537					0.00708665	0.077037674	0.081981572	0.09639861
		1.743E-06	0.011104491	0.004729847	0.169047066					0.007094209	0.077055032	0.117497393	0.120529471
		1.743E-06	0.011103288	0.00473386	0.169023466					0.007100084	0.077058357	0.115063291	0.123272267
		1.743E-06	0.011102085	0.004738247	0.169002338					0.007106223	0.077063824	0.076764971	0.083204891
		1.743E-06	0.011099681	0.004742957	0.168997529					0.007112268	0.077074661	0.100932425	0.102038505
		1.743E-06	0.011097878	0.004747625	0.168990602					0.007119954	0.077091895	0.033688113	0.037922776
		1.743E-06	0.011096676	0.004752573	0.168992185					0.007124953	0.07709067	0.005851665	0.009259163
		1.743E-06	0.011094875	0.004757496	0.168993266					0.007133524	0.077119549	0.111948396	0.134374849
		1.743E-06	0.011091873	0.004762436	0.168988831					0.007138073	0.077107064	0.04068893	0.061947067
		1.743E-06	0.011088873	0.004767232	0.168987278					0.007141848	0.077095445	0.081995404	0.113021084
		1.743E-06	0.011087074	0.004771976	0.168981682					0.00714643	0.07708902	0.005000318	0.006428001
		1.743E-06	0.011085276	0.00477672	0.168975488					0.007153709	0.077099644	0.033624329	0.039694375
		1.743E-06	0.011084676	0.004781669	0.168975604					0.007158614	0.077104473	0.05831264	0.066123874
		1.743E-06	0.01108168	0.004786694	0.168979588					0.007164685	0.077119716	0.082425464	0.0991025
		1.743E-06	0.011079284	0.004791761	0.168988965					0.007169617	0.077117747	0.073515151	0.093106983
		1.743E-06	0.011078087	0.004796616	0.168987492					0.007177473	0.077146513	0.047659916	0.054041949
		1.743E-06	0.011078087	0.004801241	0.168978804					0.007182753	0.077157431	0.063947939	0.08865281
		1.743E-06	0.011075095	0.004806258	0.168982368					0.00718788	0.077151905	0.061253578	0.068037888
		1.7515E-06	0.011126114	0.004810968	0.168976284					0.007194605	0.077169161	0.137598871	0.157666436
		1.7515E-06	0.011123711	0.004815797	0.168972172					0.007197947	0.0771452	0.096336477	0.094491321
		1.7515E-06	0.011123711	0.004820491	0.168965717					0.007202351	0.077135468	0.093061428	0.102888773
		1.7515E-06	0.011121909	0.004825703	0.168973511					0.00720735	0.077130716	0.176541824	0.199870598
		1.7515E-06	0.011118908	0.004830107	0.168958162					0.00721326	0.077137804	0.071735323	0.076878979
		1.7515E-06	0.011117707	0.004834894	0.168955159					0.007221345	0.077164636	0.134368481	0.143538037
		1.7515E-06	0.011115308	0.004839638	0.168946968					0.007228462	0.077181077	0.060059222	0.066068336
		1.7515E-06	0.011114108	0.004844604	0.168944749					0.007238452	0.077229555	0.006727769	0.011674906
		1.7515E-06	0.01111231	0.004849493	0.16894092					0.007243639	0.077233746	0.131120528	0.161710851
		1.7515E-06	0.01111231	0.004854135	0.168926068					0.007247337	0.077221377	0.159974025	0.191283789
		1.7515E-06	0.01111231	0.004858777	0.16890995					0.007252787	0.077224878	0.098577469	0.131910805
		1.7515E-06	0.011109313	0.00486296	0.168890288					0.007259547	0.077226936	0.116686188	0.137116473
		1.7515E-06	0.011106319	0.004867526	0.168878559					0.007266629	0.077247781	0.140403042	0.152722243
		1.7515E-06	0.011105121	0.004872789	0.16888853					0.007271977	0.077251567	0.088235323	0.119568009
		1.7515E-06	0.011103924	0.004877117	0.16886749					0.007277079	0.077252033	0.110644196	0.124443655
		1.7515E-06	0.011102129	0.004881632	0.168851324					0.007281721	0.077249021	0.179530662	0.206921742
		1.7515E-06	0.011102129	0.004886572	0.168851467					0.007285318	0.077241889	0.1236172	0.129422818
		1.7515E-06	0.011099736	0.004891393	0.168842299					0.007288115	0.077218644	0.116133436	0.124627375
		1.7515E-06	0.011097942	0.004896281	0.168834257					0.007296243	0.077245616	0.074632834	0.084810565
		1.7515E-06	0.011096746	0.004900847	0.168826772					0.007302688	0.077261687	0.088144233	0.088633357
		1.7515E-06	0.011095551	0.004905328	0.168811435					0.007306727	0.077248825	0.121585291	0.129920328
		1.7515E-06	0.011093161	0.004910251	0.168805261					0.007314464	0.077275749	0.102637594	0.115082403
		1.7515E-06	0.011090772	0.004915148	0.168801525					0.007320058	0.077281402	0.102644698	0.103543468
		1.7515E-06	0.011089578	0.004919774	0.168791565					0.007324352	0.077266392	0.130059585	0.133654261
		1.76E-06	0.011141611	0.004924773	0.168789872					0.007328994	0.077258542	0.003713848	0.008829162
		1.76E-06	0.011138614	0.004929441	0.168777665					0.007333186	0.077241805	0.004080429	0.011513045
		1.76E-06	0.011138015	0.004934228	0.168767492					0.00734032	0.077269888	0.004438305	0.010986507
		1.76E-06	0.011137415	0.004939185	0.168760798					0.007348865	0.077303795	0.003527782	0.009435112
		1.76E-06	0.01113442	0.004943989	0.168757709					0.007355063	0.077314368	0.00418019	0.007777336
		1.7685E-06	0.0111846	0.004948886	0.168753119					0.00735917	0.077298813	0.005411656	0.009674507
		1.7685E-06	0.011183397	0.004953987	0.168749233					0.00736496	0.077300951	0.003615031	0.011022914
		1.7685E-06	0.011180992	0.004959029	0.168743574					0.007369917	0.077297794	0.003858705	0.009856305
		1.7685E-06	0.011177387	0.004964233	0.168740979					0.007374865	0.077286287	0.003965119	0.015047987
		1.7685E-06	0.011175586	0.004968841	0.168725975					0.007380647	0.077284212	0.003525823	0.011663742
		1.7685E-06	0.011173184	0.004973475	0.168709142					0.007386632	0.077296653	0.003409654	0.009509764
		1.7685E-06	0.011171384	0.004978024	0.168692573					0.0073917	0.077304286	0.004679406	0.014806662
		1.7685E-06	0.011168385	0.004982224	0.168673072					0.007397805	0.077315194	0.003190398	0.007949892
		1.77701E-06	0.011221477	0.004987274	0.168664614					0.007402685	0.077313987	0.002816512	0.006555997
		1.77701E-06	0.011219067	0.004992104	0.168654858					0.007407888	0.077318212	0.004576699	0.011335701
		1.77701E-06	0.011217863	0.004997154	0.168649969					0.007413458	0.077322816	0.004705201	0.01233341
		1.77701E-06	0.011214853	0.00500223	0.168650592					0.007418023	0.07732655	0.007272511	0.012688947
		1.77701E-06	0.011213048	0.005007502	0.168650796					0.007423745	0.077328628	0.004555431	0.012157682
		1.77701E-06	0.011211845	0.005012186	0.16863546					0.007430539	0.077337746	0.004575968	0.011326655
		1.77701E-06	0.011210642	0.005016871	0.168618612					0.007434195	0.077319692	0.002788706	0.006742684
		1.77701E-06	0.01120944	0.005022024	0.168622892					0.007437987	0.077302394	0.003024132	0.007569664
		1.77701E-06	0.011207035	0.005026862	0.168615024					0.007441345	0.077287443	0.003307242	0.007956431
		1.77701E-06	0.011205833	0.00503204	0.168611315					0.007446991	0.077291475	0.00754813	0.013696935
		1.78551E-06	0.011256432	0.005036648	0.168594351					0.007452645	0.077296272	0.004133716	0.01141843
		1.78551E-06	0.011255829	0.005041392	0.168583696					0.007459498	0.077310763	0.006608712	0.012422183
		1.78551E-06	0.011254622	0.005046001	0.168571773					0.007463265	0.077297352	0.006514308	0.011491457
		1.78551E-06	0.011251607	0.005050422	0.168549901					0.007467737	0.077297385	0.004914294	0.010130611
		1.78551E-06	0.011250402	0.005055141	0.168534077					0.007473629	0.077310747	0.007050413	0.01158563
		1.78551E-06	0.011247389	0.005059638	0.168512306					0.007480108	0.077329478	0.007699251	0.008463915
		1.78551E-06	0.011246184	0.005064417	0.168499487					0.007486128	0.077335968	0.004070651	0.004627265
		1.78551E-06	0.011243776	0.005069425	0.168498704					0.007490047	0.077323485	0.003746811	0.004076223
		1.78551E-06	0.01124197	0.005074263	0.168486996					0.007498023	0.077348788	0.004130844	0.004240541
		1.78551E-06	0.011240767	0.005079237	0.168480537					0.007503617	0.077352903	0.003055058	0.003465859
		1.78551E-06	0.011240165	0.005084585	0.16848326					0.007511116	0.07737121	0.004011709	0.003964373
		1.78551E-06	0.01123836	0.005089788	0.168483706					0.007517723	0.077376237	0.003530936	0.004949192
		1.78551E-06	0.011235354	0.005094941	0.16848417					0.007525443	0.077399479	0.003849813	0.00517278
		1.78551E-06	0.011234753	0.005100433	0.168493502					0.007530621	0.077402646	0.003124864	0.003236796
		1.78551E-06	0.011234152	0.005105543	0.168487966					0.007534711	0.077399362	0.002522364	0.002798997
		1.79401E-06	0.011284629	0.005110704	0.16849116					0.007539336	0.077397528	0.002730115	0.003122421
		1.79401E-06	0.011280406	0.005115627	0.168482166					0.007546308	0.077410993	0.002754582	0.002770319
		1.79401E-06	0.011277392	0.005120405	0.168472252					0.007550678	0.077409913	0.002563298	0.002553515
		1.79401E-06	0.011276789	0.005125209	0.168464986					0.007558772	0.077438895	0.003064707	0.003406666
		1.79401E-06	0.011274981	0.005129868	0.168449037					0.007565396	0.077446036	0.004026619	0.00434768
		1.79401E-06	0.011274379	0.005134511	0.168435474					0.007573082	0.077463364	0.002164204	0.002225594
		1.80251E-06	0.011325391	0.005139306	0.168424232					0.007580717	0.07748351	0.001979833	0.002134805
		1.80251E-06	0.011322367	0.005144127	0.168414691					0.007587545	0.077498741	0.004938095	0.005098307
		1.80251E-06	0.011321762	0.005148914	0.168409818					0.007595256	0.07751154	0.003680238	0.004102631
		1.80251E-06	0.011319949	0.005154202	0.168415777					0.007600672	0.077508302	0.002861977	0.003195006
		1.80251E-06	0.011318136	0.00515955	0.168422031					0.007607729	0.077520446	0.007957715	0.013597873
		1.80251E-06	0.011315115	0.005164439	0.168412741					0.00761323	0.07752277	0.005406158	0.006714354
		1.80251E-06	0.011312096	0.005169949	0.168420609					0.00761965	0.077535775	0.003330619	0.003914133
		1.80251E-06	0.011309683	0.005174948	0.168411348					0.007625159	0.077542865	0.006427435	0.012200185
		1.80251E-06	0.011307873	0.005180058	0.168407467					0.007629036	0.077534024	0.003657689	0.009651423
		1.80251E-06	0.011306667	0.005184922	0.168392843					0.007634095	0.077533181	0.003398717	0.008315352
		1.80251E-06	0.011306064	0.005189692	0.168377212					0.007639869	0.077536242	0.004501617	0.006254169
		1.80251E-06	0.011304255	0.005194453	0.168363053					0.007644315	0.077532532	0.004739185	0.007385093
		1.80251E-06	0.011303652	0.005199648	0.168364632					0.007650692	0.077533691	0.005189612	0.007644783
		1.80251E-06	0.01130305	0.005204545	0.168350099					0.007655853	0.077539225	0.006071586	0.008969392
		1.80251E-06	0.011301242	0.005209468	0.168341831					0.007660572	0.077534939	0.003717608	0.007957034
		1.80251E-06	0.011297629	0.005214391	0.168332194					0.007664185	0.077515479	0.003363939	0.006614068
		1.80251E-06	0.011294619	0.00521951	0.168330406					0.007671259	0.077523693	0.0032393	0.00413971
		1.81102E-06	0.011343665	0.005224135	0.168309414					0.007676012	0.077523099	0.005500735	0.010392162
		1.81102E-06	0.011342457	0.005229228	0.168306232					0.007680825	0.077523106	0.003351568	0.006276573
		1.81102E-06	0.011340645	0.005234644	0.168308844					0.007686156	0.077530339	0.005092391	0.009669711
		1.81102E-06	0.011337627	0.005240043	0.168315455					0.0076909	0.077531649	0.00861744	0.015091468
		1.81102E-06	0.011335817	0.005245612	0.168322091					0.007698408	0.077550833	0.007455864	0.012104405
		1.81102E-06	0.011334007	0.005250832	0.168319098					0.007702055	0.07754507	0.00812968	0.013608816
		1.81102E-06	0.011333404	0.005255764	0.168307221					0.007707157	0.077547309	0.004996138	0.012519145
		1.81102E-06	0.01133039	0.005260899	0.168307527					0.00771338	0.077554199	0.006797894	0.010951562
		1.81102E-06	0.011329787	0.005266264	0.168314254					0.007719995	0.077568985	0.007285341	0.012023675
		1.81102E-06	0.011328582	0.005271272	0.168311028					0.007723456	0.077552078	0.008393167	0.015242684
		1.81952E-06	0.011379347	0.005276263	0.168305623					0.007728889	0.077565575	0.00737766	0.012179677
		1.81952E-06	0.011377532	0.00528088	0.168288672					0.007734237	0.077570266	0.005113956	0.009165161
		1.81952E-06	0.011376927	0.005286526	0.168299176					0.007739644	0.077569599	0.004293197	0.008617111
		1.81952E-06	0.011375718	0.005291806	0.168299989					0.007744355	0.077561289	0.004300542	0.007052343
		1.81952E-06	0.011375113	0.005296873	0.168295774					0.007747798	0.077545591	0.00574061	0.011039018
		1.81952E-06	0.011374508	0.005302009	0.168294862					0.007752968	0.077557071	0.003220181	0.00545421
		1.81952E-06	0.011370278	0.00530688	0.168286909					0.007758035	0.077561585	0.006724866	0.01463266
		1.81952E-06	0.011364843	0.005311735	0.168271906					0.007762533	0.077562378	0.00517902	0.014806501
		1.81952E-06	0.011361223	0.005316616	0.168267656					0.007767107	0.077552082	0.00431962	0.011090271
		1.81952E-06	0.01136062	0.005321292	0.168254836					0.007771486	0.077553666	0.004049055	0.008771634
		1.81952E-06	0.011357605	0.00532579	0.168236355					0.007773858	0.077537208	0.007771535	0.013188073
		1.81952E-06	0.011355195	0.005330441	0.16822283					0.007778237	0.077528284	0.007829734	0.013005569
		1.81952E-06	0.011352785	0.005335244	0.168210097					0.007781476	0.077524438	0.004725314	0.01259951
		1.81952E-06	0.011352183	0.00534032	0.168206229					0.007788414	0.077539044	0.003006984	0.006964708
		1.81952E-06	0.011350377	0.005345456	0.168207256					0.007793074	0.077540142	0.005054971	0.010892487
		1.81952E-06	0.011348571	0.005350634	0.168204627					0.007797044	0.077538324	0.008315687	0.019399841
		1.81952E-06	0.011347969	0.005356024	0.168206928					0.007801729	0.07754164	0.007398571	0.015469851
		1.81952E-06	0.01134436	0.00536099	0.168201405					0.007805436	0.077538515	0.006831343	0.01343915
		1.81952E-06	0.011341955	0.005366159	0.168196865					0.007811941	0.0775468	0.005699113	0.01148554
		1.81952E-06	0.011339551	0.005371227	0.168186944					0.007816336	0.077543314	0.005197969	0.006469825
		1.81952E-06	0.011337148	0.005376643	0.168187233					0.007821149	0.077538733	0.003770364	0.006933504
		1.82802E-06	0.011387712	0.005381651	0.168176689					0.00782784	0.077550814	0.005690466	0.009758171
		1.84503E-06	0.011489993	0.00538654	0.16816062					0.007831003	0.077542306	0.005207658	0.009567419
		1.84503E-06	0.011489384	0.005391667	0.168148217					0.007833656	0.077519625	0.00493779	0.010241338
		1.84503E-06	0.01148756	0.005396947	0.168143548					0.007840075	0.077524444	0.003281033	0.005717709
		1.84503E-06	0.011485735	0.005401988	0.168133659					0.007848484	0.07755543	0.004190784	0.0077508
		1.85353E-06	0.011534392	0.005406928	0.16811955					0.00785464	0.077560218	0.005108079	0.0100048
		1.85353E-06	0.011532561	0.005411902	0.168106792					0.007858313	0.077545055	0.004443114	0.007515512
		1.85353E-06	0.011530731	0.005416995	0.168097398					0.00786469	0.077555274	0.005115815	0.007995006
		1.85353E-06	0.011525245	0.005421663	0.168073737					0.007869706	0.077554673	0.004798208	0.009272036
		1.85353E-06	0.011524635	0.005426722	0.168065775					0.007874221	0.077543938	0.004818858	0.008184814
		1.85353E-06	0.011524026	0.005431492	0.168053969					0.007878668	0.077539036	0.006093127	0.011252531
		1.85353E-06	0.011522808	0.005436806	0.168047832					0.007884679	0.077542394	0.005408441	0.00794326
		1.85353E-06	0.011520372	0.00544189	0.168040046					0.00788893	0.077540114	0.004954788	0.009215835
		1.85353E-06	0.011518546	0.005446856	0.168023754					0.00789574	0.077548727	0.00571671	0.011627011
		1.85353E-06	0.011517937	0.005451991	0.16801551					0.007900561	0.077552685	0.006020969	0.008441681
		1.85353E-06	0.011515504	0.005456965	0.168002044					0.007907865	0.077572583	0.005012024	0.007856706
		1.85353E-06	0.011513679	0.005462041	0.167984582					0.007913783	0.077580163	0.00403209	0.007558466
		1.85353E-06	0.011511855	0.005467678	0.167987645					0.007921129	0.077603665	0.00377439	0.004981782
		1.85353E-06	0.011508209	0.005472924	0.167973568					0.007927684	0.077614228	0.003007463	0.005004075
		1.85353E-06	0.011505172	0.005478306	0.167973282					0.007934205	0.077634129	0.00585156	0.010477603
		1.85353E-06	0.011502137	0.005483416	0.16796208					0.007938601	0.077629995	0.003764916	0.00612154
		1.85353E-06	0.011499103	0.005489155	0.167970373					0.007942342	0.077619467	0.00357082	0.004671937
		1.85353E-06	0.01149789	0.005494903	0.167980612					0.007947129	0.077618522	0.004209406	0.007150945
		1.85353E-06	0.011495465	0.005500157	0.167974462					0.00795206	0.077620277	0.004021257	0.006414202
		1.85353E-06	0.011494859	0.005506041	0.167990875					0.007962808	0.077668455	0.006130029	0.008809742
		1.85353E-06	0.011494253	0.00551184	0.168001878					0.007967935	0.077672728	0.008128982	0.015151478
		1.86203E-06	0.011543935	0.005517392	0.168005221					0.007972781	0.077670402	0.007865413	0.014468521
		1.86203E-06	0.011541502	0.005522519	0.167987675					0.007979617	0.07768552	0.006286186	0.01121444
		1.86203E-06	0.011540286	0.005527892	0.16798191					0.007984914	0.077692072	0.004040966	0.006710715
		1.86203E-06	0.011539069	0.005533019	0.167971186					0.007989624	0.077687773	0.002510941	0.002706661
		1.86203E-06	0.011537246	0.005537866	0.167957084					0.00799601	0.077698472	0.007773546	0.013991816
		1.86203E-06	0.011531778	0.005542984	0.167947749					0.008002276	0.077705435	0.009268218	0.018395356
		1.86203E-06	0.011530564	0.005547788	0.167926446					0.008008074	0.077712338	0.004813531	0.006800178
		1.86203E-06	0.011529957	0.005553366	0.167925646					0.00801321	0.077714724	0.007957647	0.015080678
		1.86203E-06	0.011526922	0.00555862	0.167921213					0.008019408	0.077718441	0.008144359	0.01469506
		1.86203E-06	0.01152389	0.005563449	0.16790008					0.008026601	0.07774587	0.706323924	0.65332112
		1.86203E-06	0.011521465	0.00556867	0.167892588					0.008032876	0.0777535	0.797872644	0.752808286
		1.87053E-06	0.01157103	0.005573873	0.167882793					0.008039686	0.077772057	0.726465735	0.7035083
		1.87053E-06	0.011568597	0.00557866	0.167862028					0.008045043	0.077778454	0.818108988	0.760530016
		1.87904E-06	0.01162057	0.005583711	0.167847553					0.008050706	0.077787161	0.700295685	0.691445667
		1.87904E-06	0.011618737	0.005588795	0.167835371					0.008055943	0.077796225	0.59153038	0.574030973
		1.87904E-06	0.011616294	0.005593846	0.167815044					0.00806107	0.077804212	0.783095236	0.745124469
		1.87904E-06	0.011615073	0.005599015	0.167801063					0.008066699	0.077808094	0.761546752	0.734858219
		1.87904E-06	0.011612632	0.005604669	0.167803413					0.008076077	0.07784684	0.651255821	0.584425482
		1.87904E-06	0.011611412	0.00561034	0.167802854					0.008081892	0.077856318	0.621306603	0.532268997
		1.87904E-06	0.011608972	0.005616037	0.167807917					0.00808571	0.077849097	0.635587415	0.582065414
		1.87904E-06	0.011607753	0.00562124	0.167798889					0.008091211	0.077851714	0.757875564	0.706785448
		1.87904E-06	0.011605314	0.005626844	0.167798903					0.008097843	0.077865838	0.68251105	0.654521696
		1.87904E-06	0.011602268	0.005631902	0.167787125					0.008102902	0.077873737	0.686561796	0.62843396
		1.87904E-06	0.01160105	0.005637421	0.167786021					0.008110427	0.077895132	0.643392935	0.609738273
		1.87904E-06	0.011600441	0.005642692	0.167779242					0.008116727	0.077907292	0.685470787	0.636452722
		1.87904E-06	0.011599832	0.005647598	0.167763057					0.008124983	0.077942009	0.491573945	0.453314228
		1.88754E-06	0.011649874	0.005653108	0.167762743					0.008128724	0.077935307	0.72805972	0.675937079
		1.88754E-06	0.011646818	0.005658864	0.16776826					0.008131734	0.077929225	0.705877079	0.643004306
		1.88754E-06	0.011644985	0.005664271	0.167762765					0.008137039	0.07793054	0.702157147	0.663671382
		1.88754E-06	0.011642542	0.005669993	0.16776832					0.008143356	0.077943441	0.784842963	0.767854224
		1.88754E-06	0.011641321	0.005675044	0.167756159					0.008150048	0.077960538	0.739665151	0.753830669
		1.89604E-06	0.011690695	0.005680596	0.167754624					0.008155489	0.077966934	0.563981919	0.496968623
		1.89604E-06	0.011688244	0.005686369	0.167754691					0.008160812	0.077968384	0.64995266	0.616533358
		1.89604E-06	0.011687019	0.005691853	0.167750231					0.00816673	0.077971718	0.560966143	0.501865312
		1.89604E-06	0.011687019	0.005697346	0.167750313					0.008172137	0.07797018	0.601869993	0.536947404
		1.89604E-06	0.011683957	0.005702719	0.16774337					0.008177409	0.077969243	0.557843644	0.51748944
		1.89604E-06	0.011682121	0.005708356	0.16774494					0.0081824	0.07796816	0.588223382	0.552228237
		1.89604E-06	0.011680897	0.005714044	0.16774453					0.008187612	0.07796729	0.653901628	0.654023828
		1.89604E-06	0.011679061	0.005719886	0.167747939					0.008193776	0.077984948	0.702200031	0.694292304
		1.89604E-06	0.011677838	0.00572548	0.167748422					0.00819937	0.077988969	0.660545581	0.623227698
		1.89604E-06	0.011676615	0.005731253	0.16775438					0.008203732	0.077984417	0.701312981	0.69033889
		1.89604E-06	0.01167417	0.005736567	0.167746318					0.008209097	0.077984993	0.639673717	0.593208263
		1.89604E-06	0.011672948	0.005741575	0.167733745					0.008216112	0.078011932	0.543605479	0.538852567
		1.89604E-06	0.011672337	0.005747034	0.167733183					0.008220159	0.078006907	0.653019575	0.604987281
		1.89604E-06	0.011669894	0.00575228	0.167718773					0.008223968	0.078000258	0.64821347	0.619080335
		1.89604E-06	0.011667451	0.005757415	0.167708441					0.008228219	0.077997808	0.801623203	0.78431896
		1.89604E-06	0.01166501	0.005762262	0.167687144					0.008233006	0.078004833	0.804213242	0.787122014
		1.89604E-06	0.01166196	0.005767746	0.167682064					0.008238124	0.078014364	0.751222678	0.729797373
		1.89604E-06	0.011659521	0.005773179	0.167674063					0.008245045	0.078023365	0.754772389	0.72339073
		1.89604E-06	0.011657693	0.005778527	0.167659848					0.008250444	0.078027372	0.674308868	0.642132213
		1.89604E-06	0.011656474	0.005783909	0.167648423					0.008254203	0.078024015	0.728573747	0.708044904
		1.89604E-06	0.011655255	0.005789435	0.16764067					0.008264448	0.078068156	0.685582116	0.657540991
		1.89604E-06	0.011653428	0.005794783	0.16763457					0.008269218	0.078061176	0.696203951	0.681559935
		1.89604E-06	0.011650384	0.005800089	0.167624247					0.008279149	0.078107904	0.783196967	0.767432087
		1.89604E-06	0.011648558	0.005805165	0.167615175					0.008283561	0.07811382	0.679809123	0.666925795
		1.89604E-06	0.011646125	0.005810632	0.16760992					0.008289896	0.078129077	0.754260111	0.729695965
		1.90454E-06	0.011696517	0.005815521	0.167590026					0.00829487	0.078131502	0.797952042	0.78554995
		1.90454E-06	0.011695296	0.005820554	0.167574988					0.008299776	0.07812578	0.561502051	0.49131935
		1.90454E-06	0.011692854	0.005826038	0.167569702					0.008305209	0.078116903	0.658366032	0.618975024
		1.90454E-06	0.011692243	0.005831488	0.167560502					0.008312104	0.078127402	0.595500097	0.564722726
		1.90454E-06	0.011689193	0.00583636	0.167547319					0.00831775	0.078119909	0.604476458	0.549192056
		1.90454E-06	0.011687363	0.005841572	0.167535825					0.008324356	0.078129549	0.62643013	0.555751089
		1.90454E-06	0.011684924	0.00584715	0.167527931					0.008329185	0.078126246	0.673854413	0.619294834
		1.90454E-06	0.011683705	0.005852591	0.167522927					0.00833654	0.078144751	0.5321559	0.515790376
		1.90454E-06	0.011681268	0.005858271	0.167523477					0.008344048	0.078161552	0.584545346	0.580053673
		1.90454E-06	0.011677614	0.005864027	0.167525562					0.008351419	0.078172702	0.606390448	0.575517724
		1.90454E-06	0.011676397	0.005869894	0.167528683					0.00835579	0.078169439	0.570860437	0.549409336
		1.90454E-06	0.011673963	0.00587582	0.167533332					0.008360338	0.078170956	0.643203925	0.625165604
		1.90454E-06	0.011672746	0.005881262	0.167522545					0.008365287	0.078161921	0.545038103	0.488773427
		1.90454E-06	0.01167153	0.005886525	0.167516506					0.008370592	0.078168024	0.696091209	0.6842421
		1.90454E-06	0.011670314	0.005892544	0.167520979					0.008374359	0.078160378	0.619686726	0.582230242
		1.90454E-06	0.011667882	0.005898215	0.167515663					0.008380668	0.078175214	0.656133487	0.618476
		1.90454E-06	0.011664237	0.005903886	0.167511449					0.008385888	0.078180507	0.581197589	0.532843684
		1.90454E-06	0.011662415	0.005909821	0.167514835					0.008390964	0.078186305	0.727825131	0.684329769
		1.90454E-06	0.01165938	0.00591511	0.167499553					0.008395538	0.078181235	0.697349552	0.651069798
		1.91305E-06	0.011710211	0.005920849	0.167499145					0.00840081	0.078176474	0.699582933	0.653760406
		1.91305E-06	0.011708993	0.005926801	0.167503376					0.008403811	0.078163586	0.713523271	0.661084996
		1.91305E-06	0.011707774	0.005932735	0.167509612					0.008410843	0.078177673	0.68167182	0.635148536
		1.91305E-06	0.011705338	0.005938576	0.16750914					0.0084137	0.078162222	0.7010867	0.659371741
		1.91305E-06	0.01170412	0.005944307	0.167509047					0.008415621	0.07814304	0.731603274	0.706034489
		1.91305E-06	0.011701685	0.005950046	0.167506666					0.008423443	0.078166304	0.728083371	0.68347167
		1.91305E-06	0.011699251	0.005955692	0.167504103					0.008428145	0.07816923	0.786067761	0.781004002
		1.91305E-06	0.011698643	0.005960708	0.167482787					0.008433969	0.078173314	0.756755095	0.703982225
		1.91305E-06	0.011696818	0.005965946	0.167466078					0.008437421	0.078167733	0.668620854	0.65622031
		1.92155E-06	0.011745751	0.005971872	0.167469992					0.008439793	0.078155234	0.700353732	0.674677003
		1.92155E-06	0.01174453	0.005977424	0.167461264					0.008445601	0.07816839	0.723856857	0.714977277
		1.92155E-06	0.01173843	0.005982865	0.167452409					0.008451918	0.078184407	0.548517422	0.522884686
		1.92155E-06	0.011733555	0.005988341	0.167443765					0.008456382	0.078181425	0.708319305	0.628547621
		1.92155E-06	0.011731728	0.0059938	0.167429652					0.008462027	0.078196125	0.684112817	0.6345626
		1.92155E-06	0.011729292	0.005999598	0.167424183					0.008467401	0.078202156	0.719559694	0.646409399
		1.92155E-06	0.011725641	0.006005201	0.167419703					0.008471235	0.078195817	0.634082705	0.595978633
		1.92155E-06	0.0117226	0.006010677	0.167409142					0.008479738	0.078230708	0.618333835	0.592447348
		1.92155E-06	0.011720776	0.006016144	0.167399949					0.008484584	0.078228783	0.735842465	0.650859839
		1.93005E-06	0.011770806	0.006021892	0.167395132					0.008490953	0.078241497	0.72380508	0.679808886
		1.93005E-06	0.011768365	0.00602758	0.167386971					0.008498698	0.078261367	0.641836134	0.545171057
		1.93855E-06	0.011819596	0.006033667	0.167394257					0.008504539	0.078269195	0.627827718	0.616326375
		1.93855E-06	0.01181837	0.00603939	0.167393367					0.008510364	0.078279918	0.584154798	0.542087713
		1.93855E-06	0.011817145	0.006044984	0.167386346					0.008518169	0.078293543	0.656705787	0.6641173
		1.93855E-06	0.011814696	0.006050919	0.167385244					0.008521094	0.07828005	0.605947782	0.565464519
		1.93855E-06	0.011811635	0.006056462	0.167378212					0.008526756	0.078292321	0.745052244	0.726088489
		1.93855E-06	0.011810412	0.006061947	0.16736621					0.008533524	0.078301282	0.76149008	0.760374073
		1.93855E-06	0.011809188	0.006067524	0.167359323					0.008541499	0.078327408	0.607511881	0.555468034
		1.93855E-06	0.011808577	0.006073127	0.167350761					0.008547545	0.078338866	0.690012204	0.678731961
		1.93855E-06	0.011807354	0.006078424	0.167337079					0.008554245	0.078348986	0.668604381	0.600397495
		1.93855E-06	0.011806742	0.006084478	0.167337975					0.008561897	0.078371469	0.718072045	0.710367901
		1.93855E-06	0.01180552	0.006090056	0.167330634					0.008565706	0.078358158	0.793003879	0.774598439
		1.93855E-06	0.011803686	0.006095455	0.167320983					0.008571555	0.078366565	0.71707611	0.680026378
		1.94705E-06	0.011854229	0.006101304	0.167324059					0.008578391	0.078382147	0.702181684	0.675185227
		1.94705E-06	0.011854229	0.006106576	0.167308405					0.008582226	0.078378823	0.706427316	0.672195061
		1.94705E-06	0.011853616	0.006112238	0.167302513					0.008587532	0.078387104	0.75411677	0.714513776
		1.94705E-06	0.011851775	0.006117399	0.167285131					0.008595592	0.078415643	0.743267237	0.694577517
		1.94705E-06	0.011850549	0.006123104	0.167278647					0.008602071	0.078433379	0.707767745	0.691101914
		1.94705E-06	0.011849935	0.006129116	0.167280296					0.008609145	0.078454696	0.625923738	0.599960292
		1.94705E-06	0.011848709	0.006135076	0.167275432					0.00861417	0.078454897	0.662209229	0.636434748
		1.94705E-06	0.011848709	0.006141215	0.167281484					0.008619739	0.078464908	0.667503293	0.627203379
		1.94705E-06	0.011848096	0.006146639	0.167267664					0.008627467	0.078488486	0.650330161	0.608406683
		1.94705E-06	0.011845645	0.00615248	0.167266898					0.008633734	0.078501167	0.755055276	0.72567227
		1.94705E-06	0.011845032	0.006158083	0.16725314					0.008638946	0.078501221	0.610689317	0.5763215
		1.94705E-06	0.011843194	0.006163729	0.167244845					0.008643682	0.078500587	0.735871256	0.719336375
		1.94705E-06	0.011842582	0.006169434	0.167239105					0.008650594	0.078514257	0.753331332	0.759060092
		1.94705E-06	0.011840132	0.006175675	0.167244493					0.008655381	0.078522558	0.635838515	0.575621556
		1.94705E-06	0.011838908	0.006181559	0.167236478					0.008662795	0.07854317	0.629479313	0.596611851
		1.94705E-06	0.011837072	0.006187587	0.167232846					0.008667344	0.078533558	0.685335892	0.642679199
		1.94705E-06	0.011837072	0.006193079	0.167218905					0.008672292	0.078533019	0.682674197	0.642866788
		1.94705E-06	0.011835237	0.006198963	0.167212742					0.008677955	0.078537736	0.532041785	0.510966688
		1.94705E-06	0.011834625	0.006204532	0.167202825					0.008682776	0.078537853	0.654208375	0.598998702
		1.94705E-06	0.011834014	0.006210246	0.167193719					0.00868934	0.07854769	0.648494052	0.587943325
		1.95556E-06	0.011882007	0.006216299	0.167193013					0.008693718	0.078545618	0.572880234	0.497993802
		1.95556E-06	0.011880165	0.006222175	0.167190872					0.008696184	0.078531699	0.588316148	0.535257777
		1.95556E-06	0.011876485	0.006227761	0.167178265					0.008702748	0.078546949	0.681779172	0.668879949
		1.95556E-06	0.011876485	0.006233942	0.167179357					0.008710944	0.078570881	0.658708021	0.633864806
		1.95556E-06	0.011875871	0.006239707	0.167168676					0.008719498	0.078598604	0.697347113	0.648904375
		1.95556E-06	0.011875258	0.006245327	0.167155023					0.008723689	0.078597835	0.643068172	0.578036856
		1.95556E-06	0.011874032	0.00625127	0.167149845					0.008729879	0.078618672	0.630506026	0.593652506
		1.95556E-06	0.011872806	0.006257528	0.167153498					0.008736035	0.078631963	0.678502057	0.640589712
		1.95556E-06	0.01187158	0.00626353	0.167145142					0.008739929	0.078629705	0.618504753	0.561611987
		1.95556E-06	0.011870355	0.00626927	0.167134663					0.008743747	0.078627363	0.000930012	0.000429313
		1.95556E-06	0.011867293	0.006275034	0.167126246					0.008750336	0.07864032	0.000788081	0.000360469
		1.95556E-06	0.011866068	0.006281258	0.16712371					0.008756611	0.078645031	0.000745917	0.000429593
		1.95556E-06	0.011865456	0.006287448	0.167120955					0.008762945	0.078658673	0.000828076	0.000348353
		1.95556E-06	0.011864232	0.006293331	0.167111624					0.008765836	0.078642608	0.000904239	0.00039725
		1.95556E-06	0.01186362	0.006299564	0.167112992					0.008772561	0.078656746	0.00123875	0.000471017
		1.95556E-06	0.011862396	0.00630543	0.167106438					0.008776498	0.078648873	0.001552665	0.000975372
		1.95556E-06	0.011862396	0.006311331	0.167101211					0.008780494	0.078637949	0.000745192	0.000281303
		1.95556E-06	0.011860561	0.006317351	0.167095497					0.008785766	0.078640248	0.000966809	0.000455866
		1.95556E-06	0.011858726	0.006323175	0.167085115					0.008789575	0.078639631	0.005604976	0.014784105
		1.95556E-06	0.011857504	0.006328744	0.16707312					0.00879431	0.078643117	0.002081864	0.005624216
		1.95556E-06	0.011856281	0.006334492	0.167067168					0.008799812	0.078651645	0.002380563	0.006355331
		1.95556E-06	0.011854448	0.006340724	0.167064153					0.008805066	0.078657365	0.002229109	0.005808183
		1.95556E-06	0.011854448	0.006346489	0.167052313					0.008810244	0.078664187	0.00213042	0.003864895
		1.96406E-06	0.011902922	0.006352347	0.167045681					0.008815277	0.078663743	0.002648412	0.006226375
		1.96406E-06	0.011901695	0.006358239	0.167040964					0.00882077	0.078667991	0.002013109	0.004318865
		1.96406E-06	0.011900469	0.006364123	0.167033982					0.008827181	0.078676842	0.002170159	0.005113178
		1.96406E-06	0.01189863	0.006369581	0.167014638					0.008834425	0.078703237	0.002192981	0.006555104
		1.96406E-06	0.011896179	0.006375669	0.167008353					0.008839297	0.078703716	0.002128581	0.006619408
		1.96406E-06	0.011896179	0.006381791	0.167005461					0.008846022	0.078723073	0.004524505	0.014982713
		1.96406E-06	0.011892504	0.006387827	0.166995674					0.00885205	0.078724896	0.003406787	0.010017937
		1.96406E-06	0.011890668	0.006394068	0.166992534					0.008858104	0.078735273	0.003404731	0.009733947
		1.96406E-06	0.011890056	0.00640002	0.166980635					0.008864268	0.078751379	0.005128078	0.015048675
		1.96406E-06	0.01188822	0.006405895	0.1669661					0.008870152	0.078774493	0.003444993	0.008892947
		1.96406E-06	0.011886996	0.006412221	0.166962699					0.008873468	0.078764094	0.002915357	0.008389986
		1.96406E-06	0.011885162	0.006418606	0.166963955					0.008878918	0.078766103	0.001822648	0.004579864
		1.97256E-06	0.011934156	0.006424974	0.16696698					0.008881749	0.078754985	0.004038831	0.010440141
		1.97256E-06	0.011932929	0.00643113	0.166959468					0.008886902	0.078763263	0.004030873	0.011021937
		1.98106E-06	0.011983131	0.006437533	0.166966099					0.008892003	0.078766927	0.005575376	0.014993214
		1.98106E-06	0.011981899	0.006443663	0.166960774					0.008898202	0.078771404	0.0015425	0.003595853
		1.98106E-06	0.01198005	0.006450023	0.166959344					0.00890133	0.078770051	0.002061614	0.003691641
		1.98106E-06	0.011976971	0.006455932	0.166952138					0.008904145	0.078759993	0.005422604	0.014130159
		1.98957E-06	0.012025902	0.006462045	0.166946953					0.008909433	0.078764714	0.002629045	0.006922944
		1.98957E-06	0.012024666	0.006468396	0.166941036					0.008912979	0.078751662	0.004910216	0.012481556
		1.98957E-06	0.012024666	0.006474799	0.166939263					0.008918811	0.078757048	0.004680581	0.012155352
		1.98957E-06	0.012022813	0.006480818	0.166930455					0.008928377	0.078797734	0.002894369	0.007106605
		1.98957E-06	0.012022195	0.006486549	0.166915247					0.008932449	0.078791699	0.003764303	0.007823631
		1.98957E-06	0.012020342	0.006492305	0.166903607					0.00893858	0.078805583	0.001346311	0.001960114
		1.99807E-06	0.012068611	0.00649818	0.166890235					0.008943477	0.078803866	0.002371975	0.004155482
		1.99807E-06	0.012067372	0.006503885	0.166872673					0.008949803	0.078806469	0.002752038	0.005137606
		1.99807E-06	0.012066752	0.006510194	0.166869164					0.008957642	0.078828283	0.001497465	0.002485785
		1.99807E-06	0.012066752	0.006516129	0.166862185					0.008963041	0.078836863	0.003269773	0.006401856
		1.99807E-06	0.012065513	0.006521979	0.166850141					0.0089685	0.078838297	0.001876759	0.0030602
		1.99807E-06	0.012064894	0.006527726	0.166835549					0.008976356	0.078859616	0.003725517	0.007684243
		1.99807E-06	0.012063655	0.006533499	0.166817689					0.008980905	0.07885658	0.003626929	0.006961078
		1.99807E-06	0.012063655	0.006539502	0.166807275					0.008983923	0.078849529	0.002930474	0.005069612
		1.99807E-06	0.012061797	0.006545037	0.16679147					0.008987375	0.078837468	0.002952372	0.00488499
		1.99807E-06	0.012061797	0.006550793	0.166778688					0.008991337	0.078827541	0.002699544	0.004440526
		1.99807E-06	0.012060559	0.006557051	0.166769889					0.008996073	0.078823819	0.002874415	0.004886121
		1.99807E-06	0.012060559	0.006562943	0.166758555					0.009001395	0.078828759	0.00267556	0.004496676
		1.99807E-06	0.012058703	0.006568937	0.166747926					0.009006845	0.078838331	0.002497554	0.00417139
		1.99807E-06	0.012058084	0.006575153	0.166741917					0.009013528	0.078847536	0.002192304	0.003495728
		1.99807E-06	0.012056228	0.006581189	0.16673118					0.009020152	0.078860312	0.002802467	0.004636099
		1.99807E-06	0.012052518	0.006587668	0.166734597					0.009023952	0.078853681	0.003215947	0.005372239
		1.99807E-06	0.012050664	0.006593365	0.166714608					0.009030032	0.078862273	0.001784673	0.003175587
		1.99807E-06	0.012048811	0.006600065	0.166717961					0.009034937	0.078867052	0.002542479	0.004313194
		1.99807E-06	0.01204634	0.006606365	0.166713369					0.009040362	0.078870501	0.003257099	0.005410414
		1.99807E-06	0.012045722	0.006612852	0.166708142					0.009045404	0.078872364	0.00389712	0.0109589
		1.99807E-06	0.012043253	0.006618906	0.166696574					0.009052036	0.078886328	0.002460264	0.004508426
		1.99807E-06	0.012042019	0.006625555	0.16670011					0.00905735	0.078885293	0.003763149	0.007554683
		1.99807E-06	0.012040168	0.006631711	0.166695127					0.009064347	0.078904168	0.00361116	0.00896276
		1.99807E-06	0.012036468	0.006637782	0.166688552					0.009068803	0.078909077	0.001723095	0.006941548
		1.99807E-06	0.012035851	0.006643963	0.166681669					0.009074593	0.078923841	0.003486298	0.015649346
		1.99807E-06	0.012034002	0.006649838	0.166665175					0.00907847	0.078918461	0.003178173	0.007255091
		1.99807E-06	0.012030922	0.006655092	0.166642254					0.0090825	0.078912085	0.003249743	0.006798605
		1.99807E-06	0.012027228	0.0066605	0.166623311					0.009085289	0.078904256	0.003440589	0.007730292
		2.00657E-06	0.012076553	0.006666545	0.166615773					0.009088171	0.078889094	0.002600725	0.005690578
		2.00657E-06	0.012075317	0.006672727	0.166607932					0.009095721	0.078908624	0.002335775	0.005325883
		2.00657E-06	0.012072846	0.006678831	0.166600283					0.009100525	0.078908974	0.001988897	0.004736079
		2.00657E-06	0.012071611	0.006685268	0.166601547					0.009107599	0.078927253	0.002906045	0.005215012
		2.00657E-06	0.012069142	0.006691874	0.166605349					0.009113602	0.078933908	0.003377507	0.008642729
		2.00657E-06	0.012068525	0.006698038	0.16659776					0.009118992	0.078935837	0.001854459	0.005421221
		2.00657E-06	0.012066673	0.006704398	0.166593989					0.009122802	0.078928146	0.002734828	0.005523888
		2.01507E-06	0.012117184	0.0067108	0.166590437					0.009129416	0.078945306	0.00330937	0.010964503
		2.01507E-06	0.012114706	0.006717033	0.166580321					0.009139611	0.078995708	0.004291428	0.014867761
		2.01507E-06	0.012113468	0.006723307	0.166574506					0.009145171	0.078999647	0.003680386	0.011927989
		2.01507E-06	0.012111611	0.006729421	0.166564634					0.009152662	0.079009226	0.002055406	0.00964264
		2.01507E-06	0.012110992	0.006735449	0.166553694					0.009156752	0.079010895	0.004068183	0.012432522
		2.01507E-06	0.012109754	0.006741979	0.166547401					0.009164923	0.079043125	0.003693129	0.012091295
		2.01507E-06	0.012108517	0.00674833	0.166537239					0.009171878	0.079052676	0.003473914	0.010581435
		2.01507E-06	0.012105424	0.006754418	0.166526464					0.009177243	0.079064732	0.004067234	0.013268923
		2.01507E-06	0.012104806	0.006760684	0.166519584					0.0091835	0.079073465	0.001936346	0.003625484
		2.01507E-06	0.012102952	0.006767052	0.166512198					0.009192122	0.079097321	0.003540401	0.010079324
		2.01507E-06	0.01210048	0.006772843	0.166493814					0.009196364	0.079092744	0.00336234	0.007155384
		2.01507E-06	0.012098009	0.006779032	0.166483264					0.009201721	0.079100637	0.003967632	0.011011589
		2.01507E-06	0.012097392	0.00678546	0.166479583					0.009204382	0.079089408	0.002389627	0.004567671
		2.01507E-06	0.012096774	0.006791718	0.166471671					0.009210138	0.079092642	0.001689832	0.004000432
		2.01507E-06	0.012094922	0.006798001	0.166460795					0.009213412	0.079085528	0.001712903	0.006546593
		2.01507E-06	0.012092454	0.006804446	0.166458462					0.009218479	0.079081699	0.002072829	0.009703415
		2.01507E-06	0.012092454	0.006810483	0.166443116					0.009224422	0.079090571	0.002738139	0.008235616
		2.01507E-06	0.01209122	0.00681686	0.166432545					0.009226897	0.079080654	0.001583976	0.003408315
		2.01507E-06	0.012090603	0.006823109	0.16642306					0.00923193	0.07908403	0.001467929	0.003271469
		2.01507E-06	0.012088136	0.006829392	0.166412389					0.009238911	0.079094284	0.002546959	0.008276394
		2.01507E-06	0.012088136	0.006835505	0.166398046					0.009244148	0.07909997	0.001502324	0.003956874
		2.02358E-06	0.012137284	0.00684167	0.166387484					0.009250125	0.079110251	0.002537881	0.00771435
		2.02358E-06	0.012137284	0.006847995	0.166377293					0.009257395	0.07913387	0.001273882	0.002874958
		2.02358E-06	0.012136046	0.006854262	0.166364578					0.0092614	0.079129569	0.001724789	0.004685481
		2.02358E-06	0.01213419	0.006860315	0.166349135					0.009264894	0.079114023	0.001911485	0.003172815
		2.02358E-06	0.012132334	0.006866072	0.166324355					0.009272283	0.079139768	0.00227281	0.0053988
		2.02358E-06	0.012130479	0.006871921	0.166304009					0.009277928	0.079143156	0.002031132	0.003939648
		2.02358E-06	0.012129861	0.006878196	0.166292682					0.009283344	0.079151467	0.001283092	0.002396425
		2.02358E-06	0.012128625	0.006884743	0.166282895					0.009286643	0.079134275	0.001732133	0.004482809
		2.02358E-06	0.012126771	0.006891026	0.166270042					0.009291524	0.079139166	0.001928039	0.003880939
		2.02358E-06	0.012125535	0.006897275	0.166259428					0.009297594	0.07914903	0.001756656	0.005040789
		2.02358E-06	0.012123064	0.006903652	0.166253709					0.00930318	0.079158196	0.001117345	0.002033924
		2.02358E-06	0.012121212	0.006910072	0.166246746					0.009308401	0.079165962	0.002415751	0.005516117
		2.02358E-06	0.01211936	0.006916499	0.166241394					0.009318578	0.079215285	0.001614266	0.003797666
		2.03208E-06	0.012168423	0.006923157	0.166238849					0.00932419	0.07922634	0.00286059	0.006045435
		2.03208E-06	0.012168423	0.006929347	0.166224888					0.009327506	0.079221892	0.002605299	0.005549871
		2.03208E-06	0.012167184	0.006936047	0.166221859					0.009330856	0.079214878	0.002769483	0.007699258
		2.03208E-06	0.012164088	0.00694216	0.166209391					0.009335439	0.079213188	0.001530291	0.004347756
		2.03208E-06	0.01216285	0.00694863	0.166203461					0.009340999	0.079230076	0.001427988	0.003075717
		2.03208E-06	0.012161612	0.006954981	0.166192875					0.009346585	0.079238027	0.002316857	0.005319209
		2.03208E-06	0.012160374	0.006960874	0.16617263					0.009353073	0.079259318	0.002756621	0.006340061
		2.03208E-06	0.0121579	0.006967029	0.166155847					0.009356099	0.079248995	0.003305747	0.007697651
		2.03208E-06	0.012156045	0.006973678	0.166148827					0.009360903	0.079254868	0.002358571	0.0054914
		2.03208E-06	0.012155427	0.006980633	0.166147324					0.009367518	0.079270358	0.00309161	0.006653562
		2.03208E-06	0.01215419	0.006987197	0.166145425					0.009373385	0.079283495	0.003310127	0.009847208
		2.03208E-06	0.012152336	0.006993735	0.166138092					0.009379405	0.079295064	0.00213004	0.003753598
		2.03208E-06	0.012151101	0.007000053	0.166125829					0.009382908	0.079289343	0.003583769	0.006147991
		2.03208E-06	0.012149865	0.007005987	0.166106058					0.009387873	0.079292562	0.002593866	0.005313223
		2.03208E-06	0.012146778	0.00701256	0.166100493					0.009393408	0.079304573	0.001288276	0.001948075
		2.03208E-06	0.012145543	0.007019047	0.16609139					0.009396597	0.079297338	0.003463196	0.005977228
		2.03208E-06	0.012143075	0.007025101	0.166077763					0.009401409	0.079296984	0.002250488	0.003839031
		2.03208E-06	0.012138141	0.00703135	0.166064277					0.009405822	0.079297808	0.001928258	0.003236124
		2.03208E-06	0.012137525	0.007037667	0.166049025					0.00941054	0.079295529	0.002897158	0.006551048
		2.03208E-06	0.012133827	0.007044418	0.166044856					0.009415727	0.079296624	0.002402897	0.006209217
		2.03208E-06	0.012132596	0.007051067	0.166039024					0.009422554	0.079316638	0.003780871	0.009878191
		2.04058E-06	0.012182741	0.00705758	0.166028907					0.009427248	0.079309033	0.001566429	0.003493467
		2.04908E-06	0.012231019	0.007063991	0.166014654					0.009433216	0.079316695	0.001931457	0.002893153
		2.04908E-06	0.012229778	0.007070444	0.16599934					0.00943808	0.079319595	0.003338466	0.005040687
		2.04908E-06	0.012229778	0.00707734	0.165992738					0.009444559	0.079335495	0.003374675	0.008709626
		2.04908E-06	0.012229778	0.007084312	0.165993365					0.009452602	0.079359416	0.002640845	0.007490558
		2.04908E-06	0.012228537	0.007090748	0.165985384					0.009457457	0.07936675	0.003244527	0.006329458
		2.04908E-06	0.012227296	0.007097269	0.165973037					0.00946459	0.079390927	0.00216598	0.005808642
		2.04908E-06	0.012226055	0.00710425	0.165969001					0.009470763	0.0794008	0.003419529	0.008397443
		2.04908E-06	0.012226055	0.007111315	0.165966662					0.009476978	0.079408756	0.017598264	0.043217115
		2.04908E-06	0.012225435	0.00711827	0.165964415					0.009484027	0.079433296	0.029449417	0.075767406
		2.04908E-06	0.012224195	0.007125132	0.165958547					0.009490659	0.079445279	0.019791839	0.051218167
		2.04908E-06	0.012222955	0.00713173	0.165949284					0.009493694	0.079430549	0.021695153	0.052755558
		2.04908E-06	0.012222335	0.007137928	0.165930257					0.009500369	0.079437793	0.008264508	0.01513483
		2.04908E-06	0.012218617	0.007144288	0.165912595					0.009507383	0.079453516	0.013091232	0.027664731
		2.04908E-06	0.012217378	0.007150299	0.165888975					0.009513207	0.079463229	0.014366666	0.033505929
		2.04908E-06	0.012213663	0.007156956	0.165881358					0.009518742	0.079463751	0.020783811	0.048711159
		2.05759E-06	0.012263099	0.007163223	0.165864766					0.009523019	0.079460537	0.011659386	0.034309519
		2.05759E-06	0.012259372	0.007169327	0.165843849					0.009527279	0.079461692	0.005786371	0.015023559
		2.05759E-06	0.01225813	0.007176036	0.165837218					0.009532176	0.07946422	0.01855067	0.04919959
		2.05759E-06	0.012256267	0.007182804	0.165827285					0.009539369	0.079480243	0.016650291	0.042173349
		2.05759E-06	0.012255647	0.007189827	0.16582602					0.009546112	0.079497561	0.015607402	0.044617541
		2.05759E-06	0.012253785	0.007196348	0.165813816					0.009550788	0.079503854	0.017985407	0.042778798
		2.05759E-06	0.012252544	0.007203031	0.165800032					0.00955532	0.079506127	0.016537828	0.043513722
		2.05759E-06	0.012250063	0.007209493	0.165787255					0.00956168	0.079523038	0.01578822	0.037152831
		2.05759E-06	0.012249443	0.00721581	0.165771149					0.009570692	0.079560301	0.005391792	0.009970178
		2.05759E-06	0.012246964	0.007222357	0.165757529					0.00957411	0.079554976	0.023068043	0.053758486
		2.05759E-06	0.012245104	0.007228972	0.165747919					0.009579441	0.079554871	0.014730312	0.035177769
		2.05759E-06	0.012243865	0.007235179	0.16572772					0.009585894	0.079568574	0.019064069	0.045354352
		2.05759E-06	0.012240769	0.007241709	0.16571718					0.009590698	0.079566895	0.013898568	0.032659377
		2.05759E-06	0.01224015	0.007248128	0.165703553					0.009596735	0.079570391	0.014089304	0.029881636
		2.05759E-06	0.012238293	0.007254709	0.165691035					0.009601905	0.079568939	0.016588244	0.029956193
		2.05759E-06	0.012237674	0.00726214	0.16569701					0.0096067	0.079571115	0.013991198	0.036359988
		2.05759E-06	0.012236436	0.007268551	0.165681547					0.009611529	0.07957581	0.0098407	0.020132418
		2.05759E-06	0.012233343	0.007275208	0.165672819					0.009615789	0.079570748	0.011209389	0.021181796
		2.05759E-06	0.012231489	0.007281908	0.165663281					0.009620142	0.079561989	0.009508271	0.018029412
		2.05759E-06	0.012229634	0.007289025	0.165658236					0.009623433	0.079552282	0.011895175	0.02072269
		2.05759E-06	0.01222778	0.007297059	0.165673315					0.009626953	0.079546716	0.006251959	0.006773599
		2.05759E-06	0.012224692	0.007304176	0.165671561					0.009631765	0.079548477	0.018173443	0.024173636
		2.05759E-06	0.012223457	0.007311216	0.165669673					0.009636543	0.079551073	0.017426381	0.023716589
		2.05759E-06	0.012222222	0.007317992	0.165663512					0.009644383	0.079572781	0.007643302	0.008226672
		2.05759E-06	0.012220371	0.007324386	0.165650333					0.009649969	0.079582024	0.01756813	0.02247078
		2.05759E-06	0.012219754	0.007330848	0.165637922					0.009656533	0.079596529	0.006441733	0.008202933
		2.06609E-06	0.01226839	0.007337616	0.165630377					0.009660308	0.079588602	0.021564546	0.031887212
		2.06609E-06	0.012266532	0.007344596	0.165626116					0.009664414	0.079591214	0.013747898	0.021719795
		2.06609E-06	0.012262199	0.007351339	0.165615738					0.00967063	0.079604496	0.007586437	0.009081769
		2.06609E-06	0.012260343	0.007358217	0.165607302					0.009672296	0.079588134	0.008910233	0.01090002
		2.06609E-06	0.012258488	0.007365028	0.165601943					0.009678129	0.079597147	0.006917259	0.008559082
		2.06609E-06	0.012257869	0.007372552	0.165607134					0.009685645	0.079616094	0.007865537	0.009479631
		2.06609E-06	0.012256015	0.007379006	0.165593614					0.00969112	0.07961492	0.005641642	0.006526417
		2.07459E-06	0.012303969	0.007385723	0.165579812					0.009695831	0.079624139	0.007817122	0.009640395
		2.07459E-06	0.012301487	0.007392261	0.165563771					0.009701306	0.079630185	0.004828582	0.005515224
		2.07459E-06	0.012299007	0.007399446	0.165562819					0.009705081	0.079626162	0.009566874	0.011002636
		2.07459E-06	0.012294669	0.007405822	0.165544915					0.009709698	0.079627936	0.011058989	0.013678995
		2.07459E-06	0.012291572	0.007412786	0.165539958					0.009714638	0.079626806	0.007456692	0.009507613
		2.07459E-06	0.012289096	0.007420021	0.16553411					0.009720054	0.079637899	0.007432918	0.009113024
		2.07459E-06	0.012287858	0.007426942	0.165524995					0.009728191	0.079662944	0.009147395	0.011425436
		2.07459E-06	0.012287858	0.007433753	0.165514972					0.009732077	0.079662593	0.009898363	0.018716765
		2.07459E-06	0.012286002	0.007441133	0.165510848					0.009735954	0.079658847	0.006883759	0.008465343
		2.07459E-06	0.012284146	0.00744842	0.165508062					0.009740843	0.07966338	0.00881678	0.011370723
		2.07459E-06	0.012282291	0.007455477	0.165500217					0.00974597	0.079670962	0.009939233	0.021050773
		2.07459E-06	0.012279819	0.007462653	0.165489005					0.00975068	0.079672366	0.004146652	0.009214976
		2.08309E-06	0.012328905	0.00747022	0.165492029					0.00975721	0.079688628	0.008326321	0.024863183
		2.08309E-06	0.012327044	0.007477022	0.165478951					0.009762226	0.079696947	0.007843813	0.010613914
		2.08309E-06	0.012324564	0.007484206	0.165472213					0.009767277	0.079701111	0.011355188	0.017646973
		2.08309E-06	0.012318986	0.007490796	0.165452498					0.009770975	0.079696457	0.011444267	0.018138473
		2.08309E-06	0.012317748	0.007497853	0.165443637					0.009776017	0.079696682	0.005696648	0.008625274
		2.0916E-06	0.012364916	0.007504816	0.165434469					0.009778687	0.079679234	0.014286753	0.025014058
		2.0916E-06	0.012361188	0.007511933	0.165425839					0.00978423	0.079683553	0.007189695	0.011152678
		2.0916E-06	0.012358704	0.007519185	0.165419879					0.009787801	0.079674017	0.012960775	0.016607883
		2.0916E-06	0.012357462	0.007525707	0.165397676					0.009791908	0.079669399	0.008585949	0.016087212
		2.0916E-06	0.01235498	0.007532619	0.165383671					0.009796618	0.079668593	0.007346461	0.013373928
		2.0916E-06	0.012352498	0.007539608	0.165367734					0.009801881	0.079676686	0.007696506	0.013283198
		2.0916E-06	0.012352498	0.007547192	0.165365425					0.009806073	0.079670563	0.013961524	0.029937318
		2.0916E-06	0.012350638	0.007554156	0.165355905					0.009809449	0.079661668	0.013338581	0.026930674
		2.0916E-06	0.012350018	0.007560932	0.165341605					0.009814236	0.079664237	0.014182362	0.029419044
		2.0916E-06	0.012346918	0.007567453	0.165317402					0.009822032	0.079691775	0.009325287	0.027216033
		2.0916E-06	0.012346299	0.007574604	0.165308971					0.009827916	0.079698278	0.008293506	0.015023984
		2.0916E-06	0.012345059	0.007581729	0.165301442					0.009835993	0.079726949	0.017254783	0.036734137
		2.0916E-06	0.012343821	0.007588769	0.165288463					0.009839428	0.079715785	0.016207178	0.035045862
		2.0916E-06	0.012341963	0.0075962	0.165283379					0.009843832	0.079716324	0.014687282	0.028930095
		2.0916E-06	0.012341344	0.007603682	0.165276878					0.009848942	0.07972861	0.007727938	0.013224183
		2.0916E-06	0.012340105	0.007610909	0.165272267					0.009855625	0.079748129	0.008398231	0.016111784
		2.0916E-06	0.01233763	0.007618366	0.165266609					0.00985821	0.079738871	0.007014296	0.012789701
		2.0916E-06	0.012336392	0.007625074	0.165250868					0.009862912	0.079742352	0.01211637	0.023472365
		2.0916E-06	0.012333918	0.007632097	0.16523987					0.009866185	0.079735931	0.007878853	0.013055206
		2.0916E-06	0.012331445	0.007639375	0.165231494					0.009871253	0.079740173	0.008384055	0.015621832
		2.0916E-06	0.012330209	0.007646424	0.165220208					0.009874356	0.07973567	0.009589056	0.028919408
		2.0916E-06	0.012327737	0.00765343	0.165203114					0.00988007	0.079741841	0.006274361	0.018757049
		2.0916E-06	0.012326502	0.007660283	0.165185724					0.009885418	0.079747791	0.009995618	0.025938229
		2.0916E-06	0.012324032	0.007667714	0.165181246					0.009889967	0.079742918	0.007319855	0.014188919
		2.0916E-06	0.012322797	0.007674456	0.165163105					0.009893325	0.079740478	0.006604019	0.013041993
		2.0916E-06	0.012317861	0.007681097	0.165144405					0.009898469	0.079746416	0.013126228	0.034892283
		2.0916E-06	0.012316627	0.007688298	0.165133694					0.00990272	0.079748435	0.005531847	0.010813831
		2.0916E-06	0.012313545	0.007695279	0.16511787					0.009906283	0.079736178	0.004545703	0.008970914
		2.0916E-06	0.012311696	0.00770254	0.1651077					0.009911333	0.079743539	0.007562318	0.019779491
		2.0916E-06	0.012311696	0.00770969	0.165095003					0.00991879	0.079762064	0.00666325	0.013935793
		2.0916E-06	0.012309232	0.007716356	0.165076649					0.009925209	0.079769508	0.009309022	0.015185734
		2.1001E-06	0.012354942	0.007723821	0.165067942					0.009929452	0.079774714	0.011803916	0.01691664
		2.1001E-06	0.012353088	0.007730853	0.16505425					0.00993372	0.079767594	0.009366441	0.012361323
		2.1001E-06	0.012350618	0.007737434	0.165028939					0.009937504	0.079764756	0.00650978	0.01000707
		2.1001E-06	0.012348765	0.007744244	0.165008271					0.009941993	0.07976976	0.007252312	0.014241115
		2.1001E-06	0.012345679	0.007751182	0.164987702					0.009949807	0.079794349	0.010256069	0.015971894
		2.1001E-06	0.012343211	0.007757925	0.16496576					0.009956736	0.079813458	0.005820514	0.011533731
		2.1001E-06	0.012340744	0.007765092	0.164948156					0.009961778	0.079817426	0.003451777	0.005364459
		2.1001E-06	0.012339511	0.007772064	0.164930187					0.009967194	0.07983091	0.012164248	0.021299656
		2.1001E-06	0.01233643	0.007778815	0.164908253					0.009970876	0.079825606	0.005782848	0.00932254
		2.1001E-06	0.012335814	0.007785073	0.164875799					0.009975101	0.079827377	0.008039339	0.012629991
		2.1001E-06	0.012334582	0.007791951	0.164856186					0.009978953	0.079826697	0.008002568	0.013892796
		2.1001E-06	0.012332118	0.007799153	0.164845337					0.00998459	0.079831068	0.010805994	0.019743041
		2.1086E-06	0.012378338	0.007806533	0.164840026					0.009989836	0.079838819	0.005013751	0.009269468
		2.1086E-06	0.01237772	0.007813241	0.164822034					0.009993101	0.079830738	0.005952714	0.010526594
		2.1086E-06	0.01237525	0.007820749	0.164817879					0.009998568	0.079842415	0.00977973	0.015455669
		2.1086E-06	0.012372163	0.007827976	0.16480744					0.010002581	0.07984302	0.008656218	0.01453217
		2.1086E-06	0.012369077	0.007835603	0.16480696					0.010009723	0.079862089	0.008337199	0.014619898
		2.1086E-06	0.01236661	0.007842753	0.164793179					0.010014825	0.079864867	0.010999379	0.016783935
		2.1086E-06	0.012365377	0.007850338	0.164789233					0.010020249	0.079872382	0.009265955	0.016259582
		2.1086E-06	0.01236476	0.007857395	0.164775122					0.010024271	0.079874124	0.010462545	0.019928581
		2.1086E-06	0.012364144	0.007864639	0.164763255					0.010031404	0.079888749	0.012832175	0.016541088
		2.1086E-06	0.012361679	0.007871798	0.16475274					0.010035511	0.079887916	0.010948867	0.015163637
		2.1086E-06	0.012359831	0.00787911	0.164741169					0.010041191	0.079892032	0.006069799	0.011224354
		2.1171E-06	0.012407195	0.007886252	0.164728118					0.010047644	0.079899596	0.009249694	0.012229944
		2.1171E-06	0.012405341	0.00789313	0.164705588					0.010051776	0.079890864	0.011844799	0.014749143
		2.1171E-06	0.012401634	0.007900102	0.164691125					0.010057813	0.079897809	0.005994402	0.009913799
		2.1171E-06	0.012399163	0.007906734	0.164668849					0.010062583	0.079897385	0.003936983	0.006026228
		2.1171E-06	0.012396077	0.007913604	0.164647491					0.010067378	0.079897704	0.009462667	0.01522959
		2.1171E-06	0.01239546	0.007920168	0.164620018					0.010075005	0.079916708	0.007992141	0.015637783
		2.1171E-06	0.012392375	0.007926749	0.164597573					0.010078448	0.079912763	0.01173973	0.021728476
		2.1171E-06	0.012390525	0.007933755	0.164577314					0.010082121	0.079906333	0.004502115	0.00857488
		2.1171E-06	0.012389909	0.007940625	0.164555668					0.010086951	0.079910684	0.008078965	0.012054768
		2.1171E-06	0.012389292	0.007947767	0.164541639					0.010090029	0.079909769	0.007846011	0.009525459
		2.1171E-06	0.012386211	0.007954569	0.164517102					0.010094169	0.079915118	0.008775093	0.016569708
		2.1171E-06	0.012383747	0.007962178	0.164507021					0.010097494	0.079907013	0.0124784	0.026109357
		2.1171E-06	0.012378206	0.007969346	0.164492568					0.010101481	0.079913298	0.005392148	0.007653787
		2.1171E-06	0.012376976	0.00797642	0.164474572					0.010105537	0.079911519	0.012156945	0.022460364
		2.1171E-06	0.01237513	0.00798346	0.164455998					0.010109516	0.079906452	0.009184692	0.017613006
		2.1171E-06	0.012372671	0.007990789	0.164440014					0.010116131	0.079922213	0.001419879	0.002277068
		2.1171E-06	0.012369598	0.007997991	0.16442489					0.010121921	0.079938425	0.000701014	0.001200168
		2.1171E-06	0.012367754	0.008005252	0.164410788					0.01012846	0.079950335	0.000408293	0.000575784
		2.1171E-06	0.012366526	0.008012164	0.164385289					0.010134105	0.07995358	0.000528296	0.001299748
		2.1171E-06	0.01236407	0.008019774	0.164378257					0.010139436	0.079962384	0.005998655	0.009452857
		2.1171E-06	0.01236407	0.008027128	0.164364871					0.010145719	0.079983511	0.002552986	0.004543899
		2.1171E-06	0.012363456	0.008033752	0.16433907					0.010149597	0.079978158	0.001646957	0.003928493
		2.1171E-06	0.012361614	0.008040707	0.164319153					0.010155744	0.079982121	0.000556472	0.00086922
		2.1171E-06	0.012360387	0.008047594	0.164298715					0.01015917	0.079972692	0.00145316	0.003760426
		2.12561E-06	0.012408179	0.008054455	0.164276855					0.010163013	0.07996762	0.003954236	0.011471545
		2.13411E-06	0.012454721	0.008061325	0.164252623					0.010170308	0.079986492	0.001144815	0.002175268
		2.13411E-06	0.012454103	0.008068688	0.164236061					0.010173735	0.079982955	0.001922924	0.004910838
		2.13411E-06	0.012453485	0.008076009	0.164222927					0.010180622	0.079998597	0.005400989	0.010451058
		2.13411E-06	0.012451632	0.008083227	0.164201932					0.010186438	0.080001536	0.00031061	0.000449157
		2.13411E-06	0.012450397	0.008090667	0.164188157					0.010191029	0.080001802	0.001024773	0.001448864
		2.13411E-06	0.012449779	0.008098319	0.164177162					0.010195467	0.080003002	0.00057944	0.001197082
		2.13411E-06	0.012449162	0.008105614	0.16416088					0.010198953	0.079996732	0.004478266	0.010103666
		2.13411E-06	0.012448544	0.008112561	0.164135572					0.010202881	0.080001933	0.000694734	0.00094961
		2.13411E-06	0.01244731	0.008119754	0.1641109					0.01020692	0.079995735	0.001109932	0.001811458
		2.13411E-06	0.012445458	0.008126938	0.164094276					0.010212838	0.080004796	0.000521334	0.000862035
		2.13411E-06	0.012444224	0.008134905	0.164090002					0.010216825	0.080004061	0.001047278	0.002476934
		2.14261E-06	0.012491325	0.008142311	0.164072321					0.010220175	0.079994609	0.00229029	0.005177576
		2.14261E-06	0.01248823	0.008149742	0.164055582					0.010224894	0.079990555	0.004077644	0.007023171
		2.14261E-06	0.012486993	0.008156901	0.164035032					0.01022946	0.079985839	0.001712904	0.002987454
		2.14261E-06	0.012486993	0.008164519	0.164018928					0.010233856	0.079991493	0.005062541	0.007808718
		2.14261E-06	0.012484518	0.008171551	0.164000795					0.010240139	0.080003919	0.001896067	0.00418973
		2.14261E-06	0.012480808	0.00817865	0.163982299					0.010244994	0.080008366	0.006959435	0.013952169
		2.14261E-06	0.012477718	0.008185733	0.163965341					0.010248998	0.080007235	0.002915122	0.005897816
		2.14261E-06	0.012477718	0.00819279	0.16393965					0.010253904	0.080009952	0.003089376	0.004739837
		2.14261E-06	0.012477101	0.008199966	0.163920793					0.010260579	0.080023275	0.001507615	0.001676159
		2.14261E-06	0.012475248	0.008206904	0.16389694					0.010265034	0.080018757	0.00194221	0.002466468
		2.14261E-06	0.012475248	0.008214122	0.163873617					0.010269353	0.080019544	0.004737246	0.005778629
		2.14261E-06	0.012475248	0.008221655	0.163858833					0.010274404	0.080027616	0.000214274	0.000328194
		2.14261E-06	0.012474012	0.008228653	0.163834551					0.01027959	0.080034092	0.000954996	0.001704404
		2.14261E-06	0.012472778	0.008235778	0.163813934					0.010283544	0.080036263	0.000971093	0.001990247
		2.14261E-06	0.012470309	0.008243013	0.163795389					0.010286341	0.080031025	0.001996104	0.003004688
		2.14261E-06	0.012468458	0.008250623	0.163782454					0.010293883	0.080049457	0.000407612	0.000490641
		2.14261E-06	0.012466607	0.008257961	0.163769728					0.010299494	0.080056571	0.000826262	0.001049165
		2.14261E-06	0.012462908	0.00826506	0.163748917					0.010308481	0.08008726	0.000384305	0.000489161
		2.14261E-06	0.012460443	0.008272185	0.16372653					0.010313319	0.080096804	0.000638555	0.000762285
		2.15111E-06	0.012508034	0.008279642	0.163709753					0.010317987	0.08010555	0.000335338	0.000420453
		2.15111E-06	0.012504943	0.008286665	0.163685077					0.010322502	0.080107816	0.000501209	0.000604735
		2.15111E-06	0.012503089	0.008293713	0.163660981					0.010328845	0.080123733	0.001007307	0.001276919
		2.15111E-06	0.012502471	0.008300855	0.163636391					0.010333147	0.080131209	0.000410012	0.000546731
		2.15111E-06	0.012502471	0.008307946	0.163616243					0.010338265	0.080135501	0.000122565	0.000175762
		2.15111E-06	0.012501235	0.008314978	0.163593676					0.010342355	0.080137097	0.001771162	0.001754288
		2.15111E-06	0.0125	0.00832223	0.163570388					0.01034647	0.080142584	0.000477735	0.000575095
		2.15111E-06	0.012499382	0.008329083	0.163547191					0.010349701	0.080139638	0.000271285	0.000324827
		2.15111E-06	0.012496296	0.008336727	0.163537095					0.010355763	0.080142786	0.002204253	0.003416843
		2.15111E-06	0.012494444	0.008344099	0.163522286					0.010360907	0.08014568	0.004267183	0.007026512
		2.15111E-06	0.01249321	0.008351827	0.163510415					0.010363688	0.080139778	0.001364782	0.002433606
		2.15111E-06	0.012491976	0.008359029	0.16349152					0.010370949	0.080157981	0.003398589	0.005446405
		2.15111E-06	0.012490743	0.00836623	0.163472553					0.010374026	0.0801528	0.007882618	0.017003816
		2.15111E-06	0.012488893	0.008373755	0.163456403					0.010379358	0.080156077	0.005766123	0.009553934
		2.15111E-06	0.012488277	0.008381611	0.163446291					0.010388574	0.080189343	0.003299392	0.006326618
		2.15111E-06	0.012485812	0.008388881	0.163428127					0.010394704	0.080197187	0.002188159	0.004518553
		2.15111E-06	0.012483347	0.008396287	0.163410429					0.010401311	0.080207118	0.001597927	0.002592771
		2.15111E-06	0.012482116	0.008403964	0.163397542					0.010405332	0.080203424	0.002758863	0.005090672
		2.15111E-06	0.012480268	0.008411871	0.163390166					0.010410272	0.080201554	0.001087689	0.002914409
		2.15111E-06	0.012477806	0.008419762	0.163382446					0.010413257	0.080191978	0.005755154	0.012648943
		2.15111E-06	0.012477191	0.008427652	0.163373235					0.010417737	0.080199178	0.00084182	0.001584741
		2.15111E-06	0.012477191	0.008435058	0.163355947					0.010423273	0.080208714	0.004091877	0.008851685
		2.15111E-06	0.01247596	0.008442591	0.163341456					0.01042834	0.080208874	0.003343263	0.006657822
		2.15111E-06	0.0124735	0.008450183	0.163323849					0.010431341	0.08020416	0.00641012	0.013236954
		2.15962E-06	0.01252095	0.008457683	0.163309486					0.010436111	0.080205705	0.001856966	0.002752149
		2.15962E-06	0.012519716	0.008465428	0.163297121					0.010441043	0.080210584	0.001694496	0.002415462
		2.16812E-06	0.012566529	0.008473097	0.163285152					0.010447419	0.080221321	0.001664909	0.002226317
		2.16812E-06	0.012565909	0.008480996	0.163273858					0.010449409	0.080208321	0.005700533	0.010265059
		2.16812E-06	0.012564052	0.008489048	0.163262059					0.010453082	0.080202492	0.002612484	0.004208418
		2.16812E-06	0.012561576	0.008496828	0.163249697					0.010458813	0.08021454	0.001154557	0.00153558
		2.16812E-06	0.012560958	0.008505271	0.163246386					0.010463421	0.080218498	0.001701881	0.002543389
		2.16812E-06	0.012559102	0.008512744	0.163231096					0.010467077	0.080211496	0.001241792	0.002011622
		2.16812E-06	0.012557865	0.008520992	0.163224861					0.010470248	0.080201833	0.002527181	0.005167279
		2.16812E-06	0.012556628	0.008529256	0.163220691					0.010473318	0.080194529	0.003254074	0.00705843
		2.16812E-06	0.012554155	0.008537061	0.163207805					0.010479014	0.080194292	0.003994752	0.006760752
		2.16812E-06	0.012551066	0.008544858	0.163193457					0.010485357	0.080206823	0.002538423	0.005190967
		2.16812E-06	0.012548595	0.008552901	0.163183471					0.010491981	0.080220965	0.001665164	0.003168861
		2.16812E-06	0.01254736	0.008560536	0.163168476					0.010495092	0.080207217	0.006558885	0.014508924
		2.16812E-06	0.012545508	0.008568597	0.163160682					0.010502073	0.080225637	0.007605005	0.017171041
		2.16812E-06	0.012543657	0.008576257	0.163142029					0.010505925	0.080222755	0.005540409	0.010674477
		2.16812E-06	0.012541806	0.00858425	0.163130664					0.010512182	0.080227307	0.006004871	0.010009409
		2.16812E-06	0.012541806	0.008591987	0.163113321					0.010515609	0.080221183	0.002706277	0.00503187
		2.16812E-06	0.012538723	0.00859975	0.163096891					0.010520302	0.080217443	0.003462676	0.005782684
		2.16812E-06	0.012536873	0.008608056	0.163092616					0.0105265	0.080229856	0.00489441	0.01084512
		2.16812E-06	0.012535024	0.008615445	0.163070418					0.010530692	0.080226971	0.005642517	0.015343803
		2.16812E-06	0.012534408	0.008623352	0.163058439					0.010533515	0.080222494	0.008191335	0.018811023
		2.16812E-06	0.012531944	0.008631183	0.163044435					0.010541125	0.080239921	0.00458091	0.008262169
		2.16812E-06	0.012530713	0.008638784	0.163029449					0.010545316	0.080236516	0.004279243	0.008063816
		2.16812E-06	0.012530097	0.008647099	0.163024403					0.0105508	0.080246057	0.004625483	0.011951421
		2.16812E-06	0.012529481	0.008654743	0.163004758					0.010557075	0.080258489	0.003567255	0.012018063
		2.16812E-06	0.012527634	0.008662183	0.162986138					0.010560765	0.080260083	0.00288628	0.003948882
		2.16812E-06	0.012526404	0.008669886	0.162974565					0.010564634	0.080255776	0.002182811	0.0047958
		2.17662E-06	0.012573056	0.008677615	0.162960944					0.010567695	0.08025052	0.002377992	0.004858089
		2.17662E-06	0.012571821	0.008685207	0.162944095					0.010571461	0.080241302	0.004005599	0.008348511
		2.17662E-06	0.01256997	0.008692587	0.162924126					0.010578756	0.080262487	0.005195101	0.010759892
		2.17662E-06	0.012569352	0.008700605	0.162917044					0.010582387	0.080258451	0.004860083	0.009508446
		2.17662E-06	0.012568735	0.008708581	0.16290931					0.010587182	0.080260144	0.005385118	0.007073242
		2.17662E-06	0.012565034	0.008716301	0.162895763					0.010591578	0.080260876	0.004886473	0.011145825
		2.17662E-06	0.012565034	0.00872374	0.162877055					0.010596016	0.080261929	0.002837362	0.006689867
		2.17662E-06	0.012562567	0.008731571	0.162862217					0.010600233	0.080260791	0.002427946	0.004671052
		2.17662E-06	0.012561951	0.008739614	0.16284879					0.010607426	0.080270813	0.002465689	0.005723967
		2.18512E-06	0.012608546	0.008747615	0.162838386					0.010610428	0.080258927	0.003161242	0.006370976
		2.19362E-06	0.012655744	0.008756084	0.162833919					0.010615325	0.080263451	0.00585834	0.013145774
		2.19362E-06	0.012655744	0.008763906	0.16281815					0.010618208	0.080249647	0.002618521	0.005323766
		2.19362E-06	0.012653882	0.008772221	0.162811051					0.010621719	0.0802437	0.004418026	0.009750144
		2.19362E-06	0.0126514	0.008780315	0.162795889					0.010628581	0.080258934	0.004079114	0.009168409
		2.19362E-06	0.012650159	0.008788214	0.162782109					0.010631956	0.080251962	0.002599054	0.004883494
		2.19362E-06	0.012648919	0.008795518	0.162757778					0.010636785	0.080259055	0.004539955	0.007311046
		2.19362E-06	0.012648299	0.008802872	0.162735001					0.010641895	0.080266715	0.00225854	0.005096522
		2.20213E-06	0.012695456	0.008810091	0.162710829					0.010648383	0.080281667	0.000842856	0.001640661
		2.20213E-06	0.012694834	0.008817718	0.162694105					0.010654879	0.080292039	0.001879304	0.003952717
		2.20213E-06	0.012693589	0.008824936	0.162670937					0.010662429	0.080313943	0.005627941	0.012160011
		2.20213E-06	0.012691723	0.008832699	0.162658012					0.010669528	0.080336035	0.004444564	0.009518411
		2.20213E-06	0.012689236	0.008840547	0.162640164					0.010672938	0.08033085	0.002619824	0.004971749
		2.20213E-06	0.01268675	0.008847782	0.162610566					0.010675616	0.080320682	0.007610169	0.014708119
		2.20213E-06	0.012684265	0.008855077	0.162590598					0.010680139	0.080319262	0.008164772	0.014248019
		2.20213E-06	0.01268178	0.008862619	0.162571818					0.010685062	0.080328034	0.002246686	0.005292078
		2.20213E-06	0.012681159	0.008870407	0.162555161					0.010687834	0.080320122	0.003245804	0.006488232
		2.20213E-06	0.012679297	0.008877991	0.16253761					0.01069257	0.080317222	0.002581844	0.005278278
		2.20213E-06	0.012676815	0.008885201	0.162513149					0.010695052	0.080297922	0.006723086	0.014280626
		2.20213E-06	0.012674954	0.008893066	0.162500672					0.010699423	0.080295366	0.005607486	0.010950134
		2.20213E-06	0.012670613	0.008900744	0.16248193					0.010705255	0.080304294	0.00137317	0.002506012
		2.20213E-06	0.012667514	0.008908557	0.162467619					0.010710442	0.080307346	0.002909455	0.005825877
		2.20213E-06	0.012665656	0.008916133	0.162447313					0.010714285	0.080309027	0.00303497	0.005746464
		2.20213E-06	0.01266256	0.008923726	0.162424943					0.010720092	0.080330541	0.003644962	0.008346692
		2.20213E-06	0.012661322	0.008931301	0.16240399					0.010723952	0.080330293	0.002435524	0.005421646
		2.20213E-06	0.012660703	0.00893943	0.162391337					0.010729572	0.080335042	0.003087914	0.00600725
		2.20213E-06	0.012658847	0.008946818	0.162372625					0.010734521	0.080339871	0.007268104	0.019392801
		2.20213E-06	0.012656991	0.008954734	0.162355547					0.010737888	0.080337975	0.005646783	0.013731327
		2.20213E-06	0.012656372	0.008962531	0.162339297					0.010744179	0.080351313	0.004234627	0.009854614
		2.20213E-06	0.012655135	0.008970821	0.162328456					0.010749026	0.080354346	0.004820097	0.01321131
		2.20213E-06	0.012653899	0.008978992	0.162317081					0.01075377	0.080347426	0.008019199	0.022513062
		2.20213E-06	0.012652044	0.008986839	0.16230109					0.010757486	0.080344052	0.006283163	0.018434892
		2.20213E-06	0.012650808	0.008995231	0.162289047					0.010762069	0.080341037	0.005386219	0.014988869
		2.20213E-06	0.012648955	0.009003419	0.162278747					0.010767187	0.080339472	0.003920176	0.009388553
		2.20213E-06	0.012645867	0.009011411	0.162261642					0.010773096	0.080353487	0.005946569	0.020492589
		2.20213E-06	0.012644632	0.009019659	0.162253924					0.010778079	0.080359054	0.008191262	0.041723444
		2.20213E-06	0.012643398	0.009027625	0.162236988					0.010781403	0.080355823	0.009231582	0.029046587
		2.20213E-06	0.012642163	0.009035448	0.162223285					0.010787355	0.080368606	0.004856615	0.015345554
		2.20213E-06	0.012640929	0.00904338	0.162207361					0.010790246	0.08036011	0.007970541	0.023637244
		2.20213E-06	0.012639695	0.009051934	0.162200119					0.010796078	0.080366908	0.004879848	0.011978502
		2.20213E-06	0.012637229	0.009059782	0.162181072					0.010802225	0.080378075	0.006053715	0.014595938
		2.20213E-06	0.012635996	0.009067867	0.162169329					0.010805295	0.08037193	0.005602717	0.015459147
		2.20213E-06	0.012634763	0.009075281	0.16214445					0.010810218	0.080374999	0.009749842	0.02894761
		2.21063E-06	0.01268169	0.009082602	0.16211581					0.010817547	0.0803929	0.00416736	0.010529128
		2.21063E-06	0.012679834	0.009090314	0.162095551					0.01082003	0.080387477	0.005311569	0.01390805
		2.21063E-06	0.012678598	0.009097617	0.162067472					0.010822206	0.080379784	0.004712189	0.011860709
		2.21063E-06	0.012678598	0.009105346	0.162051281					0.010826687	0.080385652	0.004570017	0.011117215
		2.21063E-06	0.012676125	0.009113075	0.162032695					0.010833472	0.0804005	0.005676529	0.016242781
		2.21063E-06	0.012672418	0.009120115	0.162003135					0.010837689	0.080403386	0.006770428	0.018106912
		2.21063E-06	0.012671183	0.009127469	0.161980509					0.010844517	0.08042005	0.005416538	0.013404936
		2.21063E-06	0.012668713	0.009135156	0.16196361					0.010849788	0.080424153	0.008940986	0.022331025
		2.21063E-06	0.012668096	0.009142774	0.161944319					0.010854456	0.080427833	0.006350917	0.017375899
		2.21063E-06	0.012665627	0.009150324	0.161921765					0.010858716	0.080426462	0.009405372	0.02515383
		2.21063E-06	0.012664394	0.009157891	0.161900139					0.010861861	0.080419376	0.007843559	0.01867881
		2.21063E-06	0.012663777	0.009165467	0.161875959					0.010867099	0.080429294	0.002680999	0.005888735
		2.21063E-06	0.012662543	0.009172855	0.161853672					0.010874768	0.080454666	0.002109079	0.004471007
		2.21063E-06	0.012660077	0.009180856	0.161838702					0.010879274	0.08045005	0.002292377	0.004886019
		2.21063E-06	0.012658228	0.009188406	0.161815389					0.01088225	0.08044626	0.002922312	0.006870603
		2.21063E-06	0.012658228	0.009196339	0.16179723					0.010885575	0.080428877	0.002416964	0.005997864
		2.21063E-06	0.012656995	0.009203855	0.161773259					0.010889996	0.080430723	0.002944814	0.008902036
		2.21063E-06	0.012654531	0.009211898	0.1617562					0.010894672	0.080434955	0.002292691	0.004954736
		2.21063E-06	0.0126533	0.009220137	0.161739541					0.010899017	0.080439765	0.003180487	0.007151753
		2.21913E-06	0.01270073	0.009227628	0.161713562					0.010906329	0.080454352	0.003809924	0.009891829
		2.21913E-06	0.012698258	0.009235229	0.161690748					0.010911524	0.080465421	0.003477896	0.009185158
		2.21913E-06	0.012697023	0.009242337	0.161657069					0.01091751	0.080473737	0.003200274	0.008010906
		2.21913E-06	0.012695788	0.009249913	0.161632851					0.010924286	0.080484343	0.003242334	0.007324242
[truncated: 61,742 more rows]
