# Supplementary material for: Identification and characterization of constrained non-exonic bases lacking predictive epigenomic and transcription factor binding annotations
Source: Nat Commun. 2020 Dec 2;11:6168. doi: 10.1038/s41467-020-19962-9 (PMC7710766; doi:10.1038/s41467-020-19962-9)
Supplement: Supplementary file 11 — Source Data [file 41467_2020_19962_MOESM11_ESM.zip › SourceData/Fig3a.txt]

High_CNE	0.250935955	0.101072632	0.067507163	0.049361604	0.040105974	0.03190798	0.027843186	0.023204847	0.02079228	0.018419176	0.368849203
CNE	0.246780912	0.100207145	0.066999514	0.049120963	0.039843086	0.031982214	0.027873467	0.023210817	0.021033143	0.018459011	0.374489726
Low_CNE	0.236042835	0.097970423	0.065687574	0.048499065	0.039163692	0.032174061	0.027951725	0.023226245	0.021655618	0.018561958	0.389066803
High_notCNE	0.22210931	0.093584006	0.063238361	0.047337694	0.038182666	0.03146216	0.027039372	0.023349999	0.020899742	0.018465001	0.414331689
notCNE	0.218472515	0.092706477	0.062565899	0.046994074	0.038022667	0.031568289	0.02703765	0.023201624	0.020744604	0.018451599	0.420234603
Low_notCNE	0.216667935	0.092271047	0.062232223	0.046823569	0.037943275	0.03162095	0.027036795	0.023128	0.020667625	0.018444949	0.423163633
