# Supplementary material for: Identification and characterization of constrained non-exonic bases lacking predictive epigenomic and transcription factor binding annotations
Source: Nat Commun. 2020 Dec 2;11:6168. doi: 10.1038/s41467-020-19962-9 (PMC7710766; doi:10.1038/s41467-020-19962-9)
Supplement: Supplementary file 11 — Source Data [file 41467_2020_19962_MOESM11_ESM.zip › SourceData/Fig3b.txt]

High_CNE	0.335296333	0.135169235	0.090304647	0.065759812	0.053552368	0.042633239	0.037112414	0.030915874	0.027804609	0.024507708	0.4922964
CNE	0.337440569	0.13714598	0.091597699	0.06695669	0.054326417	0.043607069	0.038006464	0.031632128	0.028765741	0.025202722	0.510426014
Low_CNE	0.343595626	0.142820254	0.095309419	0.070392342	0.056548337	0.046402461	0.040572846	0.033688144	0.031524686	0.027197768	0.562467318
High_notCNE	0.375252677	0.158234558	0.106915899	0.079770403	0.064413817	0.052967608	0.045564472	0.039385496	0.035381873	0.03118578	0.69782944
notCNE	0.38155435	0.162037191	0.10920454	0.081862479	0.066226731	0.054943832	0.0471008	0.040407194	0.036239772	0.032214891	0.730270953
Low_notCNE	0.384973284	0.164100286	0.110446228	0.082997522	0.067210317	0.05601602	0.047934325	0.040961509	0.03670522	0.032773229	0.747871894
