# Supplementary material for: Identification and characterization of constrained non-exonic bases lacking predictive epigenomic and transcription factor binding annotations
Source: Nat Commun. 2020 Dec 2;11:6168. doi: 10.1038/s41467-020-19962-9 (PMC7710766; doi:10.1038/s41467-020-19962-9)
Supplement: Supplementary file 11 — Source Data [file 41467_2020_19962_MOESM11_ESM.zip › SourceData/Fig4a.txt]

High_CNE	CNE	Low_CNE	High_notCNE	notCNE	Low_notCNE
2.69382027	2.4850683	1.004792783	0.389652037	0.105013647	0.258220004
2.400112926	2.12344215	0.939318232	0.352696766	0.041001958	0.125939197
2.207362922	1.990771255	0.950915901	0.297145495	0.039469282	0.12573369
2.229033115	1.970378382	0.98152343	0.299595763	0.040207897	0.122903155
2.233165402	1.981650582	0.995275196	0.301714953	0.03861699	0.110548016
2.195333214	1.955276446	0.997503744	0.271193271	0.039815785	0.107942464
2.173030035	1.928377939	1.001588421	0.265955407	0.037339866	0.107783349
2.169475376	1.913692467	0.988168775	0.246839354	0.038219301	0.101149835
2.078098237	1.838472521	0.959731639	0.232965621	0.038691031	0.099951775
1.99719937	1.803796133	0.937581189	0.229186645	0.038927089	0.097868048
1.943351662	1.757808427	0.920907137	0.229552367	0.033686471	0.09618929
1.906115328	1.745798664	0.922462584	0.223743045	0.030848483	0.097490364
1.882797134	1.722114055	0.922093994	0.224289128	0.030513219	0.098602666
1.789232569	1.662924701	0.925024167	0.212850069	0.03026806	0.098894228
1.775540431	1.647603773	0.926702505	0.216589378	0.027118377	0.093720802
1.772218856	1.601372839	0.930003179	0.218144633	0.026568371	0.091881053
1.773411537	1.603261767	0.925942245	0.216573293	0.027675368	0.086493195
1.774750488	1.588987492	0.930872518	0.21364806	0.027741949	0.086555143
1.766894127	1.587548829	0.932092377	0.21521938	0.027817655	0.084853859
1.760136298	1.571968228	0.932926729	0.214930202	0.027755389	0.083510493
1.704753486	1.563266896	0.931174182	0.213077985	0.02650041	0.083582906
1.700738635	1.564007613	0.933224426	0.21136011	0.02609944	0.083924953
1.686738746	1.554854423	0.929121502	0.208791956	0.026023391	0.084344001
1.686683006	1.552560035	0.920639682	0.206482042	0.025250188	0.081966608
1.679501686	1.526627766	0.925570291	0.203249332	0.024773495	0.082438827
1.671433618	1.525542965	0.922785445	0.202001382	0.024907955	0.082974293
1.671468708	1.520673282	0.920298923	0.201094953	0.025004588	0.081221901
1.641634433	1.504245385	0.903676923	0.199728094	0.024990948	0.079699793
1.638521363	1.498319429	0.884958806	0.195779128	0.024159247	0.079260373
1.62214264	1.439264718	0.881374547	0.194663696	0.023999899	0.078374293
1.620429103	1.429772918	0.881634571	0.193670771	0.024035716	0.079046564
1.592275068	1.430529631	0.88244373	0.187780343	0.023733111	0.079250238
1.573165529	1.417431037	0.860055566	0.187808261	0.023659165	0.078984387
1.554244658	1.415096435	0.86248493	0.187113302	0.023480433	0.079133072
1.554274739	1.413727077	0.862352915	0.177286512	0.022912933	0.078745685
1.554042009	1.411393159	0.860305754	0.173884156	0.022769352	0.077431062
1.552944946	1.404824114	0.863291579	0.173996839	0.022586816	0.077403841
1.550592816	1.404343701	0.8604755	0.171866983	0.022598565	0.077402385
1.542153938	1.404931777	0.851258873	0.169647713	0.02223826	0.074769083
1.538878684	1.396020284	0.848434452	0.168123273	0.022258749	0.074478128
1.536722399	1.388451854	0.847356629	0.165794497	0.021996604	0.074075346
1.533528023	1.387838646	0.847458512	0.163760713	0.021588215	0.072854908
1.532204799	1.386403967	0.843271066	0.163573719	0.021270348	0.072868189
1.531876952	1.385720565	0.842989897	0.163338245	0.021269102	0.072240339
1.530635584	1.382826451	0.839122099	0.160783063	0.021091429	0.071532943
1.517603799	1.383855242	0.833683192	0.16046103	0.020600186	0.071472307
1.515180688	1.380693564	0.833996847	0.160326148	0.020622256	0.071117106
1.502110069	1.373134012	0.824246975	0.154592999	0.020353047	0.071096494
1.493610811	1.367594521	0.824520095	0.153773393	0.020179364	0.07097661
1.487906037	1.363068728	0.824818378	0.153931944	0.02004159	0.071467456
1.485538577	1.358041742	0.823242947	0.153453923	0.019806948	0.070501463
1.483753157	1.34877307	0.821777158	0.153534305	0.019649443	0.070240292
1.473076773	1.344012177	0.81630138	0.153099748	0.019676058	0.070367189
1.47313948	1.334780402	0.814473272	0.14950291	0.019687026	0.069720736
1.472678072	1.334051339	0.81076786	0.14946258	0.019610107	0.069279239
1.47297715	1.332846887	0.807634902	0.147966266	0.019075068	0.068675776
1.454988516	1.316852491	0.804103655	0.147914791	0.01889422	0.068623282
1.422918701	1.305559229	0.801989647	0.147872686	0.018774135	0.069038834
1.416177176	1.294300362	0.798264416	0.147870155	0.018675363	0.069130206
1.413120494	1.288504221	0.796824166	0.147164131	0.018595645	0.06898492
1.409888362	1.271903145	0.788444138	0.147237348	0.018528258	0.068834133
1.409284274	1.270203266	0.788351063	0.147259441	0.018043842	0.068912375
1.407836931	1.267832773	0.783234697	0.144540241	0.017934552	0.068499249
1.397384152	1.258847305	0.780111486	0.143649915	0.017505827	0.068355638
1.397792135	1.255023002	0.779405717	0.142737346	0.017288267	0.067728047
1.393372694	1.252988105	0.779437453	0.14242351	0.017116484	0.067751122
1.391977278	1.249538579	0.77749825	0.140725669	0.017104485	0.067191073
1.383033749	1.24718369	0.77684272	0.139706863	0.017029589	0.067014887
1.373159565	1.246487829	0.776068774	0.138938526	0.01687221	0.06684217
1.373150305	1.240241134	0.774555146	0.137018966	0.016793382	0.066456869
1.366453044	1.239584919	0.767949414	0.137054442	0.01642995	0.066455633
1.364642265	1.234735547	0.767705005	0.136489159	0.016462004	0.065979284
1.361687368	1.234938195	0.76721238	0.136462108	0.016406736	0.066019769
1.355512547	1.224783879	0.762737	0.134864963	0.016181435	0.065976175
1.347382874	1.22053805	0.760108775	0.134898346	0.016223803	0.065598905
1.347145993	1.215212387	0.755661793	0.133983421	0.016056044	0.065574311
1.344406724	1.205675411	0.753697285	0.13376785	0.016055633	0.06475254
1.344536874	1.20328881	0.749636514	0.133214527	0.016052511	0.064164632
1.343178115	1.202312717	0.746354135	0.132222118	0.015944813	0.064416056
1.341768012	1.201958192	0.744015251	0.1322347	0.015904639	0.063304866
1.328585842	1.194995563	0.744194073	0.130739306	0.015550924	0.062928793
1.320494074	1.194110757	0.742936744	0.130043825	0.015497328	0.062951235
1.317020058	1.189582814	0.730072729	0.129932785	0.015258347	0.061855736
1.313018322	1.188900358	0.729185488	0.129781828	0.015254422	0.061194973
1.307647155	1.187896541	0.725652891	0.129056475	0.015120613	0.060957881
1.305513232	1.182635009	0.721017098	0.126855481	0.015112789	0.060781662
1.298035915	1.180840058	0.720394894	0.126774779	0.014910403	0.060291385
1.296562445	1.156384046	0.716941152	0.123948209	0.014761376	0.060209545
1.29230464	1.15392622	0.717309661	0.123215236	0.014736844	0.059758145
1.292788258	1.146875415	0.711738467	0.12313351	0.014583685	0.05977393
1.285404675	1.145758743	0.710072421	0.121314868	0.014482015	0.059718638
1.284348028	1.145324736	0.709000521	0.120936079	0.014463149	0.058512663
1.276267598	1.143690727	0.705268629	0.120444733	0.014499592	0.058419812
1.275847781	1.142665242	0.700143704	0.120012044	0.014432622	0.057763999
1.274198886	1.135600193	0.699633506	0.119681338	0.014245331	0.055776767
1.272373025	1.133861093	0.69848005	0.119620437	0.014154252	0.055756522
1.264487667	1.13415098	0.695214781	0.11972319	0.014143738	0.055920034
1.255976343	1.131507874	0.693222802	0.118998721	0.014062512	0.055275722
1.243194641	1.130249125	0.693137884	0.118521435	0.014027911	0.055387274
1.239133017	1.128311228	0.691366108	0.117650625	0.013868961	0.055180222
1.239074565	1.123912438	0.689261875	0.116405039	0.013636547	0.05361054
1.23790071	1.119131191	0.688797402	0.11551278	0.013575033	0.053232984
1.23741487	1.115371423	0.682456606	0.114949125	0.013616296	0.052910567
1.23431038	1.104315232	0.681227223	0.113428704	0.013572869	0.052310366
1.233260001	1.103554311	0.679650447	0.113009876	0.013277568	0.051113017
1.231171411	1.10305716	0.679286215	0.112838829	0.013092634	0.050799998
1.230686481	1.098802493	0.675295103	0.112836418	0.013069681	0.050362274
1.228184434	1.098848976	0.674205486	0.112399878	0.012956112	0.049805518
1.219610487	1.091240523	0.674289931	0.112361057	0.012915862	0.049832748
1.218619442	1.090845791	0.669445236	0.11188223	0.012758031	0.049128779
1.217982368	1.090735123	0.668109595	0.111402151	0.012695676	0.048154179
1.215666092	1.089885145	0.668932424	0.110494036	0.012672881	0.047946791
1.215641368	1.089718828	0.668807687	0.109530833	0.012587915	0.047902335
1.214084668	1.087407518	0.666482528	0.109441229	0.012551814	0.047223187
1.206167855	1.075312192	0.665746035	0.108784706	0.012480649	0.047104007
1.20450176	1.073486325	0.660787886	0.10822535	0.01245214	0.047041269
1.203085537	1.073031401	0.660177362	0.107029461	0.012296054	0.046737167
1.201417012	1.069981086	0.658550734	0.106428781	0.011956695	0.046616721
1.201423875	1.069798136	0.657637244	0.106189066	0.011982958	0.046013
1.198304115	1.068048601	0.656026608	0.105427321	0.011723333	0.046067154
1.197985266	1.068020563	0.652829621	0.104749438	0.011596713	0.045394081
1.196051248	1.066843607	0.650961778	0.104005245	0.011503207	0.045371827
1.196032978	1.062454962	0.649662676	0.103804747	0.011302794	0.044987278
1.194568691	1.059433847	0.648914245	0.103677955	0.011204131	0.044493718
1.191356931	1.057728231	0.648625382	0.103154445	0.011239491	0.043910503
1.188666342	1.056939166	0.64760955	0.101338609	0.010987027	0.043789129
1.187971608	1.055969936	0.645370936	0.100260938	0.010897332	0.043633076
1.186647465	1.054758027	0.643426992	0.100162434	0.010925869	0.043567191
1.185789499	1.054462847	0.638947266	0.100130403	0.010855717	0.043288656
1.182640836	1.042192837	0.636982653	0.099692763	0.010826907	0.043396117
1.182623513	1.040569081	0.633445463	0.099081865	0.010598988	0.042691213
1.179783626	1.04017986	0.632030001	0.099116795	0.010490441	0.042649269
1.179609994	1.039688174	0.630306545	0.098092992	0.010360123	0.042607696
1.179509329	1.035753271	0.630100457	0.097817268	0.010100557	0.04165638
1.177991737	1.034039918	0.630278164	0.097808542	0.009910585	0.04163904
1.175716491	1.033701586	0.629161375	0.097016641	0.009832741	0.041447233
1.174592605	1.03369268	0.626895208	0.095490533	0.009779705	0.041032334
1.171873337	1.032752381	0.625006493	0.094357582	0.00980606	0.041121945
1.171847523	1.031885325	0.6249035	0.094189969	0.009814764	0.041126035
1.170729001	1.029287317	0.623306973	0.094219492	0.009765019	0.040977135
1.167475207	1.028909942	0.622445963	0.094121232	0.009777697	0.040793884
1.164746183	1.026803013	0.621790443	0.093336379	0.009759868	0.039067536
1.162752228	1.024082888	0.61288402	0.092507879	0.009747782	0.039034142
1.162116221	1.015941712	0.611791623	0.092380986	0.009686041	0.038691214
1.158394387	1.012343249	0.611057663	0.092296867	0.009610183	0.038351651
1.158329189	1.009287661	0.611228726	0.091235701	0.00950684	0.038169553
1.154776462	1.006592671	0.609272983	0.090423642	0.009201378	0.037836392
1.154067559	1.004738143	0.609451602	0.089927238	0.009187518	0.037855795
1.153113918	1.003257227	0.608521787	0.089841719	0.009163611	0.037873769
1.149957863	1.00366961	0.603607079	0.089569383	0.009170456	0.037946766
1.144536762	1.000462692	0.601693898	0.089348446	0.0091532	0.0371593
1.140880068	0.999844095	0.601536001	0.089120154	0.009159426	0.036896949
1.138285486	0.998449495	0.60132675	0.088871595	0.009124398	0.036613845
1.130431547	0.997397822	0.601187733	0.088917363	0.009051622	0.036480034
1.127116395	0.995907735	0.601165199	0.088465446	0.00872999	0.036430593
1.12664515	0.995721589	0.601208225	0.08801089	0.008730756	0.036402661
1.12544273	0.995281116	0.601058962	0.087987417	0.008722821	0.036043995
1.117528823	0.992908624	0.600077981	0.087628515	0.008472692	0.035088729
1.114796634	0.991143906	0.598752091	0.087410182	0.008361737	0.035149453
1.108278008	0.989367205	0.599193876	0.087237962	0.008320073	0.035122491
1.105093381	0.987741728	0.599095389	0.086912863	0.008124446	0.034830474
1.104216099	0.985388541	0.599012225	0.086839874	0.007878346	0.034742856
1.102471794	0.981097019	0.59893232	0.086544744	0.007789397	0.034636445
1.099943746	0.979014955	0.598190958	0.086515363	0.007501596	0.034516963
1.094560762	0.979060239	0.598078365	0.086224657	0.007436832	0.033786437
1.094302271	0.965892558	0.597951791	0.084481297	0.007336374	0.033675486
1.094178897	0.965219154	0.59555764	0.083606611	0.007254275	0.033637567
1.092650395	0.963958137	0.593997962	0.083521322	0.007215464	0.03369009
1.092040821	0.963791247	0.593871362	0.083500149	0.007189383	0.033660946
1.091507777	0.963615343	0.594021515	0.082787029	0.007193693	0.032448545
1.08931746	0.962397623	0.592383322	0.082788327	0.007186197	0.03229903
1.085041578	0.962548472	0.590675606	0.082258046	0.00699465	0.032002438
1.084335299	0.959023143	0.589512566	0.081992136	0.006989994	0.031870097
1.083032908	0.95912679	0.589994098	0.081701802	0.006983202	0.0317197
1.082199066	0.957640187	0.589748011	0.081483617	0.006619021	0.031756508
1.078293353	0.957474885	0.587752121	0.080954798	0.006567986	0.031492832
1.076864506	0.957403953	0.584621752	0.080562789	0.006472945	0.031405342
1.073965919	0.955296629	0.584176074	0.080234882	0.006170454	0.031128341
1.070502027	0.954629226	0.583765276	0.079972749	0.00599893	0.031191936
1.068807382	0.952208299	0.582690177	0.079665389	0.005967482	0.030711654
1.068815633	0.950231825	0.5824317	0.079518141	0.005861436	0.030628452
1.068269475	0.948832602	0.582595157	0.079172873	0.005647909	0.030637982
1.066646619	0.94795744	0.582081736	0.079079112	0.005635717	0.029832478
1.066597461	0.947655928	0.58120174	0.078786342	0.005593324	0.029383706
1.064393367	0.946700038	0.577642455	0.078451657	0.005552563	0.029291151
1.06256254	0.945368745	0.57756649	0.077951592	0.005539814	0.029127786
1.061012469	0.943319024	0.576855767	0.077516904	0.005509197	0.028981611
1.060688316	0.937996689	0.576518436	0.077334539	0.0054	0.028939218
1.057337107	0.936707462	0.576378295	0.076647655	0.005326483	0.028752462
1.051289923	0.933942754	0.569759747	0.075899846	0.005338438	0.028416663
1.050766785	0.933741809	0.564662082	0.075125005	0.005332298	0.028387736
1.049106838	0.933173582	0.564064317	0.074734103	0.00522594	0.027985421
1.048801979	0.931366955	0.563965217	0.074823249	0.005213902	0.027786029
1.048563072	0.92963639	0.563339604	0.074765791	0.005219364	0.027752175
1.045686822	0.92758071	0.563259505	0.07468884	0.005180336	0.027722649
1.038052148	0.927578695	0.562668938	0.074669854	0.005157082	0.027707332
1.033546253	0.923411577	0.561138995	0.074564349	0.005076237	0.027679273
1.031767159	0.916985548	0.561341588	0.074562566	0.004982087	0.027549093
1.030734558	0.914940266	0.561515779	0.07367817	0.004972483	0.027466657
1.026340353	0.912369442	0.558582655	0.07324337	0.004967895	0.027359608
1.025840834	0.912223456	0.558576119	0.072805977	0.004828608	0.027178637
1.024038227	0.91206202	0.555935613	0.072683659	0.004627723	0.027159097
1.02279318	0.912037401	0.55586059	0.072637017	0.004418165	0.027162281
1.02099481	0.905265273	0.55488619	0.072239827	0.004345425	0.027112238
1.020908044	0.904986188	0.554721915	0.072142697	0.00425693	0.027121799
1.020979743	0.90502681	0.554732466	0.072126041	0.004225699	0.027045665
1.020669973	0.899387078	0.554589054	0.071242711	0.004153036	0.026860755
1.017165563	0.898860403	0.554211706	0.071018739	0.004019233	0.026689504
1.016457368	0.896913011	0.553560954	0.070786808	0.003991944	0.026772112
1.016262051	0.896845349	0.55325753	0.070618113	0.003900653	0.026785123
1.013811165	0.895547687	0.553143453	0.0704743	0.003825581	0.02599257
1.012880355	0.894963256	0.552652761	0.070435552	0.00375127	0.025960739
1.011241896	0.892734943	0.552770586	0.070338687	0.003650425	0.025998437
1.011136733	0.891416323	0.552383082	0.069996421	0.003639702	0.026038006
1.010930099	0.891402973	0.55247374	0.069713632	0.003527727	0.025864826
1.009856271	0.891199146	0.550293563	0.069584036	0.0035053	0.025747311
1.009054911	0.887359681	0.549640196	0.069565258	0.003281151	0.025610324
1.006541551	0.886564368	0.54801978	0.068766088	0.003213305	0.025510826
1.004643958	0.885787499	0.548081437	0.068530986	0.003150303	0.025131431
1.004268543	0.885784059	0.547197447	0.068002034	0.00314804	0.024820299
0.998729333	0.884749183	0.545821063	0.067881241	0.003086627	0.024574116
0.996681821	0.884802656	0.544301362	0.067682844	0.003094775	0.023946821
0.994313817	0.882276883	0.54423413	0.067597631	0.002752864	0.023676365
0.990998457	0.880514357	0.542380847	0.067572493	0.002734558	0.023628323
0.989929971	0.875167177	0.541812258	0.067216533	0.002727528	0.02333033
0.989310405	0.874695618	0.540411656	0.066450594	0.002682487	0.0228619
0.986134172	0.87299386	0.540664489	0.066036762	0.002634159	0.022871241
0.985022295	0.871804958	0.539791166	0.065956635	0.002609275	0.02261687
0.984726856	0.870533379	0.539637934	0.065758661	0.002604527	0.022616366
0.976884692	0.867960744	0.539912304	0.065612332	0.002487795	0.022607947
0.973884278	0.867480593	0.539748304	0.065289493	0.002486451	0.022405725
0.973840848	0.867339343	0.539452077	0.06421256	0.002478646	0.021807601
0.973696379	0.865587671	0.539513151	0.063873535	0.002461807	0.021834293
0.973465258	0.864840038	0.539187372	0.063785733	0.002380488	0.021294539
0.969072058	0.862434026	0.538162112	0.063662309	0.002364675	0.021048356
0.967048355	0.860293443	0.538036851	0.063558571	0.002269657	0.021054253
0.966624907	0.859983848	0.535365302	0.06346315	0.002121183	0.021046288
0.966527367	0.859069182	0.534960402	0.063414872	0.001746157	0.021053627
0.965993607	0.857795177	0.53363365	0.063157328	0.001717522	0.020655405
0.965948364	0.852256029	0.532892749	0.062673711	0.001648297	0.020499162
0.964944493	0.851920664	0.531363913	0.061962398	0.00150735	0.020458928
0.964219361	0.849569385	0.531371655	0.061647082	0.001471328	0.020127809
0.964258602	0.848048766	0.530565131	0.061310251	0.001434846	0.020087056
0.962904257	0.847359297	0.530310547	0.060969766	0.001429361	0.020043374
0.962149446	0.845333979	0.530323676	0.060774645	0.001428014	0.020024463
0.959979145	0.844187478	0.530035402	0.060333495	0.001365287	0.019593924
0.95892698	0.844048436	0.530099187	0.060164645	0.001287488	0.019469687
0.957578994	0.841747304	0.530042635	0.060039407	0.001062664	0.018888303
0.952207417	0.838662399	0.529344807	0.059828083	0.001056355	0.018798157
0.951642682	0.837911683	0.524862867	0.059832739	0.001045467	0.018806475
0.951150167	0.837871375	0.524859362	0.059751017	0.001013618	0.018353361
0.95106662	0.837403799	0.522594049	0.059192772	0.001008894	0.018214534
0.95084768	0.836398393	0.52247126	0.058717674	9.70E-04	0.01810731
0.950830994	0.836352574	0.522256717	0.05814861	7.96E-04	0.017918405
0.950653916	0.836093807	0.521668576	0.057970139	7.49E-04	0.017887435
0.950429995	0.836059613	0.521066515	0.057652917	4.03E-04	0.017743123
0.949157606	0.835989854	0.516849632	0.057295373	3.76E-04	0.017706394
0.946939722	0.835363993	0.51688079	0.057270721	2.24E-04	0.017678366
0.946834201	0.83268974	0.514652888	0.056780438	1.88E-04	0.017386706
0.943930624	0.832265774	0.514659606	0.056698922	-1.20E-04	0.017403819
0.93878517	0.828938866	0.512671113	0.056706036	-1.37E-04	0.017342085
0.938047318	0.828094534	0.50970256	0.056665355	-2.12E-04	0.017274851
0.937682233	0.826703242	0.509429018	0.056650078	-2.23E-04	0.017280406
0.93608407	0.826999986	0.505223979	0.056641436	-4.11E-04	0.017169354
0.933640832	0.827033029	0.504467655	0.056660615	-5.31E-04	0.017264264
0.930714706	0.827024863	0.503265996	0.056033956	-5.47E-04	0.0171566
0.928095584	0.825776547	0.502674674	0.056028343	-5.64E-04	0.017106336
0.926416509	0.824783123	0.50147183	0.055645567	-6.28E-04	0.017081706
0.925214413	0.823528234	0.501391802	0.055412888	-5.95E-04	0.016823111
0.925164283	0.822413273	0.501244887	0.054990895	-6.34E-04	0.016508862
0.925150529	0.822239885	0.50129117	0.054700739	-7.18E-04	0.016477592
0.920146372	0.82216866	0.500653922	0.054140472	-7.78E-04	0.016321404
0.919505209	0.820353518	0.496469835	0.05412414	-8.30E-04	0.016117795
0.919525732	0.820205964	0.496072221	0.054113628	-8.96E-04	0.015932456
0.918526168	0.81723476	0.495406227	0.054174117	-9.33E-04	0.015809813
0.917084357	0.813885295	0.494600856	0.053645114	-0.001027996	0.015662323
0.916690127	0.810811433	0.494193487	0.053002073	-0.001195197	0.015465473
0.915764783	0.809817401	0.494062606	0.052849512	-0.001316052	0.01542097
0.914291286	0.808535319	0.493491657	0.052744841	-0.001344807	0.015289728
0.913316593	0.808835478	0.493092123	0.0526161	-0.001454534	0.015195056
0.912193073	0.808275875	0.489738246	0.051777405	-0.001479683	0.014273283
0.911197372	0.808308909	0.489036987	0.051495176	-0.00161979	0.014093962
0.910847943	0.807236972	0.488999428	0.051228387	-0.001634699	0.013714451
0.908744829	0.805757658	0.489000221	0.051092793	-0.001731948	0.01352549
0.903433518	0.805324695	0.487163576	0.051027877	-0.001747797	0.013116517
0.902485953	0.805144836	0.486935418	0.050956207	-0.00182748	0.01304528
0.900974735	0.803581028	0.486916765	0.050792251	-0.00194278	0.012957144
0.900887492	0.797682138	0.48589443	0.050054027	-0.00196973	0.012202341
0.90093518	0.79494767	0.485449182	0.049977752	-0.001979311	0.012188764
0.900359637	0.794712206	0.484985434	0.04989827	-0.002075731	0.011962042
0.899695425	0.793857336	0.481825135	0.049736737	-0.002094087	0.011914657
0.898864893	0.792614125	0.480281113	0.049634628	-0.002173815	0.011794062
0.897745149	0.792202805	0.480232914	0.04953514	-0.002179131	0.011571317
0.896448402	0.788414812	0.479884795	0.049476044	-0.002237994	0.01124347
0.892781396	0.784992391	0.479861101	0.049433084	-0.00226555	0.010903787
0.892615657	0.784932922	0.478565884	0.04902105	-0.00235688	0.010854376
0.890967478	0.7843676	0.477649196	0.048998804	-0.002402636	0.010703188
0.890653917	0.782632934	0.477498638	0.048980807	-0.002417955	0.010316134
0.889850908	0.781520277	0.477530662	0.048982804	-0.002465243	0.010169082
0.889033334	0.779824269	0.477513781	0.048764941	-0.002491421	0.009879081
0.886928328	0.779476651	0.476775475	0.048664982	-0.002605105	0.009701413
0.885665714	0.778688724	0.476693165	0.048609888	-0.002764821	0.0094949
0.881670108	0.778808763	0.476104101	0.048659934	-0.002773712	0.009362069
0.881224948	0.776742702	0.475786992	0.048686125	-0.00276745	0.009233105
0.877778857	0.775006324	0.475257639	0.048562274	-0.00283345	0.009109424
0.877511194	0.772709292	0.475247739	0.048539885	-0.002810492	0.008593654
0.872337298	0.772037195	0.475102118	0.047939512	-0.002952897	0.008365049
0.870997291	0.771999705	0.475110513	0.047913315	-0.002951282	0.008297064
0.869394969	0.769428887	0.474883909	0.047546563	-0.003142711	0.008217725
0.869321141	0.769295798	0.473940685	0.04647865	-0.003240727	0.008169459
0.865720468	0.768529304	0.472937637	0.046341873	-0.0033291	0.008128803
0.865642151	0.764739544	0.472032236	0.046383432	-0.003348898	0.008046692
0.86562761	0.764105834	0.471778335	0.046378328	-0.003430959	0.007799516
0.863395691	0.761468554	0.471640521	0.046205813	-0.003499686	0.00763209
0.863208796	0.761235676	0.471292006	0.045939211	-0.003510713	0.007623071
0.86236787	0.761158718	0.470258106	0.045781301	-0.003529045	0.007091698
0.862015967	0.758870063	0.469365607	0.045227739	-0.003568704	0.007034518
0.861083983	0.758857198	0.46707914	0.045203353	-0.003626752	0.006556287
0.858431466	0.758534407	0.466996095	0.045160222	-0.00363393	0.006412326
0.855921925	0.758311247	0.466662496	0.045018952	-0.003637597	0.00635543
0.85381415	0.755329156	0.466644598	0.044717392	-0.003694128	0.006128621
0.853574827	0.753014941	0.465920438	0.044699516	-0.003720866	0.005960706
0.852713697	0.752009679	0.465908312	0.044603866	-0.003749301	0.005971053
0.852725041	0.746437573	0.464416248	0.044386381	-0.003945258	0.005779771
0.852624602	0.746066955	0.463437447	0.044387335	-0.003967061	0.005755339
0.852474776	0.741681853	0.463318389	0.044339942	-0.003972558	0.005594294
0.851553694	0.739456815	0.462610872	0.044150722	-0.004014199	0.005332439
0.850840394	0.739448174	0.462266643	0.043599001	-0.004064293	0.004960791
0.850875015	0.73942195	0.461929419	0.043582287	-0.004073147	0.004688639
0.849076865	0.739001357	0.461556878	0.043428104	-0.004127121	0.004638114
0.847829163	0.738189146	0.461375782	0.043305594	-0.004140667	0.00445075
0.847596335	0.737147781	0.459543613	0.043337286	-0.004181925	0.003929745
0.846217484	0.736956219	0.458391458	0.043284808	-0.004325911	0.003857635
0.845391851	0.736908353	0.458270849	0.043205169	-0.004524357	0.003766377
0.84243601	0.735486972	0.457490733	0.042985469	-0.004634361	0.003747934
0.84239479	0.735162946	0.456931157	0.042975781	-0.004706432	0.003673735
0.841176607	0.732369387	0.456584292	0.042756092	-0.004710516	0.003594088
0.838954646	0.729065031	0.456215648	0.042695516	-0.004833055	0.003259317
0.837360998	0.725932551	0.456000156	0.042557294	-0.004881152	0.003211952
0.837210408	0.725524039	0.455660259	0.042488992	-0.004903905	0.003210951
0.836239619	0.725181536	0.454728264	0.04233685	-0.004920036	0.002959876
0.836228675	0.72505086	0.451300046	0.042216572	-0.004929374	0.002568368
0.833792106	0.724385313	0.450545746	0.042158817	-0.004958453	0.002449566
0.833376602	0.723744098	0.44967651	0.041669818	-0.005022057	0.002517572
0.832776322	0.723062782	0.448821642	0.041640612	-0.005054887	0.002445099
0.83269018	0.722582437	0.448456118	0.041504426	-0.005273161	0.00224473
0.8311362	0.722420661	0.447678971	0.041369209	-0.005325381	0.002130546
0.829894755	0.721334314	0.447693422	0.041213224	-0.005332453	0.002057545
0.828510282	0.721229081	0.448057378	0.041237637	-0.005510299	0.001897909
0.828517165	0.718406661	0.446048223	0.041140286	-0.005541009	0.001811529
0.827148131	0.718275719	0.44255935	0.041013952	-0.005545419	0.001553867
0.823738788	0.718118715	0.441748957	0.040949024	-0.005592496	0.001512852
0.823534406	0.718107452	0.439272662	0.040776414	-0.005742696	9.12E-04
0.823325395	0.714209342	0.439270416	0.040676016	-0.005743378	8.33E-04
0.822473243	0.713117005	0.439297841	0.040656757	-0.005768168	7.98E-04
0.818843818	0.712064011	0.439140676	0.040687541	-0.00588311	5.08E-04
0.817234376	0.711532358	0.438850361	0.040149461	-0.006017514	3.87E-04
0.815925194	0.711507236	0.437929218	0.040143705	-0.006018748	2.72E-04
0.808854836	0.710114664	0.437931234	0.04009037	-0.00603039	2.59E-04
0.808343045	0.70937463	0.437734203	0.039818676	-0.006079174	1.52E-04
0.80790532	0.709265038	0.437666993	0.039759663	-0.006073954	6.28E-05
0.806073352	0.709094344	0.436726465	0.03968689	-0.006167987	-1.09E-04
0.806068119	0.708737832	0.435980514	0.038913743	-0.006203008	-3.52E-04
0.805654459	0.707499579	0.435744245	0.038885287	-0.006228848	-5.45E-04
0.805556681	0.707006924	0.434820669	0.03884493	-0.006309654	-5.83E-04
0.80521891	0.70339102	0.434696878	0.038576764	-0.006384113	-8.13E-04
0.804987568	0.703158509	0.434550381	0.038479376	-0.006600477	-0.001072169
0.804577427	0.702442779	0.430520578	0.038193073	-0.006634735	-0.001143973
0.801010864	0.70143953	0.428417584	0.037981802	-0.00664418	-0.001259662
0.799849673	0.701443507	0.426275359	0.037964838	-0.006667548	-0.001294686
0.799452613	0.701318942	0.425923672	0.037596361	-0.006789833	-0.001295677
0.798353352	0.701014137	0.425768111	0.037609529	-0.006853313	-0.001412513
0.797291371	0.70075018	0.425755428	0.037434438	-0.006953319	-0.001544178
0.796137289	0.700088323	0.425096626	0.037156367	-0.006998836	-0.001777948
0.795731727	0.699503074	0.42501329	0.037074807	-0.006993207	-0.001970659
0.795006704	0.699445974	0.424864601	0.036694859	-0.007069182	-0.002104628
0.79485694	0.698796889	0.424189917	0.036654917	-0.007074781	-0.002240153
0.794829907	0.698431131	0.423510793	0.036562552	-0.007088243	-0.002463521
0.792513391	0.697399862	0.422558956	0.036389105	-0.007141779	-0.002480545
0.792586524	0.696598717	0.422586373	0.036234578	-0.007206238	-0.002616241
0.792030519	0.696103417	0.422460724	0.035947494	-0.007330271	-0.002672147
0.790018933	0.695588294	0.421922193	0.035917378	-0.007382199	-0.002728768
0.787208901	0.693476413	0.422103583	0.03585704	-0.007396223	-0.002881815
0.786118857	0.691921323	0.421468607	0.035745756	-0.007477153	-0.002910945
0.78578585	0.691554762	0.420696851	0.035719508	-0.007474854	-0.003256753
0.785845644	0.690120363	0.420307024	0.035571534	-0.007625513	-0.003419733
0.782418171	0.68917716	0.419927242	0.035362378	-0.007636912	-0.003406152
0.779013413	0.687860834	0.417365433	0.03532653	-0.007636553	-0.003497719
0.777777276	0.687582895	0.416925873	0.03520877	-0.00772329	-0.003503191
0.777387309	0.687353404	0.415003247	0.035142973	-0.007731795	-0.003723546
0.777021107	0.686749659	0.413786168	0.035051572	-0.007737992	-0.004150603
0.77656614	0.685496511	0.41386906	0.034936293	-0.00775335	-0.004814469
0.775424175	0.685425987	0.41363994	0.034898033	-0.007840238	-0.004809385
0.775131987	0.685066923	0.413087258	0.034754972	-0.00790515	-0.004805098
0.774897356	0.683836536	0.412056197	0.034617754	-0.007981565	-0.004803412
0.774553157	0.68381464	0.412010856	0.034337338	-0.007988582	-0.004894163
0.770795755	0.683815474	0.411900096	0.034348555	-0.008081214	-0.004922116
0.770788367	0.68278114	0.411621946	0.034103116	-0.008170134	-0.005120521
0.770702209	0.682234824	0.411548744	0.034056459	-0.008177016	-0.00515099
0.770795734	0.679323644	0.410671908	0.033995645	-0.008212343	-0.005485469
0.770778412	0.678930307	0.409988103	0.033963207	-0.008236651	-0.005541639
0.770626264	0.678639441	0.409888443	0.033913836	-0.008245815	-0.005537261
0.768884739	0.678487772	0.40968363	0.033914274	-0.008259358	-0.005629363
0.768224151	0.675694304	0.408750527	0.03386307	-0.00836534	-0.005655195
0.768338072	0.675126862	0.405106865	0.033833477	-0.008395051	-0.005674037
0.768381204	0.673835308	0.405130347	0.033778196	-0.00839661	-0.005836904
0.767708124	0.673574349	0.404488628	0.033474935	-0.008454011	-0.005999775
0.766907174	0.670596084	0.401971479	0.033253748	-0.00852489	-0.006087453
0.76641618	0.669235036	0.401140441	0.033121693	-0.008526883	-0.00611635
0.765414326	0.668692065	0.400635443	0.03313833	-0.008548986	-0.006192915
0.765360987	0.668394692	0.3989282	0.032820591	-0.008562888	-0.006355427
0.76431195	0.667945788	0.398799444	0.032658991	-0.008614692	-0.006361877
0.764299792	0.667853932	0.398259484	0.032641509	-0.008625435	-0.00644128
0.764122228	0.667682819	0.39807452	0.032572684	-0.008699743	-0.006435886
0.763559953	0.666272681	0.397542972	0.032567082	-0.008706469	-0.006519896
0.763395704	0.666217867	0.396265455	0.032439363	-0.008767155	-0.006607058
0.761270682	0.665588973	0.394372289	0.032433479	-0.008786723	-0.006656107
0.761270851	0.665033318	0.39428662	0.032297664	-0.008880186	-0.006742203
0.760381424	0.664112937	0.394236305	0.032238342	-0.009032692	-0.006824312
0.757748757	0.663443107	0.393333599	0.032235568	-0.009041596	-0.006943849
0.753200235	0.662275086	0.393528753	0.032132666	-0.009047381	-0.007171927
0.752194058	0.661956959	0.39321604	0.032071685	-0.009084966	-0.007256871
0.75141739	0.661004094	0.39307187	0.03210106	-0.009362847	-0.007346029
0.750817743	0.660664065	0.393082389	0.032048125	-0.009384391	-0.007660459
0.750550907	0.660109945	0.393048516	0.03175513	-0.009387219	-0.007656105
0.749224704	0.659357816	0.392822605	0.031574966	-0.009402608	-0.007897262
0.748160954	0.657959785	0.392865269	0.031078065	-0.009424169	-0.008103881
0.747856744	0.657242554	0.392712603	0.030799154	-0.009460712	-0.008141871
0.747660041	0.655997175	0.392403832	0.030532989	-0.009578054	-0.008167284
0.747171025	0.655245641	0.392056509	0.030307786	-0.009606763	-0.008687504
0.746426047	0.652870482	0.391516144	0.030043972	-0.009642168	-0.008758752
0.744443507	0.651358874	0.391418791	0.030040267	-0.009656596	-0.008756322
0.741547574	0.650457349	0.39143437	0.029845332	-0.009705448	-0.008916123
0.739865081	0.650490185	0.390812657	0.029839219	-0.009714816	-0.008952357
0.737238239	0.650207771	0.390743005	0.029821432	-0.009729633	-0.008981996
0.736612326	0.649927612	0.390635098	0.029681656	-0.009765884	-0.009099361
0.735595001	0.649005924	0.389487852	0.029626864	-0.009765669	-0.009299905
0.734842971	0.648220043	0.38850048	0.02963748	-0.009841646	-0.009332169
0.732782263	0.646998349	0.388050103	0.029615146	-0.009933268	-0.009346406
0.73261053	0.646596374	0.387985107	0.029585237	-0.010015616	-0.00959123
0.732630552	0.646422213	0.387429489	0.029355126	-0.010026831	-0.009610418
0.731671478	0.643050776	0.387548233	0.029321855	-0.010040812	-0.009674897
0.72954296	0.642824063	0.386345134	0.029226493	-0.01006331	-0.009754983
0.727839508	0.641900994	0.385599431	0.029125966	-0.010075043	-0.009934117
0.725531881	0.640822738	0.385096017	0.029054697	-0.01016923	-0.010005956
0.723907414	0.64080944	0.384594096	0.028838524	-0.010225718	-0.010017533
0.722957135	0.638043476	0.384433698	0.028761204	-0.010344259	-0.010129907
0.720698258	0.637697288	0.384110061	0.028639443	-0.010373136	-0.010229797
0.720747383	0.637567086	0.383917209	0.028606805	-0.0104201	-0.010657268
0.718040864	0.637053104	0.383961621	0.028542382	-0.010451545	-0.010796511
0.717660444	0.635378621	0.382301374	0.028453802	-0.010477887	-0.010800186
0.716238234	0.635140187	0.382238936	0.02844137	-0.010656313	-0.010898367
0.715456059	0.63469401	0.381952133	0.028432585	-0.010692676	-0.011256953
0.715151298	0.634503842	0.381805009	0.028414156	-0.0108623	-0.011296758
0.714782185	0.634276656	0.38017954	0.028432552	-0.010882223	-0.011324606
0.714756724	0.633369584	0.38020455	0.02840497	-0.01092627	-0.011644766
0.714304677	0.632884789	0.379566893	0.028190305	-0.011021663	-0.011668284
0.71234913	0.630971395	0.378699166	0.028028414	-0.011061887	-0.011695539
0.710980304	0.630577302	0.378759596	0.02767709	-0.011129842	-0.011773788
0.708916569	0.629378373	0.37852358	0.027295494	-0.011165741	-0.012003149
0.70685333	0.627739662	0.377887434	0.027095798	-0.011228964	-0.012106585
0.704198948	0.626031408	0.377639364	0.027042827	-0.011287465	-0.012114488
0.703514359	0.624593067	0.377390194	0.026913563	-0.011308913	-0.012221833
0.70166792	0.622653938	0.376623941	0.026915675	-0.011400674	-0.012239795
0.700590055	0.622158694	0.375788234	0.026534616	-0.011422674	-0.012244547
0.698058606	0.621459268	0.375388062	0.026558861	-0.011512894	-0.012428854
0.697174416	0.621273809	0.374911756	0.026346236	-0.011633753	-0.012481744
0.695634299	0.621099922	0.374955313	0.026366898	-0.011687219	-0.012669711
0.694849383	0.620380268	0.373949848	0.026295908	-0.011776381	-0.013000339
0.693546646	0.62031873	0.37147286	0.026258045	-0.011835117	-0.013013345
0.69329035	0.619929214	0.371370592	0.025970894	-0.011887324	-0.013157766
0.693296137	0.617952517	0.371219693	0.025967989	-0.012086804	-0.013190833
0.692689143	0.617912439	0.371281409	0.025986878	-0.012132482	-0.013183561
0.692595763	0.617212596	0.370185863	0.025909505	-0.012130097	-0.013242744
0.692532276	0.616391465	0.369953932	0.025904157	-0.012218018	-0.013486184
0.692158262	0.614503159	0.369787537	0.025663195	-0.012286723	-0.013643691
0.691823154	0.614466383	0.369729573	0.025496543	-0.012291484	-0.013675739
0.690132913	0.614388867	0.369704819	0.025478848	-0.012374764	-0.013676744
0.690131971	0.613602224	0.369237686	0.025385953	-0.012530715	-0.013670701
0.690255337	0.613390034	0.369201094	0.025317312	-0.01253017	-0.013725179
0.68833584	0.612629286	0.368744937	0.025374787	-0.012554221	-0.013748771
0.686594992	0.609351891	0.368329589	0.025378897	-0.012552072	-0.013797804
0.685445663	0.609188602	0.368068416	0.025355312	-0.012558702	-0.013837348
0.685439765	0.60847975	0.366876484	0.025327193	-0.012612242	-0.013983032
0.684548555	0.608125489	0.366762972	0.025221566	-0.0126422	-0.014332526
0.683500459	0.607615875	0.3661653	0.025244064	-0.012713983	-0.014339727
0.683303948	0.607363367	0.36580409	0.025146026	-0.012736252	-0.014351721
0.683176735	0.606646887	0.365075772	0.025056671	-0.012756265	-0.014492789
0.682619377	0.606670195	0.365133761	0.024986914	-0.012764852	-0.014946611
0.682524878	0.605829432	0.364620875	0.024956047	-0.012836468	-0.014951193
0.681618987	0.605699139	0.364565043	0.024671813	-0.012950902	-0.015082741
0.681071139	0.605002826	0.36423414	0.024549871	-0.013038164	-0.015635266
0.68095648	0.604922643	0.360719051	0.024516154	-0.013067198	-0.01565963
0.680794626	0.604576925	0.360544988	0.024428825	-0.013124111	-0.015807543
0.68073303	0.604431331	0.360092414	0.024142046	-0.013180913	-0.015825786
0.680796195	0.6042837	0.359915377	0.024100599	-0.013477325	-0.015875049
0.679392091	0.603419706	0.359788785	0.023870167	-0.013584713	-0.01596074
0.678898806	0.603325997	0.359724833	0.02390362	-0.013667356	-0.016024604
0.678494967	0.602720032	0.358863232	0.023843387	-0.013860368	-0.016093242
0.678433196	0.60183793	0.358569211	0.023818201	-0.013884023	-0.016116412
0.677804177	0.600972996	0.35861903	0.023590728	-0.013923388	-0.01617012
0.677201407	0.600932682	0.358312472	0.023558203	-0.013958469	-0.016522138
0.6769518	0.600405874	0.358206342	0.023452769	-0.014077635	-0.016862516
0.676743346	0.600027969	0.358189962	0.023146177	-0.014076153	-0.016882052
0.675291628	0.599423212	0.358129281	0.022983266	-0.014093379	-0.017434141
0.674978835	0.598505072	0.358020914	0.022962648	-0.014136574	-0.01751465
0.67432479	0.598040949	0.356623224	0.022963447	-0.014298791	-0.017574299
0.670297505	0.597216828	0.356436842	0.022868912	-0.014380411	-0.018197924
0.670134036	0.597143163	0.355851696	0.022873005	-0.014407031	-0.018448325
0.669760117	0.59575238	0.355806521	0.022694035	-0.014404984	-0.018562849
0.668115818	0.595289153	0.354415584	0.022676321	-0.014423034	-0.018612301
0.667520374	0.594384528	0.35412237	0.022673148	-0.014521783	-0.018880216
0.667158361	0.594349918	0.353332496	0.022473873	-0.014551121	-0.018913186
0.664931555	0.59326511	0.352880782	0.022381635	-0.014698437	-0.018977282
0.663380495	0.592871073	0.352627224	0.022229381	-0.014717102	-0.018986396
0.66188314	0.591687655	0.35222294	0.022035643	-0.014790355	-0.019011534
0.660345283	0.591233783	0.351906845	0.021990466	-0.01488894	-0.01904108
0.660249441	0.590108239	0.351393327	0.021947959	-0.014896573	-0.019417069
0.659260121	0.58911883	0.349990762	0.021851676	-0.015049793	-0.019532909
0.658972769	0.588735375	0.349111881	0.021775374	-0.015095783	-0.019681517
0.658857828	0.588752426	0.348944352	0.021718021	-0.015125836	-0.01971229
0.658663585	0.588620611	0.347505231	0.021620487	-0.015273052	-0.019820447
0.658277267	0.588025482	0.347362583	0.021245902	-0.015285426	-0.019837628
0.654697015	0.586931377	0.346964684	0.021190586	-0.015297741	-0.020082129
0.654731887	0.586324971	0.346982358	0.021184709	-0.015297168	-0.020455904
0.654598534	0.585356756	0.346651606	0.021049826	-0.01532665	-0.020827499
0.654540066	0.584927599	0.346671351	0.020948295	-0.015331238	-0.021064334
0.654528616	0.583403353	0.346562397	0.020871913	-0.015319454	-0.021089047
0.652727625	0.58323957	0.346486493	0.020870238	-0.015409748	-0.021294526
0.652698974	0.583248434	0.346503695	0.020800944	-0.015463773	-0.021497113
0.652606856	0.581801739	0.345929774	0.020623506	-0.015528304	-0.021745512
0.651673375	0.580116652	0.34603692	0.020635697	-0.015704937	-0.021996142
0.651468226	0.574986823	0.34581525	0.020630091	-0.015735278	-0.022087963
0.650747064	0.574168151	0.345630305	0.020631691	-0.015913682	-0.022229318
0.649670189	0.574056536	0.343974904	0.020580287	-0.015948863	-0.022439496
0.648153132	0.573435288	0.342890551	0.020304812	-0.016076074	-0.022693968
0.647879282	0.572799025	0.341979042	0.020358882	-0.016224204	-0.023159646
0.647146261	0.570670043	0.34200175	0.020386626	-0.016264723	-0.023435349
0.646579113	0.570262109	0.341823987	0.020212698	-0.016422539	-0.023567688
0.646353575	0.570054141	0.341862632	0.020144224	-0.016474528	-0.023687416
0.645922281	0.568123322	0.341144137	0.019818918	-0.016581393	-0.023744986
0.645433634	0.567615848	0.339990549	0.019714928	-0.01668074	-0.02375029
0.645379574	0.567185915	0.339943121	0.019611757	-0.016791972	-0.024003179
0.645343696	0.567097683	0.339276125	0.01930353	-0.016816425	-0.024183264
0.645235616	0.566130799	0.337078028	0.019116402	-0.017004703	-0.024245154
0.643310417	0.566010276	0.337069843	0.018302453	-0.017101218	-0.025602669
0.6428229	0.56486282	0.336905953	0.018085157	-0.017119464	-0.025798587
0.641704399	0.56433876	0.336492426	0.018026859	-0.017177556	-0.025909316
0.641339099	0.563025194	0.336093229	0.018022763	-0.017216452	-0.025974285
0.640698428	0.562920897	0.336120435	0.018018096	-0.017304877	-0.025982824
0.639483891	0.562852966	0.336133019	0.017962449	-0.017472143	-0.026198759
0.639466949	0.562839756	0.335182353	0.017840287	-0.017486079	-0.026543735
0.639300673	0.56216574	0.334909963	0.017800053	-0.017502927	-0.02659986
0.639135593	0.561168867	0.334422844	0.017818214	-0.01755997	-0.027227679
0.63825776	0.561169132	0.334415746	0.017812104	-0.017653941	-0.027250591
0.638208141	0.560657384	0.332609891	0.01776112	-0.017677883	-0.027781565
0.635902599	0.558601876	0.332560798	0.017263967	-0.017804067	-0.028132867
0.635746917	0.558405401	0.332568882	0.016797453	-0.017823255	-0.028179496
0.635518834	0.556935444	0.332088128	0.016711693	-0.017900491	-0.028392912
0.634835102	0.556356326	0.330670523	0.016700909	-0.017898585	-0.02880542
0.633092524	0.555901297	0.329694396	0.016546892	-0.017980341	-0.028777731
0.632088504	0.555733813	0.329641453	0.016073414	-0.018045102	-0.02878979
0.631527936	0.555281642	0.329320228	0.015988114	-0.01812023	-0.029357436
0.631039162	0.553644082	0.328567122	0.015925188	-0.018130907	-0.029446511
0.630990056	0.553385826	0.328602077	0.015936691	-0.0182002	-0.029456642
0.630208083	0.553328297	0.327411693	0.015891522	-0.01834271	-0.029658409
0.630173262	0.553312332	0.327122975	0.015864856	-0.018378774	-0.029929437
0.63017979	0.552915892	0.326971733	0.015552645	-0.018496931	-0.029973052
0.629847374	0.551617569	0.326931965	0.01539768	-0.018547623	-0.030018137
0.629102478	0.550607793	0.326099557	0.015395489	-0.018697353	-0.030067506
0.627888702	0.549859357	0.325794883	0.015260741	-0.018698226	-0.030161812
0.627875811	0.54965203	0.325320668	0.015221828	-0.018840484	-0.030162263
0.627448086	0.549237779	0.323736911	0.014578184	-0.018842913	-0.030183329
0.626927463	0.549213844	0.323698725	0.014589967	-0.01887491	-0.030183436
0.626127053	0.548103907	0.323579675	0.014596571	-0.018889292	-0.030435837
0.626051168	0.547402892	0.322735789	0.014608611	-0.018913097	-0.030507166
0.625130414	0.54481634	0.322609592	0.014534633	-0.018915035	-0.030492494
0.625180256	0.544672209	0.322232672	0.014499558	-0.018950122	-0.030962249
0.624461325	0.544657356	0.319293132	0.014347038	-0.019051236	-0.031257902
0.623966752	0.54448433	0.318111503	0.014197552	-0.019095136	-0.031283646
0.623470535	0.541976432	0.317447837	0.01420219	-0.01912591	-0.031765818
0.623241765	0.540369478	0.31543359	0.014215289	-0.019320588	-0.031783783
0.62325657	0.539721755	0.314848532	0.014174238	-0.019383396	-0.031865822
0.622542457	0.539765317	0.314753053	0.014210607	-0.019406013	-0.031995962
0.622046126	0.538106675	0.31460442	0.01427052	-0.019419567	-0.03222431
0.621593135	0.537836786	0.314617781	0.01425305	-0.019447362	-0.032248259
0.621496543	0.537196095	0.31428687	0.014216209	-0.019495175	-0.03228407
0.621220004	0.537196992	0.314424448	0.014022658	-0.019556244	-0.032708308
0.620536384	0.535565948	0.314201499	0.013974809	-0.019658931	-0.032741676
0.619558186	0.535429204	0.313494675	0.013961013	-0.0197421	-0.032801174
0.619070186	0.534240724	0.313513368	0.013908064	-0.019785948	-0.032803773
0.616689433	0.534084504	0.313420783	0.013857092	-0.019832405	-0.032862084
0.615655566	0.533393699	0.313275836	0.013858868	-0.020096204	-0.032883248
0.613988068	0.533255865	0.311132757	0.013843129	-0.020108477	-0.033042241
0.613957725	0.532760675	0.311138067	0.013796167	-0.020133971	-0.033184973
0.612418528	0.530152261	0.309112777	0.013726143	-0.020191305	-0.033258879
0.611402906	0.52956537	0.309147111	0.013208387	-0.020271665	-0.03385881
0.609851682	0.529640739	0.307735286	0.013169143	-0.020341467	-0.033884171
0.608137873	0.527784863	0.305786846	0.013133098	-0.020365694	-0.034427401
0.607010741	0.526326237	0.304637373	0.01312737	-0.020416716	-0.034454764
0.606810953	0.524828912	0.302769117	0.013043783	-0.020422021	-0.034437735
0.606262885	0.524364829	0.302430257	0.012410216	-0.020466689	-0.034510717
0.606080394	0.52280024	0.302022059	0.012290179	-0.020538852	-0.03450637
0.604452892	0.521905925	0.301873325	0.012266528	-0.020583816	-0.034499534
0.604048699	0.518317567	0.301884515	0.012228949	-0.020714849	-0.034562692
0.603535236	0.518209566	0.301401309	0.012180885	-0.020763872	-0.0345716
0.601417626	0.517923265	0.301422313	0.012151128	-0.020775738	-0.034769627
0.601174405	0.516783578	0.301175402	0.01212936	-0.020817516	-0.03492469
0.600283313	0.516809673	0.300806262	0.012018236	-0.020866995	-0.034948865
0.60012547	0.516229446	0.300879904	0.012024693	-0.020896548	-0.034945768
0.597652503	0.515610926	0.29971006	0.012015824	-0.020954903	-0.034956986
0.596618935	0.515550266	0.299434446	0.012014604	-0.021200247	-0.035251947
0.596561451	0.515485708	0.299123579	0.011878339	-0.021255015	-0.035553401
0.59521418	0.514992346	0.298661135	0.011728836	-0.021436958	-0.035763169
0.592328555	0.514471276	0.298070597	0.011605793	-0.021455585	-0.035989061
0.592222367	0.513151641	0.297939731	0.011628614	-0.021500002	-0.036187682
0.591329747	0.511162795	0.297750357	0.011592689	-0.021523056	-0.036200321
0.591103986	0.510481722	0.297731683	0.011521834	-0.02165468	-0.036215477
0.59040411	0.510398362	0.297764677	0.011408545	-0.021717214	-0.036433509
0.589986153	0.510041284	0.297405974	0.011223915	-0.021756996	-0.03655768
0.586962159	0.509938091	0.297227866	0.011143562	-0.021772194	-0.036588448
0.586427257	0.509663872	0.29704355	0.010971606	-0.021928044	-0.036627854
0.585423304	0.509185108	0.295982133	0.010842088	-0.022210388	-0.036890271
0.584623202	0.509028573	0.295828543	0.010849213	-0.022243105	-0.036905736
0.584413637	0.508711943	0.295327408	0.010785574	-0.022250715	-0.03694631
0.583400951	0.508276874	0.295043367	0.010707442	-0.022335346	-0.037143477
0.583201101	0.507828188	0.294345851	0.010708632	-0.022375761	-0.037268266
0.582796955	0.507690969	0.293742265	0.010683441	-0.02249794	-0.037510875
0.580585517	0.50728903	0.293230399	0.010622853	-0.022521204	-0.037569105
0.580437989	0.503565845	0.293133395	0.010370513	-0.022531035	-0.037642424
0.580057866	0.502625105	0.292767247	0.010332516	-0.022559491	-0.038168523
0.579428973	0.501501995	0.291335491	0.010244697	-0.022700474	-0.038187983
0.579180487	0.501483916	0.291199033	0.010217178	-0.022814598	-0.038307163
0.578639048	0.50120255	0.291073198	0.009909994	-0.022827401	-0.038314669
0.57797552	0.500631728	0.291060612	0.009905736	-0.022828856	-0.038337157
0.57607172	0.499750759	0.291040765	0.00985921	-0.022851416	-0.038362794
0.576086911	0.498915224	0.290550558	0.009802085	-0.022856902	-0.038773013
0.575825724	0.498872028	0.289642967	0.009771042	-0.022954204	-0.038945391
0.575343416	0.498384529	0.288808712	0.009685289	-0.023035964	-0.039139134
0.575265969	0.497360426	0.288554458	0.009563806	-0.023042081	-0.039533068
0.574997318	0.497331767	0.288069867	0.009123334	-0.023044344	-0.039705003
0.57393663	0.496687306	0.284932792	0.009033018	-0.023048419	-0.040094277
0.572809931	0.495078121	0.284861017	0.009026144	-0.023209002	-0.040377742
0.572009229	0.494832788	0.284487205	0.008796919	-0.023430651	-0.040389346
0.570437391	0.494549272	0.284185445	0.008629033	-0.023431391	-0.040394947
0.570087183	0.492873282	0.2832327	0.008609186	-0.023484268	-0.040399809
0.568820946	0.491568817	0.282800507	0.008559505	-0.023745279	-0.040479438
0.567450653	0.490838118	0.282644474	0.008538335	-0.023748352	-0.040647642
0.566397687	0.490701494	0.282545652	0.008494124	-0.023808069	-0.040730525
0.565352015	0.489580485	0.282490614	0.00846032	-0.023931862	-0.040759269
0.564486448	0.48721856	0.281666039	0.008138729	-0.024083729	-0.040736886
0.564292263	0.486708218	0.280846814	0.007849951	-0.024281916	-0.041197816
0.563482327	0.486164503	0.27986221	0.007772018	-0.024439397	-0.041221803
0.562551538	0.485396777	0.279534394	0.0076478	-0.024466731	-0.041377697
0.56185087	0.485082537	0.279358544	0.007630569	-0.024481495	-0.041493994
0.561451583	0.484615236	0.278404691	0.007504342	-0.02450074	-0.041597147
0.56044997	0.484156716	0.278400528	0.00738392	-0.024519812	-0.041706515
0.559394432	0.484019568	0.27834343	0.007375877	-0.02454249	-0.041731048
0.55936171	0.484036434	0.2782494	0.007168682	-0.024548001	-0.041801998
0.558698976	0.483812602	0.277688258	0.007097656	-0.024555593	-0.041902593
0.558629748	0.48335576	0.277672701	0.007047678	-0.024600294	-0.042167615
0.558557051	0.483287035	0.277544276	0.007004992	-0.024639038	-0.042287448
0.557825286	0.483273103	0.276994764	0.006988988	-0.024673615	-0.042662185
0.55757496	0.483139003	0.276521854	0.006964463	-0.024727412	-0.042670533
0.557004366	0.482704957	0.27645666	0.006954126	-0.02473325	-0.043158134
0.55707235	0.482091781	0.275365528	0.006890288	-0.024857071	-0.043479669
0.556311664	0.482049763	0.27496694	0.006787301	-0.024952335	-0.043793149
0.553838341	0.481296755	0.273995749	0.00658852	-0.025445274	-0.044155154
0.553760636	0.480767625	0.273899347	0.006564618	-0.025482175	-0.044313309
0.55358678	0.480593518	0.273883119	0.006464253	-0.02554593	-0.044390772
0.550231221	0.480606375	0.273315323	0.006330661	-0.025550368	-0.04460189
0.54643216	0.479009135	0.272750305	0.006168726	-0.025650764	-0.045171883
0.544619513	0.478604853	0.272863285	0.006127396	-0.025836705	-0.045453465
0.544672212	0.478411558	0.272605074	0.005952393	-0.025890209	-0.045748159
0.544576139	0.478135211	0.272120901	0.005845526	-0.025889559	-0.045762388
0.544461898	0.477957915	0.271296345	0.005778888	-0.025970291	-0.04590723
0.54373167	0.47772495	0.27085282	0.005682461	-0.026013384	-0.04612431
0.543064236	0.476416566	0.270246253	0.00562029	-0.026014924	-0.046448614
0.542886896	0.475385716	0.270205178	0.005611654	-0.026084258	-0.046463147
0.54199657	0.475164882	0.270000437	0.005586505	-0.026111684	-0.046558605
0.54011469	0.474740238	0.26791688	0.00547985	-0.026110289	-0.046617757
0.539522259	0.474751342	0.267264623	0.005169068	-0.026115512	-0.046703969
0.539290971	0.474626788	0.267219977	0.005137486	-0.026153955	-0.046786017
0.539094885	0.474191331	0.26706288	0.005131853	-0.026260392	-0.046842445
0.538761983	0.474201094	0.265990979	0.00514649	-0.026423825	-0.04694845
0.536197833	0.473281594	0.265925172	0.004993912	-0.026422966	-0.046941357
0.535512461	0.471999266	0.265960617	0.005012719	-0.026453472	-0.046963595
0.535552937	0.471522605	0.265565489	0.004965027	-0.026576681	-0.047022794
0.53477502	0.470811796	0.26532673	0.004674252	-0.026631261	-0.047034692
0.533460579	0.470022195	0.265192746	0.004415375	-0.026631527	-0.04731851
0.532220313	0.469530569	0.265108043	0.00443382	-0.026661308	-0.047666736
0.531402833	0.469000998	0.264437067	0.004369611	-0.026723144	-0.048118538
0.531360317	0.467575498	0.264210888	0.004381795	-0.026728912	-0.048117949
0.5301349	0.467521886	0.264033204	0.004278938	-0.02674386	-0.048164423
0.529544318	0.466613248	0.26265524	0.004124604	-0.026814745	-0.048185396
0.529315286	0.466533456	0.26265917	0.00402874	-0.026891621	-0.048349062
0.528693243	0.46480112	0.262522473	0.003981162	-0.027150271	-0.048466385
0.528435095	0.464358445	0.262344771	0.00398476	-0.02725325	-0.048561302
0.528153591	0.463507741	0.261206066	0.003833535	-0.027265552	-0.04871341
0.527371777	0.463252493	0.261190994	0.003759065	-0.027335119	-0.048750195
0.526166131	0.462909957	0.260954905	0.003703388	-0.027349587	-0.048739876
0.523566526	0.461991542	0.260891103	0.003688022	-0.02745097	-0.049225884
0.522862964	0.461940725	0.257258958	0.00361979	-0.027496839	-0.049336732
0.522416785	0.461277536	0.257196518	0.003574935	-0.02756885	-0.049620728
0.521386248	0.460455917	0.256837094	0.003552025	-0.027596587	-0.049733583
0.518906835	0.460118667	0.255875919	0.00355127	-0.02762117	-0.049768449
0.518831528	0.457752223	0.255375081	0.003418525	-0.027647646	-0.049841908
0.516781287	0.457018627	0.255266733	0.003372877	-0.02768494	-0.049881141
0.516579992	0.455904319	0.254847638	0.003381435	-0.027774562	-0.05046749
0.516453486	0.455588955	0.254664525	0.003093149	-0.027793475	-0.050469611
0.516326514	0.455486637	0.254297723	0.003042977	-0.028030585	-0.051234127
0.516337644	0.454957729	0.253140255	0.003002743	-0.028143535	-0.051457009
0.516148306	0.45423483	0.251854476	0.002959747	-0.028179421	-0.051631103
0.515777522	0.452215758	0.251904914	0.002945019	-0.02820768	-0.051681714
0.515625099	0.451949582	0.251904097	0.002925727	-0.028324314	-0.05195429
0.515066339	0.451876799	0.250921825	0.002925177	-0.028436635	-0.052027729
0.514553492	0.451801412	0.25093587	0.002905779	-0.028442349	-0.052069299
0.513932525	0.450812145	0.250860445	0.002848959	-0.028666534	-0.052073239
0.513855562	0.450454141	0.250816693	0.002742594	-0.028759306	-0.052791499
0.513642843	0.450442087	0.250755772	0.002747684	-0.028763576	-0.052794933
0.512043989	0.450356214	0.25067363	0.002746628	-0.028858407	-0.05285102
0.509925166	0.450156387	0.250114529	0.002469535	-0.028876845	-0.053116078
0.50824054	0.448920491	0.249970427	0.002447028	-0.028926378	-0.053539376
0.508162706	0.448917212	0.249827085	0.002234975	-0.028942852	-0.054148784
0.505919054	0.442545916	0.24873984	0.002239083	-0.028998008	-0.054286904
0.503578999	0.441613029	0.248551529	0.002230012	-0.029134915	-0.054377535
0.503359476	0.441536776	0.248293191	0.002097654	-0.029151929	-0.05458347
0.502831124	0.440826802	0.248091031	0.002010643	-0.029198984	-0.054887781
0.50160111	0.440723954	0.24818498	0.001881079	-0.029301273	-0.054981913
0.501092547	0.440497783	0.24694692	0.001865991	-0.029300302	-0.05522683
0.500812986	0.440311377	0.24693216	0.001799652	-0.029315353	-0.055414727
0.500582002	0.439127346	0.246895503	0.001781941	-0.02937073	-0.055516146
0.500505147	0.439011877	0.246523533	0.001703713	-0.029422136	-0.055574286
0.500242072	0.438970285	0.246482485	0.001602495	-0.029518273	-0.055583722
0.499532692	0.438956408	0.246144956	0.001577154	-0.029568767	-0.055794164
0.499337083	0.437864417	0.245422545	0.001565036	-0.029736554	-0.056051069
0.498014983	0.437680773	0.245334153	0.001570603	-0.029967298	-0.056055293
0.495931171	0.437638937	0.245320426	0.001524759	-0.029976622	-0.056168484
0.494865078	0.436707031	0.245267987	0.001429123	-0.030064291	-0.056318642
0.494099431	0.433670832	0.244144881	0.001324604	-0.030309279	-0.056507848
0.493661337	0.433568207	0.24364075	0.001228213	-0.030371458	-0.056651107
0.493146089	0.433063614	0.242792566	0.001019771	-0.030517151	-0.056700282
0.49297707	0.432283624	0.242765579	8.48E-04	-0.030523227	-0.056701442
0.49259556	0.431716702	0.241034275	6.49E-04	-0.030519851	-0.056899434
0.491350655	0.430973558	0.24011483	6.13E-04	-0.030544738	-0.05712603
0.490229695	0.429833304	0.240135294	3.18E-04	-0.030544567	-0.0571767
0.489996139	0.428280272	0.23972998	3.05E-04	-0.030788397	-0.057391745
0.489865002	0.428271854	0.239258887	3.16E-04	-0.030794216	-0.05752627
0.489494646	0.427414846	0.239144126	2.97E-04	-0.030843938	-0.057604198
0.488468288	0.42735136	0.238643002	2.75E-04	-0.030911526	-0.057599456
0.487825679	0.425853433	0.237160757	1.91E-04	-0.031030899	-0.057606863
0.486972045	0.424314904	0.237091127	1.02E-04	-0.03106819	-0.057665588
0.486021143	0.42413306	0.236349556	8.64E-05	-0.031170254	-0.058036209
0.485611871	0.424001269	0.236366116	3.73E-05	-0.03123019	-0.058044295
0.48406315	0.423965553	0.236289395	6.43E-05	-0.031239418	-0.058089863
0.48337242	0.423788936	0.236150207	4.79E-05	-0.031310363	-0.058096616
0.482329736	0.423175147	0.235121598	-8.91E-05	-0.031379857	-0.058152479
0.481244244	0.422763687	0.233293605	-1.15E-04	-0.031453918	-0.058163897
0.481173822	0.42228399	0.233138798	-1.22E-04	-0.031571627	-0.058264743
0.480304852	0.421169324	0.231111883	-1.32E-04	-0.031577982	-0.058428348
0.478569744	0.421161535	0.2284554	-2.68E-04	-0.031624206	-0.058602984
0.478546793	0.421119728	0.228122987	-5.36E-04	-0.031636037	-0.058802263
0.478144263	0.420923076	0.22798128	-5.22E-04	-0.03163845	-0.059188886
0.47765262	0.42090845	0.227621164	-6.10E-04	-0.031657028	-0.059190142
0.477277812	0.420556122	0.227441513	-6.12E-04	-0.031681024	-0.059227189
0.47710577	0.419777586	0.226802042	-7.77E-04	-0.031776248	-0.059215286
0.477088322	0.419575548	0.225713359	-0.001046131	-0.03180592	-0.059328948
0.476828506	0.418380702	0.225329886	-0.001155692	-0.031909123	-0.059354931
0.474329124	0.417519143	0.224257924	-0.001162963	-0.031914279	-0.059370017
0.474027503	0.41721913	0.224093709	-0.00120171	-0.031943972	-0.060122133
0.473828695	0.41608285	0.224112255	-0.001365329	-0.032009552	-0.060159557
0.473467312	0.416076454	0.223593763	-0.00142202	-0.032132834	-0.060205031
0.470976831	0.415833806	0.22358337	-0.001487555	-0.032184747	-0.060204441
0.46939329	0.415633074	0.223798304	-0.00150917	-0.032267451	-0.060400672
0.469032351	0.414033648	0.223059796	-0.001515164	-0.032406681	-0.060514297
0.468931265	0.413437125	0.222706681	-0.001632948	-0.032405551	-0.060583126
0.468753292	0.412390138	0.222533175	-0.00168586	-0.032404756	-0.060654886
0.466961384	0.409888288	0.221175968	-0.001835851	-0.032403457	-0.060725207
0.466817007	0.409074029	0.221280584	-0.001853096	-0.032458784	-0.061144554
0.466730986	0.40915688	0.221205269	-0.001895753	-0.032706015	-0.06158627
0.466690821	0.408525502	0.221120881	-0.001907293	-0.032893606	-0.061664886
0.466322117	0.407311747	0.220739684	-0.001951476	-0.032995328	-0.061875031
0.46527628	0.407026116	0.220340788	-0.002069217	-0.033005058	-0.062108009
0.463922297	0.406302234	0.220250121	-0.002229583	-0.03311384	-0.062161802
0.463679097	0.405864033	0.218708229	-0.002394197	-0.033144488	-0.062487969
0.463093883	0.405172445	0.218262318	-0.002406896	-0.033248737	-0.062545659
0.462802001	0.403170971	0.217691491	-0.002465833	-0.033262373	-0.062524432
0.462750183	0.402885702	0.217449567	-0.00252018	-0.033301781	-0.062515767
0.462674718	0.40281757	0.216919727	-0.002561862	-0.033334188	-0.06255119
0.461941211	0.401561148	0.216682893	-0.002616808	-0.033350853	-0.0630452
0.461703507	0.401412172	0.216427221	-0.002608294	-0.033359619	-0.063112301
0.460319444	0.401359908	0.216297295	-0.002709596	-0.033648232	-0.063465743
0.459892796	0.399658231	0.215979723	-0.0027702	-0.033706184	-0.06365345
0.459918153	0.398974741	0.215958729	-0.002793583	-0.033729918	-0.063841763
0.458983701	0.398309098	0.21469419	-0.002829486	-0.033772667	-0.063837153
0.458922475	0.3981585	0.214640517	-0.002876812	-0.033837956	-0.06478338
0.458947769	0.397341548	0.213856447	-0.002992235	-0.033892227	-0.064897064
0.459017837	0.397301017	0.213582614	-0.003273737	-0.034166773	-0.065108181
0.457967968	0.395035467	0.213555078	-0.003294598	-0.034434329	-0.06518935
0.45729615	0.39500279	0.212564199	-0.003296859	-0.034626771	-0.065788676
0.456197987	0.393929351	0.212543959	-0.003477175	-0.034720446	-0.065838791
0.456266888	0.39311505	0.211156582	-0.003488767	-0.034929855	-0.06599585
0.455601131	0.393034568	0.211171187	-0.003527839	-0.034928402	-0.066009251
0.455438844	0.392750373	0.211072089	-0.003763654	-0.034937277	-0.066038892
0.453648983	0.392761316	0.210650888	-0.003821671	-0.035132375	-0.066072014
0.452387177	0.392300742	0.21058384	-0.003863634	-0.035133413	-0.066112719
0.451431051	0.392060855	0.207716484	-0.003904745	-0.035137401	-0.066295538
0.451072175	0.39198053	0.207616193	-0.003978561	-0.035143972	-0.066421603
0.451072144	0.390860789	0.207313442	-0.004090372	-0.035231507	-0.066446794
0.450982386	0.389350902	0.207239556	-0.004241717	-0.035272271	-0.06646371
0.450695394	0.388371606	0.20673777	-0.004261865	-0.035321819	-0.066903153
0.449030176	0.387790869	0.206603995	-0.004294025	-0.035449371	-0.066930906
0.448886391	0.387069024	0.205561045	-0.004294742	-0.03546543	-0.067134965
0.448412704	0.386830153	0.205195613	-0.004321963	-0.03550134	-0.067242217
0.447575792	0.385601357	0.204607593	-0.004322681	-0.035606985	-0.067471128
0.446019544	0.38529141	0.204630964	-0.004535877	-0.035620693	-0.067611877
0.444949003	0.385135264	0.204429372	-0.004580642	-0.0356519	-0.068115941
0.444459809	0.383905669	0.204339473	-0.004730446	-0.035654494	-0.068625359
0.444235498	0.38351432	0.204377946	-0.004750231	-0.035656431	-0.068624833
0.439866822	0.383081587	0.203605405	-0.004775332	-0.03572529	-0.068776145
0.439725032	0.382620299	0.202513256	-0.004773247	-0.035763562	-0.068814661
0.43916117	0.382012982	0.202351091	-0.005127759	-0.035764694	-0.068827851
0.437807732	0.381840055	0.200710854	-0.005158421	-0.035759018	-0.068837484
0.436665438	0.38181834	0.199877211	-0.005196915	-0.03584377	-0.068861914
0.436520239	0.381887247	0.199258806	-0.005177392	-0.035859961	-0.069077672
0.434043956	0.381782416	0.198202926	-0.005165761	-0.035916419	-0.069597806
0.433864011	0.380811607	0.198134168	-0.005642676	-0.035937447	-0.069678413
0.433519213	0.38056624	0.197998754	-0.005669343	-0.035936926	-0.070033018
0.433166175	0.37883345	0.197088562	-0.005696325	-0.035935996	-0.07005961
0.432847438	0.377806912	0.196372493	-0.005707121	-0.035945203	-0.070145069
0.43152802	0.377775132	0.195401927	-0.005743113	-0.035958461	-0.07016406
0.429907416	0.376740021	0.195386417	-0.00593928	-0.036108917	-0.070431065
0.42969744	0.375623522	0.195363469	-0.005943203	-0.03611574	-0.070862108
0.429355462	0.37554985	0.194887909	-0.006033124	-0.036111807	-0.07099411
0.427818875	0.375105834	0.194910994	-0.006255545	-0.036173418	-0.07120751
0.4278035	0.374947013	0.193597972	-0.006322235	-0.036178055	-0.071255383
0.427706795	0.374402851	0.193621297	-0.006362008	-0.036311517	-0.071711171
0.427689759	0.374270076	0.193094546	-0.006687948	-0.036390719	-0.071817614
0.427420931	0.373916841	0.193028983	-0.006725161	-0.036419943	-0.071930765
0.427085962	0.372605354	0.192519977	-0.006764089	-0.036473521	-0.072075177
0.424892491	0.371434368	0.192101184	-0.006864468	-0.036517927	-0.072210253
0.424789634	0.371351642	0.191886161	-0.006991522	-0.036542887	-0.072266333
0.42332883	0.370882115	0.191946529	-0.007006679	-0.036659384	-0.072489616
0.42307565	0.370817682	0.191808466	-0.007092097	-0.036681134	-0.072491358
0.423081117	0.370368066	0.189710017	-0.007103772	-0.036753046	-0.072575371
0.422411637	0.37037165	0.188983645	-0.007192135	-0.036865313	-0.072796075
0.422241646	0.369696739	0.188345302	-0.007616766	-0.03693454	-0.073575655
0.421951032	0.369641094	0.188207502	-0.007625841	-0.037177497	-0.073709552
0.421588904	0.369394067	0.18826521	-0.007637089	-0.037193964	-0.073700132
0.416353888	0.367099204	0.188114777	-0.007654462	-0.037331777	-0.074192668
0.415741423	0.366875936	0.187710668	-0.007679975	-0.037377903	-0.074480043
0.414608072	0.365535603	0.186459793	-0.007716749	-0.037384779	-0.074537983
0.413998344	0.365506982	0.186287742	-0.007711367	-0.037428912	-0.074567091
0.413653622	0.363637749	0.185591332	-0.007774177	-0.037574144	-0.074974679
0.413183473	0.36331651	0.184359184	-0.007780696	-0.037779058	-0.07547388
0.413194765	0.363361712	0.183923598	-0.007780713	-0.037817032	-0.075616119
0.412691504	0.363338005	0.183879857	-0.007802352	-0.037875475	-0.075778306
0.412628353	0.362671449	0.183736705	-0.00783145	-0.037959969	-0.075795479
0.412599363	0.362424124	0.183719834	-0.007831793	-0.038049866	-0.075811052
0.412261362	0.361931623	0.18342858	-0.007965529	-0.03806784	-0.075905529
0.412173274	0.361774375	0.183027239	-0.008043679	-0.038111325	-0.075984921
0.411705448	0.361470528	0.181620194	-0.008066909	-0.038355037	-0.07611371
0.411114382	0.359823232	0.181418613	-0.008148692	-0.038508567	-0.076104171
0.410727376	0.359176316	0.18131809	-0.008187427	-0.038557301	-0.076383296
0.408355899	0.357264666	0.180904773	-0.0081829	-0.03875166	-0.076583901
0.407881383	0.357253513	0.180886651	-0.008293796	-0.038805778	-0.076640011
0.407792139	0.356553396	0.179824058	-0.008287908	-0.038959866	-0.076860208
0.407145889	0.356589152	0.178874341	-0.008299436	-0.038963729	-0.077298066
0.405470774	0.356137663	0.178004663	-0.008397867	-0.039014846	-0.077560262
0.404469148	0.35606829	0.177870183	-0.008519393	-0.039092023	-0.077560209
0.403196736	0.354752632	0.177512351	-0.008595854	-0.039232604	-0.077692941
0.402556546	0.354629214	0.177511675	-0.008602973	-0.039534305	-0.077738603
0.402393689	0.351777301	0.17746195	-0.008683549	-0.039599759	-0.077823276
0.402382589	0.351726063	0.177268008	-0.00871031	-0.039689726	-0.077915322
0.402409535	0.350818964	0.176425829	-0.008727575	-0.039846261	-0.077918769
0.401916298	0.350544977	0.175900995	-0.008812407	-0.039967537	-0.078071573
0.401141354	0.350253529	0.175656649	-0.008817386	-0.040061438	-0.078406678
0.400406794	0.349291317	0.174401969	-0.008844414	-0.040089611	-0.078397282
0.400098132	0.348876961	0.174390936	-0.008877798	-0.040134646	-0.07841406
0.399941664	0.346215025	0.173066688	-0.008953442	-0.040169936	-0.078615532
0.399816693	0.346012749	0.172628517	-0.008980882	-0.040254207	-0.078825289
0.399646264	0.345934269	0.171374118	-0.009014024	-0.040357683	-0.078873239
0.399342987	0.345607036	0.171191626	-0.009250144	-0.040479971	-0.079073225
0.39772772	0.345475339	0.170536089	-0.009365756	-0.040557114	-0.079164381
0.397530208	0.345441796	0.170251878	-0.009360859	-0.040575591	-0.079192082
0.397111831	0.344542807	0.170126086	-0.009371494	-0.040595517	-0.079264934
0.396626745	0.344254245	0.170073694	-0.009385767	-0.040739609	-0.079270203
0.395638831	0.343721021	0.169922856	-0.009629338	-0.040751366	-0.07970174
0.395607249	0.34232102	0.167417046	-0.00965583	-0.040776722	-0.079988992
0.39522036	0.342055609	0.166602068	-0.00968969	-0.040783205	-0.080404586
0.394999496	0.341797146	0.165636744	-0.00980389	-0.040849242	-0.080790142
0.39352848	0.341777911	0.165616332	-0.010033163	-0.040922424	-0.080824665
0.39220543	0.339271619	0.163769597	-0.010187098	-0.040922112	-0.080955785
0.390977404	0.338770662	0.162630687	-0.010185814	-0.041062576	-0.081026324
0.390668979	0.338295401	0.162163842	-0.010167129	-0.041096353	-0.081056039
0.389691928	0.337069056	0.161956172	-0.010273778	-0.041201417	-0.081223318
0.389674029	0.336763496	0.161754438	-0.010478687	-0.041357971	-0.081228477
0.388770132	0.33584712	0.159877266	-0.010552402	-0.041426511	-0.081341761
0.38873535	0.334768317	0.159535015	-0.010769655	-0.041500083	-0.081391116
0.388713263	0.334611096	0.15948029	-0.010835089	-0.041506702	-0.08168832
0.388301058	0.333064975	0.159487809	-0.010821804	-0.041514176	-0.08223828
0.387451435	0.333020417	0.15933814	-0.010820984	-0.041541225	-0.08225057
0.387483825	0.332148516	0.159014732	-0.010849791	-0.041738517	-0.082562336
0.38609044	0.331377703	0.158138549	-0.011050297	-0.041924248	-0.082726144
0.385907421	0.330884354	0.15723277	-0.011045575	-0.042153779	-0.082925739
0.38586043	0.329858487	0.156427322	-0.011095379	-0.04221017	-0.084128817
0.385855155	0.32895829	0.156439413	-0.0111243	-0.042286713	-0.084406207
0.385558471	0.328843571	0.156191311	-0.011158969	-0.042413977	-0.084518693
0.385512765	0.326262995	0.154554478	-0.011181742	-0.042427316	-0.084767784
0.38498778	0.326271451	0.153974118	-0.011220601	-0.042496075	-0.085030448
0.383279546	0.323907058	0.15344125	-0.011428591	-0.042508886	-0.085149135
0.3832093	0.323614559	0.153493826	-0.011452945	-0.04254712	-0.085168922
0.383049335	0.323388439	0.15343491	-0.011468153	-0.042794968	-0.085329462
0.382447559	0.322765623	0.152620333	-0.011467456	-0.042800777	-0.085364606
0.382212623	0.322287961	0.151790931	-0.011493767	-0.04280257	-0.085435001
0.380016941	0.320693266	0.150795992	-0.011548352	-0.042821538	-0.085522926
0.380037785	0.320222694	0.149989592	-0.011551201	-0.042831382	-0.085598785
0.378593678	0.319992378	0.149332897	-0.011873839	-0.042849001	-0.085782383
0.376516882	0.319938702	0.148803078	-0.011898801	-0.042864927	-0.085927022
0.37650043	0.319029276	0.148704614	-0.01193112	-0.04289412	-0.086257685
0.37565771	0.318749133	0.147856558	-0.011928913	-0.042909239	-0.086258165
0.374938173	0.31760406	0.147592075	-0.011913628	-0.043077357	-0.086279344
0.374284636	0.316264767	0.146978118	-0.011924516	-0.043118508	-0.08677349
0.373612257	0.315793573	0.14712386	-0.011933175	-0.043272289	-0.086889599
0.371098654	0.315743284	0.146676798	-0.011957129	-0.043279269	-0.0869617
0.371048193	0.315735317	0.14611211	-0.011945494	-0.043312872	-0.08725338
0.370760498	0.315666534	0.145918529	-0.011959605	-0.043370065	-0.087262943
0.369418926	0.315014045	0.145330067	-0.011994411	-0.043800347	-0.08740997
0.369099655	0.315038422	0.144720499	-0.012073632	-0.043867273	-0.087643921
0.368172415	0.314236006	0.144807122	-0.012060894	-0.043888962	-0.087996226
0.368071933	0.314208319	0.14417207	-0.012039711	-0.043932757	-0.089188386
0.366965142	0.313857909	0.143236853	-0.012072677	-0.044005804	-0.089661198
0.366079761	0.313693865	0.14162228	-0.012158937	-0.044069902	-0.089714614
0.365873129	0.313688829	0.140703124	-0.012257755	-0.044080291	-0.089738077
0.365379431	0.313682496	0.139811634	-0.012276272	-0.044097363	-0.089744683
0.364413877	0.313412769	0.139686178	-0.012371693	-0.044256552	-0.089774198
0.361877574	0.312897342	0.138950526	-0.012405278	-0.044271833	-0.08983156
0.361427344	0.312743537	0.138747514	-0.01251797	-0.044332541	-0.090166278
0.360091723	0.312568528	0.138746891	-0.012506618	-0.044402967	-0.090178741
0.359526599	0.3124853	0.138107493	-0.012540795	-0.044428336	-0.090191673
0.359125037	0.312033792	0.137724498	-0.012737946	-0.044538312	-0.090345114
0.359122118	0.31200781	0.137583272	-0.01273646	-0.044675506	-0.09038369
0.35869775	0.31141038	0.136530751	-0.012820913	-0.044761441	-0.090413286
0.357785681	0.310833962	0.136255185	-0.01292621	-0.044870856	-0.090706197
0.35643467	0.310613678	0.136310422	-0.01291996	-0.044979559	-0.090975153
0.355610354	0.309992927	0.136144135	-0.012998883	-0.045041143	-0.091001215
0.354751939	0.309051186	0.135697795	-0.013047503	-0.045064033	-0.091711697
0.354696866	0.308556316	0.1353783	-0.013043273	-0.045079302	-0.091768688
0.352187858	0.308564571	0.135376585	-0.013189842	-0.045085019	-0.091996556
0.350223041	0.306213839	0.134699181	-0.013200683	-0.045202462	-0.092072076
0.349977276	0.304785266	0.134452106	-0.013237058	-0.045265063	-0.09222373
0.349765942	0.30315823	0.134204848	-0.013244881	-0.045493964	-0.092350724
0.34895543	0.302975287	0.132974792	-0.013247582	-0.045498557	-0.092468862
0.348663916	0.301765503	0.132139885	-0.013227858	-0.045625473	-0.09283541
0.348636096	0.299293312	0.131842165	-0.013232886	-0.045628922	-0.093302787
0.348293791	0.299295043	0.131556603	-0.013604906	-0.045766447	-0.09356729
0.347358817	0.29893231	0.131439687	-0.01361897	-0.04584072	-0.093694718
0.346432217	0.298768501	0.131458736	-0.013621046	-0.045873269	-0.09379958
0.345856045	0.29756131	0.130362534	-0.013642956	-0.045995321	-0.093860183
0.345320424	0.29691959	0.130093884	-0.013641128	-0.046019695	-0.093941594
0.343763074	0.295944766	0.129617623	-0.013647063	-0.046030495	-0.093975943
0.343520818	0.29527994	0.129369277	-0.013704609	-0.046137205	-0.094401941
0.341706286	0.295234099	0.12913679	-0.013654903	-0.046166079	-0.094534987
0.340973859	0.294387081	0.128321277	-0.013684273	-0.04624882	-0.094721498
0.337847887	0.294311377	0.128132249	-0.013706388	-0.046283528	-0.09492993
0.336476449	0.293514317	0.127909682	-0.013684865	-0.046424055	-0.095241935
0.335911059	0.293303824	0.127588699	-0.013658872	-0.04645534	-0.095302607
0.33407645	0.292652266	0.126982444	-0.013910733	-0.046827585	-0.095397457
0.331008295	0.292375197	0.126648282	-0.014084066	-0.046898412	-0.096345486
0.330417488	0.291289916	0.126606134	-0.014096779	-0.046999763	-0.096382074
0.327803783	0.289466177	0.126379148	-0.014221344	-0.047001254	-0.097316408
0.327644202	0.287857569	0.126068963	-0.014416282	-0.047086695	-0.097391988
0.324875843	0.287079838	0.12549549	-0.014415689	-0.04725758	-0.097415966
0.324165139	0.285327594	0.125346674	-0.014461227	-0.047274856	-0.097724405
0.323913331	0.285296564	0.124718347	-0.014549659	-0.047424609	-0.098593291
0.32345605	0.284277752	0.123495388	-0.014593855	-0.047620193	-0.098768363
0.323159181	0.283118427	0.123316281	-0.01465864	-0.047652283	-0.098765919
0.320681949	0.278262732	0.123374017	-0.014701247	-0.047717659	-0.098791288
0.319622723	0.278179203	0.123077549	-0.014700214	-0.047729905	-0.098810306
0.319387477	0.278126132	0.122993123	-0.014701604	-0.047760123	-0.098833189
0.31895704	0.277991032	0.121175371	-0.014792614	-0.047825217	-0.099170858
0.3185931	0.276844636	0.120737778	-0.014843199	-0.047947416	-0.099563405
0.318352066	0.276747779	0.120219184	-0.014850861	-0.04803305	-0.099827579
0.317585422	0.276562388	0.119274859	-0.014924695	-0.048119439	-0.099826895
0.317482271	0.2752251	0.11906607	-0.015008475	-0.048152591	-0.100054884
0.315556167	0.272921332	0.118517248	-0.015139241	-0.048247532	-0.100234779
0.31531589	0.272794188	0.117423383	-0.015377898	-0.048292405	-0.100457988
0.315075527	0.272835543	0.117075536	-0.015391076	-0.048313145	-0.100489942
0.314584668	0.271887045	0.116903031	-0.015409435	-0.048369768	-0.100539744
0.314450589	0.271222502	0.116350129	-0.015493055	-0.048396913	-0.100603827
0.314240393	0.270725734	0.115750816	-0.015704525	-0.048410685	-0.101069356
0.3141952	0.27058874	0.115748391	-0.015713145	-0.048816509	-0.101409233
0.314103803	0.269967539	0.11571947	-0.015762094	-0.048839572	-0.10151499
0.314035575	0.269958872	0.115611527	-0.015744298	-0.048902039	-0.101581184
0.312851528	0.269563828	0.115649386	-0.015719238	-0.04904117	-0.101915891
0.3120837	0.269387222	0.114583677	-0.015744471	-0.049101525	-0.101951371
0.310657031	0.268712623	0.114428886	-0.015738776	-0.049162796	-0.102055213
0.31033166	0.268722376	0.114352452	-0.015769892	-0.04916591	-0.102448339
0.310021085	0.267562041	0.114055472	-0.015811611	-0.049264786	-0.102506085
0.306638035	0.264714055	0.112060575	-0.015949224	-0.049264834	-0.10256949
0.305773945	0.262975349	0.111880716	-0.015993588	-0.049356088	-0.10272038
0.30490843	0.262483595	0.110683728	-0.016126072	-0.049407021	-0.102938892
0.302250157	0.261400821	0.110407746	-0.016163718	-0.049498471	-0.103064203
0.300974781	0.261062433	0.109636545	-0.016188808	-0.049498223	-0.103107091
0.300147342	0.259533104	0.109044703	-0.016508579	-0.049657913	-0.103280864
0.29968073	0.259361141	0.109018029	-0.016572529	-0.049730534	-0.103580322
0.298895046	0.259344792	0.108973039	-0.016706478	-0.049973489	-0.103600512
0.298475923	0.258401406	0.10801581	-0.016692598	-0.05003983	-0.103795285
0.297157261	0.25598003	0.107800308	-0.016720366	-0.050059919	-0.104199023
0.2959097	0.25480364	0.107740824	-0.017050107	-0.050074616	-0.104242879
0.295099168	0.25365346	0.107642719	-0.017042814	-0.050090627	-0.104315479
0.293612137	0.251329652	0.106845545	-0.017040135	-0.050136074	-0.104393032
0.29321921	0.250682808	0.1066969	-0.017112902	-0.050138492	-0.104465166
0.293105041	0.250156675	0.105866335	-0.017115409	-0.050150514	-0.104461095
0.292815698	0.250112202	0.105324044	-0.017098663	-0.050286597	-0.10450678
0.291237744	0.248820417	0.104909663	-0.017217576	-0.050327653	-0.105039248
0.290690586	0.248149392	0.104842386	-0.01730542	-0.050364775	-0.105071484
0.290481795	0.248086425	0.104558873	-0.017390588	-0.050413096	-0.105218443
0.289918814	0.246633993	0.104295298	-0.017494536	-0.050500886	-0.105330937
0.287228012	0.246436227	0.103534613	-0.017484005	-0.050542086	-0.10538863
0.285346949	0.245537404	0.103261451	-0.017484657	-0.050574628	-0.106223938
0.284575443	0.242317702	0.102825822	-0.017604592	-0.050644847	-0.10723445
0.283969985	0.241555053	0.102806793	-0.017629627	-0.05073219	-0.107631243
0.283755072	0.240037242	0.102558179	-0.017706204	-0.051128964	-0.10802071
0.283423141	0.238751623	0.102517427	-0.018026774	-0.051162248	-0.108032554
0.283139788	0.238481927	0.102542866	-0.018028703	-0.051164559	-0.108036805
0.282246938	0.236419876	0.102239134	-0.01806401	-0.051257995	-0.10809789
0.281137488	0.236323539	0.102258759	-0.018094769	-0.051296985	-0.108106824
0.279754	0.236198066	0.102105089	-0.018257514	-0.051494922	-0.108307839
0.278133737	0.236036891	0.101091252	-0.018253603	-0.05149844	-0.108443943
0.277477216	0.236003099	0.100199691	-0.018381498	-0.051561764	-0.108525821
0.274632269	0.235466657	0.099705089	-0.018699254	-0.051586418	-0.108582263
0.274334319	0.235286484	0.097705256	-0.018927633	-0.051602771	-0.108673417
0.274355158	0.234943319	0.096708774	-0.019015663	-0.051661523	-0.108796506
0.273624949	0.234909122	0.096013933	-0.019101931	-0.051903824	-0.108809174
0.273179882	0.234771991	0.095237393	-0.019189188	-0.051913057	-0.108937564
0.273128593	0.233457725	0.095262237	-0.019420703	-0.051993587	-0.108953787
0.272827231	0.233060873	0.095274457	-0.01941682	-0.052101437	-0.109366566
0.272714475	0.23302462	0.094417769	-0.019378235	-0.052126177	-0.109476705
0.271429185	0.232585964	0.094276562	-0.019784117	-0.052299415	-0.110050208
0.270117945	0.232281954	0.094262581	-0.019869948	-0.052361934	-0.110402555
0.269625229	0.231167341	0.093748227	-0.020121099	-0.052632506	-0.111055051
0.269643066	0.229636385	0.093231424	-0.020124564	-0.052733178	-0.111091756
0.269619749	0.229576166	0.092766235	-0.020226898	-0.052730786	-0.111088601
0.269611541	0.228792825	0.092638446	-0.020211679	-0.0527345	-0.111158897
0.268598111	0.227865335	0.092619506	-0.020674453	-0.052766086	-0.111612139
0.268220693	0.227342793	0.092614397	-0.020968386	-0.052773595	-0.111703707
0.267842892	0.226538861	0.091810997	-0.020979975	-0.05286638	-0.111957677
0.266130686	0.22647077	0.091452426	-0.021057335	-0.052932091	-0.112188286
0.265448019	0.224960838	0.091053684	-0.021141935	-0.0531142	-0.112594851
0.265157292	0.224002225	0.090946664	-0.021159843	-0.053288614	-0.112709123
0.263741906	0.223655273	0.090582507	-0.021251116	-0.05331675	-0.112839938
0.263720087	0.22299126	0.090543847	-0.021249621	-0.053396191	-0.113163065
0.263589985	0.222790796	0.090537389	-0.021285967	-0.053401913	-0.113589809
0.262021183	0.221934679	0.090316222	-0.021437568	-0.053470315	-0.113624109
0.261783188	0.221657322	0.08975642	-0.021488558	-0.053629549	-0.113895625
0.260347526	0.221655834	0.089361461	-0.021897563	-0.053702236	-0.114287518
0.259817143	0.221418165	0.089032534	-0.021883392	-0.053713267	-0.114296135
0.25923367	0.219791296	0.08884193	-0.021928421	-0.053859948	-0.114400855
0.25912928	0.219611978	0.086952156	-0.021945413	-0.05386096	-0.115368883
0.258070504	0.218916878	0.086202106	-0.022014059	-0.053872763	-0.115470379
0.257852411	0.217533656	0.085619215	-0.022213795	-0.053943128	-0.115629769
0.255216292	0.217104039	0.085809418	-0.022333351	-0.054114763	-0.116066545
0.254173838	0.215231783	0.085408236	-0.022293731	-0.054185649	-0.116099866
0.253613939	0.214507571	0.0855519	-0.022342249	-0.054593246	-0.116196815
0.252563308	0.211588687	0.084477899	-0.022372016	-0.054599464	-0.116413424
0.252279502	0.210754463	0.084481187	-0.022455156	-0.054600275	-0.116495417
0.252226683	0.20972565	0.084082605	-0.022532159	-0.054688288	-0.116524022
0.251869441	0.209350755	0.08388702	-0.02267062	-0.054700736	-0.116569552
0.250748039	0.20716642	0.083541761	-0.022762986	-0.054719421	-0.116578432
0.249351836	0.206180764	0.08371702	-0.022897922	-0.054795132	-0.116809482
0.247860363	0.205770271	0.082108039	-0.023143592	-0.054995861	-0.117361723
0.247805532	0.2046185	0.0819376	-0.023248246	-0.055168178	-0.117427509
0.247441321	0.20417462	0.081330975	-0.02325308	-0.055180652	-0.117504829
0.247115068	0.204164792	0.080794206	-0.023262494	-0.055348152	-0.117522802
0.246894973	0.20378661	0.08031442	-0.023400373	-0.05556138	-0.118011731
0.246416272	0.203169882	0.078833538	-0.023432469	-0.055581134	-0.118089517
0.246272368	0.201911902	0.078463474	-0.023638431	-0.055660718	-0.118237478
0.246028801	0.201318832	0.074468113	-0.023703305	-0.055659113	-0.119049968
0.245648873	0.201307986	0.073930133	-0.023935045	-0.055716787	-0.119089719
0.244635338	0.201286422	0.073463918	-0.02395724	-0.055894152	-0.11908003
0.243940466	0.200312541	0.073211817	-0.024037755	-0.056022707	-0.119083002
0.243300113	0.200266146	0.072287007	-0.02425467	-0.056033811	-0.119148209
0.242824103	0.199727819	0.072057263	-0.024243005	-0.056129067	-0.119317505
0.24142018	0.198866018	0.072064626	-0.024278364	-0.056287364	-0.119351905
0.239998919	0.198627665	0.071537177	-0.024333435	-0.056308117	-0.119746733
0.23841607	0.197737315	0.069662784	-0.024291083	-0.056342617	-0.119758358
0.235712723	0.196131077	0.069571035	-0.02434265	-0.056630062	-0.119791924
0.234729425	0.193499872	0.06942343	-0.024336634	-0.05670916	-0.119887801
0.234782186	0.19144003	0.069092247	-0.024609777	-0.056979179	-0.119896046
0.234742025	0.190678131	0.068538366	-0.024635485	-0.057057815	-0.119915807
0.233958931	0.190187812	0.06855066	-0.024928829	-0.05707308	-0.119969113
0.233699403	0.190200245	0.067938993	-0.024958575	-0.057224591	-0.120192194
0.232135588	0.18954295	0.067529995	-0.024941232	-0.05746017	-0.120230647
0.231319426	0.189202433	0.066882566	-0.025064085	-0.057543992	-0.120329927
0.230715988	0.18799435	0.066938626	-0.025224431	-0.057602352	-0.120397543
0.230706393	0.186496391	0.066766321	-0.025278367	-0.057664145	-0.120467614
0.230473558	0.186031036	0.064286895	-0.025337665	-0.057725078	-0.120523674
0.228116403	0.185906278	0.064296772	-0.02555067	-0.05777112	-0.120740884
0.22724307	0.185004166	0.06422089	-0.025543835	-0.057896202	-0.120916545
0.226594686	0.184038712	0.063378367	-0.025577372	-0.057894948	-0.121124834
0.225333426	0.184019663	0.060183229	-0.025597108	-0.057984636	-0.121118349
0.220171922	0.183453891	0.06023695	-0.025603768	-0.058114544	-0.121399305
0.219129218	0.182808278	0.060169241	-0.025597789	-0.058270078	-0.121493762
0.217258988	0.18275093	0.059350333	-0.025726386	-0.058297048	-0.121551243
0.216699475	0.182277762	0.059375929	-0.025930101	-0.05841471	-0.121958926
0.215945596	0.178950588	0.059429468	-0.026000667	-0.058548597	-0.122323913
0.216021348	0.178807353	0.059251711	-0.026488678	-0.058796882	-0.122817882
0.21560284	0.178116386	0.059189863	-0.026482664	-0.058870472	-0.122817737
0.214382532	0.177263017	0.05924219	-0.026446924	-0.058987728	-0.122814718
0.214094565	0.176835523	0.059014155	-0.026499369	-0.059110735	-0.122869352
0.214063269	0.1766043	0.059029958	-0.026539296	-0.059297615	-0.123116844
0.213339496	0.176287473	0.058838617	-0.026552705	-0.059642298	-0.123202262
0.212321213	0.175710294	0.058787385	-0.026550094	-0.059678364	-0.123198757
0.212077989	0.175383953	0.058157829	-0.026590924	-0.059751388	-0.123778611
0.211352949	0.173950419	0.05757801	-0.026608485	-0.05978832	-0.123743101
0.211354768	0.17396334	0.05747802	-0.02661667	-0.059819601	-0.12375087
0.209088693	0.173859577	0.054113184	-0.026725385	-0.059817092	-0.123854514
0.207590511	0.17388818	0.053466797	-0.02672796	-0.059839535	-0.123901834
0.205448853	0.172380609	0.053615787	-0.026775332	-0.059898339	-0.123961821
0.205138394	0.171616152	0.053416626	-0.027062022	-0.060059845	-0.124022261
0.204251901	0.171538635	0.053279394	-0.027167304	-0.060096324	-0.124066774
0.202907923	0.170811051	0.053251606	-0.027203905	-0.060171528	-0.124107289
0.202450498	0.170759489	0.05289131	-0.027210062	-0.060194998	-0.124453515
0.201217504	0.168865082	0.052449966	-0.02719104	-0.06022967	-0.124468899
0.200611842	0.168574205	0.052190678	-0.027314911	-0.060652419	-0.124499698
0.200401372	0.16842191	0.052248609	-0.027919694	-0.060681307	-0.124698173
0.199756815	0.16707581	0.051756008	-0.027921352	-0.060694369	-0.124774721
0.199128034	0.167072746	0.051473895	-0.028196808	-0.060827138	-0.124958622
0.199098647	0.167076641	0.050842446	-0.028301163	-0.060826548	-0.125240425
0.198528506	0.166702723	0.050589978	-0.02864669	-0.060825691	-0.125607146
0.198414448	0.166506107	0.049994173	-0.028654867	-0.060919863	-0.125617656
0.19797259	0.16624499	0.049779935	-0.028743508	-0.060922142	-0.125732088
0.196615336	0.166162619	0.049835398	-0.028758356	-0.061053797	-0.125739206
0.196017161	0.165641666	0.049598189	-0.028820997	-0.061149257	-0.12631449
0.195900269	0.1645807	0.049219836	-0.028811758	-0.061161928	-0.126447333
0.195897817	0.16258049	0.04870768	-0.028811215	-0.061260578	-0.126481247
0.19556992	0.16249598	0.048766467	-0.028990245	-0.061298925	-0.126742389
0.194879614	0.16160379	0.04868056	-0.029165483	-0.061299565	-0.127030483
0.19477304	0.160778853	0.04864821	-0.029282664	-0.061934594	-0.127337057
0.194017367	0.160274534	0.048105618	-0.029315077	-0.062036833	-0.127454746
0.192843727	0.160300032	0.048177686	-0.029353812	-0.062145487	-0.127474811
0.192225078	0.158710894	0.048073907	-0.029420445	-0.062196828	-0.127451117
0.19094626	0.158307286	0.047922001	-0.029480543	-0.062208151	-0.127534189
0.189374594	0.158089151	0.047723812	-0.029659722	-0.062513775	-0.127518788
0.189128038	0.157470741	0.047480294	-0.029680247	-0.062538652	-0.12761497
0.187689878	0.15700758	0.046982672	-0.029819297	-0.062844753	-0.127799333
0.187655874	0.156881601	0.046999869	-0.029919465	-0.062871816	-0.127966571
0.186890905	0.156117934	0.046711943	-0.029963703	-0.062941541	-0.128284879
0.184037312	0.155898368	0.04638668	-0.029967202	-0.063034895	-0.128671468
0.183177745	0.155240892	0.045980001	-0.030010286	-0.063049562	-0.12866433
0.183178944	0.155239083	0.044842839	-0.030035158	-0.063119909	-0.128704256
0.181250596	0.155073087	0.04433368	-0.030032274	-0.063143295	-0.128840055
0.180622327	0.154552843	0.043939323	-0.03023218	-0.063173935	-0.128849021
0.180669299	0.154238883	0.043130963	-0.030419151	-0.063259773	-0.128990012
0.178857477	0.154003087	0.042862823	-0.030865978	-0.063318243	-0.128988941
0.17713432	0.153612813	0.042875772	-0.030893069	-0.063416331	-0.129058367
0.176057481	0.152373194	0.042104106	-0.030901358	-0.063465421	-0.129363429
0.175939654	0.151830758	0.0418984	-0.031085814	-0.063584169	-0.129460126
0.175226238	0.150591408	0.041754847	-0.031064352	-0.063953605	-1.30E-01
0.173271103	0.148265085	0.039130852	-0.03113757	-0.064093015	-1.30E-01
0.17273354	0.147679399	0.038845232	-0.03136164	-0.064185933	-1.30E-01
0.172505087	0.146899236	0.038330277	-0.031355824	-0.064267163	-1.30E-01
0.172671192	0.146451462	0.03704255	-0.031384682	-0.06435641	-1.30E-01
0.170994592	0.145220773	0.036530969	-0.031762426	-0.064502297	-1.30E-01
0.169031587	0.145233651	0.03583963	-0.031792501	-0.064645955	-1.31E-01
0.168839005	0.144982674	0.035288026	-0.0318502	-0.065019549	-1.31E-01
0.168163914	0.144867412	0.035223065	-0.03207345	-0.06505888	-1.31E-01
0.167993505	0.143561405	0.034716323	-0.032190227	-0.06515319	-1.32E-01
0.167497737	0.142354644	0.034728974	-0.032236226	-0.065229846	-0.131566508
0.167504671	0.142126354	0.034116261	-0.032266175	-0.065266376	-0.132039992
0.167077334	0.141476497	0.033901201	-0.032413799	-0.065314083	-0.132300385
0.166153413	0.141141678	0.033143297	-0.032423942	-0.065337471	-0.13233328
0.165679675	0.140728715	0.032204264	-0.032548743	-0.065596461	-0.13255257
0.165618226	0.140192533	0.031812672	-0.032639874	-0.065631214	-0.132772046
0.164530759	0.140061619	0.031303196	-0.032729448	-0.065651161	-0.132969429
0.163478301	0.137436056	0.031247639	-0.032686211	-0.065668052	-0.133144565
0.161035314	0.13691604	0.030747257	-0.032634793	-0.065697866	-0.13314176
0.160399779	0.135501154	0.030504821	-0.032645344	-0.065935389	-0.133251396
0.160016073	0.135398299	0.030193533	-0.032640417	-0.066315601	-0.133418618
0.159989386	0.135295418	0.029306425	-0.032812177	-0.066342725	-0.133920316
0.159726448	0.134492639	0.028818046	-0.03284617	-0.066466103	-0.134004577
0.159642	0.13381382	0.02815564	-0.032937414	-0.066524731	-0.134343937
0.158063884	0.132691351	0.028074219	-0.033142296	-0.066790969	-0.134441544
0.157265757	0.131373065	0.026705326	-0.033397368	-0.066841429	-0.134895814
0.156984387	0.130529203	0.026285863	-0.033557708	-0.067011502	-0.135047383
0.157165976	0.130146791	0.026063176	-0.033524522	-0.067016263	-0.135149977
0.156855153	0.129703474	0.025865156	-0.033517317	-0.067024123	-0.135303386
0.154465028	0.128891886	0.02586049	-0.033524233	-0.067075359	-0.135459693
0.154212616	0.128414818	0.025804357	-0.03366924	-0.067149537	-0.136241021
0.153670824	0.128120603	0.025784845	-0.033749765	-0.067305426	-0.136277224
0.153045592	0.127668087	0.024320667	-0.033774727	-0.067346329	-0.136339322
0.153039465	0.126791916	0.023049347	-0.033785818	-0.067380612	-0.136536592
0.152348843	0.126358701	0.0223984	-0.03417247	-0.067609208	-0.136575717
0.152365208	0.124412921	0.022431744	-0.034162592	-0.067643087	-0.136945852
0.146552032	0.124311295	0.020540615	-0.034310337	-0.067746999	-0.137046038
0.146370851	0.124248448	0.020510359	-0.034632407	-0.067754478	-0.13715328
0.146215261	0.123976216	0.020195544	-0.034970432	-0.068118298	-0.13750638
0.145512613	0.123885121	0.019942379	-0.035142706	-0.068233602	-0.137597075
0.144404862	0.123784653	0.019273392	-0.035175616	-0.06831072	-0.137850218
0.143319842	0.122977999	0.019265061	-0.03518812	-0.068421357	-0.137915785
0.143250861	0.1217514	0.01901501	-0.035265445	-0.068680969	-0.138459545
0.141544866	0.12143541	0.018718761	-0.035554426	-0.068812356	-0.138655089
0.140796908	0.119918242	0.018845854	-0.035584912	-0.068967292	-0.139174976
0.139501544	0.119965396	0.018875659	-0.035542061	-0.069160932	-0.139370735
0.138999633	0.11939189	0.018339394	-0.035486839	-0.06971567	-0.139503744
0.138424311	0.118772696	0.017961788	-0.035817103	-0.069717681	-0.139864098
0.137927232	0.118571576	0.017815621	-0.035930304	-0.069718191	-0.139870229
0.137756695	0.11795785	0.017741369	-0.035931156	-0.06975772	-0.140070772
0.1378214	0.117887009	0.016074977	-0.035938909	-0.070096964	-0.140135628
0.136333453	0.117792441	0.016055821	-0.035967172	-0.070199861	-0.140136739
0.136187528	0.115375148	0.014675486	-0.036143097	-0.070206174	-0.140979595
0.135399391	0.113661364	0.014167418	-0.036676198	-0.070555647	-0.140977261
0.133701113	0.112224526	0.014152296	-0.036684074	-0.070685199	-0.141289221
0.132257983	0.112236138	0.01409056	-0.036868769	-0.070690131	-0.141510992
0.132104769	0.111880372	0.013321434	-0.037194318	-0.070931903	-0.142668105
0.131413208	0.111618501	0.012946517	-0.037196653	-0.071105159	-0.142757884
0.131177034	0.111016523	0.012646901	-0.03761911	-0.071122269	-0.142814533
0.130058264	0.110809115	0.012278795	-0.037654045	-0.071131854	-0.142860817
0.128799677	0.109990914	0.012273618	-0.037764742	-0.071173556	-0.143416121
0.128375142	0.110032154	0.012249412	-0.037764565	-0.071463174	-0.144405267
0.128161535	0.109545097	0.012261014	-0.037852529	-0.071529063	-0.144393567
0.127928582	0.108207971	0.012129733	-0.038248867	-0.071949479	-0.144390983
0.127483266	0.10798524	0.011749778	-0.038436153	-0.072328376	-0.144678801
0.127224518	0.107477133	0.010970186	-0.038385569	-0.072345889	-0.144768759
0.126603788	0.107497812	0.010349961	-0.038429639	-0.072364379	-0.145042189
0.125498609	0.107490148	0.010054226	-0.038544235	-0.072724194	-0.14573615
0.124962771	0.10633649	0.009625047	-0.038509284	-0.072899066	-0.145736264
0.124734109	0.105497059	0.008034052	-0.038747778	-0.072993968	-0.145754734
0.124428358	0.105401714	0.007722578	-0.038759434	-0.073013527	-0.146199976
0.122297109	0.104952175	0.007004893	-0.039005636	-0.073039379	-0.14633561
0.120507781	0.104599174	0.006901118	-0.039017102	-0.073069084	-0.146504003
0.11974877	0.103946302	0.00617634	-0.039218004	-0.073093599	-0.14672212
0.119291982	0.103946937	0.005757071	-0.039396781	-0.073152227	-0.146755954
0.119121786	0.103683975	0.005370226	-0.039623298	-0.073185212	-0.147003593
0.117705841	0.103489256	0.005005436	-0.039916322	-0.073260044	-0.147194039
0.116653858	0.102755574	0.004217791	-0.039903592	-0.073262659	-0.148230355
0.11669114	0.100964812	0.003570682	-0.040346291	-0.073272271	-0.148522903
0.115811291	0.100425593	0.003629964	-0.04035577	-0.073613318	-0.149109689
0.114732088	0.10029083	0.003575123	-0.040478237	-0.073702077	-0.14921925
0.114713419	0.098963905	0.003402681	-0.040544713	-0.074133319	-0.149431492
0.112207328	0.09849854	0.003471321	-0.040990282	-0.074207828	-0.1497807
0.112000322	0.098370426	0.002806786	-0.041010063	-0.074337226	-0.150144152
0.111661349	0.098080498	0.002354161	-0.041036861	-0.074414692	-0.150320349
0.111187634	0.097885361	0.002162975	-0.041048186	-0.074431568	-0.150620903
0.111051467	0.096116423	0.00214717	-0.041030565	-0.074548003	-0.151277444
0.110950054	0.095842869	0.002085224	-0.041043636	-0.075081902	-0.151440888
0.11063853	0.094717264	0.001411026	-0.041149736	-0.075482934	-0.151505694
0.110553246	0.093280154	8.71E-04	-0.041170438	-0.075717773	-0.15181712
0.109557778	0.09272311	7.60E-04	-0.041132778	-0.075799931	-0.151821124
0.109549143	0.092117345	8.26E-04	-0.041169107	-0.075812923	-0.152400849
0.109143811	0.092028188	-3.41E-04	-0.041426332	-0.075868558	-0.152734789
0.108204684	0.091393563	-4.40E-04	-0.041387742	-0.075982614	-0.152903295
0.108040843	0.091056123	-3.17E-04	-0.041397153	-0.076282574	-0.153599469
0.107399896	0.089993189	-4.34E-04	-0.041756274	-0.076453392	-0.15398461
0.10715088	0.089076704	-8.78E-04	-0.041761659	-0.076699116	-0.154001242
0.107020529	0.087454876	-0.001212149	-0.041794095	-0.076814596	-0.154425569
0.106682936	0.086242275	-0.00110371	-0.042284585	-0.076872951	-0.154756535
0.106273387	0.085820113	-0.001746327	-0.042975637	-0.076943134	-0.154878967
0.105982736	0.085374878	-0.002378078	-0.043144357	-0.07694234	-0.155411548
0.10561188	0.085075063	-0.002681174	-0.043414935	-0.077185732	-0.155807744
0.105484196	0.085113384	-0.002750761	-0.043434951	-0.077291778	-0.15591738
0.1055429	0.085035279	-0.002772989	-0.043572538	-0.077293954	-0.156213614
0.105236555	0.085063378	-0.004480035	-0.043714587	-0.077307405	-0.156419148
0.104743064	0.083852573	-0.004826203	-0.044031942	-7.73E-02	-0.15663177
0.103631673	0.082885475	-0.004899151	-0.044067553	-7.76E-02	-0.156628544
0.103365344	0.082265433	-0.004917045	-0.044104722	-0.077601934	-0.156722899
0.101841944	0.081559842	-0.005030693	-0.044447221	-0.077684567	-0.156915758
0.101607473	0.081451727	-0.005278781	-0.044554571	-0.077797702	-0.157353159
0.100296399	0.081212168	-0.006139836	-0.044946713	-0.077836174	-0.157336324
0.09900231	0.080974759	-0.007244212	-0.045163781	-0.07796434	-0.158024252
0.099006459	0.080962078	-0.007428772	-0.045173253	-0.07814261	-0.158118092
0.098995853	0.08095668	-0.00999842	-0.045226888	-0.078165343	-0.158682298
0.09845348	0.080833268	-0.010443214	-0.04529753	-0.078283553	-0.159176288
0.098341453	0.080566721	-0.010429877	-0.04558298	-0.078318299	-0.159235452
0.098270714	0.080138874	-0.011937692	-0.045670078	-0.078596157	-0.159326189
0.096976531	0.079995968	-0.012116136	-0.045937926	-0.07870112	-0.159419828
0.095816638	0.079689442	-0.01273074	-0.045969125	-0.078816839	-0.160006319
0.095840785	0.0787411	-0.012576501	-0.046288682	-0.079032193	-0.161767192
0.095376471	0.078017894	-0.012838827	-0.046999616	-0.079148285	-0.161871928
0.095160306	0.077414827	-0.014029689	-0.047068204	-0.079538555	-0.161914935
0.093696942	0.076754446	-0.014015592	-0.047082763	-0.079567695	-0.162320451
0.09372204	0.076033653	-0.014638171	-0.047214805	-0.079687627	-0.162315499
0.093359646	0.074879232	-0.015541592	-0.047243143	-0.079967615	-0.163744784
0.0931055	0.071749113	-0.015958368	-0.047339507	-0.079980261	-0.16418774
0.092732422	0.071448443	-0.016393826	-0.047329091	-0.080184761	-0.164331407
0.092856862	0.070826338	-0.016945128	-0.047655469	-0.080224434	-0.164454208
0.091751299	0.069528527	-0.017353145	-0.047721669	-0.080252465	-0.164445292
0.088598078	0.069417887	-0.017632716	-0.047829667	-0.080539352	-0.164556324
0.087974949	0.068912759	-0.018561902	-0.047919937	-0.080565868	-0.164814308
0.086985641	0.068862493	-0.01921905	-0.048115164	-0.080580764	-0.165088237
0.08362119	0.068484933	-0.01951389	-0.0480931	-0.080681526	-0.165870931
0.08357716	0.066583301	-0.019523111	-0.048113696	-0.080722672	-0.1658788
0.083289751	0.06244759	-0.020205729	-0.048110802	-0.080841928	-0.165930823
0.082957895	0.062261481	-0.020341518	-0.048130583	-0.081274596	-0.166428814
0.082938368	0.061321589	-0.020445405	-0.048255808	-0.081473813	-0.166439681
0.082117811	0.06014777	-0.021467272	-0.048417604	-0.081996084	-0.166560283
0.082119054	0.059615546	-0.021624085	-0.048729397	-0.082803482	-0.166550572
0.080363636	0.058166934	-0.021573404	-0.048772938	-0.082841392	-0.166612179
0.080398294	0.057798864	-0.021576648	-0.048783497	-0.0830994	-0.167579886
0.079767111	0.057597838	-0.021865793	-0.049399318	-0.08310504	-0.167664486
0.079649446	0.057773174	-0.02225414	-0.049465391	-0.083330731	-0.167837018
0.079051345	0.054047057	-0.02428443	-0.049568828	-0.083397037	-0.168143463
0.078630635	0.054012764	-0.024324135	-0.049614286	-0.083489358	-0.168151817
0.077579983	0.054041302	-0.024641044	-4.98E-02	-0.083604228	-0.168460381
0.077363079	0.053560075	-0.025360461	-5.04E-02	-0.083795579	-0.168860616
0.076237466	0.053398775	-0.026012804	-5.07E-02	-0.084275666	-0.168888574
0.075265455	0.053457571	-0.026942304	-5.09E-02	-0.084347843	-0.169555374
0.075196583	0.053364084	-0.026913449	-0.051054034	-0.084828363	-0.169606175
0.074859814	0.053218439	-0.026849183	-0.051285001	-0.084963592	-0.16978999
0.073839076	0.053209922	-0.026887951	-0.05152654	-0.085126645	-0.169911457
0.07296576	0.05234804	-0.02776263	-0.051891577	-0.085139264	-0.170089747
0.072865334	0.052256414	-0.027827474	-0.052168955	-0.085326801	-0.170362506
0.072518348	0.05162841	-0.028412406	-0.052269402	-0.085396943	-0.170663769
0.071698404	0.05097948	-0.029074936	-0.052285331	-0.085503536	-0.171016402
0.071547997	0.050611454	-0.029048127	-0.052317356	-0.085676062	-0.171168693
0.067320212	0.050307596	-0.031009013	-0.052449669	-0.085678694	-0.171414345
0.06689104	0.04990356	-0.031357779	-0.05282103	-0.085836714	-0.171402828
0.065825265	0.049553775	-0.031299227	-0.052980984	-0.085916924	-0.171493625
0.065260548	0.049190025	-0.031380945	-0.053057374	-0.085930346	-0.171575539
0.064791625	0.048692849	-0.031622814	-0.053061863	-0.086033835	-0.171637692
0.063275828	0.048571632	-0.033156194	-0.053432195	-0.086028175	-0.171749056
0.061249094	0.04830683	-0.033449242	-0.05342249	-0.0861029	-0.171795376
0.059150418	0.048226829	-0.033677989	-0.05358119	-0.086127228	-0.171821755
0.058657513	0.047149268	-0.034361694	-0.053791915	-0.08625765	-0.171983301
0.058165235	0.044634033	-0.034374016	-0.053777264	-0.086300425	-0.171986571
0.058133648	0.043856307	-0.034282402	-0.053925987	-0.086431863	-0.17201255
0.05813675	0.04191317	-0.034870952	-0.054068856	-0.086565656	-0.172020056
0.058148526	0.039701187	-0.035988136	-0.054066106	-0.086726113	-0.172021401
0.057263444	0.038560493	-0.038408539	-0.054274733	-0.086738754	-0.172311321
0.056570221	0.037671527	-0.041535633	-0.054244828	-0.087086723	-0.172817723
0.056469611	0.037487166	-0.04173707	-0.054592823	-0.087397956	-0.17283438
0.056358384	0.037554997	-0.043162943	-0.054704667	-0.087735993	-0.173606236
0.055434737	0.037500293	-0.043568846	-0.054803146	-0.08796959	-0.173732913
0.055425252	0.037501143	-0.044279367	-0.054827016	-0.088038833	-0.174105713
0.053005883	0.036760328	-0.044514249	-0.054797249	-0.088213417	-0.174179931
0.050546421	0.036615036	-0.043722283	-0.055399377	-0.08850829	-0.174236966
0.050486253	0.03553342	-0.045451633	-0.056056223	-0.088670647	-0.174320138
0.047919494	0.035581236	-0.048017039	-0.056063011	-0.088839605	-0.174852348
0.047701397	0.035161515	-0.048774121	-0.056133753	-0.089294216	-0.174836959
0.046433374	0.032689719	-0.049834849	-0.056156756	-0.089492076	-0.175223609
0.045067012	0.031428953	-0.05070426	-0.05647561	-0.08960504	-0.175353176
0.043538834	0.031251788	-0.050717737	-0.056621111	-0.090245371	-0.175956316
0.042834972	0.031203139	-0.051042219	-0.05711281	-0.09073403	-0.176075019
0.041950007	0.030132972	-0.051044707	-0.05716319	-0.090896232	-0.176157696
0.041295854	0.029309696	-0.051021468	-0.057708163	-0.091131489	-0.176221239
0.041036878	0.028824631	-0.051192879	-0.057653039	-0.091134479	-0.176295799
0.040925977	0.028339013	-0.052400051	-0.057811931	-0.091142294	-0.176445734
0.040487779	0.028059305	-0.052482721	-0.057943829	-0.091247505	-0.176514862
0.035764568	0.028006264	-0.052546924	-0.057998206	-0.091323802	-0.176752768
0.03547049	0.02672762	-0.052638136	-0.058015571	-0.091437612	-0.177247775
0.035072307	0.025200154	-0.0539248	-0.058027133	-0.091807543	-0.177385966
0.034717834	0.024865424	-0.054307861	-0.05802028	-0.092092461	-0.178469331
0.034772641	0.023728832	-0.055122092	-0.058093427	-0.092532269	-0.178478395
0.034407388	0.022320252	-0.05554025	-0.058231669	-0.092673848	-0.17880107
0.033000924	0.022107228	-0.057292776	-0.058261085	-0.092743486	-0.178977616
0.032593645	0.022111275	-0.057452196	-0.05850836	-0.09299527	-0.179226862
0.031559774	0.021267285	-0.05789328	-0.059381898	-0.093082726	-0.180171347
0.029914551	0.021017705	-0.059321404	-0.059462271	-0.093202727	-0.180364699
0.030010506	0.020563536	-0.059046337	-0.059743459	-0.093290548	-0.180497737
0.029480956	0.01917801	-0.059373674	-0.059780848	-0.093919567	-0.180990601
0.029422437	0.018396342	-0.059797743	-0.059924178	-0.09419344	-1.81E-01
0.028349344	0.017325028	-0.060681887	-0.060239221	-0.094337981	-1.82E-01
0.025077277	0.017259912	-0.062362856	-0.060238373	-0.094492177	-0.181681263
0.024117109	0.016239544	-0.063285453	-0.060227834	-0.0946481	-0.181680983
0.023519196	0.015670597	-0.063424825	-0.060265657	-0.094916192	-0.181761417
0.021015136	0.014730279	-0.063821035	-0.060500532	-0.094934598	-0.181897612
0.021175679	0.014419066	-0.064293532	-0.060556707	-0.095032001	-0.182453972
0.019386443	0.013821164	-0.065027238	-0.06060592	-0.095262791	-0.182995034
0.019468095	0.011631881	-0.065725399	-0.060646771	-0.095309673	-0.183548922
0.019430207	0.010061522	-0.066481771	-0.060719105	-0.095324895	-0.183669778
0.019073815	0.009080821	-0.066924969	-0.060823765	-0.095428647	-0.183829166
0.01770539	0.009037751	-0.066809719	-0.061614075	-0.095502974	-0.184329989
0.016871066	0.006980065	-0.067006919	-0.061811366	-0.095745205	-0.184546467
0.015527821	0.005893481	-0.067149538	-0.061836811	-0.095924013	-0.184588147
0.015034841	0.004810302	-0.066968808	-0.062135853	-0.096120071	-0.184989016
0.014569361	0.003530166	-0.067624764	-0.062279291	-0.096285576	-0.185425011
0.011916215	0.002530901	-0.067821214	-0.062299271	-0.09685798	-0.185508279
0.009194974	4.12E-04	-0.068220152	-0.062631984	-0.097021761	-0.185915865
0.009162765	-5.33E-04	-0.068088647	-0.06270855	-0.097061833	-0.186072772
0.008572201	-7.47E-04	-0.068050342	-0.06280739	-0.097346046	-0.186089831
0.008433212	-0.001165739	-0.068083424	-0.062833915	-0.097325405	-0.186282836
0.008309999	-0.001274116	-0.068278857	-0.06280184	-0.097476698	-0.186405436
0.007465855	-0.002033398	-0.06882016	-0.062937214	-0.097596658	-0.187028036
0.007133713	-0.002284889	-0.069704033	-0.063369796	-0.097909348	-0.18704048
0.005840771	-0.005022666	-0.070260083	-0.063597283	-0.097949871	-0.187048116
0.00374747	-0.006960436	-0.071056144	-0.063537779	-0.098109419	-0.187311409
0.002257943	-0.007124336	-0.072545002	-0.063555653	-0.098159376	-0.18732507
0.002224758	-0.007798618	-0.073392126	-0.063550169	-0.098499767	-0.187530557
0.001796451	-0.009307885	-0.07435867	-0.06356903	-0.098659964	-0.187738368
0.001396088	-0.009818622	-0.074282178	-0.063572002	-0.098870791	-0.187995544
0.001275597	-0.01321427	-0.074932995	-0.064844245	-0.098889167	-0.189044866
0.001144931	-0.013343324	-0.075525832	-0.065061815	-0.099177075	-0.189139918
7.72E-04	-0.013904975	-0.07533594	-0.065194305	-0.09977878	-0.189534936
1.70E-04	-0.015914797	-0.076125146	-6.53E-02	-0.099991687	-0.190325493
1.33E-05	-0.016215897	-0.076462537	-6.55E-02	-0.100185778	-0.190801038
5.98E-05	-0.016342884	-0.076569124	-0.065439567	-0.100349789	-0.19105427
-9.78E-04	-0.018969071	-0.076734154	-0.065794197	-0.100448608	-0.191125827
-0.001056119	-0.019530784	-0.07799029	-0.065828778	-0.100911711	-0.191415366
-0.001184593	-0.019727319	-0.0793672	-0.066238815	-0.101139403	-0.191441675
-0.003263364	-0.019991665	-0.079176264	-0.067330175	-0.101606153	-0.191491405
-0.005793173	-0.021206353	-8.07E-02	-0.067337273	-0.101649199	-0.191499236
-0.005991445	-0.021170517	-0.080639097	-0.067544374	-0.101655498	-0.191626824
-0.006133921	-0.024877386	-8.09E-02	-0.067763065	-0.1023495	-0.192852149
-0.008753297	-0.024935893	-8.12E-02	-0.067832995	-0.102948622	-0.192945892
-0.00920305	-0.024992081	-8.24E-02	-0.067941385	-0.102963707	-0.19299932
-0.013905515	-0.025061005	-8.27E-02	-0.067970345	-0.103596303	-0.193137953
-0.01407425	-0.025328056	-8.25E-02	-0.068047801	-0.104048628	-0.193277333
-0.013905253	-0.025475262	-0.082899135	-0.068072032	-0.104220301	-0.193493412
-0.017877638	-0.025991376	-0.083452242	-0.068152915	-0.104344086	-0.193915602
-0.018303817	-0.026022494	-0.083308722	-0.068461795	-0.104515047	-0.193965215
-0.019223894	-0.027199269	-0.083550545	-0.068540958	-0.105617571	-0.193959886
-0.019237701	-0.027672739	-0.085645519	-0.068693217	-0.106011231	-0.194661749
-0.019714714	-0.031422932	-0.085688039	-0.068978759	-0.106527198	-0.194655695
-0.024932839	-0.03187887	-0.085982719	-0.069760311	-0.106992355	-0.194684425
-0.025597572	-0.032425083	-0.086207501	-0.069776388	-0.107162423	-0.195407023
-0.026181085	-0.034688954	-0.086467166	-0.069753823	-0.107323416	-0.195689569
-0.026428624	-0.035151574	-0.086521533	-0.069821388	-0.107866365	-0.195840815
-0.026422457	-0.035203915	-0.086681919	-0.06989744	-0.1081684	-0.195868464
-0.026158028	-0.036041132	-0.087274734	-0.070086262	-0.108298201	-0.196031554
-0.027385461	-0.038176778	-0.088158145	-0.070264499	-0.108554825	-0.196574171
-0.028870905	-0.038994677	-0.091300783	-0.070982112	-0.108629094	-0.197043331
-0.030206746	-0.040279099	-0.091575159	-0.071074284	-0.108828353	-0.19749495
-0.031506769	-0.041262639	-0.093024345	-0.071442125	-0.108924622	-0.19776829
-0.032084646	-0.043482358	-0.095068209	-0.071621918	-0.108966576	-0.197983733
-0.032419897	-0.048040347	-0.095216578	-0.072181277	-0.109009098	-0.198541116
-0.033827592	-0.04843378	-0.095040878	-0.072713741	-0.109082428	-0.200137224
-0.033742618	-0.048713146	-0.095135041	-0.073204439	-0.109133529	-0.200642451
-0.033763962	-0.049372087	-0.096981052	-0.073742338	-0.109242397	-0.200781681
-0.035249945	-0.051000712	-0.097085455	-0.07376363	-0.109317754	-0.200814468
-0.035490519	-0.051069613	-0.097340788	-0.074088209	-0.10931174	-0.201138809
-0.036168265	-0.050873556	-0.099429539	-0.074128574	-0.109438426	-0.201271126
-0.039455063	-0.051219402	-0.09952471	-0.074228767	-0.109437603	-0.201719793
-0.039983577	-0.051720139	-0.099380221	-0.074350827	-0.10947235	-0.201988937
-0.040640635	-0.054468863	-0.099669797	-0.074372489	-0.110329049	-0.202245581
-0.042350168	-0.05486515	-0.100610573	-0.074718788	-0.110489613	-0.202777435
-0.043465383	-0.056781848	-0.102673116	-0.075123265	-0.110504322	-0.202871096
-0.043592237	-0.058821529	-0.102057486	-0.075144683	-0.110631496	-0.203331578
-0.043492813	-0.058721168	-0.10196569	-0.075753104	-0.110629472	-0.203325598
-0.044214641	-0.059238986	-0.102915861	-0.07573956	-0.110844786	-0.20333397
-0.045270607	-0.059272691	-0.1031752	-0.075770822	-0.111002088	-0.203609047
-0.045164239	-0.059635101	-0.104289302	-0.076324027	-0.111066157	-0.204122978
-0.046614402	-0.060140226	-0.104351226	-0.076369725	-0.111325496	-0.204482168
-0.047449373	-0.060935932	-0.104290381	-0.076586319	-0.111330448	-0.204594595
-0.047223669	-0.061713535	-0.104526412	-0.077303511	-0.111928986	-0.205071125
-0.048269332	-0.064181503	-0.107395182	-0.077777453	-0.111906339	-0.205116277
-0.050050852	-0.06427041	-0.107794737	-0.078132948	-0.111980101	-0.205646831
-0.052707663	-0.064951607	-0.109049442	-0.078592843	-0.112560171	-0.206787401
-0.054164072	-0.064926307	-0.110432901	-0.078700857	-0.112893085	-0.206836627
-0.05493079	-0.066088533	-0.112396449	-0.078861468	-0.113485022	-0.207545882
-0.055795018	-0.067179251	-0.112458374	-0.07884782	-0.113666772	-0.208375195
-0.055762896	-0.067757198	-0.112668907	-0.079435164	-0.113790212	-0.208863574
-0.057149396	-0.068422085	-0.112779194	-0.080245355	-0.113831647	-0.208939866
-0.058680418	-0.068976145	-0.112754288	-0.080437638	-0.114109935	-0.210545007
-0.058744791	-0.070771001	-0.112976907	-0.081063946	-0.114117948	-0.211274852
-0.059213274	-0.071796824	-0.11442284	-0.081379879	-0.114124659	-0.211423755
-0.063253974	-0.0720772	-0.114564439	-0.081499948	-0.114376939	-0.211666569
-0.068929891	-0.073424455	-0.114658083	-0.082015133	-0.114486747	-0.211802797
-0.070541971	-0.074757043	-0.115232609	-0.082098729	-0.114971267	-0.212306795
-0.07171786	-0.076935998	-0.115262206	-0.082142616	-0.115102712	-0.213405733
-0.071737524	-0.077067147	-0.117129008	-0.082357349	-0.11536357	-0.213469385
-0.071780795	-0.080642071	-0.117078482	-0.082860032	-0.116047492	-0.213492925
-0.072703449	-0.082235399	-0.118044864	-0.083981119	-0.116056155	-0.213590513
-0.074237215	-0.083180712	-0.119293949	-0.084156226	-0.116141479	-0.213794263
-0.075847977	-0.084378584	-0.119317226	-0.086130557	-0.116299117	-0.213861689
-0.079105595	-0.085307463	-0.119485635	-0.086527883	-0.116619787	-0.213891133
-0.080971128	-0.08571477	-0.120477151	-0.08681383	-0.117786148	-0.214762219
-0.081211598	-0.086839759	-0.120715052	-0.086881569	-0.118183945	-0.216207522
-0.080864088	-0.087300593	-0.121927185	-0.087254952	-0.118252854	-0.217307116
-0.081664888	-0.088244912	-0.121944779	-0.087219992	-0.118397691	-0.218206234
-0.082137639	-0.088597312	-0.121953834	-0.088386172	-0.118429359	-0.218432236
-0.082493094	-0.090067318	-0.122187313	-0.088359264	-0.119205884	-0.218617754
-0.082442699	-0.091093458	-0.123052142	-0.088420622	-0.119325785	-0.218680766
-0.08288398	-0.092262752	-0.124913925	-0.088414123	-0.119952981	-0.219533476
-0.083313322	-0.093953148	-0.125118557	-0.089298521	-0.120163949	-0.219896425
-0.084057696	-0.094920672	-0.124652642	-0.089501214	-0.120454441	-0.22046652
-0.088285605	-0.096066944	-0.124282238	-0.089491214	-0.120893483	-0.220862498
-0.091106087	-0.096321772	-0.124346327	-0.089447222	-0.120925901	-0.220832468
-0.091049992	-0.097739839	-0.125271136	-0.091376108	-0.121476396	-0.220908571
-0.091021114	-0.100250483	-0.125465708	-0.091460321	-0.12170491	-0.220991414
-0.091105052	-0.100582827	-0.125836413	-0.091426974	-0.121836749	-0.221366518
-0.091162839	-0.101814201	-0.126686001	-0.09155818	-0.122084486	-0.221522699
-0.091560887	-0.101885828	-0.127758967	-0.091595483	-0.122171166	-0.223432866
-0.093765176	-0.103564239	-0.131672954	-0.092681492	-0.122286689	-0.223790481
-0.094642338	-0.107623133	-0.131593877	-0.092664889	-0.123767039	-0.225542068
-0.095035157	-0.107850273	-0.132442588	-0.093307872	-0.123905693	-0.225693328
-0.095226706	-0.108624426	-0.133231664	-0.09328384	-0.124010591	-0.225747813
-0.095400739	-0.108567805	-0.133264245	-0.093694075	-0.124036645	-0.22595613
-0.096720484	-0.1095498	-0.133456461	-0.093679303	-0.124611403	-0.226183628
-0.096782862	-0.110796756	-0.135960259	-0.093777839	-0.124798407	-0.226255375
-0.100497466	-0.112456068	-0.136217145	-0.093879187	-0.125094036	-0.22637318
-0.100400819	-0.112563235	-0.138172835	-0.093706796	-0.125145712	-0.226815942
-0.100902683	-0.113891131	-0.138852081	-0.094444123	-0.12580401	-0.228813869
-0.10115806	-0.115045245	-0.141446813	-0.094554488	-0.125938272	-0.229469556
-0.101910633	-0.115536448	-0.141559844	-0.095141672	-0.126259975	-0.230196079
-0.10453777	-0.117381873	-0.142388364	-0.095309681	-0.1268014	-0.231717618
-0.106363102	-0.11770466	-0.142377602	-0.095381966	-0.12772767	-0.231746706
-0.107064912	-0.117894238	-0.142416655	-0.096083943	-0.127973161	-0.232207266
-0.10745865	-0.119588998	-0.143843978	-0.097336284	-0.128142793	-0.232385996
-0.10970066	-0.122431117	-0.143708339	-0.097653005	-0.128571044	-0.232449925
-0.110418196	-0.124883825	-0.143968037	-0.098304899	-0.12884517	-0.233046093
-0.110934969	-0.125385477	-0.143853975	-0.098533799	-0.129108581	-0.233515694
-0.116078636	-0.129597104	-0.143820297	-0.099208679	-0.129233678	-0.233656025
-0.118277595	-0.129557993	-0.144165348	-0.099492563	-0.129270182	-0.233955031
-0.118310022	-0.130233315	-0.146506289	-0.099654103	-0.129558649	-0.234411753
-0.119039402	-0.1368658	-0.147741472	-0.099848461	-0.130407702	-0.235247603
-0.119101125	-0.137099054	-0.147914544	-0.099754203	-0.130502319	-0.236912638
-0.120594931	-0.137859066	-0.148370833	-0.09983979	-0.131036954	-0.237734696
-0.12404888	-0.138316592	-0.149402615	-0.101649957	-0.131611436	-0.238756118
-0.125854128	-0.138136005	-0.150624566	-0.102099326	-0.132739367	-0.238755802
-0.127761205	-0.138345243	-0.151280039	-0.102162801	-0.133080059	-0.239059647
-0.128325868	-0.139912207	-0.151848351	-0.102339213	-0.133467446	-0.24000422
-0.128316383	-0.13986587	-0.152668167	-0.102661028	-0.133467703	-0.241693408
-0.129945695	-0.141558694	-0.154079811	-0.103373682	-0.134438264	-0.241693985
-0.130091056	-0.141587663	-0.153615313	-0.103296092	-0.135067232	-0.241789584
-0.13114991	-0.141837956	-0.154280895	-0.103469374	-0.135507475	-0.242950756
-0.133127759	-0.142722555	-0.158021065	-0.103885108	-0.135529953	-0.243046433
-0.137274741	-0.143751432	-0.15816722	-0.103717507	-0.136504145	-0.24362088
-0.137673809	-0.149290078	-0.158388809	-0.103695871	-0.137070526	-0.24363229
-0.140526941	-0.149828225	-0.158554348	-0.103563972	-0.137639515	-0.243859232
-0.143616464	-0.151688684	-0.159440455	-0.103691794	-0.13808115	-0.245321155
-0.144622125	-0.155910607	-0.158667183	-0.104020462	-0.139193231	-0.245585348
-0.146125912	-0.159683987	-0.159395281	-0.104044107	-0.139831825	-0.247674075
-0.146679474	-0.160744229	-0.159461462	-0.104724661	-0.140426405	-0.249288479
-0.151539987	-0.162049153	-0.159409138	-0.104826607	-0.140716212	-0.250461891
-0.156104611	-0.162242942	-0.159605771	-0.105697905	-0.140775872	-0.250826307
-0.157489951	-0.166783486	-0.159580508	-0.105905658	-0.141143082	-0.251102852
-0.157941374	-0.168787711	-0.159643374	-0.105986731	-0.1418496	-0.251233621
-0.16182565	-0.168787864	-0.160033138	-0.106244476	-0.142206935	-0.253084627
-0.162694909	-0.168861446	-0.163330179	-0.107257903	-0.142489026	-0.253774625
-0.162976591	-0.17001404	-0.164371279	-0.108275818	-0.14276526	-0.253962302
-0.165205202	-0.170112705	-0.164842076	-0.108146516	-0.14407168	-0.25401313
-0.165568066	-0.171798971	-0.165581659	-0.108275608	-0.144630525	-0.255148611
-0.165445621	-0.171854278	-0.166293192	-0.108298542	-0.144811076	-0.255592224
-0.165918924	-0.172503417	-0.171696164	-0.108337048	-0.145008309	-0.256144335
-0.167193149	-0.175167723	-0.171893782	-0.108765903	-0.146163709	-0.257727194
-0.167603309	-0.175402369	-0.171783415	-0.108938269	-0.146602022	-0.25848703
-0.170697301	-0.175346561	-0.174031461	-0.109425524	-0.148237469	-0.258755654
-0.170539179	-0.177142855	-0.174078967	-0.109362597	-0.149883312	-0.258905215
-0.171946566	-0.177327964	-0.174821739	-0.109268022	-0.150646614	-0.259956383
-0.172596583	-0.177949462	-0.179394637	-0.109459535	-0.15108372	-0.262393633
-0.174782583	-0.17853738	-0.17916484	-0.109587254	-0.151585495	-0.263475035
-0.177688914	-0.180073863	-0.181105388	-0.10954504	-0.151736855	-0.266358217
-0.181684613	-0.180947179	-0.183989712	-0.110613261	-0.152386558	-0.267319973
-0.182769042	-0.1807929	-0.184943146	-0.110988502	-0.153104881	-0.267369005
-0.186843906	-0.182110382	-0.186404904	-0.112026072	-0.154117186	-0.270660476
-0.188358402	-0.184845694	-0.189121634	-0.11281421	-0.154116072	-0.271626399
-0.188459684	-0.185284762	-0.190699612	-0.112864123	-0.155035024	-0.271798825
-0.187964575	-0.18955706	-0.190538377	-0.112994476	-0.155597614	-0.273956618
-0.187972973	-0.194318063	-0.191045326	-0.113021812	-0.15605089	-0.274227468
-0.189146882	-0.196287455	-0.191849977	-0.114577806	-0.156016198	-0.274367301
-0.190087942	-0.199335665	-0.191787241	-0.11518555	-0.156351511	-0.27454997
-0.190865765	-0.199677917	-0.191739345	-0.115632234	-0.156428375	-0.275696933
-0.192203781	-0.200797192	-0.193418805	-0.11657076	-0.157486119	-0.276102768
-0.194673571	-0.201953609	-0.193824363	-0.117438108	-0.158676513	-0.276151103
-0.194918764	-0.20252063	-0.195558539	-0.117694539	-0.159182804	-0.276171087
-0.194973374	-0.20370082	-0.197886871	-0.118631329	-0.15925648	-0.277768238
-0.196118306	-0.205998859	-0.200217113	-0.118704754	-0.161353422	-0.27793373
-0.196735777	-0.206490679	-0.200031079	-0.119475763	-0.161334293	-0.278432076
-0.196815316	-0.206620446	-0.200716975	-0.120142996	-0.161481688	-0.278558626
-0.199106111	-0.206738809	-0.200906952	-0.120483024	-0.161597394	-0.279092693
-0.199048372	-0.208793713	-0.199990396	-0.120711142	-0.162072064	-0.281337272
-0.201431534	-0.209276796	-0.200673527	-0.121348347	-0.162972179	-0.281293591
-0.200880951	-0.209338748	-0.206504573	-0.123132173	-0.16624101	-0.281405801
-0.202483249	-0.214077999	-0.206660965	-0.123690224	-0.167898249	-0.28160174
-0.203808603	-0.219677297	-0.211227648	-0.123926611	-0.168766503	-0.284800045
-0.204382385	-0.219971441	-0.210765006	-0.123871881	-0.16902007	-0.284852992
-0.204662754	-0.222971087	-0.210737975	-0.12480551	-0.170438616	-0.285610853
-0.207281378	-0.222985591	-0.210757304	-0.125111212	-0.170709808	-0.288631458
-0.209735614	-0.223576237	-0.211804799	-0.125460645	-0.170888246	-0.289686568
-0.210028246	-0.223850017	-0.212837742	-0.125141762	-0.171027636	-0.289944402
-0.215427707	-0.223426834	-0.214204255	-0.125006058	-0.171043484	-0.290318996
-0.215125804	-0.225245114	-0.222358437	-0.125626042	-0.171520617	-0.290300243
-0.21669919	-0.22679757	-0.22235268	-0.125998339	-0.173134936	-0.290384267
-0.219468748	-0.227859629	-0.223207497	-0.12753648	-0.174657062	-0.290903436
-0.220660105	-0.227400625	-0.221171883	-0.128586255	-0.175535086	-0.292953866
-0.221084993	-0.227188243	-0.221799065	-0.128824857	-0.175574908	-0.293626075
-0.224549719	-0.226950515	-0.223208541	-0.128872255	-0.177619905	-0.294171202
-0.225313515	-0.227607874	-0.222838946	-0.130724952	-0.177961012	-0.294100101
-0.22819416	-0.230546281	-0.222910764	-0.130482464	-0.178689831	-0.297849947
-0.227977795	-0.230500355	-0.219763059	-0.130652536	-0.181858249	-0.297950167
-0.231871428	-0.234906724	-0.223202975	-0.131123694	-0.182105784	-0.299696219
-0.235630151	-0.238890295	-0.223658527	-0.131460548	-0.183061672	-0.300805942
-0.236978062	-0.238815496	-0.224824351	-0.13168572	-0.184466602	-0.301742936
-0.23852741	-0.238359033	-0.223590075	-0.13119591	-0.185187577	-0.3021428
-0.240900701	-0.249911536	-0.224332327	-0.131532546	-0.187878238	-0.30541924
-0.241181786	-0.253478213	-0.224488731	-0.133293032	-0.191733034	-0.306612455
-0.241899171	-0.257496975	-0.224498652	-0.134479949	-0.19317694	-0.30673595
-0.253490323	-0.257174531	-0.225977543	-0.138126832	-0.193168659	-0.307305588
-0.260064666	-0.258224733	-0.225817918	-0.138132553	-0.193346627	-0.308793067
-0.262443936	-0.258769319	-0.225586246	-0.137960962	-0.193642286	-0.309937893
-0.262547963	-0.262525182	-0.225608717	-0.139331809	-0.195117	-0.312376122
-0.270256883	-0.270537658	-0.228494357	-0.140289329	-0.196616343	-0.312202815
-0.271334935	-0.269854926	-0.230383177	-0.140359568	-0.196783823	-0.314427879
-0.282323282	-0.270000712	-0.231150135	-0.140566268	-0.19677377	-0.316165674
-0.282547704	-0.273543851	-0.235179396	-0.141922048	-0.19837803	-0.322865845
-0.283400706	-0.273450657	-0.236097391	-0.141542156	-0.199882723	-0.3234869
-0.283519238	-0.273970051	-0.242087632	-0.141747555	-0.200281618	-0.324487152
-0.289167779	-0.274607864	-0.242774131	-0.141910944	-0.203164774	-0.326002073
-0.290925646	-0.273741756	-0.248136326	-0.143606274	-0.204722787	-0.326395359
-0.299718366	-0.273763733	-0.249302826	-0.143845337	-0.2071133	-0.327933389
-0.299097327	-0.276779982	-0.251114301	-0.146843232	-0.207174515	-0.333325724
-0.303138485	-0.279825822	-0.25251744	-0.146888795	-0.207238062	-0.333078854
-0.30945813	-0.280918374	-0.25333266	-0.148739686	-0.211400974	-0.33290109
-0.30915374	-0.284087243	-0.253800219	-0.149771621	-0.21154543	-0.33569267
-0.312047642	-0.287318674	-0.252387872	-0.152293864	-0.212158743	-0.336328745
-0.312544424	-0.301812047	-0.249796454	-0.152582382	-0.215334252	-0.337558234
-0.313962503	-0.301713709	-0.251133269	-0.153813478	-0.215388685	-0.338784369
-0.315228117	-0.302093018	-0.251974659	-0.153896673	-0.215808114	-0.342036117
-0.316949718	-0.301472453	-0.252427473	-0.156151862	-0.215786012	-0.346215097
-0.31689249	-0.310116345	-0.26958575	-0.156064311	-0.216055004	-0.347205921
-0.317314525	-0.311601554	-0.268382145	-0.157927391	-0.216058301	-0.348586749
-0.318371057	-0.316205121	-0.271045761	-0.15793825	-0.216005027	-0.349177881
-0.324233688	-0.317768616	-0.269383991	-0.158330188	-0.220560934	-0.350166314
-0.324701596	-0.318447095	-0.268147346	-0.159455219	-0.222137181	-0.354891086
-0.323293531	-0.315722405	-0.268823274	-0.160167045	-0.222649754	-0.363343377
-0.326615039	-0.321749185	-0.269274455	-0.160544371	-0.223617328	-0.375833281
-0.336921576	-0.323624778	-0.273837639	-0.160436043	-0.225015309	-0.380009725
-0.371957045	-0.340415579	-0.27406185	-0.161506844	-0.225905034	-0.381233714
-0.369594496	-0.345896271	-0.280430313	-0.163440117	-0.226096987	-0.385197278
-0.371308923	-0.346943143	-0.278889234	-0.166020929	-0.226814978	-0.38506247
-0.386606403	-0.366843092	-0.274826293	-0.165075253	-0.22744153	-0.39026106
-0.391709053	-0.365372908	-0.288597807	-0.166073154	-0.228215709	-0.393460614
-0.393814606	-0.365640569	-0.285747287	-0.165559179	-0.233379381	-0.393940277
-0.395407928	-0.372449536	-0.283859876	-0.167167456	-0.235751968	-0.409994277
-0.393847765	-0.384255335	-0.282632416	-0.164905103	-0.236340954	-0.424636741
-0.398605274	-0.384213402	-0.282578321	-0.167530746	-0.236945213	-0.436032301
-0.394718236	-0.385171533	-0.295048132	-0.167168071	-0.239202854	-0.447495019
-0.395548678	-0.385520242	-0.289714384	-0.168171144	-0.23924008	-0.454262801
-0.397787652	-0.399750523	-0.312660495	-0.167775232	-0.239398444	-0.489702135
-0.448714332	-0.395770414	-0.315885412	-0.17016162	-0.239601121	-0.522825179
-0.492193163	-0.402137079	-0.316453968	-0.174037811	-0.243590228	-0.52217649
-0.498064585	-0.431783641	-0.321930001	-0.180356758	-0.245733184	-0.521886121
-0.539340888	-0.432902035	-0.328959135	-0.185006562	-0.24728041	-0.521458098
-0.560500232	-0.432851763	-0.326018804	-0.184140487	-0.264949298	-0.541085995
-0.557971241	-0.435022015	-0.330071899	-0.185600879	-0.277414786	-0.543409884
-0.563756983	-0.468119573	-0.345280849	-0.184827613	-0.282436121	-0.546326781
-0.574736965	-0.510678112	-0.328684617	-0.19137763	-0.32308414	-0.555220287
-0.568621189	-0.518348241	-0.308983153	-0.200502236	-0.418561185	-0.610744469
-0.571037896	-0.533253746	-0.311286484	-0.205211683	-0.419035756	-0.637502539
-0.597303754	-0.534564884	-0.309758276	-0.209154288	-0.423278078	-0.644399323
-0.592491218	-0.532241148	-0.321487111	-0.209794708	-0.426241285	-0.652002635
-0.676149531	-0.543423778	-0.296000258	-0.207098644	-0.430471351	-0.66039628
-0.698125315	-0.596303152	-0.406222841	-0.195494701	-0.43700756	-0.668778836
-0.807664904	-0.599838919	-0.539094345	-0.246328598	-0.434937699	-0.668365969
-1.690932171	-1.527583229	-1.138890482	-0.249168638	-0.599717022	-1.111558592
