# Supplementary material for: Identification and characterization of constrained non-exonic bases lacking predictive epigenomic and transcription factor binding annotations
Source: Nat Commun. 2020 Dec 2;11:6168. doi: 10.1038/s41467-020-19962-9 (PMC7710766; doi:10.1038/s41467-020-19962-9)
Supplement: Supplementary file 11 — Source Data [file 41467_2020_19962_MOESM11_ESM.zip › SourceData/Fig4b.txt]

Motif	Low_CNE log2 fold enrichments	High_CNE log2 fold enrichments
GCM_1	-0.118916114	-0.142512785
TAL1_known3	0.609147171	1.483624702
TAL1_known2	0.593679278	1.324059472
PAX8_1	-0.015406025	0.033858164
TAL1_known5	0.280798071	1.235393648
GLI_1	0.326573974	0.254257166
TAL1_known4	0.610727322	1.092603659
ARX_3	0.507550629	0.948901972
ARX_2	0.45358422	0.871598339
PAX8_2	-0.017177445	0.078083051
ARX_1	0.586542533	1.045110121
TAL1_known1	0.510068603	1.289946031
HNF4_known2	0.413259913	0.400904028
HNF4_known3	0.438921369	0.498928784
PRDM4_1	0.16834743	0.187899141
HNF4_known1	0.388400265	0.42888761
HNF4_known6	0.3495544	0.239291609
HNF4_known4	0.298617667	0.265531873
HNF4_known5	0.3760021	0.367170624
RUNX3_3	0.167919175	0.436596002
FOXD2_1	0.053810745	0.181090376
RUNX3_4	0.22626031	0.540321611
RUNX3_1	0.286487434	0.544114142
RUNX3_2	0.261476581	0.635829867
MNT_1	-0.274491846	0.031387066
TP53_4	0.072162722	0.09895206
TP53_3	-0.043493245	-0.218849425
TP53_2	-0.098079871	-0.12668835
TP53_1	0.108213732	0.189161172
ELF2_1	0.255310525	0.373042035
BARX2_1	0.309576331	0.6922635
CREB3L2_2	0.068551507	0.08141042
SIX5_known2	-0.290680546	-0.404844423
SIX5_known1	-0.358765791	-0.496540178
SIX5_known4	-0.354631143	-0.392778282
SIX5_known3	-0.308342492	-0.456794184
SIX5_known6	-0.331693147	-0.480965927
SIX5_known5	-0.029832459	-0.090629731
TP53_7	0.118534014	0.267618945
TP53_5	-0.14924281	-0.240712323
SOX11_2	-0.32878496	-0.115500835
TP53_6	-0.147408572	-0.18892184
SOX11_1	0.116011522	0.276948151
LHX6_3	1.087966862	1.60374759
HMX3_2	0.227040816	0.644901235
LHX6_4	0.516215013	0.908413093
HMX3_1	0.131452921	0.101093596
ETS_known10	0.207386366	0.559246542
LHX6_1	0.597317839	1.064125464
LHX6_2	0.53748515	1.115850508
HMX3_3	0.33018334	0.890234756
NKX6-3_1	0.546815083	0.971739843
NR3C1_known9	-0.039433888	0.156589817
ETS_known17	0.246901598	0.307071881
NR3C1_known8	-0.045735884	0.033826716
ETS_known18	0.37743751	1.22691295
NR3C1_known7	-0.037735707	0.144145468
ETS_known15	0.267613514	0.433833888
NR3C1_known6	-0.001950757	0.197299331
SIX5_known7	-0.308809148	-0.456791863
ETS_known16	0.19132438	0.587209815
NR3C1_known5	-0.35681965	-0.239539562
HNF4_known9	0.507853637	0.551700816
ETS_known13	0.768095989	0.685234702
NR3C1_known4	0.06615371	0.678962055
HNF4_known8	-0.060469901	-0.222010456
CREB3_1	0.498601973	1.285869172
ETS_known14	0.143852069	0.762536252
NR3C1_known3	-0.158407053	0.007306963
CREB3_2	-0.238705634	0.152716246
ETS_known11	0.406368475	0.9900637
NHLH1_3	0.581278079	1.162048349
NR3C1_known2	-0.201735115	-0.035124704
ETS_known12	0.44617637	1.023957918
NR3C1_known1	-0.160519934	-0.061266901
NHLH1_4	0.563681564	1.240598796
SOX15_2	-0.368700951	-0.248038378
NHLH1_5	0.895374797	1.518011187
SOX15_1	-0.069204445	0.12926121
SOX15_4	-0.140936576	0.052467287
SOX15_3	-0.026017346	0.013671749
LHX6_5	0.098299022	0.304834246
POU1F1_4	0.182194542	0.470824149
POU1F1_3	0.530383629	0.939964405
FOXP3_1	0.007695731	0.040585206
POU1F1_2	-0.006995109	0.012023264
POU1F1_1	-0.086180399	0.08906183
POU1F1_5	0.18177761	0.582704088
MEIS3_1	0.308831693	0.704329123
CACBP_1	0.222065145	0.077903664
MEIS3_5	0.421240643	0.891977255
MEIS3_3	0.477532577	0.950414643
MEIS3_2	0.643447602	1.18512569
RHOXF1_2	-0.134341028	0.394815371
RHOXF1_1	0.031624662	0.53284127
RHOXF1_3	-0.138603276	0.138599588
OTP_1	0.665204953	1.098808814
TGIF1_1	0.208603531	0.823228883
TGIF1_3	0.212306834	0.564504037
TGIF1_2	0.394559195	0.779150883
TBX5_4	0.596115837	0.525480616
TCF3_7	0.462369407	0.520145709
TBX5_5	0.231250843	0.116611217
HOXC5_1	0.65676885	1.055996915
TCF3_3	0.573522429	0.629598511
TCF3_4	0.592979612	0.793440135
TCF3_6	0.39692873	0.341125436
TCF3_2	0.386781169	0.522862104
TCF3_1	0.574874054	0.993580918
ERG_2	0.38827682	0.669898282
ERG_1	0.290806033	0.949071992
ERG_4	0.569313529	0.914451444
ERG_3	0.312029442	0.938935474
CREB3L2_1	0.07997106	0.503655263
CEBPB_known7	0.068070788	0.410707065
CEBPB_known6	0.032337585	0.308553385
CEBPB_known9	-0.064624728	0.475875469
CEBPB_known8	-0.151475264	0.386925255
ZNF282_1	-0.207489518	-0.025622092
TBX5_3	0.332099775	0.179729098
TBX5_2	0.243608783	-0.05468283
TBX5_1	0.211496595	0.093405224
PPARA_4	0.531261334	0.464098244
DRGX_1	0.488886745	0.91140939
PPARA_3	0.291993872	0.188487237
PPARA_2	-0.061029687	-0.131678373
PPARA_1	0.036103826	-0.114352269
TBX1_4	-0.024464544	-0.055936486
TBX1_1	0.140297496	0.09889664
TBX1_2	0.211602404	0.109536883
TBX1_3	0.558813077	0.437876374
RHOXF1_7	0.106629776	0.367481861
RHOXF1_5	0.215942525	0.387991632
RHOXF1_6	0.608554127	1.031681769
NR3C1_known10	-0.009393825	0.155456717
NR3C1_known11	-0.167626515	-0.279801073
NR3C1_known12	-0.437368684	-0.879757351
NR3C1_known13	-0.076207386	0.198843397
NR3C1_known14	0.035394751	0.11758276
NR3C1_known15	0.015898116	0.645131615
NR3C1_known16	-0.093402431	0.424331399
NR3C1_known17	-0.049401897	0.62204061
NR3C1_known18	-0.009245154	0.506939377
CEBPB_known1	0.078581614	0.09454744
CEBPB_known4	0.078981052	0.422402376
CEBPB_known5	-0.115295645	-0.073164872
CEBPB_known2	0.056550754	0.433290564
CEBPB_known3	0.195621521	0.053044596
PBX1_3	0.240045607	0.657923226
PBX1_2	0.236701395	0.451482544
PBX1_1	0.308563142	0.579210887
NKX2-4_1	0.225411167	0.236820375
ONECUT3_1	0.153297236	0.42716228
ZNF628_1	-0.138642087	-0.137651318
ESRRA_known9	0.643504816	0.629876328
ESRRA_known8	0.362365697	0.336113875
MYC_known2	-0.267285794	-0.155582411
PITX2_1	0.251475183	0.274187172
ESRRA_known7	0.976532455	0.817531198
MYC_known1	-0.166276683	-0.357607147
MYC_known8	-0.255176484	-0.149380497
MYC_known7	0.086376271	0.565230031
MYC_known9	-0.269244769	-0.138688638
MYC_known4	-0.257132311	-0.398117314
MYC_known3	-0.108365404	0.045393566
PITX2_2	0.390018969	0.781189364
MYC_known6	-0.001870421	0.640671811
MYC_known5	-0.547968482	-0.087669059
HOXD13_2	0.36881039	0.655176926
POU3F3_3	0.016167069	0.278600625
HOXD13_3	0.346129823	0.706083609
POU3F3_4	0.14095612	0.380117449
HOXD13_4	0.164214449	0.439230749
POU3F3_1	-0.203129613	0.018973227
HOXD13_5	0.400206936	0.694978235
POU3F3_2	0.125674645	0.513413712
HOXD13_1	0.141589193	0.262301236
NFKB_known3	0.730818866	1.114918867
NFKB_known4	0.300873037	0.357973976
NFKB_known5	0.387746135	0.674077611
NFKB_known6	0.382642468	0.668809657
NFKB_known7	0.616392245	1.133267067
NFKB_known8	0.109646733	0.411871829
NFKB_known9	0.653155298	1.08196413
AHR::ARNT_1	-0.011991654	-0.157933834
AHR::ARNT_2	-0.351347168	-0.160689354
NFE2L1_1	0.202979689	0.247041878
PBX1_4	0.150645301	0.341729072
PBX1_5	0.044669925	0.204534134
SOX7_4	-0.104870232	0.037295969
POU2F2_known16	0.038308908	0.277820366
POU2F2_known15	0.017414596	0.51815762
HOXC10_5	0.223300507	0.400471894
POU2F2_known13	0.029231395	0.084530261
HOXC10_4	0.189183294	0.322517031
POU2F2_known14	0.432974055	0.796126587
HOXC10_3	0.438056981	0.858389331
POU2F2_known11	0.108842067	0.504361399
SOX_1	0.239986179	0.381841522
HOXC10_2	0.079585303	0.398368286
POU2F2_known12	0.099435692	0.399119969
HOXC10_1	0.34362838	0.620447098
HOMEZ_1	-0.176898901	-0.045358899
SOX7_3	-0.402472101	-0.237959177
POU2F2_known10	0.093868428	0.570368146
SOX7_2	-0.361039131	-0.23530919
SOX7_1	-0.110927009	0.069768464
HOMEZ_2	0.030048591	0.235059594
DLX3_1	0.341250465	0.728227305
DLX3_2	0.85196041	1.280121827
DOBOX5_1	0.377663119	0.750200185
HOXC10_6	0.272412654	0.598294255
BHLHE40_known2	-0.105934812	0.094442816
ARID5B_1	-0.176891087	-0.302246427
BHLHE40_known1	-0.202184431	0.424220783
THRA_1	0.226363366	-0.040812089
FOXK1_3	0.062035985	0.074154229
FOXK1_2	-4.65557E-06	0.02455797
FOXK1_1	-0.009975963	0.204090599
HOXA6_1	0.521416296	0.97577127
TCF21_1	0.32556078	1.465987215
ZNF219_1	-0.161594463	0.260352033
HSF_known1	0.486623452	0.074717732
MEF2B_1	0.294434017	0.779952744
HSF_known2	0.336707773	-0.004117875
HSF_known3	0.536794554	0.283909205
FOXB1_3	-0.23066774	-0.024987954
HSF_known4	0.628653142	-0.182175904
FOXB1_4	-0.104005338	0.240864854
HSF_known5	0.578610125	-0.104637739
FOXB1_1	-0.018481849	0.195150782
FOXB1_2	0.002521275	0.091075922
HOXD1_1	0.395285009	0.919808965
ETV6_1	0.425650394	0.648955613
BHLHE40_known3	0.080346786	0.447935775
ETV6_2	0.560136233	1.257685275
BHLHE40_known4	-0.095364562	0.559041025
NRL_1	0.388329099	0.764200336
KLF14_1	0.204079537	1.050077256
HOXA2_3	0.975652056	1.598629778
HNF1B_1	0.26800668	0.382533472
HOXA2_2	1.234278118	1.899650992
HOXA2_1	0.590967426	1.138523704
HNF1B_4	0.382162137	0.689654276
NR5A2_1	0.653390494	0.362255851
HNF1B_2	0.225021774	0.194782382
HNF1B_3	0.479063995	0.852536578
NFKB_known1	-0.198407176	-0.420367539
NFKB_known2	0.649647682	0.98998767
TFAP2_known12	0.193072224	0.308937638
TFAP2_known13	0.010703646	-0.032340963
TFAP2_known10	0.04504628	0.669420381
TFAP2_known11	0.133806459	0.165346657
TFAP2_known18	0.006665164	-0.131284194
TFAP2_known19	-0.056902349	0.060092708
TFAP2_known16	-0.009393947	-0.095704971
TFAP2_known17	-0.023989784	-0.029543948
TFAP2_known14	0.038684424	0.147001973
TFAP2_known15	0.050473675	0.394315469
EHF_2	0.169021859	0.503793214
ESRRA_known4	-0.100025624	-0.677844426
ESRRA_known3	0.514664513	0.286652831
ESRRA_known6	0.424116869	0.502627865
EHF_1	0.357459243	0.536037098
ESRRA_known5	0.744100606	0.581722946
ESRRA_known2	0.732622841	0.636353154
ESRRA_known1	0.2396718	0.11371584
ALX3_1	0.51084119	0.99576233
ALX3_2	1.19378901	1.779087154
ALX3_3	0.824650296	1.259328693
ALX3_4	0.417211569	0.794089237
TFAP2_known21	0.110026519	0.582360668
FOXI1_2	-0.130817685	-0.009178751
TFAP2_known22	-0.052202142	0.238237676
FOXI1_1	-0.048934804	0.18980663
T_3	-0.262938081	-0.24677353
GCM2_1	-0.325399365	-0.078414948
MESP1_1	0.523737142	0.427328431
FOXC1_1	0.050723882	0.317814866
FOXI1_4	-0.03071675	-0.007213511
TFAP2_known20	0.222232652	0.169802178
T_2	0.390356687	0.037228315
T_1	0.096699545	0.055498085
POU2F3_1	0.159508437	0.607654249
POU2F3_2	-0.169330503	0.376693301
POU2F3_3	-0.002545889	0.216996959
FOXC1_3	0.078220538	0.252522311
FOXC1_2	0.597812431	0.347910346
FOXC1_5	-0.12748581	0.036052177
FOXC1_4	0.093957057	0.203277777
FOXC1_6	0.127352176	0.312926213
POU4F2_1	0.39004097	0.728680803
POU4F2_2	0.326619409	0.648606943
POU2F2_2	-0.058011026	0.436374461
ETS_known9	0.549848326	1.450780002
MZF1_4	-0.207313889	0.266047563
POU2F2_1	0.180363654	0.6392047
MZF1_1	-0.452078351	-0.350112398
POU2F2_4	0.037783434	0.205831501
MZF1_2	-0.243272386	0.088717439
POU2F2_3	-0.038135597	0.183735292
SCRT1_1	0.246858358	0.021635809
NRF1_known1	0.478104588	2.021693232
NRF1_known2	0.058830398	2.065347688
POU2F2_5	0.178392983	0.431233298
ETS_known3	0.532486978	0.884138333
ATF7_1	0.519391823	1.217973157
ETS_known2	0.450192347	0.918450599
ETS_known1	0.26028711	0.581449247
LHX3_2	0.55188968	0.874176922
ETS_known7	0.287321236	0.787251181
LHX3_3	0.513803106	0.923427808
ETS_known6	0.39846951	0.903024488
ETS_known5	0.414398013	1.017114413
LHX3_1	0.497359647	0.92609949
ETS_known4	0.382558416	0.693163025
EWSR1::FLI1_1	0.142365043	0.124809729
NOBOX_2	0.641760897	1.346091398
NOBOX_1	0.581474211	0.97156248
EOMES_2	0.285177777	0.426532665
EOMES_3	-0.223613552	-0.024136274
EOMES_1	0.350636546	0.519320909
IRF4_1	0.300982511	0.310027307
IRF4_2	0.228421954	0.453102345
HIC1_5	0.34372291	0.476102548
HIC1_4	0.300372228	0.633993409
HOXB8_1	0.271519105	0.704709606
HIC1_3	0.027974102	0.089785987
KLF7_1	-0.028927295	0.607847795
HIC1_2	-0.212779547	-0.273241942
HIC1_1	-0.09330718	-0.384514417
ETV3_1	0.278742616	1.102878411
NFIC_3	0.222697481	1.01167019
NFIC_2	0.252880189	1.159504121
POU6F2_3	1.069761897	1.758428381
NFIC_1	0.245080239	0.421703903
FOXQ1_2	-0.147619451	0.059460707
FOXQ1_1	-0.032031676	0.229332206
ZIC4_1	-0.00114519	0.402850468
POU6F2_2	0.326298404	0.70259132
POU6F2_1	0.437004538	0.810234274
SRF_known10	-0.312346846	-0.025991946
FOXO4_3	-0.276801216	-0.12600512
NEUROG2_2	-0.211075583	0.563237214
NEUROG2_1	-0.293552253	0.460102627
FOXO4_5	-0.102481832	0.012867848
HOXB4_1	0.716041387	1.215594557
GSX2_2	0.967730194	1.332587531
GSX2_1	0.766730036	1.319588575
CDC5L_1	0.325543332	0.275313587
FOXO4_1	-0.05791734	0.25111577
FOXO4_2	0.182779719	0.401545764
TCF7L1_2	0.422062847	0.644077361
EGR3_1	0.351745444	0.515560241
ARNT_1	-0.360018539	-0.131910634
ARNT_2	-0.271882855	0.181734641
EGR3_3	-0.288767121	0.385467721
EGR3_2	-0.262363357	0.413550609
HMBOX1_2	0.036987223	0.000883713
HMBOX1_1	-0.020915153	-0.032101958
TCF7L1_1	0.412417862	0.534679379
CEBPG_2	-0.02256313	0.867529474
FIGLA_1	0.581074866	0.624875751
CEBPG_3	0.114048771	0.853031865
CEBPG_1	0.326991416	0.270490942
SOX30_1	-0.041252958	0.193838471
NFE2_known2	0.026889855	1.034103195
NFE2_known1	0.357253896	0.720103322
NOTO_1	1.049557041	1.610559406
XBP1_4	-0.242365274	-0.006273069
EVX1_2	0.953753966	1.476603148
EVX1_1	0.630441331	1.22101884
ZNF35_1	-0.089273113	-0.090744405
XBP1_1	-0.438208793	-0.133725702
XBP1_3	0.404459878	1.278546356
XBP1_2	-0.170613458	-0.054625797
FEV_1	0.319544591	0.656277089
FOXJ1_2	-0.088756151	0.15487379
FEV_2	0.187523856	0.873821958
FOXJ1_1	-0.15040339	0.059011158
PITX3_1	0.494615763	1.094159639
HOXC9_1	0.359466603	0.882505765
PITX3_2	0.872307781	1.285772689
LMX1B_1	0.56099065	0.973996618
LMX1B_2	0.583983934	0.935053244
LMX1B_3	0.731176682	1.127835418
TFAP2_known1	0.025540216	0.009057396
TFAP2_known2	-0.121432042	-0.237111072
TFAP2_known3	0.017491661	-0.118622703
TFAP2_known4	0.000417715	-0.060886035
TFAP2_known8	-0.000291433	-0.132128767
TFAP2_known7	-0.004936039	0.614737971
TFAP2_known6	0.056142592	0.169150649
TFAP2_known5	-0.001756172	-0.284461784
TFAP2_known9	0.130776279	0.8096596
TFEB_1	-0.119061409	0.250012222
VSX2_1	0.801942816	1.44884413
VSX2_2	1.234099525	1.768662488
MYBL1_1	0.055580117	0.068087888
MYBL1_2	0.3467589	0.567425601
AFP_1	-0.004915486	0.292211021
PAX3_2	0.141796068	0.06912064
PAX3_1	-0.027110844	0.237280459
MYBL1_4	-0.006325066	0.255850977
MYBL1_5	0.492883364	0.132744626
DMRTC2_1	-0.166606584	-0.112428913
SOX2_1	0.038658289	0.304101619
SOX2_2	-0.317059185	-0.178626788
ID4_1	0.632456025	0.629980403
SOX2_3	-0.008785409	0.079281905
SOX2_4	0.078004363	0.07429438
SOX2_5	-0.163407484	-0.077347184
SOX2_6	-0.043082225	-0.053516668
SOX2_7	-0.083644285	0.093436234
ZSCAN16_1	0.055547763	0.052848732
DMRT3_1	-0.199881961	-0.217177467
CENPB_1	-0.22456212	0.21054514
TCF4_1	0.85610012	0.751871812
TBX15_2	0.486992123	0.426869681
TBX15_1	0.176530778	0.096092314
TCF4_2	0.571037877	0.495902738
DUXA_1	0.362691291	0.638064667
NFAT_1	-0.039477727	0.07515294
NFAT_2	0.278048031	0.439970813
IRF_known3	0.250907854	0.313978571
SRY_2	0.015069961	0.038381977
IRF_known4	0.412548687	0.370140165
NKX2-8_3	0.402000662	0.397470422
IRF_known1	0.365421071	0.284173794
NKX2-8_2	0.375441065	0.3505322
SRY_4	-0.250906857	-0.117723529
IRF_known2	0.099710564	0.125319359
NKX2-8_1	0.012860762	0.056474942
SRY_3	0.045224682	0.15564656
IRF_known7	0.369608302	0.414687097
IRF_known8	0.2429424	0.343703364
IRF_known5	0.15595171	0.238521066
PAX3_3	0.508948603	0.67257253
IRF_known9	0.26307448	0.344531703
HIF1A::ARNT_1	0.059686851	-0.296719671
SRY_5	-0.337150444	-0.199265704
SRY_6	-0.320778273	-0.24615414
SRY_7	-0.034800482	-0.017782283
SRY_8	-0.102815047	0.102155893
INSM1_1	-0.022800093	0.224603736
RORA_7	0.145542889	0.091954614
RORA_5	0.606621928	0.692610318
RORA_6	0.443047948	0.533114585
RORA_3	0.581254962	0.751245732
RORA_4	0.706514747	0.731319929
ZFX_1	0.019282557	0.289547923
NFE2L1::MAFG_1	-0.019456068	0.201120743
HESX1_2	0.220382968	0.549887696
HESX1_1	0.928830332	1.439638446
OTX1_5	0.41546262	1.225368317
ATF2_1	-0.065456098	-0.063031105
OTX1_4	0.168049525	0.737123085
IKZF1_2	0.369256087	0.090626577
OTX1_3	0.636236323	1.076289177
IKZF1_1	0.143524915	0.132396514
OTX1_2	0.596061223	1.27552777
ATF2_2	0.223389243	1.224312086
OTX1_1	0.363723974	0.576686329
IRX2_1	-0.524834378	-0.67990912
IRX2_2	-0.164359384	-0.137640394
FOXF1_1	-0.386402974	-0.065707734
RORA_2	0.653546041	0.717448243
RORA_1	0.54126867	0.504897109
DBX1_1	0.205080644	0.338713631
PTF1A_1	0.021240131	0.225570791
FOXL1_2	-1.568594732	-2.042637085
FOXL1_1	-0.192640449	-0.075813087
TBX21_6	-0.015249917	-0.081356945
FOXL1_3	-0.044963523	0.124206882
FOXL1_5	0.034412231	0.207620769
HNF1_1	0.240923268	0.432931574
TBX21_1	0.126471313	0.237579601
HNF1_4	0.239830086	0.379127739
TBX21_4	0.05943123	0.201118216
TBX21_5	0.442528266	0.526531554
HNF1_2	0.144818867	0.39283496
TBX21_2	0.493421103	0.457180615
HNF1_3	0.20633869	0.422687175
TBX21_3	0.179581566	0.113108947
MYF6_1	0.351081641	0.711091303
MYF6_2	0.10820735	0.984386629
PAX9_1	-0.174151752	0.662984143
EMX1_1	1.090865868	1.865539492
EMX1_2	0.176343482	0.465273048
NKX1-1_1	0.470954642	1.039145024
FOXD3_3	0.104157459	0.234393807
FOXD3_2	-0.085788707	0.089464303
FOXD3_1	-0.022800963	0.119187847
RUNX2_6	0.120653885	0.564429578
RUNX2_4	0.310396271	0.650241007
RUNX2_5	0.100929909	0.385922595
RUNX2_2	0.226223474	0.597533791
RUNX2_3	0.17596531	0.344222303
HOXA3_1	0.445611805	0.812973379
HOXA3_2	0.7589085	1.32344817
HOXA3_3	0.662813549	1.208743094
ZNF423_2	-0.34595729	-0.369409525
ZNF423_1	0.090767055	-0.256128893
BACH2_1	0.354969273	1.161370041
GLI2_1	0.568241738	0.517181085
GLI2_2	-0.225140749	-0.307247437
MNX1_2	0.584559308	0.923595703
MNX1_1	0.606745239	1.208940904
HEY1_known1	-0.317667303	-0.231117229
CDX1_1	0.108017152	0.493060936
ZNF589_1	-0.098650514	-0.015809643
CDX1_2	0.226984332	0.594040112
FOXO1_1	0.082435573	0.365711737
VENTX_2	0.376361606	0.639218481
SMAD_1	-0.173282638	-0.24149203
VENTX_1	0.413466579	0.345929512
FOXO1_5	-0.128617123	0.075564003
FOXO1_4	-0.33595572	-0.210816151
FOXO1_3	0.287410578	0.573610795
FOXO1_2	0.093116085	0.232419223
POU4F3_1	0.474527526	0.82442718
ATF4_1	0.150057531	0.602546804
POU4F3_2	0.429248036	0.817940019
ATF4_2	-0.019340216	0.258586115
ATF4_3	-0.212105885	0.182962303
SMAD_2	0.165126013	0.286345878
MEIS2_4	0.498159125	0.948807433
MEIS2_2	0.790552156	1.272978323
MEIS2_1	0.440469907	0.799546847
HMGA1_2	0.010157753	0.192450882
HOXA10_2	0.231755476	0.504071306
HOXA10_3	0.249561382	0.697558656
HOXA10_1	0.249779339	0.518758678
CACD_2	0.56345793	0.681180896
CACD_1	0.152964607	0.184631495
HOXC4_1	0.654543165	1.061173245
BARX1_3	0.906765691	1.53724607
MYCN_1	-0.177246757	-0.05263247
MYCN_2	-0.198224383	0.02869489
SOX10_9	0.080887572	0.23773015
SOX10_8	-0.275512337	-0.105766438
SOX10_5	-0.047558366	0.112595297
SOX10_4	-0.36132013	-0.285255746
SOX10_7	-0.05401098	0.00526166
SOX10_6	-0.020421499	0.185791796
TLX2_1	0.865758712	1.221083325
TLX2_2	0.205283324	0.371472469
BARX1_1	0.17060579	0.604017196
BARX1_2	0.301155831	0.611789805
ELK4_2	0.31004274	0.92344124
ELK4_1	0.252956162	0.823877202
SOX10_3	-0.289602906	-0.225362189
TBX4_2	0.275673956	0.206287727
TBX4_1	0.465972115	0.409605963
NR4A_known2	0.260664785	0.088200548
NR4A_known1	0.999447118	0.841132422
NR4A_known4	0.861190406	0.893485148
NR4A_known3	0.4800658	0.411209931
SOX14_4	-0.11375017	-0.08673013
SOX14_2	-0.389890785	-0.306126418
SOX14_3	-0.029357695	0.087631044
SOX14_1	-0.04018012	0.12370447
ATF3_known9	0.458129169	0.936294161
ATF3_known8	0.079889363	1.100517315
CLOCK_1	-0.16307259	0.057713639
ATF3_known5	0.018070039	0.17634246
ATF3_known4	0.448312626	0.485885755
ATF3_known7	0.302920227	1.67379612
ATF3_known6	-0.104544423	1.148425229
DBP_3	-0.10993225	0.140087154
DBP_4	0.09344383	0.398029629
DBP_2	-0.301991159	-0.069626749
ONECUT2_1	0.373459671	0.656569587
ZNF691_1	-0.343355205	-0.338122689
NKX2-5_2	0.689759736	0.912341126
ATF3_known1	0.292712984	1.096088218
NKX2-5_3	0.234481464	0.315278132
ATF3_known3	0.224747419	0.77671876
YY2_2	0.797024166	0.762744059
YY2_1	0.342450064	0.543746428
NKX2-5_5	0.242410816	0.336894143
FOXJ3_8	-0.093876678	-0.018141217
FOXJ3_7	0.212395692	0.571466198
FOXJ3_1	-0.009170096	0.217708423
FOXJ3_2	0.398539615	0.747320935
FOXJ3_3	-0.064837628	0.080785312
FOXJ3_4	-0.176159519	-0.070286491
HOXD12_1	0.272243022	0.677880448
FOXJ3_5	-0.178758378	-0.171204364
HOXD12_2	0.273442072	0.509283756
FOXJ3_6	-0.087487243	0.044263006
HOXD12_3	0.476751385	0.952218862
TATA_known1	-0.075139495	0.086066183
TATA_known3	-0.305700278	-0.213807025
TATA_known2	-0.085704586	0.262347081
TATA_known5	-0.103613225	0.318714171
SP4_2	0.024282613	0.920966825
TATA_known6	-0.394487433	-0.495363937
SP4_1	-0.098223755	0.73809179
ARHGEF12_1	-0.134011137	-0.404068757
RAX_1	0.70404237	1.232178677
SOX21_2	-0.288988305	-0.170641256
SOX21_3	-0.427941636	-0.200677681
SOX21_1	-0.029405361	0.104334178
RAX_2	1.082156106	1.653206056
HOXC11_5	0.198271863	0.640173965
FOX_1	-0.041827473	0.15440073
DLX4_1	0.582424204	1.000496523
DLX4_2	0.881282461	1.429228064
TP63_1	0.159017451	0.411886894
HOXC11_4	0.255161784	0.56265816
FOXC2_1	0.135030336	0.277165903
HOXC11_3	0.157060265	0.565335397
FOXC2_2	0.034147537	0.265668835
SP8_1	0.003288664	0.696644162
HOXC11_2	0.107993793	0.312132881
CEBPD_1	0.462159867	0.612259055
FOXC2_3	-0.129148335	0.113405805
SOX21_5	-0.019689918	0.092894611
HOXC11_1	0.113583127	0.384534548
CEBPD_2	0.273313811	0.813747823
SOX21_4	-0.120601994	-0.158966544
ARID5A_1	-0.006837872	-0.116018242
POU3F2_6	0.128955459	0.6178133
ZNF232_1	0.132529081	0.147049894
MEIS1::HOXA9_1	0.287146683	0.647727571
MEIS1::HOXA9_2	0.28896572	0.688346945
ETV5_1	0.185678246	0.8707289
HINFP_4	0.46575166	-0.179245286
HINFP_2	0.061454932	-0.409784581
HINFP_3	0.007175038	-0.116423855
HINFP_1	-0.223144766	-0.387379989
NR2C2_known1	0.48806203	0.633962561
SREBP_known2	0.056912629	-0.107491013
SREBP_known1	-0.08428195	0.080665173
SREBP_known6	0.29946369	0.611219806
ZNF8_1	-0.505085726	-0.844504279
KLF13_1	0.018764343	0.332928803
SREBP_known5	0.310696089	0.541071897
CCDC6_1	0.314475981	0.340534583
SREBP_known4	-0.124643855	-0.250622873
POU3F2_5	0.218994672	0.519504933
POU3F2_4	0.503086771	0.9437033
POU3F2_3	0.119754095	0.590294395
POU3F2_2	-0.232407212	-0.101420093
POU3F2_1	0.280293598	0.325928102
E2F8_1	0.136907932	0.308500989
ZBTB7C_1	0.179534679	-0.122896339
HOXD9_1	0.174170547	0.63044505
HOXD9_2	0.147294423	0.482731483
HOXD9_3	0.397205411	0.787398206
CPHX_1	-0.0141072	0.204014525
TFAP2B_1	0.082625092	0.325333657
TFAP2B_2	0.036457244	0.154935321
TFAP2B_3	0.074023757	0.483601137
TFAP2B_4	0.071671309	0.062725519
REST_known1	0.335495689	0.470609811
REST_known3	0.156569586	0.362046655
REST_known2	0.301018907	0.591307541
REST_known4	0.133087001	-0.060226246
ZBTB14_3	-0.22080902	0.872781536
ZBTB14_1	-0.313996979	0.472959041
NFE2L2_2	0.205922858	0.535933385
NFE2L2_3	0.269660361	0.846005531
NFE2L2_1	0.154126712	0.378889606
ZBTB18_1	0.630503846	1.092064633
ZBTB18_3	0.551961954	0.925127116
ZBTB18_2	0.678507531	1.259390793
PHOX2A_2	0.51447141	0.886630949
PHOX2A_1	0.554256366	0.993048333
SCRT2_1	0.372820131	0.415447728
TCF7L2_known1	0.596690201	0.597101396
TCF7L2_known4	0.667085329	0.942989839
TCF7L2_known5	0.36247159	0.578363678
TCF7L2_known3	0.511403882	0.756261876
TCF7L2_known6	0.45314069	0.614958001
TCF7L2_known7	0.451694068	0.616090383
GATA_known20	0.354907583	0.665153153
GATA_known21	0.096108919	0.357443988
GATA_known22	0.102345458	0.422397903
YY1_known5	0.390207544	0.44448274
YY1_known7	0.173873193	0.392510746
SP100_1	0.150047342	0.171802602
DMBX1_1	0.2505375	0.635025291
HOXA7_3	0.680766227	1.207497977
HOXA7_2	0.638674354	1.05078757
HOXB7_1	0.388603946	0.841988089
HEY2_1	-0.151112009	0.012503001
HEY2_2	-0.141216112	-0.32586148
NEUROD2_1	-0.012446608	0.960386497
NFIB_1	0.216004153	1.379342209
YY1_known4	0.262015897	0.123511751
EGR1_known11	-0.220261179	0.562651549
YY1_known3	1.042705874	1.399084545
EGR1_known10	0.108148992	0.59952005
YY1_known2	0.29368377	0.386000354
YY1_known1	0.094416674	0.01244754
EGR1_known12	0.126138212	0.564240773
ETV2_1	0.269638701	0.713666802
ETV4_2	0.227278315	0.837447427
GATA_known19	0.038273213	0.344166563
GATA_known18	-0.120659858	0.020873196
GATA_known17	-0.021245777	0.148106162
GATA_known16	-0.106886984	-0.01269144
GATA_known14	0.269285548	0.586804471
TBX20_4	0.288376855	0.360570864
GATA_known15	0.014098169	0.363146644
TBX20_3	0.219918643	0.2438888
TBX20_5	0.151271834	0.153401238
GATA_known10	-0.052578721	0.03535356
TBX20_2	0.259081899	0.207043568
TBX20_1	0.172508179	0.288724657
TFEC_1	-0.170923888	0.2575445
HOXB3_1	0.492466701	0.941915545
HOXB3_2	0.940642086	1.536193351
HF1H3B_1	-0.123602478	0.257835622
OBOX1_1	0.106744492	0.544585004
DLX5_2	0.494843278	0.776635598
EGR1_known6	0.012036346	0.46876735
EGR1_known5	0.1692069	0.613942383
STAT_known6	0.292213454	0.163304554
EGR1_known8	-0.231570852	0.506714542
EGR1_known7	0.192998603	0.511686314
STAT_known4	0.569036528	0.345358244
DLX5_1	0.786078049	1.357693501
STAT_known3	0.654746556	0.782192835
EGR1_known9	-0.282642815	0.384538314
STAT_known2	0.249620998	0.652424364
STAT_known1	0.519858529	0.636848356
LHX2_3	0.452787086	0.983016291
LHX2_2	0.68697137	1.218152384
LHX2_1	0.484391084	1.000227583
EGR1_known1	-0.213958726	0.517440359
EGR1_known2	0.327438604	0.695514852
EGR1_known3	-0.026720425	0.091779104
EGR1_known4	-0.061258627	0.354636638
EN2_4	1.091995506	1.702996368
EN2_2	0.747102259	1.21174065
EN2_3	0.891507263	1.395594623
EN2_1	0.539892817	0.976167111
TOPORS_1	-0.007085859	-0.201321982
STAT_known9	0.118684533	0.175565459
OBOX5_2	0.217848861	0.532547811
PKNOX2_3	0.376051721	0.803595913
OBOX5_1	0.306468275	0.582642331
PKNOX2_1	0.415095731	0.957939548
PKNOX2_2	0.312709624	0.705275063
FOXJ2_3	0.012309283	0.139410757
FOXJ2_2	-0.264933314	-0.243055964
FOXJ2_1	0.006218864	0.132553125
FOXJ2_5	-0.105023564	-0.13029171
FOXJ2_4	0.279189498	0.675637101
LMX1A_1	0.606726991	1.026113237
LMX1A_2	0.745703068	1.098743518
HOXC8_1	0.554203606	1.000685665
ZIC3_4	0.076016778	0.581850125
ZIC3_3	-0.007936781	0.444746772
HOXB13_1	0.192399136	0.520515014
ZIC3_2	-0.121007643	-0.144509413
ZIC3_1	0.731011155	0.460120739
HOXB13_3	0.208185123	0.661941729
HES5_1	-0.229860701	-0.188077655
ONECUT1_1	0.193634494	0.461598408
HOXB13_2	0.223081302	0.456355314
ZNF652_1	0.282406624	0.632675003
ONECUT1_3	0.609253015	0.962001015
ONECUT1_2	0.384103388	0.734594395
ESR2_1	0.075260297	0.063711139
PAX5_known4	-0.082618906	0.421484193
PAX5_known5	0.32096876	0.902570067
PAX5_known2	0.024739797	0.129150511
PAX5_known3	0.497383658	0.025831999
SPIB_2	0.12010511	0.405577999
HOXA9_1	0.350670257	0.669206019
MYBL2_2	0.630885891	0.725702299
MYBL2_1	0.712669565	0.511563922
E2F_known30	0.363565258	0.439802907
E2F_known28	0.346622776	0.898804575
EGR4_1	0.400295732	0.665162994
SP1_known1	0.006942326	0.502410346
E2F_known27	0.342449601	0.962385982
EGR4_2	-0.127363375	0.271165986
NKX2-1_1	0.167804892	0.062685274
E2F_known26	0.287247301	0.410231056
NKX2-1_2	0.102643502	-0.027452309
SP1_known3	-0.102667389	-0.087604555
E2F_known25	-0.060059457	0.29477517
NKX2-1_3	0.312952498	0.365369228
SP1_known2	-0.010878113	0.781088562
SP1_known5	0.044661155	0.787156969
SP1_known4	0.106254266	0.872926433
E2F_known29	0.0533581	0.389568991
SP1_known6	-0.091038398	0.933949032
MYBL2_3	-0.083689825	0.055022768
OTX2_2	0.191980133	0.784325892
MYBL2_4	0.053551492	0.549618373
OTX2_3	0.537637052	0.784328813
OTX2_1	0.31244419	0.585865121
PAX2_2	0.223200667	0.293922319
PAX2_1	0.004650454	0.260744582
DMRT2_1	-0.194713577	-0.169000409
ELK3_1	0.422359381	1.038806769
ELK3_2	0.362673979	0.907125249
ATF3_known16	0.288604971	0.70512073
ATF3_known15	0.843761057	2.119746172
ATF3_known12	0.044435794	1.201449764
ATF3_known14	0.084288171	1.016492129
ATF3_known13	0.480956537	1.72257363
E2F_known20	-0.169089149	0.395449335
E2F_known21	0.514030372	1.284433499
E2F_known22	0.16320489	1.036653854
ATF3_known10	0.74370913	0.921952664
E2F_known23	-0.266768253	0.810246799
E2F_known24	0.116466121	0.355068428
E2F_known17	-0.205983575	0.975813585
E2F_known16	-0.239189918	0.451180743
ZNF75A_1	0.193619023	0.29874439
E2F_known19	0.411020769	0.410861121
E2F_known18	0.085418211	0.834486993
TFE_1	-0.138180404	-0.104695939
NKX3-2_2	0.037025274	0.209497421
DMRTA2_1	-0.195480968	-0.230032097
NKX3-2_3	0.436223975	0.786788852
E2F_known12	0.031733065	1.455308033
E2F_known13	0.229943068	0.480975426
E2F_known10	0.327088861	0.686289161
E2F_known11	0.354180993	0.815347775
OLIG1_1	0.060633733	0.860740367
NKX3-2_1	0.101536249	0.262258721
HERPUD1_1	0.421500014	0.954968484
HSFY2_3	-0.072397109	-0.258347534
HSFY2_2	0.405138106	-0.389270172
HSFY2_1	0.412190831	0.296069413
BPTF_1	-0.001021975	-0.004141082
VSX1_1	0.561139769	0.985475949
VSX1_4	0.858903343	1.341317339
VSX1_3	1.17199301	1.727107677
GRHL1_2	0.386517064	0.47896001
GRHL1_1	0.281104689	0.749381713
GRHL1_3	0.361361866	0.287215868
CDX2_1	0.134878676	0.399898945
CDX2_3	0.095776681	0.522963595
CDX2_2	0.100799803	0.530334322
SOX1_3	-0.047020821	0.08877349
SOX1_2	-0.456010186	-0.280487249
SOX1_5	0.009360946	0.042710472
SOX1_4	-0.099204881	-0.073577145
SOX1_1	0.042979213	0.143841279
PLAGL1_1	-0.181458832	-0.206737363
OTX_1	0.844348465	1.101161333
MIXL1_1	0.86094529	1.22855339
IRX6_1	-0.570490879	-0.703916614
POU3F1_3	0.171179624	0.464299969
POU3F1_1	0.394075015	0.705987048
POU3F1_2	0.016823522	0.465544586
MEF2_known2	0.36796195	0.700508666
MEF2_known3	0.371327707	0.70537161
MEF2_known1	0.161338255	0.262899558
MEF2_known6	0.098094416	0.221860213
MEF2_known7	0.116668332	0.233914413
MEF2_known4	0.174700512	0.411357714
MEF2_known5	0.124111116	0.272790825
PBX3_known1	0.330867868	0.763107065
MEF2_known9	0.218127531	0.488166864
MEF2_known8	0.377519029	0.496077339
HIC2_1	-0.22385087	-0.602472657
E2F_known7	0.328098914	0.75919602
ESRRB_1	1.06109925	0.862030302
GBX1_3	0.904715998	1.429763777
ESRRB_2	1.00054065	0.848983973
E2F_known9	0.167653769	1.191061916
SP1_known9	0.000540734	0.54519192
SP1_known8	0.214866247	0.940458101
HSF2_2	0.512453414	-0.238093977
HSF2_1	0.255877164	-0.148143646
GBX1_2	0.687144142	1.26185246
E2F_known3	0.031733065	1.455308033
GBX1_1	0.429304897	0.804780442
E2F_known4	-0.055050419	1.003789886
PAX2_4	0.281119571	0.835802941
E2F_known1	0.129937708	0.36428153
EMX2_3	0.358374683	0.728302709
EMX2_1	0.546440556	1.050535809
EMX2_2	1.222692017	1.877780992
HIF1A_2	0.111191813	0.095720305
HIF1A_1	-0.307629036	-0.264234807
LBX2_2	0.695022521	1.054158908
LBX2_1	0.537448926	0.933550819
LBX2_3	1.049451704	1.600907967
MLX_2	0.109404688	0.690653497
HBP1_1	-0.189386094	-0.305608231
PAX6_1	0.273315668	0.566411469
PAX6_2	0.217290789	0.160695572
PAX6_3	-0.019705857	0.41240641
PAX6_4	0.569866002	0.942974946
GSC_2	0.765104442	1.239810797
NKX1-2_1	0.402727943	0.847434387
PAX6_5	0.006342655	0.80759108
GSC_1	0.467475733	0.910556376
HLTF_1	-0.550636265	-0.391199804
HNF4_known17	0.213783999	0.202211786
FOXO6_1	-0.209673974	-0.089081859
HNF4_known18	0.20491635	0.103580705
HNF4_known15	0.18735054	0.064642855
FOXO6_3	-0.03222214	0.086396913
HNF4_known16	0.186931622	0.13156086
SEF1_1	-0.016581152	-0.002295194
HNF4_known13	0.41491372	0.352221206
HNF4_known14	0.487385758	0.627261144
HNF4_known12	0.304049248	0.171737244
HNF4_known19	0.649935575	0.767469287
HNF4_known20	0.263777607	0.266520016
HNF4_known21	0.506143709	0.636812339
HNF4_known26	0.638259424	0.687789743
HNF4_known22	0.462496918	0.35509117
HNF4_known23	0.609968677	0.765632369
TBR1_2	0.348687264	0.495488103
HNF4_known24	0.578359265	0.671032937
HNF4_known25	0.640052846	0.685895815
DLX1_2	0.817097105	1.118021404
DLX1_3	1.067745517	1.536474636
IRX5_1	-0.481549342	-0.610614516
IRX5_2	-0.264576482	-0.138312607
GSC2_1	0.57015067	1.125767326
DLX1_1	0.415817041	0.761207204
SOX5_1	-0.160662681	0.018399432
TFAP2E_1	0.046354388	0.782787111
SOX5_3	-0.114791886	0.080589945
HLF_2	-0.084111517	0.188529211
HLF_1	-0.215377119	0.01059739
NFAT5_1	0.33507257	0.388302946
HLF_4	-0.084494912	0.178150494
HLF_3	-0.091309226	0.215710015
MYC_known11	0.035120256	0.037084022
MYC_known15	-0.517994523	-0.336988724
ELF4_1	0.316406401	0.855546964
MYC_known14	-0.188132873	-0.023725904
MYC_known13	-0.330763004	-0.475558131
SOX9_3	-0.003132432	0.361544857
SOX9_2	-0.172163608	0.276579131
SOX9_5	-0.112079687	-0.008583795
SOX9_4	-0.411804258	-0.288347268
SOX9_7	-0.187879452	-0.06500624
SOX9_6	-0.081441389	0.060219023
LHX8_3	1.228828151	1.757111925
SOX9_9	-0.075875385	0.035058512
LHX8_4	0.291778803	0.567837242
SOX9_8	-0.08418084	-0.027134071
SOX13_1	-0.123459613	0.055372707
OLIG2_1	-0.242221869	0.476415745
OLIG2_2	-0.053317805	0.922802674
POU5F1_known1	0.148337298	0.26120099
POU5F1_known2	0.240828228	0.503375881
POU5F1_known3	0.122156181	0.458293138
POU5F1_known4	-0.185414723	0.386965937
POU5F1_known5	-0.009583631	0.23096248
LHX8_2	0.710633075	1.137608866
LHX8_1	0.76129488	1.415404788
HMX1_1	0.303396701	0.850236106
HMX1_2	0.28997581	0.716757754
SOX9_1	-0.150815275	0.0963479
BARHL2_6	0.5084446	1.127502106
BARHL2_7	0.366307192	0.548880363
BARHL2_4	0.417408081	0.641252159
STAT_known14	0.46464327	0.400474348
ZBTB7A_known4	0.096217532	-0.213237751
BARHL2_5	0.277819485	0.464655589
SMAD4_1	0.091687344	0.466908164
SPZ1_2	-0.024129662	0.053941334
SPZ1_1	-0.037117318	0.060913381
NFATC1_3	0.156706765	0.460067863
NFATC1_2	0.272555185	0.190723977
MEIS1_2	0.373731837	0.727763841
MEIS1_3	0.485999701	0.865886792
MEIS1_1	0.219275957	0.568578799
KLF16_1	0.080476272	0.886535251
ZBTB7A_known2	-0.319089474	-0.260464193
BARHL2_3	0.524069464	1.110872424
ZBTB7A_known3	0.253884035	-0.145353375
FOXP1_1	-0.035344336	-0.05427983
BARHL2_2	0.307592019	0.520348663
BARHL2_1	0.297747107	0.710199204
ZBTB7A_known1	-0.172893638	-0.299479101
MYC_known16	-0.104832796	-0.261337242
MYC_known19	-0.432325796	-0.259743649
MYC_known18	-0.292072788	0.106976353
ZNF524_2	0.033269641	-0.404964558
MYC_known20	0.084254396	0.019950096
MYC_known21	-0.588445645	-0.253214232
MYC_known22	-0.275504466	0.517522496
AP3_1	0.47660904	0.380046617
TGIF2LX_1	0.313447034	0.826879039
ZNF524_1	-0.036906159	-0.328878598
ATOH1_1	-0.202280398	0.645294457
FOXG1_2	-0.282964399	-0.246871949
FOXG1_3	-0.056311635	0.081390056
FOXG1_4	-0.224697898	-0.159193916
TBR1_1	0.455910031	0.479309288
FOXG1_1	-0.027025799	0.117743058
HLX_1	0.215157044	0.463284346
VAX1_1	0.638838882	1.141887851
VAX1_2	1.084171706	1.883089887
CEBPA_2	0.448322093	1.056713605
SOX17_4	-0.410169341	-0.275006884
CEBPA_1	-0.125233238	0.11233044
SOX17_3	0.033698388	0.251948557
SOX17_2	-0.248860855	-0.238203695
MEOX1_2	0.900546784	1.347699877
MEOX1_1	0.521394818	1.127363755
SOX17_5	-0.043885411	0.109807984
PDX1_1	0.301476503	0.479936325
HOXB2_1	0.872879918	1.560101047
NKX2-2_1	-0.147437417	-0.015639458
RUNX1_4	0.030380479	0.161319589
NKX2-2_2	0.199701326	0.22662513
RUNX1_3	-0.100739498	0.00194433
SHOX2_3	1.065581988	1.549733758
RUNX1_6	0.093072611	0.046553033
RUNX1_5	-0.019265661	-0.00982228
RUNX1_8	-0.087876285	-0.064686992
HES1_1	-0.11288449	-0.186382361
ZBTB12_1	-0.035325969	-0.756683136
RUNX1_9	0.244028772	0.570572227
RUNX1_2	-0.10150145	-0.08401545
RUNX1_1	-0.02717033	0.111580942
SHOX2_1	0.791419746	1.421297634
HOXD11_1	0.125554097	0.460206482
TFAP4_6	0.420648998	1.176021627
HOXD11_3	0.160133678	0.492611749
TFAP4_5	0.121937947	0.779734172
HOXD11_2	0.340682836	0.494188211
TFAP4_4	0.777260277	1.801445953
NFIA_1	0.175550143	1.245635591
TFAP4_3	0.436952374	0.665011201
TFAP4_2	0.244105977	0.761957002
ISX_4	0.96774042	1.398485272
ISX_3	0.71791278	1.179686851
ISX_2	0.50719383	0.855485296
ISX_1	0.600425396	1.101165418
NR2E1::NFIC_1	0.269496871	1.135817906
DMRT1_1	-0.180231489	-0.217108179
HOXC12_1	0.172553415	0.59862225
HOXC12_3	0.467455458	0.803027947
HOXC12_2	0.121677327	0.4295643
ASCL2_2	0.463500379	1.585454554
PDX1_5	0.539135136	0.975283818
PDX1_4	0.436631657	0.931419338
PDX1_2	0.348667186	0.812608483
PDX1_6	0.887805666	1.624519109
ZIC1_2	-0.143558119	-0.370128601
IRF_known15	0.294054228	0.33895861
HOXD3_2	0.946707914	1.600165077
ZIC1_3	0.054480152	0.488617656
IRF_known14	0.335699041	0.395243038
HOXD3_1	0.537792369	1.050939534
IRF_known17	0.404543607	0.382843077
IRF_known16	0.208068187	0.225631582
IRF_known11	0.275014603	0.300574821
IRF_known10	0.385160301	0.467964608
IRF_known13	0.327333017	0.172682357
RFX7_1	0.490273499	1.857852535
IRF_known12	0.274747351	0.138641164
MEF2D_1	0.236520697	0.639293587
IRF_known19	0.340840221	0.421168965
IRF_known18	0.399420856	0.427307719
RFX2_3	0.778748617	2.373519082
RFX2_4	0.862117364	1.87720079
RFX2_1	0.77330238	2.38925845
RFX2_2	0.523965393	1.367497393
GFI1B_1	0.255008174	0.540310847
TEAD1_2	0.082234103	0.534046999
TEAD1_3	0.08132394	0.492758346
HOXA4_2	0.598503145	1.018191032
OBOX6_1	0.138560103	0.572527818
TEAD1_4	-0.025347159	0.101028624
IRF_known20	0.4490033	0.575000407
ZIC1_1	0.623015873	0.355496082
BHLHA15_1	-0.049169896	0.794876403
AP1_known1	0.361605938	0.69758865
AP1_known2	0.250954366	0.714871277
AP1_known3	0.409984095	1.07927469
AP1_known4	0.351862951	0.881537964
AP1_known5	0.598886947	1.06221273
AP1_known7	0.213831445	0.658220246
AP1_known6	0.531963958	1.243738789
AP1_known9	0.387792198	0.990829952
BHLHE41_1	-0.055309169	0.471373942
AP1_known8	0.155067791	0.659766374
BHLHE41_2	-0.11740835	0.484792524
MSX2_1	0.579703782	1.124513502
MSX2_2	0.463807857	1.000757281
MSX2_5	0.40216504	0.823502263
MSX2_3	0.357451912	0.791882396
MSX2_4	0.6801469	1.117157789
BHLHE23_1	-0.320827461	0.647647103
E4F1_1	-0.11563497	-0.075800992
RARA_2	0.365245442	0.379757371
RARA_1	0.661802822	0.657148975
RARA_4	0.50762213	0.623765165
RARA_3	0.415421285	0.372198128
RARA_6	0.501987411	0.468590275
RARA_5	0.396139761	0.432587333
RARA_8	0.260905302	0.221232685
RARA_7	0.413278102	0.451607092
ZBED1_1	0.65009279	-1.005073339
RARA_9	0.407221612	0.589636925
IRF_known21	0.323034492	0.376689745
PHOX2B_1	0.599443585	1.032182258
PHOX2B_2	0.4466057	0.856700297
PHOX2B_3	0.591198662	0.963286253
PRDM1_known2	0.142851734	0.242264673
DDIT3::CEBPA_1	-0.129870649	0.044786373
ELF1_known1	0.133887315	0.409182644
BACH1_1	0.094693785	0.8422183
PRDM1_known1	0.188449961	0.309445921
DDIT3::CEBPA_2	-0.222155589	-0.1743298
ELF1_known2	0.121355543	0.586151466
ELF1_known3	0.046281051	0.461158124
DLX6_1	0.649834301	1.237720655
PKNOX1_2	0.424752025	0.814165107
PAX1_2	-0.042344869	0.695147547
PAX1_1	-0.145278524	-0.318926306
PKNOX1_1	0.43607469	0.823996262
HOXD8_2	1.045956548	1.58256991
ETV1_1	0.116104944	0.742037624
HOXD8_1	0.175770202	0.464019185
GMEB1_1	-0.156787606	-0.133475385
OSR2_1	-0.192374788	-0.035707658
SPIC_2	0.119436096	0.34274973
SPIC_1	-0.01765426	0.146614947
ZIC2_2	-0.324120145	-0.351121944
ZIC2_1	0.351530259	0.185002949
ZSCAN4_1	-0.498122456	-0.349579853
CEBPE_1	0.060908956	0.824498975
KLF12_2	0.184693926	0.356096335
ESRRA_known10	0.249462231	0.151613351
ESRRA_known11	0.973574746	0.702563424
IKZF3_1	-0.228723112	-0.069034702
E2F7_1	0.282356076	0.544335955
ZSCAN4_2	-0.718160811	-0.692748631
ZSCAN4_3	-0.304471019	-0.253710876
PATZ1_1	-0.097123185	0.018839542
RBPJ_2	0.238566413	0.479237068
RBPJ_1	0.013070281	0.140741937
ZKSCAN3_1	-0.185791892	-0.487106805
GTF2I_1	0.030372983	0.006537709
TCF12_known1	0.63197144	1.217611879
MYOD1_1	0.665041387	1.122303105
MYOD1_2	0.624832345	0.561848486
MYOD1_3	0.58999819	0.66494435
REL_1	0.623554486	0.992878294
REL_2	0.408646449	0.82739903
EN1_2	0.191645424	-0.047170115
NANOG_known1	0.375351411	0.563500901
EN1_6	0.964482101	1.631502152
EN1_5	0.263471822	0.773087162
LHX5_1	0.62957157	1.088703976
EN1_4	0.816821431	1.473472099
EN1_3	0.586664649	0.968553262
EN1_7	0.349252824	0.878883501
LHX1_1	0.559535593	0.98767627
RUNX_1	0.074607546	0.33094044
CREB3L1_3	0.125545842	0.09077638
CREB3L1_4	-0.274474525	0.314216941
CREB5_1	0.409293061	1.045397925
ESRRG_1	0.599211606	0.698751114
SNAI2_1	0.72172544	0.707687172
ESRRG_3	1.072017625	0.914778578
ESRRG_2	0.465603193	0.406810815
CREB3L1_2	-0.10753302	-0.117282063
CREB3L1_1	0.006401408	0.30828395
NKX3-1_1	-0.202665063	-0.394028731
NKX3-1_4	-0.016160979	0.141048934
NKX3-1_3	0.042849954	0.143834566
NKX3-1_6	0.336758541	0.539520592
NKX3-1_5	0.257465228	0.497856712
RUNX_2	0.149988364	0.313179274
MAF_known10	0.268031181	0.642320614
PRRX1_2	0.999555544	1.467731287
MAF_known12	0.100712823	0.559356422
MAF_known11	0.132687556	0.599653217
PRRX1_4	0.632916202	1.0215734
PRRX1_1	0.505020588	1.080249279
TEAD4_1	0.09546344	0.536911919
GLIS1_1	-0.073152477	-0.249252766
BARHL1_1	0.357129218	0.851819664
SPI1_known3	0.202811892	0.547092553
BARHL1_2	-0.050113033	0.000269242
SPI1_known4	0.085586066	0.292659335
BARHL1_3	0.569467509	1.204184868
SPI1_known1	0.212172142	0.25611594
BARHL1_4	0.344708508	0.592440703
HOXA11_3	0.187773079	0.649017578
HOXA11_2	0.438934139	0.569529037
HOXA11_1	0.069760206	0.373123976
HOXB6_1	0.405852501	0.77895512
NKX2-6_1	0.071759162	0.218594192
IRF6_1	0.072896102	0.02611344
LMO2_1	0.466915371	0.448781614
LMO2_2	0.124439748	0.239347045
OBOX2_1	0.159291858	0.531701135
ARNTL_1	0.016868098	0.702593682
NR1H_2	0.572646957	0.446349212
NR1H_3	0.404739152	0.397814491
CUX1_10	0.438611605	0.470981532
NR1H_1	0.182847413	0.114141253
WT1_1	0.024515073	0.01928771
DUX4_1	0.256467113	0.375237604
UNCX_5	1.025264155	1.551723278
UNCX_1	0.688003732	1.173413074
UNCX_2	0.378408612	0.784302092
UNCX_3	1.076166052	1.469455138
IRX4_1	-0.386009401	-0.495568415
UNCX_4	0.449185493	0.886461728
EP300_known1	-0.056238739	0.103810711
NR6A1_1	0.507871014	0.243490252
DMRTA1_1	-0.179266817	-0.12589597
FOXN1_1	0.15322022	0.109156696
GBX2_4	0.91283379	1.608116904
GBX2_5	0.691291058	1.311370813
GBX2_2	0.71950375	1.276249904
GBX2_3	0.185440648	0.694169329
GBX2_1	0.683079085	1.321464582
MEF2_known12	0.41729699	0.819144286
MEF2_known11	0.286337724	0.670913457
MXI1_known1	0.378603001	0.127428211
CEBPB_known10	0.072431407	0.652957307
MEF2_known10	0.187561435	0.497080961
TCF7_2	0.435071659	0.640099201
TCF7_1	0.311879251	0.445261129
DBX2_1	0.343301148	0.605057488
SOX4_2	-0.220427985	-0.021620453
TFCP2_4	0.504035485	0.459010079
SOX4_1	0.142844188	0.308790804
TFCP2_5	0.257748213	0.12091845
TFCP2_1	-0.113936455	-0.127940306
TFCP2_3	0.116460153	0.094864407
DLX2_1	0.247754855	0.627769503
DLX2_2	1.006503683	1.628103055
ISL2_2	0.361173417	0.678357841
ELF3_1	0.308088177	0.463011425
TEF_2	-0.052145127	0.147452606
ISL2_1	0.282589598	0.65529506
ELF3_2	0.281730443	0.669554905
TEF_3	-0.304681946	-0.040467935
ZBTB33_known1	0.131055353	0.319740407
ELF3_3	0.256077275	0.496614635
TEF_1	-0.288215526	-0.11459703
SOX8_8	-0.055017379	0.152794137
SOX8_7	-0.248756456	-0.168072684
SOX8_9	-0.021175582	0.150555043
SOX8_4	-0.260240546	-0.19392519
SOX8_3	0.074671224	0.243988497
SOX8_6	-0.128742729	-0.016761454
SOX8_5	-0.046246561	0.028872914
CRX_1	0.434203228	0.745939914
SOX8_1	-0.055173524	0.09508663
SOX8_2	-0.432666272	-0.36050541
HMX2_2	0.383364234	0.791240262
ATF6_1	0.045265181	0.383114358
HMX2_1	0.19659583	0.59348344
CRX_2	0.325433717	0.680618006
CBX5_1	0.093435143	0.05138616
MEOX2_2	0.416266713	0.861977535
NFIL3_3	-0.02495258	0.22269248
MEOX2_3	-0.160939808	0.095231332
GCM1_1	-0.302450512	-0.256270012
MEOX2_4	0.831022645	1.194619846
GCM1_2	-0.361426366	-0.292606888
GCM1_3	-0.163671376	-0.273282387
GCM1_4	-0.364547063	-0.488592331
NFIL3_1	-0.222121075	-0.023117643
MEOX2_1	0.697174362	1.199321291
NFIL3_2	-0.029532168	0.185170968
OLIG3_1	-0.049236432	0.870632276
HOXA13_3	0.645302965	1.079720257
HOXA13_4	0.256270144	0.479554529
HOXA13_1	0.278120821	0.655008685
HOXA13_2	0.314126254	0.662887208
HOXA13_5	0.046374367	0.35139151
PAX7_3	0.845349025	1.046457305
GLIS3_1	-0.022006124	0.064558421
PAX7_2	0.624032392	0.787475599
PAX7_1	0.62474371	1.052768913
SOX10_10	-0.06348831	0.13933196
TBX19_1	-0.138849001	-0.062994233
RXRG_2	0.313702729	-0.004864811
RXRG_3	0.650224382	0.739726946
RXRG_1	0.452750421	0.619399089
ZNF713_1	0.032460872	0.116848962
GFI1_2	0.256357927	0.267292849
GFI1_3	0.338608905	0.480441227
GFI1_1	0.117901583	0.290833837
CPEB1_1	0.828940191	0.899089595
VAX2_1	0.702065783	1.165519282
VAX2_2	0.947174573	1.63271543
ZNF350_1	0.231409957	0.370815956
E2F2_1	-0.140732069	0.822712374
TBX2_2	0.503735805	0.632089731
TBX2_1	0.084483978	0.280530795
E2F2_4	0.034177959	0.501073175
E2F2_3	0.253584278	0.591570369
E2F2_2	0.030919987	0.245984966
SOX18_4	-0.046047121	0.072949071
SOX18_3	-0.085961457	-0.046571068
SOX18_2	-0.395474569	-0.168814751
SOX18_1	-0.09187515	-0.002264159
NKX2-3_3	0.099274572	0.293454926
NKX2-3_2	0.362554567	0.468426585
CUX1_6	0.30542399	0.549742608
CUX1_7	-0.239789936	-0.210711864
CUX1_4	-0.16113057	-0.267466702
MAFG_1	0.044916554	0.73187496
CUX1_5	0.758714524	0.580383667
HOXA5_2	0.600586133	0.851924536
RXRA_known2	0.045335717	-0.074549857
HOXA5_3	0.510811632	1.042522633
RXRA_known1	0.45186017	0.520802826
RXRA_known4	0.387212523	0.309689566
RFX5_known1	0.385312163	1.082615395
RXRA_known6	0.467570712	0.406230765
RFX5_known2	0.467246777	1.705643835
RXRA_known5	-0.002942827	-0.288676344
RFX5_known3	0.308974697	0.63181719
RXRA_known8	0.368475849	0.527706893
RFX5_known4	0.582453786	1.264268243
RXRA_known7	0.308615838	0.311987119
TGIF2_1	0.283608604	0.706367773
TGIF2_2	0.503478932	0.890331405
RARA_10	0.414018622	0.46849293
NKX2-3_1	-0.128290502	0.047151901
HOXA5_1	0.253200423	0.475512851
RAR_1	0.285273393	0.121733776
ZBTB49_1	0.272873911	0.264236157
JDP2_2	0.291859633	1.213119271
JDP2_1	0.361616885	0.856522982
HOXA1_1	0.756868665	1.35550782
ZNF740_4	0.011666631	-0.046546635
RXRA_known9	0.1118096	-0.072012916
HOXD10_1	0.180160893	0.427139201
HOXA1_2	0.72839112	1.333879636
JDP2_3	0.450878463	0.883868127
MYB_1	0.375643863	0.48957744
JDP2_4	-0.037815296	0.988575821
MYB_2	0.339543867	0.631782383
JDP2_5	0.325182272	0.84250357
MYB_3	0.103841338	0.364437449
JDP2_6	0.298329029	1.26288936
MYB_4	0.243135648	0.547995997
JDP2_7	0.528436078	1.0375891
MYB_5	0.088181627	0.077115132
MYB_6	-0.063184737	0.13035432
ALX4_1	0.218436076	0.037076488
ALX4_2	0.780439667	1.39568445
ALX4_3	0.708860042	1.151532236
ALX4_4	0.39815852	0.768502256
ESX1_1	0.528973874	0.992066039
ESX1_3	1.312614797	1.994512472
ESX1_2	1.140802116	1.777509348
ZBTB6_1	-0.319059455	-0.351262909
TFCP2L1_1	0.049611355	0.023166681
HOXC13_2	0.130299604	0.454365829
BHLHE22_1	-0.318511994	0.633199069
HOXC13_1	0.139496894	0.433636322
HOXC13_3	0.306289692	0.791602431
POU4F1_1	0.33655783	0.660848969
RFX5_known9	0.835698185	2.326996122
HOXB9_1	0.251335719	0.638819977
FLI1_4	0.648184509	0.977611019
RFX5_known8	0.915390874	2.390239161
FLI1_3	0.134131762	0.661630684
RFX5_known7	0.815054702	1.569456002
FLI1_2	0.492220436	0.847596257
RFX5_known6	0.653707766	2.298822489
FLI1_1	0.47012405	0.97686018
RFX5_known5	0.707690842	1.875786772
CUX1_1	0.03266232	0.08144579
MTF1_3	-0.127873772	0.177841079
CUX1_3	0.91772329	1.012002304
MTF1_1	-0.51782567	-0.166078884
MTF1_2	-0.366620395	-0.504891449
ERF_1	0.419336256	0.912728563
ETV7_1	0.509783785	0.882982767
BRCA1_known1	-0.208408861	-0.209398184
THRB_2	0.043592264	-0.219799417
THRB_1	0.261362898	-0.054572436
RFX3_4	0.648429678	2.200828024
RFX3_2	0.737546734	2.302521644
THRB_3	0.069135518	-0.057511986
RFX3_3	0.66596467	1.409008122
RFX3_1	0.346652567	1.194697392
RHOXF2_1	0.493780528	0.937436306
AHR_1	0.113055054	0.077384741
AHR_2	-0.392813964	-0.027262152
COMP1_1	0.059375012	0.183933071
POU3F4_2	0.00244277	0.506162173
POU3F4_3	0.284075951	0.622091521
POU3F4_1	0.489030913	0.82640172
PROX1_1	0.156279515	-0.116838246
PITX1_4	0.739641496	1.190189093
PITX1_3	0.449239161	0.655792917
MSX1_4	0.738488063	1.394096214
MSX1_5	0.838468885	1.371075879
MSX1_2	0.408640915	0.792270845
MSX1_3	0.320987291	0.754500081
MSX1_1	0.5111463	0.650894881
CLOCK::ARNTL_1	-0.105312251	0.14347056
PITX1_2	0.685790919	1.068641582
PITX1_1	0.182593478	0.486602464
ZBTB16_1	0.14015208	0.090213641
RARB_4	0.340638234	0.382902328
NKX6-2_2	0.941445294	1.418834664
NKX6-2_1	0.251512301	0.397668958
RARB_1	0.363045797	0.449477199
NKX6-2_3	0.918182687	1.363258823
RARB_3	0.495859022	0.590060051
RARB_2	0.255989143	0.329007028
SOX12_1	-0.063796232	0.082842555
GATA_known1	-0.308562786	-0.381047359
GATA_known2	-0.605110165	-0.704152309
GATA_known3	-0.102110026	-0.157808176
GATA_known4	-0.021151438	-0.058863842
GATA_known5	0.144947994	0.461148397
GATA_known6	0.072870294	0.31897661
GATA_known7	-0.161245437	-0.063170683
GATA_known8	0.079930645	0.406330345
GATA_known9	0.14916732	0.224298858
NR5A1_1	1.085443571	0.794477596
NR5A1_2	0.949646204	0.747061593
RXRA_known12	0.663055473	0.729821926
RXRA_known13	0.286549391	0.013266944
RXRA_known10	0.596753516	0.734805298
RXRA_known11	0.434314518	0.160417782
DOBOX4_1	-0.409336227	-0.45981974
PTEN_1	-0.064752142	-0.145880837
RXRA_known14	0.498739203	0.692462479
RXRA_known15	0.339202198	0.249686162
PAX4_1	0.038453706	-0.044931311
MAF_known9	0.285753675	0.76655226
MAF_known8	0.313525816	0.634930369
MAF_known7	0.044305616	0.780004482
FOXD1_1	0.039468082	0.420714452
MAF_known6	0.198489362	0.62889124
FOXD1_2	-0.172290506	-0.139782832
ALX1_5	0.501037554	0.865050844
NKX6-1_2	0.575610173	0.99200408
ALX1_6	0.447674813	0.868786055
NKX6-1_3	0.485486659	0.872937097
ALX1_3	0.727447128	1.283541809
NR1H4_3	0.397521068	0.520202856
ALX1_4	0.928631631	1.392663753
NKX6-1_1	0.24827685	0.587376556
NR1H4_2	0.056722645	0.110407422
NR1H4_1	0.197320466	0.267285686
NKX6-1_4	0.883095703	1.237523133
NKX6-1_5	0.936313525	1.341482307
ALX1_1	0.230584497	0.411269728
ALX1_2	0.70808004	1.243955943
CDX_1	-0.176716689	-0.127285407
HDX_1	0.182627046	0.075648145
GMEB2_2	-0.40021413	-0.185355137
GMEB2_1	0.026042489	-0.745191491
POU2F2_known1	0.031436263	0.382459937
GMEB2_4	0.180026639	0.457042046
POU2F2_known3	0.303536399	0.663016685
POU2F2_known2	-0.215639047	-0.078265428
HNF1A_4	0.409514566	0.783613142
POU2F2_known5	0.177411194	0.397128443
HNF1A_3	0.123613895	-0.025979788
POU2F2_known4	0.025704896	0.164021018
PROP1_3	0.405303608	0.816409814
POU2F2_known7	0.195525745	0.451688767
PROP1_2	0.428477571	0.78724778
POU2F2_known6	0.198584467	0.322708956
PROP1_1	0.652861517	1.106396829
POU2F2_known9	0.26748093	0.585310555
NR2F2_2	0.651779001	0.648773428
POU2F2_known8	0.214833497	0.491199911
HNF1A_2	0.200326095	0.156357344
HNF1A_1	0.384529657	0.609014066
TFE3_1	-0.049714855	0.872584533
OSR1_1	-0.221209786	-0.103182558
KLF4_1	0.30777687	0.784993874
NR2F6_3	0.610078037	0.747007853
NR3C2_1	-0.025367768	0.555620846
NR2F6_4	0.465955137	0.483682891
AHR::ARNT::HIF1A_1	-0.486531879	-0.150181091
NR2F6_1	0.569869656	0.654884226
NR2F6_2	0.542026129	0.775746019
FOXO3_5	0.415616201	0.729002351
NFY_known1	0.092874975	0.064120658
FOXO3_4	-0.216356874	-0.104506766
NFY_known2	0.208488493	0.456156474
TP73_1	0.054932359	0.245410438
NFY_known3	0.123222145	0.631045206
NR2F6_5	0.597492409	0.651262773
FOXO3_6	0.029652437	0.146718692
NFY_known4	-0.024149146	0.429315999
FOXO3_1	0.131163068	0.308405353
RREB1_2	0.112088183	0.084278945
RREB1_1	0.037288051	0.037855453
FOXO3_3	-0.143398112	0.28678977
FOXO3_2	0.135949981	0.185047124
ZEB1_known2	0.323037398	0.010110827
ZEB1_known3	0.271265828	0.105131827
ZEB1_known4	0.392942158	0.191974669
GTF2A_1	-0.264022492	-0.032502073
ZEB1_known1	-0.011689173	-0.557008666
NFY_known6	0.15647576	0.68099611
NFY_known5	0.070036815	0.276271233
LHX4_1	0.571089928	1.013117004
LHX4_2	0.800919637	1.109325933
AIRE_2	-0.008320539	0.03488176
EBF1_known4	-0.154925233	0.220972015
AIRE_1	-0.076149553	-0.114698271
IKZF2_3	0.044911427	0.007359264
IKZF2_1	0.191620436	0.006418738
IKZF2_2	-0.275244489	-0.278351103
EBF1_known2	0.031214064	0.400736042
EBF1_known3	0.032600157	0.480919656
ZNF143_known1	0.120276877	0.251273107
ZNF143_known2	-0.014444398	0.1604589
BATF_known1	0.308509911	0.724287635
HOXC6_1	0.375415348	0.765935211
BBX_1	0.16324253	0.238883635
SPDEF_5	0.228835749	0.53816509
SPDEF_6	-0.102210486	-0.109153072
SPDEF_3	0.050822077	0.057941135
SPDEF_4	-0.135851912	-0.172323426
SPDEF_1	0.083731554	0.28473418
SPDEF_2	0.230856541	0.519893265
SPDEF_7	-0.07459017	-0.126206707
NFKB_known11	-0.115879413	0.353625308
PLAG1_1	-0.003248931	-0.205860696
NFKB_known10	0.090208312	0.187725487
ITGB2_1	0.643698732	0.608750679
MAFF_1	0.416218046	0.976044856
ZSCAN26_1	-0.148805425	-0.024426646
POU6F1_1	0.257705973	0.41290102
POU6F1_3	0.375205572	0.803026683
POU6F1_2	0.529818374	1.041439873
RARG_2	0.521690555	0.664886468
RARG_1	0.370086541	0.490498638
EVX2_2	0.917810346	1.53844862
DPRX_1	0.388890703	0.549841922
DPRX_2	0.106905589	0.11544801
EVX2_1	0.820191967	1.614195004
CTCF_known2	0.754486111	3.017030433
RARG_9	0.37787513	0.367592968
CTCF_known1	0.677419029	2.628928471
RARG_8	0.452090657	0.576334702
RARG_7	0.520370827	0.603916732
ZNF784_1	0.183397917	-0.484354104
RARG_6	0.317561828	0.382852481
RARG_5	0.524950576	0.692182278
RARG_4	0.414714875	0.533737004
RARG_3	0.372764375	0.390914142
SRF_known6	-0.144060329	0.164266582
SRF_known5	-0.169013854	0.060879079
SRF_known4	-0.061615431	0.123510911
SRF_known3	-0.124008697	0.255990646
VDR_2	0.083094941	-0.016439443
VDR_1	-0.001427382	-0.164189933
SRF_known9	-0.201674165	0.306298361
SRF_known8	-0.080599917	0.201967215
SRF_known7	-0.223262896	0.158594951
VDR_6	0.19500266	-0.024286966
VDR_5	0.204945011	0.126649129
VDR_4	0.195581158	0.176377027
VDR_3	0.009096744	-0.079567023
SRF_known2	0.074012246	0.1901123
FOXF2_2	0.205315899	0.449255965
SRF_known1	-0.164326925	-0.016594801
FOXF2_1	0.099158566	0.393262945
FOXA_known7	0.013639024	0.206258632
FOXA_known6	-0.186930156	0.265982071
SMAD3_3	0.647880869	0.492237509
ZNF281_1	-0.077940821	0.225431626
ZNF384_1	-0.094344903	-0.267776491
SMAD3_1	-0.200137578	-0.085936475
SMAD3_2	0.146381248	0.253975201
HAND1_2	0.129236653	0.283258915
HAND1_1	0.12858463	0.313543898
BSX_1	0.476652665	0.975560852
BSX_2	0.786561023	1.249205229
FOXA_known4	-0.029278798	0.244338382
FOXA_known5	-0.066618632	0.452100522
FOXA_known2	0.122975823	0.39322903
FOXA_known3	-0.123009741	0.187178107
FOXA_known1	0.093559677	0.318121981
ZNF410_1	-0.262041147	-0.328328065
ZNF410_2	-0.392224659	-0.211937369
PRRX2_1	0.370894611	0.812646222
PRRX2_4	0.676114399	1.24734305
PRRX2_3	0.603487783	1.125127357
ARID3A_2	0.603671451	0.876358464
PRRX2_5	1.116587019	1.554140307
TEAD3_2	0.020691517	0.345622453
GLIS2_2	-0.124855734	-0.385687051
GLIS2_1	-0.178499942	-0.374441907
TEAD3_1	0.129932417	0.262220679
HOXB5_2	0.402568666	0.69014905
HOXB5_1	0.580770699	1.039298557
MGA_3	0.195014303	0.403860123
MGA_2	0.021536871	0.235795366
MGA_1	0.433924335	0.385952941
RXRB_1	0.588291084	0.614188159
GSX1_1	0.854363735	1.302838806
RXRB_2	0.580494765	0.688040055
OBOX3_1	0.217670932	0.692119856
ETS_1	0.305732323	0.743801398
ETS_2	0.39400707	0.526987892
ELF5_2	0.097253138	0.584646989
ELF5_1	0.027390505	0.144950817
ELF5_4	0.304666593	0.694277409
ELF5_3	0.350595994	0.708621279
NR2E1_3	0.087128266	-0.0913388
NR2E1_4	0.363155104	0.331515573
NR2E1_1	0.175902534	0.100089544
NR2E1_2	0.27496841	0.304500487
IRX3_3	-0.199315664	-0.207143617
IRX3_2	-0.542844544	-0.65316378
IRX3_1	-0.56349853	-0.709585443
GZF1_1	-0.854305536	-0.381033141
SOX3_1	-0.25418189	-0.073447054
SOX3_2	0.08558234	0.169063142
SOX3_3	0.066558544	0.221246091
BCL6B_1	0.356188221	0.063762699
BCL6B_2	0.271043726	0.121991193
LHX9_1	0.498242492	0.867277178
LHX9_3	0.294584902	0.72222203
LHX9_2	0.7537908	1.198614133
FOXM1_1	-0.047666501	-0.004234295
HES7_1	0.201168198	-0.040916813
PAX4_6	0.599228817	1.188471522
HSF4_1	0.722465051	-0.019448117
PAX4_7	1.199697552	1.794293961
PAX4_8	1.065207156	1.633193198
PAX4_2	0.529967068	0.689726942
PAX4_3	-0.154490864	0.167137145
PAX4_4	-0.143698282	-0.023192053
PAX4_5	-0.112035465	0.051594139
MAF_known5	0.082343146	0.299635486
MAF_known4	0.217321643	0.548175319
MAF_known2	0.383158996	0.68896215
MAF_known1	0.207524449	0.350441796
