# Supplementary material for: Identification and characterization of constrained non-exonic bases lacking predictive epigenomic and transcription factor binding annotations
Source: Nat Commun. 2020 Dec 2;11:6168. doi: 10.1038/s41467-020-19962-9 (PMC7710766; doi:10.1038/s41467-020-19962-9)
Supplement: Supplementary file 11 — Source Data [file 41467_2020_19962_MOESM11_ESM.zip › SourceData/Fig4c.txt]

Rank Position	High_CNE	CNE	Low_CNE	High_notCNE	notCNE	Low_notCNE
1	5.040003975	4.105747025	1.389497547	1.24982358	0.913110023	0.807092229
2	4.999516685	4.034313925	1.384685144	1.249765324	0.889024936	0.766357119
3	4.914089615	4.010068556	1.384351093	1.2404377	0.884166561	0.757115847
4	4.866446232	3.958014866	1.368776636	1.236625123	0.883613123	0.756601217
5	4.74515276	3.85816948	1.363602441	1.233561354	0.88348478	0.756163807
6	4.694065725	3.842212265	1.359217641	1.232954952	0.88323209	0.755917677
7	4.349350936	3.617327706	1.353750285	1.228948787	0.883021465	0.754642439
8	3.923860561	3.221822064	1.336221613	1.228880814	0.880790395	0.753401083
9	3.84162916	3.217148465	1.333088054	1.22806408	0.879644479	0.750456957
10	3.838845438	3.150231341	1.326689891	1.228025588	0.877485516	0.747020577
11	3.832774281	3.126244475	1.296365478	1.224734707	0.873601427	0.74130578
12	3.804638155	3.113186656	1.27945732	1.223216635	0.873547688	0.74086833
13	3.688271964	3.060040803	1.253576794	1.217954886	0.873166951	0.734432137
14	3.653643919	2.991209925	1.242257398	1.216605478	0.871911127	0.731178592
15	3.590104161	2.975881017	1.233133449	1.213586833	0.870812215	0.726403094
16	3.53818855	2.962132391	1.219904593	1.212166752	0.869950493	0.723556763
17	3.491792088	2.955694213	1.199654512	1.210396729	0.868273236	0.722800288
18	3.474262539	2.924527109	1.191973321	1.210386461	0.867925981	0.72265011
19	3.464537355	2.881020453	1.157561598	1.20799805	0.867908626	0.721834796
20	3.433625775	2.86099563	1.157451718	1.207184169	0.86657806	0.720422612
21	3.393108076	2.855868414	1.15381448	1.204098227	0.866428563	0.718038565
22	3.356550206	2.855643494	1.15074385	1.202378642	0.865605711	0.717786731
23	3.332258818	2.848706743	1.143188219	1.20069911	0.864775014	0.716697727
24	3.330944967	2.846124116	1.136765215	1.191645456	0.864520936	0.715348026
25	3.316893714	2.83741903	1.136468135	1.189763829	0.863393108	0.715156928
26	3.31591742	2.836412638	1.119630531	1.189671049	0.862295994	0.712613948
27	3.266456093	2.821768544	1.117379536	1.187589382	0.861579653	0.706317712
28	3.228637874	2.738374849	1.110347291	1.187210228	0.861350765	0.703373498
29	3.202035962	2.720411892	1.110119422	1.185766915	0.861034951	0.703095438
30	3.191336773	2.698672803	1.109926135	1.184139628	0.860960101	0.702377141
31	3.189445386	2.686946314	1.10852054	1.183018847	0.860276994	0.701199337
32	3.157367722	2.685475969	1.105163921	1.182976934	0.860146569	0.700592846
33	3.15285451	2.677689402	1.104786159	1.180194587	0.858647006	0.700071186
34	3.148790167	2.64662458	1.101881042	1.179593221	0.858457195	0.696057974
35	3.145097504	2.637322451	1.09648475	1.177052457	0.857966554	0.695138577
36	3.129433863	2.629531871	1.095678913	1.176975736	0.856131451	0.694736883
37	3.113863538	2.625021127	1.09121356	1.176047362	0.855420885	0.693874166
38	3.103350953	2.616859918	1.085352683	1.175709642	0.855024499	0.690213427
39	3.079938511	2.587818045	1.084858031	1.17366945	0.854677561	0.689405428
40	3.071779955	2.577045892	1.084494469	1.173340106	0.854090095	0.689258577
41	3.011311507	2.552143062	1.083984957	1.173059074	0.853744467	0.687762612
42	2.996472221	2.54871518	1.082967358	1.171824781	0.852269771	0.687127476
43	2.951068188	2.510092027	1.081200281	1.170531237	0.850626568	0.686343233
44	2.924876511	2.453073433	1.063296813	1.170413962	0.850578948	0.685661555
45	2.920547547	2.434149224	1.057768917	1.169727238	0.850297836	0.685495701
46	2.881482638	2.408241013	1.055183966	1.169230444	0.850001811	0.684770076
47	2.748263868	2.342831546	1.035704897	1.168755142	0.849822929	0.683667486
48	2.703003477	2.285049156	1.027747599	1.168602611	0.849408836	0.68303465
49	2.694105447	2.273690198	1.024926578	1.168233044	0.848401752	0.682562293
50	2.666388566	2.26674083	1.019584835	1.168085316	0.848062904	0.680948002
51	2.651803269	2.263684785	1.017791674	1.166912686	0.84750445	0.678427018
52	2.62876534	2.243582977	1.017426876	1.165814034	0.847319022	0.675729811
53	2.621867119	2.231662083	1.016988705	1.16571401	0.846704704	0.672727435
54	2.601926626	2.228455183	1.013508811	1.165186276	0.846567534	0.672528454
55	2.580010342	2.225885219	1.011946696	1.163995064	0.845875645	0.670394107
56	2.575826357	2.195714473	1.009788671	1.163966641	0.845699183	0.669612621
57	2.565550412	2.190583185	1.004056118	1.16393985	0.842873288	0.668689475
58	2.562280677	2.190311977	1.003806839	1.16316	0.841088094	0.665526805
59	2.532945798	2.187397894	0.997069945	1.163125352	0.839716992	0.661106225
60	2.374909245	2.057670437	0.996196857	1.162280167	0.838833715	0.660879648
61	2.341330478	1.97361741	0.992063293	1.162182799	0.838739595	0.660781273
62	2.262318236	1.947435485	0.990588474	1.162073778	0.838556923	0.660642578
63	2.25833242	1.93721976	0.988319616	1.160166528	0.835041633	0.658665992
64	2.253353332	1.92904794	0.981190668	1.159477295	0.83490467	0.658232611
65	2.243413612	1.902070333	0.979620928	1.158657886	0.834594408	0.656887015
66	2.216110216	1.900185584	0.976579167	1.157138727	0.834576458	0.655067105
67	2.210589497	1.899842782	0.975048642	1.15703718	0.833936165	0.654689897
68	2.206483569	1.895047804	0.96621013	1.156302657	0.833513648	0.653575022
69	2.201114799	1.894736231	0.95792022	1.153005491	0.832963306	0.652606777
70	2.184815173	1.891893414	0.956939509	1.152750746	0.832463515	0.652400972
71	2.181270166	1.876779525	0.955975635	1.152466216	0.832062565	0.647372564
72	2.179044795	1.876563788	0.955104324	1.152277891	0.831543174	0.646719887
73	2.179035544	1.873475951	0.953341528	1.151856241	0.830924404	0.646318326
74	2.17514488	1.866656002	0.951409692	1.150319134	0.828879864	0.644470878
75	2.169075229	1.866221699	0.94865224	1.150270463	0.828556575	0.644173817
76	2.160531485	1.863440759	0.944153426	1.150110746	0.828474666	0.64334083
77	2.160124099	1.860844921	0.940240035	1.149674641	0.828175227	0.642525282
78	2.15671686	1.851688707	0.937115246	1.149047448	0.828174705	0.640609928
79	2.152158942	1.851537923	0.933043157	1.148860882	0.827958773	0.639822441
80	2.151614914	1.850984994	0.932679812	1.147520303	0.827724019	0.638548808
81	2.148460052	1.849840317	0.925850086	1.146466105	0.827447706	0.63846981
82	2.144566097	1.84587336	0.922792549	1.145293122	0.826727117	0.63800159
83	2.14401334	1.841547804	0.909123474	1.144642136	0.82653646	0.637827936
84	2.139671349	1.831904902	0.907562395	1.144494253	0.826026798	0.636941174
85	2.13557073	1.822152521	0.902506179	1.144409328	0.82595714	0.636302753
86	2.134939579	1.822062857	0.901839025	1.14430343	0.824948796	0.635282189
87	2.133184991	1.820440906	0.901279085	1.143816445	0.824711707	0.634279045
88	2.120050075	1.816484836	0.899383591	1.143407928	0.824089883	0.63422517
89	2.117313595	1.812711811	0.898346272	1.14130174	0.824010778	0.632971136
90	2.113319902	1.812477659	0.895720987	1.139931265	0.823834074	0.632624437
91	2.106902181	1.795796498	0.884817024	1.138595242	0.823759345	0.632247536
92	2.104344184	1.795693064	0.883052991	1.138431987	0.823128146	0.632124458
93	2.100274256	1.794724557	0.878308489	1.138201359	0.822994106	0.631435454
94	2.095762589	1.790145187	0.877884984	1.137672267	0.822977707	0.629267804
95	2.095681215	1.785632027	0.875694235	1.137517058	0.822956895	0.625933112
96	2.088221792	1.781023554	0.874539954	1.134735436	0.822170229	0.625594907
97	2.085837955	1.779637825	0.873636933	1.134148951	0.822098289	0.625195876
98	2.081757609	1.775431346	0.873000918	1.133209307	0.819999132	0.625191757
99	2.077639535	1.775055251	0.871105061	1.132353604	0.819428736	0.624553532
100	2.073540296	1.769376373	0.869714472	1.132283784	0.819191011	0.624002773
101	2.068706002	1.767278672	0.867748746	1.131939576	0.81909383	0.620406606
102	2.067754418	1.76651719	0.864242945	1.131550344	0.818757392	0.619842115
103	2.064986072	1.761475829	0.863606571	1.1297607	0.816975048	0.619700207
104	2.060732488	1.76029255	0.862799141	1.127612736	0.81686754	0.619184049
105	2.05934866	1.75893602	0.862091443	1.126365412	0.815880574	0.617647988
106	2.058433458	1.750637605	0.851610483	1.1262472	0.815810399	0.61687045
107	2.053477253	1.748970389	0.841601828	1.125542622	0.815546474	0.616753891
108	2.051500288	1.748259174	0.839783939	1.125409959	0.814498587	0.616387053
109	2.046025658	1.74292269	0.838443725	1.124030633	0.814252335	0.616345196
110	2.039522287	1.739175229	0.835853294	1.123564398	0.814013321	0.615242948
111	2.037707588	1.736098915	0.835772865	1.123442551	0.812455247	0.615137696
112	2.017050164	1.730350475	0.828971364	1.122247633	0.812109625	0.6112221
113	2.009662217	1.727415431	0.82894477	1.121828712	0.811846698	0.610663265
114	2.007217489	1.720025536	0.828579646	1.121708481	0.81158345	0.609483771
115	2.00294375	1.717389386	0.828456809	1.121654982	0.811059402	0.607836778
116	1.993305302	1.713608359	0.827968558	1.121601502	0.81042538	0.607495462
117	1.98145084	1.688582308	0.827241422	1.120681196	0.810375768	0.60626731
118	1.969734811	1.685301574	0.826566655	1.11988288	0.81017984	0.604910688
119	1.951247414	1.676793276	0.825761665	1.118641967	0.810125912	0.60366058
120	1.945467325	1.67232248	0.824769757	1.117358327	0.809137829	0.603022483
121	1.939103421	1.662534028	0.824085235	1.115642894	0.80848937	0.602554071
122	1.922650092	1.656743296	0.823575591	1.115268605	0.808372962	0.600695061
123	1.917413126	1.654762439	0.823461313	1.114511495	0.807772425	0.600152112
124	1.905444553	1.648492682	0.816474075	1.113483874	0.807478637	0.599903171
125	1.903348634	1.639720502	0.814369172	1.113448494	0.805371869	0.599690921
126	1.896615618	1.636826269	0.80963835	1.11202714	0.805360048	0.594618616
127	1.890948184	1.635967706	0.8085702	1.111663803	0.804357322	0.588971956
128	1.889093894	1.627793949	0.804361101	1.109691661	0.802518535	0.588615794
129	1.883663046	1.627282155	0.801592179	1.108853779	0.801576434	0.581729593
130	1.874864319	1.614113184	0.798446158	1.108780075	0.800147744	0.580247985
131	1.871884733	1.601613109	0.793638779	1.108146183	0.798742022	0.576932926
132	1.869881911	1.598404748	0.793356401	1.107083929	0.798123873	0.574399784
133	1.859081897	1.593711833	0.790332192	1.105025758	0.798059686	0.573428853
134	1.851913678	1.593649027	0.784862148	1.102370065	0.795138651	0.573051749
135	1.841623469	1.581190408	0.782044606	1.098353817	0.794878835	0.571607643
136	1.815616977	1.578944774	0.777581201	1.097446779	0.794259949	0.563289063
137	1.804819023	1.5742912	0.775548042	1.097417333	0.791023584	0.555039953
138	1.800310501	1.573534235	0.772669494	1.096300475	0.782926812	0.550335336
139	1.800251992	1.565191476	0.768675906	1.095660773	0.779401766	0.548318057
140	1.786348205	1.555601901	0.76704131	1.094240829	0.776348332	0.547390002
141	1.780657552	1.552847166	0.76183781	1.091934133	0.769373635	0.542932387
142	1.776619694	1.544366472	0.761694521	1.090896094	0.761268381	0.54004877
143	1.772209523	1.542836676	0.761390823	1.089390305	0.759974832	0.504018163
144	1.768147039	1.540860695	0.758157531	1.088485505	0.759295148	0.50370867
145	1.766045729	1.540566859	0.751555617	1.082870264	0.756083286	0.501366158
146	1.761235388	1.53872258	0.749311888	1.079986335	0.754813197	0.498015666
147	1.747466303	1.527995865	0.748776839	1.078253674	0.748448941	0.487217835
148	1.728608775	1.512832499	0.747202969	1.076114148	0.745579891	0.482899357
149	1.725739385	1.509665145	0.746306531	1.07342085	0.744660222	0.464463515
150	1.707149444	1.501671635	0.739774308	1.070800129	0.740916804	0.458472736
151	1.693779587	1.500021457	0.733919092	1.067380472	0.734922698	0.45402075
152	1.66693205	1.47289984	0.733456638	1.065808032	0.733480303	0.453710876
153	1.658903898	1.463393825	0.727111283	1.059026282	0.733388171	0.449224048
154	1.657818507	1.461737953	0.713612374	1.050728745	0.731076817	0.446915833
155	1.625176877	1.418382283	0.704166332	1.032217093	0.73021609	0.446612584
156	1.581440335	1.393776659	0.690209169	1.007178368	0.728319667	0.434915141
