# Supplementary material for: Identification and characterization of constrained non-exonic bases lacking predictive epigenomic and transcription factor binding annotations
Source: Nat Commun. 2020 Dec 2;11:6168. doi: 10.1038/s41467-020-19962-9 (PMC7710766; doi:10.1038/s41467-020-19962-9)
Supplement: Supplementary file 11 — Source Data [file 41467_2020_19962_MOESM11_ESM.zip › SourceData/Fig6ab.txt]

	Align Probabilities
	Chimp	Gorilla	Orangutan	Gibbon	Rhesus	crab-eating macaque	Baboon	green monkey	Marmoset	Squirrel�monkey	Bushbaby	Chinese tree shrew	Squirrel	lesser Egyptian jerboa	Prairie Vole	Chinese Hamster	golden hamster	Mouse	Rat	Naked�mole-rat	Guinea�pig	Chinchilla	brush-tailed rat	Rabbit	Pika	Pig	Alpaca	Bactrian camel	Dolphin	Killer whale	Tibetan antelope	Cow	Sheep	domestic goat	Horse	White�rhinoceros	Cat	Dog	Ferret�	Panda	Pacific walrus	Weddell seal	Black Flying-fox	Megabat	David's Myotis (bat)	Microbat	big brown bat	Hedgehog	Shrew
1	0.981306805	0.934143839	0.956780831	0.97016082	0.971894286	0.977062544	0.977051757	0.993862945	0.97634063	0.98014298	0.981576056	0.972201338	0.97921407	0.949992773	0.970487082	0.957965532	0.92697636	0.978071934	0.968617816	0.984004984	0.962239631	0.974108411	0.970167404	0.902131398	0.939993616	0.866173879	0.965240983	0.941239895	0.967084614	0.992337138	0.962663541	0.960070782	0.95749238	0.919883186	0.984596923	0.995915682	0.976065915	0.989671017	0.989160522	0.985414195	0.995119957	0.976967648	0.978161018	0.901812153	0.916441688	0.890208308	0.972297972	0.890056696	0.9111719
2	0.993386234	0.960886968	0.97794476	0.991485872	0.988004513	0.973038645	0.976586182	0.992096952	0.972441389	0.98605275	0.975205695	0.973398884	0.953919992	0.933729003	0.920302039	0.927808715	0.864151046	0.934152476	0.917377108	0.965560404	0.948239686	0.970105835	0.943032289	0.941555479	0.923981137	0.9012369	0.973246552	0.966471051	0.966556795	0.983157335	0.979461376	0.976923009	0.978334864	0.963686865	0.985540105	0.992786101	0.980713341	0.984094301	0.986850214	0.981024207	0.990114632	0.965083627	0.962727818	0.894783244	0.922917037	0.882367073	0.934933173	0.888792249	0.853457623
3	0.989013916	0.954436225	0.965689951	0.981833514	0.979164997	0.976661688	0.975991772	0.99175187	0.97392076	0.982108144	0.973546645	0.966576274	0.947001179	0.92410282	0.926447577	0.928029504	0.876700519	0.939752123	0.925533594	0.96365922	0.942824588	0.962425946	0.941719683	0.921585018	0.916111683	0.884266101	0.96406247	0.951098107	0.961019643	0.981619157	0.967637699	0.968693546	0.964237973	0.938464485	0.981757689	0.991590779	0.973526205	0.982626445	0.983207097	0.976588791	0.987656948	0.96472071	0.962314801	0.897874118	0.906318103	0.886001958	0.938883015	0.883484706	0.861273076
4	0.983953906	0.975016077	0.966518574	0.98117594	0.975843202	0.988042085	0.974598164	0.992504625	0.963130029	0.973531324	0.970258287	0.97044108	0.954361237	0.918467531	0.925851791	0.933336631	0.866126615	0.942255497	0.932906199	0.957598412	0.950711466	0.963066177	0.948358754	0.941930136	0.909882763	0.89309623	0.962556203	0.960249603	0.961197247	0.978266462	0.974201504	0.972063519	0.972300925	0.943200226	0.985785692	0.989248795	0.978186255	0.971360141	0.975807277	0.972454531	0.978728655	0.961606663	0.964251529	0.882317052	0.892444173	0.887796033	0.924164891	0.839380044	0.813649634
5	0.987134062	0.97746532	0.974232881	0.983096036	0.983430316	0.984186797	0.983883535	0.992469126	0.963314128	0.978501414	0.962612317	0.954051453	0.959327218	0.927149867	0.938005783	0.969426882	0.916332073	0.96960427	0.954560043	0.963822693	0.947743279	0.969250137	0.94899195	0.950156948	0.907422343	0.917823337	0.976342649	0.972833615	0.973007119	0.980290401	0.992263599	0.984230633	0.990255005	0.968760703	0.982963214	0.987594322	0.982448965	0.980018638	0.985376529	0.985361186	0.990067343	0.978330417	0.964958415	0.898880689	0.913699834	0.903213994	0.933528224	0.847544302	0.846824462
6	0.983024288	0.975669147	0.969169431	0.981480874	0.987875417	0.989524619	0.981314554	0.993259133	0.957184789	0.96547756	0.921057933	0.894791177	0.927900579	0.819174784	0.879825513	0.918481702	0.843349203	0.904581689	0.875548191	0.947161982	0.926597304	0.96408417	0.913963333	0.885884418	0.784887947	0.890308488	0.959532264	0.965884719	0.962172567	0.973074084	0.993073924	0.978607634	0.992061802	0.963023518	0.967186295	0.974246834	0.966254504	0.965804432	0.964047769	0.97041517	0.981173898	0.968749202	0.950473761	0.879513946	0.963601154	0.967801851	0.968076062	0.680441203	0.692751202
7	0.979291081	0.946107475	0.959909966	0.972647787	0.961092857	0.97295843	0.968167507	0.987291923	0.949185581	0.961932314	0.919586894	0.899389587	0.901710215	0.808080655	0.795173836	0.809191214	0.770712589	0.821123111	0.798553317	0.899924499	0.862198083	0.89434641	0.859538964	0.800947016	0.75488633	0.841182856	0.93278262	0.921054591	0.943772853	0.965574738	0.943346414	0.940329437	0.937569031	0.892384153	0.962973797	0.977327403	0.935346358	0.93873625	0.948444861	0.951131801	0.966218311	0.943178805	0.931949735	0.858840994	0.826934516	0.8170712	0.876597045	0.737630716	0.668830691
8	0.989379475	0.969737554	0.972089171	0.980339764	0.979731455	0.983467721	0.981980443	0.991747863	0.955967836	0.966121409	0.940150328	0.91787925	0.903980021	0.786821452	0.647145199	0.680136849	0.624706553	0.690539858	0.66375817	0.932402541	0.906114884	0.936872438	0.893987903	0.901682384	0.840287194	0.906979666	0.964534526	0.963763299	0.966088248	0.973018882	0.992484299	0.981715321	0.989708157	0.963557911	0.976911604	0.980106895	0.971794451	0.969105499	0.972528365	0.978248071	0.984357808	0.968897552	0.948199414	0.879735596	0.897422117	0.89670675	0.915853243	0.767622252	0.755877811
9	0.983892292	0.977410861	0.969549725	0.98131298	0.987714587	0.989149957	0.981613806	0.992885043	0.954830325	0.964156283	0.914850167	0.884552973	0.907179474	0.784837318	0.848206863	0.892945247	0.816474377	0.875980317	0.842834015	0.941413976	0.9198853	0.95856166	0.906498933	0.86937613	0.766321448	0.888799359	0.956916646	0.963709501	0.962730863	0.972901182	0.992050371	0.978174022	0.991425997	0.957753365	0.965868725	0.972698897	0.962852625	0.962573966	0.961622229	0.969865985	0.979027085	0.967689248	0.947062443	0.878895553	0.958875744	0.964118251	0.965376864	0.659856639	0.673991917
10	0.981579874	0.971405438	0.963103326	0.976759143	0.984207804	0.986789881	0.979550363	0.99080597	0.943028528	0.948027668	0.89188384	0.848207566	0.891396316	0.744244117	0.800291621	0.845685598	0.769337324	0.837118545	0.793711478	0.904571794	0.871566167	0.916318795	0.848676487	0.832729545	0.714719473	0.858991964	0.931039026	0.936339728	0.947241959	0.958458372	0.985947116	0.96776259	0.984652583	0.955898162	0.9502563	0.960367141	0.946549423	0.945170901	0.950681813	0.959324958	0.980188638	0.968969883	0.927818284	0.861954721	0.857838867	0.859386581	0.873736753	0.578142291	0.596068239
11	0.974234044	0.968648703	0.934322282	0.972708202	0.976330256	0.98052264	0.966225679	0.984994297	0.940756881	0.930709172	0.845822782	0.791824451	0.856625607	0.682651354	0.795988639	0.851990881	0.790739308	0.830580918	0.786631264	0.841067841	0.792564656	0.848638594	0.766745587	0.779840102	0.668148965	0.818886883	0.887499936	0.896813854	0.901480251	0.934242772	0.974680082	0.952569563	0.969178873	0.956120851	0.872317124	0.889315828	0.279312529	0.138467141	0.03238916	0.040320977	0.013934513	0.016511756	0.811530448	0.739025503	0.670717764	0.69817847	0.699449561	0.458161825	0.465209686
12	0.981919734	0.954960117	0.961014551	0.970970005	0.980841119	0.989653811	0.961220628	0.985069894	0.92163852	0.904437409	0.852096251	0.754259819	0.83248924	0.678128235	0.802883839	0.858660906	0.760092422	0.832813027	0.780637196	0.878484864	0.851559617	0.881584467	0.821265283	0.767142002	0.642100444	0.795024283	0.882672525	0.888724459	0.895150892	0.92232285	0.975223955	0.936406011	0.978519171	0.962196328	0.918127078	0.9367529	0.921020695	0.901885438	0.903685617	0.92359708	0.946956041	0.91390984	0.187550412	0.000120647	0.015826366	0.017618423	0.070048752	0.405990488	0.474932269
13	0.985155041	0.967920273	0.963318226	0.969675477	0.979885818	0.988593177	0.982396139	0.986291214	0.923780499	0.916009491	0.870564901	0.789134452	0.84921636	0.690578994	0.789685988	0.86469276	0.789510239	0.832567126	0.792020832	0.883595715	0.852290945	0.912216046	0.834118118	0.798594062	0.657778016	0.819327841	0.886391983	0.89328225	0.933754257	0.941821511	0.986077149	0.956197351	0.984707962	0.968633419	0.941940584	0.955086892	0.935490898	0.929463133	0.913873496	0.948972427	0.957527931	0.948665585	0.981671381	0.999200892	0.017829305	0.015996068	0.103655572	0.47491354	0.524491452
14	0.979223541	0.967687794	0.955782662	0.962674849	0.98486071	0.98670826	0.9791264	0.989063282	0.934991995	0.939680421	0.866231152	0.812350357	0.845831297	0.651620781	0.789521774	0.841570983	0.740585923	0.820663431	0.770997785	0.193298968	0.065499442	0.048469126	0.025413186	0.771737731	0.663614233	0.848812844	0.928531382	0.931191385	0.946496658	0.958491962	0.988321885	0.961686478	0.98754196	0.969684702	0.945397147	0.956151407	0.948507862	0.936553881	0.935970052	0.953505391	0.965200797	0.949645751	0.940139684	0.868374202	0.914038158	0.918099659	0.931717418	0.544601929	0.525190966
15	0.982709844	0.976253969	0.967658826	0.979414066	0.987110114	0.988379863	0.980253382	0.993098868	0.954262426	0.961804734	0.909098943	0.875419803	0.907945461	0.785811175	0.848109419	0.889546588	0.813702696	0.875440714	0.844178412	0.93409514	0.913845301	0.960470391	0.902372949	0.856693113	0.751869501	0.878849996	0.95287648	0.959102825	0.960987096	0.972784156	0.990841124	0.97643812	0.98978152	0.95977841	0.961673214	0.970451167	0.960617311	0.95901292	0.95842328	0.967819726	0.97670363	0.964449097	0.943418415	0.875055363	0.951979586	0.954142418	0.958225546	0.641903257	0.653608145
16	0.975128741	0.952432191	0.954940615	0.961939108	0.977819674	0.984408604	0.967399847	0.987409552	0.893599516	0.896326613	0.812284091	0.733114665	0.819217599	0.591502241	0.733352144	0.815122036	0.735240999	0.793221657	0.718156821	0.851214801	0.811463812	0.882963352	0.761235891	0.706472428	0.52341365	0.783821043	0.862174628	0.873435536	0.889787734	0.915157557	0.978238938	0.948687236	0.979748576	0.958196208	0.923331153	0.937806021	0.920093103	0.911116291	0.912482624	0.906193579	0.94411056	0.92028491	0.876019432	0.784390759	0.910304606	0.915040786	0.908910412	0.324380104	0.370792882
17	0.975873568	0.950099925	0.955726575	0.96084132	0.976574682	0.983760527	0.968120478	0.987554389	0.894037033	0.896301452	0.814343776	0.736277207	0.842351811	0.610157555	0.754430285	0.833062208	0.747729951	0.815222574	0.740258587	0.870532241	0.837149706	0.905870088	0.785793907	0.723360144	0.539079627	0.788846312	0.864386792	0.877194544	0.8857336	0.910533599	0.980553947	0.94985768	0.982445822	0.964891206	0.926108166	0.938373871	0.92393537	0.916243891	0.916864368	0.906940652	0.948846621	0.922713606	0.879937171	0.787444048	0.936902321	0.941114463	0.925470121	0.332621377	0.383933956
18	0.977165766	0.957377498	0.958225659	0.96334328	0.979158456	0.98529527	0.970752235	0.986512282	0.899252853	0.897724706	0.822989367	0.741794182	0.824528225	0.620018795	0.755206394	0.833324802	0.747690724	0.808983312	0.745669887	0.79125122	0.743269325	0.80201802	0.705491401	0.71880139	0.554863775	0.763385094	0.848981625	0.85801194	0.889570919	0.911080675	0.979993247	0.945409927	0.980900237	0.965229169	0.921680369	0.938421409	0.920148337	0.906536489	0.906335195	0.915845667	0.944921985	0.925979816	0.812419543	0.727033098	0.57405337	0.574170258	0.602397232	0.349577102	0.390770748
19	0.984751758	0.976615757	0.971566527	0.98078441	0.986036833	0.987501399	0.98048931	0.991650968	0.957204325	0.966172524	0.921912753	0.896599021	0.920429997	0.815431983	0.855349813	0.890675652	0.821229292	0.883253195	0.8526919	0.936475458	0.913946422	0.949331169	0.902681659	0.883669139	0.793789138	0.879816616	0.949337076	0.955166964	0.957914242	0.967646249	0.991177443	0.974115691	0.990217074	0.960159787	0.967508111	0.97488022	0.964647455	0.962870329	0.962354296	0.970926005	0.979703949	0.966905891	0.948974883	0.881828927	0.940219607	0.940069554	0.948813898	0.690413384	0.696129598
20	0.981315616	0.966673936	0.957185748	0.972926862	0.97097944	0.987223504	0.974095094	0.98851094	0.936486296	0.930884793	0.866428818	0.806979783	0.87696171	0.707032293	0.81027703	0.845847784	0.789535649	0.851602158	0.778286461	0.921040453	0.8990853	0.940563239	0.871770628	0.796108227	0.670332546	0.794193515	0.857351245	0.859249956	0.979861061	0.994234139	0.042764365	0.19275144	0.025203308	0.014554919	0.931984909	0.954762791	0.932990665	0.919724789	0.921177013	0.926364253	0.956157618	0.940227513	0.897978003	0.818819161	0.780945283	0.791091455	0.814842222	0.496891668	0.515731443
21	0.984296159	0.967645324	0.96603046	0.964133422	0.97714534	0.981650237	0.97240178	0.982891272	0.918325473	0.918365765	0.859452867	0.787239981	0.868197737	0.679108188	0.797092448	0.849368916	0.762494889	0.820697071	0.769179116	0.918320258	0.895460354	0.935865112	0.859376215	0.783162246	0.627517879	0.293942867	0.377672883	0.384746206	0.003843999	0.008956078	0.01129052	0.025842468	0.008163268	0.007102146	0.923669623	0.930545203	0.921929906	0.914151483	0.919350011	0.922897528	0.951983808	0.928148818	0.874964272	0.80890265	0.786837932	0.784754247	0.811236222	0.427697673	0.461905408
22	0.976768362	0.96316798	0.943377685	0.934910035	0.973847773	0.982225169	0.964768785	0.98155792	0.882337846	0.883368189	0.754110297	0.667515041	0.770392076	0.538885366	0.751422259	0.799655368	0.697237746	0.767909485	0.713377045	0.170866085	0.073369906	0.064153818	0.03854413	0.646597906	0.476846161	0.589456864	0.698290927	0.698433503	0.66031655	0.686688281	0.046375447	0.159481157	0.024915973	0.019285066	0.8991086	0.920927629	0.882726983	0.865131852	0.889481616	0.898226464	0.929696587	0.901144849	0.833967627	0.760888656	0.712389561	0.728439566	0.733794984	0.329611479	0.315499543
23	0.974467217	0.940616117	0.947371267	0.908356089	0.966472138	0.975868372	0.956689763	0.97863749	0.809479267	0.798431574	0.590037331	0.445334179	0.375236303	0.101719272	0.020316927	0.021373553	0.016147797	0.064085433	0.021534342	0.140673433	0.046826301	0.064318931	0.029913576	0.398800955	0.196729588	0.548697672	0.774882643	0.784493584	0.744712273	0.780498369	0.044765799	0.131233694	0.026592855	0.026193828	0.857953953	0.897856581	0.827223785	0.83511734	0.805090492	0.79536387	0.891128721	0.872155157	0.779413661	0.705140114	0.898943505	0.917619614	0.886903862	0.134563978	0.171666144
24	0.977946306	0.936365267	0.951137236	0.926137283	0.968996027	0.976668135	0.954917029	0.982481941	0.809392756	0.795202091	0.668837274	0.495673789	0.615245712	0.223199906	0.086181248	0.083692436	0.07856621	0.15021271	0.069369194	0.542336466	0.478205854	0.521490873	0.410049071	0.491255805	0.295357204	0.136097297	0.00114179	0.009771715	0.004974745	0.010576695	0.007362881	0.015202457	0.007639921	0.006319711	0.836800815	0.864869244	0.862067747	0.868144399	0.830138658	0.787034354	0.90635725	0.852612916	0.820976831	0.727478102	0.88500521	0.906843346	0.881013871	0.155007247	0.203837699
25	0.979125784	0.955027175	0.963711124	0.939532504	0.960862485	0.982154865	0.956913778	0.974197464	0.830327606	0.852236676	0.689222101	0.610070324	0.711728147	0.361760612	0.428674059	0.447082271	0.402602958	0.466827326	0.377506862	0.809849403	0.753366666	0.82978546	0.682742245	0.585919444	0.375422917	0.550191316	0.691778829	0.714192937	0.690238004	0.724556472	0.037245427	0.130197048	0.034439846	0.024987718	0.877699617	0.899522974	0.872141029	0.872498859	0.874060328	0.843222988	0.912502772	0.896274078	0.827405845	0.745263385	0.878581334	0.910457541	0.898172253	0.199585595	0.241982217
26	0.97542969	0.955951564	0.959080067	0.952799885	0.976572847	0.98329403	0.960154806	0.987226257	0.867355396	0.885355687	0.753649694	0.681935306	0.739150886	0.337797954	0.058771366	0.04793523	0.03737868	0.139073779	0.0565898	0.862493176	0.795857551	0.880671619	0.751812875	0.649773692	0.451981104	0.673030638	0.808380359	0.82681581	0.773112197	0.795732115	0.04992511	0.149364468	0.031956588	0.029818702	0.917276555	0.93670813	0.892935749	0.900045996	0.889722163	0.86950496	0.932548124	0.899843483	0.88144268	0.795145788	0.898134695	0.913953118	0.894097626	0.297956936	0.344337835
27	0.980883949	0.95172407	0.963094559	0.959829959	0.980303187	0.984140424	0.967912125	0.984921625	0.889601007	0.890266485	0.781182098	0.68954104	0.664408516	0.31308553	0.046974238	0.040468115	0.029418764	0.110751757	0.0477499	0.665191806	0.607531513	0.660945663	0.557909079	0.625138432	0.4594833	0.753535234	0.855821553	0.868121578	0.888712131	0.913253209	0.98056926	0.950031799	0.980956853	0.962841395	0.922648877	0.939544501	0.913952201	0.910891544	0.904032933	0.902871547	0.947271486	0.922629067	0.891616346	0.818292195	0.788591187	0.803134561	0.805293547	0.340937846	0.367504434
28	0.909398424	0.825822607	0.86601404	0.823775068	0.744967136	0.902296067	0.870337388	0.948546084	0.762574195	0.698330734	0.749315423	0.558532138	0.610603721	0.456817211	0.483128316	0.384698188	0.432429179	0.492564914	0.446397136	0.560510675	0.480820432	0.48292466	0.451128564	0.410920847	0.330369568	0.443249872	0.570682821	0.487347381	0.605013899	0.706677125	0.487527373	0.609211127	0.500288204	0.418154435	0.678460383	0.780893985	0.565725645	0.611024204	0.617985581	0.529353264	0.747471136	0.608330768	0.553777723	0.498537334	0.32213842	0.354760172	0.485861832	0.326294011	0.187505958
29	0.976043025	0.957139031	0.960152453	0.94217034	0.95510934	0.979183176	0.942380126	0.96885596	0.848889989	0.848033372	0.715736491	0.568598066	0.710307357	0.493475876	0.69015797	0.789092092	0.70189571	0.754738889	0.663661899	0.752663039	0.692311119	0.763906174	0.649653971	0.558743772	0.375433489	0.439348997	0.472347654	0.488558872	0.485668998	0.521963079	0.022520735	0.081804493	0.014461452	0.009305337	0.829539815	0.862943096	0.843810048	0.829623543	0.850773557	0.840628916	0.918757312	0.886967412	0.490278056	0.415097148	0.004331783	0.007799526	0.031541852	0.174635771	0.200862361
30	0.976938565	0.939951682	0.952157402	0.931274445	0.961160377	0.976099209	0.953435561	0.98030219	0.819012771	0.817563923	0.648631045	0.531541555	0.682975303	0.244895889	0.030175918	0.028861289	0.016186636	0.076729893	0.023512174	0.84152278	0.811865053	0.90695559	0.717665205	0.551944292	0.345358092	0.472596665	0.544849436	0.565505384	0.528492219	0.56415744	0.013163507	0.083243778	0.011151929	0.00677304	0.854976754	0.86925634	0.849556704	0.84769093	0.85326299	0.805285481	0.905339225	0.862061937	0.565536577	0.496764989	0.005616261	0.007169724	0.041996232	0.159588344	0.198178852
31	0.968252758	0.940340259	0.944022282	0.928870264	0.973914404	0.98197337	0.956305454	0.976033615	0.841458569	0.817347096	0.622765934	0.460056216	0.428902052	0.128102899	0.049661935	0.04119249	0.032249366	0.075579255	0.041029424	0.120138684	0.019511867	0.050475684	0.013316616	0.430334221	0.248667129	0.448314035	0.567982496	0.583191248	0.56792784	0.593229428	0.025995763	0.101745765	0.014015426	0.007819055	0.842707932	0.846732754	0.806869417	0.797835574	0.794128745	0.78496848	0.892245705	0.854771504	0.573360229	0.495403108	0.002597641	0.006153493	0.044294329	0.162033924	0.153762141
32	0.934481471	0.895149516	0.919650331	0.857504325	0.918010285	0.955266499	0.865913219	0.97016688	0.631235979	0.634487796	0.420555129	0.211796314	0.323412866	0.064369595	0.033747881	0.034375469	0.028202358	0.074859372	0.022968356	0.228650853	0.134586441	0.192509995	0.104069795	0.174629691	0.075083835	0.357705554	0.651686858	0.652015566	0.641079044	0.720831761	0.030612082	0.102340339	0.018787866	0.024332631	0.690206009	0.697770287	0.663798484	0.66565115	0.637672909	0.500211247	0.774108507	0.740638969	0.361562665	0.305085632	0.046832291	0.052401411	0.066560826	0.028974544	0.044949878
33	0.95146912	0.873682006	0.88640583	0.813849032	0.015593346	0.016949782	0.031337861	0.124309067	0.594456966	0.571664993	0.472499626	0.330601917	0.473757944	0.157631575	0.135080697	0.127986811	0.102581498	0.192108051	0.12189577	0.424681176	0.345399107	0.428271253	0.266478782	0.350486961	0.19067106	0.306676384	0.436313885	0.451021418	0.434348934	0.47126986	0.071777884	0.105725844	0.067659353	0.047284131	0.733010935	0.725142744	0.635623058	0.587343538	0.614359068	0.4834061	0.687885624	0.622460975	0.575812775	0.442107029	0.282543163	0.320589411	0.301300687	0.064705238	0.085626357
34	0.969504789	0.938654442	0.935080894	0.936252775	0.003612214	0.004158557	0.030438066	0.118145143	0.805335525	0.802006768	0.734684951	0.655813242	0.74355906	0.455237711	0.458628345	0.497554793	0.436807446	0.518878426	0.430898067	0.71114957	0.627574832	0.701288393	0.569459835	0.659122826	0.507911616	0.717099584	0.842054249	0.848498517	0.851213452	0.878513127	0.888225662	0.8724532	0.883944936	0.881784622	0.910549153	0.925647502	0.878662067	0.887451739	0.870649933	0.846756987	0.919402854	0.882565956	0.785687699	0.691678252	0.628276894	0.63321959	0.652010945	0.305104442	0.330446701
35	0.979883069	0.957139442	0.962058348	0.960852819	0.978489177	0.976596857	0.972049624	0.985486573	0.890512948	0.89716912	0.772061991	0.658777004	0.411712235	0.166369807	0.024492737	0.023794566	0.018375217	0.069009996	0.030909714	0.102300448	0.031135154	0.03478288	0.016065538	0.48031117	0.351533538	0.79034565	0.883626963	0.892398245	0.908860461	0.933329833	0.983282065	0.952932384	0.97827369	0.96357201	0.927365052	0.936760595	0.914294899	0.913142179	0.91034242	0.922720233	0.94773491	0.923581237	0.892681666	0.820102474	0.918589923	0.92909042	0.920813361	0.371024554	0.377883096
36	0.978088628	0.929812878	0.953700997	0.945340758	0.97460332	0.985229363	0.948127329	0.97977992	0.839207604	0.830992201	0.683717677	0.574706139	0.65170912	0.238222167	0.053286877	0.051030134	0.039410175	0.129936827	0.0475338	0.677780392	0.588929974	0.682210118	0.517261016	0.564781025	0.359824269	0.694910873	0.817095515	0.835224582	0.838811038	0.884664482	0.971019912	0.929490395	0.974055395	0.966388457	0.897446445	0.923005582	0.891794759	0.886465481	0.88951415	0.843917752	0.943927956	0.905607166	0.839387369	0.742622931	0.915740315	0.950251953	0.91051134	0.199885596	0.240387818
37	0.981544199	0.951974119	0.967447163	0.97285545	0.983190474	0.986876117	0.974599363	0.991754785	0.921106724	0.930024566	0.839944691	0.785352664	0.783987073	0.424430028	0.054603795	0.04557058	0.031413413	0.121924861	0.058660983	0.905682077	0.870124599	0.925368114	0.82106941	0.747663266	0.5864491	0.825134819	0.909454462	0.920179454	0.927537258	0.943791135	0.986640454	0.969143658	0.988406807	0.959456683	0.944367414	0.953879556	0.940860498	0.938165397	0.930512923	0.932660918	0.96034786	0.940116318	0.918846456	0.836965759	0.952137977	0.966296031	0.948607389	0.452188196	0.48522184
38	0.98699409	0.960252401	0.966126503	0.942679552	0.972016353	0.986455904	0.977627875	0.976384742	0.880308731	0.867126577	0.757197878	0.643957136	0.74326978	0.326596576	0.063196679	0.052105074	0.036917093	0.131315184	0.06111914	0.821094737	0.774993891	0.833683984	0.704801052	0.658337164	0.473378938	0.748731876	0.830516107	0.842662693	0.887704765	0.903100047	0.978453457	0.942020207	0.972325584	0.956169015	0.917166364	0.939371583	0.900292237	0.900976393	0.87437073	0.901067308	0.940886596	0.920336921	0.980482015	0.997715483	0.021541874	0.023252809	0.118175334	0.291242213	0.346757511
39	0.982745178	0.905753405	0.926937314	0.949767209	0.969241442	0.980431741	0.917388974	0.965695206	0.843330442	0.813729976	0.741549102	0.603745515	0.720869304	0.32381382	0.045845458	0.050191746	0.037099711	0.135723313	0.054909664	0.823179525	0.788497849	0.850564193	0.693470175	0.616911533	0.456829565	0.695363716	0.793676369	0.806238616	0.792752951	0.857762194	0.966585746	0.919165436	0.974846997	0.957634775	0.890317043	0.901305036	0.865482459	0.860739465	0.871221061	0.854751707	0.92112807	0.856010793	0.188422244	0.000129474	0.02532329	0.031636306	0.056928616	0.265209112	0.273045827
40	0.987044793	0.942644621	0.956946822	0.945559069	0.956914807	0.979283657	0.958531629	0.976843824	0.797727473	0.785962252	0.612718115	0.490498946	0.628638414	0.219077029	0.038576527	0.040377242	0.021032944	0.103512676	0.038406469	0.774168951	0.689176417	0.780109412	0.602296588	0.478142006	0.275310891	0.592805892	0.720700088	0.72812359	0.773378323	0.809413606	0.952733757	0.892006047	0.943899409	0.933939673	0.86323776	0.89758992	0.826161519	0.836854306	0.808879874	0.796145326	0.886603869	0.859738996	0.52598731	0.451498413	0.011500784	0.011343921	0.049259186	0.117116112	0.171686613
41	0.976075407	0.938426807	0.972618128	0.952701151	0.970857529	0.983585874	0.964738335	0.984229183	0.855918283	0.838348084	0.739117119	0.616010161	0.763799408	0.491802065	0.676023586	0.776291085	0.722418238	0.76792409	0.67884601	0.849356323	0.80262632	0.881000172	0.758513096	0.606247068	0.440083878	0.674854034	0.776733625	0.800861148	0.863216864	0.889996275	0.967807502	0.923536159	0.966998359	0.954098099	0.880001338	0.911742801	0.871038103	0.863265423	0.861881518	0.852806765	0.896886476	0.888867429	0.593058827	0.510463635	0.020908209	0.021316226	0.075042656	0.20537521	0.26232688
42	0.973461341	0.937341284	0.94020651	0.949526594	0.962973082	0.975642121	0.966922577	0.987854373	0.835665412	0.841598805	0.710869458	0.585783869	0.693831187	0.439495793	0.665649028	0.763546261	0.661881246	0.744588585	0.655483474	0.120454915	0.032709371	0.042439388	0.022051859	0.511692439	0.359310211	0.667397839	0.776091311	0.776415211	0.837970666	0.864874842	0.972091655	0.923727472	0.951290175	0.956192772	0.868318492	0.89725413	0.861670381	0.838229075	0.842328045	0.829680927	0.911470317	0.880741175	0.670134876	0.581426149	0.333475641	0.348974644	0.381576326	0.201880192	0.204213381
43	0.980209702	0.958008436	0.956831211	0.955386081	0.980818848	0.986069276	0.975448765	0.986434355	0.844151356	0.822844828	0.633891323	0.50186823	0.35949718	0.108974256	0.014321084	0.013392341	0.009144721	0.041496295	0.01112454	0.05728148	0.005056778	0.013538533	0.002520853	0.3968198	0.248710048	0.687328543	0.782604716	0.793661984	0.870166218	0.890846713	0.96943783	0.930247845	0.968269477	0.955029193	0.874490094	0.911138298	0.856472275	0.872753938	0.841991661	0.872264084	0.93394493	0.900149673	0.585375735	0.503943875	0.008079373	0.013034858	0.046675843	0.188584662	0.223987285
44	0.950555116	0.852716378	0.84850024	0.825920395	0.776250934	0.823836608	0.719648367	0.852157277	0.605262335	0.515465931	0.454563817	0.279660056	0.345685275	0.056852959	0.027527868	0.02086786	0.019415839	0.063651476	0.01841981	0.1428279	0.072904692	0.111548888	0.04158709	0.227272435	0.102735015	0.486662356	0.576412374	0.567838969	0.578535211	0.694286932	0.906099101	0.844633235	0.934478839	0.925590351	0.74244692	0.740843212	0.655269853	0.637468706	0.566397273	0.442854154	0.666167644	0.580715469	0.49659551	0.377498896	0.327946917	0.356427959	0.356208872	0.060866699	0.043837688
45	0.97818831	0.943373777	0.941687627	0.919501724	0.941131362	0.959528163	0.936173051	0.934441686	0.801599788	0.764897178	0.619642222	0.460886685	0.585584391	0.257135265	0.221268366	0.238427403	0.199538474	0.29222397	0.209064469	0.544375954	0.447538476	0.529769655	0.418815762	0.501996275	0.311860847	0.602385413	0.680748451	0.70232464	0.735267329	0.777638613	0.954621997	0.898322849	0.95036253	0.940859439	0.770133904	0.774086289	0.183727475	0.093870015	0.031846531	0.042727607	0.020269079	0.020033469	0.387814058	0.334890111	0.006742299	0.009913884	0.045454531	0.1440878	0.148927736
46	0.973291774	0.938593127	0.937688375	0.945600841	0.951090394	0.961364309	0.920356915	0.96792673	0.857419904	0.845448922	0.669554611	0.551440564	0.606268801	0.258474953	0.105054089	0.116351153	0.098216878	0.183425899	0.107574651	0.587816544	0.503786788	0.58569928	0.456232588	0.513106975	0.339464839	0.683215325	0.787903501	0.799651033	0.800779973	0.85147246	0.956113207	0.908694723	0.953092681	0.94374713	0.845295737	0.873974037	0.339102768	0.194345233	0.094646199	0.083615851	0.046614816	0.034635966	0.800769415	0.698326378	0.88992305	0.927309605	0.895080673	0.191697231	0.223220423
47	0.978179549	0.956724545	0.958267769	0.962035009	0.969803376	0.974044228	0.961185251	0.977558789	0.899287276	0.898912201	0.803714506	0.725470868	0.75379669	0.506576943	0.452096252	0.48763104	0.431115166	0.508403946	0.444027932	0.725846461	0.672175717	0.729307786	0.633851839	0.668880203	0.517339502	0.759191843	0.862344485	0.871094704	0.897425003	0.920163457	0.981144058	0.952681658	0.979208547	0.9615225	0.914757195	0.934336228	0.913421989	0.900939879	0.90346576	0.911739685	0.945339067	0.925029586	0.830333448	0.748719527	0.685490349	0.685781193	0.709668246	0.364761488	0.383110917
48	0.979670464	0.936801722	0.952397368	0.941678603	0.912380649	0.922560912	0.897011669	0.924241937	0.845223012	0.831626251	0.707044017	0.597135254	0.698177595	0.287305571	0.050600025	0.047108962	0.033731959	0.125745831	0.048310492	0.771582636	0.701453761	0.781706482	0.630943182	0.599729124	0.412085515	0.699431652	0.813778645	0.827569004	0.841306817	0.880528947	0.973401026	0.932725777	0.974963002	0.96238435	0.898063589	0.919742797	0.887220029	0.884930021	0.88256926	0.871045639	0.939859832	0.903741356	0.730845178	0.642832571	0.449600345	0.466168193	0.484819565	0.232529995	0.268483582
49	0.981017078	0.957217986	0.967184957	0.969223646	0.982389319	0.984703188	0.974725019	0.989535543	0.911387744	0.921979326	0.808763496	0.731637967	0.634235311	0.3255753	0.045239446	0.04119142	0.030129611	0.100873909	0.049518217	0.612320961	0.562323105	0.601349212	0.526293753	0.629215654	0.488936444	0.809166193	0.903667974	0.912906779	0.927363128	0.944376017	0.983630507	0.961284873	0.98125864	0.958300121	0.937235169	0.949650719	0.932178507	0.928108199	0.922582142	0.933401887	0.95664731	0.937678366	0.91624436	0.840738954	0.939195342	0.948694866	0.939986162	0.424862609	0.443762361
50	0.984626218	0.975344887	0.969853366	0.980015242	0.98159196	0.985043157	0.978329229	0.990079008	0.953662111	0.962654083	0.905770824	0.879658272	0.921559118	0.820775288	0.862114382	0.896477064	0.828808095	0.887294488	0.858436997	0.934739308	0.910921376	0.945202884	0.901147417	0.8814497	0.79508845	0.887101665	0.957919296	0.962262191	0.962028423	0.972618195	0.990035301	0.976778488	0.9884563	0.957141943	0.967230249	0.973977103	0.959468812	0.956457784	0.955438923	0.96340325	0.971812068	0.958637521	0.947948464	0.881328052	0.934540502	0.935305018	0.945965411	0.698059477	0.700723364
51	0.977734266	0.957236008	0.955946267	0.962472815	0.978013771	0.984433188	0.970023832	0.987121116	0.89972287	0.899358234	0.810140263	0.726792238	0.82736868	0.627246643	0.767080035	0.837599834	0.752290396	0.813995945	0.75286749	0.734727132	0.682693663	0.73553291	0.650019015	0.716731669	0.562691548	0.784957191	0.867373972	0.875134863	0.901301142	0.922421609	0.980794576	0.949183082	0.979052997	0.962396155	0.923365367	0.940168002	0.920300866	0.906585751	0.905652542	0.91607877	0.945517075	0.924456736	0.791666493	0.7073409	0.57674731	0.576925788	0.604675042	0.367689647	0.404755163
52	0.976032084	0.95646679	0.954264339	0.962244321	0.953287859	0.959564927	0.946647235	0.966222482	0.899802018	0.899322514	0.817994975	0.736844679	0.815137771	0.621390957	0.754497437	0.823792509	0.742711	0.804913759	0.742641591	0.72698662	0.675876746	0.728205405	0.640817121	0.700809221	0.546767001	0.769036696	0.858469028	0.865810448	0.896771186	0.918689747	0.975089011	0.942667664	0.971211739	0.955324808	0.91391438	0.934169359	0.911555332	0.895330211	0.899644915	0.910562852	0.940677104	0.921484311	0.778305602	0.691122869	0.565100963	0.56210053	0.593573802	0.353951222	0.380975131
53	0.983286108	0.974513521	0.968109624	0.979053939	0.983337364	0.986121575	0.97839878	0.991057762	0.955167806	0.964837199	0.916609175	0.890263934	0.915915179	0.816140859	0.850299881	0.883148615	0.817982848	0.874548137	0.847708332	0.932470871	0.907350795	0.940994617	0.896449372	0.869827086	0.786130916	0.877566896	0.953824727	0.957986006	0.960802627	0.972025638	0.98445447	0.971916718	0.982210963	0.951509964	0.962055365	0.970567527	0.955231901	0.950203572	0.950647355	0.958688884	0.968748884	0.95671925	0.944452835	0.877379749	0.929280448	0.92557431	0.940785408	0.685535534	0.682464897
54	0.980675076	0.9409555	0.952213968	0.968011179	0.961958142	0.974889899	0.959812996	0.985702036	0.947995074	0.953090464	0.929667514	0.90745591	0.903524558	0.847073574	0.845322571	0.848257767	0.804947505	0.858629559	0.843499334	0.905241727	0.873210379	0.905719963	0.874774026	0.818965661	0.804109571	0.823032484	0.925427708	0.908008347	0.923560741	0.954166996	0.928298571	0.931538747	0.923966467	0.888465375	0.96317959	0.978750607	0.943129734	0.951657513	0.956811736	0.942901204	0.96808131	0.93673916	0.922811558	0.84445425	0.826970897	0.809450155	0.879299939	0.773573638	0.72489709
55	0.983865894	0.972851401	0.966887376	0.978152851	0.982779945	0.98607949	0.980101011	0.991060285	0.948619665	0.957811533	0.909917072	0.885437586	0.914155856	0.801764712	0.820327953	0.853803587	0.789448865	0.853228483	0.821839332	0.915863208	0.886071289	0.919441313	0.873106998	0.873588515	0.787155747	0.883773988	0.958030949	0.961363173	0.961846343	0.971213453	0.986277196	0.974447503	0.984641146	0.954337448	0.966012441	0.974077192	0.960137127	0.955852702	0.955077979	0.962109277	0.971985347	0.960486637	0.946938966	0.88032419	0.923574945	0.924617278	0.937953742	0.692133321	0.69205547
56	0.976500665	0.955260911	0.950744459	0.95523165	0.875551331	0.885596999	0.870016348	0.895898746	0.880136813	0.877936114	0.795735988	0.713035024	0.814734022	0.613485251	0.759353074	0.828682328	0.746401716	0.80344737	0.738881746	0.751479584	0.702671193	0.754213938	0.663307164	0.706281709	0.548582198	0.727169583	0.81483534	0.823487106	0.830922952	0.853569942	0.75794864	0.758186315	0.752958566	0.738338763	0.915433041	0.930517494	0.880670972	0.860520308	0.857824888	0.859537989	0.894867033	0.873300832	0.778534656	0.69508561	0.561491925	0.566132094	0.591373101	0.347972494	0.380829678
57	0.978968928	0.932416577	0.940249799	0.944333601	0.971809687	0.980963425	0.945970489	0.977319367	0.84495223	0.838830125	0.712761048	0.606350839	0.594855019	0.249671667	0.043456358	0.041640359	0.031343989	0.101570623	0.043306596	0.574557441	0.514041102	0.569522061	0.455716787	0.544427155	0.374442551	0.697343595	0.822155104	0.832742965	0.838117562	0.88182787	0.84521689	0.834061278	0.842207054	0.825679994	0.900920957	0.921654236	0.851362383	0.844556908	0.82479497	0.814581623	0.876769578	0.834287282	0.772205393	0.677036151	0.58154755	0.595361517	0.605395638	0.269064431	0.288187118
58	0.974147811	0.950150251	0.93946462	0.941993304	0.947125609	0.957023328	0.930521177	0.952604226	0.851893969	0.83375517	0.695628981	0.577165491	0.66529593	0.382062598	0.355997995	0.382144087	0.344248392	0.417398534	0.345128341	0.632172729	0.548113833	0.629613817	0.522083569	0.562632213	0.402818659	0.670200258	0.767410739	0.781023198	0.809108993	0.850826447	0.956346597	0.920437813	0.953027842	0.943276402	0.791085758	0.808670261	0.223806443	0.114025375	0.04063466	0.042079541	0.022799378	0.018283855	0.602443936	0.527869619	0.432878309	0.456111896	0.464493125	0.224869251	0.23293105
59	0.962112193	0.911566156	0.902614151	0.881387134	0.858887454	0.882709829	0.831577063	0.900483481	0.717622346	0.66471453	0.545302973	0.385581103	0.32548832	0.082082922	0.03443075	0.031326183	0.024201894	0.0596901	0.023563707	0.09319243	0.036942778	0.062504116	0.022321928	0.266633074	0.145265612	0.564404189	0.676905324	0.674162519	0.738354801	0.803243315	0.934126148	0.889175499	0.942179266	0.924794847	0.795489562	0.819502941	0.735532314	0.72981209	0.683922411	0.652216775	0.781169125	0.721026567	0.54354907	0.446025369	0.241911127	0.251146429	0.274522575	0.114161784	0.112062773
60	0.976182778	0.940363975	0.962954908	0.94272301	0.958219462	0.976120336	0.959662525	0.975031456	0.815201336	0.801107387	0.644487502	0.525257669	0.661094061	0.328145978	0.316578127	0.368587535	0.330442945	0.401209098	0.311739288	0.727543088	0.650527505	0.738517047	0.597511148	0.487230195	0.309636944	0.596070082	0.726864906	0.741849924	0.810519396	0.842952955	0.9559564	0.905396734	0.9477231	0.935742101	0.852911145	0.887548148	0.828373085	0.820700553	0.813856412	0.805475462	0.879295377	0.861005952	0.497235483	0.423738801	0.014085886	0.015691365	0.049438459	0.132624141	0.170281646
61	0.974230037	0.949532577	0.957004337	0.936067629	0.952935047	0.967917679	0.94603859	0.967304656	0.838038123	0.830941395	0.665754242	0.537869365	0.643125329	0.325649356	0.288935176	0.323168652	0.279622188	0.33775241	0.271713146	0.660242691	0.600202476	0.672016803	0.542495668	0.522380937	0.334097314	0.440406287	0.513129265	0.527550017	0.517164222	0.545994781	0.01905189	0.084613208	0.013607958	0.007293338	0.840388714	0.860935653	0.842489471	0.833935448	0.84678845	0.827875288	0.913553276	0.880930979	0.532578175	0.45928585	0.004605679	0.006203819	0.040336632	0.16111522	0.183836836
62	0.975987849	0.950018626	0.954517758	0.928701416	0.942827134	0.952528146	0.930208698	0.955134447	0.825427245	0.827632388	0.656004753	0.529088633	0.571249528	0.220842594	0.088266818	0.089120187	0.073933107	0.141875323	0.078365379	0.531962321	0.454073007	0.511627343	0.412396296	0.486139051	0.288624123	0.460753559	0.57662076	0.592206143	0.566499993	0.59230913	0.031977405	0.101946037	0.024105902	0.020975782	0.868970318	0.902171049	0.858971957	0.865033004	0.847343806	0.828757594	0.916613578	0.887500658	0.825911952	0.740328423	0.900262557	0.920092327	0.891525285	0.176762068	0.215277069
63	0.97880126	0.965222186	0.957758121	0.960786896	0.965354128	0.979796245	0.966104733	0.979630329	0.913681169	0.913291247	0.821648311	0.750106107	0.847238998	0.66954936	0.797289863	0.837633313	0.772223354	0.826310641	0.764179652	0.808900795	0.770359507	0.80764705	0.738902404	0.733729178	0.590022331	0.567317379	0.652763298	0.655842202	0.606161927	0.623917497	0.030192601	0.131311515	0.020634427	0.011801265	0.91044563	0.930438144	0.889989078	0.875259078	0.881248923	0.886137598	0.916739038	0.89406356	0.868587827	0.797102625	0.772090237	0.772976435	0.802651393	0.410250286	0.420460359
64	0.980639305	0.949428088	0.94548167	0.931332613	0.96363826	0.973673497	0.953590466	0.97071434	0.852973927	0.839068454	0.683329247	0.552892224	0.710549363	0.389313758	0.391611103	0.42628353	0.386411655	0.462746407	0.399246697	0.716208316	0.660908932	0.736850442	0.610143066	0.572164818	0.353738267	0.405839685	0.486212278	0.499890196	0.447926234	0.483854622	0.021399338	0.073675744	0.010180799	0.016680375	0.791730435	0.820342926	0.206744865	0.12033298	0.038237291	0.049531942	0.019079834	0.025864517	0.6709663	0.599832802	0.436005894	0.444144255	0.452480047	0.175734397	0.1871918
65	0.972530461	0.944835159	0.945150782	0.910202922	0.951388513	0.97032327	0.924773162	0.961188543	0.82759687	0.798795666	0.565207499	0.426494418	0.468730567	0.175611557	0.035734263	0.025886615	0.025398706	0.054342195	0.023096757	0.408951502	0.335867838	0.419035558	0.331141009	0.366609432	0.210983125	0.01528716	0.004893561	0.00553073	0.004026208	0.007816696	0.002249904	0.00475151	0.001694458	0.002285759	0.089190298	0.087635582	0.021185147	0.013582111	0.006473341	0.009549164	0.007342426	0.008021967	0.009440113	0.009352718	0.002334711	0.00538953	0.004607451	0.025112106	0.037510172
66	0.980260428	0.967939948	0.964396582	0.966700304	0.956382396	0.969877509	0.951621019	0.97190782	0.898116398	0.901550647	0.789387408	0.709478804	0.809658689	0.645536378	0.705571425	0.762088038	0.694071717	0.766740489	0.693814405	0.757764535	0.720414879	0.778609378	0.699671319	0.674808711	0.525070115	0.010455432	0.008291864	0.008752209	0.007063199	0.007891655	0.004519958	0.007373857	0.005560027	0.005665925	0.044692657	0.0512115	0.012131701	0.010848451	0.007038656	0.007726637	0.006780624	0.006030822	0.009404529	0.00850327	0.005524237	0.004715558	0.007143514	0.05726225	0.075164797
67	0.96624375	0.925112381	0.950829789	0.951891612	0.934960327	0.945117695	0.900873616	0.959733039	0.833959836	0.837081694	0.680484663	0.569208589	0.71051213	0.501107597	0.661016711	0.730694743	0.663567837	0.723917874	0.663265654	0.609406522	0.576309191	0.62209739	0.500984075	0.517369391	0.357448775	0.017233505	0.014200997	0.013766876	0.011625861	0.01317711	0.007391851	0.00952157	0.009946546	0.008886477	0.042029482	0.046213777	0.016746681	0.01163368	0.013311647	0.007227222	0.012904769	0.013976798	0.012007798	0.012962349	0.007263353	0.007365397	0.006635747	0.023132026	0.021590824
68	0.948372963	0.896826462	0.916532052	0.921436884	0.946168166	0.965081314	0.898646123	0.963971197	0.809391272	0.796357771	0.525734713	0.399279432	0.550611875	0.19593318	0.02317416	0.014768221	0.016979341	0.092537466	0.025786613	0.711881911	0.707877727	0.818865096	0.605351714	0.40505468	0.20685823	0.021201037	0.008398562	0.007956812	0.011001408	0.00868773	0.003972016	0.005743934	0.003710778	0.002361988	0.060507774	0.062505862	0.014353796	0.013340662	0.013099079	0.005109773	0.008301698	0.012810098	0.016621931	0.014591316	0.004978922	0.00478869	0.006285349	0.015144209	0.01225747
69	0.956378137	0.918607156	0.918316227	0.900174649	0.91617829	0.950549093	0.904410403	0.953643079	0.637148677	0.610204856	0.417628712	0.222301374	0.334493977	0.077816871	0.046558603	0.045582314	0.046514797	0.079140916	0.031730603	0.236040836	0.166860239	0.235870599	0.151147961	0.198316074	0.115972766	0.085506678	0.000166207	0.000168678	0.000227424	0.000174747	0.013563922	0.025679938	0.009277885	0.005420524	0.57860185	0.61121107	0.574659183	0.663794261	0.623906292	0.495555037	0.80430556	0.728010504	0.339457891	0.281389145	0.048731638	0.065800488	0.074887586	0.042236418	0.049698857
70	0.947358153	0.903529165	0.914670321	0.866548857	0.834448723	0.865661151	0.816311864	0.890645698	0.637882731	0.619978022	0.418035619	0.220501571	0.311628463	0.071252288	0.039031929	0.036646115	0.034344922	0.0680112	0.026547688	0.213231981	0.137526966	0.198521769	0.116467199	0.184239836	0.091135257	0.200828411	0.310319263	0.313060748	0.316888814	0.357075016	0.023508057	0.065473385	0.016744784	0.014977187	0.621076734	0.650145229	0.62451785	0.667719737	0.639746939	0.525383128	0.82303554	0.767791025	0.345906658	0.280958935	0.069492509	0.078223227	0.089504183	0.034807656	0.04239088
71	0.964363881	0.927364104	0.93076332	0.894733604	0.935189028	0.960575617	0.923229458	0.955279209	0.743807489	0.721234802	0.464319607	0.300852538	0.392810054	0.148725988	0.120630689	0.130048283	0.111186666	0.1598472	0.11519545	0.318453391	0.255679704	0.30840515	0.228802493	0.272385749	0.133747192	0.262868294	0.399720347	0.416844192	0.417463666	0.460288681	0.024499003	0.077660681	0.016951694	0.018840123	0.626061623	0.667829586	0.171659917	0.108507261	0.04826916	0.051626028	0.039732132	0.042258582	0.481890782	0.403895766	0.312870174	0.341286458	0.325216739	0.059587247	0.067402702
72	0.958095443	0.909303201	0.913517258	0.873229896	0.930983194	0.968441893	0.916110366	0.957269434	0.692355679	0.655695487	0.383472094	0.216349358	0.292472703	0.069113806	0.035878225	0.042521548	0.030234075	0.083735279	0.032169033	0.188765438	0.131528211	0.170731775	0.101125624	0.194752632	0.077990033	0.236005836	0.386319502	0.408570259	0.403621362	0.46245493	0.01635497	0.072476105	0.012782337	0.013420588	0.621564376	0.660679796	0.170943678	0.108845114	0.050214194	0.049657507	0.038201409	0.044862142	0.428018543	0.354748463	0.239656108	0.271290456	0.253044302	0.033192823	0.040374646
73	0.958695886	0.894773026	0.865634395	0.833707799	0.929075016	0.970936308	0.852206294	0.936472023	0.66940269	0.609696214	0.27721689	0.10836891	0.163733626	0.050971917	0.039097815	0.040113634	0.032663861	0.046528811	0.029686947	0.117769851	0.082066242	0.121213399	0.078963772	0.126190481	0.054749566	0.246871229	0.196174114	0.199226934	0.250438098	0.3031659	0.716296126	0.631014553	0.790932909	0.75909378	0.28908725	0.28402004	0.103408437	0.125872001	0.061617543	0.03644696	0.074032095	0.052514307	0.066952695	0.056517386	0.034098203	0.038390581	0.035688808	0.024640417	0.021931567
74	0.978439561	0.99759682	0.950964562	0.933786444	0.966360241	0.984793528	0.983565051	0.980271512	0.889531089	0.987132327	0.987612201	0.162712061	0.088526117	0.03734807	0.014998167	0.018755141	0.015096462	0.014235946	0.013760866	0.020338823	0.013484427	0.019552411	0.01161157	0.073253985	0.035887815	0.013351882	0.007198077	0.008836797	0.011325864	0.00885867	0.00300775	0.006604881	0.002683719	0.002029568	0.023739534	0.02778233	0.013596904	0.019275301	0.011606598	0.004400447	0.01282421	0.017379275	0.008365306	0.010706637	0.006296196	0.006868391	0.008734316	0.006917339	0.009355155
75	0.975573548	0.999551251	0.943903459	0.938825495	0.953134103	0.987405099	0.998747947	0.966159704	0.873966628	0.99545675	2.12E-05	0.109639914	0.12598431	0.0647664	0.036131745	0.043704031	0.03962918	0.022492259	0.03190975	0.059020058	0.042867382	0.063801687	0.045068551	0.089014089	0.04032976	0.041136359	0.026270888	0.026698264	0.04681557	0.03651527	0.010089518	0.019774661	0.01183436	0.007982727	0.062286901	0.071134172	0.041587288	0.043223716	0.039231369	0.008800793	0.03563302	0.042088238	0.030818488	0.03190217	0.021867222	0.024551181	0.022886888	0.017027985	0.021765662
76	0.964072677	0.999712973	0.942277196	0.906118935	0.940444476	0.979057628	0.999707079	0.953539277	0.828668453	0.997384411	3.17E-06	2.84E-05	1.15E-43	3.80E-55	2.37E-77	1.12E-77	3.04E-77	2.02E-45	2.40E-56	8.26E-25	4.99E-26	1.97E-34	3.24E-23	3.71E-48	2.96E-48	1.54E-08	2.06E-56	4.75E-65	1.40E-05	2.49E-98	1.76E-07	2.55E-13	2.12E-11	8.95E-17	5.24E-38	1.97E-26	6.45E-17	7.50E-19	1.88E-26	7.19E-80	7.14E-54	2.17E-05	3.56E-71	1.27E-05	1.23E-70	1.11E-55	1.81E-28	2.11E-28	4.56E-33
77	0.94261469	6.43E-05	0.85082333	0.843369137	0.863870184	0.96344988	0.998872468	0.931467172	0.822533046	0.816810975	0.136772608	0.040359046	0.042485721	0.019758203	0.010244941	0.015490414	0.015100857	0.009983568	0.007855032	0.022925265	0.016623013	0.025025504	0.020487959	0.024274622	0.012825979	0.018234184	0.005774544	0.005234195	0.009117594	0.010333712	0.002776482	0.013346148	0.002946887	0.001675835	0.026236623	0.02358401	0.013264735	0.019264996	0.012288324	0.002496029	0.01337404	0.013885731	0.007448682	0.005717579	0.007781873	0.007253432	0.008668432	0.003511423	0.006395628
78	0.958808748	0.99950204	0.926263578	0.858317347	0.919487576	0.975385945	0.999268882	0.94213189	0.996622637	1.53E-144	0.106756536	0.033084587	0.034308872	0.011509155	0.004652788	0.009051952	0.007391194	0.004582843	0.004698912	0.017698942	0.012284502	0.013586258	0.012980709	0.028880292	0.011041135	0.011697804	0.012684383	0.012346453	0.016358717	0.013075143	0.001466042	0.006381102	0.001107275	0.001259985	0.016968781	0.020242503	0.008122384	0.009499952	0.008340274	0.002527005	0.009887794	0.012627851	0.007063301	0.008082619	0.003790749	0.00415064	0.004065115	0.00345062	0.001970931
79	0.93264134	0.999770017	0.998994997	0.812661415	0.999700244	0.970097969	0.779778528	0.895315804	1.16E-06	1.27E-20	0.062771811	6.75E-06	3.35E-06	3.19E-20	4.85E-38	1.89E-37	1.02E-49	3.86E-10	3.04E-31	6.13E-14	2.43E-19	7.98E-16	2.15E-07	3.51E-08	1.44E-06	8.57E-07	1.67E-20	7.10E-11	2.78E-05	1.15E-42	6.97E-09	1.57E-06	4.10E-08	1.57E-06	9.62E-08	2.83E-07	3.11E-06	1.35E-06	4.27E-07	1.47E-57	2.65E-07	2.11E-05	3.40E-29	1.58E-05	8.79E-07	1.62E-27	1.25E-07	9.10E-07	8.17E-08
80	0.963672942	0.84498016	0.94857202	0.876519525	0.901146316	0.972496125	0.99690797	0.945195351	0.000109803	3.60E-06	0.200236942	0.16133356	0.192218566	0.087270625	0.055468185	0.064376552	0.056318838	0.041791783	0.051303537	0.147183614	0.10956548	0.141317359	0.093953102	0.124911372	0.059910133	0.026288133	0.010218142	0.008286053	0.010520217	0.012217468	0.004581961	0.008950064	0.005176837	0.003751913	0.024925028	0.0247537	0.022698005	0.022607575	0.018334241	0.004678646	0.01534484	0.016346964	0.009054983	0.007238774	0.011033727	0.012069632	0.010535346	0.019843222	0.018619622
81	0.915722492	0.8855278	0.618957513	0.771335862	0.931594898	0.941475239	0.999052697	0.914486373	2.91E-05	3.91E-06	0.128842465	0.020861623	0.039190475	0.004091901	1.10E-05	3.68E-05	2.50E-05	0.003058768	1.79E-05	0.00513635	0.000105465	0.000780155	0.000872345	0.020533098	0.002150351	0.054751201	0.040438997	0.04931893	0.066251487	0.076762441	0.009799445	0.020569044	0.007079257	0.005462226	0.135435105	0.155057003	0.063424745	0.061940584	0.057174183	0.013921149	0.059043518	0.070559007	0.083983805	0.05773992	0.022438418	0.026894343	0.022330645	0.002183214	0.003397755
82	0.857230418	0.698903281	0.72675202	0.7165628	0.656073957	0.6846106	0.5796298	0.67580474	0.446544433	0.378573261	0.164782008	0.075067814	0.046219109	0.031571626	0.022253638	0.016217014	0.016642439	0.019568508	0.022202928	0.028023063	0.02086193	0.02672798	0.017694812	0.030201436	0.011915581	0.020045417	0.036055451	0.016142985	0.061640418	0.032006539	0.007569706	0.008938723	0.005414361	0.003389256	0.056760011	0.068983005	0.029454491	0.029460742	0.017538866	0.024424778	0.038579355	0.069429931	0.033736279	0.040515579	0.012762581	0.013756319	0.012535774	0.010862371	0.007973149
83	0.889811179	0.774136736	0.685893717	0.820293083	0.727720014	0.951913638	7.15E-05	0.894719267	0.68368008	0.625005462	0.083270455	0.00010248	1.61E-06	0.002419579	2.66E-08	1.10E-07	2.82E-10	1.53E-09	8.59E-14	5.49E-13	1.44E-08	2.61E-06	2.80E-07	7.80E-07	6.59E-06	1.81E-07	5.99E-105	1.31E-121	1.94E-05	7.71E-123	5.55E-32	8.62E-45	4.34E-56	4.95E-23	3.90E-73	2.72E-81	7.36E-11	8.25E-18	5.46E-23	3.12E-180	6.30E-85	1.16E-05	9.29E-66	5.35E-06	6.77E-60	6.78E-114	9.87E-64	2.01E-06	2.48E-07
84	0.812168305	0.608651106	0.669355562	0.793919968	0.810410445	0.965462686	7.88E-05	0.91626884	0.486187459	0.455856927	0.256233955	0.143609801	0.134346452	0.062322036	0.018516481	0.028692566	0.016089613	0.050833136	0.030655281	0.094282278	0.079745607	0.117070299	0.067041495	0.124070224	0.020663034	0.042793024	0.028119294	0.047681917	0.041820003	0.077498574	0.007096709	0.018492323	0.012031386	0.003240929	0.13400603	0.122208633	0.044554153	0.046917001	0.036729455	0.006602377	0.053998763	0.037616063	0.030393004	0.020612108	0.012082248	0.01456371	0.011730899	0.007666912	0.006174712
85	0.871967045	3.90E-05	0.729532474	0.715840747	0.64124923	0.901603385	0.543903084	0.895854242	4.25E-06	3.92E-49	0.062124946	3.82E-05	0.006770141	0.004916005	1.82E-06	0.000718969	2.96E-06	0.002534104	1.48E-05	0.003048101	0.001497412	0.003673734	0.002320187	2.17E-05	4.19E-06	2.48E-05	9.61E-15	4.31E-08	1.33E-05	2.21E-06	2.90E-06	2.78E-06	5.63E-07	4.64E-06	6.61E-06	5.75E-06	6.15E-06	1.46E-05	2.33E-06	3.34E-67	9.80E-06	1.00E-05	1.62E-23	1.96E-05	1.62E-23	1.92E-13	1.22E-05	2.47E-07	8.20E-09
86	0.922822238	0.999488226	0.783833341	0.76016408	1.23E-05	0.754493168	0.387908333	0.82881589	6.76E-09	2.05E-07	0.030663417	2.11E-06	0.005091244	3.05E-07	4.01E-43	1.48E-27	4.56E-75	4.38E-07	1.42E-111	1.07E-07	6.58E-07	5.73E-07	3.17E-06	1.84E-06	7.91E-65	3.85E-07	8.18E-127	8.30E-59	1.51E-05	1.21E-40	1.16E-77	1.63E-06	3.50E-69	1.92E-71	3.48E-09	4.73E-11	5.23E-06	4.94E-10	2.38E-07	3.56E-135	1.97E-06	4.57E-06	3.79E-72	1.66E-05	7.35E-111	7.73E-107	2.01E-107	1.67E-84	1.96E-36
87	0.932800553	0.827040802	0.88885823	0.814410637	0.907497793	0.961372869	0.820362811	0.909080724	0.143953614	1.77E-05	0.098548353	0.033691355	0.03619557	0.017206002	0.009573621	0.011230205	0.010010835	0.006395934	0.008062184	0.02590381	0.019216582	0.023891896	0.01728936	0.025154548	0.010627145	0.011948255	0.008248821	0.009075949	0.011436313	0.012446971	0.003149214	0.005458032	0.003084187	0.002346189	0.020549275	0.022437678	0.012066779	0.012158461	0.010784881	0.002704794	0.01193974	0.012291397	0.011601845	0.008060195	0.005434357	0.006456636	0.005593658	0.003988429	0.00371199
88	0.962692991	0.869588083	0.926494341	0.909527323	0.934690893	0.979521941	0.939555722	0.957407717	0.846457211	0.969477068	0.173405811	0.066049233	0.053985546	0.028475899	0.014494671	0.017224553	0.016208861	0.009180321	0.012758463	0.029115868	0.022076591	0.032084515	0.021534557	0.040194205	0.018070551	0.016173459	0.008903894	0.009632597	0.015430017	0.01352307	0.005403203	0.008786411	0.005624796	0.004321185	0.023236381	0.026142865	0.015083232	0.017071259	0.013955328	0.003363566	0.013429993	0.01549185	0.010442845	0.010185679	0.008148759	0.00865407	0.009501079	0.006352434	0.008075251
89	0.957593694	0.915169266	0.917846357	0.892550197	0.931285977	0.953280465	0.898227928	0.949669271	0.735906603	0.712453581	0.524535275	0.375148088	0.465233535	0.208028579	0.172903987	0.182235797	0.164607237	0.215764853	0.16124351	0.419111318	0.361463077	0.427393742	0.323631005	0.343615661	0.197465241	0.190733137	0.242507628	0.248538601	0.250619511	0.28343037	0.082006125	0.104913817	0.083802717	0.080518826	0.474807521	0.489769255	0.326783662	0.31449945	0.283711368	0.254043801	0.338580787	0.31209788	0.289276127	0.244214398	0.130512843	0.141897024	0.142779229	0.056451962	0.060744742
90	0.903329075	0.79159442	0.869434019	0.876103858	0.000105167	2.22E-05	0.100750525	0.21354294	0.779306745	0.781064277	0.132987643	0.031913511	0.033270267	0.008213961	0.005204003	0.003698862	0.003497457	0.00432911	0.003270848	0.012144651	0.004681233	0.013120406	0.002936811	0.017528214	0.004984118	0.003326882	0.000875983	0.001363871	0.003753797	0.000365868	0.000491238	0.003422055	0.000214449	7.81E-05	0.006113939	0.007425623	0.006342278	0.009772257	0.004745835	0.000318804	0.001797611	0.004843052	0.000499677	0.003503103	0.000646748	0.001112044	0.001713791	0.002698168	0.005673686
91	0.889988545	0.705985202	0.812604355	0.733595168	0.006993233	0.001469635	0.039388246	0.121982669	0.277554725	0.23721874	0.266773658	0.134671485	0.184830623	0.081540928	0.051080577	0.057922202	0.045117817	0.056216075	0.048684702	0.165196139	0.151480884	0.203279537	0.107304827	0.135809993	0.057608276	0.079842719	0.107468446	0.088702263	0.10439251	0.11257726	0.076590713	0.066712215	0.074849746	0.078171228	0.218789192	0.222928237	0.097813925	0.086538934	0.095599395	0.037067385	0.12394158	0.106995379	0.102054533	0.0707679	0.037053119	0.04843793	0.04379565	0.014696912	0.02157946
92	0.844172629	0.9996012	0.863810908	0.998994171	0.005627392	4.01E-06	4.53E-05	3.78E-06	8.93E-115	4.91E-99	0.042009679	0.00663965	0.00900452	0.003016194	0.002248144	0.000712591	0.000971166	0.001794481	0.000771774	0.003380644	0.002759076	0.004166608	0.004309082	0.004218557	0.001747224	0.00262399	9.46E-08	6.37E-06	0.004656051	4.17E-06	1.32E-08	0.001115676	8.14E-12	1.91E-32	0.003009326	0.007398515	0.002194516	0.001762619	0.003274832	8.65E-07	0.000968588	0.003193725	1.81E-07	0.000890174	0.0003753	0.001688473	0.000466395	0.001865127	0.000825136
93	0.999538938	0.999663446	0.998908117	8.87E-85	2.87E-12	5.26E-32	0.021900634	7.11E-07	6.48E-52	1.02E-65	0.033426715	0.002888741	0.003337603	0.002201752	3.56E-05	0.000731673	1.19E-05	0.000977113	0.000460258	0.004588207	0.00053298	0.002990379	0.002705827	0.003478699	0.0001754	0.002121572	2.35E-17	6.11E-31	0.001071307	3.48E-06	2.04E-69	0.000270489	2.43E-69	4.70E-92	0.006054214	0.011936058	0.002605809	0.001814678	0.000865363	3.76E-09	0.000377734	0.000965194	7.84E-11	0.00031273	1.25E-12	5.45E-22	0.000140984	0.000188423	0.000228454
94	0.99945206	0.999514024	2.03E-05	1.40E-11	5.45E-128	3.39E-215	2.12E-06	3.79E-93	2.75E-17	5.29E-15	0.022304218	0.003414575	0.001178866	8.48E-06	1.17E-56	4.68E-25	3.70E-61	1.01E-05	9.38E-38	9.51E-18	3.37E-06	1.34E-25	2.50E-17	0.002000983	0.000591933	7.28E-09	3.44E-79	2.65E-72	1.24E-05	3.79E-131	1.80E-89	4.66E-61	4.27E-124	2.44E-124	2.81E-35	5.00E-31	6.36E-10	1.71E-07	1.91E-21	2.91E-66	1.84E-69	9.63E-06	9.08E-60	1.01E-05	1.24E-82	3.37E-74	1.17E-07	9.24E-16	1.07E-05
95	0.437702064	0.489971203	0.215711934	0.08952992	0.026147768	0.065747935	0.050294242	0.134342	0.02113456	0.053381878	0.078305039	0.0172525	0.007179643	0.006678672	0.004549871	0.004185133	0.004472373	0.0040049	0.001723428	0.008230948	0.010322596	0.013024768	0.011946214	0.01192241	0.004638322	0.003623543	0.005575235	0.003898323	0.010865865	0.006426932	0.000811547	0.008295223	0.005809534	0.00040348	0.025493885	0.016199341	0.010225842	0.008237913	0.014657758	0.000553671	0.015269856	0.016030571	0.013153403	0.020029544	0.001123884	0.007944995	0.006537965	0.002493162	0.004855238
96	0	1.95E-09	7.61E-09	7.86E-284	0	0	8.76E-07	0	1.92E-300	0	2.15E-286	1.06E-250	2.44E-266	2.15E-302	0	0	0	0	0	0	0	0	1.37E-305	1.03E-233	2.68E-274	1.69E-294	0	0	4.19E-36	0	0	0	0	0	1.99E-270	0	0	0	1.69E-281	0	0	2.32E-06	0	2.94E-44	0	0	4.94E-290	0	0
97	0.999228966	1.54E-05	7.77E-07	2.08E-155	3.61E-246	8.03E-181	9.97E-06	0.201090211	9.30E-102	6.68E-87	4.67E-72	1.85E-68	3.07E-78	2.57E-122	3.16E-242	1.44E-255	8.81E-291	8.67E-87	1.74E-251	1.74E-116	1.11E-137	3.03E-125	9.10E-118	6.04E-124	1.21E-182	1.96E-98	2.98E-216	3.64E-272	1.48E-05	1.43E-201	3.15E-286	5.67E-228	1.48E-276	0	4.68E-139	3.20E-139	2.40E-117	2.48E-128	2.64E-150	5.94E-282	3.42E-182	1.14E-05	2.30E-199	2.86E-06	0	1.90E-271	3.18E-217	1.06E-226	1.31E-203
98	0.705286033	3.67E-05	0.998539617	1.19E-139	4.45E-112	0.041339431	0.020543025	0.059094402	2.23E-77	6.65E-32	0.032991398	0.002500854	0.001332063	0.000723546	1.32E-161	1.02E-151	4.64E-203	1.68E-46	8.71E-235	1.81E-13	1.96E-12	0.00505254	1.73E-06	2.49E-18	5.54E-98	6.37E-40	2.97E-182	1.54E-128	1.94E-06	7.49E-117	1.67E-281	5.72E-130	0	0	0.001121322	3.06E-30	1.63E-06	7.75E-08	4.09E-39	6.55E-285	2.54E-93	0.000110714	2.95E-146	1.17E-07	9.73E-198	1.15E-210	3.30E-196	1.34E-285	5.40E-236
99	0.823932658	4.02E-05	0.740147453	0.998723731	7.11E-10	0.060238774	0.017377676	0.071757164	8.24E-16	1.75E-24	0.036504432	0.002969656	0.010044498	0.001814636	0.0009697	0.000659211	0.000192344	0.006207282	6.06E-05	0.003374615	0.003252075	0.002721821	0.002961181	0.005720934	0.001337319	0.000884539	5.89E-05	2.15E-09	0.000794568	0.000252882	4.87E-11	0.001090207	2.43E-33	1.85E-50	0.002874718	0.002484918	0.00097015	0.001013377	0.002085803	1.06E-21	0.001028304	0.001853981	3.00E-06	0.000891408	0.000411163	0.002853228	0.001405448	0.000212209	0.000299706
100	0.87665839	0.784400183	0.805331649	0.709823857	0.717127693	0.716024581	0.628564734	0.681945706	0.483078251	0.449125887	0.019105482	0.009167284	0.012902817	0.003874239	0.007692642	0.000903562	0.000808756	0.002554636	0.002604656	0.001468636	0.00186326	0.002180399	0.001204796	0.019197373	0.003208729	0.008784099	0.016310033	0.007325646	0.07883042	0.004203138	0.00079506	0.009715239	0.010402631	0.00852289	0.030758986	0.026875833	0.017356206	0.016916653	0.015236683	0.007682938	0.022994635	0.044292786	0.028965077	0.028164375	0.007287334	0.015283399	0.007927523	0.005506048	0.002295539
[truncated: 159 more columns]
