# Supplementary material for: Identification and characterization of constrained non-exonic bases lacking predictive epigenomic and transcription factor binding annotations
Source: Nat Commun. 2020 Dec 2;11:6168. doi: 10.1038/s41467-020-19962-9 (PMC7710766; doi:10.1038/s41467-020-19962-9)
Supplement: Supplementary file 11 — Source Data [file 41467_2020_19962_MOESM11_ESM.zip › SourceData/Fig6c.txt]

FalsePositive	State_1_TP	State_2_TP	State_3_TP	State_4_TP	State_5_TP	State_6_TP	State_7_TP	State_8_TP	State_9_TP	State_10_TP	State_11_TP	State_12_TP	State_13_TP	State_14_TP	State_15_TP	State_16_TP	State_17_TP	State_18_TP	State_19_TP	State_20_TP	State_21_TP	State_22_TP	State_23_TP	State_24_TP	State_25_TP	State_26_TP	State_27_TP	State_28_TP	State_29_TP	State_30_TP	State_31_TP	State_32_TP	State_33_TP	State_34_TP	State_35_TP	State_36_TP	State_37_TP	State_38_TP	State_39_TP	State_40_TP	State_41_TP	State_42_TP	State_43_TP	State_44_TP	State_45_TP	State_46_TP	State_47_TP	State_48_TP	State_49_TP
0	0	0	0	0	0	0	0	0	0	0	0	0	0	0	0	0	0	0	0	0	0	0	0	0	0	0	0	0	0	0	0	0	0	0	0	0	0	0	0	0	0	0	0	0	0	0	0	0	0
5.48191E-09	1.91572E-05	1.81513E-05	2.72096E-06	2.62975E-05	5.86751E-06	0	0	3.4459E-07	0	0	0	0	0	0	0	0	0	0	0	0	0	0	0	0	0	0	0	0	0	0	0	0	0	0	0	0	0	0	0	0	0	0	0	0	0	0	0	0	0
3.46046E-08	0.000123821	7.1324E-05	1.60234E-05	5.00257E-05	1.08037E-05	6.27888E-08	0	1.03377E-06	0	0	0	0	0	0	0	0	0	0	1.55325E-06	0	0	0	0	0	0	0	0	0	0	0	0	0	0	0	0	0	6.33072E-07	0	0	0	0	0	0	0	0	0	0	0	0
1.14435E-07	0.00035838	0.000146065	4.3233E-05	8.43334E-05	1.57398E-05	2.00924E-06	9.11971E-07	7.58099E-06	7.23118E-07	2.40174E-06	0	0	2.49786E-06	0	1.41819E-06	0	0	3.71296E-06	5.69526E-06	0	0	0	0	0	0	0	0	1.73829E-06	0	0	0	0	0	0	8.50271E-07	0	2.84882E-06	0	0	0	0	0	0	0	0	0	0	0	0
1.79533E-07	0.000622375	0.000223439	7.76984E-05	0.000126802	2.29112E-05	6.02772E-06	2.73591E-06	1.06823E-05	2.16935E-06	4.80349E-06	1.40751E-06	0	2.49786E-06	2.26938E-06	2.83638E-06	0	0	3.71296E-06	9.31951E-06	6.88897E-07	0	0	0	0	0	0	0	4.34573E-06	0	0	0	0	0	0	1.70054E-06	0	2.84882E-06	0	0	0	0	0	0	0	0	0	0	0	0
3.08015E-07	0.000930292	0.00033491	0.00012335	0.000168667	3.30629E-05	1.08625E-05	3.64789E-06	1.37836E-05	3.61559E-06	9.60698E-06	2.81501E-06	0	2.99743E-06	3.02584E-06	5.67276E-06	0	3.51729E-06	3.71296E-06	1.34615E-05	6.88897E-07	0	0	0	0	0	0	0	5.21487E-06	0	0	0	0	0	0	1.70054E-06	0	2.84882E-06	5.03971E-06	0	0	0	0	0	0	0	0	0	0	0
4.3684E-07	0.001191017	0.000430222	0.000165374	0.000212949	4.22367E-05	1.58228E-05	3.64789E-06	1.68849E-05	8.67741E-06	1.56113E-05	4.22252E-06	0	4.49615E-06	4.53876E-06	5.67276E-06	4.83772E-06	7.81621E-06	7.42592E-06	1.76035E-05	6.88897E-07	7.22281E-06	0	0	0	0	0	0	6.08402E-06	0	0	0	0	0	0	4.25136E-06	0	2.84882E-06	6.29963E-06	0	0	0	0	0	0	0	0	0	0	0
5.87592E-07	0.001437257	0.000548597	0.000226142	0.000257836	5.49497E-05	2.40481E-05	4.55986E-06	2.30875E-05	1.66317E-05	1.9214E-05	4.22252E-06	0	1.09906E-05	4.53876E-06	1.41819E-05	9.67544E-06	9.37945E-06	1.85648E-05	2.32988E-05	1.37779E-06	7.22281E-06	0	0	0	0	0	3.42561E-06	9.5606E-06	0	0	0	0	0	0	5.10163E-06	0	6.33072E-06	8.81949E-06	0	0	0	0	0	0	0	0	0	0	0
7.58559E-07	0.001666676	0.000659854	0.000277537	0.000289575	6.91062E-05	3.21479E-05	6.3838E-06	3.17023E-05	1.95242E-05	2.40174E-05	4.22252E-06	3.13899E-06	1.64859E-05	9.07753E-06	1.84365E-05	9.67544E-06	1.01611E-05	2.22778E-05	3.00295E-05	1.37779E-06	1.58902E-05	0	0	0	0	0	1.02768E-05	1.47755E-05	0	0	0	0	0	0	1.10535E-05	0	1.10788E-05	1.6379E-05	0	0	0	0	0	0	0	0	0	0	0
9.85031E-07	0.001973658	0.000779083	0.000335282	0.000329172	8.79195E-05	4.12522E-05	6.83979E-06	4.30738E-05	2.60322E-05	3.24236E-05	8.44503E-06	4.18532E-06	2.24807E-05	1.58857E-05	2.2691E-05	9.67544E-06	1.01611E-05	2.22778E-05	4.19378E-05	2.75559E-06	2.02239E-05	0	0	0	0	0	2.39793E-05	1.65138E-05	0	0	0	0	0	0	1.95562E-05	0	1.48772E-05	2.77184E-05	0	0	0	0	0	0	0	0	0	0	4.72592E-06
1.19334E-06	0.002278772	0.000879948	0.000386678	0.000371188	0.000103706	4.79706E-05	1.13996E-05	5.44453E-05	3.03709E-05	4.08297E-05	8.44503E-06	1.2556E-05	2.84756E-05	1.9668E-05	2.9782E-05	1.45132E-05	1.13335E-05	2.59907E-05	4.97041E-05	6.20007E-06	2.3113E-05	0	0	0	0	0	2.39793E-05	2.08595E-05	0	0	0	0	0	0	2.63584E-05	0	1.67764E-05	3.52779E-05	0	0	0	0	0	0	0	0	0	0	9.45184E-06
1.46538E-06	0.002660047	0.001005868	0.000451074	0.000424538	0.000125499	5.57564E-05	2.14313E-05	6.68505E-05	3.54328E-05	4.92358E-05	8.44503E-06	1.88339E-05	3.497E-05	2.57197E-05	3.54548E-05	1.45132E-05	1.40692E-05	2.59907E-05	6.67899E-05	1.17112E-05	2.45576E-05	0	0	0	0	0	2.39793E-05	2.43361E-05	0	0	0	0	0	1.99686E-06	3.48611E-05	0	2.08914E-05	4.78772E-05	0	0	0	0	0	0	0	0	6.32751E-05	0	1.41778E-05
1.71104E-06	0.003031042	0.001113993	0.000508819	0.000470937	0.000145849	6.48608E-05	3.0551E-05	7.99449E-05	4.19408E-05	5.52401E-05	8.44503E-06	2.92972E-05	4.1964E-05	3.02584E-05	4.25457E-05	1.93509E-05	1.56324E-05	2.59907E-05	7.50739E-05	1.17112E-05	2.60021E-05	0	0	0	0	0	2.74049E-05	2.78126E-05	0	0	0	0	0	3.99373E-06	3.82622E-05	0	2.34237E-05	4.78772E-05	0	0	0	0	0	0	0	0	6.32751E-05	0	1.41778E-05
2.01323E-06	0.003435679	0.001246534	0.000579866	0.000517789	0.000169319	7.51582E-05	4.01267E-05	9.44177E-05	5.13413E-05	6.36462E-05	9.85254E-06	3.45289E-05	4.84585E-05	3.55536E-05	5.10548E-05	3.3864E-05	2.03221E-05	2.59907E-05	8.43934E-05	1.17112E-05	2.88913E-05	0	0	0	0	0	3.08305E-05	3.04201E-05	0	0	0	0	0	3.99373E-06	4.42141E-05	0	2.62725E-05	4.91371E-05	0	0	0	0	0	0	0	0	6.32751E-05	0	1.41778E-05
2.29692E-06	0.003826299	0.001361705	0.000636099	0.000562978	0.000190368	8.3823E-05	4.83345E-05	0.000104066	5.71263E-05	7.20523E-05	1.126E-05	4.39458E-05	5.44533E-05	4.23618E-05	5.53094E-05	3.3864E-05	2.11038E-05	2.97037E-05	9.63017E-05	1.17112E-05	3.17804E-05	0	0	0	0	0	3.08305E-05	3.38967E-05	0	0	0	0	0	5.99059E-06	5.10163E-05	0	2.81717E-05	4.91371E-05	0	0	0	0	0	0	0	0	6.32751E-05	0	1.89037E-05
2.62412E-06	0.004224862	0.001500011	0.000709262	0.000628268	0.000214816	9.45599E-05	6.06461E-05	0.000120951	6.21881E-05	8.04584E-05	1.40751E-05	5.23165E-05	5.89495E-05	4.84135E-05	6.38186E-05	3.3864E-05	2.18854E-05	3.71296E-05	0.000104586	1.3089E-05	3.90032E-05	0	0	0	0	0	3.42561E-05	4.34573E-05	0	0	0	0	0	9.98432E-06	5.61179E-05	0	3.19701E-05	4.91371E-05	2.11224E-06	0	0	0	0	0	0	0	6.32751E-05	0	2.36296E-05
2.91432E-06	0.004601465	0.001627854	0.000772449	0.000683886	0.00023484	0.000104292	6.93098E-05	0.000134046	6.79731E-05	8.64628E-05	1.40751E-05	5.65018E-05	6.19469E-05	5.44652E-05	6.80731E-05	3.3864E-05	2.2667E-05	3.71296E-05	0.000121671	1.37779E-05	4.47814E-05	0	0	0	0	0	3.76817E-05	4.69338E-05	0	0	0	0	0	1.79718E-05	5.86687E-05	0	3.57686E-05	5.03971E-05	2.11224E-06	0	0	0	0	0	0	0	6.32751E-05	0	3.30814E-05
3.27304E-06	0.005077124	0.001778545	0.000857403	0.000747514	0.000258031	0.000114024	7.66056E-05	0.00015162	7.44811E-05	9.84715E-05	1.97051E-05	6.27798E-05	6.44448E-05	5.52216E-05	7.94187E-05	3.3864E-05	2.38394E-05	3.71296E-05	0.000131509	1.92891E-05	5.20043E-05	0	0	0	0	0	3.76817E-05	5.73636E-05	0	0	0	0	0	1.79718E-05	6.12195E-05	0	3.92505E-05	5.79566E-05	2.11224E-06	0	0	0	0	0	0	0	9.49127E-05	0	3.30814E-05
3.61224E-06	0.005451858	0.001917777	0.000926636	0.00080026	0.000278381	0.000122375	8.20774E-05	0.000166782	8.0266E-05	9.96724E-05	2.67426E-05	6.90577E-05	6.74422E-05	5.59781E-05	9.21824E-05	3.87017E-05	2.46211E-05	3.71296E-05	0.000136168	2.13558E-05	5.92271E-05	0	0	0	0	0	3.76817E-05	5.9971E-05	0	0	0	0	3.73151E-06	1.79718E-05	6.12195E-05	1.00517E-06	4.30489E-05	5.92166E-05	2.11224E-06	0	0	0	0	0	0	0	9.49127E-05	0	3.30814E-05
3.98843E-06	0.005845748	0.002077224	0.001022777	0.000865399	0.000302316	0.000131919	8.98292E-05	0.000189525	8.53279E-05	0.000111681	3.51876E-05	8.05674E-05	7.24379E-05	5.90039E-05	0.000100692	5.32149E-05	2.81383E-05	4.08425E-05	0.000152736	2.48003E-05	6.50053E-05	0	0	0	0	0	4.11073E-05	6.25784E-05	0	0	0	0	3.73151E-06	1.99686E-05	6.37704E-05	2.01034E-06	4.68473E-05	6.17364E-05	2.11224E-06	0	0	0	0	0	0	0	9.49127E-05	0	3.30814E-05
4.35229E-06	0.006234966	0.002223502	0.001106824	0.000920564	0.000327323	0.000142656	9.6669E-05	0.000201585	9.32822E-05	0.000118886	3.94101E-05	8.68453E-05	7.84328E-05	6.27862E-05	0.000109201	5.32149E-05	3.20464E-05	4.82685E-05	0.000165163	2.6867E-05	7.07836E-05	0	0	0	0	0	4.45329E-05	6.51859E-05	0	0	0	0	3.73151E-06	2.39624E-05	6.46206E-05	2.01034E-06	5.09623E-05	6.42563E-05	2.11224E-06	0	0	0	0	0	0	0	9.49127E-05	0	3.30814E-05
4.80627E-06	0.006691001	0.002399036	0.00120629	0.000989481	0.000355217	0.00015264	0.000113084	0.000223295	0.000103406	0.000134498	4.50402E-05	9.62623E-05	8.14302E-05	6.95944E-05	0.000120546	6.28903E-05	3.67362E-05	5.19814E-05	0.000179142	3.10004E-05	7.9451E-05	0	0	0	0	0	4.45329E-05	7.82231E-05	0	0	0	0	3.73151E-06	2.39624E-05	6.46206E-05	2.01034E-06	5.34946E-05	6.55162E-05	2.11224E-06	0	0	0	0	0	0	0	9.49127E-05	0	3.30814E-05
5.22289E-06	0.007099376	0.002559337	0.001289128	0.001055527	0.000383111	0.00016369	0.000124484	0.000242247	0.000110637	0.000146506	5.34852E-05	0.000100448	8.24294E-05	7.26202E-05	0.000124801	6.28903E-05	3.98627E-05	5.56944E-05	0.000199852	3.58226E-05	8.81183E-05	0	0	0	0	0	4.79585E-05	7.99613E-05	0	0	0	0	3.73151E-06	2.39624E-05	6.46206E-05	2.01034E-06	5.57103E-05	6.8036E-05	2.11224E-06	0	0	0	0	0	0	0	9.49127E-05	0	3.30814E-05
5.70256E-06	0.007544197	0.002739996	0.001387989	0.001119155	0.000415568	0.000176688	0.000139988	0.000263956	0.000118591	0.000160917	5.91152E-05	0.000107772	8.59264E-05	7.79154E-05	0.000134728	6.77281E-05	4.45524E-05	5.94073E-05	0.000217455	4.13338E-05	0.000105453	0	0	0	0	0	5.82353E-05	8.43071E-05	0	0	0	0	3.73151E-06	2.39624E-05	6.63212E-05	2.01034E-06	5.91922E-05	7.30757E-05	2.11224E-06	0	0	0	0	0	0	2.45294E-06	9.49127E-05	0	3.30814E-05
6.12878E-06	0.007990887	0.002899016	0.001479293	0.001182027	0.000444766	0.00019025	0.000151387	0.000287388	0.000126546	0.000169323	6.05227E-05	0.000117189	8.94234E-05	8.01848E-05	0.000143237	7.25658E-05	4.68972E-05	7.05462E-05	0.000230917	4.82228E-05	0.000121343	0	0	0	0	0	5.82353E-05	9.21294E-05	0	0	0	0	3.73151E-06	2.79561E-05	6.80217E-05	2.01034E-06	6.1408E-05	7.30757E-05	2.11224E-06	0	0	0	0	0	0	2.45294E-06	9.49127E-05	0	3.78074E-05
6.59166E-06	0.008457668	0.003080387	0.00158148	0.001253212	0.000478761	0.00020375	0.000162787	0.000318057	0.000140285	0.000177729	7.17828E-05	0.00012556	9.19212E-05	8.39671E-05	0.000158837	7.25658E-05	5.27594E-05	7.42592E-05	0.000246967	5.23562E-05	0.000138678	0	0	0	0	0	6.50865E-05	0.00010169	0	0	0	0	3.73151E-06	3.19498E-05	6.8872E-05	2.01034E-06	6.39403E-05	7.30757E-05	2.11224E-06	0	0	0	0	0	0	2.45294E-06	0.00012655	0	3.78074E-05
7.00246E-06	0.008864642	0.003242681	0.001674597	0.001320769	0.00050712	0.000213482	0.000174643	0.000339766	0.000148239	0.000187336	7.60053E-05	0.000128699	9.39195E-05	8.47236E-05	0.000165928	7.25658E-05	5.74491E-05	8.16851E-05	0.000261464	5.9934E-05	0.000157457	0	0	0	0	0	6.85122E-05	0.000108643	0	0	0	0	3.73151E-06	3.19498E-05	7.39736E-05	2.01034E-06	6.74222E-05	7.30757E-05	2.11224E-06	0	0	0	0	0	0	2.45294E-06	0.00012655	0	4.25333E-05
7.50508E-06	0.009373008	0.003430032	0.001774365	0.001396639	0.000544747	0.000228614	0.000191058	0.000370779	0.00015764	0.00020655	7.88203E-05	0.000136023	9.89152E-05	8.548E-05	0.000173019	9.19167E-05	6.25297E-05	8.5398E-05	0.000278032	6.61341E-05	0.000169014	0	0	0	0	0	6.85122E-05	0.000112989	0	0	0	0	3.73151E-06	3.19498E-05	7.8225E-05	2.01034E-06	7.05875E-05	7.43357E-05	2.11224E-06	0	0	0	0	0	0	2.45294E-06	0.00012655	0	4.25333E-05
7.95528E-06	0.00980241	0.003601935	0.001867482	0.001466766	0.000575295	0.000240293	0.000202458	0.00039111	0.000172102	0.000214956	8.44503E-05	0.000142301	0.000107908	9.00188E-05	0.000181528	9.67544E-05	6.68286E-05	8.9111E-05	0.000294082	6.88897E-05	0.000189238	0	0	0	0	0	7.19378E-05	0.00012168	0	0	0	0	3.73151E-06	3.19498E-05	8.16261E-05	2.01034E-06	7.47025E-05	7.55956E-05	2.11224E-06	0	0	0	0	0	0	2.45294E-06	0.00012655	0	4.25333E-05
8.50656E-06	0.010282742	0.003797898	0.001981158	0.001550948	0.000614877	0.000253102	0.000215681	0.000417988	0.000185841	0.000222161	8.58578E-05	0.000151718	0.0001164	9.45576E-05	0.000197128	9.67544E-05	7.22999E-05	9.2824E-05	0.000311168	7.57787E-05	0.000200794	0	0	0	0	0	7.53634E-05	0.000128633	0	0	0	0	3.73151E-06	3.19498E-05	8.58774E-05	2.01034E-06	8.00836E-05	7.55956E-05	2.11224E-06	0	0	0	4.92814E-06	0	0	4.90588E-06	0.00012655	0	5.6711E-05
9.01295E-06	0.010694855	0.003973005	0.002076693	0.001625307	0.000648779	0.000263399	0.000235289	0.000443488	0.000195242	0.000238974	9.00803E-05	0.000156949	0.000121896	9.83399E-05	0.000204219	9.67544E-05	7.73804E-05	9.65369E-05	0.000331878	8.06009E-05	0.000208017	0	0	0	0	0	7.53634E-05	0.000135587	0	0	0	0	3.73151E-06	3.19498E-05	8.92785E-05	2.01034E-06	8.45151E-05	7.68555E-05	8.44898E-06	0	0	0	4.92814E-06	0	0	4.90588E-06	0.00012655	0	6.1437E-05
9.60568E-06	0.011190138	0.004171104	0.002184927	0.001715988	0.000689153	0.000277024	0.000255808	0.000474845	0.000208981	0.000248581	9.71179E-05	0.00016532	0.000132387	0.000100609	0.000218401	9.67544E-05	8.2461E-05	0.00010025	0.000352071	8.88677E-05	0.000213795	0	0	0	0	0	7.8789E-05	0.000141671	0	0	0	0	3.73151E-06	3.19498E-05	9.18293E-05	2.01034E-06	8.92632E-05	7.68555E-05	2.11224E-05	0	0	0	4.92814E-06	0	0	4.90588E-06	0.00012655	0	6.61629E-05
1.01361E-05	0.011669068	0.004342367	0.002278346	0.001792613	0.000724637	0.000291152	0.000275415	0.00049242	0.000226336	0.000267795	0.00010134	0.000175783	0.000138381	0.000105904	0.000236838	0.00010643	8.79323E-05	0.00010025	0.000371227	9.71345E-05	0.000226796	4.21246E-06	0	0	0	0	7.8789E-05	0.000146886	0	0	0	0	3.73151E-06	3.19498E-05	9.18293E-05	2.01034E-06	9.2112E-05	7.93754E-05	2.53469E-05	0	0	0	4.92814E-06	0	0	7.35882E-06	0.000158188	0	7.08888E-05
1.07487E-05	0.012225561	0.004539398	0.002398068	0.001889793	0.000769342	0.000307477	0.000294567	0.000520331	0.00024586	0.000290611	0.000105563	0.000184154	0.000150371	0.000113469	0.000253856	0.000111268	9.61393E-05	0.000103963	0.000401257	0.000103335	0.000234019	4.21246E-06	0	0	0	0	8.56402E-05	0.000155577	0	0	0	0	3.73151E-06	3.19498E-05	9.35299E-05	2.01034E-06	9.71766E-05	8.06353E-05	2.95714E-05	0	0	0	4.92814E-06	0	0	7.35882E-06	0.000158188	0	7.08888E-05
1.13349E-05	0.012722714	0.004723331	0.002507814	0.001977754	0.000809157	0.000322169	0.000312806	0.000546865	0.000256707	0.000312227	0.000109785	0.000194617	0.000159863	0.000123303	0.000270874	0.000120943	0.00010122	0.000111389	0.000419378	0.00011229	0.000248465	4.21246E-06	0	0	0	0	8.56402E-05	0.000165138	0	0	0	0	3.73151E-06	3.19498E-05	9.35299E-05	2.01034E-06	0.000101292	8.31552E-05	5.06939E-05	0	0	0	6.57085E-06	0	0	7.35882E-06	0.000189825	0	7.08888E-05
1.20033E-05	0.013303037	0.004936307	0.002636303	0.002078107	0.000855725	0.000338055	0.000330134	0.000580635	0.000276954	0.000342249	0.000111193	0.000202988	0.000170354	0.000126329	0.000283638	0.000125781	0.000105128	0.000115102	0.000448372	0.000122624	0.000257132	8.42492E-06	0	0	0	0	8.56402E-05	0.000175567	0	0	0	0	3.73151E-06	3.19498E-05	9.60807E-05	4.02067E-06	0.00010604	8.69349E-05	5.91429E-05	0	2.39209E-06	0	6.57085E-06	0	0	7.35882E-06	0.000189825	0	7.08888E-05
1.26149E-05	0.013793648	0.005118319	0.002735769	0.002166823	0.000894236	0.000353501	0.000349285	0.000606479	0.000290693	0.00035786	0.000121045	0.000217637	0.000179846	0.000133137	0.000294984	0.000125781	0.000110599	0.000118815	0.00047426	0.000126068	0.000264355	8.42492E-06	0	0	0	0	8.56402E-05	0.00018252	0	0	0	0	3.73151E-06	3.19498E-05	9.69309E-05	4.02067E-06	0.000109838	8.81949E-05	6.54796E-05	0	9.56837E-06	0	6.57085E-06	0	0	9.81176E-06	0.000189825	8.56993E-06	7.08888E-05
1.33464E-05	0.014378643	0.005326738	0.002860026	0.002268084	0.000943551	0.000370579	0.000368892	0.000642661	0.000307325	0.000379476	0.000126675	0.000226007	0.000196332	0.000143728	0.000312002	0.000154807	0.000115289	0.000122528	0.000499112	0.000140535	0.000286023	8.42492E-06	0	0	0	0	9.24914E-05	0.000198165	0	0	0	0	7.46302E-06	3.19498E-05	0.000102033	4.02067E-06	0.000115536	9.82743E-05	7.60408E-05	0	9.56837E-06	0	6.57085E-06	0	0	9.81176E-06	0.000189825	8.56993E-06	7.56147E-05
1.40142E-05	0.01491411	0.005514729	0.002967655	0.0023568	0.000985229	0.000388097	0.000387132	0.000673674	0.000329742	0.000401091	0.000133713	0.000232285	0.000205324	0.000155074	0.000331857	0.000159645	0.00012076	0.000126241	0.000523964	0.000154313	0.000307692	1.68498E-05	0	0	0	0	9.5917E-05	0.000205987	0	0	0	0	7.46302E-06	3.19498E-05	0.000104583	4.02067E-06	0.000119967	0.000102054	8.44898E-05	0	4.06656E-05	0	6.57085E-06	0	0	9.81176E-06	0.000189825	1.71399E-05	7.56147E-05
1.47768E-05	0.015485555	0.005730623	0.003109749	0.002461839	0.001032215	0.000406997	0.000405371	0.000713302	0.000347096	0.000434716	0.000144973	0.00023647	0.000211818	0.000161126	0.000338947	0.000159645	0.000125059	0.000129954	0.000553993	0.000163957	0.000327916	1.68498E-05	0	0	0	0	0.000106194	0.000214679	0	0	0	0	7.46302E-06	3.39467E-05	0.000111386	4.02067E-06	0.000125032	0.000108354	8.44898E-05	0	6.45865E-05	0	6.57085E-06	0	0	9.81176E-06	0.000189825	2.57098E-05	8.50666E-05
1.54634E-05	0.016013546	0.005917475	0.003225844	0.002545266	0.001073614	0.000423761	0.000419051	0.000748795	0.000361559	0.000451528	0.000146381	0.000245887	0.00022131	0.000172473	0.000365893	0.000164482	0.000130531	0.000137379	0.000587129	0.000177735	0.000335139	2.10623E-05	0	0	0	0	0.000113045	0.000228585	0	0	0	0	7.46302E-06	3.59436E-05	0.000117337	4.02067E-06	0.000134528	0.000122213	8.6602E-05	0	8.13312E-05	0	6.57085E-06	0	0	9.81176E-06	0.000189825	2.57098E-05	9.45184E-05
1.6248E-05	0.016580786	0.006134793	0.003356147	0.002653781	0.001121579	0.000444293	0.000439114	0.000782565	0.000374575	0.000476746	0.000154826	0.000251119	0.0002333	0.000183063	0.000381493	0.00016932	0.00013483	0.000141092	0.000615606	0.00018118	0.00034525	2.10623E-05	0	0	0	0	0.000119896	0.000238146	0	0	0	0	7.46302E-06	3.59436E-05	0.000120739	7.03618E-06	0.000143391	0.000131032	8.6602E-05	0	0.000136349	0	6.57085E-06	0	0	9.81176E-06	0.000189825	2.57098E-05	9.45184E-05
1.69946E-05	0.017119057	0.006336878	0.003474357	0.00275761	0.001170242	0.000461623	0.000458722	0.000814267	0.000387591	0.000492358	0.000160456	0.000258443	0.000238795	0.000192897	0.000394257	0.00016932	0.000141473	0.000144805	0.000641493	0.000189447	0.000352473	2.10623E-05	0	0	0	0	0.000123322	0.000246837	0	0	0	0	1.11945E-05	3.59436E-05	0.000130092	7.03618E-06	0.000150988	0.000133552	8.6602E-05	0	0.000162662	0	6.57085E-06	0	0	9.81176E-06	0.000189825	2.57098E-05	9.45184E-05
1.78724E-05	0.017686297	0.006566866	0.00362008	0.00287867	0.001221885	0.000481025	0.000481065	0.000852861	0.000409285	0.000521179	0.000163271	0.000265768	0.000248287	0.000201975	0.000409857	0.000183833	0.000145772	0.000148518	0.000675147	0.000196336	0.000369808	2.10623E-05	0	0	0	0	0.000123322	0.000254659	0	2.31321E-06	0	0	1.11945E-05	3.79404E-05	0.000134343	8.04135E-06	0.000159534	0.000141112	8.6602E-05	0	0.000174623	0	6.57085E-06	0	0	9.81176E-06	0.000189825	2.57098E-05	9.92443E-05
1.8643E-05	0.01821896	0.006771869	0.003737081	0.002992626	0.00127269	0.000499799	0.000507512	0.000890421	0.000427362	0.000542794	0.000168901	0.000275185	0.00025628	0.000214078	0.000426875	0.000183833	0.000148508	0.000155944	0.000701552	0.000206669	0.00039581	2.10623E-05	0	0	0	0	0.000126747	0.00026422	0	2.31321E-06	0	0	1.11945E-05	4.19342E-05	0.000134343	9.04652E-06	0.000165232	0.000146151	9.08265E-05	0	0.000186583	0	8.21357E-06	0	0	9.81176E-06	0.000189825	2.57098E-05	9.92443E-05
1.94985E-05	0.018755829	0.007002853	0.003875849	0.00310779	0.001329176	0.000519828	0.000533503	0.000931428	0.000450502	0.000559606	0.000170308	0.000288787	0.000263774	0.00022013	0.000443894	0.000188671	0.000153979	0.000167083	0.000738313	0.000222514	0.000424701	2.52748E-05	0	0	0	2.01067E-06	0.000126747	0.000272912	0	2.31321E-06	0	0	1.11945E-05	4.79248E-05	0.000139445	9.04652E-06	0.000171879	0.000156231	9.29388E-05	0	0.000188975	0	9.85628E-06	0	2.5476E-06	9.81176E-06	0.000189825	2.57098E-05	9.92443E-05
2.03136E-05	0.019268401	0.007211843	0.004009781	0.003214643	0.001381053	0.000538853	0.000556759	0.000977947	0.000469303	0.00057762	0.000177346	0.000298204	0.000271268	0.000226938	0.000452403	0.000188671	0.000157497	0.000167083	0.000773002	0.000235603	0.000439147	2.52748E-05	0	0	0	2.01067E-06	0.000126747	0.000285949	0	2.31321E-06	0	0	1.11945E-05	4.79248E-05	0.000142846	9.04652E-06	0.000181059	0.000162531	9.5051E-05	0	0.000200936	0	9.85628E-06	0	5.0952E-06	9.81176E-06	0.000189825	2.57098E-05	9.92443E-05
2.12112E-05	0.019817885	0.007438272	0.004157317	0.003335249	0.001440985	0.000560955	0.000580926	0.001017231	0.000485212	0.000598034	0.000180161	0.000314945	0.00027976	0.000238285	0.000480767	0.000188671	0.000166876	0.000167083	0.000805103	0.000252136	0.000466594	2.94872E-05	0	0	0	4.02134E-06	0.000126747	0.000301593	0	2.31321E-06	0	0	1.11945E-05	5.39154E-05	0.000147947	1.10569E-05	0.000187706	0.00016379	9.92755E-05	0	0.000203328	0	9.85628E-06	1.3796E-06	5.0952E-06	9.81176E-06	0.000189825	2.57098E-05	0.000113422
2.20589E-05	0.020321112	0.007646478	0.004289737	0.003441346	0.001495097	0.000578599	0.000598253	0.001058926	0.000506905	0.00061965	0.000190013	0.00031913	0.000288753	0.000251145	0.000497785	0.000193509	0.000173911	0.000167083	0.000834614	0.000261781	0.000501263	2.94872E-05	0	0	0	6.03201E-06	0.000133599	0.000318107	0	2.31321E-06	0	0	1.11945E-05	5.59122E-05	0.000151348	1.10569E-05	0.000194353	0.00017009	9.92755E-05	0	0.000210504	0	9.85628E-06	1.3796E-06	7.64281E-06	9.81176E-06	0.000189825	2.57098E-05	0.000113422
2.29966E-05	0.020855644	0.007879741	0.00445118	0.003554848	0.001551024	0.000599382	0.000621053	0.001112337	0.000530045	0.000638864	0.000198458	0.00033064	0.000298744	0.00025871	0.000516221	0.000203184	0.000184853	0.000170796	0.000868786	0.000275559	0.000525821	2.94872E-05	0	0	0	8.04267E-06	0.000133599	0.000331144	0	2.31321E-06	0	0	1.4926E-05	5.99059E-05	0.00015645	1.10569E-05	0.000206381	0.00017387	0.000101388	0	0.00021768	0	9.85628E-06	2.7592E-06	7.64281E-06	9.81176E-06	0.000189825	2.57098E-05	0.000118148
2.3898E-05	0.021355133	0.008089584	0.004586623	0.003662154	0.001607976	0.00062029	0.000647956	0.001150242	0.000551016	0.000668886	0.000206903	0.000345289	0.000306737	0.000265518	0.00053324	0.000217697	0.000192279	0.000178222	0.000908653	0.000290714	0.000535933	3.79121E-05	0	0	0	8.04267E-06	0.000137024	0.000342443	0	2.31321E-06	0	0	1.4926E-05	5.99059E-05	0.000160701	1.10569E-05	0.000213029	0.000187729	0.0001035	0	0.000222465	0	9.85628E-06	4.1388E-06	7.64281E-06	9.81176E-06	0.000189825	2.57098E-05	0.0001276
2.49095E-05	0.021905085	0.008327117	0.004739904	0.003781551	0.001669911	0.000642643	0.000680331	0.001187458	0.000569817	0.000691702	0.000213941	0.000367262	0.000313731	0.000276865	0.000553094	0.000222535	0.000198922	0.000193074	0.000951108	0.000308626	0.000563379	3.79121E-05	0	1.26449E-05	0	1.00533E-05	0.000137024	0.000356349	0	2.31321E-06	0	0	1.4926E-05	5.99059E-05	0.000161552	1.2062E-05	0.000226007	0.000190249	0.0001035	0	0.000224857	0	9.85628E-06	4.1388E-06	7.64281E-06	9.81176E-06	0.000189825	2.57098E-05	0.000132326
2.58345E-05	0.02241719	0.008548065	0.004894696	0.003897773	0.001726956	0.000664054	0.000703586	0.001224674	0.00059151	0.000720523	0.000222386	0.000384003	0.000324722	0.00028216	0.000577203	0.000237048	0.00020752	0.000193074	0.000983209	0.000315515	0.000587937	3.79121E-05	0	1.26449E-05	0	1.2064E-05	0.000137024	0.000378947	0	2.31321E-06	0	0	1.4926E-05	6.19028E-05	0.000165803	1.2062E-05	0.000235503	0.000191509	0.000105612	0	0.000227249	0	9.85628E-06	4.1388E-06	1.2738E-05	9.81176E-06	0.000189825	2.57098E-05	0.000137052
2.68699E-05	0.022972748	0.008794852	0.005053721	0.004028203	0.001790474	0.000689358	0.000735961	0.00127016	0.000620435	0.000751746	0.000225201	0.000397605	0.000337711	0.000294263	0.000597058	0.000241886	0.000220026	0.000207926	0.0010267	0.000325848	0.000605272	3.79121E-05	0	1.26449E-05	0	1.60853E-05	0.000137024	0.000392854	0	2.31321E-06	0	0	1.4926E-05	6.19028E-05	0.000173455	1.40724E-05	0.000247531	0.000197808	0.000105612	0	0.000232033	0	1.1499E-05	4.1388E-06	1.2738E-05	9.81176E-06	0.000189825	2.57098E-05	0.000151229
2.7818E-05	0.023428783	0.00902726	0.005189164	0.00414896	0.001849196	0.00071259	0.00075876	0.001315646	0.00063779	0.000772161	0.000230831	0.000414346	0.0003502	0.000303341	0.000622586	0.000256399	0.000224716	0.000222778	0.00105207	0.000343071	0.000621162	3.79121E-05	0	1.26449E-05	0	2.21174E-05	0.000154152	0.000412844	0	2.31321E-06	0	0	1.4926E-05	6.19028E-05	0.000175156	1.40724E-05	0.000255128	0.000204108	0.000107724	0	0.000232033	0	1.1499E-05	4.1388E-06	1.52856E-05	9.81176E-06	0.000189825	2.57098E-05	0.000151229
2.88931E-05	0.024003966	0.009278105	0.005359677	0.004284075	0.001916253	0.000735696	0.000792503	0.001356652	0.00067033	0.00079858	0.000240683	0.000435273	0.00036219	0.000315444	0.000631095	0.000261237	0.00023136	0.00022649	0.001097632	0.000353404	0.000652942	3.79121E-05	0	1.26449E-05	0	2.4128E-05	0.000154152	0.000434573	0	2.31321E-06	0	0	1.4926E-05	6.38997E-05	0.000179407	1.70879E-05	0.000265574	0.000210408	0.000111949	0	0.000232033	0	1.1499E-05	5.5184E-06	1.52856E-05	9.81176E-06	0.000221463	2.57098E-05	0.000155955
2.98709E-05	0.024529621	0.009521759	0.005514771	0.004410424	0.001979119	0.000757547	0.000823054	0.001403172	0.000685515	0.000815392	0.000244906	0.000446783	0.000384171	0.000325278	0.000655204	0.000270912	0.000238394	0.000233916	0.001134392	0.000370627	0.000664499	3.79121E-05	0	1.26449E-05	0	2.4128E-05	0.000157578	0.000451955	2.49939E-06	2.31321E-06	0	0	1.4926E-05	6.38997E-05	0.000184509	2.01034E-05	0.00027412	0.000221747	0.000114061	0	0.000232033	0	1.1499E-05	5.5184E-06	1.52856E-05	9.81176E-06	0.000221463	2.57098E-05	0.000160681
3.09796E-05	0.025102935	0.009774739	0.00567954	0.004540853	0.002044779	0.000783604	0.000859077	0.001453137	0.000710825	0.00083941	0.000253351	0.000462478	0.000402155	0.000342677	0.000686404	0.000290263	0.000244256	0.000237629	0.001168046	0.000386471	0.000689056	4.63371E-05	0	1.26449E-05	0	2.4128E-05	0.00017128	0.000463254	7.49816E-06	2.31321E-06	0	0	1.4926E-05	6.38997E-05	0.000189611	2.11085E-05	0.000284566	0.000228047	0.000118286	0	0.000236817	0	1.1499E-05	6.898E-06	2.03808E-05	9.81176E-06	0.000316376	2.57098E-05	0.000160681
3.20486E-05	0.025632795	0.010011845	0.005840077	0.004672643	0.002105829	0.00080715	0.000893276	0.001500346	0.000735411	0.000861025	0.000264611	0.00048445	0.000417143	0.000350998	0.000707677	0.000299939	0.000252463	0.000237629	0.001204288	0.00040576	0.000710725	5.4762E-05	0	1.26449E-05	0	2.61387E-05	0.000178132	0.000474553	1.24969E-05	2.31321E-06	0	0	1.4926E-05	6.38997E-05	0.000193862	2.21137E-05	0.000294695	0.000231827	0.000130959	0	0.000236817	0	1.31417E-05	6.898E-06	2.29284E-05	9.81176E-06	0.000316376	2.57098E-05	0.000160681
3.31988E-05	0.026219192	0.010271872	0.006006055	0.004811385	0.002174656	0.000834714	0.000923827	0.001555481	0.000766505	0.00088144	0.000278686	0.000494914	0.000435127	0.000364614	0.000733204	0.000304776	0.000258326	0.000245055	0.001244155	0.000414716	0.000726615	5.4762E-05	0	1.26449E-05	0	3.016E-05	0.000184983	0.000488459	1.99951E-05	2.31321E-06	0	0	1.4926E-05	6.38997E-05	0.000198964	2.51292E-05	0.00030609	0.000238126	0.000135184	0	0.000246386	0	1.47844E-05	6.898E-06	2.80236E-05	9.81176E-06	0.000316376	2.57098E-05	0.000165407
3.42719E-05	0.02674765	0.010517306	0.006179289	0.004932898	0.002240782	0.000859327	0.000957114	0.001600622	0.000784583	0.000905458	0.000296984	0.000517933	0.000449115	0.000382769	0.000754477	0.000304776	0.000265751	0.000252481	0.001288164	0.000423672	0.000746839	5.4762E-05	0	1.26449E-05	0	3.41814E-05	0.000202111	0.000499758	2.24945E-05	2.31321E-06	0	0	1.4926E-05	6.38997E-05	0.000202365	2.71396E-05	0.000313371	0.000245686	0.00014152	0	0.000258346	0	1.80698E-05	8.2776E-06	3.31188E-05	9.81176E-06	0.000379651	2.57098E-05	0.000170133
3.54419E-05	0.027361615	0.010787939	0.006364616	0.005068466	0.002313381	0.000889089	0.000994049	0.001647142	0.000810615	0.000925873	0.000304021	0.000544091	0.000467599	0.000401681	0.000795605	0.000324127	0.00027474	0.000271046	0.001334762	0.000439516	0.000771397	5.89744E-05	0	1.26449E-05	0	3.6192E-05	0.000212388	0.000515403	2.24945E-05	2.31321E-06	0	0	1.4926E-05	6.98903E-05	0.000205766	3.01551E-05	0.00033173	0.000251985	0.000143633	0	0.000258346	0	2.95688E-05	8.2776E-06	3.31188E-05	9.81176E-06	0.000379651	2.57098E-05	0.000174859
3.65698E-05	0.02787699	0.011027679	0.006529385	0.005197384	0.002380904	0.000918349	0.001028248	0.00169883	0.000835924	0.000955894	0.000319504	0.000568157	0.000482586	0.000417566	0.000814041	0.000328965	0.000282165	0.000278472	0.00137877	0.000461561	0.00079162	6.31869E-05	0	1.26449E-05	0	3.6192E-05	0.000222665	0.000531048	2.24945E-05	4.62643E-06	0	0	1.4926E-05	7.3884E-05	0.000212568	3.31706E-05	0.000344708	0.000260805	0.000143633	0	0.00026313	0	3.61397E-05	9.6572E-06	3.8214E-05	9.81176E-06	0.000379651	2.57098E-05	0.000179585
3.78139E-05	0.028438156	0.011291763	0.006702922	0.005334917	0.002454993	0.000948927	0.001059255	0.001754998	0.000854725	0.000983514	0.000326541	0.000603732	0.000505067	0.00044026	0.00084666	0.000343478	0.00028959	0.000304463	0.001422779	0.000473272	0.000811844	6.73994E-05	0	1.26449E-05	0	3.82027E-05	0.000229516	0.00054843	2.24945E-05	4.62643E-06	0	0	1.4926E-05	7.98746E-05	0.00021852	3.41757E-05	0.000354837	0.000268364	0.000149969	0	0.000272699	0	3.61397E-05	9.6572E-06	3.8214E-05	9.81176E-06	0.000411288	3.42797E-05	0.000189037
3.87941E-05	0.028871763	0.011498973	0.006832923	0.005451291	0.002513668	0.00097197	0.001089806	0.001798072	0.00088365	0.00100513	0.000333579	0.000619427	0.00052555	0.000456902	0.000876442	0.000353153	0.000299361	0.000311889	0.001455915	0.000487739	0.000823401	6.73994E-05	0	1.26449E-05	0	3.82027E-05	0.000232941	0.000560599	2.49939E-05	6.93964E-06	0	0	1.4926E-05	8.18715E-05	0.000227022	3.41757E-05	0.000366865	0.000275924	0.000149969	2.51845E-06	0.000272699	0	3.77824E-05	1.10368E-05	4.07616E-05	9.81176E-06	0.000411288	3.42797E-05	0.000193763
4.00125E-05	0.029387605	0.011750671	0.006994971	0.005585801	0.002580865	0.001002486	0.001123093	0.001846315	0.000903897	0.001055567	0.000336394	0.000645585	0.000550029	0.000469762	0.000899133	0.000367667	0.000311476	0.000330453	0.001495264	0.000498761	0.000849403	6.73994E-05	0	1.26449E-05	3.38387E-06	3.82027E-05	0.000236367	0.000577112	2.74933E-05	1.15661E-05	0	0	1.4926E-05	8.18715E-05	0.000233825	3.51809E-05	0.000375095	0.000279704	0.000152082	5.0369E-06	0.000272699	0	4.10678E-05	1.10368E-05	4.07616E-05	9.81176E-06	0.000411288	4.28497E-05	0.000198489
4.13435E-05	0.029934753	0.012024009	0.007163368	0.005734065	0.00265663	0.001032059	0.001161396	0.001891801	0.000935714	0.001097597	0.000350469	0.000670697	0.000579503	0.000481865	0.000928915	0.000377342	0.000321246	0.000360157	0.001542897	0.000515295	0.000875405	6.73994E-05	0	1.26449E-05	3.38387E-06	4.02134E-05	0.000239793	0.000591888	2.74933E-05	1.38793E-05	0	0	1.4926E-05	8.18715E-05	0.000240627	3.51809E-05	0.000384591	0.000296083	0.000156306	1.00738E-05	0.000277483	2.43551E-06	4.5996E-05	1.10368E-05	4.07616E-05	9.81176E-06	0.000442926	5.14196E-05	0.000203215
4.25335E-05	0.030461343	0.012267522	0.007326625	0.005872504	0.002727739	0.001063014	0.001192859	0.001950726	0.000968254	0.001130021	0.000360321	0.000688485	0.000604482	0.000490186	0.000945933	0.000387017	0.000331016	0.000367583	0.001576551	0.000530451	0.000891295	7.16118E-05	0	1.26449E-05	3.38387E-06	4.02134E-05	0.000239793	0.000606663	2.74933E-05	1.61925E-05	0	0	1.4926E-05	8.58652E-05	0.00025168	4.12119E-05	0.00039567	0.000304902	0.000156306	1.00738E-05	0.000277483	2.43551E-06	5.7495E-05	1.24164E-05	4.07616E-05	9.81176E-06	0.000474563	5.99895E-05	0.000226844
4.38587E-05	0.031040731	0.012534738	0.007501976	0.006017141	0.002809418	0.001093467	0.00122797	0.002013096	0.000997179	0.001157641	0.000368766	0.000715689	0.000626963	0.000507585	0.000964369	0.000406368	0.000337269	0.000393574	0.001627809	0.000546984	0.000917297	7.16118E-05	0	1.68599E-05	6.76773E-06	4.02134E-05	0.000243218	0.000622308	3.2492E-05	1.85057E-05	0	0	1.4926E-05	8.98589E-05	0.000257632	4.42274E-05	0.000406749	0.000312462	0.000160531	1.25922E-05	0.000279875	2.43551E-06	6.07804E-05	1.24164E-05	4.07616E-05	9.81176E-06	0.000506201	7.71294E-05	0.00023157
4.51614E-05	0.031566386	0.012788785	0.007674605	0.006156185	0.002882948	0.001124296	0.001263081	0.002059961	0.001035504	0.001188864	0.000387064	0.000752311	0.000648944	0.000527253	0.000992733	0.000420882	0.00034704	0.000415851	0.001685797	0.000566962	0.000944744	7.58243E-05	0	1.68599E-05	6.76773E-06	4.02134E-05	0.000253495	0.000635345	3.49914E-05	1.85057E-05	0	0	1.4926E-05	9.18558E-05	0.000266985	4.62378E-05	0.000417828	0.000314982	0.000162643	1.25922E-05	0.000282267	2.43551E-06	6.07804E-05	1.24164E-05	4.07616E-05	9.81176E-06	0.000506201	7.71294E-05	0.000250474
4.65185E-05	0.032133626	0.01306618	0.007841793	0.006302635	0.002963976	0.001159834	0.001304119	0.002123021	0.001066598	0.00122489	0.000396916	0.000770098	0.000677919	0.000545408	0.001018261	0.000425719	0.000355247	0.000423277	0.001737054	0.000589007	0.000969302	8.42492E-05	0	1.68599E-05	6.76773E-06	4.02134E-05	0.000256921	0.000647513	4.74884E-05	2.08189E-05	0	0	1.4926E-05	9.38527E-05	0.000275488	4.62378E-05	0.000431755	0.000320021	0.000171092	1.51107E-05	0.000294227	2.43551E-06	6.8994E-05	1.24164E-05	4.07616E-05	9.81176E-06	0.000537839	7.71294E-05	0.000264652
4.78225E-05	0.032652272	0.013321366	0.008015632	0.006449236	0.003041976	0.001191166	0.001352454	0.00218298	0.001100585	0.001258514	0.000405361	0.000801488	0.000706395	0.00056205	0.001046624	0.000430557	0.000368534	0.000434416	0.001780545	0.000615185	0.001001082	8.84617E-05	0	1.68599E-05	1.01516E-05	4.02134E-05	0.000270623	0.000663158	4.99878E-05	2.77586E-05	0	0	1.4926E-05	9.58495E-05	0.00028059	4.72429E-05	0.000442834	0.000325061	0.000177429	1.51107E-05	0.00032054	2.43551E-06	7.22794E-05	1.24164E-05	4.07616E-05	9.81176E-06	0.000537839	7.71294E-05	0.000269377
4.92509E-05	0.033273245	0.013599402	0.00820761	0.006599766	0.003125844	0.001224507	0.001400332	0.002239837	0.001138187	0.001298143	0.000418029	0.000830786	0.000727876	0.000577936	0.001067897	0.000449908	0.000375569	0.000445555	0.00183232	0.000629652	0.001019861	8.84617E-05	0	1.68599E-05	1.01516E-05	4.02134E-05	0.000277474	0.000680541	6.49841E-05	3.00718E-05	0	0	1.86576E-05	9.78464E-05	0.000286541	5.12636E-05	0.000452963	0.000332621	0.000179541	1.76291E-05	0.000330109	4.87103E-06	7.55648E-05	1.3796E-05	4.07616E-05	1.22647E-05	0.000537839	0.000102839	0.000278829
5.06186E-05	0.033777406	0.013853734	0.008355146	0.006741984	0.003199514	0.001257722	0.001446387	0.002294971	0.001165666	0.001331767	0.000425067	0.000859036	0.000754354	0.000596091	0.001092007	0.000454746	0.000386121	0.000456694	0.001875294	0.000648252	0.001038641	8.84617E-05	0	1.68599E-05	1.35355E-05	4.02134E-05	0.0002809	0.000697054	7.24822E-05	3.2385E-05	0	0	1.86576E-05	9.78464E-05	0.000289092	5.52843E-05	0.000465625	0.00034396	0.00018799	1.76291E-05	0.000344461	4.87103E-06	8.21357E-05	1.3796E-05	4.07616E-05	1.22647E-05	0.000537839	0.000102839	0.000278829
5.21265E-05	0.034369411	0.014135685	0.008534729	0.006892515	0.003282451	0.001290435	0.001488337	0.002353896	0.00119676	0.001366593	0.000440549	0.000894612	0.000788824	0.000615759	0.001111861	0.000469259	0.000398236	0.000475259	0.001927069	0.00067443	0.001064643	8.84617E-05	2.72349E-06	1.68599E-05	1.35355E-05	4.02134E-05	0.000287751	0.000712699	7.99804E-05	4.16378E-05	0	0	1.86576E-05	9.98432E-05	0.000292493	6.5336E-05	0.000483667	0.00035152	0.000196439	1.76291E-05	0.000358814	4.87103E-06	8.70638E-05	1.3796E-05	4.07616E-05	1.22647E-05	0.000537839	0.000111409	0.000288281
5.35521E-05	0.034894131	0.014392864	0.008711591	0.00703035	0.003364503	0.001322206	0.001523904	0.002409375	0.001227854	0.001395414	0.000460254	0.000928094	0.0008163	0.000630888	0.001131716	0.000474096	0.000410742	0.000482685	0.001967453	0.000687519	0.001086311	0.000105311	2.72349E-06	1.68599E-05	1.69193E-05	4.02134E-05	0.000294602	0.000723998	8.74786E-05	4.62643E-05	0	0	1.86576E-05	0.000105834	0.000298445	7.1367E-05	0.000498228	0.000362859	0.000200663	1.76291E-05	0.000361206	4.87103E-06	8.70638E-05	1.3796E-05	4.07616E-05	1.22647E-05	0.000537839	0.000119979	0.000293007
5.51155E-05	0.035490807	0.014668764	0.008900849	0.007183601	0.00344851	0.001355359	0.001560839	0.002474847	0.001265456	0.00144585	0.000477144	0.00096053	0.00085127	0.000648287	0.001170007	0.000483772	0.000420121	0.000490111	0.002012497	0.000717142	0.001118092	0.000117949	2.72349E-06	1.68599E-05	1.69193E-05	4.2224E-05	0.000308305	0.000737904	9.49767E-05	5.32039E-05	0	0	1.86576E-05	0.000107831	0.000310349	7.84031E-05	0.000513421	0.000366639	0.000204888	1.76291E-05	0.000373166	4.87103E-06	9.19919E-05	1.3796E-05	4.33092E-05	1.22647E-05	0.000569476	0.000119979	0.000311911
5.65058E-05	0.036058047	0.014930072	0.009077106	0.007327179	0.003530376	0.00139052	0.001597318	0.002532394	0.001303781	0.001483077	0.000494034	0.001002384	0.000871753	0.000675519	0.001196953	0.000498285	0.000426374	0.000493823	0.002059613	0.000742631	0.001149872	0.000117949	2.72349E-06	1.68599E-05	2.03032E-05	5.02667E-05	0.000325433	0.000761371	0.000104974	6.24568E-05	0	0	1.86576E-05	0.000107831	0.000323953	8.04135E-05	0.000522284	0.000374198	0.000217561	2.01476E-05	0.000380343	4.87103E-06	9.52774E-05	1.51756E-05	4.33092E-05	1.22647E-05	0.000569476	0.000119979	0.000321363
5.8136E-05	0.036612671	0.015225547	0.009278155	0.007486325	0.003619693	0.001426812	0.001631517	0.002597866	0.001342106	0.001525108	0.000495442	0.001028542	0.000896232	0.000697457	0.001226735	0.000498285	0.000433409	0.000516101	0.002119672	0.000768809	0.001177319	0.000117949	2.72349E-06	1.68599E-05	3.04548E-05	5.42881E-05	0.000345986	0.000790922	0.000119971	7.86493E-05	0	0	1.86576E-05	0.000111824	0.000333306	8.24238E-05	0.000538428	0.000376718	0.000223898	2.51845E-05	0.000397087	4.87103E-06	0.000100206	1.51756E-05	4.33092E-05	1.22647E-05	0.000632751	0.000119979	0.000330814
5.96168E-05	0.037157016	0.015491055	0.009478901	0.007631263	0.003699789	0.001459148	0.001664804	0.00266196	0.001383324	0.001561134	0.000513739	0.001062024	0.000917214	0.00072015	0.001252262	0.000512798	0.000440443	0.000530953	0.002173518	0.000790854	0.001210544	0.000117949	2.72349E-06	1.68599E-05	3.04548E-05	5.62987E-05	0.000363114	0.000810043	0.000149963	8.79021E-05	0	0	1.86576E-05	0.000113821	0.00034351	8.54393E-05	0.000556154	0.000384278	0.000240796	3.02214E-05	0.000404264	4.87103E-06	0.000105134	1.51756E-05	4.33092E-05	1.47176E-05	0.000664389	0.000119979	0.000340266
6.12562E-05	0.037766776	0.015792153	0.009694159	0.007792978	0.003793157	0.001497073	0.001704019	0.002720885	0.001420926	0.001601964	0.000529222	0.001092368	0.000946189	0.000742844	0.00128488	0.000522474	0.000455294	0.000549518	0.002230471	0.000817721	0.001249547	0.000126374	2.72349E-06	1.68599E-05	3.38387E-05	5.62987E-05	0.000369966	0.000826557	0.000167459	0.000101781	0	0	1.86576E-05	0.000123806	0.000351162	8.74497E-05	0.000571664	0.000390577	0.000247133	3.27398E-05	0.000418616	4.87103E-06	0.000113347	1.51756E-05	4.33092E-05	1.71706E-05	0.000664389	0.000119979	0.00035917
6.27706E-05	0.038366723	0.016063498	0.009872835	0.007938672	0.003883917	0.001535562	0.001738218	0.002792215	0.001456359	0.001643994	0.000533444	0.001121665	0.000975664	0.00075873	0.001313244	0.000546662	0.000470145	0.000568083	0.002287423	0.000840454	0.001284216	0.000151649	2.72349E-06	1.68599E-05	4.06064E-05	5.83094E-05	0.000383668	0.000850893	0.000197452	0.000113347	0	0	1.86576E-05	0.000129796	0.000358815	8.84548E-05	0.00058939	0.000391837	0.000259806	3.27398E-05	0.000425793	4.87103E-06	0.000121561	1.51756E-05	4.33092E-05	1.71706E-05	0.000664389	0.000128549	0.000373348
6.44495E-05	0.038990967	0.016362034	0.01009686	0.008108245	0.003981382	0.001571164	0.001781992	0.002861822	0.001490345	0.001698033	0.000548927	0.001155148	0.000996646	0.000786719	0.001343026	0.000556338	0.000480306	0.000594073	0.002343858	0.000863877	0.001326109	0.000160073	2.72349E-06	1.68599E-05	4.73741E-05	7.03734E-05	0.000397371	0.000882182	0.000229944	0.0001226	0	0	1.86576E-05	0.000137784	0.000371569	9.04652E-05	0.000607433	0.000394357	0.000270367	3.77767E-05	0.000442537	4.87103E-06	0.000128132	1.51756E-05	4.84044E-05	1.96235E-05	0.000664389	0.000128549	0.000396977
6.60234E-05	0.039559609	0.016630745	0.010275234	0.008256207	0.004069349	0.001604944	0.001825311	0.002924193	0.001525778	0.001737662	0.000561595	0.001191769	0.00102662	0.000804118	0.00137139	0.000566013	0.000491639	0.000608925	0.00239408	0.000896255	0.001352111	0.000160073	2.72349E-06	1.68599E-05	4.73741E-05	7.23841E-05	0.000411073	0.000903911	0.00024494	0.000134166	0	0	1.86576E-05	0.000139781	0.000381772	9.5491E-05	0.000623576	0.000399397	0.000280929	4.28136E-05	0.000444929	4.87103E-06	0.000131417	1.51756E-05	5.0952E-05	2.45294E-05	0.000664389	0.000128549	0.000401703
6.77955E-05	0.040173106	0.016938961	0.010497445	0.008437266	0.004164486	0.001643936	0.001856774	0.003000692	0.001561211	0.001771287	0.000574262	0.001223159	0.001054097	0.000826811	0.001406845	0.000570851	0.000504536	0.000623777	0.002447408	0.0009245	0.001382447	0.000164286	8.17047E-06	1.68599E-05	5.0758E-05	7.64054E-05	0.000424775	0.000920425	0.000274933	0.00013648	3.36784E-06	0	1.86576E-05	0.000143774	0.000394526	0.000103532	0.000642252	0.000400657	0.00029149	4.53321E-05	0.000452106	4.87103E-06	0.00013306	1.51756E-05	5.0952E-05	2.94353E-05	0.000664389	0.000128549	0.000420607
6.94308E-05	0.040723525	0.01721835	0.010698796	0.008582809	0.004253197	0.001679977	0.001885501	0.003064786	0.00159809	0.001806112	0.000578485	0.001250364	0.001090066	0.000849505	0.001435209	0.000575689	0.000514697	0.000642342	0.002503325	0.000946544	0.001412782	0.000164286	8.17047E-06	1.68599E-05	5.0758E-05	7.64054E-05	0.000438478	0.000942153	0.000297427	0.000138793	3.36784E-06	0	1.86576E-05	0.000145771	0.00040728	0.000104538	0.000656812	0.000404436	0.000293602	5.28874E-05	0.000459282	7.30654E-06	0.000136345	1.51756E-05	5.0952E-05	2.94353E-05	0.000664389	0.000128549	0.000448962
7.12152E-05	0.041374403	0.017523861	0.010912844	0.008744373	0.004352106	0.001719659	0.001929276	0.00314163	0.001643646	0.00185895	0.00059256	0.001294309	0.00112054	0.000879764	0.001469245	0.000595039	0.000526422	0.000653481	0.002564938	0.000969278	0.001454675	0.000168498	8.17047E-06	1.68599E-05	5.0758E-05	8.44481E-05	0.000448755	0.000964751	0.000329919	0.000145732	3.36784E-06	0	1.86576E-05	0.000147768	0.000420884	0.000107553	0.000672956	0.000410736	0.000297827	5.28874E-05	0.00046885	7.30654E-06	0.000137988	1.51756E-05	5.34996E-05	3.67941E-05	0.000664389	0.000145689	0.000467866
7.2871E-05	0.041895385	0.017795064	0.01110573	0.008892939	0.004439095	0.001758462	0.001965299	0.003211926	0.001680525	0.001903383	0.000612265	0.001319421	0.001146517	0.00091683	0.001493354	0.000609553	0.000534629	0.00066462	0.002609464	0.001000278	0.00148501	0.000168498	8.17047E-06	1.68599E-05	5.0758E-05	8.44481E-05	0.00045218	0.000983872	0.000349914	0.000152672	3.36784E-06	0	1.86576E-05	0.000151762	0.000431938	0.000108558	0.000689732	0.000418296	0.000306275	5.28874E-05	0.000473634	7.30654E-06	0.000141273	1.65552E-05	5.60472E-05	4.17E-05	0.000727664	0.000145689	0.000477318
7.46924E-05	0.042528974	0.018104917	0.011330662	0.009055107	0.004535862	0.001800908	0.002009529	0.003286702	0.001721743	0.00194061	0.000619302	0.001357089	0.001167999	0.000947089	0.001523136	0.000619228	0.000547916	0.000701749	0.002657615	0.001021634	0.001525458	0.000172711	8.17047E-06	1.68599E-05	5.0758E-05	8.44481E-05	0.000462457	0.001008208	0.000364911	0.000161925	1.34714E-05	0	2.23891E-05	0.000151762	0.000445542	0.000113584	0.000708091	0.000423335	0.000312612	6.54796E-05	0.000478419	7.30654E-06	0.000142916	1.79348E-05	5.60472E-05	4.17E-05	0.000790939	0.000154259	0.000482044
7.63325E-05	0.043077057	0.018389929	0.011520524	0.009201859	0.004630394	0.001839021	0.002054216	0.003351141	0.001773807	0.001985042	0.000627747	0.001399989	0.001191479	0.000984155	0.001548664	0.000624066	0.000560031	0.000716601	0.002713532	0.001046434	0.001550016	0.000181136	8.17047E-06	1.68599E-05	5.41419E-05	8.44481E-05	0.000469308	0.001033413	0.000379907	0.000171178	1.34714E-05	0	2.23891E-05	0.000151762	0.000455745	0.000114589	0.000724234	0.000430895	0.000321061	6.79981E-05	0.000480811	7.30654E-06	0.000142916	1.93144E-05	5.60472E-05	4.17E-05	0.000790939	0.000154259	0.000505673
7.81775E-05	0.043686349	0.018706189	0.011736084	0.009367805	0.004731539	0.001882156	0.002102094	0.00342695	0.001823702	0.00203788	0.000644637	0.001434518	0.001216957	0.001022735	0.001588373	0.000643417	0.000567847	0.000731453	0.002770485	0.001071924	0.001574573	0.000181136	8.17047E-06	1.68599E-05	5.75257E-05	8.84694E-05	0.000476159	0.001059488	0.000404901	0.000173491	2.02071E-05	0	2.23891E-05	0.000151762	0.000463398	0.000117605	0.000742594	0.000435935	0.000325286	7.3035E-05	0.000487987	7.30654E-06	0.000144559	1.93144E-05	5.60472E-05	4.41529E-05	0.000854214	0.000154259	0.000515125
7.98642E-05	0.04427882	0.0189954	0.011936528	0.009522718	0.004824441	0.001918386	0.002137205	0.003495869	0.001856243	0.002075107	0.00065449	0.001469046	0.001249929	0.001049967	0.001608228	0.00065793	0.000579963	0.000750018	0.002829508	0.001101546	0.001619355	0.000189561	8.17047E-06	1.68599E-05	6.09096E-05	8.84694E-05	0.000479585	0.001076871	0.000417398	0.000173491	2.35749E-05	0	2.23891E-05	0.000151762	0.000472751	0.00012062	0.000755888	0.000451054	0.000325286	7.3035E-05	0.000499947	7.30654E-06	0.000146201	1.93144E-05	6.11424E-05	4.41529E-05	0.000854214	0.000154259	0.000524577
8.17644E-05	0.044903532	0.019302549	0.012155414	0.009697582	0.004932477	0.001963719	0.002181892	0.003563753	0.001901799	0.002123142	0.000668565	0.001502529	0.001279404	0.001078713	0.001647937	0.000667605	0.000590514	0.000753731	0.00288905	0.001129791	0.001646802	0.000189561	8.17047E-06	1.68599E-05	6.42934E-05	9.04801E-05	0.000493288	0.00109773	0.000434893	0.000173491	2.69427E-05	0	2.23891E-05	0.000157752	0.000484655	0.00012062	0.000771398	0.000454834	0.000333735	7.3035E-05	0.000502339	7.30654E-06	0.000149487	2.20736E-05	6.11424E-05	4.66059E-05	0.000917489	0.000162829	0.000538755
8.35224E-05	0.045497405	0.01958329	0.012355253	0.009843427	0.005023563	0.002004971	0.002222931	0.003636461	0.001935063	0.002156767	0.000679825	0.001532873	0.001304382	0.001105189	0.001674883	0.000677281	0.000600285	0.000776008	0.002940825	0.001154591	0.001678582	0.000189561	8.17047E-06	1.68599E-05	6.42934E-05	9.04801E-05	0.00050699	0.001122066	0.00044739	0.000173491	3.03106E-05	0	2.23891E-05	0.000167737	0.000498259	0.000121625	0.000786276	0.000466173	0.000335847	7.3035E-05	0.0005143	9.74205E-06	0.000154415	2.20736E-05	6.11424E-05	5.39647E-05	0.000917489	0.000162829	0.000548207
8.55408E-05	0.046119313	0.019905743	0.012572022	0.010013303	0.005133975	0.002050054	0.002272177	0.003706069	0.001971218	0.002197596	0.0006939	0.001560077	0.001331359	0.001124857	0.001717428	0.000686956	0.0006124	0.00079086	0.003000884	0.001183525	0.00171903	0.000197986	8.17047E-06	1.68599E-05	6.42934E-05	9.24908E-05	0.00050699	0.001147271	0.000454889	0.000173491	3.70463E-05	0	2.23891E-05	0.000173727	0.000509313	0.000123636	0.000807167	0.000478772	0.000337959	7.3035E-05	0.000523868	1.21776E-05	0.000160986	2.34532E-05	6.11424E-05	5.39647E-05	0.000917489	0.000162829	0.000562385
8.73114E-05	0.04667347	0.020193744	0.012773373	0.01017532	0.005227622	0.002090113	0.002318232	0.003775676	0.002007374	0.002224016	0.00071079	0.001589374	0.001355838	0.001150576	0.001752883	0.000701469	0.00062217	0.000801999	0.003059907	0.001212459	0.001753699	0.000197986	8.17047E-06	1.68599E-05	7.10612E-05	9.24908E-05	0.000517267	0.001174215	0.000472384	0.000173491	4.04141E-05	1.95826E-06	2.61206E-05	0.000173727	0.000517815	0.000124641	0.000824576	0.000492631	0.000346408	7.3035E-05	0.000531045	1.21776E-05	0.000162629	2.34532E-05	6.11424E-05	5.39647E-05	0.000917489	0.000162829	0.000576562
8.9351E-05	0.047271548	0.020516766	0.013002235	0.010355473	0.005332911	0.002134693	0.00237067	0.003858722	0.002059439	0.002267247	0.00073894	0.001628089	0.001381316	0.001174783	0.001791174	0.00072082	0.000638193	0.000824277	0.003124108	0.001239326	0.001781146	0.000197986	1.0894E-05	1.68599E-05	7.4445E-05	9.45014E-05	0.000520692	0.001210719	0.000479882	0.000173491	4.04141E-05	1.95826E-06	2.61206E-05	0.000175724	0.000529719	0.000124641	0.000843252	0.00051279	0.000352745	7.3035E-05	0.000538221	1.46131E-05	0.000162629	2.48328E-05	6.11424E-05	5.88706E-05	0.000917489	0.000162829	0.000581288
9.11775E-05	0.047822434	0.020806333	0.01321054	0.010509933	0.005430191	0.00217651	0.002414901	0.00392316	0.00210138	0.002306876	0.000754423	0.001662617	0.001411291	0.001198234	0.001832302	0.000730496	0.000649527	0.00082799	0.00317433	0.001262059	0.001814371	0.000206411	1.0894E-05	1.68599E-05	7.4445E-05	9.85228E-05	0.000527544	0.001235924	0.000484881	0.000178117	4.04141E-05	1.95826E-06	2.61206E-05	0.000179718	0.000539072	0.000127656	0.000861611	0.00052161	0.000356969	7.3035E-05	0.000545397	1.46131E-05	0.000165914	2.48328E-05	6.369E-05	5.88706E-05	0.000917489	0.000162829	0.000595466
9.32422E-05	0.048465836	0.021128217	0.013428216	0.010683436	0.00554037	0.002224104	0.002469619	0.004004828	0.002153444	0.00235371	0.00077835	0.001692961	0.001439766	0.001219414	0.001887611	0.000740171	0.000660469	0.000835416	0.003242156	0.001290993	0.001844707	0.000214835	1.0894E-05	1.68599E-05	7.4445E-05	0.000102544	0.000541246	0.001265475	0.000494879	0.000178117	4.04141E-05	1.95826E-06	2.61206E-05	0.000187705	0.000542473	0.000127656	0.000881553	0.000525389	0.000369643	7.55534E-05	0.000554966	1.70486E-05	0.000165914	2.7592E-05	6.62377E-05	5.88706E-05	0.000980764	0.000162829	0.000609644
9.51259E-05	0.049017656	0.021423977	0.013630474	0.010849987	0.005636951	0.002266675	0.002517041	0.004069956	0.0021896	0.002402945	0.00079524	0.001728536	0.001463746	0.001245134	0.001941502	0.000749846	0.000672194	0.000842842	0.003295484	0.001319926	0.001882265	0.000231685	1.0894E-05	1.68599E-05	7.4445E-05	0.000108576	0.0005618	0.001298503	0.000499878	0.000189684	5.05176E-05	1.95826E-06	2.61206E-05	0.00019769	0.000549275	0.000129667	0.000905293	0.000534209	0.000388653	7.55534E-05	0.000574102	1.70486E-05	0.000172485	2.7592E-05	6.62377E-05	6.13235E-05	0.000980764	0.000162829	0.000619096
9.72436E-05	0.049656385	0.021754616	0.013867197	0.011033162	0.005746757	0.002312448	0.002573584	0.004153691	0.002232987	0.002440173	0.000810723	0.00177876	0.001490722	0.001282957	0.001991139	0.000759522	0.000686654	0.000861406	0.003357614	0.001349549	0.001922713	0.00024011	1.0894E-05	1.68599E-05	7.78289E-05	0.000112597	0.000575502	0.001333268	0.000517373	0.000189684	5.05176E-05	1.95826E-06	2.61206E-05	0.000199686	0.000560329	0.000130672	0.000926184	0.000545548	0.00039499	7.55534E-05	0.000583671	1.70486E-05	0.000174128	2.7592E-05	6.62377E-05	6.13235E-05	0.001012402	0.000162829	0.000652177
9.91277E-05	0.050220822	0.022050945	0.01407792	0.011203643	0.005845573	0.002355772	0.00262511	0.004219508	0.002275651	0.002476199	0.000831836	0.001824798	0.0015172	0.001310946	0.002026594	0.00076436	0.000701505	0.000876258	0.003415602	0.001375727	0.001954493	0.000248535	1.0894E-05	1.68599E-05	7.78289E-05	0.000122651	0.000582353	0.001354128	0.000519873	0.000203563	5.05176E-05	1.95826E-06	2.61206E-05	0.000207674	0.000571382	0.000132682	0.000942644	0.000560667	0.000403439	7.80719E-05	0.000593239	1.70486E-05	0.00017577	2.7592E-05	6.87853E-05	6.13235E-05	0.001012402	0.000162829	0.000652177
0.000101317	0.050838057	0.022380658	0.014320085	0.011384551	0.005957195	0.002404559	0.00268074	0.004311514	0.002329885	0.002529037	0.000845911	0.00186142	0.001542178	0.001344987	0.002064885	0.000778873	0.000716355	0.000894823	0.003479286	0.001415683	0.001992052	0.000265385	1.0894E-05	1.68599E-05	7.78289E-05	0.000126672	0.000616609	0.00138281	0.000524871	0.000208189	5.38855E-05	7.83305E-06	2.61206E-05	0.000207674	0.000577334	0.000133687	0.000964802	0.000574527	0.000414	8.05903E-05	0.000602807	1.70486E-05	0.000177413	2.7592E-05	7.13329E-05	6.13235E-05	0.001044039	0.000171399	0.000661629
0.000103318	0.051368852	0.022683465	0.014538063	0.011539465	0.006056943	0.002449704	0.002725427	0.004379398	0.002376164	0.002577072	0.000857171	0.001904319	0.001566657	0.001374489	0.002106013	0.00078371	0.000730034	0.000909675	0.003541933	0.001445306	0.002023832	0.000286447	1.0894E-05	1.68599E-05	7.78289E-05	0.000128683	0.000630312	0.00141323	0.000544867	0.000212816	5.72533E-05	7.83305E-06	2.61206E-05	0.000207674	0.000586687	0.000136703	0.000986959	0.000592166	0.000418224	8.05903E-05	0.00061716	1.70486E-05	0.000177413	2.89716E-05	7.13329E-05	6.13235E-05	0.001075677	0.000171399	0.000675807
0.000105574	0.052000572	0.023022859	0.014778112	0.0117305	0.006169078	0.002496859	0.002778321	0.004457965	0.00241232	0.00262991	0.000869838	0.00195559	0.001597631	0.00140853	0.002141467	0.000803061	0.000743712	0.000924527	0.003607688	0.001470795	0.00208017	0.000299085	1.0894E-05	1.68599E-05	7.78289E-05	0.000140747	0.00064744	0.001441042	0.000549865	0.000222069	5.72533E-05	9.79131E-06	2.61206E-05	0.000209671	0.000596891	0.000136703	0.001003103	0.000603505	0.000426673	8.05903E-05	0.000624336	1.70486E-05	0.000179056	3.449E-05	7.38805E-05	6.37764E-05	0.001075677	0.000179969	0.000689984
0.000107568	0.052559869	0.02332467	0.014990649	0.011897353	0.006272318	0.002543448	0.002829848	0.004524471	0.00244486	0.002667137	0.000890951	0.001997443	0.001627106	0.001433493	0.00217834	0.000832088	0.00075739	0.000950517	0.003674995	0.001507306	0.002127841	0.000311722	1.0894E-05	1.68599E-05	7.78289E-05	0.000146779	0.000654291	0.001469724	0.000554864	0.000222069	6.06212E-05	9.79131E-06	2.61206E-05	0.000211668	0.000603693	0.000136703	0.001019246	0.000614844	0.000428786	8.05903E-05	0.000638689	1.70486E-05	0.000180698	4.00084E-05	7.64281E-05	6.62294E-05	0.001075677	0.000179969	0.00069471
0.000109866	0.053221025	0.023669972	0.015235233	0.012088539	0.006387479	0.002593616	0.002885022	0.004604416	0.002488248	0.002715172	0.000912063	0.002040342	0.00165708	0.001464508	0.002226559	0.000865952	0.00076677	0.000965369	0.00376146	0.001534862	0.002168289	0.000315934	1.0894E-05	3.37197E-05	8.12128E-05	0.000160853	0.000671419	0.001499275	0.000564862	0.000231321	6.06212E-05	1.17496E-05	2.61206E-05	0.000217658	0.000618147	0.000138713	0.001040454	0.000624924	0.000441459	8.05903E-05	0.000648257	1.94841E-05	0.000180698	4.27676E-05	8.15233E-05	6.62294E-05	0.001107315	0.000179969	0.000708888
0.000111866	0.053799479	0.023969861	0.015446258	0.012262797	0.006494864	0.002636564	0.002931532	0.004678847	0.002538143	0.002760805	0.000928953	0.002081149	0.001684556	0.001493253	0.002273359	0.000885303	0.000780448	0.000995073	0.003822554	0.001563796	0.002204403	0.000320147	1.0894E-05	3.37197E-05	8.45966E-05	0.000176939	0.000688547	0.001516658	0.00056986	0.000242887	6.73568E-05	1.37078E-05	2.61206E-05	0.000219655	0.00062665	0.000144744	0.00105723	0.000633743	0.000447796	8.05903E-05	0.000653041	2.19196E-05	0.000182341	4.27676E-05	8.66185E-05	6.62294E-05	0.001107315	0.000179969	0.000708888
0.000114141	0.054437274	0.02431075	0.015692353	0.012453076	0.006614123	0.002686041	0.002987163	0.004764305	0.002593823	0.002811242	0.000951473	0.00212091	0.001718028	0.001524268	0.002315905	0.00089014	0.000796081	0.00102849	0.003899181	0.001603752	0.002250629	0.000324359	1.0894E-05	3.79347E-05	8.79805E-05	0.000184982	0.000705675	0.001541863	0.000582357	0.000245201	7.07247E-05	1.56661E-05	2.61206E-05	0.000221652	0.000633452	0.00014776	0.001078755	0.000645082	0.000458357	8.05903E-05	0.00067457	2.43551E-05	0.000182341	4.27676E-05	8.91661E-05	7.35882E-05	0.001107315	0.000179969	0.00071834
0.000116222	0.054976946	0.024616404	0.015907309	0.012623103	0.006721461	0.002734137	0.003038689	0.004833913	0.002645164	0.002858076	0.000972586	0.002167994	0.001753997	0.001553014	0.002351359	0.000919167	0.000807414	0.001043341	0.003974773	0.001638886	0.002304078	0.000332784	1.0894E-05	3.79347E-05	9.13644E-05	0.000199056	0.000719378	0.001560984	0.000584857	0.000245201	7.07247E-05	1.76244E-05	2.61206E-05	0.000221652	0.000644506	0.00014776	0.001098697	0.000652642	0.000473143	8.05903E-05	0.000679354	2.43551E-05	0.000183984	4.8286E-05	8.91661E-05	8.0947E-05	0.001107315	0.000188539	0.000723066
0.000118597	0.055589509	0.024961706	0.01615945	0.012815952	0.006836064	0.002781292	0.003102071	0.004923851	0.002697952	0.002916919	0.000992291	0.002216126	0.00178547	0.001587811	0.002395323	0.000943355	0.000821874	0.001073045	0.004049847	0.001672642	0.002338747	0.000345422	1.0894E-05	4.21496E-05	9.13644E-05	0.00021112	0.00073308	0.001589666	0.000592355	0.000247514	7.40925E-05	1.95826E-05	2.61206E-05	0.000221652	0.000655559	0.000150775	0.001120854	0.000665241	0.000492153	8.31088E-05	0.000691315	2.92262E-05	0.000187269	4.96656E-05	8.91661E-05	8.0947E-05	0.001107315	0.000197109	0.000737244
0.000120764	0.056160487	0.02526373	0.016376824	0.0129955	0.006944054	0.002830079	0.003163629	0.005003106	0.002746401	0.002978163	0.001011996	0.002257979	0.001818442	0.001619582	0.002432196	0.000943355	0.00083438	0.001080471	0.00411819	0.001698131	0.002363305	0.000370696	1.0894E-05	4.63646E-05	9.13644E-05	0.000219163	0.000760485	0.001615741	0.000602352	0.000249827	7.40925E-05	1.95826E-05	2.61206E-05	0.000223649	0.000663212	0.00015178	0.001142062	0.000672801	0.000506939	8.31088E-05	0.000698491	3.16617E-05	0.000187269	5.10452E-05	9.17137E-05	8.0947E-05	0.001202227	0.000214248	0.000756147
0.000123182	0.056787067	0.0256101	0.016644687	0.013199986	0.007062988	0.002883637	0.003227923	0.00509649	0.002796296	0.003038207	0.001037331	0.002292508	0.001853412	0.001658918	0.002488924	0.000957868	0.00085353	0.001099036	0.004197406	0.001729131	0.002402308	0.000379121	1.0894E-05	4.63646E-05	9.47482E-05	0.000225195	0.000794741	0.001652245	0.000604852	0.000249827	7.74604E-05	1.95826E-05	2.61206E-05	0.000227643	0.000667463	0.000155801	0.00116327	0.00068288	0.000521724	8.31088E-05	0.000708059	3.16617E-05	0.000188912	5.10452E-05	9.17137E-05	8.0947E-05	0.001233865	0.000222818	0.000765599
0.000125391	0.057324871	0.025924225	0.016885643	0.013386033	0.007171443	0.002928092	0.003274434	0.005167476	0.002846914	0.003106657	0.001062666	0.0023375	0.001882387	0.001687663	0.002524379	0.000967544	0.000870725	0.001121313	0.004262643	0.001755998	0.002442756	0.000383334	1.0894E-05	5.05796E-05	9.47482E-05	0.000237259	0.000801592	0.001686141	0.000607351	0.000254454	8.08282E-05	2.15409E-05	2.61206E-05	0.000231636	0.000679367	0.000159822	0.001180046	0.0006917	0.000525949	8.81457E-05	0.00072002	3.40972E-05	0.000188912	5.38044E-05	9.17137E-05	8.0947E-05	0.00129714	0.000231388	0.000770325
0.000127841	0.057945844	0.026288105	0.017122971	0.0135813	0.007289492	0.002976879	0.003333712	0.005250522	0.00289464	0.003161897	0.001086594	0.002391909	0.001927848	0.001723974	0.002564088	0.000982057	0.000887139	0.001143591	0.004337199	0.001791821	0.002499094	0.000395971	1.0894E-05	5.47945E-05	9.81321E-05	0.000243291	0.000808443	0.001717431	0.000609851	0.000254454	8.08282E-05	2.15409E-05	2.61206E-05	0.00023563	0.00068872	0.000159822	0.001199988	0.000703039	0.000532286	9.06641E-05	0.000724804	3.89682E-05	0.000188912	5.65636E-05	9.17137E-05	8.0947E-05	0.001392053	0.000231388	0.000798681
0.000130066	0.058513084	0.026601874	0.017360299	0.013760546	0.00740009	0.003028679	0.003380678	0.005320819	0.002943812	0.003203927	0.001096446	0.002427484	0.001961819	0.001762553	0.002596706	0.001006245	0.000902381	0.001165869	0.004405542	0.001817999	0.00254532	0.000412821	1.36174E-05	5.47945E-05	9.81321E-05	0.000253344	0.000811869	0.00174872	0.000609851	0.000254454	8.08282E-05	2.15409E-05	2.61206E-05	0.000241621	0.000694672	0.000165853	0.001218664	0.000714378	0.00053651	9.06641E-05	0.000736765	3.89682E-05	0.000190555	5.79432E-05	9.42613E-05	8.34E-05	0.001455328	0.000231388	0.000803406
0.00013263	0.059173774	0.026960274	0.017613347	0.013960044	0.007524704	0.003079413	0.003441324	0.005416959	0.003001661	0.00324956	0.001114744	0.002470384	0.002005781	0.00179962	0.002639252	0.001011083	0.000917623	0.00119186	0.004478027	0.00185451	0.002578544	0.000412821	1.36174E-05	5.47945E-05	9.81321E-05	0.000265408	0.00081872	0.001780009	0.000617349	0.000254454	8.75639E-05	2.15409E-05	2.61206E-05	0.000245614	0.000704875	0.000171884	0.001247469	0.000732017	0.000547071	9.5701E-05	0.000746333	4.38392E-05	0.000192197	5.79432E-05	9.68089E-05	8.58529E-05	0.001455328	0.000231388	0.00082231
0.00013487	0.059758302	0.027286073	0.017837675	0.014140348	0.007637258	0.003130397	0.003494675	0.005494492	0.003053002	0.003293993	0.001134449	0.002496542	0.002029261	0.001831391	0.002681798	0.001015921	0.000928175	0.001221563	0.004540675	0.001885511	0.002613214	0.000421246	1.36174E-05	5.47945E-05	0.000101516	0.000275462	0.000839274	0.001817382	0.000624847	0.000254454	8.75639E-05	2.15409E-05	2.61206E-05	0.000257596	0.000723581	0.000171884	0.001266461	0.000750916	0.000568194	0.000103256	0.000755901	4.38392E-05	0.00019384	5.93228E-05	0.000104452	8.58529E-05	0.001455328	0.000239958	0.000831762
0.00013743	0.06044469	0.027648174	0.018092538	0.014338637	0.007769556	0.003186656	0.003554409	0.005583052	0.003103621	0.003334822	0.001151339	0.002539441	0.002060234	0.001866945	0.002732853	0.001020759	0.000942244	0.001243841	0.004610053	0.001921333	0.002663774	0.000429671	1.36174E-05	5.47945E-05	0.0001049	0.0003016	0.0008427	0.00185997	0.000634844	0.000256767	9.09317E-05	2.15409E-05	2.61206E-05	0.00026758	0.000738886	0.000174899	0.001290834	0.000754696	0.00058298	0.000110812	0.000760685	4.62748E-05	0.00019384	5.93228E-05	0.000104452	8.58529E-05	0.001455328	0.000239958	0.000855392
0.000139717	0.061017537	0.027963651	0.018332587	0.01452136	0.007880527	0.003235003	0.003616879	0.00566024	0.003154239	0.003387661	0.001169637	0.002577109	0.002097203	0.001900229	0.002768307	0.001030434	0.000955922	0.001266119	0.004675808	0.001956467	0.002708555	0.000442308	1.36174E-05	5.90095E-05	0.000108284	0.000311654	0.0008427	0.001886914	0.000637344	0.000256767	9.09317E-05	2.34991E-05	2.61206E-05	0.000275567	0.000754191	0.00017892	0.001310459	0.000767295	0.000595653	0.00011333	0.000767862	4.62748E-05	0.000195483	6.2082E-05	0.000106999	8.83059E-05	0.001455328	0.000257098	0.000864843
0.00014237	0.061662807	0.028322335	0.018593798	0.014724485	0.008010264	0.003292204	0.003681629	0.005760516	0.003201241	0.003440499	0.001185119	0.00261687	0.002134671	0.001940321	0.00282078	0.001035272	0.000971554	0.001277258	0.004751917	0.00199229	0.002775005	0.000454946	1.36174E-05	5.90095E-05	0.000111668	0.000321707	0.000852976	0.00192168	0.000639843	0.000256767	9.09317E-05	2.34991E-05	2.61206E-05	0.000293539	0.000767795	0.000183946	0.00133325	0.000773595	0.000614663	0.00011333	0.000775038	5.60168E-05	0.000198768	6.2082E-05	0.000109547	9.07588E-05	0.001455328	0.000265668	0.000883747
0.000144736	0.062248737	0.028645998	0.018831126	0.014906603	0.008127754	0.003337663	0.003741819	0.005848386	0.003247521	0.003504145	0.001194972	0.002660816	0.002171639	0.001987222	0.002857653	0.001054623	0.00098406	0.001299536	0.004822849	0.002027424	0.002822676	0.000454946	1.36174E-05	5.90095E-05	0.000111668	0.000341814	0.000859828	0.0019521	0.000639843	0.000256767	9.09317E-05	2.34991E-05	2.61206E-05	0.000303523	0.000775448	0.000190982	0.001352875	0.000782414	0.000625224	0.000128441	0.000786998	5.84523E-05	0.000198768	6.34616E-05	0.000109547	0.000105476	0.001486965	0.000274238	0.000888473
0.000147463	0.062931855	0.029007246	0.019106849	0.015123028	0.008258189	0.003396936	0.003800185	0.005945906	0.003314048	0.003571394	0.001223122	0.002694298	0.002210606	0.002024288	0.002908708	0.001069136	0.000997739	0.001329239	0.004909313	0.00206118	0.002879014	0.000467583	1.36174E-05	5.90095E-05	0.000111668	0.000349856	0.00087353	0.001979043	0.000642343	0.000256767	9.09317E-05	2.34991E-05	2.61206E-05	0.00030552	0.000791603	0.000193998	0.001379781	0.000795014	0.000627337	0.000138515	0.000798959	6.81944E-05	0.000202054	6.34616E-05	0.000109547	0.000110382	0.001486965	0.000274238	0.000897925
0.000149817	0.063504701	0.029331834	0.019341456	0.01530968	0.008375633	0.003446288	0.003862655	0.006034465	0.00336322	0.003619429	0.001241419	0.002734059	0.00225157	0.002061355	0.002955509	0.001093324	0.001013762	0.00135523	0.0049906	0.00209838	0.00292235	0.000467583	1.36174E-05	5.90095E-05	0.000111668	0.000363931	0.000876956	0.002008594	0.000647341	0.000263706	9.09317E-05	2.34991E-05	2.61206E-05	0.000307517	0.000802656	0.000197013	0.001400039	0.000813913	0.00064001	0.000151107	0.000806135	7.30654E-05	0.000203696	6.48412E-05	0.000109547	0.000110382	0.001518603	0.000282808	0.000907377
0.000152579	0.064166793	0.029698847	0.019609622	0.015519607	0.008509421	0.003502986	0.003936069	0.006138532	0.003412392	0.003680674	0.001265347	0.002775912	0.002288039	0.002100691	0.003027836	0.001093324	0.001027831	0.001396072	0.005070852	0.002140403	0.002970021	0.00048022	1.36174E-05	5.90095E-05	0.000111668	0.000369963	0.000890658	0.002035538	0.00065484	0.00026602	9.09317E-05	2.34991E-05	2.61206E-05	0.000313508	0.000817961	0.000199023	0.001419664	0.000826512	0.000650571	0.000151107	0.000813312	7.30654E-05	0.000208625	6.48412E-05	0.000109547	0.000115288	0.001518603	0.000291378	0.000921554
0.000155014	0.064741509	0.030032831	0.019849973	0.015714571	0.008629565	0.003556608	0.003994435	0.006221922	0.003461564	0.003733512	0.001285052	0.002816719	0.002334	0.002132462	0.003077473	0.001107838	0.001043854	0.001422063	0.00513557	0.00218587	0.00300469	0.000492858	1.63409E-05	6.32244E-05	0.000115051	0.000378006	0.000900935	0.002065958	0.00065484	0.00026602	9.09317E-05	2.34991E-05	3.35836E-05	0.000321495	0.000834116	0.000202039	0.001439922	0.000839111	0.000656908	0.000153625	0.000815704	7.79364E-05	0.000210267	6.48412E-05	0.000114642	0.000120194	0.00155024	0.000299948	0.000935732
0.000157804	0.06542743	0.030411019	0.020139301	0.015933264	0.008773319	0.003613055	0.004057361	0.00632461	0.003515074	0.003806765	0.00130335	0.002849155	0.002371468	0.002172555	0.00312711	0.001112675	0.001063786	0.001440628	0.005214786	0.002240293	0.003066807	0.000505495	1.63409E-05	6.74394E-05	0.000115051	0.000388059	0.000907786	0.002109415	0.000664837	0.000268333	9.42996E-05	2.34991E-05	3.35836E-05	0.000329483	0.00084687	0.000209075	0.001465562	0.000845411	0.000678031	0.000166218	0.000844409	8.76785E-05	0.000210267	6.48412E-05	0.000114642	0.000127553	0.001581878	0.000317088	0.000954636
0.000160325	0.066035788	0.030756037	0.020387815	0.01612717	0.008894581	0.003665986	0.004117095	0.006399386	0.003567139	0.003852398	0.001317425	0.002893101	0.002405439	0.002198274	0.003172492	0.001117513	0.001073165	0.001470332	0.0052852	0.002288516	0.003111588	0.000522345	1.63409E-05	7.16544E-05	0.000115051	0.000396102	0.000918063	0.002146788	0.000664837	0.000268333	9.42996E-05	2.34991E-05	3.35836E-05	0.000335473	0.000860475	0.000213096	0.00148677	0.00085297	0.000684367	0.000171254	0.000858761	9.25495E-05	0.000210267	6.48412E-05	0.000114642	0.000130006	0.001581878	0.000317088	0.000968814
0.000163167	0.066681525	0.031133513	0.020655375	0.016354779	0.009029301	0.0037289	0.004184581	0.00650104	0.003619927	0.003906438	0.001332907	0.002934954	0.002446403	0.00222702	0.003227801	0.001136864	0.001097005	0.00148147	0.005365452	0.002339494	0.003167926	0.00054762	1.63409E-05	7.58693E-05	0.000115051	0.000416208	0.000931765	0.002184161	0.000664837	0.000270646	9.42996E-05	2.34991E-05	3.35836E-05	0.000335473	0.000874929	0.000214101	0.001509877	0.00086305	0.000692816	0.000183847	0.000863545	9.74205E-05	0.000213553	6.48412E-05	0.00011719	0.000134912	0.001645153	0.000317088	0.000997169
0.000165711	0.067266988	0.031464651	0.020910238	0.016544152	0.00915317	0.003786666	0.004257083	0.006599249	0.003675607	0.003953272	0.00134839	0.002959019	0.00248587	0.002267112	0.003297292	0.001141702	0.001116936	0.001503748	0.005431206	0.002382894	0.003206929	0.000560257	1.63409E-05	8.42993E-05	0.000115051	0.000432294	0.000945468	0.002213712	0.000672335	0.000272959	9.76674E-05	2.34991E-05	3.35836E-05	0.000343461	0.000889384	0.000216111	0.00152602	0.000870609	0.000701265	0.000186365	0.000875506	0.000104727	0.000215195	6.48412E-05	0.00011719	0.000152082	0.001645153	0.000334227	0.001001895
0.000168617	0.067926743	0.031839351	0.021196543	0.016749998	0.009291429	0.003850773	0.004317729	0.006694356	0.003735625	0.004025324	0.001366687	0.003008197	0.002533829	0.002304179	0.003356856	0.001156215	0.00113335	0.001526026	0.005508869	0.002415273	0.003260378	0.000577107	1.63409E-05	9.27292E-05	0.000115051	0.00045039	0.000969447	0.002252824	0.000677334	0.000272959	9.76674E-05	2.34991E-05	3.35836E-05	0.000343461	0.000898737	0.000218122	0.001547228	0.000878169	0.000711826	0.00021155	0.000887466	0.000114469	0.000218481	6.48412E-05	0.000119737	0.000152082	0.001708428	0.000334227	0.001016073
0.000171217	0.068521083	0.032185507	0.02144415	0.016953576	0.009415206	0.003907032	0.004375639	0.006783949	0.003794198	0.004096175	0.00138217	0.00305005	0.00257879	0.002333681	0.003403657	0.001156215	0.001146638	0.001559443	0.005595333	0.00244214	0.003297937	0.000598169	1.63409E-05	9.27292E-05	0.000118435	0.000464464	0.000990001	0.002296281	0.000682333	0.000275272	0.000101035	2.34991E-05	3.35836E-05	0.000347454	0.00090724	0.000218122	0.00156812	0.000893288	0.000716051	0.000221623	0.000897035	0.00011934	0.000220124	6.48412E-05	0.000122285	0.000164347	0.001803341	0.000334227	0.001030251
0.000174202	0.069198127	0.03256939	0.021723199	0.01717907	0.009566504	0.003970323	0.004449053	0.006886982	0.003856386	0.004174232	0.00139906	0.003090857	0.002628248	0.00237453	0.003453293	0.00116589	0.001165787	0.001589146	0.005684904	0.002489673	0.003360053	0.000606594	1.63409E-05	9.27292E-05	0.000118435	0.000476528	0.001000277	0.002337131	0.000699829	0.000286839	0.000104403	2.34991E-05	3.35836E-05	0.000349451	0.000924245	0.000224153	0.001592809	0.000907147	0.000728724	0.000229179	0.000913779	0.000124211	0.000221766	6.48412E-05	0.000122285	0.000171706	0.001803341	0.000342797	0.001058606
0.000176853	0.069806484	0.032914194	0.021971411	0.017377208	0.009686881	0.004026268	0.004505139	0.006978987	0.003904835	0.004230673	0.001418765	0.003125386	0.002669712	0.002410083	0.003504348	0.001175566	0.001182592	0.001600285	0.005771886	0.00252274	0.003412057	0.000619232	1.63409E-05	9.27292E-05	0.000118435	0.00048055	0.001010554	0.002379719	0.000702328	0.000289152	0.000111139	2.34991E-05	3.35836E-05	0.000351448	0.000934448	0.000227168	0.001613068	0.000921006	0.000739286	0.000229179	0.000918564	0.000126647	0.000221766	6.48412E-05	0.000122285	0.000176612	0.001803341	0.000342797	0.00107751
0.000179882	0.070496611	0.033304768	0.022262855	0.017606631	0.009835151	0.004086545	0.004584481	0.00708202	0.003961238	0.004306328	0.001434248	0.003160961	0.002710177	0.00244715	0.003556821	0.001194917	0.001197052	0.001611424	0.005866117	0.00256683	0.003468395	0.000631869	1.90644E-05	9.69442E-05	0.000125203	0.000494624	0.001027682	0.002417961	0.000704827	0.000296091	0.000117874	2.34991E-05	3.35836E-05	0.000353445	0.000955705	0.000229178	0.001639657	0.000932346	0.000756184	0.000229179	0.00092574	0.000136389	0.000223409	6.48412E-05	0.000124832	0.000179065	0.001803341	0.000342797	0.001091688
0.00018259	0.071131602	0.033654697	0.022524067	0.017804013	0.009956739	0.004143997	0.004640111	0.007185741	0.004013302	0.004386787	0.00146099	0.003200722	0.002748644	0.002489512	0.003613549	0.001214267	0.001213075	0.001626276	0.005951028	0.002601275	0.003521844	0.000644506	1.90644E-05	0.000101159	0.000128587	0.000514731	0.001037959	0.002451858	0.000714825	0.000300718	0.000117874	2.34991E-05	3.35836E-05	0.000355442	0.000965908	0.000232194	0.001657066	0.000943685	0.000770969	0.000231697	0.000935308	0.000138824	0.000226694	6.48412E-05	0.000129928	0.000183971	0.001803341	0.000342797	0.001115317
0.000185676	0.071803972	0.034050467	0.022814907	0.018032832	0.01010026	0.004207225	0.004711701	0.007289808	0.004079106	0.004449232	0.00148914	0.003241528	0.002786112	0.002521283	0.00366744	0.001228781	0.001230271	0.001659692	0.006034386	0.002643297	0.003562292	0.000657144	1.90644E-05	0.000101159	0.000128587	0.000526795	0.001058513	0.002492708	0.000722323	0.000305344	0.000127978	2.34991E-05	3.35836E-05	0.000363429	0.000980363	0.000233199	0.001678274	0.000958804	0.000783643	0.000234216	0.000954445	0.00014126	0.000228337	6.62208E-05	0.000132475	0.000188876	0.001834978	0.000342797	0.001124769
0.00018842	0.072413265	0.034389506	0.023065537	0.018231726	0.010229671	0.004267063	0.004780555	0.007390773	0.004137679	0.004512878	0.00150603	0.003271872	0.002833072	0.002565914	0.003707149	0.001238456	0.00124434	0.001678257	0.006111013	0.002681187	0.00359985	0.000669781	1.90644E-05	0.000105374	0.000128587	0.000536849	0.001061938	0.00252139	0.000727322	0.000305344	0.000127978	2.34991E-05	3.35836E-05	0.000367423	0.000988866	0.000235209	0.001696	0.000967624	0.000811102	0.000234216	0.000964013	0.000153437	0.00022998	6.62208E-05	0.000132475	0.000203594	0.001866616	0.000351367	0.001129495
0.000191615	0.073089841	0.034783995	0.02335547	0.018458126	0.010377523	0.004331107	0.0048526	0.007505177	0.004203482	0.004594537	0.001525736	0.003314771	0.002881531	0.002602981	0.003756786	0.001252969	0.001260754	0.001704248	0.006196442	0.00272941	0.003656188	0.000703481	1.90644E-05	0.000109589	0.000128587	0.000558966	0.001065364	0.002555286	0.000739819	0.000307657	0.000134714	2.34991E-05	3.35836E-05	0.00036942	0.001004171	0.000235209	0.001721006	0.000986523	0.000825888	0.000236734	0.00097119	0.000153437	0.000231623	6.62208E-05	0.000135023	0.000218312	0.001898254	0.000359937	0.00115785
0.000194443	0.073708945	0.035138052	0.023603984	0.018659438	0.010508192	0.004391196	0.00491963	0.007603729	0.004259162	0.004660585	0.001545441	0.003353486	0.002922995	0.002640047	0.003803586	0.001267482	0.00127326	0.001737665	0.006280835	0.002783832	0.003703859	0.000711906	1.90644E-05	0.000109589	0.000128587	0.00057103	0.001072215	0.00259266	0.000742318	0.000309971	0.000134714	2.34991E-05	3.35836E-05	0.000371417	0.001014374	0.00024124	0.001740948	0.001002902	0.000844898	0.000241771	0.000980758	0.000158308	0.000233265	6.62208E-05	0.000135023	0.000225671	0.001929891	0.000368507	0.001162576
0.000197663	0.074410285	0.035531829	0.023899963	0.018883118	0.010655019	0.004455303	0.004999884	0.007714343	0.004330028	0.004745847	0.001560923	0.003403709	0.002965459	0.002681653	0.003867405	0.001301346	0.001293582	0.001759942	0.00637403	0.002839633	0.003757308	0.000728756	1.90644E-05	0.000113804	0.000131971	0.000595158	0.001096194	0.002636117	0.000747317	0.000309971	0.000134714	2.34991E-05	3.35836E-05	0.000375411	0.001029679	0.000242246	0.001767537	0.001016761	0.000859684	0.000244289	0.001009463	0.000165615	0.000233265	6.62208E-05	0.000135023	0.000228123	0.001993166	0.000377077	0.001167302
0.00020061	0.074980796	0.035879837	0.024157849	0.01908579	0.010785781	0.004515957	0.005068282	0.007812896	0.004385708	0.004807092	0.001580628	0.003451841	0.003003926	0.002722502	0.003907114	0.001311022	0.001311169	0.001774794	0.006439785	0.002881656	0.003813646	0.000741393	1.90644E-05	0.000122234	0.000131971	0.000619286	0.001120174	0.002670013	0.000752316	0.000309971	0.000134714	2.54574E-05	3.35836E-05	0.000377407	0.001049235	0.000243251	0.001791594	0.00103188	0.000872357	0.000244289	0.001014247	0.000165615	0.000236551	6.76004E-05	0.000137571	0.000233029	0.002056441	0.000394217	0.001190932
0.000203892	0.075688211	0.036283223	0.024468038	0.019312493	0.010939034	0.004581258	0.005148535	0.007921786	0.004443557	0.004877943	0.001608778	0.003493694	0.003058379	0.002767133	0.003956751	0.001340048	0.001329928	0.001800785	0.006530909	0.002939523	0.003856983	0.000762455	1.90644E-05	0.000134879	0.000131971	0.000629339	0.001140727	0.002709125	0.000757314	0.000309971	0.000134714	2.54574E-05	3.73151E-05	0.000381401	0.001058588	0.000244256	0.001820715	0.001050779	0.000889255	0.000251845	0.001035776	0.000165615	0.000238193	6.76004E-05	0.000137571	0.000237935	0.002056441	0.000402787	0.001209836
0.00020678	0.076288158	0.036636427	0.024726227	0.019530883	0.011070308	0.004644674	0.005221493	0.008017582	0.004512254	0.004918773	0.001625668	0.003540779	0.003094348	0.002817816	0.004000715	0.001349724	0.001345169	0.001830489	0.006625657	0.002987746	0.003923432	0.00077088	1.90644E-05	0.000134879	0.000131971	0.000645425	0.001168132	0.00274476	0.000764813	0.000309971	0.000141449	2.54574E-05	3.73151E-05	0.000385395	0.001068791	0.000246266	0.001845722	0.001063378	0.000904041	0.0002594	0.001050129	0.000172921	0.000241479	6.76004E-05	0.000137571	0.000240388	0.002056441	0.000411357	0.001247643
0.000210168	0.076987629	0.037030915	0.025020392	0.019765747	0.011227427	0.004713616	0.00529901	0.008127851	0.004586012	0.004993227	0.001651003	0.0035774	0.003137811	0.002862447	0.004047515	0.001369074	0.001360802	0.001863905	0.006720406	0.003045613	0.003965325	0.000791942	1.90644E-05	0.000143309	0.000131971	0.000665531	0.00118526	0.002796039	0.000772311	0.000312284	0.000144817	2.74157E-05	3.73151E-05	0.000387392	0.001078144	0.000250287	0.001876426	0.001075977	0.00091249	0.000261919	0.00107405	0.000180228	0.000243122	6.76004E-05	0.000137571	0.000240388	0.002056441	0.000411357	0.001275998
0.000213103	0.077625891	0.037379065	0.025291278	0.019970686	0.011366291	0.004775024	0.005367408	0.008233296	0.004642415	0.005062878	0.001673524	0.003617161	0.003187269	0.002907834	0.004104243	0.001369074	0.00137956	0.001893609	0.006807906	0.003090392	0.004012995	0.000829855	1.90644E-05	0.000143309	0.000131971	0.000679606	0.001188686	0.002837758	0.00077481	0.000312284	0.000144817	2.74157E-05	3.73151E-05	0.000389389	0.001085797	0.000252297	0.001899849	0.001091096	0.000923051	0.000264437	0.001095578	0.000187535	0.000244764	6.76004E-05	0.000140118	0.000240388	0.002119717	0.000411357	0.001280724
0.000216514	0.07834779	0.037785939	0.025593002	0.020208724	0.011522106	0.004844091	0.005467725	0.008349078	0.004709665	0.005119319	0.001690414	0.003645412	0.00323223	0.002939606	0.004172316	0.00137875	0.001403791	0.001930738	0.006897477	0.003154459	0.004050554	0.000842492	1.90644E-05	0.000143309	0.000131971	0.000699713	0.00120924	0.002880347	0.000784808	0.00031691	0.000144817	2.74157E-05	3.73151E-05	0.000395379	0.001101952	0.000255313	0.001928021	0.001099916	0.000946286	0.000271992	0.001102755	0.000204583	0.000252978	6.76004E-05	0.000140118	0.000240388	0.002182992	0.000411357	0.00128545
0.000219531	0.078978576	0.0381432	0.025856935	0.020423789	0.011658782	0.004903929	0.005539771	0.008440395	0.004774022	0.005181764	0.001707304	0.003688311	0.003268699	0.002976672	0.004223371	0.001393263	0.001420596	0.001956729	0.006980317	0.003204748	0.004092446	0.000859342	2.17879E-05	0.000147524	0.000135355	0.000717809	0.001233219	0.002915112	0.000792306	0.000321537	0.000144817	2.74157E-05	3.73151E-05	0.000399373	0.001107904	0.000255313	0.00194638	0.001109995	0.000958959	0.000274511	0.001112323	0.00021189	0.000254621	6.76004E-05	0.000140118	0.000242841	0.002214629	0.000419927	0.001299628
0.000222991	0.079633191	0.038547441	0.026162286	0.02066228	0.011813805	0.00497375	0.005602697	0.008554454	0.004844888	0.005232201	0.001731231	0.00374272	0.003324651	0.003023573	0.004275844	0.001407776	0.001440918	0.001979007	0.007091633	0.003250216	0.004132894	0.000880404	2.99584E-05	0.000151739	0.000138738	0.000737915	0.001246921	0.002961177	0.000797305	0.000321537	0.000144817	2.74157E-05	3.73151E-05	0.000403367	0.001113856	0.000260339	0.001972336	0.001122595	0.000967408	0.000282066	0.00113146	0.000226503	0.000259549	6.76004E-05	0.000140118	0.000242841	0.002214629	0.000419927	0.001327984
0.000226037	0.080242483	0.038908759	0.026442545	0.020878705	0.01195062	0.005034969	0.005683406	0.00865921	0.004907799	0.005281436	0.001750936	0.003776203	0.003365616	0.00306896	0.004329735	0.001427127	0.001463975	0.001990146	0.007179133	0.003299816	0.004180565	0.000897254	3.54054E-05	0.000155954	0.000138738	0.000766065	0.001260624	0.003012457	0.000799804	0.000328476	0.000148185	2.74157E-05	3.73151E-05	0.000411354	0.001131711	0.000260339	0.001998292	0.001132674	0.000986418	0.000289621	0.001141028	0.000236245	0.000261191	6.76004E-05	0.000140118	0.000242841	0.002246267	0.000428497	0.001337435
0.000229554	0.080924666	0.039307519	0.026744873	0.021124904	0.01210597	0.005102342	0.005772324	0.008786019	0.004975772	0.005364297	0.001765011	0.003834797	0.003413075	0.003125695	0.004389299	0.00144164	0.001482344	0.002034701	0.007275435	0.00335975	0.004228235	0.000922529	3.81289E-05	0.000160169	0.000138738	0.000784161	0.001274326	0.003070689	0.000802303	0.000333103	0.000148185	2.74157E-05	3.73151E-05	0.000417345	0.001147866	0.000260339	0.002022032	0.001136454	0.000994867	0.00029214	0.001152989	0.000253293	0.000267762	6.76004E-05	0.000140118	0.000242841	0.002277904	0.000428497	0.001361065
0.000232734	0.081531155	0.039681152	0.027013945	0.021335284	0.012248047	0.005167956	0.005855769	0.008884227	0.005045191	0.005426742	0.001781901	0.003878743	0.003461034	0.003173352	0.004448863	0.001456153	0.001499148	0.002049553	0.007370701	0.00339764	0.004281684	0.000930954	4.08523E-05	0.000160169	0.000138738	0.000800246	0.001284603	0.003122838	0.0008173	0.000333103	0.000148185	2.74157E-05	3.73151E-05	0.000419342	0.00115977	0.000263354	0.002044506	0.001146533	0.001013877	0.000299695	0.001167341	0.000258164	0.000269405	6.898E-05	0.000142666	0.000245294	0.002309542	0.000428497	0.001365791
0.000236332	0.082217544	0.040096924	0.027319901	0.021578914	0.012401487	0.005241796	0.005940582	0.009002766	0.005113164	0.005514406	0.001811459	0.003934198	0.003515987	0.003230843	0.004522609	0.00148518	0.001518298	0.002086683	0.007477875	0.003449996	0.004330799	0.000947803	4.08523E-05	0.000164384	0.000138738	0.000832417	0.001305157	0.003175856	0.000822299	0.000335416	0.000154921	2.74157E-05	3.73151E-05	0.000423335	0.001173375	0.000265365	0.002070779	0.001160392	0.001043449	0.000302214	0.001186478	0.0002606	0.000284189	6.898E-05	0.000145213	0.000245294	0.002341179	0.000428497	0.001394146
0.000239476	0.082822163	0.040458527	0.027615276	0.021795793	0.012549665	0.005308289	0.006024028	0.009106488	0.005181137	0.005569646	0.001838202	0.003980237	0.003553954	0.003274718	0.004583591	0.001490017	0.001539011	0.00210896	0.007572106	0.003504419	0.004387137	0.000964653	4.35758E-05	0.000168599	0.000138738	0.000856545	0.001332561	0.003217575	0.000822299	0.000340042	0.000154921	2.74157E-05	3.73151E-05	0.000429326	0.001193781	0.000265365	0.002095469	0.001169212	0.00105401	0.000317324	0.001198438	0.000275213	0.000292403	7.03596E-05	0.000147761	0.000245294	0.002341179	0.000445637	0.00141305
0.000243063	0.08349687	0.040869031	0.027928488	0.022034586	0.012709857	0.005380873	0.006124345	0.009229506	0.005236094	0.005627288	0.001866352	0.004014766	0.003602912	0.003313297	0.004655919	0.001504531	0.001555425	0.002142377	0.007664266	0.003562975	0.004450698	0.000981503	4.35758E-05	0.000168599	0.000138738	0.00087263	0.001359966	0.003261901	0.000829797	0.000340042	0.000161656	2.74157E-05	3.73151E-05	0.000431323	0.001208236	0.00026637	0.002122691	0.001185591	0.001077245	0.000322361	0.001210399	0.000284955	0.000302259	7.03596E-05	0.000147761	0.000245294	0.002341179	0.000454207	0.001422502
0.000246298	0.084090743	0.041230706	0.028225677	0.022255697	0.01285729	0.005441464	0.006210526	0.009331505	0.00530479	0.005696938	0.001886057	0.004054526	0.003656866	0.003350364	0.004721155	0.001509368	0.001574575	0.002149803	0.007755907	0.003598797	0.004498368	0.000998353	4.35758E-05	0.000168599	0.000138738	0.000886705	0.001366818	0.003308835	0.000829797	0.000342356	0.000161656	2.74157E-05	3.73151E-05	0.00043931	0.001224391	0.00026838	0.00214833	0.00119441	0.001083582	0.000322361	0.001222359	0.000287391	0.000310473	7.03596E-05	0.000147761	0.000245294	0.002341179	0.000454207	0.001441406
0.000249954	0.084769189	0.041642705	0.028541308	0.02250643	0.013021999	0.005513231	0.006312667	0.009441774	0.00538578	0.005760584	0.001909984	0.004093241	0.003703326	0.00340256	0.00479632	0.001538395	0.001593334	0.002157229	0.007848585	0.003651843	0.00457493	0.000998353	4.62993E-05	0.000172813	0.00014889	0.000896758	0.001373669	0.003360984	0.000834795	0.000344669	0.000161656	2.74157E-05	3.73151E-05	0.000445301	0.001241396	0.000273406	0.002179034	0.00120323	0.001106816	0.000329917	0.00123432	0.000287391	0.000328543	7.31188E-05	0.000152856	0.0002502	0.002404455	0.000454207	0.001460309
0.000253299	0.085388293	0.042023314	0.028827613	0.022727843	0.013171853	0.005578846	0.006390184	0.009544117	0.005453753	0.005827833	0.001924059	0.004134047	0.003750286	0.003459294	0.004853047	0.001557745	0.001609357	0.002186933	0.007931425	0.003702821	0.0046096	0.001006778	4.62993E-05	0.000172813	0.00014889	0.000910833	0.001387371	0.003413132	0.000837295	0.000344669	0.000161656	2.74157E-05	3.73151E-05	0.000453288	0.0012516	0.000275416	0.002200558	0.001213309	0.00111949	0.000332435	0.001251064	0.000294697	0.000331828	7.31188E-05	0.000152856	0.000252653	0.002404455	0.000462776	0.001483939
0.000257054	0.086048048	0.042448838	0.029156546	0.022966485	0.013334001	0.005654883	0.006475454	0.009666792	0.005521003	0.005903488	0.001947987	0.00418741	0.003814231	0.003515272	0.004943811	0.001567421	0.001626162	0.002235201	0.008032386	0.003759999	0.004681828	0.001023628	4.62993E-05	0.000185458	0.00014889	0.000926918	0.001404499	0.003475711	0.000842294	0.000351608	0.000161656	2.74157E-05	4.10466E-05	0.000455285	0.001268605	0.000276421	0.002223033	0.001225909	0.001127939	0.000347546	0.001274985	0.000306875	0.000335113	7.31188E-05	0.000155404	0.000255106	0.002436092	0.000471346	0.001502843
0.00026044	0.086641454	0.042827026	0.029469758	0.023188503	0.013481388	0.005719995	0.006556619	0.009779128	0.005582468	0.005965934	0.00197473	0.004242866	0.003859193	0.003559147	0.004994866	0.001572259	0.001643357	0.002261192	0.008126099	0.003805467	0.004728054	0.001036265	4.62993E-05	0.000185458	0.00014889	0.000949036	0.001421627	0.003521776	0.000847292	0.000351608	0.000168392	2.93739E-05	4.10466E-05	0.00046527	0.001280509	0.000278432	0.002247089	0.001235988	0.001140612	0.000350064	0.001296514	0.000316617	0.000343327	7.44984E-05	0.000155404	0.000255106	0.002562642	0.000488486	0.001531198
0.000264291	0.087317096	0.043243866	0.029781459	0.023429714	0.013647447	0.005789628	0.006652832	0.009903525	0.005656949	0.006055999	0.001998657	0.004315062	0.003911148	0.003597726	0.005064357	0.001591609	0.001660553	0.002287182	0.008230685	0.003857134	0.004765612	0.001057327	4.90228E-05	0.000185458	0.00014889	0.000959089	0.001445606	0.003580877	0.000854791	0.000356235	0.000168392	2.93739E-05	4.10466E-05	0.000479248	0.001296664	0.000278432	0.002274944	0.001253627	0.001165959	0.000367693	0.001318043	0.000323923	0.000351541	7.5878E-05	0.000155404	0.000260012	0.002657555	0.000488486	0.001550102
0.000267747	0.087940405	0.043622552	0.030049927	0.023653243	0.013796603	0.005854928	0.006743117	0.010020686	0.005725645	0.006141261	0.002012732	0.004383074	0.003960106	0.003637062	0.005108321	0.00161096	0.001683611	0.002305747	0.008329575	0.003904668	0.004826284	0.001069965	4.90228E-05	0.000185458	0.00014889	0.000977185	0.001469586	0.003617382	0.000864788	0.000360861	0.00017176	2.93739E-05	4.10466E-05	0.000499216	0.00131707	0.000281447	0.002298052	0.001263706	0.001174408	0.000375249	0.00133718	0.000323923	0.000358111	7.5878E-05	0.000155404	0.000260012	0.002657555	0.000497056	0.001554828
0.000271566	0.088630064	0.044037114	0.030377953	0.023892036	0.01396406	0.005925063	0.006827019	0.010140603	0.005797233	0.006215715	0.00205355	0.004440622	0.004016058	0.003683963	0.00518774	0.001635149	0.001701588	0.002339164	0.008433125	0.003953579	0.004882622	0.001091027	5.17463E-05	0.000198103	0.000155658	0.000997292	0.001479863	0.003656493	0.000869787	0.000365488	0.00017176	2.93739E-05	4.10466E-05	0.00050321	0.001326423	0.000284463	0.002317677	0.001273786	0.001191306	0.000385322	0.001356317	0.000338536	0.00036304	7.72576E-05	0.000155404	0.000262465	0.002752468	0.000505626	0.001583183
0.00027506	0.089269728	0.04441452	0.030678165	0.024122064	0.014117686	0.005993691	0.006901344	0.010251217	0.005851467	0.00629137	0.002074663	0.004504448	0.004069013	0.003728594	0.005247304	0.001683526	0.001719175	0.002380006	0.008527874	0.003994224	0.004920181	0.001112089	5.44698E-05	0.000202318	0.000162426	0.00102142	0.001493565	0.003694735	0.000872286	0.000367801	0.00017176	2.93739E-05	4.47781E-05	0.000509201	0.001341728	0.000285468	0.002343316	0.001280085	0.001206092	0.000392878	0.001385022	0.000345843	0.00036961	7.72576E-05	0.000157951	0.000264918	0.002784105	0.000522766	0.001602087
0.000279019	0.089912195	0.044829865	0.030998935	0.024365391	0.014288961	0.006065333	0.006990717	0.010375614	0.005918717	0.006383837	0.002107035	0.004551533	0.004129961	0.00377852	0.005312541	0.001698039	0.001733244	0.00240971	0.008630389	0.004030047	0.004963518	0.001120514	5.71933E-05	0.000202318	0.000165809	0.00105158	0.001514119	0.003743408	0.000877285	0.000377054	0.000178496	2.93739E-05	4.47781E-05	0.000515191	0.001357884	0.000288483	0.002372121	0.001304024	0.001208204	0.000392878	0.001392198	0.000355585	0.000371253	7.72576E-05	0.000157951	0.000264918	0.002815743	0.000531336	0.001635168
0.00028256	0.09050233	0.045213036	0.031294612	0.024602976	0.014446965	0.006134212	0.007068235	0.010501045	0.005983798	0.00645709	0.00213237	0.004606988	0.004178419	0.003821639	0.005360759	0.001722228	0.001747704	0.002435701	0.008737563	0.004074136	0.005014077	0.001145789	5.71933E-05	0.000202318	0.000165809	0.001065654	0.001524395	0.003787734	0.000887283	0.00038168	0.000178496	2.93739E-05	4.85096E-05	0.000521182	0.001374889	0.000292504	0.002393962	0.001316623	0.001220877	0.000392878	0.001420903	0.000360456	0.000377824	7.86372E-05	0.000160499	0.000269823	0.002815743	0.000531336	0.001654072
0.000286464	0.091188718	0.045625391	0.031609638	0.024848419	0.014616145	0.006206043	0.00715168	0.010639915	0.006061895	0.006541151	0.002153483	0.004675	0.004239866	0.003869296	0.005448687	0.001731903	0.001768026	0.002465405	0.008846291	0.004136137	0.005057414	0.001162639	5.99168E-05	0.000210748	0.000169193	0.001091793	0.001534672	0.003845098	0.000894781	0.00038862	0.000178496	3.13322E-05	4.85096E-05	0.000527172	0.001390194	0.000294514	0.002422134	0.001331742	0.001229326	0.000400433	0.001437648	0.000365327	0.000381109	8.13964E-05	0.000163047	0.000272276	0.002815743	0.000539906	0.00166825
0.000290083	0.091813897	0.045999736	0.031898664	0.025079202	0.014773124	0.006273729	0.007246981	0.010758454	0.006122636	0.00663482	0.002180225	0.004752428	0.004288824	0.003922248	0.005506833	0.001741579	0.001782877	0.002495108	0.008937933	0.004185049	0.005094973	0.001166851	7.08107E-05	0.000219178	0.000169193	0.001115921	0.001562077	0.00388334	0.000904778	0.000390933	0.000178496	3.13322E-05	5.22411E-05	0.00053516	0.001411451	0.000300545	0.00244714	0.001354421	0.001244112	0.000402952	0.001459177	0.000370198	0.00038768	8.2776E-05	0.000163047	0.000277182	0.00284738	0.000539906	0.001682428
0.000294114	0.092534394	0.046406895	0.032216109	0.025333109	0.01494072	0.006347631	0.007342738	0.010890432	0.006196394	0.006699667	0.002202745	0.00482881	0.004343278	0.00397747	0.005560724	0.00176093	0.00180359	0.002517386	0.009054426	0.004244294	0.005161423	0.001183701	7.35342E-05	0.000227608	0.000172577	0.001138038	0.001582631	0.003943311	0.000909777	0.000397873	0.000185231	3.13322E-05	5.59727E-05	0.00054115	0.001432707	0.000304566	0.002481642	0.0013708	0.001256786	0.00040547	0.001463961	0.000370198	0.000390966	8.2776E-05	0.000165594	0.000282088	0.00284738	0.000565616	0.001710783
0.000297795	0.09317359	0.046788215	0.032518135	0.025575076	0.015098491	0.00642009	0.00743348	0.011005525	0.006263644	0.006796937	0.002232303	0.004881127	0.004400229	0.004017562	0.005610361	0.001789956	0.001818831	0.00254709	0.009151246	0.004286317	0.005216316	0.001208976	7.62577E-05	0.000227608	0.000186113	0.001168198	0.001592908	0.003991114	0.000924773	0.000400186	0.000191967	3.32904E-05	5.97042E-05	0.000569107	0.001454814	0.000308587	0.002510447	0.001385919	0.001269459	0.000407989	0.001473529	0.00037994	0.000392608	8.2776E-05	0.000168142	0.000282088	0.002942293	0.000574186	0.001710783
0.000301762	0.093845961	0.047207902	0.032852813	0.025830948	0.01527135	0.006497383	0.007519661	0.011120618	0.006328002	0.006873793	0.002254823	0.004950184	0.004463675	0.004071271	0.005686943	0.001814145	0.001839935	0.002584219	0.009257903	0.004347628	0.005279877	0.001225826	7.89812E-05	0.000227608	0.000203032	0.001186294	0.001613461	0.004042393	0.000934771	0.000409439	0.000195335	3.32904E-05	5.97042E-05	0.000579091	0.001470119	0.000309592	0.00253672	0.001397259	0.001284245	0.000415544	0.001483097	0.000382376	0.000395894	8.41556E-05	0.000170689	0.000284541	0.002973931	0.000591326	0.001724961
0.000305573	0.094444507	0.047599686	0.033143955	0.026068684	0.015433963	0.006572792	0.007602194	0.011233644	0.006393805	0.006945845	0.002281566	0.005003547	0.004523124	0.004121197	0.005759271	0.001818982	0.00185674	0.002617636	0.009363006	0.004386207	0.005336215	0.001242676	8.44282E-05	0.000227608	0.0002098	0.001200369	0.001630589	0.004084112	0.00093977	0.000421005	0.000198703	3.32904E-05	5.97042E-05	0.000589075	0.001484574	0.000313613	0.002565841	0.001411118	0.001294806	0.000418062	0.001492666	0.000389682	0.000400822	8.41556E-05	0.000170689	0.000299259	0.002973931	0.000608465	0.001734413
0.000309641	0.095118279	0.048026634	0.033475911	0.026345261	0.01561227	0.006655485	0.007702967	0.011364243	0.006464671	0.007040714	0.002312531	0.005069466	0.004578077	0.004170367	0.005842944	0.001828658	0.0018712	0.002688182	0.009476911	0.004441318	0.005393997	0.001259525	8.98752E-05	0.000227608	0.000219951	0.001228519	0.001647717	0.004129308	0.000944769	0.000427945	0.000198703	3.32904E-05	5.97042E-05	0.000603053	0.001498178	0.000316628	0.002594013	0.001427497	0.001305367	0.000423099	0.00149745	0.000406731	0.000404107	8.41556E-05	0.000170689	0.000306618	0.003068843	0.000608465	0.001753316
0.00031342	0.095751869	0.048421123	0.033787007	0.026579218	0.015774139	0.006726059	0.007791884	0.011482782	0.006536983	0.007118771	0.002343496	0.005134338	0.004641522	0.004215755	0.005903926	0.001843171	0.001892304	0.002703034	0.009574766	0.004491608	0.00543589	0.001263738	9.80456E-05	0.000236038	0.000230103	0.001260689	0.001675122	0.00417798	0.000944769	0.000430258	0.000198703	3.32904E-05	5.97042E-05	0.00060505	0.001521986	0.000319644	0.002628515	0.001441356	0.001322265	0.000423099	0.001502234	0.000406731	0.00040575	8.55352E-05	0.000170689	0.000311523	0.003100481	0.000617035	0.001776946
0.000317614	0.096414427	0.048853979	0.034103847	0.026850959	0.015955985	0.006802097	0.007885818	0.011625443	0.006614356	0.00720043	0.002367424	0.005191886	0.004696975	0.004272489	0.005969163	0.001872197	0.001911063	0.002740163	0.009685565	0.004550164	0.005479226	0.001289013	0.000100769	0.000248683	0.000230103	0.001282807	0.001712804	0.004224914	0.000949767	0.000439511	0.000198703	3.32904E-05	5.97042E-05	0.000613038	0.001541542	0.000321654	0.00265732	0.001462775	0.001334939	0.000423099	0.001521371	0.000414037	0.000413964	8.82944E-05	0.000170689	0.000316429	0.003163756	0.000634175	0.001805302
0.000321402	0.097022318	0.049258718	0.034410106	0.027091264	0.016117947	0.006875371	0.007985222	0.011738813	0.006689561	0.007283291	0.002392759	0.005269315	0.004757922	0.004328467	0.006064182	0.001891548	0.001927477	0.002781006	0.009794292	0.004601831	0.005521119	0.001289013	0.000100769	0.000248683	0.000240254	0.001298892	0.001750486	0.004262287	0.000952267	0.000439511	0.000198703	3.52487E-05	5.97042E-05	0.000621025	0.001561098	0.000325675	0.002686441	0.001482934	0.001347612	0.000425618	0.001540508	0.000418908	0.000413964	8.82944E-05	0.000170689	0.000318882	0.003195394	0.000651315	0.001824205
0.000325609	0.097647496	0.049683886	0.034736016	0.027364365	0.016296999	0.006957122	0.008092379	0.011870102	0.006774165	0.00737936	0.002427946	0.00533628	0.004816872	0.004393523	0.0061436	0.001896386	0.001948971	0.002806997	0.009919588	0.004661076	0.005560122	0.001305862	0.000100769	0.000252898	0.000247022	0.001327041	0.001771039	0.004305744	0.000972262	0.00044645	0.000202071	3.7207E-05	6.71672E-05	0.000633006	0.001576403	0.00032869	0.002719361	0.001501833	0.001362398	0.000430655	0.001550076	0.000426215	0.000422177	8.82944E-05	0.000175785	0.000328694	0.003258669	0.000651315	0.001862013
0.00032952	0.098275011	0.05008535	0.035038042	0.027626282	0.016463664	0.007033222	0.008186312	0.011997256	0.006841415	0.007455015	0.002457504	0.005400106	0.004870326	0.004447988	0.006200328	0.001901223	0.001966558	0.002844126	0.01001123	0.004709988	0.005594791	0.0013185	0.000103493	0.000257113	0.000257174	0.001339105	0.001798444	0.004349202	0.00097976	0.000451077	0.000208806	3.7207E-05	6.71672E-05	0.000637	0.00159596	0.000333716	0.002754497	0.001516952	0.001381408	0.00043821	0.001557252	0.000433521	0.000430391	8.9674E-05	0.000178332	0.000336053	0.003321944	0.000668455	0.00187619
0.000333783	0.098946915	0.050516996	0.035373324	0.027887594	0.016639689	0.007114973	0.0083035	0.012126477	0.006922404	0.007540277	0.002487062	0.005466025	0.004932773	0.004505479	0.00627691	0.001935087	0.001987271	0.002881256	0.0101241	0.004769922	0.00563235	0.00133535	0.000103493	0.000257113	0.000257174	0.001365244	0.001825849	0.004398743	0.000984759	0.000458016	0.000208806	3.7207E-05	6.71672E-05	0.000658965	0.001619767	0.000335726	0.002790582	0.00154215	0.001396194	0.000443247	0.001578781	0.000435957	0.000433676	9.10536E-05	0.000178332	0.000345865	0.003385219	0.000668455	0.00189982
0.000337823	0.099542657	0.050912126	0.035689862	0.028138478	0.016801325	0.00719484	0.008399713	0.012246394	0.006999055	0.007635146	0.002520842	0.005524619	0.004992721	0.004548597	0.006320874	0.001949601	0.002008765	0.002922098	0.010231792	0.004818834	0.005685799	0.001373262	0.000103493	0.000257113	0.000274093	0.001391383	0.001866956	0.004444808	0.000999755	0.000458016	0.000212174	3.7207E-05	7.08987E-05	0.000664956	0.001646126	0.000336731	0.002817171	0.001562309	0.001417316	0.000450802	0.001595526	0.000453006	0.000445175	9.79516E-05	0.00018088	0.000345865	0.003416856	0.000685595	0.001909272
0.000342243	0.100204748	0.051333948	0.036026353	0.028407348	0.016978421	0.007280233	0.00851143	0.012369413	0.007085106	0.007714404	0.002563067	0.005599955	0.005054169	0.004609114	0.006386111	0.001968952	0.00203065	0.002977793	0.010334824	0.004885657	0.005747915	0.001377474	0.000103493	0.000265543	0.000280861	0.001409479	0.00188751	0.00449348	0.001009753	0.000467269	0.000222278	3.7207E-05	7.08987E-05	0.00067494	0.001675885	0.000339747	0.002855155	0.001587508	0.001427877	0.000455839	0.001621839	0.000465183	0.000448461	0.000100711	0.000183427	0.000348318	0.003448494	0.000694165	0.00192345
0.000346379	0.100840674	0.051731142	0.036339263	0.028664126	0.017150442	0.007358594	0.008617219	0.012504148	0.007174772	0.007779251	0.002595439	0.005638669	0.005127606	0.004668875	0.006452766	0.001988302	0.002051754	0.003011209	0.010448729	0.004938013	0.00579703	0.001398537	0.000103493	0.000278188	0.000284245	0.001425564	0.001897787	0.0045239	0.001009753	0.000474209	0.000222278	3.7207E-05	7.46302E-05	0.000684925	0.001693741	0.000341757	0.002886809	0.001616486	0.001436326	0.000463394	0.001621839	0.00047249	0.000451746	0.000100711	0.000185975	0.00035077	0.003448494	0.000702735	0.001947079
0.000350812	0.101501831	0.052167699	0.036671522	0.028953399	0.017333545	0.0074389	0.008744439	0.012641984	0.007240576	0.007877722	0.002641887	0.005709819	0.005202042	0.004732417	0.00652793	0.002017329	0.002070904	0.003048339	0.010560564	0.005011725	0.005873592	0.001398537	0.000103493	0.000286617	0.00029778	0.001447681	0.001921766	0.004576048	0.001027248	0.000474209	0.000229013	3.7207E-05	7.83617E-05	0.000692912	0.001712447	0.000347788	0.002917829	0.001635385	0.001446888	0.000463394	0.001626623	0.000484667	0.000458317	0.00010347	0.000185975	0.000355676	0.003448494	0.000728444	0.001980161
0.000355017	0.102115795	0.052566744	0.036985339	0.029219699	0.017503796	0.007517072	0.008857523	0.012772584	0.007314334	0.007974993	0.00266863	0.005764229	0.005256995	0.004782344	0.006608767	0.00203668	0.002090444	0.003081756	0.010666185	0.005075792	0.005944376	0.001419599	0.000106216	0.000295047	0.000307932	0.001461756	0.001962873	0.004617767	0.001039745	0.000478835	0.000239117	3.7207E-05	7.83617E-05	0.000702896	0.001735404	0.000353819	0.002952015	0.001650504	0.001461673	0.00047095	0.001650544	0.000494409	0.00045996	0.00010347	0.000188523	0.000360582	0.003480132	0.000737014	0.001999064
0.000359533	0.102818537	0.052987783	0.03732304	0.029499299	0.017686341	0.007600268	0.008964224	0.012903184	0.00739677	0.00806746	0.002701002	0.005818638	0.005328933	0.004836809	0.006675422	0.002046355	0.002115456	0.00310032	0.010795623	0.005154327	0.006010826	0.001444874	0.00010894	0.000316122	0.000331619	0.001467788	0.001983427	0.004672524	0.001042245	0.000485775	0.000255956	3.7207E-05	8.20932E-05	0.000702896	0.001760062	0.000358845	0.002987151	0.001684522	0.001476459	0.000481023	0.001667289	0.000504151	0.000466531	0.00010347	0.00019107	0.000365488	0.003543407	0.000745584	0.002022694
0.000363813	0.103458668	0.053387967	0.037624159	0.029759855	0.017857942	0.007674421	0.009084148	0.013025169	0.007469804	0.008145517	0.00274182	0.005868861	0.005393877	0.004890517	0.006746331	0.002065706	0.002135778	0.003118885	0.010916258	0.005218394	0.006071497	0.001453299	0.000111663	0.000320337	0.000365457	0.001475831	0.002007406	0.004728149	0.001049743	0.000488088	0.00026606	3.7207E-05	8.58247E-05	0.000708887	0.00178557	0.000360856	0.003017538	0.00170972	0.001501806	0.000483542	0.001679249	0.000509022	0.000469816	0.00010485	0.000196165	0.000370394	0.003606682	0.000762724	0.002055775
0.000368354	0.104131039	0.053822958	0.037969115	0.03002404	0.018045609	0.007758495	0.009204072	0.013156802	0.007556579	0.008222373	0.00278686	0.005932688	0.005466815	0.004955573	0.006834259	0.002085057	0.002154928	0.00313745	0.011033788	0.005279706	0.006122057	0.001470148	0.000114387	0.000324552	0.000368841	0.001497948	0.002045088	0.004782905	0.001057241	0.000492715	0.00026606	3.7207E-05	8.58247E-05	0.000712881	0.001811928	0.000364876	0.003046659	0.001736179	0.001522928	0.000488579	0.001695994	0.000518764	0.000469816	0.000106229	0.000203808	0.000377753	0.003606682	0.000762724	0.002074679
0.000372636	0.104748274	0.05423752	0.038298653	0.030279156	0.018225173	0.007836165	0.009330836	0.013293604	0.007639014	0.008313639	0.002829085	0.006001745	0.005527263	0.005010795	0.00690375	0.002114083	0.002177204	0.003159728	0.011149246	0.005343084	0.00619573	0.001478573	0.000114387	0.000332982	0.000378993	0.001530119	0.002062216	0.004821147	0.001077236	0.000504281	0.000276163	3.7207E-05	8.58247E-05	0.000720868	0.001828084	0.000368897	0.003084644	0.001757598	0.001550388	0.000488579	0.001710346	0.000526071	0.000473101	0.000108988	0.000206356	0.000382659	0.003638319	0.000771294	0.002112486
0.000376294	0.105270191	0.054578979	0.03855533	0.030481828	0.018371861	0.007900963	0.009424313	0.013401117	0.007699033	0.00838449	0.002864273	0.006055108	0.005579219	0.005058452	0.006967569	0.002114083	0.00219909	0.003185718	0.011242959	0.005400952	0.006253512	0.001478573	0.000119834	0.000345627	0.000378993	0.001542183	0.002086195	0.004875034	0.001079735	0.000506594	0.000286267	3.7207E-05	8.58247E-05	0.000720868	0.00184934	0.000370907	0.003115664	0.001779016	0.001556724	0.000488579	0.001724699	0.000530942	0.000474744	0.000111748	0.000211451	0.000387565	0.003701595	0.000771294	0.00213139
0.000380959	0.105927143	0.055021729	0.038903915	0.030770798	0.018563533	0.007984535	0.00953147	0.013545155	0.007783637	0.008462547	0.002906498	0.006118934	0.005641665	0.005118969	0.007044151	0.002133434	0.002226056	0.003230274	0.011354276	0.005487753	0.00629396	0.001508061	0.000119834	0.000349842	0.000385761	0.001568322	0.002093046	0.00493066	0.001097231	0.00051122	0.000289634	4.11235E-05	8.58247E-05	0.000730853	0.0018791	0.000376938	0.003153332	0.001806735	0.001573622	0.000491097	0.001734267	0.000555297	0.00047803	0.000118646	0.000221641	0.000390018	0.003701595	0.000779864	0.002164471
0.000385359	0.106549985	0.055434796	0.039206848	0.031040725	0.018743656	0.008064214	0.009641819	0.013686437	0.007853057	0.008561019	0.002938871	0.006185899	0.005698616	0.005182511	0.007102297	0.002167298	0.002249113	0.003274829	0.011464557	0.005540109	0.006347409	0.00152491	0.000119834	0.000354057	0.000395912	0.00159446	0.002117026	0.004982808	0.001107229	0.00051122	0.000289634	4.11235E-05	8.95562E-05	0.000734846	0.001897806	0.000378949	0.003184352	0.001834453	0.001584184	0.000493616	0.001753404	0.000565039	0.0004846	0.000121405	0.000229284	0.00039247	0.00376487	0.000788434	0.002202279
0.000390071	0.10720974	0.055869716	0.039541827	0.031329695	0.018934583	0.008148476	0.009758551	0.013834956	0.007928984	0.008647482	0.002974058	0.006254957	0.00576456	0.005252862	0.007163279	0.002181811	0.00227139	0.003315672	0.011582086	0.00560831	0.006397968	0.001550185	0.000119834	0.000370917	0.00040268	0.001612556	0.002147856	0.005035826	0.001124724	0.000515847	0.000293002	4.11235E-05	8.95562E-05	0.000746827	0.001914811	0.000379954	0.003220438	0.001860912	0.001598969	0.000493616	0.001774933	0.000572346	0.000492814	0.000122784	0.000239475	0.000402282	0.003796507	0.000797004	0.002211731
0.000394466	0.107838657	0.056286129	0.039867133	0.031589799	0.019116289	0.008226962	0.009866164	0.013965211	0.008001296	0.008720735	0.003019098	0.006317737	0.005839995	0.005318674	0.007220007	0.002196324	0.002292103	0.00333795	0.011692367	0.005677199	0.006452862	0.00157546	0.000119834	0.000391992	0.000409448	0.001626631	0.002178687	0.005073199	0.001132223	0.000520473	0.00029637	4.11235E-05	8.95562E-05	0.000758809	0.001931817	0.000381964	0.003257789	0.001874771	0.001615867	0.000498653	0.001791677	0.000574781	0.000496099	0.000126923	0.00025476	0.000402282	0.003828145	0.000831284	0.002240086
0.000399268	0.108506823	0.056738987	0.040219648	0.031873782	0.019309824	0.008313109	0.009976512	0.014107182	0.008080839	0.008813202	0.003058509	0.006369007	0.005909436	0.005385999	0.007295171	0.002210837	0.002316333	0.003367653	0.01181145	0.005749534	0.006519312	0.001588097	0.000119834	0.000408851	0.000426367	0.001660812	0.002195815	0.00513317	0.00114222	0.000522786	0.000299738	4.11235E-05	8.95562E-05	0.000766796	0.001951373	0.000382969	0.003293874	0.00189115	0.001630653	0.00050369	0.00181799	0.000589394	0.000510884	0.000128303	0.000262403	0.000409641	0.003859782	0.000839854	0.002277894
0.000403717	0.109119386	0.057147285	0.040555837	0.032131618	0.019491297	0.008395613	0.010080933	0.014239849	0.008154597	0.008918879	0.003109179	0.006429694	0.005980874	0.005450298	0.007368917	0.002235026	0.002338609	0.003408496	0.011925873	0.005813601	0.006574205	0.001604947	0.000119834	0.000417281	0.000443286	0.001674887	0.002216368	0.005191403	0.001162215	0.0005251	0.000303106	4.11235E-05	8.95562E-05	0.00077079	0.001971779	0.00038699	0.003331225	0.001912569	0.001651775	0.000511245	0.001839519	0.000594265	0.00052074	0.000132442	0.000262403	0.000417	0.003859782	0.000856993	0.002292071
0.000408616	0.109781477	0.057592811	0.040913189	0.032425274	0.019680501	0.008482764	0.010212713	0.014396293	0.00823197	0.009022154	0.003151404	0.006497705	0.00604382	0.005516867	0.007448335	0.002249539	0.002359713	0.003441913	0.012056864	0.005862513	0.00663921	0.001634434	0.000119834	0.000421496	0.000450054	0.001699015	0.00225405	0.005249636	0.001167214	0.000538979	0.000309842	4.11235E-05	8.95562E-05	0.000778777	0.001987935	0.000389	0.003366677	0.001952886	0.00167501	0.000521319	0.001844303	0.000616185	0.000532239	0.000132442	0.000267498	0.000431717	0.003923057	0.000856993	0.002339331
0.000413253	0.110397778	0.058002604	0.041224889	0.032690818	0.019866166	0.00856464	0.010319869	0.014530684	0.008313683	0.009097809	0.003186592	0.006574087	0.006117757	0.005569063	0.007512154	0.002259215	0.002386288	0.003497607	0.012176982	0.005923825	0.006711438	0.001663922	0.000119834	0.000421496	0.000466973	0.0017151	0.002267752	0.005290486	0.00118471	0.000541292	0.000319945	4.11235E-05	8.95562E-05	0.000782771	0.002011742	0.000393021	0.003399914	0.001976825	0.001691908	0.000523837	0.001853872	0.000628363	0.000537167	0.00013658	0.000270046	0.000436623	0.003986333	0.000865563	0.002344056
0.000418271	0.111094913	0.058449553	0.041583148	0.032974498	0.020061889	0.008652168	0.010436602	0.014667141	0.008409134	0.009207088	0.003241484	0.006636867	0.006193692	0.00564017	0.007591573	0.002273728	0.0024113	0.003519885	0.012316774	0.005994781	0.006782222	0.001680771	0.000125281	0.000442571	0.000480509	0.001733196	0.002305434	0.005356541	0.001189709	0.000541292	0.000323313	4.11235E-05	8.95562E-05	0.000790759	0.002032999	0.000398047	0.003440114	0.002013363	0.001706694	0.000533911	0.001870616	0.000635669	0.00053881	0.00013796	0.000270046	0.000456247	0.004049608	0.000882703	0.00238659
0.000422886	0.111724297	0.05885835	0.041919942	0.033245635	0.02024774	0.008737372	0.010546494	0.014795673	0.008487954	0.009295953	0.003275264	0.006706971	0.006262133	0.005692366	0.007645464	0.002293079	0.002437484	0.003560727	0.01243068	0.00605127	0.006853006	0.001693409	0.000128004	0.000459431	0.000497428	0.001751292	0.002343116	0.005400867	0.001207204	0.000543605	0.000333416	4.11235E-05	8.95562E-05	0.00080274	0.002055106	0.000401062	0.003484112	0.002033522	0.001725704	0.000533911	0.001884969	0.000647847	0.000542095	0.00013934	0.000275141	0.0004587	0.004081245	0.000891273	0.002424397
0.00042797	0.112378913	0.059306794	0.042264597	0.033543975	0.020447468	0.008829421	0.010666875	0.014952462	0.008581959	0.009389621	0.003321712	0.006769751	0.006344563	0.005747587	0.007729137	0.002307592	0.002460933	0.003597857	0.012569955	0.006121538	0.006939679	0.001735533	0.000128004	0.000467861	0.00050758	0.00177542	0.002367095	0.005459969	0.001217202	0.000545918	0.00034352	4.30818E-05	8.95562E-05	0.00080873	0.002077213	0.000402067	0.00352178	0.00206628	0.001746826	0.00055154	0.001884969	0.000660024	0.000551952	0.000143478	0.000277689	0.000468512	0.004081245	0.000899843	0.002457479
0.000432689	0.112988205	0.059711462	0.04258839	0.03380695	0.020634763	0.008918141	0.010780415	0.015097879	0.008660779	0.009464075	0.003352677	0.006828345	0.006404012	0.005802809	0.007807137	0.002326943	0.002489071	0.003627561	0.012694733	0.006168383	0.007009018	0.001752383	0.000128004	0.000472076	0.000531267	0.001787484	0.0023945	0.005537323	0.0012247	0.000550545	0.000356991	4.30818E-05	8.95562E-05	0.000816718	0.00209762	0.000409104	0.003560397	0.002092738	0.001757388	0.000564132	0.001894537	0.000664895	0.000555237	0.000143478	0.000282784	0.000468512	0.004112883	0.000908413	0.002481108
0.000437919	0.113688143	0.06016133	0.042943626	0.034105442	0.020836353	0.00900592	0.010903075	0.015247087	0.008745384	0.009562546	0.003389272	0.00689845	0.006479947	0.005867108	0.007900738	0.002351131	0.002512129	0.003683255	0.012828312	0.006233828	0.007071135	0.00178187	0.000130727	0.000480506	0.000544802	0.001817644	0.002411628	0.005609462	0.001237197	0.000559798	0.000367095	4.30818E-05	8.95562E-05	0.000828699	0.002112074	0.000415135	0.00360123	0.002119197	0.001767949	0.000569169	0.001911282	0.000669766	0.000566736	0.000150376	0.000287879	0.000473417	0.00414452	0.000916983	0.00251419
0.000442718	0.114317527	0.060562724	0.043273466	0.034374009	0.021021739	0.009094201	0.011015248	0.015386301	0.008829989	0.009655013	0.003427275	0.006963322	0.006553384	0.00593292	0.007970229	0.002370482	0.002530888	0.003731523	0.012951019	0.006291695	0.007144807	0.00179872	0.000130727	0.000493151	0.000554954	0.001849815	0.002439033	0.005674648	0.001247194	0.000573677	0.000377198	4.30818E-05	8.95562E-05	0.000846671	0.002131631	0.00042016	0.00364238	0.002138096	0.00179752	0.000576725	0.001925635	0.000679508	0.000573307	0.000157274	0.000290427	0.000480776	0.004271071	0.000925553	0.002556723
0.000448069	0.11501513	0.061013873	0.043639888	0.034671141	0.021225518	0.009185935	0.011140644	0.015545157	0.008924717	0.009777502	0.0034695	0.007056445	0.006641308	0.005995706	0.008062412	0.002399508	0.002560198	0.003772366	0.013078386	0.006362652	0.007228592	0.001807145	0.000133451	0.000505796	0.000575257	0.00186389	0.002466438	0.005729404	0.001252193	0.00058293	0.000387302	4.30818E-05	8.95562E-05	0.000858652	0.002150336	0.000425186	0.003685112	0.002156994	0.001818643	0.000591835	0.001956732	0.000691686	0.000588091	0.000168311	0.000290427	0.000493041	0.004334346	0.000925553	0.002599256
0.000452864	0.115631898	0.061428151	0.043970635	0.034943637	0.021414443	0.009271328	0.011243241	0.015685061	0.009024507	0.009875974	0.003511725	0.007113993	0.006713746	0.006058493	0.008160267	0.002414022	0.002580911	0.00380207	0.013197986	0.006431542	0.00730082	0.00183242	0.000141621	0.000514226	0.000585409	0.001892039	0.002504119	0.00579459	0.001254693	0.000585243	0.000394038	4.30818E-05	8.95562E-05	0.000870633	0.002166492	0.000432222	0.003723413	0.002192272	0.001837653	0.000609464	0.001968692	0.000698992	0.000601233	0.00017245	0.000295522	0.0005004	0.004365983	0.000942693	0.00261816
0.000458199	0.116313146	0.061882788	0.044325871	0.035242885	0.021620643	0.009368588	0.011365901	0.01583737	0.009130805	0.009985253	0.003544098	0.007194561	0.006802171	0.00611674	0.008246776	0.00243821	0.002608268	0.00382806	0.013338815	0.006504565	0.007384605	0.001840845	0.000141621	0.000514226	0.000592177	0.00192421	0.002524673	0.005879766	0.001272188	0.000592183	0.000407509	4.30818E-05	8.95562E-05	0.000874627	0.002186898	0.00044529	0.003766462	0.00222755	0.001846102	0.000611983	0.001987829	0.000703863	0.000612732	0.000180728	0.000303165	0.000505306	0.004397621	0.000959833	0.002646515
0.000463075	0.116935054	0.062297421	0.044675363	0.035514474	0.021811011	0.009455613	0.011491297	0.015974172	0.009219749	0.010086127	0.003579285	0.00726048	0.0068846	0.006174987	0.008317686	0.002472074	0.002633671	0.003868903	0.013465146	0.006583788	0.007448165	0.00186612	0.000149792	0.00052687	0.00059556	0.001948338	0.002541801	0.005943214	0.001279686	0.000606062	0.000427716	4.30818E-05	8.95562E-05	0.000884611	0.002207305	0.0004473	0.003802231	0.002251489	0.001860888	0.000611983	0.001997397	0.000708734	0.000616017	0.000187626	0.00030826	0.000515117	0.004460896	0.000968403	0.002665419
0.000468425	0.117633591	0.062758323	0.045036343	0.035819767	0.022015955	0.009549357	0.011617149	0.016134407	0.009312308	0.010184598	0.003634178	0.007315935	0.00695504	0.006237017	0.008395686	0.002515614	0.002656729	0.003906032	0.013609081	0.006656122	0.007526172	0.001878757	0.000149792	0.0005353	0.000602328	0.001968445	0.002569206	0.006001446	0.001282186	0.000613002	0.000431084	4.30818E-05	8.95562E-05	0.000884611	0.002230262	0.000452326	0.003842747	0.002279207	0.001877786	0.000637167	0.002006966	0.000740396	0.000630802	0.000187626	0.000315903	0.000527382	0.004524171	0.000968403	0.002693775
0.00047339	0.118228399	0.06317744	0.045363764	0.036087125	0.022207673	0.00963701	0.011725218	0.016278445	0.009393297	0.010280668	0.003672181	0.007384993	0.007033472	0.006301316	0.008477941	0.002534965	0.002677051	0.003950588	0.013719361	0.006710545	0.007595511	0.001899819	0.000152515	0.000539515	0.00061248	0.001994583	0.002603462	0.006070978	0.001284685	0.000613002	0.000451291	4.30818E-05	8.95562E-05	0.000900586	0.002246417	0.000456347	0.003869336	0.002303146	0.001888347	0.000639686	0.002016534	0.000747703	0.000640658	0.000189005	0.00031845	0.000532288	0.004587446	0.000968403	0.0026985
0.000478905	0.118905442	0.063651795	0.045738349	0.036379269	0.022413269	0.009737472	0.011855173	0.016427309	0.009478625	0.010389947	0.003712998	0.00745405	0.007116401	0.006351243	0.008568706	0.002554315	0.002701281	0.003976579	0.013833267	0.006773234	0.007689407	0.001937731	0.000155239	0.00056059	0.000626015	0.002012679	0.002627441	0.006134425	0.001292183	0.000624568	0.000458027	4.30818E-05	8.95562E-05	0.00090458	0.002270225	0.000466398	0.003905422	0.002338424	0.00190102	0.000644723	0.002033279	0.000757445	0.0006538	0.000191764	0.000323545	0.000539647	0.004713996	0.000976973	0.002731582
0.000483906	0.11953249	0.064078387	0.046055794	0.036662345	0.022598934	0.009826506	0.011977378	0.016578584	0.00956323	0.01048962	0.003753816	0.007525201	0.007188839	0.006400413	0.008632524	0.002563991	0.002722776	0.004017421	0.013959598	0.006834546	0.007764525	0.001954581	0.000157962	0.000564805	0.00065647	0.002016701	0.00265142	0.006191789	0.001302181	0.00064076	0.000474866	4.30818E-05	8.95562E-05	0.000912567	0.00228638	0.000475445	0.003942456	0.002372442	0.001907357	0.000649759	0.002045239	0.000772058	0.000657085	0.000193144	0.000333736	0.000547006	0.004777272	0.000985543	0.002755212
0.000489472	0.120202992	0.064543275	0.046437635	0.036966127	0.02280574	0.009924834	0.012106878	0.016731926	0.009668082	0.010594096	0.003803079	0.007587981	0.007258779	0.006460173	0.008724707	0.002593017	0.002747006	0.004032273	0.014102497	0.006902747	0.007865644	0.001975644	0.000160686	0.000564805	0.000670005	0.002048871	0.002695953	0.006260451	0.001309679	0.000650013	0.000495073	4.30818E-05	8.95562E-05	0.000918558	0.002311038	0.000479465	0.003982023	0.00239638	0.00192003	0.000654796	0.002076336	0.000786671	0.000665299	0.000197283	0.000336283	0.000551912	0.004872184	0.001011252	0.002783567
0.000494551	0.120801537	0.064973497	0.046776847	0.037236658	0.022998483	0.010011608	0.012224066	0.016869762	0.009740394	0.010690165	0.003850934	0.007668548	0.007333215	0.006527498	0.00879278	0.002631719	0.002766937	0.004061977	0.01423297	0.006962681	0.007921982	0.001979856	0.000160686	0.00058588	0.000673389	0.002070989	0.002719933	0.006332591	0.001312179	0.000663892	0.000498441	4.30818E-05	8.95562E-05	0.000924548	0.002329744	0.000488512	0.00402254	0.002427879	0.001953826	0.000659833	0.002083513	0.000793977	0.000681726	0.000200042	0.000338831	0.000556817	0.004935459	0.001011252	0.002807197
0.000500244	0.121480449	0.065449987	0.047159293	0.037522304	0.023213811	0.010107549	0.01235311	0.017038956	0.009821383	0.010815056	0.003884714	0.00773342	0.007395162	0.006587258	0.00888638	0.002665583	0.002793512	0.004117671	0.014385707	0.007036393	0.007989877	0.001988281	0.000163409	0.00059431	0.000690309	0.002111202	0.002757614	0.00640473	0.001317177	0.000680085	0.000498441	4.30818E-05	8.95562E-05	0.000926545	0.00234845	0.000498564	0.004071603	0.002454337	0.001983398	0.000669907	0.002109826	0.000808591	0.000688297	0.000200042	0.000341379	0.000564176	0.004967097	0.001045532	0.00284973
0.000505442	0.122112637	0.065888323	0.047494575	0.0377948	0.023405064	0.010201795	0.012473946	0.017174725	0.009910326	0.010909925	0.003928347	0.00780771	0.007463604	0.006643993	0.008974308	0.002675258	0.00281657	0.004154801	0.014518769	0.007098394	0.008057771	0.002017768	0.000163409	0.000615385	0.000710612	0.002125277	0.002812424	0.006476869	0.001327175	0.000682398	0.000508544	4.30818E-05	8.95562E-05	0.000928542	0.002376509	0.000504595	0.004109271	0.002479536	0.002010857	0.000674944	0.002128963	0.000818333	0.000701439	0.000204181	0.000341379	0.0005838	0.005030372	0.001079812	0.002854456
0.000511148	0.122801361	0.066361041	0.047898485	0.038112335	0.023623372	0.010302885	0.012597062	0.017349088	0.010005055	0.011001191	0.003984647	0.007885138	0.00754903	0.006718126	0.009070745	0.002689772	0.002840019	0.004221634	0.014647171	0.007160394	0.00812711	0.002030406	0.000163409	0.000623815	0.000727531	0.002139351	0.00284668	0.00656726	0.001337172	0.000689338	0.00054559	4.30818E-05	8.95562E-05	0.000934533	0.002392664	0.000510626	0.004153902	0.002514814	0.00202353	0.000682499	0.002140923	0.000828075	0.000711295	0.000204181	0.000343926	0.000598517	0.00506201	0.001079812	0.00287336
0.000516319	0.123429811	0.066786636	0.048251	0.038385134	0.023817419	0.010390036	0.012716075	0.017509667	0.010086767	0.011092458	0.00402265	0.007951057	0.007612476	0.00680058	0.009155836	0.002699447	0.002859168	0.004273615	0.014761076	0.007205173	0.008205116	0.002047255	0.000163409	0.00062803	0.000741067	0.002163479	0.002870659	0.006645483	0.001344671	0.000696277	0.000555694	4.30818E-05	8.95562E-05	0.000946514	0.002414771	0.000514646	0.004191254	0.002534972	0.00205099	0.000685018	0.002157668	0.000842688	0.000716223	0.00020556	0.000346474	0.000615688	0.00506201	0.001088382	0.002906441
0.000522126	0.12409564	0.067269248	0.048618934	0.038691485	0.024025762	0.010493072	0.012847854	0.017669557	0.01017788	0.011199335	0.004064875	0.008025346	0.007693407	0.006870175	0.009249437	0.00271396	0.002884962	0.004344162	0.0149076	0.007266485	0.008280234	0.002064105	0.000166133	0.000632244	0.000754602	0.002181575	0.002887787	0.006712407	0.001357167	0.00070553	0.00056243	4.30818E-05	9.32878E-05	0.000960492	0.002436028	0.000517662	0.004232403	0.00256899	0.002061551	0.000685018	0.002181589	0.000859736	0.00073265	0.00020556	0.000346474	0.000630406	0.005093647	0.001105522	0.002958426
0.00052739	0.124688112	0.067701819	0.048954821	0.038980908	0.024218785	0.01058669	0.012964131	0.017823588	0.010271885	0.011309815	0.004097247	0.008091265	0.007778334	0.00693523	0.009331692	0.002728473	0.002904112	0.004399856	0.01503652	0.007331241	0.008348128	0.00210623	0.000168856	0.000649104	0.000774905	0.002203693	0.002925469	0.006774116	0.001359667	0.00071247	0.000575901	4.30818E-05	9.32878E-05	0.000964486	0.002455584	0.000523693	0.004270388	0.002589149	0.002082673	0.00069761	0.002205509	0.000874349	0.000740864	0.00020556	0.000351569	0.00064267	0.005125285	0.001131231	0.002996233
0.000533326	0.125342727	0.068173398	0.049322452	0.039299954	0.024441796	0.01069048	0.013086791	0.018000019	0.010389753	0.0114263	0.004126805	0.008156137	0.007857266	0.00699726	0.009439474	0.002747824	0.002930687	0.004433273	0.015192363	0.007409086	0.008437691	0.002144142	0.00017158	0.000665964	0.000795208	0.00222581	0.002952874	0.006850601	0.001364666	0.000728662	0.000589372	4.30818E-05	9.32878E-05	0.000972473	0.00247429	0.000530729	0.004318818	0.002619387	0.002103796	0.000705165	0.002212686	0.000891398	0.000747434	0.00020556	0.000359212	0.000645123	0.005125285	0.001131231	0.003019863
0.000538672	0.125947347	0.068602267	0.049672246	0.039587413	0.02464511	0.010784035	0.013210363	0.018142679	0.010476527	0.011543986	0.004177475	0.008216825	0.007938697	0.007063072	0.009531657	0.002767175	0.002954526	0.004507532	0.015323354	0.007471087	0.008505585	0.002165204	0.000177027	0.000670179	0.000812128	0.002243906	0.002976853	0.00693317	0.001367165	0.000737915	0.00059274	4.30818E-05	9.32878E-05	0.000980461	0.002495547	0.00053676	0.004357435	0.002634507	0.002124918	0.000712721	0.00222943	0.000906011	0.000758933	0.00020556	0.000361759	0.000647576	0.005125285	0.001139801	0.003038767
0.000544661	0.1266057	0.069084096	0.050046831	0.039906611	0.024862767	0.010887762	0.013337583	0.018310839	0.010586441	0.011654466	0.004233775	0.008291114	0.008011634	0.007133423	0.009636603	0.002776851	0.002977584	0.004537235	0.015476608	0.007559266	0.00860526	0.002182054	0.000177027	0.000678609	0.000832431	0.002266024	0.00301796	0.007022692	0.001382161	0.000744855	0.000609579	4.30818E-05	9.70193E-05	0.000992442	0.002525306	0.000543796	0.004396685	0.002652146	0.002148153	0.000715239	0.002246175	0.000918189	0.000772075	0.00020556	0.000379593	0.000654935	0.005125285	0.001139801	0.003086026
0.000549969	0.127232748	0.069519586	0.050388764	0.040188931	0.025060679	0.010986215	0.013462523	0.018449709	0.010657307	0.011755339	0.004278816	0.008355986	0.008096062	0.007201504	0.009703258	0.002796201	0.002996734	0.004585504	0.015610187	0.007628844	0.008683267	0.002182054	0.000177027	0.000682824	0.000839199	0.00228613	0.003052217	0.007093092	0.00138966	0.000758734	0.000623051	4.30818E-05	0.000100751	0.000998432	0.002546563	0.000550832	0.004431188	0.002669785	0.002171388	0.000722794	0.002255743	0.000930366	0.000778646	0.000209699	0.000379593	0.000662294	0.005156922	0.001139801	0.003109656
0.000556044	0.127930817	0.07001622	0.050770605	0.040504652	0.025286717	0.011092454	0.013583359	0.018623038	0.010759989	0.011855011	0.004325263	0.00840621	0.008197475	0.00726656	0.009785513	0.00282039	0.003020182	0.00461892	0.015769655	0.007699112	0.008743938	0.002203116	0.00017975	0.000695469	0.000856118	0.00231428	0.003076196	0.007182614	0.001394658	0.000763361	0.000636522	4.30818E-05	0.000104482	0.001002426	0.002578023	0.000562894	0.004474553	0.002698763	0.002175612	0.000732868	0.002270096	0.000944979	0.000788502	0.000211079	0.00038214	0.0006672	0.005220197	0.001148371	0.003133285
0.000561501	0.128532166	0.070453133	0.051109212	0.040788181	0.025487284	0.011189211	0.013703284	0.018779137	0.010850379	0.011971496	0.004366081	0.008473175	0.008270912	0.007330859	0.009869186	0.002830065	0.003043631	0.004652337	0.015891326	0.007761113	0.008819056	0.002228391	0.00017975	0.000708114	0.000873037	0.002348461	0.003100175	0.007246062	0.001402156	0.000774927	0.000636522	4.30818E-05	0.000104482	0.001012411	0.002602681	0.000570936	0.004516653	0.002730261	0.002188285	0.000740424	0.002296409	0.000954721	0.000803287	0.000213838	0.000384688	0.0006672	0.005220197	0.001148371	0.003152189
0.000567689	0.129215284	0.070933752	0.051508891	0.04110889	0.025714114	0.011294759	0.013833696	0.018944196	0.01095957	0.012096387	0.004416751	0.008555835	0.008351343	0.007403479	0.009972714	0.002863929	0.003072551	0.004682041	0.01603319	0.007827936	0.008911508	0.002249453	0.000182474	0.000729189	0.000889957	0.002380632	0.003134431	0.007330369	0.001412154	0.000779553	0.000646626	4.30818E-05	0.000104482	0.001020398	0.002628189	0.000576967	0.004561917	0.00275546	0.002226306	0.00074546	0.002317938	0.000969334	0.000813143	0.000217977	0.000387235	0.000672106	0.005251835	0.001165511	0.003189996
0.000573189	0.129860087	0.071368387	0.051856568	0.041395291	0.025910675	0.011392647	0.013938116	0.019094437	0.011052852	0.012204465	0.004454754	0.00861443	0.008428777	0.007479125	0.010050714	0.00288328	0.003092873	0.004730309	0.016177642	0.007898892	0.008990958	0.002262091	0.000185197	0.000741834	0.000893341	0.002396717	0.003154985	0.007394686	0.001417153	0.000784179	0.000649994	4.30818E-05	0.000108214	0.001026389	0.002656248	0.000579982	0.004596736	0.002786958	0.002238979	0.000750497	0.002327506	0.00099369	0.000819714	0.000217977	0.000392331	0.000677012	0.005251835	0.001199791	0.003218352
0.000579423	0.13053386	0.071853277	0.052252316	0.041709954	0.02614044	0.011499011	0.014067616	0.01926432	0.011151196	0.012316146	0.004494164	0.00868558	0.008516701	0.00754872	0.010152824	0.002921982	0.00312023	0.00479343	0.01632779	0.007966404	0.009071854	0.002291578	0.000187921	0.000746048	0.000920411	0.002422856	0.003178964	0.007465086	0.001437148	0.000791119	0.000649994	4.69983E-05	0.000108214	0.001032379	0.002680056	0.000581993	0.004640418	0.002815936	0.002253765	0.000758053	0.002351427	0.001005867	0.000836141	0.000224875	0.000399974	0.000689276	0.005283473	0.001216931	0.003256159
0.000584951	0.131128667	0.072295956	0.052591528	0.041987136	0.026341937	0.011593069	0.014200308	0.019419731	0.011245924	0.012441037	0.004533574	0.008751499	0.008605125	0.007606211	0.010237916	0.002936495	0.003138598	0.004845411	0.016473278	0.008047005	0.009154194	0.002304215	0.000187921	0.000771338	0.000923795	0.002438941	0.003206369	0.007544179	0.001447145	0.000804998	0.000656729	4.89565E-05	0.000111945	0.00104436	0.002705564	0.000594055	0.004682518	0.002834835	0.002279112	0.000768127	0.00236578	0.001008303	0.000849283	0.000224875	0.000402521	0.000694182	0.00531511	0.001216931	0.003284515
0.000591299	0.131781881	0.07277387	0.05298002	0.042294847	0.026573378	0.011704142	0.01434212	0.019606154	0.011361623	0.012550317	0.004580022	0.008826835	0.008689553	0.007672023	0.01034428	0.002960684	0.003164	0.004886254	0.016617731	0.008140006	0.009226422	0.002325278	0.000190644	0.000783983	0.000933947	0.002459048	0.003223497	0.007648476	0.001457143	0.000823504	0.000676936	4.89565E-05	0.000115677	0.001058338	0.002733623	0.000607122	0.004722085	0.002852474	0.00231502	0.000783237	0.00237774	0.001018045	0.000852568	0.000226254	0.000402521	0.000699088	0.005346748	0.001216931	0.003331774
0.000596933	0.132334636	0.073214769	0.053319837	0.042562356	0.026776971	0.011797446	0.014463412	0.01976501	0.011450567	0.012655993	0.004606764	0.008899031	0.00877498	0.00773027	0.010432208	0.00298971	0.003194093	0.004923383	0.016743026	0.008211651	0.009305873	0.002333703	0.000196091	0.000792413	0.000947482	0.002477144	0.003250902	0.007711924	0.001472139	0.000830444	0.000676936	4.89565E-05	0.000119408	0.001064329	0.002759131	0.000618179	0.004762918	0.002870113	0.002338255	0.000798348	0.002394485	0.001027787	0.000877209	0.000226254	0.000405069	0.000706447	0.005346748	0.001225501	0.003355403
0.000603362	0.133027099	0.073703645	0.053727981	0.042872485	0.027011764	0.011909147	0.014612519	0.019954879	0.011567712	0.012771277	0.004651804	0.008982738	0.008874894	0.007800621	0.010525808	0.003009061	0.003222622	0.004971652	0.016896281	0.008282608	0.009385324	0.002350552	0.000196091	0.000796628	0.000964402	0.00249725	0.003295435	0.007795362	0.001477138	0.000837383	0.00068704	4.89565E-05	0.000119408	0.001068323	0.002782088	0.000623205	0.004805017	0.002882712	0.002367826	0.000800866	0.002408837	0.001039964	0.000888708	0.000230393	0.000415259	0.000716259	0.005346748	0.001251211	0.003374307
0.000609138	0.133595273	0.074145469	0.054091379	0.043159793	0.027214379	0.01200377	0.014728796	0.02010581	0.01165304	0.012875753	0.004695437	0.009043425	0.008952827	0.007849791	0.010613736	0.003013899	0.00324568	0.00501992	0.017039698	0.008361831	0.009456108	0.00236319	0.000198815	0.000821918	0.000977937	0.002515346	0.00332284	0.007874454	0.001482137	0.000846636	0.000690408	4.89565E-05	0.000119408	0.00107631	0.002803345	0.00062622	0.004832872	0.002905391	0.0023805	0.000803385	0.002425582	0.001047271	0.00090185	0.000231773	0.000415259	0.000723617	0.005378385	0.001251211	0.003388485
0.00061562	0.134253626	0.07463947	0.054501034	0.043490023	0.027445494	0.012114529	0.014868783	0.020287754	0.011754999	0.012989836	0.004746107	0.009131316	0.009035756	0.007923168	0.010701664	0.003057438	0.003279289	0.005045911	0.017199165	0.008454143	0.009545671	0.002388465	0.000212432	0.000834563	0.000994857	0.0025254	0.003357096	0.007967452	0.001482137	0.000853576	0.000703879	4.89565E-05	0.000119408	0.001080304	0.002831404	0.000633256	0.004883834	0.00292555	0.002414296	0.00081094	0.002437542	0.001057013	0.000906778	0.000234532	0.000422902	0.000728523	0.005410023	0.00125978	0.003402663
0.000621361	0.134836753	0.075083359	0.054855061	0.043779296	0.027653139	0.012216812	0.014996003	0.020455224	0.011846835	0.013079901	0.00478974	0.009222347	0.009117686	0.007997301	0.010779664	0.003071951	0.003307428	0.005086753	0.017336886	0.008536122	0.009617899	0.002426377	0.000215156	0.000847208	0.00101516	0.002541485	0.003381075	0.008038722	0.001492134	0.000869768	0.000703879	4.89565E-05	0.000119408	0.001084298	0.00285096	0.000639287	0.00491802	0.002954528	0.002431194	0.000823532	0.002437542	0.001066755	0.000918277	0.000235912	0.00042545	0.000733429	0.005473298	0.00126835	0.003421566
0.000627909	0.135511927	0.075581916	0.055243553	0.044119047	0.027890493	0.012330397	0.015145567	0.020655431	0.011958195	0.013185578	0.00484041	0.0093071	0.009204612	0.008078242	0.010874683	0.003086465	0.003337129	0.005135022	0.01750412	0.008611211	0.009687238	0.002451651	0.000215156	0.000864067	0.001038847	0.002561592	0.00340848	0.008126506	0.001499633	0.000876708	0.000724086	4.89565E-05	0.00012314	0.001090288	0.002870516	0.000647329	0.004955055	0.002982246	0.002460765	0.000841162	0.002447111	0.001093546	0.000929776	0.000235912	0.000430545	0.000740788	0.005473298	0.00127692	0.003483003
0.000633845	0.136072625	0.076025804	0.055588812	0.044414516	0.028103912	0.012431111	0.015281906	0.020820835	0.012052924	0.013290054	0.004884043	0.009371972	0.009284044	0.008141785	0.010976793	0.003110653	0.003357061	0.005172151	0.017635629	0.00867459	0.009755132	0.002502201	0.000215156	0.000864067	0.001045615	0.002581698	0.003418757	0.008207336	0.00150963	0.000881334	0.000737558	4.89565E-05	0.00012314	0.001096279	0.002893474	0.000648334	0.004997154	0.003006185	0.002490336	0.000853754	0.002463855	0.001098417	0.000937989	0.000237291	0.000433092	0.000753053	0.005536573	0.00129406	0.003516085
0.000640615	0.136754808	0.076532618	0.055996048	0.044755175	0.028345365	0.012544005	0.015427366	0.021000366	0.012153437	0.013406539	0.004927675	0.009437891	0.009368971	0.008215162	0.011090248	0.003134842	0.003393015	0.005212994	0.01778733	0.008754502	0.009821582	0.002531688	0.000217879	0.000868282	0.001048998	0.002597784	0.003442736	0.008308157	0.001524626	0.000895214	0.000747661	4.89565E-05	0.000130603	0.001106263	0.002923233	0.00065738	0.005034506	0.003028864	0.002511459	0.000866346	0.002471032	0.001110594	0.000949488	0.000237291	0.000438188	0.000775129	0.005568211	0.0013112	0.00354444
0.000646593	0.137357092	0.076978714	0.056362168	0.045046412	0.028559249	0.012643713	0.015560514	0.021155432	0.012243103	0.013507412	0.00495864	0.009505902	0.009444906	0.008291564	0.011169667	0.003149355	0.003418809	0.00528354	0.017933335	0.00881168	0.009898144	0.002561175	0.000217879	0.000872497	0.001069302	0.002617891	0.003470141	0.00838638	0.001529625	0.00090678	0.000771236	4.89565E-05	0.000134334	0.001116247	0.002947891	0.000664416	0.005076288	0.003050282	0.002528357	0.000868864	0.002485384	0.001127643	0.00096263	0.00024005	0.000443283	0.0007923	0.005631486	0.00132834	0.003558618
0.000653395	0.138008904	0.07748567	0.05677545	0.045392058	0.028799212	0.01275981	0.015717373	0.021357706	0.012350125	0.013639508	0.005016348	0.009584377	0.009541823	0.008377801	0.011277449	0.003188057	0.003450464	0.005331809	0.018082448	0.008889526	0.00999204	0.002599088	0.000220603	0.000880927	0.001092989	0.002652072	0.003507822	0.008463734	0.001532125	0.000916033	0.000774604	4.89565E-05	0.000141797	0.001128229	0.002971699	0.000669442	0.005127884	0.003071701	0.002557928	0.000886494	0.002497345	0.001142256	0.000979057	0.00024281	0.000448378	0.000794753	0.005694761	0.00134548	0.003586973
0.00065944	0.138629877	0.077928206	0.057149128	0.045685562	0.029014167	0.012865986	0.015851889	0.021511738	0.012460762	0.013751189	0.005059981	0.009644018	0.009617758	0.008450421	0.01137105	0.003192894	0.003475085	0.005376364	0.018224829	0.008950838	0.010078714	0.002624362	0.00023422	0.000889357	0.001099756	0.002674189	0.003535227	0.008546303	0.001542122	0.000920659	0.000784707	4.89565E-05	0.000141797	0.001142207	0.003003159	0.000676478	0.005172199	0.00309564	0.002576939	0.00089153	0.002514089	0.00116174	0.001000412	0.000244189	0.000450926	0.000819282	0.005726398	0.00134548	0.003601151
0.000666269	0.139286362	0.078424342	0.057552434	0.046030301	0.029257995	0.012980763	0.015995524	0.02170781	0.012575738	0.013879682	0.005097983	0.009730863	0.009723167	0.008529849	0.011477414	0.003231596	0.003509477	0.005417207	0.018385332	0.00902455	0.010150942	0.002666487	0.000239667	0.000893572	0.001116676	0.002686253	0.00354893	0.00863061	0.00154962	0.000932225	0.000784707	4.89565E-05	0.000141797	0.001154188	0.003033769	0.000680499	0.005211766	0.003127138	0.002612847	0.000919233	0.002523658	0.001173918	0.001010269	0.000246948	0.000456021	0.000829094	0.005758036	0.00134548	0.003634233
0.000672325	0.139877431	0.078877343	0.057914019	0.046327433	0.029474114	0.013083172	0.016130952	0.021873558	0.012672635	0.01397335	0.005134579	0.009813523	0.009803099	0.008595661	0.011553996	0.003255785	0.003532925	0.005439484	0.018527196	0.009097573	0.010220281	0.002691762	0.000242391	0.000897787	0.001130211	0.002716413	0.003572909	0.008719263	0.001557119	0.000948418	0.000794811	5.09148E-05	0.000145529	0.001164172	0.003060127	0.00068452	0.005254815	0.003149817	0.002629745	0.000934344	0.002535618	0.001181224	0.00102341	0.000246948	0.000458568	0.000841359	0.005789674	0.00135405	0.003662588
0.000679233	0.140532981	0.079397538	0.058336372	0.046663708	0.029716359	0.013202722	0.016279147	0.022054468	0.01279195	0.014103044	0.005178211	0.009916063	0.009897018	0.008675846	0.011664615	0.003275136	0.003565363	0.005469188	0.018712033	0.009182996	0.010311289	0.002708612	0.000242391	0.000906217	0.001133595	0.002734509	0.003596888	0.008817476	0.001567116	0.000966923	0.000801547	5.09148E-05	0.000145529	0.00117216	0.003089886	0.000695577	0.005295331	0.003171235	0.00264453	0.000939381	0.002552363	0.001190966	0.001039837	0.000249708	0.000463664	0.000848717	0.005821311	0.00136262	0.00369567
0.000685422	0.141132461	0.079852745	0.058693422	0.046949958	0.029937089	0.013305444	0.016414119	0.02222504	0.012876554	0.014181101	0.005226066	0.009992446	0.00996496	0.008746953	0.011739779	0.003294486	0.003598972	0.005510031	0.018859074	0.009247752	0.010400852	0.002725461	0.000242391	0.000906217	0.001143747	0.002752605	0.003631144	0.008885269	0.001582112	0.000973863	0.000801547	5.09148E-05	0.000152992	0.00117815	0.003118796	0.000700602	0.005334898	0.003200214	0.002657204	0.000939381	0.002559539	0.001195837	0.001048051	0.000252467	0.000466211	0.000856076	0.005884586	0.00137119	0.003728751
0.00069245	0.141809972	0.080363972	0.059116077	0.047292581	0.030181848	0.013422859	0.016557298	0.02242249	0.012983576	0.0143168	0.005285182	0.010083476	0.010056382	0.008837729	0.01184898	0.00332835	0.003635318	0.005558299	0.019008704	0.009326975	0.010491859	0.002746524	0.000242391	0.000927292	0.001157282	0.002776733	0.003651698	0.008993913	0.00159211	0.000990055	0.00081165	5.28731E-05	0.000160455	0.001190131	0.003146855	0.000707639	0.005381113	0.003236752	0.002684663	0.000954492	0.0025715	0.001205579	0.001062835	0.000256606	0.000468759	0.000873247	0.005947861	0.00137119	0.00377601
0.000698672	0.14240805	0.080809925	0.059492778	0.047598025	0.030402438	0.013535753	0.016682239	0.022598231	0.013083366	0.014430883	0.005327407	0.010149395	0.010130318	0.008914131	0.011938326	0.003362215	0.003658766	0.00561028	0.019153156	0.009399309	0.010579977	0.002750736	0.000245114	0.000927292	0.001174201	0.00279684	0.003685954	0.00906779	0.001607106	0.000992369	0.000825121	5.28731E-05	0.000164186	0.001200116	0.00316386	0.000711659	0.005416881	0.00326321	0.002707898	0.00095701	0.002578676	0.00123237	0.001085833	0.000257985	0.000473854	0.000880606	0.006042774	0.00137119	0.003809092
0.00070579	0.143097709	0.081328199	0.059914223	0.047929616	0.030651947	0.013659322	0.016836818	0.022790513	0.013197619	0.014554572	0.005392152	0.010228916	0.010224238	0.008999611	0.012030508	0.003381565	0.003691204	0.005651123	0.019318319	0.009480599	0.01068832	0.002771798	0.000247838	0.000935722	0.001184353	0.002818957	0.003709933	0.009167742	0.001614604	0.001010874	0.000838593	5.28731E-05	0.000164186	0.0012101	0.003187668	0.000716685	0.005463095	0.003292188	0.002735357	0.000977158	0.00258346	0.001239676	0.001094047	0.000263504	0.000484044	0.000887964	0.006074412	0.00137976	0.003837447
0.000712103	0.143683639	0.081796432	0.060298483	0.048234455	0.030877752	0.013761793	0.016991397	0.022971767	0.013280054	0.014681865	0.005441415	0.010301113	0.010308166	0.009065423	0.012129781	0.003400916	0.003722078	0.005703104	0.01946536	0.009557756	0.010760548	0.002818135	0.000247838	0.000935722	0.001197888	0.002839064	0.003761317	0.009264217	0.001627101	0.00102938	0.000841961	5.28731E-05	0.000179112	0.001216091	0.003210625	0.000729752	0.005505195	0.003312347	0.002767041	0.000984713	0.002590636	0.001261596	0.001117045	0.000264883	0.00048914	0.000900229	0.006137687	0.001396899	0.003875255
0.000719243	0.144379372	0.082315916	0.060720231	0.048576776	0.031134898	0.013881782	0.017148712	0.023166116	0.013400092	0.014795948	0.00550053	0.010384819	0.010410578	0.009134261	0.012217709	0.00343478	0.003762331	0.005766225	0.019630005	0.00964249	0.010858778	0.00284341	0.000250561	0.000939937	0.001204656	0.002877267	0.003785297	0.009350262	0.0016321	0.001038633	0.000852064	5.28731E-05	0.000186576	0.001222081	0.003237834	0.000738799	0.005551409	0.003342585	0.002798724	0.000992268	0.002607381	0.001271338	0.001135115	0.000269022	0.000504425	0.000902682	0.006137687	0.001414039	0.003936692
0.000725603	0.144974647	0.082790626	0.061102071	0.04888751	0.031353905	0.013986891	0.017296451	0.023358742	0.013518683	0.014892018	0.005532903	0.010448645	0.010494506	0.009192509	0.012316983	0.003463807	0.003790079	0.005821919	0.019765138	0.009712069	0.010949786	0.00286026	0.000250561	0.000944152	0.001218192	0.002895363	0.003809276	0.00944326	0.001637099	0.001050199	0.0008588	5.28731E-05	0.000194039	0.001232066	0.003254839	0.000747845	0.005593508	0.003361484	0.002819847	0.001004861	0.002621734	0.001298129	0.001143328	0.000270402	0.000512068	0.000919853	0.006200962	0.001422609	0.003979225
0.000732815	0.145670848	0.083313669	0.061541355	0.04923769	0.031609375	0.014110082	0.017472918	0.023565496	0.013643782	0.015024114	0.00558498	0.010532351	0.010590924	0.009288579	0.012423347	0.003497671	0.003817435	0.005851623	0.019949975	0.009794047	0.011042238	0.002881322	0.000250561	0.000952582	0.001224959	0.00291748	0.003867511	0.009546689	0.001647096	0.001059452	0.000862168	5.28731E-05	0.000201502	0.001254031	0.003288	0.000751866	0.005643837	0.003386683	0.002853643	0.001009897	0.002636086	0.001315177	0.001148257	0.000270402	0.000524806	0.000937023	0.006232599	0.001431179	0.00400758
0.000739308	0.146225472	0.083783896	0.061925009	0.049542983	0.031838394	0.014218079	0.017608802	0.023738481	0.013751527	0.015140598	0.005628613	0.010591992	0.010685842	0.009354391	0.012519784	0.003536372	0.003842838	0.005892465	0.020094945	0.009865693	0.011137579	0.002902385	0.000253285	0.000969442	0.001228343	0.002937587	0.003888065	0.009640556	0.001657094	0.001068705	0.000872271	5.28731E-05	0.000208965	0.001275997	0.003310107	0.000754882	0.005686886	0.003408102	0.00287899	0.001014934	0.002650439	0.001332226	0.00115647	0.000271781	0.000524806	0.000939476	0.006264237	0.001431179	0.004045388
0.000746671	0.146885227	0.084310213	0.062364897	0.04988621	0.032091488	0.014346608	0.017765205	0.023925593	0.013873734	0.015247476	0.005676468	0.010676745	0.010774266	0.009423229	0.012633239	0.003570236	0.00386785	0.005951873	0.020252341	0.009966272	0.011241587	0.002948722	0.000256008	0.000982086	0.001238495	0.002965736	0.003905193	0.0097492	0.001659593	0.001082584	0.000882375	5.28731E-05	0.000212696	0.001277994	0.003328813	0.000763928	0.005731834	0.003450939	0.002927571	0.001030045	0.002671968	0.001346839	0.001167969	0.000278679	0.000524806	0.000951741	0.006295874	0.001439749	0.004083195
0.000753181	0.147510406	0.084771968	0.062739482	0.050205559	0.032316921	0.014454542	0.017914768	0.024085139	0.013971354	0.015353153	0.005729953	0.010748942	0.010857695	0.009499632	0.01272684	0.003613776	0.003893643	0.005996428	0.020406631	0.010051695	0.011329706	0.002973996	0.000256008	0.000990516	0.001265566	0.002985843	0.003925747	0.009841329	0.00167459	0.001091837	0.000885743	5.48313E-05	0.000212696	0.001285981	0.003353471	0.000771969	0.005769502	0.003472358	0.002946581	0.0010376	0.00268632	0.001376065	0.001189324	0.000280059	0.000529901	0.000956647	0.006327512	0.001448319	0.004092647
0.000760561	0.148179038	0.085288249	0.063169393	0.0505639	0.032573043	0.014580998	0.018075275	0.024286724	0.014079822	0.015491253	0.005784846	0.010827416	0.010938126	0.009571495	0.012831786	0.003671829	0.003926471	0.006059548	0.020569205	0.010137118	0.011417824	0.002982421	0.000258732	0.000994731	0.001275717	0.003026056	0.003956577	0.009955187	0.001692085	0.001114969	0.000895846	5.48313E-05	0.000220159	0.001299959	0.003368775	0.000780011	0.005812551	0.003498816	0.002976153	0.001045156	0.002698281	0.001388243	0.001200823	0.000284198	0.000532449	0.000968911	0.006422425	0.001456889	0.004125728
0.000767187	0.148757492	0.085745591	0.063533698	0.050880981	0.03279829	0.014687237	0.018224382	0.0244666	0.014198413	0.015605336	0.005822849	0.01089752	0.011021055	0.009634282	0.012921132	0.003686342	0.003958909	0.006089252	0.020719353	0.010212208	0.011503053	0.003032971	0.000261455	0.000994731	0.001285869	0.00303812	0.003987407	0.010046447	0.001709581	0.001126535	0.000895846	5.48313E-05	0.000227622	0.001315934	0.003391733	0.000789057	0.005855284	0.003518975	0.003003612	0.001062785	0.002705457	0.001397985	0.00121068	0.000285577	0.000534996	0.00097627	0.006422425	0.001474029	0.004149358
0.000774654	0.14942192	0.086259167	0.063948191	0.051233277	0.03305511	0.014811998	0.018372122	0.024661294	0.014330021	0.015738633	0.005887594	0.010984366	0.011110478	0.009707658	0.01303175	0.003720206	0.003993691	0.006144946	0.020882962	0.010310031	0.011589727	0.003054033	0.000264178	0.000994731	0.001299404	0.003050184	0.004011387	0.01015509	0.001712081	0.001138101	0.000902582	5.87478E-05	0.000235085	0.001325918	0.003423193	0.000801119	0.005909728	0.003565592	0.003022622	0.00107034	0.002712633	0.001417469	0.001232035	0.000285577	0.000542639	0.000981176	0.00661225	0.001482599	0.004182439
0.000781422	0.149988693	0.086713591	0.064330938	0.051546883	0.03328641	0.014921816	0.018512565	0.024856676	0.014444273	0.015859921	0.005960784	0.011067026	0.011195905	0.009772714	0.013121096	0.003744394	0.004030427	0.006204354	0.021026897	0.010387188	0.011666289	0.003087733	0.000266902	0.000994731	0.00131294	0.003074312	0.004052494	0.010233313	0.001722078	0.001147354	0.00090595	5.87478E-05	0.000242548	0.001327915	0.00344445	0.000806145	0.005953093	0.003595831	0.003041632	0.001080414	0.002726986	0.00142234	0.001240248	0.000285577	0.000550282	0.000986082	0.006707163	0.001508309	0.004220247
0.00078906	0.150670408	0.087238414	0.064777175	0.051906886	0.033547887	0.015042056	0.018667601	0.025057917	0.014577327	0.015988414	0.006036789	0.011161195	0.011290824	0.009862733	0.013237388	0.003773421	0.004062473	0.006241483	0.021184811	0.010483633	0.011767408	0.003138282	0.000269625	0.000994731	0.001316324	0.003094419	0.004083324	0.01034891	0.001734575	0.001161233	0.000922789	5.87478E-05	0.000250011	0.001341893	0.003474209	0.000820218	0.006005955	0.003623549	0.003062755	0.001087969	0.002748515	0.001432082	0.001259961	0.000288336	0.00055283	0.0010008	0.0067388	0.001516878	0.00426278
0.000795976	0.151279233	0.087688709	0.065168085	0.052213086	0.033781889	0.015157148	0.018811236	0.02522401	0.014685795	0.016096492	0.006088867	0.011256411	0.011360764	0.009949726	0.013325316	0.003792771	0.004090612	0.006282326	0.021343242	0.010568368	0.011869972	0.003159345	0.00028869	0.001003161	0.001329859	0.003106483	0.004117581	0.010448861	0.001749571	0.001172799	0.000932892	5.87478E-05	0.000257474	0.001353874	0.003500568	0.000833285	0.006050586	0.003651267	0.003081765	0.00110308	0.002770043	0.001436953	0.001269817	0.000289716	0.000555377	0.001008158	0.006770438	0.001559728	0.004276958
0.000803758	0.151943661	0.088200932	0.065606764	0.05256387	0.034046672	0.015282349	0.018988159	0.025437656	0.014810171	0.016234593	0.006140945	0.011375693	0.011466673	0.010051091	0.013437353	0.003807285	0.00412344	0.006319456	0.021527562	0.010659991	0.011956646	0.003197257	0.000294137	0.001011591	0.001333243	0.003142675	0.00414156	0.010549682	0.001767067	0.001195932	0.00093626	5.87478E-05	0.000257474	0.001361862	0.003533728	0.000848362	0.006104081	0.003677726	0.003109224	0.001110635	0.002782004	0.001441824	0.001282959	0.000289716	0.000555377	0.001013064	0.006865351	0.001585438	0.004310039
0.000810628	0.152520246	0.088662047	0.065974395	0.05288609	0.034280627	0.015392669	0.019149577	0.025616842	0.014918638	0.016351077	0.006195837	0.01145626	0.011549602	0.010129763	0.013545135	0.00381696	0.004153141	0.006360298	0.021681334	0.010730258	0.01204043	0.003226744	0.000299584	0.001015806	0.001336627	0.003166803	0.004162113	0.010634858	0.001769566	0.001212124	0.000942996	5.87478E-05	0.000261206	0.001377837	0.003562637	0.000858414	0.006152511	0.003707964	0.003132459	0.001123228	0.002825061	0.001463744	0.001294458	0.000291096	0.000560472	0.00101797	0.006896988	0.001585438	0.004357298
0.000818569	0.153184673	0.089191639	0.066382538	0.053238689	0.034547552	0.015521072	0.019327412	0.025817739	0.015041568	0.016490379	0.006253545	0.011546245	0.011642522	0.010234911	0.013654336	0.003836311	0.004185188	0.006412279	0.021851674	0.010826015	0.012137216	0.003256231	0.000307754	0.001015806	0.001353546	0.003196963	0.00419637	0.01074524	0.001787062	0.00122369	0.000949732	5.87478E-05	0.000268669	0.001391815	0.003588996	0.000868466	0.006193977	0.003734423	0.003157806	0.001133301	0.002837022	0.001475921	0.001310885	0.000296614	0.000568115	0.001027782	0.006896988	0.001594008	0.004409284
0.000825647	0.153774809	0.089658662	0.066758333	0.053571941	0.034775313	0.015632773	0.019463296	0.026009675	0.015160883	0.016609265	0.006304215	0.011625766	0.011728948	0.010309801	0.013786228	0.00387985	0.00421997	0.006449409	0.02199302	0.010908683	0.012210889	0.003281506	0.000313201	0.001024236	0.001373849	0.00321707	0.004234051	0.010832154	0.001817055	0.001242196	0.000953099	5.87478E-05	0.000276132	0.001395809	0.003615354	0.000879523	0.006238925	0.003762141	0.003189489	0.001153449	0.002851374	0.001488099	0.001319099	0.000296614	0.000570663	0.001035141	0.006896988	0.001628288	0.004451817
0.000833442	0.154439703	0.090203771	0.067188244	0.053942978	0.035038094	0.015764378	0.019644322	0.026231936	0.01529466	0.01675337	0.006356293	0.011723074	0.01182087	0.010398307	0.013892592	0.003908877	0.004252016	0.006486539	0.022178892	0.011014773	0.012304785	0.003327843	0.000315925	0.001036881	0.001380617	0.003241198	0.00425803	0.0109182	0.001834551	0.001246822	0.000953099	5.87478E-05	0.000279863	0.001409787	0.003640862	0.000890579	0.006284823	0.003807498	0.003214836	0.001163523	0.00288008	0.001507583	0.00132567	0.000296614	0.00057321	0.0010425	0.006960263	0.001645428	0.004475446
0.000840433	0.15502797	0.090680617	0.067573108	0.054272604	0.035275495	0.015881982	0.019795709	0.026420772	0.015405297	0.016845837	0.006421038	0.011813059	0.011899802	0.010471683	0.014008884	0.003947578	0.0042825	0.006512529	0.022321274	0.011105707	0.012410238	0.003361543	0.000315925	0.001041096	0.001387385	0.003273368	0.004288861	0.011012067	0.001844548	0.001256075	0.000969939	6.07061E-05	0.000291058	0.001423765	0.003669772	0.000901636	0.006331354	0.003846556	0.003238071	0.001173597	0.002904001	0.001519761	0.001337169	0.000297994	0.000575758	0.001049858	0.006991901	0.001645428	0.00449435
0.000848461	0.155718563	0.091217754	0.068021763	0.054649081	0.035542467	0.016009506	0.019965792	0.026630972	0.015549197	0.016961121	0.006471708	0.011876885	0.012006211	0.010562459	0.014115248	0.003995956	0.004314155	0.006557085	0.022495756	0.011191819	0.012501246	0.00339103	0.000315925	0.001049526	0.001390769	0.003317603	0.004357373	0.011121579	0.001859544	0.001276894	0.000969939	6.07061E-05	0.000298521	0.001427758	0.003702082	0.000912693	0.00637377	0.003875534	0.003267643	0.001181152	0.002927921	0.001529503	0.001351953	0.000299373	0.000578306	0.001064576	0.007055176	0.001671137	0.00451798
0.000855543	0.156313371	0.091691468	0.068406324	0.054975533	0.035784431	0.016126167	0.020132683	0.026821875	0.015671404	0.017081208	0.006528009	0.011965823	0.012096633	0.010636592	0.014214521	0.004024982	0.004343075	0.00660164	0.022644868	0.011268287	0.012595143	0.003412092	0.000321372	0.001053741	0.001394153	0.003339721	0.004384778	0.011227615	0.00187704	0.001293086	0.000973306	6.26644E-05	0.000302252	0.001435746	0.00372674	0.000929781	0.006416185	0.003920892	0.003299326	0.001181152	0.002954234	0.001539245	0.001358524	0.000306271	0.000580853	0.001069482	0.007086813	0.001679707	0.004541609
0.000863595	0.15698761	0.092226185	0.068838956	0.055345965	0.036058248	0.016252812	0.020310061	0.027064811	0.015794334	0.017213304	0.006580086	0.012048483	0.012206039	0.010719802	0.014326558	0.004068521	0.004375122	0.006664761	0.022820903	0.011357154	0.012699151	0.003437367	0.000329542	0.001057956	0.001394153	0.003355806	0.004425885	0.011337997	0.001899535	0.001311592	0.00098341	6.85392E-05	0.000313447	0.001441736	0.003760751	0.000941843	0.006464299	0.003966249	0.003341571	0.001193744	0.002980548	0.001544116	0.001366737	0.00030903	0.000583401	0.001071935	0.007118451	0.001679707	0.004579417
0.000870835	0.157585689	0.092708156	0.069231681	0.055678764	0.036304777	0.016369851	0.020447769	0.027253302	0.015909309	0.017344199	0.006647647	0.012138467	0.012308452	0.01080377	0.014454195	0.00409271	0.004408341	0.006731594	0.022990208	0.011430178	0.012795937	0.003471067	0.000334989	0.001074816	0.001397537	0.003389987	0.004460141	0.011445771	0.00191703	0.001334724	0.000986778	6.85392E-05	0.000324641	0.001455715	0.003787109	0.0009529	0.006512729	0.003990188	0.00336903	0.0012013	0.002999684	0.001566035	0.001381522	0.00031179	0.000588496	0.001074388	0.007118451	0.001679707	0.004603046
0.000878973	0.158222549	0.093240239	0.069652522	0.056055544	0.036579991	0.016499384	0.020639739	0.027464536	0.016043086	0.017494308	0.006725059	0.012239961	0.012407866	0.010892275	0.014581832	0.004150763	0.004445077	0.006776149	0.02316469	0.011520423	0.012899945	0.003521616	0.000337713	0.001079031	0.00140092	0.003418137	0.004494397	0.011565713	0.001937025	0.00134629	0.001006985	7.04974E-05	0.000324641	0.001469693	0.00382027	0.000967977	0.006569389	0.004033025	0.003390153	0.001206336	0.003011645	0.001587955	0.001388093	0.000314549	0.000591044	0.001076841	0.007118451	0.001696847	0.004631402
0.000886299	0.158816889	0.093731464	0.070033758	0.056396807	0.036831316	0.016616108	0.020796598	0.027653027	0.016151554	0.017613194	0.006810917	0.012303787	0.012486799	0.010975486	0.01468536	0.004174951	0.004473215	0.00680214	0.023321568	0.011605157	0.012986619	0.003555316	0.000337713	0.001083246	0.001407688	0.003464382	0.00453893	0.011671748	0.001957021	0.001350917	0.001010353	7.04974E-05	0.000332104	0.001491658	0.00385258	0.000979034	0.006612754	0.004064523	0.003419724	0.001229002	0.003021213	0.001597697	0.001394663	0.000322826	0.000593591	0.001076841	0.007181726	0.001705417	0.004659757
0.000894592	0.159469635	0.094277214	0.070477878	0.05678205	0.037108858	0.016743067	0.020979448	0.027866673	0.016277376	0.017766906	0.006868625	0.012410513	0.012592208	0.011075339	0.014801652	0.004223328	0.004508388	0.006880112	0.023501746	0.011706425	0.013074737	0.003601653	0.000340436	0.001083246	0.001421224	0.003500574	0.004573186	0.011776046	0.001964519	0.00136017	0.001023824	7.44139E-05	0.000332104	0.001511627	0.003897644	0.000993107	0.006659918	0.004094762	0.00345352	0.001234039	0.00304035	0.001602568	0.00140452	0.000324206	0.000598686	0.0010842	0.007213364	0.001722557	0.004688113
0.000901993	0.160054163	0.094753134	0.070870905	0.057121953	0.037354734	0.016857782	0.021134027	0.028061711	0.016401029	0.01788339	0.006953075	0.012481663	0.012675137	0.011154011	0.014909434	0.004247517	0.004541216	0.006924668	0.023664319	0.011783582	0.013144076	0.00363114	0.000345883	0.001083246	0.001431375	0.003530734	0.004600591	0.011880343	0.001979515	0.001371736	0.001023824	7.63722E-05	0.000332104	0.001523608	0.003923152	0.001006174	0.006705816	0.0041187	0.003478867	0.001241595	0.003059487	0.001607439	0.001416019	0.000325586	0.000601234	0.001086653	0.007339914	0.001731127	0.004730646
0.000910355	0.160742421	0.09527333	0.071312002	0.057500093	0.037628924	0.016994097	0.02129955	0.028281215	0.016536976	0.018026294	0.007024858	0.012569555	0.012778049	0.01124403	0.01501438	0.004295894	0.004573262	0.006976649	0.02384139	0.011877961	0.013233639	0.003673265	0.000348607	0.00109589	0.001431375	0.00354883	0.004627996	0.011989855	0.002004509	0.001383302	0.001033928	7.83305E-05	0.000339567	0.001535589	0.003954613	0.001016225	0.006757411	0.004146419	0.00353801	0.001254187	0.003071447	0.001619617	0.001434089	0.000329724	0.000608877	0.001096464	0.007339914	0.001756837	0.00474955
0.000917914	0.161359189	0.095764555	0.071695657	0.057842565	0.037877548	0.017114839	0.021465529	0.028478665	0.016653397	0.018163194	0.007086788	0.012650122	0.012875965	0.011319676	0.015127836	0.004329758	0.004604527	0.007028631	0.024018461	0.011973717	0.013330425	0.003711177	0.000364948	0.001116965	0.001448295	0.003568937	0.004672529	0.012091545	0.002012007	0.001394868	0.001044031	8.02887E-05	0.00034703	0.001545573	0.00397842	0.001030298	0.006805525	0.004174137	0.003559132	0.001259224	0.003081015	0.00163423	0.001457087	0.000333863	0.000619067	0.001098917	0.007339914	0.001782546	0.004792083
0.000926432	0.162025018	0.09630703	0.072128893	0.05821738	0.038158536	0.017255989	0.021639716	0.028697824	0.016791513	0.018330115	0.007155756	0.012743245	0.012968886	0.01138927	0.015263982	0.00436846	0.004648689	0.00706576	0.024210546	0.012072918	0.013412765	0.003774364	0.000373118	0.001125395	0.001465214	0.003597086	0.004727339	0.012214095	0.002029503	0.001404121	0.001054135	8.02887E-05	0.000365688	0.001575526	0.004003078	0.001037334	0.00685807	0.004204375	0.003601377	0.001271816	0.003088192	0.001651278	0.001462015	0.000335243	0.000624162	0.001108729	0.007339914	0.001825396	0.004820439
0.000934116	0.162610014	0.096783948	0.072534013	0.058561061	0.038405158	0.01737535	0.021809798	0.028887349	0.016912997	0.018464613	0.007207834	0.012814396	0.013060307	0.011485341	0.015360419	0.004426513	0.004678781	0.007117742	0.024383993	0.012159719	0.013493661	0.003799639	0.000378565	0.001150685	0.001482133	0.003619203	0.004761595	0.012322738	0.0020395	0.001418	0.00106087	8.02887E-05	0.000376883	0.001581517	0.004023484	0.001045375	0.006907449	0.004235873	0.003616163	0.001279371	0.003104936	0.001653714	0.001476799	0.000342141	0.000629258	0.001116088	0.007466464	0.001833966	0.004862972
0.000942706	0.163304345	0.097317953	0.072957878	0.058945095	0.038684656	0.017516374	0.021985353	0.029125461	0.017048943	0.018601512	0.007279616	0.012914843	0.013158223	0.011576872	0.01546962	0.00447489	0.00472138	0.007199427	0.02458954	0.012267187	0.013571667	0.003824913	0.000378565	0.001167545	0.001485517	0.003633278	0.004806128	0.012428774	0.002059495	0.001443445	0.001074342	8.02887E-05	0.000388077	0.001599489	0.004064298	0.001055427	0.006959045	0.004262332	0.003671081	0.001286927	0.003126465	0.001670762	0.001491584	0.00034352	0.000631805	0.001123447	0.007561377	0.001859676	0.004919683
0.000950485	0.163917375	0.097806971	0.073368137	0.059295578	0.038937937	0.0176417	0.02215498	0.029318431	0.017161749	0.018743215	0.007351399	0.012993318	0.01325564	0.01165857	0.015581657	0.004528105	0.004762024	0.007236556	0.024750561	0.012363633	0.013662674	0.003837551	0.000392182	0.001167545	0.00150582	0.003679524	0.004836958	0.012537417	0.002074492	0.001464264	0.001074342	8.02887E-05	0.000388077	0.001607476	0.004094907	0.001070505	0.007006525	0.004311469	0.00369854	0.001294482	0.003147994	0.001678069	0.001504725	0.000354557	0.000634353	0.0011259	0.007593014	0.001868246	0.00495749
0.000959112	0.164588345	0.098357134	0.073812862	0.059675229	0.0392152	0.017777073	0.022363365	0.029536557	0.017308542	0.018886119	0.007416144	0.013080163	0.01337204	0.011753884	0.015720639	0.004571644	0.004801105	0.007292251	0.024957661	0.012466967	0.013756571	0.003879675	0.000397629	0.00117176	0.001509204	0.00369762	0.004860937	0.012644322	0.002084489	0.001485083	0.00107771	8.2247E-05	0.00039554	0.001615464	0.004125517	0.001082567	0.007054955	0.004351787	0.003723887	0.001294482	0.003171915	0.001690246	0.001512939	0.000361455	0.0006369	0.001133258	0.007624652	0.001876816	0.004985846
0.000966935	0.165187825	0.09885142	0.074205285	0.060027071	0.039465407	0.017901269	0.022533448	0.029746413	0.017429303	0.019051839	0.007478075	0.013168055	0.013466959	0.011837851	0.015811403	0.004634535	0.004833151	0.007347945	0.025146122	0.012546191	0.013844689	0.003909163	0.000403076	0.00119705	0.001519356	0.003713705	0.004881491	0.012746011	0.002094487	0.001494336	0.001094549	8.2247E-05	0.000406735	0.001623451	0.004156127	0.001092618	0.007103069	0.004383285	0.003736561	0.001299519	0.003198228	0.001697553	0.001522795	0.000364214	0.000644543	0.001150429	0.007687927	0.001885386	0.005009475
0.000975735	0.165850383	0.099397098	0.074659986	0.060412919	0.039749748	0.018041602	0.022706266	0.029971085	0.017556571	0.019168324	0.007580822	0.013276873	0.013573867	0.011935435	0.015941877	0.004673236	0.00487106	0.007392501	0.02533769	0.012645392	0.013934252	0.0039555	0.000408523	0.001218124	0.001529507	0.00372979	0.004898619	0.012865084	0.002109483	0.001503589	0.00110802	8.2247E-05	0.000406735	0.001639426	0.004191838	0.00110468	0.007157829	0.004437462	0.003766132	0.001307074	0.003219757	0.001712166	0.001534294	0.000376631	0.000652186	0.001157788	0.007846115	0.001893956	0.005061461
0.000983745	0.16648444	0.099871453	0.075078107	0.060772167	0.040001678	0.018164291	0.022873613	0.030181286	0.017691071	0.01931483	0.007635715	0.013365811	0.013661792	0.012018645	0.016046823	0.004716776	0.004912095	0.007425917	0.025511654	0.012728059	0.013987701	0.003989199	0.00041397	0.001218124	0.001546427	0.003761961	0.004939726	0.012977204	0.002114482	0.001515155	0.001121492	8.2247E-05	0.000406735	0.001641423	0.004213945	0.001122773	0.007195497	0.00446014	0.003791479	0.001309593	0.003236501	0.001717037	0.001539222	0.000376631	0.000654734	0.0011676	0.00790939	0.001936805	0.00508509
0.000992687	0.167168959	0.100410441	0.075537041	0.061166176	0.040290117	0.018301861	0.023074247	0.030406648	0.017825571	0.01945173	0.00770046	0.013457888	0.013772197	0.012101856	0.016167369	0.004755478	0.004956257	0.007489037	0.02569442	0.012825883	0.0141076	0.004043961	0.000416694	0.001222339	0.001576881	0.003804185	0.004967131	0.013088455	0.00212198	0.001535974	0.001134963	8.2247E-05	0.000421661	0.001651407	0.004253058	0.00113584	0.007248992	0.004486599	0.003816826	0.001317148	0.00325803	0.001736521	0.001545793	0.00037801	0.000659829	0.001174958	0.00803594	0.001936805	0.005118172
0.001000758	0.167782456	0.100905296	0.075950928	0.061513334	0.040543724	0.018428318	0.023236122	0.030605821	0.017944885	0.019597035	0.007755353	0.01353427	0.01387411	0.012183554	0.016259552	0.004779666	0.004989475	0.007533593	0.025884953	0.012906484	0.014187051	0.004077661	0.000427588	0.001226554	0.001597185	0.003842388	0.004994536	0.013209266	0.002139476	0.001542914	0.001145066	8.2247E-05	0.000421661	0.001665385	0.004276865	0.001143882	0.007294256	0.004526916	0.00384851	0.001324703	0.003272383	0.001743828	0.001550721	0.000383529	0.000662377	0.001187223	0.008130853	0.001936805	0.005132349
0.001009659	0.168508561	0.101459018	0.076398374	0.06190704	0.040834492	0.018563816	0.023425356	0.030825325	0.01806203	0.019729131	0.007820098	0.013613791	0.013984016	0.012284919	0.016408461	0.004808692	0.00503012	0.007585574	0.026075485	0.013004996	0.014279503	0.004115573	0.000433035	0.001247629	0.001603952	0.003876569	0.005025367	0.01331704	0.002149473	0.001561419	0.001151802	8.2247E-05	0.000440318	0.00167537	0.004312577	0.001155944	0.007345535	0.004581093	0.003861183	0.001334777	0.00329152	0.00175357	0.001575362	0.000390427	0.000685305	0.001201941	0.008130853	0.001971085	0.005184335
0.00101785	0.169103836	0.101967255	0.076813774	0.062270067	0.041090706	0.018690963	0.023594071	0.031021052	0.018207377	0.01985162	0.007891881	0.013704822	0.014090924	0.012369643	0.016516244	0.004852232	0.0050735	0.007622704	0.026244789	0.01309593	0.014360398	0.004149273	0.000438482	0.001272919	0.001607336	0.003898686	0.005059623	0.013443066	0.002166969	0.001577612	0.001165274	8.2247E-05	0.000455244	0.001689348	0.004337235	0.001163985	0.007392066	0.004608812	0.003894979	0.001337296	0.00330348	0.001775489	0.001585218	0.000393186	0.000692948	0.0012093	0.008162491	0.002013935	0.005250497
0.001026901	0.169819661	0.102509731	0.07728722	0.062657275	0.041379564	0.018832175	0.023780113	0.031242279	0.018352001	0.020001729	0.007952404	0.013788528	0.014206825	0.012478573	0.016648136	0.004900609	0.005120397	0.007663547	0.02644257	0.013207532	0.014462962	0.004187185	0.000443929	0.001272919	0.001620872	0.003928846	0.005097304	0.013563877	0.002181965	0.001596118	0.001178745	8.2247E-05	0.000458976	0.001699332	0.004366994	0.001183083	0.007445877	0.004646609	0.003924551	0.001344851	0.003325009	0.001792538	0.001591789	0.000397325	0.000700591	0.001216658	0.008257403	0.002022505	0.005283579
0.001035187	0.170469604	0.10301747	0.077706549	0.063012291	0.041649097	0.018962713	0.023947915	0.031450067	0.018466253	0.020151838	0.008019964	0.013863864	0.014289754	0.012561027	0.016794209	0.004915122	0.005154397	0.007722954	0.026628961	0.013306044	0.014565526	0.004216672	0.000443929	0.001285564	0.001631023	0.003961017	0.00513156	0.013683819	0.002186964	0.00161231	0.001188848	8.42052E-05	0.00047017	0.001715307	0.004406957	0.00119213	0.007494624	0.004681887	0.003939336	0.001352406	0.003339361	0.001797409	0.001600003	0.000401463	0.000710781	0.001219111	0.008257403	0.002031075	0.00531666
0.001044373	0.171157394	0.103560016	0.078145228	0.063409928	0.041941029	0.019107692	0.024142621	0.031664058	0.018608707	0.020298345	0.008101599	0.013974775	0.014386171	0.01264802	0.016962974	0.004973175	0.005198168	0.007815778	0.026821564	0.013405245	0.014691203	0.004241947	0.000446652	0.001293994	0.001641175	0.004003241	0.005141837	0.013802892	0.002199461	0.001616936	0.001209055	8.42052E-05	0.000481365	0.001733279	0.004446069	0.001203187	0.007545902	0.004720945	0.003983693	0.00136248	0.003356106	0.001799845	0.00161643	0.000404223	0.000723519	0.001228923	0.008257403	0.002073924	0.005373371
0.001052733	0.171781171	0.104056936	0.078557906	0.063779755	0.042198966	0.01923867	0.024325928	0.031873224	0.018721514	0.02041603	0.008170567	0.014063713	0.014483588	0.012745604	0.01709912	0.004997363	0.005237249	0.007867759	0.027000188	0.013501002	0.014779321	0.004296709	0.000449376	0.001319283	0.001647943	0.004035412	0.00515554	0.013911535	0.002211958	0.001621563	0.001212423	8.61635E-05	0.000488828	0.001753247	0.004484332	0.001216254	0.007595599	0.004753703	0.004002704	0.001370036	0.003365674	0.001807151	0.001623001	0.000404223	0.000731162	0.001228923	0.008320678	0.002082494	0.005397001
0.001062006	0.172473633	0.104602401	0.078989933	0.064181623	0.04248219	0.019380635	0.024515618	0.032106856	0.01886903	0.020593759	0.00823672	0.014140095	0.01459699	0.012847726	0.017229594	0.005040903	0.005278675	0.007919741	0.027177259	0.013606403	0.014894886	0.004313559	0.000452099	0.001336143	0.001668246	0.004067583	0.005220626	0.014041038	0.002216957	0.001642382	0.001215791	8.61635E-05	0.000507485	0.001767225	0.004517492	0.0012253	0.007647194	0.004796541	0.004042836	0.001382628	0.003391987	0.001809587	0.001631214	0.000408361	0.000733709	0.001228923	0.008352316	0.002091064	0.00544426
0.001070505	0.173113764	0.105096259	0.079419239	0.064541929	0.042746926	0.019514752	0.024688892	0.032322225	0.01900136	0.020727056	0.008302873	0.014237404	0.014688912	0.012950605	0.017371413	0.005103793	0.005317365	0.007964296	0.027356401	0.013706982	0.015001784	0.004343046	0.000452099	0.001361433	0.001678397	0.004097743	0.005261734	0.014153157	0.002229454	0.001647008	0.001219159	9.008E-05	0.000507485	0.001775213	0.004550653	0.001239373	0.007691193	0.004828039	0.004066071	0.001382628	0.003425477	0.001816893	0.001636142	0.000411121	0.000738805	0.001233829	0.008415591	0.002091064	0.005477342
0.001079815	0.173823515	0.105637667	0.079854894	0.064935938	0.04303639	0.019662871	0.02489363	0.032550344	0.019146707	0.020863956	0.008376063	0.014331573	0.014778835	0.013058022	0.017477777	0.005123144	0.005359964	0.008016278	0.02755211	0.013808939	0.015084124	0.004364108	0.000454823	0.001378293	0.001681781	0.004137956	0.005299415	0.014269623	0.002239451	0.001651635	0.001225895	9.008E-05	0.000526143	0.001795182	0.004584664	0.001248419	0.007743421	0.004863317	0.004095642	0.001385146	0.00345179	0.001836377	0.00164107	0.000415259	0.0007439	0.001238735	0.008510504	0.002091064	0.005491519
0.001088479	0.174456169	0.106152311	0.080282387	0.065315439	0.04330853	0.019789767	0.025076024	0.03277226	0.019271083	0.020998453	0.008450661	0.014418419	0.014868258	0.013153336	0.01760825	0.005181197	0.005407643	0.008079398	0.02773643	0.013893673	0.015182354	0.004389383	0.00046027	0.001403583	0.001698701	0.004160073	0.005323395	0.014388696	0.002241951	0.001665514	0.001242734	9.008E-05	0.000529874	0.001807163	0.004613573	0.001261487	0.007790901	0.004897335	0.004127326	0.00139522	0.00346375	0.001848555	0.001645999	0.000419398	0.000746447	0.001246094	0.008542141	0.002099634	0.005534053
0.001097961	0.175150034	0.106704894	0.080757949	0.065712924	0.043599112	0.019939518	0.025266626	0.032996933	0.019401967	0.021153366	0.008539333	0.014512588	0.014974667	0.013253189	0.017747233	0.005215061	0.005450241	0.008123953	0.027918678	0.014002519	0.015283474	0.004423083	0.000462993	0.001449947	0.001708852	0.004196265	0.005354225	0.014497339	0.002259446	0.001674767	0.001262941	9.008E-05	0.000544801	0.001813153	0.004643332	0.001272543	0.007844712	0.004940172	0.004161122	0.001412849	0.003487671	0.001855861	0.001654212	0.000427676	0.000766828	0.001248547	0.008542141	0.002133914	0.005590764
0.001106709	0.175794369	0.107205871	0.081183325	0.066073683	0.043873255	0.020075895	0.025473644	0.033219194	0.01954876	0.021305877	0.008623784	0.014601526	0.015073082	0.013341695	0.017886216	0.0052586	0.005495575	0.00822049	0.028102997	0.014093453	0.015371592	0.004498907	0.000465717	0.001483667	0.00171562	0.004232457	0.005391907	0.014610328	0.002264445	0.001679393	0.001273044	9.008E-05	0.000552264	0.001821141	0.004680744	0.00128159	0.007896941	0.00497419	0.004199142	0.001417886	0.003506808	0.001865603	0.001670639	0.000437333	0.000777019	0.001260811	0.008668691	0.002168194	0.005619119
0.001116342	0.176458797	0.107767209	0.081661004	0.066481294	0.04415713	0.020219305	0.025682029	0.033436285	0.019695553	0.021457187	0.008682899	0.014712437	0.0151695	0.013444573	0.018006762	0.005297302	0.005540127	0.008298462	0.028300778	0.014208499	0.015461155	0.004532607	0.000465717	0.001508957	0.001725772	0.00427066	0.005439865	0.014741568	0.002279442	0.001688646	0.001283148	9.39966E-05	0.000574653	0.001833122	0.004719007	0.001291642	0.007945054	0.005010728	0.004230826	0.001425441	0.003516376	0.001880217	0.001682138	0.000437333	0.000784661	0.001270623	0.008700329	0.002176763	0.005690008
0.001125062	0.177128364	0.108278507	0.082090008	0.066853087	0.044423263	0.020355745	0.025868527	0.033652688	0.01982716	0.021590483	0.008763127	0.014793005	0.015261421	0.013555773	0.018117381	0.005345679	0.005585461	0.008346731	0.028477849	0.014291855	0.015563719	0.004587369	0.000476611	0.001513172	0.001729155	0.004316906	0.005474121	0.014869333	0.002291938	0.001711778	0.001306723	9.79131E-05	0.000582116	0.001845103	0.004750467	0.001308729	0.008001398	0.005043486	0.004264622	0.00142796	0.003542689	0.001889959	0.001690352	0.000438713	0.000789757	0.001275529	0.008826879	0.002193903	0.005713638
0.001134708	0.177809613	0.10883287	0.082545919	0.067276567	0.044720271	0.020505936	0.026064601	0.033891834	0.019987693	0.021734588	0.008818019	0.01489136	0.015370827	0.013664703	0.0182436	0.005389219	0.005625324	0.008406138	0.028684431	0.014404146	0.015683618	0.004595793	0.000482058	0.001542677	0.001749459	0.00436114	0.005511803	0.015008396	0.002306935	0.00173491	0.001316826	9.79131E-05	0.000585847	0.001863075	0.004787879	0.001325817	0.00806154	0.005085064	0.00428152	0.001440552	0.003595315	0.001904572	0.001703494	0.000441472	0.000802495	0.001277982	0.008858517	0.002236753	0.005756171
0.001143569	0.178422643	0.109362818	0.082969783	0.067660148	0.045001725	0.020640366	0.026244716	0.034103412	0.020114961	0.021870287	0.008865875	0.014972973	0.01546075	0.013750183	0.018357055	0.005437596	0.005674566	0.008454407	0.028887907	0.014493702	0.015784737	0.004621068	0.000482058	0.001559536	0.001769762	0.004401354	0.005542633	0.015129207	0.002316932	0.001755729	0.001330298	9.98713E-05	0.000600773	0.001875056	0.004817638	0.001337879	0.008115351	0.005121602	0.004304755	0.001455663	0.003621628	0.001916749	0.001718278	0.00044699	0.00080759	0.001282888	0.008985067	0.002262463	0.005798704
0.001153228	0.179089874	0.109925865	0.083446555	0.068071084	0.045298314	0.02078635	0.026436686	0.034327741	0.020261031	0.022001182	0.008926397	0.015082838	0.015551173	0.013871217	0.018494619	0.00547146	0.005717164	0.008539805	0.029080511	0.014617015	0.015882967	0.00465898	0.000484781	0.001584826	0.001790065	0.00444961	0.005576889	0.015262186	0.002329429	0.001771922	0.001350505	0.000103788	0.000604505	0.001895025	0.00485505	0.001358988	0.00816568	0.00515058	0.004347	0.001483366	0.003647941	0.00192162	0.001723206	0.00044699	0.000810137	0.001285341	0.009048342	0.002288173	0.005850689
0.00116232	0.179711782	0.11044905	0.083893397	0.068449829	0.045563842	0.020929006	0.026627744	0.034556204	0.020389023	0.022130876	0.008999588	0.015161313	0.015654584	0.013968044	0.018620838	0.005495648	0.005764062	0.008617777	0.029293824	0.014734127	0.015965307	0.00470953	0.000495675	0.001610116	0.001793449	0.00448178	0.00560772	0.015375175	0.002331929	0.001781175	0.001353873	0.000105746	0.000604505	0.001912997	0.004888211	0.001370045	0.00822139	0.005184598	0.004393469	0.001503513	0.003676646	0.001936233	0.001729777	0.000449749	0.00081778	0.001290247	0.009143255	0.002305313	0.005860141
0.001172125	0.180393498	0.111004481	0.084342959	0.068861823	0.045867834	0.021078255	0.02682473	0.034783289	0.020532923	0.022286989	0.009068555	0.015250251	0.015758995	0.01408227	0.018758403	0.005548863	0.005803924	0.00868461	0.029487463	0.014852617	0.016064982	0.004760079	0.000503846	0.001631191	0.001810368	0.004507919	0.005645402	0.015509893	0.002339427	0.001790427	0.001363976	0.000107704	0.000608236	0.001926975	0.004932425	0.001380096	0.008277734	0.005229956	0.004418816	0.00150855	0.003707744	0.001948411	0.001739633	0.000452509	0.000822875	0.001297605	0.009238168	0.002313882	0.005902674
0.001181317	0.181025686	0.111519196	0.084749288	0.069242381	0.04614519	0.021222042	0.027006212	0.035002104	0.020659469	0.022409478	0.009136116	0.01534442	0.015862406	0.014166993	0.018880367	0.005573052	0.005842224	0.008740305	0.029674889	0.014958708	0.016153101	0.004797991	0.000506569	0.001656481	0.00182052	0.004548132	0.005683083	0.015615928	0.002346925	0.00180662	0.00137408	0.000117496	0.000623162	0.001946943	0.004961334	0.001393164	0.008339142	0.005258934	0.004458949	0.001528698	0.00372688	0.001950846	0.001747847	0.000453888	0.000825423	0.001302511	0.009269805	0.002313882	0.005945208
0.001191279	0.181729362	0.112091995	0.08521699	0.069664955	0.046442198	0.021375058	0.02720639	0.035252621	0.020794692	0.022588408	0.009207898	0.01542708	0.015987798	0.014259281	0.019015095	0.005597241	0.005889512	0.008792286	0.029885096	0.015068242	0.016248442	0.004827479	0.000512016	0.00168177	0.001834055	0.004584324	0.005720765	0.015761076	0.002351924	0.001832065	0.001397655	0.000121412	0.000638088	0.001962918	0.005014051	0.001404221	0.008405614	0.005279093	0.004499081	0.001548845	0.003750801	0.001955717	0.00175606	0.000453888	0.000833066	0.001304964	0.00933308	0.002331022	0.006006645
0.001200494	0.182319964	0.112616532	0.085658692	0.070043095	0.046725468	0.021516521	0.027384224	0.035481429	0.020940038	0.022730111	0.009282496	0.015506601	0.016080219	0.0143493	0.019129969	0.005606916	0.00592742	0.008833129	0.030080288	0.015166754	0.016322114	0.004873816	0.000517463	0.00170706	0.001854358	0.004628559	0.005755021	0.015880148	0.002371919	0.001852884	0.001427965	0.000121412	0.00064182	0.001978893	0.005037858	0.001407236	0.008468288	0.005305551	0.004530765	0.001563956	0.003769938	0.001960589	0.00177413	0.000456647	0.000833066	0.001312323	0.009364718	0.002331022	0.00605863
0.001210614	0.182953554	0.113173315	0.086134859	0.070450857	0.047026155	0.021666649	0.027575738	0.035712994	0.021081046	0.022898233	0.009375391	0.015593447	0.016185629	0.014445371	0.01926186	0.005660131	0.005966892	0.008862832	0.030288941	0.015283867	0.016410233	0.004920153	0.000517463	0.001728135	0.001871278	0.004670783	0.005782426	0.016020081	0.002394413	0.001876016	0.001441437	0.000121412	0.000649283	0.001996865	0.005066768	0.001415277	0.008523366	0.00532949	0.004556112	0.001576548	0.003793859	0.001970331	0.001780701	0.000459407	0.000835613	0.001319682	0.009396355	0.002331022	0.006096437
0.001220048	0.183569855	0.11371209	0.086570212	0.070830357	0.047309192	0.021810121	0.027747645	0.035931808	0.021218439	0.023043539	0.009462657	0.015688663	0.016286542	0.014549006	0.019373897	0.005693995	0.0060091	0.008907388	0.03047792	0.015403735	0.016499796	0.00493279	0.000525633	0.00174921	0.001891581	0.004696922	0.00583381	0.016138284	0.002404411	0.001901462	0.001461644	0.000121412	0.000656746	0.00201284	0.005098228	0.001422314	0.008583508	0.005359728	0.004583571	0.001584104	0.003815388	0.001989815	0.001798771	0.000460786	0.000843256	0.0013344	0.009491268	0.002348162	0.006120067
0.001230148	0.184241291	0.114285173	0.087023402	0.071241293	0.047614023	0.021965084	0.027954206	0.03616613	0.021364508	0.023211661	0.009530217	0.015802713	0.016388455	0.01465491	0.019488771	0.005723021	0.006051698	0.00898536	0.030682432	0.015522914	0.016611027	0.004958065	0.000528357	0.001761855	0.001915268	0.004719039	0.005881769	0.016267787	0.002421907	0.001915341	0.001488586	0.00012337	0.00066794	0.002022824	0.005139041	0.001439401	0.008638268	0.005397526	0.004632153	0.001594177	0.00382974	0.001997121	0.001811913	0.000462166	0.000850899	0.001336852	0.009522906	0.002356732	0.006181504
0.001239753	0.184872077	0.114824873	0.087473569	0.071646487	0.047903254	0.022105543	0.028124745	0.036388735	0.02151564	0.023370176	0.00959074	0.015889558	0.016472883	0.014754007	0.019643354	0.005766561	0.006088434	0.009052193	0.030887461	0.01561936	0.016715035	0.004995977	0.00053108	0.00176607	0.001935571	0.004745178	0.005922876	0.016400766	0.002424406	0.00193616	0.001512161	0.000125329	0.000675403	0.002032808	0.005173051	0.001457494	0.008693979	0.005423984	0.004663836	0.001604251	0.003856053	0.002001992	0.001813555	0.000466305	0.000855994	0.001346664	0.009522906	0.002373872	0.006224037
0.001250025	0.185523421	0.115384361	0.08793462	0.072047297	0.048215861	0.022257366	0.028330395	0.036625813	0.021653032	0.023544303	0.00966393	0.015982681	0.0165698	0.014850077	0.019766736	0.005800425	0.006129078	0.009115313	0.03109249	0.015738539	0.016826267	0.005042314	0.000533804	0.001778714	0.001952491	0.004771317	0.005950281	0.016532007	0.002434404	0.001973171	0.001535736	0.000127287	0.000679135	0.002052777	0.005213865	0.001475587	0.008750639	0.005465562	0.00469552	0.00162188	0.003887151	0.002006863	0.001825054	0.000473203	0.000858542	0.001356476	0.009617818	0.002391012	0.0062902
0.001258032	0.186050945	0.115828463	0.088300437	0.072381305	0.048447907	0.022372395	0.028475398	0.036819473	0.021760777	0.0236788	0.009738528	0.016062202	0.016652729	0.014937827	0.019866009	0.005839127	0.006159171	0.009167295	0.031244191	0.015827407	0.016917274	0.005071801	0.000533804	0.001804004	0.001982945	0.004787402	0.005987962	0.01665108	0.002444401	0.001987051	0.00154584	0.000129245	0.000690329	0.002072746	0.005252977	0.001492675	0.008798119	0.00549706	0.00473354	0.001631954	0.003925424	0.002011734	0.001833268	0.000477341	0.000866185	0.001363835	0.009649456	0.002391012	0.006313829
0.001267808	0.186630333	0.116358126	0.088735487	0.072782116	0.048736626	0.022509839	0.028674664	0.037063098	0.021906123	0.023828909	0.009814533	0.016138584	0.016751644	0.015037679	0.02000641	0.005877828	0.006193953	0.00921185	0.031455434	0.01593763	0.017015504	0.005105501	0.000536527	0.001846154	0.001989713	0.004823594	0.006046198	0.016784059	0.002454399	0.002005556	0.001562679	0.000129245	0.000694061	0.00208273	0.005295491	0.001505743	0.008850664	0.005529818	0.004763112	0.001644546	0.0039326	0.002016605	0.001849695	0.00048286	0.000866185	0.0013761	0.009712731	0.002408152	0.006346911
0.001278227	0.18733401	0.116915123	0.089201678	0.073209072	0.049044716	0.022666497	0.028886241	0.037315683	0.022057255	0.024015045	0.009907428	0.016235893	0.016863048	0.015138289	0.020148229	0.005921368	0.006236942	0.009286109	0.031680655	0.016033387	0.017119513	0.005143413	0.000547421	0.001867229	0.002010016	0.004843701	0.006083879	0.016922253	0.002474394	0.002026375	0.001582886	0.000133162	0.000701524	0.002092714	0.005329501	0.001521825	0.008914288	0.005565096	0.004796908	0.00165462	0.003963698	0.00204096	0.001859551	0.00048286	0.000884018	0.001383458	0.009744369	0.002425292	0.006389444
0.001288025	0.187949844	0.117446921	0.089631286	0.073608673	0.049340141	0.022813109	0.029094171	0.037548626	0.022188862	0.024184368	0.009970766	0.01633634	0.016958966	0.01525554	0.020287212	0.005964907	0.006277586	0.009356656	0.031881543	0.016144299	0.017240856	0.005177113	0.000550145	0.001896733	0.002010016	0.004875871	0.006107859	0.017058709	0.00248939	0.002049507	0.001606461	0.00013512	0.000705255	0.002104696	0.005371165	0.001534892	0.008971264	0.005606674	0.004832816	0.001657139	0.003985226	0.00206288	0.001867765	0.000486999	0.000889113	0.001383458	0.009807644	0.002459571	0.006469785
0.001298523	0.18857549	0.11802933	0.090117128	0.074046209	0.049654192	0.022971211	0.029305292	0.0378019	0.022347948	0.024341682	0.010066476	0.01643051	0.01707087	0.015358419	0.020419104	0.005974583	0.00631315	0.009430915	0.03210314	0.016264167	0.017401203	0.005227662	0.000550145	0.001913593	0.002030319	0.004908042	0.006131838	0.017194296	0.002501887	0.00205876	0.001616564	0.000137078	0.000708987	0.002116677	0.005402625	0.00154796	0.009032039	0.005648251	0.004862387	0.001674768	0.004018716	0.002070187	0.001879264	0.000488378	0.000896756	0.00139327	0.009839281	0.002468141	0.006493414
0.00130841	0.189199734	0.118571378	0.090564876	0.074447473	0.049947195	0.023120963	0.029492702	0.038044147	0.022509927	0.024509804	0.010138259	0.016521541	0.017160793	0.01545222	0.020549577	0.005998771	0.00635184	0.009471757	0.032286942	0.016384035	0.017500878	0.005269787	0.000552868	0.001947313	0.002047239	0.004942223	0.006162668	0.01731163	0.002516883	0.002084206	0.001640139	0.000139037	0.000712718	0.002134649	0.005445989	0.001560022	0.009093131	0.00567597	0.004885622	0.001692397	0.004033068	0.002077493	0.001894048	0.000491137	0.000896756	0.001395723	0.009870919	0.002493851	0.0065454
0.001319061	0.189850611	0.119145387	0.091040741	0.074867477	0.05026879	0.023276867	0.02970428	0.038293975	0.022657443	0.024687533	0.010229747	0.016630359	0.017249217	0.015556611	0.020658778	0.006051986	0.006391703	0.009508887	0.032506986	0.016516992	0.017600552	0.005324549	0.000563762	0.001951528	0.002047239	0.004960319	0.006190073	0.017463731	0.002539378	0.002105025	0.001663714	0.000144911	0.00071645	0.00214663	0.005485101	0.001571078	0.009156754	0.005703688	0.004929979	0.001699952	0.004047421	0.002094542	0.00190719	0.000495276	0.000909494	0.001405535	0.009934194	0.002510991	0.006597385
0.001329041	0.190487004	0.119678467	0.091490001	0.075269799	0.050562352	0.02342756	0.029914489	0.038514857	0.02281002	0.024865262	0.010317012	0.016720343	0.017358124	0.015661003	0.020807688	0.006095526	0.006432347	0.009568294	0.032707873	0.016640305	0.017698783	0.005354036	0.000569209	0.001959958	0.00207431	0.004990479	0.006214053	0.017595841	0.002554374	0.002118904	0.001680553	0.000144911	0.000723913	0.002166598	0.005531016	0.00157912	0.009213414	0.005740226	0.004953214	0.001704989	0.004078518	0.002118897	0.001917046	0.000506313	0.000912041	0.0014178	0.010029107	0.002510991	0.006630466
0.001339848	0.191137414	0.120257031	0.091970401	0.075688896	0.050879011	0.023592255	0.030109195	0.038769854	0.022964044	0.025075415	0.010383165	0.016830208	0.017471527	0.015766151	0.020942416	0.006134227	0.006476509	0.009609137	0.03291342	0.01677464	0.01782157	0.005417223	0.000569209	0.001968388	0.002097997	0.00502064	0.006265437	0.017734904	0.002564372	0.00213741	0.001687289	0.00014687	0.000727645	0.002180576	0.005570979	0.001588166	0.009275139	0.005778024	0.004974336	0.0017201	0.004100047	0.002128639	0.00192526	0.000511831	0.00092478	0.001425158	0.010060744	0.002553841	0.006691903
0.001349884	0.191703719	0.120791179	0.09242994	0.076081545	0.051163957	0.02374433	0.030308461	0.038998317	0.023114453	0.025231528	0.010460578	0.016939026	0.017569443	0.015887941	0.021096999	0.006177767	0.006518325	0.009664831	0.033097222	0.016896575	0.017919801	0.005471985	0.000574656	0.001989463	0.002101381	0.005058842	0.006296267	0.017881789	0.002569371	0.002151289	0.00170076	0.000148828	0.000735108	0.002188564	0.005611792	0.001598218	0.009325152	0.005817081	0.004989122	0.001727655	0.00412636	0.002148123	0.001944972	0.000514591	0.000932422	0.001432517	0.010218932	0.00257098	0.006720259
0.001360878	0.19234385	0.121378214	0.092918503	0.076527545	0.051487695	0.023901741	0.030513198	0.039269165	0.023267031	0.025406856	0.010560511	0.017023779	0.017686842	0.016012757	0.021223217	0.00625517	0.006559361	0.009735377	0.033329692	0.017017131	0.018045478	0.00551411	0.00057738	0.002018967	0.002111532	0.005115141	0.006347651	0.018031282	0.002579368	0.002165168	0.001720968	0.000148828	0.000746302	0.002196551	0.005656006	0.00161229	0.009381178	0.00584732	0.005022918	0.001740247	0.004169418	0.002160301	0.001953186	0.000527007	0.000937518	0.00143497	0.010345482	0.00260526	0.006786421
0.00137104	0.192981177	0.121914212	0.093384995	0.076912939	0.051788428	0.024049169	0.030717936	0.039504521	0.023418885	0.025553362	0.010632294	0.017132597	0.017787756	0.016122444	0.021355109	0.006308385	0.00660235	0.009791072	0.033524884	0.017134244	0.018148042	0.005556234	0.000580103	0.002027397	0.002128452	0.005155354	0.006385333	0.018176429	0.002601863	0.002176734	0.001741175	0.000150786	0.000753765	0.002208533	0.005704471	0.001617316	0.009439421	0.005880078	0.005035591	0.001747803	0.004190946	0.002172478	0.001964685	0.000535285	0.000950256	0.001447235	0.01037712	0.00261383	0.006828955
0.001382089	0.193637662	0.12249961	0.093911349	0.077334757	0.052115052	0.024211666	0.030922217	0.039753315	0.023569294	0.025731091	0.010712521	0.017242462	0.017921142	0.016226835	0.021502601	0.006356762	0.006642212	0.009861618	0.033752694	0.017266512	0.018276608	0.005573084	0.000590997	0.002035827	0.002148755	0.005175461	0.006440143	0.018341567	0.002641853	0.002206806	0.001764749	0.000152744	0.000772423	0.002226504	0.005746134	0.001631389	0.009492916	0.005915356	0.005060938	0.001757876	0.004224436	0.002189527	0.001974541	0.000542183	0.000957898	0.001454594	0.01050367	0.00263954	0.006862036
0.001392516	0.194265177	0.123033188	0.094382981	0.07772786	0.052416949	0.024366315	0.031112364	0.039979021	0.023729103	0.02586679	0.010794157	0.017360697	0.018022555	0.01633274	0.021665693	0.006385789	0.006682075	0.009947016	0.033987753	0.017378113	0.01840084	0.005615209	0.000590997	0.002052687	0.002158906	0.005217685	0.006470973	0.018469331	0.00265185	0.002216059	0.001774853	0.000154703	0.000783617	0.002246473	0.005790349	0.001650487	0.009554324	0.005955673	0.005088397	0.001762913	0.004255533	0.002209011	0.001982755	0.000542183	0.000965541	0.001464405	0.010535308	0.00263954	0.006899844
0.001403754	0.194906242	0.123612037	0.09489059	0.078156176	0.052733236	0.02453214	0.031340812	0.040245734	0.023884573	0.026024104	0.010867347	0.01748521	0.01813246	0.016426541	0.021807512	0.006453517	0.006721547	0.010006423	0.034210904	0.017489715	0.018540963	0.005665758	0.000593721	0.002065332	0.002182593	0.005253877	0.006518932	0.018635338	0.002676844	0.002234565	0.001788324	0.000160577	0.000794812	0.002278423	0.005835413	0.001663554	0.009624595	0.005995991	0.005117969	0.001770469	0.004284238	0.002223624	0.001990968	0.000554599	0.000978279	0.001474217	0.010598583	0.00264811	0.006932925
0.001414199	0.195489368	0.124138141	0.09537099	0.078548372	0.053039184	0.024682017	0.03153187	0.040489015	0.024024135	0.026176615	0.010923647	0.017551129	0.018232874	0.016520342	0.021952167	0.006501894	0.006761019	0.010069544	0.034428877	0.017604761	0.018655083	0.005716308	0.000604615	0.002082192	0.002192745	0.005275994	0.006560039	0.018787438	0.002689341	0.002246131	0.001811899	0.000160577	0.000802275	0.002304382	0.005872825	0.001671595	0.009685053	0.006028749	0.005153877	0.001772987	0.004315335	0.002230931	0.00200411	0.000564256	0.000985922	0.001481576	0.01063022	0.00267382	0.006956555
0.001425601	0.196126228	0.124728807	0.095889786	0.07898757	0.053370093	0.024851359	0.031745272	0.040754005	0.024209976	0.026336331	0.011022172	0.017669364	0.018342281	0.016632298	0.022103914	0.006521245	0.006799709	0.010125238	0.034661347	0.01774254	0.018760536	0.005766857	0.000610062	0.002099052	0.002213048	0.005296101	0.006611423	0.018962137	0.002709336	0.002262323	0.001838842	0.000164494	0.000813469	0.00231237	0.005928093	0.001686673	0.009755324	0.006065287	0.005179224	0.00180069	0.004351217	0.002243108	0.002012324	0.000568395	0.001001208	0.001491388	0.010820046	0.002708099	0.006999088
0.001436152	0.196755145	0.125273062	0.096345999	0.079386869	0.053677439	0.025010089	0.03194545	0.041002799	0.024371231	0.026484038	0.011098178	0.017781321	0.01844769	0.016716265	0.022249987	0.006540596	0.006838399	0.01017722	0.034862752	0.017862408	0.01888188	0.005813194	0.000615509	0.002107482	0.002236735	0.005340336	0.00667651	0.019095985	0.002729331	0.002280829	0.001845578	0.000166452	0.000828395	0.002324351	0.005961253	0.001700745	0.009823379	0.006099305	0.005208795	0.001810764	0.004370353	0.002260157	0.00202218	0.000575293	0.00100885	0.001503652	0.010883321	0.002725239	0.007027443
0.001447745	0.197390136	0.125864653	0.096854515	0.079797654	0.05400695	0.025177107	0.032151099	0.041241945	0.024545503	0.026667771	0.011184036	0.017895371	0.018573582	0.01683503	0.022418752	0.00657446	0.006881388	0.010236627	0.035077619	0.018015343	0.019043671	0.005830044	0.000623679	0.002111697	0.002257038	0.005376528	0.006734745	0.019264599	0.002764323	0.002310901	0.001859049	0.000170369	0.00083959	0.002344319	0.006008018	0.001714818	0.009892701	0.006142142	0.005255265	0.001818319	0.004403843	0.002291818	0.002038607	0.000582191	0.001036874	0.001520823	0.010883321	0.002733809	0.007051073
0.001458404	0.197968122	0.126405135	0.09730952	0.08020315	0.054318347	0.025326544	0.032347629	0.041481435	0.02468868	0.026837094	0.011264263	0.017998958	0.018688484	0.016931857	0.022570498	0.00663735	0.006918906	0.010299747	0.035285754	0.018144856	0.019162125	0.005880594	0.000626403	0.002141201	0.002280726	0.005410709	0.006796406	0.019404531	0.002806812	0.002334033	0.001865785	0.000172327	0.000850784	0.002364288	0.006052232	0.001733916	0.009953159	0.00617742	0.005278499	0.001825875	0.004432548	0.002303996	0.002048463	0.000591848	0.001047064	0.001533088	0.010914958	0.002750949	0.007107784
0.0014701	0.198639092	0.126996014	0.097833757	0.080654137	0.054654798	0.025499088	0.032595229	0.041736087	0.024843427	0.026999212	0.011362789	0.018094174	0.018814376	0.017050621	0.022725081	0.006666376	0.006972838	0.01034059	0.035508905	0.018280568	0.019276245	0.005947993	0.000637297	0.002153846	0.002294261	0.00544288	0.006844364	0.019574015	0.00281431	0.002371044	0.001879256	0.00018016	0.000858247	0.002384257	0.006095596	0.001747988	0.010018682	0.006217738	0.005308071	0.001846022	0.004454077	0.002325916	0.00205832	0.000601505	0.001049612	0.001537994	0.010978233	0.002759519	0.007211754
0.001480875	0.199215676	0.127532368	0.098286645	0.081061446	0.054954739	0.025662715	0.032819574	0.041991084	0.025005405	0.027158928	0.011444424	0.018207177	0.018906297	0.017162577	0.022869736	0.006709916	0.007019344	0.010388858	0.035730502	0.018399059	0.019396144	0.005998542	0.00064002	0.002174921	0.002297645	0.005483093	0.00687862	0.019714816	0.002829307	0.002375671	0.001906199	0.000186035	0.00086571	0.002406222	0.006141511	0.001768092	0.010085788	0.006256796	0.005343979	0.001851059	0.004497134	0.002342964	0.002076389	0.000604265	0.001057255	0.001547805	0.011009871	0.002785229	0.007268465
0.001492751	0.199857676	0.128129938	0.098802719	0.081499889	0.05528602	0.025830738	0.033051671	0.042237466	0.025179677	0.027337858	0.011524652	0.018314949	0.019026195	0.017270751	0.02301581	0.006777644	0.007063506	0.01044084	0.035971774	0.018534771	0.019523265	0.00602803	0.000648191	0.002200211	0.002307796	0.005525317	0.006940281	0.019866047	0.002839304	0.002384923	0.001926406	0.000189951	0.000884368	0.002418203	0.006182324	0.001786185	0.010150361	0.006299633	0.005375663	0.001861133	0.004525839	0.002369755	0.002084603	0.000608403	0.001064898	0.001555164	0.011136421	0.002810939	0.007339354
0.001503553	0.200437064	0.12867761	0.099263468	0.081912336	0.055596113	0.025995684	0.033267808	0.042477301	0.025345994	0.027521592	0.011602065	0.018415397	0.019146591	0.017365308	0.023159047	0.006821183	0.00710415	0.010515099	0.036157129	0.018662217	0.019633052	0.006070154	0.000656361	0.002221286	0.002314564	0.005555477	0.006981389	0.020027708	0.002851801	0.002405742	0.001943245	0.000197784	0.000888099	0.002444163	0.006218035	0.001801262	0.010207971	0.006338691	0.005409459	0.00186617	0.004547368	0.002379497	0.002096102	0.000613922	0.001067445	0.00156007	0.011168059	0.002819509	0.007377162
0.001515517	0.201104763	0.129277672	0.099795263	0.082351232	0.05593722	0.026166658	0.033498993	0.042754696	0.025524604	0.027718535	0.011699182	0.018515845	0.019253999	0.017465918	0.023324975	0.006884074	0.00715222	0.010596784	0.036373031	0.01878553	0.019760174	0.006112279	0.000667255	0.00224236	0.0023281	0.00559368	0.007036198	0.020208491	0.002864298	0.002414995	0.001949981	0.000197784	0.000899294	0.002458141	0.006262249	0.00181835	0.010277292	0.006370189	0.005455928	0.001878762	0.004568897	0.00239411	0.002114172	0.000618061	0.001075088	0.001562523	0.011262971	0.002836648	0.007424421
0.001526562	0.20173181	0.129821215	0.100270221	0.082750682	0.056251039	0.026330034	0.033685947	0.043014517	0.025684413	0.027883054	0.011778003	0.018618385	0.019355912	0.017558962	0.023466794	0.006922775	0.007194818	0.010674756	0.036605501	0.018912287	0.019885851	0.006171253	0.000678149	0.00225922	0.002338251	0.005621829	0.007077306	0.020357114	0.002876795	0.002438127	0.001970188	0.000201701	0.000903026	0.002480106	0.006303913	0.001830412	0.010343764	0.006397908	0.005474938	0.001883799	0.004588034	0.002406288	0.002124028	0.000627718	0.001080183	0.001569882	0.011294609	0.002845218	0.007452776
0.001538727	0.202385491	0.130427327	0.100775109	0.083198798	0.056592006	0.026505152	0.03391394	0.043302939	0.025847114	0.028095609	0.01184697	0.018715693	0.019468316	0.017661084	0.023641232	0.006961477	0.007243279	0.010737876	0.036840042	0.019039044	0.019992748	0.006226015	0.000680872	0.00226765	0.002348403	0.005643947	0.007125264	0.020537896	0.002889292	0.002458946	0.001980291	0.000205617	0.000906757	0.002498078	0.00635748	0.001848505	0.010408654	0.006435705	0.005506622	0.00189891	0.004631091	0.002423336	0.002138813	0.000630477	0.001087826	0.001584599	0.011326247	0.002888068	0.007504761
0.00154977	0.202990578	0.130960051	0.101240393	0.083614722	0.056907175	0.026664636	0.034139197	0.043545875	0.025986676	0.028272137	0.011935643	0.018815095	0.019571727	0.017770771	0.023783051	0.00701953	0.007290567	0.010786145	0.037051803	0.01915409	0.02010398	0.006276565	0.000683596	0.002288725	0.002365322	0.005678128	0.007156095	0.02068652	0.002914286	0.002486705	0.002003866	0.000207576	0.00091422	0.002514053	0.006399143	0.001860567	0.010466264	0.006472243	0.005540418	0.001911502	0.004647836	0.002440385	0.00215524	0.000641514	0.001098016	0.001584599	0.011389522	0.002896638	0.007552021
0.00156195	0.203688648	0.131577338	0.101759491	0.084063744	0.057247677	0.026841763	0.034373574	0.043820859	0.026156608	0.028443862	0.012044021	0.018914496	0.019695621	0.017907691	0.023936215	0.007067907	0.00733082	0.010864117	0.03728945	0.019302891	0.020245547	0.006322902	0.000686319	0.00231823	0.002378858	0.005730406	0.007207479	0.020827322	0.00293678	0.002502897	0.002027441	0.000213451	0.000929146	0.002536018	0.006439106	0.001888712	0.010524507	0.00651886	0.005593224	0.001926612	0.004669365	0.002467175	0.002168381	0.000648412	0.001103112	0.001594411	0.011516072	0.002922348	0.00757565
0.00157314	0.204291399	0.132126363	0.102235355	0.084471355	0.057563218	0.02700313	0.034576031	0.044065518	0.026299786	0.028613185	0.012098914	0.019008666	0.019793537	0.018005274	0.024083707	0.007087258	0.00737889	0.010927237	0.037522956	0.019417937	0.020362556	0.006339752	0.00069449	0.002343519	0.002395777	0.005754534	0.00724516	0.020990721	0.002959275	0.002516777	0.002037545	0.000213451	0.000940341	0.002546003	0.006489272	0.00190781	0.010603324	0.006554138	0.005629132	0.001941723	0.004690894	0.002496402	0.002183166	0.000652551	0.001108207	0.001618941	0.011610985	0.002956628	0.007622909
0.00158551	0.20493994	0.132733329	0.10273722	0.084915995	0.057911869	0.027179315	0.034792625	0.04433671	0.026468995	0.028811329	0.012184772	0.019133179	0.019904442	0.018115717	0.024270908	0.007169499	0.007421488	0.011016348	0.037776136	0.019576384	0.02051568	0.006415576	0.00070266	0.002364594	0.002409312	0.0058048	0.007293119	0.021166288	0.002996766	0.002535282	0.002040913	0.000217367	0.000944072	0.002569965	0.006538587	0.001931934	0.010673912	0.006594456	0.005669265	0.001954315	0.004714815	0.002515886	0.002211092	0.000659449	0.00111585	0.001633658	0.011642622	0.002982337	0.007670169
0.001596851	0.205495031	0.13328036	0.103225783	0.085316956	0.058223359	0.027340243	0.034997362	0.044578613	0.026623742	0.028981852	0.012253739	0.019231534	0.020013848	0.018223891	0.024407055	0.007227552	0.007461351	0.011072043	0.038010159	0.019701074	0.020599465	0.006482975	0.000716278	0.002381454	0.002429616	0.00583496	0.007341077	0.021332295	0.002999265	0.002546848	0.002047648	0.000223242	0.000955267	0.002577953	0.006588753	0.001945001	0.010740384	0.006638554	0.005703061	0.001961871	0.004741128	0.002537805	0.002217663	0.000660828	0.00112604	0.00164347	0.01167426	0.002999477	0.00772688
0.001609426	0.206163664	0.133879852	0.103749113	0.085769152	0.058571172	0.027516051	0.035219883	0.044865312	0.026792229	0.029167988	0.012341005	0.019343491	0.020134745	0.01835022	0.02456731	0.007261416	0.007512547	0.011150015	0.038265928	0.019860898	0.020732364	0.00654195	0.000727172	0.002402529	0.002446535	0.005885227	0.007399313	0.021522638	0.003029258	0.002572294	0.002084695	0.000227158	0.00096273	0.002603912	0.006638069	0.001972141	0.01081477	0.006680131	0.005734744	0.001984537	0.004762657	0.002559725	0.002229162	0.000667726	0.001138778	0.001663094	0.011832447	0.003033757	0.007778865
0.001620769	0.206744454	0.134432293	0.104225885	0.086168451	0.05888513	0.027678863	0.035417781	0.045122721	0.02694553	0.029309691	0.012424048	0.019434522	0.020237157	0.018451586	0.024719057	0.007300118	0.007560617	0.011209422	0.03848649	0.019991788	0.020871042	0.006575649	0.000738066	0.002406744	0.00246007	0.005929462	0.007433569	0.021686906	0.003049253	0.002590799	0.002098166	0.000229117	0.000992582	0.002625877	0.006681433	0.001984203	0.010879977	0.006725488	0.005753755	0.002014758	0.004772225	0.002579209	0.00223409	0.000669106	0.001154064	0.001670452	0.011895723	0.003033757	0.00783085
0.001633477	0.207434581	0.135054421	0.104744681	0.086617927	0.059236342	0.027855174	0.035684077	0.045405974	0.027140048	0.029530651	0.012526795	0.019545433	0.020366546	0.018567324	0.024873639	0.007382359	0.00761064	0.011261403	0.038726726	0.02012199	0.020988052	0.006630411	0.00074896	0.002423604	0.002487141	0.005991792	0.00749523	0.021874641	0.00306175	0.002606992	0.002115005	0.000233033	0.001000045	0.00264984	0.006740102	0.002001291	0.010956578	0.006773366	0.005795999	0.002024832	0.004815283	0.002603564	0.00225216	0.000671865	0.001166802	0.001682717	0.01192736	0.003076607	0.007878109
0.001645044	0.208041537	0.135594547	0.105227499	0.087025991	0.059556028	0.028017357	0.035887902	0.045660971	0.027303473	0.029703577	0.012598578	0.019640649	0.020471956	0.018683063	0.025006949	0.007430736	0.007660664	0.011305959	0.038957126	0.020233591	0.021105062	0.006685173	0.000751683	0.002436249	0.002497293	0.006011899	0.00752606	0.022040648	0.003069248	0.002623184	0.00213858	0.00023695	0.001007508	0.002673802	0.006786867	0.00202642	0.011020518	0.006830062	0.00583402	0.002034906	0.004834419	0.002625484	0.002263659	0.000678763	0.001169349	0.001692529	0.01192736	0.003110886	0.007944272
0.001657778	0.208693816	0.136196816	0.105755364	0.087500404	0.059910221	0.028208486	0.036123647	0.045947325	0.027487145	0.029917332	0.012678806	0.01975993	0.020596349	0.018796532	0.025168623	0.007479113	0.007708343	0.011361653	0.039216001	0.020389282	0.021245184	0.00673151	0.00075713	0.002457323	0.002524364	0.006064177	0.007584296	0.022244028	0.003079246	0.00263475	0.002158787	0.000244783	0.001007508	0.002693771	0.006848937	0.002038482	0.011098703	0.00687794	0.00587204	0.002050016	0.004867909	0.002640097	0.002268587	0.000684281	0.001182087	0.001699888	0.012022273	0.003145166	0.008000983
0.001669405	0.209304042	0.136742138	0.106225183	0.087913759	0.060231909	0.028381469	0.036333856	0.046207836	0.027644061	0.030102266	0.012744959	0.019868748	0.02070026	0.018905462	0.025307605	0.007537166	0.007752505	0.011413635	0.039438116	0.020512594	0.021366527	0.006777848	0.000759854	0.002478398	0.002561586	0.006098358	0.007615126	0.022440455	0.00310174	0.002667135	0.002165523	0.000248699	0.001011239	0.00271973	0.006901653	0.002048534	0.011157262	0.006904398	0.005897387	0.002067646	0.004894222	0.002671759	0.002280086	0.000692559	0.001207563	0.001719511	0.01205391	0.003145166	0.00806242
0.001682547	0.20997361	0.137355155	0.106735211	0.088374721	0.060593925	0.02855778	0.036589208	0.046501426	0.027836411	0.030289602	0.012850522	0.019996401	0.020818159	0.019028765	0.025496225	0.007580705	0.007807218	0.011484181	0.039688707	0.020655196	0.021508095	0.006849459	0.000770748	0.002528978	0.002578506	0.006132539	0.00766651	0.022620368	0.003126734	0.002681015	0.00218573	0.000254574	0.001022434	0.002739699	0.006950969	0.002058585	0.01123418	0.006940936	0.005948081	0.002075201	0.004939671	0.002700985	0.002291585	0.000693939	0.001212659	0.001739135	0.01205391	0.003145166	0.008114405
0.001694353	0.210587107	0.137911867	0.107220145	0.088802735	0.06092502	0.028721219	0.036804434	0.04675918	0.028029483	0.030452921	0.012953269	0.020120914	0.020938556	0.019138452	0.025670662	0.007629082	0.007850989	0.01155844	0.039907716	0.020770931	0.021653995	0.006883159	0.000778918	0.002550053	0.002602193	0.006174763	0.007714469	0.022803757	0.00314423	0.002697207	0.002205937	0.000254574	0.001029897	0.002755674	0.006991782	0.002074668	0.011307617	0.006977474	0.005979765	0.002085275	0.004965984	0.002713162	0.002306369	0.000695318	0.001215206	0.001771023	0.01205391	0.003162306	0.00816639
0.001707492	0.211252937	0.138525667	0.107740755	0.089256443	0.06128806	0.028905253	0.037053858	0.047066899	0.028221109	0.030645061	0.013046165	0.020254844	0.021066946	0.019264024	0.025830918	0.007672622	0.007907656	0.011640125	0.040160378	0.02093351	0.02177245	0.006929496	0.000787088	0.002562698	0.002622496	0.006223019	0.007755576	0.022969764	0.003166724	0.002708773	0.002222776	0.000256532	0.001033628	0.002771649	0.007031745	0.002080699	0.011385485	0.00703795	0.006007224	0.002107941	0.005016218	0.002761873	0.002324439	0.000699457	0.001222849	0.001775929	0.012243736	0.003205156	0.008227827
0.001719398	0.211796814	0.139090707	0.108243829	0.089676598	0.061611378	0.029070576	0.037280027	0.047333267	0.028399719	0.030829995	0.013134838	0.02036157	0.021169857	0.019374468	0.025982664	0.007730675	0.007951427	0.011706958	0.040373174	0.021054067	0.021898127	0.006950558	0.000795259	0.002579557	0.002632648	0.006257201	0.007793258	0.02312621	0.003179221	0.002736532	0.002229512	0.000260449	0.00103736	0.002799605	0.007073408	0.002100802	0.011452274	0.007084568	0.006030459	0.00212557	0.005044924	0.002769179	0.002345794	0.000700837	0.001233039	0.001783288	0.012307011	0.003213726	0.008279812
0.001732662	0.21245143	0.139715112	0.108795578	0.090145117	0.061971206	0.0292634	0.037534467	0.047636851	0.028577606	0.031023335	0.01321225	0.020510148	0.021306241	0.019496258	0.026154265	0.007793565	0.007992462	0.011781218	0.040646547	0.021207691	0.022055584	0.00698847	0.000808876	0.002609062	0.002652951	0.006299425	0.007848067	0.023321768	0.003191718	0.002773543	0.002249719	0.00027024	0.001044823	0.002827561	0.007126975	0.002123921	0.011531408	0.007142524	0.006070591	0.002148236	0.005090373	0.002783792	0.002363864	0.000706355	0.001238135	0.001788194	0.012307011	0.003230865	0.008360153
0.001744645	0.213028014	0.140270258	0.109277187	0.090548648	0.062298529	0.029435944	0.037759724	0.047891159	0.028751877	0.031203466	0.013285441	0.02061792	0.021418644	0.019604432	0.026297502	0.007812916	0.008038187	0.011840625	0.0408552	0.021311715	0.022171149	0.00705587	0.000814323	0.002638567	0.002673254	0.006319531	0.007913154	0.023476476	0.003216712	0.002792049	0.002259822	0.000278073	0.001048554	0.002843536	0.007186494	0.002137994	0.011601362	0.007184102	0.006108612	0.002160828	0.005131039	0.002810583	0.002373721	0.000707735	0.001245777	0.001802911	0.012433561	0.003248005	0.008407412
0.001758259	0.213691507	0.14089082	0.109804448	0.091014748	0.062671441	0.029627199	0.038006412	0.048176135	0.02894278	0.031393204	0.013378336	0.020737202	0.021539541	0.019739838	0.026450667	0.007890319	0.008092509	0.011911171	0.04111304	0.021445361	0.022318494	0.007085357	0.000827941	0.002646997	0.002703709	0.006351702	0.007971389	0.023679856	0.003226709	0.002822121	0.002286765	0.000278073	0.00106348	0.002857514	0.007247714	0.002151061	0.011673849	0.007223159	0.006146632	0.002175939	0.005159744	0.002837373	0.002390148	0.000716012	0.001266158	0.001815176	0.012623386	0.003290855	0.008459397
0.001770502	0.214256878	0.141453369	0.110312662	0.091446843	0.062994899	0.029800496	0.03825766	0.048449051	0.029093189	0.031563728	0.013451526	0.020855437	0.021652444	0.019851794	0.02660525	0.007933859	0.008143315	0.011963153	0.04133412	0.021587274	0.02246584	0.007144332	0.000827941	0.002663857	0.002720628	0.006383873	0.007995369	0.02383804	0.003236707	0.002833687	0.002293501	0.00028199	0.001074675	0.002877482	0.007291928	0.002163123	0.011750134	0.007274816	0.006171979	0.002193568	0.005193233	0.0028666	0.002408218	0.000720151	0.001283991	0.001822535	0.012655024	0.003307995	0.008516108
0.001784215	0.21492738	0.142071226	0.110854737	0.091909921	0.063360268	0.02998566	0.0385349	0.048721622	0.029264568	0.031742658	0.013541607	0.021002969	0.021777337	0.019986444	0.026748487	0.007962885	0.008193729	0.012052264	0.04159196	0.021747787	0.02263052	0.007190669	0.000830664	0.002693361	0.002734164	0.006416044	0.008053604	0.024016215	0.003249204	0.002852193	0.002303604	0.000285906	0.001089601	0.002903442	0.007348896	0.00217619	0.011821038	0.007320174	0.006207887	0.002213715	0.005229115	0.00289339	0.002423002	0.00072429	0.001296729	0.001824988	0.012718299	0.003342275	0.008577545
0.001796558	0.215488546	0.142641106	0.111333625	0.092334762	0.06369602	0.030155315	0.038753317	0.048990747	0.029440285	0.031907177	0.013633094	0.021110741	0.021904728	0.020110504	0.026922924	0.008030613	0.008244144	0.012107958	0.041828572	0.021873166	0.022748974	0.00726228	0.000830664	0.002722866	0.002761234	0.006456257	0.008115265	0.024188305	0.0032667	0.002868385	0.002327179	0.000293739	0.001100796	0.002931398	0.007405864	0.002192273	0.011902388	0.007376871	0.006231122	0.002228826	0.005264996	0.002905568	0.002436144	0.000731188	0.001314563	0.001839705	0.012813212	0.003367984	0.00862953
0.001810431	0.216166991	0.143270637	0.111887793	0.092832147	0.064062739	0.030345753	0.039008213	0.04929502	0.02963842	0.032136544	0.013728805	0.021245718	0.022024625	0.020241371	0.027084598	0.008054802	0.008293777	0.012204495	0.042095731	0.022018523	0.022864539	0.00729598	0.000830664	0.002739726	0.002781538	0.006488428	0.008159798	0.024372564	0.003294193	0.002889204	0.002337283	0.000295698	0.001108259	0.002945376	0.007451779	0.002212376	0.011979939	0.007429787	0.006277591	0.002243937	0.005284133	0.002922616	0.002454213	0.000738086	0.001327301	0.001844611	0.012908125	0.003385124	0.008686241
0.001822886	0.216774881	0.143851693	0.112369704	0.093263184	0.064392576	0.030518674	0.039229822	0.049549672	0.029793167	0.032319077	0.013814663	0.021358721	0.022141025	0.020361649	0.027243435	0.008093503	0.008347709	0.012275041	0.042312669	0.022150791	0.022971437	0.007338105	0.000841558	0.002769231	0.002808609	0.006540705	0.008200905	0.024568991	0.003309189	0.002912336	0.00235749	0.000299614	0.001123185	0.002971335	0.007500244	0.002231474	0.012052109	0.007480185	0.006315612	0.002264084	0.005308054	0.00293723	0.00246407	0.000742225	0.001334943	0.001856876	0.0129714	0.003402264	0.008705145
0.001836751	0.217446318	0.14450087	0.112918128	0.093755885	0.064765163	0.030719786	0.039506149	0.049859803	0.030003594	0.032532832	0.013910373	0.021501022	0.022273412	0.020498568	0.027395182	0.008166069	0.008402031	0.012364152	0.042564813	0.022319571	0.023128894	0.007413929	0.000855176	0.002815595	0.00281876	0.00658695	0.008272843	0.024779324	0.003329184	0.002949348	0.002370961	0.000307447	0.001130648	0.002995297	0.007543608	0.002253588	0.012130927	0.007521762	0.00633251	0.002274158	0.00532719	0.002961585	0.002475569	0.000749123	0.001345134	0.001883858	0.013034675	0.003427974	0.008776034
0.001849203	0.218013558	0.145075235	0.113416667	0.094162136	0.065093091	0.030892644	0.039704503	0.050133408	0.030167742	0.032700954	0.013987786	0.021627628	0.022397306	0.020619602	0.027568201	0.008209609	0.008450492	0.01244955	0.042793659	0.022477328	0.023237236	0.007451841	0.00086607	0.002849315	0.002839063	0.006623142	0.008320801	0.024949677	0.003354178	0.002984046	0.002377697	0.000313322	0.001130648	0.003023253	0.007600576	0.00226766	0.012206262	0.007569639	0.006357856	0.002291787	0.005363072	0.002983504	0.00248871	0.000753261	0.001355324	0.001896123	0.013066312	0.003445114	0.008828019
0.001863294	0.21862799	0.145721138	0.113967812	0.094642443	0.065470568	0.031090428	0.039963047	0.050459391	0.030358645	0.032921914	0.014094756	0.021776207	0.022535187	0.020752739	0.027727038	0.008253148	0.00851693	0.012505245	0.043089295	0.02261993	0.023361469	0.007493966	0.00086607	0.00287882	0.002869518	0.006657324	0.008372185	0.025154795	0.003401667	0.003021057	0.002394536	0.000323113	0.001134379	0.003043222	0.007660095	0.002290779	0.01228413	0.007621296	0.006397989	0.002299343	0.005382209	0.003022472	0.002508423	0.0007574	0.001357872	0.001910841	0.0132245	0.003479394	0.008903634
0.001875948	0.219197099	0.146281053	0.114466351	0.095061994	0.065803758	0.031260146	0.040190584	0.050730583	0.030526408	0.033093639	0.014173576	0.021911183	0.022652087	0.020874529	0.027880203	0.008296688	0.008573206	0.012605494	0.043317105	0.022739798	0.023503036	0.00751924	0.000882411	0.002908325	0.002883054	0.006683462	0.008416718	0.025323409	0.003439157	0.003041876	0.00240464	0.00032703	0.001141842	0.003079166	0.007701759	0.002297815	0.012355351	0.007679253	0.006419112	0.002309416	0.00543005	0.003041957	0.002523207	0.000760159	0.001365515	0.001918199	0.013256138	0.003530813	0.008946167
0.001890298	0.219827417	0.14692062	0.115044101	0.095556357	0.066184215	0.031456298	0.040445024	0.051045539	0.030707187	0.033288181	0.014280547	0.022053484	0.022787471	0.021020526	0.028051804	0.008345065	0.008630265	0.012664902	0.043584782	0.022897556	0.023644603	0.007578215	0.000893305	0.002925184	0.002916892	0.006721665	0.008468102	0.025536349	0.003479148	0.003062695	0.002418111	0.000330946	0.001182889	0.003111116	0.007751925	0.002314903	0.012442398	0.007719571	0.006452908	0.002327046	0.005497029	0.003063876	0.002541277	0.000762919	0.001383348	0.001923105	0.013445963	0.003530813	0.009021782
0.001903099	0.220429233	0.14748808	0.115517547	0.095995858	0.066523413	0.031637318	0.040673017	0.051319833	0.030869889	0.033457504	0.014355145	0.022184275	0.022910366	0.021156689	0.028186532	0.00835474	0.008683415	0.012746587	0.043826054	0.023049802	0.023758723	0.007599277	0.000896028	0.002975764	0.00292366	0.006767911	0.008522912	0.025742337	0.003504141	0.003074261	0.002441686	0.000336821	0.00118662	0.003133081	0.007809743	0.002326965	0.012523748	0.007766188	0.006480367	0.002339638	0.005528126	0.003080925	0.002564275	0.000765678	0.001390991	0.001937823	0.013635788	0.003565093	0.009069041
0.001917706	0.221073102	0.148144447	0.116065366	0.096495813	0.066909876	0.031840629	0.040948432	0.051647882	0.031075254	0.033642438	0.01448745	0.022351688	0.023050246	0.021295121	0.028412024	0.008412793	0.008746335	0.012835698	0.044095803	0.023211004	0.023887289	0.007637189	0.000906922	0.003005269	0.002940579	0.006794049	0.008564019	0.025954408	0.003521637	0.00309508	0.002465261	0.000336821	0.001205278	0.003171021	0.007856508	0.002342043	0.012604148	0.007824144	0.006509938	0.002349712	0.005554439	0.003097973	0.002585631	0.000769817	0.001398633	0.001957446	0.013762339	0.003599373	0.009121026
0.00193045	0.221663237	0.148706853	0.116551207	0.096933651	0.067246979	0.032019953	0.041170953	0.051941818	0.031247356	0.033842984	0.0145719	0.022461553	0.023175139	0.02143431	0.028580789	0.008456332	0.008799876	0.012898818	0.044324131	0.023351539	0.0240173	0.007696164	0.000920539	0.003026344	0.002957499	0.006846327	0.008615404	0.026113462	0.003541632	0.003118212	0.0024821	0.000336821	0.001212741	0.003200974	0.007906674	0.002365162	0.012670937	0.007878321	0.00655852	0.002367341	0.005590321	0.003124764	0.002610271	0.000772576	0.001401181	0.001959899	0.013793976	0.003625082	0.009177737
0.001945079	0.222327197	0.149358664	0.117121096	0.097433757	0.067629065	0.032221317	0.041436793	0.052261253	0.031438259	0.034059141	0.014656351	0.022598622	0.023321014	0.021590141	0.028763735	0.008480521	0.008857716	0.013025059	0.044578346	0.023495518	0.024140088	0.007788838	0.000931433	0.003055848	0.002974418	0.00688654	0.008690767	0.026319449	0.003579123	0.003150597	0.002488836	0.000342696	0.001223935	0.003216949	0.007963642	0.002381244	0.012760201	0.007919899	0.00659654	0.002387488	0.00562381	0.003156426	0.002641483	0.000775335	0.001413919	0.001969711	0.013920526	0.003633652	0.009253352
0.001958016	0.22289911	0.149922351	0.117616008	0.097866456	0.067966121	0.032393798	0.041676641	0.052550364	0.031588668	0.0342789	0.014733763	0.022746154	0.023451902	0.021720252	0.028928245	0.008533736	0.008903832	0.013106744	0.044792695	0.023622275	0.024272988	0.007822538	0.000942327	0.003085353	0.00298457	0.006934796	0.008738725	0.026495885	0.003589121	0.003178356	0.00251241	0.000342696	0.00123513	0.003244905	0.008013808	0.002397327	0.012828572	0.007974076	0.006623999	0.002397562	0.005662083	0.003166168	0.002651339	0.000787751	0.001424109	0.00197707	0.014078714	0.003676502	0.009305337
0.001972893	0.223549053	0.15056982	0.118167455	0.098370643	0.06835766	0.032593654	0.041950689	0.052877381	0.031794033	0.034495057	0.014857624	0.02290415	0.023593281	0.021883647	0.029061555	0.008577275	0.008968315	0.013195855	0.045071763	0.023782788	0.024434779	0.007877299	0.000950498	0.003106428	0.003025176	0.006985063	0.008803812	0.026710564	0.003636609	0.003192235	0.002525882	0.000342696	0.001257519	0.003274858	0.008076728	0.002409389	0.012915303	0.008016913	0.006659907	0.002415191	0.005719494	0.003200265	0.002664481	0.000798788	0.0014343	0.001999146	0.014173627	0.003693642	0.0093715
0.001986008	0.224168624	0.151139273	0.118671739	0.098789287	0.06870226	0.032777249	0.042204217	0.053149607	0.031986382	0.034695603	0.014943482	0.023035987	0.023724668	0.022003925	0.029218974	0.008611139	0.009015994	0.013255262	0.045292325	0.023927456	0.024569123	0.007906787	0.000955945	0.003123288	0.003038711	0.007019244	0.008851771	0.026902645	0.003666602	0.003215367	0.002539353	0.000346612	0.001268714	0.003302815	0.008123493	0.002424467	0.012988423	0.00807613	0.006687367	0.002430302	0.005760159	0.00322462	0.002672694	0.000800168	0.00144449	0.002008958	0.014300177	0.003710782	0.009423485
0.002001097	0.22484707	0.151802687	0.119221976	0.099287731	0.069083555	0.032981312	0.042488296	0.053486616	0.032188132	0.034914162	0.01505186	0.023193983	0.023858054	0.022147652	0.02941043	0.008669192	0.00907657	0.01334066	0.045578641	0.024107258	0.024713579	0.007991036	0.000955945	0.003161222	0.003048863	0.007053425	0.008896303	0.027123408	0.003691596	0.003229246	0.002566296	0.000352487	0.001276177	0.003326777	0.008177061	0.002441554	0.01307547	0.008151725	0.006729612	0.002452968	0.005796041	0.003244104	0.00269405	0.000802927	0.001454681	0.002021223	0.014300177	0.003762201	0.00947547
0.002014348	0.225432065	0.152364239	0.11973533	0.099716501	0.069424801	0.033159946	0.042717201	0.053756086	0.032358065	0.035143528	0.01514757	0.023321635	0.023975953	0.022281546	0.029556504	0.008703056	0.009128157	0.013426058	0.045817324	0.024278794	0.024839256	0.008028948	0.000961392	0.003186512	0.003052247	0.007079564	0.008968241	0.027319835	0.003724088	0.003247752	0.002586503	0.00036032	0.001279908	0.003352736	0.008228927	0.002466684	0.013156187	0.008193303	0.006767632	0.002460523	0.005834314	0.003268459	0.002712119	0.000808445	0.001462324	0.002043299	0.014458365	0.003796481	0.009527455
0.002029454	0.22609696	0.153021958	0.120294335	0.100237312	0.069824257	0.03337167	0.042976201	0.05406794	0.032575723	0.035369292	0.015258763	0.023472307	0.024112835	0.022438133	0.029738032	0.00873692	0.009188732	0.01350403	0.046086554	0.024448951	0.025002492	0.008075285	0.000972286	0.003237092	0.003092853	0.007115756	0.009033328	0.027575364	0.003746582	0.003273197	0.002599974	0.000368153	0.001287371	0.003382689	0.008277393	0.002480756	0.013244501	0.00825252	0.006811989	0.002468079	0.005860627	0.00329525	0.002726904	0.000812584	0.001469966	0.002058017	0.014553278	0.003813621	0.009621974
0.002042822	0.226658125	0.153590842	0.120791363	0.100673639	0.070180313	0.033553569	0.043221521	0.054344302	0.032749271	0.035571039	0.015355881	0.023594727	0.024232733	0.022572026	0.029891196	0.008770784	0.009239538	0.013544873	0.04635009	0.024579153	0.025132503	0.008121622	0.000975009	0.003258166	0.003096237	0.007153959	0.009084712	0.027766575	0.003791571	0.003287077	0.002610078	0.000374028	0.001294834	0.003418633	0.008327559	0.002495834	0.013325534	0.008301657	0.006845785	0.002473116	0.005896509	0.00331717	0.002748259	0.000820862	0.001482704	0.002067829	0.01464819	0.003822191	0.009688137
0.002058224	0.22732302	0.154239378	0.121357624	0.101186592	0.070576788	0.033755749	0.0435056	0.054686135	0.032961868	0.035808812	0.015478334	0.023737028	0.024391097	0.022732396	0.030078398	0.008838512	0.00929347	0.013626558	0.046631228	0.024748622	0.025266847	0.008155322	0.000985903	0.003291886	0.003109773	0.007198194	0.00913267	0.028027319	0.003831561	0.003317149	0.002623549	0.000379903	0.001298566	0.003452579	0.008373473	0.00250689	0.013405618	0.008357093	0.006879581	0.002478152	0.005937174	0.003348831	0.002763044	0.000831899	0.001500538	0.00207764	0.014711465	0.003873611	0.009749573
0.002071708	0.227894465	0.154818085	0.121857372	0.10164846	0.070925533	0.033936016	0.043730401	0.054965253	0.033144093	0.036021366	0.015574044	0.023867819	0.024522484	0.022860994	0.030259926	0.008872376	0.0093517	0.013689678	0.046874571	0.024884334	0.025395413	0.008239571	0.00099135	0.003312961	0.00311654	0.007238407	0.009218311	0.028222877	0.003849057	0.003333341	0.002647124	0.000389694	0.001320955	0.003488523	0.008427891	0.002533025	0.013480003	0.00842135	0.00690704	0.002490745	0.005965879	0.003361009	0.002779471	0.000838797	0.001526014	0.002092358	0.014711465	0.00391646	0.009815736
0.002087216	0.228579919	0.155493528	0.12243754	0.102169272	0.071325687	0.034147991	0.044007185	0.055276763	0.033332827	0.036256737	0.015669754	0.023997564	0.024666861	0.023010017	0.030438618	0.008935266	0.009414621	0.013756512	0.047172796	0.025057247	0.02555287	0.008269058	0.00099135	0.003329821	0.003130076	0.007286663	0.009324504	0.028440163	0.00387905	0.00335416	0.002657228	0.000401444	0.001332149	0.003530457	0.008499313	0.002550113	0.013566734	0.008478046	0.006955622	0.002503337	0.006025682	0.003385364	0.00279097	0.000849833	0.001538752	0.002099717	0.014774741	0.00395074	0.009891351
0.002100975	0.229191548	0.156084692	0.122962685	0.102626607	0.071683745	0.03432336	0.044268008	0.055568975	0.033511437	0.03644047	0.015752797	0.02413568	0.024814734	0.02313332	0.030583273	0.008978806	0.009463863	0.013875326	0.047407337	0.025226027	0.025679992	0.008319608	0.001002244	0.0033804	0.003146995	0.007328887	0.009386165	0.028645281	0.003896545	0.003381919	0.002677435	0.00040536	0.001350807	0.003570394	0.008547779	0.002566195	0.013655998	0.008533483	0.007016877	0.002503337	0.006054387	0.003409719	0.002807397	0.000853972	0.001538752	0.002109529	0.014806378	0.00395931	0.009976418
0.002116653	0.229874665	0.156755223	0.123555853	0.103125503	0.072084458	0.034532132	0.044549808	0.055891167	0.03371391	0.036648221	0.0158471	0.024276934	0.024969101	0.02325738	0.030769056	0.009041696	0.009518967	0.013979289	0.047694171	0.02539894	0.025817225	0.008361732	0.001018585	0.003435195	0.003170682	0.007377143	0.009461529	0.028891249	0.003931537	0.003400424	0.002694274	0.000415151	0.001365733	0.003614326	0.0086141	0.002580268	0.013739563	0.008602779	0.007069683	0.002520966	0.006071131	0.00343651	0.002822181	0.000855352	0.001554037	0.00214387	0.014932928	0.00396788	0.010108743
0.002130517	0.230447512	0.157337204	0.124062555	0.103580722	0.072439815	0.034715475	0.044801512	0.056188893	0.033881673	0.036835557	0.01593718	0.024398308	0.025103986	0.023399594	0.03094633	0.009094911	0.009567037	0.014053548	0.047940102	0.025537408	0.025953014	0.008403857	0.001026756	0.00347313	0.003184218	0.007405292	0.009516338	0.029087676	0.00395903	0.00342587	0.00270101	0.00041711	0.001376927	0.003632297	0.008673619	0.002589314	0.013816798	0.008639317	0.007111928	0.002546151	0.006095052	0.003458429	0.002838608	0.000859491	0.001566775	0.00216104	0.015059479	0.00397645	0.010160729
0.002146378	0.231112874	0.158006739	0.124647561	0.104097755	0.072843043	0.034929836	0.045083767	0.056523835	0.034104394	0.037048112	0.016065263	0.024556304	0.025245864	0.02353727	0.03112644	0.009177152	0.009623314	0.014142659	0.048247646	0.025717899	0.026101804	0.008462831	0.001043096	0.003511064	0.003207905	0.007441485	0.009581425	0.029319738	0.003986523	0.003446689	0.002714481	0.000421026	0.001380659	0.003668241	0.008736539	0.002608412	0.013914924	0.008703573	0.007164734	0.002561261	0.006123757	0.003494962	0.002858321	0.000874666	0.001576966	0.002165946	0.015154391	0.004027869	0.010245795
0.002160546	0.231685254	0.158592992	0.125168775	0.104558566	0.073197794	0.035117575	0.045340031	0.056817081	0.034290235	0.037221037	0.016145491	0.024696512	0.025377751	0.023677215	0.031312223	0.009215854	0.00966982	0.014202067	0.048483741	0.025869457	0.02623037	0.008530231	0.001051267	0.003519494	0.00322144	0.007471645	0.009625958	0.02952051	0.004016516	0.003479074	0.00273132	0.000421026	0.001406779	0.003686213	0.008786705	0.002626505	0.013998806	0.00876027	0.007206979	0.002573853	0.006162031	0.003529059	0.002874748	0.000881564	0.001594799	0.002190476	0.015249304	0.004053579	0.010278877
0.002176661	0.232336131	0.159269431	0.125735036	0.105076053	0.073600976	0.035336833	0.045625478	0.05712928	0.034506447	0.037463614	0.016245424	0.024824164	0.025527123	0.023808083	0.031490915	0.009259394	0.009728442	0.014294891	0.048759702	0.026031348	0.026409496	0.008610267	0.001064884	0.003570074	0.003248511	0.007509847	0.009660214	0.029748226	0.004054007	0.003513772	0.002754895	0.000424943	0.001425437	0.003724153	0.008849625	0.002645604	0.014088386	0.008815707	0.007270346	0.002588964	0.006178775	0.003550979	0.002899389	0.000888462	0.001604989	0.002207646	0.015375854	0.004070719	0.010335588
0.002190752	0.232912716	0.15985006	0.126241133	0.105529458	0.073959592	0.035526895	0.045884934	0.057433898	0.034677103	0.037656954	0.016348172	0.02496228	0.025672998	0.023932899	0.031673862	0.009312609	0.009787454	0.014413705	0.049021166	0.026160171	0.026545285	0.008665029	0.001073055	0.003599579	0.003278966	0.007570167	0.009721875	0.029965512	0.0040815	0.003523025	0.002785206	0.000432776	0.0014329	0.003752109	0.008907444	0.002661686	0.014164987	0.008863584	0.00732104	0.002609112	0.00619552	0.003570463	0.002910888	0.000892601	0.001617727	0.002224817	0.015439129	0.004096429	0.010382847
0.002206897	0.233577611	0.160520093	0.126823116	0.106050118	0.074364404	0.035739435	0.046176309	0.057775387	0.034870898	0.037883919	0.01645092	0.025120276	0.025819872	0.024080409	0.031851135	0.009370661	0.009849593	0.014491677	0.04929661	0.026346862	0.026685407	0.008707154	0.001078502	0.003612223	0.003292501	0.007594295	0.009814366	0.030195836	0.004113992	0.003539217	0.002805413	0.000436692	0.001444095	0.003792046	0.008975465	0.002670733	0.014258049	0.008912721	0.007378071	0.002626741	0.006233794	0.003609431	0.0029306	0.000892601	0.001633013	0.002249346	0.015439129	0.004104999	0.010472639
0.002221223	0.234181763	0.161114603	0.127339795	0.106495664	0.074727397	0.035927487	0.046429837	0.058057951	0.035061801	0.038076058	0.01653537	0.025271993	0.025950261	0.024219597	0.032048264	0.009399687	0.009902743	0.014577075	0.049531668	0.026486708	0.026822641	0.008791403	0.001092119	0.003624868	0.003306037	0.007640541	0.009869176	0.030383571	0.004148983	0.003560036	0.002818884	0.000438651	0.001459021	0.003820003	0.009040936	0.002689831	0.014337183	0.008974458	0.00740553	0.002654444	0.006257714	0.003643528	0.002943742	0.00089674	0.001645751	0.002264064	0.015439129	0.004130709	0.01055298
0.002237621	0.234903663	0.161791754	0.127939009	0.107008315	0.075140079	0.036144109	0.046714372	0.058411501	0.035270059	0.038307827	0.016633895	0.025402784	0.026110623	0.024369377	0.032269502	0.009462578	0.009970744	0.014681038	0.049797792	0.026665133	0.027007545	0.00885459	0.001097566	0.003679663	0.00332634	0.007686786	0.009913709	0.030622586	0.004186474	0.003603987	0.00282562	0.000446484	0.001485141	0.00386593	0.00911491	0.002702898	0.014420432	0.009032414	0.007460448	0.002679628	0.00628642	0.003658142	0.002970025	0.000902258	0.00167887	0.00228614	0.015534042	0.004173558	0.010619143
0.002252273	0.23548492	0.16238726	0.12845841	0.107457035	0.075511128	0.036333919	0.046959236	0.05870199	0.035465301	0.038525185	0.016735236	0.025516834	0.026256998	0.024507809	0.032453866	0.009486766	0.010027802	0.014736733	0.050061328	0.026826335	0.027162113	0.008930414	0.001111184	0.003709168	0.003336492	0.007726999	0.009951391	0.030833788	0.004221466	0.003631746	0.002835723	0.0004504	0.001492604	0.003887896	0.009183782	0.002719986	0.014496401	0.009070212	0.007513254	0.002689702	0.006300772	0.003680061	0.002986453	0.000906397	0.00168906	0.002303311	0.015597317	0.004182128	0.010690032
0.002268777	0.236170374	0.163042843	0.129027089	0.107981171	0.075922087	0.036550917	0.047249699	0.059024871	0.035675728	0.038774966	0.016822501	0.025657043	0.026427352	0.024643972	0.032680777	0.009583521	0.010098539	0.014840696	0.050360588	0.02697927	0.027332572	0.009002026	0.001116631	0.003768177	0.003363563	0.007771234	0.010023328	0.031074541	0.004241461	0.003647938	0.002859298	0.000452358	0.00150753	0.003935821	0.009254354	0.002737074	0.014591995	0.009114309	0.007574509	0.00270985	0.006324693	0.003687368	0.003009451	0.000916054	0.001719631	0.002313123	0.015787142	0.004190698	0.010742017
0.002283479	0.236744622	0.163651518	0.12954921	0.108441831	0.076280936	0.036746441	0.047518731	0.059329145	0.035863739	0.038961101	0.016911174	0.025786787	0.026560737	0.024783161	0.032883578	0.009631898	0.01015677	0.014911242	0.050627747	0.027125316	0.027485695	0.009061001	0.001127525	0.003801897	0.00338725	0.00781949	0.010078138	0.031293566	0.004271453	0.003664131	0.002896345	0.000458233	0.001518725	0.003967771	0.009311323	0.002755167	0.014678409	0.009167226	0.007618867	0.002717405	0.006358182	0.003706852	0.003032449	0.00093123	0.001729822	0.002335199	0.015850418	0.004224978	0.010794002
0.002299916	0.237414657	0.164325822	0.130174425	0.108962944	0.076689938	0.036962246	0.047804634	0.059675113	0.036068381	0.039198874	0.017018144	0.025939551	0.026714606	0.02493294	0.033048088	0.009699626	0.010227116	0.015007779	0.050930113	0.027300296	0.02763593	0.0091284	0.001135695	0.003827187	0.003410937	0.007863725	0.010143225	0.031531712	0.004306445	0.003675697	0.002923287	0.000466066	0.001533651	0.004011702	0.009368291	0.002772255	0.014777485	0.009230223	0.007684346	0.00272496	0.006415593	0.003726336	0.003052161	0.000939507	0.001757845	0.00236954	0.015976968	0.004250688	0.010874343
0.002314965	0.238023015	0.16492446	0.130698663	0.109436753	0.077056518	0.037161224	0.04805497	0.059979387	0.036241929	0.03939942	0.017132152	0.026090223	0.026861979	0.025061538	0.033225362	0.009786705	0.010288082	0.015111741	0.05119106	0.027474587	0.027778941	0.009216862	0.001146589	0.003839831	0.00343124	0.007897906	0.010167204	0.031735092	0.004331439	0.003696516	0.00295023	0.000469983	0.00155604	0.004039658	0.009421008	0.002786327	0.014854719	0.00928314	0.007737152	0.002752663	0.006444298	0.00374582	0.003065303	0.000950544	0.001760393	0.002389164	0.016103518	0.004284967	0.010959409
0.002331668	0.238688377	0.165611861	0.131280645	0.109961343	0.077472133	0.037383873	0.048345433	0.060328801	0.036471157	0.039645599	0.017267273	0.026205319	0.02701235	0.025224934	0.033450854	0.00983992	0.010358819	0.015208278	0.05146961	0.027640611	0.027913286	0.009267411	0.001160207	0.003881981	0.003444775	0.007944152	0.010215162	0.031973237	0.004373928	0.003703455	0.002977173	0.000477816	0.001567234	0.004071608	0.009479676	0.002805425	0.014945882	0.009351176	0.007796295	0.002772811	0.00645865	0.00376774	0.003078444	0.000958822	0.001783321	0.002425958	0.016230068	0.004302107	0.011020846
0.002346767	0.239294866	0.166211638	0.131805184	0.110427141	0.077839225	0.037579083	0.048610361	0.060616189	0.036661337	0.03988097	0.017367205	0.026355991	0.027148734	0.025358071	0.033635219	0.00990281	0.010424084	0.015297389	0.05170208	0.027787346	0.028043296	0.009326386	0.001171101	0.003907271	0.00347523	0.007986376	0.010280249	0.032209645	0.004391424	0.003740467	0.003004116	0.000477816	0.001585892	0.004109548	0.009526441	0.002825529	0.015032613	0.009407872	0.007853326	0.002785403	0.006487355	0.003777482	0.003098157	0.00096572	0.00180625	0.002440676	0.016356619	0.004310677	0.011091735
0.00236354	0.239989197	0.166878824	0.132379608	0.110942814	0.078247249	0.037798342	0.048914959	0.060934935	0.036876826	0.040076712	0.017460101	0.026525496	0.027305599	0.025523735	0.033819584	0.009941512	0.010497947	0.015393926	0.052010659	0.027940281	0.028197865	0.009397997	0.001173824	0.003945205	0.003481998	0.008040664	0.010345336	0.032433015	0.004451409	0.003772852	0.003024323	0.000477816	0.001619475	0.004147488	0.009598714	0.002837591	0.015127574	0.009474648	0.007891346	0.002810588	0.006523237	0.003811579	0.003121155	0.000976757	0.001824083	0.002448034	0.016388256	0.004362097	0.011172075
0.002379023	0.240573725	0.167490773	0.13292773	0.111401962	0.078628963	0.038000647	0.049163927	0.061226114	0.037069899	0.040284463	0.017538921	0.026679306	0.027447478	0.025681836	0.034016712	0.009999565	0.010560477	0.015471898	0.052271606	0.028111127	0.028336543	0.009461184	0.001187441	0.003978925	0.003505685	0.008082888	0.010400145	0.032652909	0.004476403	0.003782105	0.003041162	0.000481732	0.001634402	0.004191419	0.009651431	0.002857694	0.015204492	0.009526305	0.007950489	0.00282318	0.006578255	0.003831063	0.003155652	0.000990553	0.001844464	0.002467658	0.016514806	0.004387807	0.011224061
0.002396047	0.241265721	0.168161304	0.133537828	0.111919146	0.079045463	0.038221726	0.049454846	0.061578975	0.037297681	0.040492214	0.017652929	0.026835209	0.027621828	0.025821781	0.03423795	0.010086644	0.010630432	0.015575861	0.052564135	0.028304707	0.028482444	0.009528584	0.001206506	0.00400843	0.00353614	0.00811908	0.010478934	0.032927559	0.004518893	0.003826056	0.003078208	0.000483691	0.001649328	0.004233354	0.00974071	0.002879808	0.015296287	0.009595601	0.008024418	0.002825698	0.006609352	0.003855418	0.003172079	0.000994691	0.001872487	0.002497093	0.016578081	0.004413517	0.011304401
0.002411526	0.241844642	0.168769765	0.134086252	0.112376934	0.079419307	0.038432697	0.049707462	0.061884282	0.037503769	0.040701165	0.017769752	0.026967047	0.027770701	0.025944328	0.034398205	0.010139858	0.010691007	0.015642695	0.052835954	0.028445931	0.028587897	0.009621258	0.001211953	0.004037935	0.003553059	0.008153261	0.010547446	0.033123116	0.004558883	0.003839935	0.003091679	0.000485649	0.001653059	0.004265303	0.009809582	0.002900917	0.015383968	0.009647258	0.008077224	0.002830735	0.006628489	0.003882209	0.003191792	0.001004348	0.001885225	0.002514264	0.016767907	0.004456366	0.011361112
0.002428544	0.242542244	0.169452468	0.134663094	0.112908477	0.079842885	0.038656036	0.049999749	0.062216122	0.037727936	0.04094134	0.017871092	0.027120857	0.027916076	0.026105454	0.034608097	0.010197911	0.010766434	0.015757796	0.05312693	0.028604378	0.028749688	0.009697082	0.001220123	0.004088514	0.003573362	0.008201517	0.010633087	0.03338386	0.004591375	0.00387232	0.003105151	0.000493482	0.001660522	0.004305241	0.009881005	0.002916999	0.015470699	0.009731673	0.00811102	0.002853401	0.006661978	0.003901693	0.00321479	0.001008487	0.001890321	0.00253634	0.016894457	0.004473506	0.011446179
0.002444139	0.243167423	0.170065129	0.135244774	0.113397701	0.080227672	0.038863428	0.050279268	0.062541415	0.037913054	0.041143086	0.017975248	0.027263158	0.028050461	0.026246912	0.034808062	0.010265639	0.010835607	0.015846907	0.053415317	0.028767646	0.028869586	0.009772906	0.001228294	0.004096944	0.003630888	0.008221624	0.010681045	0.033624613	0.004633865	0.003920897	0.003118622	0.00049544	0.001682911	0.004355162	0.009942224	0.002927051	0.015554264	0.009800969	0.008155377	0.002860957	0.00669786	0.003921177	0.003231217	0.001015385	0.001895416	0.002555964	0.016957732	0.004490646	0.011488712
0.002461298	0.243839326	0.170749114	0.135846408	0.113923349	0.080641983	0.039081681	0.050564716	0.062864297	0.038136497	0.041384462	0.018072365	0.027399181	0.028204329	0.02642468	0.035012282	0.010323692	0.010918459	0.015924879	0.053712506	0.028958471	0.029014043	0.009831881	0.001236464	0.004122234	0.003644423	0.008267869	0.010722152	0.033893179	0.004666357	0.003932463	0.003135461	0.000497398	0.0017053	0.004391106	0.010034053	0.002940118	0.015641628	0.009856406	0.008225081	0.002863475	0.006738525	0.00395771	0.003246001	0.001019524	0.001913249	0.00257804	0.017210833	0.004516356	0.011540697
0.002477237	0.244432732	0.171381136	0.13640511	0.114407585	0.081025187	0.039285431	0.050820524	0.06317684	0.038333908	0.041606623	0.018163853	0.027537296	0.028360695	0.026560843	0.035198064	0.010372069	0.010972391	0.016006565	0.053996234	0.029112783	0.029149831	0.009954042	0.001255529	0.004134879	0.003657959	0.008291997	0.010783813	0.034122633	0.004726342	0.003955596	0.00316914	0.000501315	0.001720226	0.004425053	0.010088471	0.002951175	0.015725194	0.009938301	0.008286336	0.002865993	0.006781583	0.003991807	0.003273927	0.001026422	0.001928535	0.002587852	0.01724247	0.004542066	0.011621038
0.002494638	0.245120989	0.172060067	0.136997674	0.114938221	0.081439825	0.039507578	0.051110075	0.063538315	0.038566029	0.041829985	0.018259564	0.027691107	0.028500075	0.026724238	0.035423557	0.010439797	0.011048599	0.01608825	0.05428255	0.029282941	0.029327513	0.010029866	0.001263699	0.004181243	0.003691798	0.008334221	0.010838623	0.034407712	0.00477383	0.003983354	0.003192715	0.000505231	0.001746347	0.004470981	0.010155642	0.002966252	0.015812241	0.010003818	0.008351815	0.002876067	0.006834209	0.004030775	0.003295283	0.001036079	0.001956558	0.002614834	0.017369021	0.004584915	0.011682475
0.002510645	0.24570505	0.172681554	0.137538539	0.115407948	0.081826056	0.039705551	0.051375002	0.063849825	0.038764163	0.04204254	0.018372164	0.027836547	0.028649447	0.026867209	0.035586649	0.010512363	0.0111166	0.016192212	0.054535212	0.029446898	0.029470524	0.010101478	0.001285487	0.004206533	0.003705333	0.008376445	0.010900284	0.034640643	0.004798824	0.004008799	0.003219657	0.000513065	0.001761273	0.004510918	0.010217712	0.002977309	0.015910051	0.010049175	0.008413071	0.002881104	0.006879659	0.004060001	0.003331422	0.001044357	0.001964201	0.002624646	0.017369021	0.004619195	0.011739186
0.002528075	0.246382561	0.173363332	0.138138963	0.115961103	0.082253406	0.039929016	0.051675041	0.064198206	0.039001346	0.042258697	0.018497432	0.027962106	0.028799819	0.027047247	0.035812141	0.010584929	0.011190463	0.016296175	0.054831366	0.029643234	0.02964965	0.010181515	0.001299105	0.004227608	0.003735788	0.008422691	0.010979073	0.034911817	0.004846313	0.004029618	0.003249968	0.000528731	0.001765004	0.004530887	0.010285734	0.002993392	0.016012292	0.010105872	0.008465877	0.00290377	0.006929893	0.004079485	0.003356063	0.001049875	0.00198713	0.002639364	0.017495571	0.004627765	0.011810075
0.002544384	0.246996993	0.173996849	0.138688294	0.116471032	0.082648391	0.040136659	0.051965048	0.064516952	0.039204542	0.042485662	0.018591735	0.028112778	0.028955685	0.027190218	0.035997924	0.010633306	0.01125651	0.01641499	0.055096972	0.029816836	0.029795551	0.010227852	0.001318169	0.004248683	0.003762859	0.008462904	0.011037308	0.035141271	0.004886303	0.004043498	0.003276911	0.000536564	0.00177993	0.004568827	0.010358857	0.00301249	0.016097756	0.010160048	0.008514458	0.002916362	0.006963382	0.004101405	0.00339056	0.001052634	0.002004963	0.002651629	0.017590483	0.004636335	0.011909319
0.002562057	0.247655346	0.174664604	0.13928509	0.117012549	0.083070759	0.040361505	0.052263262	0.064843623	0.039431601	0.042727037	0.018702928	0.028293793	0.029116048	0.027339241	0.036212071	0.010720385	0.011322948	0.016489249	0.055402445	0.030011794	0.029958787	0.010324739	0.001329063	0.004286617	0.003779778	0.008517192	0.011102395	0.035415052	0.004936291	0.004068943	0.003283646	0.000542438	0.001787393	0.004586799	0.010427729	0.003030583	0.016190502	0.010230604	0.008560928	0.002944065	0.00700644	0.004130631	0.003405344	0.001062292	0.002027891	0.002663893	0.017843584	0.004670615	0.011970756
0.002578552	0.248277721	0.175306521	0.1398447	0.117510388	0.083465698	0.04057235	0.052569229	0.065160302	0.03963552	0.042932386	0.018809898	0.028460159	0.029271914	0.027505662	0.036434726	0.010788113	0.011390167	0.016593212	0.055677371	0.030185396	0.030116244	0.010387925	0.00134268	0.004332982	0.003786546	0.00856947	0.011157205	0.035651459	0.004963784	0.004103641	0.003317325	0.000550272	0.00180232	0.004646705	0.010483847	0.003058728	0.016288311	0.010282261	0.008596836	0.002961694	0.007049497	0.004152551	0.003420129	0.001071949	0.002038082	0.00268597	0.017970134	0.004713464	0.012032193
0.002596366	0.248966913	0.175964667	0.140450868	0.118040419	0.083885457	0.040805924	0.05284282	0.065509716	0.039850286	0.043182168	0.018933759	0.028627572	0.029437272	0.027662249	0.036664473	0.010860679	0.011458168	0.016689749	0.055966794	0.030367265	0.03027948	0.010442687	0.001353574	0.004349842	0.00378993	0.008615715	0.011222291	0.035908726	0.005001275	0.004133713	0.003344268	0.000554188	0.001817246	0.004688639	0.010532312	0.003087878	0.016386437	0.010352817	0.008634856	0.002971768	0.007090163	0.004181777	0.00344477	0.001084365	0.002055915	0.002695781	0.018065047	0.004747744	0.012098356
0.002613013	0.249621061	0.17659377	0.14102892	0.118553371	0.084279465	0.041016957	0.053143771	0.065833287	0.04006939	0.043431949	0.019071694	0.028779289	0.029584146	0.02781808	0.03687862	0.010923569	0.011518353	0.016764008	0.056266054	0.030523644	0.030419602	0.010505874	0.001364468	0.004370917	0.003813617	0.008667992	0.011290803	0.036133834	0.005048763	0.004168411	0.003364475	0.000563979	0.001817246	0.004720589	0.010602885	0.00309793	0.016470636	0.010427153	0.008683438	0.00298436	0.007114084	0.004225616	0.003464482	0.001091263	0.002083938	0.002715405	0.018191597	0.004799164	0.012169245
0.002631041	0.250287825	0.17727263	0.141646577	0.119098364	0.084705884	0.041245446	0.053437426	0.06617133	0.040308019	0.04368053	0.019175849	0.028959258	0.029753501	0.027990553	0.037123967	0.011000972	0.011591434	0.016875397	0.05657308	0.030700002	0.030600172	0.010556424	0.001372639	0.004383562	0.003827152	0.008714238	0.011349039	0.036418914	0.005081255	0.00419617	0.003377946	0.000567896	0.001832172	0.004762523	0.010653901	0.003113007	0.016563064	0.010487629	0.008729907	0.002996953	0.007161926	0.004242665	0.003484195	0.001106439	0.002117057	0.002735028	0.01828651	0.004850583	0.012225956
0.002648017	0.250908331	0.177906289	0.142208908	0.119611015	0.085111347	0.041458174	0.053708737	0.066515575	0.040500368	0.043882276	0.01930534	0.029125624	0.029911366	0.028150923	0.037343786	0.01111224	0.011660999	0.01694223	0.056881659	0.030883249	0.030747518	0.010619611	0.00139715	0.004408851	0.003850839	0.008766515	0.011383295	0.036662275	0.00514374	0.004233181	0.003391417	0.000571812	0.001858292	0.004792476	0.010718522	0.00312909	0.016648529	0.010545586	0.008782713	0.003007026	0.007190631	0.004264584	0.003503907	0.001116096	0.002127248	0.002771823	0.018318147	0.004876293	0.01230157
0.002666063	0.251582571	0.178598887	0.142815983	0.120159484	0.085531712	0.041701229	0.054021544	0.066870848	0.040726704	0.044133258	0.019436238	0.029297222	0.030071229	0.028330204	0.03755226	0.011146104	0.011727827	0.017035054	0.057174706	0.031069251	0.030923755	0.010708072	0.001408044	0.004442571	0.003871142	0.008826835	0.011451807	0.036928233	0.005178731	0.004263253	0.003408257	0.000581604	0.001891876	0.004836407	0.010786544	0.003143162	0.016745073	0.010608582	0.008862979	0.003012063	0.007248041	0.004293811	0.003533476	0.001120235	0.002147628	0.002781634	0.018381422	0.004902003	0.012367733
0.00268324	0.252207283	0.1792376	0.143373779	0.120661857	0.085941692	0.041915088	0.054332526	0.06720131	0.040939301	0.044368629	0.019562913	0.02946045	0.030230093	0.028483766	0.037750807	0.011204157	0.011787621	0.017120452	0.057469306	0.031247675	0.031107214	0.010796534	0.001421662	0.004463646	0.003911749	0.008879113	0.011516893	0.037168986	0.005203725	0.004304891	0.003438567	0.000583562	0.00190307	0.004884332	0.010861367	0.00316025	0.016822307	0.010658979	0.008926346	0.003044803	0.00726957	0.004330343	0.003563045	0.001125753	0.002160366	0.002798805	0.018507973	0.004910573	0.012448074
0.002701499	0.252896942	0.179908772	0.143976622	0.121204734	0.086371138	0.042145523	0.054643052	0.06755417	0.041159852	0.044616009	0.019689589	0.029623677	0.030405942	0.028645648	0.03796779	0.011271885	0.011850151	0.017194711	0.057794972	0.031435055	0.03125167	0.010847084	0.001446173	0.004493151	0.003925284	0.008911283	0.011599108	0.037442767	0.005246215	0.004337276	0.003462142	0.000601186	0.001925459	0.004912288	0.010926838	0.0031894	0.016920117	0.010727015	0.009004499	0.003052359	0.007322196	0.004352263	0.003592614	0.001129892	0.0021782	0.002808617	0.01866616	0.004944852	0.012528415
0.002718996	0.253548754	0.180549336	0.144532603	0.121727964	0.086780559	0.042364593	0.054955858	0.067896004	0.041375341	0.044863389	0.019800782	0.029787951	0.030566804	0.028792402	0.038164919	0.01134445	0.011920106	0.01726897	0.058084394	0.031593501	0.031410572	0.010922908	0.001457067	0.004510011	0.003942204	0.00896155	0.011677897	0.037690473	0.005258712	0.004362721	0.003485717	0.000601186	0.001932922	0.004960212	0.011002513	0.003208498	0.017007164	0.010786232	0.009040407	0.003077543	0.007362861	0.004381489	0.003615612	0.00113817	0.002190938	0.002815976	0.018761073	0.004979132	0.012599303
0.002737452	0.254202435	0.181234958	0.145134539	0.122272654	0.087212333	0.04259509	0.055246777	0.068235081	0.041595892	0.045092755	0.019928865	0.029989892	0.03074715	0.028952771	0.038377647	0.011421854	0.01198967	0.01736922	0.058375888	0.031802926	0.031566585	0.010986095	0.001481578	0.004539515	0.003959123	0.009003774	0.01172243	0.037948609	0.005283705	0.004395106	0.003505924	0.000601186	0.00195158	0.004982178	0.011079887	0.003231617	0.017103391	0.010855528	0.009093213	0.003090135	0.007396351	0.004400973	0.003636967	0.001143688	0.002216414	0.002833146	0.018824348	0.005030552	0.012670192
0.002755159	0.254805653	0.181892819	0.145719242	0.122791954	0.087617052	0.042823516	0.055561863	0.068590009	0.041835967	0.045324524	0.020042873	0.030164629	0.030895023	0.02911541	0.03862583	0.011489582	0.012066269	0.017458331	0.058681361	0.031979972	0.031718264	0.011049282	0.001497919	0.004581665	0.003976042	0.009062083	0.011794368	0.038191101	0.005336193	0.004420552	0.003526131	0.000609019	0.001966506	0.005014128	0.011167465	0.003258757	0.017202467	0.010913485	0.009148132	0.003110283	0.007437016	0.004432635	0.00365668	0.001153345	0.002236795	0.00286994	0.018950899	0.005064832	0.012745807
0.002773886	0.255469613	0.182575665	0.146348085	0.12333725	0.0880451	0.043055206	0.05587695	0.068938734	0.042070257	0.045576707	0.020170956	0.030324718	0.031059882	0.029282588	0.038851323	0.011537959	0.012131143	0.017543729	0.05898321	0.032177686	0.031903168	0.011129318	0.001503366	0.00462803	0.004003113	0.00911235	0.011880008	0.038429246	0.005368685	0.00444831	0.003549706	0.000614894	0.001992627	0.005058059	0.011242289	0.003277855	0.017313888	0.01098908	0.009217836	0.003120357	0.007477682	0.004461861	0.003691176	0.001161623	0.002254628	0.002882205	0.018982536	0.005116251	0.012830873
0.002791814	0.256097595	0.183236587	0.146944579	0.123853376	0.088462578	0.043277918	0.056157381	0.069258514	0.042292254	0.045815681	0.020279333	0.030505733	0.031221743	0.029426315	0.03904136	0.011610525	0.01220188	0.017636553	0.059291789	0.032358177	0.032036068	0.011226205	0.001511537	0.004665964	0.0040268	0.009156585	0.011938243	0.038702158	0.005396178	0.004471442	0.003569913	0.000614894	0.002018747	0.005088012	0.01130691	0.003293937	0.017405367	0.011049557	0.009281203	0.003122875	0.007499211	0.004476474	0.003710889	0.00117128	0.002269913	0.002899375	0.019140724	0.005150531	0.012897036
0.002810597	0.256803141	0.183901352	0.147530491	0.124406984	0.088896308	0.043518085	0.056464259	0.069612408	0.042509189	0.046082274	0.020406009	0.030666868	0.031387601	0.029593493	0.039254089	0.011673415	0.012267927	0.017729377	0.0596071	0.032550379	0.032213749	0.011344154	0.001530601	0.004720759	0.004050487	0.009222937	0.012017032	0.038982023	0.00542867	0.004496888	0.003593488	0.00063056	0.002029942	0.005127949	0.011380883	0.003314041	0.017499061	0.011115073	0.009342458	0.003137986	0.00754466	0.0045057	0.003748671	0.001175419	0.002290294	0.00291164	0.019267274	0.005201951	0.012991555
0.002828596	0.257465699	0.184558146	0.148141195	0.12492039	0.089311597	0.043742116	0.056768858	0.069945972	0.042744202	0.046316444	0.020510164	0.030820678	0.031555457	0.029749324	0.039489508	0.011736306	0.012330457	0.017796211	0.059915161	0.032726737	0.032356761	0.011411553	0.001544219	0.004750263	0.004064023	0.009287278	0.012051288	0.039222776	0.005466161	0.004536212	0.003617063	0.000640352	0.002033673	0.005161896	0.011450606	0.003340175	0.017593073	0.01117177	0.009412162	0.003153096	0.007594894	0.004537362	0.003763456	0.001183696	0.002303032	0.002926358	0.019362187	0.0052448	0.013062444
0.002847411	0.258139472	0.185239639	0.148754316	0.125458884	0.089750542	0.043978578	0.057077104	0.070302278	0.042962584	0.046569828	0.020652322	0.031006925	0.031724812	0.029893808	0.0396838	0.011804034	0.012409791	0.017840766	0.060236167	0.03291825	0.032511329	0.011487377	0.001544219	0.004779768	0.004108013	0.009331513	0.012154056	0.039495687	0.005523647	0.00458479	0.003650741	0.000644268	0.002052331	0.00520383	0.011539034	0.003365304	0.017692465	0.011236026	0.009483979	0.003170726	0.007652305	0.004566588	0.003784811	0.001194733	0.002325961	0.00293617	0.019425462	0.00530479	0.013119155
0.002865674	0.258778668	0.185903337	0.149340833	0.125991182	0.090167461	0.044202671	0.057353431	0.070646179	0.043208444	0.046782383	0.020787443	0.031171198	0.031886174	0.030058716	0.039916384	0.011857249	0.012474275	0.01793359	0.060521965	0.033111141	0.032691899	0.011554777	0.001557836	0.004792413	0.004135084	0.009379769	0.012212292	0.039763384	0.005583632	0.004614861	0.003677684	0.000652101	0.002085914	0.005233783	0.011607906	0.003387418	0.017801353	0.011300282	0.009515662	0.003190873	0.007666657	0.004603121	0.00381438	0.001198872	0.002341246	0.002955793	0.019457099	0.005339069	0.013185318
0.002884757	0.259427209	0.186585329	0.149969072	0.126535117	0.090602122	0.044437627	0.057649822	0.071014202	0.043420317	0.047048976	0.020900043	0.031326055	0.032071515	0.030222112	0.040147549	0.011920139	0.012544621	0.018018988	0.060838311	0.033292321	0.03287247	0.011651663	0.00156873	0.004817703	0.004168923	0.009424004	0.012328762	0.04006237	0.00563112	0.004647246	0.003701259	0.000654059	0.002108303	0.005277714	0.011681879	0.003398475	0.017904861	0.011380917	0.009564244	0.003211021	0.007712107	0.004632347	0.003840663	0.00120715	0.002374365	0.002960699	0.019520375	0.005364779	0.013260932
0.002903227	0.260081357	0.18723899	0.150564961	0.127044291	0.091026259	0.04465946	0.057957156	0.071363272	0.043636529	0.047292753	0.021011236	0.031488236	0.032220887	0.030372648	0.040367368	0.011992705	0.012608323	0.018100673	0.0611355	0.033483834	0.033050151	0.011710638	0.0015769	0.004851423	0.00417569	0.009484324	0.012434956	0.040327459	0.00567361	0.004693511	0.003738305	0.000659934	0.002130692	0.005311661	0.0117448	0.003423604	0.018012483	0.011460293	0.009600152	0.00322865	0.007743204	0.004651831	0.003885017	0.001212668	0.00237946	0.002975417	0.019615287	0.005407629	0.013331821
0.002922307	0.260726161	0.187935076	0.151185943	0.127591249	0.091461013	0.044897241	0.058295042	0.071720267	0.043869373	0.047559347	0.021128059	0.031679714	0.032383747	0.030548146	0.040601369	0.012070108	0.012681404	0.018182358	0.06141871	0.033663636	0.033224943	0.011794887	0.001606859	0.004880927	0.004189226	0.009526548	0.012482915	0.040592548	0.005703603	0.00471433	0.003751777	0.000671684	0.002145618	0.005359585	0.011826426	0.003451749	0.01811599	0.011538408	0.009665632	0.003243761	0.007767125	0.004673751	0.003904729	0.001218186	0.002389651	0.002997493	0.019678562	0.005459049	0.013412162
0.002941023	0.261378907	0.188599486	0.151791205	0.12813473	0.091884219	0.04512799	0.058586417	0.072078986	0.044085585	0.047812731	0.021261772	0.031846081	0.032553602	0.030706247	0.04082828	0.012152349	0.012744716	0.018226914	0.061707097	0.033859283	0.033396846	0.011912836	0.001617753	0.004906217	0.004223064	0.009564751	0.012530873	0.040888058	0.005741093	0.004746715	0.003775351	0.000677559	0.002156813	0.005383548	0.011889346	0.003476878	0.01822108	0.011602664	0.009716326	0.003266427	0.007812575	0.004698106	0.003935941	0.001226464	0.002404936	0.003017117	0.019741838	0.005467619	0.013525584
0.002960352	0.262046138	0.189312014	0.152427606	0.128697104	0.092325306	0.045364829	0.058911535	0.072421164	0.044324937	0.048064914	0.02138141	0.032051161	0.032714464	0.030879476	0.041066536	0.012239428	0.012817797	0.018293747	0.062015676	0.034041152	0.033575972	0.01198866	0.00163137	0.004944152	0.004250135	0.009606975	0.012613088	0.041152278	0.005798579	0.004781413	0.003805662	0.00068735	0.002179202	0.005415498	0.011957367	0.003503012	0.018321422	0.011666921	0.009767019	0.003294129	0.007855632	0.004727332	0.003949082	0.001231982	0.002415127	0.003029381	0.01983675	0.005476188	0.013639006
0.002979379	0.262702622	0.189973577	0.153031053	0.129212626	0.092751865	0.045596017	0.059204733	0.072798146	0.044558504	0.048314696	0.02149964	0.032223806	0.032889813	0.031058001	0.041301955	0.012316832	0.012892833	0.01839771	0.062329951	0.034222332	0.03373054	0.012098184	0.001647711	0.004956797	0.00428059	0.009669305	0.012698728	0.041391293	0.00583857	0.004813798	0.003815766	0.00068735	0.002205323	0.005441457	0.012019437	0.003528142	0.01841575	0.011721098	0.009815601	0.003316796	0.007889122	0.004758994	0.003973723	0.001244399	0.002430412	0.003046552	0.0199633	0.005519038	0.013681539
0.00299881	0.263344622	0.190664537	0.153671385	0.129778475	0.093190857	0.045835054	0.059527571	0.073188566	0.044802195	0.048551268	0.021629131	0.032397496	0.033070159	0.031216101	0.041516102	0.012394235	0.012969822	0.018531376	0.062655616	0.034431756	0.033869218	0.012195071	0.001658605	0.004982086	0.004327964	0.009763807	0.012763815	0.041652905	0.005883559	0.004841556	0.003825869	0.000697141	0.002220249	0.005479397	0.012095111	0.003553271	0.018530336	0.011771495	0.00986207	0.003329388	0.007922611	0.004793091	0.003993436	0.001247158	0.002438055	0.003083346	0.020121488	0.005553318	0.013752428
0.00301795	0.263967465	0.191321615	0.154276344	0.130316214	0.093616903	0.046073965	0.059855881	0.073545562	0.045056009	0.048795045	0.021745954	0.03256177	0.033231021	0.031388574	0.041757194	0.012466801	0.013042122	0.018657617	0.062942968	0.03462947	0.03402812	0.012300382	0.001672223	0.005003161	0.004355035	0.009822116	0.012839178	0.041919733	0.005933546	0.004883194	0.003879755	0.000697141	0.002220249	0.005529319	0.01215378	0.003577395	0.018637009	0.011823152	0.009904315	0.003349535	0.007963277	0.004815011	0.004014791	0.001258195	0.002455888	0.00310297	0.020279676	0.005596168	0.01386585
0.003032797	0.264452469	0.191830849	0.154761883	0.130739241	0.093945623	0.046264718	0.06009801	0.073818822	0.045220157	0.04898118	0.021865592	0.03266431	0.033357912	0.031529276	0.041934468	0.012524854	0.013101916	0.018731876	0.063166637	0.034803761	0.034140796	0.012342507	0.001674946	0.005020021	0.004371955	0.009868362	0.012890562	0.04214658	0.005971037	0.004915579	0.003910065	0.000703016	0.002231443	0.005577244	0.012195443	0.003593478	0.018710445	0.011891188	0.009942336	0.003367164	0.007982413	0.004829624	0.004021362	0.001263713	0.002478817	0.003125046	0.020406226	0.005604737	0.013922561
0.003052558	0.26512484	0.192529568	0.155375912	0.131301917	0.094386571	0.046508526	0.060437263	0.074199594	0.045473971	0.049262184	0.02199649	0.032833816	0.033554744	0.031694184	0.042162797	0.012592582	0.01318555	0.018828413	0.063497997	0.035024208	0.034324255	0.012439393	0.001691287	0.005041096	0.004395642	0.009940746	0.012969351	0.042444696	0.00600103	0.004943338	0.003963951	0.000704974	0.002253832	0.005627165	0.012271118	0.003614586	0.018805722	0.011960484	0.009984581	0.003397386	0.008020687	0.004853979	0.004059144	0.001270611	0.002499198	0.003139764	0.020501139	0.005647587	0.014035983
0.003072032	0.265766372	0.193208713	0.155982685	0.131837086	0.094822256	0.046737329	0.060757365	0.074549009	0.04568946	0.049516769	0.022123165	0.032984487	0.0337221	0.031864388	0.042388289	0.012674823	0.013260585	0.018921237	0.06380813	0.035208832	0.034493269	0.012561555	0.001696734	0.00509589	0.004422713	0.009989002	0.013051566	0.042753243	0.006068513	0.004975723	0.003987526	0.000706932	0.002268758	0.0056691	0.012344241	0.003640721	0.018907014	0.01202222	0.010052172	0.00340746	0.008063744	0.004873463	0.004072286	0.001283028	0.002527221	0.003164293	0.020564414	0.005664727	0.014125776
0.003092166	0.26642052	0.193910493	0.156624226	0.132399157	0.09526842	0.046974168	0.061072907	0.074917376	0.045941105	0.04976535	0.022273768	0.033136205	0.033910439	0.032044425	0.042589672	0.012737713	0.01333015	0.019043765	0.06410739	0.035418946	0.034668061	0.012616317	0.001715798	0.00512961	0.004466703	0.010047311	0.013109801	0.043023547	0.006116002	0.005003481	0.004024572	0.000724557	0.002291147	0.005689068	0.012413963	0.003657808	0.019010838	0.012096556	0.010123989	0.003432644	0.008099626	0.004900254	0.004091999	0.001294064	0.002539959	0.003169199	0.020690964	0.005707577	0.01424865
0.003111816	0.267065323	0.194596115	0.157240976	0.132939465	0.09570648	0.04721151	0.061361546	0.075266101	0.046182626	0.050022336	0.022376516	0.033333961	0.0340718	0.032194961	0.042803819	0.012800604	0.013400105	0.01915144	0.064430466	0.035616659	0.034845742	0.012687928	0.001726692	0.00514647	0.004497158	0.010121706	0.013195441	0.043311234	0.006143495	0.005021987	0.004048147	0.000726515	0.002313536	0.005729005	0.012504092	0.003681932	0.019120676	0.012169631	0.010191581	0.003442718	0.008135507	0.004934351	0.004119925	0.001295444	0.002555245	0.003179011	0.020722602	0.005733286	0.014319538
0.003132124	0.267712463	0.195287645	0.157867702	0.133508791	0.096157067	0.047457956	0.061719495	0.075626543	0.04643644	0.050310546	0.022514452	0.033511837	0.034243653	0.032368947	0.043015129	0.012882845	0.013478267	0.019281394	0.064759756	0.035838484	0.035007533	0.01281009	0.001734863	0.005175975	0.004520845	0.010169962	0.013270805	0.0435798	0.006173487	0.005065938	0.004068354	0.000728473	0.002335925	0.00577094	0.012586568	0.003707062	0.019237794	0.012249007	0.010233825	0.003475458	0.008188133	0.004963577	0.004152779	0.001299583	0.002565435	0.00320354	0.020849152	0.005758996	0.014418783
0.003151973	0.268377825	0.195964725	0.158472359	0.134053482	0.096594988	0.047700195	0.062022269	0.075992498	0.046671454	0.050577139	0.022659425	0.033677157	0.034418004	0.032543689	0.043240622	0.012926384	0.013554475	0.019407635	0.065069371	0.036040331	0.035175103	0.012915401	0.001743033	0.00519705	0.004544532	0.010206154	0.013325614	0.043861403	0.006200981	0.005100636	0.004085193	0.00073239	0.002358315	0.005812874	0.012663093	0.00372616	0.0193432	0.012305704	0.010278183	0.003495605	0.008224015	0.004985497	0.00418399	0.001311999	0.002575626	0.003215805	0.020912427	0.005836126	0.014494397
0.003172442	0.269051597	0.196664156	0.159089109	0.134600137	0.097046973	0.047949717	0.062348299	0.076381885	0.046910806	0.050858143	0.022788915	0.033861311	0.034583362	0.032713137	0.043474623	0.012994112	0.013638499	0.019474468	0.065378986	0.036269045	0.03533256	0.013020713	0.001759374	0.005222339	0.004571603	0.010250389	0.013411254	0.04415865	0.006265965	0.005126082	0.004128975	0.000734348	0.002373241	0.005852811	0.012734515	0.003744253	0.019449873	0.01237122	0.010330989	0.003508198	0.008267072	0.005019594	0.004211917	0.001328554	0.002593459	0.003228069	0.02100734	0.005904685	0.014588916
0.003192435	0.269695933	0.197335186	0.159718859	0.135143468	0.097486384	0.048191454	0.062670225	0.076733022	0.047136418	0.051107925	0.022926851	0.034031863	0.034768204	0.032867454	0.043681679	0.01304249	0.013707672	0.019571005	0.065687048	0.036450913	0.035505908	0.013096537	0.001767545	0.005243414	0.004612209	0.010298645	0.013483192	0.044401142	0.006300956	0.00516078	0.004159285	0.000738265	0.002406824	0.005898739	0.01281019	0.003764356	0.019560344	0.012444295	0.010377458	0.0035359	0.008326875	0.005051255	0.0042382	0.001332693	0.002606197	0.003237881	0.021197165	0.005947535	0.014636175
0.003213128	0.270359894	0.198047786	0.160349818	0.135699494	0.097934503	0.048443174	0.063005831	0.077119997	0.047357692	0.051366112	0.023066194	0.034209739	0.034949049	0.033034632	0.043908589	0.013090867	0.013799122	0.019671255	0.065995627	0.036648627	0.035663365	0.013168149	0.001783886	0.005298209	0.004632512	0.010364997	0.013561981	0.044682745	0.006335948	0.005193165	0.00418286	0.000746098	0.002440408	0.005932686	0.012879912	0.003796522	0.019658154	0.01253375	0.010423928	0.00356864	0.008369932	0.005087788	0.004262841	0.00134235	0.002611292	0.003242787	0.021355353	0.005981815	0.014759049
0.003233282	0.271006566	0.19872394	0.160972312	0.13624222	0.098374612	0.048689997	0.063325477	0.07750008	0.047584751	0.051627903	0.023213982	0.034358318	0.03513439	0.033194245	0.044180882	0.013163433	0.013884709	0.019771505	0.066306278	0.036844273	0.035816489	0.013227123	0.00179478	0.005315068	0.004673119	0.01043537	0.013637345	0.044936535	0.006383436	0.005248682	0.004209803	0.000748056	0.002451602	0.00598061	0.012944533	0.003814615	0.019769891	0.012594227	0.010491519	0.003596343	0.00840103	0.005114579	0.004300623	0.001346489	0.002618935	0.003257505	0.021450266	0.005998954	0.014829938
0.00325426	0.271668657	0.19944074	0.161588155	0.136813964	0.098827621	0.048933303	0.063660626	0.077898426	0.047828442	0.05187168	0.023358955	0.03453724	0.035316734	0.033371257	0.04442481	0.013202134	0.013962871	0.01985319	0.066629872	0.037050943	0.03601006	0.013349285	0.001811121	0.005344573	0.004686654	0.010469551	0.013733262	0.04522596	0.006433424	0.005281067	0.004246849	0.000750014	0.002481454	0.006034526	0.013015955	0.003839744	0.019885427	0.012681162	0.010544325	0.003611454	0.008446479	0.005151111	0.00433512	0.001357526	0.002621482	0.003274675	0.021576816	0.006041804	0.01494336
0.003274644	0.272310657	0.20012387	0.162225766	0.137364096	0.099274203	0.049174601	0.063985288	0.078254044	0.048093826	0.052119059	0.023489853	0.034696282	0.03549558	0.033539191	0.044648884	0.013298889	0.014039079	0.019938588	0.066931203	0.0372459	0.036177629	0.013433534	0.001822015	0.005374078	0.004723877	0.010523839	0.013808625	0.045535376	0.006468415	0.005313452	0.004270424	0.000763722	0.002522501	0.006086444	0.013085678	0.003867889	0.019988617	0.012756757	0.010616142	0.003641675	0.008496713	0.00519008	0.00437126	0.001367183	0.002639316	0.003299205	0.021735004	0.006084654	0.015009523
0.003295919	0.27294705	0.200837823	0.162895725	0.13791997	0.099735268	0.049432097	0.064313598	0.078629303	0.048333178	0.052390456	0.023619343	0.03485637	0.035669431	0.033710908	0.04487154	0.013395643	0.014119196	0.020049976	0.067248066	0.037456703	0.036361089	0.01351357	0.001832908	0.005428872	0.00474418	0.010588181	0.013870286	0.045850006	0.006518403	0.005350463	0.004283896	0.000767639	0.002552353	0.006130375	0.013163052	0.003899049	0.020102254	0.012829833	0.010675285	0.003669378	0.008537379	0.005229048	0.00438933	0.001375461	0.002652054	0.003321281	0.021829916	0.006110364	0.015085137
0.003316465	0.273563351	0.201514333	0.163502498	0.138454082	0.100175378	0.04967283	0.064638716	0.079000082	0.048561683	0.052681068	0.023757279	0.035047849	0.035843282	0.033877329	0.045104124	0.013492398	0.014196967	0.020153939	0.067554057	0.037679905	0.036566217	0.013576757	0.001838355	0.005458377	0.00478817	0.010642469	0.013942224	0.046126395	0.006560893	0.005392101	0.004297367	0.000773513	0.002567279	0.006166319	0.013237026	0.003930209	0.020212092	0.01288779	0.010730203	0.003676934	0.008587613	0.005246096	0.004400829	0.001383738	0.002692815	0.003335999	0.021893192	0.006136073	0.015226915
0.003338034	0.274224507	0.202225225	0.164111085	0.139021745	0.100653952	0.049929447	0.064972953	0.079382232	0.048793081	0.052982486	0.023899437	0.035224678	0.036015635	0.034062662	0.045352307	0.013574639	0.014272784	0.020265328	0.06787558	0.03791413	0.036780012	0.013703131	0.001851973	0.005475237	0.004835544	0.010712842	0.014024438	0.046432334	0.006608381	0.005445305	0.004351253	0.000779388	0.0025934	0.006214244	0.013307598	0.003956344	0.020327627	0.012975985	0.010770336	0.003704636	0.008649807	0.005302113	0.004435326	0.001390636	0.002708101	0.003353169	0.022019742	0.006153213	0.015340337
0.003358787	0.274817446	0.202909708	0.164761998	0.139559786	0.101104167	0.050167542	0.065326798	0.079738539	0.04902014	0.053233469	0.024014852	0.035387906	0.036177496	0.034232866	0.045567872	0.013690744	0.014356027	0.02038043	0.068192444	0.038111844	0.036962027	0.013774743	0.001871037	0.005508957	0.004862615	0.010779194	0.014106653	0.046708722	0.006650871	0.005466124	0.004374827	0.000791138	0.00261952	0.006262168	0.013389225	0.003984488	0.020430502	0.013025122	0.010818917	0.003737376	0.008702433	0.005350824	0.00446818	0.001397534	0.002728482	0.003372793	0.022146292	0.006196063	0.015415952
0.003380558	0.275484677	0.203628358	0.165425911	0.140134099	0.101578178	0.050421084	0.065663316	0.080128615	0.049269615	0.053513272	0.024172493	0.035554272	0.036350348	0.034423494	0.045790528	0.013748797	0.014444741	0.020491818	0.06854089	0.038321268	0.037164266	0.013863205	0.001879208	0.005555321	0.00489307	0.010835493	0.014223124	0.046999885	0.006688361	0.005491569	0.004398402	0.000797012	0.002660567	0.006302106	0.013463198	0.004011628	0.020536541	0.013108277	0.010867499	0.003755005	0.008747883	0.005389792	0.004496106	0.001404432	0.002746315	0.003392416	0.022272842	0.006247483	0.015557729
0.003401375	0.276112659	0.204320671	0.166028754	0.140696926	0.102031466	0.050669036	0.066009409	0.080492158	0.049516198	0.053793075	0.024289315	0.035743658	0.036527196	0.034592941	0.046020274	0.013816525	0.014517431	0.020588355	0.068874839	0.038536204	0.037344836	0.013985366	0.001898272	0.005572181	0.004903221	0.010883749	0.014295061	0.047286703	0.006740848	0.005523954	0.004425345	0.000798971	0.00269415	0.006346037	0.013547375	0.004036757	0.020646063	0.013176313	0.010905519	0.003770116	0.008790941	0.005414147	0.004522389	0.00141409	0.002748862	0.003402228	0.022367755	0.006264622	0.015642796
0.003423515	0.276781292	0.205049642	0.166715946	0.141272751	0.102509202	0.050931745	0.066348206	0.080880166	0.049770736	0.054108905	0.024421621	0.035918395	0.036719032	0.034766927	0.046250021	0.013918117	0.01460341	0.020647763	0.069223803	0.038769051	0.037534074	0.014082252	0.00191189	0.005593256	0.004930292	0.010942059	0.014360148	0.04758482	0.006768342	0.005551713	0.004442184	0.000800929	0.002731466	0.006405943	0.013629851	0.004065907	0.020770461	0.013244349	0.01094354	0.003807893	0.008838783	0.005462857	0.004538816	0.001423747	0.002769243	0.003416946	0.022494305	0.006290332	0.015737314
0.003444542	0.277392453	0.205740318	0.167324533	0.141840112	0.102966541	0.051184344	0.066702963	0.081252668	0.050005026	0.054388708	0.024563779	0.036078483	0.036911867	0.034927297	0.046467004	0.013971332	0.014686261	0.020766577	0.06954222	0.038964698	0.037711755	0.014149652	0.001933678	0.005626976	0.004943828	0.011002379	0.014421809	0.047851647	0.006810831	0.005586411	0.004475863	0.000812679	0.002768781	0.006463852	0.013695322	0.004096062	0.020887896	0.013314905	0.010998458	0.003840633	0.008896193	0.005494519	0.004570028	0.001430645	0.002774339	0.003434116	0.022589218	0.006333182	0.015822381
0.003466945	0.278055012	0.206469432	0.167977562	0.142425005	0.10345075	0.051447429	0.067065472	0.081648947	0.050268964	0.054622878	0.024707345	0.03624171	0.037089714	0.035093718	0.046747806	0.014014871	0.014770676	0.020837124	0.069869957	0.039233368	0.037934218	0.014271813	0.001952742	0.005643836	0.004947212	0.011046613	0.014473193	0.048148026	0.006853321	0.005609543	0.004509541	0.000816595	0.00279117	0.006507783	0.013801606	0.004136269	0.021005015	0.01339176	0.011055489	0.003875891	0.008944035	0.005560278	0.004596311	0.001444441	0.002784529	0.003443928	0.022684131	0.006376032	0.015931077
0.003488169	0.278674116	0.207169789	0.16862001	0.142972718	0.103908695	0.051700656	0.067378278	0.082052118	0.0505141	0.054853446	0.024848095	0.036411216	0.037258569	0.035301745	0.04697188	0.014063248	0.01484962	0.020929948	0.070199246	0.039457948	0.038132123	0.014372912	0.001979977	0.005652266	0.004984434	0.011090848	0.014524577	0.04843832	0.006893311	0.005641928	0.00452638	0.00082247	0.002824753	0.006557704	0.013888334	0.004163408	0.021116752	0.013467356	0.011120968	0.003906112	0.009018189	0.005591939	0.004634094	0.001455478	0.002797267	0.003466005	0.022747406	0.006410311	0.016025596
0.003510787	0.279323592	0.207909651	0.169278179	0.143553832	0.104395279	0.051965687	0.067739419	0.082454944	0.050800455	0.055140454	0.024995883	0.036612111	0.037428923	0.035493886	0.0472073	0.014116463	0.014934035	0.02100792	0.070539408	0.039703196	0.038335806	0.014495074	0.002001765	0.00570706	0.005001354	0.011147147	0.014603366	0.048746867	0.006918305	0.005699759	0.004563427	0.000826386	0.002862068	0.006641573	0.01397081	0.004198589	0.021223741	0.013547991	0.01118856	0.003936334	0.009068423	0.005626037	0.004647236	0.001460996	0.0028151	0.003492987	0.022873956	0.006444591	0.016129566
0.003532255	0.27995064	0.208593351	0.16989644	0.144080538	0.104850383	0.05221948	0.068064537	0.08283675	0.051041253	0.055431065	0.025143671	0.036768014	0.037594781	0.03567241	0.047468247	0.01420838	0.015010243	0.021104457	0.070865591	0.039926398	0.038542378	0.014570898	0.002023553	0.00571549	0.005028424	0.011189371	0.014661601	0.049023255	0.006975791	0.005729831	0.004593737	0.000826386	0.002876994	0.006669529	0.014058388	0.004223718	0.021327881	0.013609728	0.011251927	0.003943889	0.009130618	0.00566744	0.004673519	0.001470653	0.002835481	0.003522422	0.022905594	0.006487441	0.016172099
0.003555311	0.280574884	0.209338766	0.170543121	0.144648353	0.105334173	0.052489723	0.06841747	0.083239576	0.051323992	0.055701261	0.025294274	0.036924964	0.037764636	0.035861525	0.047730612	0.014290621	0.01509544	0.021223271	0.071210931	0.040149601	0.038711392	0.014629872	0.002039894	0.005761855	0.005062263	0.011255723	0.014730113	0.049359614	0.007000785	0.005750649	0.00462068	0.000834219	0.002903115	0.006705472	0.014138314	0.004252868	0.021440568	0.013675244	0.011319519	0.003953963	0.009176068	0.005725893	0.004694874	0.001495486	0.002845671	0.003534687	0.023032144	0.00653029	0.016294973
0.003577076	0.281203334	0.210013853	0.171150801	0.145209366	0.105790116	0.052752305	0.068760827	0.083615179	0.051587207	0.055972659	0.025422357	0.037090284	0.037928495	0.036054423	0.047960359	0.014348674	0.015172039	0.021301243	0.071531937	0.040365914	0.03890063	0.014722546	0.002053511	0.005791359	0.005082566	0.01130599	0.0147952	0.04963774	0.007038276	0.005787661	0.004657726	0.000840094	0.00291431	0.0067514	0.01421994	0.004293075	0.021552938	0.013729421	0.011353315	0.00397411	0.009243046	0.005774603	0.004731014	0.001502384	0.002850767	0.003542046	0.023221969	0.006556	0.01638004
0.003600344	0.281897198	0.210741329	0.171861272	0.145805291	0.106273626	0.053027006	0.069112848	0.084012492	0.051848975	0.056260868	0.025574368	0.037291179	0.038116834	0.036268501	0.048229815	0.014445428	0.015256844	0.021401493	0.071891774	0.040605651	0.039088423	0.01481522	0.00209981	0.005825079	0.005099486	0.011360278	0.014867138	0.049941072	0.007068268	0.005820046	0.004691405	0.000847927	0.002955356	0.006795331	0.014307518	0.00432323	0.021658345	0.013808796	0.011420907	0.003994258	0.009302849	0.0058087	0.004752369	0.001509282	0.002873695	0.003556763	0.023411794	0.00658171	0.016474558
0.003622239	0.282526115	0.211434354	0.172500092	0.146354819	0.106735529	0.053278412	0.069464413	0.084373278	0.052077481	0.056517855	0.025719341	0.037472194	0.038299178	0.036445513	0.048482253	0.014513156	0.015330708	0.02149803	0.072231418	0.040819209	0.039247325	0.014954232	0.002129769	0.005863014	0.005109637	0.011424619	0.014952778	0.050240927	0.007095762	0.00586631	0.004721715	0.000849886	0.002977745	0.006843256	0.014393395	0.004366452	0.021770715	0.013878092	0.011477938	0.004011887	0.009348298	0.005840362	0.004773724	0.001523078	0.002894076	0.003573934	0.02347507	0.00661599	0.016592706
0.003645727	0.283209232	0.21218767	0.173189703	0.146961475	0.107236363	0.053549534	0.069840145	0.084780239	0.052330572	0.056810867	0.025860091	0.037665765	0.038488016	0.036642949	0.048719091	0.014619586	0.015426456	0.021624271	0.072584006	0.041058945	0.039399004	0.015046906	0.002159727	0.005875659	0.00514686	0.011478907	0.015038418	0.050539913	0.007148249	0.005901008	0.004738554	0.000859677	0.00301506	0.006909153	0.014491176	0.004404649	0.021887834	0.013959987	0.011530744	0.00403959	0.009379395	0.005884201	0.004801651	0.001531356	0.002911909	0.003593558	0.023538345	0.0066417	0.016710854
0.003667787	0.283827402	0.212894504	0.173843035	0.147487727	0.10769943	0.053804331	0.070191254	0.085155843	0.052596679	0.057071457	0.025995212	0.037822714	0.038667862	0.036815422	0.048980038	0.014692152	0.015497584	0.021750511	0.072888962	0.041275947	0.039560795	0.015160642	0.002181515	0.005909378	0.005194234	0.011567376	0.015124058	0.050814563	0.007205735	0.005940333	0.004768865	0.000871426	0.003044912	0.006971055	0.014568551	0.00443983	0.022006535	0.014043142	0.011570876	0.004067293	0.009408101	0.00592804	0.004826291	0.001541013	0.002939933	0.003613181	0.023759808	0.006710259	0.016814824
0.00369171	0.284470336	0.213649528	0.17451632	0.148081537	0.108199752	0.054084746	0.070566986	0.085570385	0.052859894	0.05736567	0.026147222	0.037986988	0.038849706	0.03700832	0.049212621	0.014788906	0.015585125	0.021802493	0.073227053	0.041481239	0.039748588	0.015295441	0.002211474	0.005926238	0.005217921	0.01163775	0.015189145	0.051137885	0.007233228	0.005965778	0.004805911	0.000873385	0.003082228	0.007036952	0.014639124	0.004464959	0.022113524	0.014148976	0.011625795	0.004122699	0.009446374	0.005976751	0.004836148	0.001556188	0.002952671	0.003640163	0.023917995	0.006753109	0.016871535
0.003713962	0.285084768	0.214357074	0.175152419	0.148638318	0.108664868	0.054353921	0.070913536	0.085954603	0.053126724	0.057637068	0.026313308	0.038180559	0.039033548	0.037192139	0.049477822	0.014851796	0.015667586	0.021873039	0.073566697	0.041704441	0.039903157	0.015375478	0.002241432	0.005951528	0.005255143	0.011696059	0.015288488	0.051425572	0.007270719	0.00599585	0.004846325	0.000879259	0.00311208	0.007076889	0.014725851	0.004489083	0.022218614	0.014206933	0.011676489	0.004140328	0.009494216	0.006032767	0.004869002	0.001564466	0.002993432	0.003649975	0.024139458	0.006770249	0.016942424
0.003738015	0.285729571	0.21511103	0.17585896	0.149229559	0.109155457	0.054632515	0.071310243	0.08636122	0.053383431	0.057906063	0.026483616	0.03837413	0.039226383	0.037394871	0.049735933	0.014948551	0.015755518	0.021951011	0.073919804	0.041946244	0.040080838	0.015455514	0.002285008	0.005976818	0.005292366	0.011756379	0.015380979	0.051766276	0.007323206	0.006025922	0.0048699	0.000887093	0.003134469	0.007144783	0.014831285	0.004523259	0.022333833	0.014298908	0.01174408	0.004165512	0.009537274	0.006071736	0.004893643	0.001576882	0.003021456	0.003679411	0.024234371	0.006864518	0.01705112
0.003760631	0.286308493	0.215807614	0.176520455	0.149793897	0.109618105	0.054894407	0.071634905	0.086744059	0.053636522	0.058200277	0.026639849	0.038544681	0.039413722	0.037590038	0.049955752	0.015021117	0.015834462	0.022047548	0.07424288	0.042182536	0.040268631	0.015556613	0.002301349	0.006006322	0.005309285	0.011840827	0.015470045	0.0520783	0.007360697	0.006051367	0.004896843	0.000891009	0.00318671	0.007196701	0.014926515	0.004557434	0.022446836	0.014385842	0.011788438	0.004205808	0.009587508	0.006110704	0.004919926	0.00158654	0.003029099	0.003689222	0.024360921	0.006898798	0.017126735
0.003784931	0.28700189	0.216561855	0.177204321	0.150398437	0.110121965	0.055174445	0.072001062	0.087158257	0.053929385	0.058510102	0.026796082	0.038716279	0.039601062	0.037792769	0.050203936	0.015127546	0.015911843	0.022158937	0.074595468	0.042412627	0.040466536	0.015666137	0.002323137	0.006035827	0.00533974	0.011907179	0.015538557	0.052406836	0.007395688	0.006081439	0.004940625	0.000904717	0.003220293	0.007258604	0.015014093	0.004600657	0.022565537	0.014448839	0.011856029	0.004253658	0.009630565	0.00616185	0.004957708	0.001596197	0.003054575	0.003701487	0.024487472	0.006933077	0.017216527
0.00380771	0.287612584	0.217257585	0.177872467	0.150961718	0.11057828	0.055439602	0.072332563	0.087536962	0.054194769	0.058745473	0.02694387	0.038917175	0.039794396	0.037971294	0.050460628	0.015180761	0.016000166	0.022281465	0.074915438	0.042626874	0.040702	0.015796724	0.002331307	0.006065332	0.005353276	0.011977553	0.015644751	0.052704953	0.007453174	0.006104571	0.004991143	0.000914508	0.003253877	0.007302535	0.015111024	0.004636843	0.022677907	0.014530734	0.011908836	0.004293953	0.009666447	0.006195947	0.004977421	0.001607234	0.003067313	0.003733375	0.024582384	0.006975927	0.017320498
0.003832408	0.288303177	0.218019442	0.178572962	0.151563235	0.111082094	0.05573113	0.072690512	0.087959774	0.054506432	0.059032481	0.027108548	0.039132719	0.039991727	0.038167974	0.050761285	0.015272678	0.016093179	0.022437409	0.075288737	0.042870055	0.040886904	0.015872548	0.002358542	0.006086407	0.005397266	0.012039884	0.015740668	0.053040443	0.007503162	0.006146209	0.005028189	0.000924299	0.003298655	0.007354454	0.015211356	0.004669008	0.022796292	0.014616409	0.011965866	0.004324175	0.009719073	0.006217866	0.004997133	0.00161965	0.003102979	0.003750546	0.024803847	0.006993067	0.017429194
0.003855287	0.288869015	0.218705349	0.179222665	0.152120924	0.11155061	0.055996036	0.073029309	0.088359499	0.054748677	0.059342306	0.027261966	0.039324197	0.04018706	0.038343472	0.051015141	0.015340406	0.016178375	0.022548798	0.075603011	0.04310428	0.041035694	0.015982072	0.0023885	0.006099052	0.005434488	0.012138406	0.015798903	0.053349859	0.007538153	0.006178594	0.005061867	0.000926258	0.003328507	0.007414359	0.015299784	0.004705194	0.022905497	0.014694524	0.012027121	0.004354396	0.00976213	0.006256835	0.005023417	0.001627928	0.003125908	0.003767716	0.02489876	0.007010207	0.017509535
0.00388018	0.289549329	0.219454892	0.179920742	0.152739066	0.112060245	0.056282165	0.073395466	0.088792993	0.055053109	0.059662939	0.027422422	0.039540787	0.04039638	0.038551499	0.051308706	0.015422647	0.016276859	0.022660186	0.075994949	0.043346771	0.041253823	0.016112658	0.002413012	0.006149631	0.005458175	0.012212801	0.015887969	0.053701862	0.007578143	0.006199413	0.005125856	0.000934091	0.003388211	0.007456294	0.015392464	0.004743391	0.02302768	0.01477012	0.012098938	0.004389654	0.009826717	0.006300674	0.005059557	0.001633446	0.003146288	0.003789793	0.025088585	0.007070196	0.01756152
0.003903346	0.290153015	0.220154394	0.180552003	0.153318971	0.112538586	0.056540038	0.073731527	0.089185826	0.055323555	0.05991152	0.027551912	0.039712385	0.040566734	0.038730024	0.051573908	0.015504889	0.016369872	0.022808705	0.076349608	0.043571352	0.041435838	0.016192695	0.002437523	0.006179136	0.005522469	0.012261057	0.01598046	0.054045175	0.00763063	0.006231798	0.005186477	0.000938007	0.003425527	0.007492237	0.01547494	0.00477254	0.023141316	0.014833116	0.01215808	0.00441232	0.009874559	0.006342078	0.005087483	0.001647242	0.003161574	0.003809416	0.025246773	0.007130186	0.017660764
0.003928699	0.290856691	0.220911056	0.181247963	0.153920338	0.113055486	0.056822211	0.07411182	0.08961174	0.0555752	0.060224947	0.027698293	0.039917466	0.040759569	0.038911574	0.051857546	0.015582292	0.016475782	0.022938658	0.076734815	0.043817288	0.041625075	0.016281156	0.002475652	0.006200211	0.005559691	0.012353548	0.016066101	0.054386749	0.007663123	0.006278062	0.005223524	0.000955632	0.00345911	0.007556137	0.015575272	0.004804706	0.023260334	0.014917532	0.012210887	0.004457652	0.009953498	0.006383481	0.005108838	0.001663797	0.003174312	0.003821681	0.025278411	0.007181605	0.017788364
0.003951923	0.291441686	0.221608423	0.181877713	0.154483618	0.113524141	0.057091386	0.074486184	0.089996647	0.055829015	0.060495144	0.027851711	0.040139287	0.040934419	0.039104472	0.052146856	0.015645182	0.016563714	0.023068612	0.077072906	0.044034979	0.041817202	0.016361193	0.002494716	0.006221286	0.005607066	0.012440007	0.016189422	0.054678781	0.007708112	0.006315074	0.005257202	0.000973256	0.00350762	0.007608055	0.015665401	0.004833856	0.023378718	0.014984308	0.012240458	0.004482837	0.009994163	0.006420014	0.005143335	0.001673454	0.00319724	0.003841305	0.025468236	0.007207315	0.017859253
0.003977513	0.292105647	0.222374053	0.18256551	0.155093146	0.114042065	0.057378834	0.074881979	0.09042704	0.056106692	0.060828986	0.028006536	0.040325534	0.041112267	0.039315524	0.052440422	0.015737099	0.016650865	0.023191139	0.077435849	0.044301583	0.042016552	0.016466505	0.002532845	0.006280295	0.005664591	0.01251038	0.016281914	0.055054252	0.007763098	0.006361338	0.005274041	0.000977173	0.003548666	0.007661971	0.01575638	0.004876073	0.023501851	0.015052344	0.012316499	0.00452565	0.010042005	0.006485773	0.005174546	0.001685871	0.003215074	0.003868287	0.025594786	0.007250165	0.017953771
0.004001011	0.292726153	0.223075904	0.183206748	0.155677283	0.114521478	0.057643237	0.075234456	0.090818495	0.056373522	0.061102785	0.028169807	0.040512827	0.041291114	0.039496318	0.052684351	0.015785476	0.016750522	0.023295102	0.077781707	0.044533052	0.042200011	0.016605516	0.002568251	0.006305585	0.005701814	0.012568689	0.016360703	0.055378443	0.007833081	0.006412229	0.005317823	0.000979131	0.003578518	0.007737852	0.015832905	0.004911254	0.02360979	0.01511534	0.012375642	0.004555872	0.010089847	0.006522306	0.005195902	0.001696907	0.003222716	0.00388791	0.025784611	0.007275875	0.018053015
0.004027015	0.293413476	0.223849862	0.183919034	0.156289531	0.115029902	0.057942802	0.075623868	0.091257503	0.056647584	0.061386191	0.02832041	0.040721046	0.041510426	0.039679382	0.052987843	0.015833853	0.016839626	0.023402778	0.07814931	0.044785188	0.042399361	0.016744527	0.002584592	0.006360379	0.005732269	0.012639063	0.016460045	0.055723494	0.007880569	0.0064423	0.005351502	0.000992839	0.00363076	0.007777789	0.015938338	0.00494945	0.023737037	0.015189676	0.012436897	0.004588612	0.010156826	0.006575887	0.005246826	0.001712083	0.003232907	0.003924705	0.025879524	0.007344434	0.018185341
0.004050715	0.294001275	0.224544596	0.184548482	0.156854625	0.115505449	0.058212292	0.075980449	0.091648613	0.056935384	0.061678003	0.028473828	0.040907293	0.041700263	0.039863958	0.053230354	0.01592577	0.016933812	0.023488176	0.078527268	0.045031813	0.042618934	0.016845626	0.002609103	0.006398314	0.005759339	0.012705415	0.016555962	0.056049423	0.007915561	0.006474685	0.00538518	0.00100263	0.00365688	0.007823717	0.016016563	0.004991667	0.023852889	0.015262751	0.01249604	0.004608759	0.010226196	0.006622162	0.005273109	0.001727259	0.003248192	0.003932063	0.026132625	0.007378714	0.018275134
0.004076815	0.294672711	0.225316134	0.185252907	0.157458108	0.116032407	0.058514117	0.076402692	0.092079006	0.057231139	0.061995033	0.028607541	0.041109235	0.041899592	0.040082575	0.053545192	0.016022524	0.017035813	0.023610704	0.07893422	0.045289461	0.04281395	0.017001487	0.002630891	0.006448894	0.005769491	0.012767746	0.016634751	0.056432716	0.007980545	0.006527889	0.005422226	0.001024171	0.003701658	0.007895604	0.016110093	0.005023833	0.023967792	0.015327008	0.012565744	0.004651573	0.010274038	0.006666001	0.005309249	0.001746573	0.003276216	0.003949234	0.02632245	0.007455843	0.018379104
0.004100792	0.295271724	0.226014924	0.185901703	0.158028794	0.116509491	0.058785177	0.076771128	0.092472184	0.057487846	0.062289247	0.028746884	0.041294435	0.042095924	0.040258074	0.053831666	0.01609509	0.017117492	0.023770361	0.079277489	0.045505085	0.043014745	0.017115223	0.002647232	0.006469968	0.005827017	0.012826055	0.016689561	0.056756907	0.008038031	0.006564901	0.005459273	0.001026129	0.003735242	0.007941532	0.016199372	0.005062029	0.024088392	0.015383704	0.012616437	0.004666683	0.010343409	0.006702534	0.00533389	0.001754851	0.003286407	0.00397131	0.026417363	0.007472983	0.01846417
0.00412735	0.295945029	0.226773009	0.186600687	0.158634694	0.117045297	0.059079028	0.077181516	0.092910158	0.057780709	0.062600273	0.028894672	0.041501608	0.042302247	0.040460049	0.054145087	0.016172494	0.017219494	0.023866898	0.079662696	0.045759977	0.043216983	0.01724581	0.002682637	0.006486828	0.005874391	0.01290045	0.016788904	0.057100219	0.008073022	0.006608852	0.005496319	0.001041795	0.003783752	0.008001438	0.016298853	0.005109272	0.024218488	0.01546686	0.012669244	0.004694386	0.010410387	0.006741502	0.00535853	0.001770026	0.003299145	0.004000746	0.026702101	0.007498693	0.018577593
0.004151445	0.296587496	0.227468953	0.18723225	0.159206136	0.117531415	0.05934789	0.077524873	0.093294032	0.058013553	0.062920906	0.029057943	0.04168367	0.042482592	0.040635548	0.054404615	0.016293437	0.017307426	0.023974574	0.080019426	0.045980424	0.043401887	0.017351121	0.002707149	0.006516333	0.005928533	0.012966802	0.016888246	0.057452223	0.00812301	0.006648176	0.00552663	0.00104767	0.003817335	0.008049363	0.016394934	0.005133396	0.024338772	0.015524816	0.012715713	0.004717052	0.010467798	0.006792648	0.005393027	0.001782443	0.003327168	0.004020369	0.026828651	0.007507263	0.018676837
0.004178212	0.297288369	0.228239067	0.187931838	0.159833195	0.118065358	0.059659134	0.07792386	0.093745445	0.058302077	0.063259552	0.029218398	0.041903399	0.042678425	0.040832228	0.054720872	0.016390191	0.017399657	0.024111953	0.080424825	0.046247027	0.043611349	0.01748592	0.00273983	0.006550053	0.00595222	0.013055271	0.016980738	0.057830301	0.008185495	0.006685188	0.005560308	0.001071169	0.003839724	0.008115259	0.016491865	0.005166566	0.024462538	0.015591592	0.012751621	0.004747274	0.010529992	0.006846229	0.005420953	0.001800377	0.003342454	0.004049805	0.026986839	0.007550113	0.018780807
0.0042026	0.297878971	0.228961419	0.188601193	0.160400859	0.118555994	0.059931323	0.078290473	0.094149305	0.058547213	0.063528547	0.029367594	0.04212836	0.04287076	0.041028151	0.055030037	0.016457919	0.017496188	0.024230768	0.080764987	0.046448874	0.043806365	0.017561744	0.002780683	0.006592202	0.005986058	0.013123634	0.017056101	0.058131025	0.008220486	0.00670138	0.005590619	0.001082919	0.003858382	0.008153199	0.016573491	0.005216825	0.024581872	0.015664668	0.012810764	0.004767421	0.010592186	0.006877891	0.005462021	0.001807275	0.003350097	0.004062069	0.027018476	0.007592962	0.018865874
0.004229634	0.298588255	0.229751535	0.189343409	0.161045903	0.119095944	0.06023026	0.07870086	0.094593482	0.058860323	0.063856385	0.029523827	0.042322977	0.043083078	0.041233152	0.055323603	0.016569187	0.017602488	0.024379286	0.08118333	0.046720988	0.044049052	0.017704968	0.002810641	0.006613277	0.006019897	0.013183954	0.017141741	0.058494328	0.008287969	0.006738392	0.005631033	0.001088793	0.003888234	0.008211109	0.016689128	0.005237933	0.024717349	0.015728924	0.012865682	0.004797643	0.010654381	0.006931472	0.005516231	0.001815553	0.003355192	0.004081693	0.027081751	0.007652952	0.01895094
0.004254431	0.299176988	0.230476378	0.190036951	0.161629587	0.119583599	0.060508101	0.079053337	0.095012848	0.059139447	0.064154202	0.02965191	0.042514455	0.04327941	0.04141092	0.055597313	0.016651428	0.017706053	0.024516666	0.081558181	0.04693868	0.044254179	0.017818704	0.002821535	0.006634352	0.006070655	0.01323221	0.017169146	0.058794183	0.008350454	0.006763837	0.005644504	0.001094668	0.003925549	0.008265024	0.016764802	0.005264068	0.024835101	0.01580326	0.012924825	0.00481779	0.010702223	0.00697044	0.005544157	0.001827969	0.003393406	0.004111128	0.027239939	0.007678662	0.019040733
0.004281794	0.299890477	0.231279379	0.190749841	0.162244858	0.120121361	0.060812815	0.079453693	0.095456336	0.059448941	0.064470031	0.029819403	0.042708026	0.043483235	0.041637858	0.055872442	0.016767533	0.017806882	0.024628054	0.081960474	0.047192194	0.044470864	0.01798299	0.00284877	0.006651212	0.006111262	0.013300573	0.01727534	0.059141841	0.008390444	0.006800848	0.005661343	0.001108376	0.003966596	0.008306958	0.01688469	0.005304275	0.024962032	0.015876336	0.01298608	0.00485053	0.010776378	0.007031328	0.005578654	0.001840386	0.003406144	0.004133204	0.027461402	0.007687232	0.019158881
0.004306643	0.300494162	0.231987637	0.191414359	0.162811463	0.120607991	0.061091157	0.079827601	0.095861919	0.059692632	0.064769048	0.029947486	0.042917292	0.043678567	0.041828486	0.056144735	0.016840099	0.017909274	0.024746869	0.082323417	0.047432619	0.044634099	0.018096726	0.002865111	0.006693361	0.006151868	0.013374968	0.017350703	0.059473854	0.008445431	0.006833233	0.005691654	0.001114251	0.003996448	0.00835688	0.016969718	0.005352523	0.025074402	0.015955711	0.013028325	0.004873196	0.010857709	0.007087345	0.00560658	0.001850043	0.003423977	0.004147922	0.02761959	0.007738651	0.01920614
0.004334347	0.301170271	0.232784231	0.1921729	0.163447137	0.121161492	0.061397755	0.080223397	0.096294379	0.059984771	0.065056057	0.030103719	0.043125511	0.043892884	0.042028192	0.056412773	0.01692234	0.018016747	0.024876823	0.082726745	0.047699222	0.04484645	0.01823995	0.002895069	0.006731296	0.006175555	0.013465448	0.017467174	0.05985454	0.008492919	0.006867932	0.005732068	0.001124042	0.004037494	0.008404804	0.017087055	0.005393735	0.02520703	0.016037606	0.013074795	0.004890825	0.010946216	0.00713362	0.00564272	0.001865219	0.003454548	0.004177357	0.02787269	0.007790071	0.019295932
0.004359345	0.301786572	0.233501742	0.192825023	0.164018276	0.121652919	0.061677165	0.080599585	0.096700651	0.060236416	0.065320249	0.030276842	0.043329546	0.044074728	0.042227141	0.056676556	0.01698523	0.018112496	0.024977072	0.083056035	0.047943092	0.045064579	0.018362111	0.002941369	0.006765016	0.006209394	0.013515714	0.01755624	0.0601796	0.00853041	0.006888751	0.005759011	0.00113775	0.004063615	0.008442745	0.017186537	0.00542389	0.025317185	0.016094303	0.013131825	0.004918528	0.011017979	0.00718233	0.005675574	0.001877635	0.003464739	0.004196981	0.027999241	0.007832921	0.019423532
0.004387375	0.30248838	0.23429072	0.193586588	0.164645789	0.122200274	0.061982883	0.081015444	0.097149308	0.06054591	0.065648087	0.030448558	0.043537765	0.044279053	0.042423821	0.056937503	0.017077147	0.018224267	0.025140443	0.083423638	0.048207628	0.045269707	0.018475848	0.002952263	0.006790306	0.006229697	0.013604184	0.017669285	0.060551594	0.008587896	0.006918822	0.005796057	0.001145583	0.00410093	0.008510638	0.017286869	0.00548822	0.025453928	0.016177458	0.013184631	0.004943713	0.011058645	0.007248089	0.005705143	0.001887292	0.003492762	0.004219057	0.028125791	0.00785006	0.019560584
0.004412732	0.303099541	0.234996059	0.194276199	0.165237332	0.122698267	0.062260221	0.081378864	0.097562816	0.060824311	0.06592789	0.030571011	0.043758541	0.044478882	0.042604615	0.05716725	0.017159388	0.018319234	0.025240693	0.083788652	0.048451498	0.045460389	0.018606434	0.002976774	0.00680295	0.006290606	0.013660483	0.017775479	0.060914897	0.008640383	0.0069674	0.005829735	0.001153416	0.004130782	0.008554569	0.017374447	0.005527422	0.025580226	0.016256834	0.013252223	0.004966379	0.011108878	0.007289492	0.005747853	0.001898329	0.003515691	0.004253399	0.028157428	0.00789291	0.019664554
0.004440976	0.303774248	0.235792867	0.194996043	0.165858044	0.12325703	0.062578623	0.081782868	0.09801423	0.061144652	0.066262933	0.030714576	0.044000243	0.044675213	0.042815667	0.057473579	0.017246467	0.018429834	0.025396637	0.084188873	0.048709145	0.045682852	0.018741233	0.003004009	0.0068451	0.006368435	0.01374292	0.01786797	0.061306881	0.008702868	0.006997472	0.005849942	0.001161249	0.004160634	0.008608485	0.017468827	0.005568634	0.025724883	0.016346288	0.013321927	0.004989045	0.011192602	0.007326025	0.005788921	0.001910745	0.00354881	0.004295099	0.028347254	0.00793576	0.019782702
0.004466586	0.304366252	0.236501267	0.195650281	0.166429939	0.123751717	0.062863245	0.082157688	0.098417056	0.061436791	0.066552344	0.030845474	0.044199045	0.044861054	0.043016129	0.057761472	0.017333546	0.018528318	0.025537729	0.084573562	0.048975059	0.045895203	0.018808632	0.00302852	0.00687039	0.006409042	0.013777101	0.017946759	0.061658885	0.008747857	0.007011351	0.005876885	0.001169082	0.004190486	0.008654413	0.017553854	0.005600799	0.02583852	0.016435743	0.013391631	0.005046969	0.011250012	0.007396655	0.005826704	0.001917643	0.003571738	0.00432944	0.028631992	0.007978609	0.019919754
0.004492583	0.305005915	0.237227889	0.196326892	0.16702798	0.124248592	0.063142592	0.08254254	0.098838834	0.061713022	0.066846557	0.031008745	0.044408311	0.045062382	0.043229451	0.058009655	0.017420625	0.018615859	0.02566397	0.084940648	0.049227884	0.046113332	0.018943431	0.003058479	0.006899895	0.006463184	0.013823347	0.018056379	0.061983076	0.008780349	0.007055302	0.005917299	0.001176915	0.004227801	0.008714319	0.017631229	0.005637991	0.025960703	0.016512599	0.013471897	0.005067117	0.011307422	0.007438059	0.005852987	0.001927301	0.003594666	0.004353969	0.028758542	0.008004319	0.020037902
0.004519763	0.305622216	0.237995157	0.197027991	0.167655191	0.124772663	0.063435125	0.082938336	0.099283011	0.062013839	0.06716719	0.03116357	0.044634318	0.045259213	0.043444286	0.058280529	0.017483515	0.018718642	0.025812488	0.085326372	0.049473821	0.046296791	0.019086655	0.00308299	0.006958904	0.006486871	0.013891709	0.018159147	0.06232465	0.00881534	0.00709	0.005964449	0.001184748	0.004253922	0.008750262	0.017723908	0.005679202	0.026082253	0.016579375	0.013535264	0.00510993	0.011352872	0.007484334	0.005889127	0.001939717	0.0036125	0.004393216	0.02891673	0.008064309	0.020127694
0.004547052	0.306257207	0.238747476	0.197740882	0.168290865	0.125300972	0.063743606	0.083333675	0.099719262	0.062287177	0.067465007	0.031336694	0.044846723	0.04547253	0.043658364	0.05858544	0.017575432	0.018820253	0.025957294	0.085757141	0.049736979	0.046516365	0.019196178	0.003099331	0.006996839	0.006524093	0.013950019	0.018268766	0.06267057	0.008892821	0.007106193	0.006014967	0.001188665	0.0042987	0.008790199	0.017815738	0.005703327	0.026203486	0.016647411	0.013615529	0.005132596	0.011417458	0.007542786	0.005918696	0.001949374	0.003650714	0.004437369	0.029074918	0.008107158	0.020255294
0.004574861	0.306902945	0.239507554	0.198434423	0.168894498	0.12583552	0.064049199	0.083704392	0.100143108	0.062571363	0.067808456	0.031498557	0.045043433	0.04567086	0.043861096	0.058903115	0.017667349	0.018929289	0.026079821	0.086130439	0.050002204	0.046773497	0.019326765	0.003129289	0.007043203	0.00654778	0.013996264	0.018371535	0.063032134	0.00894031	0.007133951	0.006055381	0.00119454	0.004336015	0.008830137	0.017923722	0.005732476	0.026319021	0.016734346	0.013687346	0.005162818	0.011486829	0.007581754	0.005954835	0.001952133	0.003671094	0.004481522	0.029233106	0.008158578	0.020345087
0.004602635	0.307508967	0.24027895	0.19916243	0.169505689	0.126372304	0.064342611	0.084098363	0.10059969	0.062854102	0.068094264	0.031653382	0.045242236	0.045876684	0.044073661	0.059217953	0.017783454	0.019018785	0.026217201	0.086505808	0.050270874	0.046959845	0.019427864	0.003164695	0.007110643	0.006588387	0.014054574	0.018467452	0.063365017	0.009000295	0.007168649	0.006102531	0.001202373	0.004377062	0.008916002	0.018028306	0.005763637	0.026434241	0.016816241	0.013748601	0.005220742	0.011553808	0.007635335	0.005982761	0.001960411	0.003678737	0.004523222	0.029328018	0.008201428	0.020420701
0.004630572	0.308123399	0.241042729	0.199899204	0.170120204	0.126900147	0.064641046	0.084498719	0.101032151	0.063112255	0.068384875	0.031799763	0.045428482	0.046076013	0.044290765	0.059471809	0.017909235	0.01912743	0.026332302	0.086886873	0.0505299	0.047212644	0.019533175	0.003197377	0.007144362	0.006622225	0.014106851	0.018546241	0.063763085	0.009045284	0.007191782	0.006126105	0.001214122	0.004406914	0.008947952	0.018127787	0.005790776	0.026566553	0.016909476	0.01381408	0.005238371	0.011620786	0.007662126	0.006013973	0.001976966	0.003701666	0.004557563	0.029517844	0.008227138	0.02051522
0.004658636	0.30877521	0.241812203	0.200596675	0.170753006	0.127427803	0.064945321	0.08492461	0.101484598	0.063381254	0.068691097	0.031953181	0.045634609	0.046286832	0.044494253	0.059759702	0.018001151	0.019221615	0.026439978	0.087272597	0.050809592	0.047416327	0.019676399	0.003227335	0.007173867	0.006656064	0.014147064	0.018614753	0.064132472	0.009090273	0.007228793	0.00616652	0.001219997	0.004429303	0.009001867	0.018238323	0.005827967	0.026706462	0.016981291	0.013873223	0.005283703	0.011687765	0.007718143	0.006051755	0.001992142	0.003706761	0.004589451	0.029581119	0.008269987	0.020647546
0.004686876	0.309406463	0.242563454	0.201299286	0.171373718	0.127960628	0.065252169	0.085344116	0.101924985	0.06370738	0.069048957	0.032124896	0.045865848	0.046492656	0.044730269	0.060039085	0.018068879	0.019347065	0.026581071	0.087648484	0.051082395	0.047618566	0.019743798	0.003238229	0.007194942	0.006710206	0.014231512	0.018696967	0.064494905	0.009150258	0.007272744	0.006183359	0.001223914	0.004466618	0.009059776	0.018319098	0.005862143	0.026831177	0.017074526	0.013942927	0.005326517	0.011745175	0.007757111	0.006081324	0.002003179	0.003722046	0.004626245	0.029676031	0.008295697	0.020742064
0.004715239	0.310050799	0.243335989	0.20198406	0.172014077	0.128502721	0.065567495	0.085739	0.10237054	0.063988673	0.069362385	0.032265647	0.046078253	0.046724457	0.044937539	0.060304287	0.018136608	0.019453757	0.026711024	0.088016605	0.051352442	0.047877143	0.01984911	0.003260017	0.007232877	0.00675758	0.014305907	0.018806587	0.064873852	0.009210243	0.007323635	0.006240612	0.001241538	0.004492738	0.009121679	0.018421981	0.005897324	0.026955575	0.017151381	0.014014743	0.005374367	0.011812154	0.00780095	0.006125677	0.002021113	0.003744975	0.004643416	0.029960769	0.008347117	0.020827131
0.004743591	0.310670838	0.244095426	0.202703602	0.172686024	0.129047933	0.065877671	0.086154403	0.102822987	0.064262735	0.069689022	0.032400767	0.04629275	0.046955259	0.045141783	0.060580834	0.018233362	0.019552241	0.026840978	0.08840233	0.051614223	0.048112607	0.019958634	0.003281805	0.007253952	0.006781267	0.014376281	0.018899078	0.065208473	0.009257732	0.007365273	0.006311337	0.001249371	0.004552443	0.009173597	0.018530816	0.005924464	0.027086305	0.017244616	0.014078111	0.005429773	0.011867172	0.007842354	0.006165103	0.002023873	0.003780641	0.004687569	0.030055682	0.008372826	0.020950004
0.00477236	0.311312838	0.244861057	0.203432515	0.17332336	0.129588768	0.066180941	0.086538343	0.103279569	0.064567167	0.070015659	0.032561223	0.046522943	0.047160084	0.045374773	0.060860217	0.018325279	0.019659323	0.026937515	0.088818084	0.051862226	0.048340847	0.020068158	0.003314487	0.007287671	0.00680157	0.014444643	0.019018974	0.06561784	0.009300221	0.007381465	0.00633828	0.001274828	0.004600952	0.009253472	0.018631998	0.00596467	0.027214818	0.017322731	0.014158376	0.005475105	0.011915014	0.007903242	0.006211098	0.002037669	0.003795927	0.004717004	0.03034042	0.008398536	0.021077604
0.004801102	0.311967453	0.245631812	0.204185313	0.173953443	0.130141711	0.066489673	0.08696469	0.103732705	0.064882446	0.070345899	0.032758274	0.046753135	0.047376898	0.045580531	0.061177892	0.01840752	0.019769922	0.027056329	0.089229695	0.052162585	0.048550309	0.020173469	0.003333551	0.007329821	0.006842177	0.014508985	0.019094338	0.065988096	0.009350209	0.007409224	0.006355119	0.001286578	0.004638267	0.009303394	0.018739983	0.005986784	0.027347447	0.017404627	0.014206958	0.005505327	0.011958071	0.007956823	0.006253809	0.002044567	0.003811213	0.00474644	0.030435333	0.008407106	0.021200478
0.004830213	0.312605248	0.246396018	0.204910901	0.174581409	0.130695678	0.066796962	0.087387389	0.104169301	0.065173863	0.070668934	0.032915914	0.046947753	0.047606201	0.045809738	0.061502658	0.018523625	0.01987974	0.02718257	0.089613349	0.052445033	0.048755437	0.02029563	0.003358063	0.007342466	0.006896318	0.014577347	0.019179978	0.066378342	0.009440187	0.007441609	0.006395533	0.001302244	0.004683046	0.009353315	0.018835213	0.006027996	0.027476594	0.017486522	0.014257652	0.005555695	0.012005913	0.008003098	0.006289949	0.002048705	0.003839236	0.004783234	0.030593521	0.008458526	0.021323352
0.004859387	0.313247247	0.247169407	0.205613814	0.17523129	0.131240471	0.067111345	0.087772241	0.104622093	0.065490588	0.071011183	0.033074962	0.047172713	0.047799536	0.046028355	0.061796223	0.018668757	0.019989167	0.027327375	0.090008393	0.052724036	0.0489779	0.020489404	0.003404362	0.007384615	0.006957228	0.014633646	0.019269044	0.066748598	0.009495174	0.00747168	0.006432579	0.001313994	0.004731555	0.009407231	0.018931294	0.006067198	0.027619351	0.017573457	0.014323131	0.005598509	0.012053755	0.008056679	0.006309661	0.002061122	0.003874903	0.004807763	0.030656796	0.008501375	0.021427322
0.004888778	0.313894854	0.247948206	0.206340007	0.175881624	0.131793274	0.067427801	0.088175788	0.105096938	0.065789959	0.071331815	0.033218528	0.047400813	0.04802784	0.046259076	0.062098298	0.018736485	0.020089996	0.027472181	0.090431913	0.052989261	0.049197473	0.02063684	0.00342615	0.007418335	0.006997834	0.014691956	0.019368386	0.067124938	0.009560158	0.007520258	0.00646289	0.001325743	0.004753944	0.009463143	0.019041829	0.006104389	0.027753246	0.017644013	0.014394948	0.005636286	0.012108773	0.008122438	0.006340873	0.002076297	0.003900379	0.00482984	0.030846621	0.008569935	0.021512389
0.004918266	0.314540592	0.248719246	0.207074665	0.176532109	0.132341188	0.067747647	0.088585719	0.105568683	0.066117531	0.071626029	0.033387428	0.047615311	0.048246653	0.046487527	0.062413136	0.018838077	0.020197078	0.027628125	0.090840936	0.053253109	0.049447383	0.020784276	0.003437044	0.007460485	0.007072279	0.014758308	0.019481431	0.067491717	0.009610146	0.007566522	0.00651004	0.001335534	0.004791259	0.009521052	0.019163418	0.006131528	0.027891256	0.017732208	0.01445409	0.005666507	0.012180536	0.008188197	0.006390154	0.002087334	0.003923307	0.004856822	0.030973171	0.008595645	0.021616359
0.004948016	0.315177919	0.249499184	0.207808416	0.177161889	0.132899486	0.068064604	0.089019362	0.106040082	0.066450165	0.071959872	0.033542254	0.047861198	0.048466964	0.046705387	0.062736483	0.018920318	0.020301033	0.027769217	0.091228731	0.053548646	0.049648177	0.020872737	0.003461555	0.007519494	0.007089199	0.01482667	0.019608179	0.067858496	0.00967263	0.007598907	0.006543718	0.001343367	0.004828574	0.009560989	0.019271402	0.006154647	0.028026733	0.017835522	0.014517458	0.005739542	0.012237946	0.008246649	0.006434507	0.002105269	0.003958973	0.004881351	0.031131359	0.008612785	0.021720329
0.004978043	0.315833469	0.250278125	0.208534004	0.177779729	0.133451404	0.068382881	0.089436133	0.10650838	0.066789307	0.072306924	0.033687227	0.048101854	0.048690772	0.046951994	0.06305274	0.019017072	0.020412805	0.027925162	0.091644485	0.053816627	0.049840304	0.020952774	0.003469726	0.007536354	0.007126421	0.014905086	0.019666414	0.068224406	0.009727617	0.007635919	0.006567293	0.001357075	0.004873353	0.009592939	0.019364082	0.006183797	0.028165693	0.017921197	0.01458505	0.005805022	0.01228818	0.008300231	0.006465719	0.002113547	0.003986997	0.004908334	0.031289547	0.008672774	0.021833752
0.005007931	0.316476403	0.251057991	0.209274104	0.178434295	0.13400239	0.068709571	0.089867039	0.106995976	0.067082893	0.072629958	0.033873018	0.04835088	0.048916578	0.047204651	0.063332123	0.019138015	0.02050699	0.028092245	0.092041082	0.054099763	0.050038209	0.021108635	0.003502408	0.007565859	0.00716026	0.014985513	0.019779459	0.068605961	0.009812596	0.007686809	0.006597603	0.001366867	0.004914399	0.009642861	0.019478869	0.006212947	0.028305285	0.018015691	0.01464208	0.005847835	0.012376688	0.008348941	0.006500216	0.002131481	0.004009925	0.004932863	0.031542647	0.008707054	0.021923544
0.00503814	0.317105787	0.251839352	0.210031134	0.179075863	0.134558127	0.069032619	0.090293386	0.107453247	0.06736274	0.072989019	0.034055993	0.048596768	0.049126898	0.047430077	0.063671071	0.019249283	0.020616808	0.028251902	0.092477029	0.054353966	0.050256338	0.021209734	0.003532366	0.007595364	0.007217786	0.015047844	0.019871951	0.0689936	0.009872581	0.007723821	0.006638018	0.001380574	0.004944251	0.009696776	0.01960811	0.006248128	0.028436964	0.018096326	0.014705447	0.005878057	0.012450842	0.008402522	0.006528142	0.002143898	0.004027759	0.004959845	0.031605923	0.008775613	0.022027514
0.005068482	0.317746385	0.252620642	0.210771536	0.179722117	0.13511703	0.069359246	0.090720188	0.10790466	0.067665003	0.073308451	0.034223486	0.048845794	0.049327726	0.047658528	0.063994418	0.019389577	0.020724672	0.028378143	0.092914528	0.054632281	0.050442686	0.021323471	0.003559601	0.007620653	0.007261776	0.015160441	0.019961017	0.069416004	0.009932567	0.007763145	0.0066818	0.001390366	0.004970372	0.009746698	0.019727998	0.006274262	0.02857624	0.018182001	0.014749805	0.0059385	0.012524997	0.008446361	0.006567567	0.002161833	0.004050687	0.004991734	0.031827385	0.008775613	0.022145662
0.005099072	0.318373433	0.253392821	0.211509822	0.180376683	0.135679985	0.069681855	0.091151095	0.108385019	0.06797522	0.073651901	0.034434612	0.049077033	0.049553533	0.047865798	0.064354638	0.01951052	0.020830972	0.028534087	0.093310608	0.054921617	0.050704152	0.021428782	0.003575942	0.007692308	0.007319302	0.015240868	0.020056934	0.06979669	0.009995051	0.007816349	0.006702007	0.001398199	0.004992761	0.009792626	0.019840234	0.006302407	0.028716149	0.018243738	0.014800498	0.005981313	0.012594368	0.008531604	0.006606992	0.002179767	0.004086354	0.005016263	0.032080486	0.008784183	0.022259084
0.005129686	0.318984127	0.254169485	0.212271689	0.181038957	0.136254395	0.070003899	0.091587473	0.108864	0.068301346	0.073977337	0.03461618	0.049326059	0.049774843	0.048086684	0.064679404	0.01957341	0.020939617	0.028667753	0.093735681	0.055188909	0.050949728	0.021546731	0.003603177	0.007730242	0.007380211	0.015311241	0.020169979	0.070161731	0.010095027	0.007876493	0.006739053	0.00140799	0.005045002	0.00984055	0.019946518	0.006330552	0.028857007	0.018330673	0.014870203	0.006026645	0.012651778	0.008609541	0.006646417	0.002192184	0.004119472	0.005057963	0.032270311	0.008827033	0.02239141
0.00516038	0.319637808	0.254963089	0.21300937	0.181693523	0.136812507	0.070324686	0.092031603	0.109330575	0.068595655	0.074299171	0.034783674	0.049538464	0.049987161	0.048325726	0.06499566	0.019645976	0.021043182	0.028816272	0.094150399	0.055449312	0.051163523	0.02168153	0.003638582	0.007772392	0.007424201	0.015393679	0.020255619	0.07053807	0.010140016	0.007936636	0.00675926	0.001411907	0.005082317	0.009896463	0.020074059	0.006364727	0.0289966	0.018420128	0.014927233	0.006082051	0.012733109	0.008677735	0.006700627	0.002211498	0.004147496	0.005104569	0.032396862	0.008844173	0.022547366
0.005191508	0.320256912	0.255750857	0.213755517	0.18235353	0.137376719	0.070658283	0.09245567	0.109801285	0.068905873	0.074608996	0.034975094	0.049771796	0.050196482	0.048542074	0.065331771	0.019747568	0.021154563	0.028979642	0.094563565	0.055735893	0.051375874	0.021786841	0.003652199	0.007793467	0.007468192	0.015490191	0.020378941	0.070920494	0.010209999	0.007987527	0.006799674	0.001421698	0.005115901	0.00996835	0.020186294	0.006402924	0.029134926	0.018498243	0.014977927	0.00613242	0.012795304	0.00872401	0.006733481	0.002223915	0.004170424	0.005136457	0.032618324	0.008878453	0.022665514
0.005222796	0.320904986	0.256534852	0.214501058	0.183008398	0.137939487	0.070983278	0.092888401	0.110297495	0.069211028	0.074969258	0.035173552	0.050026054	0.050425286	0.048762204	0.065643773	0.019834647	0.021261254	0.029098457	0.09496741	0.056005252	0.051634451	0.021925852	0.003682158	0.007822972	0.007508798	0.015598767	0.02048856	0.071315086	0.010289979	0.008024539	0.006846824	0.001429531	0.005149484	0.010022265	0.020288327	0.006435089	0.029275151	0.018575099	0.015043407	0.006187826	0.01284793	0.008804382	0.006777835	0.002237711	0.0041959	0.005170798	0.032871425	0.008955582	0.022793113
0.005254204	0.32153951	0.257311159	0.215218786	0.183641352	0.138505795	0.071315619	0.093338915	0.1107558	0.069537877	0.075274279	0.035339638	0.050259385	0.050650592	0.048980064	0.06594443	0.019984616	0.021385923	0.029250688	0.095375916	0.056273233	0.051843912	0.022052226	0.003706669	0.007860906	0.007535869	0.015679194	0.020605031	0.071700117	0.010369959	0.008077742	0.006880502	0.001447155	0.00516441	0.010082171	0.020416718	0.00647228	0.029426456	0.018660774	0.015136345	0.006230639	0.012924477	0.008855528	0.006820545	0.002255645	0.004221376	0.005200234	0.032997975	0.008989862	0.022882906
0.005285595	0.322149736	0.25809252	0.215964932	0.184281862	0.139080484	0.071645825	0.093769365	0.111221686	0.069858941	0.075639344	0.035505724	0.050488531	0.050899879	0.049210785	0.066290468	0.020071695	0.021495741	0.029380641	0.095789081	0.05655017	0.052121268	0.0221786	0.003736628	0.007877766	0.007596779	0.015743535	0.02071465	0.072076457	0.010427445	0.008130946	0.006951227	0.001454988	0.005186799	0.01014008	0.020532355	0.006505451	0.029578076	0.018752748	0.015191264	0.00627849	0.012993848	0.008901803	0.00685997	0.00227358	0.004251948	0.005229669	0.033156163	0.009041281	0.022991602
0.005317422	0.322784727	0.258870394	0.216698986	0.184937335	0.139647118	0.071977413	0.094202096	0.111689295	0.070203145	0.0759912	0.035649289	0.050713492	0.051115194	0.04943621	0.066596797	0.020163612	0.021604777	0.029510595	0.096187749	0.056805061	0.052374067	0.022279699	0.003758416	0.007894626	0.007627233	0.015852111	0.020861951	0.072458881	0.010487431	0.008181837	0.007018584	0.001462821	0.005224115	0.010197989	0.020651393	0.006539627	0.029740459	0.018834643	0.015271529	0.006321304	0.013068002	0.008967561	0.006897753	0.002292895	0.004285066	0.005241934	0.033314351	0.009101271	0.023161735
0.005349273	0.323395421	0.259674462	0.217411876	0.185588122	0.140221714	0.07232363	0.094660817	0.112162762	0.070532887	0.07634906	0.035819597	0.050954148	0.051355488	0.049697945	0.066897453	0.020226502	0.021707951	0.029666539	0.096598325	0.057094398	0.052602308	0.02240186	0.00378565	0.007911486	0.007664456	0.015918463	0.020927038	0.07287607	0.010562412	0.008239667	0.00705563	0.001466738	0.005257698	0.01027387	0.02076703	0.006573802	0.029891447	0.018916539	0.015334896	0.006376709	0.013132589	0.009018707	0.006937178	0.002312209	0.004333471	0.00526401	0.033472539	0.009126981	0.023265705
0.005381272	0.324029945	0.260470629	0.218172232	0.186263696	0.140799478	0.072662627	0.095103579	0.112657939	0.070856844	0.076717728	0.036005388	0.051212591	0.051580795	0.049926396	0.067237819	0.020352283	0.021820113	0.029811345	0.097005795	0.057393379	0.052839216	0.022557721	0.003818332	0.007936776	0.00771183	0.016027039	0.021053785	0.073294998	0.010642393	0.008281305	0.007099412	0.001488279	0.005313671	0.010335773	0.020872464	0.006614009	0.030044334	0.019017333	0.015402488	0.006401894	0.013218704	0.009064982	0.006976603	0.002326005	0.004379328	0.005300804	0.033662364	0.00920411	0.023350772
0.005413352	0.324656993	0.261257685	0.218933192	0.186914786	0.141381571	0.073001184	0.095539502	0.113119	0.071195986	0.077077989	0.036186956	0.051444876	0.051798109	0.050146526	0.067572512	0.020497414	0.021939701	0.029926446	0.097454685	0.057668938	0.053076124	0.022747282	0.003853738	0.00797471	0.00775582	0.016113498	0.021166831	0.073706104	0.010704877	0.008334509	0.007129723	0.001503945	0.005373375	0.010377707	0.02098555	0.006652206	0.030193106	0.019105528	0.015497539	0.006444707	0.013314388	0.009116128	0.00702917	0.00234118	0.004420089	0.005335145	0.033820552	0.00922125	0.023497276
0.005445867	0.325289647	0.262047303	0.219684176	0.187576607	0.141958357	0.073339741	0.095956273	0.113593157	0.071536574	0.077429845	0.036344597	0.051674022	0.052016921	0.0503659	0.06790295	0.020613519	0.022053036	0.030048974	0.097882865	0.057946564	0.053311588	0.02289893	0.003864632	0.008012645	0.007799811	0.016195936	0.021300429	0.074103303	0.010764863	0.008396966	0.007183608	0.001515694	0.005433079	0.010421638	0.021092684	0.006691407	0.030353906	0.01924286	0.015582029	0.00650515	0.013376582	0.0091965	0.007073523	0.002360495	0.004445565	0.005357222	0.033947102	0.00928124	0.023620149
0.005478458	0.325876979	0.262839555	0.220444532	0.188218175	0.142531323	0.073680495	0.096372588	0.114065245	0.071872824	0.077778098	0.036533202	0.051930373	0.052252719	0.05060948	0.068261753	0.020734462	0.022165199	0.030164076	0.098319847	0.058222122	0.053496492	0.023016879	0.003878249	0.008037935	0.007864104	0.016262288	0.021420326	0.074505717	0.01085734	0.00844323	0.007210551	0.001525486	0.005481589	0.010499516	0.021227027	0.006722567	0.03051344	0.019351213	0.01565807	0.006542927	0.013453129	0.009254952	0.007114591	0.002379809	0.004488875	0.005394016	0.034073652	0.009349799	0.023743023
0.005511355	0.326501223	0.263634655	0.221190073	0.188883018	0.143109273	0.074025771	0.096806686	0.11455801	0.072209797	0.078081919	0.036702103	0.052159519	0.052466536	0.050854573	0.068593609	0.020865081	0.022273062	0.030305168	0.098762006	0.058501815	0.053737734	0.023193803	0.003900037	0.008080084	0.007925014	0.016366842	0.021560775	0.074924645	0.010907328	0.008491808	0.007237494	0.001541152	0.005522635	0.010569406	0.021353717	0.006746691	0.03067614	0.019455787	0.015746784	0.006593296	0.013512932	0.009308533	0.007165515	0.002394985	0.004506708	0.005440622	0.03423184	0.009392649	0.023894253
0.00554426	0.327117524	0.264431391	0.221934708	0.18954907	0.143684428	0.074377011	0.097244889	0.115007011	0.072552554	0.078439779	0.036900561	0.052393897	0.052715823	0.051121604	0.06892972	0.020995699	0.022399294	0.030472251	0.099181384	0.058772551	0.053944306	0.023337026	0.003927272	0.008118019	0.007952084	0.016459333	0.021656692	0.075327059	0.010982309	0.008528819	0.007261068	0.00155486	0.005586071	0.010633306	0.021470204	0.006793934	0.030825228	0.019559101	0.015822825	0.006643665	0.01356795	0.009374292	0.007211511	0.00241154	0.004565303	0.005474963	0.034516578	0.009478348	0.024064386
0.005577367	0.327779148	0.265219728	0.222717134	0.190211949	0.144267919	0.074737984	0.097674427	0.11548289	0.072912667	0.07880004	0.037094797	0.052642923	0.052953119	0.051325092	0.06925874	0.021092454	0.022522008	0.030628195	0.099650466	0.059071532	0.054176881	0.023421275	0.003962677	0.008147524	0.008002842	0.016547803	0.021793717	0.075777276	0.011049793	0.008600529	0.007301483	0.001566609	0.005634581	0.010673243	0.021595194	0.006829115	0.030988244	0.019646036	0.0159221	0.006678923	0.013639713	0.009442487	0.007244365	0.002422577	0.004595874	0.005499492	0.034801316	0.009538338	0.02416363
0.005610595	0.328432829	0.266020309	0.223461768	0.190878303	0.144845915	0.07507629	0.098109893	0.115978411	0.073232285	0.079138686	0.037289033	0.052877301	0.053171932	0.051560351	0.069573579	0.021213397	0.022642769	0.030773001	0.100073469	0.059371891	0.054396454	0.023551862	0.003976295	0.008151739	0.008084055	0.016620187	0.021920464	0.076206634	0.011124774	0.008660672	0.007365472	0.001582275	0.005664433	0.010727158	0.02170658	0.006849219	0.031143347	0.01975817	0.015983356	0.006721737	0.01372822	0.009508245	0.007278862	0.002441891	0.004644278	0.00553138	0.034959504	0.009572617	0.024220341
0.005644147	0.329054737	0.266812774	0.224202775	0.191539217	0.145426379	0.075423261	0.098556304	0.116489094	0.073603967	0.079509756	0.037481861	0.053146208	0.053397738	0.051792585	0.069918199	0.02135369	0.022764702	0.030899241	0.100498542	0.059688095	0.054617473	0.023716148	0.004006253	0.008181243	0.008155116	0.01672072	0.022040361	0.076614263	0.011209754	0.008727756	0.007412621	0.001592067	0.005690553	0.010797049	0.021829869	0.006878369	0.031302248	0.019891722	0.016074182	0.006762032	0.013795199	0.009564262	0.007313359	0.002463965	0.004679945	0.005577986	0.035086054	0.009632607	0.024343215
0.005677674	0.329677112	0.267621469	0.224929875	0.192229904	0.146013875	0.07576885	0.099024601	0.116983236	0.073949618	0.079868817	0.037667651	0.053402558	0.053632537	0.052027087	0.070230201	0.02146012	0.022883117	0.031081176	0.100940701	0.05999741	0.054839935	0.023829884	0.004025318	0.008202318	0.008202491	0.016793104	0.022173959	0.077032322	0.011272238	0.00876708	0.007456403	0.001603816	0.005709211	0.010856955	0.021948907	0.006913549	0.031463998	0.020011415	0.016165009	0.006812401	0.01388849	0.009620279	0.007347856	0.002477761	0.004730897	0.005607422	0.03527588	0.009684026	0.024484993
0.00571158	0.330292479	0.268429452	0.225680859	0.192906234	0.14659527	0.076126369	0.099469187	0.117478412	0.074306114	0.080209864	0.037825292	0.053659956	0.053863839	0.052272181	0.070564894	0.021595576	0.02299528	0.031222269	0.101378201	0.060286746	0.055081177	0.023956258	0.004052552	0.008231823	0.008253249	0.016877552	0.022307558	0.077456465	0.011399707	0.008822597	0.007517024	0.001607733	0.005750257	0.010924848	0.022062844	0.006949736	0.031631129	0.020124808	0.016264284	0.006842622	0.013953077	0.009686038	0.007390567	0.002492936	0.00480223	0.005666292	0.03540243	0.009735446	0.024617319
0.005745523	0.330949898	0.269246049	0.2264264	0.193589969	0.147183371	0.076478614	0.099922893	0.117966008	0.074640918	0.080586938	0.038025158	0.053943511	0.054096639	0.05250744	0.070871223	0.021687493	0.023112523	0.031355935	0.101792919	0.060567816	0.055345532	0.024120544	0.004060723	0.008244468	0.008293855	0.016937872	0.022424029	0.077903205	0.011467191	0.008875801	0.007543967	0.001619482	0.005791304	0.010984754	0.022173379	0.006976875	0.031792563	0.020221823	0.016329764	0.006875362	0.014032016	0.009732313	0.007439848	0.002512251	0.004840444	0.005700633	0.035592255	0.009795436	0.024801629
0.005779691	0.331579282	0.270057377	0.227169221	0.194264333	0.147769935	0.076832304	0.100366111	0.118472555	0.074983676	0.081001239	0.038225023	0.054161147	0.054346925	0.052741943	0.071190315	0.02177941	0.023228203	0.031534157	0.102241809	0.060905376	0.055602664	0.024246918	0.004104299	0.008269758	0.008327694	0.017002214	0.022540499	0.078323002	0.011554669	0.008947511	0.007584381	0.001627315	0.005828619	0.011040666	0.022290716	0.007023113	0.031966974	0.020342776	0.016397355	0.006900547	0.014118131	0.009795636	0.007515413	0.002535704	0.004883753	0.005742333	0.035750443	0.009863995	0.024900874
0.005814126	0.332202592	0.270861446	0.227918693	0.194948975	0.148358921	0.077189635	0.100809329	0.119000812	0.075361866	0.081336283	0.038417852	0.054395525	0.054602206	0.052974176	0.071522172	0.021900353	0.023354825	0.031686389	0.102690699	0.061233291	0.055869908	0.024339592	0.004136981	0.008295047	0.008391987	0.017100737	0.022670672	0.078760182	0.01163215	0.008996088	0.007634899	0.001641023	0.005858471	0.011096578	0.022424209	0.007059299	0.032110365	0.020449869	0.016462835	0.00694336	0.014168365	0.009851653	0.00757455	0.0025495	0.004934705	0.005776674	0.035940268	0.009915415	0.0250332
0.005848834	0.332795063	0.271681031	0.228688723	0.195605053	0.14894977	0.077548221	0.101257107	0.119499779	0.075734995	0.081708553	0.038609272	0.054658154	0.054835506	0.053216243	0.07185261	0.021953568	0.023461126	0.031909166	0.103121468	0.061541228	0.056154487	0.024482815	0.004172386	0.008311907	0.00842921	0.017185185	0.022804271	0.079223436	0.011707132	0.009063172	0.007675313	0.001654731	0.005906981	0.011148497	0.022533044	0.007087444	0.032268633	0.020539324	0.016538876	0.006993729	0.014237736	0.009922283	0.00762876	0.002560537	0.005000943	0.005813469	0.036098456	0.009983974	0.025146622
0.005883563	0.333445006	0.27249414	0.229449079	0.196284102	0.149546346	0.077908629	0.101690294	0.119997712	0.07606329	0.082092832	0.038790841	0.054888346	0.055091786	0.053440156	0.072224176	0.022059997	0.023575633	0.032072536	0.103547059	0.061834698	0.056389951	0.024613402	0.004199621	0.008345627	0.008500271	0.017255558	0.022944721	0.079689298	0.011784613	0.009139508	0.007722463	0.001668439	0.005962954	0.011226375	0.022661435	0.007134687	0.032445576	0.020631299	0.016610692	0.00702395	0.014280793	0.009980735	0.007663257	0.00258537	0.005036609	0.005845357	0.036288281	0.010052534	0.025274222
0.005918669	0.334097752	0.273307533	0.230211249	0.196965268	0.150140082	0.078263825	0.102162695	0.120495989	0.076416895	0.082478312	0.038971001	0.055144697	0.055337576	0.053692813	0.07256596	0.022161589	0.02368975	0.032291601	0.103996467	0.062126101	0.056664418	0.024752413	0.004213238	0.008362487	0.008544261	0.017323921	0.02305434	0.080147337	0.011844598	0.009176519	0.007762877	0.00167823	0.006018926	0.01128029	0.022788125	0.007168862	0.032598147	0.020715714	0.01669307	0.007059209	0.014376477	0.010034316	0.00770761	0.002607443	0.005059537	0.005884604	0.036351557	0.010146803	0.025420725
0.005953685	0.334747695	0.27411573	0.230972814	0.197637215	0.150748952	0.078619147	0.102629624	0.120997713	0.076770499	0.082844578	0.039149754	0.055402094	0.055570376	0.053960601	0.072890726	0.022263182	0.023825361	0.032462397	0.104453123	0.06246435	0.056922995	0.024925124	0.004248644	0.008379347	0.008567948	0.017396305	0.023153683	0.080576695	0.011907083	0.009252855	0.007813395	0.00168998	0.006082362	0.011324221	0.022902912	0.00721309	0.03276053	0.020854306	0.01677756	0.00708943	0.014421927	0.010121995	0.007755249	0.002636415	0.005079918	0.005918945	0.036446469	0.010215362	0.025538873
0.005989026	0.335423337	0.274924709	0.231726821	0.198329716	0.151343806	0.078979931	0.103089258	0.121490132	0.077106749	0.083233661	0.039335545	0.055669954	0.055814167	0.054222336	0.073275055	0.022408313	0.023952765	0.032618341	0.104906155	0.062792265	0.057177238	0.025059922	0.004275879	0.008404636	0.00862209	0.017480753	0.023211918	0.081000838	0.012037051	0.009317625	0.007870648	0.001697813	0.006119677	0.011400102	0.023029602	0.007254302	0.032919747	0.020941241	0.016847264	0.007127207	0.014488905	0.010190189	0.007791389	0.002661248	0.005128323	0.005955739	0.03669957	0.010301062	0.025685377
0.006024596	0.336060197	0.275747783	0.232505014	0.19900665	0.151944387	0.079335253	0.103547524	0.122001849	0.077455291	0.083591521	0.039526966	0.055951417	0.056061955	0.054467429	0.073609748	0.022485717	0.024073525	0.032752008	0.10534469	0.063086423	0.057473373	0.025236846	0.004303113	0.008455216	0.008679616	0.017583297	0.023331815	0.081429326	0.012109533	0.009363889	0.007911062	0.001713479	0.006164455	0.011469992	0.023157143	0.007287472	0.033088145	0.021064714	0.016973998	0.00715491	0.014548708	0.010272997	0.0078226	0.002683321	0.005163989	0.005975363	0.03682612	0.010335342	0.025846058
0.006060167	0.336716681	0.27655235	0.233283812	0.199674667	0.152549764	0.079703321	0.103990742	0.122517012	0.077833482	0.083937372	0.039756389	0.056233926	0.056315737	0.054694367	0.073954368	0.022616335	0.024192723	0.032911665	0.105803935	0.063409516	0.057721838	0.025346369	0.004335795	0.008488936	0.008767596	0.017661713	0.023455137	0.081922132	0.012172018	0.009410154	0.007978419	0.001727187	0.006212965	0.011527901	0.023284684	0.00733572	0.033275534	0.021173067	0.017058488	0.007207797	0.014613294	0.010343627	0.007875167	0.002701256	0.005197108	0.006021969	0.03695267	0.010386761	0.026002013
0.006095878	0.337392323	0.277370441	0.23404961	0.200351298	0.153161475	0.080073963	0.104459495	0.123008053	0.07818564	0.084303638	0.03995344	0.056467257	0.056559528	0.054943999	0.074325934	0.022713089	0.024314655	0.033078748	0.106259556	0.063733987	0.057970303	0.02550223	0.004365754	0.008522655	0.008828506	0.017768278	0.023581884	0.082364526	0.012269494	0.009484176	0.008008729	0.001740895	0.006254011	0.011595795	0.023396919	0.007371906	0.033452477	0.021268822	0.017149315	0.007240537	0.01469941	0.010414257	0.00791952	0.002727468	0.00523787	0.006036686	0.037015945	0.010438181	0.026105983
0.006131928	0.337993204	0.278193514	0.234803012	0.201046671	0.15377151	0.080445484	0.104913657	0.123508053	0.078527675	0.084675909	0.040113895	0.056742442	0.056803819	0.055189092	0.074714518	0.022829195	0.024446749	0.033253257	0.106730709	0.06405019	0.058250548	0.025649667	0.004384818	0.00856902	0.008852193	0.017858759	0.02372576	0.082829519	0.012371969	0.009530441	0.008045776	0.001752644	0.006321179	0.011651707	0.023510006	0.007409098	0.033622141	0.021354497	0.017227468	0.007265721	0.014792701	0.010487322	0.007965516	0.002739885	0.005276084	0.006080839	0.037300683	0.01049817	0.026238309
0.006168231	0.338610907	0.279004558	0.235564275	0.201741439	0.154386294	0.080817256	0.105374202	0.124036999	0.07890008	0.08506379	0.040320799	0.056992515	0.057061598	0.05544402	0.075053466	0.022979164	0.024573372	0.033390637	0.107207558	0.064359505	0.058514903	0.025788678	0.0044175	0.00858588	0.008902951	0.017959292	0.023862784	0.083284951	0.012441952	0.009588271	0.008096293	0.001770268	0.006377151	0.011721597	0.023630744	0.00745232	0.033799084	0.02146663	0.017311957	0.007303498	0.01487164	0.010579871	0.008008227	0.002760579	0.00530156	0.006112727	0.037458871	0.01054102	0.026361183
0.006204735	0.339198706	0.279805423	0.236353956	0.202420035	0.154995676	0.081186266	0.105826996	0.124548027	0.079250069	0.085404838	0.040527702	0.057275023	0.057314382	0.055682305	0.075406595	0.023095269	0.024698822	0.033550294	0.107647646	0.064679153	0.058800926	0.025944539	0.004433841	0.008606955	0.008950325	0.018033687	0.023999808	0.083703879	0.012519433	0.009657667	0.008140075	0.001776143	0.006429392	0.011765528	0.023749782	0.007478454	0.033961784	0.021580024	0.017381661	0.007331201	0.014972108	0.01064563	0.008059151	0.002774375	0.005355059	0.006147068	0.037617059	0.0105753	0.026479331
0.006241652	0.339865937	0.28064373	0.237160871	0.203102863	0.1556045	0.081553517	0.106304869	0.125084209	0.07961669	0.085789117	0.040745865	0.057514633	0.057558672	0.055938745	0.075758306	0.023187186	0.024835606	0.033702525	0.108121388	0.064969868	0.059082616	0.026087762	0.00447197	0.008649104	0.009011234	0.018122156	0.024119704	0.084165395	0.012604412	0.009706245	0.008173754	0.001785935	0.006455513	0.011837415	0.023884125	0.00751263	0.034135562	0.021688377	0.017421794	0.007376533	0.015034303	0.01071626	0.008103504	0.00279231	0.005385631	0.006186316	0.037838522	0.01059244	0.026625835
0.006278554	0.340523356	0.281466875	0.23792818	0.203798236	0.156220868	0.081915055	0.10678639	0.125614878	0.079944262	0.086183003	0.040938693	0.057754242	0.057830939	0.056170222	0.076121363	0.023298453	0.024962228	0.033865895	0.108585292	0.065277805	0.05931808	0.026243623	0.004510099	0.008708114	0.009072144	0.018206604	0.02426358	0.084630387	0.012696889	0.009780268	0.008220904	0.001797684	0.006500291	0.011887337	0.023982756	0.00754379	0.034306175	0.021796731	0.017476713	0.007426902	0.015165868	0.010803939	0.0081495	0.002807485	0.005406011	0.006215751	0.038091622	0.010669569	0.026767612
0.006315506	0.341151805	0.282277136	0.23869942	0.204481669	0.156847899	0.08228306	0.107247392	0.126131764	0.080305821	0.086554073	0.041173747	0.057993852	0.058116194	0.056434227	0.076474492	0.02343391	0.025106828	0.034025553	0.109041949	0.065610542	0.059586768	0.026391059	0.004545504	0.008729189	0.009122902	0.018301106	0.024390327	0.085053661	0.012766872	0.009828845	0.008271421	0.001803559	0.006545069	0.011969208	0.024091591	0.007580981	0.034470774	0.021912644	0.017544304	0.007479789	0.015268728	0.010852649	0.008197139	0.0028268	0.005434035	0.006245186	0.03824981	0.010695279	0.026918842
0.006352634	0.341797543	0.283096864	0.239477613	0.205197747	0.157465897	0.082657846	0.107703834	0.126642447	0.080668826	0.086950361	0.04136939	0.058262758	0.058395455	0.056704283	0.076792167	0.02360323	0.025255336	0.034196349	0.109503265	0.065937079	0.059849679	0.026496371	0.004570015	0.008775553	0.009204115	0.018391586	0.024517075	0.085504747	0.012869347	0.009877423	0.008308467	0.001809434	0.006586116	0.012039099	0.024218282	0.007642297	0.034649933	0.022032337	0.017647804	0.007517566	0.015318962	0.01092815	0.008238207	0.002847494	0.005462059	0.006262357	0.038471273	0.010789548	0.027027538
0.006389923	0.342445617	0.28392848	0.240290574	0.205901583	0.158084127	0.083035772	0.108166203	0.127176906	0.081019538	0.087350251	0.041542513	0.058512831	0.058636249	0.056962992	0.077146715	0.023743524	0.025398763	0.034363432	0.109996681	0.066260172	0.060129924	0.026673294	0.004583633	0.008821918	0.009241337	0.018472012	0.024636971	0.085987992	0.012984319	0.009949132	0.008342146	0.001819225	0.00664582	0.012091017	0.024329667	0.00769155	0.034812633	0.022138171	0.01774708	0.007547788	0.015409861	0.010971989	0.008271061	0.002864049	0.00550282	0.006291792	0.038629461	0.010832398	0.027136234
0.006427731	0.343106307	0.284738243	0.241067255	0.206601036	0.15869812	0.083409616	0.108633589	0.127724115	0.081389774	0.087745338	0.041773344	0.058804757	0.058932495	0.057233805	0.07748708	0.023888655	0.025533593	0.034515663	0.110458515	0.066587398	0.060398613	0.026799668	0.004613591	0.008842993	0.009281944	0.018562493	0.024777421	0.086424303	0.013076796	0.00999771	0.008402767	0.001836849	0.006698061	0.012134948	0.024450406	0.007739798	0.034983879	0.022237705	0.017818896	0.007598156	0.015519897	0.011042619	0.008321985	0.002884743	0.005535939	0.006326133	0.038787649	0.010883817	0.027287464
0.006465557	0.343717935	0.28555071	0.241876588	0.207322403	0.159313975	0.083788861	0.109098694	0.128264778	0.081780981	0.088136823	0.041938022	0.059039135	0.059180782	0.057485707	0.077820355	0.023990247	0.025678584	0.034701311	0.11092242	0.066918068	0.060642744	0.026993441	0.004646273	0.008885142	0.00932255	0.018648951	0.024897317	0.086908416	0.01314428	0.010050914	0.008470124	0.001850557	0.006750302	0.012186867	0.024576246	0.007779	0.035175067	0.022354878	0.017901274	0.007620823	0.01562515	0.011098636	0.00836141	0.002899918	0.005579248	0.006372739	0.038977474	0.010926667	0.027405612
0.006503862	0.344363673	0.286373926	0.242659921	0.208012335	0.159940727	0.084170742	0.109593895	0.128801305	0.082159171	0.088543918	0.042185743	0.059299671	0.05945205	0.05774366	0.078193339	0.024120866	0.025818884	0.034838691	0.1113827	0.067245983	0.060918655	0.027107178	0.004684402	0.008931507	0.009380076	0.018753506	0.025024065	0.0873821	0.013199266	0.010090238	0.008530745	0.001860349	0.006798812	0.012258754	0.024719092	0.007822222	0.035346313	0.022475831	0.017970978	0.007671191	0.015723225	0.011159524	0.008413977	0.002920612	0.005607272	0.006399721	0.039198937	0.010960947	0.027495404
0.006534332	0.344891196	0.287049939	0.243319904	0.208548865	0.160441793	0.084465786	0.109986954	0.129220671	0.082462881	0.088836931	0.042330716	0.059509983	0.059660371	0.057930505	0.07849825	0.024203107	0.025918541	0.034961218	0.111793277	0.067507075	0.061131006	0.027195639	0.00470619	0.008961012	0.009424066	0.018831922	0.025147387	0.087711506	0.01326675	0.010131876	0.008577895	0.001876015	0.006813738	0.012298691	0.024823675	0.007856398	0.035484955	0.022555207	0.018028008	0.007711487	0.015792596	0.011196056	0.008453402	0.002946825	0.005640391	0.006419345	0.039325487	0.011012366	0.027623004
0.006572939	0.34549862	0.287891377	0.244137702	0.209265094	0.161071433	0.084845219	0.110473947	0.129757887	0.082833117	0.089216407	0.042531989	0.059765287	0.059915153	0.058210396	0.078868398	0.024353076	0.0260436	0.035146866	0.112284622	0.067815012	0.061405473	0.027300951	0.004730701	0.008990516	0.009474824	0.018930445	0.025257006	0.088180845	0.013336733	0.010203586	0.008621677	0.001889722	0.006851053	0.012354603	0.024950365	0.007900625	0.035655568	0.022657261	0.018110386	0.007746745	0.015847614	0.011291041	0.008478043	0.002966139	0.005678605	0.006453686	0.039483675	0.011072356	0.027741152
0.006611689	0.346127536	0.288735378	0.244928895	0.209971046	0.16169716	0.085229424	0.110983739	0.130316813	0.083224323	0.089583874	0.042752967	0.059999665	0.060181924	0.058470618	0.079275418	0.02449337	0.026180775	0.035313949	0.112792018	0.068135349	0.061668383	0.027431537	0.00476883	0.009020021	0.00951543	0.019026957	0.025411159	0.088645837	0.013401717	0.010252163	0.008675562	0.00190343	0.006929415	0.012450453	0.025084708	0.007938821	0.035826181	0.022785773	0.018186427	0.007792077	0.015950474	0.011354365	0.008524039	0.002999249	0.005716819	0.006500292	0.039641863	0.011115206	0.027934915
0.006650452	0.346789161	0.289574041	0.245753647	0.210679416	0.162330525	0.085608354	0.111457508	0.130860576	0.083611191	0.08999217	0.042980983	0.060251831	0.0604437	0.058739162	0.079631384	0.024628826	0.026317168	0.035462468	0.113280775	0.068463264	0.061922626	0.027541061	0.004806959	0.009070601	0.009559421	0.019153629	0.02553448	0.089061289	0.013516688	0.010291488	0.008729448	0.001913222	0.006962998	0.012518346	0.025211399	0.00798908	0.036005341	0.022880268	0.01826458	0.007827335	0.016036589	0.011417688	0.008566749	0.003018564	0.005767771	0.006539539	0.039863326	0.011149485	0.028076692
0.006689821	0.347440038	0.29040345	0.246523073	0.21139368	0.162976463	0.085986217	0.111925806	0.131401928	0.083991551	0.090348829	0.043217444	0.060497718	0.060727457	0.058984255	0.080019968	0.024749769	0.026453951	0.035614699	0.113761765	0.068808401	0.062175425	0.027701134	0.004836917	0.009125395	0.009613563	0.019236067	0.025668079	0.089539318	0.013601668	0.010337752	0.008766494	0.001926929	0.007011508	0.012578252	0.025329586	0.008041349	0.03619368	0.023007521	0.018340621	0.007857557	0.016132273	0.011473705	0.00860946	0.003043397	0.005816175	0.006576333	0.039894963	0.011192335	0.028199566
0.006729295	0.348077365	0.291244461	0.24729915	0.212121698	0.163617139	0.086374816	0.112421918	0.131953272	0.084379865	0.090766733	0.043424347	0.060761393	0.06100322	0.059245234	0.080367425	0.024928765	0.026589172	0.035789208	0.114253629	0.069145272	0.062447003	0.027793809	0.004855982	0.009142255	0.009694775	0.019356707	0.025767422	0.089979975	0.013679149	0.010384017	0.008793437	0.001936721	0.007067481	0.01265613	0.025459678	0.008094623	0.03636904	0.023125954	0.018439896	0.00788526	0.016227957	0.011529722	0.008648885	0.003062711	0.00586458	0.006627845	0.040021514	0.011260895	0.028308262
0.006768981	0.348721234	0.292079209	0.248136297	0.212831579	0.164244915	0.086767121	0.112937638	0.132511164	0.084742147	0.091195444	0.043653771	0.061016697	0.061250508	0.059501674	0.08069219	0.025025519	0.026721656	0.03596743	0.11469993	0.069480765	0.062701246	0.027903332	0.004902281	0.00918862	0.009748917	0.019475336	0.025890744	0.090457136	0.013779124	0.010437221	0.008840587	0.001958262	0.007127185	0.012722026	0.025595721	0.008134829	0.036543452	0.023254466	0.018534947	0.007935628	0.016297328	0.011583303	0.008693238	0.003088923	0.005902794	0.006659733	0.040337889	0.011363734	0.028464218
0.00680892	0.34938753	0.292921003	0.248926886	0.213536171	0.164894532	0.087155721	0.113437398	0.133064231	0.085125399	0.09163016	0.043871934	0.061264677	0.061518279	0.059747524	0.081028301	0.025180326	0.026849451	0.036115948	0.115182474	0.069817635	0.063003159	0.028067618	0.004934963	0.009230769	0.009792907	0.019553752	0.026031194	0.090907353	0.013831611	0.010485798	0.008901208	0.001970011	0.00719062	0.012759967	0.025744519	0.008179057	0.036727359	0.02335778	0.018661682	0.00796585	0.016381051	0.011653933	0.008735949	0.003110997	0.005943555	0.00669898	0.040622627	0.011415153	0.028639077
0.006848951	0.350044482	0.293764862	0.249727451	0.214231997	0.165547828	0.087550913	0.113991421	0.133639008	0.085530345	0.092030051	0.044063355	0.061556603	0.061787548	0.060018337	0.081406958	0.025296431	0.026982327	0.036271893	0.115650003	0.070137972	0.063292072	0.02818978	0.004964921	0.009277134	0.009850433	0.019652275	0.026147664	0.091372345	0.013929087	0.010545942	0.008948358	0.001989594	0.007246593	0.012849826	0.025899268	0.008216248	0.036902404	0.023473693	0.018765182	0.008023774	0.016450421	0.011717256	0.008798372	0.003127552	0.005989412	0.006733321	0.040907365	0.011466573	0.028743047
0.006889533	0.350700032	0.294586299	0.250546761	0.21497679	0.166200146	0.087940392	0.114510333	0.134180704	0.085918659	0.09244195	0.044278703	0.061853761	0.062061813	0.060304279	0.081743069	0.025417374	0.027130835	0.036483531	0.116127887	0.070459687	0.063567983	0.028341428	0.005000327	0.009336143	0.009924878	0.01975884	0.026281263	0.091840814	0.01403906	0.010606085	0.009008979	0.002007218	0.007310029	0.012919716	0.026043814	0.00825947	0.037089793	0.023566928	0.018853896	0.008071625	0.016558066	0.011795193	0.00884601	0.003153765	0.006030174	0.006767662	0.041065553	0.011526563	0.028908454
0.006930003	0.351331285	0.295427595	0.25137121	0.21570239	0.166848598	0.088336652	0.115009181	0.134728258	0.086323605	0.092831032	0.044499681	0.062164521	0.062350566	0.060573579	0.082130235	0.025523804	0.027265664	0.03665804	0.116605771	0.070782091	0.063830894	0.028526776	0.005030285	0.009386723	0.009975636	0.01984932	0.026387457	0.092289293	0.014144035	0.010640783	0.009049393	0.002022884	0.007343612	0.012981619	0.026180708	0.008301687	0.03725819	0.023674022	0.018940498	0.008101846	0.016656141	0.011882871	0.00891829	0.003171699	0.006063293	0.006814268	0.041160466	0.011569412	0.029036054
0.006970763	0.352013935	0.296271312	0.252175101	0.21642406	0.167499333	0.088732284	0.115534933	0.135302345	0.086712642	0.093260945	0.044700954	0.062425057	0.062610343	0.060833045	0.082530165	0.02565926	0.027401275	0.036854827	0.117112131	0.071118961	0.064106805	0.028674213	0.005060244	0.009416228	0.010050081	0.019931758	0.026514204	0.092724735	0.014254008	0.0106963	0.009076336	0.002026801	0.007377196	0.013053506	0.026301447	0.00834692	0.037440515	0.023783635	0.019022876	0.008142141	0.016775746	0.01194863	0.008962643	0.003200671	0.006114245	0.006860874	0.041445204	0.011663681	0.029182558
0.007011538	0.352649393	0.297122288	0.25298776	0.217136057	0.168148065	0.089129737	0.116058404	0.135859203	0.08709011	0.093614001	0.0449346	0.06274628	0.062893101	0.061068304	0.082898894	0.025775365	0.027559163	0.036995919	0.11760037	0.07146341	0.06437116	0.028813224	0.005090202	0.009462592	0.010104223	0.019988057	0.026664931	0.093172345	0.014311494	0.010754131	0.009143692	0.002040509	0.007425706	0.013129387	0.026425586	0.008401199	0.037623789	0.02387939	0.019115814	0.008174881	0.016842725	0.012002211	0.009011924	0.003225504	0.006137173	0.006890309	0.041761579	0.011757951	0.029343239
0.007052797	0.353311018	0.297986932	0.253794977	0.21786347	0.168794748	0.089534976	0.11657686	0.13641296	0.087461069	0.09401149	0.045165431	0.063040298	0.063163369	0.061356515	0.08331017	0.025925335	0.027698682	0.03722241	0.11809534	0.071815436	0.064647072	0.028952235	0.005141948	0.009496312	0.01012791	0.02008859	0.026791679	0.093622562	0.014403971	0.010788829	0.00919421	0.002054216	0.007481678	0.013219246	0.02656163	0.008445426	0.037816876	0.023995303	0.019208753	0.008215176	0.016933624	0.012063099	0.009046421	0.003246198	0.00618303	0.006919745	0.04188813	0.01181794	0.029475565
0.007094417	0.353946476	0.298822819	0.25456803	0.218581815	0.169440918	0.089945426	0.117079813	0.136950865	0.087864569	0.094432996	0.045379372	0.063316529	0.063451122	0.061632623	0.083693081	0.026055953	0.027848362	0.037411771	0.118593416	0.072195018	0.064891203	0.029133371	0.005185524	0.009555321	0.010175284	0.020187113	0.026949256	0.094098853	0.014476453	0.010823527	0.009244728	0.002065966	0.007533919	0.013289136	0.026691721	0.008490659	0.037990338	0.024126335	0.019310141	0.008250434	0.017069973	0.012136165	0.009090775	0.00327379	0.006221244	0.006951633	0.042204505	0.01190364	0.029626794
0.007136152	0.354607633	0.299673155	0.255369503	0.219313158	0.170104133	0.090347337	0.117611036	0.137483257	0.088277469	0.094843694	0.045625685	0.063587529	0.063766352	0.061934451	0.084119956	0.02621076	0.027978502	0.03754915	0.119105989	0.072559445	0.065180115	0.029276594	0.005226376	0.009614331	0.010212507	0.020249444	0.027058876	0.094562977	0.014556434	0.010881358	0.009291877	0.00208359	0.007589892	0.013384986	0.026827765	0.008532876	0.038191655	0.024235949	0.019394631	0.00830584	0.017151305	0.012194617	0.009133485	0.003309659	0.006254363	0.006988427	0.042299418	0.011972199	0.02975912
0.007177999	0.355261313	0.300520431	0.256190324	0.220055835	0.170772796	0.090749185	0.118148643	0.138043906	0.088683138	0.095280812	0.045836811	0.063878408	0.064069592	0.062207533	0.084521304	0.026375242	0.028130918	0.037693956	0.119611832	0.07291836	0.06546325	0.02945773	0.005256335	0.00966491	0.010256497	0.020351988	0.027182198	0.095043614	0.014658909	0.010906803	0.009325556	0.002087507	0.007638402	0.013436904	0.026991867	0.008570067	0.038384109	0.024373281	0.019468559	0.008366283	0.017275693	0.012238456	0.009186052	0.003337251	0.00630022	0.007035033	0.042584156	0.012023619	0.02996706
0.00722016	0.355912191	0.301393616	0.257017797	0.220787329	0.171436336	0.091157563	0.118673027	0.138578021	0.089084468	0.095711925	0.046063419	0.064168241	0.064383323	0.062514656	0.084878688	0.026491348	0.028268484	0.037916733	0.120123887	0.073298631	0.065724715	0.029584104	0.005294464	0.00970706	0.010307255	0.02045051	0.027312371	0.095552933	0.014748887	0.010939188	0.009369338	0.002118839	0.007690643	0.013506794	0.027142365	0.0086153	0.038588908	0.024508093	0.019553049	0.008401541	0.017359417	0.012306651	0.009256689	0.00337726	0.006338434	0.007071827	0.042868894	0.012092178	0.030113564
0.007262666	0.356579422	0.302251213	0.25784527	0.221526984	0.172092286	0.091574543	0.119206074	0.139128676	0.089491583	0.096119021	0.04629425	0.064445519	0.064669578	0.062809676	0.08528429	0.026646155	0.028417773	0.038124659	0.12063439	0.073659613	0.066026629	0.029786302	0.005321699	0.00972392	0.010371548	0.020591257	0.027473374	0.096010103	0.01485636	0.010994705	0.009396281	0.002126672	0.007724226	0.013584672	0.027275008	0.008670584	0.038774398	0.024607627	0.019641763	0.008456947	0.017469453	0.012352925	0.009299399	0.003408991	0.006386838	0.007111074	0.043153632	0.012117888	0.030260067
0.007305221	0.357239177	0.303104468	0.258673045	0.22226271	0.172755454	0.091983864	0.119737753	0.1396845	0.089884236	0.096496095	0.046526489	0.064745815	0.064943344	0.063091079	0.085689893	0.026781611	0.028553775	0.038332585	0.121141786	0.074002684	0.066309763	0.0299548	0.005340763	0.009787144	0.010412155	0.020681737	0.027641229	0.09649074	0.01493884	0.011050222	0.009450166	0.002136463	0.007780199	0.013652565	0.027412752	0.008701744	0.038970017	0.02472858	0.019764273	0.008512353	0.017581881	0.012418684	0.009340467	0.003442101	0.006435243	0.007165039	0.043343457	0.012186448	0.030397119
0.007348247	0.357878373	0.303955018	0.259492959	0.223006899	0.173430543	0.09237937	0.120276729	0.140216203	0.09027472	0.096891182	0.046739022	0.065032509	0.065258074	0.063398202	0.086147968	0.026854177	0.028687041	0.038525658	0.12167714	0.074389844	0.066594342	0.030123299	0.005392509	0.009841939	0.010473064	0.020794335	0.027785105	0.096982676	0.015033817	0.011094173	0.009500684	0.002156046	0.007828709	0.013722456	0.027540292	0.008753008	0.03914791	0.024843234	0.019848763	0.00855013	0.017672781	0.012482008	0.009388106	0.003476591	0.006470909	0.007221456	0.043691471	0.012229297	0.030529445
0.007391536	0.358503552	0.304808842	0.260311664	0.223752901	0.174099299	0.092791076	0.120824823	0.14076927	0.090688343	0.09730188	0.046985335	0.065318157	0.065532838	0.06368944	0.086537971	0.02699447	0.028829296	0.038711306	0.122193337	0.074739804	0.066893367	0.030253885	0.005425191	0.009879874	0.010517055	0.020894868	0.027932406	0.09745636	0.015153787	0.011152004	0.009544466	0.002169754	0.00788095	0.013824296	0.027684838	0.008817339	0.039338782	0.024932688	0.01993959	0.008577833	0.017801954	0.012533153	0.009440673	0.003506942	0.006532051	0.007275421	0.043944571	0.012340706	0.030690126
0.00743496	0.359141814	0.305658822	0.261152137	0.224494219	0.174774342	0.093203849	0.121364711	0.141344736	0.091109197	0.097720985	0.047226019	0.065644612	0.06582309	0.063970087	0.086960591	0.027134764	0.028986793	0.038893241	0.122729727	0.075096652	0.067182279	0.030460295	0.005452426	0.009913593	0.010577964	0.020973284	0.028117389	0.097936128	0.015251263	0.011223713	0.009591615	0.002189336	0.007933191	0.013890192	0.027837037	0.00885453	0.039542631	0.025066241	0.020064212	0.008623165	0.017928735	0.012606219	0.009501453	0.003542812	0.006593194	0.007319574	0.044229309	0.012452115	0.030841356
0.007478672	0.359810914	0.306505315	0.261977191	0.225229793	0.175445194	0.093618004	0.121908246	0.1418885	0.091500404	0.098171312	0.047487815	0.06597316	0.066096855	0.06427721	0.087342085	0.027299247	0.029154451	0.039056611	0.123253691	0.075408723	0.067456746	0.030599307	0.005498725	0.009947313	0.010625338	0.021067786	0.02826469	0.098443709	0.015338742	0.01127923	0.00966234	0.002199128	0.007989164	0.013990036	0.027967979	0.00891685	0.03974648	0.025184674	0.020174049	0.008668497	0.018007674	0.012676849	0.009552377	0.003562126	0.006651789	0.00736618	0.044450772	0.012503535	0.03104457
0.007522412	0.360425346	0.307354583	0.262776547	0.225979877	0.176114415	0.094030778	0.122451781	0.142460175	0.091858347	0.098577206	0.047718645	0.066284966	0.066395599	0.064588871	0.08772216	0.027444378	0.029311947	0.039219982	0.123770407	0.075809661	0.067765883	0.030797292	0.005539578	0.010002107	0.010672713	0.021178372	0.028398289	0.09892087	0.015423721	0.011360193	0.009699386	0.002208919	0.008019016	0.014089879	0.028104022	0.008974145	0.039942099	0.025320746	0.020252202	0.008716347	0.018129671	0.012759656	0.009611515	0.003588339	0.00669255	0.007415239	0.04473551	0.012580665	0.031186348
0.007566451	0.361058935	0.308204564	0.263605834	0.226726484	0.17678848	0.094451651	0.123016747	0.143015654	0.092276309	0.099015525	0.047921326	0.066574799	0.066665867	0.06489902	0.088093725	0.027550808	0.029479605	0.039424194	0.12427832	0.07618442	0.068028793	0.030936303	0.005574983	0.010040042	0.01074039	0.021274885	0.028535313	0.099410198	0.0155112	0.011411084	0.009763375	0.002224585	0.008089914	0.014167757	0.028249419	0.009029429	0.040145948	0.025441699	0.020351478	0.008754124	0.018242099	0.012810802	0.009685437	0.003613171	0.006728217	0.007447127	0.04498861	0.012700644	0.031351755
0.007610693	0.361678039	0.30906515	0.26445326	0.227467197	0.177462405	0.094871205	0.123565754	0.143582505	0.092705118	0.099431027	0.048143712	0.066887651	0.066942131	0.06521749	0.088499328	0.027705615	0.029637101	0.039613555	0.124796589	0.076559869	0.068313372	0.031075315	0.005615835	0.010107482	0.010791148	0.02138145	0.028706593	0.09994733	0.01563367	0.01148742	0.009793686	0.00224221	0.008142156	0.014249628	0.028417772	0.009080693	0.040341568	0.025553832	0.020412733	0.008791901	0.018347351	0.012900916	0.009741289	0.003635245	0.006776621	0.007510903	0.045241711	0.012769203	0.031498258
0.007655247	0.362288734	0.309919402	0.26529978	0.228231487	0.178144666	0.0952912	0.124117041	0.144159694	0.093122357	0.099871747	0.048378765	0.067187948	0.0672114	0.065489059	0.088913439	0.027816883	0.029784046	0.039817768	0.125317964	0.076905696	0.068613841	0.031218538	0.005653964	0.010166491	0.010852057	0.021486005	0.02888815	0.100467948	0.015718649	0.011533684	0.009837468	0.002253959	0.008213054	0.014353465	0.02856572	0.009131957	0.040565675	0.025676045	0.020552141	0.008852343	0.018488484	0.012964239	0.009798784	0.003655939	0.00679955	0.007555056	0.045526449	0.012846332	0.031663666
0.007700016	0.362946152	0.310789384	0.266135718	0.228992905	0.17882525	0.095706673	0.124682919	0.144738261	0.093564181	0.100292052	0.048599744	0.067490337	0.067504649	0.065790131	0.089306278	0.028029742	0.029930209	0.03999599	0.125835197	0.077274944	0.068872418	0.031403886	0.005686646	0.010208641	0.010892664	0.021594581	0.029001196	0.100941632	0.015803628	0.011591514	0.009861043	0.002259834	0.008261564	0.014447318	0.028721319	0.009188246	0.040765726	0.025831016	0.020630294	0.008915305	0.018598521	0.013044611	0.009841495	0.00368491	0.006845406	0.007586944	0.045779549	0.012992021	0.031819621
0.007745048	0.363588619	0.311648903	0.266982842	0.229772007	0.179507557	0.096130183	0.125260197	0.145321653	0.094009622	0.100754388	0.048834797	0.067804236	0.067799895	0.066116922	0.089676426	0.028184549	0.030081453	0.04015936	0.12635243	0.077651082	0.069181554	0.03158081	0.005722052	0.010246575	0.010946806	0.02168104	0.029151922	0.101448343	0.015916101	0.011642405	0.009891353	0.002283333	0.008317537	0.014557145	0.028847159	0.009231468	0.040964827	0.025968348	0.020706335	0.008963155	0.018720517	0.013129854	0.009889133	0.003711123	0.006888716	0.007645815	0.045969375	0.013069151	0.032003932
0.007790555	0.364266597	0.312518529	0.267815756	0.230540226	0.180185673	0.096551496	0.125831091	0.145894017	0.094442769	0.101244344	0.049057183	0.0681422	0.068132111	0.066400594	0.090084865	0.028305492	0.030240122	0.040341295	0.126905388	0.078003797	0.06942713	0.03178722	0.005754733	0.01027608	0.011017867	0.021807712	0.0293095	0.101935064	0.015988583	0.011697922	0.009941871	0.002306832	0.008354852	0.01464301	0.028981502	0.009277706	0.041157598	0.026098121	0.020820396	0.00900345	0.018844906	0.013200484	0.009926916	0.003737335	0.006919287	0.007702233	0.046190838	0.013112	0.032164613
0.007836059	0.364928221	0.313407304	0.268650787	0.231299075	0.18087911	0.09697193	0.126384658	0.146474307	0.094863624	0.101657444	0.049255641	0.068460284	0.068431354	0.066706204	0.090459267	0.028469975	0.030401526	0.040567786	0.127444366	0.078382691	0.069727599	0.031922019	0.005809203	0.01031823	0.011085544	0.021908245	0.029473929	0.102423524	0.016086059	0.011765005	0.009978917	0.002326415	0.008414556	0.014748844	0.029118396	0.009317913	0.041364612	0.026216554	0.020881651	0.00906893	0.018964511	0.013278421	0.009992624	0.003770446	0.006965144	0.007736574	0.04628575	0.01318913	0.03237728
0.007882085	0.365602461	0.314303766	0.269475237	0.232071829	0.181571941	0.09739048	0.126939136	0.147067002	0.095283032	0.102101767	0.049524474	0.068777322	0.068736093	0.067024674	0.090907415	0.028581242	0.030565276	0.040760859	0.127949173	0.078742984	0.069999177	0.03211158	0.005855503	0.010385669	0.011159989	0.021984651	0.029669189	0.102914591	0.01616354	0.011839028	0.010036171	0.002336206	0.008492918	0.01483471	0.029275696	0.009367166	0.041558016	0.026324907	0.020991488	0.009126854	0.019060195	0.013402632	0.010045191	0.003799417	0.007005905	0.007770915	0.046507213	0.013317679	0.032556865
0.007928301	0.366245395	0.315186276	0.27032357	0.232827051	0.182267055	0.097813236	0.127502735	0.147662799	0.095711117	0.102538884	0.049794715	0.069091221	0.069044829	0.067328771	0.091286072	0.028740887	0.0307216	0.040935369	0.128479868	0.07912601	0.070293867	0.03230114	0.005882737	0.010436249	0.011271657	0.022093227	0.029823341	0.103439554	0.016251019	0.011878353	0.010063113	0.002344039	0.00854889	0.014920575	0.029442349	0.009400337	0.041762814	0.02645342	0.021122447	0.009187297	0.019172623	0.013487875	0.010109257	0.003820111	0.007041572	0.007812615	0.046665401	0.013386238	0.03271282
0.007974785	0.366928046	0.316064516	0.271157089	0.233584087	0.182951038	0.098234612	0.128041254	0.148267555	0.096152942	0.102980805	0.050071994	0.069414537	0.069352565	0.067611688	0.091661892	0.028910207	0.030875188	0.041147007	0.129022471	0.079485614	0.070608782	0.032528613	0.005909972	0.010491043	0.011342718	0.022207835	0.029963791	0.10396278	0.016345995	0.011938496	0.01010016	0.002359705	0.008616057	0.015010434	0.029586896	0.009466678	0.041969513	0.026586972	0.021223835	0.009245221	0.019268307	0.013556069	0.010170037	0.003835287	0.007074691	0.007854315	0.046791951	0.013437658	0.032849872
0.00802154	0.367583128	0.316952579	0.271988492	0.234333717	0.183642473	0.098667038	0.128620812	0.148846811	0.096588982	0.10339991	0.050329567	0.069725297	0.069650809	0.0678825	0.092084513	0.029069852	0.031036984	0.041362359	0.1295775	0.079824552	0.070913585	0.032747661	0.005942654	0.010558483	0.011383324	0.022350592	0.030100816	0.104418212	0.016430974	0.012003266	0.010150677	0.00237733	0.008679493	0.015100293	0.029736543	0.00951191	0.042164815	0.026704145	0.021316773	0.009293072	0.019402264	0.013629135	0.010209462	0.003854601	0.007125643	0.007903374	0.047139965	0.013506217	0.033015279
0.008068586	0.368236809	0.317808182	0.272836523	0.235102541	0.184342568	0.099087597	0.129180762	0.149448811	0.097006221	0.103839429	0.050554768	0.07004652	0.069949054	0.068188111	0.092529825	0.029224659	0.031181975	0.041536868	0.130092662	0.080195867	0.071219832	0.032958284	0.005994401	0.010676502	0.01144085	0.022469222	0.030278947	0.104939699	0.016538448	0.012079602	0.010170884	0.002392996	0.00872054	0.01517817	0.02988364	0.00957222	0.042364866	0.026812499	0.021443508	0.009353514	0.019531437	0.01372412	0.010245602	0.003886332	0.007194428	0.007957338	0.04732979	0.013549067	0.033194864
0.00811585	0.368917123	0.318703221	0.273733531	0.235882246	0.185043596	0.099515691	0.129761232	0.150037026	0.097450215	0.104307769	0.050781376	0.070359372	0.070283267	0.068522466	0.092959536	0.029379466	0.031350414	0.041752219	0.130648209	0.080627117	0.071556415	0.033164695	0.006018912	0.010727081	0.011505143	0.022591872	0.030391992	0.105442065	0.016635924	0.012153625	0.01022477	0.002396912	0.008776512	0.015230089	0.030050294	0.009623484	0.042567133	0.026946051	0.021561794	0.009396328	0.019624728	0.013802056	0.010293241	0.003922202	0.007224999	0.007999038	0.047424703	0.013643336	0.033383901
0.008163348	0.369553983	0.319578755	0.274578539	0.236653035	0.1857524	0.099944539	0.130324831	0.150637647	0.097874685	0.104778511	0.051037542	0.070684781	0.070612985	0.068828833	0.093366557	0.02947622	0.031499313	0.041874747	0.131200649	0.08098741	0.071890109	0.033316343	0.006057041	0.010790306	0.01158974	0.022690395	0.030522165	0.105932262	0.0167359	0.012260033	0.010288759	0.00241062	0.008825022	0.015303973	0.030218647	0.009677763	0.04275832	0.027116141	0.021665294	0.009459289	0.019713236	0.013911654	0.010344165	0.003949794	0.007260666	0.008057909	0.047614528	0.013686186	0.033563486
0.008211381	0.37024738	0.320470235	0.275428989	0.237431834	0.186454871	0.100377028	0.13092126	0.151246538	0.098307833	0.10523124	0.051324673	0.071009143	0.070943202	0.069166214	0.093793432	0.029674567	0.031656028	0.041993562	0.131743252	0.081415904	0.072210802	0.033531179	0.006097893	0.010832455	0.011654034	0.022796961	0.03069002	0.106421591	0.016853371	0.012324803	0.010335909	0.002424328	0.008877263	0.015383847	0.030387001	0.009735058	0.042972932	0.027271112	0.021741335	0.009489511	0.019832841	0.014004204	0.010396732	0.003964969	0.007306522	0.008114327	0.047962541	0.013771885	0.033780878
0.008259422	0.370930965	0.321350396	0.276310578	0.238232397	0.187170613	0.100818496	0.131500818	0.151824416	0.098738088	0.105691174	0.051569579	0.071309439	0.071247441	0.069452156	0.094234489	0.029839049	0.031826812	0.042201487	0.132292067	0.081814775	0.072511271	0.033733377	0.006114234	0.01090411	0.011728479	0.022897494	0.030837321	0.106960461	0.016950847	0.012398826	0.010393162	0.002434119	0.00891831	0.015487684	0.030534098	0.009779285	0.04319609	0.027388285	0.021838498	0.009537361	0.019947661	0.01408214	0.01046244	0.003985663	0.007354927	0.008156027	0.048342192	0.013831875	0.033993544
0.008307889	0.371555676	0.322250631	0.277187633	0.2390118	0.187869918	0.101258143	0.132085848	0.152394368	0.099169789	0.106164318	0.051859525	0.07161706	0.071536193	0.069750202	0.094621655	0.029979343	0.031973365	0.042398274	0.132836224	0.082189535	0.072805962	0.033901875	0.006149639	0.010958904	0.011779237	0.022998028	0.030984622	0.107508891	0.017018331	0.01245203	0.010463887	0.002445869	0.008963088	0.015575546	0.0306982	0.009818487	0.043407852	0.027530657	0.021935661	0.009570101	0.020028992	0.014167383	0.010510079	0.004013255	0.007390593	0.008236974	0.048563655	0.013900434	0.034140048
0.008356918	0.372186929	0.323119261	0.278056222	0.239775335	0.188575136	0.10169666	0.132676349	0.152964321	0.099575458	0.106651872	0.052107246	0.071926774	0.071862414	0.070074723	0.095020167	0.030105124	0.032128126	0.042595061	0.13339643	0.082595295	0.07314399	0.034154623	0.006185045	0.011017914	0.011863833	0.02309655	0.031138775	0.108025163	0.017110808	0.012507547	0.010514404	0.002461535	0.00904145	0.015671396	0.03085465	0.009883823	0.043626579	0.02765413	0.0220286	0.009630544	0.020115108	0.014240449	0.010556075	0.004036708	0.007428807	0.008308109	0.048785118	0.013968994	0.034319633
0.008406017	0.372835938	0.32400227	0.278899114	0.240561086	0.189294558	0.102143527	0.133267307	0.153584928	0.099987635	0.107104601	0.05233104	0.072226024	0.072191132	0.070350075	0.095451297	0.03030347	0.032281715	0.042791848	0.13395353	0.0829735	0.073453126	0.034420007	0.006244962	0.011089568	0.011938278	0.023227244	0.031296353	0.108550127	0.017208284	0.01257463	0.01056829	0.002473284	0.009127274	0.015735296	0.031003448	0.009927045	0.043846571	0.027780123	0.02211309	0.009683431	0.020213183	0.014311078	0.01061357	0.004053264	0.007472116	0.008354715	0.049133131	0.014028984	0.034470862
0.008455302	0.373479806	0.324896739	0.279766494	0.2413219	0.190012023	0.102596988	0.133862368	0.154213461	0.10042729	0.107540517	0.052604096	0.072538876	0.072515354	0.070629965	0.095862572	0.030448602	0.032443901	0.043003486	0.134509076	0.083375815	0.073747817	0.034580081	0.006272196	0.011194942	0.012022875	0.023363969	0.031429951	0.109094212	0.017295763	0.01263246	0.010618807	0.002483076	0.009201905	0.015825155	0.031182855	0.009971272	0.044067197	0.027896036	0.022208141	0.00976654	0.020330396	0.014389015	0.010664494	0.004084994	0.007538354	0.008413585	0.049354594	0.014114683	0.034645721
0.008505242	0.374105452	0.325791848	0.280646572	0.242115359	0.190724134	0.103041846	0.134457429	0.154821318	0.10086333	0.108018465	0.052833519	0.072836034	0.072826088	0.070913638	0.096300792	0.030651786	0.032595536	0.043215125	0.135085851	0.083751953	0.074049731	0.034794916	0.006315772	0.011279241	0.012083785	0.023478577	0.031580678	0.109575718	0.017378242	0.012694917	0.010676061	0.002504617	0.009257877	0.01591102	0.031328252	0.010028567	0.044291304	0.028018249	0.022296855	0.009816909	0.020442824	0.014469387	0.010715418	0.004104309	0.007596949	0.008492079	0.049544419	0.014183242	0.034834758
0.00855555	0.374763339	0.326687029	0.281536022	0.242897785	0.191448724	0.103485198	0.135020572	0.155405743	0.101305878	0.108473595	0.053102352	0.073138423	0.073143316	0.071219248	0.096758868	0.030782404	0.032751469	0.04343419	0.135645539	0.084151513	0.074337199	0.035072939	0.006356625	0.011350896	0.012117623	0.02360726	0.031714277	0.110111981	0.017485716	0.012771253	0.010729946	0.002520283	0.00931385	0.015978913	0.031498306	0.010083851	0.044508448	0.028151801	0.022394018	0.009874833	0.020560037	0.014542452	0.010756486	0.004125003	0.007668282	0.008573026	0.049639332	0.014311791	0.035014343
0.008605822	0.375400198	0.327574664	0.282379215	0.243688826	0.192172197	0.103936021	0.135630681	0.156038755	0.101752042	0.108926324	0.053352888	0.073459646	0.073467039	0.071533179	0.097187161	0.030908185	0.032906621	0.043634689	0.136175716	0.084560029	0.074672337	0.035258287	0.006411094	0.011401475	0.01220222	0.023703772	0.031878706	0.110643897	0.017595689	0.012822144	0.010790567	0.002539865	0.009395943	0.016056791	0.031653906	0.01013612	0.044727808	0.028306772	0.02248062	0.009915128	0.020658113	0.014642308	0.010797554	0.004153974	0.007703948	0.008631897	0.049892432	0.014397491	0.03517975
0.00865669	0.376029115	0.328473404	0.283275014	0.244490447	0.192902329	0.104406435	0.136239422	0.156660396	0.102206159	0.109423485	0.053609054	0.07375785	0.073761786	0.071861483	0.097700546	0.031058154	0.033089911	0.043850041	0.136744725	0.084936167	0.075014698	0.035511035	0.006449223	0.011468915	0.012303736	0.023842508	0.03203971	0.1111593	0.017688166	0.012870721	0.010834349	0.002565323	0.009451916	0.016158631	0.031821409	0.010184368	0.044950332	0.028469303	0.022594681	0.00997809	0.020744228	0.014727551	0.010853406	0.004184326	0.007785472	0.008688315	0.050145533	0.0145089	0.035354609
0.008707332	0.376673918	0.329380615	0.284158115	0.245290102	0.19363465	0.104873772	0.136834027	0.157257227	0.102637861	0.109902633	0.053858183	0.074078027	0.074094001	0.072181466	0.098101894	0.031246825	0.033267729	0.044072819	0.137337031	0.085361905	0.075283387	0.035687958	0.006495523	0.011527924	0.0123951	0.023973202	0.032217841	0.111681657	0.017813136	0.012916986	0.01089497	0.002579031	0.009515351	0.016226524	0.031989763	0.010245683	0.045156081	0.028609154	0.02268762	0.010046088	0.020830343	0.014803052	0.010914186	0.004199501	0.007828781	0.00875945	0.050493546	0.014577459	0.03556255
0.008758497	0.377309377	0.330281348	0.285021565	0.246103209	0.194368833	0.105332444	0.137441856	0.157871631	0.103098486	0.110373375	0.054091828	0.074389833	0.074418723	0.072503718	0.098547206	0.031430659	0.033445157	0.044265892	0.137884294	0.085756643	0.075585301	0.035911218	0.006549992	0.011578504	0.012540606	0.024091831	0.03235144	0.112232694	0.017943104	0.012960937	0.010935385	0.002596655	0.009578787	0.01635033	0.032180224	0.010308004	0.045374807	0.028745226	0.022776334	0.010098975	0.020947556	0.014907779	0.010973324	0.004225714	0.007895018	0.008823226	0.050778284	0.014654589	0.035789394
0.008809663	0.377943433	0.33117603	0.285916457	0.2469009	0.195113215	0.105808948	0.138039197	0.158485691	0.10359093	0.110866934	0.054352217	0.074708963	0.07478391	0.07283883	0.098986845	0.031595141	0.033610861	0.044484957	0.138451749	0.086140359	0.075970999	0.036071292	0.006596292	0.011608008	0.012608284	0.024220514	0.032556976	0.11275592	0.018063075	0.01302802	0.010975799	0.002606446	0.009638491	0.016440189	0.032353679	0.010374345	0.045607461	0.028903977	0.0228566	0.010151862	0.021036063	0.014988151	0.011020963	0.004254685	0.007956161	0.008894362	0.050841559	0.014731718	0.035997335
0.008861231	0.378537306	0.332086088	0.286807721	0.247714762	0.195856013	0.106272831	0.138653866	0.159126629	0.104050109	0.111334073	0.054618235	0.075056345	0.075121621	0.073207983	0.099434993	0.03178865	0.033781645	0.044685457	0.139030594	0.086556452	0.076307582	0.036265065	0.006645315	0.011671233	0.012682729	0.024315015	0.032731682	0.113332163	0.018175547	0.013074284	0.011026316	0.002622112	0.009687001	0.016542029	0.03251268	0.010423598	0.045838532	0.029057688	0.022966436	0.010209787	0.021126963	0.015070959	0.011096527	0.004287796	0.008027494	0.008940968	0.051157935	0.014825987	0.036205275
0.008913278	0.379132581	0.332998779	0.28771138	0.248493108	0.196596297	0.106735333	0.139256679	0.159739311	0.104525197	0.111830033	0.054896921	0.075386985	0.07546083	0.0735378	0.099915759	0.031919268	0.033944613	0.044874818	0.139591836	0.086922946	0.076619608	0.03646305	0.006669826	0.011730242	0.012747022	0.024421581	0.032916665	0.113851912	0.018305515	0.013129801	0.011073466	0.002637778	0.0097579	0.016641872	0.032690386	0.010469836	0.046055043	0.0292051	0.023036141	0.010250082	0.021217862	0.015182992	0.011165521	0.004312628	0.008093731	0.009004744	0.05134776	0.014928827	0.036417941
0.008965995	0.379773179	0.333901363	0.288602342	0.249319968	0.197344497	0.107198024	0.13986542	0.160396444	0.105000286	0.112350011	0.055169977	0.075685189	0.075825018	0.073852487	0.100368162	0.032074075	0.034115006	0.045093882	0.140178448	0.087318372	0.076933078	0.036656824	0.006721572	0.011789252	0.012794396	0.0245382	0.033159883	0.1143621	0.018387995	0.013199198	0.011137455	0.002653444	0.00983253	0.016741716	0.032867243	0.010519089	0.046271554	0.029353771	0.023124855	0.010287859	0.021327898	0.015280413	0.011214803	0.004333322	0.008172707	0.009078332	0.051569223	0.015031666	0.036588075
0.009018423	0.380422654	0.334823878	0.289492397	0.250143503	0.19809307	0.107666993	0.140479633	0.161027044	0.105482605	0.112850775	0.055452886	0.076008505	0.07613775	0.074194407	0.100803547	0.032214369	0.034297515	0.045301808	0.140769719	0.087728266	0.077289885	0.036871659	0.006776042	0.011852476	0.012862074	0.024670904	0.033341441	0.114909661	0.018455478	0.013254715	0.011181237	0.002673027	0.009892234	0.016847549	0.033031345	0.010565327	0.046480151	0.029498663	0.023198783	0.010335709	0.021425974	0.01536322	0.011259156	0.004359535	0.008223659	0.009142109	0.051917236	0.015091655	0.036819645
0.009071518	0.381103436	0.335725678	0.290364009	0.250959934	0.198852027	0.108133263	0.141103878	0.161662814	0.105917922	0.113301102	0.055723127	0.076352747	0.07646397	0.074522711	0.101234676	0.032354663	0.03445931	0.045558002	0.141348047	0.088153315	0.077587465	0.037099132	0.006816894	0.011894626	0.012936519	0.024787523	0.033522998	0.11542941	0.01857295	0.013319485	0.011221651	0.002694568	0.00995567	0.016925427	0.033209902	0.01061458	0.046711855	0.029625915	0.023310732	0.010376004	0.021531226	0.015441157	0.01132815	0.004388506	0.008292444	0.009223056	0.052075424	0.015125935	0.036980326
0.009125081	0.381731418	0.336654955	0.291228668	0.251783469	0.199599016	0.108610395	0.141736786	0.162300306	0.106413257	0.113801866	0.055989145	0.076636302	0.076806177	0.074869927	0.101716861	0.032490119	0.03461837	0.045769641	0.141919126	0.088560453	0.077944272	0.037292905	0.00686047	0.011940991	0.012987277	0.024888056	0.033704555	0.115971756	0.01865293	0.013365749	0.011312583	0.002706318	0.010034031	0.017023273	0.033372304	0.010669864	0.046955905	0.029784666	0.023405783	0.010461631	0.021629302	0.0155264	0.011393859	0.004421617	0.008325563	0.009316267	0.052233612	0.015211635	0.037164637
0.009178628	0.382353793	0.337573697	0.292096955	0.252605644	0.200351082	0.109084261	0.142360118	0.162936764	0.10685002	0.114281014	0.056301611	0.07695334	0.077158875	0.075226976	0.102167846	0.032611062	0.034789936	0.045984992	0.142522306	0.088975169	0.078264965	0.037545653	0.006909493	0.011995785	0.013038035	0.02502076	0.033892963	0.116498458	0.018772901	0.01342358	0.011369836	0.002727858	0.010086273	0.017123117	0.033551711	0.010727159	0.047182544	0.029959796	0.023517732	0.010524593	0.021758475	0.015614078	0.011448068	0.004435413	0.008376515	0.009377591	0.052708175	0.015288764	0.037405659
0.009232572	0.382972898	0.338497066	0.292990033	0.25340394	0.20110664	0.109556621	0.142995763	0.163556337	0.107331617	0.114767367	0.056571852	0.077257822	0.077495586	0.075593859	0.102608903	0.032780382	0.034965019	0.046211483	0.14311979	0.08939333	0.078581324	0.037756276	0.006963963	0.012054795	0.013119247	0.02511124	0.034040265	0.11707557	0.018892871	0.013506855	0.011440561	0.00273765	0.010172097	0.017206985	0.033724316	0.010770381	0.047406968	0.030119806	0.023612783	0.010569925	0.021902001	0.015726112	0.011507206	0.004458866	0.0084453	0.009434009	0.052992913	0.015408743	0.037599422
0.009287075	0.38356864	0.33940869	0.293887646	0.254215988	0.201872163	0.110043925	0.143623199	0.164202789	0.107805259	0.115251319	0.056849131	0.077616713	0.077852281	0.075935023	0.103061306	0.032911	0.035137366	0.046497381	0.143727112	0.08979909	0.078933797	0.037975323	0.007021156	0.012096944	0.013207228	0.025258019	0.034208119	0.117656159	0.018992847	0.013578565	0.011514653	0.002765065	0.010257922	0.017310822	0.033885868	0.010837728	0.047634874	0.030279817	0.023754304	0.010617775	0.022019213	0.015818661	0.011564701	0.004501633	0.008493705	0.009505144	0.053277651	0.015468733	0.037788458
0.009341883	0.384203163	0.340324727	0.294812771	0.255050405	0.202641039	0.110531606	0.144262947	0.164848206	0.108303487	0.115747279	0.057117964	0.077929565	0.0781795	0.076278456	0.103530727	0.033065807	0.035310104	0.046723871	0.144324079	0.090217939	0.079279048	0.038211221	0.007070179	0.012160169	0.013308744	0.025366595	0.034382825	0.118205459	0.019087823	0.013638708	0.011558435	0.002788565	0.010347478	0.017400681	0.034075479	0.010906079	0.047881139	0.030424709	0.023819783	0.010673181	0.022134034	0.015908775	0.011620553	0.004538883	0.008565038	0.009571373	0.053625664	0.015563002	0.037991673
0.009387685	0.38473022	0.341090713	0.295589755	0.255728246	0.203272821	0.110934647	0.144802378	0.165369571	0.108693247	0.116174789	0.057358648	0.078225677	0.078465255	0.076552295	0.103906547	0.033210939	0.035456658	0.046857537	0.144854256	0.090558255	0.079585295	0.038426057	0.007111031	0.012240253	0.013356118	0.025457075	0.034506147	0.118701741	0.019177801	0.013689599	0.011619057	0.002802272	0.010395988	0.017472568	0.034210672	0.010961363	0.048071694	0.030551961	0.0238916	0.010721032	0.022220149	0.016001325	0.01167312	0.004576132	0.008598157	0.009625338	0.05394204	0.015622991	0.038123999
0.009443032	0.385374556	0.342021199	0.29647981	0.256556919	0.204033082	0.11142509	0.145393792	0.166010509	0.109181351	0.116717584	0.057603554	0.07851551	0.07880946	0.07691237	0.10439015	0.033351233	0.035639557	0.047072889	0.145448634	0.090968837	0.07996377	0.038649317	0.007162778	0.012303477	0.013427179	0.025573694	0.034718535	0.11930232	0.019285275	0.013745116	0.011669574	0.002817938	0.010455692	0.017558433	0.034413887	0.011007601	0.048302132	0.030713232	0.024007773	0.010771401	0.022344538	0.016110923	0.011727329	0.004610622	0.008654204	0.009691567	0.05419514	0.015708691	0.038331939
0.009498597	0.386038516	0.342948341	0.297388911	0.257385744	0.204785566	0.111906994	0.1460153	0.166652481	0.109627515	0.117227954	0.057894907	0.078821038	0.079177645	0.077261855	0.104863825	0.033578606	0.03581464	0.047251111	0.146052331	0.09141042	0.080319133	0.03889364	0.007198183	0.012387777	0.01349824	0.025670206	0.034893241	0.119873348	0.019392749	0.013800633	0.011726828	0.002835563	0.010545248	0.017690226	0.03458054	0.011065901	0.048528772	0.030849304	0.024123947	0.010806659	0.022456966	0.016213215	0.011796323	0.004629936	0.008722989	0.009762703	0.054353328	0.01582867	0.038558783
0.009554845	0.38666276	0.343863381	0.298302245	0.258207768	0.205546293	0.112394109	0.146653224	0.167318229	0.110135867	0.117728718	0.058138406	0.079183068	0.079545829	0.077606044	0.105341755	0.033714062	0.035990114	0.047492453	0.146650333	0.091838914	0.080714943	0.039104263	0.007241759	0.012446786	0.013565918	0.025778782	0.035050819	0.120432208	0.019490225	0.013876969	0.011807656	0.002857104	0.010616147	0.017778088	0.034753145	0.011117164	0.048762059	0.030982856	0.024246457	0.010867102	0.022595708	0.016317942	0.011865317	0.004657528	0.008786679	0.009814214	0.054511516	0.015931509	0.038780902
0.009611119	0.387303358	0.344789455	0.299180509	0.25903357	0.206322341	0.112882669	0.147300724	0.167965025	0.110632648	0.118258303	0.058381904	0.079540913	0.079913015	0.077975197	0.105811176	0.033907571	0.036168324	0.047704092	0.147230732	0.092280497	0.081061638	0.039348585	0.007282611	0.012497366	0.013680969	0.025915508	0.035232376	0.12101019	0.019582702	0.013930173	0.011864909	0.002866895	0.010690777	0.017873938	0.034909595	0.011175464	0.048999461	0.031140347	0.024366855	0.010907397	0.022691391	0.016422669	0.011922812	0.004683741	0.008829988	0.00988535	0.054732979	0.016017208	0.038941583
0.009667833	0.387930406	0.345732968	0.300076912	0.259852268	0.207088423	0.113368716	0.147949136	0.168616646	0.111121476	0.11876387	0.058650737	0.079905035	0.080261716	0.078325438	0.106276343	0.034047864	0.036342625	0.047975138	0.147851515	0.092707613	0.081415556	0.039533933	0.007342528	0.01256902	0.013772334	0.026064297	0.035379677	0.12162033	0.019692675	0.014008823	0.011932266	0.002886478	0.01077287	0.017937838	0.03508135	0.011221702	0.049236547	0.031315477	0.024489365	0.010967839	0.022818172	0.016515218	0.011993449	0.004718231	0.008873298	0.009941767	0.054954442	0.016137188	0.039182605
0.009724536	0.388567733	0.346662174	0.300978153	0.260699078	0.207859301	0.113867322	0.148659561	0.169305482	0.111595841	0.119247822	0.058939276	0.080243	0.080630899	0.078704425	0.106738673	0.03428975	0.036517317	0.048209054	0.148463497	0.093170552	0.081768029	0.039769831	0.007391551	0.012636459	0.013850162	0.026233193	0.035554383	0.122196573	0.019822643	0.014059713	0.012033301	0.00290606	0.010840038	0.018071628	0.035248003	0.011286033	0.049461287	0.031491867	0.024590753	0.01101569	0.022935385	0.01663943	0.012057515	0.00475548	0.008939535	0.01001045	0.055334093	0.016214317	0.039376368
0.009781808	0.389220947	0.347593301	0.301894208	0.261529263	0.20862841	0.114357891	0.149286086	0.169920575	0.112109254	0.11975459	0.05921374	0.080545389	0.081005079	0.07910308	0.107158457	0.034463908	0.036723665	0.048457823	0.149037682	0.093618335	0.082103168	0.040009941	0.00743785	0.012674394	0.013921224	0.026386004	0.035684556	0.12278933	0.019947613	0.014131423	0.012114129	0.002925643	0.010929594	0.01816548	0.035421458	0.011340312	0.049693308	0.031648097	0.024704814	0.01104843	0.023043029	0.016731979	0.012124866	0.004799627	0.008985392	0.010098755	0.055587193	0.016291446	0.039574856
0.009839372	0.389862012	0.348528201	0.302847752	0.262371539	0.209413073	0.114850218	0.149907594	0.170581844	0.112617606	0.120293781	0.059505093	0.080885446	0.081374262	0.079466937	0.107632133	0.034642904	0.036923369	0.0486806	0.14966675	0.094059229	0.082478754	0.040258477	0.007497767	0.012746048	0.014009204	0.026500612	0.035852411	0.123371657	0.02008008	0.014205446	0.012198326	0.002947184	0.011022882	0.018279301	0.03561447	0.011398612	0.049918682	0.031809368	0.0248231	0.011083688	0.023148281	0.016809915	0.012188932	0.004834117	0.009038892	0.010160079	0.055840294	0.016360006	0.039754441
0.009897763	0.390473641	0.349454702	0.303776807	0.263223487	0.210184697	0.115334759	0.150548254	0.171241735	0.113115834	0.12080175	0.059780964	0.081216086	0.081728958	0.07983609	0.108100136	0.034860601	0.037116039	0.048925655	0.150293228	0.094495989	0.082890454	0.040464887	0.007571301	0.012800843	0.014087033	0.02661321	0.035999712	0.123930517	0.020200051	0.01425865	0.012292625	0.002976558	0.011119901	0.01836916	0.035804931	0.011473999	0.050154818	0.031970639	0.024954059	0.011131539	0.023248749	0.016882981	0.012249712	0.004867227	0.009097487	0.010241026	0.056156669	0.016428565	0.039915122
0.009956095	0.391116108	0.350381772	0.304668675	0.264062136	0.210979697	0.115848057	0.151177059	0.171900591	0.113632863	0.121328933	0.060069503	0.081582301	0.082087651	0.080188601	0.10859792	0.03505411	0.037302064	0.04914472	0.150864307	0.094928617	0.083235705	0.04065866	0.007642112	0.012880927	0.01415471	0.026772053	0.036167567	0.124538049	0.020340017	0.014348865	0.012376821	0.00299614	0.011187068	0.018482982	0.03599199	0.011527273	0.050392853	0.032131909	0.025076569	0.011164278	0.023344433	0.016973095	0.012310493	0.00489344	0.009153534	0.01031952	0.056504682	0.016539974	0.040108885
0.010014869	0.39172026	0.351313327	0.305577474	0.264918165	0.211758352	0.116345218	0.151847358	0.172580123	0.114106505	0.121841706	0.060373524	0.081989323	0.082435353	0.080575152	0.109098542	0.035175053	0.037483791	0.04937121	0.151460239	0.095372266	0.083588178	0.040940895	0.007682964	0.012927292	0.014249459	0.026926874	0.036338847	0.125156012	0.020454989	0.014415948	0.012481224	0.003013765	0.011272893	0.018624759	0.036168847	0.011584568	0.050645132	0.03229822	0.025194855	0.011214647	0.023444901	0.017043725	0.012377844	0.004922411	0.009204486	0.01040292	0.056694508	0.016711373	0.040364085
0.010074009	0.392352448	0.352244739	0.306497157	0.265779333	0.212540687	0.116847717	0.152516745	0.173280675	0.114609795	0.122312448	0.060653617	0.082335658	0.082804037	0.080955652	0.109630363	0.035339535	0.037667863	0.049668247	0.152044779	0.095796627	0.083913205	0.041248405	0.00773471	0.012969442	0.014317136	0.027055557	0.036558086	0.125754852	0.020592455	0.014466839	0.012572156	0.003037264	0.011347523	0.018722606	0.036337201	0.011651914	0.050890764	0.032443111	0.025306804	0.011257461	0.023574074	0.017155758	0.012455051	0.004943105	0.009257985	0.010469149	0.056947608	0.016831352	0.040586203
0.01013374	0.392981364	0.353171382	0.307403538	0.266633397	0.213332241	0.117345444	0.153161053	0.173967788	0.115087053	0.122789194	0.060912598	0.082705013	0.083184211	0.081347498	0.110172112	0.035533044	0.037847245	0.049902164	0.152674882	0.096258188	0.084272901	0.04142954	0.007810968	0.013007376	0.014411884	0.027182229	0.036701962	0.126308498	0.020697429	0.014515416	0.012652984	0.00305293	0.011429616	0.018812464	0.036512357	0.011702173	0.051116454	0.032604382	0.025412416	0.011290201	0.023669757	0.017272663	0.012535544	0.004972077	0.009311485	0.010540285	0.057074158	0.016917052	0.040765788
0.010193979	0.393638316	0.35410913	0.308328965	0.267498947	0.214122212	0.117864895	0.153864639	0.174686259	0.115609867	0.123269543	0.061250399	0.083051348	0.083555893	0.081712112	0.110694006	0.035726553	0.038054374	0.050143506	0.153300325	0.096743171	0.084621041	0.041610676	0.007846373	0.01309589	0.014503249	0.02730689	0.036869817	0.126884741	0.020824898	0.014580186	0.012740548	0.003070554	0.011493052	0.018920295	0.03671217	0.0117464	0.051355439	0.032776992	0.025522252	0.011335533	0.023751088	0.017379826	0.01259961	0.005001048	0.009367532	0.010604061	0.057422172	0.016994181	0.041016262
0.010254114	0.394241534	0.355039545	0.309279485	0.268352558	0.214911671	0.118378445	0.154572329	0.175364068	0.116086401	0.123776311	0.061561458	0.083421748	0.083939564	0.082085804	0.111177608	0.035978114	0.038248216	0.050403413	0.153904022	0.097210243	0.084979292	0.041838149	0.00790629	0.013167545	0.01455739	0.027421498	0.037017118	0.12748532	0.020917375	0.014656522	0.012797801	0.003074471	0.011552756	0.019014148	0.036912834	0.01180671	0.051594107	0.032931963	0.025625752	0.011401012	0.023858733	0.017479682	0.012668604	0.0050314	0.009428675	0.010662932	0.05783346	0.01706274	0.041224202
0.010315116	0.394906896	0.355978289	0.310228191	0.269212819	0.215718547	0.118890299	0.155248556	0.176059796	0.116614277	0.124298691	0.061841552	0.083745064	0.084316741	0.082469329	0.111656957	0.036176461	0.038445966	0.050618765	0.15451911	0.097656648	0.085380881	0.042036134	0.007963483	0.013213909	0.014652139	0.027532085	0.037205526	0.128081554	0.021042345	0.014735172	0.012871894	0.003082304	0.011649775	0.019113991	0.03708714	0.011878077	0.051838473	0.033069295	0.025765161	0.011476566	0.023930495	0.017579538	0.012712957	0.005060371	0.009474532	0.010709538	0.05808656	0.01715701	0.041446321
0.010376138	0.395520861	0.356930202	0.3111512	0.270071569	0.216524863	0.119398888	0.155932534	0.176769652	0.117103827	0.124800655	0.062161055	0.084109187	0.084689421	0.082861932	0.112201542	0.03638932	0.038637463	0.050867533	0.155145071	0.098116143	0.085752133	0.042280457	0.008009783	0.013310854	0.014719816	0.027650715	0.037380232	0.128676049	0.021159816	0.014823074	0.012932515	0.003094053	0.011743063	0.019225815	0.037282703	0.011950449	0.052089803	0.033211666	0.025885559	0.011542045	0.024030963	0.017684265	0.012798378	0.005090722	0.009545864	0.01077822	0.058244748	0.017276989	0.041673165
0.010437611	0.396195101	0.357864746	0.312091441	0.27093319	0.217337653	0.119910993	0.156635208	0.177459866	0.117616518	0.125319432	0.062443964	0.08443041	0.085055607	0.083222764	0.112717763	0.036568316	0.038824271	0.051094023	0.155763783	0.098581837	0.08609305	0.042478443	0.008047912	0.013403583	0.014814564	0.027803526	0.037620025	0.12928445	0.021259791	0.014873965	0.013016711	0.003111678	0.011828888	0.019327656	0.037469762	0.01201277	0.052335751	0.033371677	0.026005957	0.011594933	0.024126647	0.017798734	0.012878871	0.005127972	0.009601912	0.010849355	0.058497849	0.017379828	0.041833846
0.010499406	0.396861397	0.358825414	0.313036519	0.271804181	0.218143596	0.120434652	0.157313715	0.178133196	0.11810173	0.12589465	0.06272828	0.084799764	0.085413301	0.083610072	0.113225475	0.036790851	0.039018112	0.051394773	0.156408383	0.099039264	0.086454191	0.042693278	0.008124169	0.013471022	0.014885625	0.027950304	0.03781871	0.12986417	0.021382261	0.014920229	0.013097539	0.003139093	0.011884861	0.019415518	0.037667875	0.01207509	0.052590246	0.033532948	0.026113681	0.011642783	0.024298878	0.017896155	0.012928153	0.005162462	0.009642673	0.01092049	0.058719312	0.017525517	0.042032335
0.010561532	0.397487043	0.359770137	0.313977668	0.272681369	0.218933102	0.120963898	0.157966231	0.17884891	0.11864696	0.126474671	0.063006966	0.085190045	0.085807963	0.083998136	0.113774315	0.036921469	0.03921469	0.05161755	0.157027095	0.099533892	0.086815331	0.042941813	0.008184086	0.013521602	0.014983757	0.028068934	0.038003693	0.130449105	0.021492234	0.014980372	0.013151425	0.003150843	0.011978148	0.019547311	0.037874491	0.012147462	0.052847273	0.033677839	0.026234079	0.011675523	0.02440413	0.01801793	0.012997147	0.005194192	0.009731839	0.011013702	0.059067325	0.017636926	0.042207194
0.010624176	0.398131846	0.360726178	0.314932723	0.27355493	0.219738161	0.121483161	0.158663433	0.179547739	0.119162543	0.127021068	0.063305357	0.085541611	0.086202624	0.0843862	0.114270681	0.037081114	0.03942221	0.05188117	0.157684121	0.100011987	0.087186584	0.043177711	0.008211321	0.013584826	0.015075122	0.028209681	0.038236634	0.131035777	0.021629701	0.015061335	0.013259196	0.003166509	0.012067705	0.019667123	0.038063252	0.01219169	0.053088474	0.033823991	0.026356589	0.011730929	0.024540479	0.018105609	0.013067783	0.005230062	0.00980572	0.011065214	0.059193875	0.017722625	0.042471845
0.010687328	0.398740671	0.361671827	0.315852103	0.274424561	0.220539914	0.122001294	0.159381154	0.180252426	0.11968608	0.127525434	0.063623453	0.085909919	0.086568311	0.08479242	0.114762793	0.037274623	0.039641846	0.052070531	0.158304904	0.100485259	0.087572282	0.04351892	0.00824945	0.013660695	0.015152951	0.028340374	0.038363382	0.131589423	0.021769666	0.015149237	0.01334676	0.003186092	0.012157261	0.019774953	0.038260515	0.012260041	0.053334422	0.033984001	0.026481212	0.011786335	0.024695965	0.018200594	0.013144991	0.005260413	0.009861767	0.011148614	0.059478613	0.017765475	0.042708141
0.010750719	0.3993794	0.36264367	0.316782368	0.275294797	0.221347907	0.122524702	0.160056469	0.180948843	0.120222633	0.128077836	0.063910584	0.086231143	0.08695448	0.085188049	0.115276178	0.037477807	0.039858746	0.052330438	0.158929312	0.100947509	0.087940646	0.043784305	0.008273961	0.013736565	0.015227396	0.028467046	0.038562067	0.132179572	0.021887138	0.015218633	0.013414117	0.003205674	0.012235622	0.019862815	0.038479034	0.012308289	0.053591133	0.034142752	0.026588936	0.01182663	0.024865804	0.018295579	0.013202486	0.005293524	0.009925457	0.011209937	0.059731713	0.017842605	0.042953889
0.010814585	0.400019998	0.363607328	0.317745284	0.276191632	0.222152267	0.123058595	0.160771455	0.181652152	0.120764248	0.128613425	0.06420053	0.086612006	0.087334654	0.085595024	0.1157924	0.037700342	0.040064703	0.052527225	0.159586338	0.10139667	0.08829023	0.044024415	0.008314814	0.013833509	0.015315376	0.0286279	0.038774455	0.132785366	0.022029603	0.015301909	0.013481473	0.00322134	0.012366225	0.019990615	0.038692453	0.012396744	0.053849743	0.034293943	0.026715671	0.011871962	0.024978232	0.018402741	0.01327148	0.005330773	0.009994242	0.011251637	0.060111364	0.017945444	0.043176007
0.010878384	0.400619011	0.364590988	0.318673432	0.277068971	0.222978655	0.123587841	0.161439474	0.182349258	0.121321049	0.129146612	0.064476401	0.086958341	0.087713829	0.085996705	0.116327057	0.037879338	0.04026128	0.052783419	0.160218512	0.101843075	0.088696152	0.044256101	0.008352942	0.013896733	0.015443963	0.0287787	0.038959437	0.133400721	0.022154572	0.015364366	0.013542095	0.003254631	0.012448319	0.020104436	0.038884614	0.012469116	0.054126395	0.034422456	0.026829732	0.01190722	0.025112189	0.018487984	0.013356901	0.005363883	0.010068123	0.011300696	0.06030119	0.018005433	0.043365044
0.010942905	0.401252133	0.365557421	0.319582533	0.277952356	0.223796753	0.124127887	0.162165403	0.183053945	0.121833739	0.129700214	0.064760717	0.087305723	0.088088009	0.086391577	0.11685037	0.038092197	0.04048287	0.053091595	0.160867253	0.102325992	0.089112186	0.044538335	0.008412859	0.013947313	0.015538711	0.028939553	0.039164974	0.134021291	0.022289539	0.015452268	0.013616187	0.003274213	0.012519217	0.020208273	0.039101433	0.012534452	0.054378675	0.034577427	0.026964916	0.011942479	0.025241362	0.018582969	0.013406182	0.005388716	0.010129265	0.011344849	0.060585928	0.018091133	0.04360134
0.011008266	0.40190301	0.36653261	0.320540309	0.278827579	0.224615829	0.124661215	0.162905468	0.183776896	0.122391263	0.130215388	0.065029551	0.087655197	0.088463687	0.086787963	0.1173595	0.038295381	0.040695861	0.053358928	0.161537223	0.102831642	0.089489217	0.04482057	0.008472776	0.014018967	0.015613156	0.029106439	0.039373936	0.134624477	0.022397013	0.015554049	0.013697015	0.003315337	0.012597579	0.020296135	0.039292744	0.012610845	0.054649946	0.034704679	0.027083201	0.011987811	0.025382496	0.01868039	0.013473533	0.005412169	0.010205693	0.011396361	0.060870666	0.018176832	0.043799829
0.01107369	0.402545477	0.367493919	0.321517737	0.279690258	0.225449806	0.125197871	0.163581695	0.184501225	0.122938663	0.13075458	0.065311052	0.088030829	0.088864843	0.08721385	0.117861539	0.03853243	0.040893611	0.053626261	0.1621549	0.103267025	0.089905251	0.045043831	0.008502734	0.014069547	0.015707905	0.029237132	0.039552068	0.135238094	0.022509485	0.015632699	0.013747533	0.003338836	0.012672209	0.020419941	0.039495109	0.012682212	0.054898743	0.034894928	0.027216273	0.012033143	0.025523629	0.018775375	0.01354417	0.005435622	0.010289764	0.011455231	0.061250316	0.018313951	0.04398414
0.011139663	0.403204298	0.368458644	0.322473397	0.280579688	0.226283178	0.125737101	0.164274793	0.185225209	0.123455692	0.131303379	0.065619295	0.088388674	0.089252511	0.087607209	0.11836216	0.03876464	0.041114419	0.053882455	0.162827976	0.103731341	0.090289505	0.045313428	0.008529969	0.014128556	0.015829724	0.029371847	0.039757604	0.135818682	0.022634455	0.015729854	0.013821626	0.00336821	0.012769228	0.020523778	0.039716179	0.01276162	0.055163367	0.035051159	0.027319773	0.012075956	0.02563845	0.018877667	0.013596737	0.005463214	0.01036874	0.011511649	0.061376867	0.01840822	0.044310228
0.01120598	0.403846298	0.369428566	0.323459592	0.281452342	0.227119717	0.126273694	0.16497382	0.185940923	0.1240096	0.131844972	0.065889536	0.088738148	0.089656165	0.088002838	0.118862782	0.039045228	0.041315686	0.054231473	0.163430638	0.104241125	0.090640534	0.045524051	0.008576269	0.014195996	0.015914321	0.029504551	0.039928884	0.136458373	0.022779419	0.015817756	0.013872143	0.003393667	0.012869979	0.020609643	0.039910892	0.012845049	0.055429258	0.035245188	0.027427497	0.012136399	0.025777191	0.019001878	0.013670659	0.005497704	0.010465549	0.011550896	0.061566692	0.01847678	0.044485087
0.011272493	0.404499979	0.370419699	0.324442763	0.282349933	0.227957979	0.126813552	0.165672846	0.1866494	0.124546876	0.132439404	0.066179482	0.089127382	0.090057321	0.088418135	0.119424385	0.039267763	0.041525552	0.054480241	0.164124424	0.104703375	0.091036344	0.045700974	0.008630738	0.01427608	0.015978614	0.029623181	0.040151549	0.137070251	0.022891891	0.015910284	0.013919293	0.003434791	0.012937146	0.020721467	0.040097951	0.012922447	0.055710025	0.035407719	0.027573242	0.012191805	0.025942245	0.019111476	0.013744581	0.005533574	0.010547072	0.011617125	0.06172488	0.018536769	0.044688302
0.011339668	0.405168611	0.371401864	0.325384214	0.283248431	0.228794005	0.127360316	0.166405615	0.187383033	0.125092107	0.132947373	0.066483503	0.089533358	0.090462474	0.088788801	0.119977479	0.039451596	0.041737371	0.054688167	0.16477213	0.10519318	0.091387372	0.045945297	0.008690655	0.014364594	0.016090282	0.029767949	0.040381065	0.137660401	0.023004364	0.01598662	0.013983282	0.003454373	0.013011777	0.020799345	0.040335177	0.01300085	0.055981297	0.035600487	0.027691528	0.012234619	0.02606185	0.019218638	0.013823431	0.005563925	0.010618405	0.011702978	0.062041255	0.018605329	0.044929324
0.011407181	0.405821358	0.372368298	0.326371618	0.284126072	0.229633618	0.127915558	0.167110569	0.188103227	0.125637338	0.133499774	0.066821305	0.089893295	0.090866128	0.089161736	0.120520646	0.039640267	0.041940592	0.054936935	0.165405339	0.105674719	0.091771626	0.046202257	0.008758742	0.014415174	0.016191798	0.029926792	0.040603729	0.138295746	0.023129333	0.016079149	0.014037168	0.00347004	0.013097601	0.020927144	0.040535841	0.013081264	0.056250352	0.035778137	0.027826711	0.012279951	0.026236473	0.019301446	0.013885854	0.005595656	0.010674452	0.011759396	0.062294356	0.018708168	0.045170346
0.011474959	0.406459152	0.373344199	0.327344209	0.28500326	0.23049209	0.128468727	0.167823275	0.188837549	0.12617823	0.134061782	0.067135178	0.090288808	0.091255794	0.089590649	0.121112031	0.039872478	0.042153975	0.055222833	0.166062883	0.106150747	0.092186216	0.046404455	0.008802318	0.014474183	0.016239172	0.03010373	0.04080584	0.138931091	0.023274298	0.016171677	0.014107892	0.003511163	0.013198352	0.021042963	0.040773917	0.013164693	0.056545047	0.035959566	0.027932324	0.012325283	0.026394351	0.019420786	0.013956491	0.005627387	0.010738142	0.011847702	0.062610731	0.018828147	0.045430271
0.011543387	0.407101152	0.374307785	0.32832466	0.285900095	0.23136062	0.129023905	0.168506341	0.189563601	0.126722014	0.134641804	0.067484239	0.090686413	0.091635468	0.089995355	0.121639598	0.04003696	0.042371265	0.055493879	0.166737512	0.106643308	0.092584915	0.04665299	0.008862235	0.014554268	0.016354223	0.030278659	0.04103193	0.139541231	0.023359277	0.016261893	0.014178617	0.003544454	0.013280445	0.021162774	0.041000089	0.01323606	0.05682803	0.036161155	0.028075956	0.012383207	0.026523524	0.019535255	0.014036984	0.005648081	0.010827308	0.011899214	0.062863832	0.018948126	0.045704375
0.011612315	0.40774175	0.375301339	0.329286064	0.286788921	0.232209686	0.129575002	0.169238198	0.190315152	0.127292554	0.135202611	0.067793891	0.091056814	0.09204212	0.090387202	0.122221056	0.040225631	0.042569406	0.055757499	0.167374864	0.107159981	0.093022618	0.046918375	0.008903087	0.014604847	0.016448971	0.030435491	0.041305979	0.140213949	0.023529235	0.016356735	0.014245974	0.003565994	0.013377465	0.021282586	0.041210957	0.013324515	0.057109431	0.036308566	0.028255497	0.012431057	0.026683794	0.019644853	0.014105978	0.005677052	0.010911379	0.011980161	0.063116932	0.019085245	0.045898138
0.011681599	0.408417391	0.376270335	0.330260468	0.287669434	0.233064712	0.130131311	0.169989663	0.191070149	0.127847908	0.135759816	0.068133099	0.091440816	0.092441278	0.090804012	0.122748623	0.040453004	0.042801156	0.056028545	0.168015321	0.107656676	0.093441541	0.047162698	0.00895211	0.014676502	0.016577558	0.03058227	0.041470408	0.140837126	0.023654205	0.016458516	0.014309963	0.00359341	0.013481947	0.021396408	0.041407369	0.013408949	0.057380702	0.036495035	0.028365334	0.012471353	0.026791438	0.01974958	0.014171687	0.005703265	0.010972522	0.012039031	0.063243483	0.019205224	0.046106078
0.011750918	0.409070138	0.377258977	0.331240616	0.288551911	0.233912194	0.130694903	0.1707124	0.191813775	0.128426402	0.136344641	0.068430083	0.091797615	0.092866913	0.091232925	0.123304554	0.040670701	0.043007895	0.056284739	0.16869461	0.108143726	0.093885021	0.047352259	0.008990239	0.014752371	0.016679074	0.030743123	0.0417102	0.141451611	0.023769177	0.016548731	0.014373952	0.003614951	0.01356404	0.021526204	0.041623338	0.013491373	0.057653556	0.036700403	0.028504742	0.012519203	0.026937356	0.01986405	0.014245609	0.005730857	0.011066783	0.012105261	0.063464946	0.019299494	0.046366004
0.01182104	0.409688308	0.37824221	0.332218346	0.289440434	0.234765031	0.131247946	0.171460673	0.192581867	0.128996942	0.136879029	0.068784774	0.092205683	0.093306536	0.091637631	0.12384772	0.040960964	0.043218933	0.056581776	0.169368722	0.108622509	0.094335725	0.047651343	0.00906105	0.014786091	0.016777206	0.030903976	0.041939716	0.142106077	0.023906643	0.016652826	0.014427837	0.003634534	0.013672254	0.021669978	0.041851211	0.013552688	0.057929892	0.036861674	0.028658936	0.012617423	0.027128723	0.019998003	0.014311317	0.00575431	0.011135568	0.012198472	0.063686409	0.019385193	0.046621203
0.011891964	0.410351801	0.379244448	0.333213611	0.290352081	0.235622619	0.131806955	0.172187058	0.193354783	0.129547234	0.137454247	0.069138058	0.092582362	0.093718683	0.092060493	0.12439656	0.041154473	0.043435832	0.056889952	0.170073381	0.109148138	0.094718534	0.047946215	0.009112796	0.014866175	0.016905793	0.031062819	0.042169232	0.142725778	0.024059106	0.016766173	0.014515401	0.003669782	0.013784199	0.021817746	0.042077383	0.013620034	0.058224904	0.037050663	0.028802568	0.012662755	0.02723876	0.020129521	0.014390167	0.005792939	0.011181425	0.012264702	0.064002784	0.019496602	0.04693784
0.011962869	0.410994268	0.38024149	0.334183783	0.291248463	0.236492826	0.132373812	0.172945362	0.194134935	0.130133683	0.138004246	0.069449117	0.093012403	0.094091863	0.092484867	0.124942563	0.041314118	0.043665238	0.057164711	0.17076406	0.109650343	0.095118678	0.048203175	0.009153648	0.014933614	0.016980238	0.031207587	0.042426152	0.143365469	0.024209069	0.016847136	0.014606333	0.00368349	0.013877487	0.021937558	0.042314609	0.013719546	0.058534793	0.037215713	0.028937752	0.012720679	0.027406206	0.020236683	0.014464089	0.005824669	0.011252758	0.012345649	0.064224247	0.019608011	0.047159958
0.012034329	0.411647481	0.3812186	0.335183885	0.292163888	0.237349342	0.13294406	0.173663996	0.194891656	0.130703499	0.138574661	0.06976299	0.093400591	0.094511504	0.092914537	0.125481476	0.041570517	0.043886437	0.057461747	0.171473897	0.11014566	0.095520266	0.04848541	0.009213565	0.015030558	0.01707837	0.031354366	0.042648817	0.144019935	0.024359032	0.016932725	0.014656851	0.003720697	0.013996895	0.022051379	0.042539081	0.013793928	0.058819042	0.037382024	0.029081385	0.012788677	0.027537771	0.020334104	0.014534726	0.005855021	0.011344471	0.012406972	0.06444571	0.01973656	0.047382076
0.012106514	0.412318451	0.382211087	0.336164336	0.293083092	0.23822062	0.133505705	0.174413637	0.195648376	0.131273316	0.139202717	0.070069826	0.093826447	0.094934641	0.09334345	0.126057261	0.041788214	0.044131084	0.057710515	0.172173378	0.1106458	0.095917521	0.048721308	0.009262588	0.015106428	0.017176502	0.03154739	0.042854353	0.14469526	0.024469005	0.017055325	0.014724207	0.003746154	0.014105109	0.022193157	0.042747397	0.013868311	0.059108356	0.037557153	0.029252477	0.012841564	0.027678905	0.020458315	0.014616862	0.005881233	0.011410709	0.012460937	0.064730448	0.019873679	0.047642002
0.012178976	0.412980542	0.383214179	0.337193764	0.293988542	0.239099908	0.134067288	0.175148686	0.196444724	0.131820716	0.139753917	0.07038933	0.094205219	0.0953323	0.093757234	0.126702537	0.041986561	0.044376122	0.057955571	0.17287286	0.111130094	0.096337889	0.048936143	0.009333399	0.015178082	0.017281402	0.031732372	0.043138679	0.145324521	0.024683952	0.017168673	0.014794932	0.003769654	0.014220786	0.022342922	0.042952313	0.013957771	0.059387541	0.037738583	0.029396109	0.012899489	0.027839175	0.020563042	0.014692427	0.005928139	0.01149478	0.012532072	0.064920273	0.019959379	0.047892476
0.01225204	0.41367721	0.384215847	0.338190541	0.294895655	0.239980732	0.134646891	0.17590699	0.197203857	0.132391256	0.140380773	0.070735576	0.094577712	0.095759434	0.094162697	0.127197486	0.042247798	0.044591459	0.058260033	0.173566646	0.111657789	0.096777036	0.049146766	0.009387868	0.015266596	0.017396454	0.03187714	0.043354492	0.145963343	0.024831416	0.017277394	0.014889232	0.003799028	0.014310342	0.022472718	0.043188688	0.014033159	0.059682869	0.037923792	0.029514395	0.012957413	0.027951603	0.020658027	0.014764706	0.00596125	0.011566113	0.012598302	0.065141736	0.020019368	0.048086239
0.012325127	0.414310332	0.385214597	0.339162526	0.295821206	0.240865981	0.135217327	0.176648423	0.197976428	0.132965411	0.140959593	0.07105508	0.094995197	0.09620805	0.09461506	0.127795962	0.042465495	0.044827117	0.058553357	0.174284766	0.11215655	0.097190181	0.049353177	0.009450509	0.015346681	0.017514889	0.032035983	0.043573731	0.146610856	0.024973881	0.017381488	0.014953221	0.003828401	0.014414825	0.022608505	0.043408908	0.014112567	0.059959838	0.038115301	0.029658028	0.012997708	0.028111873	0.020782238	0.014838628	0.005992981	0.011629803	0.012674343	0.065363199	0.020122207	0.04837452
0.012399125	0.414965414	0.386219896	0.340172908	0.296752047	0.241741822	0.135802895	0.177352921	0.198722466	0.133567768	0.141530007	0.071415401	0.095380247	0.096646174	0.095086335	0.128388766	0.042663841	0.045050661	0.058872672	0.17498373	0.112748313	0.097583102	0.049648049	0.009502255	0.015418335	0.017589334	0.032222975	0.04379297	0.147296611	0.025136342	0.01747633	0.015030681	0.003869525	0.014481992	0.022740298	0.043659738	0.014200016	0.06025295	0.038328229	0.029837568	0.013058151	0.02827932	0.020918627	0.01491255	0.006035748	0.011693493	0.012747931	0.06574285	0.020233616	0.048653349
0.012473435	0.415641056	0.387220924	0.341149731	0.297663543	0.24262288	0.136384947	0.178119889	0.199522605	0.134148431	0.142119636	0.071764462	0.095821798	0.097035341	0.095520543	0.128958878	0.042828324	0.045266388	0.059188273	0.175689942	0.113255341	0.098009248	0.049909221	0.009554001	0.015498419	0.017701002	0.032436106	0.044029337	0.147986713	0.025286305	0.017608183	0.015111509	0.003896941	0.014582743	0.022884072	0.043911419	0.014277414	0.060566004	0.038504618	0.029972752	0.013121112	0.028410885	0.021055016	0.0149914	0.006070238	0.011782659	0.012794537	0.066154138	0.020370735	0.04894163
0.012547944	0.416286793	0.388221383	0.342168577	0.298592419	0.243512412	0.136969888	0.178855394	0.200303791	0.13470017	0.142733281	0.072106486	0.096226727	0.097472466	0.095964586	0.129536082	0.043079885	0.045486805	0.059474171	0.176388388	0.113777525	0.098409392	0.050140907	0.009613918	0.015599579	0.017816053	0.032649237	0.044255427	0.148625534	0.025441267	0.017740036	0.015151923	0.003916523	0.014690956	0.023025849	0.044155447	0.014361849	0.060840758	0.038687308	0.030122721	0.013171481	0.028544842	0.021184098	0.015073536	0.006100589	0.011848897	0.012863219	0.066438876	0.020439295	0.04919683
0.012623262	0.416939073	0.389216858	0.343165051	0.299500287	0.244406602	0.137559286	0.179626466	0.201072916	0.135287342	0.143342124	0.07243725	0.096613869	0.097902597	0.096406359	0.130103358	0.043283069	0.045702142	0.059797198	0.177085798	0.114290753	0.09881387	0.050431566	0.009692899	0.015658588	0.017927721	0.032834218	0.044460963	0.149268701	0.02559373	0.017848757	0.015242855	0.003951772	0.014787976	0.023149655	0.044389271	0.014456334	0.061155711	0.038838499	0.030287477	0.013226887	0.028683584	0.021325358	0.015157314	0.006146116	0.01194061	0.012951525	0.066723614	0.020507854	0.04953237
0.01269916	0.417635273	0.390223083	0.344176037	0.300389112	0.245310756	0.138154021	0.180388874	0.201828603	0.135904161	0.143966577	0.072772236	0.096990547	0.098362703	0.096851914	0.130660706	0.043505604	0.045913961	0.060038541	0.177793046	0.11476747	0.099224125	0.050616915	0.009747369	0.015721812	0.01800555	0.033025232	0.044683628	0.149932728	0.025688706	0.017973671	0.015316948	0.003988979	0.014914847	0.023289436	0.044617144	0.014536748	0.061459269	0.039035047	0.030464905	0.013294885	0.028836677	0.021444698	0.015237807	0.006180606	0.012032324	0.013020207	0.067198178	0.020584984	0.049797022
0.012775663	0.418288954	0.391239771	0.345211512	0.301297283	0.246211977	0.138747061	0.181167241	0.202640458	0.136514472	0.144597035	0.07311426	0.097388153	0.09884529	0.097310329	0.131215219	0.043723302	0.046124217	0.060324438	0.178517897	0.115315143	0.099677718	0.050840175	0.009790945	0.015789252	0.018103682	0.033178043	0.044930272	0.150592409	0.025863663	0.018075452	0.015401144	0.004004645	0.015030524	0.023447188	0.044860322	0.014620177	0.061741303	0.039221517	0.030614874	0.013362883	0.029004124	0.021571345	0.015313372	0.006227513	0.012088371	0.013101154	0.067388003	0.020687823	0.050061673
0.012852055	0.418915067	0.392262651	0.3462098	0.302235076	0.2471064	0.139354229	0.181915058	0.20342888	0.137103813	0.145160244	0.073454876	0.097808777	0.099286911	0.097724113	0.131791004	0.043902297	0.046346197	0.060588058	0.17921013	0.115783593	0.100121199	0.051055011	0.009834521	0.015890411	0.018205198	0.033359003	0.045142659	0.151266866	0.026036121	0.018170294	0.015488708	0.004069268	0.015131275	0.023588965	0.045100098	0.014721699	0.06205594	0.039386567	0.030754283	0.013440955	0.029150042	0.021690685	0.015393865	0.006259243	0.012162252	0.013182101	0.067672741	0.020764952	0.050307421
0.012929514	0.419577626	0.393283183	0.347207786	0.303152013	0.247992393	0.139960203	0.1826191	0.20424039	0.137745941	0.145805113	0.073868683	0.098194873	0.099739523	0.09817345	0.13238948	0.044163534	0.046572867	0.060855391	0.1799443	0.116285799	0.10058057	0.051311971	0.009899885	0.015970495	0.018296562	0.033519856	0.045365324	0.151989125	0.026181086	0.018267449	0.015572904	0.00408885	0.015232025	0.02373873	0.045320319	0.014811159	0.062354433	0.039586895	0.030923262	0.013521545	0.029310312	0.021792976	0.015477643	0.006295113	0.012225942	0.013263048	0.068052392	0.020902071	0.050510636
0.013007749	0.420270088	0.394301366	0.348246889	0.304088597	0.248881413	0.14056894	0.183375124	0.205031914	0.138342513	0.146423562	0.074224781	0.098607126	0.100192135	0.098602363	0.132941156	0.044468311	0.046795238	0.061122724	0.180685202	0.116816938	0.101005271	0.05160263	0.009967972	0.016054795	0.018404846	0.033668646	0.04557086	0.152687918	0.02636604	0.01837617	0.0156571	0.004124099	0.015325313	0.02386653	0.045533737	0.01487549	0.062664955	0.039784704	0.031088017	0.013587025	0.02946819	0.021902575	0.015561422	0.006335121	0.012281989	0.013346448	0.068273855	0.020970631	0.050765835
[truncated: 320 more rows]
[truncated: 51 more columns]
