# Supplementary material for: Identification and characterization of constrained non-exonic bases lacking predictive epigenomic and transcription factor binding annotations
Source: Nat Commun. 2020 Dec 2;11:6168. doi: 10.1038/s41467-020-19962-9 (PMC7710766; doi:10.1038/s41467-020-19962-9)
Supplement: Supplementary file 11 — Source Data [file 41467_2020_19962_MOESM11_ESM.zip › SourceData/Fig6d.txt]

State	Cumulative Fraction of CNE	AUC
2	0.119446781	0.919852994
3	0.14756992	0.908010556
5	0.330152628	0.888311128
4	0.386409738	0.887234181
54	0.39424353	0.874529073
8	0.418917534	0.868476222
53	0.423468124	0.854259877
19	0.439889966	0.853895643
1	0.458086748	0.849736586
55	0.463469368	0.847725263
50	0.475374545	0.844616138
7	0.494020791	0.844069427
9	0.505778799	0.830841613
6	0.641191888	0.829018669
10	0.648272093	0.828890726
15	0.654267355	0.824691013
20	0.666609437	0.795463287
13	0.683628855	0.790062546
21	0.689514665	0.780741726
12	0.697640617	0.774324533
14	0.70888036	0.771792993
63	0.709838404	0.76282165
11	0.71587918	0.750755281
66	0.718297371	0.744124533
37	0.745158206	0.740031197
47	0.745426951	0.736350317
18	0.747716883	0.734895127
52	0.748599485	0.730893501
51	0.75066293	0.730166189
28	0.760445443	0.724058553
49	0.762244547	0.722679848
56	0.763304255	0.72047516
17	0.785060134	0.713357582
16	0.786817661	0.71271449
27	0.789299679	0.704142661
38	0.796048027	0.697478959
35	0.806047683	0.694826798
22	0.808066081	0.686672771
41	0.811620468	0.680536197
26	0.815849122	0.676325266
67	0.817869264	0.665731795
29	0.821271066	0.66432918
57	0.822126401	0.661936433
39	0.826151703	0.660138318
48	0.827143825	0.648322762
30	0.830819414	0.644749292
25	0.833332049	0.64181659
61	0.833801171	0.639876566
58	0.834383978	0.638825319
34	0.838641863	0.638556305
74	0.840915726	0.636706564
43	0.846091567	0.631670917
42	0.849582585	0.631431961
60	0.849898569	0.630871531
36	0.858357271	0.62832626
64	0.861434825	0.626420637
62	0.862015439	0.622558569
24	0.864032638	0.6222206
40	0.867408695	0.620103351
65	0.869342061	0.616742839
31	0.871866651	0.606226319
45	0.875204073	0.604260811
46	0.87867029	0.599226195
23	0.881792175	0.591001471
89	0.882198642	0.584902507
68	0.883952309	0.582079422
59	0.884747098	0.560583447
69	0.888005116	0.540951891
71	0.888416523	0.540876356
32	0.892758344	0.534757408
70	0.893348395	0.534483464
33	0.895626942	0.531875578
96	0.895953605	0.524185238
88	0.896420108	0.523608386
72	0.901027715	0.521309677
44	0.907190679	0.510232906
100	0.919054891	0.509861151
75	0.925160089	0.499381207
73	0.926931781	0.495672865
76	0.934102452	0.494761839
94	0.934519326	0.484634491
91	0.937422878	0.468362557
78	0.939573667	0.458365222
82	0.956386417	0.449854716
80	0.958909162	0.442173694
90	0.960806103	0.440285373
81	0.965716533	0.43439603
93	0.966059112	0.433771752
92	0.967636278	0.4329194
87	0.968140165	0.429021821
79	0.972828069	0.425611726
77	0.974277078	0.41734168
84	0.977030766	0.40843859
95	0.994778161	0.406085407
97	0.99501753	0.389083638
83	0.996573915	0.387309544
85	0.997689161	0.37944433
98	0.997846217	0.357856642
99	0.99834644	0.353247527
86	1	0.349359714
