# Supplementary material for: Identification and characterization of constrained non-exonic bases lacking predictive epigenomic and transcription factor binding annotations
Source: Nat Commun. 2020 Dec 2;11:6168. doi: 10.1038/s41467-020-19962-9 (PMC7710766; doi:10.1038/s41467-020-19962-9)
Supplement: Supplementary file 11 — Source Data [file 41467_2020_19962_MOESM11_ESM.zip › SourceData/Fig7a.txt]

CSS-CNEP Score	CNE	notCNE	Genome
0	0	0	0
0.001	0	0	0
0.002	0	0	0
0.003	0	0	0
0.004	0	0.084916128	0.078300046
0.005	0	0.084916128	0.078300046
0.006	0	0.084916128	0.078300046
0.007	0	0.084916128	0.078300046
0.008	0	0.116255639	0.107412435
0.009	0	0.149087714	0.13786441
0.01	3.40097E-08	0.178749135	0.165431011
0.011	3.40097E-08	0.208798814	0.193575335
0.012	3.40097E-08	0.251341548	0.233194811
0.013	0.000161265	0.270061797	0.250749551
0.014	0.000907634	0.282258224	0.262160946
0.015	0.001856249	0.347534538	0.323156665
0.016	0.003281263	0.350367305	0.325839979
0.017	0.020039818	0.367897734	0.342953817
0.018	0.023358934	0.39434321	0.367981708
0.019	0.025713485	0.401751137	0.375067069
0.02	0.034331336	0.402159993	0.375798463
0.021	0.039396382	0.402302824	0.376353712
0.022	0.043876963	0.406381563	0.38094358
0.023	0.060287964	0.406382038	0.381819821
0.024	0.063042689	0.406382098	0.381930389
0.025	0.06448158	0.416461908	0.391427389
0.026	0.068186476	0.439199629	0.412951048
0.027	0.081249334	0.461745953	0.435089796
0.028	0.096247106	0.479672212	0.453296258
0.029	0.103300681	0.492099737	0.465210719
0.03	0.107680279	0.492104212	0.465413876
0.031	0.108122048	0.496095952	0.469232612
0.032	0.110492344	0.501736993	0.474777287
0.033	0.111217406	0.501742666	0.474830094
0.034	0.111866361	0.505791606	0.478692603
0.035	0.114622473	0.514041565	0.486578132
0.036	0.11534165	0.546821495	0.517362189
0.037	0.118567146	0.563101626	0.532790838
0.038	0.122359889	0.591968874	0.560099214
0.039	0.1274001	0.631088257	0.596973343
0.04	0.132501392	0.644882549	0.610194265
0.041	0.143532366	0.659864342	0.62468527
0.042	0.151736201	0.670572493	0.635087614
0.043	0.155642154	0.674588766	0.638997211
0.044	0.157327666	0.686527307	0.650285566
0.045	0.159831663	0.690121058	0.653800153
0.046	0.166304523	0.691254373	0.655125585
0.047	0.171337396	0.70183365	0.665284561
0.048	0.172482978	0.720875854	0.683429135
0.049	0.174053996	0.726662278	0.688979235
0.05	0.178113002	0.748454396	0.709736483
0.051	0.184290998	0.768247651	0.729218802
0.052	0.186837626	0.793894154	0.753741453
0.053	0.197607347	0.79831107	0.758383196
0.054	0.199053941	0.817752647	0.776893654
0.055	0.200651206	0.828663015	0.787346221
0.056	0.20423927	0.829162189	0.78802725
0.057	0.208648507	0.841240046	0.799766791
0.058	0.212749064	0.848618547	0.806955967
0.059	0.221844547	0.851563976	0.810153178
0.06	0.224310063	0.859988587	0.818351993
0.061	0.224791564	0.870535182	0.828378312
0.062	0.227389819	0.87213886	0.829997012
0.063	0.228308574	0.872262905	0.830179232
0.064	0.230881823	0.872397933	0.830414298
0.065	0.232718508	0.872536392	0.830620438
0.066	0.237283373	0.872704552	0.830973403
0.067	0.240929722	0.873165824	0.831571917
0.068	0.246237657	0.880656371	0.838996876
0.069	0.246555996	0.881037383	0.839374564
0.07	0.247625184	0.881119536	0.839495072
0.071	0.248415909	0.88127317	0.839692601
0.072	0.249990158	0.88747774	0.845741739
0.073	0.250354997	0.895291221	0.853238731
0.074	0.250734614	0.92042591	0.877401169
0.075	0.251475999	0.92564524	0.882828549
0.076	0.252504359	0.929868776	0.886991229
0.077	0.252746134	0.931667106	0.888741362
0.078	0.254125303	0.942563093	0.899437132
0.079	0.254426357	0.94848342	0.905217734
0.08	0.254657053	0.949424441	0.906143623
0.081	0.260642622	0.94954254	0.906512229
0.082	0.276421741	0.949687794	0.907304926
0.083	0.278304083	0.94979455	0.907485853
0.084	0.280618137	0.95000707	0.907785022
0.085	0.281214973	0.950133423	0.907936346
0.086	0.282564231	0.950339752	0.908203331
0.087	0.285582165	0.951344791	0.909349421
0.088	0.290794635	0.952530814	0.910813786
0.089	0.293628314	0.952914541	0.911317379
0.09	0.294809181	0.952998044	0.911495952
0.091	0.297442305	0.953209037	0.91186604
0.092	0.298386159	0.953626905	0.91242029
0.093	0.298917849	0.953898071	0.912716072
0.094	0.299312557	0.95406254	0.912888793
0.095	0.300546403	0.954243838	0.913112414
0.096	0.302828368	0.954460279	0.913412669
0.097	0.305784898	0.954543765	0.91361282
0.098	0.309320656	0.955480725	0.914680085
0.099	0.310499611	0.956820872	0.916051184
0.1	0.311398062	0.958958658	0.918181438
0.101	0.312592439	0.962604961	0.921909765
0.102	0.315148812	0.962980974	0.922409956
0.103	0.316610336	0.963824636	0.923350848
0.104	0.319004456	0.964265016	0.923926818
0.105	0.319303622	0.964779909	0.924485504
0.106	0.320477807	0.964960551	0.924745693
0.107	0.32122477	0.965054609	0.924884734
0.108	0.322120101	0.965166172	0.925053114
0.109	0.32381863	0.965403031	0.925366479
0.11	0.325782137	0.965932394	0.925990391
0.111	0.329830284	0.967952117	0.928186928
0.112	0.331124293	0.970547333	0.930880359
0.113	0.332865819	0.97122065	0.931646669
0.114	0.333617807	0.971981024	0.932453568
0.115	0.335109804	0.972437561	0.932979227
0.116	0.3404837	0.97293489	0.933704664
0.117	0.345199552	0.973087647	0.93408766
0.118	0.350043322	0.973293721	0.934531516
0.119	0.354980305	0.973699137	0.935176914
0.12	0.355784558	0.974795986	0.936325313
0.121	0.35802288	0.976616475	0.938186529
0.122	0.361530835	0.976713467	0.938432693
0.123	0.371507381	0.976810436	0.938940701
0.124	0.37491227	0.977373688	0.939636182
0.125	0.375981747	0.978024849	0.94033603
0.126	0.37726455	0.978740563	0.94114663
0.127	0.37905187	0.978910313	0.941419027
0.128	0.381434716	0.979036652	0.941655487
0.129	0.3838232	0.979427503	0.942148929
0.13	0.386462904	0.979767597	0.942604302
0.131	0.389410813	0.979866444	0.942830266
0.132	0.393355274	0.980521046	0.943660843
0.133	0.395312251	0.981432849	0.944711886
0.134	0.396726901	0.98200573	0.945442311
0.135	0.397350791	0.982077293	0.945557804
0.136	0.398138456	0.982120755	0.945636572
0.137	0.401485945	0.982262676	0.945914108
0.138	0.402005485	0.983080202	0.946759865
0.139	0.402427171	0.983802443	0.947530785
0.14	0.403388693	0.9840525	0.947857209
0.141	0.405217658	0.984099476	0.947992014
0.142	0.408492408	0.984140139	0.948174149
0.143	0.411616343	0.984197893	0.9483658
0.144	0.419638106	0.984248085	0.948753215
0.145	0.422361024	0.984855066	0.949518539
0.146	0.423098736	0.985101654	0.949814219
0.147	0.423633564	0.985159327	0.949894971
0.148	0.424476418	0.985237675	0.95001204
0.149	0.425401779	0.985958316	0.950790935
0.15	0.42802782	0.986308542	0.951257463
0.151	0.431927397	0.986915828	0.952019798
0.152	0.434096135	0.987140374	0.952332305
0.153	0.434603219	0.987284024	0.952511808
0.154	0.435056296	0.987367516	0.95262034
0.155	0.436088907	0.987739131	0.95305361
0.156	0.439830203	0.989345323	0.954867878
0.157	0.444886185	0.98962423	0.955372907
0.158	0.448787547	0.989662562	0.955595574
0.159	0.449676985	0.989823844	0.95581561
0.16	0.450377245	0.9901059	0.956197462
0.161	0.452873335	0.990201733	0.956429576
0.162	0.454793224	0.990358749	0.956696409
0.163	0.45634944	0.990395838	0.956802758
0.164	0.457309329	0.990429545	0.956892432
0.165	0.458608797	0.990519089	0.957047937
0.166	0.459499885	0.991238902	0.957807691
0.167	0.460138927	0.992022231	0.958643474
0.168	0.460478556	0.992116221	0.958774023
0.169	0.462112067	0.992132307	0.958860573
0.17	0.463788022	0.992319007	0.959142627
0.171	0.46820628	0.992548573	0.959574012
0.172	0.472544522	0.992621797	0.959837473
0.173	0.47465399	0.992732196	0.960050027
0.174	0.478214133	0.992792008	0.960272888
0.175	0.479724214	0.99289879	0.96045165
0.176	0.48230163	0.993064385	0.960754422
0.177	0.486698105	0.993306616	0.961201778
0.178	0.489179715	0.99348989	0.96150885
0.179	0.489363538	0.993636458	0.961720045
0.18	0.491135655	0.993755434	0.961940675
0.181	0.493311995	0.993785014	0.962066693
0.182	0.499992195	0.993900426	0.962471053
0.183	0.517503027	0.994014472	0.963318218
0.184	0.565605575	0.994205012	0.965519515
0.185	0.577859198	0.994336961	0.966186525
0.186	0.581736702	0.994442048	0.966468346
0.187	0.5852682	0.99444837	0.966622096
0.188	0.589628225	0.994578941	0.966945833
0.189	0.591016637	0.994920519	0.967378353
0.19	0.592570845	0.995247462	0.967797428
0.191	0.595379085	0.995677573	0.968390193
0.192	0.596979776	0.995984296	0.968808426
0.193	0.599987984	0.996190525	0.96920226
0.194	0.605143862	0.996227414	0.969473721
0.195	0.607998788	0.996249933	0.969621922
0.196	0.612275277	0.996386563	0.969948312
0.197	0.614698238	0.996514147	0.970187649
0.198	0.615064837	0.996543695	0.970233095
0.199	0.615238703	0.99654738	0.970250317
0.2	0.615542265	0.996548594	0.970272183
0.201	0.615639855	0.996550681	0.970283011
0.202	0.615682971	0.996551646	0.970287856
0.203	0.615767613	0.996557581	0.970304896
0.204	0.616848143	0.99656182	0.970375635
0.205	0.617853198	0.996584948	0.970462696
0.206	0.618624546	0.996654589	0.970578123
0.207	0.621669331	0.997147829	0.971221483
0.208	0.627457627	0.997772048	0.972139759
0.209	0.628179304	0.998096774	0.972510333
0.21	0.628268707	0.998131448	0.972552446
0.211	0.628726622	0.99816269	0.972604763
0.212	0.62881049	0.998196393	0.972651869
0.213	0.628956332	0.998303895	0.972804156
0.214	0.630782636	0.998361212	0.972973594
0.215	0.632667316	0.998370916	0.973080131
0.216	0.633060749	0.99840778	0.97317509
0.217	0.633120972	0.9984316	0.973234244
0.218	0.635041711	0.99848249	0.973434286
0.219	0.636071958	0.99848256	0.973487008
0.22	0.638904047	0.9984826	0.973617769
0.221	0.653982813	0.99848551	0.974324303
0.222	0.658688674	0.998485519	0.974574697
0.223	0.659635257	0.998485536	0.974624234
0.224	0.661287975	0.998527722	0.974794384
0.225	0.662047343	0.998546022	0.974873343
0.226	0.662312211	0.998631615	0.975049274
0.227	0.663708283	0.998707625	0.975235304
0.228	0.663710519	0.998941222	0.975564962
0.229	0.663716573	0.99899658	0.97565148
0.23	0.664133727	0.999020823	0.975731302
0.231	0.665727268	0.99902083	0.975821875
0.232	0.670344253	0.99902083	0.976076836
0.233	0.681108082	0.999093936	0.976669005
0.234	0.701365248	0.999190187	0.977744366
0.235	0.790350519	0.999278863	0.981781853
0.236	0.800865014	0.999310808	0.982360424
0.237	0.809538786	0.99936883	0.982877449
0.238	0.809539432	0.999372453	0.982902695
0.239	0.814523186	0.999372453	0.983122297
0.24	0.815547711	0.999459292	0.983362824
0.241	0.815548851	0.999493971	0.983451105
0.242	0.81554908	0.999597407	0.983780398
0.243	0.815549182	0.999677192	0.983970258
0.244	0.815549182	0.999677192	0.983970258
0.245	0.815549182	0.999677192	0.983970258
0.246	0.81554925	0.999677192	0.983970261
0.247	0.815553833	0.999677192	0.983970444
0.248	0.815553893	0.999677192	0.983970448
0.249	0.815554156	0.999677192	0.983970458
0.25	0.815554156	0.999677192	0.983970458
0.251	0.815554173	0.999715183	0.984018707
0.252	0.815554173	0.999809587	0.984141671
0.253	0.815554173	0.999886245	0.984252143
0.254	0.81555419	0.999974287	0.984375077
0.255	0.815554284	0.999999994	0.984407188
0.256	0.815554335	0.999999994	0.984407191
0.257	0.815554352	0.999999994	0.984407191
0.258	0.815554369	0.999999994	0.984407196
0.259	0.815554369	0.999999994	0.984407196
0.26	0.815554369	0.999999994	0.984407196
0.261	0.815554369	0.999999994	0.984407196
0.262	0.815554411	0.999999994	0.984407205
0.263	0.815554471	0.999999997	0.984407212
0.264	0.815554513	0.999999997	0.984407215
0.265	0.815893513	0.999999997	0.984446649
0.266	0.815893598	0.999999997	0.984446654
0.267	0.815893598	0.999999997	0.984446654
0.268	0.815893598	0.999999997	0.984446654
0.269	0.826368481	0.999999997	0.985070764
0.27	0.847044561	0.999999997	0.986349894
0.271	0.861965249	0.999999997	0.987365454
0.272	0.862276608	0.999999997	0.98738804
0.273	0.862276608	0.999999997	0.98738804
0.274	0.862388584	0.999999997	0.987399151
0.275	0.863864044	0.999999997	0.987489621
0.276	0.863864044	0.999999997	0.987489621
0.277	0.863864044	0.999999997	0.987489621
0.278	0.863864044	0.999999997	0.987489621
0.279	0.863864078	0.999999997	0.987489623
0.28	0.863864078	0.999999997	0.987489623
0.281	0.863973793	0.999999997	0.987500961
0.282	0.864348333	0.999999997	0.987540728
0.283	0.865046136	0.999999997	0.987613748
0.284	0.865780405	0.999999997	0.987695184
0.285	0.866025598	0.999999997	0.987720582
0.286	0.866105172	0.999999997	0.987726726
0.287	0.866105172	0.999999997	0.987726726
0.288	0.866105172	0.999999997	0.987726726
0.289	0.866105189	0.999999997	0.987726727
0.29	0.866105189	0.999999997	0.987726727
0.291	0.866105189	0.999999997	0.987726727
0.292	0.866105189	0.999999997	0.987726727
0.293	0.866105189	0.999999997	0.987726727
0.294	0.866105214	0.999999997	0.98772673
0.295	0.869935743	0.999999997	0.988018994
0.296	0.875726717	0.999999997	0.988503666
0.297	0.880926662	0.999999997	0.98902539
0.298	0.887633968	0.999999997	0.989543676
0.299	0.887634045	0.999999997	0.98954368
0.3	0.888161671	0.999999997	0.989600119
0.301	0.888161671	0.999999997	0.989600119
0.302	0.88816168	0.999999997	0.989600119
0.303	0.88816168	0.999999997	0.989600119
0.304	0.888161714	0.999999997	0.989600121
0.305	0.888161748	0.999999997	0.989600123
0.306	0.888161773	0.999999997	0.989600124
0.307	0.888161773	0.999999997	0.989600124
0.308	0.888161807	0.999999997	0.989600127
0.309	0.888161824	0.999999997	0.989600128
0.31	0.888161824	0.999999997	0.989600128
0.311	0.88816185	0.999999997	0.989600129
0.312	0.888161875	0.999999997	0.98960013
0.313	0.888161875	0.999999997	0.98960013
0.314	0.888161875	0.999999997	0.98960013
0.315	0.888161875	0.999999997	0.98960013
0.316	0.888161875	0.999999997	0.98960013
0.317	0.888161875	0.999999997	0.98960013
0.318	0.888161875	0.999999997	0.989600132
0.319	0.888161875	0.999999997	0.989600132
0.32	0.888161875	0.999999997	0.989600132
0.321	0.888161875	0.999999997	0.989600132
0.322	0.888321823	0.999999997	0.989643565
0.323	0.888321823	0.999999997	0.989643565
0.324	0.888321823	0.999999997	0.989643565
0.325	0.888322299	0.999999997	0.989643759
0.326	0.888336829	0.999999997	0.989646837
0.327	0.888402723	0.999999997	0.989664682
0.328	0.888442982	0.999999997	0.989673098
0.329	0.899803681	0.999999997	0.990264148
0.33	0.905264719	0.999999997	0.990548299
0.331	0.946301838	0.999999997	0.99279548
0.332	0.953472679	0.999999997	0.993231868
0.333	0.976167812	0.999999997	0.994404836
0.334	0.983722665	0.999999998	0.995152144
0.335	0.98648256	0.999999998	0.995403819
0.336	0.988215167	0.999999998	0.995836327
0.337	0.990563476	0.999999998	0.996334541
0.338	0.991117945	0.999999998	0.996514069
0.339	0.99334387	0.999999998	0.997161077
0.34	0.994967144	0.999999998	0.997727896
0.341	0.997202303	0.999999998	0.998738826
0.342	0.997266726	0.999999998	0.998775467
0.343	0.999999354	0.999999998	0.999999971
0.344	0.999999354	0.999999998	0.999999971
0.345	0.999999354	0.999999998	0.999999971
0.346	0.999999354	0.999999998	0.999999971
0.347	0.999999354	0.999999998	0.999999971
0.348	0.999999354	0.999999998	0.999999971
0.349	0.999999354	0.999999998	0.999999971
0.35	0.999999371	0.999999998	0.999999971
0.351	0.999999371	0.999999998	0.999999971
0.352	0.999999685	0.999999998	0.999999984
0.353	0.999999685	0.999999998	0.999999984
0.354	0.999999694	0.999999998	0.999999984
0.355	0.999999702	0.999999998	0.999999986
0.356	0.999999702	0.999999998	0.999999986
0.357	0.999999702	0.999999998	0.999999986
0.358	0.999999702	0.999999998	0.999999986
0.359	0.999999702	0.999999998	0.999999986
0.36	0.999999702	0.999999998	0.999999986
0.361	0.999999702	0.999999998	0.999999986
0.362	0.999999702	0.999999998	0.999999986
0.363	0.999999702	0.999999998	0.999999986
0.364	0.999999719	0.999999998	0.999999986
0.365	0.999999719	0.999999998	0.999999986
0.366	0.999999719	0.999999998	0.999999986
0.367	0.999999719	0.999999998	0.999999986
0.368	0.999999719	0.999999998	0.999999986
0.369	0.999999719	0.999999998	0.999999986
0.37	0.999999838	0.999999998	0.999999991
0.371	0.999999838	0.999999998	0.999999991
0.372	0.999999838	0.999999998	0.999999991
0.373	0.999999838	0.999999998	0.999999991
0.374	0.999999838	0.999999998	0.999999991
0.375	0.999999838	0.999999998	0.999999991
0.376	0.999999838	0.999999998	0.999999991
0.377	0.999999838	0.999999998	0.999999991
0.378	0.999999838	0.999999998	0.999999991
0.379	0.999999838	0.999999998	0.999999991
0.38	0.999999838	0.999999998	0.999999991
0.381	0.999999838	0.999999998	0.999999991
0.382	0.999999838	0.999999998	0.999999991
0.383	0.999999838	0.999999998	0.999999991
0.384	0.999999838	0.999999998	0.999999991
0.385	0.999999838	0.999999998	0.999999991
0.386	0.999999838	0.999999998	0.999999991
0.387	0.999999838	0.999999998	0.999999991
0.388	0.999999838	0.999999998	0.999999991
0.389	0.999999838	0.999999998	0.999999991
0.39	0.999999838	0.999999998	0.999999991
0.391	0.999999838	0.999999998	0.999999991
0.392	0.999999838	0.999999998	0.999999991
0.393	0.999999838	0.999999998	0.999999991
0.394	0.999999838	0.999999998	0.999999991
0.395	0.999999838	0.999999998	0.999999991
0.396	0.999999838	0.999999998	0.999999991
0.397	0.999999838	0.999999998	0.999999991
0.398	0.999999838	0.999999998	0.999999991
0.399	0.999999838	0.999999998	0.999999991
0.4	0.999999864	0.999999998	0.999999992
0.401	0.999999864	0.999999998	0.999999992
0.402	0.999999864	0.999999998	0.999999992
0.403	0.999999864	0.999999998	0.999999992
0.404	0.999999864	0.999999998	0.999999992
0.405	0.999999864	0.999999998	0.999999992
0.406	0.999999864	0.999999998	0.999999992
0.407	0.999999932	0.999999998	0.999999995
0.408	0.999999932	0.999999998	0.999999995
0.409	0.999999932	0.999999998	0.999999995
0.41	0.999999932	0.999999998	0.999999995
0.411	0.999999932	0.999999998	0.999999995
0.412	0.999999932	1	0.999999997
0.413	0.999999932	1	0.999999997
0.414	0.999999932	1	0.999999997
0.415	0.999999966	1	0.999999999
0.416	0.999999966	1	0.999999999
0.417	0.999999966	1	0.999999999
0.418	0.999999966	1	0.999999999
0.419	0.999999966	1	0.999999999
0.42	0.999999966	1	0.999999999
0.421	0.999999966	1	0.999999999
0.422	0.999999966	1	0.999999999
0.423	0.999999966	1	0.999999999
0.424	0.999999966	1	0.999999999
0.425	0.999999966	1	0.999999999
0.426	0.999999966	1	0.999999999
0.427	0.999999966	1	0.999999999
0.428	0.999999966	1	0.999999999
0.429	0.999999966	1	0.999999999
0.43	1	1	1
0.431	1	1	1
0.432	1	1	1
0.433	1	1	1
0.434	1	1	1
0.435	1	1	1
0.436	1	1	1
0.437	1	1	1
0.438	1	1	1
0.439	1	1	1
0.44	1	1	1
0.441	1	1	1
0.442	1	1	1
0.443	1	1	1
0.444	1	1	1
0.445	1	1	1
0.446	1	1	1
0.447	1	1	1
0.448	1	1	1
0.449	1	1	1
0.45	1	1	1
0.451	1	1	1
0.452	1	1	1
0.453	1	1	1
0.454	1	1	1
0.455	1	1	1
0.456	1	1	1
0.457	1	1	1
0.458	1	1	1
0.459	1	1	1
0.46	1	1	1
0.461	1	1	1
0.462	1	1	1
0.463	1	1	1
0.464	1	1	1
0.465	1	1	1
0.466	1	1	1
0.467	1	1	1
0.468	1	1	1
0.469	1	1	1
0.47	1	1	1
0.471	1	1	1
0.472	1	1	1
0.473	1	1	1
0.474	1	1	1
0.475	1	1	1
0.476	1	1	1
0.477	1	1	1
0.478	1	1	1
0.479	1	1	1
0.48	1	1	1
0.481	1	1	1
0.482	1	1	1
0.483	1	1	1
0.484	1	1	1
0.485	1	1	1
0.486	1	1	1
0.487	1	1	1
0.488	1	1	1
0.489	1	1	1
0.49	1	1	1
0.491	1	1	1
0.492	1	1	1
0.493	1	1	1
0.494	1	1	1
0.495	1	1	1
0.496	1	1	1
0.497	1	1	1
0.498	1	1	1
0.499	1	1	1
0.5	1	1	1
0.501	1	1	1
0.502	1	1	1
0.503	1	1	1
0.504	1	1	1
0.505	1	1	1
0.506	1	1	1
0.507	1	1	1
0.508	1	1	1
0.509	1	1	1
0.51	1	1	1
0.511	1	1	1
0.512	1	1	1
0.513	1	1	1
0.514	1	1	1
0.515	1	1	1
0.516	1	1	1
0.517	1	1	1
0.518	1	1	1
0.519	1	1	1
0.52	1	1	1
0.521	1	1	1
0.522	1	1	1
0.523	1	1	1
0.524	1	1	1
0.525	1	1	1
0.526	1	1	1
0.527	1	1	1
0.528	1	1	1
0.529	1	1	1
0.53	1	1	1
0.531	1	1	1
0.532	1	1	1
0.533	1	1	1
0.534	1	1	1
0.535	1	1	1
0.536	1	1	1
0.537	1	1	1
0.538	1	1	1
0.539	1	1	1
0.54	1	1	1
0.541	1	1	1
0.542	1	1	1
0.543	1	1	1
0.544	1	1	1
0.545	1	1	1
0.546	1	1	1
0.547	1	1	1
0.548	1	1	1
0.549	1	1	1
0.55	1	1	1
0.551	1	1	1
0.552	1	1	1
0.553	1	1	1
0.554	1	1	1
0.555	1	1	1
0.556	1	1	1
0.557	1	1	1
0.558	1	1	1
0.559	1	1	1
0.56	1	1	1
0.561	1	1	1
0.562	1	1	1
0.563	1	1	1
0.564	1	1	1
0.565	1	1	1
0.566	1	1	1
0.567	1	1	1
0.568	1	1	1
0.569	1	1	1
0.57	1	1	1
0.571	1	1	1
0.572	1	1	1
0.573	1	1	1
0.574	1	1	1
0.575	1	1	1
0.576	1	1	1
0.577	1	1	1
0.578	1	1	1
0.579	1	1	1
0.58	1	1	1
0.581	1	1	1
0.582	1	1	1
0.583	1	1	1
0.584	1	1	1
0.585	1	1	1
0.586	1	1	1
0.587	1	1	1
0.588	1	1	1
0.589	1	1	1
0.59	1	1	1
0.591	1	1	1
0.592	1	1	1
0.593	1	1	1
0.594	1	1	1
0.595	1	1	1
0.596	1	1	1
0.597	1	1	1
0.598	1	1	1
0.599	1	1	1
0.6	1	1	1
0.601	1	1	1
0.602	1	1	1
0.603	1	1	1
0.604	1	1	1
0.605	1	1	1
0.606	1	1	1
0.607	1	1	1
0.608	1	1	1
0.609	1	1	1
0.61	1	1	1
0.611	1	1	1
0.612	1	1	1
0.613	1	1	1
0.614	1	1	1
0.615	1	1	1
0.616	1	1	1
0.617	1	1	1
0.618	1	1	1
0.619	1	1	1
0.62	1	1	1
0.621	1	1	1
0.622	1	1	1
0.623	1	1	1
0.624	1	1	1
0.625	1	1	1
0.626	1	1	1
0.627	1	1	1
0.628	1	1	1
0.629	1	1	1
0.63	1	1	1
0.631	1	1	1
0.632	1	1	1
0.633	1	1	1
0.634	1	1	1
0.635	1	1	1
0.636	1	1	1
0.637	1	1	1
0.638	1	1	1
0.639	1	1	1
0.64	1	1	1
0.641	1	1	1
0.642	1	1	1
0.643	1	1	1
0.644	1	1	1
0.645	1	1	1
0.646	1	1	1
0.647	1	1	1
0.648	1	1	1
0.649	1	1	1
0.65	1	1	1
0.651	1	1	1
0.652	1	1	1
0.653	1	1	1
0.654	1	1	1
0.655	1	1	1
0.656	1	1	1
0.657	1	1	1
0.658	1	1	1
0.659	1	1	1
0.66	1	1	1
0.661	1	1	1
0.662	1	1	1
0.663	1	1	1
0.664	1	1	1
0.665	1	1	1
0.666	1	1	1
0.667	1	1	1
0.668	1	1	1
0.669	1	1	1
0.67	1	1	1
0.671	1	1	1
0.672	1	1	1
0.673	1	1	1
0.674	1	1	1
0.675	1	1	1
0.676	1	1	1
0.677	1	1	1
0.678	1	1	1
0.679	1	1	1
0.68	1	1	1
0.681	1	1	1
0.682	1	1	1
0.683	1	1	1
0.684	1	1	1
0.685	1	1	1
0.686	1	1	1
0.687	1	1	1
0.688	1	1	1
0.689	1	1	1
0.69	1	1	1
0.691	1	1	1
0.692	1	1	1
0.693	1	1	1
0.694	1	1	1
0.695	1	1	1
0.696	1	1	1
0.697	1	1	1
0.698	1	1	1
0.699	1	1	1
0.7	1	1	1
0.701	1	1	1
0.702	1	1	1
0.703	1	1	1
0.704	1	1	1
0.705	1	1	1
0.706	1	1	1
0.707	1	1	1
0.708	1	1	1
0.709	1	1	1
0.71	1	1	1
0.711	1	1	1
0.712	1	1	1
0.713	1	1	1
0.714	1	1	1
0.715	1	1	1
0.716	1	1	1
0.717	1	1	1
0.718	1	1	1
0.719	1	1	1
0.72	1	1	1
0.721	1	1	1
0.722	1	1	1
0.723	1	1	1
0.724	1	1	1
0.725	1	1	1
0.726	1	1	1
0.727	1	1	1
0.728	1	1	1
0.729	1	1	1
0.73	1	1	1
0.731	1	1	1
0.732	1	1	1
0.733	1	1	1
0.734	1	1	1
0.735	1	1	1
0.736	1	1	1
0.737	1	1	1
0.738	1	1	1
0.739	1	1	1
0.74	1	1	1
0.741	1	1	1
0.742	1	1	1
0.743	1	1	1
0.744	1	1	1
0.745	1	1	1
0.746	1	1	1
0.747	1	1	1
0.748	1	1	1
0.749	1	1	1
0.75	1	1	1
0.751	1	1	1
0.752	1	1	1
0.753	1	1	1
0.754	1	1	1
0.755	1	1	1
0.756	1	1	1
0.757	1	1	1
0.758	1	1	1
0.759	1	1	1
0.76	1	1	1
0.761	1	1	1
0.762	1	1	1
0.763	1	1	1
0.764	1	1	1
0.765	1	1	1
0.766	1	1	1
0.767	1	1	1
0.768	1	1	1
0.769	1	1	1
0.77	1	1	1
0.771	1	1	1
0.772	1	1	1
0.773	1	1	1
0.774	1	1	1
0.775	1	1	1
0.776	1	1	1
0.777	1	1	1
0.778	1	1	1
0.779	1	1	1
0.78	1	1	1
0.781	1	1	1
0.782	1	1	1
0.783	1	1	1
0.784	1	1	1
0.785	1	1	1
0.786	1	1	1
0.787	1	1	1
0.788	1	1	1
0.789	1	1	1
0.79	1	1	1
0.791	1	1	1
0.792	1	1	1
0.793	1	1	1
0.794	1	1	1
0.795	1	1	1
0.796	1	1	1
0.797	1	1	1
0.798	1	1	1
0.799	1	1	1
0.8	1	1	1
0.801	1	1	1
0.802	1	1	1
0.803	1	1	1
0.804	1	1	1
0.805	1	1	1
0.806	1	1	1
0.807	1	1	1
0.808	1	1	1
0.809	1	1	1
0.81	1	1	1
0.811	1	1	1
0.812	1	1	1
0.813	1	1	1
0.814	1	1	1
0.815	1	1	1
0.816	1	1	1
0.817	1	1	1
0.818	1	1	1
0.819	1	1	1
0.82	1	1	1
0.821	1	1	1
0.822	1	1	1
0.823	1	1	1
0.824	1	1	1
0.825	1	1	1
0.826	1	1	1
0.827	1	1	1
0.828	1	1	1
0.829	1	1	1
0.83	1	1	1
0.831	1	1	1
0.832	1	1	1
0.833	1	1	1
0.834	1	1	1
0.835	1	1	1
0.836	1	1	1
0.837	1	1	1
0.838	1	1	1
0.839	1	1	1
0.84	1	1	1
0.841	1	1	1
0.842	1	1	1
0.843	1	1	1
0.844	1	1	1
0.845	1	1	1
0.846	1	1	1
0.847	1	1	1
0.848	1	1	1
0.849	1	1	1
0.85	1	1	1
0.851	1	1	1
0.852	1	1	1
0.853	1	1	1
0.854	1	1	1
0.855	1	1	1
0.856	1	1	1
0.857	1	1	1
0.858	1	1	1
0.859	1	1	1
0.86	1	1	1
0.861	1	1	1
0.862	1	1	1
0.863	1	1	1
0.864	1	1	1
0.865	1	1	1
0.866	1	1	1
0.867	1	1	1
0.868	1	1	1
0.869	1	1	1
0.87	1	1	1
0.871	1	1	1
0.872	1	1	1
0.873	1	1	1
0.874	1	1	1
0.875	1	1	1
0.876	1	1	1
0.877	1	1	1
0.878	1	1	1
0.879	1	1	1
0.88	1	1	1
0.881	1	1	1
0.882	1	1	1
0.883	1	1	1
0.884	1	1	1
0.885	1	1	1
0.886	1	1	1
0.887	1	1	1
0.888	1	1	1
0.889	1	1	1
0.89	1	1	1
0.891	1	1	1
0.892	1	1	1
0.893	1	1	1
0.894	1	1	1
0.895	1	1	1
0.896	1	1	1
0.897	1	1	1
0.898	1	1	1
0.899	1	1	1
0.9	1	1	1
0.901	1	1	1
0.902	1	1	1
0.903	1	1	1
0.904	1	1	1
0.905	1	1	1
0.906	1	1	1
0.907	1	1	1
0.908	1	1	1
0.909	1	1	1
0.91	1	1	1
0.911	1	1	1
0.912	1	1	1
0.913	1	1	1
0.914	1	1	1
0.915	1	1	1
0.916	1	1	1
0.917	1	1	1
0.918	1	1	1
0.919	1	1	1
0.92	1	1	1
0.921	1	1	1
0.922	1	1	1
0.923	1	1	1
0.924	1	1	1
0.925	1	1	1
0.926	1	1	1
0.927	1	1	1
0.928	1	1	1
0.929	1	1	1
0.93	1	1	1
0.931	1	1	1
0.932	1	1	1
0.933	1	1	1
0.934	1	1	1
0.935	1	1	1
0.936	1	1	1
0.937	1	1	1
0.938	1	1	1
0.939	1	1	1
0.94	1	1	1
0.941	1	1	1
0.942	1	1	1
0.943	1	1	1
0.944	1	1	1
0.945	1	1	1
0.946	1	1	1
0.947	1	1	1
0.948	1	1	1
0.949	1	1	1
0.95	1	1	1
0.951	1	1	1
0.952	1	1	1
0.953	1	1	1
0.954	1	1	1
0.955	1	1	1
0.956	1	1	1
0.957	1	1	1
0.958	1	1	1
0.959	1	1	1
0.96	1	1	1
0.961	1	1	1
0.962	1	1	1
0.963	1	1	1
0.964	1	1	1
0.965	1	1	1
0.966	1	1	1
0.967	1	1	1
0.968	1	1	1
0.969	1	1	1
0.97	1	1	1
0.971	1	1	1
0.972	1	1	1
0.973	1	1	1
0.974	1	1	1
0.975	1	1	1
0.976	1	1	1
0.977	1	1	1
0.978	1	1	1
0.979	1	1	1
0.98	1	1	1
0.981	1	1	1
0.982	1	1	1
0.983	1	1	1
0.984	1	1	1
0.985	1	1	1
0.986	1	1	1
0.987	1	1	1
0.988	1	1	1
0.989	1	1	1
0.99	1	1	1
0.991	1	1	1
0.992	1	1	1
0.993	1	1	1
0.994	1	1	1
0.995	1	1	1
0.996	1	1	1
0.997	1	1	1
0.998	1	1	1
0.999	1	1	1
1	1	1	1
