# Supplementary material for: Identification and characterization of constrained non-exonic bases lacking predictive epigenomic and transcription factor binding annotations
Source: Nat Commun. 2020 Dec 2;11:6168. doi: 10.1038/s41467-020-19962-9 (PMC7710766; doi:10.1038/s41467-020-19962-9)
Supplement: Supplementary file 11 — Source Data [file 41467_2020_19962_MOESM11_ESM.zip › SourceData/Fig7b.txt]

recall	precision	group
5.17E-06	0.427838915	PhastCons 400 bins ordered
7.31E-06	0.406651382	PhastCons 400 bins ordered
9.19E-06	0.407525778	PhastCons 400 bins ordered
4.55E-05	0.443135812	PhastCons 400 bins ordered
5.66E-05	0.434027708	PhastCons 400 bins ordered
8.62E-05	0.439503041	PhastCons 400 bins ordered
8.71E-05	0.437245339	PhastCons 400 bins ordered
8.85E-05	0.435464756	PhastCons 400 bins ordered
1.12E-04	0.440305659	PhastCons 400 bins ordered
1.35E-04	0.444071366	PhastCons 400 bins ordered
1.75E-04	0.446839844	PhastCons 400 bins ordered
2.54E-04	0.453377128	PhastCons 400 bins ordered
3.38E-04	0.457092538	PhastCons 400 bins ordered
3.73E-04	0.4589453	PhastCons 400 bins ordered
3.99E-04	0.458755525	PhastCons 400 bins ordered
5.49E-04	0.458424772	PhastCons 400 bins ordered
6.45E-04	0.45896096	PhastCons 400 bins ordered
8.08E-04	0.460843724	PhastCons 400 bins ordered
8.41E-04	0.460985249	PhastCons 400 bins ordered
9.80E-04	0.460906999	PhastCons 400 bins ordered
0.001101818	0.462208239	PhastCons 400 bins ordered
0.001128338	0.461526694	PhastCons 400 bins ordered
0.001140271	0.461279045	PhastCons 400 bins ordered
0.001157761	0.461608699	PhastCons 400 bins ordered
0.001170668	0.461624133	PhastCons 400 bins ordered
0.001181663	0.46175239	PhastCons 400 bins ordered
0.001394195	0.462568845	PhastCons 400 bins ordered
0.001437749	0.462226892	PhastCons 400 bins ordered
0.00150063	0.462921123	PhastCons 400 bins ordered
0.00160756	0.464193986	PhastCons 400 bins ordered
0.001792543	0.466467254	PhastCons 400 bins ordered
0.002161429	0.465403902	PhastCons 400 bins ordered
0.00235798	0.466828991	PhastCons 400 bins ordered
0.002377719	0.466968924	PhastCons 400 bins ordered
0.002430839	0.467565694	PhastCons 400 bins ordered
0.002547274	0.468252923	PhastCons 400 bins ordered
0.00279212	0.468464041	PhastCons 400 bins ordered
0.002859161	0.468520275	PhastCons 400 bins ordered
0.002859458	0.468464843	PhastCons 400 bins ordered
0.003146102	0.468069651	PhastCons 400 bins ordered
0.003155045	0.468058371	PhastCons 400 bins ordered
0.00360125	0.467471283	PhastCons 400 bins ordered
0.00361838	0.467556624	PhastCons 400 bins ordered
0.003626193	0.467540245	PhastCons 400 bins ordered
0.003627244	0.467536815	PhastCons 400 bins ordered
0.003674788	0.467880521	PhastCons 400 bins ordered
0.004080329	0.468145116	PhastCons 400 bins ordered
0.004171711	0.468346998	PhastCons 400 bins ordered
0.004175887	0.468294327	PhastCons 400 bins ordered
0.004662268	0.467505551	PhastCons 400 bins ordered
0.004663199	0.467483148	PhastCons 400 bins ordered
0.004982473	0.468140094	PhastCons 400 bins ordered
0.005117317	0.468587938	PhastCons 400 bins ordered
0.005346805	0.469020729	PhastCons 400 bins ordered
0.00540722	0.469203327	PhastCons 400 bins ordered
0.005408194	0.469192113	PhastCons 400 bins ordered
0.005749533	0.469128657	PhastCons 400 bins ordered
0.006406709	0.468600814	PhastCons 400 bins ordered
0.006478495	0.468555389	PhastCons 400 bins ordered
0.006535311	0.468725204	PhastCons 400 bins ordered
0.006809795	0.46941017	PhastCons 400 bins ordered
0.007410288	0.469624887	PhastCons 400 bins ordered
0.008425751	0.469495758	PhastCons 400 bins ordered
0.009555148	0.469790661	PhastCons 400 bins ordered
0.010822616	0.46989428	PhastCons 400 bins ordered
0.010837452	0.46992246	PhastCons 400 bins ordered
0.012883056	0.469493178	PhastCons 400 bins ordered
0.013426084	0.469720805	PhastCons 400 bins ordered
0.015038981	0.469841145	PhastCons 400 bins ordered
0.01577921	0.470015414	PhastCons 400 bins ordered
0.0166033	0.470393887	PhastCons 400 bins ordered
0.017506553	0.47049951	PhastCons 400 bins ordered
0.017510215	0.470493818	PhastCons 400 bins ordered
0.020933001	0.47032843	PhastCons 400 bins ordered
0.022751279	0.470563113	PhastCons 400 bins ordered
0.024179564	0.470704424	PhastCons 400 bins ordered
0.02681473	0.470530864	PhastCons 400 bins ordered
0.02981905	0.470675196	PhastCons 400 bins ordered
0.029829916	0.470691028	PhastCons 400 bins ordered
0.032159397	0.470810723	PhastCons 400 bins ordered
0.032181203	0.47083653	PhastCons 400 bins ordered
0.0361374	0.471133316	PhastCons 400 bins ordered
0.041245739	0.471493166	PhastCons 400 bins ordered
0.047303904	0.472269831	PhastCons 400 bins ordered
0.054336595	0.472301945	PhastCons 400 bins ordered
0.071583998	0.471291835	PhastCons 400 bins ordered
0.112335695	0.472130781	PhastCons 400 bins ordered
0.132847441	0.471718319	PhastCons 400 bins ordered
0.18007616	0.471837676	PhastCons 400 bins ordered
0.209187316	0.471718278	PhastCons 400 bins ordered
0.243837512	0.472002625	PhastCons 400 bins ordered
0.258336918	0.471695066	PhastCons 400 bins ordered
0.266845236	0.471545925	PhastCons 400 bins ordered
0.320468702	0.471181148	PhastCons 400 bins ordered
0.332548089	0.471034977	PhastCons 400 bins ordered
0.342673223	0.47096855	PhastCons 400 bins ordered
0.367128792	0.471013912	PhastCons 400 bins ordered
0.367136686	0.471014769	PhastCons 400 bins ordered
0.426308941	0.470070153	PhastCons 400 bins ordered
0.42630923	0.470069809	PhastCons 400 bins ordered
0.489059653	0.467960791	PhastCons 400 bins ordered
0.489062769	0.467960813	PhastCons 400 bins ordered
0.489064599	0.467960396	PhastCons 400 bins ordered
0.489071405	0.467960588	PhastCons 400 bins ordered
0.552582041	0.464264963	PhastCons 400 bins ordered
0.552583836	0.464264769	PhastCons 400 bins ordered
0.552586238	0.464264723	PhastCons 400 bins ordered
0.55258979	0.464264795	PhastCons 400 bins ordered
0.552590662	0.464264817	PhastCons 400 bins ordered
0.552596005	0.464265566	PhastCons 400 bins ordered
0.552599119	0.464265637	PhastCons 400 bins ordered
0.552616377	0.464267568	PhastCons 400 bins ordered
0.552617667	0.464267408	PhastCons 400 bins ordered
0.552624149	0.464267733	PhastCons 400 bins ordered
0.552625617	0.464267613	PhastCons 400 bins ordered
0.552628337	0.464267756	PhastCons 400 bins ordered
0.613363824	0.458534959	PhastCons 400 bins ordered
0.613364336	0.458534848	PhastCons 400 bins ordered
0.61337035	0.45853532	PhastCons 400 bins ordered
0.613371149	0.458535358	PhastCons 400 bins ordered
0.613371423	0.458535168	PhastCons 400 bins ordered
0.669424846	0.451241448	PhastCons 400 bins ordered
0.669425486	0.451241425	PhastCons 400 bins ordered
0.719786125	0.44260545	PhastCons 400 bins ordered
0.719786125	0.442605413	PhastCons 400 bins ordered
0.719786125	0.442605376	PhastCons 400 bins ordered
0.719786125	0.442605339	PhastCons 400 bins ordered
0.719786125	0.442605302	PhastCons 400 bins ordered
0.71978617	0.442605275	PhastCons 400 bins ordered
0.719786216	0.442605248	PhastCons 400 bins ordered
0.719786262	0.44260522	PhastCons 400 bins ordered
0.71978633	0.442605189	PhastCons 400 bins ordered
0.719786399	0.442605157	PhastCons 400 bins ordered
0.719786696	0.442605044	PhastCons 400 bins ordered
0.719786993	0.442604932	PhastCons 400 bins ordered
0.719787062	0.4426049	PhastCons 400 bins ordered
0.71978733	0.442604783	PhastCons 400 bins ordered
0.719788038	0.442604757	PhastCons 400 bins ordered
0.764492753	0.43315841	PhastCons 400 bins ordered
0.76449296	0.433158338	PhastCons 400 bins ordered
0.764493692	0.433158319	PhastCons 400 bins ordered
0.764493852	0.43315826	PhastCons 400 bins ordered
0.764494014	0.433158206	PhastCons 400 bins ordered
0.764494196	0.43315821	PhastCons 400 bins ordered
0.764494379	0.433158214	PhastCons 400 bins ordered
0.803597062	0.423107803	PhastCons 400 bins ordered
0.803597203	0.423107786	PhastCons 400 bins ordered
0.803597208	0.423107763	PhastCons 400 bins ordered
0.803597247	0.423107747	PhastCons 400 bins ordered
0.803597299	0.423107693	PhastCons 400 bins ordered
0.833182853	0.412269531	PhastCons 400 bins ordered
0.833182899	0.41226947	PhastCons 400 bins ordered
0.833182945	0.41226941	PhastCons 400 bins ordered
0.833183199	0.41226938	PhastCons 400 bins ordered
0.83318345	0.412269352	PhastCons 400 bins ordered
0.851718534	0.400604982	PhastCons 400 bins ordered
0.870253618	0.390039634	PhastCons 400 bins ordered
0.888788703	0.380424972	PhastCons 400 bins ordered
0.907323787	0.371638203	PhastCons 400 bins ordered
0.925858871	0.36357681	PhastCons 400 bins ordered
0.944393955	0.356154531	PhastCons 400 bins ordered
0.962929039	0.349298259	PhastCons 400 bins ordered
0.981464123	0.342945628	PhastCons 400 bins ordered
0.999999208	0.337043111	PhastCons 400 bins ordered
0.999999231	0.337043111	PhastCons 400 bins ordered
0.999999253	0.337043111	PhastCons 400 bins ordered
0.999999276	0.337043111	PhastCons 400 bins ordered
0.999999299	0.337043111	PhastCons 400 bins ordered
0.999999299	0.337043095	PhastCons 400 bins ordered
0.999999359	0.337043092	PhastCons 400 bins ordered
0.999999428	0.337043092	PhastCons 400 bins ordered
0.999999496	0.337043092	PhastCons 400 bins ordered
0.999999565	0.337043092	PhastCons 400 bins ordered
0.999999565	0.337043085	PhastCons 400 bins ordered
0.999999565	0.337043077	PhastCons 400 bins ordered
0.999999565	0.337043069	PhastCons 400 bins ordered
0.999999565	0.337043062	PhastCons 400 bins ordered
0.999999565	0.337043054	PhastCons 400 bins ordered
0.999999565	0.337043046	PhastCons 400 bins ordered
0.999999565	0.337043038	PhastCons 400 bins ordered
0.999999565	0.337043026	PhastCons 400 bins ordered
0.999999565	0.337043011	PhastCons 400 bins ordered
0.999999565	0.337042995	PhastCons 400 bins ordered
0.999999565	0.33704298	PhastCons 400 bins ordered
0.999999565	0.337042964	PhastCons 400 bins ordered
0.999999565	0.337042949	PhastCons 400 bins ordered
0	0	PhastCons score
0	0	PhastCons score
1.04E-07	0.056396648	PhastCons score
2.89E-07	0.108230653	PhastCons score
5.39E-07	0.157775853	PhastCons score
7.65E-07	0.177485809	PhastCons score
9.02E-07	0.163050046	PhastCons score
1.41E-06	0.211571373	PhastCons score
1.82E-06	0.221210729	PhastCons score
2.53E-06	0.233836252	PhastCons score
3.10E-06	0.247633996	PhastCons score
3.67E-06	0.246054967	PhastCons score
4.26E-06	0.241938542	PhastCons score
5.46E-06	0.267557388	PhastCons score
6.76E-06	0.287154031	PhastCons score
8.11E-06	0.30853701	PhastCons score
9.81E-06	0.326780093	PhastCons score
1.12E-05	0.334151825	PhastCons score
1.26E-05	0.329207703	PhastCons score
1.46E-05	0.342863261	PhastCons score
1.66E-05	0.343480568	PhastCons score
1.91E-05	0.3515347	PhastCons score
2.12E-05	0.356503011	PhastCons score
2.37E-05	0.354815231	PhastCons score
2.68E-05	0.367094386	PhastCons score
2.95E-05	0.373610253	PhastCons score
3.30E-05	0.382610021	PhastCons score
3.63E-05	0.389034837	PhastCons score
4.01E-05	0.396006919	PhastCons score
4.37E-05	0.39875623	PhastCons score
4.79E-05	0.400337426	PhastCons score
5.31E-05	0.414341002	PhastCons score
5.77E-05	0.413170451	PhastCons score
6.31E-05	0.420749604	PhastCons score
6.87E-05	0.426270111	PhastCons score
7.40E-05	0.428796512	PhastCons score
8.03E-05	0.434404027	PhastCons score
8.67E-05	0.439525207	PhastCons score
9.27E-05	0.439655865	PhastCons score
9.91E-05	0.439820837	PhastCons score
1.07E-04	0.44671216	PhastCons score
1.15E-04	0.448944657	PhastCons score
1.23E-04	0.450612325	PhastCons score
1.31E-04	0.446416582	PhastCons score
1.38E-04	0.445292585	PhastCons score
1.46E-04	0.44528909	PhastCons score
1.54E-04	0.445951947	PhastCons score
1.63E-04	0.447290957	PhastCons score
1.73E-04	0.449597607	PhastCons score
1.84E-04	0.454134171	PhastCons score
1.94E-04	0.457499556	PhastCons score
2.04E-04	0.458801989	PhastCons score
2.14E-04	0.459279328	PhastCons score
2.23E-04	0.460200814	PhastCons score
2.35E-04	0.463214453	PhastCons score
2.45E-04	0.462632651	PhastCons score
2.57E-04	0.464344488	PhastCons score
2.69E-04	0.466582704	PhastCons score
2.81E-04	0.46758916	PhastCons score
2.92E-04	0.465872536	PhastCons score
3.04E-04	0.466227932	PhastCons score
3.16E-04	0.465527699	PhastCons score
3.29E-04	0.466109674	PhastCons score
3.40E-04	0.464751798	PhastCons score
3.52E-04	0.463149069	PhastCons score
3.65E-04	0.462591496	PhastCons score
0.000378723	0.462837005	PhastCons score
3.92E-04	0.46165008	PhastCons score
4.06E-04	0.461667391	PhastCons score
4.21E-04	0.462269783	PhastCons score
4.35E-04	0.461444442	PhastCons score
4.52E-04	0.463707082	PhastCons score
4.66E-04	0.462872574	PhastCons score
4.80E-04	0.462627969	PhastCons score
4.96E-04	0.462541447	PhastCons score
5.11E-04	0.461526236	PhastCons score
5.27E-04	0.461334208	PhastCons score
5.45E-04	0.461996924	PhastCons score
5.62E-04	0.461581647	PhastCons score
5.78E-04	0.460387444	PhastCons score
5.96E-04	0.462337367	PhastCons score
6.14E-04	0.462757312	PhastCons score
6.31E-04	0.46348422	PhastCons score
6.49E-04	0.463825084	PhastCons score
6.69E-04	0.46470685	PhastCons score
6.89E-04	0.466185307	PhastCons score
7.09E-04	0.467375324	PhastCons score
7.27E-04	0.466954237	PhastCons score
7.49E-04	0.467883708	PhastCons score
7.68E-04	0.467724394	PhastCons score
7.89E-04	0.468696645	PhastCons score
8.10E-04	0.469011515	PhastCons score
8.30E-04	0.468578177	PhastCons score
8.51E-04	0.469502586	PhastCons score
8.72E-04	0.469701187	PhastCons score
8.92E-04	0.469352516	PhastCons score
9.13E-04	0.468981436	PhastCons score
9.36E-04	0.469902459	PhastCons score
9.59E-04	0.470500148	PhastCons score
9.80E-04	0.469568467	PhastCons score
0.001001779	0.469365771	PhastCons score
0.00102365	0.469064413	PhastCons score
0.001046924	0.468932759	PhastCons score
0.001071102	0.468963978	PhastCons score
0.001095926	0.469685401	PhastCons score
0.001119753	0.469228733	PhastCons score
0.001143628	0.469444752	PhastCons score
0.001166705	0.469248431	PhastCons score
0.001192931	0.470078473	PhastCons score
0.001218204	0.470269792	PhastCons score
0.001243031	0.470152949	PhastCons score
0.001267507	0.46962238	PhastCons score
0.001293532	0.469539536	PhastCons score
0.001317905	0.468920937	PhastCons score
0.001344331	0.469101537	PhastCons score
0.001372209	0.469700358	PhastCons score
0.001399036	0.469612955	PhastCons score
0.001426363	0.46963306	PhastCons score
0.001454593	0.470225556	PhastCons score
0.001483372	0.470380254	PhastCons score
0.001512352	0.470665822	PhastCons score
0.001541532	0.470886808	PhastCons score
0.001570461	0.471094935	PhastCons score
0.001600743	0.471520671	PhastCons score
0.001629472	0.471366286	PhastCons score
0.001658453	0.471268067	PhastCons score
0.001687335	0.471197908	PhastCons score
0.001717815	0.471510246	PhastCons score
0.001750401	0.472369029	PhastCons score
0.001781434	0.472278626	PhastCons score
0.001813218	0.472620817	PhastCons score
0.001843551	0.472186294	PhastCons score
0.001876888	0.472416022	PhastCons score
0.001908371	0.472507079	PhastCons score
0.001938354	0.472067174	PhastCons score
0.001969584	0.471494846	PhastCons score
0.002001117	0.471295728	PhastCons score
0.002034503	0.471182342	PhastCons score
0.002068287	0.471024545	PhastCons score
0.002099622	0.470443548	PhastCons score
0.002133258	0.470472274	PhastCons score
0.002165743	0.470372072	PhastCons score
0.002197628	0.469886083	PhastCons score
0.002233914	0.470296292	PhastCons score
0.002269952	0.470266285	PhastCons score
0.002305687	0.47038215	PhastCons score
0.002342925	0.470559541	PhastCons score
0.002381365	0.470611045	PhastCons score
0.002418604	0.471129308	PhastCons score
0.002457647	0.471725108	PhastCons score
0.002492833	0.471239529	PhastCons score
0.002531475	0.471556936	PhastCons score
0.002569864	0.471819619	PhastCons score
0.002608854	0.471956653	PhastCons score
0.002648696	0.47252011	PhastCons score
0.002687385	0.472220007	PhastCons score
0.002725974	0.472165383	PhastCons score
0.002765266	0.471917995	PhastCons score
0.002807059	0.472019008	PhastCons score
0.002849053	0.472134333	PhastCons score
0.002888994	0.471942224	PhastCons score
0.002930437	0.472081191	PhastCons score
0.002972182	0.472346622	PhastCons score
0.003013023	0.472307251	PhastCons score
0.003055418	0.472330633	PhastCons score
0.003098664	0.472450953	PhastCons score
0.003141609	0.472596981	PhastCons score
0.003183601	0.472222656	PhastCons score
0.003225546	0.472183599	PhastCons score
0.003270294	0.472355666	PhastCons score
0.003314689	0.4723923	PhastCons score
0.003357435	0.472351752	PhastCons score
0.003402633	0.472416766	PhastCons score
0.00344843	0.472354967	PhastCons score
0.003493827	0.472541281	PhastCons score
0.003541578	0.472904604	PhastCons score
0.003590681	0.473339869	PhastCons score
0.003638032	0.473394454	PhastCons score
0.003683529	0.473330827	PhastCons score
0.003730128	0.47315312	PhastCons score
0.003779778	0.473469144	PhastCons score
0.003825428	0.473156228	PhastCons score
0.003873077	0.472806159	PhastCons score
0.003920427	0.472683422	PhastCons score
0.003970079	0.47270226	PhastCons score
0.00401998	0.472599991	PhastCons score
0.004070933	0.472762008	PhastCons score
0.004120884	0.472674822	PhastCons score
0.004171887	0.472948006	PhastCons score
0.004223943	0.473059348	PhastCons score
0.004275248	0.473197804	PhastCons score
0.004327752	0.473562548	PhastCons score
0.004378105	0.473289466	PhastCons score
0.004431709	0.473286708	PhastCons score
0.004484766	0.473076029	PhastCons score
0.004535217	0.472653257	PhastCons score
0.004588923	0.47273392	PhastCons score
0.004640026	0.47237442	PhastCons score
0.004692481	0.47184784	PhastCons score
0.004747539	0.47187645	PhastCons score
0.004802747	0.471821937	PhastCons score
0.004856254	0.471539068	PhastCons score
0.004914314	0.471874596	PhastCons score
0.004968319	0.471683259	PhastCons score
0.005023026	0.471481978	PhastCons score
0.005080385	0.471498622	PhastCons score
0.005138646	0.471669311	PhastCons score
0.005196106	0.471604984	PhastCons score
0.00525647	0.471847201	PhastCons score
0.005313779	0.471747632	PhastCons score
0.005371239	0.471632488	PhastCons score
0.005431	0.471516925	PhastCons score
0.005491964	0.471539703	PhastCons score
0.005552275	0.471257976	PhastCons score
0.005611836	0.471238303	PhastCons score
0.005674	0.471102549	PhastCons score
0.005738167	0.471401552	PhastCons score
0.005797679	0.471016665	PhastCons score
0.005860744	0.471041327	PhastCons score
0.005921908	0.470841268	PhastCons score
0.005983123	0.470684655	PhastCons score
0.006047439	0.470677322	PhastCons score
0.00611416	0.470648698	PhastCons score
0.006177428	0.470386303	PhastCons score
0.006243748	0.470249517	PhastCons score
0.006307463	0.470200554	PhastCons score
0.006375035	0.470402279	PhastCons score
0.006443006	0.470579275	PhastCons score
0.00651328	0.470743734	PhastCons score
0.006576996	0.470179675	PhastCons score
0.006647268	0.470286307	PhastCons score
0.006713989	0.470252637	PhastCons score
0.006786365	0.470476125	PhastCons score
0.00685789	0.470717637	PhastCons score
0.006927113	0.470719419	PhastCons score
0.006997635	0.470681836	PhastCons score
0.00706976	0.470740583	PhastCons score
0.007143137	0.470649512	PhastCons score
0.007218215	0.470790911	PhastCons score
0.007291042	0.470861814	PhastCons score
0.007367272	0.47089886	PhastCons score
0.007440347	0.470689198	PhastCons score
0.007513573	0.470499067	PhastCons score
0.007589901	0.470381137	PhastCons score
0.007665581	0.47039202	PhastCons score
0.007743662	0.470454093	PhastCons score
0.007819592	0.470273706	PhastCons score
0.007898673	0.470367155	PhastCons score
0.007975905	0.470320703	PhastCons score
0.008052535	0.470194518	PhastCons score
0.008131366	0.470150527	PhastCons score
0.008213352	0.470168064	PhastCons score
0.008294136	0.47012922	PhastCons score
0.008378222	0.4702989	PhastCons score
0.008460758	0.470401443	PhastCons score
0.008543745	0.470277944	PhastCons score
0.008631036	0.470558246	PhastCons score
0.008711821	0.47049723	PhastCons score
0.008795056	0.470412329	PhastCons score
0.008881247	0.470556699	PhastCons score
0.008966186	0.470612906	PhastCons score
0.009053228	0.470654817	PhastCons score
0.00914307	0.470864437	PhastCons score
0.009231463	0.470926539	PhastCons score
0.009320455	0.471030691	PhastCons score
0.009413452	0.471301566	PhastCons score
0.009502444	0.471246007	PhastCons score
0.009590786	0.471194318	PhastCons score
0.009681031	0.471007903	PhastCons score
0.009767722	0.470905913	PhastCons score
0.009862121	0.471073717	PhastCons score
0.009952715	0.471132129	PhastCons score
0.01004291	0.470962821	PhastCons score
0.010137759	0.470998672	PhastCons score
0.010232007	0.471175482	PhastCons score
0.010325854	0.471017767	PhastCons score
0.010424656	0.471123201	PhastCons score
0.010520155	0.471218202	PhastCons score
0.010616104	0.471140932	PhastCons score
0.010715309	0.471141786	PhastCons score
0.010817215	0.471208024	PhastCons score
0.010912864	0.471022221	PhastCons score
0.011015171	0.47112551	PhastCons score
0.011114824	0.471154528	PhastCons score
0.011217281	0.471105715	PhastCons score
0.011317585	0.470953433	PhastCons score
0.011417189	0.470851859	PhastCons score
0.011522898	0.470968805	PhastCons score
0.011626806	0.470948665	PhastCons score
0.011731215	0.47097551	PhastCons score
0.011841479	0.471165428	PhastCons score
0.011942785	0.47101176	PhastCons score
0.012051347	0.471105714	PhastCons score
0.01215831	0.471103091	PhastCons score
0.012265971	0.471181808	PhastCons score
0.012374685	0.471235473	PhastCons score
0.012483549	0.471163833	PhastCons score
0.012591411	0.471084258	PhastCons score
0.012702277	0.471050959	PhastCons score
0.012813193	0.471059121	PhastCons score
0.012925108	0.471038313	PhastCons score
0.013037626	0.471044663	PhastCons score
0.013155248	0.471164501	PhastCons score
0.013270218	0.471129473	PhastCons score
0.013384788	0.471066014	PhastCons score
0.013500709	0.471125726	PhastCons score
0.013617031	0.471110096	PhastCons score
0.013730849	0.470983077	PhastCons score
0.013851875	0.47098545	PhastCons score
0.01397305	0.47102144	PhastCons score
0.014093075	0.470936414	PhastCons score
0.01421305	0.470876135	PhastCons score
0.014334977	0.470862503	PhastCons score
0.014457306	0.470953464	PhastCons score
0.014580334	0.470992481	PhastCons score
0.014705464	0.470936591	PhastCons score
0.014830845	0.470934498	PhastCons score
0.014958928	0.471027922	PhastCons score
0.015087712	0.471160119	PhastCons score
0.015220702	0.471363371	PhastCons score
0.015342629	0.471231496	PhastCons score
0.015472665	0.471145507	PhastCons score
0.015598746	0.470997064	PhastCons score
0.015725429	0.470802817	PhastCons score
0.015856215	0.470739244	PhastCons score
0.015993959	0.470909315	PhastCons score
0.016131002	0.471010037	PhastCons score
0.016263791	0.470938074	PhastCons score
0.016399033	0.470962096	PhastCons score
0.016538628	0.471060074	PhastCons score
0.016677322	0.47105703	PhastCons score
0.016816016	0.471043508	PhastCons score
0.016956814	0.471131842	PhastCons score
0.017099163	0.471230361	PhastCons score
0.017243262	0.471380309	PhastCons score
0.01738586	0.47141932	PhastCons score
0.017531062	0.471501076	PhastCons score
0.017676914	0.471603892	PhastCons score
0.01781766	0.471528051	PhastCons score
0.017963412	0.471539641	PhastCons score
0.018106911	0.47144938	PhastCons score
0.018256717	0.471506379	PhastCons score
0.018405672	0.471553962	PhastCons score
0.018553276	0.471477659	PhastCons score
0.018697476	0.471355479	PhastCons score
0.018850485	0.471371748	PhastCons score
0.019001792	0.471367207	PhastCons score
0.019153351	0.471341022	PhastCons score
0.019306361	0.471258591	PhastCons score
0.019464125	0.471296023	PhastCons score
0.019617085	0.471174943	PhastCons score
0.019772847	0.471157951	PhastCons score
0.019930961	0.471161719	PhastCons score
0.020088626	0.471125551	PhastCons score
0.020247592	0.4710528	PhastCons score
0.020403255	0.470926726	PhastCons score
0.020562672	0.470896142	PhastCons score
0.020722989	0.470904676	PhastCons score
0.020888962	0.470967767	PhastCons score
0.021052732	0.470953233	PhastCons score
0.021217054	0.470986239	PhastCons score
0.02138548	0.471031751	PhastCons score
0.021554356	0.471060117	PhastCons score
0.021721731	0.471103532	PhastCons score
0.021886302	0.471021013	PhastCons score
0.022054878	0.470972387	PhastCons score
0.022227208	0.471015068	PhastCons score
0.022397285	0.470984476	PhastCons score
0.022571267	0.471007253	PhastCons score
0.0227464	0.470962235	PhastCons score
0.022927638	0.471089864	PhastCons score
0.023107925	0.471147601	PhastCons score
0.023282556	0.47105422	PhastCons score
0.023464646	0.471153693	PhastCons score
0.023645185	0.471107064	PhastCons score
0.023820417	0.471031274	PhastCons score
0.02400586	0.471199111	PhastCons score
0.024191053	0.471203377	PhastCons score
0.024379549	0.471259166	PhastCons score
0.024565843	0.471285416	PhastCons score
0.024748182	0.47112643	PhastCons score
0.024928671	0.47102131	PhastCons score
0.025117668	0.471006573	PhastCons score
0.025308067	0.471034367	PhastCons score
0.025493011	0.470865185	PhastCons score
0.025686212	0.470928985	PhastCons score
0.025874809	0.470864311	PhastCons score
0.026065608	0.470798251	PhastCons score
0.026262663	0.470857573	PhastCons score
0.026459368	0.47088461	PhastCons score
0.026656924	0.470897143	PhastCons score
0.026858684	0.470930723	PhastCons score
0.027060645	0.471000564	PhastCons score
0.0272575	0.470931057	PhastCons score
0.027460612	0.470968672	PhastCons score
0.027661871	0.470991444	PhastCons score
0.027857525	0.470876495	PhastCons score
0.028063691	0.470931319	PhastCons score
0.028273208	0.470936328	PhastCons score
0.028483678	0.470973367	PhastCons score
0.028692645	0.470997979	PhastCons score
0.028904415	0.470988784	PhastCons score
0.029113283	0.470928957	PhastCons score
0.029327555	0.470957186	PhastCons score
0.02953317	0.470825918	PhastCons score
0.029750546	0.470855078	PhastCons score
0.029967021	0.470884117	PhastCons score
0.030188301	0.470945796	PhastCons score
0.030405928	0.470929571	PhastCons score
0.030622603	0.470892788	PhastCons score
0.030839078	0.470801278	PhastCons score
0.03106221	0.470840925	PhastCons score
0.031290648	0.470954911	PhastCons score
0.031511277	0.470877676	PhastCons score
0.031742267	0.470879038	PhastCons score
0.031971907	0.470942738	PhastCons score
0.03219609	0.470837495	PhastCons score
0.032423177	0.470815612	PhastCons score
0.032653867	0.470805565	PhastCons score
0.032886209	0.470828732	PhastCons score
0.0331183	0.470804488	PhastCons score
0.033347789	0.470723548	PhastCons score
0.03357853	0.470621995	PhastCons score
0.033814826	0.470619194	PhastCons score
0.03404912	0.470632067	PhastCons score
0.034290171	0.470658296	PhastCons score
0.034534777	0.470720379	PhastCons score
0.034777729	0.470745208	PhastCons score
0.035024986	0.47085735	PhastCons score
0.03526874	0.470845982	PhastCons score
0.035516047	0.470830027	PhastCons score
0.035773066	0.471022192	PhastCons score
0.036027981	0.471099163	PhastCons score
0.036280344	0.471137641	PhastCons score
0.036538814	0.471211467	PhastCons score
0.036783669	0.471087266	PhastCons score
0.037036883	0.471068687	PhastCons score
0.0372928	0.471104758	PhastCons score
0.037547916	0.471122014	PhastCons score
0.03781094	0.471141179	PhastCons score
0.03806976	0.471175767	PhastCons score
0.03832913	0.471140989	PhastCons score
0.038590552	0.471184436	PhastCons score
0.038858231	0.47122052	PhastCons score
0.039117201	0.471156318	PhastCons score
0.03937572	0.471132446	PhastCons score
0.039638644	0.471085031	PhastCons score
0.03990397	0.471079406	PhastCons score
0.040177755	0.471152586	PhastCons score
0.040453693	0.471256459	PhastCons score
0.040726627	0.47127235	PhastCons score
0.041008721	0.471377063	PhastCons score
0.041288963	0.471478905	PhastCons score
0.041568854	0.47154759	PhastCons score
0.041849347	0.471578259	PhastCons score
0.042131441	0.471582326	PhastCons score
0.042415987	0.471661123	PhastCons score
0.042704337	0.471710741	PhastCons score
0.042990686	0.471740337	PhastCons score
0.043275183	0.471719767	PhastCons score
0.043564935	0.471765329	PhastCons score
0.04385804	0.471792007	PhastCons score
0.044151346	0.471803314	PhastCons score
0.044446153	0.471825887	PhastCons score
0.04474051	0.471819015	PhastCons score
0.045034066	0.471858769	PhastCons score
0.045332677	0.471846637	PhastCons score
0.045637494	0.471879548	PhastCons score
0.045938258	0.471884694	PhastCons score
0.046245228	0.47197722	PhastCons score
0.046550696	0.472021956	PhastCons score
0.046865624	0.47219737	PhastCons score
0.047173895	0.472229396	PhastCons score
0.047485119	0.472280501	PhastCons score
0.047794392	0.472273117	PhastCons score
0.048108269	0.472311031	PhastCons score
0.0484249	0.472328736	PhastCons score
0.048738376	0.47236881	PhastCons score
0.04904965	0.472323178	PhastCons score
0.049365428	0.472357879	PhastCons score
0.049682609	0.472350402	PhastCons score
0.049997837	0.472306254	PhastCons score
0.050319722	0.472239312	PhastCons score
0.050646112	0.472260414	PhastCons score
0.050977608	0.472353075	PhastCons score
0.0513061	0.47238775	PhastCons score
0.051635443	0.47234823	PhastCons score
0.051968541	0.472377292	PhastCons score
0.052298084	0.472377092	PhastCons score
0.052637688	0.472434089	PhastCons score
0.052968532	0.472432707	PhastCons score
0.053303882	0.472395817	PhastCons score
0.053638831	0.472364404	PhastCons score
0.053971527	0.472285739	PhastCons score
0.054316987	0.472310221	PhastCons score
0.054656692	0.472263827	PhastCons score
0.05500075	0.47222333	PhastCons score
0.055343958	0.472181333	PhastCons score
0.055686916	0.472120105	PhastCons score
0.056032776	0.472049066	PhastCons score
0.056378837	0.471962401	PhastCons score
0.056731705	0.471977475	PhastCons score
0.057089828	0.471987374	PhastCons score
0.057446749	0.471992329	PhastCons score
0.057801769	0.471935208	PhastCons score
0.058159992	0.47191379	PhastCons score
0.058513111	0.471798529	PhastCons score
0.058876639	0.471834923	PhastCons score
0.059243422	0.471833212	PhastCons score
0.059610204	0.471852088	PhastCons score
0.059974734	0.471784457	PhastCons score
0.060343467	0.471799638	PhastCons score
0.060708848	0.471745641	PhastCons score
0.061072327	0.471629841	PhastCons score
0.061442262	0.471603979	PhastCons score
0.061820157	0.471651034	PhastCons score
0.062199251	0.471655244	PhastCons score
0.062573491	0.471589188	PhastCons score
0.062954788	0.471581393	PhastCons score
0.063334734	0.471540619	PhastCons score
0.063714129	0.471494514	PhastCons score
0.064099331	0.471485942	PhastCons score
0.064483881	0.471458738	PhastCons score
0.064866329	0.471399608	PhastCons score
0.065260139	0.471397014	PhastCons score
0.065650796	0.471374354	PhastCons score
0.066044306	0.471377201	PhastCons score
0.066439467	0.471340022	PhastCons score
0.066837532	0.471332246	PhastCons score
0.067237148	0.471352959	PhastCons score
0.067634262	0.471302566	PhastCons score
0.068038034	0.471279279	PhastCons score
0.068445108	0.471281937	PhastCons score
0.068858989	0.471319853	PhastCons score
0.069268065	0.471348862	PhastCons score
0.069681045	0.4713733	PhastCons score
0.070089671	0.471331842	PhastCons score
0.07050215	0.471336188	PhastCons score
0.070914981	0.471274304	PhastCons score
0.071332366	0.471258826	PhastCons score
0.071750551	0.471235611	PhastCons score
0.072167836	0.471196779	PhastCons score
0.072586522	0.471206227	PhastCons score
0.073011515	0.471197213	PhastCons score
0.07342965	0.471162316	PhastCons score
0.073856845	0.471146343	PhastCons score
0.074280737	0.471098089	PhastCons score
0.074711636	0.471092793	PhastCons score
0.075139081	0.471101241	PhastCons score
0.075572082	0.47109895	PhastCons score
0.076009688	0.471096729	PhastCons score
0.076448646	0.471087608	PhastCons score
0.076886502	0.471063753	PhastCons score
0.077322957	0.47103896	PhastCons score
0.07776727	0.471065899	PhastCons score
0.078209281	0.471078529	PhastCons score
0.07864954	0.471033923	PhastCons score
0.079092451	0.471000562	PhastCons score
0.079535713	0.470931692	PhastCons score
0.07998428	0.470875968	PhastCons score
0.080433548	0.470831603	PhastCons score
0.080884218	0.47077135	PhastCons score
0.081338241	0.470723544	PhastCons score
0.081803475	0.470734427	PhastCons score
0.082264255	0.470713768	PhastCons score
0.082728339	0.470711597	PhastCons score
0.083189619	0.470693724	PhastCons score
0.083654003	0.470681184	PhastCons score
0.084120439	0.470668794	PhastCons score
0.084584372	0.470623219	PhastCons score
0.085053811	0.470624388	PhastCons score
0.085530658	0.470607331	PhastCons score
0.086001899	0.470584795	PhastCons score
0.086475643	0.470529478	PhastCons score
0.086950338	0.470472908	PhastCons score
0.087431639	0.470470257	PhastCons score
0.087916595	0.470497778	PhastCons score
0.088399098	0.470440635	PhastCons score
0.0888816	0.470380883	PhastCons score
0.08937116	0.47038037	PhastCons score
0.08986077	0.470329972	PhastCons score
0.090352283	0.470282561	PhastCons score
0.090842594	0.470238222	PhastCons score
0.091337059	0.470229688	PhastCons score
0.091834227	0.470210626	PhastCons score
0.092328142	0.470170164	PhastCons score
0.092830164	0.4701873	PhastCons score
0.093339595	0.470190712	PhastCons score
0.093842169	0.470178124	PhastCons score
0.094354803	0.470160453	PhastCons score
0.094867988	0.470157018	PhastCons score
0.095374316	0.470101031	PhastCons score
0.095896359	0.470129962	PhastCons score
0.096411747	0.470130828	PhastCons score
0.096930537	0.470125594	PhastCons score
0.097446725	0.470087198	PhastCons score
0.097964714	0.470085859	PhastCons score
0.098486458	0.470057196	PhastCons score
0.099014558	0.470046171	PhastCons score
0.099546713	0.470032855	PhastCons score
0.100074312	0.470010994	PhastCons score
0.100617578	0.470054752	PhastCons score
0.101150384	0.470032493	PhastCons score
0.101687893	0.470039175	PhastCons score
0.102229308	0.470050758	PhastCons score
0.102771223	0.470039328	PhastCons score
0.103320095	0.470017075	PhastCons score
0.103866364	0.469999141	PhastCons score
0.104424295	0.470065975	PhastCons score
0.104967961	0.470029048	PhastCons score
0.105516883	0.470007111	PhastCons score
0.106074814	0.470014487	PhastCons score
0.106630843	0.470013711	PhastCons score
0.107194631	0.470022305	PhastCons score
0.107743152	0.469953659	PhastCons score
0.108299332	0.469913545	PhastCons score
0.108857663	0.469882734	PhastCons score
0.109420099	0.469889759	PhastCons score
0.109985939	0.469857803	PhastCons score
0.110560638	0.469871621	PhastCons score
0.111133084	0.469856088	PhastCons score
0.111700776	0.469808153	PhastCons score
0.112279129	0.4697702	PhastCons score
0.11285633	0.469751825	PhastCons score
0.113439287	0.469751635	PhastCons score
0.114016939	0.469705372	PhastCons score
0.114602148	0.469686708	PhastCons score
0.11518951	0.469701454	PhastCons score
0.115773519	0.469672786	PhastCons score
0.11637054	0.469708605	PhastCons score
0.116973369	0.469757185	PhastCons score
0.117571892	0.469773886	PhastCons score
0.118174971	0.469769458	PhastCons score
0.118776197	0.469760817	PhastCons score
0.119380177	0.469750699	PhastCons score
0.119980502	0.469693431	PhastCons score
0.120585383	0.46967069	PhastCons score
0.121200724	0.469662118	PhastCons score
0.121806105	0.469664535	PhastCons score
0.122423899	0.469679827	PhastCons score
0.123042894	0.469673438	PhastCons score
0.123666443	0.469659234	PhastCons score
0.124292946	0.469675254	PhastCons score
0.124909589	0.469637337	PhastCons score
0.125537543	0.469644225	PhastCons score
0.126170702	0.469645047	PhastCons score
0.126801709	0.469626744	PhastCons score
0.127440675	0.469637349	PhastCons score
0.128070832	0.469595632	PhastCons score
0.128703691	0.469567536	PhastCons score
0.129344959	0.46957929	PhastCons score
0.129995687	0.469595389	PhastCons score
0.130647016	0.46962033	PhastCons score
0.13129434	0.469637176	PhastCons score
0.131948321	0.469648351	PhastCons score
0.132597698	0.469647021	PhastCons score
0.133260488	0.469659925	PhastCons score
0.133925431	0.46965453	PhastCons score
0.134578411	0.469635411	PhastCons score
0.13524871	0.46967164	PhastCons score
0.135916656	0.469667463	PhastCons score
0.13659246	0.469696652	PhastCons score
0.137260506	0.469706251	PhastCons score
0.13793676	0.469715129	PhastCons score
0.138615718	0.469717385	PhastCons score
0.139292723	0.469709707	PhastCons score
0.139969528	0.469707506	PhastCons score
0.140658496	0.469747046	PhastCons score
0.141345663	0.469748882	PhastCons score
0.142031577	0.469748505	PhastCons score
0.142731256	0.469745225	PhastCons score
0.143419823	0.46968926	PhastCons score
0.144120154	0.469699683	PhastCons score
0.144822235	0.469728192	PhastCons score
0.145518911	0.469713783	PhastCons score
0.1462283	0.469716866	PhastCons score
0.146935187	0.469718757	PhastCons score
0.147654937	0.469772401	PhastCons score
0.148357969	0.46974379	PhastCons score
0.149076919	0.469765682	PhastCons score
0.149795217	0.469775224	PhastCons score
0.150514416	0.469737219	PhastCons score
0.151253987	0.469787315	PhastCons score
0.151984098	0.469818302	PhastCons score
0.15271606	0.46982272	PhastCons score
0.153456081	0.469861776	PhastCons score
0.15420356	0.469882551	PhastCons score
0.154941479	0.46988391	PhastCons score
0.155688057	0.469895419	PhastCons score
0.156438288	0.469917651	PhastCons score
0.157192824	0.469948957	PhastCons score
0.157945558	0.469965296	PhastCons score
0.158703899	0.469963185	PhastCons score
0.159459887	0.469971699	PhastCons score
0.160218728	0.469969872	PhastCons score
0.16098873	0.469995634	PhastCons score
0.16174707	0.469998543	PhastCons score
0.162522528	0.470013718	PhastCons score
0.163296584	0.470022549	PhastCons score
0.164083504	0.47005022	PhastCons score
0.16485671	0.470016528	PhastCons score
0.165633619	0.470023102	PhastCons score
0.166417536	0.470018178	PhastCons score
0.167218671	0.470061369	PhastCons score
0.168013799	0.470076949	PhastCons score
0.168803222	0.470045964	PhastCons score
0.169603305	0.470057078	PhastCons score
0.170400286	0.470040575	PhastCons score
0.171208928	0.470050563	PhastCons score
0.1719983	0.47000915	PhastCons score
0.172809596	0.470034533	PhastCons score
0.173617187	0.470019718	PhastCons score
0.174441697	0.470041055	PhastCons score
0.175265105	0.470060061	PhastCons score
0.176087862	0.470049957	PhastCons score
0.176912421	0.470053048	PhastCons score
0.177735529	0.470053145	PhastCons score
0.178563091	0.470050784	PhastCons score
0.179393205	0.470020981	PhastCons score
0.180237535	0.470057059	PhastCons score
0.18107641	0.470068809	PhastCons score
0.181915634	0.470059714	PhastCons score
0.182764669	0.470074119	PhastCons score
0.183617407	0.470082634	PhastCons score
0.184465391	0.470085728	PhastCons score
0.185319381	0.470089168	PhastCons score
0.186194492	0.470135572	PhastCons score
0.187057742	0.470130445	PhastCons score
0.187916687	0.470125838	PhastCons score
0.188794501	0.470146349	PhastCons score
0.189665359	0.470146686	PhastCons score
0.190544174	0.470146158	PhastCons score
0.19143325	0.47015373	PhastCons score
0.192323728	0.470173804	PhastCons score
0.193217309	0.47018229	PhastCons score
0.194110189	0.47020063	PhastCons score
0.195019737	0.470247305	PhastCons score
0.195929385	0.470265886	PhastCons score
0.196820513	0.470249103	PhastCons score
0.197721752	0.470254504	PhastCons score
0.198633452	0.470267237	PhastCons score
0.199549707	0.470287926	PhastCons score
0.200461007	0.470273829	PhastCons score
0.201391726	0.470290206	PhastCons score
0.202334909	0.470355596	PhastCons score
0.203262976	0.470360466	PhastCons score
0.204200803	0.470379803	PhastCons score
0.205139631	0.470402825	PhastCons score
0.206078409	0.470413378	PhastCons score
0.207018038	0.470414961	PhastCons score
0.207976838	0.470453077	PhastCons score
0.20892983	0.470468176	PhastCons score
0.209886027	0.470489316	PhastCons score
0.210855937	0.470515383	PhastCons score
0.211816538	0.470516872	PhastCons score
0.212782594	0.470517548	PhastCons score
0.213758061	0.47054028	PhastCons score
0.214739383	0.470542764	PhastCons score
0.215721606	0.470540719	PhastCons score
0.216702629	0.470529487	PhastCons score
0.217689256	0.470519326	PhastCons score
0.21868159	0.470511653	PhastCons score
0.219683634	0.470531203	PhastCons score
0.220691534	0.470572555	PhastCons score
0.221707693	0.470620068	PhastCons score
0.222730209	0.470649029	PhastCons score
0.223746868	0.47066556	PhastCons score
0.224762977	0.470686018	PhastCons score
0.225787294	0.470697572	PhastCons score
0.226813263	0.470697978	PhastCons score
0.227844037	0.470708597	PhastCons score
0.228886123	0.470729062	PhastCons score
0.229932363	0.470752203	PhastCons score
0.230983408	0.47077912	PhastCons score
0.23204161	0.470799759	PhastCons score
0.233094958	0.470801172	PhastCons score
0.234139496	0.470785335	PhastCons score
0.235215868	0.470822226	PhastCons score
0.236287784	0.47083864	PhastCons score
0.237357599	0.470826288	PhastCons score
0.238440678	0.47084373	PhastCons score
0.239520353	0.470867759	PhastCons score
0.240600929	0.470882591	PhastCons score
0.241693667	0.470901104	PhastCons score
0.242794865	0.470913367	PhastCons score
0.243889105	0.470926877	PhastCons score
0.245001214	0.470960252	PhastCons score
0.246118328	0.470966684	PhastCons score
0.247234991	0.470987289	PhastCons score
0.248350453	0.470989739	PhastCons score
0.249469369	0.471003226	PhastCons score
0.250600898	0.471010613	PhastCons score
0.251734679	0.471020427	PhastCons score
0.252872414	0.471037168	PhastCons score
0.254011801	0.47102434	PhastCons score
0.255154191	0.47102618	PhastCons score
0.256302888	0.471027766	PhastCons score
0.257472107	0.471061923	PhastCons score
0.258640574	0.471082038	PhastCons score
0.259813496	0.471110393	PhastCons score
0.260990573	0.471117137	PhastCons score
0.262188421	0.471161953	PhastCons score
0.263375107	0.471158092	PhastCons score
0.264564997	0.471165891	PhastCons score
0.265756589	0.47115335	PhastCons score
0.266940021	0.471125773	PhastCons score
0.268145327	0.471118976	PhastCons score
0.269343075	0.471085617	PhastCons score
0.270567201	0.471099595	PhastCons score
0.271791727	0.471110585	PhastCons score
0.273020707	0.471122043	PhastCons score
0.274255494	0.471117164	PhastCons score
0.275507448	0.471132896	PhastCons score
0.276745388	0.471103513	PhastCons score
0.278012308	0.471132338	PhastCons score
0.279277226	0.471149412	PhastCons score
0.280543045	0.471153271	PhastCons score
0.281809264	0.471132414	PhastCons score
0.283089498	0.471155596	PhastCons score
0.284366329	0.471163124	PhastCons score
0.285667234	0.471179372	PhastCons score
0.286964636	0.47117574	PhastCons score
0.288267593	0.47117197	PhastCons score
0.289589921	0.471201096	PhastCons score
0.290921508	0.471239535	PhastCons score
0.292264257	0.471266225	PhastCons score
0.293596745	0.471284686	PhastCons score
0.294920074	0.471260752	PhastCons score
0.296259069	0.47126038	PhastCons score
0.297601467	0.471247472	PhastCons score
0.298963936	0.471278142	PhastCons score
0.300329159	0.471283764	PhastCons score
0.30169308	0.471290839	PhastCons score
0.303072868	0.471302423	PhastCons score
0.30444715	0.47127361	PhastCons score
0.305845056	0.471296546	PhastCons score
0.307251572	0.471322856	PhastCons score
0.308657687	0.471325731	PhastCons score
0.310054843	0.471316108	PhastCons score
0.311468916	0.471313502	PhastCons score
0.312890998	0.471306495	PhastCons score
0.314314431	0.471282656	PhastCons score
0.31574367	0.471280445	PhastCons score
0.317188225	0.471285765	PhastCons score
0.318655754	0.471310955	PhastCons score
0.320112672	0.471308068	PhastCons score
0.321583405	0.471318885	PhastCons score
0.323060644	0.471299553	PhastCons score
0.324546342	0.471294086	PhastCons score
0.326042	0.471314047	PhastCons score
0.327555377	0.471312003	PhastCons score
0.329073959	0.471326658	PhastCons score
0.330574823	0.471303136	PhastCons score
0.33209781	0.471285048	PhastCons score
0.33363301	0.471285377	PhastCons score
0.335174065	0.471269162	PhastCons score
0.336707162	0.471241363	PhastCons score
0.338268139	0.471237248	PhastCons score
0.339829916	0.471217766	PhastCons score
0.341412966	0.47121669	PhastCons score
0.343003323	0.471204182	PhastCons score
0.344597985	0.471207448	PhastCons score
0.346202957	0.471203145	PhastCons score
0.347810481	0.471198505	PhastCons score
0.349432772	0.471186247	PhastCons score
0.351045502	0.47114437	PhastCons score
0.352689415	0.471123119	PhastCons score
0.354337031	0.471117086	PhastCons score
0.356002417	0.471125045	PhastCons score
0.357671957	0.471108552	PhastCons score
0.359347853	0.471096312	PhastCons score
0.361036962	0.471079738	PhastCons score
0.362732378	0.471059476	PhastCons score
0.364453622	0.47105505	PhastCons score
0.36617972	0.471041415	PhastCons score
0.367889151	0.470994948	PhastCons score
0.369628413	0.470972875	PhastCons score
0.371358015	0.470933976	PhastCons score
0.373122854	0.470932006	PhastCons score
0.374884589	0.470899894	PhastCons score
0.376673703	0.470890291	PhastCons score
0.378486192	0.470885818	PhastCons score
0.380291873	0.470858076	PhastCons score
0.382112519	0.470837599	PhastCons score
0.383944228	0.470810019	PhastCons score
0.385785397	0.470782919	PhastCons score
0.38763097	0.470763403	PhastCons score
0.389482448	0.470718065	PhastCons score
0.391364359	0.470691405	PhastCons score
0.393262837	0.470665968	PhastCons score
0.395178033	0.470665207	PhastCons score
0.397100286	0.470635154	PhastCons score
0.399037604	0.47060966	PhastCons score
0.400977225	0.470564978	PhastCons score
0.402942172	0.470540545	PhastCons score
0.404917931	0.47051058	PhastCons score
0.406897743	0.470466919	PhastCons score
0.408896426	0.470426437	PhastCons score
0.410907321	0.470389716	PhastCons score
0.412945544	0.470368478	PhastCons score
0.414977862	0.47030642	PhastCons score
0.417041612	0.470274907	PhastCons score
0.419111368	0.470220212	PhastCons score
0.421207002	0.470197133	PhastCons score
0.423299182	0.470156387	PhastCons score
0.425407278	0.470095415	PhastCons score
0.427535445	0.470038114	PhastCons score
0.429677477	0.469983696	PhastCons score
0.431840831	0.469929076	PhastCons score
0.434022404	0.469870547	PhastCons score
0.436210034	0.469797438	PhastCons score
0.438436854	0.46974178	PhastCons score
0.440666627	0.469682855	PhastCons score
0.442922327	0.469631788	PhastCons score
0.445187137	0.469567383	PhastCons score
0.447479125	0.469498433	PhastCons score
0.449784727	0.469425754	PhastCons score
0.452103744	0.469359985	PhastCons score
0.454461149	0.469298672	PhastCons score
0.456819406	0.46921295	PhastCons score
0.459215953	0.469135736	PhastCons score
0.461627166	0.469069193	PhastCons score
0.464047538	0.468964198	PhastCons score
0.466494288	0.468885342	PhastCons score
0.468975473	0.468811452	PhastCons score
0.471475878	0.468741844	PhastCons score
0.473991999	0.468648033	PhastCons score
0.476512676	0.468520784	PhastCons score
0.479082904	0.468432983	PhastCons score
0.481661791	0.468312886	PhastCons score
0.484269558	0.46819357	PhastCons score
0.48690095	0.46806139	PhastCons score
0.489558219	0.467941291	PhastCons score
0.492245018	0.46782164	PhastCons score
0.494960348	0.467697568	PhastCons score
0.497721775	0.467586562	PhastCons score
0.500509279	0.467471577	PhastCons score
0.50332161	0.467348589	PhastCons score
0.506167976	0.467209835	PhastCons score
0.509044023	0.467080385	PhastCons score
0.511934084	0.466923632	PhastCons score
0.51486744	0.466771075	PhastCons score
0.517827474	0.466600948	PhastCons score
0.520831855	0.466446665	PhastCons score
0.523858708	0.466261056	PhastCons score
0.526910037	0.466064006	PhastCons score
0.529995201	0.465855657	PhastCons score
0.53313212	0.465643748	PhastCons score
0.536313835	0.465432545	PhastCons score
0.53957243	0.465240879	PhastCons score
0.542819313	0.465000759	PhastCons score
0.546116248	0.46474629	PhastCons score
0.549465038	0.464498557	PhastCons score
0.552861777	0.464249217	PhastCons score
0.556292351	0.463973041	PhastCons score
0.559780335	0.463683167	PhastCons score
0.563335089	0.463422516	PhastCons score
0.566932838	0.463123845	PhastCons score
0.570568726	0.46278923	PhastCons score
0.574292356	0.462466403	PhastCons score
0.578050871	0.462127634	PhastCons score
0.581904136	0.461791533	PhastCons score
0.585792838	0.461398283	PhastCons score
0.589755917	0.461000404	PhastCons score
0.593822604	0.460604504	PhastCons score
0.597961966	0.460195686	PhastCons score
0.602161341	0.459741256	PhastCons score
0.606464574	0.459287588	PhastCons score
0.610859504	0.458811566	PhastCons score
0.615358542	0.458315394	PhastCons score
0.619982509	0.457805691	PhastCons score
0.624726552	0.457264837	PhastCons score
0.629557536	0.456652664	PhastCons score
0.634541578	0.456037771	PhastCons score
0.639651602	0.455372112	PhastCons score
0.644914135	0.454671916	PhastCons score
0.650387839	0.45394776	PhastCons score
0.656034272	0.453177953	PhastCons score
0.661914549	0.452371538	PhastCons score
0.667985523	0.4514642	PhastCons score
0.674331784	0.450485992	PhastCons score
0.680970352	0.449443597	PhastCons score
0.68795603	0.448323958	PhastCons score
0.695293123	0.44706853	PhastCons score
0.70307423	0.445686225	PhastCons score
0.711446902	0.44419393	PhastCons score
0.720461142	0.442478138	PhastCons score
0.730318264	0.440553168	PhastCons score
0.741246798	0.438326481	PhastCons score
0.753589306	0.435683212	PhastCons score
0.767942211	0.432380267	PhastCons score
0.785502159	0.428021057	PhastCons score
0.809269225	0.421634864	PhastCons score
0.827025076	0.416418171	PhastCons score
0.999999795	0.337042935	PhastCons score
0.999999795	0.337042878	PhastCons score
5.26E-04	0.640862052	ConsHMM states ordered
0.007257611	0.748794032	ConsHMM states ordered
0.010019432	0.755280918	ConsHMM states ordered
0.022045335	0.764384191	ConsHMM states ordered
0.066681348	0.789485777	ConsHMM states ordered
0.068054147	0.79154597	ConsHMM states ordered
0.07183409	0.790146106	ConsHMM states ordered
0.073084812	0.790353565	ConsHMM states ordered
0.077693528	0.79810634	ConsHMM states ordered
0.084853054	0.798977801	ConsHMM states ordered
0.088633462	0.801803269	ConsHMM states ordered
0.130484737	0.80858792	ConsHMM states ordered
0.136814641	0.809595453	ConsHMM states ordered
0.164326323	0.79921428	ConsHMM states ordered
0.168571568	0.80201556	ConsHMM states ordered
0.169024823	0.8024367	ConsHMM states ordered
0.179754691	0.799770262	ConsHMM states ordered
0.18468945	0.801700327	ConsHMM states ordered
0.190118671	0.803076546	ConsHMM states ordered
0.19095147	0.80318457	ConsHMM states ordered
0.203468831	0.809168622	ConsHMM states ordered
0.207814021	0.809463578	ConsHMM states ordered
0.222709894	0.808961605	ConsHMM states ordered
0.224113978	0.808870437	ConsHMM states ordered
0.238883832	0.80912408	ConsHMM states ordered
0.244100745	0.80796829	ConsHMM states ordered
0.245045326	0.807765732	ConsHMM states ordered
0.252739051	0.807267655	ConsHMM states ordered
0.263175374	0.80737174	ConsHMM states ordered
0.264959419	0.806937526	ConsHMM states ordered
0.266019089	0.806744136	ConsHMM states ordered
0.283378391	0.808437398	ConsHMM states ordered
0.284059864	0.808102401	ConsHMM states ordered
0.29069679	0.805710601	ConsHMM states ordered
0.29154407	0.805355171	ConsHMM states ordered
0.295402134	0.804497071	ConsHMM states ordered
0.302196521	0.800813514	ConsHMM states ordered
0.309483773	0.798377265	ConsHMM states ordered
0.314781777	0.796677985	ConsHMM states ordered
0.315392063	0.796303319	ConsHMM states ordered
0.322434586	0.794327991	ConsHMM states ordered
0.323597759	0.793818369	ConsHMM states ordered
0.329600607	0.790736557	ConsHMM states ordered
0.336549114	0.786440518	ConsHMM states ordered
0.340653179	0.785071787	ConsHMM states ordered
0.350835559	0.780938831	ConsHMM states ordered
0.3549203	0.778174482	ConsHMM states ordered
0.358900907	0.77723934	ConsHMM states ordered
0.375821605	0.772046358	ConsHMM states ordered
0.380689505	0.770184157	ConsHMM states ordered
0.381706079	0.77045947	ConsHMM states ordered
0.382617765	0.770139997	ConsHMM states ordered
0.389480981	0.76808629	ConsHMM states ordered
0.391352036	0.76729638	ConsHMM states ordered
0.392472296	0.766914278	ConsHMM states ordered
0.400700706	0.764214424	ConsHMM states ordered
0.407766521	0.76002872	ConsHMM states ordered
0.409273687	0.759199968	ConsHMM states ordered
0.415463323	0.756577529	ConsHMM states ordered
0.418918003	0.754577655	ConsHMM states ordered
0.424912442	0.751067024	ConsHMM states ordered
0.432255598	0.747548877	ConsHMM states ordered
0.443176069	0.740681956	ConsHMM states ordered
0.446554374	0.738975796	ConsHMM states ordered
0.462801178	0.730331901	ConsHMM states ordered
0.466664573	0.727964781	ConsHMM states ordered
0.46938926	0.726414288	ConsHMM states ordered
0.471990117	0.724441777	ConsHMM states ordered
0.505601802	0.707370562	ConsHMM states ordered
0.507158928	0.7064525	ConsHMM states ordered
0.519745202	0.69570046	ConsHMM states ordered
0.520988443	0.694936465	ConsHMM states ordered
0.523954438	0.693285107	ConsHMM states ordered
0.527173171	0.691390032	ConsHMM states ordered
0.563314841	0.668889554	ConsHMM states ordered
0.563687099	0.668703337	ConsHMM states ordered
0.566966225	0.667045366	ConsHMM states ordered
0.574902505	0.662650821	ConsHMM states ordered
0.576076372	0.661826416	ConsHMM states ordered
0.585447896	0.654029675	ConsHMM states ordered
0.592028197	0.648451356	ConsHMM states ordered
0.605076755	0.639339437	ConsHMM states ordered
0.623256805	0.625134842	ConsHMM states ordered
0.635996161	0.615213323	ConsHMM states ordered
0.641066486	0.609706759	ConsHMM states ordered
0.646924748	0.603358606	ConsHMM states ordered
0.758175011	0.515899012	ConsHMM states ordered
0.767631711	0.510310839	ConsHMM states ordered
0.780609538	0.500102909	ConsHMM states ordered
0.794013123	0.491221564	ConsHMM states ordered
0.802664322	0.486048554	ConsHMM states ordered
0.806463106	0.483729817	ConsHMM states ordered
0.809504117	0.481696854	ConsHMM states ordered
0.820553724	0.474663159	ConsHMM states ordered
0.834771965	0.463324395	ConsHMM states ordered
0.839050635	0.459731981	ConsHMM states ordered
0.86635732	0.435233626	ConsHMM states ordered
0.952580575	0.37698584	ConsHMM states ordered
0.962841393	0.368811167	ConsHMM states ordered
1.000000005	0.337042672	ConsHMM states ordered
5.17E-06	0.427838915	PhastCons 400 bins ordered
7.31E-06	0.406651382	PhastCons 400 bins ordered
9.19E-06	0.407525778	PhastCons 400 bins ordered
4.55E-05	0.443135812	PhastCons 400 bins ordered
5.66E-05	0.434027708	PhastCons 400 bins ordered
8.62E-05	0.439503041	PhastCons 400 bins ordered
8.71E-05	0.437245339	PhastCons 400 bins ordered
8.85E-05	0.435464756	PhastCons 400 bins ordered
1.12E-04	0.440305659	PhastCons 400 bins ordered
1.35E-04	0.444071366	PhastCons 400 bins ordered
1.75E-04	0.446839844	PhastCons 400 bins ordered
2.54E-04	0.453377128	PhastCons 400 bins ordered
3.38E-04	0.457092538	PhastCons 400 bins ordered
3.73E-04	0.4589453	PhastCons 400 bins ordered
3.99E-04	0.458755525	PhastCons 400 bins ordered
5.49E-04	0.458424772	PhastCons 400 bins ordered
6.45E-04	0.45896096	PhastCons 400 bins ordered
8.08E-04	0.460843724	PhastCons 400 bins ordered
8.41E-04	0.460985249	PhastCons 400 bins ordered
9.80E-04	0.460906999	PhastCons 400 bins ordered
0.001101818	0.462208239	PhastCons 400 bins ordered
0.001128338	0.461526694	PhastCons 400 bins ordered
0.001140271	0.461279045	PhastCons 400 bins ordered
0.001157761	0.461608699	PhastCons 400 bins ordered
0.001170668	0.461624133	PhastCons 400 bins ordered
0.001181663	0.46175239	PhastCons 400 bins ordered
0.001394195	0.462568845	PhastCons 400 bins ordered
0.001437749	0.462226892	PhastCons 400 bins ordered
0.00150063	0.462921123	PhastCons 400 bins ordered
0.00160756	0.464193986	PhastCons 400 bins ordered
0.001792543	0.466467254	PhastCons 400 bins ordered
0.002161429	0.465403902	PhastCons 400 bins ordered
0.00235798	0.466828991	PhastCons 400 bins ordered
0.002377719	0.466968924	PhastCons 400 bins ordered
0.002430839	0.467565694	PhastCons 400 bins ordered
0.002547274	0.468252923	PhastCons 400 bins ordered
0.00279212	0.468464041	PhastCons 400 bins ordered
0.002859161	0.468520275	PhastCons 400 bins ordered
0.002859458	0.468464843	PhastCons 400 bins ordered
0.003146102	0.468069651	PhastCons 400 bins ordered
0.003155045	0.468058371	PhastCons 400 bins ordered
0.00360125	0.467471283	PhastCons 400 bins ordered
0.00361838	0.467556624	PhastCons 400 bins ordered
0.003626193	0.467540245	PhastCons 400 bins ordered
0.003627244	0.467536815	PhastCons 400 bins ordered
0.003674788	0.467880521	PhastCons 400 bins ordered
0.004080329	0.468145116	PhastCons 400 bins ordered
0.004171711	0.468346998	PhastCons 400 bins ordered
0.004175887	0.468294327	PhastCons 400 bins ordered
0.004662268	0.467505551	PhastCons 400 bins ordered
0.004663199	0.467483148	PhastCons 400 bins ordered
0.004982473	0.468140094	PhastCons 400 bins ordered
0.005117317	0.468587938	PhastCons 400 bins ordered
0.005346805	0.469020729	PhastCons 400 bins ordered
0.00540722	0.469203327	PhastCons 400 bins ordered
0.005408194	0.469192113	PhastCons 400 bins ordered
0.005749533	0.469128657	PhastCons 400 bins ordered
0.006406709	0.468600814	PhastCons 400 bins ordered
0.006478495	0.468555389	PhastCons 400 bins ordered
0.006535311	0.468725204	PhastCons 400 bins ordered
0.006809795	0.46941017	PhastCons 400 bins ordered
0.007410288	0.469624887	PhastCons 400 bins ordered
0.008425751	0.469495758	PhastCons 400 bins ordered
0.009555148	0.469790661	PhastCons 400 bins ordered
0.010822616	0.46989428	PhastCons 400 bins ordered
0.010837452	0.46992246	PhastCons 400 bins ordered
0.012883056	0.469493178	PhastCons 400 bins ordered
0.013426084	0.469720805	PhastCons 400 bins ordered
0.015038981	0.469841145	PhastCons 400 bins ordered
0.01577921	0.470015414	PhastCons 400 bins ordered
0.0166033	0.470393887	PhastCons 400 bins ordered
0.017506553	0.47049951	PhastCons 400 bins ordered
0.017510215	0.470493818	PhastCons 400 bins ordered
0.020933001	0.47032843	PhastCons 400 bins ordered
0.022751279	0.470563113	PhastCons 400 bins ordered
0.024179564	0.470704424	PhastCons 400 bins ordered
0.02681473	0.470530864	PhastCons 400 bins ordered
0.02981905	0.470675196	PhastCons 400 bins ordered
0.029829916	0.470691028	PhastCons 400 bins ordered
0.032159397	0.470810723	PhastCons 400 bins ordered
0.032181203	0.47083653	PhastCons 400 bins ordered
0.0361374	0.471133316	PhastCons 400 bins ordered
0.041245739	0.471493166	PhastCons 400 bins ordered
0.047303904	0.472269831	PhastCons 400 bins ordered
0.054336595	0.472301945	PhastCons 400 bins ordered
0.071583998	0.471291835	PhastCons 400 bins ordered
0.112335695	0.472130781	PhastCons 400 bins ordered
0.132847441	0.471718319	PhastCons 400 bins ordered
0.18007616	0.471837676	PhastCons 400 bins ordered
0.209187316	0.471718278	PhastCons 400 bins ordered
0.243837512	0.472002625	PhastCons 400 bins ordered
0.258336918	0.471695066	PhastCons 400 bins ordered
0.266845236	0.471545925	PhastCons 400 bins ordered
0.320468702	0.471181148	PhastCons 400 bins ordered
0.332548089	0.471034977	PhastCons 400 bins ordered
0.342673223	0.47096855	PhastCons 400 bins ordered
0.367128792	0.471013912	PhastCons 400 bins ordered
0.367136686	0.471014769	PhastCons 400 bins ordered
0.426308941	0.470070153	PhastCons 400 bins ordered
0.42630923	0.470069809	PhastCons 400 bins ordered
0.489059653	0.467960791	PhastCons 400 bins ordered
0.489062769	0.467960813	PhastCons 400 bins ordered
0.489064599	0.467960396	PhastCons 400 bins ordered
0.489071405	0.467960588	PhastCons 400 bins ordered
0.552582041	0.464264963	PhastCons 400 bins ordered
0.552583836	0.464264769	PhastCons 400 bins ordered
0.552586238	0.464264723	PhastCons 400 bins ordered
0.55258979	0.464264795	PhastCons 400 bins ordered
0.552590662	0.464264817	PhastCons 400 bins ordered
0.552596005	0.464265566	PhastCons 400 bins ordered
0.552599119	0.464265637	PhastCons 400 bins ordered
0.552616377	0.464267568	PhastCons 400 bins ordered
0.552617667	0.464267408	PhastCons 400 bins ordered
0.552624149	0.464267733	PhastCons 400 bins ordered
0.552625617	0.464267613	PhastCons 400 bins ordered
0.552628337	0.464267756	PhastCons 400 bins ordered
0.613363824	0.458534959	PhastCons 400 bins ordered
0.613364336	0.458534848	PhastCons 400 bins ordered
0.61337035	0.45853532	PhastCons 400 bins ordered
0.613371149	0.458535358	PhastCons 400 bins ordered
0.613371423	0.458535168	PhastCons 400 bins ordered
0.669424846	0.451241448	PhastCons 400 bins ordered
0.669425486	0.451241425	PhastCons 400 bins ordered
0.719786125	0.44260545	PhastCons 400 bins ordered
0.719786125	0.442605413	PhastCons 400 bins ordered
0.719786125	0.442605376	PhastCons 400 bins ordered
0.719786125	0.442605339	PhastCons 400 bins ordered
0.719786125	0.442605302	PhastCons 400 bins ordered
0.71978617	0.442605275	PhastCons 400 bins ordered
0.719786216	0.442605248	PhastCons 400 bins ordered
0.719786262	0.44260522	PhastCons 400 bins ordered
0.71978633	0.442605189	PhastCons 400 bins ordered
0.719786399	0.442605157	PhastCons 400 bins ordered
0.719786696	0.442605044	PhastCons 400 bins ordered
0.719786993	0.442604932	PhastCons 400 bins ordered
0.719787062	0.4426049	PhastCons 400 bins ordered
0.71978733	0.442604783	PhastCons 400 bins ordered
0.719788038	0.442604757	PhastCons 400 bins ordered
0.764492753	0.43315841	PhastCons 400 bins ordered
0.76449296	0.433158338	PhastCons 400 bins ordered
0.764493692	0.433158319	PhastCons 400 bins ordered
0.764493852	0.43315826	PhastCons 400 bins ordered
0.764494014	0.433158206	PhastCons 400 bins ordered
0.764494196	0.43315821	PhastCons 400 bins ordered
0.764494379	0.433158214	PhastCons 400 bins ordered
0.803597062	0.423107803	PhastCons 400 bins ordered
0.803597203	0.423107786	PhastCons 400 bins ordered
0.803597208	0.423107763	PhastCons 400 bins ordered
0.803597247	0.423107747	PhastCons 400 bins ordered
0.803597299	0.423107693	PhastCons 400 bins ordered
0.833182853	0.412269531	PhastCons 400 bins ordered
0.833182899	0.41226947	PhastCons 400 bins ordered
0.833182945	0.41226941	PhastCons 400 bins ordered
0.833183199	0.41226938	PhastCons 400 bins ordered
0.83318345	0.412269352	PhastCons 400 bins ordered
0.851718534	0.400604982	PhastCons 400 bins ordered
0.870253618	0.390039634	PhastCons 400 bins ordered
0.888788703	0.380424972	PhastCons 400 bins ordered
0.907323787	0.371638203	PhastCons 400 bins ordered
0.925858871	0.36357681	PhastCons 400 bins ordered
0.944393955	0.356154531	PhastCons 400 bins ordered
0.962929039	0.349298259	PhastCons 400 bins ordered
0.981464123	0.342945628	PhastCons 400 bins ordered
0.999999208	0.337043111	PhastCons 400 bins ordered
0.999999231	0.337043111	PhastCons 400 bins ordered
0.999999253	0.337043111	PhastCons 400 bins ordered
0.999999276	0.337043111	PhastCons 400 bins ordered
0.999999299	0.337043111	PhastCons 400 bins ordered
0.999999299	0.337043095	PhastCons 400 bins ordered
0.999999359	0.337043092	PhastCons 400 bins ordered
0.999999428	0.337043092	PhastCons 400 bins ordered
0.999999496	0.337043092	PhastCons 400 bins ordered
0.999999565	0.337043092	PhastCons 400 bins ordered
0.999999565	0.337043085	PhastCons 400 bins ordered
0.999999565	0.337043077	PhastCons 400 bins ordered
0.999999565	0.337043069	PhastCons 400 bins ordered
0.999999565	0.337043062	PhastCons 400 bins ordered
0.999999565	0.337043054	PhastCons 400 bins ordered
0.999999565	0.337043046	PhastCons 400 bins ordered
0.999999565	0.337043038	PhastCons 400 bins ordered
0.999999565	0.337043026	PhastCons 400 bins ordered
0.999999565	0.337043011	PhastCons 400 bins ordered
0.999999565	0.337042995	PhastCons 400 bins ordered
0.999999565	0.33704298	PhastCons 400 bins ordered
0.999999565	0.337042964	PhastCons 400 bins ordered
0.999999565	0.337042949	PhastCons 400 bins ordered
0	0	PhastCons score
0	0	PhastCons score
1.04E-07	0.056396648	PhastCons score
2.89E-07	0.108230653	PhastCons score
5.39E-07	0.157775853	PhastCons score
7.65E-07	0.177485809	PhastCons score
9.02E-07	0.163050046	PhastCons score
1.41E-06	0.211571373	PhastCons score
1.82E-06	0.221210729	PhastCons score
2.53E-06	0.233836252	PhastCons score
3.10E-06	0.247633996	PhastCons score
3.67E-06	0.246054967	PhastCons score
4.26E-06	0.241938542	PhastCons score
5.46E-06	0.267557388	PhastCons score
6.76E-06	0.287154031	PhastCons score
8.11E-06	0.30853701	PhastCons score
9.81E-06	0.326780093	PhastCons score
1.12E-05	0.334151825	PhastCons score
1.26E-05	0.329207703	PhastCons score
1.46E-05	0.342863261	PhastCons score
1.66E-05	0.343480568	PhastCons score
1.91E-05	0.3515347	PhastCons score
2.12E-05	0.356503011	PhastCons score
2.37E-05	0.354815231	PhastCons score
2.68E-05	0.367094386	PhastCons score
2.95E-05	0.373610253	PhastCons score
3.30E-05	0.382610021	PhastCons score
3.63E-05	0.389034837	PhastCons score
4.01E-05	0.396006919	PhastCons score
4.37E-05	0.39875623	PhastCons score
4.79E-05	0.400337426	PhastCons score
5.31E-05	0.414341002	PhastCons score
5.77E-05	0.413170451	PhastCons score
6.31E-05	0.420749604	PhastCons score
6.87E-05	0.426270111	PhastCons score
7.40E-05	0.428796512	PhastCons score
8.03E-05	0.434404027	PhastCons score
8.67E-05	0.439525207	PhastCons score
9.27E-05	0.439655865	PhastCons score
9.91E-05	0.439820837	PhastCons score
1.07E-04	0.44671216	PhastCons score
1.15E-04	0.448944657	PhastCons score
1.23E-04	0.450612325	PhastCons score
1.31E-04	0.446416582	PhastCons score
1.38E-04	0.445292585	PhastCons score
1.46E-04	0.44528909	PhastCons score
1.54E-04	0.445951947	PhastCons score
1.63E-04	0.447290957	PhastCons score
1.73E-04	0.449597607	PhastCons score
1.84E-04	0.454134171	PhastCons score
1.94E-04	0.457499556	PhastCons score
2.04E-04	0.458801989	PhastCons score
2.14E-04	0.459279328	PhastCons score
2.23E-04	0.460200814	PhastCons score
2.35E-04	0.463214453	PhastCons score
2.45E-04	0.462632651	PhastCons score
2.57E-04	0.464344488	PhastCons score
2.69E-04	0.466582704	PhastCons score
2.81E-04	0.46758916	PhastCons score
2.92E-04	0.465872536	PhastCons score
3.04E-04	0.466227932	PhastCons score
3.16E-04	0.465527699	PhastCons score
3.29E-04	0.466109674	PhastCons score
3.40E-04	0.464751798	PhastCons score
3.52E-04	0.463149069	PhastCons score
3.65E-04	0.462591496	PhastCons score
0.000378723	0.462837005	PhastCons score
3.92E-04	0.46165008	PhastCons score
4.06E-04	0.461667391	PhastCons score
4.21E-04	0.462269783	PhastCons score
4.35E-04	0.461444442	PhastCons score
4.52E-04	0.463707082	PhastCons score
4.66E-04	0.462872574	PhastCons score
4.80E-04	0.462627969	PhastCons score
4.96E-04	0.462541447	PhastCons score
5.11E-04	0.461526236	PhastCons score
5.27E-04	0.461334208	PhastCons score
5.45E-04	0.461996924	PhastCons score
5.62E-04	0.461581647	PhastCons score
5.78E-04	0.460387444	PhastCons score
5.96E-04	0.462337367	PhastCons score
6.14E-04	0.462757312	PhastCons score
6.31E-04	0.46348422	PhastCons score
6.49E-04	0.463825084	PhastCons score
6.69E-04	0.46470685	PhastCons score
6.89E-04	0.466185307	PhastCons score
7.09E-04	0.467375324	PhastCons score
7.27E-04	0.466954237	PhastCons score
7.49E-04	0.467883708	PhastCons score
7.68E-04	0.467724394	PhastCons score
7.89E-04	0.468696645	PhastCons score
8.10E-04	0.469011515	PhastCons score
8.30E-04	0.468578177	PhastCons score
8.51E-04	0.469502586	PhastCons score
8.72E-04	0.469701187	PhastCons score
8.92E-04	0.469352516	PhastCons score
9.13E-04	0.468981436	PhastCons score
9.36E-04	0.469902459	PhastCons score
9.59E-04	0.470500148	PhastCons score
9.80E-04	0.469568467	PhastCons score
0.001001779	0.469365771	PhastCons score
0.00102365	0.469064413	PhastCons score
0.001046924	0.468932759	PhastCons score
0.001071102	0.468963978	PhastCons score
0.001095926	0.469685401	PhastCons score
0.001119753	0.469228733	PhastCons score
0.001143628	0.469444752	PhastCons score
0.001166705	0.469248431	PhastCons score
0.001192931	0.470078473	PhastCons score
0.001218204	0.470269792	PhastCons score
0.001243031	0.470152949	PhastCons score
0.001267507	0.46962238	PhastCons score
0.001293532	0.469539536	PhastCons score
0.001317905	0.468920937	PhastCons score
0.001344331	0.469101537	PhastCons score
0.001372209	0.469700358	PhastCons score
0.001399036	0.469612955	PhastCons score
0.001426363	0.46963306	PhastCons score
0.001454593	0.470225556	PhastCons score
0.001483372	0.470380254	PhastCons score
0.001512352	0.470665822	PhastCons score
0.001541532	0.470886808	PhastCons score
0.001570461	0.471094935	PhastCons score
0.001600743	0.471520671	PhastCons score
0.001629472	0.471366286	PhastCons score
0.001658453	0.471268067	PhastCons score
0.001687335	0.471197908	PhastCons score
0.001717815	0.471510246	PhastCons score
0.001750401	0.472369029	PhastCons score
0.001781434	0.472278626	PhastCons score
0.001813218	0.472620817	PhastCons score
0.001843551	0.472186294	PhastCons score
0.001876888	0.472416022	PhastCons score
0.001908371	0.472507079	PhastCons score
0.001938354	0.472067174	PhastCons score
0.001969584	0.471494846	PhastCons score
0.002001117	0.471295728	PhastCons score
0.002034503	0.471182342	PhastCons score
0.002068287	0.471024545	PhastCons score
0.002099622	0.470443548	PhastCons score
0.002133258	0.470472274	PhastCons score
0.002165743	0.470372072	PhastCons score
0.002197628	0.469886083	PhastCons score
0.002233914	0.470296292	PhastCons score
0.002269952	0.470266285	PhastCons score
0.002305687	0.47038215	PhastCons score
0.002342925	0.470559541	PhastCons score
0.002381365	0.470611045	PhastCons score
0.002418604	0.471129308	PhastCons score
0.002457647	0.471725108	PhastCons score
0.002492833	0.471239529	PhastCons score
0.002531475	0.471556936	PhastCons score
0.002569864	0.471819619	PhastCons score
0.002608854	0.471956653	PhastCons score
0.002648696	0.47252011	PhastCons score
0.002687385	0.472220007	PhastCons score
0.002725974	0.472165383	PhastCons score
0.002765266	0.471917995	PhastCons score
0.002807059	0.472019008	PhastCons score
0.002849053	0.472134333	PhastCons score
0.002888994	0.471942224	PhastCons score
0.002930437	0.472081191	PhastCons score
0.002972182	0.472346622	PhastCons score
0.003013023	0.472307251	PhastCons score
0.003055418	0.472330633	PhastCons score
0.003098664	0.472450953	PhastCons score
0.003141609	0.472596981	PhastCons score
0.003183601	0.472222656	PhastCons score
0.003225546	0.472183599	PhastCons score
0.003270294	0.472355666	PhastCons score
0.003314689	0.4723923	PhastCons score
0.003357435	0.472351752	PhastCons score
0.003402633	0.472416766	PhastCons score
0.00344843	0.472354967	PhastCons score
0.003493827	0.472541281	PhastCons score
0.003541578	0.472904604	PhastCons score
0.003590681	0.473339869	PhastCons score
0.003638032	0.473394454	PhastCons score
0.003683529	0.473330827	PhastCons score
0.003730128	0.47315312	PhastCons score
0.003779778	0.473469144	PhastCons score
0.003825428	0.473156228	PhastCons score
0.003873077	0.472806159	PhastCons score
0.003920427	0.472683422	PhastCons score
0.003970079	0.47270226	PhastCons score
0.00401998	0.472599991	PhastCons score
0.004070933	0.472762008	PhastCons score
0.004120884	0.472674822	PhastCons score
0.004171887	0.472948006	PhastCons score
0.004223943	0.473059348	PhastCons score
0.004275248	0.473197804	PhastCons score
0.004327752	0.473562548	PhastCons score
0.004378105	0.473289466	PhastCons score
0.004431709	0.473286708	PhastCons score
0.004484766	0.473076029	PhastCons score
0.004535217	0.472653257	PhastCons score
0.004588923	0.47273392	PhastCons score
0.004640026	0.47237442	PhastCons score
0.004692481	0.47184784	PhastCons score
0.004747539	0.47187645	PhastCons score
0.004802747	0.471821937	PhastCons score
0.004856254	0.471539068	PhastCons score
0.004914314	0.471874596	PhastCons score
0.004968319	0.471683259	PhastCons score
0.005023026	0.471481978	PhastCons score
0.005080385	0.471498622	PhastCons score
0.005138646	0.471669311	PhastCons score
0.005196106	0.471604984	PhastCons score
0.00525647	0.471847201	PhastCons score
0.005313779	0.471747632	PhastCons score
0.005371239	0.471632488	PhastCons score
0.005431	0.471516925	PhastCons score
0.005491964	0.471539703	PhastCons score
0.005552275	0.471257976	PhastCons score
0.005611836	0.471238303	PhastCons score
0.005674	0.471102549	PhastCons score
0.005738167	0.471401552	PhastCons score
0.005797679	0.471016665	PhastCons score
0.005860744	0.471041327	PhastCons score
0.005921908	0.470841268	PhastCons score
0.005983123	0.470684655	PhastCons score
0.006047439	0.470677322	PhastCons score
0.00611416	0.470648698	PhastCons score
0.006177428	0.470386303	PhastCons score
0.006243748	0.470249517	PhastCons score
0.006307463	0.470200554	PhastCons score
0.006375035	0.470402279	PhastCons score
0.006443006	0.470579275	PhastCons score
0.00651328	0.470743734	PhastCons score
0.006576996	0.470179675	PhastCons score
0.006647268	0.470286307	PhastCons score
0.006713989	0.470252637	PhastCons score
0.006786365	0.470476125	PhastCons score
0.00685789	0.470717637	PhastCons score
0.006927113	0.470719419	PhastCons score
0.006997635	0.470681836	PhastCons score
0.00706976	0.470740583	PhastCons score
0.007143137	0.470649512	PhastCons score
0.007218215	0.470790911	PhastCons score
0.007291042	0.470861814	PhastCons score
0.007367272	0.47089886	PhastCons score
0.007440347	0.470689198	PhastCons score
0.007513573	0.470499067	PhastCons score
0.007589901	0.470381137	PhastCons score
0.007665581	0.47039202	PhastCons score
0.007743662	0.470454093	PhastCons score
0.007819592	0.470273706	PhastCons score
0.007898673	0.470367155	PhastCons score
0.007975905	0.470320703	PhastCons score
0.008052535	0.470194518	PhastCons score
0.008131366	0.470150527	PhastCons score
0.008213352	0.470168064	PhastCons score
0.008294136	0.47012922	PhastCons score
0.008378222	0.4702989	PhastCons score
0.008460758	0.470401443	PhastCons score
0.008543745	0.470277944	PhastCons score
0.008631036	0.470558246	PhastCons score
0.008711821	0.47049723	PhastCons score
0.008795056	0.470412329	PhastCons score
0.008881247	0.470556699	PhastCons score
0.008966186	0.470612906	PhastCons score
0.009053228	0.470654817	PhastCons score
0.00914307	0.470864437	PhastCons score
0.009231463	0.470926539	PhastCons score
0.009320455	0.471030691	PhastCons score
0.009413452	0.471301566	PhastCons score
0.009502444	0.471246007	PhastCons score
0.009590786	0.471194318	PhastCons score
0.009681031	0.471007903	PhastCons score
0.009767722	0.470905913	PhastCons score
0.009862121	0.471073717	PhastCons score
0.009952715	0.471132129	PhastCons score
0.01004291	0.470962821	PhastCons score
0.010137759	0.470998672	PhastCons score
0.010232007	0.471175482	PhastCons score
0.010325854	0.471017767	PhastCons score
0.010424656	0.471123201	PhastCons score
0.010520155	0.471218202	PhastCons score
0.010616104	0.471140932	PhastCons score
0.010715309	0.471141786	PhastCons score
0.010817215	0.471208024	PhastCons score
0.010912864	0.471022221	PhastCons score
0.011015171	0.47112551	PhastCons score
0.011114824	0.471154528	PhastCons score
0.011217281	0.471105715	PhastCons score
0.011317585	0.470953433	PhastCons score
0.011417189	0.470851859	PhastCons score
0.011522898	0.470968805	PhastCons score
0.011626806	0.470948665	PhastCons score
0.011731215	0.47097551	PhastCons score
0.011841479	0.471165428	PhastCons score
0.011942785	0.47101176	PhastCons score
0.012051347	0.471105714	PhastCons score
0.01215831	0.471103091	PhastCons score
0.012265971	0.471181808	PhastCons score
0.012374685	0.471235473	PhastCons score
0.012483549	0.471163833	PhastCons score
0.012591411	0.471084258	PhastCons score
0.012702277	0.471050959	PhastCons score
0.012813193	0.471059121	PhastCons score
0.012925108	0.471038313	PhastCons score
0.013037626	0.471044663	PhastCons score
0.013155248	0.471164501	PhastCons score
0.013270218	0.471129473	PhastCons score
0.013384788	0.471066014	PhastCons score
0.013500709	0.471125726	PhastCons score
0.013617031	0.471110096	PhastCons score
0.013730849	0.470983077	PhastCons score
0.013851875	0.47098545	PhastCons score
0.01397305	0.47102144	PhastCons score
0.014093075	0.470936414	PhastCons score
0.01421305	0.470876135	PhastCons score
0.014334977	0.470862503	PhastCons score
0.014457306	0.470953464	PhastCons score
0.014580334	0.470992481	PhastCons score
0.014705464	0.470936591	PhastCons score
0.014830845	0.470934498	PhastCons score
0.014958928	0.471027922	PhastCons score
0.015087712	0.471160119	PhastCons score
0.015220702	0.471363371	PhastCons score
0.015342629	0.471231496	PhastCons score
0.015472665	0.471145507	PhastCons score
0.015598746	0.470997064	PhastCons score
0.015725429	0.470802817	PhastCons score
0.015856215	0.470739244	PhastCons score
0.015993959	0.470909315	PhastCons score
0.016131002	0.471010037	PhastCons score
0.016263791	0.470938074	PhastCons score
0.016399033	0.470962096	PhastCons score
0.016538628	0.471060074	PhastCons score
0.016677322	0.47105703	PhastCons score
0.016816016	0.471043508	PhastCons score
0.016956814	0.471131842	PhastCons score
0.017099163	0.471230361	PhastCons score
0.017243262	0.471380309	PhastCons score
0.01738586	0.47141932	PhastCons score
0.017531062	0.471501076	PhastCons score
0.017676914	0.471603892	PhastCons score
0.01781766	0.471528051	PhastCons score
0.017963412	0.471539641	PhastCons score
0.018106911	0.47144938	PhastCons score
0.018256717	0.471506379	PhastCons score
0.018405672	0.471553962	PhastCons score
0.018553276	0.471477659	PhastCons score
0.018697476	0.471355479	PhastCons score
0.018850485	0.471371748	PhastCons score
0.019001792	0.471367207	PhastCons score
0.019153351	0.471341022	PhastCons score
0.019306361	0.471258591	PhastCons score
0.019464125	0.471296023	PhastCons score
0.019617085	0.471174943	PhastCons score
0.019772847	0.471157951	PhastCons score
0.019930961	0.471161719	PhastCons score
0.020088626	0.471125551	PhastCons score
0.020247592	0.4710528	PhastCons score
0.020403255	0.470926726	PhastCons score
0.020562672	0.470896142	PhastCons score
0.020722989	0.470904676	PhastCons score
0.020888962	0.470967767	PhastCons score
0.021052732	0.470953233	PhastCons score
0.021217054	0.470986239	PhastCons score
0.02138548	0.471031751	PhastCons score
0.021554356	0.471060117	PhastCons score
0.021721731	0.471103532	PhastCons score
0.021886302	0.471021013	PhastCons score
0.022054878	0.470972387	PhastCons score
0.022227208	0.471015068	PhastCons score
0.022397285	0.470984476	PhastCons score
0.022571267	0.471007253	PhastCons score
0.0227464	0.470962235	PhastCons score
0.022927638	0.471089864	PhastCons score
0.023107925	0.471147601	PhastCons score
0.023282556	0.47105422	PhastCons score
0.023464646	0.471153693	PhastCons score
0.023645185	0.471107064	PhastCons score
0.023820417	0.471031274	PhastCons score
0.02400586	0.471199111	PhastCons score
0.024191053	0.471203377	PhastCons score
0.024379549	0.471259166	PhastCons score
0.024565843	0.471285416	PhastCons score
0.024748182	0.47112643	PhastCons score
0.024928671	0.47102131	PhastCons score
0.025117668	0.471006573	PhastCons score
0.025308067	0.471034367	PhastCons score
0.025493011	0.470865185	PhastCons score
0.025686212	0.470928985	PhastCons score
0.025874809	0.470864311	PhastCons score
0.026065608	0.470798251	PhastCons score
0.026262663	0.470857573	PhastCons score
0.026459368	0.47088461	PhastCons score
0.026656924	0.470897143	PhastCons score
0.026858684	0.470930723	PhastCons score
0.027060645	0.471000564	PhastCons score
0.0272575	0.470931057	PhastCons score
0.027460612	0.470968672	PhastCons score
0.027661871	0.470991444	PhastCons score
0.027857525	0.470876495	PhastCons score
0.028063691	0.470931319	PhastCons score
0.028273208	0.470936328	PhastCons score
0.028483678	0.470973367	PhastCons score
0.028692645	0.470997979	PhastCons score
0.028904415	0.470988784	PhastCons score
0.029113283	0.470928957	PhastCons score
0.029327555	0.470957186	PhastCons score
0.02953317	0.470825918	PhastCons score
0.029750546	0.470855078	PhastCons score
0.029967021	0.470884117	PhastCons score
0.030188301	0.470945796	PhastCons score
0.030405928	0.470929571	PhastCons score
0.030622603	0.470892788	PhastCons score
0.030839078	0.470801278	PhastCons score
0.03106221	0.470840925	PhastCons score
0.031290648	0.470954911	PhastCons score
0.031511277	0.470877676	PhastCons score
0.031742267	0.470879038	PhastCons score
0.031971907	0.470942738	PhastCons score
0.03219609	0.470837495	PhastCons score
0.032423177	0.470815612	PhastCons score
0.032653867	0.470805565	PhastCons score
0.032886209	0.470828732	PhastCons score
0.0331183	0.470804488	PhastCons score
0.033347789	0.470723548	PhastCons score
0.03357853	0.470621995	PhastCons score
0.033814826	0.470619194	PhastCons score
0.03404912	0.470632067	PhastCons score
0.034290171	0.470658296	PhastCons score
0.034534777	0.470720379	PhastCons score
0.034777729	0.470745208	PhastCons score
0.035024986	0.47085735	PhastCons score
0.03526874	0.470845982	PhastCons score
0.035516047	0.470830027	PhastCons score
0.035773066	0.471022192	PhastCons score
0.036027981	0.471099163	PhastCons score
0.036280344	0.471137641	PhastCons score
0.036538814	0.471211467	PhastCons score
0.036783669	0.471087266	PhastCons score
0.037036883	0.471068687	PhastCons score
0.0372928	0.471104758	PhastCons score
0.037547916	0.471122014	PhastCons score
0.03781094	0.471141179	PhastCons score
0.03806976	0.471175767	PhastCons score
0.03832913	0.471140989	PhastCons score
0.038590552	0.471184436	PhastCons score
0.038858231	0.47122052	PhastCons score
0.039117201	0.471156318	PhastCons score
0.03937572	0.471132446	PhastCons score
0.039638644	0.471085031	PhastCons score
0.03990397	0.471079406	PhastCons score
0.040177755	0.471152586	PhastCons score
0.040453693	0.471256459	PhastCons score
0.040726627	0.47127235	PhastCons score
0.041008721	0.471377063	PhastCons score
0.041288963	0.471478905	PhastCons score
0.041568854	0.47154759	PhastCons score
0.041849347	0.471578259	PhastCons score
0.042131441	0.471582326	PhastCons score
0.042415987	0.471661123	PhastCons score
0.042704337	0.471710741	PhastCons score
0.042990686	0.471740337	PhastCons score
0.043275183	0.471719767	PhastCons score
0.043564935	0.471765329	PhastCons score
0.04385804	0.471792007	PhastCons score
0.044151346	0.471803314	PhastCons score
0.044446153	0.471825887	PhastCons score
0.04474051	0.471819015	PhastCons score
0.045034066	0.471858769	PhastCons score
0.045332677	0.471846637	PhastCons score
0.045637494	0.471879548	PhastCons score
0.045938258	0.471884694	PhastCons score
0.046245228	0.47197722	PhastCons score
0.046550696	0.472021956	PhastCons score
0.046865624	0.47219737	PhastCons score
0.047173895	0.472229396	PhastCons score
0.047485119	0.472280501	PhastCons score
0.047794392	0.472273117	PhastCons score
0.048108269	0.472311031	PhastCons score
0.0484249	0.472328736	PhastCons score
0.048738376	0.47236881	PhastCons score
0.04904965	0.472323178	PhastCons score
0.049365428	0.472357879	PhastCons score
0.049682609	0.472350402	PhastCons score
0.049997837	0.472306254	PhastCons score
0.050319722	0.472239312	PhastCons score
0.050646112	0.472260414	PhastCons score
0.050977608	0.472353075	PhastCons score
0.0513061	0.47238775	PhastCons score
0.051635443	0.47234823	PhastCons score
0.051968541	0.472377292	PhastCons score
0.052298084	0.472377092	PhastCons score
0.052637688	0.472434089	PhastCons score
0.052968532	0.472432707	PhastCons score
0.053303882	0.472395817	PhastCons score
0.053638831	0.472364404	PhastCons score
0.053971527	0.472285739	PhastCons score
0.054316987	0.472310221	PhastCons score
0.054656692	0.472263827	PhastCons score
0.05500075	0.47222333	PhastCons score
0.055343958	0.472181333	PhastCons score
0.055686916	0.472120105	PhastCons score
0.056032776	0.472049066	PhastCons score
0.056378837	0.471962401	PhastCons score
0.056731705	0.471977475	PhastCons score
0.057089828	0.471987374	PhastCons score
0.057446749	0.471992329	PhastCons score
0.057801769	0.471935208	PhastCons score
0.058159992	0.47191379	PhastCons score
0.058513111	0.471798529	PhastCons score
0.058876639	0.471834923	PhastCons score
0.059243422	0.471833212	PhastCons score
0.059610204	0.471852088	PhastCons score
0.059974734	0.471784457	PhastCons score
0.060343467	0.471799638	PhastCons score
0.060708848	0.471745641	PhastCons score
0.061072327	0.471629841	PhastCons score
0.061442262	0.471603979	PhastCons score
0.061820157	0.471651034	PhastCons score
0.062199251	0.471655244	PhastCons score
0.062573491	0.471589188	PhastCons score
0.062954788	0.471581393	PhastCons score
0.063334734	0.471540619	PhastCons score
0.063714129	0.471494514	PhastCons score
0.064099331	0.471485942	PhastCons score
0.064483881	0.471458738	PhastCons score
0.064866329	0.471399608	PhastCons score
0.065260139	0.471397014	PhastCons score
0.065650796	0.471374354	PhastCons score
0.066044306	0.471377201	PhastCons score
0.066439467	0.471340022	PhastCons score
0.066837532	0.471332246	PhastCons score
0.067237148	0.471352959	PhastCons score
0.067634262	0.471302566	PhastCons score
[truncated: 18,375 more rows]
