# Supplementary material for: Identification and characterization of constrained non-exonic bases lacking predictive epigenomic and transcription factor binding annotations
Source: Nat Commun. 2020 Dec 2;11:6168. doi: 10.1038/s41467-020-19962-9 (PMC7710766; doi:10.1038/s41467-020-19962-9)
Supplement: Supplementary file 11 — Source Data [file 41467_2020_19962_MOESM11_ESM.zip › SourceData/Fig7c.txt]

CNE CSS-CNEP <=0.05	CNE CSS-CNEP <=0.1	CSS-CNEP <=0.2	CNE
1.137935074	2.081453859	2.747757087	2.4850683
1.2063421	1.42300304	2.222393451	2.12344215
1.064207722	1.514282805	1.927175318	1.990771255
1.056225576	1.356801458	1.888875419	1.970378382
1.059442317	1.087011515	1.671104468	1.981650582
0.65393196	1.058488276	1.628049584	1.955276446
0.619931556	0.997677262	1.636046923	1.928377939
0.603782544	0.987593445	1.599197989	1.913692467
0.586021509	0.972395721	1.596960511	1.838472521
0.542679233	0.933256418	1.589241098	1.803796133
0.532439118	0.901752827	1.542898376	1.757808427
0.535691136	0.902423894	1.543224959	1.745798664
0.541808964	0.902137328	1.500273339	1.722114055
0.50493405	0.903353304	1.466333366	1.662924701
0.494715707	0.897282412	1.417692245	1.647603773
0.498718279	0.888178616	1.413765835	1.601372839
0.487257269	0.882830364	1.413688819	1.603261767
0.477791205	0.883359781	1.414366624	1.588987492
0.466019051	0.8770402	1.398280755	1.587548829
0.469962333	0.876254554	1.379819195	1.571968228
0.478458554	0.862214825	1.378774078	1.563266896
0.475297369	0.864942129	1.37647865	1.564007613
0.471276283	0.86070786	1.367980424	1.554854423
0.46293757	0.856851572	1.365460997	1.552560035
0.456954916	0.846423169	1.3405139	1.526627766
0.450777936	0.84547933	1.340734922	1.525542965
0.447270958	0.839224212	1.327796236	1.520673282
0.435653141	0.839791045	1.298198182	1.504245385
0.436695915	0.828861298	1.296842463	1.498319429
0.43185351	0.824281082	1.290845062	1.439264718
0.434356189	0.824991304	1.288228304	1.429772918
0.43402266	0.824422612	1.289152038	1.430529631
0.430784294	0.823891077	1.287224056	1.417431037
0.422507997	0.824108702	1.286853269	1.415096435
0.419072764	0.829874168	1.254657563	1.413727077
0.416290173	0.830950797	1.249696018	1.411393159
0.416175592	0.827421315	1.244257113	1.404824114
0.410692019	0.81872845	1.241613249	1.404343701
0.409894173	0.816736657	1.23009428	1.404931777
0.413049027	0.818494355	1.228445351	1.396020284
0.417058091	0.815393479	1.224981598	1.388451854
0.416141927	0.810949502	1.223811972	1.387838646
0.413788249	0.809609117	1.22195535	1.386403967
0.412022109	0.805816544	1.220392689	1.385720565
0.40736599	0.805544409	1.22179156	1.382826451
0.405180322	0.793027705	1.21626853	1.383855242
0.404346955	0.788331274	1.208960886	1.380693564
0.38926872	0.787465293	1.2040461	1.373134012
0.391763834	0.784634233	1.204246412	1.367594521
0.389257685	0.783736651	1.201582304	1.363068728
0.389134619	0.783888546	1.195501044	1.358041742
0.387225926	0.780502218	1.191703143	1.34877307
0.382407735	0.780804816	1.187933957	1.344012177
0.381875636	0.779147045	1.173260777	1.334780402
0.384095787	0.777613307	1.166952741	1.334051339
0.379312899	0.771521338	1.161034956	1.332846887
0.376952432	0.763420579	1.152382009	1.316852491
0.376147008	0.756745059	1.148084069	1.305559229
0.376578086	0.757150312	1.133085606	1.294300362
0.371932771	0.756515503	1.126552148	1.288504221
0.372612162	0.752273422	1.124184811	1.271903145
0.37214209	0.750917912	1.119361095	1.270203266
0.37379777	0.746483091	1.115810043	1.267832773
0.372548467	0.745321222	1.11579332	1.258847305
0.36534103	0.744737433	1.113967917	1.255023002
0.365401925	0.742383903	1.113733837	1.252988105
0.365080655	0.742194647	1.112431834	1.249538579
0.367983809	0.740051491	1.111333717	1.24718369
0.366506874	0.737500093	1.106797831	1.246487829
0.365025145	0.736991795	1.106975064	1.240241134
0.362470189	0.736358947	1.093899594	1.239584919
0.358504041	0.734026906	1.094240543	1.234735547
0.358483087	0.7300075	1.09235609	1.234938195
0.359913669	0.729965409	1.092213573	1.224783879
0.360442041	0.728405147	1.083581797	1.22053805
0.360140219	0.727404328	1.079987285	1.215212387
0.359315454	0.722295023	1.077145155	1.205675411
0.358851404	0.721765546	1.077123542	1.20328881
0.357773655	0.716518468	1.072032296	1.202312717
0.356414588	0.712583779	1.068019582	1.201958192
0.352730238	0.71270754	1.064547093	1.194995563
0.346374037	0.712741934	1.063652109	1.194110757
0.343144816	0.712200956	1.059786372	1.189582814
0.341596831	0.704922659	1.059106604	1.188900358
0.338608567	0.702234405	1.05650814	1.187896541
0.335683234	0.702321793	1.056153897	1.182635009
0.334769217	0.70115769	1.054225435	1.180840058
0.335203304	0.700621016	1.054191654	1.156384046
0.335847321	0.698925432	1.049916427	1.15392622
0.334018632	0.698803071	1.049137775	1.146875415
0.332924216	0.696567833	1.048267566	1.145758743
0.332262458	0.69567539	1.047093679	1.145324736
0.332684738	0.695138599	1.039768386	1.143690727
0.332593925	0.695052989	1.038162242	1.142665242
0.332347641	0.694493175	1.037791486	1.135600193
0.330782683	0.691283282	1.033810237	1.133861093
0.330943263	0.684394499	1.033651212	1.13415098
0.333814057	0.681782552	1.033523933	1.131507874
0.33416904	0.678493589	1.030834066	1.130249125
0.334126297	0.678374246	1.030918012	1.128311228
0.332223201	0.678181464	1.021749564	1.123912438
0.332149926	0.676420697	1.018474414	1.119131191
0.326915545	0.675983156	1.013318833	1.115371423
0.327304123	0.674748187	1.013251109	1.104315232
0.327009183	0.674712363	1.012553963	1.103554311
0.325863033	0.673005842	1.012530678	1.10305716
0.325695787	0.670474171	1.011735627	1.098802493
0.319951797	0.670783297	1.010509247	1.098848976
0.319651736	0.670607791	1.001763904	1.091240523
0.319266761	0.66384229	1.001631481	1.090845791
0.316789985	0.663913666	0.999650286	1.090735123
0.31520772	0.662472298	0.994233209	1.089885145
0.315218293	0.662110115	0.990868606	1.089718828
0.314845277	0.656601729	0.987300393	1.087407518
0.312764203	0.652229191	0.985469785	1.075312192
0.313078698	0.651047011	0.985732163	1.073486325
0.313534596	0.647179011	0.982157798	1.073031401
0.314340887	0.646419933	0.980265577	1.069981086
0.31352696	0.643501107	0.978436603	1.069798136
0.313479831	0.640951219	0.977995319	1.068048601
0.315330515	0.640211804	0.974259956	1.068020563
0.314588848	0.639646723	0.972867211	1.066843607
0.31418393	0.635180153	0.971148467	1.062454962
0.314365806	0.63464012	0.971314998	1.059433847
0.314893378	0.63191533	0.969755314	1.057728231
0.31309065	0.631465371	0.968198877	1.056939166
0.311666371	0.630494679	0.967227037	1.055969936
0.311658871	0.630474641	0.966798991	1.054758027
0.312279494	0.631087519	0.965237249	1.054462847
0.311525611	0.628784862	0.963349689	1.042192837
0.311730063	0.627300072	0.957135428	1.040569081
0.310081403	0.625612164	0.95115367	1.04017986
0.310418028	0.622548497	0.951831499	1.039688174
0.310481501	0.621744533	0.950494565	1.035753271
0.310735426	0.620033308	0.949551293	1.034039918
0.310753315	0.619969022	0.948448169	1.033701586
0.310533278	0.619087894	0.948267453	1.03369268
0.308449626	0.617358529	0.943493915	1.032752381
0.30899921	0.615127404	0.941942432	1.031885325
0.30932116	0.614384551	0.942527401	1.029287317
0.309819821	0.613719911	0.935952602	1.028909942
0.308957787	0.613144755	0.935361041	1.026803013
0.308930894	0.611818755	0.933888159	1.024082888
0.309225851	0.605661014	0.933796069	1.015941712
0.308719891	0.604399487	0.930348184	1.012343249
0.306279548	0.6037274	0.926269313	1.009287661
0.3058036	0.602986654	0.922652149	1.006592671
0.306105227	0.602351509	0.920947543	1.004738143
0.305946378	0.601931344	0.9162709	1.003257227
0.304643215	0.600738237	0.916024099	1.00366961
0.303365792	0.599891526	0.914792352	1.000462692
0.30293762	0.599591081	0.913252966	0.999844095
0.302194368	0.598479138	0.91242026	0.998449495
0.298387563	0.594132801	0.911523457	0.997397822
0.296642578	0.59412205	0.91167136	0.995907735
0.296585167	0.593563497	0.910200648	0.995721589
0.296588385	0.592783086	0.909861537	0.995281116
0.296583088	0.592645998	0.904826534	0.992908624
0.296389197	0.592265729	0.903772053	0.991143906
0.295379805	0.590708979	0.903439716	0.989367205
0.29344759	0.588353001	0.902045644	0.987741728
0.293056843	0.587932808	0.896571212	0.985388541
0.292791403	0.587621621	0.894197774	0.981097019
0.292495083	0.586646611	0.892896155	0.979014955
0.292217869	0.586341597	0.88971483	0.979060239
0.291731443	0.58670442	0.888517488	0.965892558
0.290830214	0.58457656	0.888280031	0.965219154
0.290797769	0.581152417	0.887382321	0.963958137
0.290558833	0.578346175	0.885595755	0.963791247
0.290757086	0.578019564	0.883613674	0.963615343
0.289786067	0.574944445	0.882534249	0.962397623
0.288655119	0.574893588	0.882232149	0.962548472
0.286801713	0.571215813	0.881835192	0.959023143
0.286308236	0.570879098	0.880644904	0.95912679
0.285617075	0.567660656	0.880529635	0.957640187
0.285593325	0.566001201	0.880640741	0.957474885
0.285746319	0.565069696	0.880860549	0.957403953
0.285341842	0.56213605	0.879752842	0.955296629
0.285339403	0.561864277	0.878590338	0.954629226
0.285527431	0.55957279	0.878345538	0.952208299
0.285010714	0.55884424	0.877443663	0.950231825
0.282217742	0.558061553	0.876940072	0.948832602
0.282330212	0.557198987	0.875910941	0.94795744
0.281892824	0.555512556	0.870517372	0.947655928
0.281134694	0.554989731	0.868824273	0.946700038
0.281135991	0.554477537	0.865823742	0.945368745
0.280716443	0.554331418	0.865151735	0.943319024
0.278594245	0.553994686	0.864138676	0.937996689
0.277957048	0.554016788	0.861392154	0.936707462
0.277363905	0.553434671	0.858066136	0.933942754
0.277261778	0.552613331	0.857404912	0.933741809
0.276281668	0.55110564	0.855270313	0.933173582
0.275508117	0.549075327	0.854905885	0.931366955
0.275149792	0.54636308	0.850278954	0.92963639
0.274553263	0.546562598	0.848489681	0.92758071
0.274774809	0.545638084	0.846892302	0.927578695
0.274608591	0.544997106	0.84622949	0.923411577
0.274368978	0.544137633	0.844891494	0.916985548
0.272061206	0.543262333	0.84349702	0.914940266
0.272180535	0.541745489	0.838912906	0.912369442
0.271059871	0.541558484	0.838207559	0.912223456
0.270324714	0.54207016	0.837948644	0.91206202
0.269464337	0.541143382	0.837160814	0.912037401
0.269598944	0.541114683	0.835724365	0.905265273
0.269331942	0.537466291	0.834843576	0.904986188
0.269504541	0.535452908	0.827070455	0.90502681
0.268989636	0.534702758	0.826514794	0.899387078
0.268605345	0.534205413	0.826454513	0.898860403
0.268784109	0.533428099	0.826448667	0.896913011
0.268277927	0.532929424	0.825898835	0.896845349
0.267106369	0.532929142	0.82109555	0.895547687
0.266449991	0.529320698	0.820319626	0.894963256
0.265461805	0.529129453	0.819197153	0.892734943
0.265224378	0.528391658	0.818841978	0.891416323
0.265193715	0.528127855	0.817011201	0.891402973
0.265649207	0.527406783	0.815640133	0.891199146
0.265443724	0.523750451	0.815561802	0.887359681
0.262040115	0.522588327	0.81512184	0.886564368
0.261045102	0.522294265	0.812426546	0.885787499
0.260643836	0.522363135	0.811226345	0.885784059
0.258854366	0.521422719	0.810784326	0.884749183
0.257916902	0.520727141	0.810049659	0.884802656
0.257495323	0.519069866	0.809932796	0.882276883
0.257073296	0.516846079	0.806996042	0.880514357
0.256793379	0.516695063	0.806967114	0.875167177
0.256623029	0.516021037	0.804132973	0.874695618
0.255898969	0.516180336	0.804007266	0.87299386
0.255403064	0.511453959	0.798981447	0.871804958
0.255225227	0.511276704	0.798466543	0.870533379
0.253432765	0.51025674	0.797279937	0.867960744
0.253411198	0.510309665	0.796609469	0.867480593
0.253359952	0.50954878	0.79378522	0.867339343
0.253167599	0.507762555	0.791298692	0.865587671
0.253323177	0.505593011	0.790176132	0.864840038
0.25328409	0.504263771	0.788770569	0.862434026
0.252394213	0.502953452	0.785769586	0.860293443
0.252034512	0.50302055	0.781794076	0.859983848
0.251510151	0.502491989	0.779070265	0.859069182
0.251663843	0.502200231	0.774195269	0.857795177
0.25074055	0.501787064	0.769891999	0.852256029
0.250877092	0.500840744	0.769930608	0.851920664
0.248546641	0.500228813	0.768804516	0.849569385
0.248209259	0.495312934	0.768902795	0.848048766
0.248319421	0.494312332	0.768037396	0.847359297
0.248726599	0.493719985	0.767952011	0.845333979
0.248619271	0.494242951	0.767431069	0.844187478
0.247341066	0.493991693	0.766570724	0.844048436
0.247131999	0.493867609	0.7665423	0.841747304
0.246023629	0.489295936	0.766574284	0.838662399
0.244631633	0.488466432	0.765383661	0.837911683
0.242704598	0.486739155	0.765320149	0.837871375
0.242870778	0.484565096	0.763890754	0.837403799
0.242713561	0.484721721	0.759665623	0.836398393
0.243213984	0.484556319	0.754522392	0.836352574
0.241948499	0.484466984	0.754462322	0.836093807
0.24179064	0.484127489	0.754389254	0.836059613
0.240378784	0.483503969	0.753763404	0.835989854
0.240228398	0.483371721	0.752855808	0.835363993
0.240087332	0.483271994	0.751051381	0.83268974
0.239204155	0.480395421	0.750664543	0.832265774
0.238560745	0.479627825	0.748807	0.828938866
0.238639746	0.478638986	0.747080365	0.828094534
0.235415148	0.478649925	0.744474766	0.826703242
0.233606935	0.477523435	0.743703482	0.826999986
0.233581627	0.477332488	0.742987021	0.827033029
0.229880352	0.475678975	0.740759327	0.827024863
0.227732778	0.474142173	0.736189529	0.825776547
0.227403826	0.474662154	0.734882915	0.824783123
0.22625488	0.473446433	0.732623588	0.823528234
0.226222697	0.473075267	0.731527092	0.822413273
0.225350533	0.472511859	0.731172685	0.822239885
0.225411096	0.471962974	0.730680769	0.82216866
0.225533592	0.470505184	0.730136199	0.820353518
0.22544044	0.46988311	0.726797019	0.820205964
0.224530681	0.468829109	0.726337988	0.81723476
0.224682119	0.468575052	0.725353894	0.813885295
0.223166565	0.462292182	0.724018796	0.810811433
0.222686254	0.461833173	0.722267024	0.809817401
0.222276155	0.461538629	0.720884043	0.808535319
0.22088604	0.461338464	0.72066397	0.808835478
0.220238808	0.460325428	0.718779761	0.808275875
0.220545699	0.460266232	0.718706594	0.808308909
0.220495466	0.459823498	0.718186461	0.807236972
0.220233862	0.459633608	0.717915792	0.805757658
0.220158908	0.459025193	0.717402121	0.805324695
0.220128726	0.458693802	0.717179308	0.805144836
0.220168764	0.457949329	0.715920855	0.803581028
0.220168641	0.457744445	0.713161701	0.797682138
0.220351841	0.456207703	0.712462294	0.79494767
0.219927906	0.456017254	0.712236622	0.794712206
0.219688145	0.455391356	0.708922345	0.793857336
0.219011848	0.4540933	0.70870757	0.792614125
0.218859364	0.4528964	0.70868842	0.792202805
0.21850538	0.451750111	0.707468903	0.788414812
0.217290981	0.451197169	0.700902755	0.784992391
0.21734649	0.450948097	0.700336188	0.784932922
0.217254415	0.450835272	0.700085836	0.7843676
0.216374449	0.450202095	0.698912851	0.782632934
0.216250084	0.449679082	0.697340008	0.781520277
0.216196654	0.44979213	0.696932808	0.779824269
0.21594017	0.447931066	0.695382348	0.779476651
0.216031467	0.447732243	0.694355243	0.778688724
0.216484018	0.446765393	0.694414592	0.778808763
0.216620261	0.445535253	0.694310696	0.776742702
0.214539036	0.445627755	0.694287235	0.775006324
0.214157546	0.444918449	0.692200858	0.772709292
0.214070558	0.444048714	0.690738286	0.772037195
0.213784245	0.444213312	0.690276696	0.771999705
0.213820062	0.443626097	0.690172958	0.769428887
0.213206567	0.442760719	0.689135462	0.769295798
0.211690207	0.442186627	0.68864327	0.768529304
0.209996629	0.441491966	0.687893279	0.764739544
0.209392278	0.439013494	0.687726292	0.764105834
0.209463734	0.438909942	0.68739239	0.761468554
0.209370954	0.438790243	0.6872251	0.761235676
0.209459897	0.438795766	0.685906875	0.761158718
0.209461813	0.438149531	0.685759139	0.758870063
0.209451245	0.437137908	0.685480277	0.758857198
0.209318792	0.436925345	0.685238552	0.758534407
0.209415716	0.43641963	0.683388128	0.758311247
0.2093821	0.43479399	0.678082588	0.755329156
0.208796999	0.434462167	0.676795996	0.753014941
0.207322581	0.43423354	0.676865604	0.752009679
0.206884583	0.433479577	0.676830906	0.746437573
0.205801351	0.431580907	0.676360768	0.746066955
0.205906925	0.43083124	0.674636421	0.741681853
0.205178104	0.430451138	0.673902933	0.739456815
0.205289964	0.428318045	0.673758159	0.739448174
0.205316844	0.428319714	0.672822785	0.73942195
0.204739317	0.428831084	0.670809448	0.739001357
0.204778836	0.427953968	0.670785753	0.738189146
0.204602592	0.425726321	0.670796881	0.737147781
0.202495246	0.424957851	0.670669241	0.736956219
0.20239059	0.425012811	0.669380201	0.736908353
0.202209548	0.42422056	0.668235241	0.735486972
0.202180865	0.424216005	0.667948514	0.735162946
0.201601738	0.423635548	0.667804112	0.732369387
0.200762028	0.420568125	0.667708541	0.729065031
0.200772006	0.420490695	0.667046064	0.725932551
0.200697493	0.420179905	0.666963328	0.725524039
0.200610946	0.420065744	0.666561921	0.725181536
0.200451792	0.419058127	0.66599847	0.72505086
0.20044599	0.418058342	0.665668566	0.724385313
0.200064587	0.41690714	0.665280752	0.723744098
0.199935202	0.413990154	0.665366345	0.723062782
0.20010922	0.41392776	0.663897431	0.722582437
0.199811147	0.413495609	0.663497107	0.722420661
0.199661615	0.413389234	0.663087132	0.721334314
0.199443542	0.413111199	0.663128382	0.721229081
0.198661552	0.412318872	0.661994436	0.718406661
0.197727887	0.411653404	0.662174196	0.718275719
0.197705939	0.410265148	0.661567906	0.718118715
0.197345888	0.409796232	0.659726914	0.718107452
0.19727686	0.409414038	0.659660638	0.714209342
0.197236175	0.408793453	0.658571527	0.713117005
0.196759049	0.407888671	0.657587407	0.712064011
0.196684402	0.407872676	0.656747463	0.711532358
0.196317956	0.407600425	0.656195642	0.711507236
0.195643537	0.406975756	0.654820682	0.710114664
0.195398752	0.406817678	0.652175067	0.70937463
0.194242123	0.406629946	0.65034904	0.709265038
0.193652128	0.406586328	0.650344925	0.709094344
0.193147789	0.40599971	0.650292874	0.708737832
0.193143142	0.405626145	0.650328984	0.707499579
0.193152543	0.405641067	0.650235619	0.707006924
0.191822685	0.403987925	0.649438634	0.70339102
0.191744155	0.404093009	0.648681459	0.703158509
0.191442702	0.40417267	0.648527542	0.702442779
0.191404893	0.403024636	0.647178007	0.70143953
0.191463095	0.402936444	0.646647906	0.701443507
0.191465597	0.401781813	0.64649341	0.701318942
0.190688848	0.401544841	0.646312784	0.701014137
0.191032332	0.401197506	0.64240039	0.70075018
0.190701434	0.399269783	0.642354812	0.700088323
0.190745249	0.397048117	0.6423339	0.699503074
0.190644745	0.396385255	0.641988078	0.699445974
0.189671423	0.395716992	0.641227778	0.698796889
0.188824034	0.395199829	0.641200266	0.698431131
0.188390815	0.395139218	0.641156769	0.697399862
0.188220544	0.395384721	0.637238948	0.696598717
0.188323022	0.394957994	0.635926554	0.696103417
0.18799372	0.394946294	0.635912891	0.695588294
0.188024263	0.394042172	0.632190967	0.693476413
0.188005392	0.394057708	0.632187429	0.691921323
0.187611077	0.392031747	0.631869104	0.691554762
0.187353805	0.39089179	0.631324426	0.690120363
0.186925349	0.389919809	0.63121922	0.68917716
0.186788179	0.38973435	0.630047186	0.687860834
0.18682273	0.389148426	0.630136306	0.687582895
0.186808122	0.388728846	0.629105235	0.687353404
0.185272427	0.386923568	0.628145971	0.686749659
0.185173306	0.386685631	0.628055319	0.685496511
0.184427723	0.386491811	0.628070244	0.685425987
0.183948758	0.386427007	0.628097301	0.685066923
0.183107473	0.386530586	0.627705495	0.683836536
0.182549081	0.384998335	0.627186815	0.68381464
0.182588531	0.384845694	0.625364002	0.683815474
0.181545819	0.383957676	0.625001771	0.68278114
0.180215819	0.383975484	0.618429346	0.682234824
0.179992882	0.383898469	0.618192244	0.679323644
0.179854769	0.383819717	0.616786722	0.678930307
0.179626861	0.382620838	0.616779873	0.678639441
0.17982031	0.382310321	0.616350196	0.678487772
0.178903996	0.381662134	0.615164605	0.675694304
0.179469196	0.381176033	0.613273857	0.675126862
0.179431511	0.380304116	0.611199769	0.673835308
0.179427006	0.379894858	0.609307244	0.673574349
0.178597261	0.379349263	0.605410502	0.670596084
0.177830091	0.37887201	0.603770734	0.669235036
0.177134049	0.37873426	0.603346364	0.668692065
0.176287092	0.378597427	0.602517608	0.668394692
0.176222729	0.378353579	0.602513787	0.667945788
0.176047698	0.378325562	0.602411202	0.667853932
0.175669401	0.376540721	0.601098737	0.667682819
0.17550063	0.373541706	0.600683714	0.666272681
0.174478948	0.370785546	0.599353968	0.666217867
0.171486354	0.369631326	0.599178891	0.665588973
0.17112398	0.369009766	0.597927254	0.665033318
0.16905281	0.368918191	0.597935755	0.664112937
0.169173363	0.368390866	0.597340589	0.663443107
0.169160767	0.368157307	0.597084866	0.662275086
0.168873496	0.36817193	0.594930508	0.661956959
0.168041893	0.368114974	0.594815433	0.661004094
0.168032424	0.367249242	0.593458186	0.660664065
0.167974812	0.366625917	0.593320046	0.660109945
0.167383264	0.366177895	0.592933576	0.659357816
0.167230544	0.365340428	0.592314229	0.657959785
0.166315247	0.36534659	0.592261584	0.657242554
0.165247797	0.365086858	0.591752233	0.655997175
0.165375644	0.365005728	0.591442417	0.655245641
0.164918471	0.365091912	0.590066065	0.652870482
0.164906476	0.364909068	0.590018746	0.651358874
0.164334644	0.364610863	0.589520117	0.650457349
0.164177815	0.363489252	0.589170894	0.650490185
0.163769802	0.36307701	0.588238593	0.650207771
0.163659097	0.361521458	0.587777912	0.649927612
0.163603312	0.361432735	0.587605223	0.649005924
0.163271679	0.36111975	0.586740651	0.648220043
0.163297017	0.358865229	0.584193545	0.646998349
0.16335248	0.3587457	0.583447549	0.646596374
0.163220695	0.359020921	0.582547385	0.646422213
0.162892366	0.358285861	0.581414626	0.643050776
0.162185965	0.358123004	0.581046298	0.642824063
0.16271481	0.356820803	0.580900422	0.641900994
0.16216711	0.355787884	0.579897527	0.640822738
0.1620831	0.353619091	0.57949061	0.64080944
0.161931665	0.353456056	0.57942086	0.638043476
0.162138577	0.353438051	0.579237849	0.637697288
0.162079358	0.353491303	0.579152319	0.637567086
0.162069958	0.353379395	0.577330717	0.637053104
0.162049356	0.353269808	0.574788506	0.635378621
0.161890328	0.352661749	0.57386347	0.635140187
0.161884619	0.351184338	0.573623826	0.63469401
0.161500075	0.350867399	0.572297812	0.634503842
0.161582297	0.350797416	0.570892114	0.634276656
0.161486803	0.350358364	0.56981612	0.633369584
0.161318571	0.349567687	0.569480273	0.632884789
0.161332011	0.34948411	0.568379913	0.630971395
0.16125262	0.349105491	0.565986844	0.630577302
0.161107389	0.34872339	0.565787233	0.629378373
0.160404757	0.348213358	0.565832684	0.627739662
0.16012717	0.345886614	0.565014319	0.626031408
0.160125497	0.345642166	0.563922313	0.624593067
0.159376473	0.345280303	0.563768569	0.622653938
0.158277094	0.344343532	0.562862349	0.622158694
0.158051933	0.343783488	0.560457949	0.621459268
0.156684337	0.344020973	0.559549783	0.621273809
0.156680603	0.343027017	0.558977957	0.621099922
0.15673094	0.342430434	0.557686686	0.620380268
0.156077382	0.341430309	0.557336623	0.62031873
0.156230334	0.341268318	0.557080403	0.619929214
0.156285783	0.340170476	0.555804295	0.617952517
0.15621508	0.338869183	0.554994001	0.617912439
0.156081564	0.337847484	0.553439185	0.617212596
0.156118233	0.337416431	0.552005023	0.616391465
0.155282937	0.336694094	0.550815878	0.614503159
0.153728191	0.336632548	0.550660052	0.614466383
0.15344573	0.335052789	0.550285131	0.614388867
0.153609089	0.334117369	0.548840294	0.613602224
0.152659428	0.333914945	0.548220221	0.613390034
0.152168953	0.333743709	0.547411192	0.612629286
0.151182841	0.332885076	0.546742603	0.609351891
0.151204375	0.332605604	0.546110131	0.609188602
0.150557513	0.332084176	0.545543649	0.60847975
0.15021021	0.33164839	0.543872921	0.608125489
0.149405973	0.331615445	0.543768151	0.607615875
0.149225219	0.331534216	0.54370848	0.607363367
0.148757088	0.331407271	0.543017275	0.606646887
0.14865666	0.329470525	0.543074705	0.606670195
0.148385257	0.328636528	0.540752865	0.605829432
0.148126354	0.328084122	0.53902441	0.605699139
0.147860432	0.327145616	0.53889073	0.605002826
0.146922408	0.325267335	0.538410355	0.604922643
0.146930182	0.324988514	0.538239632	0.604576925
0.14689145	0.324998253	0.537497361	0.604431331
0.146424762	0.324436072	0.536819797	0.6042837
0.146350629	0.323873918	0.536597529	0.603419706
0.146056707	0.323795678	0.535594376	0.603325997
0.145239381	0.323771578	0.535457299	0.602720032
0.145132463	0.323570751	0.533811003	0.60183793
0.145133613	0.323208674	0.533032276	0.600972996
0.144501807	0.323265386	0.532777059	0.600932682
0.144142895	0.323515044	0.531592109	0.600405874
0.143787494	0.323404899	0.53139292	0.600027969
0.143785931	0.323024753	0.530809833	0.599423212
0.143657133	0.322840574	0.529559783	0.598505072
0.143335225	0.322554398	0.529288481	0.598040949
0.143171013	0.322285656	0.528723307	0.597216828
0.14195306	0.321536824	0.528313726	0.597143163
0.140025563	0.32055984	0.52650201	0.59575238
0.140299444	0.3203652	0.526436535	0.595289153
0.139654873	0.320055246	0.525775943	0.594384528
0.138743079	0.318179047	0.525528048	0.594349918
0.138701979	0.317794971	0.523708792	0.59326511
0.138660691	0.317180684	0.523304673	0.592871073
0.13875517	0.317157837	0.522688643	0.591687655
0.138748978	0.316045058	0.52012651	0.591233783
0.138937968	0.316031041	0.518677133	0.590108239
0.13843381	0.315437288	0.518301018	0.58911883
0.138091137	0.313319898	0.517568241	0.588735375
0.138194525	0.311860073	0.51766081	0.588752426
0.137676418	0.310847199	0.515534887	0.588620611
0.137745084	0.309330322	0.514816953	0.588025482
0.13781447	0.308279728	0.512583997	0.586931377
0.137600784	0.307795839	0.512396913	0.586324971
0.137403423	0.307828634	0.512225859	0.585356756
0.137249724	0.307240192	0.512221	0.584927599
0.137231237	0.307051638	0.511058312	0.583403353
0.137226304	0.306945921	0.510578068	0.58323957
0.13679933	0.30674934	0.510494881	0.583248434
0.136398608	0.306797139	0.509345439	0.581801739
0.136079732	0.304721391	0.508701617	0.580116652
0.136079039	0.304522844	0.507911371	0.574986823
0.136048805	0.304503758	0.5073059	0.574168151
0.136168647	0.303860364	0.507174367	0.574056536
0.135830308	0.303144821	0.507175841	0.573435288
0.134458565	0.302437114	0.507147474	0.572799025
0.133044653	0.30242995	0.507185661	0.570670043
0.13270195	0.302103207	0.506343757	0.570262109
0.13249321	0.301887328	0.504226	0.570054141
0.132036091	0.301124394	0.503424816	0.568123322
0.131863792	0.300111694	0.502513835	0.567615848
0.131813234	0.299368104	0.501755084	0.567185915
0.130943187	0.299324604	0.500828629	0.567097683
0.130918231	0.298564403	0.500521187	0.566130799
0.130641747	0.29873163	0.500398872	0.566010276
0.130989806	0.298718865	0.499768682	0.56486282
0.13021995	0.297895728	0.498587772	0.56433876
0.13002799	0.294880052	0.497618814	0.563025194
0.129872791	0.294475565	0.495760689	0.562920897
0.128773559	0.293919445	0.494933037	0.562852966
0.128707413	0.292360484	0.494505942	0.562839756
0.128516551	0.291378684	0.493900388	0.56216574
0.128382502	0.288518509	0.493806676	0.561168867
0.127416712	0.288376626	0.493182171	0.561169132
0.12684881	0.288037579	0.491651044	0.560657384
0.126746011	0.287318025	0.491270137	0.558601876
0.125856158	0.287276498	0.490742942	0.558405401
0.125524019	0.287099753	0.490370857	0.556935444
0.125309604	0.287134063	0.489925427	0.556356326
0.125200823	0.286301208	0.489058347	0.555901297
0.124931515	0.285496406	0.488862261	0.555733813
0.12444149	0.284758798	0.488542286	0.555281642
0.123407982	0.2839918	0.48853871	0.553644082
0.12329166	0.283228468	0.488323616	0.553385826
0.123227425	0.283193245	0.488320581	0.553328297
0.123165936	0.282399226	0.487958689	0.553312332
0.122701382	0.28239612	0.486895823	0.552915892
0.122619407	0.281892992	0.485366035	0.551617569
0.122439594	0.281696579	0.484897522	0.550607793
0.122174573	0.277798618	0.484514121	0.549859357
0.121670728	0.277512116	0.48391564	0.54965203
0.121455387	0.277007217	0.48327575	0.549237779
0.121461468	0.276817597	0.48315067	0.549213844
0.121253508	0.275661469	0.482144089	0.548103907
0.120931586	0.275165613	0.480864029	0.547402892
0.121101525	0.27491641	0.480841328	0.54481634
0.120695157	0.274395483	0.479719289	0.544672209
0.119878969	0.274333676	0.479598175	0.544657356
0.119705315	0.274314682	0.479331713	0.54448433
0.11929519	0.273566739	0.478667291	0.541976432
0.118843312	0.27342598	0.478639058	0.540369478
0.118368265	0.273362456	0.478152926	0.539721755
0.117044554	0.273105528	0.477926656	0.539765317
0.116500554	0.273239721	0.477714275	0.538106675
0.116583254	0.273182278	0.475733499	0.537836786
0.116628186	0.272938271	0.475696536	0.537196095
0.116666123	0.272831522	0.475549105	0.537196992
0.116326983	0.272536707	0.47542512	0.535565948
0.115889282	0.272160995	0.474221137	0.535429204
0.115856287	0.2720518	0.474222131	0.534240724
0.115814358	0.271532718	0.473981354	0.534084504
0.11554904	0.271348149	0.472864596	0.533393699
0.115449159	0.269944651	0.472889201	0.533255865
0.115458809	0.26993621	0.472488747	0.532760675
0.115514514	0.26878112	0.471755931	0.530152261
0.115566472	0.268658767	0.471354459	0.52956537
0.114459694	0.26864006	0.471116687	0.529640739
0.114338866	0.268522208	0.470583688	0.527784863
0.113870531	0.267546257	0.468910926	0.526326237
0.113048094	0.26646721	0.468933533	0.524828912
0.112556386	0.265865503	0.468532249	0.524364829
0.112383197	0.26476631	0.468299002	0.52280024
0.111288712	0.264219605	0.46719265	0.521905925
0.110297577	0.26407588	0.464479718	0.518317567
0.109988238	0.263995296	0.463641982	0.518209566
0.109448739	0.263309067	0.46281493	0.517923265
0.109202146	0.263244987	0.462330597	0.516783578
0.109157839	0.262835686	0.462137651	0.516809673
0.108965642	0.26262658	0.460638645	0.516229446
0.108447745	0.262434228	0.460623559	0.515610926
0.108400958	0.26236705	0.460288547	0.515550266
0.10836088	0.262366817	0.459933801	0.515485708
0.107179934	0.261528936	0.458507374	0.514992346
0.106987458	0.261533236	0.458407351	0.514471276
0.106608967	0.260451102	0.458179534	0.513151641
0.106360039	0.260001815	0.457964709	0.511162795
0.10634029	0.259641477	0.45714619	0.510481722
0.105040952	0.259420028	0.456808306	0.510398362
0.104833376	0.258980838	0.45644085	0.510041284
0.103863882	0.258644162	0.456230438	0.509938091
0.103813488	0.258632914	0.455368276	0.509663872
0.103310861	0.258542058	0.455163349	0.509185108
0.103267694	0.258509802	0.455071334	0.509028573
0.102820468	0.257988576	0.454972049	0.508711943
0.102443835	0.257955073	0.454750125	0.508276874
0.10224594	0.256435563	0.454672826	0.507828188
0.101433835	0.256289107	0.453475965	0.507690969
0.101603323	0.255616866	0.452231037	0.50728903
0.101492996	0.255650921	0.451961316	0.503565845
0.101350706	0.255411535	0.450691876	0.502625105
0.101284689	0.254900148	0.449149129	0.501501995
0.101243458	0.254848715	0.449096275	0.501483916
0.101231877	0.254893932	0.44791699	0.50120255
0.100615784	0.254828542	0.44703973	0.500631728
0.100380433	0.25305493	0.446264076	0.499750759
0.100137887	0.252649231	0.445743817	0.498915224
0.100298914	0.251735001	0.445111458	0.498872028
0.100542699	0.250831246	0.445144267	0.498384529
0.100709056	0.250660145	0.444996787	0.497360426
0.100131224	0.248766142	0.444375881	0.497331767
0.099434118	0.246989635	0.44398412	0.496687306
0.098944139	0.246803011	0.443672723	0.495078121
0.098739916	0.24566325	0.44196659	0.494832788
0.098056229	0.245352329	0.441293296	0.494549272
0.097703333	0.245283332	0.438114294	0.492873282
0.097182374	0.241846754	0.436911943	0.491568817
0.096695724	0.241770503	0.435594913	0.490838118
0.09667507	0.241046366	0.435386567	0.490701494
0.096937965	0.240701259	0.434972012	0.489580485
0.096474766	0.239677422	0.434454512	0.48721856
0.096113332	0.238956961	0.434170123	0.486708218
0.096320937	0.238068915	0.434182296	0.486164503
0.095627975	0.238090526	0.43344542	0.485396777
0.095287492	0.237994538	0.433180932	0.485082537
0.09497191	0.237482309	0.433237913	0.484615236
0.094929059	0.237001139	0.433059756	0.484156716
0.094635753	0.236966801	0.432432124	0.484019568
0.094120984	0.236784556	0.431392919	0.484036434
0.094220072	0.236523387	0.431265729	0.483812602
0.093857878	0.235993268	0.430325809	0.48335576
0.092345249	0.236144461	0.430086427	0.483287035
0.092438395	0.235387507	0.425714333	0.483273103
0.091921111	0.234982365	0.425347812	0.483139003
0.090937169	0.232567769	0.424631869	0.482704957
0.090767767	0.232225489	0.423613844	0.482091781
0.090424677	0.231092701	0.422899101	0.482049763
0.090179838	0.229484282	0.422916845	0.481296755
0.090120929	0.229437675	0.422442281	0.480767625
0.089826996	0.229405764	0.420183412	0.480593518
0.089296283	0.22936931	0.419544236	0.480606375
0.08876313	0.229447129	0.418302567	0.479009135
0.088136886	0.229403286	0.418306568	0.478604853
0.087537624	0.22905107	0.417971474	0.478411558
0.087376894	0.228958753	0.417970818	0.478135211
0.087500755	0.229029928	0.416916709	0.477957915
0.087183678	0.228726235	0.416627277	0.47772495
0.086450013	0.228619241	0.415407268	0.476416566
0.086394836	0.228537272	0.415249191	0.475385716
0.086494595	0.228373002	0.414368333	0.475164882
0.086420103	0.228246126	0.413858836	0.474740238
0.085808025	0.227671695	0.413735654	0.474751342
0.085517337	0.227598847	0.41347451	0.474626788
0.084761654	0.227437145	0.413495692	0.474191331
0.084643845	0.22535087	0.413239954	0.474201094
0.084581579	0.225275586	0.412720547	0.473281594
0.084669213	0.225127748	0.412724572	0.471999266
0.084664518	0.225114607	0.412746665	0.471522605
0.084608788	0.224882633	0.412334123	0.470811796
0.084536316	0.224629474	0.411314162	0.470022195
0.084525932	0.224188835	0.410223445	0.469530569
0.084560614	0.223855022	0.410080426	0.469000998
0.084491321	0.223508935	0.409667964	0.467575498
0.084481104	0.222692166	0.408774028	0.467521886
0.0846898	0.222682918	0.408099086	0.466613248
0.084668631	0.221866035	0.407846288	0.466533456
0.084194612	0.22071072	0.407540382	0.46480112
0.084033592	0.219943379	0.407430239	0.464358445
0.084015102	0.219928568	0.407145547	0.463507741
0.083458433	0.219493502	0.406423439	0.463252493
0.082949328	0.219263873	0.406166388	0.462909957
0.082614847	0.217464577	0.405242517	0.461991542
0.081975244	0.217433836	0.404470347	0.461940725
0.08181515	0.217052054	0.40430356	0.461277536
0.081568234	0.216585836	0.403875337	0.460455917
0.080406145	0.216320011	0.403431053	0.460118667
0.079766765	0.216021192	0.401783249	0.457752223
0.079413787	0.214728479	0.401239462	0.457018627
0.079066538	0.214458099	0.400091394	0.455904319
0.078663354	0.212819221	0.399321835	0.455588955
0.078586448	0.212760869	0.398515321	0.455486637
0.078567662	0.212188437	0.398333631	0.454957729
0.078512128	0.211737357	0.397382131	0.45423483
0.077776583	0.211604258	0.395688279	0.452215758
0.07786071	0.211541192	0.395085026	0.451949582
0.077339877	0.211255302	0.394489986	0.451876799
0.077138662	0.210704426	0.394139186	0.451801412
0.077053295	0.210211539	0.39370006	0.450812145
0.07526776	0.209402795	0.392205953	0.450454141
0.074877262	0.209315943	0.390586828	0.450442087
0.073707974	0.209253221	0.390306702	0.450356214
0.073340957	0.20751687	0.389996678	0.450156387
0.072930321	0.20512335	0.389574832	0.448920491
0.073161072	0.204203418	0.387686999	0.448917212
0.072890483	0.203685314	0.386751438	0.442545916
0.072657098	0.203274105	0.386678612	0.441613029
0.072717072	0.203073445	0.385436088	0.441536776
0.072705875	0.202672485	0.384937023	0.440826802
0.072408389	0.202469829	0.383592898	0.440723954
0.072635009	0.201809307	0.383191538	0.440497783
0.072488828	0.20178108	0.383114	0.440311377
0.072506059	0.201760634	0.382870805	0.439127346
0.072563405	0.200506497	0.382599753	0.439011877
0.072587581	0.200188836	0.382566797	0.438970285
0.072122481	0.199857553	0.38189835	0.438956408
0.072018747	0.19938506	0.381099319	0.437864417
0.071896215	0.199013366	0.381145728	0.437680773
0.07195495	0.19892871	0.380786025	0.437638937
0.072076371	0.198847637	0.380526454	0.436707031
0.072097691	0.198192264	0.380171835	0.433670832
0.072103572	0.196962304	0.379324796	0.433568207
0.071621791	0.196910655	0.378987234	0.433063614
0.071569477	0.196086698	0.377647814	0.432283624
0.070897988	0.195585612	0.377465103	0.431716702
0.070927697	0.195454777	0.376970907	0.430973558
0.070539958	0.194541503	0.374352591	0.429833304
0.07073742	0.194235299	0.37414785	0.428280272
0.070919858	0.193456641	0.374060859	0.428271854
0.070649463	0.193450272	0.373616506	0.427414846
0.070655221	0.192243601	0.372645509	0.42735136
0.070573141	0.191244254	0.371555509	0.425853433
0.070567491	0.190322461	0.369358681	0.424314904
0.069766468	0.190206881	0.368449508	0.42413306
0.068578674	0.189597482	0.368337237	0.424001269
0.068483912	0.189393201	0.368217251	0.423965553
0.06829031	0.187307646	0.36714089	0.423788936
0.067797723	0.187095893	0.365886567	0.423175147
0.067490654	0.186848516	0.365562012	0.422763687
0.067539092	0.186345405	0.364811685	0.42228399
0.066565059	0.18587753	0.3637958	0.421169324
0.066508054	0.185861503	0.363286482	0.421161535
0.066563201	0.185697078	0.362084681	0.421119728
0.06633197	0.185544875	0.361871629	0.420923076
0.066119772	0.184766508	0.361741992	0.42090845
0.066102232	0.183408865	0.361174012	0.420556122
0.065450454	0.18315777	0.361184956	0.419777586
0.065302112	0.182486254	0.360937598	0.419575548
0.064838493	0.181939421	0.360949697	0.418380702
0.064149965	0.181718056	0.360897333	0.417519143
0.063731472	0.181707948	0.360827713	0.41721913
0.063121639	0.181511518	0.359656889	0.41608285
0.063206457	0.181499261	0.35910811	0.416076454
0.062857415	0.181022452	0.35892356	0.415833806
0.06281016	0.180207411	0.359008651	0.415633074
0.062779971	0.178879667	0.358390124	0.414033648
0.062127225	0.178930326	0.358027657	0.413437125
0.061595858	0.178916007	0.357650898	0.412390138
0.061892231	0.177387798	0.356759548	0.409888288
0.061944961	0.176782738	0.355802023	0.409074029
0.062110464	0.176783516	0.355553754	0.40915688
0.061702972	0.176645965	0.355588017	0.408525502
0.061415167	0.176488398	0.354551088	0.407311747
0.061324654	0.176365592	0.353800389	0.407026116
0.06139061	0.176284109	0.352244834	0.406302234
0.061030987	0.176137483	0.351936117	0.405864033
0.060924236	0.175255672	0.351812733	0.405172445
0.060815288	0.175177903	0.351673378	0.403170971
0.060665719	0.174603346	0.351498121	0.402885702
0.060216294	0.174195379	0.351234822	0.40281757
0.059991831	0.173601966	0.351340012	0.401561148
0.059135271	0.173253478	0.350078933	0.401412172
0.05904802	0.173199359	0.349393639	0.401359908
0.058367988	0.17289561	0.348155247	0.399658231
0.057686008	0.172577857	0.347892656	0.398974741
0.056779892	0.171907742	0.345476068	0.398309098
0.056450731	0.171924224	0.345406901	0.3981585
0.055765511	0.171629785	0.345316015	0.397341548
0.05567768	0.171026349	0.345326885	0.397301017
0.055477202	0.170982863	0.343413141	0.395035467
0.055062354	0.170396711	0.343360092	0.39500279
0.053806286	0.169380313	0.342940678	0.393929351
0.053475328	0.169293568	0.341481305	0.39311505
0.053494646	0.168664033	0.340734297	0.393034568
0.053500712	0.168667654	0.339778004	0.392750373
0.053305901	0.168031314	0.338915064	0.392761316
0.053242001	0.167455053	0.337981427	0.392300742
0.053177289	0.166824367	0.337365904	0.392060855
0.053119134	0.166297157	0.336679046	0.39198053
0.052712686	0.166405675	0.336652898	0.390860789
0.052783688	0.165765572	0.336272926	0.389350902
0.052448109	0.164198193	0.336251707	0.388371606
0.052245981	0.164215323	0.335059295	0.387790869
0.052029182	0.163611869	0.334461069	0.387069024
0.051858258	0.163013718	0.333926651	0.386830153
0.051861762	0.162333454	0.333203537	0.385601357
0.051154462	0.162006978	0.332988927	0.38529141
0.051132866	0.161029829	0.331774771	0.385135264
0.051128692	0.160546491	0.330759017	0.383905669
0.050835694	0.159682175	0.330374725	0.38351432
0.050243311	0.159460994	0.329322172	0.383081587
0.049385337	0.159492478	0.328913107	0.382620299
0.049110941	0.157782463	0.328764416	0.382012982
0.049087911	0.156608877	0.327208211	0.381840055
0.048996649	0.155891947	0.327186742	0.38181834
0.049132323	0.155727294	0.326509214	0.381887247
0.049118959	0.155794858	0.325505084	0.381782416
0.048246869	0.155565574	0.324500683	0.380811607
0.048116835	0.155425414	0.323839479	0.38056624
0.047291241	0.153747487	0.323878593	0.37883345
0.047089984	0.15386554	0.322945486	0.377806912
0.046723994	0.153659276	0.32255416	0.377775132
0.046377933	0.152764488	0.322043169	0.376740021
0.04598768	0.152782657	0.32192639	0.375623522
0.045933597	0.152426143	0.32161	0.37554985
0.045490071	0.151825763	0.320186538	0.375105834
0.045246727	0.151665515	0.319440302	0.374947013
0.045072658	0.151504899	0.31937634	0.374402851
0.044958994	0.150830116	0.319231974	0.374270076
0.044858202	0.150221942	0.3188253	0.373916841
0.044747499	0.149951102	0.317295758	0.372605354
0.044302692	0.149804591	0.317116979	0.371434368
0.044436414	0.147786329	0.316658927	0.371351642
0.044391315	0.147601382	0.316497404	0.370882115
0.044183136	0.147689376	0.316209616	0.370817682
0.043282695	0.146913793	0.315080416	0.370368066
0.042897912	0.145512943	0.314298124	0.37037165
0.042235496	0.145333951	0.313797616	0.369696739
0.041897357	0.144708914	0.31193646	0.369641094
0.041813544	0.144480007	0.311767502	0.369394067
0.041922088	0.144316121	0.311774497	0.367099204
0.041707608	0.142174461	0.311834319	0.366875936
0.041592554	0.141839563	0.311438867	0.365535603
0.041513014	0.141562528	0.310974414	0.365506982
0.041674343	0.14015828	0.310530982	0.363637749
0.04150823	0.139562934	0.309677906	0.36331651
0.041075947	0.139348749	0.30908441	0.363361712
0.041073761	0.139201671	0.308309698	0.363338005
0.040801953	0.138505886	0.308120723	0.362671449
0.040553903	0.137388745	0.308159257	0.362424124
0.040437919	0.136605833	0.307999609	0.361931623
0.040458182	0.136545115	0.307525484	0.361774375
0.040260016	0.136249135	0.307486711	0.361470528
0.039544721	0.135113605	0.307158564	0.359823232
0.03951891	0.134735097	0.306873108	0.359176316
0.039339838	0.134472231	0.306884124	0.357264666
0.038270212	0.134522767	0.306027186	0.357253513
0.038176463	0.134569451	0.304094724	0.356553396
0.038222807	0.13434535	0.303961142	0.356589152
0.03825898	0.134260488	0.303810718	0.356137663
0.038340091	0.133334819	0.302203244	0.35606829
0.038077595	0.132505171	0.301955316	0.354752632
0.03797642	0.130896196	0.301647638	0.354629214
0.037845078	0.129905593	0.301069908	0.351777301
0.037324376	0.128170541	0.301076574	0.351726063
0.037058034	0.127634172	0.300262615	0.350818964
0.036429779	0.126943087	0.299324939	0.350544977
0.03574389	0.126942185	0.299241003	0.350253529
0.035728406	0.126566646	0.298477017	0.349291317
0.035331216	0.125687407	0.295805357	0.348876961
0.035001705	0.125670525	0.295600542	0.346215025
0.034813824	0.125232589	0.2952678	0.346012749
0.034239637	0.124832594	0.29463963	0.345934269
0.033925771	0.124709192	0.293858139	0.345607036
0.033386079	0.124487949	0.293592381	0.345475339
0.032826419	0.123466474	0.293588939	0.345441796
0.03278908	0.123247617	0.292711392	0.344542807
0.03288944	0.122982073	0.291646376	0.344254245
0.032908122	0.122508637	0.290840638	0.343721021
0.032426129	0.122139169	0.290715572	0.34232102
0.031469999	0.121799367	0.289467954	0.342055609
0.031487659	0.120130218	0.28942911	0.341797146
0.031066366	0.11984381	0.289218552	0.341777911
0.031101109	0.119048577	0.287408639	0.339271619
0.030670977	0.119082378	0.28740515	0.338770662
0.030515817	0.118979082	0.287015633	0.338295401
0.029533326	0.118965634	0.286711831	0.337069056
0.028960224	0.118719431	0.286186562	0.336763496
0.02881777	0.117591778	0.2861333	0.33584712
0.028635497	0.117089479	0.285655752	0.334768317
0.028646033	0.116423807	0.285478964	0.334611096
0.028632753	0.11616172	0.285408795	0.333064975
0.028617573	0.115253295	0.284862125	0.333020417
0.028428778	0.114731206	0.28411817	0.332148516
0.028161635	0.114543834	0.283171348	0.331377703
0.027118695	0.114517022	0.282859866	0.330884354
0.027029896	0.114314586	0.282389218	0.329858487
0.027133763	0.113930246	0.28226971	0.32895829
0.027081482	0.113834958	0.281800696	0.328843571
0.027179775	0.11354243	0.281356454	0.326262995
0.027419314	0.113630464	0.280644748	0.326271451
0.027444529	0.113176524	0.280609932	0.323907058
0.02743244	0.113148002	0.280107835	0.323614559
0.027427082	0.112537975	0.279568944	0.323388439
0.027537763	0.112283532	0.278778331	0.322765623
0.027123493	0.112263823	0.27796877	0.322287961
0.026021346	0.111018852	0.277680746	0.320693266
0.02589157	0.110776922	0.275789216	0.320222694
0.025689403	0.110441825	0.275331611	0.319992378
0.025510283	0.108835849	0.274979988	0.319938702
0.02560843	0.108592271	0.273423418	0.319029276
0.025090548	0.108309578	0.271098054	0.318749133
0.024539665	0.10823877	0.271105751	0.31760406
0.024231305	0.106827588	0.270488875	0.316264767
0.023945833	0.106333164	0.270379107	0.315793573
0.023817161	0.105801652	0.270426086	0.315743284
0.022562072	0.10510752	0.269356551	0.315735317
0.022446389	0.104862851	0.268127422	0.315666534
0.022526395	0.104475655	0.267125798	0.315014045
0.022778255	0.104408389	0.266646467	0.315038422
0.022638563	0.103996997	0.265107071	0.314236006
0.022514973	0.101479609	0.263344143	0.314208319
0.021950546	0.101489381	0.26047615	0.313857909
0.021850123	0.101238227	0.26019935	0.313693865
0.021537555	0.101240011	0.260028238	0.313688829
0.021588247	0.101163922	0.260008337	0.313682496
0.021724469	0.100664686	0.259753985	0.313412769
0.021677329	0.100085519	0.259531629	0.312897342
0.021090844	0.099821511	0.259337789	0.312743537
0.020590119	0.099714894	0.259308773	0.312568528
0.019968068	0.099421013	0.259338542	0.3124853
0.019682716	0.098860004	0.259225628	0.312033792
0.019281906	0.098329356	0.258921956	0.31200781
0.019239839	0.098157736	0.257728241	0.31141038
0.018795481	0.097546309	0.257655411	0.310833962
0.018523733	0.097171716	0.257624696	0.310613678
0.018712354	0.097000904	0.257521372	0.309992927
0.018476678	0.095839017	0.257497034	0.309051186
0.018255953	0.095475649	0.257243379	0.308556316
0.017446509	0.095200838	0.256293664	0.308564571
0.017363821	0.094461426	0.255632893	0.306213839
0.016373363	0.094258813	0.25560959	0.304785266
0.016370589	0.09352018	0.255167587	0.30315823
0.016214127	0.093434518	0.254518848	0.302975287
0.01614514	0.092995613	0.253821581	0.301765503
0.01480794	0.092911815	0.253277814	0.299293312
0.013995929	0.092606225	0.252529491	0.299295043
0.013983225	0.092486339	0.252061352	0.29893231
0.013327263	0.092499362	0.250652517	0.298768501
0.013464008	0.092274131	0.250069903	0.29756131
0.011400677	0.091490692	0.249902502	0.29691959
0.011412165	0.090503278	0.24951207	0.295944766
0.010699689	0.08965608	0.249323603	0.29527994
0.01066696	0.089101648	0.247948622	0.295234099
0.010245265	0.089086446	0.247897852	0.294387081
0.010038364	0.089061748	0.247230839	0.294311377
0.009870449	0.088634209	0.24719584	0.293514317
0.009439276	0.088269138	0.247231544	0.293303824
0.009485184	0.087367171	0.247066982	0.292652266
0.009147239	0.086476776	0.246780063	0.292375197
0.008855847	0.086088755	0.246356972	0.291289916
0.008122518	0.085659936	0.245838149	0.289466177
0.007952139	0.084233107	0.245679681	0.287857569
0.007659042	0.084049474	0.244051763	0.287079838
0.008113684	0.084034634	0.241984596	0.285327594
0.007854438	0.083966332	0.241998802	0.285296564
0.00707913	0.081429796	0.240940026	0.284277752
0.007037769	0.080587133	0.240496336	0.283118427
0.006923088	0.079712923	0.24012027	0.278262732
0.006147438	0.079101489	0.240089333	0.278179203
0.006182202	0.078169678	0.239884829	0.278126132
0.00561407	0.077140762	0.23988326	0.277991032
0.005328932	0.077023503	0.239528744	0.276844636
0.004998268	0.077033706	0.239480031	0.276747779
0.004622828	0.076744333	0.239192225	0.276562388
0.004590399	0.076487023	0.238496795	0.2752251
0.004612411	0.074552854	0.238025506	0.272921332
0.003001675	0.07455025	0.237207798	0.272794188
0.002661407	0.072465371	0.236270125	0.272835543
0.002231565	0.072406633	0.235955088	0.271887045
0.002287976	0.071628493	0.233998722	0.271222502
0.001820744	0.071276967	0.23268242	0.270725734
0.001838863	0.070994923	0.230662197	0.27058874
0.001232236	0.071119713	0.230029354	0.269967539
8.55E-05	0.069720892	0.229866681	0.269958872
-2.35E-04	0.068517988	0.229857018	0.269563828
-9.55E-04	0.067221913	0.229362162	0.269387222
-0.001912298	0.065922885	0.228813122	0.268712623
-0.002673664	0.065893473	0.227771006	0.268722376
-0.002574353	0.065061134	0.226624026	0.267562041
-0.002632703	0.06496168	0.225261211	0.264714055
-0.002348087	0.064545399	0.22393899	0.262975349
-0.002539056	0.064273624	0.223839673	0.262483595
-0.003184748	0.063596369	0.22166223	0.261400821
-0.003400378	0.063667155	0.221208705	0.261062433
-0.00383955	0.06146561	0.220801495	0.259533104
-0.004105434	0.060377127	0.220232212	0.259361141
-0.004210297	0.060010179	0.220280404	0.259344792
-0.00425735	0.059755808	0.218991634	0.258401406
-0.004336028	0.05926735	0.217874288	0.25598003
-0.004587953	0.059265149	0.217858609	0.25480364
-0.004846014	0.059160674	0.217128423	0.25365346
-0.004926225	0.058971682	0.216029061	0.251329652
-0.005385127	0.058183898	0.215997887	0.250682808
-0.004840743	0.058098916	0.215945281	0.250156675
-0.004879041	0.056856287	0.215955634	0.250112202
-0.004973913	0.056049328	0.214813485	0.248820417
-0.004973999	0.054556448	0.213599158	0.248149392
-0.005246884	0.054108065	0.213511691	0.248086425
-0.005943154	0.053421759	0.213569822	0.246633993
-0.006009272	0.052286713	0.21204508	0.246436227
-0.006142303	0.051950169	0.211696367	0.245537404
-0.007141334	0.051859991	0.210465056	0.242317702
-0.007504739	0.051606372	0.209947132	0.241555053
-0.008088133	0.051283597	0.209241867	0.240037242
-0.008261744	0.050975714	0.208635021	0.238751623
-0.010880472	0.05087992	0.208028665	0.238481927
-0.010879245	0.05042093	0.207172921	0.236419876
-0.011802566	0.049957604	0.205982356	0.236323539
-0.011880428	0.049872254	0.204616735	0.236198066
-0.01307696	0.049616114	0.203214706	0.236036891
-0.01313601	0.049176762	0.203220879	0.236003099
-0.012933566	0.049189354	0.203123747	0.235466657
-0.012941266	0.049225771	0.203055197	0.235286484
-0.014094596	0.048580393	0.202211204	0.234943319
-0.0142475	0.048475842	0.201627835	0.234909122
-0.014503916	0.048061985	0.200898618	0.234771991
-0.014771957	0.047620597	0.198215987	0.233457725
-0.014803855	0.047497963	0.198142218	0.233060873
-0.014811417	0.047012322	0.197350176	0.23302462
-0.014860859	0.046818726	0.196281447	0.232585964
-0.015698236	0.046782985	0.196338406	0.232281954
-0.016007999	0.046151631	0.195025745	0.231167341
-0.016438988	0.046065459	0.194895312	0.229636385
-0.016473355	0.045439372	0.194208657	0.229576166
-0.016535812	0.045197351	0.194012545	0.228792825
-0.017531179	0.044787982	0.193915566	0.227865335
-0.018203387	0.044806751	0.193752848	0.227342793
-0.018641072	0.044559378	0.193739616	0.226538861
-0.019090067	0.044584263	0.193197298	0.22647077
-0.019002037	0.044404363	0.192778199	0.224960838
-0.018855982	0.044074132	0.192211268	0.224002225
-0.018844902	0.043845327	0.190351896	0.223655273
-0.019787933	0.0437138	0.19001888	0.22299126
-0.020098054	0.043719118	0.189286633	0.222790796
-0.02120208	0.043364128	0.188817741	0.221934679
-0.022941419	0.043111728	0.188642402	0.221657322
-0.022978625	0.042904785	0.187178917	0.221655834
-0.023536521	0.041678707	0.186417699	0.221418165
-0.023738967	0.041191654	0.183027236	0.219791296
-0.023941528	0.041165111	0.181364159	0.219611978
-0.024158829	0.041105709	0.181251686	0.218916878
-0.026237075	0.040404058	0.181108511	0.217533656
-0.026572913	0.039957056	0.18061998	0.217104039
-0.027583852	0.039213476	0.179549959	0.215231783
-0.027654432	0.039095776	0.178852652	0.214507571
-0.027589741	0.038277513	0.178834816	0.211588687
-0.027575505	0.038271124	0.178933531	0.210754463
-0.028093011	0.035041277	0.178814813	0.20972565
-0.028383914	0.03500378	0.176872866	0.209350755
-0.028625331	0.034786161	0.176674215	0.20716642
-0.0286714	0.034693939	0.175696843	0.206180764
-0.028842505	0.034539466	0.175261993	0.205770271
-0.028810922	0.033992771	0.174897548	0.2046185
-0.028991486	0.031795833	0.173963463	0.20417462
-0.030091499	0.031809645	0.173657608	0.204164792
-0.031402431	0.029268249	0.172020672	0.20378661
-0.032202618	0.029138434	0.1720214	0.203169882
-0.032138276	0.028766582	0.17196595	0.201911902
-0.032710503	0.02868956	0.17073396	0.201318832
-0.033471472	0.028713203	0.170198425	0.201307986
-0.033704278	0.028143586	0.168400635	0.201286422
-0.034650227	0.028101658	0.167621315	0.200312541
-0.034624132	0.027399568	0.165868739	0.200266146
-0.03484204	0.025357718	0.165686024	0.199727819
-0.035539188	0.025347466	0.165652518	0.198866018
-0.035940411	0.025153826	0.16525715	0.198627665
-0.036080544	0.022338075	0.164326387	0.197737315
-0.036414297	0.021724075	0.163561966	0.196131077
-0.036484606	0.021598226	0.162514045	0.193499872
-0.036445804	0.020962805	0.16212921	0.19144003
-0.036478564	0.020364976	0.162090866	0.190678131
-0.037692999	0.020274631	0.161657199	0.190187812
-0.037632089	0.020089249	0.1614975	0.190200245
-0.037541652	0.01944241	0.160762962	0.18954295
-0.038297926	0.019328896	0.159496949	0.189202433
-0.038303392	0.019380061	0.159181109	0.18799435
-0.038323299	0.017673616	0.15881771	0.186496391
-0.038840308	0.017625971	0.157297075	0.186031036
-0.038843263	0.015231284	0.157155701	0.185906278
-0.038871763	0.014512441	0.156904064	0.185004166
-0.039553183	0.01469774	0.156656068	0.184038712
-0.040169903	0.014194015	0.155959779	0.184019663
-0.040611516	0.012525376	0.155566707	0.183453891
-0.040711821	0.012238343	0.155027557	0.182808278
-0.04095604	0.011631815	0.154583359	0.18275093
-0.041304548	0.01100026	0.153986256	0.182277762
-0.041136372	0.010428132	0.151229283	0.178950588
-0.040893422	0.010339644	0.150907939	0.178807353
-0.041632694	0.009415349	0.150781361	0.178116386
-0.041437285	0.009522743	0.150406722	0.177263017
-0.041921576	0.00915956	0.150073628	0.176835523
-0.041903756	0.00833655	0.150055823	0.1766043
-0.041832418	0.00757804	0.149281062	0.176287473
-0.042406699	0.007552429	0.148784177	0.175710294
-0.042686766	0.007492198	0.147587343	0.175383953
-0.043068253	0.007023465	0.146540961	0.173950419
-0.043301862	0.006698192	0.146561978	0.17396334
-0.043536151	0.006674692	0.146221799	0.173859577
-0.043908242	0.006665792	0.145499256	0.17388818
-0.044523647	0.005437604	0.144280526	0.172380609
-0.044745973	0.005406455	0.143948909	0.171616152
-0.045159888	0.004460657	0.141700703	0.171538635
-0.045017216	0.004196179	0.138836105	0.170811051
-0.045253873	0.003666335	0.138381437	0.170759489
-0.045625777	0.003185006	0.138250564	0.168865082
-0.045980516	0.002824829	0.138133601	0.168574205
-0.045993487	0.001312363	0.137963283	0.16842191
-0.04730687	-1.40E-04	0.137607058	0.16707581
-0.047478954	-8.58E-04	0.137234731	0.167072746
-0.0484652	-0.001469544	0.137168199	0.167076641
-0.048547816	-0.003039462	0.137168138	0.166702723
-0.048705339	-0.003154138	0.13656945	0.166506107
-0.048745862	-0.003043667	0.136345034	0.16624499
-0.048875411	-0.003288108	0.135734672	0.166162619
-0.049126406	-0.004781372	0.134788723	0.165641666
-0.049310795	-0.005820604	0.134698171	0.1645807
-0.049559131	-0.006688278	0.134612391	0.16258049
-0.049955731	-0.007015471	0.134301397	0.16249598
-0.050138476	-0.007027754	0.133692675	0.16160379
-0.05107834	-0.007495888	0.130855831	0.160778853
-0.051356812	-0.007457816	0.130106387	0.160274534
-0.052276336	-0.007952153	0.12902784	0.160300032
-0.052269465	-0.010857895	0.128632302	0.158710894
-0.052310156	-0.011493808	0.128544351	0.158307286
-0.05305189	-0.012575156	0.128080529	0.158089151
-0.052987746	-0.013237278	0.128058872	0.157470741
-0.053864916	-0.01420494	0.127668946	0.15700758
-0.053854244	-0.015216832	0.127310123	0.156881601
-0.054382418	-0.015602299	0.127198622	0.156117934
-0.054698469	-0.016323357	0.126661224	0.155898368
-0.054909602	-0.016537966	0.126299404	0.155240892
-0.054891903	-0.016719053	0.125260435	0.155239083
-0.054769318	-0.016736361	0.125252987	0.155073087
-0.055072781	-0.016681731	0.125174089	0.154552843
-0.054850912	-0.016764857	0.124917477	0.154238883
-0.054776105	-0.016733492	0.123298476	0.154003087
-0.054829827	-0.016901601	0.123304134	0.153612813
-0.054933315	-0.017177602	0.123123011	0.152373194
-0.055061975	-0.017624835	0.122545738	0.151830758
-0.054905092	-0.017628047	0.121965227	0.150591408
-0.055133817	-0.018599849	0.121758072	0.148265085
-0.057382521	-0.019261148	0.119144541	0.147679399
-0.05961221	-0.020019559	0.116785955	0.146899236
-0.059957042	-0.019961664	0.116012043	0.146451462
-0.060378489	-0.020607248	0.115123893	0.145220773
-0.060381904	-0.02147997	0.114238872	0.145233651
-0.061036514	-0.021807172	0.114121441	0.144982674
-0.06165064	-0.022144201	0.113487122	0.144867412
-0.061516285	-0.022535626	0.111199844	0.143561405
-0.061903481	-0.02263299	0.11063299	0.142354644
-0.062022492	-0.022660874	0.11025792	0.142126354
-0.061554057	-0.023337027	0.110238104	0.141476497
-0.062273213	-0.023787416	0.109706288	0.141141678
-0.062076298	-0.024406503	0.10925823	0.140728715
-0.062002668	-0.025257992	0.109160064	0.140192533
-0.062773516	-0.025261453	0.109116321	0.140061619
-0.062935383	-0.025832642	0.108573572	0.137436056
-0.063100906	-0.026631262	0.107871148	0.13691604
-0.063237888	-0.026721721	0.10709494	0.135501154
-0.064006866	-0.026698373	0.106896426	0.135398299
-0.064185794	-0.027635866	0.106052591	0.135295418
-0.064500888	-0.02773574	0.104936984	0.134492639
-0.06590207	-0.029588578	0.104780232	0.13381382
-0.06610052	-0.030544717	0.103271466	0.132691351
-0.066160245	-0.031786095	0.102635643	0.131373065
-0.066720116	-0.032182505	0.101864579	0.130529203
-0.067333691	-0.031861345	0.101690081	0.130146791
-0.067842547	-0.031857162	0.10079125	0.129703474
-0.067935671	-0.032186558	0.099864862	0.128891886
-0.067957839	-0.032520014	0.09977328	0.128414818
-0.068072744	-0.0328141	0.099119845	0.128120603
-0.068022126	-0.034534972	0.099110321	0.127668087
-0.069333642	-0.034831646	0.09860134	0.126791916
-0.069829126	-0.034797707	0.09795519	0.126358701
-0.070211106	-0.03490666	0.09759979	0.124412921
-0.071033957	-0.035424228	0.096211992	0.124311295
-0.070776211	-0.035422243	0.09618914	0.124248448
-0.072333436	-0.035660376	0.095780172	0.123976216
-0.073619362	-0.035688748	0.095185825	0.123885121
-0.073663841	-0.036207531	0.094582937	0.123784653
-0.073579706	-0.036407218	0.093997932	0.122977999
-0.073744014	-0.036557018	0.09338734	0.1217514
-0.073825284	-0.036838514	0.093363059	0.12143541
-0.073809621	-0.037020946	0.093341986	0.119918242
-0.073560318	-0.037361106	0.093168333	0.119965396
-0.073865805	-0.037412255	0.093126432	0.11939189
-0.073927139	-0.037643525	0.092519959	0.118772696
-0.074007104	-0.038078727	0.089505429	0.118571576
-0.074088144	-0.038930832	0.088560101	0.11795785
-0.074675357	-0.038968362	0.08827718	0.117887009
-0.074891273	-0.039541195	0.088340414	0.117792441
-0.074996671	-0.039604064	0.087683844	0.115375148
-0.074860131	-0.04003635	0.085744382	0.113661364
-0.074748868	-0.040154671	0.085646709	0.112224526
-0.074925911	-0.041403482	0.085138163	0.112236138
-0.075306034	-0.041314957	0.08481025	0.111880372
-0.075587057	-0.043377988	0.083168438	0.111618501
-0.076105567	-0.043582166	0.082287695	0.111016523
-0.077382479	-0.043773238	0.082073533	0.110809115
-0.077375588	-0.044750474	0.081318298	0.109990914
-0.077584645	-0.045536238	0.080474436	0.110032154
-0.078179801	-0.046944504	0.079331477	0.109545097
-0.078233447	-0.047089464	0.078764479	0.108207971
-0.078341193	-0.047743042	0.078426465	0.10798524
-0.078386501	-0.047749306	0.078250605	0.107477133
-0.078562024	-0.048179049	0.077924719	0.107497812
-0.078577842	-0.048288114	0.077896625	0.107490148
-0.080108822	-0.049342841	0.077844804	0.10633649
-0.08008409	-0.049626776	0.076905768	0.105497059
-0.080137517	-0.050280383	0.076663282	0.105401714
-0.080840915	-0.050507502	0.075393113	0.104952175
-0.080916431	-0.050609765	0.075354483	0.104599174
-0.08098747	-0.051115463	0.074951547	0.103946302
-0.081962772	-0.051157622	0.074024146	0.103946937
-0.081807131	-0.0510761	0.073170672	0.103683975
-0.082117392	-0.052178439	0.072335989	0.103489256
-0.082242697	-0.052440677	0.069405456	0.102755574
-0.082747212	-0.052615811	0.068551621	0.100964812
-0.082773527	-0.052545846	0.068293979	0.100425593
-0.082997624	-0.052540423	0.065384128	0.10029083
-0.083424094	-0.053015934	0.064096883	0.098963905
-0.083270827	-0.053189327	0.063618748	0.09849854
-0.084181753	-0.053729072	0.063151715	0.098370426
-0.083915739	-0.054659129	0.06246546	0.098080498
-0.08497131	-0.055215131	0.062332412	0.097885361
-0.085144383	-0.055212346	0.061939135	0.096116423
-0.085592381	-0.055484514	0.061549584	0.095842869
-0.08544116	-0.055677964	0.061384033	0.094717264
-0.086641002	-0.056356961	0.060446037	0.093280154
-0.08692954	-0.056675547	0.060053619	0.09272311
-0.086909339	-0.05723059	0.059875009	0.092117345
-0.087137959	-0.057705178	0.059906184	0.092028188
-0.087261903	-0.057741953	0.059164544	0.091393563
-0.087239921	-0.058236474	0.058495019	0.091056123
-0.087751169	-0.059433704	0.057938347	0.089993189
-0.088276942	-0.059382247	0.05782194	0.089076704
-0.090372522	-0.061685118	0.056881796	0.087454876
-0.090487045	-0.062685515	0.056888854	0.086242275
-0.090997401	-0.062896068	0.056732652	0.085820113
-0.091370688	-0.063766457	0.05528424	0.085374878
-0.091316824	-0.064496552	0.054411897	0.085075063
-0.092266318	-0.064479343	0.053589228	0.085113384
-0.092729396	-0.065083583	0.053628018	0.085035279
-0.092442354	-0.065359395	0.053227716	0.085063378
-0.092670001	-0.065194621	0.052902277	0.083852573
-0.092988871	-0.065772528	0.052125621	0.082885475
-0.093037651	-0.06599892	0.05143357	0.082265433
-0.093587262	-0.066752967	0.051541563	0.081559842
-0.094840505	-0.066876198	0.051359571	0.081451727
-0.095118403	-0.067723858	0.04940874	0.081212168
-0.096048105	-0.068403856	0.049110607	0.080974759
-0.096354042	-0.068440776	0.048331764	0.080962078
-0.096836761	-0.069837648	0.047410491	0.08095668
-0.097851041	-0.071187547	0.04731183	0.080833268
-0.098234803	-0.07166703	0.047029694	0.080566721
-0.099253678	-0.07179724	0.044832977	0.080138874
-0.099664092	-0.072339748	0.044644065	0.079995968
-0.100622171	-0.073078852	0.040756793	0.079689442
-0.101318885	-0.073254059	0.040039071	0.0787411
-0.102140066	-0.073175742	0.038106013	0.078017894
-0.102686042	-0.073411193	0.035447344	0.077414827
-0.102929	-0.073354323	0.035447102	0.076754446
-0.102877808	-0.073478215	0.034643096	0.076033653
-0.103696222	-0.075032723	0.034506736	0.074879232
-0.104333195	-0.075687017	0.034486332	0.071749113
-0.104787599	-0.075941694	0.034353968	0.071448443
-0.105065206	-0.076996743	0.033181074	0.070826338
-0.107918095	-0.07802993	0.032970711	0.069528527
-0.107781041	-0.07812307	0.031385453	0.069417887
-0.107773884	-0.078218758	0.03133735	0.068912759
-0.108512067	-0.079176017	0.03121756	0.068862493
-0.108779067	-0.082361158	0.030974162	0.068484933
-0.110730295	-0.083245568	0.030906334	0.066583301
-0.111783565	-0.083647152	0.028948821	0.06244759
-0.112293484	-0.084797823	0.028811784	0.062261481
-0.112335857	-0.084980623	0.028895331	0.061321589
-0.1138629	-0.085769081	0.025953259	0.06014777
-0.114798152	-0.08586092	0.025521058	0.059615546
-0.114842416	-0.085975542	0.025024128	0.058166934
-0.115046745	-0.085997783	0.024157979	0.057798864
-0.116157512	-0.086146621	0.024003895	0.057597838
-0.116468744	-0.086145821	0.023698504	0.057773174
-0.116885832	-0.086413021	0.021026575	0.054047057
-0.117749546	-0.086358545	0.01925206	0.054012764
-0.118248894	-0.087834458	0.018766318	0.054041302
-0.118338217	-0.088371428	0.017193753	0.053560075
-0.118393083	-0.088284389	0.0163441	0.053398775
-0.118108184	-0.088422444	0.015959016	0.053457571
-0.117981779	-0.088457471	0.016008395	0.053364084
-0.120673526	-0.089755005	0.014989282	0.053218439
-0.121144618	-0.090079594	0.014859536	0.053209922
-0.121151614	-0.090320116	0.014839391	0.05234804
-0.121949413	-0.090437485	0.014276421	0.052256414
-0.123304618	-0.090864298	0.012989755	0.05162841
-0.123811491	-0.091096405	0.012829742	0.05097948
-0.125131008	-0.091159369	0.012912903	0.050611454
-0.126071407	-0.091984067	0.012730008	0.050307596
-0.125941039	-0.092736368	0.01298205	0.04990356
-0.126493254	-0.092537603	0.010681604	0.049553775
-0.126569462	-0.093697873	0.010399206	0.049190025
-0.126815461	-0.094296543	0.009278821	0.048692849
-0.127556851	-0.094873378	0.009094215	0.048571632
-0.129044501	-0.095697922	0.008434385	0.04830683
-0.129355964	-0.09579198	0.006222536	0.048226829
-0.129351407	-0.095901087	0.005847066	0.047149268
-0.129337229	-0.097296061	0.0058896	0.044634033
-0.129323169	-0.098436152	0.005991765	0.043856307
-0.129561531	-0.100478311	0.005505812	0.04191317
-0.129863038	-0.100477526	0.004779692	0.039701187
-0.131185306	-0.102103702	0.003400845	0.038560493
-0.131150257	-0.103143753	0.002510925	0.037671527
-0.132185804	-0.105257278	5.90E-04	0.037487166
-0.132569734	-0.106271469	7.59E-05	0.037554997
-0.132815879	-0.106193699	-1.38E-04	0.037500293
-0.133178169	-0.107342609	-2.12E-04	0.037501143
-0.132758155	-0.10738536	-2.76E-04	0.036760328
-0.133427326	-0.107942253	-2.69E-04	0.036615036
-0.134298404	-0.107889431	-0.001127902	0.03553342
-0.134650197	-0.108518981	-0.001150469	0.035581236
-0.136863305	-0.109028161	-0.002569466	0.035161515
-0.136845421	-0.10979703	-0.003396003	0.032689719
-0.140234002	-0.109940586	-0.005012183	0.031428953
-0.140353898	-0.110119819	-0.005057116	0.031251788
-0.140495788	-0.110842319	-0.005753375	0.031203139
-0.141577746	-0.111870697	-0.006043106	0.030132972
-0.14166207	-0.111910532	-0.006749566	0.029309696
-0.141795951	-0.11216679	-0.007036714	0.028824631
-0.141928221	-0.113302093	-0.007341941	0.028339013
-0.14395368	-0.113307531	-0.00765069	0.028059305
-0.145095577	-0.113880913	-0.008376897	0.028006264
-0.145378983	-0.114078806	-0.00851284	0.02672762
-0.145981136	-0.114290125	-0.009177663	0.025200154
-0.146377961	-0.114627064	-0.011407042	0.024865424
-0.147230929	-0.115780976	-0.011516704	0.023728832
-0.147080427	-0.11646459	-0.012509262	0.022320252
-0.148038531	-0.11674657	-0.012937584	0.022107228
-0.149676005	-0.117534987	-0.014854512	0.022111275
-0.15090545	-0.117687405	-0.016515685	0.021267285
-0.151575456	-0.118123498	-0.016752938	0.021017705
-0.152231986	-0.119381022	-0.017108522	0.020563536
-0.153874166	-0.119468224	-0.018277939	0.01917801
-0.154273047	-0.120254155	-0.018874209	0.018396342
-0.154093671	-0.120849652	-0.019103851	0.017325028
-0.155718836	-0.121106185	-0.019434364	0.017259912
-0.155826895	-0.121100298	-0.019830499	0.016239544
-0.155776555	-0.121748854	-0.020511823	0.015670597
-0.155709767	-0.121644484	-0.020572644	0.014730279
-0.155849945	-0.122296002	-0.020600533	0.014419066
-0.15570592	-0.122650586	-0.023663987	0.013821164
-0.155598441	-0.123404816	-0.024441146	0.011631881
-0.157124255	-0.123653491	-0.025166697	0.010061522
-0.158165325	-0.123858118	-0.025613419	0.009080821
-0.158424159	-0.12388367	-0.027451729	0.009037751
-0.158478679	-0.12422916	-0.027891788	0.006980065
-0.158318197	-0.125837589	-0.028721019	0.005893481
-0.158444361	-0.127260182	-0.029917826	0.004810302
-0.158428168	-0.127407359	-0.031933782	0.003530166
-0.15881764	-0.128481386	-0.032070344	0.002530901
-0.159191473	-0.130518263	-0.033112334	4.12E-04
-0.15933911	-0.131142401	-0.033304075	-5.33E-04
-0.159111165	-0.131109985	-0.033482786	-7.47E-04
-0.158996337	-0.131544755	-0.034164584	-0.001165739
-0.15931567	-0.13164209	-0.034186633	-0.001274116
-0.159490528	-0.132223484	-0.036725125	-0.002033398
-0.159376777	-0.132119083	-0.036473237	-0.002284889
-0.160061719	-0.132863548	-0.036645403	-0.005022666
-0.159961413	-0.13371313	-0.037246493	-0.006960436
-0.160485693	-0.13518643	-0.038059848	-0.007124336
-0.160775915	-0.136378217	-0.038459166	-0.007798618
-0.16155182	-0.137154139	-0.039029541	-0.009307885
-0.161299935	-0.137178614	-0.039175768	-0.009818622
-0.161423513	-0.137200247	-0.039476066	-0.01321427
-0.161493456	-0.137639848	-0.039492578	-0.013343324
-0.162187889	-0.138072458	-0.040924934	-0.013904975
-0.161965945	-0.140141472	-0.041235931	-0.015914797
-0.162210984	-0.139976075	-0.043537115	-0.016215897
-0.163300814	-0.139851274	-0.04451383	-0.016342884
-0.162939183	-0.139791002	-0.045250535	-0.018969071
-0.162540894	-0.141376826	-0.045952535	-0.019530784
-0.16431412	-0.142034639	-0.046467925	-0.019727319
-0.164167536	-0.143741966	-0.046490711	-0.019991665
-0.164968748	-0.144526797	-0.047145893	-0.021206353
-0.165709672	-0.144406486	-0.047416139	-0.021170517
-0.165511671	-0.144367049	-0.047725011	-0.024877386
-0.164743242	-0.144677492	-0.048490905	-0.024935893
-0.164254648	-0.146889486	-0.051257515	-0.024992081
-0.164703931	-0.148262101	-0.052669614	-0.025061005
-0.165840883	-0.148698694	-0.053972592	-0.025328056
-0.165919992	-0.149039164	-0.056383998	-0.025475262
-0.167710091	-0.149769086	-0.057984203	-0.025991376
-0.167792564	-0.150976516	-0.058765408	-0.026022494
-0.16770073	-0.151434779	-0.059323882	-0.027199269
-0.16819568	-0.152083119	-0.060726394	-0.027672739
-0.168272699	-0.153762408	-0.060728407	-0.031422932
-0.168251019	-0.155613724	-0.061393196	-0.03187887
-0.168840349	-0.156227354	-0.061353738	-0.032425083
-0.168793108	-0.157371317	-0.061392563	-0.034688954
-0.169942178	-0.159854995	-0.063403813	-0.035151574
-0.169896541	-0.161264152	-0.063524216	-0.035203915
-0.170321143	-0.161014137	-0.063606649	-0.036041132
-0.169952241	-0.161075461	-0.064088226	-0.038176778
-0.170960412	-0.161360046	-0.064685621	-0.038994677
-0.171032073	-0.163892583	-0.064894341	-0.040279099
-0.171438899	-0.163938338	-0.065131767	-0.041262639
-0.174001752	-0.164949351	-0.066142383	-0.043482358
-0.173869199	-0.167341674	-0.066340673	-0.048040347
-0.174100639	-0.167245126	-0.066631043	-0.04843378
-0.174663104	-0.168013395	-0.067142683	-0.048713146
-0.175690356	-0.169146113	-0.067235776	-0.049372087
-0.175928678	-0.169347281	-0.067469129	-0.051000712
-0.175826596	-0.169471021	-0.067996668	-0.051069613
-0.179682487	-0.169647031	-0.067824012	-0.050873556
-0.18049442	-0.170632842	-0.068288986	-0.051219402
-0.180587231	-0.170872262	-0.070054087	-0.051720139
-0.181529281	-0.171343549	-0.073008134	-0.054468863
-0.183098263	-0.172041434	-0.073577465	-0.05486515
-0.183245479	-0.173264927	-0.073373876	-0.056781848
-0.183550971	-0.173658842	-0.075571591	-0.058821529
-0.183889752	-0.174058034	-0.077282532	-0.058721168
-0.184061959	-0.174186842	-0.078025696	-0.059238986
-0.184208632	-0.174381343	-0.078214	-0.059272691
-0.185347989	-0.174449028	-0.078699533	-0.059635101
-0.186144304	-0.174574209	-0.079544167	-0.060140226
-0.185970387	-0.176872728	-0.080349027	-0.060935932
-0.185835686	-0.177041929	-0.08046113	-0.061713535
-0.187424182	-0.177168495	-0.081903938	-0.064181503
-0.187636192	-0.177634741	-0.082253576	-0.06427041
-0.18766094	-0.178642831	-0.084992656	-0.064951607
-0.18760983	-0.178934349	-0.084793768	-0.064926307
-0.188560963	-0.179081361	-0.086773804	-0.066088533
-0.189825431	-0.179937719	-0.086742777	-0.067179251
-0.191211234	-0.179975837	-0.087103019	-0.067757198
-0.191653447	-0.179970516	-0.087409037	-0.068422085
-0.191745805	-0.183490833	-0.087687984	-0.068976145
-0.193160703	-0.183023838	-0.088742285	-0.070771001
-0.193247249	-0.183772506	-0.090249604	-0.071796824
-0.193291033	-0.184567292	-0.093021179	-0.0720772
-0.194358113	-0.184512199	-0.096465018	-0.073424455
-0.194558175	-0.185243544	-0.096028989	-0.074757043
-0.194752642	-0.186480856	-0.097370818	-0.076935998
-0.194134532	-0.189822541	-0.097334646	-0.077067147
-0.194496842	-0.19032568	-0.097494324	-0.080642071
-0.195296256	-0.191408577	-0.098665546	-0.082235399
-0.197632908	-0.193025373	-0.101192795	-0.083180712
-0.198525533	-0.195059057	-0.101919974	-0.084378584
-0.198894394	-0.195812614	-0.103745566	-0.085307463
-0.198767101	-0.196134894	-0.104415138	-0.08571477
-0.198841385	-0.196349142	-0.108847055	-0.086839759
-0.200577895	-0.198821787	-0.109270455	-0.087300593
-0.201038048	-0.199836882	-0.112150114	-0.088244912
-0.200939385	-0.199537512	-0.113528442	-0.088597312
-0.200900532	-0.199996323	-0.116307796	-0.090067318
-0.200597128	-0.200378714	-0.116838721	-0.091093458
-0.199500988	-0.201618049	-0.119124605	-0.092262752
-0.199763863	-0.203407388	-0.118904467	-0.093953148
-0.199498828	-0.203334175	-0.118581757	-0.094920672
-0.199161381	-0.203431198	-0.11933617	-0.096066944
-0.201813549	-0.206407965	-0.121048175	-0.096321772
-0.202172553	-0.207976	-0.121319593	-0.097739839
-0.202011733	-0.207922666	-0.121905374	-0.100250483
-0.203046932	-0.208702744	-0.122045943	-0.100582827
-0.202348153	-0.208681468	-0.122657618	-0.101814201
-0.202133962	-0.215143968	-0.123160092	-0.101885828
-0.205258281	-0.217077933	-0.12391378	-0.103564239
-0.205818548	-0.216854685	-0.125365689	-0.107623133
-0.207525369	-0.217247407	-0.126603016	-0.107850273
-0.208673299	-0.216887465	-0.127319244	-0.108624426
-0.212459674	-0.216583333	-0.128351176	-0.108567805
-0.21273962	-0.217349617	-0.130118064	-0.1095498
-0.211458113	-0.217431194	-0.134056348	-0.110796756
-0.211444402	-0.217276608	-0.134138491	-0.112456068
-0.211400692	-0.21910297	-0.134172216	-0.112563235
-0.211299196	-0.218606401	-0.135668996	-0.113891131
-0.21201346	-0.219963823	-0.136124083	-0.115045245
-0.212160562	-0.221244519	-0.141421329	-0.115536448
-0.212398621	-0.223149037	-0.142599569	-0.117381873
-0.214469706	-0.224050001	-0.14336797	-0.11770466
-0.214767301	-0.224317377	-0.146153452	-0.117894238
-0.215795206	-0.226518457	-0.145996663	-0.119588998
-0.215425697	-0.226635562	-0.146635326	-0.122431117
-0.21963407	-0.231540678	-0.148264802	-0.124883825
-0.221981613	-0.231923911	-0.149397867	-0.125385477
-0.221117811	-0.238955293	-0.149684993	-0.129597104
-0.221037321	-0.239812512	-0.155268832	-0.129557993
-0.220929193	-0.24081092	-0.155627468	-0.130233315
-0.220775936	-0.240710518	-0.16443618	-0.1368658
-0.22109994	-0.240916984	-0.163629753	-0.137099054
-0.223217275	-0.240475692	-0.165073542	-0.137859066
-0.225339701	-0.240279384	-0.166376694	-0.138316592
-0.226182879	-0.240513487	-0.166682993	-0.138136005
-0.228835268	-0.240503403	-0.16799217	-0.138345243
-0.228643013	-0.248117451	-0.168587871	-0.139912207
-0.229034816	-0.248497358	-0.17131717	-0.13986587
-0.229465177	-0.250314848	-0.171111865	-0.141558694
-0.229140337	-0.250501699	-0.172076477	-0.141587663
-0.228621464	-0.251505692	-0.172470145	-0.141837956
-0.228345866	-0.251507108	-0.174427452	-0.142722555
-0.228407302	-0.2563043	-0.174616055	-0.143751432
-0.228902437	-0.257410153	-0.175608833	-0.149290078
-0.230858394	-0.261334977	-0.177136241	-0.149828225
-0.231964069	-0.262398154	-0.179756514	-0.151688684
-0.23346113	-0.263974466	-0.180058906	-0.155910607
-0.233723904	-0.265404897	-0.180424164	-0.159683987
-0.235984336	-0.266044654	-0.184270148	-0.160744229
-0.236276301	-0.26979168	-0.187446621	-0.162049153
-0.235946681	-0.272802097	-0.18861499	-0.162242942
-0.235847084	-0.274343275	-0.189506422	-0.166783486
-0.238136407	-0.275241684	-0.18941896	-0.168787711
-0.237978373	-0.279708693	-0.193005912	-0.168787864
-0.243035262	-0.279702698	-0.19394032	-0.168861446
-0.244192439	-0.280759063	-0.196126671	-0.17001404
-0.240874174	-0.281587285	-0.200217144	-0.170112705
-0.240639668	-0.282226568	-0.201170729	-0.171798971
-0.241447475	-0.283409371	-0.201425856	-0.171854278
-0.242972623	-0.284090703	-0.201648047	-0.172503417
-0.242983741	-0.285703261	-0.2016599	-0.175167723
-0.242527076	-0.286667231	-0.202822155	-0.175402369
-0.242650051	-0.286604372	-0.205439069	-0.175346561
-0.242495725	-0.291289548	-0.205817558	-0.177142855
-0.242238082	-0.29371133	-0.207953477	-0.177327964
-0.244987859	-0.293854674	-0.208685601	-0.177949462
-0.246310488	-0.293516206	-0.208707151	-0.17853738
-0.245515181	-0.296639079	-0.212242085	-0.180073863
-0.245863765	-0.297075577	-0.212234735	-0.180947179
-0.247400841	-0.298846574	-0.213190318	-0.1807929
-0.250955296	-0.300516972	-0.215680443	-0.182110382
-0.250531107	-0.301551236	-0.217202326	-0.184845694
-0.250997349	-0.304922169	-0.219067897	-0.185284762
-0.252054877	-0.305537599	-0.220392445	-0.18955706
-0.251691129	-0.306693581	-0.22194661	-0.194318063
-0.250150538	-0.305945723	-0.223073468	-0.196287455
-0.249718515	-0.305382556	-0.224663662	-0.199335665
-0.250038609	-0.307456891	-0.226663435	-0.199677917
-0.25045515	-0.310499928	-0.226495926	-0.200797192
-0.254009126	-0.313288016	-0.226447125	-0.201953609
-0.255319634	-0.315258389	-0.233110717	-0.20252063
-0.254551629	-0.32425274	-0.233215907	-0.20370082
-0.254047142	-0.324232701	-0.236514035	-0.205998859
-0.255868646	-0.32504218	-0.238802023	-0.206490679
-0.261375497	-0.324462471	-0.238847155	-0.206620446
-0.263630382	-0.324670935	-0.23996751	-0.206738809
-0.261557313	-0.331198913	-0.240202319	-0.208793713
-0.261695849	-0.330572978	-0.241084635	-0.209276796
-0.263838387	-0.331884491	-0.241693698	-0.209338748
-0.269190442	-0.335150332	-0.24490727	-0.214077999
-0.26797327	-0.334957963	-0.247382657	-0.219677297
-0.2731136	-0.335355325	-0.249451982	-0.219971441
-0.273511426	-0.335456458	-0.24966329	-0.222971087
-0.273187134	-0.33578354	-0.250148445	-0.222985591
-0.276366811	-0.337606535	-0.253143008	-0.223576237
-0.279925912	-0.337667397	-0.253441002	-0.223850017
-0.280800204	-0.337170951	-0.254491941	-0.223426834
-0.280952455	-0.336874213	-0.254772423	-0.225245114
-0.28152685	-0.337258177	-0.257442273	-0.22679757
-0.281327112	-0.338592472	-0.267618844	-0.227859629
-0.281723681	-0.339550673	-0.264771344	-0.227400625
-0.285038222	-0.339459626	-0.267105565	-0.227188243
-0.286462073	-0.340590109	-0.268148165	-0.226950515
-0.292020122	-0.340597305	-0.269552074	-0.227607874
-0.29240948	-0.341482016	-0.270617467	-0.230546281
-0.2943188	-0.342134162	-0.270513687	-0.230500355
-0.293665123	-0.345476093	-0.272241483	-0.234906724
-0.290734176	-0.344449883	-0.272693567	-0.238890295
-0.289782243	-0.34411521	-0.277931891	-0.238815496
-0.291081292	-0.347242371	-0.278498834	-0.238359033
-0.291333117	-0.343282969	-0.281154964	-0.249911536
-0.291251585	-0.34377908	-0.28202449	-0.253478213
-0.287773763	-0.344362805	-0.282202624	-0.257496975
-0.286881262	-0.34561131	-0.286260554	-0.257174531
-0.287770616	-0.351641463	-0.286387521	-0.258224733
-0.288553219	-0.350267848	-0.28935852	-0.258769319
-0.2882421	-0.35588482	-0.288496897	-0.262525182
-0.289538705	-0.356457421	-0.293738467	-0.270537658
-0.291064776	-0.357187961	-0.296216907	-0.269854926
-0.29219496	-0.357626884	-0.296242643	-0.270000712
-0.300744805	-0.36417868	-0.296113951	-0.273543851
-0.301889529	-0.363684406	-0.301963035	-0.273450657
-0.295857485	-0.361009255	-0.311087827	-0.273970051
-0.301300802	-0.367610018	-0.311747127	-0.274607864
-0.306108737	-0.368763652	-0.314090723	-0.273741756
-0.305243574	-0.368423698	-0.315589724	-0.273763733
-0.304907517	-0.369981352	-0.322183493	-0.276779982
-0.306068341	-0.369938302	-0.323491019	-0.279825822
-0.309254078	-0.372217459	-0.331116732	-0.280918374
-0.312884966	-0.372365447	-0.334988658	-0.284087243
-0.310693575	-0.37365356	-0.336929626	-0.287318674
-0.313464643	-0.373493575	-0.33714053	-0.301812047
-0.315650312	-0.375093519	-0.337950338	-0.301713709
-0.316638534	-0.377633756	-0.339675488	-0.302093018
-0.323325816	-0.377044351	-0.344068639	-0.301472453
-0.328109786	-0.384846873	-0.34832352	-0.310116345
-0.331880498	-0.381899625	-0.352609788	-0.311601554
-0.337035655	-0.380133427	-0.350843935	-0.316205121
-0.340510145	-0.391302415	-0.351614653	-0.317768616
-0.350003338	-0.391745966	-0.35123537	-0.318447095
-0.344470097	-0.39221851	-0.353954229	-0.315722405
-0.353325335	-0.393059331	-0.357578458	-0.321749185
-0.358530457	-0.396103737	-0.356518008	-0.323624778
-0.394537506	-0.403929896	-0.355464525	-0.340415579
-0.410299841	-0.410728529	-0.356512137	-0.345896271
-0.406567448	-0.411162988	-0.356855183	-0.346943143
-0.409836403	-0.410887321	-0.360013747	-0.366843092
-0.422084361	-0.413368693	-0.359692161	-0.365372908
-0.4257272	-0.419662926	-0.359981064	-0.365640569
-0.428198789	-0.41744576	-0.357964219	-0.372449536
-0.424472742	-0.424399385	-0.356273482	-0.384255335
-0.439574522	-0.428786471	-0.356991062	-0.384213402
-0.438860053	-0.430648248	-0.367412594	-0.385171533
-0.458368305	-0.435017534	-0.368077137	-0.385520242
-0.476241776	-0.433296769	-0.371690707	-0.399750523
-0.484190352	-0.436587814	-0.371018604	-0.395770414
-0.495180184	-0.436067958	-0.382954406	-0.402137079
-0.499758198	-0.436940771	-0.39469318	-0.431783641
-0.485929128	-0.43009857	-0.400234512	-0.432902035
-0.460013062	-0.422765163	-0.431954825	-0.432851763
-0.471417444	-0.456074813	-0.48808633	-0.435022015
-0.450050451	-0.459381421	-0.495149067	-0.468119573
-0.454107554	-0.473547666	-0.501859365	-0.510678112
-0.456696017	-0.480803123	-0.512138504	-0.518348241
-0.45144929	-0.544177021	-0.531006109	-0.533253746
-0.441278311	-0.508686083	-0.629248918	-0.534564884
-0.423980008	-0.540540719	-0.643375288	-0.532241148
-0.422913836	-0.541921661	-0.692024856	-0.543423778
-0.451795303	-0.638264968	-0.672014502	-0.596303152
-0.322923543	-0.747905836	-0.780530629	-0.599838919
0.350696644	-0.987471531	-1.245072563	-1.527583229
