# Supplementary material for: Identification and characterization of constrained non-exonic bases lacking predictive epigenomic and transcription factor binding annotations
Source: Nat Commun. 2020 Dec 2;11:6168. doi: 10.1038/s41467-020-19962-9 (PMC7710766; doi:10.1038/s41467-020-19962-9)
Supplement: Supplementary file 11 — Source Data [file 41467_2020_19962_MOESM11_ESM.zip › SourceData/Fig7d.txt]

CNE CSS-CNEP <=0.05	CNE CSS-CNEP <=0.1	CSS-CNEP <=0.2	CNE
0.951712446	1.178973485	2.635510924	4.105747025
0.915923604	1.177356527	2.623543547	4.034313925
0.885845543	1.176574864	2.616541685	4.010068556
0.878297423	1.164552687	2.571300797	3.958014866
0.868821992	1.161156804	2.5655666	3.85816948
0.85769678	1.157385032	2.563775555	3.842212265
0.851498241	1.146852839	2.478775215	3.617327706
0.846344884	1.139854553	2.462474671	3.221822064
0.845456068	1.137637651	2.456956471	3.217148465
0.840032243	1.132760886	2.441780668	3.150231341
0.831715826	1.129780875	2.4275241	3.126244475
0.831502782	1.129576411	2.414807634	3.113186656
0.823833203	1.127896893	2.410808743	3.060040803
0.819844597	1.125975156	2.403735967	2.991209925
0.819816878	1.124066778	2.399550331	2.975881017
0.811953392	1.123210138	2.356879696	2.962132391
0.809456889	1.12191687	2.325963436	2.955694213
0.804797963	1.120022955	2.314969782	2.924527109
0.803656705	1.118277158	2.292995328	2.881020453
0.795395051	1.117147075	2.289692954	2.86099563
0.794290044	1.114285077	2.279591608	2.855868414
0.792094021	1.113398801	2.27765188	2.855643494
0.791695288	1.111374016	2.270436096	2.848706743
0.791574225	1.11063473	2.265026113	2.846124116
0.786442339	1.109442483	2.261921314	2.83741903
0.783654056	1.108324683	2.259151921	2.836412638
0.781465605	1.10593393	2.251801071	2.821768544
0.780337001	1.100907012	2.238959089	2.738374849
0.777116498	1.100532402	2.227988178	2.720411892
0.776890981	1.097573244	2.227919067	2.698672803
0.776369524	1.09664817	2.222410776	2.686946314
0.775540598	1.096553683	2.222075787	2.685475969
0.770147471	1.095148765	2.221478232	2.677689402
0.769624411	1.094668116	2.215683418	2.64662458
0.767433446	1.092164977	2.190640326	2.637322451
0.766119276	1.09215511	2.170646819	2.629531871
0.764558875	1.091861769	2.168803965	2.625021127
0.763696288	1.090366388	2.165166335	2.616859918
0.762404204	1.089650454	2.135771751	2.587818045
0.760195074	1.08950029	2.126242285	2.577045892
0.757186015	1.088382005	2.124888192	2.552143062
0.75630945	1.088357571	2.120771276	2.54871518
0.756176356	1.088084263	2.075965492	2.510092027
0.756030032	1.087175488	2.070804566	2.453073433
0.754426934	1.086149494	2.054509031	2.434149224
0.752503683	1.085136143	2.051000432	2.408241013
0.752108779	1.085110584	2.041931685	2.342831546
0.750508187	1.083656181	2.03743234	2.285049156
0.749635058	1.083081622	2.036477475	2.273690198
0.749027891	1.083078463	2.025105741	2.26674083
0.748805873	1.082723235	2.011166952	2.263684785
0.748262529	1.081614747	2.003420884	2.243582977
0.747958811	1.080938382	2.001968113	2.231662083
0.745027088	1.080474427	2.001602888	2.228455183
0.743434854	1.08025291	1.998962745	2.225885219
0.742894812	1.079645451	1.994441152	2.195714473
0.740181965	1.079012378	1.994234246	2.190583185
0.734547555	1.075453427	1.9793932	2.190311977
0.732390535	1.074384672	1.963536522	2.187397894
0.730485135	1.074294909	1.902404811	2.057670437
0.72910534	1.073730474	1.884082165	1.97361741
0.725966167	1.073693958	1.879586398	1.947435485
0.725885308	1.072851089	1.858987657	1.93721976
0.723842725	1.072498264	1.831563892	1.92904794
0.722490792	1.071825614	1.827855972	1.902070333
0.718905133	1.068051696	1.815342966	1.900185584
0.71779564	1.067799403	1.810780786	1.899842782
0.717710242	1.066392979	1.806428763	1.895047804
0.716532181	1.064051585	1.803652125	1.894736231
0.714057197	1.063769877	1.79890017	1.891893414
0.712370811	1.063680889	1.797827804	1.876779525
0.710136448	1.062011858	1.789654918	1.876563788
0.706176141	1.061276202	1.787268574	1.873475951
0.706162985	1.061043906	1.786475486	1.866656002
0.705680612	1.058906437	1.782718296	1.866221699
0.704517	1.058834975	1.780617033	1.863440759
0.701389854	1.057380254	1.779464414	1.860844921
0.700488952	1.056516481	1.778902602	1.851688707
0.698229457	1.054574183	1.778770215	1.851537923
0.698138931	1.05420645	1.775716521	1.850984994
0.697513504	1.052618848	1.770553922	1.849840317
0.696887483	1.051150652	1.768697537	1.84587336
0.695537041	1.050778106	1.766826426	1.841547804
0.694379911	1.049985373	1.764417212	1.831904902
0.69354258	1.048700012	1.757162457	1.822152521
0.693300945	1.047937415	1.756017673	1.822062857
0.69105681	1.047216169	1.755314541	1.820440906
0.689881561	1.046141729	1.754759681	1.816484836
0.688064254	1.046078038	1.753095114	1.812711811
0.685292592	1.043867916	1.747632084	1.812477659
0.681596675	1.043711637	1.743302163	1.795796498
0.681457695	1.041319578	1.73697166	1.795693064
0.680018674	1.039848339	1.735833212	1.794724557
0.679850527	1.038954732	1.728935007	1.790145187
0.679053348	1.038083616	1.728765235	1.785632027
0.678241063	1.037682637	1.714715085	1.781023554
0.677857879	1.037322967	1.711030307	1.779637825
0.67560554	1.037270534	1.710954339	1.775431346
0.671508169	1.037173022	1.703617195	1.775055251
0.671181623	1.034598043	1.703407209	1.769376373
0.666939349	1.031488196	1.703125701	1.767278672
0.665463486	1.027986823	1.697915304	1.76651719
0.661201761	1.023931225	1.685914465	1.761475829
0.660176283	1.022937973	1.67301091	1.76029255
0.659725791	1.021931895	1.664572719	1.75893602
0.658239562	1.020720308	1.662192157	1.750637605
0.655933123	1.019309224	1.660285621	1.748970389
0.654694084	1.01749553	1.657174569	1.748259174
0.654526498	1.01691072	1.649416036	1.74292269
0.652815412	1.016525066	1.64114256	1.739175229
0.651874478	1.012959336	1.641057572	1.736098915
0.651327552	1.005595533	1.637750791	1.730350475
0.647787742	0.998836965	1.636088629	1.727415431
0.637202552	0.996265018	1.63353573	1.720025536
0.636995914	0.995671994	1.631838348	1.717389386
0.632654995	0.993777416	1.626794439	1.713608359
0.625878501	0.989504243	1.622643114	1.688582308
0.622354254	0.989441133	1.611313698	1.685301574
0.622092882	0.984001769	1.596701327	1.676793276
0.618842582	0.968535524	1.593570995	1.67232248
0.61626904	0.967491853	1.592659069	1.662534028
0.615026184	0.959216759	1.591347613	1.656743296
0.613882375	0.959082095	1.589202742	1.654762439
0.613402434	0.956207282	1.586286171	1.648492682
0.61265232	0.955549252	1.58515418	1.639720502
0.61236851	0.95141852	1.585071367	1.636826269
0.608473453	0.950119683	1.582926419	1.635967706
0.604829411	0.948937497	1.582320982	1.627793949
0.60149413	0.948355123	1.578734486	1.627282155
0.60069162	0.947884249	1.57621382	1.614113184
0.595545878	0.944720155	1.57563086	1.601613109
0.590192652	0.941724697	1.574832679	1.598404748
0.582588373	0.941394727	1.570233266	1.593711833
0.574404852	0.940216852	1.570127367	1.593649027
0.573432892	0.939160778	1.562192321	1.581190408
0.564575168	0.935201249	1.559668266	1.578944774
0.559311118	0.934203752	1.552158187	1.5742912
0.558787945	0.931977726	1.551803161	1.573534235
0.557671602	0.929482979	1.550021276	1.565191476
0.55720654	0.928659456	1.546088198	1.555601901
0.554492806	0.927370121	1.541486958	1.552847166
0.548207736	0.925390977	1.538034958	1.544366472
0.544442181	0.922551884	1.536339911	1.542836676
0.543967325	0.919474143	1.535718367	1.540860695
0.542374296	0.918698301	1.533264895	1.540566859
0.536681241	0.916636553	1.524484289	1.53872258
0.521895446	0.911598945	1.509987446	1.527995865
0.513340736	0.908523749	1.509755898	1.512832499
0.506835284	0.904158592	1.475896914	1.509665145
0.502995914	0.903147148	1.467669614	1.501671635
0.502594201	0.890664418	1.466410867	1.500021457
0.497073917	0.884379254	1.45797011	1.47289984
0.495750557	0.879102647	1.442797425	1.463393825
0.486289136	0.877572905	1.436432991	1.461737953
0.48078012	0.854908144	1.42094967	1.418382283
0.469684655	0.84535743	1.372707164	1.393776659
