# Supplementary material for: Identification and characterization of constrained non-exonic bases lacking predictive epigenomic and transcription factor binding annotations
Source: Nat Commun. 2020 Dec 2;11:6168. doi: 10.1038/s41467-020-19962-9 (PMC7710766; doi:10.1038/s41467-020-19962-9)
Supplement: Supplementary file 11 — Source Data [file 41467_2020_19962_MOESM11_ESM.zip › SourceData/SupFig10ab.txt]

			CNE					High_CNE					Low_CNE					notCNE					High_notCNE					Low_notCNE
state	Genome %		PhastCons	SiPhy-Omega	SiPhy-PI	GERP++		PhastCons	SiPhy-Omega	SiPhy-PI	GERP++		PhastCons	SiPhy-Omega	SiPhy-PI	GERP++		PhastCons	SiPhy-Omega	SiPhy-PI	GERP++		PhastCons	SiPhy-Omega	SiPhy-PI	GERP++		PhastCons	SiPhy-Omega	SiPhy-PI	GERP++
1_TssA	0.18		3.03	4.17	3.88	3.07		4.36	5.00	4.89	3.79		0.54	1.01	0.96	0.72		0.54	0.52	0.48	0.49		1.70	1.65	1.53	1.61		0.19	0.19	0.18	0.18
2_PromU	0.41		2.10	2.86	2.93	2.24		2.87	3.30	3.49	2.67		0.64	1.21	1.30	0.83		0.79	0.77	0.74	0.75		1.95	1.91	1.82	1.92		0.43	0.42	0.42	0.42
3_PromD1	0.41		1.99	2.83	2.94	2.28		2.75	3.24	3.48	2.72		0.55	1.30	1.38	0.84		0.64	0.62	0.58	0.60		1.81	1.76	1.66	1.74		0.28	0.27	0.26	0.27
4_PromD2	0.19		1.43	1.66	1.71	1.84		1.70	1.74	1.85	1.98		0.91	1.40	1.32	1.35		0.87	0.87	0.85	0.84		1.75	1.75	1.72	1.69		0.61	0.61	0.60	0.60
5_Tx5’	2.22		0.95	0.74	0.78	0.81		0.74	0.64	0.67	0.74		1.33	1.13	1.09	1.06		1.02	1.03	1.03	1.03		0.97	0.98	0.99	0.99		1.04	1.04	1.04	1.04
6_Tx	0.70		0.71	0.77	0.87	0.70		0.52	0.54	0.61	0.53		1.07	1.66	1.61	1.27		0.84	0.83	0.83	0.84		0.88	0.87	0.88	0.90		0.82	0.82	0.81	0.82
7_Tx3’	3.48		0.67	0.72	0.90	0.62		0.43	0.46	0.56	0.43		1.13	1.73	1.85	1.25		0.82	0.82	0.82	0.83		0.79	0.78	0.78	0.82		0.84	0.83	0.83	0.83
8_TxWk	5.88		0.94	0.80	0.86	0.81		0.75	0.69	0.74	0.73		1.29	1.22	1.24	1.07		0.97	0.97	0.97	0.97		0.91	0.92	0.92	0.93		0.98	0.99	0.98	0.99
9_TxReg	0.30		1.98	2.74	2.73	2.42		2.66	3.07	3.15	2.83		0.67	1.43	1.49	1.16		0.83	0.81	0.78	0.78		2.11	2.06	2.01	2.03		0.44	0.43	0.43	0.43
10_TxEnh5’'	0.38		1.40	1.80	1.99	1.59		1.69	1.88	2.07	1.74		0.82	1.43	1.67	1.13		0.95	0.94	0.92	0.93		1.74	1.73	1.70	1.74		0.71	0.70	0.69	0.71
11_TxEnh3’'	0.21		0.85	1.20	1.48	0.98		0.85	1.04	1.23	0.88		0.84	1.84	2.15	1.30		0.75	0.74	0.72	0.74		1.11	1.09	1.06	1.12		0.63	0.62	0.61	0.62
12_TxEnhW	0.51		1.24	1.35	1.46	1.37		1.34	1.34	1.44	1.42		1.00	1.38	1.48	1.23		0.98	0.98	0.97	0.97		1.54	1.54	1.53	1.53		0.81	0.81	0.81	0.81
13_EnhA1	0.22		2.35	3.13	3.20	2.70		3.22	3.64	3.80	3.22		0.68	1.31	1.56	0.97		0.90	0.89	0.85	0.86		2.10	2.05	1.95	2.02		0.52	0.52	0.51	0.52
14_EnhA2	0.34		2.61	3.44	3.54	2.98		3.65	4.03	4.22	3.64		0.68	1.23	1.47	0.95		0.91	0.90	0.86	0.86		2.25	2.21	2.11	2.14		0.51	0.51	0.50	0.51
15_EnhAF	0.48		1.74	2.24	2.41	1.95		2.26	2.47	2.67	2.26		0.77	1.30	1.64	0.98		0.96	0.95	0.92	0.93		1.83	1.80	1.74	1.81		0.69	0.68	0.67	0.69
16_EnhW1	0.28		2.21	2.90	2.93	2.38		3.00	3.34	3.46	2.83		0.73	1.21	1.33	0.90		0.92	0.91	0.88	0.88		2.01	1.98	1.90	1.97		0.59	0.59	0.58	0.59
17_EnhW2	0.95		1.77	2.24	2.38	1.97		2.31	2.48	2.61	2.27		0.79	1.30	1.60	0.99		0.95	0.95	0.92	0.93		1.78	1.75	1.69	1.75		0.71	0.70	0.69	0.70
18_EnhAc	0.27		1.84	2.25	2.24	2.07		2.41	2.57	2.62	2.42		0.80	1.14	1.29	0.96		0.96	0.95	0.94	0.93		1.79	1.78	1.73	1.76		0.70	0.70	0.70	0.70
19_DNase	0.63		2.69	3.44	3.26	2.92		3.71	4.06	3.98	3.51		0.74	1.14	1.19	0.87		0.93	0.92	0.89	0.89		2.24	2.21	2.15	2.16		0.54	0.54	0.54	0.54
20_ZNF/Rpts	0.18		0.48	0.19	0.15	0.15		0.07	0.04	0.04	0.04		1.26	0.70	0.48	0.49		0.84	0.85	0.86	0.87		0.18	0.18	0.19	0.19		1.04	1.04	1.05	1.05
21_Het	0.91		0.42	0.10	0.10	0.10		0.06	0.04	0.03	0.04		1.09	0.34	0.29	0.32		1.02	1.02	1.04	1.05		0.12	0.12	0.13	0.13		1.29	1.29	1.30	1.30
22_PromP	0.20		2.23	2.66	2.46	2.47		2.96	3.08	2.92	2.90		0.87	1.07	1.05	0.98		0.86	0.86	0.85	0.83		1.85	1.84	1.81	1.77		0.56	0.57	0.56	0.56
23_PromBiv	0.25		2.61	3.52	3.38	2.86		3.63	4.08	4.09	3.43		0.66	1.32	1.32	0.97		0.73	0.72	0.69	0.69		2.09	2.05	1.96	2.02		0.33	0.32	0.32	0.32
24_ReprPC	1.32		1.54	1.85	1.80	1.52		1.89	1.98	1.93	1.68		0.89	1.37	1.40	0.98		0.93	0.93	0.92	0.92		1.47	1.46	1.45	1.48		0.78	0.78	0.78	0.78
25_Quies	78.38		0.94	0.90	0.89	0.94		0.92	0.90	0.88	0.92		0.98	0.92	0.90	0.99		1.02	1.02	1.03	1.02		0.95	0.95	0.96	0.95		1.04	1.04	1.05	1.04
Base	100		3.87	3.01	4.37	5.33		2.53	2.38	3.25	4.08		1.34	0.63	1.12	1.25		92.13	92.99	91.63	90.67		21.14	21.29	20.43	19.59		70.99	71.70	71.21	71.08
			Low_CNE/CNE					High_notCNE/notCNE
state	Genome %		PhastCons	SiPhy-Omega	SiPhy-PI	GERP++		PhastCons	SiPhy-Omega	SiPhy-PI	GERP++
1_TssA	0.18		0.18	0.24	0.25	0.24		3.17	3.15	3.16	3.27
2_PromU	0.41		0.30	0.42	0.45	0.37		2.48	2.47	2.47	2.55
3_PromD1	0.41		0.28	0.46	0.47	0.37		2.84	2.84	2.86	2.92
4_PromD2	0.19		0.64	0.84	0.77	0.73		2.01	2.01	2.02	2.02
5_Tx5’	2.22		1.40	1.53	1.40	1.31		0.95	0.95	0.96	0.96
6_Tx	0.70		1.51	2.14	1.86	1.82		1.05	1.05	1.06	1.08
7_Tx3’	3.48		1.67	2.39	2.06	2.00		0.96	0.95	0.96	0.98
8_TxWk	5.88		1.37	1.53	1.45	1.33		0.95	0.95	0.95	0.96
9_TxReg	0.30		0.34	0.52	0.54	0.48		2.55	2.54	2.57	2.61
10_TxEnh5’'	0.38		0.59	0.79	0.84	0.71		1.84	1.84	1.85	1.87
11_TxEnh3’'	0.21		0.99	1.52	1.45	1.33		1.48	1.48	1.48	1.53
12_TxEnhW	0.51		0.81	1.03	1.02	0.90		1.57	1.57	1.58	1.58
13_EnhA1	0.22		0.29	0.42	0.49	0.36		2.34	2.31	2.29	2.36
14_EnhA2	0.34		0.26	0.36	0.41	0.32		2.47	2.45	2.45	2.49
15_EnhAF	0.48		0.44	0.58	0.68	0.50		1.91	1.90	1.89	1.94
16_EnhW1	0.28		0.33	0.42	0.45	0.38		2.19	2.18	2.17	2.22
17_EnhW2	0.95		0.44	0.58	0.68	0.50		1.86	1.85	1.84	1.88
18_EnhAc	0.27		0.44	0.51	0.57	0.46		1.87	1.86	1.85	1.89
19_DNase	0.63		0.28	0.33	0.36	0.30		2.41	2.40	2.41	2.43
20_ZNF/Rpts	0.18		2.61	3.76	3.21	3.39		0.21	0.21	0.22	0.22
21_Het	0.91		2.59	3.49	2.94	3.19		0.12	0.12	0.12	0.12
22_PromP	0.20		0.39	0.40	0.43	0.40		2.14	2.13	2.15	2.14
23_PromBiv	0.25		0.25	0.37	0.39	0.34		2.85	2.84	2.86	2.92
24_ReprPC	1.32		0.58	0.74	0.78	0.64		1.58	1.58	1.58	1.60
25_Quies	78.38		1.05	1.02	1.02	1.05		0.93	0.93	0.93	0.93
Base	100
