# Supplementary material for: Identification and characterization of constrained non-exonic bases lacking predictive epigenomic and transcription factor binding annotations
Source: Nat Commun. 2020 Dec 2;11:6168. doi: 10.1038/s41467-020-19962-9 (PMC7710766; doi:10.1038/s41467-020-19962-9)
Supplement: Supplementary file 11 — Source Data [file 41467_2020_19962_MOESM11_ESM.zip › SourceData/SupFig11.txt]

	CNE					High_CNE					Low_CNE					notCNE					High_notCNE					Low_notCNE					High_notCNE/notCNE
Repeat Type	PhastCons	SiPhy-Omega	SiPhy-PI	GERP++		PhastCons	SiPhy-Omega	SiPhy-PI	GERP++		PhastCons	SiPhy-Omega	SiPhy-PI	GERP++		PhastCons	SiPhy-Omega	SiPhy-PI	GERP++		PhastCons	SiPhy-Omega	SiPhy-PI	GERP++		PhastCons	SiPhy-Omega	SiPhy-PI	GERP++		PhastCons	SiPhy-Omega	SiPhy-PI	GERP++
repeats - all	0.35	0.17	0.22	0.17		0.19	0.14	0.16	0.14		0.65	0.30	0.39	0.25		1.11	1.11	1.12	1.14		0.62	0.62	0.64	0.66		1.26	1.26	1.26	1.27		0.56	0.56	0.57	0.58
DNA_class	0.64	0.41	0.47	0.41		0.51	0.38	0.41	0.39		0.88	0.56	0.63	0.48		1.10	1.10	1.11	1.12		1.34	1.35	1.39	1.43		1.03	1.03	1.03	1.03		1.22	1.23	1.25	1.28
LINE_class	0.40	0.16	0.19	0.16		0.18	0.11	0.13	0.13		0.80	0.31	0.36	0.27		1.12	1.12	1.13	1.14		0.65	0.65	0.67	0.69		1.26	1.26	1.27	1.27		0.58	0.58	0.59	0.61
Low_complexity_class	1.24	0.84	0.79	0.95		0.92	0.77	0.73	0.87		1.82	1.08	0.96	1.23		1.04	1.05	1.06	1.05		0.90	0.92	0.94	0.92		1.08	1.09	1.09	1.09		0.87	0.88	0.88	0.87
LTR_class	0.20	0.07	0.13	0.06		0.09	0.05	0.07	0.04		0.43	0.17	0.29	0.10		1.12	1.12	1.13	1.15		0.63	0.63	0.65	0.68		1.27	1.26	1.27	1.27		0.56	0.56	0.57	0.59
Other_class	0.14	0.00	0.00	0.00		0.00	0.00	0.00	0.00		0.41	0.00	0.00	0.00		1.12	1.12	1.13	1.15		0.01	0.01	0.01	0.01		1.45	1.45	1.46	1.46		0.01	0.01	0.01	0.01
Satellite_class	0.12	0.01	0.00	0.01		0.02	0.00	0.00	0.00		0.31	0.02	0.01	0.02		1.13	1.12	1.14	1.15		0.09	0.09	0.10	0.10		1.44	1.43	1.44	1.44		0.08	0.08	0.08	0.09
Simple_repeat_class	0.86	0.22	0.27	0.25		0.27	0.18	0.20	0.23		1.97	0.35	0.46	0.30		1.08	1.10	1.11	1.12		0.53	0.54	0.55	0.56		1.24	1.26	1.27	1.27		0.49	0.49	0.49	0.50
SINE_class	0.20	0.14	0.22	0.13		0.12	0.11	0.15	0.11		0.36	0.26	0.42	0.20		1.11	1.11	1.12	1.13		0.40	0.40	0.41	0.43		1.33	1.32	1.32	1.33		0.36	0.36	0.36	0.38
Unknown_class	4.99	6.10	4.96	5.06		6.20	6.57	5.51	5.34		2.71	4.34	3.39	4.15		0.91	0.92	0.89	0.84		1.75	1.74	1.71	1.58		0.66	0.67	0.66	0.64		1.92	1.90	1.91	1.87
Alu_family	0.07	0.00	0.04	0.00		0.00	0.00	0.00	0.00		0.19	0.01	0.14	0.00		1.12	1.11	1.13	1.14		0.04	0.04	0.04	0.04		1.45	1.43	1.44	1.45		0.03	0.03	0.03	0.03
centr_family	0.02	0.00	0.00	0.00		0.00	0.00	0.00	0.00		0.05	0.00	0.00	0.00		1.14	1.13	1.15	1.16		0.06	0.06	0.06	0.07		1.46	1.45	1.46	1.46		0.05	0.05	0.06	0.06
CR1_family	1.97	2.06	1.94	2.16		2.03	1.95	1.87	2.03		1.85	2.48	2.11	2.58		1.04	1.05	1.04	1.01		1.92	1.93	1.94	1.91		0.78	0.78	0.78	0.77		1.84	1.84	1.87	1.88
ERV1_family	0.18	0.02	0.03	0.02		0.06	0.01	0.02	0.02		0.40	0.04	0.07	0.03		1.12	1.12	1.14	1.15		0.54	0.54	0.56	0.58		1.30	1.29	1.30	1.30		0.48	0.48	0.49	0.51
ERVK_family	0.08	0.00	0.00	0.00		0.01	0.00	0.00	0.00		0.21	0.00	0.01	0.00		1.12	1.11	1.13	1.14		0.19	0.19	0.20	0.21		1.40	1.39	1.40	1.40		0.17	0.17	0.17	0.18
ERVL_family	0.23	0.09	0.17	0.07		0.11	0.06	0.09	0.06		0.46	0.21	0.39	0.11		1.12	1.12	1.13	1.15		0.81	0.81	0.84	0.88		1.21	1.21	1.21	1.22		0.72	0.73	0.74	0.77
ERVL-MaLR_family	0.19	0.08	0.15	0.05		0.07	0.04	0.07	0.03		0.43	0.22	0.37	0.11		1.12	1.12	1.13	1.15		0.59	0.59	0.61	0.64		1.28	1.27	1.28	1.28		0.53	0.53	0.54	0.56
Gypsy?_family	0.74	0.72	0.99	0.68		0.64	0.58	0.78	0.59		0.94	1.25	1.60	0.98		1.10	1.10	1.09	1.11		1.58	1.58	1.59	1.66		0.96	0.96	0.95	0.96		1.43	1.44	1.46	1.50
Gypsy_family	0.76	0.65	0.77	0.64		0.62	0.54	0.60	0.56		1.02	1.05	1.25	0.90		1.09	1.09	1.10	1.11		1.35	1.35	1.38	1.42		1.02	1.02	1.01	1.02		1.23	1.24	1.26	1.28
hAT_family	0.55	0.27	0.37	0.19		0.34	0.18	0.26	0.14		0.94	0.62	0.70	0.32		1.09	1.10	1.11	1.12		1.52	1.53	1.57	1.65		0.97	0.97	0.97	0.98		1.39	1.39	1.42	1.47
hAT-Blackjack_family	0.54	0.24	0.37	0.23		0.38	0.18	0.28	0.20		0.84	0.45	0.65	0.34		1.11	1.11	1.12	1.13		1.63	1.64	1.69	1.76		0.95	0.95	0.95	0.96		1.47	1.48	1.51	1.55
hAT-Charlie_family	0.63	0.36	0.47	0.36		0.46	0.29	0.38	0.31		0.95	0.66	0.74	0.51		1.10	1.10	1.11	1.12		1.57	1.58	1.62	1.69		0.95	0.96	0.96	0.96		1.43	1.44	1.47	1.51
hAT-Tip100_family	0.53	0.25	0.35	0.24		0.37	0.19	0.23	0.21		0.85	0.47	0.68	0.34		1.11	1.11	1.12	1.13		1.39	1.40	1.45	1.51		1.02	1.02	1.02	1.03		1.26	1.26	1.30	1.33
L1_family	0.34	0.07	0.08	0.08		0.12	0.04	0.05	0.05		0.77	0.16	0.18	0.15		1.12	1.12	1.14	1.15		0.52	0.52	0.54	0.56		1.30	1.30	1.31	1.31		0.46	0.46	0.47	0.49
L2_family	0.45	0.32	0.49	0.29		0.25	0.20	0.30	0.21		0.83	0.77	1.04	0.54		1.11	1.11	1.11	1.13		1.10	1.09	1.12	1.17		1.11	1.11	1.11	1.12		0.99	0.99	1.01	1.04
MIR_family	0.64	0.57	0.82	0.54		0.48	0.42	0.62	0.45		0.94	1.13	1.39	0.84		1.09	1.09	1.09	1.10		1.72	1.72	1.74	1.82		0.90	0.90	0.90	0.91		1.58	1.58	1.60	1.65
RTE_family	1.75	1.59	1.48	1.87		1.69	1.47	1.42	1.75		1.85	2.06	1.65	2.27		1.05	1.06	1.06	1.03		2.13	2.15	2.19	2.15		0.73	0.74	0.74	0.73		2.02	2.02	2.06	2.08
Satellite_family	0.31	0.03	0.02	0.03		0.06	0.01	0.01	0.01		0.77	0.08	0.04	0.07		1.11	1.11	1.13	1.14		0.16	0.16	0.17	0.18		1.39	1.39	1.40	1.41		0.14	0.15	0.15	0.16
TcMar-Mariner_family	0.70	0.49	0.49	0.62		0.58	0.47	0.48	0.58		0.92	0.56	0.54	0.73		1.07	1.08	1.08	1.08		1.12	1.13	1.16	1.16		1.06	1.06	1.06	1.06		1.05	1.05	1.07	1.07
TcMar-Tc2_family	1.03	0.59	0.55	0.77		0.85	0.50	0.52	0.71		1.37	0.92	0.62	0.96		1.08	1.10	1.11	1.10		1.96	1.99	2.05	2.08		0.82	0.83	0.84	0.83		1.81	1.82	1.86	1.89
TcMar-Tigger_family	0.45	0.27	0.31	0.29		0.33	0.26	0.28	0.28		0.69	0.31	0.39	0.33		1.11	1.11	1.12	1.13		0.96	0.96	0.99	1.02		1.16	1.15	1.16	1.16		0.86	0.87	0.88	0.90
