# Supplementary material for: Identification and characterization of constrained non-exonic bases lacking predictive epigenomic and transcription factor binding annotations
Source: Nat Commun. 2020 Dec 2;11:6168. doi: 10.1038/s41467-020-19962-9 (PMC7710766; doi:10.1038/s41467-020-19962-9)
Supplement: Supplementary file 11 — Source Data [file 41467_2020_19962_MOESM11_ESM.zip › SourceData/SupFig12a.txt]

High_CNE	0.240243633	0.098222789	0.065811421	0.048585441	0.039559491	0.031730723	0.027687204	0.022996669	0.020903617	0.018423162	0.385835849
CNE	0.237867801	0.097789516	0.065619879	0.048182541	0.039254521	0.031773309	0.02763318	0.022880448	0.020849803	0.018496342	0.38965266
Low_CNE	0.228819811	0.096139463	0.064890423	0.046648156	0.038093091	0.031935494	0.027427436	0.022437835	0.020644857	0.018775038	0.404188396
High_notCNE	0.221510034	0.093441063	0.063169447	0.047300112	0.038113228	0.031454991	0.026997572	0.023399257	0.020889362	0.01846825	0.415256686
notCNE	0.218227375	0.09264545	0.062526361	0.046994501	0.038007982	0.031570214	0.027028808	0.023224506	0.020748591	0.018448753	0.420577459
Low_notCNE	0.216719981	0.092280105	0.062231057	0.046854164	0.037959653	0.031623124	0.027043151	0.023144261	0.020683949	0.018439801	0.423020755
