# Supplementary material for: Identification and characterization of constrained non-exonic bases lacking predictive epigenomic and transcription factor binding annotations
Source: Nat Commun. 2020 Dec 2;11:6168. doi: 10.1038/s41467-020-19962-9 (PMC7710766; doi:10.1038/s41467-020-19962-9)
Supplement: Supplementary file 11 — Source Data [file 41467_2020_19962_MOESM11_ESM.zip › SourceData/SupFig12b.txt]

High_CNE	0.352170184	0.143970983	0.096508689	0.071054284	0.057902284	0.046499698	0.040579728	0.033613458	0.030721483	0.026940152	0.564512737
CNE	0.353330197	0.145217894	0.097442302	0.071334425	0.058234938	0.047100796	0.041039436	0.033891654	0.030976533	0.027428791	0.576913896
Low_CNE	0.358154855	0.150403977	0.101325334	0.072499573	0.059618497	0.049600848	0.042951428	0.035048713	0.032037326	0.029461111	0.628492099
High_notCNE	0.375369381	0.158496924	0.107132852	0.079940568	0.064494753	0.053101183	0.045610354	0.039592831	0.035462792	0.031285816	0.70145818
notCNE	0.38165709	0.162171889	0.109288237	0.081982289	0.06628689	0.05502086	0.047142821	0.040504994	0.036298498	0.032256948	0.731873129
Low_notCNE	0.384799284	0.164008402	0.110365361	0.08300261	0.067182485	0.055980191	0.04790865	0.040960835	0.03671613	0.032742258	0.747072573
