# Supplementary material for: Identification and characterization of constrained non-exonic bases lacking predictive epigenomic and transcription factor binding annotations
Source: Nat Commun. 2020 Dec 2;11:6168. doi: 10.1038/s41467-020-19962-9 (PMC7710766; doi:10.1038/s41467-020-19962-9)
Supplement: Supplementary file 11 — Source Data [file 41467_2020_19962_MOESM11_ESM.zip › SourceData/SupFig12c.txt]

High_CNE	0.250375553	0.100573048	0.067193319	0.049500307	0.040181068	0.032118271	0.027541411	0.023132578	0.021098697	0.018525624	0.369760122
CNE	0.248730186	0.10037186	0.066932742	0.049320881	0.040062744	0.032165266	0.027568497	0.023088818	0.021114449	0.018471862	0.372172695
Low_CNE	0.241938656	0.099541422	0.065857168	0.048580272	0.03957434	0.032359244	0.0276803	0.022908191	0.021179466	0.018249951	0.38213099
High_notCNE	0.222040361	0.093597069	0.06324835	0.047317275	0.038168224	0.031441936	0.027062486	0.023356917	0.020873371	0.018455874	0.414438139
notCNE	0.21846783	0.092717835	0.062578492	0.046991807	0.038018987	0.031562685	0.027050496	0.023206015	0.020742356	0.018451155	0.420212341
Low_notCNE	0.216711974	0.092285703	0.062249265	0.046831844	0.037945639	0.031622031	0.027044603	0.023131848	0.020677964	0.018448836	0.423050293
