# Supplementary material for: Identification and characterization of constrained non-exonic bases lacking predictive epigenomic and transcription factor binding annotations
Source: Nat Commun. 2020 Dec 2;11:6168. doi: 10.1038/s41467-020-19962-9 (PMC7710766; doi:10.1038/s41467-020-19962-9)
Supplement: Supplementary file 11 — Source Data [file 41467_2020_19962_MOESM11_ESM.zip › SourceData/SupFig12d.txt]

High_CNE	0.340795409	0.137021763	0.091597755	0.067292558	0.054680385	0.043740703	0.037522927	0.03138445	0.028717114	0.025170279	0.502854084
CNE	0.342086605	0.138253806	0.092089839	0.067710091	0.055111634	0.044182782	0.037965858	0.031634296	0.029035827	0.025355643	0.511172238
Low_CNE	0.347793425	0.143699175	0.094264747	0.069555499	0.057017666	0.046136675	0.039923518	0.032738559	0.03044447	0.026174916	0.547936743
High_notCNE	0.374771944	0.158103659	0.106826181	0.079645699	0.064323822	0.052878188	0.045546266	0.039360907	0.035305162	0.031133883	0.697322933
notCNE	0.381191939	0.161904644	0.109124636	0.081778828	0.066151215	0.054880082	0.04707354	0.040378925	0.036202946	0.032185116	0.729529846
Low_notCNE	0.384640684	0.163946487	0.110359339	0.082924719	0.067132868	0.055955475	0.047893973	0.040925792	0.036685225	0.032749825	0.746831014
