# Supplementary material for: Identification and characterization of constrained non-exonic bases lacking predictive epigenomic and transcription factor binding annotations
Source: Nat Commun. 2020 Dec 2;11:6168. doi: 10.1038/s41467-020-19962-9 (PMC7710766; doi:10.1038/s41467-020-19962-9)
Supplement: Supplementary file 11 — Source Data [file 41467_2020_19962_MOESM11_ESM.zip › SourceData/SupFig12e.txt]

High_CNE	0.243775012	0.099015552	0.066098175	0.048825586	0.039678492	0.031591834	0.027611827	0.023250198	0.020975667	0.018417453	0.380760203
CNE	0.240592808	0.098496941	0.065727197	0.048709909	0.039446648	0.031705218	0.027501288	0.023147442	0.020911309	0.01852904	0.385232199
Low_CNE	0.231243582	0.096973275	0.064637274	0.048370053	0.038765497	0.032038339	0.027176528	0.022845548	0.020722227	0.018856879	0.398370797
High_notCNE	0.221679898	0.093499161	0.063222075	0.047312058	0.03814719	0.031483394	0.027031697	0.0233509	0.020880078	0.018467462	0.414926087
notCNE	0.218277749	0.092659012	0.062553179	0.04697628	0.038010054	0.031576382	0.027043014	0.02320516	0.020746066	0.018447345	0.420505759
Low_notCNE	0.216658285	0.092259091	0.062234777	0.046816446	0.037944775	0.031620646	0.027048402	0.023135786	0.020682275	0.018437768	0.423161748
