# Supplementary material for: Identification and characterization of constrained non-exonic bases lacking predictive epigenomic and transcription factor binding annotations
Source: Nat Commun. 2020 Dec 2;11:6168. doi: 10.1038/s41467-020-19962-9 (PMC7710766; doi:10.1038/s41467-020-19962-9)
Supplement: Supplementary file 11 — Source Data [file 41467_2020_19962_MOESM11_ESM.zip › SourceData/SupFig12f.txt]

High_CNE	0.349425299	0.141988401	0.094839698	0.069935196	0.056810197	0.045327421	0.039676841	0.033274215	0.030130456	0.026349761	0.545177341
CNE	0.352197486	0.144363268	0.096257798	0.071237643	0.057646906	0.046416634	0.040307538	0.033845056	0.030662625	0.027085807	0.563110657
Low_CNE	0.361135275	0.152020063	0.100829886	0.075436853	0.060344534	0.04992836	0.042340965	0.035685499	0.032378385	0.029458887	0.62092934
High_notCNE	0.374974099	0.158292627	0.107019275	0.079800239	0.064433519	0.053052749	0.04557501	0.039430667	0.035386925	0.03122425	0.699637623
notCNE	0.381413377	0.162038978	0.109238435	0.081866558	0.066237121	0.05497966	0.047126077	0.040432123	0.036260122	0.032226401	0.731097644
Low_notCNE	0.384757521	0.163984591	0.110390924	0.08293967	0.067173795	0.055980374	0.047931602	0.040952215	0.036713604	0.032746853	0.747435945
