# Supplementary material for: Identification and characterization of constrained non-exonic bases lacking predictive epigenomic and transcription factor binding annotations
Source: Nat Commun. 2020 Dec 2;11:6168. doi: 10.1038/s41467-020-19962-9 (PMC7710766; doi:10.1038/s41467-020-19962-9)
Supplement: Supplementary file 11 — Source Data [file 41467_2020_19962_MOESM11_ESM.zip › SourceData/SupFig13a.txt]

High_CNE	0.249273921	0.100951258	0.0673496	0.049127366	0.039985592	0.031897551	0.027935921	0.023254355	0.020780774	0.018361027	0.371082634
CNE	0.244018998	0.099730102	0.066566084	0.048919185	0.039764995	0.031964659	0.027909926	0.023214513	0.02110381	0.018453267	0.37835446
Low_CNE	0.231308212	0.097093426	0.064673558	0.048219817	0.039178149	0.032274668	0.027778201	0.02317169	0.021679549	0.018571258	0.396051473
High_notCNE	0.222069835	0.093533388	0.063261986	0.04737356	0.0381716	0.031442431	0.027046574	0.02334013	0.020863982	0.01846601	0.414430505
notCNE	0.218986033	0.092844769	0.062622258	0.047015263	0.038048403	0.031579332	0.027043261	0.0232037	0.020742337	0.018453205	0.419461437
Low_notCNE	0.217443384	0.092503575	0.062316908	0.0468495	0.03799455	0.031652895	0.02705142	0.023140016	0.020676117	0.018459035	0.421912601
