# Supplementary material for: Identification and characterization of constrained non-exonic bases lacking predictive epigenomic and transcription factor binding annotations
Source: Nat Commun. 2020 Dec 2;11:6168. doi: 10.1038/s41467-020-19962-9 (PMC7710766; doi:10.1038/s41467-020-19962-9)
Supplement: Supplementary file 11 — Source Data [file 41467_2020_19962_MOESM11_ESM.zip › SourceData/SupFig13b.txt]

High_CNE	0.338224297	0.137086341	0.091811312	0.066709409	0.054240707	0.043410129	0.037861473	0.031312667	0.028305936	0.024759134	0.505179489
CNE	0.341387628	0.139716506	0.093385092	0.068458751	0.055518404	0.044704617	0.039034995	0.032302311	0.029577331	0.025801689	0.529784068
Low_CNE	0.350259139	0.1472195	0.097770085	0.073170336	0.058867974	0.04846778	0.042215736	0.035036684	0.032848035	0.028468683	0.599492986
High_notCNE	0.375511201	0.158374129	0.107100558	0.079884767	0.064465153	0.053016656	0.04565994	0.039428751	0.035390613	0.031237084	0.699272032
notCNE	0.381357947	0.16191657	0.109096171	0.081765682	0.066163917	0.054885405	0.04704123	0.040360788	0.036194628	0.032178901	0.728925452
Low_notCNE	0.384470123	0.163841088	0.110205604	0.08278152	0.067075858	0.055900369	0.047802741	0.040870458	0.036623187	0.032701651	0.744830502
