# Supplementary material for: Identification and characterization of constrained non-exonic bases lacking predictive epigenomic and transcription factor binding annotations
Source: Nat Commun. 2020 Dec 2;11:6168. doi: 10.1038/s41467-020-19962-9 (PMC7710766; doi:10.1038/s41467-020-19962-9)
Supplement: Supplementary file 11 — Source Data [file 41467_2020_19962_MOESM11_ESM.zip › SourceData/SupFig13c.txt]

High_CNE	0.239034312	0.09818649	0.065819553	0.048563973	0.03946199	0.031744582	0.027670298	0.022968119	0.020883185	0.018342842	0.387324657
CNE	0.236489613	0.097611038	0.065539377	0.048111753	0.039161225	0.031738457	0.027628303	0.022836003	0.02083975	0.018450887	0.391593594
Low_CNE	0.227052828	0.095801922	0.06457004	0.046520064	0.037958304	0.031721274	0.027369528	0.022403745	0.020654418	0.018749895	0.407197982
High_notCNE	0.221531427	0.09340088	0.063195033	0.047330673	0.038109018	0.031434526	0.027002683	0.023389712	0.020854584	0.018474497	0.415276967
notCNE	0.218755768	0.092791483	0.062585629	0.047016471	0.038035745	0.031582366	0.027033052	0.023227112	0.020748499	0.018451991	0.419771884
Low_notCNE	0.217477485	0.092507802	0.06231507	0.046879913	0.038011036	0.031653396	0.02705759	0.023156859	0.020693803	0.01845439	0.421792657
