# Supplementary material for: Identification and characterization of constrained non-exonic bases lacking predictive epigenomic and transcription factor binding annotations
Source: Nat Commun. 2020 Dec 2;11:6168. doi: 10.1038/s41467-020-19962-9 (PMC7710766; doi:10.1038/s41467-020-19962-9)
Supplement: Supplementary file 11 — Source Data [file 41467_2020_19962_MOESM11_ESM.zip › SourceData/SupFig13d.txt]

High_CNE	0.353726937	0.145220218	0.09759273	0.071710393	0.05843612	0.047017353	0.04107614	0.033877378	0.031028487	0.027134192	0.574061957
CNE	0.355409277	0.146715279	0.098680292	0.07214075	0.058952498	0.047670267	0.041631911	0.034257661	0.031373272	0.027779156	0.588729739
Low_CNE	0.362403969	0.153217336	0.103096405	0.074114701	0.060864818	0.0504108	0.04377056	0.035855478	0.032743228	0.030119131	0.649537168
High_notCNE	0.375616858	0.158611711	0.10729638	0.080037988	0.064539968	0.053141806	0.045691993	0.039626629	0.03546688	0.031336409	0.702710397
notCNE	0.381456577	0.16205631	0.109183243	0.081888694	0.066228733	0.054965921	0.047082704	0.040461225	0.03625763	0.03222391	0.730586865
Low_notCNE	0.384347286	0.163779276	0.110152064	0.082808808	0.067069077	0.055879494	0.047791541	0.040883623	0.036647311	0.032682858	0.744380704
