# Supplementary material for: Identification and characterization of constrained non-exonic bases lacking predictive epigenomic and transcription factor binding annotations
Source: Nat Commun. 2020 Dec 2;11:6168. doi: 10.1038/s41467-020-19962-9 (PMC7710766; doi:10.1038/s41467-020-19962-9)
Supplement: Supplementary file 11 — Source Data [file 41467_2020_19962_MOESM11_ESM.zip › SourceData/SupFig13e.txt]

High_CNE	0.249201375	0.10030677	0.067199732	0.049405671	0.040259336	0.032300342	0.027639692	0.02314763	0.021061963	0.018434912	0.371042575
CNE	0.247206435	0.099740683	0.066786983	0.049243102	0.040182752	0.032179745	0.02773239	0.023107936	0.021138595	0.01833435	0.374347028
Low_CNE	0.239176255	0.098136893	0.065282833	0.048726398	0.039709443	0.031716805	0.027955105	0.023094469	0.021166208	0.018067001	0.386968591
High_notCNE	0.222012553	0.093559028	0.063274483	0.04734393	0.038158086	0.03141863	0.027065462	0.023345954	0.020841033	0.018458881	0.41452196
notCNE	0.218968523	0.092853628	0.062634187	0.047011317	0.038044872	0.031572854	0.027054626	0.023208483	0.020741235	0.01845281	0.419457465
Low_notCNE	0.217462207	0.092510171	0.062331507	0.046855427	0.037996833	0.031651983	0.027058686	0.023144676	0.020687522	0.018462404	0.421838585
