# Supplementary material for: Identification and characterization of constrained non-exonic bases lacking predictive epigenomic and transcription factor binding annotations
Source: Nat Commun. 2020 Dec 2;11:6168. doi: 10.1038/s41467-020-19962-9 (PMC7710766; doi:10.1038/s41467-020-19962-9)
Supplement: Supplementary file 11 — Source Data [file 41467_2020_19962_MOESM11_ESM.zip › SourceData/SupFig13f.txt]

High_CNE	0.34453111	0.138531932	0.093224462	0.068308741	0.055546503	0.044618253	0.038364382	0.031914302	0.029154548	0.025416337	0.514833598
CNE	0.346447196	0.140015095	0.093872961	0.068960897	0.056389925	0.045056056	0.039022541	0.0322832	0.029707084	0.025734763	0.526603125
Low_CNE	0.35601945	0.147883012	0.097234281	0.072377225	0.059771159	0.047210945	0.041884826	0.034248286	0.031675434	0.027216886	0.579192543
High_notCNE	0.375028861	0.158259273	0.107019949	0.079754081	0.06437926	0.052927112	0.045639036	0.039402531	0.035320131	0.031188473	0.698846864
notCNE	0.381031206	0.161806751	0.109035858	0.081698577	0.066103346	0.054833966	0.047024301	0.040342503	0.036167914	0.032156634	0.728457481
Low_notCNE	0.384190735	0.16371757	0.110146391	0.082731406	0.067020229	0.055856241	0.047778244	0.040849432	0.03661764	0.032688533	0.744180019
