# Supplementary material for: Identification and characterization of constrained non-exonic bases lacking predictive epigenomic and transcription factor binding annotations
Source: Nat Commun. 2020 Dec 2;11:6168. doi: 10.1038/s41467-020-19962-9 (PMC7710766; doi:10.1038/s41467-020-19962-9)
Supplement: Supplementary file 11 — Source Data [file 41467_2020_19962_MOESM11_ESM.zip › SourceData/SupFig13g.txt]

High_CNE	0.242457883	0.098785288	0.066234837	0.048535244	0.039637472	0.031697888	0.027675952	0.023237659	0.020967304	0.018371112	0.382399361
CNE	0.238893544	0.098057191	0.06589805	0.048437013	0.039440598	0.031798641	0.027569574	0.023135098	0.020907735	0.018474365	0.387388191
Low_CNE	0.228454251	0.096043778	0.064939017	0.048227042	0.03884583	0.031959757	0.027336658	0.022998366	0.020630263	0.018809276	0.401755762
High_notCNE	0.221718965	0.093475077	0.063249674	0.047345986	0.038140003	0.031462508	0.027032128	0.023340266	0.020847093	0.018470061	0.414918238
notCNE	0.21882775	0.092809705	0.062614745	0.046997428	0.038038073	0.031588205	0.027047518	0.023208631	0.020745984	0.01845008	0.419671881
Low_notCNE	0.217446865	0.092494077	0.062323431	0.046840833	0.037997326	0.031652199	0.027062762	0.023149847	0.020692238	0.018452086	0.421888335
