# Supplementary material for: Identification and characterization of constrained non-exonic bases lacking predictive epigenomic and transcription factor binding annotations
Source: Nat Commun. 2020 Dec 2;11:6168. doi: 10.1038/s41467-020-19962-9 (PMC7710766; doi:10.1038/s41467-020-19962-9)
Supplement: Supplementary file 11 — Source Data [file 41467_2020_19962_MOESM11_ESM.zip › SourceData/SupFig13h.txt]

High_notCNE (>0.04193; 21.14% genome)	0.22210931	0.093584006	0.063238361	0.047337694	0.038182666	0.03146216	0.027039372	0.023349999	0.020899742	0.018465001	0.414331689
High_notCNE (>0.05; 16.62% genome)	0.223184971	0.09374498	0.063475089	0.047450686	0.038284316	0.031536058	0.027075571	0.02336378	0.020860627	0.018406108	0.412617814
High_notCNE (>0.10; 6.62% genome)	0.22674335	0.094356869	0.063950638	0.047673881	0.038291475	0.031555639	0.027384672	0.02336803	0.020899527	0.018607694	0.407168226
High_notCNE (>0.20; 2.52% genome)	0.229774722	0.09509524	0.06438776	0.047897947	0.038248111	0.031516762	0.027390688	0.023159606	0.020970741	0.018669626	0.402888795
High_notCNE (>0.30; 1.30% genome)	0.232121248	0.095401888	0.064812535	0.047565716	0.038342447	0.031553289	0.027395883	0.02282239	0.021047084	0.018699658	0.400237863
High_notCNE (>0.40; 0.72% genome)	0.233397725	0.095587649	0.065243921	0.047318554	0.03856131	0.031711281	0.027878453	0.022757796	0.02058075	0.018777788	0.398184773
High_notCNE (>0.50; 0.40% genome)	0.233161754	0.096433997	0.066850267	0.04624985	0.039463187	0.031190234	0.027999082	0.023015639	0.020021201	0.01901577	0.396599019
Low_CNE (<=0.04193; 1.34% genome)	0.236042835	0.097970423	0.065687574	0.048499065	0.039163692	0.032174061	0.027951725	0.023226245	0.021655618	0.018561958	0.389066803
