# Supplementary material for: Identification and characterization of constrained non-exonic bases lacking predictive epigenomic and transcription factor binding annotations
Source: Nat Commun. 2020 Dec 2;11:6168. doi: 10.1038/s41467-020-19962-9 (PMC7710766; doi:10.1038/s41467-020-19962-9)
Supplement: Supplementary file 11 — Source Data [file 41467_2020_19962_MOESM11_ESM.zip › SourceData/SupFig14b.txt]

High_notCNE (>0.04193; 21.14% genome)	0.375252677	0.158234558	0.106915899	0.079770403	0.064413817	0.052967608	0.045564472	0.039385496	0.035381873	0.03118578	0.69782944
High_notCNE (>0.05; 16.62% genome)	0.374530511	0.15745783	0.10659349	0.079438933	0.064149598	0.052735382	0.045334358	0.039129128	0.035072095	0.030872958	0.690229761
High_notCNE (>0.10; 6.62% genome)	0.37185031	0.154736221	0.104932941	0.078039817	0.062787111	0.051569618	0.044780411	0.038315861	0.034354038	0.03046685	0.665373463
High_notCNE (>0.20; 2.52% genome)	0.371141094	0.153073026	0.103806538	0.077302133	0.061637117	0.050800904	0.04402152	0.037226252	0.033906451	0.030017994	0.647418464
High_notCNE (>0.30; 1.30% genome)	0.371780973	0.152436695	0.103591272	0.075983774	0.061199628	0.050463379	0.043468276	0.0362386	0.033730468	0.029754748	0.6374866
High_notCNE (>0.40; 0.72% genome)	0.373121873	0.152199193	0.104273045	0.075404938	0.061384498	0.050577517	0.044277864	0.036249519	0.032834555	0.029896838	0.635193802
High_notCNE (>0.50; 0.40% genome)	0.370638246	0.152439622	0.10679756	0.073394083	0.062484151	0.049291181	0.044201128	0.036547334	0.031831549	0.030072486	0.628808762
Low_CNE (<=0.04193; 1.34% genome)	0.343595626	0.142820254	0.095309419	0.070392342	0.056548337	0.046402461	0.040572846	0.033688144	0.031524686	0.027197768	0.562467318
