# Supplementary material for: Identification and characterization of constrained non-exonic bases lacking predictive epigenomic and transcription factor binding annotations
Source: Nat Commun. 2020 Dec 2;11:6168. doi: 10.1038/s41467-020-19962-9 (PMC7710766; doi:10.1038/s41467-020-19962-9)
Supplement: Supplementary file 11 — Source Data [file 41467_2020_19962_MOESM11_ESM.zip › SourceData/SupFig14c.txt]

High_notCNE (>0.04193; 19.59% genome)	0.221510034	0.093441063	0.063169447	0.047300112	0.038113228	0.031454991	0.026997572	0.023399257	0.020889362	0.01846825	0.415256686
High_notCNE (>0.05; 15.18% genome)	0.222534834	0.093527129	0.06341729	0.047409616	0.038205181	0.031526095	0.027025039	0.023408375	0.020857583	0.018404579	0.413684279
High_notCNE (>0.10; 5.63% genome)	0.225845145	0.093999347	0.06387264	0.047575308	0.038087512	0.031529012	0.027274715	0.023455157	0.020900751	0.01856496	0.408895454
High_notCNE (>0.20; 1.94% genome)	0.228173643	0.094810446	0.064292114	0.047720228	0.038011374	0.031431008	0.027123947	0.023260048	0.020874156	0.018763744	0.405539293
High_notCNE (>0.30; 0.93% genome)	0.230294062	0.095071157	0.064776102	0.047431301	0.038046339	0.031526521	0.027136941	0.022926122	0.0208803	0.018874202	0.403036954
High_notCNE (>0.40; 0.48% genome)	0.231414562	0.095012707	0.064837646	0.047284339	0.038384869	0.031450462	0.027775416	0.022711599	0.020226927	0.018866499	0.402034974
High_notCNE (>0.50; 0.25% genome)	0.231740454	0.094739512	0.065593073	0.046228534	0.039308746	0.030758641	0.028005217	0.023059923	0.019853634	0.019147163	0.401565104
Low_CNE (<=0.04193; 1.25% genome)	0.228819811	0.096139463	0.064890423	0.046648156	0.038093091	0.031935494	0.027427436	0.022437835	0.020644857	0.018775038	0.404188396
