# Supplementary material for: Identification and characterization of constrained non-exonic bases lacking predictive epigenomic and transcription factor binding annotations
Source: Nat Commun. 2020 Dec 2;11:6168. doi: 10.1038/s41467-020-19962-9 (PMC7710766; doi:10.1038/s41467-020-19962-9)
Supplement: Supplementary file 11 — Source Data [file 41467_2020_19962_MOESM11_ESM.zip › SourceData/SupFig14d.txt]

High_notCNE (>0.04193; 19.59% genome)	0.375369381	0.158496924	0.107132852	0.079940568	0.064494753	0.053101183	0.045610354	0.039592831	0.035462792	0.031285816	0.70145818
High_notCNE (>0.05; 15.18% genome)	0.374662031	0.157659938	0.106873176	0.079632735	0.064230792	0.052875908	0.045373744	0.039340851	0.035173726	0.030968627	0.694275798
High_notCNE (>0.10; 5.63% genome)	0.372330168	0.155037618	0.105428149	0.078288052	0.062771744	0.051755881	0.044771451	0.038657835	0.034523339	0.030547173	0.671721138
High_notCNE (>0.20; 1.94% genome)	0.371497373	0.153614822	0.104384489	0.077593137	0.061704005	0.051031754	0.043766447	0.037697829	0.034001296	0.030381418	0.656236932
High_notCNE (>0.30; 0.93% genome)	0.372306626	0.153118419	0.104351581	0.076511073	0.061326137	0.050937365	0.043200487	0.03682894	0.033774449	0.030282351	0.647464669
High_notCNE (>0.40; 0.48% genome)	0.373689537	0.152197726	0.104240238	0.076256727	0.061699984	0.050599637	0.044069044	0.036823907	0.032503412	0.030210227	0.64697743
High_notCNE (>0.50; 0.25% genome)	0.37287282	0.150653131	0.105912185	0.074189084	0.062972251	0.048911713	0.044045819	0.037568493	0.031817891	0.030301249	0.644193801
Low_CNE (<=0.04193; 1.25% genome)	0.358154855	0.150403977	0.101325334	0.072499573	0.059618497	0.049600848	0.042951428	0.035048713	0.032037326	0.029461111	0.628492099
