# Supplementary material for: Identification and characterization of constrained non-exonic bases lacking predictive epigenomic and transcription factor binding annotations
Source: Nat Commun. 2020 Dec 2;11:6168. doi: 10.1038/s41467-020-19962-9 (PMC7710766; doi:10.1038/s41467-020-19962-9)
Supplement: Supplementary file 11 — Source Data [file 41467_2020_19962_MOESM11_ESM.zip › SourceData/SupFig14e.txt]

High_notCNE (>0.04193; 21.29% genome)	0.222040361	0.093597069	0.06324835	0.047317275	0.038168224	0.031441936	0.027062486	0.023356917	0.020873371	0.018455874	0.414438139
High_notCNE (>0.05; 16.72% genome)	0.223081437	0.093731468	0.063485883	0.047436788	0.038262161	0.031510492	0.027103739	0.023377272	0.020839907	0.018392332	0.41277852
High_notCNE (>0.10; 6.62% genome)	0.226567706	0.094353498	0.064006697	0.047581453	0.038208109	0.031487946	0.027420255	0.0233967	0.020891589	0.018575838	0.407510208
High_notCNE (>0.20; 2.49% genome)	0.229390472	0.095029243	0.064534953	0.047806388	0.038230804	0.031318765	0.02745239	0.023196366	0.020920589	0.018712576	0.403407455
High_notCNE (>0.30; 1.27% genome)	0.231566837	0.095118931	0.06511512	0.047510002	0.038163352	0.031300837	0.02755265	0.022925124	0.02092829	0.018762915	0.401055941
High_notCNE (>0.40; 0.70% genome)	0.232932863	0.094981183	0.06589336	0.047108982	0.038259599	0.031515646	0.028028529	0.022982078	0.020343711	0.018948864	0.399005185
High_notCNE (>0.50; 0.39% genome)	0.232864497	0.095245455	0.067246074	0.04589283	0.039187245	0.03088849	0.028296615	0.023279316	0.019831409	0.01910616	0.398161909
Low_CNE (<=0.04193; 0.63% genome)	0.241938656	0.099541422	0.065857168	0.048580272	0.03957434	0.032359244	0.0276803	0.022908191	0.021179466	0.018249951	0.38213099
