# Supplementary material for: Identification and characterization of constrained non-exonic bases lacking predictive epigenomic and transcription factor binding annotations
Source: Nat Commun. 2020 Dec 2;11:6168. doi: 10.1038/s41467-020-19962-9 (PMC7710766; doi:10.1038/s41467-020-19962-9)
Supplement: Supplementary file 11 — Source Data [file 41467_2020_19962_MOESM11_ESM.zip › SourceData/SupFig14f.txt]

High_notCNE (>0.04193; 21.29% genome)	0.374771944	0.158103659	0.106826181	0.079645699	0.064323822	0.052878188	0.045546266	0.039360907	0.035305162	0.031133883	0.697322933
High_notCNE (>0.05; 16.72% genome)	0.37394961	0.157269934	0.106488968	0.079321094	0.064036282	0.052628541	0.045316277	0.039108706	0.034997521	0.030812352	0.689717309
High_notCNE (>0.10; 6.62% genome)	0.371098053	0.154559971	0.104901437	0.077761615	0.062543391	0.051367052	0.044753519	0.038313626	0.034313566	0.030357867	0.665050469
High_notCNE (>0.20; 2.49% genome)	0.369862784	0.152646868	0.103885729	0.077025164	0.061441809	0.050412268	0.044002586	0.037246166	0.033788702	0.030001012	0.647024587
High_notCNE (>0.30; 1.27% genome)	0.369668758	0.151377033	0.103717773	0.075752003	0.060686674	0.049944771	0.043488201	0.036333281	0.033489089	0.029724344	0.636699012
High_notCNE (>0.40; 0.70% genome)	0.370238999	0.150098731	0.104648295	0.074805496	0.060502277	0.050021567	0.044168704	0.036500999	0.032326863	0.02988817	0.632676415
High_notCNE (>0.50; 0.39% genome)	0.367232906	0.149263714	0.106816655	0.07235248	0.061614084	0.048444352	0.044230038	0.036854988	0.031283178	0.029824377	0.626332183
Low_CNE (<=0.04193; 0.63% genome)	0.347793425	0.143699175	0.094264747	0.069555499	0.057017666	0.046136675	0.039923518	0.032738559	0.03044447	0.026174916	0.547936743
