# Supplementary material for: Identification and characterization of constrained non-exonic bases lacking predictive epigenomic and transcription factor binding annotations
Source: Nat Commun. 2020 Dec 2;11:6168. doi: 10.1038/s41467-020-19962-9 (PMC7710766; doi:10.1038/s41467-020-19962-9)
Supplement: Supplementary file 11 — Source Data [file 41467_2020_19962_MOESM11_ESM.zip › SourceData/SupFig14g.txt]

High_notCNE (>0.04193; 20.43% genome)	0.221679898	0.093499161	0.063222075	0.047312058	0.03814719	0.031483394	0.027031697	0.0233509	0.020880078	0.018467462	0.414926087
High_notCNE (>0.05; 15.95% genome)	0.222737524	0.093594462	0.063454281	0.047426548	0.038249283	0.031556364	0.027068845	0.023377011	0.020839169	0.01840538	0.413291132
High_notCNE (>0.10; 6.14% genome)	0.226105112	0.09410106	0.063864802	0.047553633	0.038245072	0.031541398	0.027352469	0.023389281	0.020860668	0.018573977	0.408412529
High_notCNE (>0.20; 2.24% genome)	0.228943777	0.094737399	0.064429047	0.047724123	0.038313852	0.03150156	0.027359179	0.023083514	0.020847305	0.018786693	0.404273549
High_notCNE (>0.30; 1.12% genome)	0.231298784	0.094574207	0.065013164	0.0475301	0.038431469	0.031352877	0.027283215	0.022828985	0.020834302	0.018814262	0.402038634
High_notCNE (>0.40; 0.60% genome)	0.233325059	0.094549517	0.065326672	0.047212698	0.038733651	0.031705274	0.027554963	0.02283059	0.019968039	0.018866461	0.399927079
High_notCNE (>0.50; 0.33% genome)	0.233181292	0.094785307	0.066688591	0.046141527	0.039750061	0.030913536	0.027925133	0.023235197	0.019460371	0.019002817	0.398916167
Low_CNE (<=0.04193; 1.12% genome)	0.231243582	0.096973275	0.064637274	0.048370053	0.038765497	0.032038339	0.027176528	0.022845548	0.020722227	0.018856879	0.398370797
