# Supplementary material for: Identification and characterization of constrained non-exonic bases lacking predictive epigenomic and transcription factor binding annotations
Source: Nat Commun. 2020 Dec 2;11:6168. doi: 10.1038/s41467-020-19962-9 (PMC7710766; doi:10.1038/s41467-020-19962-9)
Supplement: Supplementary file 11 — Source Data [file 41467_2020_19962_MOESM11_ESM.zip › SourceData/SupFig15a.txt]

High_CNE	CNE	Low_CNE	High_notCNE	notCNE	Low_notCNE
1.822877265	1.566949022	0.446527005	0.321310862	0.110992236	0.240527843
1.60954496	1.467622647	0.493753197	0.349757369	0.070887183	0.14894306
1.615462732	1.437906351	0.4961918	0.330512878	0.056894446	0.131333255
1.617263835	1.447624956	0.521592549	0.334024741	0.047703014	0.126256625
1.614628611	1.446651544	0.51008563	0.29637125	0.047802274	0.122495638
1.602627926	1.428181268	0.515863859	0.292631661	0.047100633	0.119276975
1.607508716	1.413737836	0.510627312	0.286092748	0.046396932	0.106819621
1.61580698	1.406638132	0.524026437	0.273720213	0.045707221	0.103610205
1.519272749	1.336971782	0.540583969	0.271844668	0.044633084	0.102774901
1.287442193	1.142133522	0.538137411	0.275768903	0.045382093	0.102158825
1.277942833	1.116821591	0.53609003	0.259862488	0.045395314	0.098475451
1.200836989	1.097126734	0.543884086	0.25145274	0.044139606	0.0990915
1.182017479	1.078627683	0.537034994	0.253028797	0.040390544	0.095521804
1.172650592	1.078385745	0.536527783	0.257910784	0.039181959	0.090204345
1.152609826	1.081332673	0.538646275	0.247655168	0.039015119	0.090725359
1.151264778	1.077104616	0.540241319	0.247679764	0.038944307	0.091285092
1.129123929	1.037745577	0.539358889	0.242852749	0.037140369	0.088619987
1.130419134	1.032779396	0.542059011	0.24218822	0.0366334	0.088440153
1.125065729	1.023463448	0.541529361	0.241525824	0.036719707	0.088016616
1.124145416	0.999329119	0.533389667	0.240361535	0.03540994	0.088656247
1.097884172	0.999094851	0.530825866	0.239289214	0.035531209	0.08689417
1.087419112	0.996876313	0.522344702	0.23879095	0.035191843	0.086496639
1.076066653	0.996968633	0.516058314	0.237101209	0.034371369	0.086536353
1.064764092	0.981610107	0.511483147	0.235910057	0.034292794	0.087043777
1.057020203	0.975666727	0.501083399	0.234257956	0.034679355	0.086301595
1.052757581	0.966949436	0.502500148	0.233107421	0.034620409	0.087040171
1.052112995	0.960592948	0.502537423	0.231351599	0.034684679	0.087128035
1.040394815	0.948827272	0.495336591	0.231236397	0.033754709	0.087466406
1.034947282	0.948782478	0.495907621	0.226354839	0.033542152	0.085758113
1.027842249	0.947947889	0.490646334	0.224299701	0.032869715	0.086892787
1.026696591	0.933913564	0.483147856	0.223389985	0.031559648	0.085966616
1.02669553	0.932771908	0.489805426	0.219801073	0.030807059	0.085031197
1.027038702	0.931430578	0.480202435	0.212550203	0.030816917	0.083805343
1.027543295	0.930669679	0.48032563	0.207291667	0.030126088	0.083968473
1.024738205	0.928193195	0.477695459	0.206835238	0.0295061	0.083751058
1.02172908	0.923598814	0.47709063	0.204689077	0.029179089	0.082949456
1.020640916	0.922570394	0.480238007	0.202372642	0.029036487	0.081834173
1.020042668	0.920269933	0.473363751	0.200793677	0.028790775	0.081256419
1.021237841	0.92082672	0.472245127	0.199883788	0.028391967	0.079022736
1.016237454	0.919299301	0.469265049	0.197097809	0.028294219	0.079056052
1.016789052	0.917136758	0.467795757	0.192845522	0.028032533	0.078804901
1.014015694	0.915921495	0.466711112	0.191943394	0.027304932	0.078409193
1.005894013	0.914281279	0.466145424	0.191342656	0.027303214	0.078909222
1.005298678	0.914054172	0.465370861	0.190153556	0.027033807	0.078705896
1.0053228	0.90651184	0.462849987	0.189503925	0.02696097	0.079068469
1.001808953	0.904842641	0.462863118	0.189184553	0.026518196	0.075123859
0.999238218	0.905178835	0.462726789	0.186276928	0.026515004	0.074615201
0.995271247	0.89828177	0.461768151	0.184761532	0.026538096	0.07374297
0.995118392	0.897917226	0.462289859	0.182302252	0.02653371	0.073692494
0.989643317	0.895824048	0.46040892	0.18120445	0.026428048	0.073768115
0.989345558	0.895647505	0.46036896	0.180884789	0.026405935	0.073758645
0.986534842	0.891561515	0.452240829	0.1809263	0.026333151	0.073782531
0.980556855	0.890886711	0.451443041	0.181036587	0.026187496	0.073752671
0.980757204	0.886195775	0.448521303	0.178778006	0.025976079	0.073180152
0.980389811	0.883119089	0.442745129	0.177359607	0.024808714	0.071812598
0.976749683	0.880212555	0.442397603	0.176864726	0.024543314	0.071640029
0.976409673	0.874047644	0.443775351	0.176195944	0.024528071	0.071268446
0.96760826	0.872623352	0.441840495	0.174232999	0.024306696	0.071369991
0.96670993	0.867693184	0.441802533	0.172298872	0.023893119	0.071341497
0.960644039	0.867749083	0.438767964	0.171667351	0.023712427	0.071447326
0.960549225	0.867064454	0.43812222	0.171463184	0.023421468	0.071510741
0.954889697	0.864487288	0.434392984	0.171305882	0.023429313	0.070422139
0.954243034	0.864866003	0.434631594	0.171466749	0.023387776	0.070369764
0.951708731	0.863927796	0.433214624	0.16442473	0.023219435	0.068669072
0.950177057	0.856152962	0.433378516	0.162270621	0.022861251	0.068417706
0.943053491	0.85484858	0.434045679	0.161683482	0.022666666	0.066997967
0.943259108	0.847123628	0.434326606	0.160894037	0.022668044	0.067189267
0.942291409	0.847186628	0.43440376	0.161209405	0.022369464	0.066753741
0.941500806	0.843117343	0.435124141	0.161206458	0.022352579	0.066770116
0.940904812	0.839557107	0.434323266	0.159093303	0.022341107	0.066979584
0.937397378	0.838670952	0.433953668	0.158544053	0.021735388	0.067010954
0.931091921	0.836856473	0.432565752	0.156231749	0.021671272	0.066113869
0.921416338	0.834997653	0.431540501	0.155920923	0.021326582	0.066006783
0.918578164	0.829627148	0.430591879	0.151757656	0.020984752	0.066202001
0.91735446	0.826666953	0.42911489	0.151181944	0.020971453	0.066145046
0.912336498	0.819744875	0.42479166	0.149804546	0.020697063	0.065735913
0.910879479	0.81753393	0.423197806	0.149603636	0.020573539	0.06518419
0.909447423	0.814513062	0.424216978	0.146328287	0.020575507	0.065101826
0.909383987	0.8141065	0.422082344	0.145891287	0.019602238	0.064689402
0.908502771	0.814060527	0.422496409	0.14547282	0.019426013	0.064366324
0.905389303	0.813965238	0.423544811	0.140949902	0.019202668	0.064035031
0.903292252	0.811925993	0.423732096	0.139690635	0.019129081	0.063933128
0.901475294	0.810461325	0.423738919	0.132889442	0.018904686	0.063566741
0.900440699	0.810223376	0.424656101	0.132818066	0.018769883	0.063210932
0.899795329	0.806722654	0.424366186	0.132772482	0.018770122	0.063132732
0.89754684	0.801962255	0.424344162	0.132475947	0.01874839	0.063119258
0.893578205	0.800805641	0.423967451	0.132385325	0.018591642	0.063014672
0.89349943	0.793806276	0.422081184	0.132373471	0.018663493	0.063035442
0.882442815	0.790643771	0.420416134	0.132606043	0.018701994	0.062980006
0.882017649	0.777158309	0.420382244	0.130778327	0.018423797	0.062514182
0.881906266	0.77747468	0.420397399	0.130874122	0.018177306	0.062495871
0.877312835	0.773280608	0.420710121	0.130965506	0.018023602	0.060980991
0.874769648	0.771925235	0.420603511	0.130542874	0.018035867	0.060647672
0.86907156	0.768373259	0.420012984	0.129921025	0.017952695	0.059969056
0.866240302	0.768320507	0.420006403	0.129888316	0.017603972	0.059505552
0.86468509	0.767324848	0.420483302	0.129011142	0.017492553	0.059346925
0.857424855	0.764307687	0.419888512	0.128333283	0.017495119	0.059093615
0.855103742	0.761257547	0.419633604	0.128369006	0.017325996	0.05899833
0.853454842	0.760745251	0.418671216	0.127014363	0.017385608	0.059062498
0.849441175	0.760323283	0.417637393	0.126441888	0.016788263	0.05810948
0.845263425	0.757984856	0.417976912	0.126000072	0.016601427	0.057798731
0.843780828	0.757332637	0.417818168	0.125971466	0.016516623	0.056985218
0.840114202	0.757094903	0.415843536	0.124958151	0.016445785	0.056449694
0.837517283	0.755284674	0.413937839	0.124978229	0.016318359	0.055252735
0.835963163	0.754985585	0.413331052	0.124898778	0.016338197	0.05397387
0.83358486	0.754614721	0.413543822	0.124254063	0.016275545	0.053938391
0.832984016	0.753981157	0.414220926	0.123979399	0.016161329	0.053569098
0.832874514	0.753829706	0.412384374	0.122563708	0.016094305	0.0523985
0.82853536	0.752885281	0.412673594	0.122202086	0.01609832	0.051740098
0.825168445	0.752012608	0.413103803	0.121403364	0.016125969	0.051282982
0.823919506	0.746710923	0.412985902	0.121455756	0.016020672	0.050798465
0.824078452	0.74559737	0.412875524	0.121333871	0.01601195	0.050499916
0.815288861	0.742758633	0.413101649	0.120095381	0.015987803	0.049765328
0.813957963	0.741876211	0.411269899	0.120014607	0.015917294	0.049605419
0.813999137	0.737983796	0.40862238	0.120015041	0.01563296	0.049685896
0.811158658	0.73548773	0.40841442	0.119798011	0.015387157	0.049602238
0.809681209	0.734994282	0.408117254	0.118912743	0.015448458	0.049074963
0.809504443	0.734806092	0.404517713	0.118172684	0.015445448	0.048471877
0.808900998	0.733504857	0.404107513	0.118130555	0.015314767	0.04830017
0.807993331	0.733382829	0.401962159	0.116468507	0.015101008	0.048397398
0.806538988	0.730147238	0.401642524	0.116479298	0.014542203	0.048359837
0.806478608	0.729761572	0.401608733	0.116564516	0.014499309	0.048190893
0.806065856	0.728036566	0.401470379	0.116676217	0.014427539	0.047831547
0.805255613	0.726690216	0.401290814	0.1165754	0.014459083	0.04784969
0.801768236	0.725312175	0.400370657	0.116441734	0.014381502	0.047562126
0.800888527	0.72052796	0.399997488	0.116149874	0.014358511	0.047165494
0.800717017	0.720428583	0.400032976	0.115519772	0.014366485	0.047103738
0.797758255	0.716179749	0.399703006	0.115145545	0.014377195	0.046804046
0.796410326	0.714810976	0.399280065	0.115149093	0.014367071	0.046605333
0.79599286	0.715101101	0.398318483	0.115018968	0.014333279	0.045517288
0.793384645	0.715109452	0.396499193	0.114320413	0.014317718	0.045389784
0.789844322	0.714284973	0.396571107	0.113907007	0.014324765	0.045034399
0.788884965	0.712117277	0.394447162	0.113832848	0.013774232	0.044767536
0.78878085	0.711528556	0.394706217	0.113599993	0.013689068	0.044491043
0.780506562	0.709467495	0.394249984	0.113363148	0.013504234	0.044521162
0.780171054	0.7065846	0.39439253	0.111699462	0.013426431	0.044325031
0.775866909	0.704631918	0.393630692	0.111522314	0.013404195	0.043407489
0.774973218	0.704583002	0.392135231	0.111215557	0.013390927	0.042932156
0.773298774	0.700286046	0.39026939	0.111051931	0.013371267	0.042746466
0.772057711	0.698374001	0.387466225	0.110855189	0.013403945	0.042486413
0.766160594	0.697444406	0.386465343	0.110007237	0.013387953	0.042462549
0.762185629	0.691468028	0.385826833	0.109552587	0.013305623	0.042499186
0.760216766	0.69147658	0.385320015	0.10929174	0.013229956	0.042368975
0.759502199	0.690799902	0.384603897	0.108864971	0.013204993	0.042277269
0.75793023	0.69019324	0.384829899	0.108323289	0.013176788	0.042348735
0.757859732	0.688568741	0.38505008	0.107449516	0.012975515	0.042236651
0.756984866	0.688616416	0.384368989	0.106943617	0.01283037	0.042043334
0.75706392	0.688019583	0.383963517	0.106404868	0.012822583	0.042033427
0.755887054	0.684476141	0.383335976	0.10466404	0.012699599	0.041826198
0.755168894	0.683642214	0.383368043	0.103493554	0.012623508	0.041845212
0.754897201	0.682287055	0.382720881	0.102964558	0.012494878	0.041784136
0.750230943	0.681600491	0.382429325	0.102799027	0.012356462	0.040592566
0.750417734	0.680438745	0.380914895	0.102725107	0.012066445	0.04035294
0.749679635	0.679470744	0.380595724	0.102377866	0.011988742	0.040208311
0.746731263	0.679074954	0.379331491	0.102269154	0.011990061	0.040183089
0.746570603	0.675006534	0.378807381	0.102360967	0.011967003	0.039848864
0.744726152	0.673181876	0.378877145	0.101477085	0.011961604	0.039781221
0.740727758	0.672866756	0.375306621	0.101228776	0.011920743	0.039594766
0.740390149	0.67071966	0.375191805	0.10126997	0.011871079	0.039302488
0.739921292	0.668127552	0.375390478	0.10097689	0.011777844	0.038786016
0.739732135	0.667094063	0.373626581	0.101019749	0.011768938	0.03820097
0.739368041	0.665730716	0.374302748	0.100992024	0.011654031	0.038210055
0.739407827	0.665521341	0.373937572	0.10081655	0.011558635	0.037672008
0.737627962	0.66151837	0.373261071	0.100820033	0.011547094	0.037326032
0.733146244	0.660141319	0.371862974	0.10046807	0.011544878	0.037018029
0.731069744	0.658965809	0.37010293	0.100086483	0.011128504	0.036746047
0.730643643	0.658442825	0.369616217	0.100055883	0.011126863	0.036604497
0.730442678	0.658666165	0.369065879	0.099629956	0.011131913	0.036078902
0.730504785	0.656312804	0.36843105	0.099623166	0.010984624	0.035948645
0.727046841	0.65554064	0.367098404	0.099621923	0.011000116	0.035921713
0.727409389	0.655585244	0.366830326	0.099604967	0.01090665	0.035561225
0.723913439	0.654816128	0.367099086	0.099473744	0.01065208	0.03496743
0.723439068	0.653683354	0.366969204	0.099481145	0.010653282	0.03487553
0.723341067	0.653114118	0.36671839	0.099187605	0.01056171	0.034460011
0.723336923	0.649934534	0.364818144	0.098676245	0.010532969	0.034448096
0.723161274	0.649707582	0.362900207	0.098580064	0.010452912	0.03356717
0.722007749	0.648447942	0.362223889	0.097526712	0.010449176	0.03327934
0.721392908	0.644879646	0.361392724	0.09745734	0.010164173	0.032953102
0.717704986	0.642015982	0.360687474	0.097203284	0.009928099	0.032136274
0.716074715	0.640675309	0.356512091	0.096474537	0.009791187	0.031806508
0.710301621	0.639298402	0.35434079	0.096252332	0.009701049	0.031377364
0.709605572	0.638801586	0.354207205	0.096177785	0.009689891	0.031299515
0.708990481	0.637832331	0.354168062	0.095932711	0.009616261	0.031164756
0.7077877	0.637220928	0.354135087	0.096032687	0.009620406	0.031023914
0.706865086	0.634916935	0.354047148	0.095627339	0.009384699	0.030419382
0.702851143	0.633443141	0.353861748	0.094627499	0.009358476	0.030261549
0.702874902	0.631526834	0.353121322	0.094584759	0.009217766	0.030221221
0.701682098	0.63084459	0.353055888	0.093969958	0.009187712	0.029642841
0.701083059	0.629432316	0.3525199	0.092666521	0.009209108	0.029390203
0.699203417	0.624956213	0.351481967	0.092073597	0.009137381	0.029059304
0.69912716	0.624203582	0.351376382	0.091361739	0.009114572	0.028848376
0.697942467	0.624312307	0.350880377	0.09092254	0.009096045	0.028316121
0.697260258	0.623822309	0.349109618	0.090464831	0.009016285	0.028323537
0.695299659	0.62380039	0.349255345	0.089947491	0.008831698	0.028422464
0.693891253	0.622318791	0.348840812	0.087416802	0.008776338	0.028404062
0.692612096	0.621464999	0.347151849	0.086998131	0.008732455	0.028237863
0.691893215	0.621169787	0.347349683	0.087001058	0.008602861	0.02812399
0.689713007	0.620698977	0.347564793	0.08680586	0.008491802	0.027622259
0.68925254	0.620145469	0.346533141	0.086523264	0.00849298	0.027510722
0.688001439	0.618062908	0.346303148	0.086452688	0.008457199	0.026956819
0.685536112	0.615976152	0.346322858	0.086408023	0.00829706	0.026616527
0.685201495	0.61468995	0.344590591	0.086318348	0.00827361	0.026595189
0.683134986	0.612128177	0.34463366	0.085053637	0.008163049	0.026559086
0.683116483	0.611440233	0.342900184	0.084672664	0.008079524	0.026552895
0.683011271	0.610949828	0.342930454	0.084602656	0.008077246	0.0265715
0.681168826	0.610770559	0.342901308	0.08461348	0.008091989	0.026439151
0.680918316	0.609998012	0.342908331	0.083667049	0.007756632	0.026418902
0.678744228	0.60873966	0.342034457	0.0834309	0.007638407	0.026275884
0.678737546	0.608033582	0.341568927	0.083148674	0.007586736	0.025794937
0.678830357	0.607555398	0.341399692	0.083153697	0.00753998	0.025709387
0.678266457	0.606691888	0.340642809	0.083113951	0.007212452	0.025713775
0.67767504	0.605571232	0.33872289	0.082593302	0.007110452	0.025267869
0.675395376	0.601966612	0.338524749	0.082232328	0.006959807	0.024895104
0.672791984	0.599840002	0.338721037	0.082118588	0.006846291	0.024754114
0.671625907	0.597403736	0.338801236	0.080225239	0.006827553	0.024786741
0.671460491	0.595759659	0.334233767	0.079028556	0.006822995	0.024734947
0.670494455	0.592410565	0.33274783	0.078715151	0.006746545	0.024158459
0.66982362	0.592360806	0.331232694	0.078687574	0.006664809	0.024107536
0.669941162	0.591762603	0.330737243	0.078648408	0.00665905	0.023887717
0.668602676	0.591261752	0.330183673	0.076164036	0.00659605	0.023606626
0.668637216	0.589219977	0.330440488	0.076059116	0.006523355	0.023520685
0.668096358	0.589162471	0.330057329	0.076026404	0.006507699	0.023098858
0.664473728	0.589236886	0.330078735	0.075752721	0.006497966	0.022930457
0.664055343	0.589145961	0.329808073	0.075563271	0.006454668	0.022841676
0.663793922	0.586755355	0.329845467	0.075568345	0.006404641	0.022646413
0.660044628	0.585255893	0.328987628	0.075397445	0.006106949	0.022575248
0.658941481	0.584495071	0.327134458	0.075068977	0.006106125	0.022589503
0.658359974	0.584535214	0.326271766	0.075051648	0.005975191	0.022533028
0.657372553	0.58448513	0.325836721	0.07498367	0.005912063	0.022179013
0.656957046	0.583053155	0.325510726	0.07427626	0.005592372	0.021959497
0.656536214	0.582791026	0.325205115	0.074065222	0.005424758	0.021470594
0.654012944	0.580750436	0.325180657	0.072075445	0.005309266	0.021324401
0.652026289	0.580528373	0.324823148	0.072033443	0.005257809	0.021321828
0.651775176	0.580444704	0.32399295	0.071612429	0.005258485	0.021254543
0.650378336	0.579894675	0.324023511	0.071054433	0.005239545	0.021003955
0.64934074	0.579426267	0.322453468	0.070348669	0.005121255	0.020778614
0.647768918	0.578533454	0.322295865	0.069985487	0.005089728	0.020722462
0.64763983	0.575513107	0.321564945	0.069856523	0.005076143	0.020440496
0.647481018	0.572780015	0.319754598	0.069488753	0.005069156	0.020405641
0.647140055	0.569317617	0.319182133	0.069218075	0.004998084	0.020413735
0.643406046	0.568719612	0.319375445	0.069211197	0.004945668	0.02029556
0.643545747	0.568519479	0.319266421	0.068632439	0.004900679	0.020270941
0.643227653	0.565976977	0.318964362	0.068460253	0.004576967	0.020222031
0.640967471	0.565218211	0.318988788	0.068479044	0.00428602	0.020172229
0.640464895	0.561942915	0.317831398	0.067517798	0.004266723	0.018780911
0.640539464	0.561543212	0.316108076	0.067466634	0.004159552	0.018247652
0.640400204	0.560928241	0.316093471	0.06728306	0.004145435	0.018130074
0.63766394	0.558811485	0.316283283	0.066898646	0.004141794	0.018121848
0.637118796	0.554065487	0.316008902	0.066639478	0.0040079	0.017819521
0.63696644	0.552710396	0.315969098	0.066269717	0.003920764	0.017802957
0.630603534	0.552239963	0.315820523	0.066226105	0.003941574	0.01772135
0.630151099	0.551889788	0.315783856	0.066095682	0.003798399	0.017860914
0.629651098	0.551077395	0.316046527	0.066090044	0.003588384	0.016992192
0.629269046	0.549591795	0.314951843	0.066066201	0.003558203	0.016871418
0.627554966	0.549101585	0.313032627	0.065495489	0.003525786	0.016475166
0.626814169	0.548444794	0.313163586	0.065316882	0.003441955	0.016338297
0.627042907	0.548398989	0.31176428	0.065019622	0.003330348	0.016289427
0.626575314	0.546798673	0.31083694	0.064587038	0.003317993	0.016155115
0.625805088	0.545868872	0.310417959	0.064550797	0.003308508	0.015967581
0.623852353	0.543255422	0.309754466	0.064495143	0.003111447	0.015507701
0.622743603	0.54295493	0.309741717	0.064275127	0.003083728	0.015514118
0.620733207	0.542076969	0.308941648	0.063704468	0.002992991	0.015440639
0.620499505	0.541197714	0.30810027	0.063675517	0.002856468	0.015394605
0.619582788	0.541038638	0.308028493	0.063393679	0.002798521	0.014852663
0.618316201	0.540751046	0.3077017	0.062920161	0.002721312	0.014831445
0.616361131	0.537835882	0.30769847	0.062731981	0.002707847	0.014799139
0.610213845	0.53687034	0.307332508	0.062743044	0.002729731	0.014453641
0.609286224	0.536151329	0.307229098	0.062435591	0.002624309	0.014173032
0.60879633	0.536130489	0.30624813	0.061871554	0.002614716	0.014174376
0.608749177	0.535282962	0.303549066	0.061657862	0.002480334	0.014058806
0.608573465	0.533984382	0.302225117	0.061457766	0.002471025	0.01401836
0.608019259	0.533092467	0.302095959	0.061437096	0.002286159	0.014083155
0.607058887	0.532418438	0.301713169	0.06079907	0.002281427	0.013818012
0.605710346	0.532557952	0.30177563	0.060811552	0.002262444	0.013714722
0.603129372	0.532407071	0.300113629	0.060762266	0.002171461	0.013686022
0.602730903	0.532400872	0.299799719	0.060147515	0.002163657	0.013529729
0.601988045	0.532079735	0.298224159	0.059235787	0.00207165	0.013534823
0.599821957	0.531643161	0.298340835	0.059072485	0.002069363	0.013186233
0.597050221	0.530781448	0.298238152	0.059081439	0.0020361	0.013170734
0.596716847	0.530288059	0.297358931	0.059048236	0.002004461	0.013077775
0.596303223	0.528459882	0.296335557	0.05892718	0.002000599	0.012647991
0.596228884	0.527801505	0.29587944	0.058736707	0.001997497	0.012464321
0.595719631	0.524617969	0.295729128	0.05732614	0.001972837	0.012431766
0.594790328	0.524532059	0.29572701	0.05723847	0.001959368	0.0124114
0.593833533	0.523949119	0.295608801	0.057235407	0.001799355	0.012350603
0.591803444	0.521524033	0.295421222	0.056947322	0.001797865	0.012367914
0.590069733	0.520365291	0.294861627	0.056939579	0.001783012	0.012240757
0.58586423	0.519550169	0.294895764	0.056910458	0.001659968	0.012187199
0.58592054	0.519529104	0.294289365	0.056839539	0.001630799	0.011701004
0.585537225	0.517416664	0.294259713	0.056834184	0.00162151	0.011301766
0.585567705	0.517142964	0.293770494	0.056851352	0.001606078	0.01075083
0.585289668	0.5168793	0.293519653	0.056689423	0.00149519	0.010651195
0.584524249	0.516776571	0.293658209	0.056725178	0.001470303	0.010602314
0.583780222	0.516130313	0.293501837	0.056583623	0.001437132	0.010066384
0.580726365	0.514373572	0.292988921	0.056100558	0.001335007	0.009836924
0.580340494	0.513609467	0.291990587	0.055334907	0.001241431	0.00966661
0.577759704	0.511716915	0.290299476	0.054310783	0.001057142	0.009699407
0.576879691	0.511118183	0.29025028	0.054142678	8.89E-04	0.009658312
0.576889934	0.509204756	0.290145074	0.054181663	8.76E-04	0.009143291
0.575450124	0.509098693	0.288917647	0.054231754	8.33E-04	0.00914227
0.572475165	0.50781927	0.288204476	0.054049324	6.52E-04	0.008428246
0.571818253	0.50681193	0.286854551	0.053917137	5.89E-04	0.008309823
0.571168642	0.505666095	0.286411701	0.053881599	4.33E-04	0.00814456
0.570437897	0.504022274	0.286171337	0.053846391	4.24E-04	0.007734888
0.569108378	0.504003613	0.285968837	0.053708346	3.31E-04	0.007680567
0.568912911	0.502667554	0.285122081	0.053444376	1.19E-04	0.007666794
0.566423924	0.502662699	0.285051939	0.053448274	4.46E-06	0.007649333
0.565882045	0.502565715	0.284366786	0.053367674	5.27E-06	0.007463485
0.564236145	0.501231179	0.284218044	0.05337156	-2.83E-06	0.007360055
0.563039051	0.500130638	0.283427133	0.053368499	-7.57E-05	0.007338944
0.562129072	0.499576925	0.283555623	0.053132478	-1.37E-04	0.007335945
0.561821104	0.498385037	0.283225613	0.05311952	-2.67E-04	0.007201781
0.561624369	0.497867867	0.281516714	0.053049944	-3.19E-04	0.007194456
0.559826442	0.497754085	0.279581912	0.052927873	-4.67E-04	0.007144074
0.559479486	0.49639091	0.279366357	0.052935199	-5.17E-04	0.006662032
0.559018199	0.495934446	0.279363655	0.052912271	-5.52E-04	0.00664789
0.557914524	0.495927178	0.279415944	0.052759387	-5.70E-04	0.006607914
0.557339879	0.494740176	0.279055846	0.052597975	-7.32E-04	0.006445791
0.557103135	0.494398273	0.278499344	0.052435682	-8.52E-04	0.006072719
0.556036031	0.493346223	0.277850601	0.052328398	-8.60E-04	0.006016788
0.555966228	0.493083264	0.277739196	0.051572352	-8.82E-04	0.005606926
0.552811631	0.492741428	0.277585592	0.051373483	-9.38E-04	0.00542947
0.5523243	0.49253887	0.277468909	0.050949309	-9.43E-04	0.005389928
0.55081174	0.49243968	0.276787614	0.050962589	-9.95E-04	0.005207185
0.550474372	0.492240231	0.275859563	0.050971695	-0.001118537	0.005119224
0.548514715	0.490604315	0.275779275	0.050970581	-0.001167141	0.005007647
0.546812163	0.489498714	0.274364054	0.050635297	-0.001197316	0.00501218
0.546584761	0.489105441	0.273784833	0.050575002	-0.00119753	0.004645795
0.546483953	0.486752265	0.272869162	0.050564562	-0.001366947	0.004496511
0.545979825	0.486554476	0.272410681	0.050381398	-0.001660288	0.004317658
0.545870148	0.485089658	0.270732981	0.049919305	-0.001664802	0.004173834
0.545480787	0.484541154	0.270716581	0.049864078	-0.001754448	0.003810984
0.544032781	0.483738563	0.270409701	0.049730896	-0.002016044	0.003816304
0.54028424	0.482763563	0.269056131	0.049562469	-0.002020262	0.003803404
0.539807149	0.482024671	0.268181379	0.049314521	-0.002032555	0.003800106
0.537395469	0.480853687	0.268131298	0.049140422	-0.002074584	0.003768312
0.537172463	0.476797194	0.267998487	0.049105585	-0.002095544	0.003514213
0.537070255	0.476604912	0.26734147	0.048584899	-0.002110489	0.002787852
0.535706674	0.476461494	0.266903141	0.048629335	-0.002319754	0.002713126
0.535589212	0.475964635	0.266765458	0.048601051	-0.00231724	0.002493553
0.53373158	0.473947293	0.266345211	0.048458763	-0.002373684	0.002331436
0.530463678	0.473002623	0.266113358	0.048465701	-0.002436136	0.002289431
0.530138626	0.470473622	0.266329502	0.0484898	-0.002543967	0.00229799
0.529385034	0.470070248	0.265038982	0.047805663	-0.002577524	0.002311039
0.528313124	0.469268064	0.264203536	0.047592423	-0.002593994	0.002228158
0.526750073	0.468802667	0.264158818	0.047455875	-0.002633782	0.001928502
0.526190234	0.467967132	0.263867891	0.046910952	-0.002701305	0.001766318
0.525841124	0.464811289	0.263538373	0.046611908	-0.002750261	0.00176982
0.52391119	0.460695732	0.263497928	0.046575784	-0.002767832	0.001386686
0.523723655	0.460061912	0.263097196	0.0460807	-0.002775433	0.001245574
0.523201775	0.459868638	0.262300884	0.046000887	-0.002811268	0.001029762
0.520448837	0.459272468	0.261559829	0.045919687	-0.003138977	9.95E-04
0.520121924	0.457719835	0.261387081	0.04581635	-0.003138552	9.45E-04
0.518603497	0.457727155	0.261363025	0.045817276	-0.003163573	8.58E-04
0.518492839	0.457715314	0.261481552	0.045600841	-0.003223112	7.06E-04
0.518142989	0.457854131	0.26038408	0.045598951	-0.003283535	6.08E-04
0.517258183	0.45543804	0.260115748	0.045602792	-0.003257279	5.78E-04
0.516023219	0.454257354	0.26011601	0.045450769	-0.003276205	5.27E-04
0.515430632	0.453708091	0.260142937	0.045399074	-0.003276969	1.26E-04
0.514895993	0.453625528	0.259974783	0.045278169	-0.003534185	2.30E-05
0.513991986	0.453593274	0.259948213	0.045058332	-0.003552669	-1.34E-04
0.513792598	0.452450868	0.25985321	0.045081923	-0.003559982	-3.30E-04
0.511286128	0.452297012	0.258030115	0.045016063	-0.003570377	-3.84E-04
0.510832511	0.450340448	0.257930845	0.044489559	-0.003586429	-5.11E-04
0.510037686	0.448857751	0.257491671	0.04435525	-0.003592481	-5.30E-04
0.509514828	0.44887063	0.256739581	0.043996381	-0.003580331	-7.57E-04
0.508676766	0.446494485	0.256148792	0.043754147	-0.003611193	-8.28E-04
0.507678498	0.446418081	0.256172328	0.043625853	-0.003701491	-9.16E-04
0.507281481	0.445436226	0.255443828	0.04350853	-0.003746967	-9.52E-04
0.507270004	0.445335415	0.255330175	0.043470515	-0.003786826	-9.76E-04
0.505814689	0.444830444	0.254904866	0.042984184	-0.003877038	-0.001015618
0.504820974	0.443892188	0.254651883	0.042881623	-0.003975866	-0.001271565
0.50344222	0.443296987	0.254194988	0.042896915	-0.003974479	-0.001361669
0.503349354	0.443293816	0.254056723	0.042864728	-0.004120847	-0.001388434
0.501649456	0.442751624	0.253646947	0.042783815	-0.004246847	-0.001392618
0.501057118	0.442228589	0.253924864	0.04285512	-0.004290003	-0.001381014
0.498878349	0.441435427	0.253514031	0.042642581	-0.004370355	-0.001404253
0.494753026	0.440523348	0.253691968	0.04268874	-0.004452833	-0.00139619
0.494234924	0.437588088	0.253674265	0.042561118	-0.004640776	-0.001525846
0.49422162	0.43752371	0.253706173	0.042483421	-0.004646743	-0.001624418
0.493915002	0.43736698	0.253356815	0.042394528	-0.004687986	-0.001802223
0.493091567	0.435414625	0.252498963	0.041975239	-0.004825749	-0.001984591
0.492245271	0.435217149	0.252400533	0.041933527	-0.004854375	-0.002096978
0.491904362	0.434100571	0.252183401	0.04155311	-0.004958668	-0.002143676
0.490882899	0.434104667	0.250900969	0.041525659	-0.005100686	-0.003043097
0.490787492	0.433712134	0.250874348	0.041474555	-0.005141299	-0.003109287
0.48963564	0.433425421	0.249841082	0.041148122	-0.005144526	-0.003573097
0.488812674	0.433192036	0.249778975	0.041089038	-0.005141417	-0.003563852
0.488813534	0.432160215	0.249633477	0.041096351	-0.005183626	-0.003746343
0.488720001	0.43199432	0.249616929	0.041103017	-0.005242516	-0.003838753
0.487370181	0.432043711	0.249351617	0.04092433	-0.00532665	-0.004072959
0.486765424	0.431932835	0.248057959	0.040520627	-0.005389005	-0.004081273
0.486612567	0.430847789	0.247615429	0.040362589	-0.005543415	-0.004098911
0.486590668	0.43088891	0.246724103	0.040214105	-0.005571348	-0.004243526
0.483441441	0.429572611	0.246614362	0.040131765	-0.005650583	-0.004434063
0.482183152	0.428682676	0.246561213	0.039973529	-0.005693721	-0.004494486
0.479994834	0.428500502	0.246234608	0.039709224	-0.005708957	-0.004562607
0.479334441	0.427372334	0.245769626	0.0396752	-0.00579237	-0.004954201
0.478557344	0.427197081	0.245139716	0.039501097	-0.005791695	-0.005200931
0.477616981	0.427139118	0.244746445	0.039012822	-0.005925184	-0.005276068
0.477398222	0.42684527	0.244619146	0.038718593	-0.006021878	-0.00540402
0.476894349	0.426141973	0.243626631	0.038458374	-0.006038811	-0.005400071
0.476365503	0.42576473	0.243675303	0.038370623	-0.006083254	-0.005409008
0.476264261	0.424986467	0.243766572	0.038145823	-0.006087292	-0.005531105
0.474106616	0.423640816	0.24284772	0.038177443	-0.006107382	-0.005665241
0.473100099	0.422933957	0.242146327	0.037641241	-0.006129057	-0.005676244
0.472789918	0.421527238	0.242038305	0.037419044	-0.006136696	-0.005689727
0.472682879	0.419634618	0.241756544	0.037186643	-0.006160558	-0.00594829
0.47262964	0.418508244	0.241766011	0.036995329	-0.0061922	-0.006082462
0.47228488	0.418257189	0.241168488	0.036804078	-0.006290168	-0.006272956
0.472021324	0.418119498	0.241158376	0.036645032	-0.006313376	-0.006317209
0.471103196	0.416320769	0.240618236	0.036550167	-0.006317617	-0.006338563
0.470658913	0.415948137	0.240703089	0.0365455	-0.006488519	-0.006346046
0.470711422	0.415653785	0.239427103	0.036472322	-0.006521809	-0.006413938
0.470551717	0.413592494	0.239621948	0.036475453	-0.00672288	-0.00662393
0.470675455	0.413332992	0.239422446	0.036338528	-0.006786013	-0.006603438
0.470545054	0.413252726	0.23911862	0.036273386	-0.006828824	-0.006623568
0.470494629	0.412138891	0.238985971	0.036168297	-0.006838843	-0.006664127
0.469656479	0.411057529	0.23899281	0.036164446	-0.006940323	-0.006682651
0.469250575	0.409542112	0.23877684	0.035991065	-0.007060307	-0.006877766
0.469166003	0.409341712	0.238306523	0.035827724	-0.007092187	-0.006893799
0.468090789	0.408734995	0.23845608	0.035504671	-0.007119687	-0.006903444
0.468016444	0.408691735	0.238693681	0.035434268	-0.007139657	-0.007156631
0.467935798	0.408562818	0.238189215	0.035284588	-0.007204508	-0.007329249
0.466700527	0.408335037	0.23829133	0.035167744	-0.007228755	-0.007373402
0.464619636	0.404696682	0.23821087	0.03506097	-0.007278498	-0.007545653
0.464030116	0.404054453	0.238158476	0.03499439	-0.007275044	-0.007646368
0.463304443	0.404051774	0.237593702	0.035006692	-0.007345827	-0.007651388
0.46195941	0.403685182	0.237347741	0.034941252	-0.007340382	-0.007795344
0.461629289	0.401887993	0.237120432	0.034836526	-0.007334252	-0.007801432
0.46146488	0.401633846	0.237245791	0.034653525	-0.007344266	-0.007888382
0.458377642	0.401621355	0.237149136	0.033868113	-0.007348205	-0.007942608
0.457399947	0.401012368	0.236841498	0.033764157	-0.007400357	-0.007959644
0.457021514	0.400880044	0.236157351	0.032812528	-0.007403667	-0.008178308
0.45551428	0.400407091	0.236027172	0.03276121	-0.007425763	-0.008303805
0.455264115	0.400242058	0.235815317	0.032750994	-0.007458297	-0.008325154
0.455204868	0.400103146	0.235165475	0.032680744	-0.007461946	-0.008426126
0.452816251	0.397710824	0.23532581	0.032743145	-0.007526595	-0.00896773
0.452698081	0.397082806	0.235160704	0.032726219	-0.007560622	-0.009498045
0.452445678	0.396773987	0.23429135	0.032606856	-0.007579559	-0.009626861
0.452396301	0.396481239	0.2339495	0.032372916	-0.007899474	-0.009777157
0.45082316	0.396292795	0.232281335	0.032374145	-0.007900053	-0.009854575
0.450710299	0.396124458	0.231475923	0.032318391	-0.008071667	-0.009935447
0.450404746	0.395404796	0.231401665	0.032307021	-0.00811131	-0.010036478
0.449965145	0.395300321	0.231113292	0.032098552	-0.008135206	-0.010117806
0.449346757	0.394972997	0.229668363	0.032077485	-0.00816657	-0.01013536
0.448945198	0.394035292	0.229568864	0.032081959	-0.008228553	-0.010288777
0.448349541	0.393992589	0.229628627	0.032069396	-0.008286403	-0.01066644
0.448149342	0.393893613	0.229313533	0.032066732	-0.008333176	-0.010868419
0.447817098	0.39262432	0.227438	0.031991378	-0.008392431	-0.010920035
0.447428362	0.391361028	0.227665287	0.031980259	-0.008404084	-0.011329979
0.445987238	0.391051338	0.226645142	0.031886737	-0.00840513	-0.011482077
0.445296589	0.390191182	0.22652768	0.031875472	-0.008403759	-0.011494083
0.445280967	0.389855878	0.22651021	0.031907545	-0.008434329	-0.011512518
0.44384576	0.38906284	0.226325058	0.031864862	-0.008464388	-0.01152461
0.443496857	0.388944416	0.22604323	0.031770469	-0.008462424	-0.011550117
0.443103978	0.388437966	0.225878018	0.031520467	-0.008490217	-0.011729416
0.440769561	0.388040179	0.22590596	0.031314849	-0.008581924	-0.0117301
0.440678433	0.387993193	0.224714781	0.031253482	-0.008602996	-0.011997829
0.440438397	0.387757785	0.224655728	0.030929489	-0.008645212	-0.012144209
0.440134762	0.387531733	0.224441543	0.030927886	-0.008786304	-0.012366609
0.439262069	0.386089256	0.224287906	0.03074899	-0.008875952	-0.012711973
0.439111081	0.386041434	0.221790057	0.0307381	-0.008957317	-0.012710986
0.43910706	0.385691335	0.2216574	0.030699955	-0.008968369	-0.012936612
0.43772955	0.385563951	0.221396603	0.030702696	-0.008976296	-0.013024153
0.435450053	0.384378298	0.221198377	0.030523541	-0.008979052	-0.013097017
0.434873396	0.384392077	0.22062934	0.030544549	-0.009015454	-0.013162527
0.434031711	0.384371765	0.220638422	0.030371021	-0.00901151	-0.013215713
0.433764771	0.38413131	0.22054165	0.030294237	-0.009053065	-0.013221242
0.433418192	0.382800443	0.220443183	0.030103197	-0.009100957	-0.013258066
0.433286215	0.382556047	0.219709919	0.030138885	-0.009137332	-0.013454717
0.433254836	0.382055267	0.219811683	0.030148289	-0.009199344	-0.013439376
0.433090116	0.381577795	0.218775888	0.03000841	-0.009337852	-0.013483404
0.432716552	0.381552691	0.218823069	0.029801905	-0.009343349	-0.013560503
0.431507216	0.380944384	0.218652261	0.029784126	-0.009392383	-0.013587565
0.43078427	0.380467406	0.217929535	0.029761765	-0.009456564	-0.013580006
0.430744864	0.379939911	0.217862775	0.02970999	-0.009484486	-0.013576984
0.430354289	0.379481584	0.217218781	0.029227532	-0.00949247	-0.013590587
0.430308003	0.378664188	0.216991555	0.029228517	-0.009497815	-0.014130631
0.430500358	0.376405028	0.217013655	0.029211724	-0.00952971	-0.014142603
0.429547831	0.375741541	0.216679479	0.029212578	-0.009569806	-0.014142307
0.42857059	0.375664694	0.215735676	0.029216986	-0.009617351	-0.014195676
0.428387522	0.375462758	0.215663498	0.029056493	-0.009614004	-0.014222307
0.427412116	0.375057637	0.215651143	0.02893979	-0.009635082	-0.014375278
0.426953244	0.373430562	0.215570894	0.028933746	-0.009664156	-0.014394891
0.426958138	0.373393901	0.215093232	0.028958892	-0.009835885	-0.014876059
0.426745448	0.372777063	0.214984637	0.028911926	-0.009830033	-0.014911068
0.426710916	0.371503215	0.214750143	0.028834241	-0.010068802	-0.015039353
0.4247865	0.371399907	0.213859104	0.028645729	-0.010201236	-0.015040193
0.424645996	0.371387144	0.213530319	0.028619782	-0.010221081	-0.015080309
0.422725831	0.371084355	0.213416623	0.028183913	-0.010256482	-0.015159114
0.421375558	0.37073691	0.213228854	0.027977357	-0.010296162	-0.015321539
0.421145747	0.370491867	0.213160002	0.027978732	-0.010342346	-0.015604172
0.420779811	0.370154875	0.212463659	0.027833422	-0.010491277	-0.015998379
0.42067755	0.369337501	0.212061301	0.027806933	-0.010506644	-0.016304608
0.420304004	0.369252343	0.212064654	0.027784264	-0.010541184	-0.016333687
0.419790316	0.369146131	0.212047364	0.027788314	-0.010749191	-0.016355004
0.418942136	0.368145458	0.211552795	0.027788914	-0.010813574	-0.016438376
0.415877852	0.367439777	0.210929267	0.027792839	-0.010856572	-0.016618754
0.415148784	0.366759171	0.210600923	0.027714156	-0.010998201	-0.016866658
0.415133801	0.366526173	0.209612299	0.027609441	-0.011034215	-0.017012311
0.413492439	0.366411263	0.20948279	0.027529967	-0.011080162	-0.017067754
0.413111867	0.366183454	0.209004384	0.02746291	-0.011098533	-0.017053322
0.412016157	0.366152157	0.209097575	0.027482773	-0.011130379	-0.017282853
0.411341673	0.365560605	0.208875306	0.027165953	-0.011152748	-0.017297163
0.411174321	0.365303618	0.208717349	0.027117427	-0.011205083	-0.01732955
0.410301683	0.364541889	0.208224568	0.027064947	-0.011206985	-0.017332336
0.408880556	0.364052843	0.207780713	0.026928117	-0.011211805	-0.017435487
0.408555076	0.363920813	0.207358208	0.026907666	-0.011231245	-0.017785776
0.407102562	0.363595471	0.206742491	0.026878186	-0.011273525	-0.017913555
0.406108113	0.362706067	0.206679832	0.026796805	-0.0115169	-0.018009361
0.405699161	0.362616998	0.206447886	0.02674944	-0.011554161	-0.018244
0.405049932	0.362624758	0.206471835	0.026775162	-0.011646836	-0.018340199
0.402176819	0.362643946	0.206527885	0.026762892	-0.011714138	-0.018376306
0.402125922	0.362087961	0.206092701	0.026677987	-0.011730597	-0.018528351
0.401788695	0.361561449	0.205906125	0.026576861	-0.011756833	-0.018699887
0.401241243	0.361200661	0.205873676	0.026446978	-0.011764977	-0.01879163
0.399604449	0.360133837	0.205764892	0.026295367	-0.011784822	-0.018933564
0.399478367	0.360046692	0.205694758	0.026244642	-0.011812482	-0.018967564
0.398227348	0.359814394	0.205641426	0.026108567	-0.011836908	-0.018987993
0.398008875	0.359208255	0.20391897	0.026072668	-0.011858706	-0.019348466
0.397641345	0.359129268	0.203835578	0.025987998	-0.011853974	-0.019419236
0.397575892	0.357309562	0.202373678	0.025810775	-0.011874531	-0.019565538
0.397515231	0.356320206	0.202055831	0.02583164	-0.011953414	-0.019839496
0.397009902	0.356271997	0.201514924	0.025479504	-0.012123559	-0.019854647
0.39608953	0.356081028	0.200286895	0.025485447	-0.012128709	-0.019880644
0.395668705	0.355896145	0.199966412	0.025457896	-0.01214543	-0.019979855
0.395093259	0.354292298	0.199992602	0.025460959	-0.012145116	-0.020206587
0.394779605	0.354237356	0.199958746	0.025483224	-0.012255359	-0.020744414
0.393878132	0.352385201	0.20018206	0.025476976	-0.012361337	-0.020961325
0.393020056	0.35186532	0.199795704	0.025429508	-0.012463321	-0.020945848
0.393006935	0.351834342	0.199576467	0.025222035	-0.0124846	-0.021506672
0.392476805	0.351810909	0.199248935	0.025152262	-0.012549213	-0.021587553
0.389274337	0.350119224	0.19924279	0.02498809	-0.0126309	-0.021692961
0.388702977	0.349203636	0.199192778	0.024988127	-0.012652793	-0.022383452
0.388405589	0.348869264	0.198014546	0.024999278	-0.012699667	-0.023029285
0.388395541	0.347428299	0.197614277	0.024995922	-0.01271404	-0.023557524
0.388079983	0.347189699	0.197459732	0.024987171	-0.012877779	-0.023563041
0.387244846	0.346461732	0.197436247	0.024999835	-0.012963037	-0.023623071
0.386913473	0.346367629	0.197444115	0.024983843	-0.013062537	-0.023845865
0.386698846	0.344683217	0.197008037	0.024889024	-0.013080827	-0.023977824
0.386620065	0.343371965	0.196516931	0.024720442	-0.013168085	-0.024156876
0.386017411	0.342933326	0.196371252	0.02464106	-0.013239536	-0.024629158
0.385519872	0.342667076	0.195912001	0.024481907	-0.013315789	-0.024637917
0.384169462	0.342396149	0.194686098	0.024450675	-0.013312965	-0.024737806
0.383871034	0.341992013	0.194768486	0.024410851	-0.013325194	-0.025074527
0.383249436	0.340816675	0.19440694	0.024037471	-0.013339808	-0.025195536
0.382928906	0.340849252	0.193628046	0.02394573	-0.013426228	-0.025286947
0.382257788	0.340636637	0.193388578	0.023950189	-0.013441016	-0.025346765
0.381550946	0.340007447	0.193075652	0.023934486	-0.013470569	-0.025508505
0.381455617	0.339310304	0.193220484	0.023919488	-0.013532278	-0.025639621
0.380625785	0.338778421	0.192133128	0.023925092	-0.013585792	-0.026463795
0.380474608	0.337297057	0.19188101	0.023769979	-0.013611358	-0.026468243
0.380458304	0.337107817	0.191366323	0.023711847	-0.013619965	-0.026526967
0.379718969	0.336227434	0.190123978	0.023713461	-0.01361805	-0.026811235
0.378683204	0.336154096	0.189773706	0.023449755	-0.0136867	-0.026820265
0.378555844	0.335981493	0.189484382	0.023195609	-0.013729741	-0.027104934
0.378362354	0.335357865	0.189351884	0.023167697	-0.013752101	-0.02789259
0.37826326	0.335203387	0.189309893	0.023168302	-0.013775435	-0.028038523
0.378153425	0.334940436	0.188959222	0.02316651	-0.01376929	-0.02805835
0.377993606	0.334650176	0.188837407	0.023163145	-0.013820444	-0.028390352
0.378035859	0.334544192	0.188716814	0.022871642	-0.013946212	-0.028457774
0.376366759	0.334392196	0.188531339	0.022634189	-0.014024406	-0.02859872
0.376206036	0.334405696	0.188216167	0.022612405	-0.014084362	-0.028699066
0.376259388	0.334133569	0.188176388	0.022563665	-0.014160707	-0.028773157
0.375907865	0.333692929	0.188186471	0.022409103	-0.014176954	-0.028845079
0.375723277	0.333339065	0.18794055	0.022323445	-0.01418934	-0.028876896
0.375354634	0.333275656	0.18726929	0.022245428	-0.014182284	-0.029034097
0.375353335	0.332638879	0.186996281	0.022139673	-0.014268928	-0.029685682
0.374809839	0.332229434	0.18680685	0.022053731	-0.014272263	-0.029737344
0.374760462	0.332000026	0.185698731	0.021989937	-0.014282011	-0.029732254
0.374782852	0.332001456	0.185800408	0.021794064	-0.014279368	-0.029816299
0.374290521	0.331626418	0.185709641	0.021280691	-0.014303536	-0.030063597
0.373887115	0.331715044	0.185400193	0.021277605	-0.014339046	-0.030141084
0.371597732	0.331595245	0.184299905	0.021215873	-0.014343333	-0.030254172
0.370844861	0.329537393	0.184187116	0.021194242	-0.014413776	-0.030256073
0.36968441	0.329508777	0.183799832	0.021137777	-0.014422275	-0.030267176
0.369429964	0.329093284	0.183186326	0.021037096	-0.014432917	-0.030326548
0.369419066	0.328212765	0.183205714	0.020914782	-0.014438558	-0.030384138
0.368809214	0.327084442	0.183059719	0.020751825	-0.01444261	-0.030374869
0.36726172	0.326837193	0.183006639	0.020784725	-0.014489313	-0.030559021
0.366962795	0.326868617	0.182954199	0.020764361	-0.014499345	-0.030566783
0.366173597	0.326859969	0.182970286	0.020752314	-0.014531492	-0.030682325
0.365188883	0.326714272	0.182567815	0.02058596	-0.014611128	-0.030709298
0.364118587	0.326087829	0.18287418	0.020536222	-0.014696609	-0.030935377
0.3631892	0.326086497	0.182891615	0.020097987	-0.014815441	-0.031174923
0.362847219	0.326090848	0.182301976	0.019858395	-0.014876773	-0.031459198
0.36235595	0.325700554	0.181620404	0.019738666	-0.014911912	-0.031813386
0.362007844	0.325440672	0.180521702	0.019699363	-0.015082546	-0.031947018
0.361432218	0.324989141	0.180512322	0.019679288	-0.015087025	-0.032156716
0.361427111	0.324860886	0.180451404	0.019688955	-0.015152575	-0.032443498
0.361085121	0.323919584	0.180186653	0.019614893	-0.015154337	-0.032773269
0.360506822	0.324020992	0.180234198	0.019612675	-0.015253004	-0.032838719
0.360442513	0.323196018	0.179975671	0.019474061	-0.015355041	-0.033095792
0.360180559	0.322841111	0.18003362	0.019433365	-0.015640824	-0.033162308
0.360172636	0.322803131	0.179056267	0.019394931	-0.015639065	-0.03326871
0.359705105	0.322706533	0.17888318	0.019213768	-0.015697594	-0.033345336
0.359108035	0.322398363	0.178410421	0.019148558	-0.015703215	-0.033350792
0.358722431	0.322149441	0.178495322	0.019161604	-0.015737726	-0.033369941
0.357961474	0.321697856	0.17836967	0.019122271	-0.015844033	-0.033538779
0.357852712	0.321724582	0.178138081	0.019110881	-0.015867002	-0.033791571
0.35643959	0.321011223	0.178086521	0.019015725	-0.015918314	-0.033858711
0.355438492	0.320194417	0.178118905	0.018873329	-0.015920796	-0.033920908
0.355314164	0.319795061	0.177531062	0.018884783	-0.015961958	-0.033926622
0.354849704	0.319771956	0.177289938	0.018853079	-0.015988901	-0.033952733
0.354465122	0.319307553	0.177152547	0.018780872	-0.01606325	-0.033969457
0.354539033	0.319048793	0.177081878	0.018696482	-0.016068721	-0.034136951
0.354315676	0.316885153	0.17701496	0.018636829	-0.016084478	-0.03440219
0.353996491	0.316416073	0.174789898	0.018635225	-0.016145421	-0.034471059
0.35383303	0.316005819	0.174540894	0.018599554	-0.016554802	-0.034856011
0.353454789	0.3153824	0.174188068	0.018438211	-0.016910003	-0.035237826
0.352948967	0.314918395	0.173863239	0.018390637	-0.016946235	-0.035323277
0.351100995	0.314406596	0.173837107	0.018383978	-0.017092828	-0.035547136
0.350548968	0.31423155	0.173755313	0.018041725	-0.017150902	-0.035637204
0.350449811	0.313519087	0.173620499	0.018073473	-0.017199896	-0.035684614
0.350050333	0.313425278	0.173623992	0.018069612	-0.017212299	-0.035700352
0.349549411	0.313184518	0.173243598	0.017967906	-0.017268956	-0.035713661
0.349262195	0.313221431	0.173098199	0.017679376	-0.017423135	-0.035716764
0.349245107	0.312942293	0.171552074	0.017463131	-0.017500762	-0.035869862
0.348292194	0.312857565	0.170568835	0.016995087	-0.017614208	-0.035970697
0.348082877	0.311942749	0.170030467	0.016993158	-0.017666049	-0.036075287
0.348093902	0.310772422	0.169880598	0.017026349	-0.017703349	-0.036200044
0.348033116	0.310739376	0.168181879	0.016738062	-0.017716064	-0.036235621
0.346342558	0.310722903	0.16765238	0.016701154	-0.017716283	-0.036250828
0.345972356	0.3103168	0.167643831	0.01668301	-0.017733173	-0.036459294
0.345619656	0.310111012	0.167678153	0.016659592	-0.017759843	-0.03671519
0.345572201	0.309909601	0.167011345	0.016645153	-0.017981028	-0.037021709
0.345537112	0.309868427	0.166895997	0.016659937	-0.017985246	-0.037114321
0.345460965	0.309662819	0.166743049	0.016557864	-0.017987495	-0.037148323
0.344510327	0.309387547	0.166559645	0.016554026	-0.017980327	-0.037463522
0.343908273	0.309294102	0.166453522	0.016530101	-0.018101594	-0.03747256
0.343372537	0.308726461	0.166385012	0.016520885	-0.01818013	-0.0375362
0.341420634	0.308768617	0.165474348	0.016120866	-0.018191994	-0.037615588
0.340423975	0.307560069	0.165373289	0.016107116	-0.018230265	-0.037925051
0.340157504	0.306929119	0.165332477	0.015937255	-0.018290072	-0.037924027
0.339349043	0.30682297	0.164881742	0.015927737	-0.018420314	-0.038016877
0.339234992	0.306762913	0.164665018	0.015916465	-0.018457253	-0.038115961
0.338443123	0.306760083	0.164446064	0.015910397	-0.018527647	-0.038119078
0.337521616	0.30674484	0.164094761	0.015620741	-0.01856321	-0.038153891
0.337428526	0.306122127	0.163086264	0.015475092	-0.018578714	-0.038164468
0.336381762	0.305296781	0.162923214	0.01542423	-0.018629282	-0.038201741
0.335677383	0.305060977	0.162934599	0.015485923	-0.018648419	-0.038186555
0.335253749	0.30477139	0.162978196	0.015408152	-0.018657638	-0.038219558
0.335150336	0.304142843	0.162149043	0.015435553	-0.018662106	-0.038225595
0.334729386	0.304040687	0.162119626	0.015400384	-0.018694967	-0.038443847
0.333406721	0.304053498	0.162254068	0.015293777	-0.018757178	-0.0388374
0.332484232	0.303769357	0.162223161	0.015286587	-0.018896545	-0.038920997
0.332312093	0.303171339	0.161988488	0.015118707	-0.018928798	-0.039091278
0.331875151	0.302564498	0.162005642	0.015019463	-0.0189542	-0.039462186
0.330397881	0.302301634	0.162052382	0.015024364	-0.018951768	-0.039906425
0.32984528	0.302050616	0.161782033	0.014903618	-0.01918888	-0.04018426
0.32978797	0.30174183	0.161699062	0.01480301	-0.01924086	-0.040316363
0.328423885	0.301658397	0.161537538	0.014771726	-0.019241796	-0.040388905
0.326904727	0.301224451	0.161637399	0.01465402	-0.019271268	-0.040677008
0.326387686	0.299656221	0.161589433	0.014646781	-0.019321913	-0.040711493
0.326232216	0.298212319	0.159754222	0.014466102	-0.019329164	-0.040813844
0.326183189	0.297796525	0.159796746	0.014475177	-0.019508583	-0.041154105
0.326326584	0.296649312	0.1596347	0.014462261	-0.019722631	-0.041287621
0.325186746	0.296203753	0.159704923	0.0144657	-0.019823215	-0.041285963
0.324520422	0.296214071	0.159462243	0.014393872	-0.019960011	-0.04134916
0.323388029	0.29551658	0.159460782	0.014346109	-0.019967936	-0.041460686
0.322920263	0.295209628	0.15900401	0.01430503	-0.019970319	-0.04153847
0.322210354	0.294590139	0.158839218	0.014234861	-0.019992372	-0.041549233
0.321504502	0.294334762	0.158865012	0.01421753	-0.020045366	-0.04185734
0.320523521	0.293582868	0.158807522	0.013969218	-0.020045412	-0.042183595
0.320103576	0.29205502	0.158499746	0.013937066	-0.020086473	-0.042496026
0.319798364	0.291621979	0.157745011	0.013823609	-0.020103682	-0.042540004
0.318846579	0.291586456	0.157648135	0.013630214	-0.020234772	-0.042652546
0.318511672	0.290889213	0.157319281	0.013610623	-0.02028568	-0.042692425
0.318303691	0.288803733	0.157010836	0.013556444	-0.020334985	-0.042773157
0.316940763	0.28860179	0.156903011	0.013559362	-0.020465023	-0.042836484
0.31693666	0.288623844	0.156543347	0.013479173	-0.020607207	-0.043362995
0.316226093	0.288445403	0.156548424	0.013265668	-0.020803873	-0.043443784
0.315716015	0.288192681	0.156257286	0.013092202	-0.020828048	-0.04365069
0.315636325	0.286843779	0.155565883	0.013037301	-0.020829881	-0.043701521
0.315592534	0.284861698	0.15538707	0.012820782	-0.020949033	-0.044013985
0.314348309	0.284688363	0.155439186	0.012838499	-0.020966178	-0.04405409
0.313682772	0.284513237	0.155403633	0.012826156	-0.020982304	-0.044057938
0.312694096	0.284474969	0.155513323	0.012790613	-0.021035234	-0.044277448
0.312701439	0.283482122	0.155057834	0.012766031	-0.021125355	-0.044322555
0.312230008	0.283473504	0.15490255	0.012659516	-0.021142297	-0.044443494
0.311865674	0.28338524	0.15467587	0.012616884	-0.021187549	-0.044640405
0.311565502	0.282575473	0.154546498	0.012394276	-0.021418805	-0.04464089
0.310971613	0.282397586	0.154477667	0.012363497	-0.021433194	-0.044700739
0.310704642	0.28245179	0.153810315	0.012355296	-0.021429144	-0.044816524
0.309374513	0.281342929	0.153302494	0.011921065	-0.021432051	-0.045027754
0.308750374	0.280867886	0.153172686	0.011834685	-0.021603212	-0.045591017
0.308565303	0.280622449	0.152912236	0.011878876	-0.021662422	-0.045591215
0.307779226	0.280552987	0.152849061	0.011744219	-0.021686051	-0.045685851
0.306538392	0.279953756	0.152411199	0.011734974	-0.021701048	-0.045687326
0.306433914	0.279261214	0.15196475	0.011657704	-0.021879681	-0.04565962
0.306432116	0.279271468	0.151737276	0.011637195	-0.021882861	-0.045657549
0.305369311	0.278681372	0.150793502	0.011643746	-0.021935392	-0.04566984
0.305201806	0.278483626	0.150531156	0.011610432	-0.021989408	-0.046054729
0.30496676	0.278109669	0.15016564	0.01154673	-0.022018637	-0.046138734
0.304061016	0.276877488	0.149654807	0.011204028	-0.022044058	-0.046228292
0.303997417	0.276859008	0.149497844	0.011181584	-0.02217759	-0.04633092
0.303974773	0.276632782	0.149185178	0.011170658	-0.022231323	-0.046576448
0.303993598	0.276600189	0.14862614	0.011086568	-0.022337285	-0.046702485
0.303482632	0.275893098	0.148105601	0.011082488	-0.022336507	-0.046964609
0.302904642	0.274655889	0.148003674	0.011102324	-0.022425351	-0.046975549
0.302358309	0.274369628	0.147367217	0.010853058	-0.022520412	-0.047487617
0.300825944	0.274303792	0.146938974	0.0108263	-0.022543803	-0.047771234
0.30019336	0.27424071	0.146803893	0.010828378	-0.022566018	-0.047810437
0.300148808	0.273761992	0.14672462	0.010766519	-0.022562454	-0.047896607
0.300175288	0.273629464	0.146628215	0.010748364	-0.022605434	-0.047965364
0.300138064	0.273464466	0.144879244	0.010686053	-0.022658313	-0.047970809
0.299774482	0.273336634	0.144654669	0.010471445	-0.022669229	-0.048127854
0.29939628	0.273271369	0.143010433	0.010436901	-0.022704174	-0.048270527
0.299012015	0.273232846	0.142946926	0.010391383	-0.022758388	-0.048272178
0.298924742	0.272722826	0.142574682	0.010366179	-0.022762727	-0.048275147
0.298912543	0.270959504	0.142625733	0.010295869	-0.02277799	-0.048339614
0.298136353	0.270341986	0.14181248	0.010009984	-0.022979564	-0.048530177
0.297775071	0.2696854	0.141423946	0.009820666	-0.022974861	-0.048727787
0.29759158	0.268163598	0.141554167	0.009714074	-0.022997209	-0.048805633
0.297379712	0.266770027	0.141342005	0.009731726	-0.023162729	-0.048847201
0.297322458	0.266253486	0.141212692	0.009740385	-0.02319587	-0.048922866
0.297307702	0.265845534	0.141158796	0.009723815	-0.023219603	-0.049086004
0.296383035	0.265471169	0.141225245	0.009666843	-0.023246809	-0.049173923
0.295016033	0.264950734	0.140903507	0.009661204	-0.023294374	-0.049171608
0.294553237	0.264557045	0.140922679	0.009619293	-0.023319682	-0.049254571
0.292542764	0.26417977	0.140630809	0.009548113	-0.023412259	-0.049289115
0.292328384	0.263564165	0.140129707	0.009401286	-0.023494568	-0.049386891
0.292254666	0.262841854	0.139989353	0.009318558	-0.023497889	-0.049690426
0.291623382	0.262719749	0.139826319	0.009034073	-0.02351554	-0.049764557
0.291300276	0.262571531	0.138354394	0.008977397	-0.023695449	-0.049787185
0.291279777	0.262266508	0.138318175	0.008950365	-0.023720077	-0.04997849
0.291276126	0.261142443	0.137989151	0.008933857	-0.023796606	-0.050013489
0.290965208	0.260816064	0.138008968	0.008890339	-0.023829631	-0.05011435
0.289904717	0.260577102	0.138005909	0.008834919	-0.024077963	-0.05048263
0.289630292	0.260596916	0.137238427	0.008782606	-0.024098687	-0.05054033
0.289254415	0.259838723	0.13715983	0.008795177	-0.024123229	-0.050620012
0.289088792	0.258975562	0.137175516	0.008717389	-0.024139376	-0.050787259
0.288698155	0.259001862	0.136932899	0.008673568	-0.02418927	-0.050822475
0.288620048	0.258665829	0.136822996	0.008445857	-0.024335592	-0.051043193
0.287980576	0.258701523	0.136780458	0.008379702	-0.024430997	-0.051065509
0.287586307	0.258667354	0.136115053	0.008343365	-0.024516751	-0.051950233
0.287473444	0.25860098	0.136111668	0.008271135	-0.024532135	-0.052122778
0.287367744	0.258421467	0.134682679	0.008273414	-0.024666819	-0.052490594
0.286468441	0.258351806	0.134732507	0.008196921	-0.024687822	-0.05272521
0.285943599	0.258259192	0.134708103	0.008179141	-0.024686366	-0.05275713
0.285084457	0.258065828	0.134440246	0.008091784	-0.024748333	-0.052807565
0.284821475	0.256668558	0.134522956	0.007878694	-0.02483507	-0.053014948
0.284629656	0.25653895	0.13411588	0.007892861	-0.024999647	-0.053471522
0.283738209	0.256070972	0.133526705	0.007796518	-0.025090251	-0.053561345
0.282719831	0.255973837	0.132899432	0.007780855	-0.025166733	-0.053831918
0.282095697	0.255972927	0.132959376	0.007783526	-0.025253383	-0.053771165
0.281429725	0.255684532	0.133039863	0.007764691	-0.025293326	-0.053791774
0.281230611	0.255433427	0.133041223	0.007747263	-0.025358209	-0.05408106
0.281274441	0.254825271	0.132780077	0.007589849	-0.025375533	-0.054220113
0.280154706	0.254787645	0.131778006	0.00729253	-0.025394011	-0.054946441
0.278921123	0.252824058	0.131385832	0.007264201	-0.025460965	-0.055040291
0.27859779	0.252767593	0.130758386	0.007101028	-0.025460562	-0.055069652
0.278545174	0.252279376	0.129927159	0.006890637	-0.025552006	-0.05511177
0.278465049	0.250491919	0.12967287	0.006633499	-0.025559692	-0.055372902
0.278260992	0.250334777	0.128829107	0.00653429	-0.025674535	-0.055849665
0.278181165	0.250320103	0.128679212	0.006542192	-0.025701304	-0.056200195
0.277040542	0.248951484	0.12819829	0.006444773	-0.025886388	-0.056240644
0.273901469	0.248334637	0.128009197	0.006471884	-0.026157018	-0.056416514
0.273852907	0.247489347	0.128024369	0.00641991	-0.026283625	-0.056541473
0.273148314	0.24661634	0.12800881	0.006303088	-0.026323072	-0.05678945
0.273018825	0.245857532	0.127606468	0.006200782	-0.026365334	-0.057418507
0.271923875	0.245462083	0.127185328	0.006222691	-0.026405933	-0.057427276
0.270211697	0.24512626	0.127159482	0.006185941	-0.026420058	-0.057591888
0.269837454	0.242804981	0.127033452	0.006075788	-0.026471949	-0.057654447
0.269793588	0.242399285	0.126870069	0.006057625	-0.02648486	-0.057921406
0.269160846	0.242069771	0.12662877	0.005986017	-0.026478748	-0.057919457
0.269004556	0.241169136	0.126350245	0.005990344	-0.026483534	-0.057912199
0.268829694	0.240863748	0.126134819	0.005946582	-0.02648943	-0.05818003
0.267854549	0.240205132	0.126104402	0.005801073	-0.026502076	-0.058439717
0.266805938	0.239763346	0.125698909	0.005747091	-0.026515726	-0.058986233
0.266698542	0.239035132	0.125501076	0.005760715	-0.026569536	-0.059131437
0.265888919	0.238252761	0.125463234	0.005660659	-0.026576529	-0.059222515
0.265757485	0.237164754	0.125392984	0.005586832	-0.026617809	-0.059225076
0.264907366	0.23617196	0.125292418	0.005512592	-0.026796949	-0.059222313
0.264440259	0.234440796	0.124567609	0.005511042	-0.026891892	-0.05927171
0.264243352	0.234289858	0.12386111	0.005357329	-0.026955748	-0.059269645
0.264247028	0.233386247	0.12382448	0.00526204	-0.027001331	-0.059455074
0.263260645	0.232575417	0.123696379	0.005192903	-0.027057015	-0.059626082
0.263079451	0.232021889	0.123306079	0.005110726	-0.02731511	-0.059853448
0.262769309	0.231973954	0.12330716	0.004895294	-0.02742252	-0.059930493
0.262274341	0.231999713	0.122747633	0.004879828	-0.027722365	-0.059928115
0.260662448	0.231384736	0.122706496	0.004589396	-0.027723439	-0.060176118
0.260212795	0.230382494	0.122543196	0.004534764	-0.027809508	-0.060481627
0.259397967	0.228680093	0.121929895	0.004493248	-0.027806024	-0.060486853
0.258471991	0.228484739	0.12154213	0.004517434	-0.027941163	-0.060483148
0.258191736	0.228051381	0.12158571	0.004404857	-0.027936728	-0.060649932
0.256880508	0.226163074	0.121073801	0.004385822	-0.028028343	-0.060848168
0.256296675	0.226015708	0.120806902	0.004367133	-0.028071992	-0.061099925
0.256253311	0.225919405	0.12082131	0.0042959	-0.02820302	-0.061146331
0.256185611	0.22590684	0.120758901	0.004329398	-0.028237521	-0.061312785
0.256183668	0.225975503	0.120336755	0.004227746	-0.028463173	-0.061530148
0.256177463	0.225404939	0.120171034	0.004063755	-0.028501425	-0.06165467
0.256185588	0.225330409	0.119802838	0.004028178	-0.028510468	-0.062046932
0.255427705	0.225104722	0.119866235	0.004025285	-0.028626661	-0.062084566
0.255221632	0.224937612	0.118690822	0.004009421	-0.028645961	-0.062210064
0.252130942	0.224768751	0.118842149	0.003978664	-0.028654635	-0.062408348
0.249487932	0.224821197	0.118540315	0.003933726	-0.028736834	-0.062418701
0.249005786	0.224392448	0.118654811	0.003793999	-0.028771306	-0.062735511
0.246812616	0.223502584	0.117656509	0.003798212	-0.028819798	-0.062833648
0.245063356	0.222927335	0.117624698	0.003682964	-0.028878836	-0.063012668
0.24503598	0.222326869	0.117258054	0.003631602	-0.029128632	-0.063107272
0.244387047	0.221069863	0.116848932	0.00340112	-0.029185243	-0.06311273
0.243958553	0.220334874	0.116667807	0.003348734	-0.029236924	-0.063344694
0.243963707	0.219825783	0.116362893	0.003277942	-0.029236401	-0.063564437
0.243566413	0.21932056	0.11639255	0.003219977	-0.029371807	-0.063794823
0.243580744	0.218886088	0.115554857	0.003149819	-0.029441179	-0.063854216
0.242747771	0.218836343	0.115439041	0.003099979	-0.029599827	-0.064069149
0.242240394	0.218037723	0.115120594	0.003012353	-0.0296309	-0.06428866
0.240196625	0.217285393	0.114950888	0.002957882	-0.029627629	-0.064489178
0.239621033	0.216744675	0.114885699	0.002929636	-0.029658092	-0.064499577
0.239525175	0.215052863	0.114557953	0.002744362	-0.029693062	-0.064783611
0.239238385	0.214894508	0.113822709	0.002682156	-0.029820355	-0.064819922
0.239144657	0.214766341	0.113626786	0.002682121	-0.030012626	-0.064819026
0.237847979	0.21395483	0.112943347	0.002721862	-0.030097757	-0.064890457
0.237043997	0.21338247	0.113025504	0.002519474	-0.030116293	-0.065040695
0.235573082	0.212363313	0.112843477	0.002341946	-0.030147935	-0.065134871
0.235431252	0.212078242	0.112787627	0.002354195	-0.030247072	-0.065223083
0.235132228	0.211484949	0.112511032	0.002323858	-0.030249924	-0.06522914
0.234830758	0.210411055	0.112110713	0.001966409	-0.030301586	-0.065228836
0.234236794	0.21009583	0.111916233	0.001808942	-0.030332325	-0.065306445
0.233126146	0.209584164	0.111543155	0.001757396	-0.030430607	-0.065431367
0.231918438	0.209215595	0.111560164	0.001626472	-0.030447078	-0.065437873
0.231329444	0.20906797	0.111043356	0.001589968	-0.030494681	-0.065608152
0.23085042	0.20890265	0.10977425	0.00153161	-0.030554798	-0.065793273
0.230131521	0.208821827	0.109551081	0.001477781	-0.030558401	-0.065957062
0.227745877	0.208491518	0.109609963	0.001474762	-0.030639426	-0.066045445
0.227380632	0.208396319	0.109300112	0.001434472	-0.030708434	-0.066079057
0.227099887	0.208390026	0.109304941	0.001245029	-0.030745129	-0.06618974
0.226805177	0.207361312	0.109292368	0.00124632	-0.030774397	-0.066214641
0.226806773	0.207239617	0.109240461	0.00106956	-0.030805032	-0.066605042
0.226431004	0.207084986	0.108417048	0.001048207	-0.030816823	-0.066651065
0.226030672	0.206848777	0.108348455	0.001035045	-0.030820862	-0.066641775
0.225740438	0.206403339	0.108326959	8.98E-04	-0.030941627	-0.066702374
0.225259454	0.2064488	0.108422049	9.04E-04	-0.031050828	-0.06712138
0.224741535	0.206453745	0.108362769	9.11E-04	-0.031062383	-0.067308755
0.224633013	0.205762718	0.108221509	8.71E-04	-0.031106418	-0.067430694
0.224006874	0.205289707	0.10803515	8.46E-04	-0.031140524	-0.067548666
0.222588402	0.204731916	0.108049156	8.04E-04	-0.03114534	-0.067662477
0.222413813	0.204744371	0.107947851	7.20E-04	-0.031428837	-0.067730355
0.221116672	0.204644682	0.107839177	7.17E-04	-0.031554679	-0.068021746
0.219308719	0.204584364	0.107111254	6.86E-04	-0.031551139	-0.068255732
0.218401169	0.204591016	0.107071162	5.12E-04	-0.031701321	-0.068853515
0.217930937	0.204457881	0.107029155	4.43E-04	-0.031742564	-0.068956213
0.217024697	0.202664715	0.106555255	4.35E-04	-0.031747223	-0.068976901
0.216568281	0.202531308	0.106375433	4.34E-04	-0.031796259	-0.069178512
0.216500142	0.20144331	0.106257311	3.86E-04	-0.03182685	-0.069207033
0.216140228	0.201439434	0.10635145	3.80E-04	-0.031863548	-0.069398764
0.216131113	0.201443189	0.105606543	3.51E-05	-0.032077346	-0.069529383
0.216184864	0.200925297	0.105551925	-1.58E-05	-0.032074447	-0.069747098
0.216094965	0.200288254	0.104526722	-8.16E-05	-0.032074541	-0.06999895
0.215983044	0.200062421	0.104483755	-1.85E-04	-0.032072435	-0.070018783
0.215929393	0.19958073	0.10430135	-2.39E-04	-0.032094793	-0.070211663
0.215789145	0.199029201	0.103865252	-3.50E-04	-0.032325964	-0.070424848
0.215605597	0.198938187	0.103479292	-3.45E-04	-0.032418394	-0.070525284
0.215353835	0.198827865	0.103501781	-4.46E-04	-0.033006439	-0.070555406
0.214455747	0.198822783	0.103342618	-5.49E-04	-0.033010239	-0.071266345
0.214443816	0.198212315	0.103359807	-6.60E-04	-0.033046548	-0.071382767
0.214355036	0.197770108	0.103501825	-7.47E-04	-0.033230267	-0.071500453
0.213810869	0.197105052	0.103423199	-9.45E-04	-0.033459109	-0.072096599
0.2137958	0.196167564	0.103431647	-0.001011362	-0.033523215	-0.072280066
0.213855921	0.19590013	0.10306914	-0.001147246	-0.033575634	-0.072344505
0.213669331	0.195650861	0.102505707	-0.001156948	-0.033738489	-0.072472333
0.213173254	0.195541594	0.102238869	-0.001143684	-0.033744282	-0.072495045
0.213143778	0.195380167	0.10219485	-0.00113344	-0.033747642	-0.073264852
0.212819373	0.193690462	0.102157596	-0.001209074	-0.033769078	-0.073432052
0.211751976	0.193072887	0.101329151	-0.0011726	-0.033809175	-0.073551424
0.211275646	0.193018635	0.10107527	-0.001216824	-0.033801812	-0.073753607
0.21067839	0.192975336	0.101038075	-0.001218429	-0.033998802	-0.073821595
0.210616812	0.192769246	0.100934565	-0.001217021	-0.034064864	-0.07396535
0.210565434	0.191530748	0.100933049	-0.001329761	-0.03436707	-0.074173438
0.210051329	0.191094809	0.100504398	-0.001325496	-0.034416653	-0.074324655
0.210077208	0.191051568	0.100250847	-0.001608743	-0.034442925	-0.074375325
0.209514277	0.190936229	0.100050716	-0.001842487	-0.034469682	-0.074408828
0.208587438	0.189986703	0.100028511	-0.00189408	-0.034541687	-0.074825747
0.207791712	0.189502019	0.100073435	-0.002089353	-0.034583468	-0.074846488
0.20773064	0.18903953	0.099984944	-0.002109776	-0.034596312	-0.074864755
0.206793999	0.188491097	0.098753767	-0.002245624	-0.03465902	-0.075057981
0.206400385	0.188203033	0.098172971	-0.002234708	-0.034782412	-0.075439409
0.206365743	0.187639071	0.098192243	-0.002373107	-0.03480011	-0.075651752
0.205902864	0.186322266	0.098177639	-0.002408208	-0.034813965	-0.075748323
0.205776809	0.185970519	0.097958118	-0.002540584	-0.034837241	-0.076137257
0.20360254	0.185955606	0.097681079	-0.00258207	-0.03488082	-0.076176512
0.202906121	0.185751557	0.097803639	-0.002592653	-0.034887022	-0.076405143
0.202749735	0.184367053	0.097811148	-0.00260062	-0.034969492	-0.076834194
0.202625818	0.183310508	0.097696499	-0.00294765	-0.035044375	-0.077123344
0.201739596	0.183088426	0.097454982	-0.003103463	-0.035095625	-0.077452329
0.201702048	0.182504576	0.097097073	-0.003125724	-0.035175109	-0.077723964
0.201654894	0.182184841	0.096897557	-0.003237502	-0.035194462	-0.077763618
0.2009947	0.182167779	0.09680838	-0.003611709	-0.03523995	-0.077757665
0.199977796	0.181679749	0.096489106	-0.003678252	-0.035350445	-0.07777893
0.199954956	0.181359736	0.096436773	-0.003744906	-0.03542247	-0.077910743
0.199463453	0.180758311	0.095643783	-0.003766562	-0.035510946	-0.078242469
0.198876308	0.179904771	0.095518169	-0.003695693	-0.035839538	-0.078495254
0.198528376	0.179725106	0.095175249	-0.003719802	-0.035851818	-0.078623165
0.198444754	0.179479688	0.094429943	-0.004022138	-0.035862678	-0.078661548
0.198123844	0.179380557	0.094352533	-0.004086588	-0.035894722	-0.078659556
0.197739607	0.179348723	0.094131361	-0.004153917	-0.036009582	-0.078938405
0.197218033	0.179200768	0.094177166	-0.004223875	-0.036036253	-0.079851612
0.196459427	0.178764381	0.093664478	-0.004281443	-0.036177325	-0.079929218
0.195272444	0.178569079	0.093183966	-0.004376319	-0.036252873	-0.080176411
0.194240061	0.178294994	0.091964374	-0.004352581	-0.036294363	-0.080291552
0.19341253	0.178217497	0.091912443	-0.004403486	-0.036765394	-0.080327666
0.192868096	0.177777025	0.09134837	-0.004421135	-0.036761616	-0.08151154
0.19274765	0.176870317	0.091001457	-0.004416406	-0.036873876	-0.081519674
0.192654081	0.176241996	0.090972575	-0.004701649	-0.036972469	-0.081783108
0.191986081	0.175596864	0.090906945	-0.005093316	-0.036991313	-0.082055645
0.191880294	0.175124171	0.090837965	-0.005196754	-0.037279495	-0.082084738
0.191959628	0.172876459	0.090805775	-0.005257994	-0.037310055	-0.082095398
0.191849491	0.172857179	0.09077798	-0.005315018	-0.037328038	-0.082286116
0.191744421	0.172870327	0.090567537	-0.005445468	-0.037604125	-0.082287959
0.191252383	0.172833345	0.090399619	-0.005476641	-0.03779317	-0.082483066
0.191095611	0.171556728	0.090032237	-0.005555586	-0.03783361	-0.082514928
0.19052827	0.171489447	0.089974278	-0.005641647	-0.037950401	-0.082538961
0.190516922	0.170761998	0.089946107	-0.0056701	-0.038339228	-0.082593828
0.190443052	0.17034291	0.089923666	-0.005791132	-0.038379758	-0.082668701
0.190162346	0.170167937	0.089454023	-0.005772043	-0.038430677	-0.082902405
0.189262548	0.169864169	0.089051822	-0.005775861	-0.038490117	-0.083004567
0.189122425	0.169388834	0.088282868	-0.005929324	-0.038593674	-0.083233902
0.189097622	0.16907692	0.088126839	-0.005951681	-0.03867592	-0.08324886
0.189075559	0.168777932	0.087163675	-0.005980375	-0.038987722	-0.083475759
0.188959378	0.16835234	0.086569395	-0.005977025	-0.039039599	-0.083714054
0.188540847	0.168267358	0.086564412	-0.006162211	-0.03918179	-0.083738947
0.188473978	0.167811807	0.086285419	-0.006363923	-0.03918733	-0.083865052
0.187053348	0.167300397	0.086391339	-0.006337802	-0.03924075	-0.083944534
0.186998178	0.166787416	0.085803675	-0.006297099	-0.039297961	-0.083974178
0.186812602	0.165919405	0.085708714	-0.006511696	-0.039294078	-0.083978925
0.186578308	0.165852049	0.085728286	-0.006596435	-0.039309123	-0.084974442
0.186356987	0.165816396	0.085632462	-0.006599956	-0.039617481	-0.084974796
0.18605899	0.164559271	0.085672098	-0.006587939	-0.039655194	-0.08503718
0.185452251	0.163366037	0.085463414	-0.006547662	-0.03974401	-0.085062645
0.18518868	0.162169117	0.08536603	-0.006649829	-0.039770179	-0.085328053
0.184914499	0.162153743	0.085259565	-0.006676539	-0.039921827	-0.08537907
0.184940608	0.162161952	0.085174996	-0.006713897	-0.039942012	-0.086000444
0.184495854	0.161896718	0.085167691	-0.006687365	-0.039976997	-0.086152856
0.184523338	0.161440618	0.084803239	-0.006727642	-0.040179253	-0.086479609
0.183430777	0.161500253	0.084113655	-0.006867001	-0.040374902	-0.087030866
0.183229688	0.161045367	0.084144054	-0.007142847	-0.040474623	-0.087094891
0.182290126	0.160651915	0.08384683	-0.007135986	-0.040505434	-0.087754903
0.182120943	0.160292303	0.083635395	-0.00717022	-0.04066268	-0.08786062
0.18135999	0.160002833	0.083089695	-0.007188134	-0.040787772	-0.087996471
0.180799262	0.159686778	0.082933831	-0.007187048	-0.040816591	-0.088000558
0.180801466	0.159652696	0.083004021	-0.007258452	-0.040818584	-0.088725635
0.17678433	0.159171016	0.082950796	-0.007312691	-0.040846291	-0.088871171
0.17620681	0.158852209	0.083126033	-0.007314925	-0.0409598	-0.089680954
0.175879675	0.157365478	0.083294317	-0.007319007	-0.041122123	-0.089893198
0.17590944	0.1571537	0.083448905	-0.007388929	-0.041122125	-0.090001626
0.175818541	0.157180416	0.082883169	-0.007402972	-0.041302112	-0.090067767
0.175821459	0.157010281	0.082877085	-0.007794831	-0.041330172	-0.090151566
0.175068076	0.156675373	0.081592438	-0.008034178	-0.04141878	-0.090283724
0.175068302	0.155393823	0.081447403	-0.008088946	-0.041440484	-0.090465784
0.174813622	0.155384058	0.08109039	-0.008103123	-0.041586387	-0.090571775
0.173846266	0.155343633	0.08101886	-0.008226407	-0.041713517	-0.090585877
0.173759576	0.155180749	0.080384489	-0.008283263	-0.041770045	-0.090615777
0.173779091	0.154662778	0.079853522	-0.00828553	-0.041810767	-0.090692493
0.173676734	0.154329019	0.079836135	-0.008278349	-0.041905893	-0.090760892
0.173739836	0.153935585	0.079807841	-0.008316242	-0.042093341	-0.090806493
0.17286247	0.153254642	0.079840563	-0.008431483	-0.042204062	-0.091263638
0.171262633	0.153214112	0.079960465	-0.008464362	-0.042402428	-0.091314934
0.171045691	0.152960366	0.079260012	-0.00844164	-0.042464597	-0.091622194
0.170843413	0.152672286	0.079232208	-0.00859904	-0.042502583	-0.091771127
0.170754412	0.152410156	0.077908134	-0.008774521	-0.042574996	-0.091766004
0.170393383	0.152244747	0.077761372	-0.008798647	-0.042681288	-0.091962192
0.170249802	0.151786136	0.077731333	-0.008853363	-0.042692425	-0.092191256
0.167941908	0.15158061	0.077723652	-0.008824593	-0.042814616	-0.092455589
0.167576908	0.151130269	0.077687366	-0.008916845	-0.042861632	-0.092821208
0.166761572	0.150169193	0.076847558	-0.00891115	-0.042869074	-0.092942033
0.166723547	0.150164012	0.076832225	-0.008932707	-0.043000731	-0.093333836
0.166527072	0.150161586	0.076896361	-0.008928103	-0.043100719	-0.093395365
0.166140575	0.149471464	0.076650524	-0.008955418	-0.043110665	-0.094081751
0.165791607	0.14862221	0.076614447	-0.00899756	-0.04320336	-0.094386144
0.165779572	0.147926601	0.076585139	-0.009114714	-0.043270813	-0.094488751
0.164777859	0.147183016	0.076477025	-0.009199556	-0.043308028	-0.094534342
0.16473306	0.147010227	0.076392529	-0.009216338	-0.043330418	-0.094745491
0.16385713	0.146882189	0.075965005	-0.0092059	-0.04340794	-0.094808982
0.163646064	0.146902008	0.075517907	-0.009204696	-0.043415193	-0.095206285
0.163585473	0.146551056	0.074921362	-0.009230589	-0.043540324	-0.095256882
0.163461366	0.14657117	0.074842649	-0.009450604	-0.043541752	-0.095356347
0.163088725	0.146292497	0.074565955	-0.009442428	-0.043579384	-0.095576236
0.162978542	0.145873039	0.074079369	-0.009518	-0.043585686	-0.095753172
0.162363449	0.145377967	0.074081258	-0.009516751	-0.043578768	-0.095939872
0.16198472	0.145235775	0.073957599	-0.009521288	-0.043626384	-0.096399527
0.161433631	0.144936743	0.073629669	-0.009671829	-0.043714314	-0.096450779
0.16144865	0.14397418	0.073629111	-0.00964956	-0.043720654	-0.096633202
0.161531014	0.142776575	0.073445156	-0.009651945	-0.043750035	-0.096762281
0.161536893	0.142471141	0.07323967	-0.009729591	-0.043779158	-0.09680861
0.161526878	0.141663402	0.07297449	-0.009802963	-0.043804767	-0.096846778
0.161319668	0.141610765	0.073052958	-0.009834912	-0.043887102	-0.096865876
0.16082802	0.141419302	0.072492151	-0.009868295	-0.044124519	-0.097077277
0.160755693	0.141164117	0.072456041	-0.010042172	-0.044247204	-0.097301507
0.160017754	0.140914103	0.072409664	-0.010042498	-0.044361302	-0.097317179
0.159700294	0.140792409	0.071687094	-0.010074439	-0.044363937	-0.097462621
0.159531584	0.140677313	0.071016249	-0.010143501	-0.044416281	-0.097597176
0.159472997	0.140566171	0.070083086	-0.01017038	-0.04455341	-0.097797511
0.159232379	0.140449271	0.069806897	-0.010178983	-0.044754004	-0.097833657
0.159058302	0.140009091	0.069820864	-0.010333968	-0.044855328	-0.098056965
0.158754459	0.139935036	0.069786504	-0.010361799	-0.044881019	-0.09808153
0.157420931	0.138748129	0.069898455	-0.010450378	-0.044945121	-0.098442664
0.157333522	0.138418798	0.069768469	-0.010523512	-0.045038181	-9.86E-02
0.157332971	0.13832324	0.068929107	-0.010627748	-0.045055391	-9.88E-02
0.156144348	0.137652717	0.068644974	-0.010627383	-0.045070496	-9.88E-02
0.156136788	0.137540068	0.068163881	-0.010631063	-0.045176638	-9.91E-02
0.155430681	0.136655463	0.068125509	-0.010635009	-0.045364646	-9.91E-02
0.155044501	0.136535274	0.067830477	-0.010634652	-0.045471162	-9.97E-02
0.154897842	0.135981248	0.067579093	-0.010809013	-0.045498546	-9.97E-02
0.153951227	0.13513695	0.067399052	-0.010908142	-0.045500688	-1.00E-01
0.1539363	0.134712429	0.067480371	-0.010984622	-0.045596484	-1.00E-01
0.153028983	0.134595343	0.067105617	-0.010993416	-0.045734914	-1.00E-01
0.152665391	0.134154066	0.066966242	-0.011024681	-0.045850307	-1.00E-01
0.152623677	0.133893919	0.066599008	-0.011078206	-0.045908239	-1.00E-01
0.152204591	0.133890687	0.066555251	-0.011073708	-0.045959375	-1.01E-01
0.151402019	0.133198791	0.066531817	-0.01121995	-0.046082968	-1.01E-01
0.151440455	0.13300516	0.066345735	-0.01159537	-0.046158425	-1.01E-01
0.150026944	0.132968262	0.066391929	-0.011625807	-0.04621658	-1.02E-01
0.149374614	0.132928264	0.065610219	-0.011757298	-0.046269609	-1.02E-01
0.149367099	0.13250202	0.065506796	-0.01192859	-0.046270345	-1.02E-01
0.149326617	0.132488883	0.065217304	-0.011983702	-0.04631396	-1.02E-01
0.149011098	0.132265719	0.065196189	-0.011959134	-0.046492968	-1.02E-01
0.149073097	0.132192489	0.064784642	-0.012144648	-0.0465694	-1.03E-01
0.149053894	0.131499493	0.064690418	-0.012148289	-0.046633768	-1.03E-01
0.149013059	0.131505152	0.064617186	-0.012151108	-0.046727745	-1.03E-01
0.148898453	0.131079668	0.063550097	-0.012173884	-0.046745797	-1.03E-01
0.147075452	0.130968427	0.062995945	-0.012150892	-0.04680084	-1.03E-01
0.146528979	0.130731619	0.062873266	-0.012327196	-0.046813928	-1.03E-01
0.146233732	0.130663372	0.062679778	-0.012274107	-0.046840548	-1.03E-01
0.146243213	0.130518723	0.062181256	-0.012285762	-0.046896098	-1.04E-01
0.145663068	0.130299937	0.062024862	-0.012309123	-0.046961135	-1.04E-01
0.14546818	0.130249797	0.062317793	-0.012361369	-0.047001845	-1.04E-01
0.145073727	0.128889021	0.06168093	-0.01250933	-0.047123945	-1.04E-01
0.144877813	0.128908773	0.061867725	-0.012550941	-0.047169077	-1.04E-01
0.144870311	0.127779842	0.061780954	-0.01257373	-0.04719626	-1.04E-01
0.143957869	0.127768035	0.061810447	-0.012654905	-0.047239337	-1.05E-01
0.141827113	0.126409379	0.061715068	-0.012671408	-0.047315152	-0.104635098
0.141483633	0.125510556	0.061691594	-0.012765268	-0.047481204	-0.104821842
0.141484354	0.125334336	0.061426202	-0.01280731	-0.047596257	-0.105051919
0.140569701	0.124736944	0.061135182	-0.01296272	-0.047628833	-0.105088262
0.14054616	0.124668277	0.061079237	-0.0130255	-0.047812405	-0.105291152
0.139920539	0.12387202	0.061200082	-0.013081381	-0.047972699	-0.105500623
0.139834901	0.123099687	0.061221007	-0.01309857	-0.047984087	-0.10562427
0.13956539	0.123056057	0.061155353	-0.013165105	-0.048074325	-0.105952929
0.139631625	0.122679006	0.061091058	-0.013293273	-0.04822136	-0.106353653
0.139333944	0.122279412	0.061118911	-0.013282036	-0.048393822	-0.10642137
0.139254261	0.122120987	0.060894471	-0.013364262	-0.048397412	-0.106502081
0.138692243	0.121959593	0.060594866	-0.013375663	-0.048420994	-0.106635325
0.138427389	0.121801993	0.060039862	-0.013410046	-0.04842142	-0.106675051
0.138123808	0.121518619	0.060000539	-0.013404668	-0.048455089	-0.106708475
0.137880553	0.120894823	0.05936006	-0.013381412	-0.048670371	-0.1070145
0.137163141	0.120681271	0.059144641	-0.013528232	-0.048715995	-0.107165248
0.137140175	0.120376063	0.059096324	-0.013590692	-0.048719394	-0.107419992
0.136824986	0.120097556	0.058860683	-0.013707282	-0.048728202	-0.107423046
0.136474586	0.119567011	0.05870788	-0.013803654	-0.048756988	-0.107433634
0.136192516	0.119100319	0.058117456	-0.013809448	-0.048830811	-0.107863077
0.136119532	0.118387924	0.057829029	-0.013856298	-0.04884057	-0.108231319
0.135927672	0.117948865	0.057826072	-0.014102265	-0.049236569	-0.108618404
0.135536029	0.117860129	0.057705427	-0.014137566	-0.049354923	-0.108652793
0.134579827	0.117033009	0.057662903	-0.01424446	-0.049366517	-0.108673915
0.134037803	0.116288322	0.057674254	-0.014228805	-0.049470243	-0.10888664
0.133633325	0.1160953	0.057627117	-0.014237907	-0.049607602	-0.109125123
0.133584373	0.115669544	0.05759674	-0.014273498	-0.049633779	-0.109226693
0.133459282	0.113953816	0.057523903	-0.014315454	-0.049730441	-0.11010264
0.133234368	0.113874493	0.057287948	-0.014336488	-0.049855523	-0.110247358
0.131830579	0.113554689	0.057052902	-0.014432208	-0.05001764	-0.110740689
0.130588655	0.113338079	0.057072743	-0.014440933	-0.050081054	-0.110760972
0.130427358	0.1133561	0.05699926	-0.014441673	-0.050084605	-0.110765322
0.130194229	0.112899218	0.056468249	-0.014490611	-0.05017424	-0.110849559
0.129905704	0.112788741	0.056046826	-0.014703444	-0.050196452	-0.111361639
0.129735229	0.112669363	0.055513911	-0.014686052	-0.050605395	-0.111362879
0.129055299	0.112647161	0.055427501	-0.014854248	-0.050608925	-0.111437655
0.12774116	0.112371069	0.055241761	-0.014911909	-0.050722673	-0.111595537
0.127520156	0.111465681	0.055166608	-0.014932258	-0.05076496	-0.111983636
0.127192003	0.111411963	0.055196008	-0.01498746	-0.050761756	-0.112412423
0.12650922	0.110438346	0.055210369	-0.01499128	-0.050837035	-0.112484417
0.126155481	0.10938177	0.054387877	-0.015222839	-0.050932842	-0.112581968
0.125261766	0.109083841	0.054578623	-0.015257877	-0.051017477	-0.112923083
0.124753621	0.108382122	0.053982597	-0.015318015	-0.051047002	-0.112945391
0.124489272	0.107764028	0.053932602	-0.015328158	-0.051097312	-0.112893679
0.124295933	0.107526559	0.053237422	-0.015356487	-0.051240944	-0.113013797
0.124023676	0.107472708	0.05307216	-0.015493487	-0.051254943	-0.113026023
0.122713133	0.106063159	0.053215132	-0.015532946	-0.05126724	-0.113061862
0.122693746	0.103723717	0.053174216	-0.015764757	-0.051276606	-0.113120353
0.122638867	0.103621069	0.052158066	-0.01584611	-0.0513712	-0.113134892
0.122623585	0.103356868	0.05164007	-0.015978984	-0.051463863	-0.11328849
0.122350581	0.102506906	0.051498202	-0.01606403	-0.051503916	-0.114258052
0.122217423	0.102470422	0.05163782	-0.016243624	-0.051580107	-0.114265215
0.122167708	0.101967815	0.051327675	-0.016273964	-0.051598322	-0.11453262
0.122220257	0.100237245	0.051419521	-0.016317743	-0.051698863	-0.114826331
0.116827906	0.100169764	0.051478009	-0.016403926	-0.051754122	-0.115049622
0.116194989	0.099421001	0.051377964	-0.016449387	-0.051755424	-0.115144266
0.114525832	0.09938063	0.051000213	-0.016593231	-0.051903007	-0.115417413
0.114317672	0.09921626	0.050944858	-0.016554857	-0.05207778	-0.115798097
0.114312359	0.098396107	0.050409902	-0.016576879	-0.052174377	-0.115902241
0.114245476	0.098364552	0.050353265	-0.016683607	-0.052237974	-0.116073235
0.114154864	0.097222558	0.049694618	-0.01669096	-0.052301092	-0.116261768
0.113972303	0.097078165	0.049264717	-0.016831166	-0.052345479	-0.116390945
0.11195687	0.096912914	0.048949199	-0.016825898	-0.052521467	-0.11687126
0.111911511	0.096717111	0.048722031	-0.016908737	-0.052659509	-0.116897585
0.111022497	0.096331761	0.048229857	-0.016939397	-0.052822247	-0.116912391
0.110976397	0.09600666	0.048147358	-0.017052219	-0.053089201	-0.116902654
0.110436157	0.095922246	0.048056982	-0.017102062	-0.053129388	-0.116904313
0.109954689	0.095738979	0.048191533	-0.017281561	-0.053169721	-0.117000143
0.109892465	0.095683102	0.047882985	-0.017297751	-0.053333862	-0.1172012
0.109361377	0.095511507	0.047811287	-0.017321083	-0.053526689	-0.117728509
0.10910297	0.095461828	0.047617599	-0.017461715	-0.05354685	-0.117780529
0.108907761	0.095379053	0.047493078	-0.017541026	-0.053620587	-0.118106634
0.108893034	0.095238763	0.047254598	-0.017518368	-0.053707978	-0.118344925
0.108854094	0.095234451	0.047130274	-0.017559459	-0.053726008	-0.11842603
0.108164501	0.095090667	0.046571065	-0.01785321	-0.053730021	-0.118628517
0.108193199	0.094734633	0.046264214	-0.017932275	-0.053845143	-0.11862881
0.108056295	0.094696802	0.046302916	-0.017919504	-0.053851454	-0.119190603
0.107687718	0.09426425	0.04608201	-0.018038227	-0.053898584	-0.119228603
0.106429381	0.094139404	0.045417921	-0.018024456	-0.053929819	-0.11931865
0.10606017	0.09327081	0.04531449	-0.018039367	-0.053927012	-0.119380397
0.105377961	0.093179692	0.045193908	-0.018127977	-0.053937775	-0.119626854
0.104854658	0.093239229	0.045144951	-0.018215584	-0.054233675	-0.119983335
0.104636706	0.092906338	0.045244472	-0.018216146	-0.054409863	-0.120128892
0.103955547	0.092775981	0.044889747	-0.018318743	-0.05444153	-0.120131838
0.103347927	0.092676035	0.04448303	-0.018344588	-0.054533661	-0.120207821
0.103216747	0.092655178	0.044357336	-0.018604251	-0.054588759	-0.120476681
0.10234633	0.092492204	0.044184035	-0.018631778	-0.054605431	-0.120655019
0.102308152	0.092261667	0.043448999	-0.018849884	-0.054646022	-0.120705294
0.10212954	0.092054682	0.042863227	-0.018833011	-0.054898873	-0.121242973
0.10155808	0.091999136	0.042705067	-0.018984608	-0.054943364	-0.121263364
0.101515374	0.091476518	0.042673714	-0.018994238	-0.054969006	-0.12145525
0.101496961	0.090894982	0.042466151	-0.01916783	-0.055073207	-0.121635001
0.100908282	0.090798155	0.042323822	-0.019274798	-0.055535792	-0.121668434
0.099993087	0.089528405	0.042238188	-0.01930068	-0.055776043	-0.121684862
0.099765485	0.089467533	0.041013516	-0.019265572	-0.055957091	-0.121843463
0.099416866	0.089279745	0.040822881	-0.019265055	-0.055983269	-0.121816199
0.099381124	0.088757449	0.04080253	-0.019331856	-0.056202371	-0.121826659
0.098031303	0.088649404	0.040683599	-0.019347119	-0.056231029	-0.121772391
0.097236188	0.088052541	0.040440411	-0.019361834	-0.056336493	-0.121763175
0.097034778	0.088096503	0.039997263	-0.019395929	-0.056486583	-0.121768504
0.097192544	0.087331314	0.039697987	-0.019365154	-0.056586911	-0.121875468
0.097038648	0.08725722	0.039700741	-0.019456898	-0.056956045	-0.122024968
0.096996477	0.087271645	0.039738314	-0.01946532	-0.057062938	-0.122134327
0.096851323	0.08648869	0.039676859	-0.019545335	-0.057231863	-0.123214899
0.095841859	0.086440719	0.039432114	-0.019576684	-0.057245546	-0.123268177
0.09583973	0.085996009	0.03940656	-0.019563744	-0.05734785	-0.123306709
0.093919547	0.086048972	0.039193879	-0.019624671	-0.057370297	-0.123452317
0.093585889	0.085288006	0.039053609	-0.019702713	-0.057499988	-0.12398429
0.092694668	0.084705327	0.038692077	-0.019809167	-0.057540555	-0.124124853
0.091959197	0.084517454	0.038623501	-0.019823215	-0.057549617	-0.12414334
0.091715312	0.084459808	0.038600075	-0.019863004	-0.05771209	-0.124126049
0.091688266	0.08448447	0.037755904	-0.019916024	-0.057907439	-0.124286436
0.091519944	0.084329323	0.037493103	-0.019984561	-0.058124957	-0.124466428
0.090975818	0.084201599	0.036824644	-0.02000152	-0.058320081	-0.124931414
0.090554771	0.083528458	0.036134264	-0.020026697	-0.058338391	-0.125094303
0.090663498	0.083571674	0.034727194	-0.02006476	-0.058371346	-0.125097128
0.090262105	0.083212026	0.034440651	-0.02015521	-0.058427319	-0.125486487
0.090014114	0.083227784	0.034377845	-0.020491205	-0.05861196	-0.125679851
0.089555412	0.081689116	0.033756807	-0.020574308	-0.058712765	-0.12597386
0.089186823	0.080907215	0.033446776	-0.020584452	-0.058815519	-0.126217268
0.088644631	0.080760525	0.033150162	-0.020603109	-0.058906412	-0.126218211
0.087940138	0.080678406	0.032845354	-0.020575036	-0.059066342	-0.126248343
0.087737267	0.080435796	0.032686158	-0.020702829	-0.059087596	-0.126597776
0.087151549	0.080029673	0.032540596	-0.02083242	-0.059189869	-0.126686491
0.086867945	0.079616136	0.032314344	-0.020999637	-0.059265173	-0.126703741
0.086914365	0.079043057	0.032134529	-0.02125243	-0.059445212	-0.12696114
0.086665464	0.076762413	0.032449217	-0.021230533	-0.059515723	-0.127554075
0.086586639	0.076443738	0.032037154	-0.021275948	-0.059779513	-0.127686707
0.086532022	0.075258587	0.032049207	-0.021276699	-0.059963858	-0.127718075
0.086376341	0.075224667	0.031919211	-0.021287909	-0.060118089	-0.127779438
0.085834708	0.075012139	0.031990942	-0.021366569	-0.060153144	-0.127971615
0.084710173	0.074795681	0.031747511	-0.021399163	-0.060162809	-0.128245966
0.082744254	0.074640908	0.03163366	-0.021515295	-0.060262786	-0.128385815
0.080978849	0.074585697	0.031460804	-0.02166884	-0.061030521	-0.1284711
0.080918949	0.074456784	0.031025177	-0.021667207	-0.061077631	-0.12888177
0.080354079	0.07444197	0.031199674	-0.021854208	-0.061093442	-0.129199995
0.079900801	0.07317979	0.030569062	-0.021983537	-0.061095041	-0.129302312
0.079424836	0.071927903	0.030464717	-0.021981705	-0.061110333	-0.129621162
0.07931069	0.071919498	0.030186171	-0.022083424	-0.061122044	-0.129972592
0.078657756	0.071879868	0.030116067	-0.022113979	-0.061252745	-0.130034621
0.078662087	0.071898537	0.029369037	-0.022191444	-0.061536371	-0.130007843
0.078637544	0.071860064	0.029070349	-0.022258359	-0.061587818	-0.130069732
0.0786682	0.0712581	0.028933564	-0.022612474	-0.06160488	-0.130334066
0.07837818	0.068795461	0.028982393	-0.02295082	-0.06176208	-0.130355521
0.078065296	0.068151904	0.028800128	-0.023000843	-0.061967084	-0.130886058
0.077690434	0.067352565	0.028414005	-0.023117259	-0.062118382	-0.131115013
0.076295013	0.067359967	0.028212045	-0.023137453	-0.062225787	-0.131545384
0.075973767	0.067169	0.028173697	-0.02320508	-0.062313336	-0.131737714
0.076009075	0.066634736	0.02814691	-0.023366628	-0.062398699	-0.131796466
0.075019783	0.066277087	0.0275654	-0.023534212	-0.062765686	-0.13189459
0.074807056	0.066256108	0.027339709	-0.023698199	-0.062784709	-0.132228821
0.073741945	0.065582464	0.026580054	-0.023850071	-0.062998109	-0.132727062
0.073130752	0.065458611	0.026237188	-0.023869147	-0.063013119	-0.132682462
0.072404676	0.064941171	0.026306295	-0.023872743	-0.063012963	-0.132811753
0.072446272	0.064568676	0.026093568	-0.024143827	-0.063072334	-0.133346566
0.072242448	0.063376591	0.024812303	-0.02423088	-0.063222155	-0.133588495
0.072106843	0.063410279	0.024671884	-0.024964769	-0.063231651	-0.133656716
0.071283434	0.06344826	0.024746206	-0.025026962	-0.063453426	-0.133728627
0.071079208	0.063417779	0.024316895	-0.025061802	-0.063566174	-0.133761906
0.071008499	0.063418636	0.02403188	-0.02516876	-0.063742046	-0.13431335
0.071035095	0.063157428	0.023901864	-0.025330508	-0.063754552	-0.13434832
0.071034495	0.063215068	0.023617126	-0.025358694	-0.063764117	-0.134374361
0.070854427	0.062594064	0.023606139	-0.025340126	-0.063779391	-0.134430336
0.07078044	0.062215093	0.023485235	-0.025393801	-0.064037583	-0.134842205
0.07076693	0.061662658	0.023153402	-0.0255074	-0.064104781	-0.135042399
0.07063015	0.061293761	0.022900748	-0.02561435	-0.06411317	-0.135064318
0.070551447	0.061097609	0.022847375	-0.025616019	-0.064155405	-0.135114176
0.0703329	0.060693832	0.022445106	-0.025688314	-0.064526834	-0.135586438
0.069332553	0.060233142	0.018997669	-0.025635393	-0.064655205	-0.136042069
0.069103495	0.060191324	0.01856344	-0.02564255	-0.064977849	-0.136141715
0.067935197	0.059045018	0.018458657	-0.025601256	-0.065033525	-0.136169454
0.066435709	0.058432112	0.017844476	-0.025613888	-0.06505542	-0.136769668
0.065628711	0.05823268	0.017710791	-0.025615213	-0.065089654	-0.137219934
0.062204359	0.057794252	0.017540342	-0.025588712	-0.065125439	-0.137345624
0.062105117	0.057262949	0.017640192	-0.025626919	-0.065419441	-0.137345216
0.061997032	0.056901819	0.017481861	-0.02572122	-0.065580359	-0.137574159
0.060296133	0.056808738	0.017160041	-0.025836844	-0.065643251	-0.138100617
0.060296166	0.056674411	0.016682025	-0.026008642	-0.065737044	-0.13852668
0.059493328	0.055879763	0.016539165	-0.02617703	-0.066040186	-0.13871441
0.059398981	0.055781255	0.016602044	-0.026221963	-0.06608818	-0.139238359
0.05874301	0.055771267	0.01615795	-0.026242138	-0.066101936	-0.13954264
0.058327267	0.055483006	0.016106194	-0.026259412	-0.066133503	-0.140183081
0.058354359	0.05386069	0.015338698	-0.026650028	-0.066142364	-0.140314371
0.05783806	0.053967837	0.015363086	-0.026692408	-0.066237697	-0.140955744
0.057265022	0.053987794	0.014616754	-0.026681223	-0.066348722	-0.140989767
0.05687579	0.053417758	0.014694899	-0.026842085	-0.066425525	-0.141328162
0.056724559	0.053350405	0.014197872	-0.026861875	-0.066446245	-0.14197263
0.056670601	0.053346383	0.013940759	-0.026985986	-0.0666235	-0.141944141
0.055567807	0.053109437	0.013833122	-0.026989796	-0.066738697	-0.142345044
0.055528259	0.052788447	0.013715554	-0.027119679	-0.066926097	-0.142445306
0.054868754	0.052765722	0.013082082	-0.027104983	-0.066968021	-0.142618384
0.054710784	0.052703826	0.012863515	-0.0270544	-0.066995421	-0.142784419
0.054479805	0.052389452	0.012306561	-0.02704323	-0.067046158	-0.143223161
0.054057082	0.052221843	0.012252742	-0.027045923	-0.067055456	-0.143245751
0.054032565	0.052054299	0.012070005	-0.027389599	-0.067226431	-0.143316324
0.054078703	0.05183726	0.01174304	-0.027371063	-0.067506524	-0.143860493
0.05382573	0.051771216	0.011448893	-0.027524579	-0.067648995	-0.143988846
0.053717139	0.050843887	0.010703082	-0.027561507	-0.067656302	-0.14400262
0.053353725	0.050616002	0.010693594	-0.027559531	-0.067816895	-0.144111119
0.053364598	0.049975889	0.010760122	-0.027548407	-0.068032782	-0.144456858
0.051138935	0.049132194	0.010445534	-0.02761136	-0.06824744	-0.144617318
0.050643395	0.048835397	0.009981895	-0.027597159	-0.068257093	-0.144762681
0.049835764	0.04782541	0.00984973	-0.027571787	-0.068392265	-0.144962555
0.049294159	0.047293447	0.009807323	-0.027594974	-0.068436489	-0.145293425
0.0486051	0.047283615	0.009363053	-0.027623102	-0.068458664	-0.145667513
0.047397468	0.047103722	0.009192129	-0.02763412	-0.068476403	-0.146018321
0.046847662	0.046948923	0.00914782	-0.027690469	-0.068550356	-0.146030631
0.046542732	0.046738979	0.008589487	-0.027912724	-0.068632842	-0.146468487
0.046113699	0.046644984	0.008131929	-0.027922045	-0.068712026	-0.146494282
0.046108715	0.046600091	0.007433061	-0.027990076	-0.068837767	-0.146699226
0.046230804	0.046536705	0.007428601	-0.028018366	-0.068917664	-0.146682216
0.046017793	0.046209485	0.006856721	-0.028058563	-0.069053528	-0.147101746
0.045992852	0.045885257	0.006590815	-0.02817169	-0.069085574	-0.147783133
0.045422881	0.04562949	0.006122962	-0.028207618	-0.069104698	-0.147765549
0.045360707	0.045602756	0.005917727	-0.028268263	-0.069219136	-0.148050048
0.04408138	0.044084112	0.005461277	-0.02854708	-0.069287939	-0.148312215
0.044078627	0.043905974	0.004384866	-0.028723162	-0.069404601	-0.148421135
0.043768567	0.043347671	0.00378812	-0.029122498	-0.069596775	-0.149113305
0.043556349	0.043080488	0.003606115	-0.029279928	-0.069592529	-0.149571814
0.043348237	0.042118993	0.002838869	-0.029318155	-0.069785109	-0.150548979
0.042836817	0.041880263	0.002398902	-0.029421578	-0.069915071	-0.150673424
0.041507458	0.04180807	0.002440438	-0.029371361	-0.070154268	-0.15084106
0.041419827	0.040514027	0.002055303	-0.029443591	-0.070454815	-0.150913834
0.041336304	0.040025072	0.001874547	-0.029435638	-0.070486657	-0.151266901
0.039503598	0.038979224	0.00174864	-0.029573164	-0.070678297	-0.151468979
0.039477812	0.038851169	-1.87E-04	-0.029874813	-0.070918426	-0.151869397
0.038179082	0.038246962	-1.83E-04	-0.029853063	-0.070972438	-0.152039855
0.038254186	0.037754098	-1.01E-04	-0.029981373	-0.0710075	-0.152537712
0.038116812	0.037391455	-1.65E-04	-0.03027358	-0.071003287	-0.15254308
0.037189614	0.037257787	-6.27E-04	-0.030291185	-0.071025517	-0.152738398
0.036780793	0.035987417	-0.001780948	-0.030291252	-0.071053158	-0.152833341
0.035946368	0.034092399	-0.001638098	-0.030552395	-0.071080199	-0.153097035
0.035757335	0.033947492	-0.001761888	-0.030722394	-0.071177312	-0.1531895
0.035820031	0.032513928	-0.001756951	-0.030719823	-0.071447103	-0.153221896
0.035088125	0.032505894	-0.001741013	-0.0307632	-0.071698167	-0.153601207
0.034535973	0.031200438	-0.002210055	-0.03104245	-0.072021952	-0.153583409
0.033773411	0.031021915	-0.002476086	-0.031091517	-0.072490027	-0.153947698
0.033197144	0.03089467	-0.002321855	-0.031229134	-0.072662938	-0.154848543
0.033185377	0.030624448	-0.00275553	-0.031334712	-0.073552255	-0.154998027
0.033034456	0.030718889	-0.003348262	-0.031333114	-0.073593551	-0.15541078
0.030072268	0.029765475	-0.003644018	-0.031336577	-0.073598515	-0.155576463
0.030093226	0.029201883	-0.003615381	-0.031410565	-0.073776707	-0.155925594
0.02903006	0.028638175	-0.005003793	-0.031713478	-0.073891394	-0.156281308
0.028615927	0.028580043	-0.005279505	-0.031812701	-0.073986889	-0.156517861
0.027785228	0.028255916	-0.005429393	-0.031856007	-0.074123807	-0.156559647
0.02665205	0.02780703	-0.005701823	-0.031857223	-0.074166686	-0.156780244
0.026229165	0.026917031	-0.005926568	-0.031815126	-0.074253393	-0.157303204
0.026218577	0.026913859	-0.006068548	-0.032002494	-0.074276571	-0.158285
0.024576295	0.026889299	-0.006278844	-0.032227945	-0.074427061	-0.158845314
0.024416581	0.02671482	-0.006411386	-0.032340088	-0.074558719	-0.159094709
0.024108174	0.026356575	-0.006590881	-0.032448424	-0.074961548	-0.159102215
0.023324806	0.026214963	-0.00788418	-0.032817111	-0.075134771	-0.159228306
0.022145922	0.026128711	-0.008949799	-0.033245385	-0.075211413	-0.159508654
0.022024209	0.025920912	-0.009446235	-0.03336012	-0.075228221	-0.160086617
0.02191248	0.025265012	-0.010335259	-0.033868594	-0.075237131	-0.160080171
0.022041434	0.025190061	-0.010636804	-0.033861964	-0.075301887	-0.160095221
0.021327534	0.024955798	-0.011948228	-0.033887188	-0.075631442	-0.16014675
0.020663325	0.023138218	-0.011917935	-0.033965193	-0.075756106	-0.160246075
0.020354899	0.023018394	-0.012051278	-0.033984176	-0.075767108	-0.160362728
0.01930864	0.022838726	-0.012077299	-0.034078058	-0.076063918	-0.16038252
0.018677355	0.022806458	-0.013104654	-0.034336007	-0.076271574	-0.160404536
0.018535338	0.021719084	-0.013610657	-0.034390726	-0.076286916	-0.16059133
0.018412656	0.021698822	-0.014795982	-0.034446185	-0.076480016	-0.160648719
0.017706953	0.020514617	-0.015153534	-0.03445169	-0.076714578	-0.160768614
0.01669681	0.019862962	-0.015418913	-0.034456951	-0.077032932	-0.160892349
0.016649785	0.019922545	-0.01623855	-0.034628091	-0.077088271	-0.161758744
0.016595653	0.019682482	-0.016211384	-0.034877034	-0.077145635	-0.161759408
0.016176523	0.019420362	-0.016309305	-0.035363264	-0.077453255	-0.161993469
0.015556791	0.019153017	-0.016572266	-0.035365061	-0.077473151	-0.162040747
0.014328357	0.018974571	-0.016575918	-0.035748203	-0.07749504	-0.162504269
0.01420863	0.018977414	-0.016861168	-0.035750666	-0.077511156	-0.162537794
0.01374314	0.018145537	-0.016911434	-0.035847741	-0.078185437	-0.162529748
0.013751033	0.017516128	-0.017232435	-0.035829449	-0.078201666	-0.16280359
0.012364399	0.016877624	-0.017244524	-0.035871956	-0.07836049	-0.1628205
0.012331335	0.016828009	-0.017543799	-0.03594769	-0.078525142	-0.163257203
0.012229997	0.016823687	-0.017956016	-0.036096865	-0.078532528	-0.163375696
0.011698857	0.015108731	-0.019299414	-0.036410527	-0.078546884	-0.163619201
0.010943102	0.01487974	-0.01929164	-0.036439558	-0.078696892	-0.164050621
0.010902418	0.014767684	-0.019516059	-0.036614409	-0.079310691	-0.164084057
0.01009503	0.014633782	-0.019386176	-0.03662234	-0.079818763	-0.164421839
0.009658588	0.01410219	-0.02083726	-0.036618879	-0.080004106	-0.16449021
0.00859548	0.013957282	-0.02094131	-0.036774853	-0.080127919	-0.165000087
0.008324153	0.012413091	-0.020758204	-0.03683289	-0.080640962	-0.165060473
0.008128449	0.011969717	-0.020933879	-0.037015815	-0.080639206	-0.165239398
0.008452834	0.010289511	-0.021496742	-0.037035691	-0.080992096	-0.165252179
0.00833125	0.009318346	-0.021892599	-0.03702732	-8.10E-02	-0.165295353
0.008335216	0.009146854	-0.022002295	-0.037087494	-8.12E-02	-0.165595151
0.008189067	0.008888039	-0.022089463	-0.037079847	-8.22E-02	-0.166475046
0.007831406	0.008792101	-0.023983649	-0.037417705	-8.22E-02	-0.166559049
0.007648129	0.008089785	-0.024057207	-0.037679912	-8.22E-02	-0.166936192
0.006892887	0.007416377	-0.024522354	-0.037829633	-0.082223182	-0.16726526
0.005518224	0.007213948	-0.024758513	-0.037889943	-0.082323105	-0.167317475
0.00546678	0.00672918	-0.024909467	-0.037934194	-0.082434816	-0.167908214
0.005332325	0.006685801	-0.025351649	-0.037965576	-0.083339682	-0.168756983
0.004882818	0.006627173	-0.025354511	-0.038226165	-0.083543666	-0.168784946
0.004133222	0.004289658	-0.025698131	-0.038337413	-0.083949245	-0.16912202
0.00420052	0.002854347	-0.025804174	-0.038360406	-0.083941119	-0.169437146
0.004025916	0.002813109	-0.026129888	-0.03860245	-0.084024568	-0.169381748
0.003807862	0.001945831	-0.026915482	-0.038888279	-0.084489744	-0.169426099
0.003820945	0.001491194	-0.026851594	-0.039138148	-8.45E-02	-0.169652526
0.003017584	0.001266147	-2.71E-02	-0.039237727	-0.084536826	-0.16995062
0.002913194	0.001331568	-2.72E-02	-0.039211669	-0.084554397	-0.170146819
3.22E-05	0.001289254	-2.71E-02	-3.92E-02	-0.084689399	-0.17019127
-9.43E-05	6.76E-04	-2.72E-02	-3.93E-02	-0.084799857	-0.170287087
-4.62E-04	-2.55E-04	-0.027237471	-3.93E-02	-0.084847004	-0.170415264
-0.001009258	-3.88E-04	-0.027807647	-3.94E-02	-0.084859456	-0.17043078
-0.001015131	-0.001595415	-0.02789847	-3.97E-02	-0.085085814	-0.170453402
-0.001127535	-0.002561224	-0.028013644	-0.039952349	-0.085127481	-0.170744622
-0.001626332	-0.002978842	-0.028622457	-0.039909352	-0.085201579	-0.170741064
-0.001832603	-0.003737166	-0.029190295	-0.039939116	-0.085217848	-0.170728881
-0.002665184	-0.003986976	-0.029714424	-0.039989711	-0.085211815	-0.170798192
-0.003586111	-0.004164825	-0.030072269	-0.04014596	-0.085300391	-0.170786848
-0.003742951	-0.005538646	-0.030181163	-0.040095997	-0.085886968	-1.71E-01
-0.003741448	-0.005895838	-0.030390242	-0.04010246	-0.08605419	-1.71E-01
-0.003723472	-0.006690982	-0.030808408	-0.040230863	-0.08606265	-1.71E-01
-0.005411921	-0.006945247	-0.031661	-0.040421197	-0.086073253	-1.72E-01
-0.005564594	-0.007724312	-0.031159465	-0.04042111	-0.086211918	-0.172327995
-0.006034254	-0.00869879	-0.031282721	-0.040421441	-0.086692649	-0.172406209
-0.007080661	-0.008800596	-0.033582461	-0.040484619	-0.087020786	-0.173175368
-0.008171797	-0.009526246	-0.033284986	-0.040490696	-0.08702083	-0.173723286
-0.010375039	-0.010722251	-0.033625318	-0.040580132	-0.087484458	-0.173811473
-0.010362027	-0.010938585	-0.033718386	-0.040598229	-0.08780069	-0.174473957
-0.010363297	-0.011396728	-0.033973438	-0.040622485	-0.088141884	-0.174490516
-0.010687286	-0.011947722	-0.034170325	-0.040624837	-0.0882226	-0.175034966
-0.010950485	-0.01198175	-0.034003232	-0.040708252	-0.088466878	-0.175062209
-0.011602896	-0.012315286	-0.034041102	-0.041007414	-0.088897597	-0.175067031
-0.012035372	-0.013352782	-0.034680705	-0.041052306	-0.089104238	-0.175477224
-0.012355274	-0.013871203	-0.034759091	-0.041238689	-0.089190768	-0.17550262
-0.013117311	-0.014173837	-0.034797586	-0.041326081	-0.089671248	-0.175586939
-0.01333865	-0.014538437	-0.035006926	-0.04151883	-0.089867725	-0.175589214
-0.013654653	-0.014848951	-0.035597012	-0.041570891	-0.090096225	-0.175628785
-0.016770295	-0.015064021	-0.035719148	-0.041956973	-0.090233406	-0.175682064
-0.016854748	-0.015396768	-0.035932852	-0.042095134	-0.09028722	-0.175704377
-0.016890895	-0.015418426	-0.036298481	-0.04221499	-0.090497368	-0.176448616
-0.017062555	-0.015445473	-0.036151512	-0.04224658	-0.090532038	-0.176459091
-0.017136283	-0.015620933	-0.036073364	-0.042549425	-0.090530321	-0.176771772
-0.017291252	-0.016087855	-0.036290818	-0.042589099	-0.090841461	-0.177022199
-0.017551759	-0.016091287	-0.036851594	-0.042570559	-0.091155856	-0.177413451
-0.01761724	-0.017071994	-0.036844503	-0.042753259	-0.091259081	-0.177643335
-0.019263097	-0.017241863	-0.03687745	-0.042872219	-0.091514072	-0.177674187
-0.019553643	-0.020347487	-0.037318351	-0.042866795	-0.091639774	-0.178315405
-0.020024142	-0.021519029	-0.038330906	-0.043244428	-0.091773372	-0.178494462
-0.020121719	-0.021873483	-0.038298007	-0.04324536	-0.092051847	-0.178664833
-0.020533106	-0.022588048	-0.037892894	-0.043495118	-0.092094683	-0.178722948
-0.020947582	-0.022925623	-0.03868171	-0.043535415	-0.092133359	-0.178908542
-0.021682812	-0.023497542	-0.039297763	-0.043569061	-0.092162994	-0.178902508
-0.022557308	-0.023638372	-0.039828669	-0.043570446	-0.092230516	-0.178912287
-0.022601478	-0.023900037	-0.040083227	-0.043578862	-0.092468029	-0.178840525
-0.022767972	-0.024595861	-0.040594534	-0.043715387	-0.092592102	-0.178927505
-0.023415246	-0.024833694	-0.04082702	-0.043809519	-0.092708218	-0.179447998
-0.023571338	-0.025109164	-0.041415918	-0.043824965	-0.092952915	-0.179705383
-0.023873371	-0.025049801	-0.04113316	-0.044398354	-0.093145068	-0.180709631
-0.023992621	-0.02530523	-0.041494101	-0.044380329	-0.093212801	-0.181324945
-0.02460648	-0.02595824	-0.042284986	-0.045042095	-0.093212302	-0.181560308
-0.024631242	-0.027510129	-0.042622025	-0.045168739	-0.09338803	-0.181697888
-0.026465906	-0.02757037	-0.04259206	-0.045077314	-0.093665134	-0.18171608
-0.028743694	-0.027944968	-0.043915476	-0.045604485	-0.093684357	-0.182088903
-0.028941393	-0.028868565	-0.043681454	-0.045721902	-0.09375379	-0.182244055
-0.028938569	-0.029953236	-0.04379663	-0.045747648	-0.09374412	-0.18238846
-0.029708539	-0.029984341	-0.04443591	-0.045980597	-0.093824828	-0.182446922
-0.029866106	-0.030489903	-0.044407898	-0.045991415	-0.093883436	-0.182687327
-0.031800509	-0.030971275	-0.045086627	-0.046034017	-0.094016434	-0.183222977
-0.031806731	-0.0311024	-0.049143079	-0.045951842	-0.094148797	-0.18328653
-0.032655046	-0.03147677	-0.049218947	-0.046350872	-0.094968241	-0.184794621
-0.033149181	-0.031826579	-0.049382803	-0.046365097	-0.095037424	-0.184841341
-0.033082574	-0.032196388	-0.049414674	-0.046259451	-0.095562746	-0.185124373
-0.034501049	-0.032274213	-0.049575921	-0.046685225	-0.095631593	-0.186259678
-0.034603163	-0.032378145	-0.049621288	-0.046873214	-0.096281987	-0.186418974
-0.034976753	-0.035071169	-0.050026263	-0.046952195	-0.096595255	-0.186470968
-0.035325906	-0.036515863	-0.050716849	-0.047178205	-0.096874359	-0.186943709
-0.037889297	-0.03753896	-0.051134528	-0.047189344	-0.097332988	-0.187550498
-0.037943226	-0.037554375	-0.051113065	-0.047344082	-0.097332046	-0.188348633
-0.038048481	-0.038327534	-0.051236718	-0.047416092	-0.097964964	-0.188579977
-0.038057011	-0.038736889	-0.051061615	-0.047542257	-0.098435614	-0.188583933
-0.038250159	-0.038892197	-0.051097463	-0.047904361	-0.098759828	-0.188583096
-0.03916548	-0.03920345	-0.051369522	-0.047928524	-0.098714401	-0.188834876
-0.039049844	-0.039225168	-0.052297502	-0.0481924	-0.098862166	-0.188993458
-0.039873803	-0.04048607	-0.05242339	-0.048400154	-0.099026503	-0.190193261
-0.039890575	-0.041206881	-0.052617431	-0.048532427	-0.099168538	-0.190245807
-0.040459713	-0.041263634	-0.052690808	-0.048614374	-0.099216999	-0.190719205
-0.041009671	-0.041181202	-0.05367281	-0.049383081	-0.099550623	-0.191197503
-0.042355599	-0.042017651	-0.053749746	-0.049603714	-0.099569627	-0.191265219
-0.043935487	-0.042408007	-0.053987873	-0.049563907	-0.100050863	-0.191560176
-0.044999152	-0.042636742	-0.054821583	-0.049570891	-0.100069025	-0.191806247
-0.046149268	-0.043837773	-0.05606777	-0.049703721	-0.100137593	-0.192056088
-0.046989933	-0.043813378	-0.055940938	-0.049755528	-0.100209265	-0.192771201
-0.047110531	-0.044831186	-0.055854755	-0.049907701	-0.100322956	-0.193012616
-0.04700991	-0.045148389	-0.057053308	-0.05010895	-0.100774886	-0.194039229
-0.047235284	-0.045575376	-0.057829226	-0.050127031	-0.101580134	-0.195277091
-0.047348914	-0.049185068	-0.059294861	-0.050465686	-0.10161016	-0.19552305
-0.047707398	-0.05209599	-0.059526697	-0.050454438	-0.101765915	-0.195576201
-0.048787763	-0.05335808	-0.060191925	-0.050731581	-0.101785479	-0.195675037
-0.048723327	-0.054076723	-0.061293426	-0.050790273	-0.103126066	-0.1956896
-0.050694008	-0.054067678	-0.06149442	-0.050945607	-0.103135453	-0.195954212
-0.051405439	-0.054087758	-0.061745154	-0.05093355	-0.103293573	-0.196132469
-0.052978887	-0.054818767	-0.061913565	-0.051381466	-0.104009896	-0.196223617
-0.052749697	-0.054757981	-0.063648671	-0.051303608	-0.105084324	-0.196307416
-0.05487223	-0.054786656	-0.063879559	-0.051531799	-0.105656964	-0.197031237
-0.05500619	-0.055136869	-0.064460614	-0.051573165	-0.106327785	-0.197566045
-0.055416013	-0.055626863	-0.064846606	-0.051722841	-0.106725193	-0.199036627
-0.056055465	-0.055768782	-0.066115309	-0.05182433	-0.106817869	-0.199234291
-0.0560972	-0.056967924	-0.066516615	-0.05192056	-0.106912242	-0.199492402
-0.05725656	-0.058741778	-0.067307605	-0.052057586	-0.106910834	-0.199822195
-0.057114151	-0.058766901	-0.067864279	-0.052056239	-0.106951948	-0.200115634
-0.057224329	-0.061258255	-0.068385354	-0.052220794	-0.107423055	-0.200749147
-0.057750911	-0.061621208	-0.068400377	-0.052272298	-0.107427696	-0.20116132
-0.058477901	-0.061680574	-0.070037012	-0.052389603	-0.107713198	-0.202851346
-0.058709392	-0.06222313	-0.070350735	-0.052337825	-0.108051759	-0.203156946
-0.063314239	-0.062198211	-0.070342916	-0.052324741	-0.108588858	-0.20338931
-0.066136145	-0.062328912	-0.071623072	-0.05252902	-0.108672184	-0.203423112
-0.066769374	-0.062788805	-0.071705008	-0.052489948	-0.108883588	-0.203434939
-0.067138262	-0.06276538	-0.071839213	-0.05253211	-0.109260381	-0.203456205
-0.067074517	-0.063288997	-0.071837584	-0.052624664	-0.110764107	-0.20350809
-0.068506096	-0.063947027	-0.072471262	-0.052789097	-0.110775693	-0.203702587
-0.069210542	-0.065747349	-0.075081316	-0.052811352	-0.111487167	-0.203871392
-0.069648853	-0.067582054	-0.075592703	-0.053172193	-0.111826855	-0.204330146
-0.069643804	-0.068866529	-0.075618779	-0.052971217	-0.112015649	-0.204690632
-0.06992788	-0.069268228	-0.07689382	-0.053060192	-0.112151761	-0.205113113
-0.070588567	-0.069627209	-0.078362002	-0.053276431	-0.112346825	-0.205210683
-0.071575414	-0.070774024	-0.078678207	-0.053250356	-0.113470526	-0.205402337
-0.071797266	-0.071169294	-0.07877561	-0.053385222	-0.113829776	-0.20618265
-0.071993321	-0.071491665	-0.07947611	-0.053347994	-0.113807581	-0.206213747
-0.072762449	-0.073653128	-0.079429804	-0.053584821	-0.113880814	-0.206654103
-0.072403669	-0.073853911	-0.080241771	-0.05359298	-0.113879578	-0.206842309
-0.073601628	-0.073764119	-0.080296143	-0.05386299	-0.114462923	-0.207131004
-0.073959733	-0.074528194	-0.079892214	-0.053962289	-0.114707129	-0.207186914
-0.07401582	-0.074740356	-0.080549683	-0.054705906	-0.114794775	-0.207450513
-0.074332785	-0.074788079	-0.081369977	-0.054736031	-0.114810733	-0.208025534
-0.074456357	-0.075486183	-0.082655715	-0.054811067	-0.114946247	-0.20820286
-0.074412325	-0.075744392	-0.082687125	-0.054902352	-0.115209722	-0.208357724
-0.074796531	-0.075857683	-0.082407937	-0.055284598	-0.11555317	-0.209333877
-0.07503021	-0.07602924	-0.082273353	-0.05525017	-0.115726088	-0.210467358
-0.075265113	-0.076523237	-0.08179906	-0.05525458	-0.115872588	-0.210990922
-0.075515935	-0.076891887	-0.081502888	-0.055425327	-0.116398687	-0.21112223
-0.077862412	-0.077145991	-0.082058186	-0.055429823	-0.116443241	-0.211167827
-0.079388903	-0.078347456	-0.082065246	-0.055520901	-0.116631974	-0.211899611
-0.08030239	-0.078365288	-0.082212485	-0.055557381	-0.117506732	-0.212991148
-0.080305841	-0.079524861	-0.082588737	-0.055720184	-0.117600903	-0.21316591
-0.080017095	-0.080229624	-0.082989123	-0.055879798	-0.117691483	-0.213367483
-0.080486742	-0.080225647	-0.083372308	-0.055856084	-0.117697795	-0.213431479
-0.080640766	-0.080152975	-0.083604544	-0.055926504	-0.117773949	-0.21355352
-0.080946571	-0.080733346	-0.08344362	-0.055885458	-0.118326653	-0.213722002
-0.082077991	-0.080575633	-0.083634942	-0.056144078	-0.118694752	-0.21363981
-0.083766068	-0.081744787	-0.08454022	-0.056380985	-0.118811825	-0.213951355
-0.084624455	-0.082478007	-0.085813397	-0.056704677	-0.119233076	-0.214698014
-0.08470293	-0.083831905	-0.085846615	-0.05710519	-0.119586443	-0.215258198
-0.085303172	-0.085012192	-0.08583598	-0.057370559	-0.119609061	-0.216129483
-0.085584177	-0.085047669	-0.08574995	-0.057575102	-0.119638427	-0.216333022
-0.086864488	-0.085068403	-0.086563891	-0.057521923	-0.120373008	-0.217123196
-0.086727111	-0.085020754	-0.086597877	-0.057685339	-0.120370131	-0.217216067
-0.089476854	-0.085008299	-0.087318087	-0.057778087	-0.12147381	-0.217587575
-0.089488702	-0.085039304	-0.087271269	-0.057644396	-0.12178622	-0.217528255
-0.090582897	-0.085129498	-0.087649382	-0.058293965	-0.121792388	-0.218556627
-0.090571603	-0.085785436	-0.087649785	-0.058667341	-0.121949096	-0.219193825
-0.090683165	-0.085330567	-0.088203516	-0.05872394	-0.12227582	-0.219710611
-0.090736119	-0.086740555	-0.08860686	-0.058724508	-0.122276086	-0.220551331
-0.092649724	-0.087885602	-0.088541514	-0.059188673	-0.122530635	-0.22061896
-0.093587412	-0.089231534	-0.088705413	-0.059288835	-0.122730819	-0.221259671
-0.093567069	-0.090065607	-0.089173588	-0.059427061	-0.123957488	-0.221944072
-0.094243354	-0.091083252	-0.089370161	-0.059689696	-0.124949447	-0.222178947
-0.097631093	-0.091268943	-0.089393066	-0.060105993	-0.12512764	-0.222374452
-0.09859083	-0.091505228	-0.089288145	-0.061091488	-0.1252577	-0.222458398
-0.099814721	-0.092725651	-0.089998087	-0.061335872	-0.126331965	-0.223392956
-0.102169233	-0.094084381	-0.091936124	-0.061593205	-0.127116569	-0.223963511
-0.102264773	-0.094698562	-0.092764025	-0.061633565	-0.127417979	-0.224736412
-0.105887745	-0.095230933	-0.09351619	-0.061768759	-0.12783571	-0.225367462
-0.107393546	-0.096800215	-0.093513187	-0.061605645	-0.127877248	-0.226177627
-0.109538364	-0.097970892	-0.093881454	-0.061657383	-0.128143317	-0.226340997
-0.110077321	-0.098351995	-0.093911444	-0.061649915	-0.128477573	-0.226523676
-0.111598139	-0.098440002	-0.093988399	-0.062008174	-0.128849651	-0.226820479
-0.112275449	-0.098419417	-0.093988175	-0.062019875	-0.129326137	-0.227446962
-0.114762977	-0.098465371	-0.095110078	-0.061915978	-0.12963058	-0.229400734
-0.11439425	-0.099012862	-0.095315285	-0.062090009	-0.130047842	-0.229822523
-0.114286281	-0.098985311	-0.094711859	-0.06224757	-0.13054573	-0.229934348
-0.114363877	-0.098932734	-0.095760782	-0.062316587	-0.131541179	-0.230776969
-0.114204771	-0.100935102	-0.095762243	-0.06239316	-0.132071019	-0.230946555
-0.117115661	-0.101194445	-0.096409189	-0.062372396	-0.132980696	-0.232517718
-0.118664532	-0.102884565	-0.098699526	-0.062800847	-0.133398315	-0.233108429
-0.118977799	-0.105602274	-0.099828412	-0.062776758	-0.134016697	-0.233119254
-0.122551583	-0.109682066	-0.102161653	-0.063419552	-0.134103507	-0.233246201
-0.122843244	-0.111331626	-0.101942959	-0.063498361	-0.135524846	-0.233360098
-0.125427182	-0.111370461	-0.102047687	-0.063443965	-0.135664975	-0.233770252
-0.127570088	-0.112816155	-0.101438805	-0.06354776	-0.13576556	-0.234245226
-0.129385541	-0.113250391	-0.101708565	-0.063650888	-0.135862125	-0.23650702
-0.129334311	-0.114640791	-0.102985726	-0.064407486	-0.135949945	-0.236470545
-0.129014646	-0.115853517	-0.103305075	-0.065169542	-0.135891441	-0.238516471
-0.129178334	-0.117316555	-0.102166509	-0.065000704	-0.13728425	-0.241847726
-0.13211524	-0.121147981	-0.103413876	-0.065010185	-0.137942852	-0.241847468
-0.132814776	-0.122401302	-0.103095531	-0.065120483	-0.138429716	-0.241816152
-0.132976153	-0.1230228	-0.103287372	-0.0651943	-0.13879415	-0.242645167
-0.133433098	-0.126146681	-0.103808791	-0.065318446	-0.138962856	-0.24305848
-0.133643101	-0.126407733	-0.103981153	-0.065552154	-0.139946051	-0.244248301
-0.135765354	-0.127176544	-0.104008172	-0.065679107	-0.141053792	-0.244734643
-0.135682529	-0.127694463	-0.106041065	-0.066820629	-0.141555639	-0.245213796
-0.136106203	-0.128128666	-0.105832432	-0.066790543	-0.141726836	-0.245674859
-0.137178638	-0.129712928	-0.106622039	-0.067142969	-0.142269977	-0.246557979
-0.137626178	-0.134502915	-0.106842662	-0.067681537	-0.143599093	-0.247184247
-0.138819772	-0.135839998	-0.108756512	-0.067948962	-0.143933221	-0.24735224
-0.13969795	-0.136481043	-0.110378856	-0.068520894	-0.144029755	-0.2474216
-0.140163353	-0.136138684	-0.110959292	-0.06911509	-0.144054798	-0.247613277
-0.143529535	-0.13630336	-0.111229555	-0.069123438	-0.144565513	-0.247666324
-0.145524441	-0.136693966	-0.111445824	-0.069053353	-0.14468219	-0.247921418
-0.146473796	-0.138663801	-0.11397628	-0.069109193	-0.144741636	-0.24797771
-0.146532705	-0.138432569	-0.115862881	-0.069195229	-0.144741238	-0.248091594
-0.150892674	-0.140411617	-0.115948383	-0.069481107	-0.145055812	-0.250076284
-0.152846543	-0.1411662	-0.115580823	-0.069569345	-0.145010562	-0.251886856
-0.154002548	-0.141294213	-0.115705263	-0.070012427	-0.145960802	-0.252297585
-0.155411331	-0.142454827	-0.116185987	-0.070110397	-0.145945251	-0.253438058
-0.155463528	-0.144478678	-0.116259779	-0.069888607	-0.146548266	-0.253641299
-0.15862102	-0.147840808	-0.116706555	-0.071908258	-0.147359599	-0.254905758
-0.159259929	-0.14879025	-0.118493401	-0.07207156	-0.148017876	-0.256636583
-0.159172384	-0.148894481	-0.119367581	-0.072510472	-0.148364109	-0.256910237
-0.159415175	-0.151387939	-0.118379842	-0.072630311	-0.148567878	-0.257362173
-0.161880946	-0.155486183	-0.119987299	-0.07347678	-0.150154461	-0.25772395
-0.162987662	-0.155046487	-0.118582287	-0.07365389	-0.150627248	-0.257780856
-0.163949725	-0.156007682	-0.119261216	-0.073601244	-0.15175802	-0.258073372
-0.164572548	-0.157955888	-0.118720533	-0.073536591	-0.151829291	-0.25814844
-0.165907583	-0.157593453	-0.119696	-0.073816243	-0.152072019	-0.258127042
-0.168765703	-0.161822871	-0.120248315	-0.075611057	-0.152121255	-0.25880806
-0.168887491	-0.161778584	-0.118857481	-0.076358166	-0.15218128	-0.259337864
-0.169170759	-0.162415487	-0.118642952	-0.076387716	-0.152340381	-0.261545168
-0.172382743	-0.163258336	-0.11795863	-0.076669362	-0.152442684	-0.261946674
-0.172306645	-0.164643302	-0.117733437	-0.07718278	-0.152499606	-0.263497158
-0.17541938	-0.165249392	-0.120138993	-0.077122479	-0.153006665	-0.264194685
-0.177163378	-0.165204068	-0.121821016	-0.077297176	-0.152982698	-0.264644876
-0.178068364	-0.171844824	-0.126130651	-0.078088042	-0.153054285	-0.266250334
-0.178498349	-0.172224478	-0.127727137	-0.079172426	-0.155241232	-0.267355345
-0.179338498	-0.173880263	-0.127015408	-0.079498	-0.155750549	-0.268080043
-0.179608427	-0.175086776	-0.128971063	-0.080308979	-0.157084416	-0.269086853
-0.179853721	-0.174543461	-0.134389853	-0.079952579	-0.157492764	-0.269858518
-0.181556851	-0.174127505	-0.135417183	-0.08011338	-0.157999524	-0.270349739
-0.187057014	-0.174790244	-0.137076167	-0.08014957	-0.158536347	-0.270729288
-0.188614804	-0.174212944	-0.140254487	-0.080213352	-0.158943049	-0.270990687
-0.189057464	-0.180176781	-0.14069719	-0.080170331	-0.158985129	-0.271073301
-0.188824812	-0.180140255	-0.141746746	-0.08064267	-0.159414093	-0.274919224
-0.195155634	-0.179439213	-0.145687183	-0.08053426	-0.160686951	-0.277182576
-0.195894443	-0.179483383	-0.146362268	-0.080682651	-0.160712354	-0.279573637
-0.197858739	-0.179654574	-0.146592872	-0.081291031	-0.161508185	-0.279696511
-0.202172886	-0.180419026	-0.147793631	-0.081418214	-0.16215018	-0.279860498
-0.20418319	-0.1802369	-0.147644178	-0.081658062	-0.165799374	-0.280740483
-0.205211612	-0.180805121	-0.148181756	-0.081680472	-0.167529062	-0.282980475
-0.211853195	-0.181764125	-0.146815551	-0.081908252	-0.168340977	-0.284647983
-0.212989134	-0.18222967	-0.145001947	-0.082439464	-0.168558933	-0.285267841
-0.212781289	-0.183140788	-0.151296503	-0.083223724	-0.168836108	-0.285202192
-0.214174657	-0.187120904	-0.150799646	-0.085478104	-0.168809363	-0.285783817
-0.215981444	-0.190146338	-0.151747962	-0.086360359	-0.169026398	-0.287222488
-0.216272108	-0.191255785	-0.151719779	-0.086600156	-0.169002419	-0.287226214
-0.216213161	-0.193584211	-0.15342731	-0.087057215	-0.169776114	-0.287517926
-0.220213012	-0.197998902	-0.153655446	-0.086780873	-0.171716577	-0.28752353
-0.224226837	-0.200708679	-0.153175575	-0.087345431	-0.173785191	-0.290911826
-0.228387665	-0.20058236	-0.158993204	-0.087337453	-0.174130528	-0.290820731
-0.228479957	-0.200646145	-0.161558953	-0.087267211	-0.174215139	-0.290884704
-0.231592827	-0.201793631	-0.166459985	-0.08753712	-0.174710101	-0.291039042
-0.233201415	-0.207114137	-0.169723604	-0.088269145	-0.174882757	-0.291694446
-0.239160055	-0.208525024	-0.174434337	-0.087867551	-0.174977426	-0.291958526
-0.238938251	-0.21183761	-0.173937065	-0.087710071	-0.174968597	-0.293121025
-0.238820822	-0.215199747	-0.172568847	-0.088324353	-0.175898569	-0.295960658
-0.24238641	-0.216581533	-0.17385664	-0.088132384	-0.176576039	-0.297334812
-0.241412493	-0.22054182	-0.17495623	-0.088543844	-0.176855168	-0.301674433
-0.245893898	-0.222640071	-0.17438569	-0.089110651	-0.176863461	-0.303529429
-0.25425458	-0.223666706	-0.177781618	-0.088945905	-0.178341419	-0.306906668
-0.25601656	-0.224174883	-0.177575554	-0.090338284	-0.178302538	-0.307169994
-0.263514259	-0.231825507	-0.180787854	-0.08985393	-0.178801595	-0.309292619
-0.268638952	-0.23245591	-0.183444365	-0.090264747	-0.179022044	-0.317087477
-0.268554914	-0.232480195	-0.185551237	-0.091499425	-0.181336544	-0.317616756
-0.268161737	-0.232954117	-0.186527158	-0.093474616	-0.181741542	-0.321210872
-0.273075441	-0.23488038	-0.191203772	-0.094603499	-0.181780309	-0.32312572
-0.278107929	-0.240206813	-0.194326013	-0.096615377	-0.181786296	-0.323203409
-0.279028627	-0.242745332	-0.196013774	-0.096176527	-0.182615491	-0.3245241
-0.279452595	-0.252535725	-0.195908125	-0.096488399	-0.183222479	-0.327127849
-0.279416872	-0.259533715	-0.19505606	-0.098374563	-0.18333575	-0.328845913
-0.281707035	-0.260297265	-0.20437183	-0.098303655	-0.183373881	-0.331533472
-0.2861572	-0.261863386	-0.206396807	-0.099334761	-0.184274235	-0.335023072
-0.289204186	-0.262384843	-0.202529685	-0.098943098	-0.184538155	-0.33696494
-0.287820139	-0.265179969	-0.20274154	-0.098757175	-0.184434371	-0.337562884
-0.289176794	-0.263582779	-0.205926945	-0.09894129	-0.185008023	-0.339141386
-0.28997293	-0.266227886	-0.212031847	-0.098927489	-0.18755799	-0.340199747
-0.294357353	-0.269805586	-0.216651955	-0.098941144	-0.188211441	-0.340396825
-0.293771033	-0.271979965	-0.214880778	-0.099345498	-0.192819258	-0.34001564
-0.295704922	-0.272803241	-0.215342582	-0.099284197	-0.193414169	-0.340011769
-0.298840219	-0.275986227	-0.215119045	-0.099275532	-0.195157356	-0.340298933
-0.311773657	-0.275714143	-0.220207932	-0.101390764	-0.19526392	-0.344785113
-0.31179488	-0.289095594	-0.224387422	-0.102292147	-0.198863534	-0.347156226
-0.315173742	-0.289666523	-0.228214769	-0.102843945	-0.200033302	-0.356595705
-0.31810731	-0.290113909	-0.229896813	-0.10310261	-0.201905883	-0.361187674
-0.318362954	-0.290505662	-0.22498396	-0.105868698	-0.203198778	-0.362201161
-0.332722926	-0.30073249	-0.225913943	-0.106109175	-0.203242679	-0.372387066
-0.332006846	-0.30312206	-0.227940292	-0.105636563	-0.2033581	-0.384672476
-0.344554345	-0.31051162	-0.227176461	-0.104992781	-0.204866333	-0.386534577
-0.348250161	-0.311808964	-0.224809278	-0.104935375	-0.204688051	-0.387093159
-0.347445909	-0.311383112	-0.222881361	-0.113060627	-0.20653972	-0.386906645
-0.349535244	-0.307690087	-0.221112046	-0.113690411	-0.215023968	-0.39303232
-0.356440004	-0.313153591	-0.222906451	-0.112368857	-0.2168376	-0.418374179
-0.356856323	-0.319303105	-0.228144238	-0.112679185	-0.216795369	-0.41901307
-0.359100945	-0.316956491	-0.229681755	-0.11676757	-0.220581649	-0.433090869
-0.368844515	-0.32086453	-0.225753089	-0.116085517	-0.222211401	-0.452391357
-0.367916604	-0.330720587	-0.227483256	-0.115061367	-0.223292154	-0.45221009
-0.382148387	-0.348429176	-0.225021555	-0.116192203	-0.225450069	-0.486440708
-0.381562533	-0.347163646	-0.228011605	-0.120517696	-0.227581886	-0.517204245
-0.396395662	-0.359666668	-0.241027776	-0.120161702	-0.231213377	-0.514809486
-0.402782935	-0.35891576	-0.283239485	-0.127407956	-0.235639871	-0.518859158
-0.401843615	-0.376546178	-0.286942926	-0.128425463	-0.237427228	-0.516993966
-0.415350845	-0.381452122	-0.280264099	-0.128848984	-0.237856151	-0.516833525
-0.423715319	-0.389000808	-0.28022437	-0.126179966	-0.239861404	-0.525139132
-0.418184829	-0.396319781	-0.279341943	-0.126638821	-0.240382581	-0.525722608
-0.418894331	-0.386244236	-0.278971744	-0.127846317	-0.25150003	-0.554572189
-0.404167007	-0.382123892	-0.285727252	-0.126805488	-0.406036397	-0.596448396
-0.409603033	-0.384945856	-0.330543624	-0.126225935	-0.41064523	-0.626068372
-0.417169451	-0.397146234	-0.4073374	-0.129281626	-0.417966276	-0.631563666
-0.454092716	-0.407416245	-0.42829935	-0.13570066	-0.421448843	-0.639001703
-0.500207179	-0.401293436	-0.424251109	-0.131209464	-0.425521807	-0.653302766
-0.604277449	-0.51326326	-0.401124259	-0.124676573	-0.427090741	-0.65539976
-0.580272119	-0.483340939	-0.400267692	-0.127620175	-0.432374066	-0.648884097
-0.940857942	-0.989150344	-0.300391215	-0.155806497	-0.428974958	-1.0287504
