# Supplementary material for: Identification and characterization of constrained non-exonic bases lacking predictive epigenomic and transcription factor binding annotations
Source: Nat Commun. 2020 Dec 2;11:6168. doi: 10.1038/s41467-020-19962-9 (PMC7710766; doi:10.1038/s41467-020-19962-9)
Supplement: Supplementary file 11 — Source Data [file 41467_2020_19962_MOESM11_ESM.zip › SourceData/SupFig15b.txt]

High_CNE	CNE	Low_CNE	High_notCNE	notCNE	Low_notCNE
2.697179949	2.475923733	1.014258623	0.385528435	0.075408453	0.211854063
2.308211416	2.079001582	0.935751104	0.345776456	0.046981577	0.150006104
2.182358276	2.060489881	0.918707553	0.285505089	0.032898155	0.124958021
2.186722732	2.053769759	1.023567022	0.243925006	0.032241792	0.123576157
2.205597063	2.062351311	1.043023464	0.244216615	0.032631921	0.112717501
2.167998949	2.034355294	1.063361492	0.245570726	0.033778798	0.104608085
2.168768043	2.014773643	1.054931042	0.234957195	0.032149537	0.104478292
2.154880796	2.014727901	1.028947824	0.232093733	0.031862278	0.096133296
2.084027348	1.942210113	1.030247823	0.229377245	0.032557383	0.095533844
1.816603234	1.666089806	1.018385931	0.225427806	0.030653585	0.093227241
1.74797034	1.644307261	1.018370876	0.223757702	0.030840628	0.092761578
1.753970233	1.625208313	1.022690369	0.222784548	0.027994299	0.089895743
1.737972754	1.616105561	1.018688247	0.223385447	0.027667419	0.088627805
1.737314301	1.611441543	1.002384659	0.219935865	0.028183857	0.087799974
1.725355832	1.617143358	0.994330017	0.22128107	0.02724115	0.080748844
1.726324895	1.615294146	0.99759845	0.221165015	0.024773183	0.080693684
1.713172518	1.607134347	0.999195773	0.221643404	0.024324243	0.078291168
1.677796508	1.60369096	0.994673897	0.221415424	0.024235005	0.082508972
1.675385162	1.594601807	1.010341368	0.221807595	0.022982695	0.0829126
1.637619811	1.580979049	1.013633099	0.208686384	0.021354558	0.082866537
1.634257776	1.562453566	1.012487423	0.207937809	0.021313659	0.081365413
1.632360934	1.54425746	1.006945251	0.208647485	0.021373994	0.08229498
1.619553202	1.527544767	1.003895684	0.208631206	0.021322393	0.080841093
1.606387427	1.526673551	0.99782328	0.208754552	0.02136511	0.080640039
1.589506482	1.527697428	0.996988187	0.203033722	0.02130976	0.08091867
1.586979233	1.521860499	1.005012605	0.201627388	0.020873693	0.078777243
1.558541376	1.510773323	1.00278547	0.199816099	0.020837825	0.079404655
1.559336835	1.510059213	1.001323925	0.197418807	0.020727728	0.079421607
1.541404348	1.501997048	0.97931074	0.197434313	0.020319281	0.07933907
1.539658526	1.501867249	0.967973423	0.193791884	0.020055248	0.077886616
1.537352374	1.493149721	0.97000978	0.192069901	0.020054962	0.077613474
1.530845596	1.484627418	0.968909792	0.191606553	0.019682326	0.07710424
1.528486808	1.463466583	0.969534043	0.186855422	0.019390677	0.077108875
1.502509004	1.460245333	0.967573087	0.182469089	0.019240361	0.075211766
1.500770223	1.412077141	0.964098841	0.177878647	0.019283867	0.075762257
1.47757987	1.411933247	0.961949491	0.175357003	0.018923302	0.074877146
1.473128127	1.408488353	0.965905532	0.171962601	0.018758183	0.073391535
1.457275731	1.408923338	0.96572436	0.172247994	0.018596703	0.07247053
1.452272367	1.408937549	0.966574283	0.168916529	0.018351892	0.072302635
1.44700875	1.406793137	0.962498276	0.168893805	0.018017588	0.073296181
1.44603292	1.386227845	0.961117526	0.168654372	0.017707783	0.072790362
1.442137994	1.383708277	0.959364923	0.168678495	0.017648425	0.073010652
1.435780393	1.382345007	0.962862525	0.167665624	0.017292845	0.071034655
1.428946168	1.376789228	0.961090246	0.167536185	0.016566238	0.070746853
1.43008318	1.376391651	0.962033381	0.165988847	0.016444644	0.07066476
1.430353283	1.37690717	0.961917938	0.165584057	0.01618947	0.070430335
1.429603703	1.374449012	0.964474339	0.163231392	0.016137861	0.070601256
1.426350993	1.367893583	0.962244876	0.163178199	0.016103751	0.070599978
1.425437802	1.367201992	0.959704958	0.161637111	0.016102752	0.070504187
1.418473453	1.361327971	0.961138796	0.160957183	0.016031588	0.069731221
1.419237315	1.356729209	0.959248688	0.158488344	0.015626975	0.070103477
1.412700082	1.340740904	0.959176113	0.157849063	0.015426306	0.070140431
1.406094832	1.337090433	0.950600926	0.156282096	0.015421734	0.068826943
1.403776014	1.331311895	0.943954934	0.156288355	0.014893835	0.068723495
1.397578033	1.329017865	0.944852041	0.155403678	0.014822591	0.068700907
1.39283448	1.322392893	0.944614361	0.154193153	0.014734134	0.068641185
1.388201871	1.319377086	0.941810149	0.153701908	0.014639616	0.068401591
1.387285002	1.311556791	0.938466307	0.152874872	0.014593549	0.068391541
1.371958525	1.300436437	0.935790852	0.152975643	0.014285586	0.06781362
1.361522658	1.289701364	0.929680458	0.149847453	0.014008833	0.067003609
1.361150659	1.288078507	0.929828068	0.149018528	0.013997766	0.066964768
1.360143878	1.286721949	0.925237743	0.147701547	0.013993995	0.066673466
1.341821665	1.285993027	0.924711299	0.146459063	0.013940416	0.066807788
1.342202208	1.283447253	0.919368507	0.14597725	0.013875932	0.067093151
1.335584125	1.280361748	0.91797326	0.14590054	0.013929887	0.06657615
1.32744236	1.26829855	0.913767655	0.14471319	0.01386553	0.066593655
1.319838967	1.268221178	0.91599574	0.14355234	0.013718017	0.066432444
1.318577881	1.264882519	0.910823053	0.141101944	0.013711475	0.064976519
1.316402241	1.260988782	0.909449032	0.141204507	0.013372582	0.064976117
1.308466804	1.250423824	0.909647083	0.140237526	0.01330656	0.063442325
1.307537185	1.250867719	0.909344926	0.140089214	0.013270461	0.06262995
1.306005445	1.246806594	0.907836114	0.139931964	0.01315573	0.062320431
1.303496137	1.24633296	0.906921041	0.138737844	0.013072635	0.062315449
1.295063489	1.244073462	0.90538996	0.138502295	0.013082919	0.062333507
1.293304722	1.240644297	0.894343611	0.138194799	0.013060527	0.061865288
1.291577965	1.238575211	0.893906936	0.138052316	0.012924445	0.061862722
1.289137788	1.229424849	0.894389136	0.138203403	0.012907349	0.061800255
1.28895207	1.227748374	0.89184675	0.138149027	0.01268216	0.061246123
1.283508922	1.217962129	0.893923731	0.137374265	0.012663789	0.060683338
1.270243558	1.210663951	0.894484013	0.135318849	0.012423093	0.06064268
1.269968373	1.206297887	0.895522559	0.13531463	0.012207435	0.060663291
1.266311865	1.205550397	0.898703053	0.135294736	0.012073837	0.060777152
1.262314353	1.205153509	0.897314247	0.133983189	0.01207656	0.060199614
1.261076228	1.201036782	0.896536534	0.131763187	0.012078979	0.059517103
1.260896921	1.199105588	0.892590477	0.131702238	0.012066068	0.05885568
1.260528489	1.196655395	0.889205918	0.130992174	0.012033854	0.058794885
1.259200169	1.192434213	0.882391547	0.130045186	0.011864309	0.058199451
1.256900387	1.188113669	0.872912537	0.129587022	0.011697539	0.057984404
1.248996968	1.184600132	0.869662329	0.129456923	0.011740546	0.057642903
1.244680826	1.184107863	0.861084835	0.129142563	0.011632461	0.057474045
1.2374093	1.183349011	0.860886119	0.128844784	0.011612116	0.057347518
1.236729971	1.180389664	0.860854703	0.127896025	0.011337548	0.05695297
1.235723013	1.17992914	0.859520407	0.127364097	0.011271439	0.055768612
1.233833355	1.177104059	0.860726476	0.127473042	0.011281353	0.055692968
1.232034755	1.172075594	0.849248317	0.126261709	0.011279703	0.05565465
1.230282257	1.171194057	0.84701015	0.125203383	0.011264778	0.054925215
1.228016508	1.167707795	0.846252505	0.124549322	0.011158917	0.054557812
1.224142385	1.167689485	0.842815647	0.124425898	0.010972178	0.054513614
1.223209324	1.166570995	0.841238193	0.124449941	0.010956168	0.053771994
1.22286505	1.161130969	0.839973517	0.124103887	0.010951371	0.053219178
1.22032556	1.15383469	0.839069889	0.123481131	0.010730108	0.05170567
1.212604201	1.153882826	0.834049	0.12327104	0.01072703	0.051279749
1.207708743	1.153077947	0.833238202	0.122235117	0.010635815	0.051135673
1.205362441	1.14817636	0.830518955	0.122069283	0.010606826	0.050932213
1.204750798	1.137972403	0.829918568	0.116290956	0.010298162	0.050762171
1.201568124	1.133881034	0.829345713	0.116464431	0.010147541	0.050308398
1.192779659	1.131458447	0.826823982	0.116170264	0.010024254	0.05027956
1.183110468	1.131303832	0.825026471	0.114918317	0.009796296	0.050078862
1.180554921	1.129299904	0.824149647	0.114378739	0.009751204	0.0491986
1.179900557	1.120235431	0.823710982	0.112811598	0.009739805	0.047587557
1.178786958	1.117041396	0.821327677	0.112616087	0.009738404	0.047201294
1.179717517	1.117313423	0.821817842	0.111536832	0.009724266	0.046682356
1.178166156	1.116775587	0.819743789	0.111561131	0.009669104	0.046022337
1.177788763	1.115295976	0.819744507	0.110390605	0.009640679	0.045869235
1.175479717	1.113664711	0.817285982	0.110345976	0.009486907	0.045847418
1.175767617	1.110028699	0.813659178	0.108690806	0.009437473	0.045882123
1.169907705	1.108602064	0.813768854	0.108713253	0.009436709	0.044979175
1.170214249	1.104395323	0.812324105	0.108526274	0.009421105	0.044840017
1.165108157	1.096197283	0.809168756	0.108314671	0.009409831	0.044873997
1.16142958	1.096006776	0.810000687	0.10730589	0.009431284	0.044692489
1.160004413	1.08647689	0.808366282	0.107171698	0.009430536	0.04448695
1.159967393	1.086432401	0.808600611	0.106892377	0.009376484	0.044043869
1.157031015	1.086098531	0.808886125	0.106242488	0.009341713	0.043304598
1.155483512	1.084728998	0.808274268	0.10617397	0.009334876	0.043360807
1.149031228	1.084852793	0.806151765	0.105402141	0.009331923	0.042858327
1.145777714	1.085412316	0.806506867	0.105434179	0.009385501	0.04246267
1.144985857	1.085362984	0.80096327	0.104598247	0.0093329	0.041970879
1.14303237	1.080871311	0.799536505	0.103130166	0.00883346	0.041964192
1.142974042	1.079099473	0.798406019	0.102353552	0.008750598	0.041979038
1.140249807	1.077269263	0.797527145	0.101704652	0.008739566	0.041855919
1.139846514	1.077235892	0.796436524	0.100692096	0.008400596	0.041856336
1.139608168	1.07675699	0.795875004	0.100284167	0.008232095	0.041649328
1.132520326	1.07553226	0.79378466	0.099598143	0.00799409	0.041285819
1.129046021	1.071964931	0.79399634	0.099067735	0.007994201	0.041096655
1.126401187	1.068989669	0.791118677	0.0990037	0.007931257	0.041047516
1.124963422	1.068967907	0.788404478	0.098798829	0.007927164	0.041054686
1.125295841	1.068062514	0.787625586	0.098765213	0.00785956	0.040955653
1.123104492	1.05996205	0.788068516	0.098323795	0.007768295	0.040405334
1.119791266	1.05948713	0.788194259	0.098227523	0.007517839	0.040365738
1.112820394	1.058334688	0.787711669	0.098054786	0.007346798	0.039914979
1.111716076	1.056150549	0.785890578	0.098147834	0.007268325	0.039854716
1.111036484	1.054823213	0.783625372	0.098060768	0.007218472	0.039762694
1.108050932	1.054361246	0.783337938	0.097972216	0.007175185	0.039744047
1.104801221	1.052630162	0.779465048	0.096887685	0.007003829	0.038981736
1.101070549	1.051358179	0.776849439	0.096796035	0.006911666	0.037891866
1.100195367	1.049709096	0.774247743	0.096523427	0.006891339	0.037882131
1.097374929	1.048181269	0.773548041	0.094935542	0.006710855	0.037583437
1.094867646	1.047116088	0.772492699	0.094826707	0.006571066	0.037386985
1.094420579	1.045561637	0.771995254	0.094611769	0.006543748	0.037296079
1.091964133	1.044010124	0.765714513	0.094145192	0.006485814	0.037261391
1.088459854	1.040962983	0.765518719	0.093375939	0.006388561	0.03696881
1.085474194	1.038593392	0.763950429	0.093485539	0.00622307	0.037071582
1.084527383	1.038391755	0.761584183	0.093456967	0.006046672	0.036716046
1.078648579	1.037623079	0.76130948	0.093312985	0.006047005	0.036559298
1.074401722	1.032063762	0.761086936	0.092972677	0.005998237	0.036498615
1.069871331	1.024277179	0.760005598	0.092788499	0.005971625	0.036131136
1.069525056	1.019236573	0.758719498	0.092622008	0.005971268	0.035578592
1.067485636	1.017038789	0.75903642	0.092308704	0.005964154	0.035069385
1.064282425	1.015458828	0.757606367	0.092279434	0.005855263	0.034681575
1.064388964	1.01510416	0.756040691	0.092164791	0.005770411	0.034638576
1.064451918	1.015182742	0.753904158	0.091238508	0.005747744	0.034608995
1.062182548	1.014875599	0.754064186	0.090979714	0.005689824	0.033111111
1.060049763	1.013437948	0.754120275	0.090884723	0.005535239	0.033172858
1.056519993	1.011299441	0.753386034	0.090427684	0.00550906	0.033214631
1.055235037	1.008212217	0.753435856	0.090039224	0.005385483	0.033161229
1.054171466	1.007611271	0.753781162	0.089504877	0.005406592	0.032411697
1.053187926	1.004408912	0.753613676	0.089193231	0.005402302	0.032420445
1.052261942	1.003923075	0.750986343	0.089071119	0.005347178	0.031802654
1.050075723	1.001753477	0.750302249	0.088549645	0.005341218	0.03170982
1.048631519	0.999045284	0.749994809	0.088716338	0.004953314	0.03156161
1.048102585	0.998754003	0.749825821	0.088300546	0.004950646	0.031528442
1.047703838	0.997577293	0.750051894	0.088297756	0.004957254	0.031262799
1.047569745	0.99709639	0.750544711	0.088245306	0.004964113	0.031226195
1.047208828	0.994429766	0.750593702	0.087600984	0.004903709	0.030822124
1.04722586	0.993586837	0.747932083	0.086674316	0.00486471	0.030545052
1.046469203	0.993593599	0.747812272	0.086703779	0.004677173	0.030299647
1.044871818	0.992446358	0.747646139	0.086134508	0.004601628	0.029587647
1.044354427	0.989729826	0.747171002	0.085866094	0.004549508	0.029401
1.04312634	0.985209362	0.743813118	0.085706857	0.004554818	0.029320889
1.041073314	0.984633842	0.741733028	0.085269911	0.004310197	0.029089433
1.040370909	0.984631648	0.741011072	0.084559837	0.004249409	0.029055463
1.040163266	0.983681085	0.74054182	0.08419194	0.003965394	0.029049178
1.039377476	0.983731596	0.740122897	0.084263931	0.003931629	0.028231272
1.039355037	0.98353782	0.737537862	0.083694502	0.003842734	0.028218234
1.037400387	0.981901009	0.735080004	0.083696191	0.003697276	0.028074726
1.037410719	0.981036644	0.734880928	0.083548419	0.003592609	0.028153775
1.037134906	0.979542227	0.732976813	0.083515077	0.003454215	0.027479895
1.035827331	0.971469131	0.732592116	0.083562943	0.003382775	0.027364781
1.031053453	0.967587518	0.731112573	0.083516907	0.003377865	0.027254084
1.03065932	0.967306672	0.729641402	0.08330997	0.003370176	0.026720994
1.02655124	0.966210052	0.726682072	0.082804058	0.003314953	0.026607206
1.025108622	0.964861775	0.725936602	0.082488381	0.003317384	0.026598647
1.024022499	0.962927251	0.723626854	0.08238055	0.003296424	0.026569226
1.023053846	0.961723838	0.723509726	0.082448489	0.003278359	0.026457223
1.020158161	0.961499074	0.722113437	0.082491375	0.003214606	0.026287191
1.016822849	0.961523132	0.721506032	0.082287156	0.003129184	0.026281106
1.016573713	0.957773845	0.721624796	0.082182078	0.003063705	0.025860372
1.014812922	0.956531753	0.716975003	0.082263373	0.002998489	0.0254596
1.014331848	0.956681333	0.714619669	0.081997182	0.002984606	0.024448188
1.013744694	0.956082292	0.713419946	0.081969138	0.002839841	0.024252167
1.012755524	0.956101421	0.71319734	0.081856152	0.002589867	0.02402409
1.006628033	0.955619765	0.712568612	0.081899926	0.002602369	0.023847426
1.006505737	0.952545555	0.711618305	0.0814007	0.002596217	0.023208865
1.005378622	0.952004688	0.708938305	0.081149796	0.002599027	0.023061252
1.00475105	0.951800421	0.708682614	0.079779006	0.002594551	0.023078417
1.001991421	0.951370547	0.708798956	0.079660585	0.002576141	0.022990188
0.999974202	0.950533702	0.707729873	0.079145018	0.002544125	0.022946582
0.996894199	0.950459079	0.706896183	0.078885785	0.002256627	0.022624614
0.997033832	0.949819999	0.707047723	0.078391574	0.002204248	0.02262596
0.995277479	0.947278029	0.702472483	0.077521261	0.002136099	0.022644511
0.993876902	0.946336001	0.702375082	0.077413568	0.002089736	0.022453101
0.993089303	0.946102659	0.702143575	0.077434076	0.001982871	0.022369063
0.992644217	0.945897817	0.702184673	0.077335727	0.001879225	0.022304157
0.992601478	0.945778232	0.699666851	0.077275365	0.001882386	0.021929333
0.991785943	0.944965743	0.69788325	0.07690082	0.001871065	0.021924412
0.991182554	0.944819846	0.691344375	0.076629435	0.001710793	0.021983687
0.99117585	0.943204046	0.690860713	0.075819776	0.001572156	0.021695932
0.990045527	0.941442049	0.68810221	0.075592598	0.00149419	0.02158761
0.989752239	0.941428278	0.685894032	0.075264423	0.001429552	0.021449274
0.988288415	0.941641391	0.685661052	0.074897486	0.001437217	0.021312359
0.988260734	0.939843181	0.685191454	0.074542327	0.001186866	0.020904038
0.987211298	0.939512836	0.684512158	0.074421915	9.61E-04	0.021008485
0.98715877	0.93905764	0.684260156	0.073778515	9.63E-04	0.020995109
0.985911462	0.938887889	0.682323973	0.073691636	9.26E-04	0.020964014
0.978163234	0.937624086	0.682419136	0.073697087	8.64E-04	0.02086896
0.977698846	0.937691067	0.682358966	0.073238769	8.46E-04	0.020777369
0.977458514	0.93711435	0.680967534	0.072777869	8.06E-04	0.020727152
0.97657699	0.934608364	0.680068548	0.072579634	7.53E-04	0.02072591
0.972514914	0.927732301	0.679473925	0.072383749	7.32E-04	0.020319545
0.972133728	0.925125465	0.678899948	0.071984112	7.26E-04	0.020196786
0.967968514	0.922851628	0.678941406	0.071958431	6.65E-04	0.020107656
0.966586331	0.922788353	0.677333806	0.071508065	6.00E-04	0.020002997
0.964929696	0.915615017	0.676711108	0.071221746	5.88E-04	0.019717713
0.964442504	0.913779135	0.676176354	0.070955303	5.44E-04	0.019442765
0.964102755	0.912295569	0.674658342	0.070496208	5.16E-04	0.019370449
0.963914286	0.909675649	0.673372268	0.070447682	5.11E-04	0.019302573
0.962618359	0.905750203	0.673458766	0.070306113	4.45E-04	0.019238931
0.961607565	0.902901501	0.673679163	0.070359314	3.17E-04	0.019074845
0.959522623	0.902485257	0.672779034	0.070148419	2.63E-04	0.018842994
0.958701889	0.900026009	0.671569537	0.069899515	2.47E-04	0.018436988
0.953496635	0.899897511	0.67050352	0.06972508	2.40E-04	0.018310203
0.952469312	0.899284035	0.669069418	0.069332913	4.40E-05	0.018285221
0.951555422	0.899002113	0.669427568	0.06905835	4.02E-05	0.018027993
0.950370585	0.897759033	0.669286626	0.068464575	3.37E-05	0.017882507
0.948690244	0.896525211	0.667220092	0.067859524	-7.33E-05	0.017421989
0.948598205	0.894431544	0.666955294	0.067776024	-9.10E-05	0.017364244
0.946749829	0.892283827	0.666612765	0.067791972	-1.20E-04	0.017361645
0.94501261	0.889284691	0.666392498	0.067800493	-2.56E-04	0.017192593
0.943870983	0.889306841	0.666064368	0.067576975	-3.13E-04	0.017098597
0.943427262	0.885344271	0.665575235	0.06701832	-5.08E-04	0.017084906
0.943339314	0.884808581	0.664611015	0.066562555	-6.05E-04	0.016988773
0.941926819	0.883418427	0.665023001	0.065971047	-6.25E-04	0.01555761
0.940473092	0.877816399	0.664956805	0.066024518	-6.37E-04	0.015521425
0.938986082	0.874770881	0.664337404	0.065514987	-6.62E-04	0.015492795
0.931441469	0.874073148	0.664665338	0.065543044	-8.26E-04	0.01514044
0.930213045	0.872728083	0.664449588	0.065543067	-8.54E-04	0.015152262
0.929032205	0.872673043	0.663436256	0.064869736	-8.58E-04	0.015153409
0.922587832	0.872145485	0.662192592	0.064054892	-9.56E-04	0.015055208
0.917970782	0.871946195	0.65958384	0.06389973	-0.001014183	0.014726391
0.917898952	0.871707427	0.657135552	0.063936119	-0.001029196	0.014651233
0.917306591	0.871262203	0.655779764	0.063890725	-0.00100642	0.014629777
0.91583637	0.868272764	0.65526969	0.063884152	-0.00105939	0.014491363
0.912206888	0.868266869	0.652618468	0.06385481	-0.001075882	0.014500375
0.905713001	0.866429625	0.652227959	0.063488174	-0.001146668	0.014417631
0.905219805	0.862844457	0.652369973	0.063243096	-0.0013521	0.014053192
0.905168173	0.860672427	0.651795364	0.062371468	-0.001421612	0.01347889
0.904034206	0.859870503	0.651602023	0.062283318	-0.001434617	0.013274901
0.902630997	0.860087431	0.65114666	0.062186377	-0.001478559	0.01326116
0.900842396	0.856877336	0.650997978	0.061861435	-0.001495661	0.01302201
0.900170435	0.855669698	0.649827654	0.061584502	-0.001615481	0.012880112
0.8998593	0.854836407	0.649426801	0.060903144	-0.001679016	0.012824821
0.898023562	0.848195789	0.647155205	0.060846	-0.001690995	0.012831807
0.894111373	0.847773221	0.647191332	0.060798547	-0.00171816	0.012348167
0.89413263	0.847589686	0.64687867	0.060792034	-0.002074161	0.011989038
0.89349712	0.847588149	0.646430524	0.060271907	-0.002095813	0.01200084
0.893086202	0.847236605	0.644960399	0.06031694	-0.002166347	0.012012404
0.891389287	0.846126232	0.644923695	0.059466206	-0.002192553	0.011972174
0.891584053	0.84509105	0.644440828	0.059153988	-0.002368799	0.011338273
0.89018051	0.845147034	0.64413971	0.059067973	-0.002403233	0.010965091
0.886679468	0.843681942	0.642820067	0.0588526	-0.002496588	0.010817959
0.885787431	0.842803029	0.64040772	0.058776333	-0.002637124	0.010673038
0.885534043	0.842731059	0.640281791	0.058701102	-0.002693025	0.010204616
0.884557874	0.842698975	0.638477406	0.058241059	-0.002968429	0.010174399
0.884044356	0.841949386	0.637971577	0.057633736	-0.002996138	0.010020967
0.88244362	0.839844292	0.637182651	0.05726599	-0.003211627	0.009968224
0.881347676	0.837768653	0.637294956	0.057253594	-0.003227183	0.00984775
0.879501772	0.83462515	0.6352991	0.057125325	-0.00324418	0.009528173
0.879268706	0.830752227	0.63499521	0.057149658	-0.003257459	0.008822733
0.878834146	0.828274512	0.633103481	0.057019001	-0.003285225	0.008807889
0.874675544	0.827657486	0.632918727	0.056758746	-0.003396837	0.008690784
0.874064786	0.827686778	0.632791721	0.056653369	-0.003440529	0.008636787
0.87347396	0.826670327	0.631103443	0.05657681	-0.003539297	0.008569906
0.873633768	0.826087109	0.631328429	0.056512078	-0.003589947	0.008213051
0.870013912	0.824832928	0.630241188	0.056359296	-0.003618475	0.0082578
0.869693912	0.824490912	0.629491867	0.056354054	-0.00362684	0.008163616
0.867120229	0.821896853	0.628307966	0.056233491	-0.003625447	0.008113273
0.865413453	0.821339579	0.627677697	0.056234153	-0.003627362	0.007956205
0.865265558	0.817765992	0.627563276	0.056119662	-0.00364967	0.007483968
0.860551569	0.816523068	0.625915926	0.055988696	-0.003673856	0.007444068
0.859456079	0.815504174	0.626256173	0.055897546	-0.003739789	0.007344065
0.859205236	0.814841509	0.625474217	0.055751887	-0.003740924	0.007338608
0.859234749	0.814765689	0.624886736	0.055655054	-0.003781415	0.00726285
0.858847679	0.811906313	0.62311712	0.055564204	-0.003791407	0.006990245
0.855586697	0.811949692	0.61920019	0.055308139	-0.003820664	0.006726726
0.855317727	0.810903688	0.619033455	0.054903649	-0.00383973	0.006411471
0.854812249	0.810729668	0.618317964	0.054592365	-0.003840834	0.006164268
0.852981342	0.810044206	0.617176982	0.054529872	-0.003881824	0.006140226
0.851348048	0.808843504	0.616671257	0.054123637	-0.003952184	0.005700215
0.851371224	0.808709283	0.616461235	0.054143641	-0.003969659	0.005681467
0.850543299	0.8072256	0.615338891	0.053986787	-0.004004723	0.005496642
0.850212674	0.806696751	0.61527996	0.054018471	-0.004038115	0.00537017
0.848564233	0.804627489	0.61128806	0.053796446	-0.004038813	0.005120347
0.848414171	0.801973236	0.60982797	0.053517757	-0.004099516	0.00503078
0.84648999	0.801939882	0.609246939	0.053329731	-0.004123059	0.004912493
0.844036174	0.799282907	0.608825481	0.052872334	-0.004146326	0.004914961
0.843640926	0.798674389	0.607288695	0.05286545	-0.004169626	0.004901768
0.841715261	0.797832729	0.60641492	0.052641627	-0.004166141	0.004880606
0.835905868	0.796005186	0.605035325	0.052623203	-0.004236856	0.004784131
0.835610163	0.795078456	0.604905829	0.052541022	-0.004369197	0.004548336
0.835559971	0.795122236	0.602173077	0.05246099	-0.004371072	0.004350585
0.835213181	0.794487286	0.60230704	0.052352389	-0.00439533	0.004157214
0.834508209	0.793987451	0.602367393	0.052020353	-0.004393211	0.003999269
0.834081151	0.793720523	0.601676145	0.051751889	-0.004383721	0.003853869
0.833251884	0.792129492	0.601650546	0.0517417	-0.004385232	0.003848572
0.831991102	0.790615533	0.598672501	0.051624078	-0.004384941	0.003518503
0.83172154	0.789013695	0.598472027	0.051574013	-0.004431127	0.003526437
0.83175936	0.788141988	0.597857234	0.051432098	-0.004502504	0.003397005
0.831634717	0.786341241	0.59725397	0.051281552	-0.004607199	0.003309334
0.830693003	0.784800468	0.597543172	0.051139705	-0.004685604	0.003075736
0.829732885	0.781753832	0.597455186	0.051166771	-0.004718098	0.003079507
0.825876663	0.78097886	0.597313446	0.051167523	-0.004760685	0.003066324
0.824708889	0.779916157	0.597246343	0.051138977	-0.004814578	0.00299859
0.824499674	0.778963609	0.593036804	0.050979921	-0.004807697	0.002986317
0.824387853	0.778375586	0.591590371	0.050431355	-0.004818946	0.002875622
0.824256028	0.777238927	0.591304518	0.050071495	-0.004957281	0.002751764
0.822392994	0.777086281	0.59120666	0.050081564	-0.005037525	0.002353166
0.818030454	0.775429868	0.590888184	0.050053775	-0.005099878	0.002310664
0.816453563	0.775445888	0.590301031	0.049935104	-0.005265414	0.002017239
0.815170358	0.775376631	0.589999205	0.049769664	-0.005351614	0.002028731
0.814126079	0.77539103	0.589969664	0.049769265	-0.00535076	0.002004481
0.81405427	0.768469642	0.588985176	0.04954617	-0.005432585	0.001891053
0.811720119	0.76634102	0.58843035	0.049463825	-0.005461597	0.001880786
0.810347855	0.765644048	0.588408196	0.048841416	-0.005606852	0.001739855
0.807632266	0.762435186	0.585654276	0.048693428	-0.005636812	0.001559874
0.80757875	0.762047113	0.58528426	0.048331365	-0.005643653	0.001541928
0.807155909	0.762089135	0.585041421	0.04830902	-0.005729704	0.001296997
0.806624331	0.760914457	0.583287723	0.048180438	-0.005752944	0.001197588
0.804920554	0.760756854	0.582967012	0.048191597	-0.005829477	8.08E-04
0.803384063	0.760567641	0.582997921	0.048136658	-0.005836684	5.76E-04
0.803382898	0.760638866	0.580700202	0.048098725	-0.005901811	3.58E-04
0.801591702	0.760026625	0.577198988	0.04804943	-0.005919815	3.38E-04
0.801276676	0.758907134	0.576911715	0.048104045	-0.005915387	3.43E-06
0.800198672	0.758277396	0.575361147	0.047986985	-0.005934292	-2.17E-05
0.799420569	0.757997326	0.575016796	0.048006195	-0.005968084	-4.71E-05
0.79730236	0.757935455	0.573929308	0.047868793	-0.006059907	-2.29E-04
0.797223256	0.757175845	0.572358083	0.0473908	-0.006060952	-2.41E-04
0.796847758	0.756924042	0.571897495	0.047141379	-0.006109558	-2.97E-04
0.796779103	0.755437189	0.571896025	0.047088477	-0.006160087	-4.02E-04
0.793641416	0.753427306	0.571108352	0.046789636	-0.006262931	-4.57E-04
0.789217808	0.75345095	0.57103102	0.046632955	-0.00626463	-5.20E-04
0.788363437	0.753054991	0.570754053	0.046624604	-0.006277014	-6.63E-04
0.786591411	0.752314272	0.569045887	0.046332087	-0.006365739	-8.09E-04
0.786322529	0.751958948	0.569303784	0.046035248	-0.006458207	-9.59E-04
0.783394595	0.751727832	0.567014932	0.045960889	-0.006577576	-9.75E-04
0.782519598	0.75144861	0.566673038	0.045972758	-0.006570472	-9.85E-04
0.782322311	0.751353861	0.566564369	0.045738259	-0.006600497	-0.001605972
0.78227146	0.750587204	0.566432757	0.04558233	-0.006636387	-0.001619133
0.7815426	0.749539568	0.566412066	0.045564027	-0.006656483	-0.001719027
0.781298935	0.749627685	0.565694997	0.045534446	-0.006656491	-0.001963117
0.779990882	0.747885052	0.564557426	0.045443989	-0.006829273	-0.002040876
0.779960923	0.74769538	0.564254804	0.045398833	-0.006822026	-0.0020431
0.777989511	0.747412024	0.563569517	0.045430937	-0.006834372	-0.002224008
0.77747605	0.745814276	0.563282996	0.045445197	-0.00684222	-0.002735024
0.777500302	0.745692861	0.562635629	0.045381515	-0.006875206	-0.00273985
0.77741208	0.745732579	0.560894	0.045383769	-0.006874815	-0.002775856
0.774319641	0.744408526	0.560284684	0.0452694	-0.007047659	-0.00280585
0.773070338	0.743413911	0.55729604	0.045170452	-0.007063691	-0.002821063
0.772591463	0.742402788	0.55676699	0.045145638	-0.007123281	-0.002828503
0.772217111	0.741417307	0.556761603	0.044986735	-0.007187189	-0.003151372
0.770868255	0.738770594	0.556847992	0.044960199	-0.007186899	-0.003292495
0.770872355	0.738310611	0.556616131	0.044761692	-0.007289228	-0.003480456
0.770919209	0.738130871	0.556425825	0.044683885	-0.007335069	-0.003675412
0.76957301	0.737973737	0.556212294	0.044664849	-0.007370407	-0.003751246
0.766970168	0.735567186	0.555556203	0.044498544	-0.007361969	-0.003738063
0.766405917	0.73515323	0.555041391	0.044388171	-0.007422439	-0.003735152
0.764654061	0.732274469	0.55499347	0.044300783	-0.007415584	-0.003860821
0.764014478	0.732009062	0.554003035	0.044211924	-0.007434051	-0.003998199
0.763255393	0.731529413	0.553529179	0.044210203	-0.00743381	-0.004090533
0.762265718	0.728007892	0.552421831	0.044085525	-0.00743369	-0.004274339
0.762101369	0.727533887	0.551832957	0.044079299	-0.007429449	-0.004302638
0.761447852	0.726439467	0.550773482	0.043888577	-0.007441219	-0.004729719
0.760877748	0.726344748	0.550832927	0.043854744	-0.007667432	-0.004923668
0.760608635	0.725608082	0.550564785	0.043831498	-0.007676988	-0.005137213
0.760552677	0.723898981	0.549788652	0.043822381	-0.007842854	-0.005358942
0.760248461	0.723646214	0.549584597	0.043493271	-0.007947612	-0.005503154
0.760367969	0.723349146	0.548392046	0.043333803	-0.007982781	-0.005878033
0.759424943	0.722835555	0.54354159	0.043249351	-0.008021155	-0.005936904
0.759590252	0.722255113	0.542755191	0.043097817	-0.008120217	-0.0059388
0.759431922	0.721262758	0.542560927	0.042942463	-0.008128504	-0.005982692
0.756827908	0.721238958	0.542365109	0.042745477	-0.008142225	-0.006088099
0.756170945	0.720479984	0.539336463	0.042733796	-0.008141143	-0.006298271
0.755815042	0.719642782	0.53732937	0.042524451	-0.008181629	-0.006481776
0.75303346	0.719680128	0.537387438	0.042430762	-0.008224306	-0.006499246
0.751409408	0.719181412	0.536740194	0.042272691	-0.008249758	-0.006489458
0.751196083	0.71914207	0.536081506	0.042186658	-0.008269521	-0.006502762
0.748478747	0.718277097	0.535857117	0.042157685	-0.008272662	-0.007162698
0.748452354	0.715219648	0.535412239	0.042000703	-0.008306359	-0.007175894
0.748398742	0.715004022	0.535308132	0.041937865	-0.008359114	-0.007185961
0.748379086	0.714792654	0.534565001	0.04185298	-0.008360811	-0.007240081
0.742639812	0.714982728	0.533668857	0.04183967	-0.008375146	-0.007273814
0.741967297	0.714855587	0.532661615	0.041855043	-0.008457714	-0.007350511
0.740924388	0.714741034	0.532463879	0.041716846	-0.00862464	-0.007430781
0.740650159	0.713732038	0.531941548	0.041553202	-0.008629684	-0.007565014
0.739779458	0.713701548	0.531725375	0.041326563	-0.008662404	-0.007734069
0.739779597	0.712067735	0.531667864	0.040549433	-0.008661216	-0.007785353
0.739228579	0.711625753	0.530065486	0.040558504	-0.008727212	-0.008038174
0.738651505	0.710508632	0.529671796	0.04043043	-0.008772963	-0.008298886
0.738483951	0.708804409	0.528683791	0.040418276	-0.008805137	-0.008303515
0.738212272	0.708771289	0.527772018	0.040239878	-0.008878054	-0.008511778
0.738017064	0.708031065	0.52645992	0.040066451	-0.008876428	-0.008704144
0.736480417	0.70646771	0.526143977	0.039949708	-0.008926571	-0.008823416
0.736366609	0.706262004	0.52421662	0.039943277	-0.008976268	-0.009091259
0.736218797	0.705889925	0.523929951	0.039855901	-0.009038325	-0.009267805
0.733661215	0.705440607	0.523966762	0.039731949	-0.00908044	-0.009325711
0.73352316	0.702295283	0.524074657	0.039711145	-0.009187594	-0.009350295
0.732745502	0.701889045	0.523081509	0.039697167	-0.009277421	-0.00936817
0.731406443	0.700664789	0.521903008	0.039438528	-0.009454625	-0.009403758
0.730606458	0.699219698	0.519732009	0.03936705	-0.009484082	-0.009554279
0.729718274	0.699097214	0.519208462	0.039236267	-0.009492638	-0.009514023
0.729410278	0.699028422	0.518592948	0.039141018	-0.009497697	-0.009531379
0.726098373	0.69750265	0.518354237	0.03911366	-0.009503262	-0.009717566
0.72468866	0.693444203	0.517238469	0.039060375	-0.009515861	-0.009716086
0.724682004	0.693032198	0.51690725	0.038992778	-0.009518533	-0.009854082
0.724132538	0.690489581	0.516830661	0.03885475	-0.00951986	-0.01000289
0.723131957	0.689861347	0.51439465	0.038818095	-0.009646361	-0.010028863
0.721487118	0.68984144	0.514223144	0.038771434	-0.009740655	-0.010240375
0.720518545	0.688652573	0.513483187	0.038671286	-0.009753386	-0.010321131
0.720419955	0.688475959	0.513186367	0.038525433	-0.009786046	-0.010382175
0.718775123	0.687514464	0.512729148	0.038544497	-0.009822467	-0.010387026
0.710661036	0.685090893	0.511966744	0.038255651	-0.00985343	-0.010654712
0.710408195	0.683998508	0.510850017	0.038136248	-0.009953983	-0.010779774
0.709075481	0.682649577	0.5091608	0.038029316	-0.009966073	-0.010861464
0.709137504	0.682682252	0.509044794	0.037887833	-0.01001343	-0.010944264
0.709000092	0.68048001	0.509226129	0.037531767	-0.010103666	-0.010950642
0.707027816	0.679886953	0.507753343	0.037524831	-0.010181182	-0.011007088
0.707004951	0.678520574	0.505985512	0.037311275	-0.010179343	-0.011074116
0.706904727	0.678191849	0.506029321	0.037108368	-0.010276868	-0.011186131
0.705689089	0.677367443	0.505999804	0.036988575	-0.01030041	-0.011393363
0.70284721	0.677448937	0.505946435	0.03697693	-0.010376747	-0.011611662
0.702626069	0.676388117	0.505841412	0.036607326	-0.010467491	-0.011618398
0.701987189	0.671633227	0.504419004	0.036456707	-0.010473154	-0.011638933
0.701207297	0.671335891	0.503147955	0.036334851	-0.01047547	-0.01171382
0.70003649	0.670623636	0.503054488	0.036117576	-0.010518232	-0.011809229
0.698398549	0.670556259	0.501824774	0.036111082	-0.010589421	-0.012087118
0.697047376	0.668729519	0.500822597	0.036127737	-0.010597089	-0.01212754
0.69704876	0.667886245	0.500650108	0.036101626	-0.010765414	-0.012192389
0.696707685	0.667577027	0.499842039	0.036034715	-0.010846122	-0.012232799
0.694885402	0.667483632	0.499687233	0.035980692	-0.010860878	-0.012395025
0.694889424	0.666966355	0.497464855	0.035984955	-0.010903912	-0.012388981
0.694038943	0.66522748	0.497384394	0.035899115	-0.010930826	-0.0124449
0.693787602	0.664741228	0.497087853	0.03585272	-0.010991056	-0.012479904
0.692307258	0.66413536	0.495927879	0.035852534	-0.011112256	-0.012669377
0.689918462	0.663207968	0.494834712	0.03581515	-0.011185397	-0.01286341
0.689526276	0.661276456	0.494649652	0.035731364	-0.011186688	-0.012901884
0.688952161	0.657657502	0.493726734	0.035549921	-0.011285346	-0.012902633
0.685332167	0.656064443	0.491900805	0.035492248	-0.011308326	-0.012962599
0.684864363	0.655802445	0.491028168	0.035473784	-0.011322905	-0.013037963
0.684004215	0.655642132	0.490799809	0.035477333	-0.011323465	-0.013172364
0.68398142	0.655281494	0.49088245	0.035137901	-0.011353005	-0.013239112
0.682707924	0.65450121	0.48972124	0.035130062	-0.011421129	-0.013267808
0.682593918	0.653424118	0.487895166	0.034708955	-0.011456843	-0.013614449
0.681177798	0.65296251	0.487171487	0.034436356	-0.011466414	-0.013812741
0.679531385	0.652905303	0.485487056	0.034377759	-0.011479919	-0.014202574
0.678612486	0.652597712	0.485466867	0.034328035	-0.011478848	-0.014350102
0.677320634	0.652109214	0.484399423	0.034207607	-0.0115057	-0.014423783
0.676545814	0.651209609	0.483861206	0.034042861	-0.011558384	-0.01456049
0.676002956	0.650646721	0.483091459	0.033984389	-0.011630144	-0.014966595
0.673520949	0.64811157	0.483145014	0.033884795	-0.011822509	-0.015068678
0.673199155	0.647704777	0.482943344	0.033596974	-0.011912908	-0.015080187
0.67266197	0.645239471	0.480995554	0.033530194	-0.011981885	-0.01513511
0.671738522	0.643219852	0.480776771	0.033427053	-0.012049867	-0.015190354
0.668281186	0.642342996	0.480405749	0.033144916	-0.012140039	-0.01522787
0.66646872	0.641400035	0.479745939	0.032899983	-0.01214206	-0.015284039
0.66612176	0.636670466	0.47829979	0.032854355	-0.01217935	-0.015510367
0.665599428	0.636556813	0.477918742	0.03265545	-0.012352748	-0.015572471
0.665076997	0.636217949	0.477043786	0.032535172	-0.012368326	-0.015633144
0.664580101	0.63583919	0.476799836	0.032122791	-0.012428381	-0.015655842
0.664636743	0.635605136	0.475973619	0.032092125	-0.012452351	-0.015676987
0.664409367	0.635543477	0.47523439	0.032029486	-0.012476875	-0.01578947
0.664140491	0.634746855	0.473693719	0.03178429	-0.012541762	-0.015794317
0.66363673	0.634236238	0.473646932	0.031760509	-0.012600731	-0.015822527
0.660114907	0.633657803	0.472193476	0.031707612	-0.01270153	-0.015929642
0.659571734	0.632884966	0.472186727	0.031598178	-0.012812119	-0.016060647
0.659597366	0.632879657	0.472251988	0.031622615	-0.012837723	-0.016370446
0.659727768	0.63241846	0.471735981	0.031643186	-0.012908189	-0.016594191
0.659192123	0.632054458	0.471587226	0.031615446	-0.012966081	-0.016735254
0.658269955	0.631679945	0.470588154	0.031612981	-0.012983916	-0.016768793
0.657942436	0.630587916	0.469604335	0.031537943	-0.013007436	-0.016881088
0.657492302	0.629468159	0.469755855	0.031338504	-0.013089584	-0.016903992
0.6572554	0.629098312	0.469636424	0.031251257	-0.013095662	-0.01752756
0.65664026	0.628537709	0.469281706	0.031250481	-0.013300453	-0.017908248
0.655604019	0.628299007	0.469287765	0.030905915	-0.013314032	-0.018071905
0.65554395	0.62710537	0.469234344	0.030833102	-0.013366632	-0.018181826
0.654016119	0.62688921	0.469176363	0.030559955	-0.013384049	-0.018200767
0.65322378	0.62657897	0.468817709	0.030404802	-0.013391811	-0.018491166
0.652770571	0.626127126	0.468223979	0.030403503	-0.013392852	-0.018505321
0.652136456	0.623540141	0.468231232	0.030375517	-0.013410021	-0.018538452
0.647582846	0.620992512	0.468361377	0.030046937	-0.013410162	-0.018565825
0.647430072	0.620637043	0.468038101	0.030054599	-0.013537177	-0.018729236
0.646742221	0.620441379	0.467900159	0.029920092	-0.013629642	-0.01890532
0.646365675	0.620337159	0.467920927	0.029798366	-0.013641913	-0.01904486
0.646022216	0.620386013	0.467470197	0.029710879	-0.013647104	-0.019158923
0.645990392	0.619774292	0.466742155	0.029597512	-0.013669672	-0.019163142
0.645705415	0.619672156	0.465928905	0.029528493	-0.013674605	-0.019203502
0.644349677	0.617038027	0.465183603	0.029467182	-0.013676279	-0.019217677
0.642578506	0.616491622	0.462967995	0.02947205	-0.013774497	-0.019665907
0.641814723	0.614924993	0.462487193	0.029204987	-0.013795336	-0.019666689
0.641292398	0.613530541	0.461879397	0.029173791	-0.013799973	-0.019673091
0.640466376	0.613424844	0.460509634	0.028716658	-0.013832155	-0.019761416
0.639823292	0.611424723	0.45790625	0.028476027	-0.014010724	-0.019948048
0.639554831	0.609311693	0.457475822	0.028472858	-0.014075159	-0.020124803
0.638851346	0.608948327	0.456570047	0.028465722	-0.014089414	-0.020202124
0.638665875	0.607706901	0.455729015	0.02842311	-0.014111006	-0.020232911
0.638539772	0.607232973	0.45362001	0.028208462	-0.014131199	-0.020498576
0.637982551	0.605723457	0.453093305	0.028224949	-0.014294542	-0.020509401
0.637466637	0.605318398	0.45300104	0.028208832	-0.014306589	-0.020579337
0.637387032	0.603152289	0.452941141	0.027919633	-0.014520327	-0.020613179
0.635782817	0.602025363	0.450414381	0.027862264	-0.014593269	-0.020724667
0.635134958	0.600736183	0.449670455	0.027767797	-0.014618769	-0.021209947
0.634615533	0.599649202	0.446763059	0.027762553	-0.014647124	-0.021625324
0.633963448	0.59955831	0.446892585	0.027695758	-0.014680984	-0.021632937
0.632895557	0.598869632	0.444341282	0.027461301	-0.014725176	-0.021768007
0.631827495	0.598816582	0.444196122	0.02742884	-0.014937265	-0.021754513
0.630351139	0.59803287	0.443963812	0.027289777	-0.015047617	-0.022215692
0.630353301	0.597982164	0.443516805	0.027169141	-0.015047235	-0.022486693
0.630194482	0.597635392	0.443313584	0.027044447	-0.015048659	-0.022536424
0.629268847	0.596722775	0.442787499	0.026701453	-0.015151524	-0.022864843
0.628933298	0.595876776	0.442525854	0.026280372	-0.015146312	-0.02309729
0.628664243	0.595833173	0.439193725	0.026097556	-0.015202864	-0.02362141
0.628684209	0.595437562	0.438788041	0.026017979	-0.015320529	-0.023802374
0.628209735	0.59492949	0.437996355	0.025848765	-0.015322117	-0.023914332
0.62761364	0.594474624	0.437757571	0.02567641	-0.015322051	-0.023931635
0.627215687	0.59441724	0.436749002	0.025276507	-0.01537015	-0.024020185
0.626268737	0.594320931	0.435775647	0.025256176	-0.015390001	-0.024053756
0.625876028	0.594189854	0.435103328	0.025249037	-0.015445043	-0.024338261
0.625864623	0.592346178	0.434859748	0.025151476	-0.015516975	-0.024361022
0.624047244	0.590575792	0.434399148	0.025135186	-0.01552908	-0.024646013
0.621724645	0.590533621	0.433976632	0.024550713	-0.015547837	-0.02489217
0.62173813	0.588802289	0.433136068	0.024552056	-0.015615031	-0.025422212
0.621282397	0.585987157	0.432853805	0.024527582	-0.015600884	-0.025755294
0.621135234	0.585953165	0.432425986	0.024547474	-0.015671167	-0.026299719
0.62053288	0.585140629	0.432348549	0.024412975	-0.015715358	-0.026451472
0.620489647	0.584985442	0.432311188	0.024319327	-0.015739196	-0.026574122
0.620391698	0.584673974	0.431409377	0.024261724	-0.015779857	-0.026731183
0.619840343	0.582863128	0.429491548	0.02414723	-0.015803123	-0.02702941
0.618628791	0.582293542	0.428678088	0.024021563	-0.015985983	-0.027081554
0.616306451	0.581416562	0.427951384	0.023879071	-0.015990142	-0.027108273
0.614965012	0.581384983	0.427522033	0.023644178	-0.016046077	-0.027536446
0.614840621	0.581252051	0.426911536	0.023313953	-0.01605881	-0.027593472
0.614128951	0.580391096	0.426304724	0.023267363	-0.016056414	-0.027639548
0.613970645	0.579663891	0.426144455	0.023244902	-0.016152814	-0.027935276
0.613697804	0.579511626	0.426064589	0.022764594	-0.016164525	-0.028148702
0.613680855	0.578991465	0.42547288	0.022763974	-0.016231191	-0.028430786
0.613121237	0.578382726	0.423350755	0.022759889	-0.016257567	-0.028541001
0.612430274	0.578397923	0.422484026	0.022741145	-0.016313937	-0.028634156
0.609294922	0.578359316	0.420821568	0.022595213	-0.016404766	-0.028634478
0.608975621	0.577929247	0.418062569	0.022580603	-0.016567678	-0.028899309
0.608801974	0.577698445	0.418080057	0.022542883	-0.016572964	-0.028933134
0.60878879	0.576332901	0.413909088	0.022522828	-0.016749133	-0.028970271
0.607273435	0.575216926	0.413731958	0.022452755	-0.016757158	-0.029443853
0.606989117	0.574633733	0.413432649	0.022285078	-0.016837006	-0.029484745
0.606967306	0.574586701	0.412211639	0.022143915	-0.01687041	-0.029566314
0.606925508	0.573422561	0.412143061	0.021942825	-0.016878807	-0.029902401
0.606700878	0.572639326	0.410785748	0.021867514	-0.017022522	-0.030082888
0.606490342	0.572340996	0.410204435	0.021500301	-0.017078086	-0.030097515
0.606507237	0.57217597	0.409652547	0.021434688	-0.017211897	-0.030239847
0.605353829	0.572020017	0.409257302	0.021332833	-0.017375266	-0.030448776
0.604889622	0.571551666	0.407636371	0.021300199	-0.017610347	-0.031348859
0.603713044	0.571034345	0.406185638	0.021195215	-0.017600489	-0.031360849
0.602231507	0.570563681	0.405819842	0.020885954	-0.017657695	-0.031446266
0.600165565	0.569763449	0.405278484	0.02084646	-0.017748061	-0.031445634
0.599832378	0.569044505	0.404058632	0.02068526	-0.017794319	-0.031454588
0.599324469	0.568315343	0.401720714	0.020691549	-0.017841553	-0.031656066
0.599221677	0.567611165	0.401695882	0.020448469	-0.017844434	-0.03168365
0.597762379	0.567467019	0.401706049	0.02044059	-0.017880368	-0.031877663
0.59703011	0.567404881	0.401162832	0.020302578	-0.017918602	-0.032253997
0.596815162	0.564504582	0.399909271	0.020289216	-0.017941417	-0.032342061
0.595697725	0.563648139	0.399749461	0.020231952	-0.018059097	-0.032630504
0.595677967	0.563629483	0.399697892	0.02002559	-0.018066469	-0.032675988
0.593399384	0.562684226	0.399686858	0.019866337	-0.018098032	-0.032800592
0.592413318	0.562689331	0.399256132	0.019831538	-0.018176348	-0.032859174
0.591897931	0.562675483	0.397449266	0.019766637	-0.01817411	-0.032880678
0.591362072	0.562383396	0.396672703	0.019715701	-0.018296192	-0.032965638
0.590102447	0.558516472	0.395515927	0.019530035	-0.018304072	-0.033006531
0.588997083	0.558458874	0.395366997	0.019460975	-0.018307032	-0.033034264
0.588604901	0.558440364	0.395305955	0.019415773	-0.018333881	-0.033158801
0.58860437	0.558033009	0.394961643	0.019388329	-0.018339932	-0.033175075
0.587912551	0.557993657	0.393757319	0.019360541	-0.01845399	-0.033506186
0.586594	0.557734682	0.393619876	0.019354513	-0.018500664	-0.033586738
0.586080996	0.557359444	0.393013086	0.019186559	-0.018500563	-0.033634366
0.585054781	0.556093065	0.392838968	0.0191816	-0.018508777	-0.033735709
0.58357056	0.555187189	0.392318993	0.01909428	-0.018508113	-0.033750114
0.582493849	0.554771769	0.392179765	0.018947212	-0.018568798	-0.033814554
0.582274343	0.554775673	0.3921476	0.018897198	-0.018589397	-0.033908018
0.582135982	0.554288226	0.391859308	0.018887895	-0.018832622	-0.034053405
0.581480383	0.554233615	0.389550305	0.018780911	-0.018875815	-0.034797923
0.581499605	0.55289082	0.389566313	0.018504112	-0.019046744	-0.034805661
0.581151626	0.552611444	0.388895115	0.018487568	-0.01907632	-0.035039723
0.580314144	0.551505598	0.388678814	0.018449738	-0.019128752	-0.035065854
0.580076251	0.550809966	0.388422985	0.018347145	-0.019128941	-0.035396322
0.579638371	0.549104607	0.387446323	0.018217752	-0.019227665	-0.035809429
0.578645936	0.549031573	0.387156375	0.01821776	-0.01925174	-0.035849596
0.578630434	0.548884553	0.387200558	0.01813332	-0.019324444	-0.035981335
0.576320145	0.548583317	0.386673451	0.017944367	-0.019334426	-0.03597195
0.574479858	0.546130682	0.386659703	0.017949954	-0.019336862	-0.036080272
0.57444184	0.54603039	0.386450831	0.017912029	-0.019345403	-0.036525763
0.574110124	0.545901548	0.386384791	0.017854629	-0.019373814	-0.036592451
0.573831577	0.545662737	0.386111719	0.017865387	-0.019378889	-0.036620011
0.573657101	0.545145533	0.385384267	0.017804464	-0.019384991	-0.036639157
0.57317837	0.543531367	0.385112462	0.017392358	-0.019404698	-0.036701562
0.573154247	0.542940746	0.384760946	0.017260708	-0.01942746	-0.036702333
0.573159892	0.542450523	0.384777419	0.017107572	-0.019455259	-0.036739884
0.573076325	0.541859165	0.384411	0.017048369	-0.019452795	-0.036767259
0.572488439	0.540886891	0.384412573	0.017023342	-0.019465628	-0.036770036
0.57160296	0.540683304	0.383906794	0.016846887	-0.019513175	-0.036768503
0.571284077	0.536708596	0.38233866	0.016796095	-0.019546621	-0.036996886
0.571046573	0.536716277	0.382220627	0.016527069	-0.019607888	-0.037019318
0.570551339	0.536149034	0.382096886	0.016514498	-0.019660454	-0.037298083
0.568678613	0.535501946	0.382309484	0.016441969	-0.01966903	-0.037390153
0.567483206	0.534764359	0.382169939	0.016435748	-0.019748267	-0.037391732
0.566188409	0.534204483	0.382081102	0.016398221	-0.019936076	-0.037463458
0.565699947	0.533298063	0.37957401	0.016353569	-0.020105284	-0.037648266
0.565738818	0.533108768	0.377979427	0.016293314	-0.020128848	-0.037913173
0.56407823	0.530607507	0.377553359	0.015978043	-0.020211301	-0.038120972
0.564020074	0.530593013	0.377237408	0.0158199	-0.02026003	-0.038346119
0.563751717	0.529730398	0.376850654	0.015436335	-0.020276827	-0.038526558
0.56327131	0.528890791	0.376093116	0.015460789	-0.020310002	-0.038655325
0.561174484	0.528262075	0.375973423	0.015242638	-0.020306928	-0.038729813
0.561062003	0.526425457	0.375426116	0.015237553	-0.020408663	-0.038920237
0.560631418	0.526334682	0.375154457	0.01526892	-0.0204208	-0.039018686
0.560621738	0.524651467	0.374755724	0.015208674	-0.020432399	-0.039043104
0.558843901	0.524543469	0.373932369	0.015141561	-0.020508533	-0.039035259
0.558685021	0.524491792	0.372958671	0.015021563	-0.02055838	-0.039065148
0.558661622	0.523283577	0.372942503	0.015001767	-0.020633338	-0.039193645
0.558379182	0.522874884	0.37232661	0.014969993	-0.02067941	-0.039203393
0.557916475	0.522855303	0.37146147	0.014872083	-0.020845852	-0.039340208
0.556413207	0.522846072	0.370833563	0.014869427	-0.020968471	-0.039376066
0.556194375	0.522453737	0.37026803	0.01481022	-0.020985859	-0.039393143
0.555739912	0.522067177	0.368695978	0.014535226	-0.021046896	-0.039693747
0.554336529	0.522090374	0.365583277	0.014551391	-0.021062981	-0.039693502
0.553603584	0.521249807	0.365165859	0.014527518	-0.021157856	-0.039695969
0.552293706	0.52123627	0.36500342	0.014318034	-0.021169416	-0.039755557
0.551965045	0.52099385	0.364390121	0.01429359	-0.02128134	-0.039745918
0.551709001	0.520746827	0.363605884	0.014290256	-0.021284406	-0.039752312
0.551633251	0.518879213	0.363245236	0.014276435	-0.021370249	-0.040340738
0.550679033	0.518437417	0.362592595	0.014111431	-0.021405058	-0.040540531
0.549930632	0.517939827	0.362321659	0.014092055	-0.021413646	-0.04091711
0.54912375	0.517783527	0.362594145	0.014005085	-0.02142997	-0.04104198
0.547879086	0.517302883	0.362518804	0.013998695	-0.021532529	-0.041050671
0.5474981	0.512678948	0.362123642	0.0139598	-0.021530978	-0.041077171
0.54619113	0.510820893	0.361361628	0.013813926	-0.02158699	-0.041215628
0.546171907	0.51066202	0.36151635	0.013810687	-0.021672522	-0.041246156
0.545494107	0.510491579	0.361421801	0.013801635	-0.021750579	-0.041282035
0.544993841	0.50958722	0.361386318	0.013731389	-0.021920356	-0.041357199
0.544776799	0.509595629	0.361170059	0.01356592	-0.021993022	-0.041546024
0.544410054	0.509417947	0.360861014	0.013531991	-0.022023359	-0.041594073
0.542923502	0.508284932	0.360486677	0.013493604	-0.0220775	-0.04180856
0.54120608	0.506242175	0.360537295	0.013247321	-0.022078301	-0.041839515
0.538856894	0.50589599	0.360172891	0.01319311	-0.022258647	-0.04185788
0.536009807	0.505308847	0.359815818	0.013131125	-0.022265554	-0.042120645
0.53517951	0.505207113	0.359841924	0.012948997	-0.022332868	-0.042397654
0.535040261	0.503275418	0.357985097	0.012740164	-0.022345772	-0.042465869
0.534237414	0.503301031	0.357479246	0.012693236	-0.022368717	-0.042408947
0.534182958	0.503168077	0.357610395	0.01265977	-0.022367711	-0.042435639
0.531952121	0.503105386	0.357408967	0.012569969	-0.022598958	-0.042712774
0.528293084	0.502309671	0.356975877	0.012466656	-0.022789503	-0.042795214
0.527392707	0.501248605	0.35656074	0.012474158	-0.022823545	-0.042909313
0.526329279	0.500013486	0.356348383	0.012278657	-0.022831959	-0.043161106
0.525310341	0.499849758	0.355025004	0.012225942	-0.023288462	-0.043416422
0.524219418	0.498560535	0.354784281	0.011948124	-0.02339304	-0.043475502
0.524046736	0.498585562	0.354626345	0.011862129	-0.023398835	-0.043460841
0.523633441	0.498413905	0.354592435	0.01177976	-0.023490061	-0.043510293
0.52257139	0.497475291	0.354598285	0.011782882	-0.023506493	-0.043556263
0.520316048	0.497203077	0.35090521	0.011732049	-0.023672245	-0.044004134
0.520195985	0.497119772	0.350453023	0.011664633	-0.023804879	-0.044045644
0.519880206	0.49495239	0.348585627	0.011628889	-0.023870184	-0.044311444
0.519736916	0.494554472	0.347293634	0.011621977	-0.023876116	-0.04450917
0.518327585	0.493643476	0.347268073	0.011464843	-0.023881423	-0.044705712
0.516813438	0.493384374	0.34698223	0.011431514	-0.023898124	-0.044953472
0.516825314	0.493204822	0.346630217	0.011433767	-0.023899056	-0.044898317
0.51670526	0.492839004	0.345860482	0.011265854	-0.023927772	-0.044919715
0.515720774	0.491723281	0.345876165	0.011238918	-0.023951219	-0.045092824
0.514917685	0.490550209	0.345714286	0.01117587	-0.023969442	-0.045551926
0.514679773	0.490381793	0.345388006	0.01107985	-0.024068304	-0.046559286
0.514465143	0.48945602	0.34479141	0.011086672	-0.024065847	-0.046656718
0.513209795	0.488379595	0.3445544	0.011103454	-0.024244557	-0.046656032
0.513006431	0.487897259	0.344049647	0.011053079	-0.02427839	-0.046653157
0.509644475	0.487567052	0.343968093	0.011061446	-0.024353452	-0.046652617
0.507580283	0.486682597	0.343690746	0.011037876	-0.024413972	-0.046666337
0.50394156	0.485738464	0.343629902	0.010770554	-0.024461651	-0.046956245
0.503000112	0.484593948	0.34222386	0.010713181	-0.024577137	-0.047169771
0.502184136	0.483439169	0.34039297	0.010587093	-0.024591467	-0.047527677
0.501972608	0.482943682	0.340367743	0.010497197	-0.024598119	-0.047803634
0.501500353	0.482197623	0.340083123	0.010455013	-0.02460266	-0.047859318
0.499719322	0.481399831	0.339451352	0.010348636	-0.024654024	-0.048018656
0.498877919	0.481309428	0.338396014	0.010366662	-0.024774408	-0.048004414
0.498566838	0.480903026	0.338326469	0.010337454	-0.024851201	-0.048101617
0.498190798	0.480061431	0.337475312	0.010302996	-0.024854843	-0.048181635
0.497572968	0.479194155	0.33623727	0.010263934	-0.0249047	-0.048333134
0.496696168	0.478299909	0.335792726	0.010158142	-0.02491538	-0.048405869
0.496236859	0.475318481	0.335063225	0.010011568	-0.024921408	-0.048422079
0.49471975	0.473676932	0.333218404	0.009920633	-0.024939859	-0.048607823
0.494065616	0.473414991	0.333202821	0.009871919	-0.024938673	-0.048772565
0.493459719	0.472573861	0.332435232	0.009875215	-0.024953961	-0.048786905
0.493469966	0.472127118	0.33225494	0.009722827	-0.024979717	-0.049057387
0.491892407	0.471719317	0.331388956	0.009626401	-0.024991011	-0.049477978
0.491284721	0.470698031	0.33104882	0.009630155	-0.025015017	-0.049667712
0.490963592	0.470075247	0.331001129	0.009482326	-0.02501529	-0.049877874
0.490553979	0.469907242	0.330933266	0.009477988	-0.025023383	-0.049874808
0.489206019	0.468816704	0.330478815	0.009447756	-0.025027041	-0.05007279
0.489193873	0.468787194	0.329596701	0.009439407	-0.025126178	-0.050207713
0.48888155	0.46409023	0.329593141	0.009430587	-0.025198701	-0.050227075
0.488977948	0.463815259	0.329191405	0.00941886	-0.025302968	-0.050305176
0.488560528	0.463746484	0.328782367	0.008939764	-0.025454554	-0.050403486
0.488402584	0.463490877	0.32898881	0.008944016	-0.025541723	-0.050453474
0.486734537	0.461831094	0.32810108	0.00880549	-0.025584577	-0.050475602
0.486670375	0.460679576	0.328012331	0.008803057	-0.025670864	-0.05052729
0.486460771	0.460040259	0.328010295	0.008675704	-0.025754806	-0.050822365
0.486481721	0.459267178	0.327677681	0.008674557	-0.025779222	-0.050944031
0.485621491	0.458837336	0.326381039	0.008657483	-0.025850544	-0.051035363
0.48473348	0.456807947	0.32639542	0.008576681	-0.025995339	-0.0512287
0.484761539	0.455967157	0.326088307	0.008574187	-0.026011527	-0.051417318
0.484075144	0.4556199	0.326126758	0.008403604	-0.026082793	-0.051544868
0.483577561	0.454289461	0.325189501	0.008428351	-0.026083104	-0.051799129
0.483492543	0.454102653	0.325321885	0.008195394	-0.026084214	-0.052051782
0.483441741	0.450306908	0.324589028	0.008083435	-0.026277203	-0.052125056
0.483010315	0.449569626	0.324621895	0.007960031	-0.026288718	-0.052295161
0.480690351	0.449532619	0.323939969	0.007904734	-0.026311605	-0.05233116
0.479415528	0.449227832	0.322819617	0.00789421	-0.026343146	-0.05282256
0.479004449	0.448933117	0.322446756	0.007922145	-0.026437656	-0.053102305
0.478723793	0.448628795	0.321506581	0.007880802	-0.02655401	-0.053384215
0.478444305	0.447674602	0.320988544	0.007830318	-0.026630872	-0.053573338
0.476591137	0.447334996	0.32097245	0.00724496	-0.026644779	-0.053555978
0.476318328	0.445619891	0.319828927	0.00699036	-0.026644722	-0.053823296
0.476043499	0.445575937	0.319787982	0.006936541	-0.026701168	-0.053807936
0.473903229	0.445056593	0.319463206	0.00690744	-0.026767443	-0.054008758
0.472854622	0.445051298	0.317942473	0.006903718	-0.026803864	-0.054251464
0.472940225	0.444750634	0.317754669	0.006894653	-0.026825225	-0.054479422
0.472076322	0.443453752	0.317705759	0.006717301	-0.026892038	-0.054600606
0.471880426	0.443310581	0.317538188	0.006702578	-0.026920807	-0.054758859
0.469183044	0.443110766	0.31701129	0.006636356	-0.027026505	-0.055128984
0.468368228	0.442273768	0.31418814	0.006558106	-0.027051379	-0.055183682
0.467826115	0.44195393	0.313819581	0.006574236	-0.027113072	-0.055370569
0.46776967	0.44161524	0.311276616	0.006437911	-0.027330071	-0.055487632
0.467763217	0.439463811	0.310801529	0.006340637	-0.027364855	-0.055551421
0.467780999	0.438777858	0.310456477	0.005951416	-0.027490261	-0.055660125
0.467405612	0.438625682	0.308475542	0.005903446	-0.027506031	-0.055929658
0.466472763	0.437201729	0.308302444	0.005890813	-0.027509493	-0.056509922
0.465766474	0.436400385	0.308286738	0.005888137	-0.027528888	-0.056496852
0.464420726	0.43627575	0.306847029	0.005854045	-0.027552661	-0.056609654
0.463978354	0.435412881	0.307121331	0.005837802	-0.027600786	-0.056806049
0.463947127	0.43477778	0.306901929	0.005768216	-0.027632683	-0.056881558
0.463554786	0.433912803	0.305738935	0.005693526	-0.027737027	-0.056969472
0.462543276	0.433923289	0.305099466	0.005376868	-0.027744758	-0.057078578
0.462121453	0.433943057	0.304095445	0.005380949	-0.027775999	-0.057335779
0.461602949	0.43386882	0.303415835	0.005339504	-0.027795102	-0.057406281
0.461295912	0.433582795	0.303252723	0.005285756	-0.027797083	-0.057506145
0.461185556	0.431845919	0.301585248	0.005267574	-0.027815792	-0.057696116
0.46119706	0.431729618	0.301041614	0.005179473	-0.02783235	-0.057747545
0.460713071	0.430955978	0.300449725	0.005142392	-0.027896252	-0.057846568
0.460405417	0.429876817	0.300388157	0.0051607	-0.027992563	-0.057992496
0.459680486	0.429536822	0.299101578	0.005169027	-0.028141806	-0.058206755
0.458645992	0.429268199	0.298440425	0.005129236	-0.028195646	-0.058388093
0.458534057	0.429069644	0.298428551	0.005144717	-0.028256259	-0.058523946
0.455265351	0.428475173	0.298059507	0.004950784	-0.028519221	-0.059171169
0.454558317	0.428341814	0.297467877	0.004924752	-0.028527571	-0.059351231
0.451794651	0.428200669	0.297281749	0.004935455	-0.028541173	-0.059385207
0.451541446	0.42837897	0.297249996	0.004938619	-0.028558294	-0.0595692
0.450140937	0.427116135	0.296346247	0.004898659	-0.028611989	-0.059580178
0.450026398	0.426443869	0.296110937	0.004864395	-0.028708632	-0.059820942
0.448725655	0.424702552	0.295596649	0.004844419	-0.028764585	-0.059954171
0.448342085	0.424701157	0.295596133	0.004803432	-0.02883331	-0.060037448
0.447990455	0.424388051	0.295003008	0.004740134	-0.028865028	-0.060147046
0.445581602	0.423783025	0.291351932	0.004691958	-0.028878377	-0.060209633
0.445002493	0.423613548	0.290687296	0.004660967	-0.029073341	-0.06040842
0.444555002	0.423614818	0.290045419	0.004653955	-0.029154744	-0.060589242
0.443829195	0.423518491	0.290023782	0.00457306	-0.029271343	-0.060805295
0.443521394	0.422179756	0.288168879	0.004509464	-0.029290485	-0.060819763
0.443180414	0.421045499	0.288056477	0.004171295	-0.029443958	-0.061072206
0.443144494	0.420681262	0.287809085	0.004081039	-0.029457434	-0.061103209
0.442531656	0.420609415	0.287565144	0.004067585	-0.029537964	-0.06111217
0.442305738	0.420366591	0.287468642	0.004078493	-0.02976941	-0.061652543
0.442229514	0.419891299	0.286134778	0.003998812	-0.029800791	-0.06172306
0.439964705	0.418764744	0.28559589	0.003850559	-0.029920834	-0.061762934
0.439127361	0.418565206	0.285478513	0.003704108	-0.029936448	-0.061760891
0.437576181	0.417504784	0.28390811	0.003671551	-0.030117504	-0.0617769
0.435348509	0.416734387	0.283793102	0.003576304	-0.030219555	-0.061918209
0.434814336	0.416300262	0.283404104	0.003522239	-0.030311578	-0.062035766
0.433780319	0.415167616	0.283471471	0.00339357	-0.030329941	-0.062171125
0.433797182	0.414971117	0.283436702	0.00338718	-0.030399804	-0.062213535
0.43376609	0.414505903	0.283612977	0.003331252	-0.030439847	-0.062667236
0.433233507	0.41361386	0.282766774	0.003333678	-0.030447658	-0.06286712
0.432997264	0.412734654	0.282597603	0.003304266	-0.030457828	-0.062870043
0.431549499	0.412148763	0.280397757	0.003308213	-0.030456398	-0.062901123
0.431341662	0.411512086	0.279847544	0.003161734	-0.030584063	-0.062899425
0.43035986	0.410185331	0.279604634	0.003077095	-0.030672382	-0.063195397
0.428669049	0.407873606	0.279227676	0.00308201	-0.030702899	-0.063304352
0.427760717	0.407748977	0.277913753	0.003033928	-0.030716759	-0.063575072
0.427766118	0.407650424	0.277716324	0.003024255	-0.030727012	-0.063698294
0.426972573	0.407313673	0.277526101	0.003015875	-0.030797399	-0.063787228
0.426745187	0.407265446	0.277448905	0.003002061	-0.03081979	-0.064098025
0.426681098	0.406713368	0.27668087	0.002980202	-0.0310574	-0.064161219
0.426490084	0.40321175	0.276635491	0.002986628	-0.031075073	-0.064313919
0.425979655	0.402945892	0.276403355	0.002959064	-0.031112916	-0.064377309
0.424841989	0.402102019	0.276332473	0.00293429	-0.031158249	-0.064464598
0.424498186	0.402134429	0.275813938	0.00283705	-0.031185859	-0.064664461
0.423144264	0.401169993	0.275122448	0.002731906	-0.031229148	-0.064777054
0.422526065	0.400369644	0.274846669	0.002667416	-0.031227815	-0.064924037
0.422525178	0.398344022	0.273515994	0.002517344	-0.031297542	-0.065240205
0.421336179	0.39703544	0.273516564	0.002480137	-0.031312128	-0.065449805
0.421336133	0.396838271	0.272869271	0.002424659	-0.03132478	-0.065483956
0.421343741	0.396370694	0.272738304	0.002416919	-0.031326863	-0.06548668
0.421178841	0.395870097	0.272325595	0.002202407	-0.03133096	-0.065484951
0.420273206	0.395490974	0.271307686	0.002156256	-0.031537859	-0.065485691
0.419867081	0.394151384	0.269972412	0.002120399	-0.031721155	-0.065486342
0.418906499	0.392369147	0.269966037	0.00204531	-0.031721882	-0.065566527
0.418529314	0.391394001	0.269881044	0.00196935	-0.031772829	-0.065628798
0.418217257	0.391471719	0.269545087	0.001990537	-0.031798449	-0.065825708
0.417029868	0.390290343	0.267720182	0.001899381	-0.031876245	-0.065941892
0.416911038	0.390166993	0.26766657	0.001881846	-0.032173152	-0.066021513
0.416607712	0.389929467	0.266830315	0.001782244	-0.032336735	-0.06615952
0.416623486	0.389852115	0.266385576	0.001743298	-0.032354389	-0.066189688
0.41515592	0.389764544	0.265038356	0.001722064	-0.032432807	-0.066670503
0.41482839	0.38879843	0.264703152	0.001700351	-0.032500301	-0.066770362
0.412757754	0.388297047	0.26290247	0.001694646	-0.03271454	-0.067030434
0.412445586	0.388176199	0.262389734	0.001644178	-0.032744683	-0.067169843
0.412415157	0.387563083	0.26186522	0.001617987	-0.032786234	-0.067256071
0.411913401	0.384615848	0.259738936	0.001614278	-0.032857187	-0.067337008
0.411088715	0.384343467	0.258751964	0.0016073	-0.032951268	-0.067431905
0.40902222	0.384085645	0.258741921	0.001630263	-0.033162306	-0.067548958
0.408745941	0.383068861	0.258287964	0.001549784	-0.033468353	-0.068239591
0.408262018	0.382171265	0.258257853	0.001436842	-0.033506567	-0.068506657
0.407875437	0.381533473	0.258145195	0.001300498	-0.033562611	-0.068797768
0.407709828	0.380195117	0.257982288	0.001306609	-0.033660413	-0.069258836
0.407429838	0.378494435	0.255540693	0.001188017	-0.033741061	-0.069326772
0.405758002	0.377646448	0.255217942	0.001213914	-0.033771967	-0.069387893
0.404896555	0.376736196	0.255166789	0.001217633	-0.033809511	-0.069571684
0.40391181	0.376070924	0.253717405	0.001231817	-0.033858522	-0.070104103
0.402696254	0.375928203	0.253682458	0.001189211	-0.033861631	-0.070142673
0.402410296	0.375972957	0.25066784	0.001122253	-0.033936257	-0.070231163
0.40242242	0.37583691	0.249670909	0.001073971	-0.033984362	-0.070335673
0.400494896	0.374667738	0.249708784	0.001071239	-0.034120431	-0.070434507
0.400311219	0.374604263	0.249469368	9.36E-04	-0.034126922	-0.070613249
0.400250199	0.374142224	0.249453372	8.04E-04	-0.034165249	-0.07069586
0.40008434	0.374033746	0.249200509	8.00E-04	-0.034164156	-0.070685773
0.397839158	0.373957152	0.248711757	5.86E-04	-0.034221189	-0.070854194
0.397686349	0.372709933	0.248953192	4.58E-04	-0.034268314	-0.071202819
0.397348402	0.372655791	0.248164315	4.18E-04	-0.034294325	-0.071288644
0.397301298	0.372410442	0.247361693	4.18E-04	-0.034376923	-0.071500996
0.396533421	0.372230148	0.247352292	3.50E-04	-0.034412988	-0.07149515
0.394243727	0.372167492	0.2473458	3.57E-04	-0.034475305	-0.071666639
0.393922434	0.371249434	0.246866836	3.37E-04	-0.034519894	-0.072042837
0.391772632	0.370648452	0.245930807	3.20E-04	-0.03458458	-0.072465221
0.390169081	0.3702122	0.244719009	2.87E-04	-0.03463139	-0.072502837
0.389836854	0.369797771	0.243726125	1.34E-04	-0.034701277	-0.072586377
0.389334184	0.369428914	0.243187571	1.57E-05	-0.034972069	-0.072636653
0.388236222	0.368867919	0.243387414	1.38E-05	-0.035070615	-0.072800727
0.38744934	0.368725585	0.242798012	-1.34E-05	-0.035147592	-0.072852597
0.387301171	0.36852361	0.242406829	-4.24E-05	-0.035145234	-0.073061255
0.386037986	0.368478377	0.24164867	-2.33E-04	-0.035142253	-0.073120393
0.38505383	0.368454141	0.241171288	-2.98E-04	-0.035277239	-0.073487842
0.383841837	0.368377781	0.240966616	-3.08E-04	-0.035293032	-0.074255475
0.383682578	0.367443435	0.240644691	-4.15E-04	-0.035372997	-0.074759672
0.380680451	0.366939981	0.240627607	-5.93E-04	-0.035436369	-0.074785252
0.380710961	0.366901604	0.240319581	-7.20E-04	-0.035639656	-0.074816419
0.379601225	0.366990193	0.240375864	-7.39E-04	-0.035643143	-0.075241258
0.378901088	0.366701034	0.239506475	-8.41E-04	-0.035656607	-0.075311412
0.37809129	0.365060815	0.239525802	-8.02E-04	-0.035790149	-0.075393267
0.377469348	0.364396212	0.239233621	-8.32E-04	-0.035893315	-0.075429991
0.375848949	0.36418649	0.237847028	-8.97E-04	-0.035973627	-0.075702557
0.375580189	0.3631338	0.237793578	-9.78E-04	-0.035972757	-0.075787052
0.373000973	0.36291596	0.237287543	-9.81E-04	-0.036025295	-0.07581397
0.372631219	0.362382888	0.23706335	-0.001046296	-0.036171503	-0.076085935
0.372487009	0.362313849	0.237108091	-0.001126474	-0.036171568	-0.076353561
0.370645629	0.361948707	0.236897205	-0.001254658	-0.036192901	-0.076536675
0.370087711	0.361832531	0.236129356	-0.001384021	-0.03626737	-0.076648674
0.36944495	0.361273839	0.235547055	-0.001405184	-0.036271076	-0.076693679
0.369160391	0.360801895	0.235343753	-0.001560074	-0.036311583	-0.076782946
0.368156073	0.35946655	0.234816407	-0.001617344	-0.036489977	-0.077076268
0.367892506	0.354328793	0.233863396	-0.001636169	-0.03655214	-0.077153958
0.367228844	0.354285505	0.233855281	-0.001625312	-0.036615252	-0.077433298
0.366112836	0.354356006	0.233285997	-0.00166241	-0.036625754	-0.077481587
0.365912694	0.354015549	0.232371621	-0.001684187	-0.036722085	-0.077547562
0.365532053	0.353273254	0.231992129	-0.001749975	-0.036754031	-0.078114895
0.364881892	0.353017703	0.230714931	-0.001775566	-0.036768479	-0.078164955
0.362273968	0.351773864	0.2297056	-0.001860108	-0.03688933	-0.07836433
0.362144642	0.349447607	0.229045787	-0.001897989	-0.036979442	-0.078356231
0.360965008	0.349295655	0.228709256	-0.001845404	-0.036990483	-0.078452779
0.359796105	0.349149495	0.228239733	-0.001879272	-0.037096313	-0.078871642
0.358595484	0.346190385	0.227889547	-0.001865676	-0.037149916	-0.078919959
0.358091259	0.346190222	0.226756586	-0.001901787	-0.037205973	-0.079089408
0.357267138	0.342033626	0.226525838	-0.001906584	-0.037383517	-0.079206521
0.357204865	0.341705661	0.226058861	-0.001912682	-0.03755068	-0.079267165
0.356532293	0.340707423	0.226334846	-0.001912859	-0.037647542	-0.079573551
0.355438294	0.340555187	0.226085952	-0.001983941	-0.037691466	-0.079578672
0.354131575	0.339933894	0.225774222	-0.002348917	-0.03774401	-0.079750645
0.353983115	0.339780488	0.225312165	-0.002511262	-0.037885531	-0.079937969
0.353965537	0.339803143	0.224403961	-0.0025512	-0.037936252	-0.080232874
0.353753696	0.338594199	0.224413761	-0.002575194	-0.038146814	-0.080272223
0.353638422	0.337475779	0.224242582	-0.002599161	-0.038318117	-0.080292745
0.353341005	0.337256867	0.224480182	-0.002621201	-0.038320703	-0.080310402
0.352175264	0.33607927	0.224501704	-0.002766331	-0.038429386	-0.080544045
0.351229165	0.335708595	0.224328727	-0.002950568	-0.03842663	-0.080842328
0.351156008	0.335706498	0.22411432	-0.002990786	-0.03850347	-0.08092112
0.350913348	0.334706182	0.22370402	-0.002990997	-0.03854621	-0.080914205
0.350922706	0.333935426	0.223372926	-0.003127713	-0.038629864	-0.080946318
0.349878569	0.333863912	0.223000694	-0.003167075	-0.038681787	-0.081002961
0.349849788	0.332507171	0.222426759	-0.003343365	-0.038867151	-0.081004012
0.34835209	0.331755574	0.222402945	-0.003391562	-0.038932399	-0.08114783
0.348192152	0.330962094	0.221673937	-0.003416901	-0.03898861	-0.081332234
0.348082047	0.330813981	0.221647482	-0.003440818	-0.039029731	-0.081680501
0.348033578	0.330651754	0.221687862	-0.003602401	-0.039045464	-0.081894693
0.347302914	0.330614461	0.221589705	-0.003707839	-0.039054325	-0.081964125
0.346849841	0.329028407	0.221601489	-0.003986445	-0.039067036	-0.082350865
0.346301437	0.328858711	0.221334693	-0.00425341	-0.039234967	-0.082599878
0.345310876	0.328742179	0.22127599	-0.00425358	-0.039264275	-0.082824099
0.344582317	0.328522012	0.21986522	-0.004331312	-0.039344919	-0.083304339
0.343762739	0.327929159	0.219106463	-0.004360613	-0.039376719	-0.084111611
0.343768629	0.32759985	0.219084244	-0.004457633	-0.03938211	-0.084185281
0.343031665	0.32631366	0.218480919	-0.004564194	-0.039690434	-0.084288146
0.342481102	0.326277383	0.217833646	-0.004666444	-0.039720781	-0.084364239
0.341681165	0.325659496	0.21776361	-0.004670805	-0.039739499	-0.084401316
0.340528317	0.325697685	0.217244687	-0.004765339	-0.039779654	-0.084483752
0.34029436	0.325054904	0.217243191	-0.004779233	-0.039829214	-0.084487387
0.339642438	0.324463501	0.215607053	-0.004789849	-0.040017015	-0.084592663
0.339185555	0.324385078	0.215317164	-0.004798363	-0.04011475	-0.084667802
0.337724492	0.323007431	0.21531645	-0.004978384	-0.04017239	-0.084772787
0.336819223	0.321150436	0.21522479	-0.005052806	-0.040189877	-0.084967702
0.335649708	0.321020858	0.214087747	-0.00509724	-0.040217352	-0.085221758
0.335422488	0.319720347	0.214105192	-0.005225159	-0.040365417	-0.085282869
0.335315464	0.319352162	0.211260939	-0.005305817	-0.040495989	-0.085937386
0.335077442	0.319336472	0.210673391	-0.005445699	-0.040636395	-0.085932128
0.334442083	0.318133247	0.210482246	-0.00555507	-0.040770554	-0.086323738
0.334108264	0.31811439	0.209400113	-0.00554598	-0.040890562	-0.086425886
0.333055677	0.315594437	0.209081657	-0.005617715	-0.040944537	-0.086774514
0.332278329	0.315242164	0.208900487	-0.005606623	-0.041183749	-0.087224584
0.331868454	0.315027129	0.208784994	-0.005708168	-0.041249036	-0.087510315
0.330142929	0.31433694	0.208406869	-0.005709619	-0.041300212	-0.087877795
0.329307259	0.314351117	0.207576758	-0.005822868	-0.041600143	-0.088105067
0.328774251	0.313065996	0.207583222	-0.005916391	-0.041654436	-0.088116915
0.328420903	0.312550022	0.20669349	-0.005919911	-0.041652764	-0.088145245
0.328010329	0.312481631	0.205926507	-0.005916192	-0.041796028	-0.088679412
0.325269907	0.31233754	0.205989247	-0.006103924	-0.041857251	-0.088721315
0.324195656	0.31195123	0.205360146	-0.00612846	-0.041925152	-0.088973616
0.323553178	0.311558124	0.205230039	-0.006311321	-0.041965118	-0.089092397
0.322958579	0.308959036	0.204454073	-0.006351509	-0.041991592	-0.089407626
0.32230494	0.308510778	0.203604892	-0.006389064	-0.0420887	-0.089686485
0.321350249	0.307897942	0.202318219	-0.006401866	-0.042140959	-0.090333592
0.320121796	0.307943243	0.202168382	-0.006465554	-0.04216277	-0.090330717
0.319939669	0.30759386	0.202163716	-0.006480318	-0.042188105	-0.090533804
0.319048071	0.307287614	0.201946872	-0.006526689	-0.042194145	-0.09058936
0.318190991	0.306715161	0.201199146	-0.006673304	-0.0422071	-0.090881341
0.317864393	0.305138771	0.201225074	-0.006732186	-0.042206583	-0.091027198
0.317814164	0.302132052	0.200737627	-0.006749837	-0.042221747	-0.091040661
0.317072866	0.301917914	0.200504989	-0.006908257	-0.042221411	-0.09142517
0.315010419	0.297280867	0.200184817	-0.007049477	-0.042308393	-0.091584648
0.314242651	0.296826604	0.200050807	-0.007051802	-0.042363402	-0.091998082
0.313882162	0.295549162	0.19992846	-0.007054983	-0.042419031	-0.092097541
0.312736544	0.29536803	0.199468019	-0.007110196	-0.042419947	-0.092204509
0.310393466	0.294764201	0.199533003	-0.007414166	-0.042438284	-0.092291639
0.310189805	0.293364241	0.199655226	-0.00760418	-0.042463739	-0.092790544
0.309801794	0.291544676	0.197383276	-0.007583587	-0.042540643	-0.092953248
0.308732881	0.291448502	0.196119261	-0.007642786	-0.042545472	-0.093238818
0.308573777	0.290596654	0.19592768	-0.007713776	-0.042554515	-0.093252091
0.307446669	0.289413597	0.195316704	-0.007704009	-0.042554723	-0.093504687
0.306240187	0.288653685	0.19510214	-0.007755092	-0.042592911	-0.093667004
0.305449067	0.288447159	0.194746994	-0.00775149	-0.042589292	-0.093880551
0.304531777	0.288382994	0.194414036	-0.007772209	-0.042719288	-0.093870213
0.304522642	0.286936632	0.194508606	-0.007786157	-0.042810245	-0.093913021
0.30342077	0.286213743	0.194565563	-0.007884498	-0.042877272	-0.093929131
0.303356666	0.285671225	0.193998106	-0.007930953	-0.043002951	-0.094012297
0.300803484	0.284958268	0.193501049	-0.007988105	-0.043034165	-0.09442754
0.300553967	0.284578502	0.193490292	-0.0081528	-0.043078361	-0.094621002
0.300314951	0.284045031	0.193305825	-0.008213632	-0.043124533	-0.094969884
0.299819299	0.283477115	0.192087162	-0.008223934	-0.043127328	-0.094984325
0.297315343	0.282444519	0.191815361	-0.008285142	-0.043312557	-0.09527475
0.297116856	0.282450428	0.191115603	-0.008297993	-0.043303462	-0.095356321
0.296738718	0.281795646	0.191096411	-0.008403153	-0.043436985	-0.095620899
0.296549264	0.280535169	0.190889584	-0.00838693	-0.043518605	-0.096282469
0.296479798	0.280180128	0.191291077	-0.008407143	-0.043559697	-0.096632712
0.29069518	0.279685018	0.189512028	-0.008535978	-0.043680116	-0.096653209
0.290687904	0.278904425	0.188348395	-0.008709398	-0.043681574	-0.09673763
0.290422998	0.27860081	0.187369867	-0.008816273	-0.043726637	-0.096800534
0.289471626	0.277646348	0.187163814	-0.008829317	-0.043797168	-0.096785602
0.289359458	0.277154683	0.187146707	-0.008834171	-0.043817604	-0.097094158
0.289169601	0.277184937	0.18607607	-0.008828952	-0.043819132	-0.097301373
0.28884	0.27682777	0.185798159	-0.008997958	-0.043970726	-0.098034011
0.288760958	0.275725031	0.185068491	-0.009125332	-0.043982373	-0.098291327
0.288569157	0.275583391	0.185108276	-0.009196116	-0.044607395	-0.098314413
0.288162062	0.274184348	0.184211731	-0.00927615	-0.044615871	-0.098319542
0.287910625	0.273833984	0.18387865	-0.009336764	-0.044767017	-0.098461756
0.286189591	0.273531175	0.183606711	-0.00933554	-0.044914888	-0.098532445
0.285233607	0.273306653	0.183265409	-0.009436094	-0.045124544	-0.098567811
0.284734279	0.273040652	0.182314831	-0.009466736	-0.045136997	-0.098808838
0.284812382	0.272755855	0.181963629	-0.009424466	-0.045184041	-0.099378573
0.283856807	0.272627772	0.181957409	-0.009433715	-0.045203961	-0.099366223
0.283670091	0.270994205	0.181851978	-0.009540267	-0.045303898	-0.099378876
0.283665573	0.269613367	0.181940578	-0.009578692	-0.045318891	-0.099389327
0.283515722	0.269124807	0.181177168	-0.009636421	-0.0454943	-0.099393383
0.282807635	0.265774373	0.180974864	-0.009622967	-0.045653152	-0.099455049
0.282846546	0.263053462	0.1807589	-0.009609129	-0.045655762	-0.099867047
0.282022688	0.262441191	0.180874281	-0.009610317	-0.045727563	-0.100118371
0.281934051	0.261678066	0.180860276	-0.009666725	-0.045796873	-0.100177583
0.281899511	0.260894171	0.180885681	-0.009685996	-0.045828972	-0.100374035
0.280269551	0.260052276	0.180445908	-0.009707426	-0.045917635	-0.100611349
0.279317214	0.25992086	0.179943109	-0.009702813	-0.045916512	-0.100639356
0.277433351	0.259690755	0.179177911	-0.009676133	-0.045999916	-0.1010711
0.276432491	0.258980477	0.179291774	-0.00972631	-0.046014022	-0.101135855
0.27642511	0.258613083	0.179301213	-0.009678339	-0.0461529	-0.101265134
0.275911819	0.258620044	0.179248476	-0.009789097	-0.046150929	-0.101355397
0.275870128	0.258320793	0.179181232	-0.009827064	-0.046160735	-0.101503331
0.275677375	0.258065409	0.178916664	-0.009830463	-0.04627724	-0.101714137
0.273316463	0.257710135	0.178913242	-0.010430828	-0.046361125	-0.101744962
0.273287467	0.257301311	0.178402064	-0.010447158	-0.046434483	-0.10190607
0.272541275	0.255226152	0.17804602	-0.010707339	-0.046699603	-0.101986178
0.271923406	0.255213748	0.178072855	-0.010776564	-0.046727651	-0.102180397
0.271763019	0.254467	0.177535091	-0.010781011	-0.046758497	-0.10224399
0.271790785	0.254476886	0.176697733	-0.010837304	-0.046896001	-0.102447288
0.271519903	0.252843039	0.176400833	-0.010880853	-0.046958186	-0.102577266
0.27117224	0.252811306	0.175728072	-0.010880436	-0.046999256	-0.102642057
0.271145334	0.252841488	0.173098035	-0.01101801	-0.047112748	-0.102731331
0.271147986	0.252452265	0.173110647	-0.011062438	-0.047224644	-0.102737416
0.271084206	0.252000439	0.172706316	-0.01118015	-0.047243413	-0.103007364
0.26984928	0.251866283	0.172401811	-0.011217505	-0.047281971	-0.103479734
0.269284326	0.250754913	0.171481428	-0.011273263	-0.047315329	-0.103995575
0.269271538	0.250740489	0.171064694	-0.011299102	-0.047495664	-0.104389577
0.267794048	0.250094365	0.170852626	-0.011314837	-0.047527388	-0.104405845
0.267796326	0.248755852	0.170049101	-0.011258369	-0.047558052	-0.104436789
0.267068262	0.248071342	0.169474214	-0.011280829	-0.04755845	-0.104647233
0.265548276	0.247837229	0.169437338	-0.011408805	-0.047630711	-0.104748371
0.264977863	0.247561503	0.169329095	-0.01148836	-0.047764257	-0.105020261
0.263360885	0.247282217	0.16910991	-0.011610519	-0.047771374	-0.105457113
0.263370288	0.244369131	0.169131351	-0.011755504	-0.047797744	-0.105810107
0.262144452	0.243458627	0.168925473	-0.01194449	-0.047889552	-0.105888219
0.261794696	0.243297102	0.168100395	-0.012045501	-0.048046253	-0.106016925
0.26113875	0.242738047	0.166880523	-0.012105612	-0.048060909	-0.106093002
0.260894595	0.242164904	0.166512109	-0.012139643	-0.048321141	-0.106172636
0.25952762	0.242166979	0.166436562	-0.01213621	-0.048426881	-0.106472338
0.25918751	0.240023039	0.164890123	-0.012161649	-0.048445672	-0.106466776
0.258487923	0.23986144	0.163389067	-0.012186792	-0.048522377	-0.106471605
0.258199139	0.239533788	0.163122502	-0.012214387	-0.048553617	-0.106613772
0.25729033	0.238176051	0.162236107	-0.012443897	-0.048659073	-0.106775946
0.257282168	0.238196259	0.162065732	-0.012546055	-0.048669733	-0.1068763
0.255709012	0.237640047	0.162082737	-0.012572285	-0.048670407	-0.107082846
0.255564123	0.237572058	0.161353622	-0.012625108	-0.049026527	-0.107353072
0.255255582	0.237116373	0.161297013	-0.012623723	-0.049043591	-0.10738073
0.253340416	0.235566077	0.160991106	-0.012647011	-0.049329552	-0.107423986
0.252149955	0.235492753	0.16075984	-0.01271972	-0.049547274	-0.107636135
0.251986254	0.234776635	0.159997007	-0.012908521	-0.049564489	-0.107758992
0.250830099	0.232610619	0.157590346	-0.012955713	-0.049682625	-0.107912239
0.250721259	0.2306969	0.155270194	-0.012955	-0.049716904	-0.108382263
0.250620878	0.229313743	0.154679799	-0.013009346	-0.049725348	-0.108407459
0.249931059	0.228483994	0.154806726	-0.013092558	-0.04980252	-0.108395373
0.249700531	0.226906536	0.154625447	-0.013191548	-0.049871911	-0.108427956
0.248724136	0.226803829	0.153322943	-0.01321728	-0.049911111	-0.108500729
0.248687261	0.226774899	0.152976874	-0.013335753	-0.050058497	-0.108624085
0.248415844	0.226670896	0.152558806	-0.01346024	-0.050104564	-0.108935197
0.248112681	0.226689245	0.151804144	-0.013492814	-0.050105936	-0.10916509
0.248064603	0.226561103	0.151121656	-0.013488786	-0.050162758	-0.109195122
0.247733361	0.22609732	0.150930376	-0.013712853	-0.050303736	-0.109203538
0.246999158	0.22610173	0.150145119	-0.013749224	-0.05033356	-0.109196509
0.245546208	0.225580804	0.150110082	-0.01388687	-0.050352734	-0.109185993
0.245053479	0.223582729	0.149680615	-0.013884921	-0.050476901	-0.10985234
0.244537602	0.223450651	0.149582059	-0.013885128	-0.050477373	-0.109944724
0.24379832	0.223373836	0.148854289	-0.013931881	-0.050645453	-0.110076429
0.242585193	0.223198687	0.14855687	-0.014052853	-0.050689284	-0.110621143
0.242468277	0.222472496	0.148050013	-0.014096976	-0.050719157	-0.110655902
0.241879879	0.221202255	0.147292736	-0.014164324	-0.050724843	-0.110709364
0.240871932	0.220412968	0.146080256	-0.014181724	-0.050724219	-0.110701092
0.240753798	0.220076836	0.145942732	-0.014226682	-0.05073889	-0.110820603
0.240696052	0.218892403	0.14550606	-0.014205544	-0.050792236	-0.110905402
0.240062308	0.218615478	0.145509872	-0.014240912	-0.050794733	-0.111136678
0.238065118	0.218589936	0.145525194	-0.014269121	-0.050796872	-0.111158376
0.236363662	0.218587996	0.144846391	-0.014247393	-0.050888314	-0.111277448
0.23554038	0.218469651	0.144019047	-0.014307326	-0.050914393	-0.111536748
0.235014658	0.218271081	0.143952955	-0.014328155	-0.051022249	-0.111560732
0.234851841	0.218005733	0.142878265	-0.01439032	-0.051031958	-0.111952707
0.232945271	0.21608886	0.142923029	-0.01443701	-0.051045126	-0.112218483
0.231358763	0.215916753	0.142509415	-0.014695572	-0.051086451	-0.112273168
0.231216151	0.21527056	0.141785952	-0.014721768	-0.051212536	-0.112655208
0.231103956	0.213565339	0.141660722	-0.014825408	-0.051229098	-0.112696274
0.230909636	0.213006969	0.141415234	-0.014873962	-0.05125344	-0.1132794
0.230893463	0.212509042	0.141281304	-0.014947333	-0.051270286	-0.113493135
0.228445009	0.212409986	0.140627434	-0.015094861	-0.051320376	-0.113671151
0.227342426	0.212367855	0.140408322	-0.015205753	-0.051436409	-0.114176238
0.226977266	0.210925706	0.140353604	-0.015286301	-0.051591679	-0.114269915
0.226799302	0.210611172	0.139772475	-0.015314853	-0.051603752	-0.114375773
0.226875801	0.21016421	0.139715225	-0.015373989	-0.051672606	-0.114500579
0.227014062	0.209699587	0.140264643	-0.015453191	-0.051682345	-0.114711318
0.226785602	0.209413856	0.140254962	-0.01549332	-0.051824316	-0.114801777
0.225290604	0.209270034	0.139004041	-0.015601833	-0.051870185	-0.115165721
0.22496378	0.209264222	0.138677269	-0.015636452	-0.05187658	-0.115312644
0.224361994	0.208683788	0.137824432	-0.015637217	-0.051926945	-0.115499666
0.224100013	0.207216836	0.137804231	-0.015662101	-0.052101276	-0.115590583
0.224121663	0.206572688	0.136797591	-0.015690888	-0.052242001	-0.11562351
0.223579601	0.20647531	0.136336259	-0.015704753	-0.052356912	-0.115902688
0.222621478	0.204319718	0.135943289	-0.015721175	-0.052360565	-0.115978843
0.221797022	0.20395715	0.135965962	-0.015721117	-0.052447999	-0.11605793
0.221724243	0.201641213	0.135832872	-0.015892886	-0.052452605	-0.116111822
0.221576358	0.200721314	0.135633238	-0.015891794	-0.052509586	-0.11625219
0.221309872	0.200163886	0.135542598	-0.015899482	-0.052635726	-0.116273749
0.220050025	0.198323159	0.135541934	-0.015919938	-0.052796237	-0.116271123
0.219791764	0.198179653	0.135437822	-0.016136494	-0.052993211	-0.117223868
0.219024809	0.197066181	0.134879847	-0.016185453	-0.053060368	-0.117553322
0.219052128	0.196618592	0.134922129	-0.016293094	-0.053113844	-0.117995376
0.21785355	0.195873865	0.134419023	-0.016283963	-0.053118704	-0.118187281
0.217597527	0.194526872	0.134125196	-0.016444717	-0.053134511	-0.118234438
0.214829517	0.192937301	0.13319766	-0.016448526	-0.053224533	-0.118233064
0.213993209	0.192549354	0.132810509	-0.01653075	-0.053306481	-0.118331303
0.213786421	0.192383479	0.131982928	-0.016463674	-0.053395865	-0.118443079
0.213225043	0.19069966	0.131175217	-0.016599531	-0.053650501	-0.118495528
0.212129222	0.190617929	0.131033833	-0.016901708	-0.053693324	-0.118501454
0.212017207	0.189864491	0.130415768	-0.016915272	-0.053835741	-0.118833841
0.211245162	0.189881027	0.1298406	-0.016944712	-0.053955696	-0.118842343
0.211136893	0.189613216	0.128650793	-0.017084393	-0.054022531	-0.118856081
0.210950135	0.189088847	0.127967017	-0.017105601	-0.054091014	-0.119048397
0.20844715	0.188918081	0.127528528	-0.017080229	-0.054177587	-0.119184377
0.20684456	0.188654691	0.125343879	-0.017298373	-0.054271467	-0.119570332
0.203718204	0.188229135	0.125432222	-0.01733112	-0.054508157	-0.119581186
0.202188943	0.186919329	0.125401419	-0.017356811	-0.054576164	-0.119865808
0.201603834	0.185515806	0.125074482	-0.017403545	-0.054641591	-0.1202243
0.201626162	0.184738214	0.124613361	-0.017425925	-0.054668688	-0.12032111
0.200846419	0.184674667	0.123875914	-0.01769294	-0.054670814	-0.12048289
0.199627002	0.182382108	0.123789461	-0.017739797	-0.054692231	-0.120528076
0.199317495	0.181471894	0.12350214	-0.018109376	-0.055000402	-0.120599649
0.198206745	0.181521778	0.122953729	-0.018179691	-0.05512935	-0.120781222
0.197351107	0.180783707	0.122839346	-0.018444384	-0.055150396	-0.120876136
0.195859981	0.180630399	0.121945189	-0.0185099	-0.05520851	-0.120961085
0.195623879	0.18025032	0.119592385	-0.018607995	-0.055232064	-0.121068668
0.192262921	0.180250829	0.119088814	-0.018900496	-0.055312174	-0.121094492
0.190670653	0.17997178	0.118824085	-0.018917563	-0.05541297	-0.121518033
0.190181302	0.178142401	0.117558841	-0.019131663	-0.05546294	-0.121777894
0.189214725	0.177684003	0.117025521	-0.01911219	-0.055723108	-0.122134394
0.188329797	0.177091429	0.11694969	-0.019145782	-0.055931308	-0.122244045
0.188309108	0.176960057	0.116842503	-0.019329844	-0.056196684	-0.12226344
0.188216784	0.176416262	0.116264095	-0.019379738	-0.056292555	-0.122316222
0.188211717	0.176158684	0.11582499	-0.019438106	-0.056384914	-0.122385495
0.187023222	0.175590186	0.115475271	-0.019637477	-0.056388118	-0.122563127
0.18638177	0.175523373	0.114795623	-0.019675641	-0.056534875	-0.122567164
0.184956385	0.174460161	0.114474586	-0.019637587	-0.056543669	-0.122577948
0.184364471	0.173982231	0.111754331	-0.019954366	-0.056592641	-0.122740078
0.182428929	0.173909916	0.109266787	-0.020019452	-0.056657859	-0.122717264
0.181152336	0.172685081	0.108072579	-0.020166748	-0.056807476	-0.122749539
0.180440438	0.172517221	0.107764083	-0.020189372	-0.056851396	-0.122775413
0.17997748	0.172318521	0.107285243	-0.020196504	-0.057086926	-0.123019468
0.179997296	0.171405842	0.106757648	-0.020188593	-0.057175165	-0.123035107
0.177917062	0.17111036	0.106585019	-0.020182468	-0.057208009	-0.123068178
0.177477353	0.17083843	0.106008997	-0.020181846	-0.057286516	-0.123091019
0.177497401	0.170160678	0.105589331	-0.02026706	-0.057336082	-0.123194089
0.177490033	0.170038392	0.105047604	-0.020338017	-0.057653608	-0.12335287
0.176685865	0.169870713	0.104827522	-0.020389193	-0.057716808	-0.123857796
0.176224948	0.166674367	0.103207345	-0.02040213	-0.057725428	-0.123903871
0.175109857	0.164704371	0.102862344	-0.02041564	-0.057785726	-0.124253481
0.174989136	0.16446119	0.103004995	-0.020560648	-0.057962943	-0.124365442
0.174913591	0.164034216	0.101933074	-0.020639336	-0.05802775	-0.124357369
0.174521093	0.164028704	0.100476342	-0.020643401	-0.058181527	-0.124416293
0.173623	0.159565193	0.100422594	-0.020623636	-0.058322456	-0.124453499
0.172643754	0.158902905	0.099933513	-0.020614067	-0.058492402	-0.124911265
0.17258407	0.158166436	0.098791073	-0.020678203	-0.058704729	-0.125106185
0.169992767	0.15798521	0.098749088	-0.02083263	-0.05875977	-0.125170958
0.168318554	0.157661567	0.098653954	-0.020967229	-0.058787624	-0.125540091
0.168235273	0.157463248	0.098719157	-0.021055617	-0.058786923	-0.125611384
0.167639886	0.157485525	0.098565899	-0.021387882	-0.058812173	-0.125863796
0.167724192	0.156414431	0.098073728	-0.021532543	-0.058933391	-0.125965582
0.167689695	0.155429239	0.097605061	-0.021506038	-0.058956446	-0.126885662
0.166353901	0.15536968	0.097400983	-0.021545081	-0.059510582	-0.126931491
0.165521673	0.155085906	0.097193485	-0.021617558	-0.059674809	-0.12696324
0.16414012	0.155058802	0.093576791	-0.021651804	-0.059956116	-0.126964709
0.164124802	0.154717081	0.093267724	-0.022092113	-0.060118312	-0.127109198
0.164093072	0.154782827	0.092313432	-0.022164504	-0.06026388	-0.127703022
0.163346628	0.153889207	0.092090378	-0.022162114	-0.060336682	-0.128174545
0.162381028	0.153756025	0.091839071	-0.022230862	-0.060455998	-0.128203194
0.162378389	0.152346026	0.091779294	-0.02257004	-0.060480233	-0.128350367
0.162109592	0.152059778	0.091279778	-0.022668054	-0.060533773	-0.128346405
0.159581175	0.151640553	0.090754528	-0.022651864	-0.060820148	-0.128448884
0.158689416	0.151448921	0.089654231	-0.022776543	-0.060830587	-0.128487356
0.158152667	0.149862637	0.088673127	-0.022799688	-0.060830603	-0.129149483
0.154009233	0.14781724	0.08759592	-0.022832634	-0.06105915	-0.129184492
0.153743592	0.147144438	0.087285823	-0.022924931	-0.061272668	-0.129315636
0.153548565	0.146883834	0.086365948	-0.023026848	-0.061474667	-0.129853492
0.153260574	0.145054642	0.085760154	-0.023070513	-0.061660789	-0.130047366
0.152555204	0.144488301	0.084958204	-0.023088876	-0.061678719	-0.130666971
0.152066466	0.143845008	0.084794171	-0.023380929	-0.061720524	-0.131155277
0.150541472	0.143740933	0.082766189	-0.023519953	-0.06172577	-0.131206361
0.150558111	0.143040798	0.082735681	-0.023760775	-0.061795822	-0.131647749
0.149510136	0.143075706	0.08234674	-0.023773674	-0.061808754	-0.131802605
0.149536244	0.142548932	0.082132799	-0.023817949	-0.061872945	-0.131819691
0.148942646	0.14242215	0.081759725	-0.024009288	-0.062127509	-0.132279605
0.147703325	0.142263321	0.081499418	-0.0240527	-0.062279375	-0.132728977
0.147055765	0.142163642	0.081331946	-0.024225226	-0.062600508	-0.13271844
0.146843984	0.140632858	0.081048364	-0.024233854	-0.062603905	-0.132800702
0.146050131	0.140540315	0.079944506	-0.024363112	-0.06264963	-0.132876052
0.14329427	0.140108424	0.078659726	-0.024564268	-0.062719243	-0.13296143
0.142330904	0.139376333	0.077670729	-0.024555709	-0.063192134	-0.1336933
0.142150725	0.138624604	0.077366825	-0.024773331	-0.063358309	-0.133672732
0.141846879	0.138504087	0.077298924	-0.024825494	-0.063427717	-0.13399346
0.141707688	0.13806355	0.07687515	-0.024947603	-0.063438273	-0.13407155
0.141693374	0.138050109	0.076727596	-0.024942011	-0.063490249	-0.134071011
0.140718028	0.137611777	0.074986373	-0.024952958	-0.063691157	-0.134440501
0.140614621	0.136900872	0.074689503	-0.025164787	-0.063906196	-0.134809473
0.139787993	0.136465869	0.074173011	-0.025495472	-0.063905111	-0.135017937
0.139064164	0.134703343	0.074313471	-0.025801338	-0.0641781	-0.135176512
0.138953663	0.133027007	0.074399702	-0.025927364	-0.064236914	-0.135208179
0.136776301	0.132975092	0.073321182	-0.026022268	-0.064366653	-0.135458384
0.135530017	0.132617503	0.072639151	-0.026069092	-0.064475345	-0.135495297
0.134810333	0.131149273	0.072285044	-0.026100959	-0.064502719	-0.135606942
0.134648205	0.130807921	0.072270855	-0.026165779	-0.064524385	-0.135932911
0.132806228	0.130748164	0.071318497	-0.026215025	-0.064627595	-0.136196916
0.131551043	0.130304109	0.071198463	-0.026253444	-0.064639112	-0.136275404
0.131288735	0.130147294	0.070723137	-0.026328606	-0.064823404	-0.136287084
0.130438236	0.130117341	0.070050157	-0.026581473	-0.064839448	-0.136531411
0.12925891	0.129448174	0.070164761	-0.02667946	-0.0652713	-0.137029169
0.127773668	0.128584269	0.070090599	-0.026778146	-0.065282453	-0.137455459
0.127502389	0.127895248	0.069002469	-0.026966868	-0.06536518	-0.137474782
0.126013068	0.127547923	0.06872708	-0.026971841	-0.065515233	-0.137710122
0.126172285	0.127566643	0.068618428	-0.026945343	-0.065824491	-0.13779297
0.126008287	0.127455037	0.068455848	-0.026942597	-0.066150631	-0.13777642
0.125927532	0.126460863	0.068045001	-0.026956267	-0.066231493	-0.137827632
0.125561626	0.125451662	0.066033478	-0.027145027	-0.066332677	-0.137926315
0.124905349	0.12548414	0.06533081	-0.027185452	-0.06655222	-0.139031486
0.123588244	0.125141446	0.063656622	-0.027315623	-0.066558843	-0.139115069
0.122812028	0.122823417	0.063882812	-0.027339924	-0.066629849	-0.139828406
0.122780517	0.122576525	0.062825821	-0.027472133	-0.066801286	-0.139967012
0.122596169	0.120564867	0.062641753	-0.027522163	-0.066823765	-0.140235617
0.121952111	0.120107265	0.062442697	-0.02752341	-0.067014662	-0.14056281
0.121779482	0.119221421	0.062110844	-0.02820651	-0.067110986	-0.141499502
0.119941965	0.119252077	0.06192916	-0.028338297	-0.067137299	-0.142249435
0.119641503	0.11920004	0.061964991	-0.028491006	-0.067154973	-0.142279339
0.119442328	0.118666164	0.06165941	-0.028530519	-0.067207388	-0.142344659
0.119269497	0.118303282	0.060992808	-0.028552585	-0.067242702	-0.142898099
0.118911711	0.118111039	0.061042413	-0.029056981	-0.067269075	-0.142981208
0.118865773	0.115030806	0.058941784	-0.029056262	-0.067590864	-0.143537148
0.118903389	0.114640315	0.058978246	-0.029093797	-0.067635109	-0.143589781
0.118719928	0.114137246	0.058525723	-0.029034374	-0.067706394	-0.143624437
0.118473834	0.11369576	0.058495044	-0.029036978	-0.067702404	-0.143962404
0.118238239	0.112204759	0.058300791	-0.029380655	-0.067730645	-0.14401496
0.117754611	0.111327141	0.056484289	-0.029582443	-0.067867474	-0.144507384
0.116609559	0.11110788	0.055631263	-0.029572574	-0.067891161	-0.144848927
0.116454014	0.110304074	0.055526804	-0.029879238	-0.06840897	-0.145041597
0.116373964	0.11017358	0.055122076	-0.030096449	-0.068502045	-0.145410785
0.115662111	0.10795443	0.055004119	-0.030560585	-0.069435706	-0.145546101
0.114938822	0.106388369	0.054782257	-0.030560623	-0.069467226	-0.145613346
0.114934592	0.105984795	0.054362389	-0.030572749	-0.069621884	-0.145892156
0.11424805	0.1057517	0.054274964	-0.030562077	-0.069624795	-0.146030648
0.112314348	0.105379908	0.053951825	-0.030819788	-0.069626624	-0.146235079
0.111945017	0.105166403	0.053522359	-0.030803764	-0.069623159	-0.146313255
0.111855286	0.105046581	0.05280281	-0.030882872	-0.069686871	-0.146615479
0.111176331	0.104635991	0.052422802	-0.030928599	-0.069776685	-0.146706796
0.111126833	0.104668042	0.052366184	-0.031190828	-0.069802695	-0.147086764
0.110786868	0.10446775	0.052320266	-0.031162482	-0.06982479	-0.147201616
0.110427401	0.103488901	0.052368188	-0.031293727	-0.069832968	-0.147488011
0.1098592	0.101816888	0.052295818	-0.031266979	-0.069897785	-0.147972694
0.109628166	0.101687257	0.052352625	-0.031395954	-0.070118639	-0.14801908
0.109456503	0.101498917	0.052001567	-0.031670344	-0.070195502	-0.148043815
0.107454506	0.101363719	0.052078968	-0.031688553	-0.070253801	-0.14859634
0.107305072	0.100727508	0.051292355	-0.031941579	-0.07039178	-0.14867294
0.107117584	0.100036052	0.051420914	-0.031972295	-0.070476476	-0.14880921
0.106297226	0.100050393	0.051140829	-0.032083592	-0.07049704	-0.148782934
0.105619311	0.099462505	0.050746377	-0.03258605	-0.070590887	-0.149030137
0.099321473	0.099148202	0.050251434	-0.032734133	-0.070796293	-0.149216201
0.098284632	0.097491963	0.049948004	-0.032710014	-0.07090059	-0.149539252
0.09829652	0.097316639	0.049104904	-0.032767766	-0.071039986	-0.14977941
0.098372646	0.097213028	0.04881104	-0.032924714	-0.07109793	-0.150807652
0.098276394	0.096575634	0.048306501	-0.032975384	-0.07109685	-0.150958284
0.098009441	0.095828416	0.048250755	-0.033018685	-0.071112441	-0.151059259
0.097968383	0.095702324	0.0477628	-0.033019433	-0.071147714	-0.151402501
0.095786547	0.094933641	0.047458089	-0.034364835	-0.071314065	-0.151716426
0.095540631	0.094862599	0.046944543	-0.034554333	-0.071349376	-0.152144807
0.095513154	0.0947155	0.046715008	-0.034990331	-0.071661032	-0.152238014
0.095335081	0.094445947	0.04664125	-0.035400366	-0.071660019	-0.152184773
0.093772213	0.094058392	0.044450908	-0.035690928	-0.071770029	-0.15258503
0.09336825	0.093854373	0.04467667	-0.035790759	-0.071897703	-0.153071447
0.093055921	0.093184382	0.04455554	-0.035873672	-0.072071221	-0.153657485
0.092806502	0.091865389	0.043836224	-0.036463149	-0.072139714	-0.153898587
0.092810796	0.089808767	0.043645947	-0.036565193	-0.072139129	-0.153947134
0.092731529	0.089576604	0.041871363	-0.036806491	-0.072227517	-0.15407012
0.090873541	0.089484468	0.041538987	-0.03704094	-0.072319127	-0.154381718
0.090815877	0.08885098	0.040907111	-0.037061803	-0.072380681	-0.154432354
0.090767719	0.087204862	0.040713343	-0.037499967	-0.072540017	-0.154669676
0.090506344	0.085555607	0.03992763	-0.037504717	-0.072556323	-0.154771075
0.09065596	0.085469604	0.039506603	-0.037575196	-0.072593861	-0.156142701
0.090638755	0.085287524	0.039733585	-0.037601648	-0.072604167	-0.156267768
0.089550746	0.084941885	0.039685108	-0.037785487	-0.072870883	-0.156737889
0.089290782	0.084532536	0.038293941	-0.037869129	-0.073124548	-0.156792626
0.08899244	0.082950059	0.037086262	-0.038314676	-0.073167877	-0.157107269
0.088875123	0.082634369	0.037022055	-0.03832368	-0.073199582	-0.157343053
0.088571038	0.082173025	0.036973112	-0.038267101	-0.073620037	-0.15749916
0.088559743	0.082189843	0.036900565	-0.03831243	-0.073734409	-0.157626312
0.087275689	0.082061398	0.036519583	-0.038465992	-0.073939926	-0.157785796
0.087209576	0.079243436	0.036138243	-0.038427052	-0.074058569	-0.158070586
0.086273558	0.078798764	0.036098745	-0.038536675	-0.074210982	-0.15836243
0.086483412	0.078157307	0.036282427	-0.038760067	-0.074383807	-0.158399521
0.085870639	0.078175352	0.036229001	-0.039391821	-0.07437227	-0.158853311
0.083579391	0.078188307	0.034575279	-0.039651322	-0.074412201	-0.159088101
0.083588326	0.077947407	0.033706029	-0.039761197	-0.074530626	-0.159223068
0.083201294	0.075845365	0.032692304	-0.039830613	-0.074555308	-0.159239071
0.080422279	0.075253422	0.032688791	-0.039883047	-0.074631156	-0.159478879
0.07835121	0.074768941	0.032266075	-0.040063975	-0.075141256	-0.159565165
0.077487605	0.074041995	0.03017223	-0.040158122	-0.075355853	-0.160237886
0.077603873	0.073962512	0.029772817	-0.040380693	-0.075596798	-0.160221585
0.076508268	0.071972021	0.029275347	-0.040804365	-0.075806122	-0.160246814
0.076170807	0.070948628	0.02879431	-0.040873122	-0.07580662	-0.160363077
0.075801071	0.070949316	0.028382806	-0.0410933	-0.075884203	-0.160395941
0.075556947	0.069573941	0.028253026	-0.041111637	-0.075892503	-0.16060959
0.075350099	0.067784052	0.027481195	-0.041218362	-0.07597374	-0.160710696
0.075377273	0.067076622	0.027229135	-0.041269213	-0.075988633	-0.161002895
0.074677053	0.06602602	0.025408609	-0.042246567	-0.076158223	-0.161221478
0.072918719	0.0650925	0.025636652	-0.042628383	-0.076210427	-0.161295767
0.071124743	0.063314545	0.025208559	-0.042708934	-0.076324059	-0.161231767
0.070223201	0.063318844	0.024684641	-0.042951038	-0.076773553	-0.161568062
0.070245801	0.062305014	0.024643743	-0.043472985	-0.076947137	-0.161725727
0.068915831	0.061477751	0.024692789	-0.043703614	-0.076967169	-0.161802544
0.068793991	0.061261443	0.024569041	-0.043738741	-0.077017941	-0.162250142
0.066012612	0.060449378	0.023357522	-0.043937534	-0.077022843	-0.162347311
0.066127007	0.060431698	0.021056326	-0.044011936	-0.077062673	-0.162345549
0.066146959	0.060274711	0.02055191	-0.04414842	-0.077083329	-0.162575502
0.065096028	0.060360436	0.020168374	-0.044191665	-0.077239556	-0.162575202
0.065000572	0.059923752	0.018559248	-0.044701182	-0.077248087	-0.162573218
0.064491833	0.059306152	0.017838753	-0.044887068	-0.077511008	-0.162935929
0.064343643	0.059118162	0.017625782	-0.04494527	-0.077682927	-0.163317495
0.064212217	0.058888961	0.017594567	-0.044996698	-0.077820316	-0.163721828
0.064196394	0.058933117	0.015783159	-0.045023564	-0.077942955	-0.16381905
0.064168674	0.058402491	0.015754061	-0.045124287	-0.07813101	-0.163815284
0.061128642	0.057759904	0.015849539	-0.045095686	-0.078193001	-0.163814676
0.060873268	0.057267585	0.015551952	-0.045142306	-0.078276647	-0.164264414
0.058878002	0.056542751	0.015163852	-0.045461867	-0.078294362	-0.164329897
0.058839584	0.056433512	0.014734909	-0.045659134	-0.07877041	-0.164475127
0.057303271	0.056115857	0.01481555	-0.045791677	-0.078785325	-0.165073506
0.056941736	0.055100538	0.013344368	-0.045752142	-0.07879204	-0.165081251
0.056537605	0.054513209	0.012713438	-0.045959435	-0.078922858	-0.165132403
0.056183855	0.054294466	0.009822682	-0.046605072	-0.079089763	-0.165149533
0.055627492	0.054315015	0.009362384	-0.046598378	-0.079426098	-0.165182736
0.054983763	0.054264207	0.009416771	-0.0468458	-0.079455632	-0.165340824
0.054540263	0.052644044	0.007613475	-0.046821349	-0.0798705	-0.165491034
0.05397149	0.052631136	0.00734816	-0.046828443	-0.080018656	-0.165963745
0.053415536	0.05260243	0.007271729	-0.046911457	-0.08003985	-0.166297785
0.05259957	0.052447446	0.007020735	-0.04703615	-0.080060674	-0.166337297
0.052311964	0.052398023	0.007114585	-0.047164298	-0.080097771	-0.166349545
0.051902016	0.052078791	0.006553935	-0.047431672	-0.080240704	-0.167215282
0.048309361	0.051846075	0.005965757	-0.04745991	-0.080330178	-0.167214419
0.047728589	0.051603989	0.005576129	-0.047815423	-0.080761517	-0.167447786
0.047500097	0.051346617	0.005736506	-0.047956699	-0.081085904	-0.167541451
0.047492334	0.051122993	0.005098016	-0.048086771	-0.081371004	-0.167663845
0.046897138	0.050777789	0.004567368	-0.048337702	-0.081460129	-0.167736514
0.046642377	0.049405911	0.003667084	-0.048506206	-0.081523365	-0.16804622
0.043313826	0.049180843	0.003513243	-0.049112326	-0.08155947	-0.16825737
0.041839156	0.049235535	0.003320858	-0.049085778	-0.081795245	-0.168326833
0.03998291	0.04886639	0.003111454	-0.04908897	-0.08208461	-0.168443658
0.040014053	0.04861877	0.00247909	-0.049109294	-0.082265036	-0.168621951
0.03912885	0.043682687	0.002706249	-0.049146852	-0.082344254	-0.168701795
0.039248589	0.043643112	0.001490256	-0.049189797	-0.082814236	-0.168711316
0.038262404	0.043621328	7.29E-04	-0.049190553	-0.082839852	-0.169010023
0.038107627	0.043343838	-0.001632387	-0.049190145	-0.083060012	-0.169087032
0.037155174	0.043162587	-0.002411575	-0.049536906	-0.083319867	-0.169275928
0.036054281	0.041602797	-0.002713707	-0.049909357	-0.083790865	-0.169667044
0.034278049	0.036745642	-0.002915274	-0.050219985	-0.083867666	-0.16984854
0.032991652	0.035688285	-0.003505631	-0.050247053	-0.084096947	-0.17010039
0.031915093	0.033920535	-0.005193445	-0.05080259	-0.084100928	-0.17066735
0.028649572	0.033234096	-0.005843678	-0.051497379	-0.084130409	-0.171007742
0.026780436	0.030695231	-0.00668871	-0.051503459	-0.084357145	-0.171271097
0.025249983	0.030455012	-0.006909362	-0.051781042	-0.084460283	-0.171344177
0.025332115	0.029328441	-0.008082895	-0.051936187	-0.084475698	-0.171381908
0.022222753	0.029441623	-0.007973801	-0.051977962	-0.084640933	-0.171443725
0.018397395	0.024004064	-0.007576539	-0.052038046	-8.47E-02	-0.171516909
0.017167303	0.023696556	-0.008151131	-0.052065946	-8.48E-02	-0.171544633
0.016507122	0.023333444	-0.008990514	-0.052130455	-8.49E-02	-0.172979777
0.016533017	0.022055694	-0.00860938	-0.052101138	-0.084953832	-0.173053211
0.01609881	0.020407619	-0.00963841	-0.05221179	-0.084968354	-0.173052383
0.015897266	0.020436149	-0.01052684	-0.052466284	-0.085001713	-0.173072933
0.014825712	0.018936409	-0.011492934	-0.052430266	-0.085138079	-0.173189606
0.013636818	0.018967891	-0.011807122	-0.052632782	-0.085145816	-0.174030394
0.013436496	0.017994729	-0.01201908	-5.27E-02	-0.085225704	-0.174041657
0.013412238	0.016130702	-0.012252331	-5.27E-02	-0.085345375	-0.174749594
0.012019882	0.014846024	-0.013005197	-0.053356605	-0.085432812	-0.175385786
0.01120664	0.014544232	-0.013542139	-0.053692575	-0.085853724	-0.175537086
0.009268681	0.014234933	-0.01532044	-5.37E-02	-0.085933895	-0.175832804
0.007720989	0.012971936	-0.018163855	-5.41E-02	-0.086140333	-0.176021693
0.007522342	0.012718827	-0.018251794	-0.054319302	-0.086788076	-0.176636014
0.007298965	0.012525617	-0.018923131	-0.054451634	-0.086912278	-0.176673197
0.006454178	0.012396157	-0.020292877	-0.054538106	-8.71E-02	-0.176986437
0.004528137	0.011874375	-0.021179279	-0.055069224	-8.76E-02	-0.177747521
0.00330685	0.011054703	-0.023109706	-0.055095437	-0.088015214	-0.177667812
0.003206494	0.010434609	-0.023116814	-0.055547949	-0.088041467	-0.177652227
0.003081863	0.00928657	-0.025095811	-0.05556859	-0.088365008	-0.177740951
0.003050037	0.007388162	-0.026238463	-0.05557554	-0.088689352	-0.177981414
0.002987659	0.005237608	-0.028730001	-0.056281057	-0.088693777	-0.178032767
-1.40E-04	0.005124914	-0.033611256	-0.056282124	-0.088903675	-0.178616576
-0.002328315	0.00472718	-0.034030958	-0.056217855	-0.088985702	-0.179456182
-0.002486326	0.003711263	-0.03413664	-0.056240555	-0.089062268	-0.180436568
-0.002692859	0.00297081	-0.034344631	-0.056533076	-0.089644988	-0.180712744
-0.00273325	0.003057321	-0.03538561	-0.056677039	-0.089689417	-0.181334081
-0.002834192	0.002789956	-0.035587991	-0.056770141	-0.090358918	-0.1813407
-0.003169286	-0.001451574	-0.035506169	-5.70E-02	-0.090558914	-0.181387011
-0.004956103	-0.001533863	-0.035914866	-5.71E-02	-0.090839675	-0.181699167
-0.006462191	-0.003878414	-0.037032655	-5.73E-02	-0.090996305	-0.181820812
-0.007438211	-0.004003033	-0.039399861	-5.73E-02	-0.091287524	-0.182339017
-0.011027346	-0.004716313	-3.96E-02	-0.057515861	-0.091388293	-0.182849789
-0.011326215	-0.005214215	-4.12E-02	-0.058138375	-0.091589841	-0.182999976
-0.01174664	-0.005216	-4.30E-02	-0.058117752	-0.091791653	-0.183231519
-0.011755167	-0.006870996	-4.38E-02	-0.058301358	-0.092096933	-0.1835584
-0.013008447	-0.007029477	-4.84E-02	-0.058648935	-0.092400877	-0.184084987
-0.013210163	-0.007972008	-4.77E-02	-0.058833486	-0.092420303	-0.184289622
-0.013258308	-0.008713788	-0.048522438	-0.058935528	-0.092636417	-0.184370588
-0.013330086	-0.009973882	-0.048445933	-0.059531226	-0.092638358	-0.184780234
-0.014523362	-0.011388039	-0.049729323	-0.059554826	-0.092811262	-0.184865262
-0.014314046	-0.012206697	-0.049861676	-0.059766653	-0.093306406	-0.185174501
-0.0152721	-0.012564646	-0.049757543	-0.060409548	-0.093403245	-0.186249638
-0.015430243	-0.012897256	-0.049880834	-0.060591012	-0.094761421	-0.186460626
-0.015887806	-0.0145518	-0.050714663	-0.060466782	-0.094837579	-0.186468179
-0.016060725	-0.014511392	-0.05090495	-0.061149109	-0.094974239	-0.186435681
-0.016103993	-0.014994969	-0.052127351	-0.061296262	-0.095069085	-0.186831847
-0.016089757	-0.015600086	-0.053137891	-0.061675358	-0.095067459	-0.188042805
-0.016287332	-0.016243995	-0.053178257	-0.061732604	-0.095075131	-0.188471597
-0.016654955	-0.016550739	-0.053282981	-0.061844863	-0.095141033	-0.188870442
-0.016641455	-0.017927501	-0.053620124	-0.061932378	-0.095402768	-0.189011996
-0.01739345	-0.018522589	-0.05321483	-0.062173824	-0.095648849	-0.189566714
-0.019871212	-0.023010704	-0.053863834	-0.062219519	-0.095934196	-0.189748196
-0.02068702	-0.022724788	-0.053917194	-0.062397761	-0.095970907	-0.190122286
-0.021164561	-0.023515411	-0.055335602	-0.062476562	-0.096021416	-0.190270248
-0.021873449	-0.024641934	-0.056062352	-0.062774732	-0.096014124	-0.190559421
-0.022196316	-0.024792627	-0.056372471	-0.062845033	-0.096264818	-0.191610182
-0.022557448	-0.024956976	-0.057124995	-0.063126631	-0.0966147	-0.191917023
-0.022575152	-0.02576596	-0.057507209	-0.06331819	-0.096801328	-0.191937137
-0.022609264	-0.025564405	-0.058604584	-0.063539148	-0.096885796	-0.192120186
-0.023982031	-0.025549849	-0.058795064	-0.063717196	-0.097119803	-0.193032178
-0.024608579	-0.025986044	-0.058702442	-0.064587767	-0.097125523	-0.193050996
-0.024866064	-0.027391639	-0.06029869	-0.065048358	-0.097629533	-0.193004295
-0.02521125	-0.028587443	-0.060074509	-0.065116909	-0.097840196	-0.193217066
-0.026730107	-0.030394556	-0.060878765	-0.065162102	-0.097959712	-0.19325483
-0.02746392	-0.030736693	-0.060735555	-0.065546486	-0.098375602	-0.193210857
-0.027719138	-0.033275817	-0.06154312	-0.065702662	-0.09859939	-0.193591914
-0.02853226	-0.033347619	-0.062397444	-0.065925975	-0.098594843	-0.193740363
-0.029150486	-0.034280952	-0.062408401	-0.066120143	-0.098830771	-0.193822844
-0.029621078	-0.034324393	-0.065540062	-0.066191333	-0.098883075	-0.194612372
-0.030274852	-0.034159381	-0.065810945	-0.066288002	-0.099329849	-0.194704448
-0.030299564	-0.035300181	-0.067140362	-0.066370073	-0.099615848	-0.19498574
-0.03025974	-0.036329117	-0.067079494	-0.066365792	-0.099647572	-0.195215566
-0.030458731	-0.039887131	-0.0687999	-0.066928252	-0.099645582	-0.195828893
-0.031677435	-0.042204352	-0.069535517	-0.067318496	-0.099794726	-0.196073001
-0.032043328	-0.042334484	-0.069726305	-0.067457948	-0.099815757	-0.197092
-0.032951906	-0.04621961	-0.070129651	-0.067783288	-0.100033175	-0.19712898
-0.033029733	-0.046285146	-0.073702482	-0.068001062	-0.100059573	-0.198514245
-0.035577699	-0.046461341	-0.074559368	-0.06804885	-0.100196039	-0.198569485
-0.036374385	-0.047703359	-0.074697874	-0.068148286	-0.100258358	-0.198618955
-0.036666506	-0.04850607	-0.075641021	-0.068223377	-0.100280766	-0.198622556
-0.036887899	-0.050898369	-0.075708637	-0.068193943	-0.100512574	-0.19898622
-0.037907457	-0.052623164	-0.07591822	-0.068329485	-0.101161062	-0.199169294
-0.038229201	-0.055261449	-0.075679495	-0.069151282	-0.101182249	-0.199360396
-0.041587816	-0.05582484	-0.076885544	-0.069155825	-0.101778178	-0.199716412
-0.043627823	-0.056032466	-0.078852626	-0.069028425	-0.101781348	-0.200043335
-0.043697148	-0.057145208	-0.079277915	-0.069559557	-0.10211697	-0.200262601
-0.04723428	-0.05824363	-0.080592999	-0.069572919	-0.102468935	-0.200251648
-0.048475458	-0.059084697	-0.081874118	-0.070720657	-0.10247945	-0.200272362
-0.048555033	-0.060491037	-0.081522775	-0.071008208	-0.102705007	-0.200307359
-0.048601923	-0.06255249	-0.081548406	-0.071102774	-0.10286346	-0.200314606
-0.048744652	-0.065002816	-0.081788817	-0.071185542	-0.102958061	-0.20067533
-0.049390309	-0.065642618	-0.082766112	-0.071105299	-0.103025463	-0.201248682
-0.049829613	-0.065635042	-0.084644953	-0.071864794	-0.103024629	-0.201743133
-0.049848794	-0.069141223	-0.0840683	-0.07200481	-0.103335977	-0.202604646
-0.050605321	-0.069311281	-0.084531215	-0.071994626	-0.103326539	-0.20281117
-0.051497354	-0.069473172	-0.083930069	-0.072036675	-0.10360481	-0.203156342
-0.053006424	-0.069788457	-0.083954377	-0.072504749	-0.103764562	-0.203529402
-0.053074381	-0.070301958	-0.084455483	-0.072985237	-0.104265338	-0.204012972
-0.053226417	-0.072636528	-0.085732426	-0.073732981	-0.10477278	-0.204020116
-0.053300893	-0.072619075	-0.085550287	-0.073863898	-0.104824626	-0.206224321
-0.054406467	-0.073393048	-0.0863732	-0.074469052	-0.104881907	-0.206691828
-0.055194698	-0.074106418	-0.086958314	-0.074788618	-0.105184517	-0.207164214
-0.057613874	-0.074264809	-0.088104905	-0.074975744	-0.105346926	-0.208525719
-0.058154257	-0.078215542	-0.08894126	-0.0750851	-0.106083969	-0.208961717
-0.060798713	-0.079062721	-0.089482031	-0.075292783	-0.106090586	-0.208923592
-0.061649842	-0.079064159	-0.090631246	-0.07526066	-0.106232178	-0.208908401
-0.062252149	-0.079792459	-0.092041943	-0.075455052	-0.106412342	-0.209316956
-0.063634573	-0.080178321	-0.093114262	-0.075797634	-0.106977346	-0.211475549
-0.064371479	-0.080907118	-0.098349852	-0.076086557	-0.107079518	-0.211613909
-0.067568636	-0.081164901	-0.09913144	-0.076422414	-0.107431839	-0.211908697
-0.070610524	-0.082067118	-0.099756204	-0.076442417	-0.107600625	-0.212180494
-0.070867616	-0.082038246	-0.100408367	-0.077341681	-0.107660523	-0.213379741
-0.071940108	-0.082467331	-0.100045787	-0.077299852	-0.108318533	-0.213317648
-0.074544054	-0.082930891	-0.100202279	-0.078021336	-0.109465907	-0.213789497
-0.076956385	-0.084969972	-0.100279713	-0.078432458	-0.10972143	-0.214082493
-0.076677615	-0.086851997	-0.099949255	-0.078687577	-0.110189036	-0.214529446
-0.084022361	-0.087142319	-0.099901646	-0.078835189	-0.110444021	-0.214957992
-0.085474018	-0.089804405	-0.100143114	-0.078752428	-0.110477862	-0.216431886
-0.089638742	-0.08971733	-0.100362961	-0.079550626	-0.110478354	-0.216560759
-0.089951211	-0.091598864	-0.100893465	-0.079590798	-0.110671165	-0.217530095
-0.092040061	-0.092261387	-0.100756607	-0.080346119	-0.110661253	-0.21940379
-0.092452456	-0.093222407	-0.100815684	-0.081013893	-0.110949461	-0.219498122
-0.092432832	-0.093917505	-0.101199895	-0.081494841	-0.111795831	-0.21967505
-0.095698108	-0.095064444	-0.101455006	-0.081506249	-0.111799473	-0.220116519
-0.099552611	-0.097451134	-0.108835972	-0.081557759	-0.112142111	-0.220159464
-0.099500995	-0.097968474	-0.108789302	-0.08154106	-0.112167925	-0.220453049
-0.099946179	-0.103809697	-0.108567102	-0.081172476	-0.112391926	-0.220630641
-0.099992826	-0.105388914	-0.108723484	-0.081986156	-0.112421425	-0.221392136
-0.101133171	-0.105712908	-0.112133121	-0.083402188	-0.112515124	-0.221280352
-0.105536275	-0.105754594	-0.112733051	-0.083811672	-0.112890097	-0.221465346
-0.107459112	-0.105959854	-0.113513678	-0.084006368	-0.113340438	-0.221508214
-0.107749125	-0.10616317	-0.114140358	-0.08461241	-0.113427154	-0.223076811
-0.108335173	-0.107225365	-0.113134949	-0.085153085	-0.11410835	-0.223162083
-0.108736116	-0.109981758	-0.113949486	-0.085216496	-0.114087313	-0.224195765
-0.109969304	-0.113440342	-0.113508487	-0.085590263	-0.114718072	-0.22562568
-0.113517785	-0.114196314	-0.114509382	-0.08691184	-0.115125625	-0.226306195
-0.118745433	-0.116572165	-0.11563024	-0.087230687	-0.115707259	-0.226925565
-0.118236314	-0.120444242	-0.116474981	-0.087184524	-0.115717164	-0.227166163
-0.117966468	-0.120791075	-0.118869972	-0.087644839	-0.115749123	-0.228170945
-0.118517446	-0.125258896	-0.120244656	-0.088115823	-0.115782826	-0.22943398
-0.11896708	-0.128905821	-0.122944221	-0.089064723	-0.115846601	-0.22972379
-0.119148311	-0.129088722	-0.123661541	-0.089152803	-0.116068878	-0.230442195
-0.119127112	-0.129538066	-0.123901361	-0.090012573	-0.116059454	-0.231053894
-0.12028799	-0.130123527	-0.123786526	-0.090167812	-0.116719958	-0.23201133
-0.121428648	-0.130369136	-0.124144589	-0.090492377	-0.116764273	-0.232354705
-0.123039627	-0.131070172	-0.124339837	-0.091406394	-0.116967777	-0.232972177
-0.129487221	-0.130817369	-0.124808438	-0.091470584	-0.11714642	-0.233294883
-0.131214249	-0.135004456	-0.125329026	-0.092371999	-0.11783634	-0.233996791
-0.131145345	-0.135522912	-0.12554866	-0.092726437	-0.119212803	-0.234934159
-0.131801418	-0.135961482	-0.125566497	-0.093651921	-0.119225108	-0.235648521
-0.132476749	-0.135844946	-0.127509369	-0.094296151	-0.119386674	-0.235832202
-0.133463753	-0.135781385	-0.127053997	-0.095182178	-0.119599107	-0.23595885
-0.13409917	-0.135979586	-0.127720083	-0.095575956	-0.119990919	-0.236061867
-0.137317025	-0.138015635	-0.128525664	-0.095882924	-0.120673665	-0.236260435
-0.139762136	-0.139027005	-0.13309817	-0.096099339	-0.121293568	-0.237335898
-0.139551988	-0.138975728	-0.133500497	-0.096075403	-0.121680072	-0.237948354
-0.140761273	-0.14010847	-0.133294442	-0.096229701	-0.12202285	-0.237915937
-0.143201857	-0.141256017	-0.133322397	-0.0962385	-0.123485701	-0.238011879
-0.1431923	-0.141944933	-0.133356273	-0.096924747	-0.123692261	-0.238197394
-0.145503407	-0.142094686	-0.133878024	-0.097757538	-0.123918788	-0.240280861
-0.147032049	-0.142506872	-0.132725812	-0.097807406	-0.123941744	-0.24170792
-0.147250222	-0.142729253	-0.132735197	-0.099076816	-0.123963695	-0.244262703
-0.147775905	-0.142804977	-0.137347829	-0.099055759	-0.125500623	-0.245614676
-0.151480426	-0.145659771	-0.137862699	-0.099958017	-0.126445491	-0.246069569
-0.153244885	-0.145577969	-0.138095988	-0.100005698	-0.126417842	-0.246427199
-0.154942902	-0.146677558	-0.138154193	-0.100352174	-0.126816955	-0.246878364
-0.154758628	-0.14830786	-0.139054063	-0.100946925	-0.127040016	-0.24694763
-0.15492959	-0.151170269	-0.139930772	-0.100718852	-0.127258746	-0.247558405
-0.157218885	-0.150845037	-0.141361358	-0.101417737	-0.127326826	-0.247565463
-0.157087043	-0.151339492	-0.146372997	-0.102251753	-0.12916426	-0.249235936
-0.157940036	-0.151557804	-0.147467632	-0.103003763	-0.130483666	-0.250480944
-0.158241544	-0.153383235	-0.147610023	-0.103839902	-0.130880172	-0.251859599
-0.158587305	-0.155001056	-0.150248715	-0.103925393	-0.131555362	-0.254010197
-0.159092294	-0.156243296	-0.153107727	-0.103922505	-0.132143186	-0.254607154
-0.158814605	-0.155916211	-0.155526638	-0.104124271	-0.132197174	-0.254484642
-0.15935407	-0.15653676	-0.157205987	-0.10402144	-0.132202015	-0.255151391
-0.162586788	-0.159801532	-0.158180086	-0.104944649	-0.132544347	-0.255098425
-0.162775826	-0.162386068	-0.161085193	-0.105584331	-0.134420529	-0.257171499
-0.163569896	-0.1663077	-0.160734963	-0.105556881	-0.136089697	-0.257647302
-0.165079973	-0.167589046	-0.160615733	-0.106007566	-0.136487704	-0.259411018
-0.165488371	-0.168561401	-0.162619909	-0.106135097	-0.136674523	-0.259007062
-0.167730712	-0.17080143	-0.164918937	-0.106485756	-0.137222429	-0.259173733
-0.169948946	-0.173070942	-0.165512591	-0.107052005	-0.138915947	-0.25931289
-0.170804321	-0.173029947	-0.165398111	-0.1082702	-0.139584938	-0.26002956
-0.170295381	-0.172818139	-0.166216672	-0.109034106	-0.141874266	-0.260142755
-0.171842849	-0.180416935	-0.165874936	-0.109507457	-0.14220751	-0.260098757
-0.172428995	-0.180430148	-0.165761629	-0.109897089	-0.142433449	-0.260425613
-0.175990949	-0.18038241	-0.170926664	-0.110937245	-0.143112805	-0.260453547
-0.181337135	-0.180944686	-0.17138125	-0.111674782	-0.143626255	-0.260500944
-0.188503041	-0.182007908	-0.171153645	-0.112196439	-0.144022328	-0.260732308
-0.189930133	-0.185587599	-0.173230112	-0.112347229	-0.14488946	-0.263158525
-0.192635002	-0.190747637	-0.177231831	-0.113035634	-0.145303145	-0.263553135
-0.19441407	-0.191889811	-0.178625548	-0.113059116	-0.14529757	-0.264083682
-0.195369601	-0.19241672	-0.17972419	-0.112838322	-0.145864781	-0.26555166
-0.199405729	-0.196392868	-0.180087424	-0.114900659	-0.146745652	-0.265955136
-0.201177213	-0.196118778	-0.185993653	-0.114865026	-0.147310036	-0.265843338
-0.201456506	-0.198320947	-0.184048027	-0.115198527	-0.14765453	-0.266729055
-0.201526039	-0.199381511	-0.184051645	-0.116429607	-0.1477027	-0.266771795
-0.203066346	-0.199688693	-0.185384679	-0.116588587	-0.147782224	-0.267541754
-0.208007884	-0.199331686	-0.187544217	-0.116912607	-0.148336411	-0.267819108
-0.211157785	-0.202300275	-0.18663792	-0.11784	-0.148972	-0.269004515
-0.215793023	-0.204043487	-0.187609761	-0.118110144	-0.149428831	-0.27074438
-0.215845731	-0.211344164	-0.187837988	-0.117951956	-0.15113241	-0.270829829
-0.217041051	-0.217303226	-0.189154961	-0.118724957	-0.152206344	-0.272515149
-0.220285514	-0.218775413	-0.189021905	-0.118715457	-0.15431597	-0.272706452
-0.225689701	-0.222641049	-0.18858122	-0.119538453	-0.154845616	-0.273146715
-0.227683727	-0.22157683	-0.18686351	-0.121367322	-0.154832782	-0.273917186
-0.229538904	-0.222844467	-0.187000606	-0.12302413	-0.154843264	-0.274349043
-0.231048219	-0.22441279	-0.186816367	-0.123947865	-0.155889427	-0.274711781
-0.238665086	-0.225622229	-0.185486188	-0.12502987	-0.156001263	-0.276764451
-0.240813112	-0.228629174	-0.182940254	-0.12550093	-0.156010622	-0.277172717
-0.242975326	-0.229066913	-0.181581489	-0.126680825	-0.156063068	-0.281742169
-0.245489204	-0.231222665	-0.182241897	-0.126489669	-0.157256493	-0.28371515
-0.245212726	-0.238826871	-0.184154039	-0.127039758	-0.15731932	-0.289104592
-0.248221664	-0.243474853	-0.182923412	-0.127994497	-0.157789421	-0.289930784
-0.249264136	-0.244659148	-0.185782423	-0.129282335	-0.159099249	-0.29347287
-0.253030702	-0.247889095	-0.185899634	-0.1300424	-0.159453438	-0.294438907
-0.252375269	-0.249327092	-0.185604405	-0.130383396	-0.159471638	-0.296591944
-0.262575318	-0.250753691	-0.190434157	-0.131273986	-0.160373989	-0.298910178
-0.264796336	-0.252554799	-0.190643082	-0.131572936	-0.162682546	-0.299085342
-0.266937529	-0.252682432	-0.194576846	-0.131464192	-0.1627273	-0.304021889
-0.271345101	-0.25727172	-0.194686412	-0.134160007	-0.162686813	-0.307556455
-0.270771074	-0.258198085	-0.195197628	-0.134969596	-0.162716621	-0.310778782
-0.272397641	-0.261104136	-0.195964492	-0.135113736	-0.163028522	-0.312092282
-0.273567647	-0.261935882	-0.204601141	-0.139816568	-0.163552066	-0.316868013
-0.273525591	-0.262559781	-0.206841812	-0.140013239	-0.164017915	-0.318475109
-0.276097794	-0.26573784	-0.210466256	-0.140462013	-0.164896921	-0.320455549
-0.275893677	-0.264794423	-0.217222199	-0.141025256	-0.165237999	-0.321521383
-0.276371748	-0.264776342	-0.218832776	-0.140972595	-0.16599436	-0.321796078
-0.276361669	-0.276826982	-0.22025501	-0.141633417	-0.16617738	-0.322122142
-0.277440491	-0.281528429	-0.223962909	-0.141431848	-0.166149429	-0.325739317
-0.27940315	-0.281295695	-0.224157547	-0.143042779	-0.166241586	-0.329187494
-0.279309446	-0.283119595	-0.222189296	-0.14310361	-0.167646415	-0.329853055
-0.290358887	-0.284234468	-0.225606235	-0.142977451	-0.168827576	-0.330168916
-0.307018204	-0.286401706	-0.225226482	-0.143632364	-0.169049356	-0.33339505
-0.310591089	-0.291952279	-0.225694079	-0.142708649	-0.170299118	-0.334537464
-0.31190672	-0.294955467	-0.227109747	-0.147224182	-0.170624281	-0.336254971
-0.313461987	-0.294877846	-0.228087508	-0.147349581	-0.172439817	-0.337315277
-0.317800887	-0.299663129	-0.231341267	-0.14911148	-0.175081766	-0.341032037
-0.322156566	-0.300294177	-0.242785993	-0.150153237	-0.175077002	-0.340871911
-0.331000428	-0.303476073	-0.261154787	-0.151004431	-0.180811127	-0.344623181
-0.35661361	-0.311787023	-0.261017972	-0.151336691	-0.18146996	-0.364418162
-0.357073283	-0.311700639	-0.262907428	-0.157212011	-0.181990761	-0.368411295
-0.357556038	-0.313913121	-0.281251222	-0.157850075	-0.182562716	-0.377995826
-0.360015754	-0.337877668	-0.293746231	-0.157885613	-0.182592224	-0.381986267
-0.359095326	-0.340418066	-0.290261791	-0.157838383	-0.184551325	-0.383404327
-0.363383774	-0.341462166	-0.289877381	-0.157905592	-0.185281082	-0.387232479
-0.367471837	-0.350799691	-0.301783757	-0.160064184	-0.186865777	-0.387440417
-0.371670206	-0.355922212	-0.305405989	-0.160599197	-0.188900817	-0.400768856
-0.381634198	-0.356860959	-0.30689939	-0.158153314	-0.191272657	-0.417777334
-0.391551943	-0.358109009	-0.306891232	-0.157839672	-0.193186804	-0.418262832
-0.399769025	-0.359967829	-0.305577291	-0.157852683	-0.193171862	-0.431624285
-0.400838578	-0.39237263	-0.342918736	-0.156099132	-0.193207837	-0.447491645
-0.400565162	-0.394074122	-0.361357221	-0.15539758	-0.195265003	-0.449450728
-0.403882231	-0.391152248	-0.361775806	-0.158533342	-0.199900378	-0.481313737
-0.421077648	-0.415370514	-0.386386716	-0.162345004	-0.208736244	-0.516258351
-0.415260448	-0.426777024	-0.4076363	-0.1620478	-0.213656027	-0.523805414
-0.416176881	-0.440648841	-0.412206283	-0.163276745	-0.215125912	-0.532696359
-0.418602237	-0.434726957	-0.425767716	-0.165075687	-0.232196383	-0.532694914
-0.473065098	-0.437389843	-0.437223668	-0.16389598	-0.243887468	-0.532695926
-0.486094169	-0.441167773	-0.450399214	-0.166364454	-0.271161422	-0.534337983
-0.486218443	-0.44710201	-0.452486469	-0.168687694	-0.287230056	-0.550829821
-0.499911324	-0.502182814	-0.462480142	-0.177328523	-0.369286584	-0.548780905
-0.50624491	-0.490879937	-0.453531109	-0.180887839	-0.415939691	-0.601262045
-0.517599023	-0.50618692	-0.406389427	-0.199132384	-0.417473074	-0.624772967
-0.53066113	-0.544197699	-0.392922123	-0.198793821	-0.419067092	-0.636634453
-0.525195906	-0.52743618	-0.382119022	-0.192421441	-0.420685843	-0.641203769
-0.504497066	-0.526964742	-0.377379912	-0.187225289	-0.427773544	-0.655306608
-0.536436229	-0.518628868	-0.394801494	-0.182886794	-0.427157764	-0.656440158
-0.745778101	-0.61123773	-0.559071901	-0.223766968	-0.427773291	-0.6527453
-1.502385152	-1.480981114	-0.968713791	-0.246018456	-0.679364977	-1.085803035
