# Supplementary material for: Identification and characterization of constrained non-exonic bases lacking predictive epigenomic and transcription factor binding annotations
Source: Nat Commun. 2020 Dec 2;11:6168. doi: 10.1038/s41467-020-19962-9 (PMC7710766; doi:10.1038/s41467-020-19962-9)
Supplement: Supplementary file 11 — Source Data [file 41467_2020_19962_MOESM11_ESM.zip › SourceData/SupFig15c.txt]

High_CNE	CNE	Low_CNE	High_notCNE	notCNE	Low_notCNE
2.190160185	1.992433935	0.241763679	0.301654792	0.078435724	0.211011619
1.901565583	1.629904291	0.462583123	0.285987509	0.066566638	0.144353992
1.814923028	1.631847462	0.476330873	0.272857096	0.05410674	0.129454442
1.868531502	1.636211743	0.516983217	0.234103397	0.053730751	0.13072185
1.861088667	1.638638157	0.523308316	0.21839969	0.044280923	0.113108264
1.827173153	1.621159774	0.54924114	0.207824018	0.04224945	0.106181314
1.827613922	1.620278211	0.555129372	0.208316142	0.037931693	0.106123158
1.826816018	1.607563266	0.552830902	0.205799329	0.038206343	0.096952051
1.767426114	1.563488649	0.563641302	0.200045308	0.037889343	0.09661305
1.524330376	1.291311957	0.560145418	0.201664814	0.037558342	0.093049796
1.410417278	1.274104287	0.577883978	0.20113229	0.037009024	0.09005604
1.398669395	1.265037442	0.602937951	0.200026788	0.034873622	0.090174756
1.380759364	1.241712948	0.594864545	0.198552391	0.034818126	0.088797744
1.378818063	1.242947515	0.599760937	0.197586746	0.034522981	0.089148771
1.350171793	1.233629809	0.600516409	0.197623242	0.034395078	0.087168638
1.350037052	1.228675317	0.601704436	0.197096607	0.034429839	0.084039044
1.35003134	1.212005899	0.601612729	0.197896482	0.034434454	0.082633722
1.340462631	1.21485362	0.603075127	0.197892662	0.033157236	0.082149981
1.339089908	1.211189934	0.605321793	0.198360607	0.032527389	0.081595128
1.341734506	1.201727038	0.604534247	0.195252369	0.03153209	0.081209564
1.336222178	1.197437147	0.605594682	0.190244865	0.031083614	0.079588116
1.326251753	1.191724449	0.604764824	0.18883309	0.029787058	0.079085344
1.318964524	1.182148673	0.604407988	0.188139464	0.029443568	0.078720779
1.319034886	1.177664939	0.607713447	0.18850603	0.029130736	0.078556156
1.313584106	1.178441647	0.59780958	0.187863519	0.028919031	0.078000993
1.310027729	1.170588268	0.59809573	0.187919284	0.026464445	0.077482617
1.280824823	1.167884321	0.591815005	0.187879143	0.025910639	0.077475205
1.278575514	1.166368595	0.592095442	0.179964	0.025835322	0.075737997
1.267145666	1.167088255	0.594615827	0.179540541	0.025861078	0.075622974
1.25091135	1.160774954	0.595654558	0.179315746	0.025312412	0.075724243
1.239368063	1.152893509	0.595283635	0.178904912	0.024994746	0.074934113
1.229300347	1.150191343	0.589598696	0.178350507	0.024978274	0.074886553
1.227049152	1.144808851	0.579714476	0.17866703	0.024790022	0.074881766
1.223456637	1.139448405	0.579926827	0.17480284	0.024645989	0.073804734
1.219716788	1.126140203	0.583917447	0.173892884	0.023843763	0.074244854
1.208225597	1.124853481	0.583751537	0.174380174	0.023393095	0.074048403
1.206449629	1.113881802	0.586198619	0.173826459	0.023060246	0.074508955
1.197116033	1.111873209	0.589369019	0.169021182	0.022711477	0.073608455
1.195424187	1.105309714	0.593884167	0.157059592	0.022575477	0.073373196
1.195670133	1.098920878	0.586344702	0.156944331	0.022411981	0.072448077
1.191224087	1.095984068	0.585367564	0.156402126	0.02215317	0.072027738
1.187108399	1.096857983	0.584914204	0.155986019	0.021852722	0.071264848
1.185103121	1.095606772	0.585259953	0.155821073	0.021747931	0.071260914
1.184742792	1.095316918	0.583021416	0.154479731	0.021892689	0.070161499
1.183584825	1.092181738	0.581539557	0.150050093	0.021760379	0.069690687
1.179776351	1.087886388	0.583096498	0.150872003	0.020911479	0.069346044
1.181059924	1.080828699	0.580065784	0.150900473	0.020543343	0.069315394
1.178041631	1.076292966	0.573096036	0.148344852	0.02039809	0.068971988
1.173077864	1.076385086	0.569397978	0.148319035	0.0191962	0.069058444
1.173343667	1.068768443	0.560151608	0.148257078	0.01907047	0.069493376
1.173938339	1.067306101	0.56027151	0.148391554	0.018890596	0.06708657
1.166609059	1.058318005	0.560431238	0.147173453	0.018750345	0.067310498
1.163048407	1.035853762	0.560941872	0.146730567	0.018308004	0.067073628
1.15980786	1.028824292	0.561637632	0.146976287	0.018300441	0.067219425
1.154703653	1.027429945	0.563281946	0.144745315	0.0183699	0.067543162
1.15394655	1.022181475	0.563395575	0.14467031	0.018187576	0.067649616
1.153450196	1.020166855	0.56094829	0.143010576	0.018056709	0.067684128
1.153403615	1.01937372	0.553413117	0.142688977	0.01786078	0.067387416
1.145134242	1.016439347	0.553836434	0.138717401	0.017322548	0.066728389
1.131937186	1.015375879	0.552001732	0.138024453	0.017203742	0.066551764
1.13047209	1.013732691	0.548547256	0.137988962	0.016319772	0.06601996
1.117955973	1.013698546	0.547054176	0.13800265	0.016280445	0.066087055
1.110575629	1.004969383	0.546147888	0.137709081	0.015988525	0.065778916
1.107066264	1.004326809	0.548407119	0.137166505	0.01582003	0.065208672
1.099482322	0.996026791	0.547540647	0.137476283	0.015667717	0.065168106
1.098717601	0.995686339	0.547060567	0.135948515	0.015524404	0.06471146
1.098079159	0.995666748	0.546944865	0.13496675	0.015405673	0.063639126
1.094729312	0.996400822	0.546743443	0.134599585	0.015372863	0.063446855
1.084179899	0.995886346	0.544930224	0.13468289	0.015157955	0.062363458
1.081255475	0.985192089	0.539258896	0.132134488	0.014526111	0.062106799
1.079067332	0.982693215	0.539056523	0.132146498	0.014554924	0.06187194
1.079015205	0.979492299	0.539311545	0.131777544	0.014391688	0.061171261
1.077630303	0.978605064	0.540527337	0.131541874	0.014340324	0.061140271
1.075238413	0.978294557	0.536727653	0.130579546	0.014069733	0.061186631
1.067738482	0.977967355	0.537276939	0.12936236	0.013794748	0.061206895
1.06696536	0.977771614	0.537239006	0.129032553	0.013726768	0.0610957
1.065265086	0.976945729	0.537473944	0.128105069	0.013643294	0.060324009
1.064198897	0.973855909	0.538581006	0.126729953	0.013612149	0.060381307
1.062221587	0.973494392	0.53716063	0.125835833	0.013597214	0.060327122
1.060123736	0.968404372	0.53463615	0.125873721	0.01340889	0.06023671
1.058395573	0.968108656	0.533293648	0.125996566	0.013333166	0.060058486
1.055120627	0.967280368	0.532730586	0.125921273	0.012812404	0.059629086
1.049997623	0.963920514	0.53107355	0.124333805	0.012504077	0.059508583
1.04427285	0.955095934	0.529717339	0.123366211	0.012251467	0.059562161
1.045035022	0.952541	0.529417683	0.12340104	0.012205738	0.059610529
1.041940261	0.952512257	0.529708106	0.123397908	0.012252649	0.059431896
1.039425041	0.951600801	0.528819784	0.123182595	0.012217059	0.058020656
1.038443032	0.943380741	0.528774537	0.123111409	0.012236219	0.057212878
1.02985033	0.941795518	0.528999478	0.122033535	0.012073024	0.056709539
1.027631278	0.93698677	0.529249477	0.121687391	0.011954163	0.056662261
1.027561394	0.929367684	0.529404903	0.121650559	0.011952683	0.056404096
1.026927602	0.929207893	0.520268002	0.120798201	0.01193438	0.056083575
1.024189424	0.928318579	0.52028242	0.119913412	0.011850393	0.056104217
1.023605175	0.926027333	0.521522114	0.11993715	0.011779929	0.05538128
1.020758157	0.925622796	0.521450121	0.119567223	0.011705033	0.055222205
1.021016851	0.925483261	0.521019737	0.119528519	0.011615001	0.055277227
1.017651677	0.925493126	0.521523152	0.117717435	0.011565158	0.055243433
1.01450123	0.919487622	0.52073233	0.116265449	0.011368942	0.053528475
1.009668791	0.915066158	0.518847127	0.115971021	0.011286026	0.051957281
1.009889954	0.91302901	0.519291893	0.115180148	0.011287033	0.051514339
1.008348791	0.912385609	0.51895307	0.113999033	0.011297898	0.051424527
1.005981051	0.909650657	0.514001192	0.113074829	0.011286822	0.051456373
1.000182802	0.906041467	0.511962683	0.112704957	0.011069745	0.050761659
0.999753308	0.904104409	0.507687933	0.112716446	0.01095472	0.050612281
0.999422702	0.902499742	0.507762575	0.112259839	0.010863725	0.049293912
0.995540351	0.902414513	0.50234094	0.111584688	0.010838635	0.048129673
0.995376935	0.893311005	0.502301444	0.111362412	0.010720123	0.048122284
0.990335082	0.891405329	0.502051348	0.109559946	0.010428753	0.04793777
0.989648485	0.889055975	0.502443492	0.108910492	0.010436431	0.04686956
0.979935903	0.887251606	0.501066956	0.108089922	0.010272744	0.046900491
0.979745395	0.883396904	0.498783421	0.107651445	0.010191526	0.046881274
0.978616582	0.883360331	0.498631127	0.107380387	0.010114973	0.046225459
0.975067493	0.882306178	0.497331502	0.107388967	0.009952661	0.045767363
0.971101188	0.881783411	0.497178392	0.107295868	0.009870415	0.045533233
0.970603508	0.879796789	0.497274646	0.106265344	0.009899733	0.043956737
0.969347031	0.87939309	0.497461405	0.106243137	0.009781641	0.043884135
0.966346247	0.875544591	0.494313171	0.104284526	0.009543051	0.043669051
0.965252253	0.872453254	0.494445029	0.104003618	0.00943699	0.043561647
0.965086225	0.872227791	0.4945897	0.10357438	0.009285616	0.043558543
0.96338356	0.870725137	0.494492839	0.103554901	0.009257353	0.042821407
0.963508337	0.870153122	0.493938835	0.103309035	0.009243298	0.04287966
0.960183037	0.869540829	0.493444883	0.102264598	0.009244404	0.042458856
0.958948927	0.869544881	0.493474338	0.100430311	0.009189696	0.042491819
0.958658568	0.868861029	0.49315334	0.099921345	0.008985454	0.042361384
0.959238403	0.86649732	0.493367852	0.099945799	0.008543875	0.042221923
0.958983998	0.865965536	0.492646258	0.099877711	0.008542489	0.041583149
0.956436632	0.86576194	0.490042429	0.099526545	0.008550006	0.041642372
0.956083606	0.865870629	0.490163634	0.099479601	0.00852981	0.041351082
0.955756498	0.865087287	0.488217437	0.099043109	0.00848785	0.041292865
0.954383743	0.865098349	0.484909194	0.0992036	0.008257826	0.040916961
0.95332773	0.862658897	0.482825676	0.099160308	0.008152701	0.04073966
0.949726991	0.86193731	0.482623525	0.098987352	0.007730596	0.040856538
0.947332727	0.859463588	0.480001634	0.098979453	0.007736135	0.040475866
0.943555963	0.854781185	0.477786757	0.098650217	0.007569936	0.040346054
0.943579198	0.852167947	0.477635801	0.098310597	0.00758725	0.040108561
0.943311349	0.849530781	0.478132861	0.097872205	0.007565277	0.040149812
0.939520018	0.848975789	0.477568392	0.097793185	0.007549256	0.040144164
0.938553305	0.848628175	0.476498998	0.097583706	0.007431939	0.03991132
0.935541023	0.847137183	0.474297315	0.097593694	0.007325261	0.039455824
0.933851169	0.846233431	0.473603571	0.09763983	0.007301115	0.039386903
0.932646715	0.844443957	0.46995113	0.097533266	0.007106947	0.039327821
0.929717167	0.84433735	0.469406233	0.097496243	0.007063261	0.039143934
0.924985584	0.835427663	0.468110245	0.097533418	0.007023785	0.038824161
0.921946693	0.832252552	0.463964944	0.097261498	0.006950157	0.038516547
0.92170949	0.831202451	0.46412579	0.096700016	0.006920868	0.038625965
0.919715834	0.831178457	0.463480088	0.096630267	0.006743304	0.037993919
0.916536924	0.82649168	0.463017833	0.095613671	0.006373614	0.037228852
0.915925421	0.82625246	0.460195271	0.09518301	0.006333872	0.037047467
0.914035706	0.82605969	0.460293638	0.095116911	0.006186134	0.036103415
0.911437688	0.825705454	0.460103832	0.093521527	0.006198529	0.036081047
0.906085967	0.825190596	0.460077553	0.093519722	0.006141134	0.035880952
0.904738751	0.824608862	0.460534535	0.093304481	0.006127563	0.035457955
0.902046293	0.823189962	0.459797181	0.092752977	0.006103853	0.035384353
0.900067124	0.821494451	0.459110858	0.092136575	0.006047995	0.035271674
0.899387797	0.820451121	0.458995897	0.092131044	0.005957149	0.035252371
0.899099882	0.820688492	0.459274706	0.091157224	0.005961162	0.035062146
0.896120724	0.817830728	0.45757701	0.091125107	0.005957864	0.034855781
0.891604562	0.814364881	0.455224608	0.091036012	0.00587871	0.034658703
0.889370852	0.812600433	0.454289515	0.090426191	0.005887323	0.034691467
0.88901248	0.811238527	0.454225648	0.090358383	0.005824802	0.034187516
0.887907375	0.81039241	0.451794369	0.090398615	0.005506484	0.033627656
0.888019261	0.808156267	0.451631722	0.089684121	0.005489267	0.033560612
0.885985968	0.807936618	0.450587047	0.089353804	0.005286131	0.03355959
0.884106253	0.806120076	0.448654929	0.088790488	0.005216233	0.033533201
0.879938437	0.803510736	0.448475386	0.087898175	0.005161856	0.033520435
0.879592675	0.802853178	0.447783804	0.087540827	0.005155864	0.03327006
0.878649355	0.802380774	0.447536699	0.087455203	0.005154324	0.033168314
0.877168756	0.80030803	0.446802483	0.087505196	0.005118796	0.032361055
0.87686391	0.800164705	0.447203955	0.08748199	0.004956081	0.031116862
0.874318536	0.799147088	0.446907248	0.087359345	0.004811933	0.029949789
0.872324558	0.799241264	0.445536915	0.087052878	0.004626988	0.029954357
0.871418827	0.796741871	0.445499403	0.086604905	0.004536044	0.029742832
0.87013978	0.796367358	0.445614886	0.0863197	0.004431823	0.029638163
0.869678128	0.794552608	0.444663639	0.085979345	0.004412112	0.028966534
0.869379726	0.794468455	0.443590681	0.085970749	0.004374904	0.028531796
0.869386325	0.79292386	0.443559073	0.08582395	0.004317998	0.02841651
0.86816134	0.788965718	0.443589711	0.085720102	0.00423348	0.027619615
0.86768587	0.783833634	0.442767382	0.085537667	0.004134119	0.026439441
0.867656268	0.783587211	0.442113654	0.085330212	0.00409745	0.026262583
0.865061826	0.782462973	0.441586269	0.085385422	0.004030141	0.02597913
0.864961757	0.782252521	0.440814963	0.085108145	0.003917646	0.025871119
0.863259783	0.781516287	0.440450255	0.08474696	0.003848444	0.025682204
0.862214234	0.778801581	0.44017798	0.083374212	0.003857645	0.025543053
0.861507497	0.778378258	0.43917708	0.082288223	0.003850484	0.025407446
0.859604312	0.777540983	0.438113746	0.082046276	0.003787497	0.025235352
0.853944386	0.777531909	0.437933655	0.081726123	0.003603384	0.025059125
0.854145024	0.776298671	0.435844349	0.080828274	0.003586089	0.024990692
0.853132343	0.774435199	0.434683354	0.080846474	0.003562014	0.024896313
0.851172658	0.773046083	0.433706935	0.080610948	0.00334907	0.024777412
0.849532473	0.772193864	0.433287637	0.080557187	0.003299888	0.024578389
0.849126925	0.77202891	0.433281182	0.080347054	0.003295099	0.024456803
0.848671015	0.771562167	0.432045306	0.080336955	0.003286415	0.024471905
0.846012336	0.76986463	0.431637419	0.080293994	0.00328013	0.024466684
0.841510605	0.767018832	0.431930056	0.080129685	0.00328528	0.02410087
0.840893954	0.766322904	0.43189071	0.080167404	0.003275184	0.024029556
0.840784786	0.766036774	0.429613814	0.079954873	0.003252965	0.023768692
0.840268318	0.766015574	0.42973301	0.080070881	0.003143146	0.023140801
0.840519137	0.76509172	0.429789377	0.079645234	0.003096481	0.022762835
0.839838561	0.764943574	0.427213594	0.078987063	0.003054543	0.022753243
0.838200231	0.764243244	0.427120172	0.078428723	0.003031429	0.022446198
0.836137726	0.763915644	0.427238233	0.078038612	0.003054353	0.02223849
0.835110456	0.763592794	0.426897501	0.077756365	0.002890909	0.022132285
0.834962928	0.762223195	0.427155343	0.077647425	0.002882519	0.02193793
0.83424103	0.760540503	0.426136505	0.07767637	0.002888158	0.021975168
0.829870591	0.759964508	0.426138136	0.077297378	0.002791292	0.021822858
0.829164972	0.754263507	0.426884035	0.077151098	0.002797875	0.021474792
0.829028748	0.753438665	0.426750016	0.077160466	0.002618228	0.020928657
0.828708282	0.752387505	0.42672851	0.077080221	0.002535303	0.020545556
0.827683634	0.751817551	0.426659829	0.076744064	0.002531624	0.020446503
0.82390576	0.751674936	0.426615357	0.076560603	0.002510009	0.020307529
0.823485312	0.750345233	0.426029489	0.076561702	0.002470768	0.020323574
0.823517535	0.745347814	0.425708931	0.07607229	0.002379299	0.020346333
0.822407849	0.745192383	0.425556266	0.076065893	0.002367161	0.020284922
0.818574273	0.742045972	0.42253158	0.075879118	0.00231692	0.020241855
0.818520878	0.739222852	0.422181065	0.075627085	0.002273035	0.019969864
0.818146278	0.737160407	0.420866054	0.074975776	0.002195728	0.019917247
0.818312063	0.735684041	0.42068732	0.074862295	0.00196253	0.019934974
0.815277466	0.735664948	0.420416014	0.074711901	0.001952622	0.019993446
0.813876775	0.735562119	0.420678335	0.074410602	0.001953777	0.019929907
0.812837158	0.734065648	0.420452893	0.074126759	0.001801434	0.01979897
0.809290126	0.732127179	0.420436988	0.074127619	0.00178003	0.019719689
0.809361195	0.732182408	0.419984668	0.073476053	0.001763805	0.019544169
0.808612576	0.731773165	0.419853672	0.073480054	0.001719878	0.019310621
0.80736452	0.731651397	0.419117245	0.073398551	0.001675773	0.019273887
0.806664173	0.731469015	0.417554476	0.072917137	0.001670582	0.019226658
0.806434756	0.730673668	0.415641799	0.071613904	0.00160558	0.019240146
0.806209294	0.728128373	0.414579672	0.071688172	0.001498312	0.019316667
0.805644271	0.727242602	0.414506737	0.071331284	0.001472017	0.019163526
0.805441991	0.726333351	0.414135503	0.07131203	0.001513423	0.019177185
0.803619792	0.726342768	0.41414666	0.071141386	0.001448938	0.019157787
0.802192116	0.725409555	0.413975485	0.071014478	0.001440564	0.018921495
0.801383931	0.725027661	0.41331891	0.070762039	0.001399886	0.018928319
0.799625247	0.724177391	0.413020495	0.070446025	0.001321223	0.01828266
0.798266206	0.722874439	0.412849342	0.069988262	0.001287956	0.018043519
0.794602697	0.721003811	0.410839798	0.069863184	0.001117949	0.018001323
0.793325103	0.720991363	0.40991777	0.069722284	9.27E-04	0.017907565
0.79304183	0.713766533	0.407220164	0.069644721	9.22E-04	0.017080835
0.79194057	0.711891352	0.405675869	0.069493765	9.09E-04	0.017018424
0.789943111	0.70713128	0.405369923	0.068933271	8.93E-04	0.01667584
0.789231084	0.704128318	0.405292331	0.068149599	6.97E-04	0.016614273
0.78718523	0.702019225	0.40468285	0.067517093	6.01E-04	0.016391319
0.785809875	0.701935693	0.404513014	0.067129488	5.66E-04	0.016418057
0.784816177	0.701826066	0.403580925	0.066364557	1.25E-05	0.016317296
0.784345904	0.701249502	0.401117747	0.066254482	-1.18E-06	0.016319765
0.783265216	0.697486183	0.401426557	0.066227435	-4.92E-05	0.015934092
0.782006348	0.696706618	0.400399285	0.066125999	-6.70E-05	0.015725751
0.781951258	0.695551425	0.399498286	0.066230221	-6.25E-05	0.015623191
0.781794808	0.691659841	0.39927127	0.065578339	-1.32E-04	0.015695183
0.781612086	0.687604641	0.399196417	0.065525693	-2.57E-04	0.015487818
0.781507659	0.686647066	0.399464997	0.065387959	-2.51E-04	0.015224831
0.781018604	0.684941717	0.393760728	0.065253615	-3.79E-04	0.015018853
0.779528995	0.684709863	0.393540628	0.064965604	-3.76E-04	0.014999025
0.77787546	0.68373725	0.392390273	0.064875299	-5.05E-04	0.0146143
0.775287551	0.682714084	0.392418669	0.064434986	-5.10E-04	0.014404338
0.775195292	0.682060002	0.392121446	0.064243653	-4.92E-04	0.014321737
0.771308434	0.680331007	0.391752851	0.064246924	-6.31E-04	0.014331078
0.77050241	0.679383893	0.391567933	0.063634072	-6.73E-04	0.014337635
0.77003184	0.679466901	0.391637574	0.063443912	-7.61E-04	0.014321254
0.764328109	0.677495326	0.390707451	0.063480431	-8.15E-04	0.01428561
0.763736697	0.676562185	0.389854461	0.063418544	-0.001043745	0.013991076
0.757646218	0.676670447	0.389435368	0.063395513	-0.001070653	0.013706197
0.75760284	0.674115063	0.388876747	0.062931773	-0.001080141	0.013736079
0.749983831	0.673816317	0.387893451	0.062701249	-0.001086287	0.013502738
0.7494511	0.672766461	0.387545758	0.062664043	-0.00109217	0.013069852
0.748821553	0.671994132	0.387240169	0.062521343	-0.001133957	0.012888686
0.748620858	0.671709084	0.387215926	0.062571884	-0.001134827	0.012866506
0.748970141	0.671368043	0.386205818	0.062553463	-0.001313007	0.012862421
0.748130144	0.670352542	0.38650321	0.062283597	-0.001360079	0.012735901
0.746050891	0.667588145	0.384017971	0.062254255	-0.001430317	0.012688917
0.743833351	0.665640198	0.383990693	0.062110655	-0.001565059	0.012351158
0.74105995	0.665025644	0.383663709	0.061830267	-0.001570144	0.012310817
0.740131264	0.664978799	0.383791163	0.061722631	-0.001704486	0.011965574
0.739980794	0.663460078	0.383248289	0.061237766	-0.001736302	0.01193986
0.737419364	0.661621622	0.382998969	0.061147384	-0.001802182	0.011586106
0.736749742	0.66139476	0.383013678	0.060972399	-0.00182247	0.011369627
0.734536149	0.661227499	0.383001887	0.06084461	-0.001852975	0.011338188
0.732537231	0.660765234	0.381061315	0.060889351	-0.00189065	0.011284334
0.731216964	0.659247765	0.381130308	0.060710091	-0.002030015	0.011004087
0.730702643	0.656372296	0.378944032	0.060597364	-0.002031137	0.010730549
0.729116087	0.656084101	0.378540718	0.060533633	-0.002172591	0.010454366
0.727371899	0.655935086	0.376924443	0.05938242	-0.002174263	0.009818621
0.726960646	0.655382342	0.376596889	0.059056092	-0.002246453	0.009772169
0.722478685	0.653212956	0.376288889	0.058988835	-0.002358707	0.009467562
0.721666439	0.651782265	0.376526737	0.058743015	-0.002382886	0.009290642
0.721351012	0.650473148	0.376646049	0.058680727	-0.002565595	0.009214402
0.721008472	0.64946702	0.376198683	0.058614736	-0.002620849	0.009179396
0.720201051	0.644157633	0.376418237	0.058546579	-0.002666452	0.00915831
0.719869864	0.643399009	0.375482816	0.058559285	-0.002785891	0.008774944
0.719705303	0.643287474	0.374483082	0.058084267	-0.002855067	0.008005083
0.719413223	0.64249682	0.372390667	0.057690846	-0.002878397	0.007982639
0.719201283	0.64228539	0.372384749	0.057568532	-0.002887374	0.008001077
0.717888566	0.639290111	0.372252654	0.057554975	-0.002884358	0.007777795
0.717825215	0.639284709	0.370432047	0.057545629	-0.002936913	0.007791585
0.71342606	0.638693837	0.370414227	0.057495773	-0.003045179	0.007542126
0.712761209	0.638640556	0.369772712	0.057461105	-0.003044319	0.0073615
0.711977961	0.635314952	0.36983702	0.057413953	-0.003117953	0.006690058
0.710688738	0.635293929	0.369880668	0.057242429	-0.003155392	0.006684469
0.710839332	0.634361189	0.369793133	0.057216412	-0.003196528	0.006669814
0.710269638	0.632871459	0.369404525	0.05692318	-0.003226808	0.006659527
0.710141035	0.632818385	0.369315684	0.056614406	-0.003226205	0.006622284
0.709958466	0.63170146	0.36800545	0.056234491	-0.003236383	0.006591651
0.708988823	0.630768266	0.368140186	0.055833124	-0.003237084	0.006522206
0.70656243	0.629948002	0.364828884	0.055843008	-0.00324698	0.006506267
0.705628498	0.6295395	0.364616438	0.055614069	-0.003282445	0.006249139
0.705057467	0.629437784	0.364246091	0.055608757	-0.003327879	0.006073311
0.704281644	0.626644096	0.362920305	0.055428056	-0.003409232	0.005496639
0.70384539	0.624293674	0.362970104	0.055192614	-0.003507981	0.005455057
0.700200696	0.622382046	0.362983898	0.055195756	-0.003685668	0.005142874
0.699516687	0.622369465	0.362215164	0.055180646	-0.003742577	0.004925484
0.699503746	0.619446087	0.36204901	0.055203669	-0.003759724	0.004830001
0.694190949	0.617357357	0.361821405	0.055301895	-0.003904787	0.004572246
0.694034197	0.617319522	0.361811299	0.055225225	-0.004000468	0.004423414
0.693914268	0.616850594	0.361787515	0.054771415	-0.004078838	0.004413937
0.693455516	0.615126084	0.359992924	0.054604723	-0.00407873	0.004269616
0.691765803	0.615164025	0.359398583	0.054578008	-0.004163477	0.004238567
0.691780887	0.614911821	0.359273927	0.054316957	-0.004174084	0.003950342
0.689439342	0.614698083	0.359328176	0.05430685	-0.004321113	0.0037251
0.689423574	0.610859446	0.359175151	0.054281702	-0.004363038	0.003615383
0.689356887	0.609832404	0.358731024	0.05427039	-0.004364127	0.003248532
0.684827424	0.608570687	0.358599791	0.053857502	-0.004541072	0.003104072
0.684768723	0.608560693	0.357409391	0.053636455	-0.004534906	0.003101429
0.68280114	0.606852113	0.356964157	0.053377343	-0.004587747	0.003017701
0.681431205	0.606616009	0.357074987	0.053343246	-0.004850379	0.002916338
0.680823692	0.604052727	0.356443816	0.053074028	-0.004900035	0.002823163
0.680607679	0.603698875	0.356628718	0.052949759	-0.004904289	0.002794343
0.680042899	0.602774103	0.355299385	0.052622152	-0.005119345	0.002643146
0.67967699	0.602219428	0.354628632	0.052531904	-0.005174697	0.002488533
0.67849671	0.600989315	0.354143643	0.052475319	-0.005253799	0.002299997
0.678246236	0.600824457	0.353862004	0.052364676	-0.005318743	0.002016771
0.677776161	0.599255106	0.353980199	0.052114026	-0.005320186	0.001974127
0.675439934	0.598634503	0.352675226	0.052190455	-0.005337895	0.00187799
0.674923599	0.598104701	0.352228786	0.05170946	-0.005350646	0.001896204
0.674417218	0.597833684	0.351525512	0.051693519	-0.005393182	0.00183692
0.670891739	0.597024692	0.350201559	0.051529756	-0.005444294	0.001839532
0.67087971	0.59639284	0.350194925	0.051288145	-0.005468657	0.001737613
0.669698053	0.594421171	0.350177898	0.051284982	-0.005465448	0.001722944
0.669734991	0.59393294	0.350261432	0.051231187	-0.005494921	0.001675006
0.669733989	0.593245762	0.34953106	0.051157593	-0.005499971	0.001692525
0.668984322	0.593118163	0.349400345	0.051053307	-0.005601594	0.001547332
0.668513205	0.592557577	0.347597389	0.051058149	-0.005661817	0.001507303
0.668291836	0.592223772	0.347682639	0.051021932	-0.005740971	0.001014713
0.667950465	0.591757428	0.347213796	0.050958446	-0.005856229	9.72E-04
0.667988311	0.591191368	0.346650956	0.050820084	-0.006011788	9.26E-04
0.667693786	0.590490334	0.346372879	0.050559708	-0.006095314	4.57E-04
0.666772197	0.589892117	0.345685702	0.050114999	-0.00610085	2.32E-04
0.666506994	0.589570738	0.345468781	0.050008485	-0.006109017	-9.27E-05
0.661499691	0.589600367	0.344728192	0.049955115	-0.00610838	-9.28E-05
0.660897017	0.589253277	0.344465525	0.049931947	-0.006147857	-2.57E-04
0.660308037	0.588972581	0.344372466	0.049735117	-0.006144397	-4.51E-04
0.65987341	0.587693966	0.344100432	0.049719534	-0.006160814	-4.95E-04
0.659834284	0.586974001	0.343222026	0.049727085	-0.006387629	-6.35E-04
0.659593767	0.586675185	0.341845512	0.049664751	-0.006445196	-8.10E-04
0.658310271	0.583668922	0.341850676	0.049660118	-0.006458882	-0.00105523
0.656665706	0.580135489	0.341180909	0.049560053	-0.006456456	-0.00103364
0.654910808	0.57983048	0.341312164	0.049486592	-0.006543098	-0.001058528
0.654224745	0.579768181	0.340950028	0.049518546	-0.006601319	-0.001133197
0.653068016	0.578515706	0.34057958	0.049526885	-0.006625168	-0.001135018
0.651961016	0.576960322	0.339992699	0.049226604	-0.006649856	-0.001146049
0.651085638	0.576496357	0.339973146	0.048845774	-0.006656211	-0.001211925
0.648032047	0.57492535	0.339939262	0.048840675	-0.006698762	-0.001520591
0.647142222	0.574758834	0.339660222	0.048824405	-0.006751353	-0.001621397
0.64671457	0.574824369	0.338493577	0.04880869	-0.006782747	-0.001772332
0.64623753	0.574854012	0.337971461	0.048340589	-0.006972796	-0.00184553
0.644812219	0.574882101	0.337983204	0.048285991	-0.007156863	-0.001934858
0.643749968	0.574619824	0.337361111	0.048286568	-0.007167414	-0.002076582
0.643487958	0.574299101	0.337464967	0.048233285	-0.007172002	-0.002231087
0.643409282	0.573788542	0.337015993	0.048026951	-0.00718286	-0.002374914
0.642728372	0.573259553	0.336863688	0.048028401	-0.007288474	-0.002701493
0.642098785	0.572055086	0.333628256	0.047660722	-0.007325751	-0.003208172
0.63885038	0.571735912	0.333845357	0.047607615	-0.007364917	-0.003301716
0.638528706	0.570476464	0.333635457	0.047475763	-0.00736424	-0.003416755
0.638224271	0.568592084	0.333513367	0.04740216	-0.007468081	-0.003498071
0.637283182	0.568485059	0.333499216	0.047367943	-0.007597743	-0.003497458
0.636254791	0.567117676	0.331933702	0.047345468	-0.00765172	-0.003512866
0.635604265	0.567015085	0.331798588	0.047287412	-0.007658787	-0.003667388
0.633950584	0.566263842	0.330786747	0.047164212	-0.007696621	-0.003760897
0.632149441	0.565729963	0.330114504	0.046378352	-0.007737943	-0.003938267
0.629446686	0.565064783	0.328271277	0.046332986	-0.007802342	-0.003921296
0.627378302	0.562755849	0.328221433	0.046171557	-0.007803245	-0.003923898
0.626201045	0.560926787	0.328259052	0.046041745	-0.007808681	-0.003895328
0.625758087	0.560836222	0.32775469	0.045772876	-0.007865299	-0.003958319
0.625589494	0.556365691	0.325798491	0.045373003	-0.00788338	-0.005147132
0.625594729	0.555866406	0.325905754	0.045368054	-0.007892348	-0.005161702
0.622553813	0.555069538	0.325778474	0.045342235	-0.007952042	-0.005386619
0.621807382	0.554657473	0.325005028	0.045218915	-0.007994454	-0.005461844
0.621471279	0.554554733	0.32494668	0.04505387	-0.008087447	-0.005464162
0.619864611	0.553738369	0.324758535	0.044895805	-0.008134054	-0.005726621
0.619654059	0.553647532	0.324477018	0.044896297	-0.008255556	-0.005881438
0.618148127	0.553073517	0.324421789	0.044788898	-0.008274136	-0.005897578
0.618089429	0.552372765	0.324141067	0.044726737	-0.008302911	-0.005924391
0.616609459	0.552062203	0.323886308	0.044693089	-0.008334414	-0.005997405
0.615135574	0.550640031	0.323832932	0.044245195	-0.008373357	-0.006013732
0.614575812	0.54956166	0.32263993	0.044010383	-0.008402711	-0.006126999
0.61308286	0.548628278	0.32214042	0.04382782	-0.008432138	-0.006187187
0.613075277	0.548597855	0.321685904	0.043860339	-0.008446781	-0.006253412
0.611640318	0.548518859	0.32099836	0.043859654	-0.008522352	-0.006315738
0.609032254	0.548328047	0.320995937	0.043622292	-0.008537629	-0.006381757
0.608818969	0.547912244	0.320818185	0.043611195	-0.008536319	-0.006504144
0.608287097	0.547040996	0.320183845	0.043450154	-0.008551146	-0.006518646
0.608129494	0.546904151	0.320208737	0.04333342	-0.008621753	-0.006830976
0.607047636	0.546061703	0.319913418	0.043272172	-0.008632021	-0.006885174
0.60635421	0.545842344	0.319916625	0.043238493	-0.008832105	-0.006956114
0.605198094	0.545770724	0.318634191	0.042797023	-0.008836481	-0.007000436
0.603144502	0.54306816	0.318499833	0.042621358	-0.008839308	-0.007075832
0.602976161	0.542901244	0.317669079	0.042480024	-0.008872989	-0.007086725
0.601868334	0.541256289	0.314213401	0.042451399	-0.008886412	-0.007139441
0.600861346	0.540775805	0.314284179	0.042383005	-0.008890866	-0.00747119
0.600925681	0.536914759	0.314212513	0.041827023	-0.009096299	-0.007547764
0.600642618	0.536851643	0.313749772	0.041767453	-0.00914318	-0.007554182
0.599758243	0.536840278	0.313656119	0.041552174	-0.009201099	-0.007651633
0.59909924	0.536849491	0.313107448	0.041471157	-0.009232671	-0.007785585
0.598855598	0.536535326	0.312926931	0.041521024	-0.009302085	-0.008064649
0.596623236	0.536674329	0.311712659	0.041554996	-0.009496993	-0.008220269
0.595888648	0.535791666	0.310694914	0.041463987	-0.009501393	-0.008290125
0.595739816	0.535877232	0.310031353	0.041449888	-0.009557713	-0.008401086
0.595186094	0.535402073	0.309878014	0.0414154	-0.009571843	-0.008419959
0.594006978	0.535261021	0.309876816	0.041354581	-0.009563071	-0.008541083
0.592019422	0.535090842	0.309708142	0.041200014	-0.009560441	-0.008747347
0.591512737	0.53482217	0.30973191	0.041206951	-0.009689252	-0.008792797
0.591127231	0.533966505	0.309399999	0.041183896	-0.009808791	-0.008819499
0.59061846	0.533752328	0.308851879	0.041130863	-0.009806285	-0.008929344
0.589146499	0.533353567	0.308873034	0.041113491	-0.009803431	-0.008981696
0.585560715	0.532912924	0.308419909	0.040858951	-0.00992773	-0.009067364
0.585241059	0.530788526	0.306698202	0.040831682	-0.009944448	-0.009201722
0.583185298	0.530470109	0.306635518	0.040736191	-0.010000175	-0.009419808
0.582834504	0.530056517	0.306638125	0.040730582	-0.010022451	-0.009517547
0.581053375	0.52773789	0.306467246	0.040740711	-0.010009649	-0.009517062
0.580437083	0.527304423	0.306379224	0.040584378	-0.010155512	-0.009505046
0.579908318	0.526181558	0.306238463	0.040452793	-0.010241786	-0.009797861
0.57859335	0.524191757	0.30576646	0.040316415	-0.010320726	-0.009971723
0.576579894	0.523116972	0.305098567	0.04031569	-0.010321574	-0.010446553
0.576179009	0.522480649	0.305025111	0.040096516	-0.010341645	-0.010487404
0.576066633	0.522238582	0.303323997	0.039961246	-0.010440565	-0.010537047
0.575884423	0.521486847	0.3029966	0.039638622	-0.010483212	-0.010691215
0.575210577	0.520875663	0.302816468	0.03948141	-0.010528191	-0.01077434
0.57312849	0.520295004	0.302856917	0.039453177	-0.010546606	-0.010759522
0.572542209	0.518736338	0.302365989	0.039310447	-0.01053207	-0.010886436
0.569719984	0.518547686	0.301155671	0.039121189	-0.010613223	-0.010905962
0.569308493	0.516731207	0.301062302	0.038942783	-0.010632136	-0.011136225
0.56892117	0.515651925	0.30055725	0.03890055	-0.010753266	-0.011250516
0.566586076	0.51503482	0.298355982	0.038735744	-0.010756235	-0.0115345
0.565823002	0.51496069	0.296677874	0.038509901	-0.010787433	-0.011551819
0.564380146	0.514088764	0.296314685	0.037824749	-0.010804327	-0.011653237
0.564219693	0.513498432	0.29508498	0.037757383	-0.010841233	-0.011790929
0.563501547	0.513043797	0.294872517	0.037695452	-0.010867401	-0.011821548
0.563499532	0.512753937	0.294929309	0.037556447	-0.010941201	-0.012097541
0.562204711	0.51092387	0.294845381	0.037424125	-0.011176887	-0.01208991
0.562139294	0.510607876	0.294153902	0.037388943	-0.011177434	-0.012231541
0.561853506	0.509452362	0.293985102	0.036883219	-0.0111977	-0.012229775
0.561650678	0.507924574	0.293978016	0.036907647	-0.011219702	-0.012347347
0.561453666	0.506987353	0.291334385	0.036767372	-0.011222772	-0.012353103
0.559480083	0.503176961	0.289800248	0.036505593	-0.011292801	-0.012334549
0.558786904	0.502978083	0.289578217	0.036066802	-0.011313023	-0.01248219
0.555290388	0.502787951	0.288935213	0.036026819	-0.011646205	-0.012497443
0.555048653	0.502427636	0.288967975	0.035893588	-0.011663096	-0.012617824
0.55347033	0.502164089	0.288282651	0.035810726	-0.011664569	-0.012662384
0.550875395	0.500097472	0.287840682	0.035704624	-0.011692518	-0.01276173
0.550036574	0.500060383	0.287960047	0.035461247	-0.011766453	-0.013124779
0.550054215	0.499800142	0.287609948	0.035409621	-0.011815594	-0.013342522
0.549821137	0.498985478	0.287212538	0.035134502	-0.011822523	-0.01336141
0.549660744	0.498793945	0.286603579	0.035098698	-0.011885269	-0.013477857
0.548151867	0.498211972	0.285514317	0.03507034	-0.011900307	-0.013772381
0.547880528	0.497127545	0.284715055	0.035080967	-0.01190554	-0.013767552
0.547871534	0.497136771	0.28468903	0.035082792	-0.011943078	-0.014120085
0.545986604	0.497054306	0.284675632	0.035062297	-0.011993227	-0.014100479
0.545705747	0.496878622	0.281496184	0.035064127	-0.012046996	-0.014271938
0.545369333	0.496398684	0.281094179	0.035091342	-0.01205776	-0.014721743
0.544434955	0.495705963	0.280290374	0.034689869	-0.01205676	-0.015034568
0.543495304	0.495207944	0.279815511	0.034643545	-0.012090667	-0.015500007
0.543513335	0.494791386	0.279786232	0.034366498	-0.012218643	-0.015510847
0.543445621	0.491778398	0.279088453	0.034349169	-0.012219652	-0.015532722
0.543111948	0.490565194	0.278503863	0.034132922	-0.012256535	-0.015550471
0.541066264	0.490468917	0.278190134	0.034064662	-0.012267546	-0.015575892
0.540715244	0.490471238	0.278096724	0.033908701	-0.012297436	-0.015639528
0.540654288	0.488670509	0.277857056	0.033809686	-0.012311182	-0.015821992
0.540003462	0.488372905	0.277479302	0.033619324	-0.012348035	-0.01589788
0.539464112	0.487636382	0.277404506	0.033592297	-0.012387946	-0.015984006
0.538116823	0.487093653	0.276682634	0.033455547	-0.012496131	-0.015984998
0.537772522	0.487089803	0.275943096	0.033402512	-0.012548914	-0.016092779
0.536253169	0.48687224	0.275780108	0.033181027	-0.0126478	-0.016225428
0.535048033	0.486367628	0.275581534	0.033113504	-0.012652918	-0.016275474
0.53434434	0.484547227	0.275591478	0.03310114	-0.012693554	-0.016532909
0.533490729	0.484359086	0.275427994	0.032477848	-0.012701609	-0.016617161
0.533496436	0.484034052	0.274366583	0.032394168	-0.01274512	-0.016684125
0.531869949	0.483488935	0.273705653	0.032079809	-0.012798356	-0.016735819
0.531770774	0.483212797	0.273232141	0.031980758	-0.012793278	-0.016844153
0.530956558	0.483105265	0.273006762	0.032012102	-0.012810847	-0.016889255
0.530935169	0.48248567	0.272365416	0.031984061	-0.012811963	-0.016891856
0.530748847	0.48252541	0.271245065	0.03175643	-0.012933451	-0.017120906
0.53039728	0.481282269	0.270802245	0.031776593	-0.012943871	-0.017173228
0.529944782	0.481247583	0.269853534	0.031732994	-0.013002459	-0.017189338
0.529713269	0.480809024	0.270135542	0.031856081	-0.013001025	-0.017323571
0.529503771	0.479883914	0.269641922	0.031779716	-0.013048305	-0.017317281
0.529375972	0.479627064	0.268818418	0.031749862	-0.013051659	-0.017373834
0.529220436	0.478174373	0.26876761	0.031775767	-0.013161204	-0.017507514
0.529226739	0.477874921	0.268735387	0.031658431	-0.013258518	-0.017533251
0.527614967	0.477564718	0.268671863	0.031656164	-0.013268921	-0.017642349
0.526461894	0.4770346	0.267442845	0.03165157	-0.013273661	-0.017693367
0.526294014	0.476406269	0.267436187	0.031602772	-0.013357133	-0.018471777
0.52615819	0.476285565	0.266716627	0.030947377	-0.013373409	-0.018524186
0.524573553	0.476170673	0.265402877	0.03093908	-0.013384705	-0.018524814
0.524099453	0.475175754	0.264208195	0.030493137	-0.01350094	-0.01857669
0.523581421	0.473997794	0.263073247	0.030455625	-0.013529429	-0.018663241
0.522402806	0.471891113	0.262828908	0.030356036	-0.013621809	-0.018658469
0.521777061	0.471601521	0.262376225	0.03035343	-0.013667208	-0.01892228
0.52119668	0.470529461	0.262267345	0.030355346	-0.013747082	-0.018925701
0.520262612	0.470359834	0.262080368	0.03021072	-0.013817593	-0.019000086
0.519916326	0.469327599	0.261872402	0.030072439	-0.013872836	-0.019062947
0.519880228	0.468725656	0.261803173	0.03001988	-0.013927949	-0.019149384
0.519895825	0.467647418	0.261247847	0.029965619	-0.013994137	-0.019253361
0.519648105	0.467463569	0.261281304	0.029972028	-0.014007269	-0.019438346
0.519388202	0.465996704	0.261163336	0.029759262	-0.014033074	-0.019619473
0.517845873	0.465240423	0.260187947	0.029677176	-0.014074561	-0.019681663
0.517854404	0.46497636	0.260156109	0.029674869	-0.014074683	-0.020316003
0.517847027	0.464298428	0.25865473	0.029547391	-0.014131593	-0.020711815
0.516366327	0.463985472	0.257221271	0.029243107	-0.014318323	-0.020757926
0.516037695	0.462285041	0.25705056	0.028924777	-0.014406461	-0.020931479
0.514361408	0.461834369	0.256421924	0.028897704	-0.014414402	-0.020956171
0.514202317	0.46155136	0.256496196	0.028846474	-0.014497395	-0.020995214
0.513536582	0.461354923	0.255643837	0.028864447	-0.014647269	-0.020998814
0.513202432	0.460966871	0.255552417	0.028651823	-0.014652062	-0.021121361
0.512990722	0.460974223	0.255375149	0.027873746	-0.014681337	-0.021174091
0.512258258	0.457308171	0.255118309	0.027848593	-0.014710905	-0.021175229
0.511614303	0.456589885	0.254685364	0.027736712	-0.014728941	-0.021404056
0.511389242	0.455964453	0.254611599	0.027739904	-0.014802927	-0.021449235
0.510720614	0.455652365	0.254363254	0.027698097	-0.014807577	-0.021595013
0.509689441	0.454446014	0.254304507	0.027601767	-0.014807453	-0.02167598
0.508476324	0.454125373	0.253730849	0.02759446	-0.014827814	-0.021967962
0.507950616	0.453253765	0.253515904	0.027571861	-0.015191064	-0.022002545
0.507211706	0.451821463	0.253504983	0.027580707	-0.015213637	-0.022041427
0.507215541	0.451725453	0.253126403	0.027568491	-0.015272153	-0.022395166
0.506617019	0.451664488	0.253074891	0.027355022	-0.015403686	-0.022430086
0.504454019	0.450255569	0.253097183	0.027249088	-0.015477966	-0.022523809
0.503840145	0.450148691	0.252451734	0.027140736	-0.015520129	-0.022880474
0.503381443	0.449990774	0.252197834	0.027057714	-0.015529513	-0.022940259
0.503289643	0.447253876	0.251569987	0.027002094	-0.015596665	-0.023236302
0.502436973	0.446137204	0.251847806	0.027003567	-0.015664386	-0.023313663
0.50133861	0.445529602	0.251394304	0.026733507	-0.015684774	-0.02341337
0.501052585	0.445506061	0.250995977	0.02671487	-0.015822828	-0.023584921
0.500340478	0.444908916	0.250662573	0.026733332	-0.015886379	-0.023790192
0.498770291	0.444840552	0.250473246	0.026697864	-0.016054024	-0.023804216
0.498513641	0.444544157	0.249256635	0.026492876	-0.016189142	-0.024140006
0.498317115	0.444446113	0.248966692	0.02621421	-0.016210038	-0.024194546
0.497315047	0.443196175	0.248885801	0.026033346	-0.016213933	-0.024176418
0.49677681	0.443038417	0.248475695	0.025977978	-0.016256248	-0.024288328
0.496096474	0.442940342	0.248440091	0.025956543	-0.016261869	-0.02432353
0.495944588	0.442935462	0.248479432	0.025897305	-0.016319519	-0.024634502
0.495731745	0.442020268	0.24841261	0.025778197	-0.016383516	-0.025235695
0.494338981	0.441551719	0.248034535	0.025637466	-0.016437326	-0.025553542
0.491479287	0.441464112	0.247637487	0.025389242	-0.016432763	-0.025583228
0.491338525	0.440964052	0.247226798	0.025099045	-0.016471454	-0.025767963
0.491153992	0.440145704	0.247175185	0.025087838	-0.016552995	-0.025802692
0.490638392	0.439969272	0.247204752	0.025076321	-0.016572108	-0.025852455
0.490549191	0.439805975	0.246845252	0.024944012	-0.016607882	-0.025972565
0.489980364	0.439612314	0.246341817	0.024860838	-0.016606266	-0.026270987
0.489783953	0.439624108	0.246043358	0.024869635	-0.016610068	-0.026517206
0.489210517	0.439435938	0.245802175	0.024817126	-0.016633729	-0.026652241
0.488978665	0.438763935	0.24564921	0.024812797	-0.01683347	-0.026659005
0.488958905	0.437459909	0.24507673	0.024709603	-0.016861005	-0.02665831
0.488811603	0.43725052	0.245154597	0.02468818	-0.016863837	-0.026941743
0.488385364	0.436169559	0.245005726	0.024671274	-0.01692276	-0.026955672
0.488063903	0.436016105	0.244927528	0.02412134	-0.016993658	-0.027008946
0.488062813	0.435912739	0.244860681	0.024107803	-0.017060512	-0.027110267
0.488047154	0.435152798	0.244906571	0.024023243	-0.017072844	-0.027250289
0.487262502	0.435068531	0.24365789	0.023957136	-0.017224082	-0.027726056
0.486268608	0.434584627	0.243178937	0.023869242	-0.017439112	-0.028275797
0.486190892	0.433554057	0.243284209	0.023667899	-0.017547108	-0.028726018
0.484152865	0.433267974	0.243169479	0.023412463	-0.017638781	-0.028746015
0.484016155	0.432257974	0.242121635	0.023324084	-0.017664151	-0.028767084
0.483703178	0.431684426	0.241099063	0.023234003	-0.017856469	-0.029261673
0.483046552	0.428549711	0.240966136	0.023212074	-0.017894339	-0.029294818
0.482235463	0.427828797	0.240581729	0.023264597	-0.017946408	-0.029333726
0.481828141	0.427618408	0.23937405	0.023267466	-0.018047969	-0.029329122
0.481137841	0.427509694	0.23894109	0.022879464	-0.018125037	-0.029416769
0.480880996	0.42722904	0.238210816	0.022739287	-0.018148837	-0.029445799
0.4805433	0.426782566	0.238361794	0.022704906	-0.018149196	-0.029920005
0.480536346	0.425208293	0.237810327	0.022744272	-0.018150268	-0.030466531
0.480175009	0.423693175	0.237294744	0.022641678	-0.018208382	-0.030593737
0.479912815	0.423160721	0.237359718	0.02247213	-0.018262182	-0.030596224
0.479706852	0.422790595	0.237329067	0.022027591	-0.018329167	-0.030640327
0.479276285	0.42200143	0.236814192	0.02200559	-0.01834892	-0.030815375
0.476789511	0.421814568	0.236415918	0.021982674	-0.018435613	-0.031117002
0.475995105	0.421064246	0.236272124	0.021852881	-0.018475234	-0.031465465
0.475459894	0.420964855	0.235955177	0.021547677	-0.018502646	-0.031578609
0.474238197	0.420881518	0.235498908	0.021436824	-0.01853425	-0.031586408
0.474017707	0.419946389	0.234570845	0.02129869	-0.018645872	-0.031607463
0.474007796	0.419806654	0.234488659	0.021023664	-0.018689573	-0.031837854
0.473845262	0.419394453	0.23440799	0.020942953	-0.01869849	-0.032009204
0.470410472	0.418613768	0.233632368	0.020929537	-0.018708409	-0.032196457
0.470356134	0.418162363	0.233696084	0.020821651	-0.018775265	-0.032262307
0.470051341	0.417989492	0.232732989	0.020784231	-0.018807355	-0.032368424
0.469942651	0.417913426	0.232188345	0.020732839	-0.018804798	-0.032379592
0.469713414	0.416645558	0.231989825	0.020708695	-0.018846707	-0.032433009
0.469125321	0.415314096	0.231704957	0.02069255	-0.018867795	-0.032508909
0.468900713	0.414933727	0.228746447	0.020622312	-0.018870257	-0.032628275
0.4681952	0.41442617	0.22868477	0.020592326	-0.018961509	-0.032671332
0.467505935	0.413967808	0.22841287	0.020538098	-0.019030822	-0.032803563
0.466817956	0.413714438	0.228234609	0.020529872	-0.019044104	-0.033040547
0.466554985	0.411374249	0.227833632	0.020352101	-0.019236602	-0.033028992
0.466540642	0.410912909	0.227474851	0.020352863	-0.019286334	-0.033110046
0.466363199	0.41035668	0.227451928	0.020336344	-0.019331928	-0.033237225
0.46606798	0.410312607	0.227398421	0.020331099	-0.019373826	-0.03337993
0.465797136	0.409515	0.226042724	0.020278587	-0.0194841	-0.033392728
0.46537229	0.409471993	0.225737669	0.020144349	-0.019556304	-0.034814797
0.465296598	0.408987835	0.225599149	0.020081899	-0.019633997	-0.035131559
0.46486668	0.408229157	0.225618731	0.020041495	-0.019747394	-0.035251534
0.464670209	0.407523209	0.225181163	0.0200272	-0.019749581	-0.035736051
0.464104213	0.407149726	0.225077914	0.019825967	-0.019786038	-0.035863333
0.464092923	0.406851847	0.22498322	0.019787494	-0.019818115	-0.035866872
0.462510501	0.406261598	0.224616198	0.019781631	-0.019834013	-0.035948203
0.461477357	0.40623145	0.223976964	0.019684734	-0.019974209	-0.036054628
0.461302126	0.406072195	0.223901073	0.019654858	-0.020026606	-0.036077359
0.459779994	0.405641341	0.223857005	0.019541149	-0.020067735	-0.036137316
0.459650889	0.405450296	0.22395264	0.019544584	-0.020154455	-0.036251899
0.459492773	0.405277361	0.223493784	0.019515057	-0.020157091	-0.036553722
0.458714369	0.404287043	0.222252724	0.01941627	-0.020231128	-0.036549963
0.458615541	0.403957163	0.221434207	0.019345204	-0.020255601	-0.036636949
0.458488261	0.403516022	0.221080634	0.019374716	-0.0203157	-0.036634009
0.458048259	0.401673129	0.22004265	0.019047017	-0.020316458	-0.036649093
0.456753144	0.401279724	0.219919343	0.018921714	-0.020349157	-0.036749166
0.456359899	0.401121563	0.219737029	0.018892764	-0.020448172	-0.037110701
0.455972746	0.399704143	0.218682852	0.018796779	-0.020546733	-0.03711547
0.455945631	0.399510795	0.218349895	0.018784295	-0.020583954	-0.037256948
0.454748947	0.399117006	0.21776728	0.018728411	-0.020583708	-0.037258124
0.45428652	0.399161096	0.217198787	0.018705537	-0.020599005	-0.037253969
0.453229719	0.399154392	0.217013471	0.018538951	-0.020642751	-0.037251491
0.453172861	0.398879384	0.21669935	0.018473197	-0.02074844	-0.037325682
0.453174322	0.398680169	0.216028995	0.018344378	-0.020760465	-0.037328286
0.452314503	0.398615358	0.215457676	0.018080747	-0.020815592	-0.037532492
0.451591478	0.396597834	0.214279676	0.017913666	-0.020866463	-0.037534717
0.4505485	0.39656199	0.214141921	0.017902317	-0.020903597	-0.037547184
0.450617235	0.396265344	0.213392488	0.017827209	-0.02094826	-0.03757707
0.450407324	0.396049477	0.213396057	0.01781462	-0.020963763	-0.037611331
0.449771205	0.394111022	0.213147296	0.017821942	-0.020996037	-0.0376503
0.448321477	0.393911926	0.212566025	0.017784793	-0.021086132	-0.037959255
0.448025473	0.393518432	0.212490807	0.017670725	-0.02112884	-0.038432792
0.448014744	0.392116384	0.212617647	0.01766439	-0.021128408	-0.038477233
0.445916346	0.391075143	0.212525724	0.01755865	-0.021152179	-0.03884671
0.444987512	0.390077834	0.212444892	0.017568554	-0.021345438	-0.038836924
0.444054333	0.389303607	0.210765359	0.017553728	-0.021458034	-0.038888986
0.442807858	0.389140741	0.209918162	0.017509818	-0.021518	-0.039000722
0.441520663	0.389138886	0.209418292	0.017383817	-0.021641609	-0.039071914
0.440308901	0.388112135	0.209182146	0.01733752	-0.021692853	-0.039084702
0.438933224	0.387737771	0.209165526	0.017335878	-0.021692248	-0.039886451
0.438785718	0.38760693	0.208781563	0.017307304	-0.021732998	-0.039936968
0.437892661	0.387581225	0.208914207	0.017269845	-0.021936365	-0.039956305
0.437482231	0.387328123	0.209044082	0.017282202	-0.02200336	-0.040061014
0.436965371	0.387344128	0.208799853	0.017252023	-0.022086238	-0.0401798
0.436257309	0.387179669	0.208393696	0.017265475	-0.022112281	-0.040256268
0.43520006	0.386169995	0.208420781	0.017267718	-0.022163789	-0.040352697
0.433951986	0.385607422	0.207869283	0.0172	-0.022169231	-0.040487125
0.433796927	0.384971772	0.207503882	0.017223148	-0.022201705	-0.040538241
0.433716698	0.384486901	0.207354175	0.01717412	-0.022355771	-0.04057494
0.433200104	0.384323733	0.207549919	0.017050943	-0.022503543	-0.040824173
0.432710569	0.384308408	0.205294899	0.016936221	-0.022711757	-0.040894995
0.432284287	0.384340261	0.204990321	0.016878499	-0.022730968	-0.041356154
0.43206104	0.383771187	0.204670903	0.01687472	-0.022820504	-0.041477788
0.43216072	0.383455079	0.20456223	0.016810325	-0.022928646	-0.041477209
0.432245468	0.383140806	0.2040024	0.016715744	-0.02293181	-0.041536928
0.432275243	0.383150845	0.203640985	0.01644219	-0.022942379	-0.04155702
0.431925629	0.382035235	0.202723304	0.01621656	-0.02297999	-0.04178816
0.431926078	0.381922269	0.201993027	0.015988324	-0.022997346	-0.041777018
0.431926218	0.381806614	0.201970691	0.01592225	-0.023063568	-0.041928708
0.431909806	0.381409299	0.201695248	0.015671739	-0.023065069	-0.04192306
0.43185394	0.37956048	0.200571915	0.015631849	-0.023091844	-0.042142866
0.430853643	0.379100001	0.200201436	0.01558358	-0.023241588	-0.042165744
0.42960555	0.379026798	0.200270825	0.015561704	-0.023272296	-0.042361324
0.42941853	0.378860565	0.200343918	0.015537345	-0.023278853	-0.04300387
0.42821598	0.378662382	0.20041104	0.015532956	-0.023397023	-0.043018622
0.428157527	0.377117314	0.199506478	0.015451775	-0.023484158	-0.043075321
0.427478373	0.376914402	0.199402079	0.015422268	-0.023605932	-0.043203501
0.427354761	0.376713129	0.199144505	0.015154948	-0.023654112	-0.043382029
0.427258568	0.376654325	0.198501002	0.014999805	-0.023720473	-0.043666497
0.426806043	0.376648155	0.198384096	0.014976248	-0.023897954	-0.043951519
0.426713529	0.375664263	0.198365273	0.014908336	-0.023917612	-0.044116598
0.42587761	0.375660324	0.197238865	0.014882416	-0.023921935	-0.044189138
0.425669407	0.375806128	0.196853543	0.014871194	-0.02393173	-0.044200076
0.425343769	0.373534939	0.195546508	0.01479589	-0.023946317	-0.044439761
0.423670483	0.372526169	0.195570079	0.014673416	-0.024050443	-0.044441445
0.422346567	0.371944148	0.195484961	0.014582107	-0.024055472	-0.044479809
0.422063204	0.371491244	0.194953308	0.014593496	-0.024098353	-0.044781924
0.421950218	0.371427464	0.193946863	0.014446642	-0.024129315	-0.045093139
0.421468533	0.37051859	0.193630316	0.014298778	-0.024141201	-0.045136563
0.42119501	0.369763673	0.193604558	0.014283194	-0.024215499	-0.045147757
0.420625648	0.367247433	0.193328694	0.014294113	-0.024265242	-0.045184867
0.416326839	0.367074878	0.191139439	0.014304972	-0.024280772	-0.045305886
0.416045775	0.366906383	0.190858829	0.014166159	-0.024320284	-0.045725194
0.415318151	0.366593104	0.190232935	0.014013209	-0.024391902	-0.045839722
0.414715924	0.36617434	0.189764798	0.014009511	-0.02438749	-0.045937586
0.414566785	0.366184753	0.189382302	0.013786147	-0.024382884	-0.046119966
0.413681423	0.365291023	0.188524598	0.013602035	-0.024398831	-0.046216204
0.411216781	0.364748414	0.188384581	0.013418286	-0.024415585	-0.046256118
0.410448166	0.363133734	0.188405615	0.013399655	-0.02442489	-0.046292099
0.410189481	0.362760123	0.187762344	0.013303294	-0.024479424	-0.046340181
0.409842708	0.360381615	0.187240358	0.013307676	-0.02453451	-0.046495742
0.408913032	0.359513668	0.186436114	0.013208621	-0.024605571	-0.046921221
0.408879888	0.358259586	0.18644395	0.013165817	-0.024605244	-0.046979358
0.407396048	0.358030773	0.185912994	0.013103075	-0.024637689	-0.046986784
0.406267848	0.357886043	0.186000569	0.012898558	-0.02465089	-0.047166188
0.406171241	0.357475986	0.185307598	0.012871918	-0.024687458	-0.047425071
0.405086836	0.356167695	0.184779635	0.012751863	-0.024687259	-0.047515762
0.40481826	0.355635271	0.184338162	0.012709962	-0.024756091	-0.047555122
0.404426285	0.354608515	0.184348947	0.012658502	-0.024759509	-0.047661091
0.403625674	0.354316264	0.183681221	0.012676225	-0.024761989	-0.047734642
0.403494054	0.353654705	0.183310085	0.012636771	-0.024777179	-0.04780581
0.401419783	0.353597342	0.183059018	0.012624559	-0.024822139	-0.048216449
0.400616845	0.353030716	0.182913828	0.012585823	-0.024850233	-0.048467997
0.400043981	0.352561641	0.182582477	0.012511557	-0.024851121	-0.048504037
0.398858043	0.352235695	0.181244118	0.01238949	-0.024873471	-0.048551598
0.397981897	0.352108773	0.180483143	0.01204576	-0.024869113	-0.048648305
0.397205582	0.350203943	0.180429543	0.012027143	-0.024957171	-0.048856109
0.396780435	0.349778539	0.180175006	0.011983615	-0.024978818	-0.049020111
0.392683615	0.349632999	0.180150389	0.011696621	-0.024999579	-0.049105347
0.392689348	0.349512073	0.179700163	0.011426496	-0.025000586	-0.049322532
0.392711068	0.349412073	0.178220915	0.011354135	-0.025298627	-0.049340128
0.390394071	0.348868664	0.178236155	0.011157901	-0.025528557	-0.049477687
0.389839822	0.348289528	0.178018698	0.011160775	-0.025607187	-0.049718224
0.389902102	0.348084202	0.176971903	0.011122833	-0.025608101	-0.049745015
0.389762706	0.347064909	0.177031397	0.011035031	-0.025624396	-0.049766428
0.388202004	0.346418933	0.176800822	0.010962622	-0.025745818	-0.049900317
0.38791758	0.345954005	0.176284424	0.010908314	-0.026047863	-0.050025847
0.387912512	0.345875201	0.176325674	0.010817123	-0.026085349	-0.05011752
0.387674698	0.345171669	0.176121766	0.010790351	-0.026085993	-0.05015925
0.387361851	0.343834353	0.175867356	0.010721615	-0.026140085	-0.050266344
0.387317447	0.34376685	0.175547962	0.010673369	-0.02620456	-0.050301524
0.387150272	0.343507635	0.175346581	0.010651356	-0.026319006	-0.050404666
0.386618809	0.34346317	0.174963485	0.010481424	-0.02639834	-0.050434423
0.386285016	0.342566398	0.174634397	0.010430078	-0.026414697	-0.050949553
0.386035806	0.341981664	0.174714202	0.010417701	-0.026482879	-0.051055043
0.385209353	0.341950806	0.174171725	0.010434564	-0.026476929	-0.051120404
0.385202026	0.341571291	0.173880853	0.010354285	-0.026542525	-0.051128448
0.385088494	0.340668437	0.172847654	0.010335888	-0.026550526	-0.051272878
0.384808159	0.339070705	0.172419476	0.010324422	-0.026566303	-0.051297714
0.38485239	0.338775864	0.171624577	0.010254192	-0.026768955	-0.051396966
0.384475176	0.338236738	0.170494108	0.010230893	-0.026888449	-0.051464672
0.384482638	0.337914798	0.170343374	0.010232615	-0.026915688	-0.051764417
0.384333069	0.336307188	0.169903236	0.010202016	-0.026915005	-0.051894257
0.380989813	0.336089449	0.16964967	0.0101282	-0.026928723	-0.05191281
0.379690126	0.3344691	0.169515651	0.009912867	-0.02701804	-0.051983693
0.379114943	0.333201113	0.169448584	0.009891077	-0.027346692	-0.052230838
0.377325981	0.332551376	0.169350907	0.009593241	-0.027402889	-0.052249772
0.377407002	0.331202773	0.169366513	0.009356784	-0.02740206	-0.052465223
0.376943584	0.331142942	0.16891921	0.009360499	-0.027523009	-0.052461887
0.375822028	0.330667469	0.168605428	0.009332201	-0.027629231	-0.052537755
0.375393928	0.329799683	0.168301541	0.009296697	-0.027646232	-0.052756049
0.37374814	0.329045911	0.168104245	0.009304649	-0.027691775	-0.053024546
0.373311036	0.32910083	0.167934127	0.009247325	-0.027711435	-0.053004971
0.372470703	0.328965348	0.16764093	0.009254014	-0.027773096	-0.053724533
0.3717692	0.32882971	0.167614158	0.009215732	-0.027834985	-0.054166618
0.37061587	0.328707702	0.165858702	0.009238436	-0.028168676	-0.054171518
0.370117066	0.32805898	0.165911987	0.009250372	-0.028245526	-0.054249601
0.370095727	0.327856766	0.165913854	0.009287136	-0.028257053	-0.054281715
0.369935635	0.327719839	0.165572513	0.009288281	-0.028268595	-0.054790413
0.368708001	0.326898964	0.165571309	0.009273504	-0.028374821	-0.054828802
0.366243777	0.326811263	0.165024827	0.009218588	-0.028380777	-0.055027528
0.365791309	0.326478427	0.164808052	0.009188374	-0.028501933	-0.055021714
0.36561421	0.326199462	0.164206769	0.009163626	-0.028502225	-0.055139825
0.365446842	0.322478047	0.163976173	0.00914788	-0.028583324	-0.055556207
0.364733228	0.322073616	0.1638907	0.009153535	-0.028605308	-0.055703349
0.364353528	0.320963339	0.163766894	0.008962069	-0.028639275	-0.05577962
0.36342261	0.319714767	0.163235775	0.008781998	-0.028690646	-0.055860168
0.363319429	0.319643539	0.16337544	0.00868016	-0.028743332	-0.056079036
0.362511962	0.319540289	0.162318097	0.008672007	-0.028753131	-0.056310429
0.362399059	0.319223786	0.16209824	0.008619498	-0.028753525	-0.056384272
0.362025738	0.319181473	0.161692776	0.008461207	-0.02877795	-0.057094246
0.361501934	0.319119582	0.161536839	0.008343113	-0.02890081	-0.057162163
0.360929848	0.318810394	0.161641623	0.008247017	-0.028931395	-0.057184184
0.360794617	0.318543067	0.161499805	0.008124644	-0.028953764	-0.057420207
0.360658186	0.318541086	0.161390812	0.008104296	-0.02896673	-0.057623132
0.360424636	0.318172404	0.160970268	0.008085835	-0.029102934	-0.057980431
0.358795476	0.318176914	0.160681878	0.008050481	-0.029122527	-0.058505152
0.357484832	0.317929203	0.16019804	0.007999412	-0.029144957	-0.058890686
0.357081627	0.316876946	0.159961614	0.007852789	-0.02920647	-0.058985797
0.356698971	0.316427261	0.159382088	0.007769316	-0.029435959	-0.059054861
0.356023399	0.315265923	0.159297575	0.007759791	-0.029474498	-0.059092583
0.355838273	0.314791352	0.159298695	0.007696042	-0.029509198	-0.059171609
0.35546165	0.314380717	0.158648923	0.007689891	-0.02952613	-0.059255475
0.354769429	0.313683489	0.158549442	0.007702257	-0.029568647	-0.059295466
0.353649427	0.312597641	0.157266672	0.007694799	-0.029612121	-0.059380924
0.353506599	0.312571492	0.156626882	0.007464464	-0.029873384	-0.059511025
0.353026265	0.312228291	0.156480196	0.007461519	-0.029945313	-0.059692865
0.35299769	0.311969069	0.156245106	0.007468058	-0.02998699	-0.059855333
0.353006023	0.311908024	0.156063703	0.007320694	-0.029993412	-0.059917109
0.352146258	0.31183217	0.156158285	0.007289947	-0.030013918	-0.0600246
0.35027037	0.311334303	0.15615473	0.006990708	-0.030063998	-0.060166115
0.349492698	0.311102415	0.155385361	0.006985041	-0.030088831	-0.060553695
0.348902149	0.310787997	0.155093153	0.006801349	-0.030505321	-0.060610653
0.348669618	0.308181902	0.154934832	0.006790636	-0.030597805	-0.060831991
0.348111336	0.308085175	0.154874113	0.006762409	-0.030673481	-0.060931382
0.347095887	0.306277949	0.15495601	0.006752958	-0.030748586	-0.060939399
0.346019407	0.305838652	0.15491638	0.006661217	-0.030775701	-0.060967606
0.345751184	0.305619597	0.154752933	0.006571354	-0.031036263	-0.061243565
0.345706955	0.304966078	0.154817905	0.006508258	-0.031036893	-0.061250356
0.345700749	0.304742634	0.154629552	0.00636415	-0.03108866	-0.061369259
0.34550282	0.302032737	0.154606561	0.006384971	-0.031141439	-0.061554355
0.343949228	0.299446933	0.154271259	0.00639299	-0.031202185	-0.061600149
0.343699694	0.298731755	0.154189359	0.006244449	-0.031388006	-0.061604428
0.343707759	0.298456484	0.15373491	0.006173376	-0.031441061	-0.061801822
0.343342964	0.298517802	0.153979355	0.00616253	-0.031458273	-0.062115184
0.342304943	0.297586224	0.153623366	0.006024515	-0.03148914	-0.062124158
0.34209165	0.297586592	0.152551643	0.005842961	-0.031501743	-0.062146705
0.340112298	0.297349803	0.151995369	0.005782682	-0.031581845	-0.062510465
0.340048573	0.297247526	0.150445731	0.005744031	-0.031587002	-0.062691137
0.339855614	0.296746274	0.150370856	0.005595048	-0.031715525	-0.062869799
0.339681726	0.29672908	0.149767632	0.005551372	-0.031763116	-0.06295796
0.336832352	0.296652901	0.149871035	0.005535703	-0.031765945	-0.063097941
0.335840714	0.296402663	0.149523807	0.005504655	-0.031768479	-0.063385305
0.33556009	0.296260756	0.149409262	0.005453648	-0.031842731	-0.063476299
0.335388562	0.295698612	0.149348694	0.005473068	-0.032331129	-0.06362734
0.334788181	0.29527852	0.149175688	0.005475567	-0.03248059	-0.063947531
0.333935575	0.295284011	0.148723548	0.005454036	-0.032574863	-0.064283184
0.332937174	0.295156208	0.148654008	0.005363281	-0.032590478	-0.064332683
0.332750136	0.293840239	0.148057347	0.005262352	-0.032626765	-0.064768981
0.332444287	0.293322801	0.148341881	0.005120284	-0.032627238	-0.064978789
0.331874635	0.293284931	0.147854625	0.004861081	-0.032670265	-0.065225018
0.331122276	0.293056253	0.147689665	0.004832613	-0.032681969	-0.065331506
0.331123578	0.292986863	0.1473544	0.004685439	-0.032746518	-0.065340483
0.330827037	0.292938274	0.147192006	0.004615386	-0.03277117	-0.065505954
0.329868622	0.292969883	0.14671716	0.004604607	-0.032852648	-0.065496465
0.328545944	0.292839862	0.146424954	0.004661309	-0.032858191	-0.065527765
0.327421749	0.292774879	0.145761165	0.004631084	-0.032985992	-0.065695426
0.326125832	0.29270465	0.145783564	0.00454642	-0.033008507	-0.065708167
0.325809846	0.292739771	0.145691141	0.004468349	-0.033041642	-0.066077889
0.325417684	0.291692067	0.145759887	0.004418347	-0.033079508	-0.066273979
0.325378463	0.291764009	0.145649469	0.004268819	-0.03313146	-0.066478383
0.325108633	0.290788203	0.145651008	0.004260444	-0.033142352	-0.066574773
0.32408947	0.290314549	0.145648421	0.00421554	-0.033249833	-0.066690561
0.322966828	0.290280869	0.145561765	0.004242269	-0.033270446	-0.066894847
0.322501357	0.289621995	0.145110157	0.00407149	-0.033434244	-0.066915269
0.321813359	0.289565167	0.145069107	0.004044359	-0.033468464	-0.067220745
0.321646066	0.288906776	0.144636148	0.003937831	-0.033531153	-0.067300418
0.321650987	0.288495686	0.144105517	0.003921264	-0.033588963	-0.06730852
0.321080263	0.284768951	0.143335811	0.003861044	-0.033616688	-0.067323914
0.320668182	0.283790282	0.143170367	0.003856691	-0.033681696	-0.067380464
0.320576767	0.283771942	0.143177591	0.003822998	-0.033730645	-0.067475148
0.320424068	0.283267869	0.143183447	0.003773773	-0.033931923	-0.067596379
0.320230837	0.282767327	0.142788616	0.003758792	-0.033968825	-0.067644268
0.319331375	0.282279647	0.142489563	0.003510335	-0.033999999	-0.067672261
0.318591598	0.280675478	0.142420518	0.003444729	-0.034039831	-0.06774708
0.317121439	0.279855941	0.142296896	0.003412755	-0.034202915	-0.068179327
0.315519427	0.279392276	0.142410491	0.003304821	-0.034212718	-0.068291448
0.314578908	0.278400039	0.141894099	0.003332299	-0.034218656	-0.068357467
0.314630398	0.277899209	0.141215108	0.003343086	-0.03431107	-0.068979738
0.313607878	0.276382592	0.141215131	0.003351837	-0.034377675	-0.069090823
0.312117941	0.276170942	0.141227609	0.003209985	-0.034478004	-0.069177552
0.311396488	0.276039533	0.141030446	0.003141875	-0.034674893	-0.069550188
0.310867669	0.275683176	0.140478442	0.00313798	-0.034801698	-0.069899124
0.310665498	0.275522369	0.139664374	0.003154768	-0.034800588	-0.070009025
0.310642988	0.275118902	0.13957711	0.003132869	-0.03479165	-0.07002538
0.310452627	0.274776761	0.138756832	0.003128495	-0.034801968	-0.070302218
0.310071979	0.274433418	0.138237762	0.003127625	-0.034908105	-0.070326911
0.308714022	0.274384689	0.138154574	0.003114233	-0.034909432	-0.070325643
0.307897098	0.274205967	0.138215789	0.00306847	-0.035015666	-0.070440546
0.306146273	0.273767324	0.137485261	0.003008767	-0.035038132	-0.070613391
0.30594047	0.273189931	0.136952293	0.002797186	-0.035123834	-0.070852843
0.305183459	0.272674662	0.136066058	0.002830919	-0.035249546	-0.070868154
0.304609961	0.272591941	0.136041651	0.00280226	-0.035385388	-0.07086276
0.303939606	0.271973486	0.135758709	0.002799277	-0.035526654	-0.070934461
0.303260923	0.27151195	0.134470998	0.002773887	-0.035578421	-0.07116869
0.302272223	0.271125755	0.134404557	0.002791266	-0.035642656	-0.071239063
0.300887292	0.269804832	0.134396739	0.002793335	-0.035637987	-0.071260512
0.300409465	0.269631785	0.134407145	0.002761806	-0.03564011	-0.071710146
0.299734272	0.269291188	0.133412047	0.002727789	-0.035722281	-0.07176424
0.299499209	0.268581007	0.133514693	0.002592334	-0.035811061	-0.071892545
0.298578149	0.268369425	0.133131027	0.002576445	-0.035867926	-0.071891642
0.298076648	0.268143973	0.132773537	0.002594674	-0.035878154	-0.07208761
0.297840699	0.266413748	0.132427474	0.002465551	-0.03605803	-0.072202839
0.297796842	0.26630596	0.131861071	0.002452997	-0.036106826	-0.072236159
0.297285528	0.265913775	0.131667452	0.002225546	-0.036127382	-0.072383643
0.296745166	0.265908592	0.130881745	0.002178019	-0.036128809	-0.072373403
0.296527691	0.265699346	0.130688911	0.002140315	-0.03625919	-0.072505165
0.295209587	0.265018548	0.130324677	0.002121783	-0.036363336	-0.072678086
0.294011076	0.264617446	0.129991574	0.002110176	-0.036378576	-0.072662182
0.292441154	0.264600251	0.12913648	0.002113946	-0.036426001	-0.072931014
0.291814449	0.264421043	0.129113071	0.001942538	-0.036456407	-0.072919821
0.289807913	0.263795157	0.129141656	0.001841794	-0.036875894	-0.073476073
0.289851591	0.263789837	0.128830157	0.001762621	-0.036878978	-0.073808039
0.289772965	0.263744084	0.128299827	0.001697136	-0.036889164	-0.074125865
0.287876357	0.262682574	0.127167695	0.001738074	-0.036972375	-0.074296908
0.287113849	0.262664316	0.127258745	0.001648739	-0.036992927	-0.074417477
0.286122176	0.26114203	0.127053324	0.001610775	-0.037031428	-0.07475853
0.2858629	0.261121691	0.127026035	0.001598085	-0.03708003	-0.075026539
0.28580896	0.261109483	0.126431328	0.001334866	-0.037148529	-0.075138462
0.285476317	0.26097563	0.126478508	0.001345987	-0.037250512	-0.075309441
0.285200558	0.259039826	0.126342324	0.001352596	-0.037406672	-0.075321432
0.285175145	0.258726472	0.126097036	0.001245558	-0.037628797	-0.075639412
0.283985924	0.257868036	0.126178429	0.001170281	-0.037786233	-0.075651193
0.283786974	0.257152525	0.126200214	0.00101857	-0.037859861	-0.076257609
0.283624385	0.256222206	0.125594889	9.27E-04	-0.037874943	-0.076599091
0.283426702	0.255646721	0.125575842	8.68E-04	-0.037884537	-0.076662469
0.283181457	0.25523399	0.125452728	8.57E-04	-0.037898122	-0.076737665
0.283184966	0.255196592	0.125439208	8.36E-04	-0.037990821	-0.076761766
0.28229314	0.255053031	0.125045352	8.35E-04	-0.037996246	-0.076748084
0.281527564	0.254772629	0.124947172	7.09E-04	-0.038036401	-0.076754956
0.281163091	0.2546366	0.124636416	7.00E-04	-0.038248362	-0.077245698
0.280713853	0.253660066	0.12449959	3.10E-04	-0.038430293	-0.077307604
0.279972845	0.253092688	0.124457646	2.45E-04	-0.038435125	-0.077697599
0.279267621	0.253026394	0.12452995	1.65E-04	-0.03845851	-0.077806278
0.279135208	0.252761147	0.124491072	1.66E-04	-0.038506147	-0.077865053
0.278346187	0.252757642	0.124030193	3.65E-05	-0.038522873	-0.078364017
0.277374506	0.25223627	0.124012047	4.34E-05	-0.038534082	-0.078384227
0.276979909	0.251591854	0.123746064	-2.63E-05	-0.038548957	-0.078460189
0.276954471	0.251521027	0.123747911	-1.44E-04	-0.038564619	-0.078631764
0.276526075	0.251228211	0.123855875	-3.03E-04	-0.038741765	-0.078870577
0.273151665	0.249672793	0.123831631	-3.82E-04	-0.038793385	-0.078996102
0.272375411	0.248423013	0.123516779	-4.25E-04	-0.038841886	-0.079290836
0.272309635	0.248097843	0.122500791	-5.99E-04	-0.038856948	-0.079331917
0.271703304	0.248077195	0.122456244	-6.09E-04	-0.038954397	-0.079445618
0.271254511	0.247239808	0.122606088	-6.68E-04	-0.039041769	-0.07969517
0.270838144	0.247181384	0.122211716	-6.71E-04	-0.039096466	-0.080085407
0.270771392	0.247116469	0.12192993	-8.30E-04	-0.039419435	-0.080152377
0.270575826	0.246965474	0.12148834	-8.52E-04	-0.039477621	-0.080276424
0.269415597	0.24656349	0.121212074	-8.70E-04	-0.039705725	-0.080287654
0.268224887	0.245757689	0.11983912	-9.20E-04	-0.039771896	-0.080602245
0.26648367	0.245099894	0.11923019	-0.001158135	-0.039780082	-0.08061393
0.265938186	0.245006847	0.119173532	-0.001237763	-0.039828545	-0.080850316
0.265123539	0.243773312	0.119170052	-0.001278084	-0.039836622	-0.081097675
0.264956836	0.243616413	0.119068414	-0.001267804	-0.0398747	-0.081108463
0.264481245	0.243193455	0.118819038	-0.001308629	-0.0398837	-0.08137774
0.264372597	0.243025845	0.118821921	-0.001436519	-0.039879419	-0.081415683
0.263847823	0.242996072	0.118649748	-0.001861393	-0.040031264	-0.081885279
0.263534006	0.242909951	0.118670728	-0.001884804	-0.040083124	-0.081968884
0.262789563	0.242343804	0.118653713	-0.002008945	-0.040111007	-0.082026687
0.261942727	0.241392187	0.118495812	-0.002041415	-0.040143272	-0.082173052
0.26110122	0.240427247	0.118295171	-0.002115737	-0.0401284	-0.082346065
0.260664046	0.240069702	0.117776511	-0.002174966	-0.040170786	-0.082439209
0.260370591	0.237881071	0.117252249	-0.002186363	-0.040198591	-0.082632083
0.260313341	0.236979041	0.11693088	-0.002194399	-0.040500642	-0.082626488
0.260081364	0.236972905	0.116778288	-0.002189131	-0.040606318	-0.083133374
0.260019045	0.236058056	0.116524464	-0.002213087	-0.040765767	-0.083662262
0.259808026	0.235994396	0.116492138	-0.002317755	-0.040772136	-0.084156692
0.25977621	0.235913539	0.115982784	-0.002477884	-0.040937245	-0.08417913
0.259179139	0.235112375	0.115607745	-0.002496998	-0.040993969	-0.08446972
0.258622807	0.234450557	0.114857277	-0.002502891	-0.041261436	-0.084615739
0.258203276	0.23445989	0.114772046	-0.002687213	-0.041372467	-0.08476246
0.257666328	0.232908381	0.11420147	-0.002689122	-0.041503937	-0.084892289
0.256891267	0.232528191	0.114278436	-0.002818427	-0.041586582	-0.084998529
0.256649863	0.232421428	0.113842672	-0.00287079	-0.041623218	-0.085123915
0.255841695	0.232066182	0.113848122	-0.002945612	-0.04168946	-0.085443872
0.254540652	0.231293168	0.113824147	-0.002967355	-0.041692056	-0.085779565
0.254196431	0.230130162	0.112727509	-0.002989974	-0.04172543	-0.08594306
0.253828514	0.23014064	0.112138423	-0.002986252	-0.041853174	-0.086211507
0.253561649	0.229838949	0.112090076	-0.003001464	-0.041897091	-0.086355751
0.253441538	0.228538294	0.112274464	-0.00309083	-0.041994244	-0.086704006
0.252981976	0.228575736	0.111944006	-0.003087783	-0.042027676	-0.086770933
0.252881956	0.228352293	0.111851464	-0.003098638	-0.042110791	-0.086869915
0.252202849	0.226907992	0.111713657	-0.003073461	-0.042143044	-0.087025654
0.250929565	0.226374187	0.110494556	-0.003086072	-0.042155771	-0.087480071
0.250885442	0.224540304	0.110394407	-0.003066889	-0.042224613	-0.087546162
0.250723843	0.224413987	0.110432385	-0.003140296	-0.042245737	-0.087545706
0.250611578	0.223878246	0.109408104	-0.003260264	-0.042258129	-0.088340427
0.250084301	0.223774642	0.109444779	-0.00329105	-0.042383935	-0.088370703
0.249704687	0.223596713	0.108889233	-0.003410276	-0.042393099	-0.088604884
0.249245776	0.22243377	0.108328042	-0.003485636	-0.04245703	-0.088861171
0.249258221	0.221136354	0.107887209	-0.003489755	-0.042504085	-0.088894174
0.248519678	0.22056985	0.107068207	-0.0035301	-0.042574884	-0.08910934
0.248437818	0.220228734	0.106866089	-0.003535775	-0.042598596	-0.089650908
0.247748128	0.219874078	0.105828752	-0.003836688	-0.042686786	-0.089674344
0.245371624	0.219491322	0.105822112	-0.004018767	-0.042705364	-0.089988453
0.245369363	0.219425947	0.105740116	-0.004068673	-0.04280803	-0.090200091
0.243646613	0.219019894	0.105645615	-0.004200157	-0.042903804	-0.090513159
0.243641735	0.218550619	0.105662457	-0.004213065	-0.043057452	-0.090520539
0.243244746	0.218402399	0.104508469	-0.004588887	-0.04324615	-0.090706563
0.242543972	0.217620226	0.104375054	-0.004642791	-0.043290956	-0.091126143
0.241663932	0.217586089	0.104343824	-0.004834849	-0.043302156	-0.091201564
0.240454131	0.217287318	0.104323114	-0.004869596	-0.043299249	-0.091542358
0.240191433	0.21689791	0.104109189	-0.004909694	-0.043308046	-0.091561803
0.239590372	0.215222326	0.103270973	-0.004919596	-0.043307241	-0.091925447
0.239261769	0.214788376	0.1026988	-0.00511921	-0.043309244	-0.092030987
0.239117409	0.21377253	0.10252855	-0.005114984	-0.043422298	-0.09231833
0.239164802	0.21319908	0.102288915	-0.005238573	-0.043454266	-0.092443592
0.239151341	0.213023287	0.10181924	-0.005248941	-0.043458574	-0.092458289
0.238431966	0.212161626	0.100975656	-0.005264211	-0.0435069	-0.092610573
0.238413172	0.21126059	0.100845258	-0.005298531	-0.043586005	-0.092664761
0.23841571	0.210976862	0.100731368	-0.005475493	-0.043642701	-0.092693526
0.238270764	0.210592037	0.100658253	-0.005513051	-0.043651514	-0.092758767
0.236660419	0.209854185	0.100769267	-0.005516979	-0.043752381	-0.092970637
0.236093186	0.209810193	0.099346193	-0.005530098	-0.043853618	-0.093418508
0.235814957	0.20924506	0.098849247	-0.005665979	-0.043870111	-0.093821601
0.235186432	0.209261141	0.098764809	-0.005674374	-0.0438994	-0.093851553
0.234417426	0.208200425	0.098380257	-0.005671065	-0.043964023	-0.094048423
0.234099172	0.207524738	0.097584116	-0.005696451	-0.043986859	-0.094116862
0.233249993	0.206747121	0.097583232	-0.005678552	-0.043988262	-0.094938798
0.232499129	0.206489465	0.097616127	-0.005746687	-0.0441725	-0.094937657
0.230384133	0.206402596	0.097301961	-0.005741706	-0.044359587	-0.095082627
0.23015293	0.20524781	0.09749835	-0.005737483	-0.044430027	-0.095419706
0.229268027	0.205146565	0.097552296	-0.005798338	-0.044627972	-0.095476806
0.227496624	0.204269943	0.097669908	-0.005817053	-0.044807358	-0.095472271
0.227015983	0.203576284	0.09767009	-0.005998211	-0.044879903	-0.095984123
0.226567007	0.203507602	0.09735658	-0.00613284	-0.0450188	-0.096013038
0.225086195	0.203489956	0.096862918	-0.00621897	-0.045172442	-0.096873799
0.225080332	0.203214269	0.096855781	-0.006272856	-0.045209447	-0.09694134
0.223931724	0.202283528	0.096700319	-0.006301148	-0.045341009	-0.097513767
0.223784531	0.20222246	0.096122157	-0.006299501	-0.045354642	-0.097560901
0.223221613	0.202155344	0.095917974	-0.00638347	-0.045374264	-0.097611994
0.222821802	0.201569379	0.09591295	-0.006483919	-0.045408626	-0.097671394
0.222670189	0.200929821	0.09590737	-0.006648314	-0.045486458	-0.097732611
0.222604356	0.200944677	0.095772573	-0.006711092	-0.045565061	-0.097760163
0.221629243	0.200952256	0.095814698	-0.006861979	-0.04563858	-0.097983085
0.221633167	0.200868697	0.095836235	-0.006862703	-0.045639992	-0.098660323
0.218780242	0.2002012	0.095871542	-0.006866432	-0.04569463	-0.098766927
0.217626803	0.200149933	0.094858243	-0.006893923	-0.045749321	-0.098876843
0.217566161	0.198836685	0.094792453	-0.006906895	-0.045832502	-0.099062744
0.217353599	0.198570981	0.094700821	-0.00693436	-0.045871931	-0.099100389
0.217057438	0.198333419	0.094633576	-0.006972052	-0.046107035	-0.099231405
0.216947068	0.198330442	0.093908591	-0.007174915	-0.046279852	-0.099530609
0.215585766	0.198230012	0.093427995	-0.007193933	-0.046427708	-0.09958333
0.215191811	0.19801025	0.093202143	-0.007188955	-0.046455617	-0.09992159
0.21502955	0.197582049	0.093353422	-0.007191057	-0.046521939	-0.100009777
0.214864075	0.196240059	0.092519628	-0.007233185	-0.046803756	-0.100034244
0.214601374	0.195045235	0.09237471	-0.007317271	-0.046808687	-0.100183202
0.214490805	0.194568709	0.091871586	-0.007328678	-0.04687451	-0.100195992
0.214259015	0.194442827	0.091023022	-0.007359106	-0.046878589	-0.100400511
0.213275817	0.194373507	0.090397793	-0.007347872	-0.047029368	-0.100388251
0.21273434	0.193660282	0.090186469	-0.007365614	-0.047041999	-0.100438112
0.212396174	0.193336424	0.089415663	-0.007383958	-0.047107359	-0.100561052
0.212348068	0.192985811	0.088522754	-0.007348699	-0.047152947	-0.100581587
0.212303503	0.192903187	0.088467775	-0.007332938	-0.047506225	-0.100686049
0.212300205	0.192897961	0.08830446	-0.007453864	-4.75E-02	-0.100908746
0.212041936	0.191112245	0.088100331	-0.007571614	-4.79E-02	-0.100933881
0.211687598	0.190934567	0.087477434	-0.007549252	-4.81E-02	-0.101335694
0.211575427	0.190734264	0.08722222	-0.007578876	-4.81E-02	-0.101748149
0.211315938	0.190600962	0.08707454	-0.007613889	-4.81E-02	-0.10194281
0.211215863	0.188676578	0.086831693	-0.007635419	-4.82E-02	-0.10227431
0.211094607	0.187815098	0.086801944	-0.007612991	-4.82E-02	-0.102504958
0.211058735	0.186942629	0.086740846	-0.007619165	-4.83E-02	-0.102617571
0.211010307	0.186813469	0.086828087	-0.007664856	-4.84E-02	-0.102665896
0.21108167	0.185690137	0.085782756	-0.007687763	-4.84E-02	-0.102687668
0.21109966	0.185421301	0.085792474	-0.007694501	-4.84E-02	-0.102722252
0.210250951	0.185319029	0.085674894	-0.007861297	-4.85E-02	-0.102770795
0.209878831	0.185201528	0.085821256	-0.007872201	-4.85E-02	-0.102757053
0.20947781	0.184988449	0.085301685	-0.007992394	-4.88E-02	-0.103117885
0.208616255	0.182373575	0.085273522	-0.008027535	-4.88E-02	-0.103477286
0.208027703	0.181813648	0.084877471	-0.00802066	-4.88E-02	-0.103637991
0.207762506	0.181437311	0.084435993	-0.008201066	-4.88E-02	-0.103825746
0.207754313	0.181311645	0.084137047	-0.008220503	-4.89E-02	-0.104088249
0.20576588	0.180932234	0.083561399	-0.008208126	-4.89E-02	-0.10409038
0.205664299	0.180235681	0.083432298	-0.008287561	-4.90E-02	-0.104097424
0.205549289	0.17951595	0.083272615	-0.008325294	-4.93E-02	-0.104251355
0.205624184	0.179091864	0.082543219	-0.008381346	-4.95E-02	-0.104446226
0.205127801	0.178914799	0.081880361	-0.008478109	-4.96E-02	-0.104604061
0.204658172	0.178881458	0.081538891	-0.008621725	-4.96E-02	-0.104775684
0.204568086	0.178432929	0.081542327	-0.00860921	-4.97E-02	-0.104798744
0.204167993	0.178040003	0.081493472	-0.008747298	-4.99E-02	-0.104819654
0.202683743	0.177893224	0.079923899	-0.008751511	-4.99E-02	-0.104865779
0.202212577	0.177503921	0.079583481	-0.00876406	-5.00E-02	-0.105086147
0.202028928	0.177285725	0.079286528	-0.009351052	-0.050043364	-0.105095147
0.19951772	0.176901007	0.078917015	-0.009505592	-0.050192401	-0.105513676
0.199534517	0.176483122	0.078896055	-0.009573282	-0.050383297	-0.105517753
0.19880043	0.174566863	0.077928655	-0.009561479	-0.050394485	-0.105675274
0.198834163	0.174585534	0.077914992	-0.009533855	-0.050564335	-0.105673394
0.198814631	0.173967177	0.077912489	-0.009568949	-0.050576623	-0.105765194
0.198110442	0.172104451	0.077608669	-0.009874558	-0.05077865	-0.105863311
0.1961123	0.171245012	0.077644462	-0.009899035	-0.050942721	-0.106003278
0.195872961	0.170768938	0.077455585	-0.009952498	-0.05100378	-0.106216901
0.195910532	0.170081317	0.077143194	-0.009989241	-0.051052323	-0.106266284
0.195752351	0.1697458	0.076962608	-0.009998361	-0.051049792	-0.1064029
0.194115284	0.169732326	0.076346436	-0.010018647	-0.051080494	-0.106388361
0.194116241	0.168242115	0.076294531	-0.010027523	-0.051120854	-0.10670754
0.192488843	0.167620952	0.076144335	-0.010031128	-0.051174503	-0.107123802
0.19137971	0.167117998	0.076163385	-0.010086264	-0.05118746	-0.107872688
0.191056329	0.167079692	0.076113681	-0.010113616	-0.051188805	-0.10793682
0.190690662	0.167063135	0.07576966	-0.010117234	-0.05129803	-0.107945132
0.189487037	0.166990914	0.075349696	-0.010112728	-0.051345057	-0.107948655
0.189302008	0.16679021	0.075425474	-0.010177322	-0.051456938	-0.108292586
0.188506066	0.165344411	0.07527232	-0.010244116	-0.051618087	-0.10836686
0.187724993	0.164448726	0.075305518	-0.010244007	-0.051633011	-0.108559643
0.187713209	0.164446529	0.075316844	-0.01025852	-0.051734474	-0.10867582
0.187584941	0.164364248	0.075020454	-0.010279842	-0.051741017	-0.108745141
0.186649685	0.16369525	0.074838163	-0.010452164	-0.051918606	-0.10900266
0.183091406	0.162063934	0.074880332	-0.010428467	-0.051943089	-0.109145801
0.182126899	0.161769224	0.074788614	-0.010442599	-0.051973103	-0.109210747
0.181836582	0.161719934	0.074498049	-0.01076683	-0.05214978	-0.109230305
0.181688754	0.16160447	0.074093126	-0.011404867	-0.052554452	-0.109273219
0.181012802	0.161454132	0.073423764	-0.011461349	-0.052689434	-0.109278612
0.180503666	0.161040803	0.072998474	-0.011496714	-0.052696306	-0.109514216
0.180415717	0.160985878	0.072749854	-0.01154407	-0.052783149	-0.109530628
0.18021419	0.16095932	0.072792181	-0.011672422	-0.052791243	-0.109656793
0.180168921	0.160726187	0.072797322	-0.011775561	-0.05283923	-0.10987405
0.179996693	0.160531298	0.0726483	-0.011867513	-0.052895145	-0.109964173
0.179564512	0.160484976	0.072438153	-0.011856598	-0.053039717	-0.10994145
0.178919742	0.160266964	0.072316975	-0.011852594	-0.053142523	-0.110022795
0.177337961	0.159966044	0.072222089	-0.012026536	-0.053188677	-0.110038103
0.177383619	0.158431393	0.071833712	-0.012137972	-0.053336304	-0.11031143
0.175978497	0.158427846	0.071795463	-0.012197081	-0.053352387	-0.110469547
0.174415524	0.15811305	0.071588011	-0.012167139	-0.053386748	-0.110495683
0.173481501	0.157909817	0.07151774	-0.012331602	-0.05349482	-0.110955746
0.173403409	0.157875613	0.070930905	-0.012329379	-0.05352676	-0.111096135
0.17312163	0.157785437	0.070926453	-0.012322427	-0.053556267	-0.11121445
0.171995786	0.157077817	0.071067186	-0.012480551	-0.053670127	-0.111287963
0.171847053	0.156865517	0.07137241	-0.012477195	-0.053694392	-0.111514066
0.171584424	0.1563461	0.071114863	-0.012545168	-0.053795212	-0.111690355
0.170577784	0.156230851	0.070901547	-0.012581777	-0.054056343	-0.112323661
0.170325584	0.156193665	0.070598135	-0.012594474	-0.054081846	-0.112430633
0.170297932	0.155399249	0.070521547	-0.012588699	-0.054078876	-0.112608484
0.170289183	0.154524624	0.07057869	-0.012658519	-0.05419486	-0.112696371
0.170295946	0.154289103	0.070509802	-0.012920772	-0.054548071	-0.112765136
0.169138106	0.15424803	0.07008548	-0.0130117	-0.054710356	-0.113161011
0.168757534	0.153599759	0.069606854	-0.013035367	-0.054734807	-0.113251958
0.16835458	0.153457969	0.067993936	-0.013161903	-0.054844684	-0.113521881
0.167170736	0.153388386	0.068197998	-0.013299474	-0.054869033	-0.113735785
0.166767039	0.153209556	0.068287453	-0.013369919	-0.054923319	-0.11414409
0.166374869	0.150524879	0.067574829	-0.013394075	-0.054925143	-0.114611027
0.165245426	0.149895429	0.066869686	-0.013437121	-0.054973	-0.114583251
0.164603198	0.149500205	0.066910397	-0.013659146	-0.054986829	-0.114846088
0.164696781	0.149369115	0.066762526	-0.013802737	-0.055004572	-0.114890331
0.164174419	0.149241539	0.066758036	-0.013826272	-0.055155471	-0.115207338
0.164058977	0.148998319	0.066435235	-0.014162664	-0.055357693	-0.115655259
0.164000461	0.148802302	0.065173999	-0.014156943	-0.055517447	-0.115990778
0.163528545	0.148008635	0.064908628	-0.014397788	-0.055619632	-0.116110571
0.163482241	0.148042673	0.064928985	-0.014437263	-0.055627212	-0.116417774
0.163220867	0.147121661	0.06448315	-0.014617911	-0.055626121	-0.116588089
0.162747981	0.146314181	0.064309859	-0.014616766	-0.055630422	-0.11686418
0.162497659	0.146225092	0.063578066	-0.014656214	-0.05590114	-0.117017132
0.16221528	0.14623099	0.063585758	-0.014729175	-0.055982853	-0.117178526
0.162012778	0.144632329	0.063397129	-0.01472456	-0.056074033	-0.11725471
0.161457423	0.144487961	0.063294641	-0.014861912	-0.056165615	-0.117464301
0.161368396	0.144351204	0.063253309	-0.014913498	-0.056593152	-0.11752162
0.160620803	0.143379873	0.062962174	-0.014902424	-0.056610008	-0.117521059
0.160006218	0.142415833	0.062912601	-0.014918099	-0.056669433	-0.11786583
0.159508149	0.142300261	0.062846584	-0.014889227	-0.056828921	-0.118427711
0.159488055	0.141562019	0.062573296	-0.014899742	-0.056917051	-0.118418364
0.159188559	0.141440156	0.062296441	-0.015374913	-0.057179213	-0.118679047
0.158453879	0.141291878	0.061879855	-0.015431887	-0.057188602	-0.118925493
0.157564766	0.139455331	0.061909158	-0.015594318	-0.057428327	-0.119478646
0.156173192	0.139418005	0.061468848	-0.015618363	-0.058004536	-0.119480648
0.155811053	0.13878757	0.061157543	-0.015753925	-0.05804484	-0.119541329
0.155588207	0.138371872	0.061156443	-0.01577054	-0.058052785	-0.119538485
0.155372052	0.138203276	0.060284847	-0.015810309	-0.058063323	-0.11966746
0.155192852	0.137990507	0.060004011	-0.015826277	-0.058088385	-0.119730596
0.154723082	0.137867498	0.05989683	-0.016227123	-0.058090803	-0.119828036
0.154711831	0.137679397	0.059073657	-0.016237491	-0.058113041	-0.119852817
0.153480744	0.137105018	0.059040334	-0.016264241	-0.058153304	-0.119918114
0.15288656	0.13687024	0.059040163	-0.016268892	-0.058201776	-0.119929955
0.152838171	0.136593474	0.058897976	-0.016279977	-0.05838352	-0.120227928
0.152799852	0.136596142	0.058660076	-0.016346591	-0.058470725	-0.120242624
0.152507515	0.134789553	0.058681983	-0.016533074	-0.058564352	-0.12044388
0.152382137	0.134384199	0.058095715	-0.016543083	-0.058606102	-0.1207553
0.152290822	0.134000051	0.058150579	-0.016636092	-0.058662474	-0.120945511
0.152299854	0.133766871	0.05807483	-0.016913505	-0.05875965	-0.12095393
0.15183448	0.133175693	0.057934048	-0.016942434	-0.059016096	-0.120957696
0.151877832	0.13268914	0.057848485	-0.016949042	-0.059037439	-0.121041148
0.150684235	0.132678792	0.057477295	-0.016871283	-0.059105553	-0.121262401
0.150331672	0.132664888	0.057091257	-0.016861147	-0.059183155	-0.121357437
0.150137636	0.132603133	0.057087115	-0.01688961	-0.059329727	-0.12134991
0.148918305	0.132586798	0.056796704	-0.01690549	-0.059549579	-0.121404698
0.148394737	0.132064157	0.056673656	-0.017022944	-0.059677895	-0.121443809
0.148197966	0.132007426	0.055864609	-0.01698364	-0.059693018	-0.121649712
0.147378703	0.131268238	0.055417422	-0.017007683	-0.059718364	-0.121706999
0.147057698	0.130656582	0.054724221	-0.01706642	-0.05977462	-0.121805889
0.146711506	0.130230694	0.054506028	-0.01722228	-0.059821255	-0.122465523
0.1466947	0.129775719	0.054454129	-0.017173485	-0.059945347	-0.122758013
0.146326482	0.128959784	0.054207637	-0.017432196	-0.060111724	-0.12289684
0.14570728	0.128493517	0.05443628	-0.017434433	-0.060232847	-0.122911861
0.14423698	0.128098777	0.054463641	-0.017486564	-0.0603832	-0.122914958
0.143212146	0.127348587	0.054350095	-0.01759773	-0.06039371	-0.122996289
0.142911385	0.127383973	0.054407499	-0.017595862	-0.060448965	-0.123031265
0.142187649	0.127133894	0.053323543	-0.017663053	-0.060451895	-0.123088444
0.14209906	0.12605882	0.053222467	-0.017629069	-0.060791555	-0.123224696
0.142091718	0.126046152	0.053129301	-0.01762993	-0.060804306	-0.123225558
0.14199269	0.125337267	0.052925294	-0.0176366	-0.060819908	-0.123733862
0.141770068	0.123987645	0.052957386	-0.017681475	-0.060900289	-0.123836212
0.141639683	0.124059435	0.052877184	-0.01770689	-0.061060869	-0.124210097
0.141575129	0.124120195	0.050205074	-0.017743681	-0.061477732	-0.124392591
0.139512461	0.123249559	0.049949496	-0.017808863	-0.06148706	-0.124523114
0.13888938	0.123200572	0.050046588	-0.018149586	-0.061487207	-0.12472606
0.137876184	0.12280621	0.050101981	-0.018154449	-0.061597205	-0.124947144
0.137767661	0.122763115	0.049874804	-0.018305638	-0.061752771	-0.125121867
0.136520345	0.122724127	0.049733583	-0.018312831	-0.061758191	-0.125195368
0.135833097	0.122645632	0.0496431	-0.01840273	-0.061766476	-0.125260365
0.135064473	0.122656717	0.049662216	-0.018455241	-0.061842221	-0.125815108
0.13423598	0.122424745	0.049055577	-0.018566721	-0.061878599	-0.126198703
0.131506413	0.122450625	0.049017092	-0.018578027	-0.061887619	-0.126207657
0.131206526	0.12134869	0.048714332	-0.018788418	-0.061892179	-0.126373141
0.131139081	0.121373244	0.048762943	-0.018887324	-0.061927992	-0.126410507
0.130363624	0.121340649	0.048484692	-0.019535918	-0.062071879	-0.126436387
0.129890095	0.121234916	0.048111045	-1.98E-02	-0.06213146	-1.27E-01
0.129191517	0.119688036	0.047938456	-2.00E-02	-0.062151817	-1.27E-01
0.128619037	0.118396859	0.046570921	-2.01E-02	-0.06220988	-1.27E-01
0.128437992	0.117400324	0.046681388	-2.01E-02	-0.062542868	-1.28E-01
0.12785433	0.116730881	0.046691852	-0.020427301	-0.062542048	-0.127902228
0.127699035	0.11647372	0.046203984	-0.020411943	-0.062565029	-0.127959979
0.127694588	0.116307487	0.046149405	-0.020349071	-0.062656301	-0.128115409
0.127074785	0.115874047	0.045626765	-0.020425023	-0.062706261	-0.128346577
0.126262123	0.115827503	0.044735703	-0.020608594	-0.062827098	-0.12867738
0.125784367	0.115302679	0.044719447	-0.020943428	-0.062854344	-0.12872952
0.125598202	0.115425168	0.044464383	-0.020984336	-0.062852872	-0.128863017
0.125485638	0.115154156	0.043636593	-0.021032577	-0.062847777	-0.128870831
0.125371186	0.114133979	0.042891003	-0.021207355	-0.062846975	-0.128945062
0.124698512	0.114074143	0.042774986	-0.021190056	-0.063248339	-0.12910019
0.124537729	0.113801754	0.042837128	-0.021369088	-0.06325435	-0.129265951
0.123839448	0.113725737	0.042835747	-0.021344869	-0.063458916	-0.129265391
0.123785926	0.113445299	0.042744327	-0.021475419	-0.063539661	-0.129326509
0.12365012	0.113261701	0.042350512	-0.021662555	-0.063532729	-0.129772627
0.123076703	0.112545624	0.042379599	-0.021680572	-0.063650983	-0.129990088
0.121698174	0.111900627	0.042074821	-0.021840054	-0.063719138	-0.130496852
0.121572664	0.111796843	0.041985173	-0.021957479	-0.063765054	-0.130972128
0.121637438	0.111060656	0.041840296	-0.021970976	-0.063820463	-0.131591747
0.121397749	0.111088689	0.041703722	-0.021993123	-0.063910932	-0.131777305
0.12070334	0.110923942	0.041576577	-0.022082536	-0.063939248	-0.131793482
0.120610442	0.110897437	0.041390332	-0.02257146	-0.063938183	-0.132125167
0.120122226	0.110875072	0.040221149	-0.022572135	-0.063991888	-0.132232459
0.119986656	0.11070638	0.039888547	-0.022643725	-0.064039897	-0.132303915
0.120011044	0.110602738	0.039717174	-0.022636784	-0.064047026	-0.132376746
0.119889135	0.110375346	0.03988087	-0.022856016	-0.064065506	-0.132529226
0.119828651	0.109437394	0.039775908	-0.022998596	-0.064140714	-0.132762556
0.118728229	0.107555488	0.039736887	-0.023040093	-0.064175567	-0.13334038
0.117712177	0.107276507	0.039589021	-0.023062949	-0.064275286	-0.133420335
0.11742861	0.107109732	0.039683427	-0.023357871	-0.064357145	-0.133452813
0.117281073	0.107001501	0.039001729	-0.023556744	-0.064389547	-0.133474646
0.117148669	0.106662208	0.03904935	-0.02354794	-0.06444834	-0.133930114
0.116720488	0.106079745	0.038324067	-0.023544492	-0.064454388	-0.134065228
0.116230698	0.104824956	0.037915172	-0.023590012	-0.064503162	-0.134128608
0.116204401	0.104703237	0.037477456	-0.023785662	-0.064604088	-0.134228461
0.115035659	0.104186142	0.037481252	-0.024006647	-0.064728522	-0.134638941
0.114588401	0.103721208	0.03733329	-0.024032182	-0.064984951	-0.135199503
0.114607487	0.103674151	0.037299902	-0.024001185	-0.06534821	-0.135915146
0.114250568	0.103138536	0.037003511	-0.02418401	-0.065462903	-0.136436564
0.113853505	0.102579544	0.036959777	-0.024322447	-0.065682703	-0.13653164
0.113698625	0.102604211	0.036583806	-0.024314005	-0.06570826	-0.13662558
0.113562314	0.101773159	0.036529721	-0.024344175	-0.065708536	-0.13663613
0.113397839	0.101199142	0.036050634	-0.024354565	-0.065821718	-0.136897984
0.113297561	0.099899837	0.035353941	-0.024699552	-0.065920561	-0.136948764
0.112032798	0.099923164	0.035344272	-0.024867471	-0.066134693	-0.137120001
0.11108467	0.099260364	0.035314	-0.024940044	-0.066148645	-0.137182538
0.110277058	0.098698188	0.034908653	-0.02517821	-0.066274858	-0.138208856
0.109804258	0.098223297	0.034918808	-0.025420559	-0.066384584	-0.138239551
0.109744634	0.097601508	0.034758164	-0.02546823	-0.066536298	-0.138310293
0.109348025	0.097099889	0.03486754	-0.025692409	-0.066558951	-0.138952929
0.108400458	0.096313443	0.034577658	-0.025722847	-0.06659832	-0.13927566
0.107795621	0.095905332	0.034449653	-0.025767508	-0.066608742	-0.139299178
0.10706175	0.095895668	0.03454334	-0.025800674	-0.066789635	-0.139362367
0.10488593	0.094863131	0.034566625	-0.025800187	-0.066895374	-0.139835647
0.103291371	0.094675849	0.034502052	-0.025843274	-0.066908561	-0.140304523
0.101315063	0.094630463	0.034466732	-0.025851418	-0.066919242	-0.140452284
0.100822478	0.094161566	0.034459256	-0.025816233	-0.067002447	-0.140761346
0.099730468	0.094134061	0.034132067	-0.025816135	-0.067012013	-0.140827866
0.099442167	0.093607277	0.033427449	-0.025838732	-0.067044154	-0.140841333
0.099484047	0.093275802	0.033158202	-0.025908688	-0.067252875	-0.14099946
0.098649991	0.091664126	0.032851155	-0.026310747	-0.06755315	-0.141131472
0.097472478	0.091665347	0.032617475	-0.02631371	-0.067867798	-0.141517745
0.093228608	0.091791199	0.032874245	-0.026359379	-0.067970501	-0.141616482
0.092257291	0.09155913	0.032137765	-0.026412596	-0.068001855	-0.141884022
0.09196127	0.091305648	0.031776719	-0.026546714	-0.068065246	-0.142224882
0.091758328	0.089944258	0.031792596	-0.026603045	-0.068175644	-0.142271461
0.09042622	0.089681055	0.03187798	-0.026669439	-0.068343956	-0.142290046
0.090367478	0.086987106	0.031951241	-0.026655704	-0.068557739	-0.142471246
0.090140235	0.086919351	0.031663761	-0.026886346	-0.068704773	-0.14260756
0.089154219	0.085506138	0.031005255	-0.026892421	-0.068812437	-0.142815467
0.088964557	0.085052228	0.030469692	-0.026967588	-0.068821281	-0.142871683
0.087940543	0.084254835	0.029976821	-0.027126675	-0.069036786	-0.143114322
0.088096344	0.08391625	0.030082337	-0.027280554	-0.069115671	-0.143852425
0.087998263	0.082978577	0.029158416	-0.027587912	-0.069308717	-0.144233405
0.087936584	0.08297777	0.029258664	-0.027724955	-0.069402226	-0.144333143
0.087647761	0.082642756	0.028091935	-0.028009741	-0.069435376	-0.144743425
0.087483055	0.082602317	0.028155257	-0.02815055	-0.069486765	-0.145004482
0.087197359	0.082359167	0.02768405	-0.028319103	-0.069742145	-0.145210207
0.086562793	0.08194207	0.027471668	-0.028412086	-0.069844018	-0.145302265
0.086568766	0.081737764	0.026944304	-0.028476235	-0.069927532	-0.145917753
0.085771555	0.081285455	0.026389619	-0.028859948	-0.069968887	-0.146368124
0.082832458	0.079317047	0.026484698	-0.028897739	-0.070033138	-0.146448587
0.08240967	0.078972762	0.026368982	-0.028877647	-0.070062335	-0.1464652
0.08225725	0.078582958	0.026104204	-0.029052774	-0.070134043	-0.146636646
0.081215699	0.078581835	0.026041016	-0.029335939	-0.070422614	-0.146653794
0.081520953	0.078022354	0.026020745	-0.029309317	-0.070487176	-0.146743329
0.080153799	0.076350511	0.025472428	-0.029459689	-0.070486138	-0.146993256
0.079256618	0.075254823	0.024984512	-0.029685117	-0.070501109	-0.147121215
0.078017822	0.075211691	0.024344221	-0.029711432	-0.070523652	-0.147246961
0.077524987	0.073823829	0.024171619	-0.029701833	-0.070525534	-0.147383603
0.077166638	0.073531402	0.023746446	-0.029685994	-0.070686512	-0.147891245
0.077080331	0.073365832	0.022902772	-0.029849292	-0.070702007	-0.14804671
0.076541615	0.073117082	0.02290225	-0.029853429	-0.070894833	-0.148152829
0.076524995	0.073017813	0.022409453	-0.029989231	-0.071209658	-0.148689368
0.076229636	0.073047706	0.022525827	-0.030110988	-0.071714595	-0.148907083
0.075744346	0.072633531	0.022297655	-0.030403731	-0.071924329	-0.149088076
0.075535831	0.072296696	0.021603344	-0.030763164	-0.071985262	-0.149075258
0.07461772	0.072337359	0.021201237	-0.030877591	-0.072406927	-0.149206475
0.071515136	0.071920218	0.020759731	-0.030820685	-0.072590988	-0.149416454
0.071434646	0.071263578	0.020505904	-0.030861546	-0.072606333	-0.149826252
0.070128603	0.071203688	0.02020112	-0.03090113	-0.072907096	-0.150176353
0.069081016	0.070360225	0.01950474	-0.031121443	-0.073006807	-0.150491246
0.068199908	0.070274775	0.01952465	-0.03129481	-0.073099131	-0.150801044
0.068021357	0.068530147	0.017823031	-0.031366651	-0.073197171	-0.151093983
0.067987802	0.068265162	0.017809388	-0.03144228	-0.073313733	-0.151167958
0.068008007	0.067570981	0.017666821	-0.031531058	-0.073312825	-0.151169274
0.067972939	0.067452725	0.017509679	-0.031702324	-0.073376475	-0.151200511
0.067764842	0.067444725	0.017429352	-0.031984794	-0.073559757	-0.151405264
0.066880005	0.066594825	0.017200139	-0.032279612	-0.073603275	-0.151929075
0.066522966	0.066697197	0.016327217	-0.032587464	-0.073723488	-0.151970785
0.065917056	0.065801693	0.015865904	-0.033025715	-0.073731992	-0.152460462
0.065068362	0.064798403	0.015441473	-0.033159782	-0.073918301	-0.15291961
0.064668462	0.064307079	0.015345976	-0.033631371	-0.074071557	-0.153389215
0.064409191	0.063920372	0.014935	-0.033675629	-0.074433482	-0.153423328
0.064239794	0.063546288	0.014450291	-0.033682528	-0.07452099	-0.155110239
0.064032391	0.063063286	0.014341563	-0.033677658	-0.074564847	-0.156016392
0.063896016	0.062452613	0.014272744	-0.033856036	-0.074613343	-0.156159396
0.064008746	0.062296118	0.014216133	-0.0340644	-0.075133349	-0.156528442
0.063893171	0.061620506	0.01395753	-0.034110231	-0.075135093	-0.156566785
0.063348583	0.061255712	0.014150989	-0.034395901	-0.075290033	-0.156627039
0.063008228	0.061239464	0.014204731	-0.03453476	-0.075365005	-0.156661819
0.062796066	0.060583568	0.013595085	-0.034791621	-0.075425448	-0.156733731
0.062808549	0.060231381	0.013520463	-0.034786447	-0.075456928	-0.156724273
0.062756442	0.060149074	0.013499893	-0.034866951	-0.075454755	-0.156962206
0.062446445	0.059571931	0.013330447	-0.034917653	-0.075458838	-0.157284282
0.062273719	0.059521517	0.013365332	-0.035059033	-0.075496169	-0.157325583
0.061703759	0.058926365	0.013106819	-0.035122379	-0.075579177	-0.157501484
0.061601581	0.058358565	0.013212972	-0.035281451	-0.075594106	-0.157617908
0.061259496	0.056927508	0.012708563	-0.035521962	-0.075826199	-0.157956176
0.061226018	0.056910001	0.01248616	-0.035581768	-0.075830735	-0.15806179
0.061073267	0.056536958	0.01182777	-0.035575934	-0.075901413	-0.158604941
0.059648687	0.056437708	0.011798567	-0.03612612	-0.075912575	-0.158614244
0.058179151	0.055819468	0.011738944	-0.036114911	-0.075973274	-0.158901733
0.057621073	0.055828544	0.011105674	-0.03617778	-0.076229225	-0.159146278
0.056282758	0.055518074	0.011101446	-0.03630475	-0.076242834	-0.15928344
0.055898655	0.055305349	0.008712582	-0.036409457	-0.076314997	-0.159379865
0.054971972	0.0531736	0.008622452	-0.036387642	-0.076399547	-0.159439833
0.054414868	0.052929329	0.008507169	-0.036432034	-0.076409777	-0.15954193
0.05339099	0.050963028	0.008510311	-0.036444055	-0.07651113	-0.159715665
0.052788669	0.049553073	0.008505358	-0.03650132	-0.076530108	-0.159859494
0.052596749	0.049353378	0.008090558	-0.036562219	-0.07669324	-0.159901944
0.051498232	0.049145314	0.007875118	-0.036657727	-0.076712526	-0.159898215
0.051410355	0.048541252	0.007841081	-0.036686487	-0.076823188	-0.160065287
0.050746485	0.047232465	0.007473414	-0.037058711	-0.076973656	-0.160352375
0.050139371	0.047184329	0.007564593	-0.037228574	-0.077066698	-0.160611584
0.050187853	0.047235401	0.007292519	-0.037977427	-0.077329429	-0.160618481
0.049771889	0.046732649	0.006753866	-0.038198542	-0.077528416	-0.160627644
0.049461335	0.043149047	0.006551498	-0.038598207	-0.07775901	-0.160733995
0.049132102	0.042269516	0.006597183	-0.038678131	-0.077811798	-0.160759248
0.048667914	0.042207533	0.006823649	-0.038679956	-0.077995787	-0.161066752
0.048014007	0.041917582	0.00682234	-0.039210675	-0.078063638	-0.161138094
0.048000817	0.041563263	0.007054166	-0.039392839	-0.078252543	-0.161414843
0.047956995	0.041441653	0.006837382	-0.03945101	-0.07828528	-0.16161156
0.04661676	0.039991288	0.00577241	-0.039475896	-0.078299261	-0.161984985
0.04477419	0.039471963	0.005575061	-0.039733537	-0.078575988	-0.162137075
0.044818575	0.039465691	0.005435806	-0.039682874	-0.078576752	-0.1623783
0.044594591	0.039305661	0.005262829	-0.039832423	-0.07860316	-0.162503529
0.043924334	0.038384593	0.004933224	-0.039863017	-0.078914241	-0.162486102
0.042792326	0.037363058	0.004854677	-0.039820423	-0.079200726	-0.16253688
0.040848304	0.037121465	0.004888448	-0.039863174	-0.079247303	-0.162568386
0.040241951	0.035267215	0.004441937	-0.039856961	-0.079853645	-0.162600207
0.039240256	0.035146292	0.004121074	-0.039899929	-0.079928665	-0.162916448
0.038532072	0.035062715	0.004068091	-0.040498119	-0.080033124	-0.163064931
0.038288686	0.033933635	0.004042982	-0.040948963	-0.080114073	-0.163326229
0.03724035	0.033328348	0.003776462	-0.041585616	-0.080122583	-0.163446557
0.036827026	0.03290903	0.003461113	-0.041800089	-0.080545099	-0.16358165
0.03488421	0.032706607	0.002851318	-0.042462156	-0.080727192	-0.163613631
0.033201564	0.032718482	0.002639943	-0.042931357	-0.080971998	-0.163943717
0.032279042	0.032193803	0.002873761	-0.042954795	-0.081169841	-0.163999849
0.031305123	0.031805651	0.002241773	-0.043005015	-0.081226444	-0.1641602
0.031311946	0.031580619	0.002229728	-0.043124702	-0.081505461	-0.164220707
0.031340544	0.031378001	0.002000702	-0.043180688	-0.081735986	-0.164445642
0.031272027	0.031207041	0.001711943	-0.0433479	-0.081881161	-0.164900128
0.029849735	0.031157737	0.001392078	-0.043617073	-0.08203479	-0.165096424
0.029407457	0.031205798	0.001039416	-0.043781315	-0.082198354	-0.165538595
0.028980899	0.030652721	0.001057086	-0.043699462	-0.08226726	-0.165623291
0.027792869	0.029775211	0.001439847	-0.043847696	-0.082385212	-0.165796395
0.026959054	0.028365305	0.001575565	-0.043882715	-0.082525923	-0.166226212
0.026192812	0.027537701	7.93E-04	-0.043911726	-0.082858354	-0.166335737
0.026174074	0.027445304	8.91E-04	-0.045003245	-0.083319915	-0.166556332
0.02538234	0.0274574	3.83E-04	-0.044915531	-0.083537308	-0.166572595
0.024891003	0.027207696	5.10E-04	-0.045037293	-0.0836614	-0.167616908
0.024559264	0.025632237	3.92E-04	-0.045123014	-0.083747678	-0.167740946
0.024362971	0.025383912	3.98E-04	-0.046551762	-0.08395476	-0.167771496
0.023980557	0.024723323	3.03E-04	-0.046729626	-0.084162847	-0.167776121
0.023241686	0.023198065	3.09E-04	-0.047254072	-0.084525763	-0.168360757
0.022176357	0.022851355	-6.51E-04	-0.047714035	-0.084557052	-0.170077139
0.020597706	0.022312162	-6.97E-04	-0.04782494	-0.084671701	-0.170158027
0.020685378	0.02092388	-8.74E-04	-0.047969309	-0.084723069	-0.170237844
0.020692721	0.020926617	-9.86E-04	-0.047987992	-0.084746712	-0.17025255
0.019891285	0.019575784	-0.001920367	-0.048118502	-0.084834394	-0.170280286
0.019711208	0.019255428	-0.002535669	-0.048602443	-0.084855244	-0.170322179
0.019200826	0.018983043	-0.002467474	-0.049489742	-0.085007454	-0.17090697
0.01814875	0.018900739	-0.002553054	-0.049466907	-0.085745087	-0.170984265
0.015783851	0.018176939	-0.003762618	-0.049698353	-0.085742431	-0.171331772
0.015807894	0.017708729	-0.004323931	-0.049881535	-0.086133265	-0.171385297
0.0154227	0.016470001	-0.003731969	-0.050134386	-0.086282089	-0.171691878
0.015506571	0.015836076	-0.004528626	-0.050531606	-0.086411454	-0.172023078
0.013918028	0.015517672	-0.00509422	-0.050410698	-0.086611007	-0.172114384
0.013901311	0.015235114	-0.005181307	-0.050639538	-0.087069476	-0.17247691
0.01359847	0.013894192	-0.005663426	-0.050832634	-0.087232745	-0.172961222
0.010169249	0.012831673	-0.00673718	-0.050835661	-0.087320683	-0.173126689
0.008797653	0.012661856	-0.007223936	-0.051041408	-0.087388394	-0.173228122
0.006260822	0.012423138	-0.007590856	-0.051051134	-0.087685248	-0.173247426
0.0063257	0.011737035	-0.007689716	-0.051156036	-0.087792589	-0.173494376
0.003782523	0.010890512	-0.007643557	-0.051213932	-0.087971433	-0.173728496
0.00311752	0.010688225	-0.008312031	-0.051379507	-0.08800748	-0.173736107
0.001109283	0.010407297	-0.007769075	-0.051727128	-0.088425907	-0.173748003
8.97E-04	0.009799113	-0.008737901	-0.052125429	-0.088557015	-0.174570821
-2.08E-04	0.009077465	-0.008356989	-0.05213592	-0.088672228	-0.174588844
-3.91E-04	0.008960116	-0.008962804	-0.052317995	-0.088801912	-0.174873617
-0.001531971	0.008442088	-0.009024187	-0.053150994	-0.089053904	-0.175018993
-0.001466454	0.006941823	-0.009353585	-0.053261233	-0.089114136	-0.175343038
-0.003041126	0.006952276	-0.009566334	-0.05347126	-0.089241494	-0.176290167
-0.002974986	0.006239358	-0.009931699	-0.053515538	-0.089471976	-0.176280295
-0.004108167	0.005729075	-0.010600634	-0.05382809	-0.089897263	-0.17662427
-0.004485521	0.005220308	-0.010589819	-0.054079213	-0.090214635	-0.176832235
-0.005071381	0.004690724	-1.06E-02	-0.054259894	-0.090659057	-0.17729416
-0.0083667	0.003708359	-1.10E-02	-0.055890568	-0.091090444	-0.177673726
-0.009058361	0.00361252	-0.011067213	-0.055892667	-0.091192384	-0.177798226
-0.010446836	0.003423382	-0.011571669	-0.056047775	-0.091215445	-0.177854894
-0.01066167	0.003444676	-0.011581512	-0.056026331	-0.091833383	-0.177931332
-0.011244106	0.003375959	-0.011845877	-0.05602792	-0.091850997	-0.178083687
-0.01129419	-0.002142487	-0.012113158	-0.056355532	-0.092123525	-0.178302649
-0.011335494	-0.002326984	-0.012239438	-0.056580443	-0.092176608	-0.178448088
-0.011432074	-0.002679773	-0.012329115	-0.056740741	-0.092443958	-0.179620907
-0.01140814	-0.004481927	-0.012463543	-0.056763293	-0.092657682	-0.180303884
-0.011876682	-0.004571869	-0.013448683	-0.056764037	-0.092719532	-0.180431979
-0.012447588	-0.004882031	-0.013584162	-0.057018386	-0.092882271	-0.180471023
-0.014475715	-0.006202948	-0.014433597	-5.73E-02	-0.093140273	-0.180836527
-0.014889208	-0.006161844	-0.014522232	-5.76E-02	-9.32E-02	-0.180815234
-0.01491838	-0.006356873	-0.015166517	-5.76E-02	-9.34E-02	-0.181147543
-0.01553275	-0.006955241	-0.015806484	-5.77E-02	-9.38E-02	-0.181315492
-0.016226675	-0.007822503	-0.016086041	-0.058442928	-9.41E-02	-0.182272971
-0.018128536	-0.008325913	-0.016473953	-0.058438631	-9.43E-02	-0.183937922
-0.01839533	-0.008912867	-0.016746023	-0.058748598	-0.094508485	-0.18430553
-0.01874187	-0.009802594	-0.016829098	-0.059153139	-0.094617112	-0.184438937
-0.018371069	-0.010303301	-0.017010785	-0.059797922	-0.094811571	-0.185308651
-0.018273267	-0.010309855	-0.016956154	-0.060824926	-0.095003184	-0.185469289
-0.018523793	-0.011542808	-0.017037777	-0.060797988	-0.095059623	-0.185709417
-0.019049912	-0.011979237	-0.01829124	-0.060820408	-0.09518203	-0.185973007
-0.019042325	-0.013386852	-0.018959085	-0.060868497	-0.095310318	-0.186308178
-0.019050272	-0.013475337	-0.019608878	-0.06181134	-0.09533062	-0.186332777
-0.019146567	-0.013905402	-0.019656041	-0.062063501	-0.095326081	-0.186634272
-0.020305407	-0.013889057	-0.019904981	-0.063062095	-0.095680125	-0.186789199
-0.022024169	-0.015205009	-0.022071882	-0.063069396	-0.096048616	-0.186994095
-0.022101109	-0.015813908	-0.022562991	-0.063343241	-0.096084121	-0.187115067
-0.022113629	-0.01615107	-0.022556178	-0.063395164	-0.096186827	-0.187315943
-0.022217516	-0.016260938	-0.022779027	-0.063671584	-0.096218115	-0.187820449
-0.02479065	-0.016568756	-0.024391256	-0.063678584	-0.096335782	-0.188363967
-0.024905821	-0.017074661	-0.025030694	-0.064133417	-0.096469746	-0.188253139
-0.026281795	-0.017936923	-0.025186939	-0.064575197	-0.096549609	-0.188411777
-0.026118408	-0.018991203	-0.024748247	-0.064816163	-0.09656373	-0.189039809
-0.026489568	-0.019274454	-0.024601475	-0.064825883	-0.096747994	-0.189090713
-0.027851635	-0.021541229	-0.024939802	-0.065195115	-0.09675323	-0.189796708
-0.028392983	-0.021602426	-0.025328304	-0.065228008	-0.096982772	-0.190334617
-0.028695775	-0.022215936	-0.025783976	-0.06511426	-0.097264074	-0.190631966
-0.02955748	-0.023125361	-0.025485214	-0.064981587	-0.097560954	-0.190778059
-0.031334489	-0.022994894	-0.025455363	-0.065830368	-0.097585058	-0.190904951
-0.032666025	-0.023813813	-0.026158324	-0.066060254	-0.097656334	-0.192313158
-0.033478666	-0.024014997	-0.026851287	-0.066254571	-0.097801163	-0.192455623
-0.034974398	-0.024362112	-0.027755351	-0.066389863	-0.09817248	-0.192475695
-0.035108681	-0.024577863	-0.027697406	-0.06642932	-0.098749783	-0.192574162
-0.034996139	-0.026678883	-0.028560505	-0.067257807	-0.098814075	-0.193167216
-0.034912744	-0.027073452	-0.028639574	-0.069108223	-0.099351569	-0.193427102
-0.035267378	-0.027328949	-0.0287	-0.069137856	-0.100324053	-0.193561012
-0.035316959	-0.027425295	-0.029262167	-0.069147311	-0.100569991	-0.193942534
-0.038611767	-0.02875958	-0.029149881	-0.069217472	-0.10059941	-0.194680119
-0.03867383	-0.028998931	-0.029644821	-0.069907064	-0.100998195	-0.194814487
-0.039153061	-0.029142157	-0.029553122	-0.070361854	-0.101065118	-0.194950231
-0.040174124	-0.029138221	-0.029078985	-0.070547048	-0.101100497	-0.195085566
-0.040610647	-0.029138106	-0.029275039	-0.070492859	-0.101411141	-0.195242842
-0.041388481	-0.029782739	-0.029238396	-0.070785998	-0.101413353	-0.195531375
-0.041604541	-0.029971405	-0.029378358	-0.071318927	-0.101686866	-0.195926937
-0.042017893	-0.030279501	-0.029490299	-0.071986151	-0.102351048	-0.196037244
-0.042667369	-0.03245586	-0.029107818	-0.072012375	-0.102431191	-0.196059626
-0.04236149	-0.032444838	-0.029583512	-0.072476259	-0.102786692	-0.196042064
-0.043682791	-0.03329289	-0.029313127	-0.073019495	-0.1028711	-0.196230135
-0.043344998	-0.033318273	-0.02887534	-0.073073874	-0.103090772	-0.196229327
-0.043214649	-0.033443097	-0.028984731	-0.073337964	-0.103277856	-0.196352795
-0.044276419	-0.034265135	-0.02925823	-0.073518241	-0.103432305	-0.196793253
-0.044240267	-0.03417823	-0.029344409	-0.073798132	-0.10379914	-0.197499994
-0.044371123	-0.034397837	-0.029568175	-0.074405097	-0.10402756	-0.197604152
-0.044432851	-0.035178525	-0.029468811	-0.075533412	-0.104063167	-0.198133702
-0.04535489	-0.035273028	-0.029614001	-0.076098165	-0.104427628	-0.198376457
-0.045862096	-0.0357727	-0.029488678	-0.076285315	-0.104996599	-0.198585215
-0.046987615	-0.036463083	-0.029380205	-0.076324592	-0.105123685	-0.199364443
-0.048043494	-0.037273832	-0.029355391	-0.07643955	-0.105167815	-0.20084613
-0.048478835	-0.038025308	-0.029636445	-0.076473238	-0.105487459	-0.201916898
-0.049071062	-0.038394394	-0.031210833	-0.076607189	-0.10548025	-0.20325677
-0.049109072	-0.042990438	-0.032520368	-0.076862944	-0.106008804	-0.203182402
-0.049247812	-0.043716849	-0.032565022	-0.077380491	-0.106026694	-0.203319301
-0.049690956	-0.043937891	-0.032816583	-0.077425936	-0.106697275	-0.203773348
-0.04950056	-0.04409525	-0.032806179	-0.078070681	-0.10724189	-0.204033035
-0.050058735	-0.044429858	-0.034689366	-0.078140903	-0.107668186	-0.204413401
-0.053814675	-0.045184155	-0.034785604	-0.07829199	-0.107997751	-0.205113268
-0.054373076	-0.045516455	-0.034979836	-0.079451028	-0.108163773	-0.205923905
-0.054606449	-0.047662091	-0.034644704	-0.080159941	-0.108308296	-0.206346588
-0.05632949	-0.048027103	-0.036195172	-0.080153934	-0.108590764	-0.206418428
-0.057113195	-0.049501535	-0.036452859	-0.080271353	-0.108789693	-0.206765845
-0.058132553	-0.049783305	-0.037123125	-0.080580117	-0.108973409	-0.207923017
-0.05848739	-0.050455267	-0.037406284	-0.080712967	-0.109304223	-0.207966599
-0.060962713	-0.050423731	-0.037709659	-0.080841407	-0.109575668	-0.208463495
-0.063262752	-0.050540398	-0.038582868	-0.0809189	-0.110104908	-0.208620267
-0.063726103	-0.051588055	-0.039386467	-0.080969803	-0.110552738	-0.20924276
-0.063721789	-0.05198065	-0.040340645	-0.081099664	-0.110809433	-0.209297551
-0.067981051	-0.052491665	-0.04077574	-0.081564614	-0.111034908	-0.209355753
-0.069246921	-0.05255807	-0.041206385	-0.081464314	-0.111267291	-0.209882134
-0.070817285	-0.056156209	-0.041828656	-0.082328993	-0.111360533	-0.21029774
-0.070973352	-0.056464993	-0.041785341	-0.082323423	-0.111637117	-0.210544748
-0.071731938	-0.056607895	-0.042052472	-0.082392381	-0.111639336	-0.211323728
-0.072363584	-0.056978768	-0.042092998	-0.082831007	-0.112360012	-0.21146749
-0.072739119	-0.057728101	-0.042353676	-0.082985555	-0.112835426	-0.214381083
-0.072800407	-0.057747596	-0.043338711	-0.083972765	-0.113226766	-0.21444886
-0.072755134	-0.057645843	-0.04290373	-0.084289006	-0.113312041	-0.214494965
-0.073212109	-0.058169924	-0.043041092	-0.084443158	-0.11356529	-0.215012629
-0.073901525	-0.058806158	-0.044614623	-0.084788749	-0.113732581	-0.214937239
-0.074324383	-0.059748709	-0.044682525	-0.085180179	-0.114087042	-0.216332533
-0.078181474	-0.060024401	-0.04493866	-0.085235315	-0.114259438	-0.216328301
-0.078197792	-0.060533189	-0.044864439	-0.08535929	-0.115310477	-0.217548595
-0.080026865	-0.060807917	-0.045230476	-0.085385187	-0.115450297	-0.218482012
-0.080041386	-0.061788863	-0.045228024	-0.086268085	-0.115617804	-0.219724849
-0.080338186	-0.06188252	-0.044943826	-0.086993959	-0.115938241	-0.219891066
-0.080768273	-0.064316967	-0.04468668	-0.087058839	-0.116152933	-0.220532164
-0.080314446	-0.064187005	-0.045005493	-0.088152177	-0.116239665	-0.220691698
-0.080291193	-0.06524848	-0.044931538	-0.088841275	-0.117779638	-0.220837196
-0.080893664	-0.06554742	-0.044827154	-0.089066866	-0.117883472	-0.220967328
-0.081814183	-0.065957231	-0.044998838	-0.089327093	-0.118270852	-0.222094119
-0.081767187	-0.066642145	-0.045832866	-0.090280267	-0.118345175	-0.222766367
-0.082431799	-0.068840374	-0.046166591	-0.090546911	-0.118419659	-0.222876004
-0.082591465	-0.069536118	-0.046690449	-0.090953895	-0.118622091	-0.223591551
-0.083268319	-0.070871253	-0.046673026	-0.091686139	-0.118872416	-0.225769195
-0.083523092	-0.070620744	-0.044752326	-0.093763262	-0.118844357	-0.22589303
-0.084562916	-0.071063366	-0.045276939	-0.093754909	-0.11907832	-0.226034762
-0.085687581	-0.071496801	-0.045569717	-0.094241694	-0.119420392	-0.227437406
-0.085890933	-0.07146174	-0.046221646	-0.09520883	-0.119883843	-0.227365073
-0.086400755	-0.07140603	-0.046124443	-0.096113634	-0.120452319	-0.227437928
-0.08670249	-0.073165954	-0.047590451	-0.096224611	-0.120681554	-0.228041932
-0.088581811	-0.073267212	-0.049307337	-0.096741249	-0.12110898	-0.228863543
-0.089002558	-0.074851995	-0.049364603	-0.097185486	-0.121158373	-0.229319126
-0.089430158	-0.075498139	-0.05020677	-0.097195947	-0.121103848	-0.229824186
-0.090351666	-0.076342658	-0.050164639	-0.097549464	-0.121221828	-0.230279431
-0.092018315	-0.076047659	-0.050381334	-0.097373851	-0.121348912	-0.230423754
-0.092483254	-0.078096393	-0.050965223	-0.097600251	-0.12136782	-0.230624493
-0.096108516	-0.081192936	-0.052632437	-0.097992935	-0.123925042	-0.23165026
-0.100244715	-0.084182112	-0.053867884	-0.098063174	-0.123940354	-0.232211123
-0.100615044	-0.085435601	-0.054016973	-0.099005943	-0.124169627	-0.232232254
-0.10127982	-0.087258288	-0.053826515	-0.099084527	-0.124340904	-0.232342731
-0.101788587	-0.087903537	-0.054510157	-0.099815282	-0.124370326	-0.233142132
-0.102555974	-0.088124672	-0.054535279	-0.100833248	-0.124575729	-0.234456786
-0.102976587	-0.089365214	-0.054288851	-0.100950122	-0.125098172	-0.235111394
-0.103233455	-0.089381453	-0.054082929	-0.101329906	-0.125246457	-0.236426002
-0.103052693	-0.089604479	-0.054991736	-0.101400676	-0.126039022	-0.236637657
-0.10662272	-0.089383136	-0.055513105	-0.101691196	-0.126326962	-0.237611169
-0.108264496	-0.090806376	-0.055955553	-0.101863988	-0.1265332	-0.238009653
-0.108287713	-0.091188405	-0.056416861	-0.102900824	-0.126660056	-0.238988141
-0.108998194	-0.093705593	-0.055837173	-0.103648062	-0.126928461	-0.240333365
-0.110689727	-0.095430262	-0.053874959	-0.103655638	-0.128975509	-0.240657072
-0.114388925	-0.09542954	-0.056287389	-0.103802223	-0.129816482	-0.241306081
-0.114966356	-0.099876421	-0.056403257	-0.104224005	-0.129964914	-0.24168782
-0.116279367	-0.101049514	-0.057845549	-0.104376002	-0.130379498	-0.241781759
-0.11787129	-0.101847007	-0.057858076	-0.10445308	-0.13097126	-0.242941868
-0.118303461	-0.10495858	-0.060519593	-0.104583205	-0.131686298	-0.2437084
-0.119454472	-0.106150983	-0.062453115	-0.105868208	-0.132189761	-0.243827885
-0.12044359	-0.106097144	-0.062362755	-0.106506223	-0.132972436	-0.244191047
-0.120494089	-0.10594089	-0.062000938	-0.107155691	-0.133288672	-0.244407944
-0.123461775	-0.107150193	-0.062132945	-0.108076826	-0.133735174	-0.244535783
-0.123459776	-0.106846586	-0.063522276	-0.108197804	-0.133741858	-0.249999266
-0.1248822	-0.108909238	-0.063434483	-0.107995499	-0.136293679	-0.250022819
-0.125901349	-0.110777599	-0.063836613	-0.108758251	-0.137277157	-0.250231271
-0.126359586	-0.110919757	-0.063969958	-0.109156678	-0.137313828	-0.250311507
-0.128338323	-0.110683178	-0.064590899	-0.110739435	-0.137425876	-0.250460958
-0.129680509	-0.110406438	-0.063757558	-0.111488632	-0.13741444	-0.252870445
-0.129817834	-0.111842508	-0.06358792	-0.111537068	-0.137733654	-0.253802729
-0.129563293	-0.11289082	-0.066179784	-0.111635743	-0.138032404	-0.253996439
-0.129771236	-0.113921521	-0.066669572	-0.112763169	-0.138243581	-0.254308425
-0.129326044	-0.11533902	-0.067444692	-0.112710943	-0.139308019	-0.254539655
-0.13223907	-0.115310018	-0.067919349	-0.113509399	-0.13963112	-0.254537291
-0.133043845	-0.115360037	-0.069917861	-0.113734765	-0.13970553	-0.255001489
-0.13512197	-0.115218984	-0.068950626	-0.114915735	-0.139915238	-0.25653213
-0.134978931	-0.11519843	-0.068787456	-0.115430344	-0.140373719	-0.256990435
-0.141008138	-0.115284575	-0.06800839	-0.115570752	-0.141429805	-0.258163951
-0.140500542	-0.118280786	-0.068449393	-0.116530012	-0.141487432	-0.258617271
-0.140454027	-0.118594698	-0.068784763	-0.116843138	-0.141499049	-0.258821525
-0.140575243	-0.118998228	-0.0695731	-0.116991154	-0.141577704	-0.259393011
-0.142508176	-0.123280232	-0.071051722	-0.117021501	-0.141734075	-0.259691447
-0.143472387	-0.124179661	-0.078489653	-0.118182097	-0.141893149	-0.25997778
-0.143121629	-0.125217081	-0.079064937	-0.119544782	-0.141904054	-0.259908663
-0.144123743	-0.125721117	-0.080002181	-0.120391041	-0.14233495	-0.26038515
-0.151729726	-0.126342183	-0.081658299	-0.120905818	-0.142354762	-0.260740699
-0.152072194	-0.126645571	-0.081812528	-0.121365221	-0.142495207	-0.260707555
-0.15540677	-0.126500887	-0.084787086	-0.121323592	-0.142608861	-0.263507482
-0.155823341	-0.130649765	-0.084810068	-0.122402373	-0.142510224	-0.265046836
-0.160109534	-0.133259839	-0.08622658	-0.122222729	-0.142523131	-0.265211705
-0.161056442	-0.133224706	-0.085901264	-0.122086151	-0.142961493	-0.26622761
-0.164383738	-0.133328734	-0.085304603	-0.122977313	-0.143150653	-0.267098227
-0.165801388	-0.139518079	-0.08491272	-0.123546896	-0.143994936	-0.26758992
-0.166335021	-0.1393092	-0.084895557	-0.123669618	-0.144538415	-0.26836977
-0.166964309	-0.146807828	-0.085662028	-0.124324695	-0.144565497	-0.268766547
-0.173113873	-0.147457625	-0.086189903	-0.124169264	-0.145495361	-0.26960271
-0.173107296	-0.148255581	-0.088817521	-0.12484149	-0.146611388	-0.269881379
-0.173020096	-0.151385314	-0.090013794	-0.127219247	-0.146767277	-0.270487258
-0.173100368	-0.150884103	-0.090832854	-0.128811205	-0.148025833	-0.271559346
-0.176387251	-0.15139295	-0.09205723	-0.129703377	-0.148109579	-0.271801422
-0.179047533	-0.157783909	-0.090435045	-0.130571183	-0.148212728	-0.271917422
-0.179139746	-0.158421879	-0.094164598	-0.130988826	-0.149215788	-0.272686106
-0.181773032	-0.159482764	-0.094522888	-0.131829233	-0.151044984	-0.277096627
-0.192407929	-0.161196692	-0.094375717	-0.132338554	-0.153881801	-0.277145117
-0.19714426	-0.166177692	-0.096983752	-0.132170426	-0.154233642	-0.277379938
-0.197657785	-0.166411218	-0.099881832	-0.131899054	-0.155804022	-0.286696773
-0.200228879	-0.169928549	-0.099043037	-0.132295428	-0.156199948	-0.287948875
-0.201508637	-0.170459462	-0.099174192	-0.133782192	-0.156358538	-0.290226409
-0.202177423	-0.170794488	-0.099658372	-0.134238903	-0.158979719	-0.292119784
-0.203910131	-0.171608373	-0.098974513	-0.135378434	-0.159218169	-0.292350957
-0.206269011	-0.181444749	-0.099663098	-0.136685867	-0.159716007	-0.293604429
-0.2120676	-0.18154032	-0.101475366	-0.136926639	-0.160849607	-0.294141585
-0.21174559	-0.182237508	-0.097967278	-0.137036844	-0.160989172	-0.301556999
-0.213563137	-0.185656547	-0.095839739	-0.13690706	-0.161061569	-0.303047094
-0.213787401	-0.192523029	-0.097465217	-0.137212594	-0.161388629	-0.307640212
-0.219956764	-0.193548433	-0.097356684	-0.137462234	-0.162241868	-0.31294061
-0.225896684	-0.195289206	-0.097397669	-0.138422995	-0.164665357	-0.31391583
-0.227973001	-0.196114232	-0.09730875	-0.140236826	-0.16479201	-0.314308538
-0.231331313	-0.196001806	-0.100463521	-0.142137231	-0.165433877	-0.315720495
-0.231306932	-0.196023014	-0.106187512	-0.143268372	-0.165631076	-0.317126025
-0.245021439	-0.204835464	-0.106374577	-0.144398503	-0.165422094	-0.320750501
-0.243744665	-0.205371059	-0.106019493	-0.144545664	-0.166358373	-0.321116815
-0.250754032	-0.20834246	-0.106169506	-0.145056327	-0.166337067	-0.321284604
-0.254653545	-0.210712864	-0.111967794	-0.144531683	-0.166583944	-0.324362526
-0.259415869	-0.212212633	-0.112196725	-0.146151867	-0.167490694	-0.325746032
-0.261155411	-0.218303584	-0.125538962	-0.146157975	-0.168503821	-0.332096834
-0.264779253	-0.225003307	-0.13204911	-0.14620068	-0.168968633	-0.332762211
-0.269206332	-0.235520571	-0.138752838	-0.146024606	-0.170249865	-0.335062933
-0.271231587	-0.234047551	-0.138628255	-0.145399042	-0.170235128	-0.336791216
-0.284394161	-0.243528397	-0.143167639	-0.147119191	-0.172100802	-0.340102679
-0.286908742	-0.245149655	-0.146486119	-0.146402197	-0.179216018	-0.341535261
-0.289231748	-0.247095346	-0.148642823	-0.14718677	-0.180365548	-0.348623648
-0.288206506	-0.247995158	-0.153705795	-0.14756766	-0.18142623	-0.366728238
-0.289030781	-0.250395093	-0.153760681	-0.148513662	-0.181827605	-0.372252411
-0.288733452	-0.251864975	-0.161943717	-0.148162973	-0.18383138	-0.372434667
-0.302592077	-0.251797268	-0.166882045	-0.15254676	-0.183912009	-0.381472986
-0.302626379	-0.25556191	-0.170280349	-0.152885039	-0.18435587	-0.384362945
-0.314329596	-0.257299085	-0.167964889	-0.15559183	-0.184502249	-0.387124935
-0.318444277	-0.272604186	-0.167837518	-0.155349208	-0.185288397	-0.390920543
-0.321944571	-0.276971448	-0.17186037	-0.1553815	-0.185324932	-0.392080759
-0.33009081	-0.286819915	-0.185630612	-0.155865193	-0.185279905	-0.395122995
-0.329485976	-0.289371101	-0.1845305	-0.155615982	-0.185992697	-0.420904201
-0.331343915	-0.29096527	-0.197552432	-0.160231293	-0.190878452	-0.42615522
-0.333054546	-0.290743901	-0.204254442	-0.157491441	-0.194291413	-0.440792349
-0.346287137	-0.299896804	-0.211431743	-0.158767125	-0.19888587	-0.457597455
-0.346221303	-0.300789917	-0.194649144	-0.160774098	-0.205508552	-0.459737252
-0.340847455	-0.305406517	-0.19955841	-0.161777045	-0.211802857	-0.481709197
-0.357820477	-0.325583422	-0.201136548	-0.161755756	-0.221531777	-0.518787618
-0.364257632	-0.32103565	-0.179611864	-0.167428242	-0.221238742	-0.522766705
-0.374097042	-0.332408355	-0.193839117	-0.169279346	-0.223044419	-0.524388651
-0.395086551	-0.332456456	-0.1945824	-0.170866681	-0.236543279	-0.542293847
-0.407624051	-0.330553463	-0.198404061	-0.169138038	-0.249136463	-0.555512164
-0.413079055	-0.351646081	-0.205926399	-0.170265422	-0.300583714	-0.560004508
-0.415276656	-0.353351083	-0.20712469	-0.173828739	-0.33819968	-0.561555767
-0.424734384	-0.382270232	-0.191706733	-0.181775904	-0.387266282	-0.561273434
-0.434732696	-0.371097267	-0.191991066	-0.180808955	-0.419589916	-0.601232545
-0.444554065	-0.3797732	-0.202786512	-0.180193385	-0.421052739	-0.625361671
-0.442413786	-0.402976366	-0.193501751	-0.18790084	-0.423445742	-0.636073666
-0.460568625	-0.403591422	-0.194106834	-0.183453579	-0.425500018	-0.638621703
-0.519421824	-0.415878742	-0.238192383	-0.186350652	-0.42972137	-0.653843798
-0.542826507	-0.457325591	-0.233673471	-0.200517197	-0.433659619	-0.657443529
-0.745664533	-0.561420009	-0.210761423	-0.198358805	-0.43378274	-0.651135507
-1.248906481	-1.13822149	-0.135831852	-0.200679886	-0.712244734	-1.103325899
