# Supplementary material for: Identification and characterization of constrained non-exonic bases lacking predictive epigenomic and transcription factor binding annotations
Source: Nat Commun. 2020 Dec 2;11:6168. doi: 10.1038/s41467-020-19962-9 (PMC7710766; doi:10.1038/s41467-020-19962-9)
Supplement: Supplementary file 11 — Source Data [file 41467_2020_19962_MOESM11_ESM.zip › SourceData/SupFig16a.txt]

Low_CNE (<=0.0419)	High_notCNE (>0.0419)	High_notCNE (>0.05)	High_notCNE (>0.10)	High_notCNE (>0.20)	High_notCNE (>0.30)	High_notCNE (>0.40)	High_notCNE (>0.50)
1.004792783	0.389652037	0.472655217	0.792343486	0.894211124	1.09155362	0.913713456	0.916686056
0.939318232	0.352696766	0.440904013	0.774261101	0.858354257	1.147585887	0.994233658	0.695571879
0.950915901	0.297145495	0.38740121	0.676871381	0.98896309	1.148148663	1.152701843	1.270069839
0.98152343	0.299595763	0.391160354	0.689416224	0.946028517	1.09265514	1.246247282	1.366946644
0.995275196	0.301714953	0.381606128	0.619920123	0.948317639	1.072507533	1.303059887	1.372639607
0.997503744	0.271193271	0.351744325	0.623186698	0.889010101	1.079869231	1.310222352	1.429695498
1.001588421	0.265955407	0.32340439	0.61077698	0.82535529	1.087135108	1.267631828	1.424311599
0.988168775	0.246839354	0.318430184	0.607425478	0.820506683	1.092261544	1.26382867	1.462744866
0.959731639	0.232965621	0.319443354	0.607302969	0.82374974	1.081162809	1.265033169	1.483120439
0.937581189	0.229186645	0.31673218	0.602635906	0.812731194	1.066858136	1.247859539	1.439997142
0.920907137	0.229552367	0.293621266	0.560944915	0.812979498	1.04939264	1.248202078	1.415007717
0.922462584	0.223743045	0.286499053	0.561217604	0.813363099	1.04497703	1.241931452	1.389784159
0.922093994	0.224289128	0.286136888	0.563134054	0.809224734	0.994801152	1.16466584	1.342932625
0.925024167	0.212850069	0.286118415	0.565355056	0.80013581	0.944586272	1.155809173	1.337524905
0.926702505	0.216589378	0.285953533	0.545420719	0.802515056	0.944573111	1.10626746	1.315751728
0.930003179	0.218144633	0.287273842	0.538952519	0.803002088	0.929387206	1.091427488	1.211032639
0.925942245	0.216573293	0.286201124	0.53833614	0.801635741	0.880662366	1.006865381	1.116979116
0.930872518	0.21364806	0.285305289	0.513520151	0.7829924	0.82452497	0.968512705	1.066146054
0.932092377	0.21521938	0.279887325	0.506609658	0.780591839	0.831834823	0.962673177	0.985346034
0.932926729	0.214930202	0.271633269	0.508410835	0.777101115	0.802096081	0.935902188	0.923338842
0.931174182	0.213077985	0.270568912	0.495939816	0.770088387	0.808289521	0.883579743	0.901243782
0.933224426	0.21136011	0.271271202	0.482134758	0.765595242	0.806468864	0.867374568	0.878978644
0.929121502	0.208791956	0.266674231	0.476917591	0.759519237	0.802293693	0.862437938	0.88287954
0.920639682	0.206482042	0.249185648	0.474802178	0.752309834	0.793234869	0.822910531	0.888373253
0.925570291	0.203249332	0.245441677	0.474489104	0.748160452	0.792176019	0.820759024	0.87833875
0.922785445	0.202001382	0.245771915	0.471716566	0.748554714	0.784110341	0.806865898	0.869864937
0.920298923	0.201094953	0.24602127	0.468523809	0.744604485	0.780163834	0.794744675	0.856649496
0.903676923	0.199728094	0.244536778	0.469760426	0.744560345	0.777255025	0.796693309	0.821550087
0.884958806	0.195779128	0.232844737	0.45967138	0.734759169	0.77874341	0.787543812	0.820948855
0.881374547	0.194663696	0.231515213	0.456078557	0.710435429	0.777337433	0.78636312	0.820777558
0.881634571	0.193670771	0.22556717	0.440236158	0.709260825	0.777234835	0.785414245	0.815574785
0.88244373	0.187780343	0.223189307	0.437764052	0.705707023	0.779742951	0.782614955	0.814790954
0.860055566	0.187808261	0.220722598	0.436955443	0.704101009	0.773140052	0.775343966	0.807657844
0.86248493	0.187113302	0.21718109	0.428773459	0.691953457	0.773536258	0.768628979	0.809350996
0.862352915	0.177286512	0.214502374	0.427754666	0.691095116	0.769779175	0.766476667	0.789606461
0.860305754	0.173884156	0.214255424	0.422068541	0.688275904	0.749111511	0.757297311	0.787800617
0.863291579	0.173996839	0.213126511	0.423739619	0.674210343	0.749178275	0.756715858	0.788123091
0.8604755	0.171866983	0.213500774	0.420844254	0.668358592	0.750751635	0.739287061	0.777617697
0.851258873	0.169647713	0.213370485	0.414709974	0.667763649	0.746680448	0.733060548	0.776645858
0.848434452	0.168123273	0.214039634	0.409875033	0.667599599	0.749191684	0.726484958	0.768957472
0.847356629	0.165794497	0.213706368	0.406639637	0.657663485	0.740606386	0.722053341	0.757960893
0.847458512	0.163760713	0.21368789	0.4066534	0.657817793	0.732460898	0.72170257	0.743418296
0.843271066	0.163573719	0.212609614	0.399341641	0.639566686	0.727743253	0.72093397	0.736682935
0.842989897	0.163338245	0.212550586	0.39329364	0.637581106	0.727025217	0.716258205	0.736885263
0.839122099	0.160783063	0.211338175	0.393645573	0.631699157	0.717416035	0.714514066	0.736449976
0.833683192	0.16046103	0.209178352	0.390559169	0.623775736	0.707544742	0.696835744	0.737969346
0.833996847	0.160326148	0.208678593	0.388448386	0.618855786	0.703822016	0.697089065	0.730661704
0.824246975	0.154592999	0.205107334	0.386172554	0.604990868	0.697501852	0.696336348	0.727318897
0.824520095	0.153773393	0.204779088	0.385893421	0.604257794	0.693123873	0.699518636	0.720272848
0.824818378	0.153931944	0.203971231	0.379649341	0.603753183	0.670218539	0.695389492	0.719002262
0.823242947	0.153453923	0.202702139	0.378448486	0.600812943	0.669109301	0.691495335	0.715735117
0.821777158	0.153534305	0.20045835	0.378514487	0.597054885	0.669509498	0.682331447	0.713407444
0.81630138	0.153099748	0.19940868	0.378529396	0.594525082	0.660238785	0.681149859	0.696599137
0.814473272	0.14950291	0.198257221	0.37730729	0.590312623	0.659016995	0.679413005	0.69537731
0.81076786	0.14946258	0.19631023	0.376775873	0.585798781	0.653550288	0.679147514	0.69121518
0.807634902	0.147966266	0.196288185	0.376645018	0.586363219	0.634477438	0.680614982	0.688142859
0.804103655	0.147914791	0.194657169	0.37485196	0.581168065	0.630929033	0.680341447	0.690446439
0.801989647	0.147872686	0.191892041	0.374967384	0.581089838	0.629275805	0.679759189	0.686735414
0.798264416	0.147870155	0.191441297	0.372813332	0.578374955	0.628548031	0.681934576	0.689275622
0.796824166	0.147164131	0.191370122	0.372022009	0.564802797	0.626007058	0.675011342	0.688764202
0.788444138	0.147237348	0.188846275	0.370947	0.54557659	0.622904356	0.675178347	0.687719597
0.788351063	0.147259441	0.187932138	0.365562147	0.527284792	0.621646854	0.674238553	0.686875685
0.783234697	0.144540241	0.186823572	0.359160007	0.519537938	0.621575473	0.666914484	0.681657405
0.780111486	0.143649915	0.185236426	0.358907652	0.517563	0.618644404	0.666764671	0.677377459
0.779405717	0.142737346	0.184119919	0.355131937	0.515732767	0.616110123	0.66029518	0.679320699
0.779437453	0.14242351	0.182656688	0.354392997	0.511663641	0.614526154	0.659474892	0.682981734
0.77749825	0.140725669	0.180262827	0.352779614	0.508208151	0.60959892	0.660677799	0.679608489
0.77684272	0.139706863	0.179764423	0.352083951	0.504938796	0.589372258	0.658127876	0.679800068
0.776068774	0.138938526	0.178543194	0.346145046	0.502397574	0.585659177	0.657232041	0.675466811
0.774555146	0.137018966	0.178571162	0.344759441	0.497901909	0.585524339	0.653386047	0.676004055
0.767949414	0.137054442	0.174828286	0.344054882	0.497847119	0.586083126	0.654126507	0.675961182
0.767705005	0.136489159	0.174501116	0.343301951	0.495507107	0.582244933	0.64936439	0.673048293
0.76721238	0.136462108	0.173925847	0.34317482	0.49152886	0.579978476	0.645343975	0.671167079
0.762737	0.134864963	0.173979906	0.341936332	0.491247945	0.577397939	0.645394562	0.6706219
0.760108775	0.134898346	0.1734288	0.33874693	0.49051931	0.576557208	0.645308028	0.668128994
0.755661793	0.133983421	0.172784499	0.338072024	0.490633024	0.571463882	0.645164952	0.66855644
0.753697285	0.13376785	0.172466787	0.336712634	0.491343867	0.570535789	0.638785575	0.666770135
0.749636514	0.133214527	0.172276335	0.33165304	0.489221661	0.565720977	0.635895661	0.666347989
0.746354135	0.132222118	0.172319528	0.330594846	0.48693096	0.561840399	0.633004164	0.666698015
0.744015251	0.1322347	0.166452802	0.329703269	0.484462779	0.561579036	0.6318843	0.666475069
0.744194073	0.130739306	0.166018858	0.329427338	0.484474822	0.559221728	0.630719402	0.661812463
0.742936744	0.130043825	0.165439308	0.329470836	0.481471872	0.547629358	0.629610131	0.662029792
0.730072729	0.129932785	0.165099772	0.326174432	0.480998671	0.545933865	0.629360727	0.661393822
0.729185488	0.129781828	0.164288571	0.32619612	0.479832023	0.544993296	0.629327014	0.660566178
0.725652891	0.129056475	0.160261773	0.325141916	0.479654146	0.5448393	0.628334034	0.659305017
0.721017098	0.126855481	0.159332127	0.32478409	0.479063702	0.545301642	0.628422849	0.658616103
0.720394894	0.126774779	0.154566501	0.324520888	0.476986884	0.544735004	0.615845862	0.65771204
0.716941152	0.123948209	0.154550576	0.324435668	0.477341879	0.543976741	0.612174135	0.657043599
0.717309661	0.123215236	0.154124445	0.320517859	0.475677495	0.540805555	0.611875299	0.65682083
0.711738467	0.12313351	0.153506417	0.320256499	0.469799657	0.536940317	0.609865188	0.658954526
0.710072421	0.121314868	0.153150517	0.319174629	0.464798457	0.535746789	0.607405412	0.658894553
0.709000521	0.120936079	0.151657152	0.31860084	0.464655035	0.535982076	0.606249662	0.660183755
0.705268629	0.120444733	0.151860085	0.31776078	0.46465098	0.530204185	0.605661403	0.655696965
0.700143704	0.120012044	0.151264103	0.317625959	0.461457362	0.529927947	0.601103907	0.652746675
0.699633506	0.119681338	0.151143663	0.317831588	0.460275944	0.529442973	0.598607969	0.648548877
0.69848005	0.119620437	0.149737757	0.315731279	0.456625073	0.528665494	0.59863768	0.648800621
0.695214781	0.11972319	0.148235206	0.315058702	0.454766365	0.527619412	0.598123603	0.646983749
0.693222802	0.118998721	0.147499124	0.313051314	0.454695937	0.527213004	0.595472225	0.645807364
0.693137884	0.118521435	0.147325628	0.313124175	0.454475311	0.527187019	0.595279967	0.646723889
0.691366108	0.117650625	0.146975645	0.312277899	0.451576772	0.527034043	0.59367483	0.646095132
0.689261875	0.116405039	0.146210715	0.310610867	0.446237503	0.525098676	0.592523415	0.645326274
0.688797402	0.11551278	0.146062507	0.30850399	0.444443238	0.523733308	0.592136487	0.64414634
0.682456606	0.114949125	0.144493308	0.307909548	0.444348082	0.522123866	0.591012269	0.644367832
0.681227223	0.113428704	0.14351045	0.307781842	0.442064581	0.52084234	0.590174793	0.64456921
0.679650447	0.113009876	0.142947362	0.307796013	0.440842318	0.521284563	0.590120799	0.642449432
0.679286215	0.112838829	0.143180604	0.307775986	0.439672427	0.519829097	0.589640646	0.634189313
0.675295103	0.112836418	0.142958918	0.30671291	0.433460368	0.51929761	0.58955817	0.633927778
0.674205486	0.112399878	0.142690215	0.306247385	0.432262847	0.519163741	0.589362216	0.635619263
0.674289931	0.112361057	0.142495826	0.305088149	0.432212514	0.518197905	0.588771501	0.634770943
0.669445236	0.11188223	0.142327013	0.303918013	0.430645142	0.517960367	0.588604514	0.634890773
0.668109595	0.111402151	0.142099142	0.302430681	0.430694067	0.517376081	0.586382513	0.636311172
0.668932424	0.110494036	0.141177626	0.301885249	0.430500193	0.516960568	0.587319519	0.636180269
0.668807687	0.109530833	0.141014163	0.301012166	0.430400705	0.517100568	0.584299184	0.634909917
0.666482528	0.109441229	0.140475121	0.300100594	0.428013193	0.517067323	0.586194242	0.632674118
0.665746035	0.108784706	0.137236473	0.294963369	0.427602944	0.516278461	0.585724492	0.633837596
0.660787886	0.10822535	0.136464625	0.29115736	0.425843576	0.515248364	0.585595739	0.63314727
0.660177362	0.107029461	0.136500156	0.290135126	0.425750488	0.515143379	0.585621266	0.633359439
0.658550734	0.106428781	0.135457297	0.286007777	0.422307799	0.515630984	0.584037897	0.632214178
0.657637244	0.106189066	0.135045597	0.285815121	0.421735951	0.512862129	0.581442784	0.628585105
0.656026608	0.105427321	0.134797284	0.280841319	0.418576304	0.513249779	0.581412141	0.628368519
0.652829621	0.104749438	0.132851584	0.280702565	0.416717585	0.511675233	0.581142008	0.627039225
0.650961778	0.104005245	0.131815752	0.279932477	0.416251737	0.511508504	0.580785012	0.625357073
0.649662676	0.103804747	0.131824467	0.275668015	0.415729242	0.510285136	0.581241862	0.625571192
0.648914245	0.103677955	0.131710657	0.275535165	0.415791938	0.509482692	0.578992427	0.625394687
0.648625382	0.103154445	0.131725093	0.274496885	0.416031791	0.506635278	0.578968982	0.625322135
0.64760955	0.101338609	0.131614423	0.273609158	0.414675036	0.506607592	0.576107197	0.624276891
0.645370936	0.100260938	0.131572296	0.272721518	0.414381421	0.506617041	0.576012426	0.621722042
0.643426992	0.100162434	0.130418289	0.272718916	0.414256415	0.506158086	0.577207679	0.620291346
0.638947266	0.100130403	0.13037356	0.27263976	0.414241333	0.50557184	0.575133689	0.620178115
0.636982653	0.099692763	0.13017898	0.272565248	0.41140102	0.506086679	0.575000121	0.620217233
0.633445463	0.099081865	0.129903152	0.271600501	0.410967506	0.506028003	0.575091115	0.620657464
0.632030001	0.099116795	0.129711539	0.271437429	0.410800896	0.504689162	0.568861016	0.61893344
0.630306545	0.098092992	0.129539179	0.271067135	0.410558991	0.504304797	0.568228693	0.616699599
0.630100457	0.097817268	0.12835627	0.270620597	0.409689757	0.503877886	0.567761793	0.6146136
0.630278164	0.097808542	0.12746966	0.269448305	0.406966686	0.504005915	0.56637132	0.614795658
0.629161375	0.097016641	0.126374707	0.268991854	0.407232288	0.502700993	0.565884356	0.611336657
0.626895208	0.095490533	0.126402048	0.268662516	0.407143873	0.500018814	0.565038307	0.610932197
0.625006493	0.094357582	0.125793674	0.268820416	0.404704362	0.500201765	0.562949463	0.605484956
0.6249035	0.094189969	0.125025596	0.266023557	0.402266239	0.499941281	0.563171855	0.603750473
0.623306973	0.094219492	0.124319508	0.264090116	0.40212038	0.500133942	0.563221979	0.604177469
0.622445963	0.094121232	0.123352639	0.263705112	0.401592995	0.496588279	0.564685994	0.604488949
0.621790443	0.093336379	0.122420256	0.263160397	0.401245927	0.495368516	0.564112175	0.599751434
0.61288402	0.092507879	0.122250758	0.262809547	0.401350028	0.492929241	0.564630503	0.59658134
0.611791623	0.092380986	0.121698922	0.259631743	0.401783268	0.492851501	0.56336674	0.596031517
0.611057663	0.092296867	0.120966916	0.257511353	0.401814721	0.492110313	0.561377502	0.594828966
0.611228726	0.091235701	0.12093244	0.25679628	0.399769418	0.492599776	0.559744521	0.594722707
0.609272983	0.090423642	0.120990992	0.255329066	0.399710233	0.492435809	0.559583509	0.594720351
0.609451602	0.089927238	0.120720198	0.255018489	0.399533281	0.49151211	0.557478291	0.593765888
0.608521787	0.089841719	0.119413977	0.25503221	0.399114875	0.491034992	0.557577946	0.594120592
0.603607079	0.089569383	0.119343632	0.255090248	0.399114169	0.490068238	0.557408246	0.593147203
0.601693898	0.089348446	0.118581095	0.253472595	0.398146655	0.489967593	0.555395505	0.590723585
0.601536001	0.089120154	0.118492478	0.251954772	0.395322928	0.489962352	0.555348197	0.589013115
0.60132675	0.088871595	0.118575443	0.251016703	0.395547715	0.489384164	0.554312385	0.588733718
0.601187733	0.088917363	0.118584389	0.251103357	0.395009987	0.488744839	0.552882334	0.587445298
0.601165199	0.088465446	0.118467745	0.251424161	0.394791661	0.488368497	0.552010833	0.585908674
0.601208225	0.08801089	0.118426016	0.250674136	0.394909875	0.487845017	0.552071565	0.585758019
0.601058962	0.087987417	0.118261185	0.249494557	0.393619784	0.486133009	0.551586431	0.585521952
0.600077981	0.087628515	0.118123304	0.248841417	0.393177709	0.485200278	0.551604248	0.585134689
0.598752091	0.087410182	0.118221074	0.246922698	0.393336532	0.483980425	0.550351593	0.584378319
0.599193876	0.087237962	0.117899454	0.246564651	0.392774161	0.483922403	0.547330688	0.584575385
0.599095389	0.086912863	0.117373201	0.245805413	0.392674342	0.483576242	0.547987231	0.585151149
0.599012225	0.086839874	0.116941254	0.245236769	0.392502882	0.483253089	0.547273845	0.585534231
0.59893232	0.086544744	0.116727999	0.244912962	0.392519984	0.483100487	0.546359844	0.585045549
0.598190958	0.086515363	0.116328362	0.244361952	0.392196058	0.483216814	0.546725707	0.583153251
0.598078365	0.086224657	0.115500308	0.244151011	0.392188895	0.482875811	0.546228918	0.582217552
0.597951791	0.084481297	0.114661409	0.243375645	0.392312673	0.480599497	0.546099264	0.583216018
0.59555764	0.083606611	0.114856918	0.243155867	0.392629765	0.480413393	0.54446579	0.58477383
0.593997962	0.083521322	0.114059156	0.242650466	0.392218803	0.480340088	0.544426331	0.583209439
0.593871362	0.083500149	0.113536701	0.240625918	0.390424206	0.479370229	0.544288957	0.582500207
0.594021515	0.082787029	0.113399512	0.238318916	0.390022816	0.479156308	0.542538513	0.578732862
0.592383322	0.082788327	0.11316328	0.237318417	0.389527509	0.479376915	0.539250535	0.577905601
0.590675606	0.082258046	0.112591097	0.237052864	0.388878488	0.479427865	0.538369121	0.577686392
0.589512566	0.081992136	0.112738015	0.236463688	0.388442245	0.478663345	0.538404164	0.577227139
0.589994098	0.081701802	0.11274074	0.23598747	0.388338246	0.477775569	0.537321035	0.575710109
0.589748011	0.081483617	0.112759914	0.235525699	0.38765697	0.476038772	0.535106131	0.575550881
0.587752121	0.080954798	0.112344457	0.235364868	0.387175649	0.47555187	0.532919205	0.574982298
0.584621752	0.080562789	0.111787359	0.234870278	0.386783522	0.475107607	0.533102678	0.574987584
0.584176074	0.080234882	0.111496302	0.234246545	0.386571897	0.474091786	0.532450915	0.574877718
0.583765276	0.079972749	0.111377686	0.233750499	0.386488227	0.474021748	0.532755412	0.574324839
0.582690177	0.079665389	0.111306967	0.233333577	0.385876862	0.474184183	0.532880442	0.572383903
0.5824317	0.079518141	0.110932314	0.231842103	0.386239709	0.472672871	0.532123181	0.569219917
0.582595157	0.079172873	0.110683483	0.231427644	0.386225899	0.472477729	0.531374783	0.567449258
0.582081736	0.079079112	0.10951829	0.231218065	0.386144183	0.472189243	0.53009339	0.568101531
0.58120174	0.078786342	0.109469546	0.230177088	0.385759669	0.471164463	0.530263711	0.567516163
0.577642455	0.078451657	0.109397651	0.229517577	0.383896391	0.471548212	0.53003043	0.568425105
0.57756649	0.077951592	0.106650629	0.229282408	0.382093813	0.469810369	0.5298687	0.567642899
0.576855767	0.077516904	0.106179377	0.229078947	0.381093006	0.469309481	0.53013065	0.567390244
0.576518436	0.077334539	0.106071346	0.228883168	0.380863235	0.468956457	0.529385268	0.566623692
0.576378295	0.076647655	0.105703914	0.228519834	0.380237268	0.467976733	0.529137599	0.565926813
0.569759747	0.075899846	0.105100625	0.228124223	0.379969087	0.468340067	0.528976371	0.566133272
0.564662082	0.075125005	0.104649443	0.22711126	0.380476246	0.468461738	0.528514763	0.564043073
0.564064317	0.074734103	0.103286554	0.22654704	0.379076557	0.468266303	0.524687621	0.560557549
0.563965217	0.074823249	0.103161974	0.224489546	0.378461768	0.467536563	0.524587144	0.560326837
0.563339604	0.074765791	0.103105468	0.22445925	0.378391533	0.466030284	0.524675402	0.560053997
0.563259505	0.07468884	0.103042505	0.224245773	0.378287046	0.464685703	0.521742623	0.560357462
0.562668938	0.074669854	0.102624836	0.223568008	0.37801858	0.463193379	0.521289968	0.558395484
0.561138995	0.074564349	0.101995276	0.222330938	0.376463761	0.463123131	0.521205889	0.557192818
0.561341588	0.074562566	0.101992768	0.222302721	0.376510977	0.46264811	0.519212608	0.55677051
0.561515779	0.07367817	0.101105301	0.221843167	0.376493759	0.462089979	0.518985646	0.555857171
0.558582655	0.07324337	0.100223903	0.221555618	0.376673271	0.461114299	0.518816722	0.556073425
0.558576119	0.072805977	0.099393921	0.221178742	0.376660467	0.461278551	0.517033303	0.555915308
0.555935613	0.072683659	0.098426358	0.221166239	0.376608362	0.461374789	0.517051219	0.555148365
0.55586059	0.072637017	0.098368585	0.219681721	0.376087768	0.461309043	0.517308543	0.554947675
0.55488619	0.072239827	0.098339679	0.219467497	0.376022482	0.460735338	0.515648934	0.55482143
0.554721915	0.072142697	0.09812405	0.218454513	0.375462269	0.458998603	0.514829708	0.554359031
0.554732466	0.072126041	0.098078447	0.218517964	0.375111775	0.457268526	0.514845606	0.55313419
0.554589054	0.071242711	0.097438518	0.218038494	0.374422301	0.457171261	0.514502849	0.552461506
0.554211706	0.071018739	0.097345695	0.21772801	0.373810912	0.456979333	0.514355222	0.552916621
0.553560954	0.070786808	0.096810918	0.217477919	0.373683089	0.456919649	0.514395401	0.551107258
0.55325753	0.070618113	0.095766439	0.217372818	0.372793342	0.456814553	0.513748673	0.550195245
0.553143453	0.0704743	0.095573755	0.217057828	0.370967476	0.456860195	0.513834116	0.550521497
0.552652761	0.070435552	0.095411187	0.215250943	0.370938555	0.456495349	0.51407024	0.551007176
0.552770586	0.070338687	0.095350656	0.214775098	0.370677441	0.456473346	0.51301078	0.550062741
0.552383082	0.069996421	0.095357962	0.214552186	0.367516971	0.45613218	0.513268414	0.55013437
0.55247374	0.069713632	0.094331486	0.214146056	0.36736172	0.454425446	0.512862154	0.549676709
0.550293563	0.069584036	0.094271434	0.214210627	0.366654167	0.45440248	0.512687506	0.549856736
0.549640196	0.069565258	0.09400868	0.21387197	0.366204084	0.454190537	0.511683746	0.549586726
0.54801978	0.068766088	0.093441579	0.212411345	0.366067787	0.45422056	0.50985095	0.549235293
0.548081437	0.068530986	0.09326581	0.211978478	0.364081817	0.453905516	0.508152383	0.548884684
0.547197447	0.068002034	0.092948167	0.211405184	0.363505307	0.452785264	0.50806981	0.547897077
0.545821063	0.067881241	0.092096117	0.211372467	0.36311202	0.451729894	0.508278408	0.547429912
0.544301362	0.067682844	0.091318237	0.210846139	0.363092348	0.451265119	0.507489049	0.54750244
0.54423413	0.067597631	0.091173231	0.209942476	0.363015369	0.45022917	0.507094089	0.548028024
0.542380847	0.067572493	0.090838112	0.209962864	0.36310654	0.450181464	0.506348519	0.545267052
0.541812258	0.067216533	0.09088593	0.209595113	0.361610235	0.450217569	0.506342482	0.545246006
0.540411656	0.066450594	0.090883935	0.208564505	0.361462473	0.449876893	0.506173523	0.545181619
0.540664489	0.066036762	0.090776557	0.208456183	0.361232155	0.448976493	0.50527729	0.54520099
0.539791166	0.065956635	0.090780462	0.20841437	0.360810284	0.448703472	0.503483695	0.544151166
0.539637934	0.065758661	0.090573294	0.207825205	0.360069678	0.447963415	0.503330682	0.544238702
0.539912304	0.065612332	0.090528888	0.206685596	0.359655519	0.447711923	0.502185398	0.544680459
0.539748304	0.065289493	0.088884024	0.206177929	0.358412948	0.446720436	0.502382975	0.543283912
0.539452077	0.06421256	0.088916357	0.20606716	0.357658402	0.446292365	0.502630584	0.542795263
0.539513151	0.063873535	0.088703434	0.205362612	0.357389763	0.446124993	0.50280545	0.542589132
0.539187372	0.063785733	0.088424099	0.205339827	0.357146811	0.445703736	0.502906445	0.540860166
0.538162112	0.063662309	0.087984029	0.20445204	0.357360626	0.445118614	0.501320233	0.540671263
0.538036851	0.063558571	0.087971266	0.204112109	0.356472547	0.443438968	0.500251555	0.538947068
0.535365302	0.06346315	0.087855465	0.204098458	0.356166047	0.443490606	0.50005817	0.539000081
0.534960402	0.063414872	0.087766978	0.203713096	0.354608958	0.443840539	0.49986503	0.538317449
0.53363365	0.063157328	0.087674214	0.20355874	0.354266825	0.443653146	0.499339197	0.538300674
0.532892749	0.062673711	0.087470086	0.202204965	0.35427278	0.443118722	0.49944393	0.537992403
0.531363913	0.061962398	0.08746519	0.201356137	0.354165796	0.443172787	0.499505663	0.535421384
0.531371655	0.061647082	0.087450929	0.201305618	0.354016338	0.442368696	0.499462089	0.534315588
0.530565131	0.061310251	0.086710623	0.20109291	0.353996713	0.440733006	0.499125504	0.53471446
0.530310547	0.060969766	0.086431731	0.200641897	0.354005464	0.440775189	0.498750271	0.534728479
0.530323676	0.060774645	0.086313482	0.200585654	0.353836731	0.4396231	0.497973894	0.534608026
0.530035402	0.060333495	0.086325142	0.20051577	0.35380587	0.439482277	0.497420715	0.534335587
0.530099187	0.060164645	0.08629825	0.200188209	0.353279501	0.439022375	0.49759769	0.532697861
0.530042635	0.060039407	0.086306825	0.200125351	0.352931189	0.437387474	0.497525875	0.531072711
0.529344807	0.059828083	0.085658439	0.198697685	0.352809892	0.437274107	0.496598131	0.530743126
0.524862867	0.059832739	0.085613255	0.1981383	0.351919229	0.437198822	0.495159331	0.531276646
0.524859362	0.059751017	0.085413857	0.194750672	0.351061014	0.43712095	0.495048577	0.531196496
0.522594049	0.059192772	0.085039805	0.193130997	0.351078596	0.433728421	0.494170823	0.530959024
0.52247126	0.058717674	0.084606317	0.193107072	0.351428661	0.433920552	0.493671555	0.530801277
0.522256717	0.05814861	0.084229999	0.19312515	0.351570516	0.433531546	0.492024656	0.530416963
0.521668576	0.057970139	0.08412214	0.193089478	0.351277259	0.431878614	0.491872789	0.529643097
0.521066515	0.057652917	0.083743904	0.193031981	0.351228216	0.431348246	0.491474802	0.52937349
0.516849632	0.057295373	0.083596183	0.192418542	0.351198687	0.430980622	0.490039975	0.528385126
0.51688079	0.057270721	0.082608237	0.192401548	0.351053252	0.430060294	0.488741295	0.528745369
0.514652888	0.056780438	0.082427997	0.192226252	0.350287456	0.429424617	0.487531483	0.528482131
0.514659606	0.056698922	0.082394614	0.192566026	0.349683484	0.429370977	0.487191595	0.527912578
0.512671113	0.056706036	0.082205558	0.192102581	0.349621234	0.429377989	0.486921299	0.52724614
0.50970256	0.056665355	0.082018655	0.191933597	0.348062443	0.429202767	0.486789267	0.527258988
0.509429018	0.056650078	0.081969224	0.191924126	0.347737886	0.429071681	0.485947504	0.526206314
0.505223979	0.056641436	0.081679203	0.19155267	0.347709501	0.429313274	0.485931534	0.526602176
0.504467655	0.056660615	0.081400518	0.191608527	0.34703386	0.428097253	0.485800958	0.526693901
0.503265996	0.056033956	0.081365983	0.191587085	0.346940103	0.427875554	0.484946484	0.526411262
0.502674674	0.056028343	0.081295985	0.190190462	0.346911058	0.427790327	0.483725922	0.525661226
0.50147183	0.055645567	0.080721052	0.189975873	0.345192431	0.427381651	0.483693182	0.525472652
0.501391802	0.055412888	0.080818445	0.189994385	0.34486769	0.427423739	0.483239792	0.52462452
0.501244887	0.054990895	0.080770221	0.189693368	0.343106983	0.427425119	0.48324703	0.52414828
0.50129117	0.054700739	0.080170383	0.189646537	0.343163378	0.426933443	0.483380754	0.523707133
0.500653922	0.054140472	0.080046696	0.18963265	0.342867917	0.425965573	0.483066974	0.523839631
0.496469835	0.05412414	0.078789241	0.189369812	0.342889593	0.425306721	0.482259365	0.524055885
0.496072221	0.054113628	0.078465813	0.189033748	0.342711388	0.425233325	0.48221973	0.523480566
0.495406227	0.054174117	0.078444505	0.18863276	0.342632058	0.425133901	0.481952805	0.523013807
0.494600856	0.053645114	0.078356289	0.188257674	0.342334973	0.425096826	0.481730622	0.523000978
0.494193487	0.053002073	0.078018015	0.188299741	0.341753129	0.424976653	0.479606416	0.522312977
0.494062606	0.052849512	0.077986107	0.188163606	0.341880812	0.424946449	0.479630168	0.522323998
0.493491657	0.052744841	0.077712211	0.188142454	0.341666673	0.42490913	0.479464973	0.521911729
0.493092123	0.0526161	0.077418042	0.188111585	0.341839226	0.424584067	0.479261459	0.520833586
0.489738246	0.051777405	0.076585571	0.187658195	0.341587459	0.4226272	0.477832034	0.52029763
0.489036987	0.051495176	0.076536422	0.187504434	0.340910407	0.421897749	0.475662674	0.519300434
0.488999428	0.051228387	0.076213544	0.187121955	0.340826128	0.421616304	0.475094609	0.518626005
0.489000221	0.051092793	0.076158902	0.187055849	0.340278699	0.421051091	0.473988513	0.517135319
0.487163576	0.051027877	0.075891126	0.186740455	0.33829661	0.420721099	0.473822778	0.514197136
0.486935418	0.050956207	0.075607514	0.186479182	0.338055814	0.420732953	0.471763179	0.513627316
0.486916765	0.050792251	0.07550536	0.186469421	0.337475217	0.420830577	0.471733402	0.512380767
0.48589443	0.050054027	0.075484694	0.186450345	0.336128432	0.420366954	0.471799096	0.511209674
0.485449182	0.049977752	0.074919545	0.186215157	0.33612	0.420281415	0.472022407	0.511027244
0.484985434	0.04989827	0.074711223	0.186028467	0.335988701	0.420214725	0.471121321	0.510971458
0.481825135	0.049736737	0.074247681	0.186050736	0.335724183	0.419812284	0.469373958	0.510847474
0.480281113	0.049634628	0.0740448	0.185920302	0.335670183	0.419107446	0.468328313	0.509867349
0.480232914	0.04953514	0.073471472	0.185876242	0.334485011	0.418217003	0.467664218	0.509032948
0.479884795	0.049476044	0.073348533	0.185890524	0.332919839	0.417472115	0.465218882	0.507422605
0.479861101	0.049433084	0.072757455	0.184533916	0.332722099	0.417219282	0.464734317	0.506370348
0.478565884	0.04902105	0.072055628	0.184567214	0.332938525	0.41701772	0.463573802	0.505979356
0.477649196	0.048998804	0.071995865	0.184149432	0.331934128	0.41637009	0.462707493	0.504759973
0.477498638	0.048980807	0.07194898	0.183889143	0.331910528	0.416236349	0.461804449	0.503537713
0.477530662	0.048982804	0.071238795	0.18353122	0.332011603	0.416229669	0.460996907	0.50127618
0.477513781	0.048764941	0.070875568	0.182958032	0.33115829	0.416227809	0.460934531	0.501194943
0.476775475	0.048664982	0.070820655	0.182865014	0.330821016	0.415493041	0.459808915	0.50111744
0.476693165	0.048609888	0.070574052	0.182801134	0.33032588	0.415412797	0.45934453	0.49872436
0.476104101	0.048659934	0.070373511	0.182856715	0.329329359	0.414161805	0.459745765	0.497847174
0.475786992	0.048686125	0.070292454	0.182725238	0.328194806	0.413908867	0.459498332	0.497130107
0.475257639	0.048562274	0.070287141	0.182452392	0.32789516	0.413725679	0.458520032	0.496493872
0.475247739	0.048539885	0.06982031	0.182060556	0.327870546	0.413572503	0.458481663	0.495826736
0.475102118	0.047939512	0.069608447	0.182020127	0.327588351	0.413502677	0.458043458	0.495715365
0.475110513	0.047913315	0.06871879	0.181838908	0.327155988	0.413212743	0.457583868	0.496225893
0.474883909	0.047546563	0.068264338	0.181693518	0.327090185	0.413209608	0.457575438	0.493961379
0.473940685	0.04647865	0.068157167	0.181536838	0.326607226	0.412457448	0.45754178	0.493877856
0.472937637	0.046341873	0.068019265	0.18131514	0.326236015	0.412039105	0.457565343	0.494012968
0.472032236	0.046383432	0.068007402	0.181283625	0.326148864	0.412165154	0.456189298	0.493674975
0.471778335	0.046378328	0.068006657	0.180750938	0.326154036	0.411482392	0.455641255	0.492822509
0.471640521	0.046205813	0.067974438	0.180682905	0.326108898	0.411510296	0.455154824	0.492268501
0.471292006	0.045939211	0.067919166	0.18057586	0.326089186	0.41059379	0.455591699	0.491953064
0.470258106	0.045781301	0.067613275	0.180583681	0.324687153	0.410331036	0.455507424	0.490611098
0.469365607	0.045227739	0.067449408	0.179882116	0.323687773	0.407236678	0.452887335	0.491034248
0.46707914	0.045203353	0.066715874	0.178808688	0.323250038	0.406624993	0.452882391	0.491465405
0.466996095	0.045160222	0.066322626	0.17845612	0.320925611	0.406537798	0.452877233	0.489618513
0.466662496	0.045018952	0.065573576	0.178436158	0.320594601	0.405194105	0.452918816	0.488881508
0.466644598	0.044717392	0.065610582	0.178364589	0.320626548	0.402084687	0.451645303	0.48875044
0.465920438	0.044699516	0.065544435	0.178394492	0.317440527	0.401585444	0.450194795	0.488667901
0.465908312	0.044603866	0.065204207	0.178395874	0.317299629	0.400938569	0.450357766	0.486607332
0.464416248	0.044386381	0.065184437	0.178283686	0.316835161	0.400501018	0.449466562	0.485536829
0.463437447	0.044387335	0.064708565	0.178291008	0.31618036	0.39977798	0.447715164	0.485470344
0.463318389	0.044339942	0.064535856	0.177331786	0.315189833	0.399471658	0.447539419	0.485038927
0.462610872	0.044150722	0.064364761	0.177319974	0.314203021	0.398638312	0.447473239	0.482859518
0.462266643	0.043599001	0.064024822	0.177161653	0.313900837	0.398529309	0.447610922	0.483257834
0.461929419	0.043582287	0.063726954	0.176688944	0.314120179	0.398278447	0.447309549	0.48365595
0.461556878	0.043428104	0.063730255	0.17665145	0.312954443	0.397897792	0.445854223	0.483256779
0.461375782	0.043305594	0.06306221	0.175994601	0.312893211	0.397350556	0.445780797	0.48233193
0.459543613	0.043337286	0.062974539	0.175798903	0.312792519	0.396630168	0.444647103	0.481853935
0.458391458	0.043284808	0.062876787	0.175699946	0.312011032	0.396267174	0.443973853	0.481202493
0.458270849	0.043205169	0.062747915	0.175305108	0.31179961	0.394960981	0.44372886	0.480990538
0.457490733	0.042985469	0.062715373	0.175317338	0.311578921	0.393207186	0.443719115	0.481663123
0.456931157	0.042975781	0.062684239	0.175386284	0.310927187	0.392874852	0.443593994	0.480909616
0.456584292	0.042756092	0.06212605	0.175190393	0.311221475	0.392717151	0.442970612	0.480823356
0.456215648	0.042695516	0.06208716	0.174349078	0.311255214	0.391677898	0.441592057	0.479916739
0.456000156	0.042557294	0.061956266	0.174326097	0.311263482	0.391717597	0.441423227	0.478996978
0.455660259	0.042488992	0.061375624	0.17425522	0.309317772	0.391634291	0.441319197	0.47902415
0.454728264	0.04233685	0.061330359	0.173713435	0.308912621	0.390675953	0.441265913	0.47885883
0.451300046	0.042216572	0.060670927	0.173554053	0.308516351	0.390659956	0.441133513	0.478401686
0.450545746	0.042158817	0.060753959	0.172691542	0.307301059	0.390190119	0.441091664	0.477460594
0.44967651	0.041669818	0.06073152	0.172322696	0.307114632	0.388980255	0.440777511	0.477384322
0.448821642	0.041640612	0.060605058	0.171824235	0.306601252	0.388684424	0.44040943	0.475492004
0.448456118	0.041504426	0.060495481	0.171727332	0.305308869	0.388587168	0.440084769	0.474448871
0.447678971	0.041369209	0.060315445	0.170830148	0.304226475	0.388426163	0.439119031	0.473843852
0.447693422	0.041213224	0.060190723	0.170764896	0.304013921	0.387725315	0.437797172	0.472805724
0.448057378	0.041237637	0.059974882	0.170533294	0.303753749	0.387784218	0.437653792	0.472552756
0.446048223	0.041140286	0.059835623	0.170442669	0.303519015	0.386655299	0.437394342	0.472455227
0.44255935	0.041013952	0.05985749	0.170260713	0.303218788	0.38589368	0.437141548	0.472379513
0.441748957	0.040949024	0.059906989	0.170234802	0.30289893	0.38471806	0.43718945	0.472026916
0.439272662	0.040776414	0.059426824	0.170018774	0.302891465	0.384435313	0.437324792	0.472135145
0.439270416	0.040676016	0.059021538	0.169862849	0.302670385	0.384293394	0.43732374	0.471430781
0.439297841	0.040656757	0.058996911	0.169797954	0.302022828	0.383703423	0.437149442	0.471449076
0.439140676	0.040687541	0.058812721	0.169568313	0.301936874	0.383746117	0.436245642	0.471402757
0.438850361	0.040149461	0.058841095	0.169394636	0.301941516	0.383788556	0.434649078	0.471124975
0.437929218	0.040143705	0.058732742	0.169315283	0.301900103	0.382938735	0.433189237	0.468683744
0.437931234	0.04009037	0.058439072	0.168720323	0.30156769	0.383091885	0.430342822	0.468684923
0.437734203	0.039818676	0.058476132	0.168625213	0.301424589	0.382925351	0.429730259	0.467790693
0.437666993	0.039759663	0.057829302	0.168435867	0.301163088	0.38288259	0.429430034	0.465761397
0.436726465	0.03968689	0.057030964	0.168432739	0.300726315	0.382588899	0.42804147	0.465351917
0.435980514	0.038913743	0.056918185	0.168252831	0.300336277	0.382262794	0.427417009	0.46542753
0.435744245	0.038885287	0.056915267	0.16755278	0.300414129	0.382193637	0.427308318	0.465514212
0.434820669	0.03884493	0.056944955	0.167574416	0.300233646	0.381534583	0.426680661	0.46548362
0.434696878	0.038576764	0.056287244	0.166920498	0.299917242	0.381019178	0.426697506	0.464455722
0.434550381	0.038479376	0.056109458	0.16673634	0.299843162	0.380835172	0.426712558	0.464480697
0.430520578	0.038193073	0.055665662	0.166358342	0.299928199	0.380353311	0.425743803	0.461374938
0.428417584	0.037981802	0.055224509	0.166219744	0.299552255	0.38012284	0.424852451	0.460981808
0.426275359	0.037964838	0.055221447	0.165987647	0.298254757	0.379704959	0.42437047	0.4593692
0.425923672	0.037596361	0.055151392	0.165972543	0.29745875	0.379691938	0.423696941	0.459139938
0.425768111	0.037609529	0.054921892	0.165565047	0.297250246	0.379219545	0.423491908	0.458569001
0.425755428	0.037434438	0.054723524	0.165325829	0.29687997	0.378729549	0.422693806	0.45809757
0.425096626	0.037156367	0.054670781	0.165281053	0.296689865	0.378027429	0.420630673	0.45791647
0.42501329	0.037074807	0.054693884	0.165053735	0.29501247	0.377989809	0.419787905	0.458119486
0.424864601	0.036694859	0.054567815	0.164676184	0.295090223	0.377057615	0.419769952	0.457971341
0.424189917	0.036654917	0.054179796	0.164590678	0.293879098	0.375359961	0.419429586	0.457213492
0.423510793	0.036562552	0.053946114	0.164731008	0.293587201	0.374992395	0.419335916	0.457146728
0.422558956	0.036389105	0.053969481	0.164279019	0.293355899	0.374430148	0.417959853	0.45621248
0.422586373	0.036234578	0.054010212	0.164133733	0.293129034	0.374385594	0.417925051	0.45572646
0.422460724	0.035947494	0.053734246	0.164117639	0.292871392	0.373771553	0.417170855	0.453762277
0.421922193	0.035917378	0.053236143	0.164108211	0.292650581	0.373225591	0.417306307	0.452620342
0.422103583	0.03585704	0.053205196	0.163869785	0.292568546	0.372424386	0.416513749	0.452207502
0.421468607	0.035745756	0.053196021	0.163736645	0.291299151	0.37193576	0.415976984	0.452101923
0.420696851	0.035719508	0.053177715	0.163396263	0.291302529	0.371878492	0.41597003	0.452043796
0.420307024	0.035571534	0.053024876	0.163382985	0.291293922	0.371533935	0.416142464	0.450920786
0.419927242	0.035362378	0.052497071	0.162860624	0.291070579	0.371633119	0.416098503	0.450392022
0.417365433	0.03532653	0.052518885	0.162727429	0.291044888	0.370683821	0.416135896	0.447306338
0.416925873	0.03520877	0.051541907	0.162509086	0.290710093	0.368446239	0.415219522	0.446114988
0.415003247	0.035142973	0.051371255	0.162517101	0.289794292	0.367994661	0.41528164	0.446105093
0.413786168	0.035051572	0.051122038	0.161880675	0.289669215	0.36807028	0.415259915	0.445661979
0.41386906	0.034936293	0.051126857	0.161882661	0.289551138	0.367806848	0.413561601	0.445451384
0.41363994	0.034898033	0.051087217	0.161600128	0.289566244	0.366527423	0.413423454	0.445291092
0.413087258	0.034754972	0.051072231	0.161246187	0.287251406	0.36526464	0.412874404	0.44493885
0.412056197	0.034617754	0.051068298	0.161199715	0.287132457	0.364724224	0.413068736	0.441646261
0.412010856	0.034337338	0.050972604	0.16119719	0.286678484	0.364589416	0.412683407	0.441215949
0.411900096	0.034348555	0.051029848	0.161086864	0.2864382	0.364257728	0.412556916	0.439141793
0.411621946	0.034103116	0.050481108	0.16099508	0.286113604	0.364248232	0.412540522	0.43673323
0.411548744	0.034056459	0.05037156	0.160301559	0.285919981	0.364319023	0.412046513	0.434592927
0.410671908	0.033995645	0.049992741	0.160104788	0.285663783	0.363567081	0.41196813	0.434885927
0.409988103	0.033963207	0.049721676	0.159540037	0.285340818	0.362628914	0.412223582	0.43492537
0.409888443	0.033913836	0.049652445	0.159515191	0.284377592	0.362284867	0.41177621	0.433864725
0.40968363	0.033914274	0.049503935	0.159335727	0.284199379	0.361082863	0.411051564	0.433112297
0.408750527	0.03386307	0.049235147	0.159114775	0.283889495	0.360240891	0.410967501	0.432926107
0.405106865	0.033833477	0.048893198	0.159034976	0.283769902	0.359603843	0.411021716	0.432654105
0.405130347	0.033778196	0.048734298	0.158947088	0.283324504	0.359643583	0.410055143	0.433018634
0.404488628	0.033474935	0.048588515	0.158810292	0.283081123	0.359565193	0.409593621	0.433171544
0.401971479	0.033253748	0.048481413	0.158628546	0.282769129	0.358985468	0.409570452	0.432151011
0.401140441	0.033121693	0.048501454	0.155205453	0.281358142	0.35875213	0.409495292	0.43228848
0.400635443	0.03313833	0.048466878	0.155041486	0.280940096	0.358765627	0.408067767	0.432019907
0.3989282	0.032820591	0.048245994	0.154974862	0.280881189	0.358139897	0.406790138	0.432025821
0.398799444	0.032658991	0.048201606	0.154559406	0.280850258	0.357395316	0.406580672	0.432094457
0.398259484	0.032641509	0.048049486	0.154103641	0.280745639	0.357328174	0.40644236	0.431986947
0.39807452	0.032572684	0.04800325	0.154096965	0.280579074	0.357093297	0.40629376	0.431985595
0.397542972	0.032567082	0.047924374	0.154056485	0.280263619	0.357126858	0.404005558	0.431434397
0.396265455	0.032439363	0.047996464	0.153756492	0.280353493	0.356789694	0.40329547	0.431267234
0.394372289	0.032433479	0.047846803	0.1538123	0.279521041	0.355924545	0.403173219	0.431376252
0.39428662	0.032297664	0.047652556	0.153804545	0.278739967	0.354510716	0.402623556	0.430471604
0.394236305	0.032238342	0.047605782	0.153823579	0.278684819	0.354425171	0.40204673	0.428869038
0.393333599	0.032235568	0.047494758	0.153617184	0.278566652	0.353933587	0.400943869	0.428554535
0.393528753	0.032132666	0.047391483	0.153191578	0.278578384	0.353689426	0.400207792	0.428684529
0.39321604	0.032071685	0.047265568	0.15232113	0.278063373	0.352881466	0.39994399	0.42877288
0.39307187	0.03210106	0.047228938	0.152205251	0.277986312	0.352423689	0.399147132	0.429090834
0.393082389	0.032048125	0.047137687	0.151836622	0.277961424	0.352385575	0.399021433	0.428626337
0.393048516	0.03175513	0.047073845	0.15164369	0.277678426	0.351580137	0.398384385	0.42856918
0.392822605	0.031574966	0.047026947	0.151432742	0.27739467	0.351269104	0.396168049	0.428055238
0.392865269	0.031078065	0.046731788	0.151405964	0.27734959	0.351021481	0.395063539	0.427242434
0.392712603	0.030799154	0.046749774	0.151404645	0.277327813	0.348648681	0.394157764	0.427040506
0.392403832	0.030532989	0.046412991	0.150688044	0.277113728	0.348167248	0.393122906	0.426632568
0.392056509	0.030307786	0.046296949	0.150679723	0.276230407	0.3478736	0.39319237	0.425597647
0.391516144	0.030043972	0.046302016	0.150561163	0.27605676	0.34770661	0.393224397	0.425233884
0.391418791	0.030040267	0.046285384	0.150413741	0.276032546	0.347325736	0.390736737	0.420195487
0.39143437	0.029845332	0.04627203	0.150440155	0.276152684	0.345522801	0.390754214	0.418927059
0.390812657	0.029839219	0.046304275	0.150256774	0.275965863	0.345518307	0.389617659	0.418567226
0.390743005	0.029821432	0.046290721	0.149987127	0.275913334	0.345483672	0.388942718	0.418423736
0.390635098	0.029681656	0.045785882	0.14999425	0.275608746	0.345079915	0.388338643	0.417577935
0.389487852	0.029626864	0.045785339	0.149886371	0.275525701	0.344781177	0.388070973	0.417632179
0.38850048	0.02963748	0.045605401	0.149778749	0.274360177	0.344703613	0.38792417	0.417084902
0.388050103	0.029615146	0.045473826	0.14901306	0.273899732	0.343752262	0.386616293	0.417038231
0.387985107	0.029585237	0.045196081	0.149061706	0.273664824	0.342541569	0.386160547	0.415128677
0.387429489	0.029355126	0.045134978	0.148973946	0.273554008	0.342221217	0.384705744	0.414806366
0.387548233	0.029321855	0.044805194	0.14891563	0.27300947	0.339671022	0.384602777	0.414820143
0.386345134	0.029226493	0.044641791	0.148581136	0.273019693	0.33971043	0.38349319	0.414663744
0.385599431	0.029125966	0.044480124	0.148487891	0.272895686	0.338821594	0.383632467	0.414245774
0.385096017	0.029054697	0.044474189	0.148462201	0.272476877	0.335564154	0.383659045	0.412140785
0.384594096	0.028838524	0.044484782	0.148199932	0.271882991	0.335454177	0.383349112	0.411758056
0.384433698	0.028761204	0.044242435	0.147763738	0.271632633	0.33465086	0.382992703	0.411491687
0.384110061	0.028639443	0.044238744	0.147761953	0.271264814	0.334489761	0.380597617	0.410255729
0.383917209	0.028606805	0.044223883	0.147458311	0.27135132	0.334442764	0.380527615	0.409711107
0.383961621	0.028542382	0.044273775	0.147333349	0.271245696	0.334079023	0.380675977	0.409516177
0.382301374	0.028453802	0.043974701	0.147320364	0.270469804	0.333890981	0.380581154	0.409287191
0.382238936	0.02844137	0.043773544	0.147316726	0.270522202	0.33277717	0.380552043	0.40824507
0.381952133	0.028432585	0.043782987	0.147121912	0.269842634	0.332315505	0.378765851	0.40789037
0.381805009	0.028414156	0.043746349	0.147079175	0.269661826	0.331416652	0.378027876	0.407636141
0.38017954	0.028432552	0.04363764	0.14683857	0.268600093	0.32992364	0.376348123	0.407432611
0.38020455	0.02840497	0.043352278	0.146797562	0.268225523	0.329740353	0.376376498	0.406772732
0.379566893	0.028190305	0.043170386	0.146315386	0.267519625	0.328813612	0.376341016	0.406807502
0.378699166	0.028028414	0.043055726	0.146251858	0.267414682	0.328292307	0.374473064	0.403027821
0.378759596	0.02767709	0.043006752	0.145988433	0.266598424	0.328312791	0.371449965	0.399184106
0.37852358	0.027295494	0.042989352	0.145247379	0.266628998	0.327877995	0.370362076	0.398993349
0.377887434	0.027095798	0.042872431	0.14452458	0.266468914	0.327763881	0.366715802	0.398867675
0.377639364	0.027042827	0.042740027	0.144560819	0.26578456	0.326233738	0.365429075	0.39845606
0.377390194	0.026913563	0.042591185	0.144271081	0.265161922	0.326498358	0.365144108	0.397312119
0.376623941	0.026915675	0.042574498	0.144058563	0.264766689	0.326134572	0.363663273	0.396923777
0.375788234	0.026534616	0.042457408	0.143813748	0.264719413	0.326103515	0.362725972	0.396758024
0.375388062	0.026558861	0.042415202	0.143664523	0.264698869	0.325633638	0.361775261	0.396625696
0.374911756	0.026346236	0.042348608	0.143632926	0.26418285	0.324921352	0.360462275	0.394738746
0.374955313	0.026366898	0.04233782	0.143544933	0.263606785	0.324381816	0.360422203	0.393558602
0.373949848	0.026295908	0.042332163	0.143437581	0.262768535	0.32334172	0.357983626	0.393569799
0.37147286	0.026258045	0.042310524	0.14312636	0.262774687	0.322791249	0.357628249	0.393726697
0.371370592	0.025970894	0.04225069	0.142940325	0.262078706	0.322646115	0.357682054	0.392294605
0.371219693	0.025967989	0.042188744	0.143081904	0.262003039	0.32251038	0.357483006	0.392174356
0.371281409	0.025986878	0.042055661	0.143054046	0.261833905	0.322507384	0.357096623	0.391007442
0.370185863	0.025909505	0.042040418	0.142924929	0.261413349	0.322327016	0.357054841	0.389833368
0.369953932	0.025904157	0.041792262	0.142831893	0.260717144	0.320394235	0.356341364	0.388615794
0.369787537	0.025663195	0.041607533	0.142859948	0.260448708	0.318890049	0.354614399	0.388449808
0.369729573	0.025496543	0.041597313	0.1427496	0.259377709	0.318739683	0.354467968	0.387612165
0.369704819	0.025478848	0.041457054	0.142630555	0.259145094	0.318273174	0.354557825	0.386578473
0.369237686	0.025385953	0.041298789	0.142506299	0.259055521	0.318008058	0.353692364	0.385214995
0.369201094	0.025317312	0.041284844	0.142185824	0.257113261	0.317993167	0.353604229	0.385053268
0.368744937	0.025374787	0.041039241	0.142087401	0.257031282	0.316436123	0.353032738	0.384971159
0.368329589	0.025378897	0.041028209	0.141882283	0.256983218	0.315950542	0.352473919	0.383255289
0.368068416	0.025355312	0.040446243	0.141816166	0.256815803	0.315368725	0.351356955	0.382740765
0.366876484	0.025327193	0.040350662	0.141804452	0.256436065	0.314726812	0.350934549	0.381828586
0.366762972	0.025221566	0.040356934	0.141794824	0.256018114	0.314038504	0.350715771	0.380400992
0.3661653	0.025244064	0.040366937	0.1413462	0.255542147	0.312327325	0.34993273	0.3801281
0.36580409	0.025146026	0.040167091	0.141279978	0.255457161	0.310803691	0.349127348	0.380168722
0.365075772	0.025056671	0.039803809	0.141082043	0.255424647	0.310919199	0.348703681	0.37886005
0.365133761	0.024986914	0.039532845	0.140985585	0.254688017	0.310799207	0.348418027	0.377738044
0.364620875	0.024956047	0.039464568	0.14079725	0.254427334	0.310338651	0.348174051	0.376590343
0.364565043	0.024671813	0.039447207	0.140255146	0.25427173	0.309072875	0.347702874	0.376170012
0.36423414	0.024549871	0.039282813	0.139732121	0.253914466	0.308751713	0.346833187	0.376045205
0.360719051	0.024516154	0.039265371	0.13895841	0.252480751	0.307861662	0.346306708	0.375608144
0.360544988	0.024428825	0.039110437	0.138942569	0.251902419	0.307701515	0.346407915	0.374215974
0.360092414	0.024142046	0.03904708	0.138900753	0.251949795	0.307676384	0.345263369	0.374203502
0.359915377	0.024100599	0.038684657	0.138749448	0.251837016	0.307511638	0.34526108	0.374216175
0.359788785	0.023870167	0.038568058	0.138320696	0.251319352	0.307604993	0.34442989	0.373747694
0.359724833	0.02390362	0.038169448	0.138018866	0.251299088	0.307232622	0.343736847	0.372517775
0.358863232	0.023843387	0.038031859	0.137948133	0.249730411	0.306253646	0.343507303	0.369859227
0.358569211	0.023818201	0.037664741	0.137849375	0.249731061	0.30614226	0.343608118	0.369838555
0.35861903	0.023590728	0.037622618	0.137601864	0.249641969	0.305945513	0.341188027	0.368904839
0.358312472	0.023558203	0.03762303	0.137307853	0.249394623	0.30555374	0.340920079	0.367923947
0.358206342	0.023452769	0.037591272	0.137028973	0.249167382	0.305381735	0.341235759	0.367856293
0.358189962	0.023146177	0.037494685	0.136905574	0.248827059	0.305246109	0.339802687	0.368167487
0.358129281	0.022983266	0.037316512	0.136570705	0.248912992	0.305098399	0.338654968	0.367352394
0.358020914	0.022962648	0.037301182	0.13529574	0.248938383	0.303377471	0.338139078	0.366860394
0.356623224	0.022963447	0.036553441	0.135226666	0.248778932	0.302288926	0.337845125	0.366263648
0.356436842	0.022868912	0.036516266	0.134746641	0.248348621	0.302367867	0.337284661	0.365757909
0.355851696	0.022873005	0.036391823	0.134504391	0.248305115	0.301800189	0.337158033	0.361999403
0.355806521	0.022694035	0.036264085	0.134581892	0.248186669	0.300167003	0.336789101	0.359302711
0.354415584	0.022676321	0.036167954	0.134491985	0.247945612	0.299081905	0.336248172	0.359380952
0.35412237	0.022673148	0.036059319	0.134311428	0.24781359	0.298127578	0.335869944	0.358917943
0.353332496	0.022473873	0.036007046	0.133918415	0.24756459	0.296674641	0.33540214	0.35747091
0.352880782	0.022381635	0.035988701	0.133850876	0.247523182	0.296419671	0.332545221	0.356809721
0.352627224	0.022229381	0.035992803	0.133491815	0.247547635	0.295532053	0.33213115	0.3561609
0.35222294	0.022035643	0.035980724	0.133357845	0.247409659	0.294736254	0.332326726	0.355805305
0.351906845	0.021990466	0.035998587	0.133354432	0.247058479	0.294591921	0.331433216	0.354722486
0.351393327	0.021947959	0.03582391	0.133318386	0.245653412	0.294022983	0.330007682	0.354521611
0.349990762	0.021851676	0.035800916	0.132772228	0.24507865	0.293598245	0.327976788	0.354190594
0.349111881	0.021775374	0.035549587	0.132821898	0.24514022	0.293104239	0.328058805	0.354271281
0.348944352	0.021718021	0.035509179	0.132434019	0.245125996	0.292551659	0.327579952	0.35419308
0.347505231	0.021620487	0.035405269	0.131890341	0.244040808	0.29222137	0.327388169	0.354126477
0.347362583	0.021245902	0.035448607	0.131611257	0.243778553	0.292213078	0.327303574	0.353609305
0.346964684	0.021190586	0.035394004	0.131627441	0.243657152	0.292211969	0.326448537	0.353103039
0.346982358	0.021184709	0.035296412	0.131551115	0.243320976	0.291742129	0.326092314	0.353076519
0.346651606	0.021049826	0.035295627	0.13145482	0.243249207	0.291046526	0.324718569	0.351717761
0.346671351	0.020948295	0.035122423	0.130966931	0.243181331	0.290732406	0.324642175	0.350941536
0.346562397	0.020871913	0.034960048	0.130847116	0.2428812	0.289726688	0.32429494	0.350329315
0.346486493	0.020870238	0.034379071	0.130684652	0.242871116	0.289518303	0.322956967	0.349983488
0.346503695	0.020800944	0.034403189	0.130519472	0.242825493	0.28876152	0.32199514	0.349798152
0.345929774	0.020623506	0.034305695	0.13052012	0.242451539	0.287679866	0.322018483	0.349692668
0.34603692	0.020635697	0.03381489	0.13011966	0.242180137	0.28397324	0.321336294	0.348764534
0.34581525	0.020630091	0.033590633	0.129750887	0.241911919	0.282504087	0.321133896	0.34801039
0.345630305	0.020631691	0.03336917	0.129742586	0.242001563	0.282049511	0.319617285	0.347959218
0.343974904	0.020580287	0.033163463	0.129163155	0.241865769	0.282123401	0.318877542	0.34743929
0.342890551	0.020304812	0.033147396	0.129142839	0.241748563	0.281739135	0.317852711	0.347335832
0.341979042	0.020358882	0.032907651	0.1290858	0.241220955	0.280389497	0.317889066	0.346993166
0.34200175	0.020386626	0.032756997	0.129086655	0.24064876	0.280385972	0.318285495	0.345671533
0.341823987	0.020212698	0.03266953	0.128964036	0.238777359	0.28042818	0.317494122	0.345548866
0.341862632	0.020144224	0.032593063	0.127859955	0.238353493	0.279936273	0.315789857	0.343855205
0.341144137	0.019818918	0.032407325	0.12746228	0.237927531	0.279696091	0.314467188	0.343576863
0.339990549	0.019714928	0.032425138	0.127418196	0.236799761	0.278025256	0.314322149	0.34267106
0.339943121	0.019611757	0.032231859	0.126991546	0.236391534	0.277068341	0.312479473	0.341118097
0.339276125	0.01930353	0.03219587	0.126953291	0.235725118	0.276523304	0.311416683	0.340585444
0.337078028	0.019116402	0.032193226	0.126707402	0.235448014	0.273581815	0.309712501	0.339786985
0.337069843	0.018302453	0.031928029	0.12565812	0.235076683	0.273501578	0.310116545	0.339713501
0.336905953	0.018085157	0.031680217	0.125558659	0.233380975	0.273336992	0.309859598	0.338999863
0.336492426	0.018026859	0.031620918	0.125635683	0.232655864	0.273138829	0.309328521	0.338859552
0.336093229	0.018022763	0.031513447	0.125629956	0.232043271	0.273058595	0.308755318	0.338705337
0.336120435	0.018018096	0.031498647	0.125043709	0.23185203	0.271588627	0.308765122	0.338421597
0.336133019	0.017962449	0.031441936	0.124836996	0.231730012	0.271332558	0.308787719	0.337293061
0.335182353	0.017840287	0.031023533	0.124768951	0.231453774	0.270961918	0.307874213	0.337414445
0.334909963	0.017800053	0.030936368	0.124785527	0.230050136	0.26908279	0.307538871	0.337327275
0.334422844	0.017818214	0.030871555	0.124081771	0.229957747	0.268929661	0.305809598	0.336526716
0.334415746	0.017812104	0.030642317	0.123576839	0.229501405	0.268862594	0.305853349	0.335912676
0.332609891	0.01776112	0.030632649	0.123378499	0.229410978	0.268883449	0.304667109	0.335464069
0.332560798	0.017263967	0.03059521	0.12303576	0.22941667	0.268575314	0.304639803	0.335231514
0.332568882	0.016797453	0.030612866	0.122988574	0.228935338	0.267698008	0.30448731	0.335329809
0.332088128	0.016711693	0.030573584	0.122788451	0.22830843	0.266101994	0.304389856	0.332596658
0.330670523	0.016700909	0.030563699	0.122128288	0.226734675	0.266173779	0.304315633	0.332289406
0.329694396	0.016546892	0.030292118	0.121999257	0.226431278	0.265846394	0.304196342	0.331582329
0.329641453	0.016073414	0.030243237	0.122010511	0.226152326	0.265177768	0.303349237	0.330393835
0.329320228	0.015988114	0.029813058	0.121871072	0.225958314	0.263863032	0.302860878	0.33041104
0.328567122	0.015925188	0.029802465	0.121817634	0.224589432	0.263818975	0.302870302	0.329200876
0.328602077	0.015936691	0.029667726	0.121303004	0.224255997	0.263907421	0.30282379	0.327874661
0.327411693	0.015891522	0.02946149	0.121126594	0.224128285	0.262404014	0.300991712	0.32790711
0.327122975	0.015864856	0.029407311	0.121114731	0.223689742	0.261863082	0.301014566	0.326811697
0.326971733	0.015552645	0.029330297	0.121028979	0.223628476	0.260591048	0.299558794	0.323965594
0.326931965	0.01539768	0.029321189	0.120416836	0.223251489	0.260039876	0.299905156	0.322592299
0.326099557	0.015395489	0.029155125	0.120283905	0.223105696	0.260012519	0.298447197	0.322285392
0.325794883	0.015260741	0.029086779	0.12025129	0.222119449	0.259250059	0.29774681	0.322141914
0.325320668	0.015221828	0.029073485	0.119749533	0.221734019	0.258590337	0.29776617	0.322205619
0.323736911	0.014578184	0.02912378	0.119397825	0.221631852	0.256248043	0.296942611	0.321720448
0.323698725	0.014589967	0.028971581	0.119376978	0.220277274	0.256153814	0.296706158	0.32156219
0.323579675	0.014596571	0.02862194	0.119001013	0.219948065	0.255132981	0.296066845	0.321142914
0.322735789	0.014608611	0.028593198	0.118987247	0.219175829	0.255174264	0.295265373	0.321247567
0.322609592	0.014534633	0.028598286	0.118743491	0.219078569	0.254132479	0.29446131	0.320037724
0.322232672	0.014499558	0.02849123	0.118723804	0.216514827	0.253724278	0.293501725	0.318164977
0.319293132	0.014347038	0.028496014	0.118479032	0.215701389	0.253504813	0.293456699	0.317129696
0.318111503	0.014197552	0.028315001	0.118111155	0.215167854	0.253227457	0.29186793	0.31467904
0.317447837	0.01420219	0.028225123	0.117715805	0.214199797	0.252942746	0.29039862	0.314595398
0.31543359	0.014215289	0.028169882	0.117404001	0.213745722	0.252721207	0.289925505	0.314663368
0.314848532	0.014174238	0.027960339	0.117183906	0.212991477	0.251479548	0.288539366	0.314097418
0.314753053	0.014210607	0.027691315	0.117092447	0.212379426	0.251459174	0.28795621	0.314425641
0.31460442	0.01427052	0.027670777	0.116899618	0.210362599	0.251589897	0.287522149	0.314251795
0.314617781	0.01425305	0.02765365	0.116512563	0.2101455	0.251332976	0.287007893	0.311304495
0.31428687	0.014216209	0.027455412	0.116548875	0.210106332	0.250818835	0.28698297	0.3078456
0.314424448	0.014022658	0.027453746	0.116031528	0.20940386	0.250672999	0.284761529	0.306835818
0.314201499	0.013974809	0.02740884	0.115721799	0.208245674	0.250459814	0.284616457	0.306575067
0.313494675	0.013961013	0.027398259	0.115661398	0.208024874	0.250050479	0.284321561	0.304387283
0.313513368	0.013908064	0.027276074	0.115719097	0.206076445	0.250029303	0.282876169	0.304220545
0.313420783	0.013857092	0.027177237	0.11580151	0.206063676	0.25003179	0.282826925	0.303021525
0.313275836	0.013858868	0.027191733	0.115283952	0.205466756	0.250187485	0.282758351	0.302314987
0.311132757	0.013843129	0.027115362	0.115280309	0.20536425	0.250132107	0.282306523	0.302324708
0.311138067	0.013796167	0.02712047	0.115228303	0.205083306	0.249760512	0.28118436	0.301991748
0.309112777	0.013726143	0.027071172	0.115119877	0.205011369	0.248048666	0.281069726	0.300641295
0.309147111	0.013208387	0.027018295	0.115090751	0.204902447	0.24689633	0.281152207	0.300752969
0.307735286	0.013169143	0.026670697	0.114696902	0.204852838	0.246457698	0.278596259	0.30057294
0.305786846	0.013133098	0.026497522	0.114687551	0.204676643	0.245569594	0.277654645	0.298961642
0.304637373	0.01312737	0.02622532	0.114679673	0.204438533	0.244863835	0.276972823	0.297390682
0.302769117	0.013043783	0.025968329	0.114620653	0.204386579	0.244690315	0.276779933	0.296919484
0.302430257	0.012410216	0.025960334	0.114509075	0.203995611	0.243836188	0.275481816	0.296512917
0.302022059	0.012290179	0.025727305	0.11449207	0.201271802	0.243872133	0.274881841	0.294806195
0.301873325	0.012266528	0.025738484	0.114300327	0.201230759	0.243677711	0.272842951	0.294110879
0.301884515	0.012228949	0.025593852	0.114075112	0.20051741	0.243339063	0.273139101	0.293119742
0.301401309	0.012180885	0.025612233	0.114090726	0.200397432	0.241617244	0.272897696	0.292183771
0.301422313	0.012151128	0.025337498	0.113877121	0.200365907	0.24124678	0.272921768	0.292131087
0.301175402	0.01212936	0.02526642	0.113882572	0.199580118	0.241119994	0.27280503	0.291946085
0.300806262	0.012018236	0.024957444	0.113653378	0.199528551	0.240222132	0.271125425	0.289944052
0.300879904	0.012024693	0.024924968	0.113635656	0.198282363	0.239580578	0.268476389	0.289031535
0.29971006	0.012015824	0.024847093	0.113534612	0.198294972	0.239201591	0.268173931	0.287671583
0.299434446	0.012014604	0.024804079	0.113112531	0.197422822	0.237971207	0.267873999	0.286447658
0.299123579	0.011878339	0.024737604	0.112440123	0.197226066	0.237723698	0.267362018	0.285083338
0.298661135	0.011728836	0.024723443	0.112415284	0.196433053	0.237443715	0.267101798	0.285092251
0.298070597	0.011605793	0.024498287	0.112338349	0.19613504	0.237396315	0.266682201	0.285136494
0.297939731	0.011628614	0.02442989	0.111937395	0.19519912	0.237395851	0.266480797	0.284732048
0.297750357	0.011592689	0.024244041	0.111714024	0.194922545	0.235869739	0.266346882	0.283453897
0.297731683	0.011521834	0.024171367	0.111572471	0.194870571	0.234672785	0.266238319	0.283108078
0.297764677	0.011408545	0.024115471	0.111440939	0.194053541	0.233769127	0.265081632	0.282210538
0.297405974	0.011223915	0.024140481	0.111443846	0.19379174	0.23292633	0.26416224	0.282192917
0.297227866	0.011143562	0.024134699	0.111442075	0.193377313	0.232672184	0.262943222	0.282284308
0.29704355	0.010971606	0.023918906	0.110081758	0.193046174	0.231926741	0.262691778	0.28232268
0.295982133	0.010842088	0.0237322	0.109275496	0.192781086	0.231914758	0.261512706	0.281800899
0.295828543	0.010849213	0.023731822	0.108898975	0.192365566	0.231903161	0.260998784	0.28168006
0.295327408	0.010785574	0.023728308	0.108884103	0.192321052	0.231912847	0.260971285	0.28061578
0.295043367	0.010707442	0.023446382	0.10812682	0.192200773	0.231210131	0.258794623	0.280594018
0.294345851	0.010708632	0.023368079	0.108148691	0.19219224	0.230017322	0.258370328	0.28006408
0.293742265	0.010683441	0.023114486	0.107946642	0.191974826	0.228386727	0.258019675	0.279068262
0.293230399	0.010622853	0.023107853	0.10793094	0.191728414	0.227573519	0.256095304	0.278661988
0.293133395	0.010370513	0.02298761	0.107954293	0.19138632	0.226791363	0.255834307	0.278595632
0.292767247	0.010332516	0.022928918	0.107802079	0.190718791	0.226046611	0.25496742	0.278369966
0.291335491	0.010244697	0.02292792	0.107612955	0.190597735	0.22469999	0.254946924	0.27805751
0.291199033	0.010217178	0.02276684	0.10619485	0.188411128	0.224444914	0.253841559	0.276455695
0.291073198	0.009909994	0.022519588	0.106165894	0.188371568	0.223168041	0.254026004	0.276329918
0.291060612	0.009905736	0.022491896	0.105896395	0.187923672	0.222074978	0.253365783	0.276043409
0.291040765	0.00985921	0.022435663	0.105746263	0.188246946	0.222047999	0.252372307	0.27507485
0.290550558	0.009802085	0.022368309	0.105691091	0.187875179	0.222151505	0.25170672	0.274221174
0.289642967	0.009771042	0.022257377	0.105570228	0.187821264	0.219601504	0.250694026	0.273560372
0.288808712	0.009685289	0.022088848	0.105294273	0.187218323	0.218343464	0.250260813	0.27291563
0.288554458	0.009563806	0.02166318	0.10480888	0.18642119	0.218137678	0.25012269	0.273363206
0.288069867	0.009123334	0.021648103	0.104793172	0.186200809	0.217994562	0.249869448	0.273040608
0.284932792	0.009033018	0.021549082	0.104205611	0.186162173	0.217793491	0.248719043	0.272949248
0.284861017	0.009026144	0.021066358	0.104163172	0.185497516	0.216906775	0.248618638	0.27247591
0.284487205	0.008796919	0.020956049	0.103880793	0.184306808	0.216294551	0.247685122	0.272167843
0.284185445	0.008629033	0.020891852	0.103442286	0.184252937	0.216053908	0.247516515	0.271689972
0.2832327	0.008609186	0.020858565	0.102902236	0.1842145	0.215644161	0.246672121	0.271197002
0.282800507	0.008559505	0.020613424	0.102884606	0.183756965	0.21545051	0.246288005	0.271299462
0.282644474	0.008538335	0.020607734	0.102699636	0.183535909	0.215251686	0.244744011	0.270493357
0.282545652	0.008494124	0.020386795	0.101956132	0.183423515	0.214930637	0.244366956	0.270066912
0.282490614	0.00846032	0.020386149	0.101810004	0.183245339	0.214394579	0.243342095	0.270012725
0.281666039	0.008138729	0.020076063	0.101720885	0.182970856	0.213534776	0.24222242	0.26642881
0.280846814	0.007849951	0.019994845	0.101590993	0.182910828	0.21161851	0.242192005	0.266162223
0.27986221	0.007772018	0.020006642	0.101444944	0.182307017	0.211513318	0.241949373	0.265383737
0.279534394	0.0076478	0.02000714	0.100720098	0.181397858	0.211436438	0.241531081	0.263073226
0.279358544	0.007630569	0.019910941	0.10056007	0.18140856	0.211595145	0.241081082	0.261727295
0.278404691	0.007504342	0.019846182	0.100286949	0.181369448	0.21113077	0.24109285	0.261655958
0.278400528	0.00738392	0.019729555	0.100266979	0.180770305	0.211217915	0.240651712	0.259239846
0.27834343	0.007375877	0.019584198	0.100198138	0.180740549	0.210531335	0.240883351	0.258687377
0.2782494	0.007168682	0.019542354	0.100120357	0.18072711	0.210570399	0.240622669	0.258672199
0.277688258	0.007097656	0.019572343	0.100135332	0.180438344	0.209913637	0.239660155	0.258002184
0.277672701	0.007047678	0.019285806	0.100001262	0.18013309	0.208341964	0.238298411	0.256626663
0.277544276	0.007004992	0.019257664	0.09982483	0.179944309	0.208219474	0.23826865	0.256746533
0.276994764	0.006988988	0.01920272	0.099396618	0.178743246	0.207909825	0.238126563	0.256624034
0.276521854	0.006964463	0.018920793	0.099299456	0.17849046	0.207872066	0.237579007	0.255579878
0.27645666	0.006954126	0.018630262	0.099238542	0.178383035	0.207322691	0.235179047	0.255219534
0.275365528	0.006890288	0.018579176	0.099180023	0.177538653	0.207324849	0.234434824	0.255221497
0.27496694	0.006787301	0.018554146	0.099140464	0.176985601	0.206012208	0.234140641	0.254072794
0.273995749	0.00658852	0.018364871	0.098778011	0.176594662	0.206048851	0.233867553	0.253814404
0.273899347	0.006564618	0.018291244	0.098374758	0.176477811	0.206026939	0.233780873	0.252974846
0.273883119	0.006464253	0.018200448	0.098032293	0.176260776	0.205687486	0.233451074	0.252905488
0.273315323	0.006330661	0.018152346	0.097971366	0.175369392	0.202067047	0.232825455	0.252703098
0.272750305	0.006168726	0.018100188	0.097738633	0.174026751	0.20208188	0.23308618	0.252720447
0.272863285	0.006127396	0.018032173	0.097768578	0.172745342	0.201835295	0.23292625	0.252700948
0.272605074	0.005952393	0.017512037	0.097722291	0.172621717	0.201511606	0.23278787	0.252119084
0.272120901	0.005845526	0.017491359	0.097325394	0.172193403	0.201494745	0.230565274	0.25169295
0.271296345	0.005778888	0.017347046	0.097108248	0.171184806	0.200788335	0.230301025	0.250186634
0.27085282	0.005682461	0.017272008	0.096402256	0.171236332	0.200791638	0.229890128	0.250184364
0.270246253	0.00562029	0.017284127	0.096244334	0.170532616	0.200075279	0.229709597	0.249127609
0.270205178	0.005611654	0.017247804	0.096021641	0.170444922	0.199984921	0.2294578	0.248893331
0.270000437	0.005586505	0.017155493	0.095652209	0.170462379	0.19932814	0.228875567	0.247025666
0.26791688	0.00547985	0.017144072	0.095575112	0.170264123	0.198610546	0.228624267	0.247369785
0.267264623	0.005169068	0.01706011	0.095566225	0.170165345	0.198316011	0.228255896	0.247234883
0.267219977	0.005137486	0.016919064	0.095261772	0.170003955	0.198103317	0.2276043	0.242659624
0.26706288	0.005131853	0.01691537	0.095175169	0.168961474	0.197936115	0.227169125	0.242842705
0.265990979	0.00514649	0.016911624	0.095116258	0.168256472	0.19633834	0.226955785	0.242366099
0.265925172	0.004993912	0.016927993	0.095047719	0.168104226	0.194844615	0.227032809	0.242259323
0.265960617	0.005012719	0.016879933	0.094792896	0.168024104	0.194455518	0.226689382	0.242184752
0.265565489	0.004965027	0.016735479	0.094645413	0.167958944	0.193758488	0.225886494	0.242100802
0.26532673	0.004674252	0.016721052	0.094573847	0.16734141	0.191927699	0.225029487	0.241897641
0.265192746	0.004415375	0.016670636	0.09458781	0.166412024	0.191485369	0.2236875	0.241545978
0.265108043	0.00443382	0.01660066	0.09456841	0.166417499	0.191419109	0.223212894	0.24161144
0.264437067	0.004369611	0.01655364	0.094459219	0.165742365	0.191401509	0.223305062	0.241589417
0.264210888	0.004381795	0.016521247	0.094248023	0.163755931	0.191313815	0.223194069	0.240130085
0.264033204	0.004278938	0.016479221	0.094170657	0.163584461	0.191326971	0.222602745	0.239089626
0.26265524	0.004124604	0.016432916	0.093849092	0.163146896	0.191282325	0.222531976	0.238565872
0.26265917	0.00402874	0.016386877	0.093745395	0.162710681	0.190192665	0.221690839	0.236915763
0.262522473	0.003981162	0.016417074	0.092901147	0.16248637	0.190060516	0.22205903	0.236125911
0.262344771	0.00398476	0.016214452	0.092749267	0.161707112	0.189687652	0.222098321	0.236085014
0.261206066	0.003833535	0.01621419	0.092423977	0.160990194	0.18970045	0.218743958	0.235718087
0.261190994	0.003759065	0.01621108	0.092424421	0.160659036	0.189252286	0.218565672	0.235412206
0.260954905	0.003703388	0.016097845	0.09212293	0.160680173	0.187197521	0.218495134	0.23519767
0.260891103	0.003688022	0.016008112	0.091621334	0.158500683	0.187192126	0.217947938	0.234862729
0.257258958	0.00361979	0.015977053	0.091564984	0.158225586	0.186850364	0.217758468	0.233375299
0.257196518	0.003574935	0.01581623	0.091166324	0.158009387	0.186405882	0.217610592	0.232608762
0.256837094	0.003552025	0.015711137	0.090967944	0.15777577	0.185638845	0.216613083	0.232380447
0.255875919	0.00355127	0.01565238	0.090574794	0.156901242	0.185356348	0.212105428	0.2310807
0.255375081	0.003418525	0.015631094	0.090571773	0.156656961	0.18511255	0.211132046	0.229894975
0.255266733	0.003372877	0.015496374	0.090493652	0.156372506	0.184662946	0.210833156	0.228260296
0.254847638	0.003381435	0.015381655	0.090345406	0.156305127	0.183608741	0.210914197	0.228182715
0.254664525	0.003093149	0.015236133	0.090167079	0.156314179	0.181162478	0.210199806	0.227754075
0.254297723	0.003042977	0.015156971	0.089965964	0.155156978	0.179700816	0.207350433	0.227560375
0.253140255	0.003002743	0.015166778	0.089872514	0.155216538	0.179563423	0.207125414	0.227382748
0.251854476	0.002959747	0.015106375	0.089828716	0.155319895	0.179262939	0.206537535	0.2268236
0.251904914	0.002945019	0.014982516	0.089822702	0.154756591	0.179242033	0.206259283	0.225707701
0.251904097	0.002925727	0.014823898	0.089822919	0.15461835	0.178515995	0.205855912	0.225792604
0.250921825	0.002925177	0.014799464	0.089316132	0.154275151	0.178404249	0.20537996	0.224941918
0.25093587	0.002905779	0.014775219	0.088719931	0.15419258	0.177931005	0.204716743	0.224950134
0.250860445	0.002848959	0.014486882	0.088553424	0.152854598	0.17787466	0.204399372	0.225010227
0.250816693	0.002742594	0.014405723	0.088550392	0.152739357	0.177677537	0.204530581	0.224618719
0.250755772	0.002747684	0.01438703	0.087396051	0.152687389	0.177617008	0.20447624	0.223505407
0.25067363	0.002746628	0.014370769	0.087337141	0.151662253	0.177526549	0.202203076	0.223438878
0.250114529	0.002469535	0.014330937	0.087267709	0.151481085	0.17635683	0.202157404	0.222005522
0.249970427	0.002447028	0.01430266	0.087247698	0.15147065	0.176430861	0.199988456	0.221080229
0.249827085	0.002234975	0.014286147	0.086879482	0.151288419	0.175963611	0.199583125	0.220778342
0.24873984	0.002239083	0.01420198	0.086818963	0.149468077	0.175339892	0.199556941	0.220288121
0.248551529	0.002230012	0.014093741	0.086721275	0.148963891	0.175229353	0.197858494	0.220108441
0.248293191	0.002097654	0.013794552	0.08662489	0.148900045	0.175197235	0.197468316	0.220225906
0.248091031	0.002010643	0.013816192	0.086368957	0.148491791	0.174571323	0.197367331	0.220259676
0.24818498	0.001881079	0.013799854	0.08626387	0.148432508	0.174597108	0.196567747	0.218551776
0.24694692	0.001865991	0.013783793	0.086247358	0.148411872	0.173929978	0.196706442	0.217837219
0.24693216	0.001799652	0.013578122	0.086234762	0.148223523	0.174002161	0.195871895	0.217220831
0.246895503	0.001781941	0.013546186	0.086155054	0.148183995	0.173190483	0.195056015	0.216994591
0.246523533	0.001703713	0.013494902	0.085884607	0.148139792	0.172564973	0.194460292	0.217138907
0.246482485	0.001602495	0.013480704	0.085645714	0.147998474	0.171729115	0.193213837	0.217140036
0.246144956	0.001577154	0.013440694	0.085513772	0.147440181	0.170454643	0.192022152	0.215910523
0.245422545	0.001565036	0.013292886	0.084988023	0.147461453	0.169942509	0.191506211	0.215244488
0.245334153	0.001570603	0.01322454	0.084606897	0.146816408	0.169838265	0.191495048	0.214846221
0.245320426	0.001524759	0.01299376	0.084532953	0.146770842	0.169271492	0.191609501	0.213645218
0.245267987	0.001429123	0.012946904	0.084387148	0.14677843	0.169133142	0.190667485	0.213172917
0.244144881	0.001324604	0.012955353	0.084313626	0.145942398	0.169131085	0.190401947	0.212492479
0.24364075	0.001228213	0.012847981	0.084187595	0.145958917	0.169135253	0.189993788	0.212051432
0.242792566	0.001019771	0.012788384	0.083964843	0.145922855	0.168702329	0.189151459	0.211872596
0.242765579	8.48E-04	0.012580673	0.083582618	0.144967679	0.168408289	0.188371394	0.211779155
0.241034275	6.49E-04	0.01256678	0.083450985	0.144767362	0.168226154	0.1874515	0.210555032
0.24011483	6.13E-04	0.012574878	0.083397717	0.144705555	0.166853918	0.187446882	0.210702535
0.240135294	3.18E-04	0.01226299	0.083093611	0.144718616	0.166821202	0.18719551	0.210411299
0.23972998	3.05E-04	0.012176132	0.083008891	0.144245617	0.166405514	0.186983054	0.209926568
0.239258887	3.16E-04	0.012156112	0.083037764	0.144096413	0.166647675	0.186507981	0.209064605
0.239144126	2.97E-04	0.012091272	0.082705226	0.143732539	0.165309304	0.185699222	0.208781585
0.238643002	2.75E-04	0.012106498	0.082461225	0.143592955	0.165038527	0.183670377	0.208673083
0.237160757	1.91E-04	0.012036848	0.082427773	0.143561619	0.163714705	0.183580252	0.207637192
0.237091127	1.02E-04	0.011274337	0.082417911	0.143231515	0.162677997	0.183399415	0.204692323
0.236349556	8.64E-05	0.011260888	0.08245669	0.143059301	0.162253463	0.183058058	0.204417885
0.236366116	3.73E-05	0.011230224	0.082471396	0.142892891	0.161666997	0.183147664	0.204194117
0.236289395	6.43E-05	0.0111131	0.082427095	0.142705317	0.160792407	0.183152042	0.204017125
0.236150207	4.79E-05	0.011071633	0.08221377	0.142583377	0.160614174	0.182859553	0.203156349
0.235121598	-8.91E-05	0.011040647	0.081662855	0.142015905	0.160131481	0.182261752	0.202452039
0.233293605	-1.15E-04	0.010896326	0.081667862	0.141765572	0.159691149	0.181442771	0.201188556
0.233138798	-1.22E-04	0.010886581	0.081693482	0.139992576	0.15937275	0.181299664	0.200594493
0.231111883	-1.32E-04	0.010899589	0.081568854	0.139899724	0.158964842	0.180949968	0.200079619
0.2284554	-2.68E-04	0.010854344	0.081479434	0.139792164	0.158365798	0.179514929	0.200032008
0.228122987	-5.36E-04	0.01081873	0.081334032	0.139502069	0.155959288	0.17914683	0.19910248
0.22798128	-5.22E-04	0.010502432	0.081297681	0.138867108	0.15559418	0.17843841	0.198497402
0.227621164	-6.10E-04	0.010399651	0.081240957	0.138735264	0.155369247	0.177640067	0.198519681
0.227441513	-6.12E-04	0.010402302	0.081179452	0.137975017	0.154666221	0.177250832	0.198493028
0.226802042	-7.77E-04	0.010393121	0.081229532	0.138051536	0.154783615	0.176255507	0.197871349
0.225713359	-0.001046131	0.010372611	0.081180911	0.137856656	0.154570652	0.176120042	0.197067142
0.225329886	-0.001155692	0.01034491	0.081162738	0.137478086	0.15416774	0.175913226	0.19686989
0.224257924	-0.001162963	0.010189477	0.080992481	0.137338619	0.153750362	0.175505475	0.19373295
0.224093709	-0.00120171	0.009950951	0.080892945	0.136856248	0.153231846	0.175178398	0.193512835
0.224112255	-0.001365329	0.009980914	0.080300856	0.136778443	0.153185696	0.17393984	0.192022964
0.223593763	-0.00142202	0.009929896	0.080142199	0.136275565	0.152272553	0.174010579	0.191431889
0.22358337	-0.001487555	0.009910594	0.07970775	0.135562646	0.15182723	0.174203918	0.191066583
0.223798304	-0.00150917	0.009858716	0.079664751	0.135150622	0.151637676	0.173576142	0.19055068
0.223059796	-0.001515164	0.009843713	0.079546334	0.134976984	0.151645867	0.173575282	0.190602392
0.222706681	-0.001632948	0.009819694	0.07919574	0.134562992	0.151532557	0.172542345	0.190205609
0.222533175	-0.00168586	0.009716367	0.078886659	0.134384435	0.151521319	0.17251464	0.188177763
0.221175968	-0.001835851	0.009578533	0.078795381	0.133278409	0.151213458	0.172376383	0.187968753
0.221280584	-0.001853096	0.009389722	0.078771108	0.132885997	0.150929405	0.172188167	0.18776028
0.221205269	-0.001895753	0.009373121	0.078700457	0.13281901	0.149959144	0.171386801	0.187344269
0.221120881	-0.001907293	0.0091924	0.07839706	0.13200621	0.149039495	0.171447655	0.187213018
0.220739684	-0.001951476	0.009155254	0.078456989	0.131425386	0.14903907	0.171280774	0.186207818
0.220340788	-0.002069217	0.008927245	0.077720367	0.131268364	0.148026736	0.170971468	0.186181231
0.220250121	-0.002229583	0.008601588	0.077675982	0.130391857	0.148080183	0.17099815	0.185517136
0.218708229	-0.002394197	0.008551031	0.077627922	0.130312028	0.147533106	0.171015992	0.185178607
0.218262318	-0.002406896	0.008265821	0.077576326	0.129863998	0.147464114	0.170933128	0.184964878
0.217691491	-0.002465833	0.00818345	0.077567396	0.129587122	0.147052193	0.170658935	0.184803197
0.217449567	-0.00252018	0.008161455	0.07743805	0.129447879	0.146422287	0.170390308	0.184692768
0.216919727	-0.002561862	0.00816682	0.077721035	0.128455579	0.145996312	0.169483121	0.184081193
0.216682893	-0.002616808	0.008085562	0.077742919	0.128355891	0.145351727	0.169308112	0.18405533
0.216427221	-0.002608294	0.0080678	0.077682807	0.127724456	0.145241927	0.166859734	0.178523679
0.216297295	-0.002709596	0.00807	0.077019937	0.127516774	0.144085476	0.166879983	0.177984516
0.215979723	-0.0027702	0.007901162	0.076875415	0.126214054	0.143511106	0.166468988	0.177747571
0.215958729	-0.002793583	0.0078979	0.075954405	0.125513276	0.142709501	0.166388787	0.177765696
0.21469419	-0.002829486	0.007808121	0.075954756	0.125269717	0.142692081	0.166619123	0.17655923
0.214640517	-0.002876812	0.007742555	0.07598289	0.12530568	0.142516357	0.166258091	0.176300728
0.213856447	-0.002992235	0.007697788	0.075971646	0.124568751	0.142192699	0.165014546	0.175859974
0.213582614	-0.003273737	0.007645612	0.075778202	0.124290057	0.142126006	0.164190043	0.175865921
0.213555078	-0.003294598	0.00761947	0.075721582	0.124018291	0.142195549	0.163248519	0.175845294
0.212564199	-0.003296859	0.007620886	0.075684694	0.123708831	0.141979035	0.163224732	0.17419503
0.212543959	-0.003477175	0.007434086	0.075279606	0.123613164	0.141514588	0.162461675	0.17365216
0.211156582	-0.003488767	0.007453959	0.075253876	0.123540588	0.14120663	0.16201353	0.172605918
0.211171187	-0.003527839	0.007464141	0.075252029	0.123418529	0.141008416	0.161470024	0.17302062
0.211072089	-0.003763654	0.007413801	0.075141128	0.122804877	0.140933924	0.161383278	0.172402765
0.210650888	-0.003821671	0.007266997	0.074710488	0.122731398	0.140747192	0.160947263	0.172376514
0.21058384	-0.003863634	0.007287217	0.074683996	0.122630259	0.140506693	0.160286493	0.170960613
0.207716484	-0.003904745	0.007180405	0.074363531	0.122592429	0.139384751	0.160490577	0.170595105
0.207616193	-0.003978561	0.007213249	0.074277182	0.122110897	0.139265247	0.160240523	0.170621586
0.207313442	-0.004090372	0.007216338	0.074282844	0.121377336	0.139138587	0.160206344	0.170326916
0.207239556	-0.004241717	0.007214721	0.073900856	0.1214327	0.13842813	0.160069736	0.170076818
0.20673777	-0.004261865	0.007216077	0.073198602	0.121387902	0.138412268	0.159893149	0.169519413
0.206603995	-0.004294025	0.007199634	0.073232492	0.121475059	0.138117305	0.159483172	0.169315856
0.205561045	-0.004294742	0.007205328	0.073135374	0.121055981	0.138140041	0.15902121	0.167598735
0.205195613	-0.004321963	0.006873353	0.072971084	0.121181827	0.138014474	0.158881318	0.167605056
0.204607593	-0.004322681	0.006819989	0.072643313	0.12054475	0.137798368	0.158783536	0.16764849
0.204630964	-0.004535877	0.006745518	0.072274782	0.120057474	0.137663444	0.158839072	0.167643898
0.204429372	-0.004580642	0.006708037	0.072134323	0.119690854	0.137330874	0.157879571	0.167701344
0.204339473	-0.004730446	0.006605782	0.071880409	0.118968907	0.137114486	0.157806927	0.167089255
0.204377946	-0.004750231	0.006605651	0.071969009	0.118795345	0.137072244	0.157269816	0.166913269
0.203605405	-0.004775332	0.006549541	0.071658629	0.118182014	0.136646839	0.157119182	0.16695879
0.202513256	-0.004773247	0.006556253	0.071168417	0.118057558	0.136340891	0.156718301	0.166951421
0.202351091	-0.005127759	0.006443647	0.071163119	0.11810002	0.136083098	0.156736097	0.166238087
0.200710854	-0.005158421	0.006370222	0.071028576	0.116923596	0.136126075	0.15619097	0.165804293
0.199877211	-0.005196915	0.00625583	0.070919614	0.116859843	0.13594878	0.156189941	0.165205639
0.199258806	-0.005177392	0.00624889	0.070678628	0.116353348	0.135681133	0.155274295	0.165391998
0.198202926	-0.005165761	0.006216953	0.069718607	0.116268162	0.135596851	0.155154636	0.164951206
0.198134168	-0.005642676	0.006186784	0.069653862	0.116235139	0.135413252	0.154136887	0.165000218
0.197998754	-0.005669343	0.006002143	0.068674007	0.115480111	0.135359116	0.153725838	0.164262789
0.197088562	-0.005696325	0.005952741	0.068641773	0.115346935	0.135371761	0.152963095	0.163948122
0.196372493	-0.005707121	0.005923669	0.06840777	0.114472826	0.135200222	0.152251502	0.163453299
0.195401927	-0.005743113	0.005859881	0.06823876	0.114048475	0.135000089	0.152140399	0.163371891
0.195386417	-0.00593928	0.00585439	0.068157367	0.113537451	0.134126269	0.15143363	0.16345034
0.195363469	-0.005943203	0.005760493	0.068015403	0.113116979	0.134099175	0.150807372	0.163063044
0.194887909	-0.006033124	0.005597858	0.067947586	0.112827377	0.134015165	0.146017521	0.16306745
0.194910994	-0.006255545	0.005483075	0.067967076	0.11249378	0.133671169	0.146012894	0.163071707
0.193597972	-0.006322235	0.005483789	0.067987267	0.112300814	0.133683412	0.145438703	0.162578979
0.193621297	-0.006362008	0.00535826	0.067509201	0.11229738	0.133325494	0.144740577	0.162873278
0.193094546	-0.006687948	0.004693819	0.067321883	0.111629436	0.133104525	0.144487304	0.162468633
0.193028983	-0.006725161	0.004612643	0.067212232	0.111644157	0.13303643	0.144279994	0.162411136
0.192519977	-0.006764089	0.004610723	0.067117349	0.111281745	0.132797536	0.143917772	0.162384844
0.192101184	-0.006864468	0.004576381	0.066566828	0.111295808	0.132111211	0.143625029	0.16224962
0.191886161	-0.006991522	0.004525863	0.066373462	0.11128237	0.131428848	0.143025158	0.161552604
0.191946529	-0.007006679	0.004507909	0.066412987	0.111129865	0.131418014	0.142254051	0.159532071
0.191808466	-0.007092097	0.004171473	0.065910607	0.111192595	0.131170825	0.142178907	0.159390442
0.189710017	-0.007103772	0.004133758	0.065742195	0.111058101	0.130991461	0.14239139	0.159474853
0.188983645	-0.007192135	0.003996655	0.065638582	0.110720518	0.130236621	0.141164712	0.15918778
0.188345302	-0.007616766	0.004001883	0.065668346	0.109754478	0.129865521	0.141052753	0.157244249
0.188207502	-0.007625841	0.003994644	0.065596776	0.109720612	0.129551768	0.140760011	0.156990052
0.18826521	-0.007637089	0.00396128	0.06508722	0.10968231	0.129030424	0.139284414	0.155726728
0.188114777	-0.007654462	0.003961845	0.064718126	0.109310932	0.128223548	0.138743751	0.155450902
0.187710668	-0.007679975	0.003967921	0.064678078	0.108356989	0.128199019	0.136959817	0.155355636
0.186459793	-0.007716749	0.003797112	0.064552623	0.108214042	0.127799663	0.136988265	0.155019608
0.186287742	-0.007711367	0.003717896	0.064465449	0.107380924	0.126870683	0.136319099	0.155098017
0.185591332	-0.007774177	0.003611011	0.064349411	0.107035744	0.126833999	0.136286769	0.154689254
0.184359184	-0.007780696	0.003568341	0.064060044	0.106582838	0.126686783	0.135453227	0.15413044
0.183923598	-0.007780713	0.003483122	0.064033602	0.106439695	0.12568269	0.13541941	0.15407255
0.183879857	-0.007802352	0.003499901	0.06392833	0.106297663	0.123015086	0.135406069	0.153900728
0.183736705	-0.00783145	0.003509759	0.063140009	0.106256905	0.122966724	0.13537616	0.153370982
0.183719834	-0.007831793	0.003524728	0.063075707	0.105790857	0.12283253	0.135103703	0.152495821
0.18342858	-0.007965529	0.003475351	0.062502739	0.105657206	0.122129326	0.134904102	0.152332868
0.183027239	-0.008043679	0.00345612	0.062290869	0.105032238	0.121948162	0.134477578	0.151591129
0.181620194	-0.008066909	0.003400539	0.062246288	0.104084641	0.120411358	0.132769151	0.15031661
0.181418613	-0.008148692	0.003428509	0.062051469	0.10408593	0.119834004	0.132473872	0.150207365
0.18131809	-0.008187427	0.003426359	0.062039825	0.103937684	0.1195923	0.132519699	0.150178583
0.180904773	-0.0081829	0.00342185	0.061958139	0.103955179	0.119536527	0.132427468	0.15015762
0.180886651	-0.008293796	0.00337638	0.061737956	0.103928049	0.119250601	0.132193515	0.149885587
0.179824058	-0.008287908	0.003332943	0.061624931	0.103501338	0.11885986	0.131717748	0.147966315
0.178874341	-0.008299436	0.003286773	0.061625786	0.102926189	0.11890633	0.130892002	0.147859494
0.178004663	-0.008397867	0.003039379	0.061359678	0.102853354	0.11833199	0.130765214	0.147972664
0.177870183	-0.008519393	0.00306089	0.060837127	0.102622381	0.118119823	0.130414156	0.147881708
0.177512351	-0.008595854	0.003013949	0.060373299	0.101669134	0.11802421	0.130628185	0.14772152
0.177511675	-0.008602973	0.002893084	0.060299017	0.101494187	0.117797626	0.128833678	0.147431928
0.17746195	-0.008683549	0.00282759	0.060264591	0.101417559	0.117762843	0.128811003	0.147328274
0.177268008	-0.00871031	0.002812139	0.060228661	0.101180686	0.11650773	0.128835375	0.147313305
0.176425829	-0.008727575	0.002810173	0.060114201	0.100841667	0.116481627	0.128844468	0.146258495
0.175900995	-0.008812407	0.002685531	0.059997852	0.100539956	0.116125663	0.128264108	0.14515027
0.175656649	-0.008817386	0.002559271	0.059585875	0.100245683	0.115620177	0.128148612	0.145112447
0.174401969	-0.008844414	2.44E-03	0.059563575	0.10018302	0.115438095	0.127247916	0.14486492
0.174390936	-0.008877798	2.33E-03	0.059336069	0.100039423	0.113660134	0.126037797	0.144606221
0.173066688	-0.008953442	2.32E-03	0.059073392	0.099283834	0.113641365	0.125946877	0.144266918
0.172628517	-0.008980882	2.25E-03	0.058825216	0.098957885	0.113434342	0.126082343	0.144306052
0.171374118	-0.009014024	2.14E-03	0.058783629	0.098996782	0.113496346	0.125913539	0.144232181
0.171191626	-0.009250144	2.06E-03	0.058772263	0.098771906	0.112768632	0.125875357	0.143089193
0.170536089	-0.009365756	2.05E-03	0.058652699	0.098795273	0.112715531	0.125843819	0.143024111
0.170251878	-0.009360859	1.92E-03	0.058658092	0.098803472	0.112642001	0.125108823	0.142968228
0.170126086	-0.009371494	1.73E-03	0.058560893	0.098440793	0.11250117	0.124327966	0.142737594
0.170073694	-0.009385767	1.72E-03	0.058544779	0.098082931	0.112419498	0.124068342	0.142777763
0.169922856	-0.009629338	1.73E-03	0.058109628	0.097824639	0.111526302	0.123976181	0.142163353
0.167417046	-0.00965583	1.64E-03	0.057926771	0.095757085	0.110662597	0.12378801	0.141227752
0.166602068	-0.00968969	1.60E-03	0.057641158	0.095505518	0.110618093	0.123763889	0.141066606
0.165636744	-0.00980389	1.58E-03	0.057577805	0.094787438	0.110334276	0.123277032	0.141051228
0.165616332	-0.010033163	1.48E-03	0.05737963	0.094482255	0.110225388	0.123212745	0.141008109
0.163769597	-0.010187098	1.36E-03	0.057313504	0.093221953	0.109027048	0.122856054	0.14100198
0.162630687	-0.010185814	1.38E-03	0.057262657	0.092968471	0.107473469	0.122542948	0.14102591
0.162163842	-0.010167129	1.24E-03	0.057213972	0.092657648	0.107459633	0.122415473	0.141297026
0.161956172	-0.010273778	1.24E-03	0.05722182	0.092318242	0.107306794	0.121195034	0.141157228
0.161754438	-0.010478687	1.10E-03	0.057100499	0.092301613	0.106645565	0.120731428	0.14063882
0.159877266	-0.010552402	1.07E-03	0.05710822	0.091608233	0.106161961	0.120479486	0.140603868
0.159535015	-0.010769655	9.95E-04	0.057022964	0.090759733	0.10629877	0.120086767	0.140087993
0.15948029	-0.010835089	9.59E-04	0.056988701	0.090196993	0.106317889	0.119692182	0.139894247
0.159487809	-0.010821804	9.26E-04	0.056738558	0.089200296	0.10630307	0.11985079	0.136812082
0.15933814	-0.010820984	7.53E-04	0.055599922	0.089127854	0.105964186	0.119148769	0.136793157
0.159014732	-0.010849791	6.38E-04	0.054853369	0.089141412	0.105780205	0.118991255	0.136668798
0.158138549	-0.011050297	5.93E-04	0.05481886	0.088733195	0.105157686	0.118122448	0.136715582
0.15723277	-0.011045575	5.39E-04	0.054741931	0.087808791	0.104949045	0.117843795	0.136420802
0.156427322	-0.011095379	5.08E-04	0.053979036	0.087783866	0.104523938	0.11765461	0.136358339
0.156439413	-0.0111243	2.28E-04	0.053767916	0.087578375	0.103699697	0.11743261	0.136399261
0.156191311	-0.011158969	2.30E-04	0.053487449	0.087148187	0.103176457	0.11670307	0.132831536
0.154554478	-0.011181742	2.44E-04	0.053417723	0.086990574	0.103219133	0.116523238	0.132726899
0.153974118	-0.011220601	-8.24E-06	0.053376142	0.086840323	0.10296854	0.116536309	0.132485105
0.15344125	-0.011428591	-2.43E-05	0.053358476	0.086645632	0.102278369	0.116756009	0.132225495
0.153493826	-0.011452945	-1.59E-04	0.053347306	0.086404184	0.101844399	0.115338054	0.132074602
0.15343491	-0.011468153	-2.19E-04	0.053020252	0.085918549	0.101381898	0.115152237	0.131165891
0.152620333	-0.011467456	-2.41E-04	0.053008333	0.085813774	0.101370904	0.115108155	0.130756621
0.151790931	-0.011493767	-3.30E-04	0.052915207	0.085149249	0.101284272	0.115049825	0.130222663
0.150795992	-0.011548352	-5.38E-04	0.052619391	0.084608688	0.100685459	0.114806842	0.128416468
0.149989592	-0.011551201	-6.15E-04	0.051817253	0.0841533	0.100409323	0.11485297	0.127996213
0.149332897	-0.011873839	-6.89E-04	0.051625635	0.083980578	0.100190052	0.114553462	0.127262407
0.148803078	-0.011898801	-6.84E-04	0.051606131	0.083793635	0.099815434	0.113982074	0.12724479
0.148704614	-0.01193112	-6.66E-04	0.051513059	0.083647452	0.099900943	0.113382565	0.127208908
0.147856558	-0.011928913	-9.17E-04	0.051230758	0.083692974	0.099433221	0.11313943	0.127279313
0.147592075	-0.011913628	-0.001002293	0.051083083	0.083087787	0.098071443	0.112323997	0.126488639
0.146978118	-0.011924516	-0.001136533	0.051055082	0.082894404	0.098423597	0.111886099	0.126210082
0.14712386	-0.011933175	-0.001279244	0.050980038	0.082918118	0.098054703	0.11160276	0.126086763
0.146676798	-0.011957129	-0.001323907	0.050981864	0.082663946	0.098031926	0.111101827	0.126048527
0.14611211	-0.011945494	-0.001445718	0.050705925	0.082199435	0.097391117	0.111067459	0.124379169
0.145918529	-0.011959605	-0.001587137	0.050688051	0.081735465	0.097126417	0.111025237	0.124148609
0.145330067	-0.011994411	-0.001626148	0.0504444	0.08137993	0.095894536	0.11084995	0.124285953
0.144720499	-0.012073632	-0.001723522	0.050447896	0.081014369	0.095896991	0.110446496	0.11985539
0.144807122	-0.012060894	-0.001720386	0.050371288	0.080877428	0.095700092	0.109751311	0.119865245
0.14417207	-0.012039711	-0.001731033	0.050346314	0.080251623	0.095597991	0.109799411	0.119435705
0.143236853	-0.012072677	-0.001810184	0.050142322	0.080222901	0.095616189	0.109472275	0.119027384
0.14162228	-0.012158937	-0.001831643	0.049925802	0.080241949	0.095604074	0.109318798	0.118097045
0.140703124	-0.012257755	-0.00183823	0.049910018	0.078832977	0.094604249	0.109195373	0.117929885
0.139811634	-0.012276272	-0.00199846	0.049598638	0.07807165	0.094690598	0.108998328	0.116834227
0.139686178	-0.012371693	-0.002004609	0.049233807	0.07799872	0.094603365	0.108942072	0.114006409
0.138950526	-0.012405278	-0.002121157	0.049133148	0.077568775	0.094064105	0.108891281	0.113140077
0.138747514	-0.01251797	-0.0021738	0.048861485	0.077515689	0.092885193	0.108629164	0.111790071
0.138746891	-0.012506618	-0.002202592	0.048863268	0.077495878	0.092443353	0.108601169	0.111984222
0.138107493	-0.012540795	-0.002246665	0.048737732	0.077004369	0.090217584	0.108498723	0.111860284
0.137724498	-0.012737946	-0.002309822	0.047362527	0.076913861	0.089896334	0.10811196	0.109496944
0.137583272	-0.01273646	-0.002316872	0.047286693	0.07693249	0.089786926	0.108185979	0.10924486
0.136530751	-0.012820913	-0.002371624	0.047251387	0.076688957	0.089199656	0.107308048	0.108743101
0.136255185	-0.01292621	-0.002382161	0.04710858	0.075935797	0.089112584	0.107137437	0.108955798
0.136310422	-0.01291996	-0.002423509	0.046880281	0.075724167	0.088724041	0.106821798	0.108985057
0.136144135	-0.012998883	-0.002429856	0.046775247	0.075466012	0.087886633	0.106289536	0.108808478
0.135697795	-0.013047503	-0.002431948	0.046671112	0.07520934	0.087400063	0.106176526	0.108519514
0.1353783	-0.013043273	-0.002648151	0.046607896	0.074934689	0.087228939	0.106140615	0.108389727
0.135376585	-0.013189842	-0.002677203	0.045891726	0.074634045	0.086671973	0.105943725	0.107804741
0.134699181	-0.013200683	-0.002684651	0.045441722	0.074474399	0.086600354	0.10574424	0.107210149
0.134452106	-0.013237058	-0.002834528	0.045069648	0.074382028	0.086548026	0.105739397	0.105669079
0.134204848	-0.013244881	-0.003024072	0.044597117	0.074188436	0.086367001	0.105720688	0.105114603
0.132974792	-0.013247582	-0.003156894	0.044557985	0.074015652	0.08590602	0.105671566	0.104775613
0.132139885	-0.013227858	-0.003150755	0.044263925	0.073558042	0.086095375	0.104912083	0.103817402
0.131842165	-0.013232886	-0.003161985	0.044116411	0.073411242	0.085836831	0.104049427	0.103686548
0.131556603	-0.013604906	-0.003161128	0.044088594	0.073049375	0.085343437	0.102919542	0.103663747
0.131439687	-0.01361897	-0.00319749	0.044167242	0.07302681	0.084459891	0.101656609	0.103553641
0.131458736	-0.013621046	-0.003128059	0.043826407	0.073063553	0.083118398	0.098683292	0.102236501
0.130362534	-0.013642956	-0.003356654	0.043620554	0.073103365	0.083058849	0.09858292	0.102513412
0.130093884	-0.013641128	-0.003399162	0.043390602	0.072922496	0.082231852	0.098436528	0.102313998
0.129617623	-0.013647063	-0.003439102	0.043187719	0.072666148	0.081263569	0.098099069	0.10188042
0.129369277	-0.013704609	-0.00366474	0.042481561	0.072451978	0.080823175	0.096432399	0.101880511
0.12913679	-0.013654903	-0.003697546	0.042528848	0.0719086	0.080748807	0.095950267	0.099942675
0.128321277	-0.013684273	-0.003702354	0.042360965	0.070876702	0.080386823	0.095849044	0.098866078
0.128132249	-0.013706388	-0.003802225	0.042272186	0.069419804	0.080154743	0.095668071	0.097158046
0.127909682	-0.013684865	-0.004123693	0.042131599	0.068961215	0.079577609	0.094070258	0.095342283
0.127588699	-0.013658872	-0.004217631	0.042129872	0.069018096	0.079104073	0.09335033	0.095165354
0.126982444	-0.013910733	-0.004285782	0.041364747	0.068816813	0.078846874	0.092439281	0.095211731
0.126648282	-0.014084066	-0.004369648	0.041163899	0.068695744	0.078813279	0.092128958	0.093455595
0.126606134	-0.014096779	-0.004373535	0.040649674	0.068518438	0.078518323	0.090149454	0.092845207
0.126379148	-0.014221344	-0.00467471	0.040559756	0.06837836	0.077875791	0.090234808	0.091988218
0.126068963	-0.014416282	-0.004746873	0.040537594	0.067791481	0.07740814	0.08963397	0.09202432
0.12549549	-0.014415689	-0.004782288	0.0405299	0.067794284	0.077468139	0.088925418	0.092051061
0.125346674	-0.014461227	-0.004792117	0.04041757	0.067595356	0.077461562	0.08904538	0.092138497
0.124718347	-0.014549659	-0.005063538	0.040193722	0.067440772	0.077047154	0.089016077	0.091943919
0.123495388	-0.014593855	-0.005105793	0.040014399	0.066795039	0.076386171	0.088989261	0.091887077
0.123316281	-0.01465864	-0.005137177	0.03997952	0.066293782	0.076367425	0.088624318	0.091387647
0.123374017	-0.014701247	-0.005182937	0.040075118	0.066257852	0.076280798	0.088342317	0.089826088
0.123077549	-0.014700214	-0.005346434	0.039931793	0.06615627	0.076148151	0.087966353	0.088333897
0.122993123	-0.014701604	-0.005396134	0.039671823	0.065985789	0.076000859	0.086883728	0.086881913
0.121175371	-0.014792614	-0.005396908	0.039594189	0.065993578	0.075309987	0.086711697	0.086352781
0.120737778	-0.014843199	-0.005469425	0.039201921	0.065978127	0.074875789	0.086261706	0.086269997
0.120219184	-0.014850861	-0.005593489	0.038858213	0.065828149	0.073885933	0.086384658	0.086084474
0.119274859	-0.014924695	-0.005631759	0.038800488	0.065269613	0.073106554	0.085335017	0.085913678
0.11906607	-0.015008475	-0.005605544	0.038661514	0.065269663	0.07193411	0.085210059	0.085511567
0.118517248	-0.015139241	-0.005607103	0.038645498	0.065229274	0.071653032	0.084605817	0.085465937
0.117423383	-0.015377898	-0.005773903	0.038563466	0.064536964	0.071119791	0.084351603	0.084302673
0.117075536	-0.015391076	-0.005776664	0.038432227	0.064496317	0.070727809	0.084201346	0.08345385
0.116903031	-0.015409435	-0.005795015	0.038368242	0.064359557	0.070527953	0.083738155	0.082396273
0.116350129	-0.015493055	-0.005764999	0.038311337	0.063650636	0.070072573	0.083597507	0.081866774
0.115750816	-0.015704525	-0.005718255	0.037967211	0.063663607	0.069995346	0.083339856	0.081864214
0.115748391	-0.015713145	-0.005786589	0.037498596	0.063593731	0.069303637	0.083184197	0.081628968
0.11571947	-0.015762094	-0.005782764	0.037016226	0.06320762	0.069082527	0.08290077	0.081144061
0.115611527	-0.015744298	-0.005771257	0.03636631	0.063114787	0.06868567	0.082547939	0.081230351
0.115649386	-0.015719238	-0.005900329	0.036242066	0.063151806	0.068680188	0.082396029	0.081282246
0.114583677	-0.015744471	-0.005909303	0.036261362	0.063160443	0.068786176	0.08096111	0.080888034
0.114428886	-0.015738776	-0.005983821	0.036267048	0.062930268	0.068218231	0.080347364	0.07898864
0.114352452	-0.015769892	-0.006045467	0.035828146	0.06297808	0.067716295	0.080230207	0.078497829
0.114055472	-0.015811611	-0.006137262	0.035740201	0.062265432	0.067477956	0.079704972	0.077770198
0.112060575	-0.015949224	-0.006176262	0.035693138	0.062096517	0.067323768	0.079035292	0.077394488
0.111880716	-0.015993588	-0.00660825	0.035641282	0.062039258	0.06705012	0.075477283	0.077161093
0.110683728	-0.016126072	-0.00668123	0.03547371	0.061565967	0.066701541	0.075135387	0.076900522
0.110407746	-0.016163718	-0.007014107	0.035316184	0.061522672	0.066103361	0.074978139	0.077325402
0.109636545	-0.016188808	-0.007013705	0.034958632	0.061475927	0.065961573	0.074953064	0.077308345
0.109044703	-0.016508579	-0.007102627	0.034305366	0.06050887	0.065697049	0.075023628	0.077050296
0.109018029	-0.016572529	-0.007132691	0.034187466	0.060284843	0.065565851	0.074955559	0.076852845
0.108973039	-0.016706478	-0.007186375	0.034065559	0.059709127	0.06528634	0.075123747	0.076606363
0.10801581	-0.016692598	-0.007162382	0.033603739	0.057763403	0.064331381	0.075145203	0.07649581
0.107800308	-0.016720366	-0.007266806	0.033234427	0.057410804	0.064094948	0.074623074	0.075613483
0.107740824	-0.017050107	-0.007332801	0.033244539	0.057173388	0.063583997	0.074257556	0.075503162
0.107642719	-0.017042814	-0.00736812	0.033093074	0.057094318	0.06347148	0.074263414	0.075495978
0.106845545	-0.017040135	-0.007405208	0.032804571	0.056928582	0.063222618	0.072862879	0.075416667
0.1066969	-0.017112902	-0.007431194	0.032675629	0.0566498	0.061580322	0.072553414	0.075203373
0.105866335	-0.017115409	-0.007419075	0.032598527	0.056164104	0.061550302	0.071819933	0.071967474
0.105324044	-0.017098663	-0.007438851	0.032308471	0.056181052	0.061484433	0.071728936	0.071953774
0.104909663	-0.017217576	-0.007510297	0.032263769	0.056175144	0.061463444	0.070951637	0.071041303
0.104842386	-0.01730542	-0.007559333	0.032143025	0.05614517	0.061241528	0.070925191	0.069546212
0.104558873	-0.017390588	-0.007580247	0.03212827	0.056200555	0.06099743	0.070993012	0.069444572
0.104295298	-0.017494536	-0.007639788	0.032052217	0.055196489	0.060414478	0.0703761	0.068888597
0.103534613	-0.017484005	-0.007687823	0.031572403	0.054638777	0.060434032	0.070034351	0.068308977
0.103261451	-0.017484657	-0.007741115	0.031503995	0.054517586	0.060418493	0.069495606	0.0678686
0.102825822	-0.017604592	-0.007769809	0.031198288	0.054101904	0.059128644	0.069376844	0.066797037
0.102806793	-0.017629627	-0.007799055	0.031196385	0.054111033	0.059045499	0.069272178	0.065294511
0.102558179	-0.017706204	-0.007804034	0.031025559	0.053620074	0.058982373	0.068437067	0.064774125
0.102517427	-0.018026774	-0.007946185	0.03099503	0.053185571	0.058266965	0.068294663	0.064873402
0.102542866	-0.018028703	-0.007971177	0.030903561	0.052536677	0.05751851	0.067939814	0.065058943
0.102239134	-0.01806401	-0.008190813	0.030673855	0.051365302	0.057487567	0.067991339	0.064781353
0.102258759	-0.018094769	-0.008252379	0.030340712	0.05046639	0.057407176	0.067354118	0.064408378
0.102105089	-0.018257514	-0.008299937	0.029643853	0.050126912	0.057066245	0.066618191	0.061603967
0.101091252	-0.018253603	-0.008401038	0.029508437	0.049806032	0.056310244	0.065337696	0.061223828
0.100199691	-0.018381498	-0.008503993	0.029363584	0.049785908	0.0559635	0.064982602	0.06128355
0.099705089	-0.018699254	-0.008877308	0.029241574	0.049185628	0.054965328	0.064630048	0.060814321
0.097705256	-0.018927633	-0.008906334	0.029157295	0.048438907	0.054932954	0.064348896	0.058781439
0.096708774	-0.019015663	-0.00929152	0.029048908	0.047980015	0.054183503	0.064157658	0.058109866
0.096013933	-0.019101931	-0.009385302	0.028899145	0.047798937	0.053872922	0.064083443	0.057914003
0.095237393	-0.019189188	-0.009536506	0.028832827	0.047608379	0.053775184	0.063753126	0.056814087
0.095262237	-0.019420703	-0.009697796	0.028552606	0.04633654	0.053892601	0.06347969	0.054522883
0.095274457	-0.01941682	-0.009812808	0.028496795	0.045984955	0.05344265	0.062350176	0.054148637
0.094417769	-0.019378235	-0.009917642	0.028502827	0.045910955	0.053388864	0.062268405	0.054017186
0.094276562	-0.019784117	-0.009970111	0.028426847	0.045878344	0.052789495	0.061338276	0.05385462
0.094262581	-0.019869948	-0.010089759	0.028149901	0.045784084	0.052317356	0.061188865	0.05359669
0.093748227	-0.020121099	-0.010137422	0.028133491	0.045791619	0.052235649	0.061247375	0.053240721
0.093231424	-0.020124564	-0.010127517	0.027869451	0.045776139	0.051160099	0.059336745	0.05232447
0.092766235	-0.020226898	-0.010177574	0.027467075	0.045701804	0.049671813	0.058977208	0.052151833
0.092638446	-0.020211679	-0.010236106	0.027341336	0.044686702	0.049685342	0.058287234	0.05084074
0.092619506	-0.020674453	-0.010248944	0.026936895	0.044600302	0.049492066	0.057934857	0.050605825
0.092614397	-0.020968386	-0.010444342	0.026944772	0.043434796	0.049385458	0.057561637	0.050168915
0.091810997	-0.020979975	-0.010604801	0.02672927	0.043227783	0.04886427	0.057498061	0.049896021
0.091452426	-0.021057335	-0.010587531	0.026696967	0.042795597	0.04825627	0.05782001	0.049677486
0.091053684	-0.021141935	-0.010799556	0.026625798	0.042571692	0.047534043	0.057897403	0.049152379
0.090946664	-0.021159843	-0.011000592	0.026508219	0.042402967	0.047098442	0.056255008	0.049072876
0.090582507	-0.021251116	-0.010978013	0.026102326	0.042202193	0.047045916	0.056273059	0.049064046
0.090543847	-0.021249621	-0.010991658	0.025905707	0.042059403	0.046611219	0.055400482	0.048927948
0.090537389	-0.021285967	-0.011074734	0.025920394	0.042025483	0.046683624	0.054785803	0.048399547
0.090316222	-0.021437568	-0.011092797	0.02590241	0.042019924	0.045956056	0.054610594	0.048084144
0.08975642	-0.021488558	-0.011155188	0.025902511	0.042046597	0.045961379	0.054687096	0.047315893
0.089361461	-0.021897563	-0.011209012	0.025741671	0.042040631	0.045650039	0.053380947	0.047277158
0.089032534	-0.021883392	-0.011251883	0.025628014	0.041669793	0.045460232	0.052759862	0.047382449
0.08884193	-0.021928421	-0.011276283	0.025625553	0.040778326	0.045508119	0.052359795	0.045564271
0.086952156	-0.021945413	-0.011368682	0.025403448	0.04035467	0.045279587	0.051436655	0.044182313
0.086202106	-0.022014059	-0.011534679	0.025322675	0.040310281	0.045074468	0.050761719	0.043698773
0.085619215	-0.022213795	-0.011597968	0.025104136	0.040023933	0.044712866	0.050201744	0.043460676
0.085809418	-0.022333351	-0.011600057	0.025103112	0.039802228	0.044635201	0.049409121	0.042669881
0.085408236	-0.022293731	-0.011866711	0.024879851	0.039778843	0.044508518	0.049117526	0.041737688
0.0855519	-0.022342249	-0.011931478	0.024284821	0.039601285	0.043823875	0.048984536	0.040555607
0.084477899	-0.022372016	-0.012099746	0.024206072	0.038781696	0.043747549	0.04823581	0.038477907
0.084481187	-0.022455156	-0.012101997	0.023962422	0.03762291	0.04362006	0.047038401	0.038176744
0.084082605	-0.022532159	-0.012483843	0.023754774	0.037242636	0.041655001	0.046543048	0.037119075
0.08388702	-0.02267062	-0.012474398	0.023713164	0.037295436	0.03997045	0.0452825	0.037502969
0.083541761	-0.022762986	-0.0124785	0.0237212	0.037055767	0.039412075	0.045262949	0.03746848
0.08371702	-0.022897922	-0.012477902	0.023734547	0.036284515	0.039365709	0.044466655	0.036614429
0.082108039	-0.023143592	-0.012778784	0.023419806	0.035975024	0.038944295	0.044604812	0.036511933
0.0819376	-0.023248246	-0.012876803	0.023352247	0.035837188	0.038967344	0.044601624	0.036332442
0.081330975	-0.02325308	-0.012882569	0.022574368	0.035869325	0.038914897	0.044183162	0.035952659
0.080794206	-0.023262494	-0.013005095	0.022325602	0.035149661	0.038888615	0.043598752	0.035786688
0.08031442	-0.023400373	-0.013241179	0.022181066	0.035086276	0.037762707	0.043553744	0.034974037
0.078833538	-0.023432469	-0.013322679	0.021564765	0.03463434	0.037367137	0.043341569	0.035001763
0.078463474	-0.023638431	-0.01349565	0.021382911	0.034667334	0.037300336	0.041465885	0.03483363
0.074468113	-0.023703305	-0.013564435	0.021356839	0.034769071	0.036642605	0.041226327	0.034521832
0.073930133	-0.023935045	-0.013607346	0.021202424	0.034601032	0.036139081	0.04069604	0.033850987
0.073463918	-0.02395724	-0.013581528	0.021129311	0.034507369	0.03608112	0.040152396	0.03267309
0.073211817	-0.024037755	-0.01358281	0.021078187	0.034210757	0.036118622	0.039702458	0.031767691
0.072287007	-0.02425467	-0.013581601	0.020355118	0.033337854	0.035726876	0.038788664	0.03069323
0.072057263	-0.024243005	-0.013861583	0.019928776	0.033250813	0.035728279	0.038501318	3.04E-02
0.072064626	-0.024278364	-0.013889423	0.018773466	0.033206525	0.035069616	0.038089436	3.01E-02
0.071537177	-0.024333435	-0.013969452	0.018720532	0.032728352	0.035065151	0.037264524	0.028041834
0.069662784	-0.024291083	-0.013972998	0.018706035	0.032574989	0.035159761	0.037177346	0.027003343
0.069571035	-0.02434265	-0.014142927	0.018356242	0.031177518	0.033894265	0.037117997	0.026381112
0.06942343	-0.024336634	-0.014294782	0.017955256	0.030842904	0.033781753	0.036631442	0.02571029
0.069092247	-0.024609777	-0.014571047	0.017774459	0.030028209	0.032997645	0.03666874	0.021176608
0.068538366	-0.024635485	-0.015206499	0.017225108	0.029817714	0.032999179	0.03655539	0.021129103
0.06855066	-0.024928829	-0.015361894	0.016960454	0.028262091	0.03284859	0.03615908	0.019935235
0.067938993	-0.024958575	-0.0154537	0.016955739	0.027188801	0.032823158	0.035401824	0.018822157
0.067529995	-0.024941232	-0.015515606	0.016703823	0.026612996	0.032815083	0.035348333	0.018550009
0.066882566	-0.025064085	-0.015555791	0.016711033	0.026394185	0.032681722	0.034165191	0.018440199
0.066938626	-0.025224431	-0.015539778	0.016384478	0.026617542	0.032711718	0.033550184	0.018341268
0.066766321	-0.025278367	-0.015679308	0.015993309	0.026489578	0.032421296	0.032926881	0.01818439
0.064286895	-0.025337665	-0.015792328	0.016009736	0.026426638	0.032605314	0.03268329	0.017130926
0.064296772	-0.02555067	-0.015827388	0.015747641	0.026348337	0.031520268	0.032685932	0.017045782
0.06422089	-0.025543835	-0.015909834	0.015491313	0.0262828	0.03065086	0.032784142	0.016929856
0.063378367	-0.025577372	-0.016285513	0.015195691	0.02624476	0.029722838	0.032826265	0.016296433
0.060183229	-0.025597108	-0.016397302	0.015061598	0.026124273	0.029103241	0.031885166	0.015430773
0.06023695	-0.025603768	-0.016901996	0.014950844	0.024334683	0.029143717	0.031708923	0.015270193
0.060169241	-0.025597789	-0.016968983	0.014902202	0.023662529	0.029067351	0.031532739	0.015265219
0.059350333	-0.025726386	-0.017132743	0.014872352	0.02278288	0.029121148	0.031480818	0.014035499
0.059375929	-0.025930101	-0.017168381	0.014315344	0.022591635	0.028354201	0.030919201	0.014050045
0.059429468	-0.026000667	-0.017203284	0.013699557	0.022018056	0.026962605	0.030498085	0.013792521
0.059251711	-0.026488678	-0.017303081	0.013411774	0.021862835	0.026646834	0.030376369	0.013154688
0.059189863	-0.026482664	-0.017300483	0.012696767	0.02083835	0.026713573	0.029688392	0.011439102
0.05924219	-0.026446924	-0.017274507	0.012212594	0.020594614	0.02609241	0.029266263	0.008399171
0.059014155	-0.026499369	-0.017392	0.012113943	0.019910575	0.025919921	0.029047634	0.007993916
0.059029958	-0.026539296	-0.017487624	0.012131168	0.019890314	0.026032087	0.027533391	0.007229217
0.058838617	-0.026552705	-0.017543241	0.012144489	0.019924957	0.02596005	0.027516065	0.007059487
0.058787385	-0.026550094	-0.017783794	0.011916073	0.019903767	0.025232313	0.027484624	0.005688083
0.058157829	-0.026590924	-0.017908548	0.011247136	0.019890124	0.02513973	0.027347462	0.005670603
0.05757801	-0.026608485	-0.018126148	0.011043464	0.019571576	0.024484281	0.026543737	0.005085473
0.05747802	-0.02661667	-0.018179861	0.010921448	0.019595064	0.022619687	2.51E-02	0.004847786
0.054113184	-0.026725385	-0.018280951	0.010578589	0.019605374	0.021828776	2.49E-02	0.004817038
0.053466797	-0.02672796	-0.018175444	0.010511672	0.019562703	0.02148059	0.021432674	0.004542051
0.053615787	-0.026775332	-0.018272737	0.009925733	0.018970773	0.021353855	0.019905717	0.004345479
0.053416626	-0.027062022	-0.018318673	0.009922523	0.018916853	0.020980573	0.019851874	0.004052391
0.053279394	-0.027167304	-0.018344197	0.009946721	0.018750559	0.02087077	0.019724885	0.0029221
0.053251606	-0.027203905	-0.018574672	0.009791547	0.018813207	2.02E-02	0.019401444	0.001955634
0.05289131	-0.027210062	-0.018696246	0.009491975	0.01878222	1.97E-02	0.01958897	0.001716028
0.052449966	-0.02719104	-0.01872764	0.009439065	0.018628794	1.93E-02	0.01904287	0.001865848
0.052190678	-0.027314911	-0.018765586	9.04E-03	0.01856662	1.90E-02	0.018748451	0.001902433
0.052248609	-0.027919694	-0.018864897	8.86E-03	0.017191948	1.87E-02	0.01876979	0.001265908
0.051756008	-0.027921352	-0.019160133	8.80E-03	0.017161857	0.018176574	0.018217923	0.001299416
0.051473895	-0.028196808	-0.019235997	8.56E-03	0.016914315	0.017387113	0.015828414	8.17E-04
0.050842446	-0.028301163	-0.019173055	8.22E-03	0.016552661	0.01705218	0.015370495	7.13E-04
0.050589978	-0.02864669	-0.019207894	7.92E-03	0.01651165	0.017052891	0.014756251	4.81E-04
0.049994173	-0.028654867	-0.01926367	7.72E-03	0.016326879	0.016952983	0.014344336	5.12E-04
0.049779935	-0.028743508	-0.019348293	7.36E-03	0.016208626	0.016883228	0.01385652	4.60E-04
0.049835398	-0.028758356	-0.019441764	0.007052792	0.015623707	0.016557201	0.012665971	2.55E-04
0.049598189	-0.028820997	-0.019578876	0.006787339	1.39E-02	0.016274202	0.012477483	-3.12E-05
0.049219836	-0.028811758	-0.01956742	0.006736392	1.38E-02	0.015919708	0.011198372	-3.85E-04
0.04870768	-0.028811215	-0.019619935	0.006488917	1.33E-02	0.015792722	0.011134709	-0.001845388
0.048766467	-0.028990245	-0.019660147	0.006058322	1.33E-02	0.01569625	0.010110654	-0.001904632
0.04868056	-0.029165483	-0.019670497	0.005998861	0.012876112	0.01579142	0.009619395	-0.003035479
0.04864821	-0.029282664	-0.019684823	0.005999018	0.012765915	0.015421753	0.009334431	-0.004453472
0.048105618	-0.029315077	-0.019722402	0.005776289	0.01284262	0.015506727	0.009282772	-0.005443656
0.048177686	-0.029353812	-0.019816058	0.005807312	0.012578113	0.015468832	0.00880748	-0.005451402
0.048073907	-0.029420445	-0.019933243	0.005611047	0.012332423	0.0155507	0.008747403	-0.005500451
0.047922001	-0.029480543	-0.020003608	0.005424009	0.012134128	0.015428807	0.007549173	-0.006050026
0.047723812	-0.029659722	-0.02003951	0.004741745	0.011862066	0.015317218	0.006401614	-0.006044321
0.047480294	-0.029680247	-0.020218206	0.004198801	0.011867072	0.015065075	0.005709764	-0.007468181
0.046982672	-0.029819297	-0.020398715	0.003910267	0.009425274	0.014711575	0.005096076	-0.007957865
0.046999869	-0.029919465	-0.020551785	0.003698076	0.008467667	0.013852694	0.004900673	-0.008580939
0.046711943	-0.029963703	-0.020478903	0.00357229	0.008149041	0.013747631	0.004100278	-0.009061304
0.04638668	-0.029967202	-0.020481746	0.003471686	0.007907989	0.0135461	0.003866035	-0.00916458
0.045980001	-0.030010286	-0.020544512	0.00328709	0.008003507	0.013231168	0.001857546	-0.009240705
0.044842839	-0.030035158	-0.020825158	0.003280942	0.007819442	0.013474102	0.001604418	-0.009454981
0.04433368	-0.030032274	-0.020836522	0.003339165	0.007363037	0.012746946	0.001699503	-0.009452267
0.043939323	-0.03023218	-0.020843044	0.002725947	0.007223172	0.011596509	0.00154021	-0.010262381
0.043130963	-0.030419151	-0.020944758	0.002482931	0.006534114	0.010930607	0.001486516	-0.010737232
0.042862823	-0.030865978	-0.02102694	0.002236086	0.006138797	0.010555076	0.001396076	-0.012866951
0.042875772	-0.030893069	-0.021122635	0.002133393	0.005311173	0.009894035	-3.91E-05	-0.014708705
0.042104106	-0.030901358	-0.021250015	0.001662204	0.005382777	0.01000339	-1.21E-04	-0.016719062
0.0418984	-0.031085814	-0.02118737	0.001523779	0.005360628	0.009971931	-0.002206922	-0.016577169
0.041754847	-0.031064352	-0.021229856	9.53E-04	0.005237348	0.009227169	-0.002969773	-0.017611354
0.039130852	-0.03113757	-0.02125272	8.95E-04	0.005176073	0.009090459	-0.003301101	-0.018208904
0.038845232	-0.03136164	-0.021275231	4.39E-04	0.004507364	0.008503705	-0.003713341	-0.019294677
0.038330277	-0.031355824	-0.021261529	-5.05E-05	0.004154009	0.007656667	-0.003969756	-0.019500601
0.03704255	-0.031384682	-0.021575834	-2.30E-05	0.003650862	0.0073032	-0.004361218	-0.019370678
0.036530969	-0.031762426	-0.021614263	-5.64E-04	0.003325888	0.007605157	-0.004236946	-0.019710134
0.03583963	-0.031792501	-0.021665531	-5.74E-04	0.003244955	0.006587438	-0.004316191	-0.019534264
0.035288026	-0.0318502	-0.022022001	-7.58E-04	0.002874409	0.005679352	-0.005234261	-0.019919907
0.035223065	-0.03207345	-0.022098889	-7.95E-04	0.002197498	0.004691336	-0.005584633	-0.020926312
0.034716323	-0.032190227	-0.022504727	-9.03E-04	0.001829583	0.004627184	-0.005779837	-0.023819062
0.034728974	-0.032236226	-0.022535168	-0.001082472	0.001750291	0.004479225	-0.007542752	-0.025718782
0.034116261	-0.032266175	-0.022509532	-0.00122697	0.001495782	0.003560182	-0.008535272	-0.02609125
0.033901201	-0.032413799	-0.02257661	-0.001227795	0.001291531	0.003109559	-0.008847964	-0.026759054
0.033143297	-0.032423942	-0.02272079	-0.001246436	0.001135359	0.002962418	-0.008808275	-0.026404124
0.032204264	-0.032548743	-0.022853289	-0.001748299	6.47E-04	0.003032417	-0.010963495	-0.026350906
0.031812672	-0.032639874	-0.0228619	-0.001785224	4.12E-04	0.002605009	-0.011681796	-0.02885294
0.031303196	-0.032729448	-0.022914822	-0.001800988	2.67E-04	2.11E-04	-0.01182353	-0.029099415
0.031247639	-0.032686211	-0.022923675	-0.001926315	4.80E-06	-2.41E-04	-0.015957336	-0.029425606
0.030747257	-0.032634793	-0.023080681	-0.001963492	5.95E-06	-6.17E-04	-0.016673526	-0.029321432
0.030504821	-0.032645344	-0.023144486	-0.002150542	-4.71E-05	-9.62E-04	-0.016692399	-0.029313385
0.030193533	-0.032640417	-0.023355044	-0.002398358	-1.70E-04	-0.001217347	-0.016786948	-0.029191485
0.029306425	-0.032812177	-0.023425475	-0.002655023	-7.52E-04	-0.001122071	-0.019102915	-0.029330587
0.028818046	-0.03284617	-0.023453956	-0.002747545	-0.002948493	-0.001901768	-0.020187391	-0.031092381
0.02815564	-0.032937414	-0.023517428	-0.002974833	-0.00369437	-0.002194638	-0.020208437	-0.031058938
0.028074219	-0.033142296	-0.023501973	-0.003043274	-0.003955834	-0.002209938	-0.020945138	-0.031377289
0.026705326	-0.033397368	-0.02364599	-0.003155825	-0.004013766	-0.002230155	-0.021288939	-0.031552986
0.026285863	-0.033557708	-0.023761955	-0.003371244	-0.004642944	-0.002034938	-0.022933271	-0.031708421
0.026063176	-0.033524522	-0.023969994	-0.003418793	-0.005031733	-0.002426973	-0.024017148	-0.033540892
0.025865156	-0.033517317	-0.024298363	-0.003683813	-0.005156687	-0.004298112	-0.025159009	-0.033769528
0.02586049	-0.033524233	-0.02430222	-0.00392116	-0.004965732	-0.00429923	-0.026177901	-0.033875623
0.025804357	-0.03366924	-0.024394	-0.004433733	-0.005114908	-0.00430499	-0.026191719	-0.034272859
0.025784845	-0.033749765	-0.024510728	-0.005381708	-0.006602215	-0.005272957	-0.026243323	-0.035091774
0.024320667	-0.033774727	-0.024681377	-0.005443546	-0.007226823	-0.005477558	-0.02664493	-0.03549722
0.023049347	-0.033785818	-0.025168603	-0.005884738	-0.008691924	-0.005825724	-0.02655491	-0.037317414
0.0223984	-0.03417247	-0.025428699	-0.006697085	-0.009235964	-0.009263742	-0.026872411	-0.03774874
0.022431744	-0.034162592	-0.025567083	-0.006753691	-0.009467096	-0.009196546	-0.027173672	-0.038585982
0.020540615	-0.034310337	-0.025751502	-0.006935811	-0.009516868	-0.00939921	-0.026952774	-0.039059594
0.020510359	-0.034632407	-0.025791745	-0.007099691	-0.009806254	-0.009705284	-0.027318469	-0.04199242
0.020195544	-0.034970432	-0.025782691	-0.007184681	-0.011240526	-0.010178217	-0.027913478	-0.041880541
0.019942379	-0.035142706	-0.025758829	-0.007402984	-0.011355097	-0.010260891	-0.02856142	-0.041886003
0.019273392	-0.035175616	-0.025843652	-0.007749906	-0.011608326	-0.010488246	-0.028621247	-0.042213745
0.019265061	-0.03518812	-0.026044069	-0.008063467	-0.011832991	-0.01112009	-0.028619928	-0.04278805
0.01901501	-0.035265445	-0.026090521	-0.008244181	-0.012047554	-0.012775709	-0.028733144	-0.043589439
0.018718761	-0.035554426	-0.026519477	-0.008222598	-0.012128351	-0.012740364	-0.028740549	-0.044197614
0.018845854	-0.035584912	-0.026648045	-0.008417964	-0.012285862	-0.013544473	-0.028693326	-0.045547655
0.018875659	-0.035542061	-0.026661026	-0.008781886	-0.013390871	-0.0143863	-0.029522991	-0.045392052
0.018339394	-0.035486839	-0.026711766	-0.009386352	-0.013951662	-0.014778471	-0.029878181	-0.046047132
0.017961788	-0.035817103	-0.026756296	-0.009357011	-0.013957919	-0.015935413	-0.029875957	-0.046199441
0.017815621	-0.035930304	-0.026861091	-0.009455658	-0.01571829	-0.016123059	-0.030589579	-0.046539419
0.017741369	-0.035931156	-0.02717951	-0.009796594	-0.016071131	-0.017017768	-0.030801899	-0.047322534
0.016074977	-0.035938909	-0.027697617	-0.009812642	-0.016205104	-0.018341335	-0.032331269	-0.047835939
0.016055821	-0.035967172	-0.028193328	-0.010224662	-0.017045155	-0.019111448	-0.032037939	-0.048121933
0.014675486	-0.036143097	-0.028462457	-0.010263009	-0.018091635	-0.021604653	-0.032201991	-0.049257349
0.014167418	-0.036676198	-0.028474209	-0.010383344	-0.018192972	-0.022585459	-0.032183423	-0.048967958
0.014152296	-0.036684074	-0.028411406	-0.010756619	-0.018493996	-0.0242422	-0.032466091	-0.049087828
0.01409056	-0.036868769	-0.02839609	-0.010983469	-0.018991847	-0.024709573	-0.033926468	-0.048997141
0.013321434	-0.037194318	-0.02848633	-0.011150503	-0.019211918	-0.024868853	-0.034133145	-0.051874891
0.012946517	-0.037196653	-0.02854052	-0.011337338	-0.019589467	-0.025077398	-0.034864503	-0.052037612
0.012646901	-0.03761911	-0.028737389	-0.011328306	-0.019799359	-0.024955302	-0.035919529	-0.054334626
0.012278795	-0.037654045	-0.028993875	-0.011511598	-0.020063644	-0.025508099	-0.036845697	-0.054737175
0.012273618	-0.037764742	-0.028842717	-0.011778531	-0.020024973	-0.026129673	-0.036863159	-0.055967626
0.012249412	-0.037764565	-0.028908177	-0.012754141	-0.021085408	-0.026916906	-0.038363956	-0.05677625
0.012261014	-0.037852529	-0.02899903	-0.012665027	-0.021322366	-0.028554813	-0.038226907	-0.056896891
0.012129733	-0.038248867	-0.028990884	-0.013004306	-0.021524508	-0.029292493	-0.038794832	-0.057693154
0.011749778	-0.038436153	-0.029144679	-0.01377605	-0.021428612	-0.029311248	-0.038832579	-0.060145891
0.010970186	-0.038385569	-0.029215266	-0.013794869	-0.022955787	-0.029386587	-0.041319554	-0.060771882
0.010349961	-0.038429639	-0.029731599	-0.01396314	-0.023057293	-0.030317581	-0.041292083	-0.060745939
0.010054226	-0.038544235	-0.02995479	-0.014591939	-0.023324044	-0.03036503	-0.041296418	-0.061665082
0.009625047	-0.038509284	-0.029969707	-0.01452658	-0.024008328	-0.030281841	-0.041865171	-0.063242581
0.008034052	-0.038747778	-0.030133227	-0.014949885	-0.024061108	-0.030375061	-0.044390937	-0.064319019
0.007722578	-0.038759434	-0.030139671	-0.015044163	-0.024317528	-0.030465937	-0.046045864	-0.064139901
0.007004893	-0.039005636	-0.030170157	-0.017364143	-0.024312142	-0.031161174	-0.046200186	-0.064946181
0.006901118	-0.039017102	-0.030426171	-0.018022887	-0.025148357	-0.031543421	-0.046581352	-0.064945454
0.00617634	-0.039218004	-0.030450218	-0.018140451	-0.025224564	-0.032363919	-0.046695062	-0.065523911
0.005757071	-0.039396781	-0.030540911	-0.018110569	-0.025708704	-0.033897559	-0.04666038	-0.065123755
0.005370226	-0.039623298	-0.030618454	-0.018297018	-0.026093287	-0.034423259	-0.049077471	-0.06507797
0.005005436	-0.039916322	-0.030774223	-0.018307009	-0.02672534	-0.035036816	-0.049643839	-0.064887757
0.004217791	-0.039903592	-0.030862386	-0.018385272	-0.026809956	-0.035098849	-0.050002552	-0.064619125
0.003570682	-0.040346291	-0.031024688	-0.018650726	-0.027525585	-0.035048332	-0.050034731	-0.065875423
0.003629964	-0.04035577	-0.03102398	-0.019246233	-0.027835717	-0.03608435	-0.049977668	-0.066972345
0.003575123	-0.040478237	-0.031063701	-0.019298328	-0.027813636	-0.036340012	-0.050318241	-0.067188731
0.003402681	-0.040544713	-0.030989112	-0.019546384	-0.027983277	-0.036359771	-0.053418695	-0.068342117
0.003471321	-0.040990282	-0.031215733	-0.019623417	-0.02800097	-0.037556107	-0.053586043	-0.069082306
0.002806786	-0.041010063	-0.031363847	-0.01948568	-0.029772424	-0.039494262	-0.05443018	-0.070342661
0.002354161	-0.041036861	-0.031737674	-0.019757356	-0.029954642	-0.03975972	-0.0545343	-0.070231191
0.002162975	-0.041048186	-0.031778857	-0.020004652	-0.030039687	-0.040985346	-0.054803288	-0.069599612
0.00214717	-0.041030565	-0.032037767	-0.02037101	-0.030523449	-0.043302731	-0.055281312	-0.069495498
0.002085224	-0.041043636	-0.032704356	-0.020480773	-0.031565546	-0.044504724	-0.056745669	-0.069983368
0.001411026	-0.041149736	-0.032702684	-0.020504003	-0.031749905	-0.046131005	-0.057085502	-0.070999298
8.71E-04	-0.041170438	-0.032801114	-0.020501732	-0.031733351	-0.046798277	-0.057117259	-0.071937001
7.60E-04	-0.041132778	-0.032831779	-0.020543762	-0.031696814	-0.046882174	-0.058125655	-0.071729022
8.26E-04	-0.041169107	-0.032815735	-0.020663523	-0.031969308	-0.046911527	-0.058222953	-0.073419542
-3.41E-04	-0.041426332	-0.033141874	-0.020987741	-0.031961147	-0.047563545	-0.058584903	-0.073872455
-4.40E-04	-0.041387742	-0.033354905	-0.020968424	-0.034057223	-0.0488139	-0.059451643	-0.077173461
-3.17E-04	-0.041397153	-0.033424992	-0.020888244	-0.034671499	-0.053612953	-0.060240362	-0.077238343
-4.34E-04	-0.041756274	-0.033421626	-0.021976605	-0.034846157	-0.054175092	-0.060756761	-0.077833024
-8.78E-04	-0.041761659	-0.033911083	-0.022028095	-0.035308509	-0.054147031	-0.060324365	-0.079034712
-0.001212149	-0.041794095	-0.034234385	-0.022201179	-0.035559165	-0.055147714	-0.060311227	-0.079016321
-0.00110371	-0.042284585	-0.034319948	-0.022217057	-0.036256563	-0.054879611	-0.060719285	-0.079634776
-0.001746327	-0.042975637	-0.034574462	-0.022481044	-0.036274522	-0.055009208	-0.061955421	-0.079675598
-0.002378078	-0.043144357	-0.034691082	-0.022620606	-0.036692457	-0.054918862	-0.065612339	-0.080109839
-0.002681174	-0.043414935	-0.034971358	-0.022879432	-0.036979831	-0.055367691	-0.067013339	-0.081482893
-0.002750761	-0.043434951	-0.03555833	-0.023033113	-0.037583049	-0.055849362	-0.067359003	-0.081720788
-0.002772989	-0.043572538	-0.03568293	-0.023032992	-0.037656373	-0.056828134	-0.068563494	-0.08292883
-0.004480035	-0.043714587	-0.036006004	-0.023073224	-0.037810055	-0.056889902	-0.06881343	-0.083829924
-0.004826203	-0.044031942	-0.03616152	-0.023241172	-0.038379541	-0.057505428	-0.072250732	-0.083812168
-0.004899151	-0.044067553	-0.036140909	-0.023318781	-0.039233093	-0.059076103	-0.072691006	-0.083312062
-0.004917045	-0.044104722	-0.036160279	-0.023186061	-0.03964794	-0.059815172	-0.072972921	-0.084005167
-0.005030693	-0.044447221	-0.03647483	-0.023201104	-0.040121112	-0.059947689	-0.073136827	-0.084079081
-0.005278781	-0.044554571	-0.036751138	-0.023276126	-0.040261826	-0.060227005	-0.073326591	-0.083681753
-0.006139836	-0.044946713	-0.037109549	-0.024097008	-0.041381927	-0.061198568	-0.0752698	-0.083820001
-0.007244212	-0.045163781	-0.037104357	-0.024125619	-0.04363801	-0.062261766	-0.075068347	-0.084063763
-0.007428772	-0.045173253	-0.037126434	-0.024562303	-0.044047655	-0.062697154	-0.075194293	-0.084315678
-0.00999842	-0.045226888	-0.037152192	-0.024623322	-0.044095578	-0.063964649	-0.07694701	-0.084752158
-0.010443214	-0.04529753	-0.037119908	-0.024626865	-0.044134498	-0.064348184	-0.078020086	-0.085733564
-0.010429877	-0.04558298	-0.037132301	-0.024784615	-0.044138691	-0.0644522	-0.078952533	-0.085563248
-0.011937692	-0.045670078	-0.037481013	-0.025025169	-0.044216375	-0.064653588	-0.079405871	-0.085564733
-0.012116136	-0.045937926	-0.037982829	-0.025899059	-0.044906892	-0.065179272	-0.079653173	-0.08617586
-0.01273074	-0.045969125	-0.038019636	-0.026503997	-0.044866002	-0.065287299	-0.080022581	-0.087565883
-0.012576501	-0.046288682	-0.038105493	-0.026672442	-0.045212505	-0.065475403	-0.081612861	-0.088630624
-0.012838827	-0.046999616	-0.038404442	-0.026852914	-0.045442172	-0.065923653	-0.081979882	-0.089013344
-0.014029689	-0.047068204	-0.038403175	-0.026783502	-0.045363966	-0.066379371	-0.081869224	-0.08894104
-0.014015592	-0.047082763	-0.038679373	-0.027814936	-0.045585007	-0.066726766	-0.081981021	-0.08877508
-0.014638171	-0.047214805	-0.03917395	-0.028176452	-0.045736215	-0.066967551	-0.082309154	-0.089426413
-0.015541592	-0.047243143	-0.039196131	-0.028350148	-0.045979713	-0.068747357	-0.082314313	-0.090232753
-0.015958368	-0.047339507	-0.039458853	-0.028281181	-0.046700809	-0.069256818	-0.0824693	-0.090250565
-0.016393826	-0.047329091	-0.039614896	-0.028481519	-0.047985112	-0.069424708	-0.083358343	-0.090687793
-0.016945128	-0.047655469	-0.039818611	-0.028511422	-0.048527891	-0.069892794	-0.083741221	-0.092980492
-0.017353145	-0.047721669	-0.040272933	-0.028565885	-0.048667774	-0.070557718	-0.083691868	-0.095271508
-0.017632716	-0.047829667	-0.040509896	-0.029130441	-0.04982558	-0.070756708	-0.084072856	-0.095417734
-0.018561902	-0.047919937	-0.040645643	-0.029852882	-0.05005275	-0.071034035	-0.084546567	-0.097508446
-0.01921905	-0.048115164	-0.040963966	-0.030057973	-0.050251384	-0.073537269	-0.087039259	-0.099137928
-0.01951389	-0.0480931	-0.04170812	-0.030111717	-0.050284937	-0.073648014	-0.087225787	-0.099134944
-0.019523111	-0.048113696	-0.042076239	-0.030950662	-0.050841705	-0.073754118	-0.088128971	-0.099038816
-0.020205729	-0.048110802	-0.042159713	-0.031622213	-0.051230005	-0.074746094	-0.088073271	-0.100289833
-0.020341518	-0.048130583	-0.042392874	-0.032385108	-0.052109729	-0.074862901	-0.090856136	-0.100451922
-0.020445405	-0.048255808	-0.042501444	-0.032767544	-0.052439925	-0.075228547	-0.090858173	-0.101024349
-0.021467272	-0.048417604	-0.042553113	-0.034132277	-0.052798483	-0.074812856	-0.092234063	-0.100934486
-0.021624085	-0.048729397	-0.042559049	-0.034353707	-0.053121617	-0.074582186	-0.09234206	-0.10143319
-0.021573404	-0.048772938	-0.042641355	-0.034338594	-0.053355861	-0.075668815	-0.092468715	-0.101083263
-0.021576648	-0.048783497	-0.043104372	-0.035439307	-0.054585633	-0.076002957	-0.093391089	-0.10245699
-0.021865793	-0.049399318	-0.043211489	-0.035468446	-0.05461949	-0.077320059	-0.095674769	-0.104779774
-0.02225414	-0.049465391	-0.043217696	-0.035748148	-0.055312934	-0.077766871	-0.097464603	-0.105246693
-0.02428443	-0.049568828	-0.043175732	-0.036143177	-0.055863646	-0.077789703	-0.099059175	-0.105449196
-0.024324135	-0.049614286	-0.043205309	-0.036646432	-0.05677083	-0.079929874	-0.098783037	-0.105691913
-0.024641044	-4.98E-02	-0.043351508	-0.036695209	-0.0567132	-0.080060337	-0.099714661	-0.107398879
-0.025360461	-5.04E-02	-0.043459322	-0.036772306	-0.057058537	-0.080122944	-0.099725843	-0.108679763
-0.026012804	-5.07E-02	-0.043700549	-0.036860492	-0.058838711	-0.080231577	-0.099448655	-0.11125433
-0.026942304	-5.09E-02	-0.043840196	-0.037294156	-0.061927459	-0.080807588	-0.099584432	-0.111265973
-0.026913449	-0.051054034	-0.044090682	-0.039641005	-0.061917745	-0.081315112	-0.100144732	-0.111810867
-0.026849183	-0.051285001	-0.04419441	-0.040239921	-0.062987871	-0.081938322	-0.100367756	-0.112111334
-0.026887951	-0.05152654	-0.044439522	-0.040374441	-0.063136845	-0.082179134	-0.100996682	-0.112160696
-0.02776263	-0.051891577	-0.044495604	-0.040682534	-0.063416923	-0.084173385	-0.101231485	-0.113280667
-0.027827474	-0.052168955	-0.044714522	-0.041705038	-0.064952233	-0.084116924	-0.101672276	-0.117387698
-0.028412406	-0.052269402	-0.044764634	-0.041933022	-0.065605904	-0.084245865	-0.101671611	-0.118598127
-0.029074936	-0.052285331	-0.045227895	-0.041973467	-0.066804472	-0.086299955	-0.102207317	-0.118563597
-0.029048127	-0.052317356	-0.045375048	-0.042299674	-0.067970996	-0.086785521	-0.10263065	-0.119053519
-0.031009013	-0.052449669	-0.0457859	-0.042425641	-0.068147003	-0.087167836	-0.103486841	-0.119255991
-0.031357779	-0.05282103	-0.046688536	-0.042827388	-0.068859122	-0.088226593	-0.103515661	-0.120333761
-0.031299227	-0.052980984	-0.046899719	-0.0434101	-0.070230316	-0.088797732	-0.106308476	-0.120275359
-0.031380945	-0.053057374	-0.046879726	-0.04362588	-0.070481774	-0.089656152	-0.106655602	-0.120269194
-0.031622814	-0.053061863	-0.047399809	-0.043717581	-0.070568643	-0.091684075	-0.106875465	-0.121583464
-0.033156194	-0.053432195	-0.04742915	-0.043867611	-0.07125954	-0.092613966	-0.107071315	-0.123444704
-0.033449242	-0.05342249	-0.04741534	-0.044181211	-0.071242164	-0.092941143	-0.10700895	-0.123493386
-0.033677989	-0.05358119	-0.047390795	-0.044357413	-0.071564034	-0.093940509	-0.107303047	-0.126948921
-0.034361694	-0.053791915	-0.047364054	-0.045203238	-0.072007585	-0.093960912	-0.107549098	-0.127026947
-0.034374016	-0.053777264	-0.048065528	-0.045808756	-0.07312911	-0.094679497	-0.112710176	-0.127095388
-0.034282402	-0.053925987	-0.048425581	-0.045989541	-0.073200114	-0.094902733	-0.112747766	-0.126757869
-0.034870952	-0.054068856	-0.048853116	-0.045918081	-0.074624574	-0.094876449	-0.113816593	-0.126739203
-0.035988136	-0.054066106	-0.048839868	-0.046458228	-0.075272716	-0.096983327	-0.114381675	-0.127843635
-0.038408539	-0.054274733	-0.048782971	-0.0464084	-0.076228391	-0.101800626	-0.114290357	-0.128793944
-0.041535633	-0.054244828	-0.048800945	-0.046630637	-0.077518808	-0.101832698	-0.11504792	-0.129066481
-0.04173707	-0.054592823	-0.048807662	-0.046651309	-0.077616846	-0.102231691	-0.115445661	-0.128836553
-0.043162943	-0.054704667	-0.049107294	-0.046850168	-0.079037731	-0.102645197	-0.118441303	-0.128756757
-0.043568846	-0.054803146	-0.049303291	-0.046991125	-0.079553632	-0.103340742	-0.119689808	-0.129738561
-0.044279367	-0.054827016	-0.049321458	-0.047251555	-0.079599098	-0.103391317	-0.120590906	-0.129763155
-0.044514249	-0.054797249	-0.049525716	-0.047700354	-0.082007427	-0.105078242	-0.120887459	-0.130351301
-0.043722283	-0.055399377	-0.049566115	-0.048271115	-0.082097298	-0.105671236	-0.122446618	-0.130985083
-0.045451633	-0.056056223	-0.04996557	-0.049211684	-0.082109791	-0.106210857	-0.122456716	-0.131045328
-0.048017039	-0.056063011	-0.050186497	-0.049746915	-0.083349556	-0.108619991	-0.12223782	-0.133887061
-0.048774121	-0.056133753	-0.050375635	-0.049767473	-0.083546367	-0.110284444	-0.122289693	-0.133878496
-0.049834849	-0.056156756	-0.050533249	-0.049903471	-0.083819641	-0.110440349	-0.122655347	-0.134159173
-0.05070426	-0.05647561	-0.05054056	-0.05012425	-0.084402828	-0.110586821	-0.124844856	-0.134255651
-0.050717737	-0.056621111	-0.050723453	-0.051406516	-0.085510485	-0.110898657	-0.125331814	-0.135203513
-0.051042219	-0.05711281	-0.051027192	-0.051384536	-0.085857333	-0.111681048	-0.126095213	-0.135678698
-0.051044707	-0.05716319	-5.11E-02	-0.051380838	-0.087350293	-0.118001444	-0.128143555	-0.136079932
-0.051021468	-0.057708163	-5.12E-02	-0.051846431	-0.087417429	-0.118092175	-0.128493569	-0.137473552
-0.051192879	-0.057653039	-5.14E-02	-0.052362322	-0.087778078	-0.1184022	-0.129466862	-0.137643553
-0.052400051	-0.057811931	-5.15E-02	-0.052311447	-0.089576954	-0.118379247	-0.130691595	-0.137929438
-0.052482721	-0.057943829	-0.051881909	-0.052316715	-0.090340172	-0.120858132	-0.131090572	-0.138276007
-0.052546924	-0.057998206	-0.051929599	-0.052377527	-0.092748081	-0.1217494	-0.131912726	-0.141605509
-0.052638136	-0.058015571	-0.052172655	-0.052617747	-0.093972433	-0.122965351	-0.138563912	-0.143004893
-0.0539248	-0.058027133	-0.05219428	-0.052810679	-0.09661929	-0.123783117	-0.139736854	-0.143568479
-0.054307861	-0.05802028	-0.052266667	-0.052839743	-0.097132474	-0.123853955	-0.14189577	-0.144374915
-0.055122092	-0.058093427	-0.052404147	-0.052858864	-0.097124641	-0.125555223	-0.142314684	-0.145418809
-0.05554025	-0.058231669	-0.052607148	-0.05379915	-0.097230416	-0.125653217	-0.14220113	-0.146078587
-0.057292776	-0.058261085	-0.052868881	-0.05432017	-0.098412021	-0.12663019	-0.142527446	-0.152381576
-0.057452196	-0.05850836	-0.052994152	-0.054636315	-0.098585086	-0.127099717	-0.143694681	-0.153047619
-0.05789328	-0.059381898	-0.053032854	-0.05502193	-0.098913271	-0.127657813	-0.145805146	-0.154169203
-0.059321404	-0.059462271	-0.053434498	-0.055399669	-0.100073027	-0.128281967	-0.147996604	-0.154330651
-0.059046337	-0.059743459	-0.053701685	-0.055625539	-0.100290644	-0.129979959	-0.148399243	-0.156183872
-0.059373674	-0.059780848	-0.053846312	-0.056167498	-0.100533357	-0.130135028	-0.148122345	-0.156465173
-0.059797743	-0.059924178	-0.054016969	-5.64E-02	-0.100765792	-0.130423369	-0.149737677	-0.156801482
-0.060681887	-0.060239221	-0.054116822	-5.66E-02	-0.101459609	-0.130220621	-0.150804315	-0.157549983
-0.062362856	-0.060238373	-0.054423471	-0.056810409	-0.101983501	-0.130313128	-0.15099064	-0.157710572
-0.063285453	-0.060227834	-0.054405371	-0.056877762	-0.103314929	-0.130998724	-0.152512521	-0.159879098
-0.063424825	-0.060265657	-0.054472994	-0.056961633	-0.10336245	-0.131090094	-0.152879104	-0.161036897
-0.063821035	-0.060500532	-0.054663565	-0.057167425	-0.103944241	-0.133112597	-0.152648879	-0.161966863
-0.064293532	-0.060556707	-0.054879972	-0.057202665	-0.104052817	-0.133577947	-0.153464021	-0.162812953
-0.065027238	-0.06060592	-0.055023884	-0.057812333	-0.104508264	-0.13477691	-0.153488384	-0.163190546
-0.065725399	-0.060646771	-0.055002644	-0.057893332	-1.05E-01	-0.135953618	-0.154829628	-0.165033973
-0.066481771	-0.060719105	-0.055046102	-0.060027262	-0.106784461	-0.136593854	-0.155016378	-0.165920832
-0.066924969	-0.060823765	-0.055102945	-0.061506332	-0.108269192	-1.38E-01	-0.155501857	-0.166250103
-0.066809719	-0.061614075	-0.055233885	-0.061618437	-0.108835404	-1.39E-01	-0.156620091	-0.16732693
-0.067006919	-0.061811366	-0.055444826	-0.061796775	-0.109279712	-1.39E-01	-0.157140031	-0.171327502
-0.067149538	-0.061836811	-0.055822486	-0.062037991	-0.109170011	-1.41E-01	-0.158256116	-0.173511706
-0.066968808	-0.062135853	-0.055878277	-0.062049308	-0.109814002	-1.42E-01	-0.158989924	-0.17731555
-0.067624764	-0.062279291	-0.05588806	-0.06218503	-0.110176984	-1.42E-01	-0.158892753	-0.177633212
-0.067821214	-0.062299271	-0.056028972	-0.062324304	-0.110756541	-1.42E-01	-0.163243413	-0.177506707
-0.068220152	-0.062631984	-0.056301006	-0.063390203	-0.1107336	-0.144094976	-1.67E-01	-0.177838381
-0.068088647	-0.06270855	-0.056573738	-0.063459467	-0.110945383	-0.144030775	-1.68E-01	-0.17838211
-0.068050342	-0.06280739	-0.056636334	-0.06369353	-0.111013484	-0.144664519	-1.68E-01	-0.180234599
-0.068083424	-0.062833915	-0.056872441	-0.064468754	-0.113567781	-0.145868302	-0.168638807	-0.1805383
-0.068278857	-0.06280184	-0.056839325	-0.064790164	-0.114670699	-0.146044699	-0.167969954	-0.183462544
-0.06882016	-0.062937214	-0.057080768	-0.065125531	-0.115880164	-0.146537269	-0.171789015	-0.184990138
-0.069704033	-0.063369796	-0.057857881	-0.065565451	-0.115983866	-0.147115047	-0.171746386	-0.186673573
-0.070260083	-0.063597283	-0.058050414	-0.065811517	-0.115824993	-0.147102713	-0.174753791	-0.186894971
-0.071056144	-0.063537779	-0.058625526	-0.065905473	-0.117384096	-0.147978095	-0.175306437	-0.187417749
-0.072545002	-0.063555653	-0.059297887	-0.066658966	-0.119533383	-0.148442158	-0.175953047	-0.187983013
-0.073392126	-0.063550169	-0.059871012	-0.068737749	-0.119667739	-0.14897696	-0.177407773	-0.188386812
-0.07435867	-0.06356903	-0.059952364	-0.06880157	-0.119616279	-0.149898128	-0.177976524	-0.188508967
-0.074282178	-0.063572002	-0.059878353	-0.068876521	-0.119620396	-0.150480493	-0.182635524	-0.188494527
-0.074932995	-0.064844245	-0.06031374	-0.068816728	-0.11948156	-0.151062838	-0.184585834	-0.18913559
-0.075525832	-0.065061815	-0.060788102	-0.068888498	-0.120935036	-0.151478915	-0.186552258	-0.189535043
-0.07533594	-0.065194305	-0.060868525	-0.068966454	-0.120850417	-0.153106014	-0.186590091	-0.195830448
-0.076125146	-0.065284777	-0.061223583	-0.068960888	-0.120769929	-0.155088957	-0.190042896	-0.197135053
-0.076462537	-0.06548732	-0.061304751	-0.07005489	-0.120844955	-0.155554641	-0.190096456	-0.200338546
-0.076569124	-0.065439567	-0.061333767	-0.070160119	-0.121162398	-0.155608627	-0.191179555	-0.200422192
-0.076734154	-0.065794197	-0.061394002	-0.070371971	-0.121713439	-0.15670614	-0.191552414	-0.202772471
-0.07799029	-0.065828778	-0.061752588	-0.07089579	-0.121702445	-0.156635385	-0.191786465	-0.203284752
-0.0793672	-0.066238815	-0.061766045	-0.072344533	-0.12166314	-0.157229905	-0.191768886	-0.206452158
-0.079176264	-0.067330175	-0.062474243	-0.072917733	-0.122892295	-0.158750692	-0.192159496	-0.206559941
-0.08067128	-0.067337273	-0.062487734	-0.075018525	-0.123573515	-0.15921951	-0.197253398	-0.210752726
-0.080639097	-0.067544374	-0.06246162	-0.075495748	-0.12429057	-0.159371033	-0.19829083	-0.216218215
-0.080874324	-0.067763065	-0.062934564	-0.075491214	-0.124638504	-0.159735657	-0.198575982	-0.215776939
-0.081205842	-0.067832995	-0.063291159	-0.075542604	-0.125893159	-0.159937001	-0.199237397	-0.216982007
-0.082361751	-0.067941385	-0.063558371	-0.075531837	-0.125908852	-0.161414428	-0.201401181	-0.217916502
-0.082722022	-0.067970345	-0.063851862	-0.076653004	-0.127261122	-0.161767487	-0.201884768	-0.219022304
-0.082549552	-0.068047801	-0.06400418	-0.077052655	-0.127850633	-0.162591921	-0.203130355	-0.220013273
-0.082899135	-0.068072032	-0.064127389	-0.077010783	-0.129818709	-0.165766172	-0.20331062	-0.220718681
-0.083452242	-0.068152915	-0.064485507	-0.07707436	-0.130868689	-0.166321002	-0.203202837	-0.220941721
-0.083308722	-0.068461795	-0.064487512	-0.0771946	-0.130849757	-0.166874633	-0.20510262	-0.220809398
-0.083550545	-0.068540958	-0.065556199	-0.077239461	-0.131769342	-0.166939239	-0.205824875	-0.221668566
-0.085645519	-0.068693217	-0.066117847	-0.077771006	-0.132183802	-0.167258022	-0.206282828	-0.223006422
-0.085688039	-0.068978759	-0.066405748	-0.078331334	-0.132550299	-0.169722204	-0.206612917	-0.224289941
-0.085982719	-0.069760311	-0.066679678	-0.078441819	-0.133235234	-0.169505127	-0.206594078	-0.224242905
-0.086207501	-0.069776388	-0.066804002	-0.079385522	-0.134895419	-0.169525781	-0.206698365	-0.225168998
-0.086467166	-0.069753823	-0.067182293	-0.079442585	-0.135139297	-0.171849961	-0.207523656	-0.22496682
-0.086521533	-0.069821388	-0.067233649	-0.079907284	-0.1358213	-0.173871419	-0.209118871	-0.225927701
-0.086681919	-0.06989744	-0.068052191	-0.081148154	-0.137071438	-0.17561457	-0.21101544	-0.227083334
-0.087274734	-0.070086262	-0.068303345	-0.081585468	-0.137160377	-0.17599249	-0.212140932	-0.228629684
-0.088158145	-0.070264499	-0.068266141	-0.081901418	-0.136988554	-0.176386545	-0.213967509	-0.22903478
-0.091300783	-0.070982112	-0.068421143	-0.082019295	-0.138234105	-0.176871948	-0.214559963	-0.229148726
-0.091575159	-0.071074284	-0.068509229	-0.082155339	-0.138729814	-0.17790139	-0.214737012	-0.237990439
-0.093024345	-0.071442125	-0.068605516	-0.083549242	-0.143078048	-0.178378811	-0.216653462	-0.239830988
-0.095068209	-0.071621918	-0.068601002	-0.083794827	-0.146973575	-0.1788816	-0.216820139	-0.240007974
-0.095216578	-0.072181277	-0.069162809	-0.083970932	-0.147239264	-0.179602957	-0.220886273	-0.240797634
-0.095040878	-0.072713741	-0.069542694	-0.083968216	-0.147834932	-0.179887592	-0.221354221	-0.240928774
-0.095135041	-0.073204439	-0.069464218	-0.08486589	-0.148410959	-0.180545895	-0.222009785	-0.241881043
-0.096981052	-0.073742338	-0.06999943	-0.085196132	-0.148941733	-0.182714656	-0.222163717	-0.243189732
-0.097085455	-0.07376363	-0.069934831	-0.086877198	-0.149290022	-0.183722537	-0.222311957	-0.244261312
-0.097340788	-0.074088209	-0.070263334	-0.087000163	-0.150376582	-0.183864728	-0.224666991	-0.244627329
-0.099429539	-0.074128574	-0.070339513	-0.088154427	-0.151854895	-0.184344321	-0.226103212	-0.244599912
-0.09952471	-0.074228767	-0.07087225	-0.089209933	-0.15277927	-0.185578527	-0.229478425	-0.245277755
-0.099380221	-0.074350827	-0.070977245	-0.089224962	-0.154214976	-0.185765696	-0.231172063	-0.248654868
-0.099669797	-0.074372489	-0.070974709	-0.08965377	-0.15415842	-0.18616989	-0.232165615	-0.247712112
-0.100610573	-0.074718788	-0.070939767	-0.089752381	-0.154634199	-0.187268145	-0.232040139	-0.247748659
-0.102673116	-0.075123265	-0.071042437	-0.090000822	-0.154931046	-0.190525855	-0.232201	-0.247082562
-0.102057486	-0.075144683	-0.07145332	-0.092802184	-0.155688073	-0.19317207	-0.232652939	-0.249832703
-0.10196569	-0.075753104	-0.071618284	-0.096278201	-0.155933229	-0.193440702	-0.23305385	-0.249497205
-0.102915861	-0.07573956	-0.071651879	-0.096321492	-0.156516934	-0.19405549	-0.233425381	-0.24905147
-0.1031752	-0.075770822	-0.072005324	-0.096548568	-0.157013841	-0.194484245	-0.234923685	-0.249629744
-0.104289302	-0.076324027	-0.072728012	-0.0965811	-0.158412379	-0.19445666	-0.23492269	-0.249615986
-0.104351226	-0.076369725	-0.072832141	-0.096697392	-0.160510063	-0.19591505	-0.234972902	-0.250284669
-0.104290381	-0.076586319	-0.073245363	-0.097595886	-0.160541247	-0.197842353	-0.23453199	-0.253729316
-0.104526412	-0.077303511	-0.073725984	-0.098994112	-0.160698512	-0.199842535	-0.23546261	-0.256270722
-0.107395182	-0.077777453	-0.073990536	-0.099059526	-0.160821274	-0.200684026	-0.236588422	-0.256507537
-0.107794737	-0.078132948	-0.074057405	-0.099072393	-0.161176067	-0.20135929	-0.237399014	-0.256966011
-0.109049442	-0.078592843	-0.074345674	-0.099662714	-0.16119116	-0.201490008	-0.240210388	-0.257082799
-0.110432901	-0.078700857	-0.074704097	-0.099735729	-0.161870912	-0.203266353	-0.241270857	-0.257031553
-0.112396449	-0.078861468	-0.07470051	-0.100108752	-0.162083755	-0.204160732	-0.241306443	-0.257850169
-0.112458374	-0.07884782	-0.074815088	-0.101029824	-0.162485704	-0.205565799	-0.242028363	-0.259212573
-0.112668907	-0.079435164	-0.07479676	-0.101027072	-0.16351467	-0.205749534	-0.243910856	-0.260515557
-0.112779194	-0.080245355	-0.075213932	-0.10125221	-0.163719673	-0.20600552	-0.244535517	-0.262677367
-0.112754288	-0.080437638	-0.075387578	-0.101700539	-0.165286983	-0.206328582	-0.245298604	-0.262584188
-0.112976907	-0.081063946	-0.07660412	-0.101688823	-0.165457983	-0.208125945	-0.246897798	-0.263924931
-0.11442284	-0.081379879	-0.07742913	-0.103118939	-0.168546871	-0.209002585	-0.24691442	-0.266324832
-0.114564439	-0.081499948	-0.077430333	-0.103295907	-0.168891061	-0.211624491	-0.246885013	-0.267771822
-0.114658083	-0.082015133	-0.07790551	-0.107024185	-0.169235262	-0.212260738	-0.247372352	-0.270864094
-0.115232609	-0.082098729	-0.077969046	-0.107144741	-0.169143912	-0.212337088	-0.248925731	-0.272664218
-0.115262206	-0.082142616	-0.078156064	-0.1074333	-0.16924435	-0.212431081	-0.249905717	-0.273851485
-0.117129008	-0.082357349	-0.078337748	-0.107413622	-0.170053	-0.213789229	-0.251801692	-0.273943681
-0.117078482	-0.082860032	-0.078367431	-0.109003406	-0.170388737	-0.214644092	-0.258101329	-0.274671037
-0.118044864	-0.083981119	-0.078453224	-0.109155961	-0.170285037	-0.214427834	-0.257934858	-0.276350188
-0.119293949	-0.084156226	-0.07879866	-0.109641497	-0.170285377	-0.216972381	-0.259857335	-0.279545545
-0.119317226	-0.086130557	-0.078754427	-0.110847331	-0.172814844	-0.216733644	-0.259702575	-0.280713817
-0.119485635	-0.086527883	-0.078801229	-0.111375941	-0.172617846	-0.217511788	-0.262133885	-0.280595456
-0.120477151	-0.08681383	-0.078960878	-0.111436875	-0.172534659	-0.218851204	-0.263750712	-0.282334692
-0.120715052	-0.086881569	-0.079152241	-0.111510824	-0.172876338	-0.222146029	-0.264903151	-0.289485794
-0.121927185	-0.087254952	-0.079262232	-0.112036203	-0.175520376	-0.221811661	-0.264689554	-0.291793362
-0.121944779	-0.087219992	-0.079343596	-0.112710867	-0.176062042	-0.221949401	-0.26487273	-0.291776488
-0.121953834	-0.088386172	-0.079697513	-0.112985899	-0.177960712	-0.223299717	-0.264989305	-0.2921937
-0.122187313	-0.088359264	-0.079714221	-0.113538786	-0.179610231	-0.22356102	-0.265525623	-0.294321733
-0.123052142	-0.088420622	-0.079514201	-0.113534181	-0.179634157	-0.224249306	-0.265838997	-0.295619219
-0.124913925	-0.088414123	-0.079843407	-0.114094157	-0.184462961	-0.22517843	-0.266271725	-0.296431636
-0.125118557	-0.089298521	-0.081087107	-0.114628869	-0.184908823	-0.225635704	-0.267254271	-0.301014656
-0.124652642	-0.089501214	-0.081108434	-0.115083504	-0.185439346	-0.225830531	-0.267957053	-0.302128913
-0.124282238	-0.089491214	-0.081202391	-0.115523443	-0.185541952	-0.229315992	-0.268197729	-0.302927783
-0.124346327	-0.089447222	-0.081223446	-0.116188627	-0.185551998	-0.232198764	-0.266915501	-0.303802302
-0.125271136	-0.091376108	-0.081895722	-0.116105355	-0.18844825	-0.23873047	-0.267044174	-0.302916896
-0.125465708	-0.091460321	-0.081870024	-0.116429537	-0.18864522	-0.241009623	-0.267167184	-0.303536511
-0.125836413	-0.091426974	-0.082015796	-0.116567511	-0.190621855	-0.241482673	-0.27113454	-0.303755696
-0.126686001	-0.09155818	-0.081918144	-0.117598963	-0.19120302	-0.241371979	-0.271373787	-0.306376859
-0.127758967	-0.091595483	-0.083687885	-0.11790783	-0.193761087	-0.241267605	-0.271739284	-0.307955562
-0.131672954	-0.092681492	-0.08514239	-0.119055878	-0.193933426	-0.244531341	-0.274149971	-0.307800201
-0.131593877	-0.092664889	-0.085383867	-0.120413663	-0.195921234	-0.244530684	-0.274762726	-0.307529095
-0.132442588	-0.093307872	-0.085415753	-0.121356425	-0.197891221	-0.244735189	-0.275644453	-0.308526059
-0.133231664	-0.09328384	-0.086231213	-0.121498085	-0.197928129	-0.24469749	-0.274916627	-0.307553119
-0.133264245	-0.093694075	-0.086326174	-0.122017508	-0.199538109	-0.244986793	-0.277209333	-0.30764516
-0.133456461	-0.093679303	-0.086462405	-0.12291096	-0.200674512	-0.24475181	-0.279256731	-0.307639095
-0.135960259	-0.093777839	-0.086554473	-0.123308601	-0.202920567	-0.245032267	-0.279384558	-0.307500829
-0.136217145	-0.093879187	-0.087842378	-0.12359723	-0.203473697	-0.247374222	-0.282268187	-0.307451829
-0.138172835	-0.093706796	-0.087628622	-0.123754158	-0.204974395	-0.247879464	-0.285819235	-0.306121605
-0.138852081	-0.094444123	-0.088459365	-0.125107071	-0.205251188	-0.249992628	-0.286396529	-0.307669416
-0.141446813	-0.094554488	-0.088616787	-0.125505559	-0.206578305	-0.250422168	-0.287339406	-0.307661452
-0.141559844	-0.095141672	-0.089062702	-0.125522858	-0.20964364	-0.250660446	-0.291559699	-0.308873545
-0.142388364	-0.095309681	-0.089067091	-0.126667096	-0.209821165	-0.251532092	-0.293806118	-0.30973993
-0.142377602	-0.095381966	-0.090516557	-0.126731659	-0.210308687	-0.25314466	-0.29384755	-0.310872813
-0.142416655	-0.096083943	-0.090667225	-0.127454971	-0.210708414	-0.256384864	-0.295111882	-0.312343929
-0.143843978	-0.097336284	-0.090909912	-0.127582497	-0.210577692	-0.256238364	-0.295666245	-0.312865276
-0.143708339	-0.097653005	-0.091115573	-0.127839417	-0.210317862	-0.256280969	-0.295902331	-0.312732804
-0.143968037	-0.098304899	-0.091811698	-0.128131084	-0.210870751	-0.258968105	-0.29714576	-0.313927489
-0.143853975	-0.098533799	-0.092638634	-0.12823283	-0.212790034	-0.259176548	-0.298537948	-0.319637273
-0.143820297	-0.099208679	-0.092804474	-0.128449801	-0.212645134	-0.263260252	-0.298939086	-0.320039473
-0.144165348	-0.099492563	-0.09309166	-0.129059429	-0.213074932	-0.267835234	-0.301001182	-0.324591577
-0.146506289	-0.099654103	-0.093458291	-0.128789378	-0.212888786	-0.268337621	-0.30637689	-0.327913663
-0.147741472	-0.099848461	-0.093678957	-0.128716675	-0.214880061	-0.274833927	-0.306653906	-0.327971728
-0.147914544	-0.099754203	-0.093593267	-0.128711303	-0.214744158	-0.276134113	-0.307117454	-0.32834359
-0.148370833	-0.09983979	-0.09379206	-0.130156012	-0.215667648	-0.276821516	-0.306895712	-0.32976271
-0.149402615	-0.101649957	-0.093960892	-0.130326105	-0.222434171	-0.277237609	-0.308330811	-0.333664907
-0.150624566	-0.102099326	-0.0943408	-0.130971983	-0.223436356	-0.27984352	-0.308646306	-0.334919704
-0.151280039	-0.102162801	-0.094859693	-0.131486557	-0.223491162	-0.28035418	-0.3089996	-0.33858486
-0.151848351	-0.102339213	-0.095690073	-0.132298845	-0.224447708	-0.28437277	-0.309713491	-0.340525067
-0.152668167	-0.102661028	-0.096009296	-0.134579277	-0.226159693	-0.286278057	-0.309908262	-0.340484845
-0.154079811	-0.103373682	-0.096116978	-0.134795635	-0.226535631	-0.286775099	-0.311561189	-0.343427459
-0.153615313	-0.103296092	-0.096351352	-0.136947875	-0.226369299	-0.28807314	-0.318383246	-0.345608552
-0.154280895	-0.103469374	-0.096881799	-0.136703903	-0.227466484	-0.29021514	-0.319426981	-0.345971568
-0.158021065	-0.103885108	-0.096984409	-0.137215578	-0.228672554	-0.290133121	-0.319367941	-0.346566378
-0.15816722	-0.103717507	-0.09739028	-0.138178006	-0.229000269	-0.290788031	-0.320978563	-0.351376092
-0.158388809	-0.103695871	-0.097635926	-0.140929931	-0.230550462	-0.291365709	-0.321505909	-0.35139067
-0.158554348	-0.103563972	-0.097758773	-0.141078083	-0.230706065	-0.292237264	-0.321373889	-0.356625877
-0.159440455	-0.103691794	-0.097983861	-0.142581429	-0.230861933	-0.292276931	-0.322200163	-0.356728899
-0.158667183	-0.104020462	-0.098144222	-0.143239175	-0.23064793	-0.292773013	-0.329685717	-0.356443484
-0.159395281	-0.104044107	-0.099340479	-0.14468945	-0.231461514	-0.293216783	-0.330241292	-0.357221032
-0.159461462	-0.104724661	-0.099385542	-0.144565653	-0.231380434	-0.293071187	-0.330884743	-0.358477822
-0.159409138	-0.104826607	-0.099940094	-0.144997086	-0.231595508	-0.294051599	-0.33143957	-0.361598771
-0.159605771	-0.105697905	-0.100249032	-0.14521374	-0.231665132	-0.29549836	-0.333683064	-0.361307245
-0.159580508	-0.105905658	-0.100841356	-0.146207737	-0.231795368	-0.295024868	-0.33452684	-0.36213517
-0.159643374	-0.105986731	-0.101132848	-0.14713793	-0.232918815	-0.296476642	-0.335130712	-0.364450198
-0.160033138	-0.106244476	-0.101315268	-0.148834481	-0.233138263	-0.296456865	-0.335857572	-0.366193374
-0.163330179	-0.107257903	-0.10155741	-0.149343503	-0.232984757	-0.302530988	-0.340556865	-0.365450302
-0.164371279	-0.108275818	-0.102280108	-0.149645054	-0.235703122	-0.304928266	-0.3407152	-0.365703674
-0.164842076	-0.108146516	-0.102131602	-0.151332375	-0.235750655	-0.304731512	-0.341719247	-0.365770852
-0.165581659	-0.108275608	-0.102430432	-0.152348643	-0.240189714	-0.306286376	-0.343712712	-0.366250939
-0.166293192	-0.108298542	-0.102357917	-0.153844858	-0.243199583	-0.30945637	-0.344056741	-0.366380521
-0.171696164	-0.108337048	-0.103395028	-0.15452681	-0.243975838	-0.312197787	-0.348322158	-0.367204169
-0.171893782	-0.108765903	-0.1043401	-0.154682934	-0.245894228	-0.312616057	-0.34899043	-0.367455024
-0.171783415	-0.108938269	-0.10490678	-0.154942677	-0.246190557	-0.314184029	-0.348860331	-0.369346426
-0.174031461	-0.109425524	-0.105104326	-0.155664174	-0.248812461	-0.319028332	-0.34953262	-0.369630989
-0.174078967	-0.109362597	-0.105464647	-0.158720231	-0.248875686	-0.319030016	-0.350092964	-0.370730516
-0.174821739	-0.109268022	-0.105639034	-0.158809366	-0.250180432	-0.319555519	-0.351318121	-0.370090871
-0.179394637	-0.109459535	-0.105805908	-0.159167377	-0.250544364	-0.319640289	-0.354757761	-0.370542065
-0.17916484	-0.109587254	-0.10603551	-0.163606715	-0.253308257	-0.319434781	-0.359105255	-0.372763171
-0.181105388	-0.10954504	-0.106318486	-0.163850199	-0.254025013	-0.320584866	-0.364192833	-0.375144471
-0.183989712	-0.110613261	-0.106343663	-0.16512007	-0.255051708	-0.320758263	-0.372347204	-0.380088747
-0.184943146	-0.110988502	-0.106577552	-0.165698869	-0.255188092	-0.321860593	-0.373606986	-0.385484008
-0.186404904	-0.112026072	-0.106573731	-0.167434335	-0.255785956	-0.325325992	-0.378960259	-0.388996179
-0.189121634	-0.11281421	-0.10668205	-0.168960326	-0.257944499	-0.326365288	-0.380750829	-0.39079284
-0.190699612	-0.112864123	-0.10737274	-0.170160428	-0.260944256	-0.330506397	-0.389655369	-0.397178274
-0.190538377	-0.112994476	-0.1077814	-0.173314811	-0.26316587	-0.330349402	-0.391027456	-0.403954692
-0.191045326	-0.113021812	-0.107879687	-0.174875539	-0.272063301	-0.331278897	-0.38886332	-0.403212736
-0.191849977	-0.114577806	-0.108545491	-0.176368263	-0.276204842	-0.330787084	-0.389791587	-0.405268809
-0.191787241	-0.11518555	-0.109142029	-0.178980318	-0.280924815	-0.330396403	-0.393730397	-0.408160697
-0.191739345	-0.115632234	-0.112617974	-0.181272052	-0.283771702	-0.331940663	-0.408168277	-0.408830685
-0.193418805	-0.11657076	-0.11258035	-0.185135779	-0.287127484	-0.333170746	-0.409766236	-0.414321478
-0.193824363	-0.117438108	-0.114700178	-0.187826011	-0.288258461	-0.347428146	-0.410924907	-0.416555482
-0.195558539	-0.117694539	-0.114634845	-0.188678361	-0.290143403	-0.348236221	-0.411118487	-0.414643732
-0.197886871	-0.118631329	-0.115067856	-0.19148868	-0.291279233	-0.356247757	-0.410786612	-0.431374442
-0.200217113	-0.118704754	-0.114960493	-0.19450038	-0.293606449	-0.357092786	-0.413320195	-0.435826864
-0.200031079	-0.119475763	-0.11657587	-0.195195257	-0.295150519	-0.359995029	-0.423150914	-0.434457976
-0.200716975	-0.120142996	-0.11886137	-0.195272838	-0.2962005	-0.360204849	-0.428866785	-0.435574853
-0.200906952	-0.120483024	-0.119342717	-0.202599062	-0.2959814	-0.361710218	-0.428687869	-0.439579038
-0.199990396	-0.120711142	-0.120673606	-0.205860074	-0.30041086	-0.362822472	-0.430085349	-0.442877883
-0.200673527	-0.121348347	-0.124797009	-0.20918774	-0.301298776	-0.364662879	-0.431245225	-0.44848164
-0.206504573	-0.123132173	-0.126596006	-0.209494668	-0.304052517	-0.367450142	-0.43130731	-0.452825485
-0.206660965	-0.123690224	-0.127119587	-0.210379776	-0.310419095	-0.367889224	-0.431154658	-0.455598398
-0.211227648	-0.123926611	-0.12704651	-0.212349851	-0.311923432	-0.370555543	-0.436597819	-0.455986725
-0.210765006	-0.123871881	-0.127033358	-0.213012689	-0.315905123	-0.371583311	-0.438012229	-0.456503569
-0.210737975	-0.12480551	-0.127655278	-0.214156402	-0.316337749	-0.371455304	-0.442836804	-0.464561915
-0.210757304	-0.125111212	-0.129048237	-0.215655762	-0.317126811	-0.375773098	-0.44785501	-0.468562622
-0.211804799	-0.125460645	-0.129515755	-0.216383945	-0.319603676	-0.37722024	-0.44766378	-0.474109121
-0.212837742	-0.125141762	-0.130756553	-0.219879959	-0.321118994	-0.384900173	-0.459556362	-0.47308263
-0.214204255	-0.125006058	-0.130837767	-0.226029556	-0.322298787	-0.385774593	-0.461492608	-0.479194203
-0.222358437	-0.125626042	-0.130742367	-0.228142269	-0.325933762	-0.386158759	-0.463147075	-0.487413957
-0.22235268	-0.125998339	-0.131596394	-0.228882372	-0.32736359	-0.393549676	-0.463681786	-0.489508044
-0.223207497	-0.12753648	-0.131533042	-0.228348862	-0.33001875	-0.39615243	-0.469339707	-0.489760842
-0.221171883	-0.128586255	-0.132701782	-0.229992598	-0.330017673	-0.403690119	-0.47233766	-0.489882565
-0.221799065	-0.128824857	-0.135707791	-0.232325821	-0.332809039	-0.410670103	-0.475424047	-0.491785376
-0.223208541	-0.128872255	-0.135353487	-0.231910031	-0.332177256	-0.416036613	-0.477424403	-0.494010811
-0.222838946	-0.130724952	-0.135529065	-0.233893869	-0.334856158	-0.416197904	-0.479826064	-0.494040288
-0.222910764	-0.130482464	-0.135690073	-0.236935098	-0.342316367	-0.418744481	-0.49132418	-0.494670489
-0.219763059	-0.130652536	-0.136724546	-0.23658042	-0.344966173	-0.420838998	-0.491406428	-0.495607971
-0.223202975	-0.131123694	-0.138553263	-0.238128773	-0.346078496	-0.423169544	-0.488400693	-0.499595243
-0.223658527	-0.131460548	-0.138878571	-0.238648747	-0.349468547	-0.429564471	-0.487616073	-0.505224229
-0.224824351	-0.13168572	-0.141154787	-0.238570446	-0.352605627	-0.435153182	-0.488052791	-0.510824861
-0.223590075	-0.13119591	-0.142193914	-0.239735433	-0.356469123	-0.43623957	-0.490110674	-0.533314673
-0.224332327	-0.131532546	-0.142300984	-0.240222196	-0.358385147	-0.436760279	-0.508757659	-0.532847993
-0.224488731	-0.133293032	-0.142465481	-0.239610626	-0.370453728	-0.446590681	-0.507227237	-0.538652921
-0.224498652	-0.134479949	-0.14393082	-0.240443363	-0.369887804	-0.449298495	-0.52672885	-0.543800302
-0.225977543	-0.138126832	-0.147323675	-0.242014077	-0.369694491	-0.453284644	-0.53052834	-0.542105536
-0.225817918	-0.138132553	-0.147920856	-0.242989727	-0.377590008	-0.461502956	-0.530712284	-0.550690304
-0.225586246	-0.137960962	-0.148408723	-0.244773319	-0.379447174	-0.461800876	-0.530238855	-0.555949915
-0.225608717	-0.139331809	-0.149077942	-0.245127191	-0.378963436	-0.464389719	-0.531881804	-0.561032782
-0.228494357	-0.140289329	-0.150735254	-0.245267455	-0.385205944	-0.473893674	-0.532734706	-0.561478944
-0.230383177	-0.140359568	-0.151280982	-0.24760449	-0.386855858	-0.474116277	-0.532933104	-0.566400763
-0.231150135	-0.140566268	-0.152223698	-0.248844649	-0.392319991	-0.474676493	-0.535126631	-0.572432348
-0.235179396	-0.141922048	-0.153107625	-0.251949504	-0.394397958	-0.475120711	-0.534146777	-0.579540264
-0.236097391	-0.141542156	-0.156132562	-0.251992173	-0.396536046	-0.483124738	-0.545876289	-0.584139115
-0.242087632	-0.141747555	-0.155851567	-0.256156142	-0.401177253	-0.483270963	-0.542684572	-0.586893649
-0.242774131	-0.141910944	-0.158006528	-0.257462216	-0.402910106	-0.488786083	-0.546540152	-0.586867785
-0.248136326	-0.143606274	-0.159769245	-0.257325492	-0.409900522	-0.487615186	-0.548393664	-0.586437162
-0.249302826	-0.143845337	-0.160005144	-0.256721074	-0.412457411	-0.490570659	-0.548928561	-0.59403163
-0.251114301	-0.146843232	-0.16039689	-0.257117369	-0.411597106	-0.492125916	-0.554236266	-0.608387485
-0.25251744	-0.146888795	-0.161659629	-0.257194641	-0.41172652	-0.492282753	-0.557218189	-0.620058418
-0.25333266	-0.148739686	-0.162113712	-0.257920525	-0.410393443	-0.50085	-0.557268186	-0.625067057
-0.253800219	-0.149771621	-0.164295549	-0.258143715	-0.411220863	-0.501996298	-0.561214632	-0.639405868
-0.252387872	-0.152293864	-0.165274249	-0.262184656	-0.415085676	-0.504355956	-0.562956028	-0.649635062
-0.249796454	-0.152582382	-0.168331665	-0.265425071	-0.419617803	-0.50392656	-0.579277245	-0.652579893
-0.251133269	-0.153813478	-0.16889662	-0.274406573	-0.421734782	-0.50759512	-0.603623236	-0.653303329
-0.251974659	-0.153896673	-0.170440124	-0.27795387	-0.422319721	-0.506276326	-0.605999895	-0.649355423
-0.252427473	-0.156151862	-0.170045748	-0.277807388	-0.423654566	-0.515204902	-0.611097457	-0.668258069
-0.26958575	-0.156064311	-0.16998253	-0.276305115	-0.423765281	-0.517750324	-0.614433795	-0.675817702
-0.268382145	-0.157927391	-0.172017381	-0.278835473	-0.421064686	-0.517731665	-0.614503602	-0.686600262
-0.271045761	-0.15793825	-0.174657618	-0.278871789	-0.422330033	-0.529063699	-0.613345084	-0.691429893
-0.269383991	-0.158330188	-0.175546533	-0.280327203	-0.427507276	-0.531725656	-0.609636169	-0.694951728
-0.268147346	-0.159455219	-0.177695351	-0.278574192	-0.438215985	-0.532493662	-0.612432411	-0.694944988
-0.268823274	-0.160167045	-0.177652001	-0.27819784	-0.439681926	-0.526911994	-0.617543414	-0.690723632
-0.269274455	-0.160544371	-0.178529661	-0.276641923	-0.441843097	-0.527353134	-0.643230473	-0.690098381
-0.273837639	-0.160436043	-0.179150637	-0.285789636	-0.442566745	-0.534103608	-0.643292113	-0.692645073
-0.27406185	-0.161506844	-0.17940181	-0.294256669	-0.452155033	-0.534623089	-0.644641825	-0.694071473
-0.280430313	-0.163440117	-0.179208137	-0.295869454	-0.455099371	-0.533490972	-0.655805205	-0.689193844
-0.278889234	-0.166020929	-0.18518312	-0.300171288	-0.452559038	-0.537132937	-0.655124566	-0.70507173
-0.274826293	-0.165075253	-0.185802752	-0.301018611	-0.452764397	-0.539348846	-0.656695664	-0.708370212
-0.288597807	-0.166073154	-0.187814637	-0.310775014	-0.461324705	-0.540491803	-0.65672513	-0.725389835
-0.285747287	-0.165559179	-0.186274668	-0.312514579	-0.461665701	-0.531206751	-0.654073797	-0.729419821
-0.283859876	-0.167167456	-0.186630999	-0.315080927	-0.463383773	-0.556063453	-0.653323674	-0.717980883
-0.282632416	-0.164905103	-0.187429373	-0.315243551	-0.463227288	-0.572252723	-0.654108635	-0.724546542
-0.282578321	-0.167530746	-0.188566013	-0.316404868	-0.475749131	-0.579501269	-0.65643777	-0.723914932
-0.295048132	-0.167168071	-0.188888367	-0.318858446	-0.47559276	-0.579631297	-0.667868752	-0.721114566
-0.289714384	-0.168171144	-0.189556231	-0.320016353	-0.474940816	-0.583426132	-0.692192692	-0.753747015
-0.312660495	-0.167775232	-0.18968097	-0.323363418	-0.465764169	-0.566181947	-0.698199119	-0.753044076
-0.315885412	-0.17016162	-0.188011398	-0.325255054	-0.484345334	-0.570355316	-0.760534331	-0.781805624
-0.316453968	-0.174037811	-0.194758274	-0.34087454	-0.48935923	-0.629283383	-0.760086165	-0.826536043
-0.321930001	-0.180356758	-0.19484409	-0.336082966	-0.516751037	-0.626810576	-0.774360408	-0.840976418
-0.328959135	-0.185006562	-0.196652646	-0.337700853	-0.551395952	-0.663334794	-0.766261603	-0.836282251
-0.326018804	-0.184140487	-0.200380161	-0.355415303	-0.550947841	-0.662510267	-0.777692911	-0.887830089
-0.330071899	-0.185600879	-0.199532051	-0.355060756	-0.552762747	-0.663944038	-0.781336299	-0.879232337
-0.345280849	-0.184827613	-0.197641749	-0.355229171	-0.553221885	-0.675174417	-0.790302504	-0.874955148
-0.328684617	-0.19137763	-0.209569759	-0.355500345	-0.547371596	-0.662657278	-0.804035179	-0.930521761
-0.308983153	-0.200502236	-0.239904491	-0.368987228	-0.544953209	-0.684984992	-0.80702685	-0.965449722
-0.311286484	-0.205211683	-0.239591536	-0.392268445	-0.574003121	-0.718185877	-0.848382841	-1.018068351
-0.309758276	-0.209154288	-0.23639716	-0.405089286	-0.587472328	-0.721327207	-0.82336125	-1.029573879
-0.321487111	-0.209794708	-0.238615851	-0.403476879	-0.609463983	-0.73026617	-0.843964028	-1.00174354
-0.296000258	-0.207098644	-0.241237358	-0.409098739	-0.619094583	-0.740974296	-0.894563749	-1.005853523
-0.406222841	-0.195494701	-0.267602412	-0.423937626	-0.701761157	-0.751525885	-0.923300104	-1.000782339
-0.539094345	-0.246328598	-0.268105196	-0.485940487	-0.770663668	-0.796279013	-0.911285548	-1.111977983
-1.138890482	-0.249168638	-0.268457809	-0.468843361	-0.742576448	-0.94029817	-1.133768642	-1.109873188
