# Supplementary material for: Identification and characterization of constrained non-exonic bases lacking predictive epigenomic and transcription factor binding annotations
Source: Nat Commun. 2020 Dec 2;11:6168. doi: 10.1038/s41467-020-19962-9 (PMC7710766; doi:10.1038/s41467-020-19962-9)
Supplement: Supplementary file 11 — Source Data [file 41467_2020_19962_MOESM11_ESM.zip › SourceData/SupFig16b.txt]

Low_CNE (<=0.0419)	High_notCNE (>0.0419)	High_notCNE (>0.05)	High_notCNE (>0.10)	High_notCNE (>0.20)	High_notCNE (>0.30)	High_notCNE (>0.40)	High_notCNE (>0.50)
0.446527005	0.321310862	0.467161277	0.960351856	1.308649665	1.478603753	1.23658278	1.016535839
0.493753197	0.349757369	0.467526698	0.863297037	1.072386741	1.434737313	1.429836399	0.943634383
0.4961918	0.330512878	0.441883362	0.790305283	1.136479127	1.30928528	1.411722228	1.227359249
0.521592549	0.334024741	0.43862491	0.784217835	1.134976129	1.282272393	1.455540962	1.315159402
0.51008563	0.29637125	0.394590062	0.785939584	1.089659425	1.238319393	1.448806563	1.490700271
0.515863859	0.292631661	0.367148897	0.728213548	1.020743869	1.23849939	1.434211249	1.53172748
0.510627312	0.286092748	0.360699484	0.7184985	1.031477354	1.229240476	1.416576355	1.537611765
0.524026437	0.273720213	0.361628773	0.709189395	0.998993477	1.233921971	1.441529333	1.483680243
0.540583969	0.271844668	0.359700779	0.699843665	0.974127531	1.232974576	1.428415467	1.546471698
0.538137411	0.275768903	0.360803315	0.683183189	0.976917879	1.216427235	1.434110459	1.54230085
0.53609003	0.259862488	0.357064859	0.683688694	0.964089219	1.197075272	1.401905846	1.52165776
0.543884086	0.25145274	0.345523312	0.686068688	0.968305488	1.19279506	1.391312789	1.480318424
0.537034994	0.253028797	0.344288055	0.665244024	0.973456986	1.190802518	1.298297426	1.390671274
0.536527783	0.257910784	0.341086253	0.65029538	0.96918933	1.196098026	1.293755302	1.34986937
0.538646275	0.247655168	0.338621273	0.644723833	0.962110804	1.188721406	1.229823137	1.350658512
0.540241319	0.247679764	0.336231535	0.641880808	0.965041876	1.138478079	1.21694031	1.261653934
0.539358889	0.242852749	0.333860731	0.600438487	0.967404459	1.048289928	1.106859727	1.229241692
0.542059011	0.24218822	0.332104946	0.583212814	0.954614676	1.047433406	1.089933598	1.212932648
0.541529361	0.241525824	0.327703424	0.574455298	0.945661182	1.02238625	1.089499984	1.209102415
0.533389667	0.240361535	0.316055015	0.568778812	0.948790848	1.024643818	1.085079036	1.205355605
0.530825866	0.239289214	0.307855752	0.570047158	0.952803454	1.019452443	1.06420643	1.098598066
0.522344702	0.23879095	0.296562212	0.56463467	0.950360034	0.99853856	1.058085736	1.069205692
0.516058314	0.237101209	0.289828278	0.563978544	0.902194213	0.973991825	1.056023404	1.083069844
0.511483147	0.235910057	0.285983646	0.564586894	0.894225796	0.976476408	1.041993032	1.077930706
0.501083399	0.234257956	0.28568911	0.562417527	0.89351871	0.956471114	1.011499199	1.074444828
0.502500148	0.233107421	0.279996947	0.559425845	0.89396279	0.944405775	1.013852432	1.00647058
0.502537423	0.231351599	0.280262211	0.541589775	0.867746535	0.932509042	1.007380116	0.996016483
0.495336591	0.231236397	0.280259693	0.535708624	0.861087424	0.929322862	1.001312562	0.981457037
0.495907621	0.226354839	0.280487298	0.529455696	0.862673152	0.920583943	1.004845992	0.976678173
0.490646334	0.224299701	0.27747425	0.527829348	0.841246521	0.918663726	0.982179501	0.978776818
0.483147856	0.223389985	0.276027029	0.520484532	0.837414735	0.918561708	0.969678641	0.972790322
0.489805426	0.219801073	0.262734527	0.513910714	0.831450656	0.910468869	0.947716664	0.941679905
0.480202435	0.212550203	0.262558769	0.513988142	0.819652575	0.901415913	0.948849748	0.940286784
0.48032563	0.207291667	0.26169417	0.512773618	0.801894001	0.897866089	0.949235911	0.921980696
0.477695459	0.206835238	0.260678128	0.511450691	0.801300384	0.893542656	0.940729035	0.922277519
0.47709063	0.204689077	0.259993527	0.511225355	0.800444084	0.88621886	0.929074855	0.894454576
0.480238007	0.202372642	0.256011011	0.510342692	0.799484186	0.86918655	0.892778366	0.892839566
0.473363751	0.200793677	0.255672916	0.504188211	0.795470126	0.870576933	0.884961293	0.883096833
0.472245127	0.199883788	0.254358912	0.492088609	0.789438655	0.869176297	0.887864624	0.886254236
0.469265049	0.197097809	0.255018052	0.489451461	0.786566451	0.862356587	0.873313906	0.881597848
0.467795757	0.192845522	0.252798279	0.480690758	0.780167722	0.860503641	0.870626303	0.880148946
0.466711112	0.191943394	0.246798721	0.465153989	0.766914949	0.843309583	0.858193095	0.877389273
0.466145424	0.191342656	0.245258072	0.464121742	0.763630129	0.837242158	0.854895312	0.870183356
0.465370861	0.190153556	0.241217913	0.463967959	0.761512884	0.829987653	0.852262117	0.871795305
0.462849987	0.189503925	0.24080865	0.461252206	0.755405521	0.811990512	0.847989131	0.872943919
0.462863118	0.189184553	0.232528673	0.455341597	0.737028895	0.806391552	0.845924046	0.863901439
0.462726789	0.186276928	0.231313757	0.448293216	0.737477664	0.806813683	0.84335057	0.858670802
0.461768151	0.184761532	0.229719392	0.445575016	0.738693087	0.802863154	0.839029257	0.856867824
0.462289859	0.182302252	0.228900077	0.441783476	0.738759562	0.801298898	0.830412687	0.862215648
0.46040892	0.18120445	0.225550092	0.441453804	0.738290418	0.797040949	0.824445746	0.857800625
0.46036896	0.180884789	0.221184082	0.441549633	0.720672119	0.790443721	0.824238236	0.859704046
0.452240829	0.1809263	0.221511296	0.440177483	0.719931475	0.784102	0.817445075	0.857251377
0.451443041	0.181036587	0.218247676	0.439010338	0.711153971	0.776480699	0.812581726	0.857098726
0.448521303	0.178778006	0.21782736	0.437996656	0.691829028	0.777091576	0.808440746	0.856597267
0.442745129	0.177359607	0.218512498	0.434334403	0.690498691	0.768365643	0.812078423	0.862279499
0.442397603	0.176864726	0.217804318	0.433699297	0.689748519	0.769952413	0.811302977	0.856913386
0.443775351	0.176195944	0.21674723	0.427734442	0.684205949	0.769216825	0.812614816	0.855766338
0.441840495	0.174232999	0.213891876	0.424622827	0.666689074	0.759738883	0.800124844	0.855307615
0.441802533	0.172298872	0.212157145	0.42339732	0.655605489	0.758376119	0.800531295	0.854026871
0.438767964	0.171667351	0.207884298	0.422829332	0.65395036	0.747333386	0.796533962	0.852945848
0.43812222	0.171463184	0.205880624	0.422214731	0.651026109	0.738136535	0.795211247	0.855928287
0.434392984	0.171305882	0.206170984	0.422360857	0.64542318	0.734327264	0.794968436	0.846688844
0.434631594	0.171466749	0.204518803	0.416686898	0.640685537	0.736966325	0.784776172	0.846183612
0.433214624	0.16442473	0.203914322	0.416987256	0.639832829	0.731951697	0.782726415	0.84803559
0.433378516	0.162270621	0.20186609	0.413797104	0.635132074	0.724190076	0.783750126	0.843009737
0.434045679	0.161683482	0.201136052	0.411804344	0.635047157	0.727591544	0.78374843	0.844082621
0.434326606	0.160894037	0.200285876	0.410960405	0.635340126	0.727464384	0.783852192	0.839288861
0.43440376	0.161209405	0.200294234	0.403555729	0.62546756	0.727539977	0.784161926	0.839946567
0.435124141	0.161206458	0.197184576	0.402717279	0.620881255	0.724996384	0.784304714	0.830354539
0.434323266	0.159093303	0.19656761	0.402316992	0.61561429	0.723228784	0.784576536	0.828807683
0.433953668	0.158544053	0.192198653	0.401984539	0.605663638	0.723612142	0.78285609	0.825257104
0.432565752	0.156231749	0.19221218	0.400437412	0.60019753	0.720607913	0.783359114	0.821689996
0.431540501	0.155920923	0.191183383	0.400442541	0.598838316	0.695844007	0.783324665	0.821981569
0.430591879	0.151757656	0.18914048	0.399113273	0.599886192	0.691723686	0.780052155	0.820455253
0.42911489	0.151181944	0.188238278	0.398495111	0.592903429	0.692572457	0.77547805	0.820275949
0.42479166	0.149804546	0.188432017	0.39840283	0.592858814	0.690566459	0.773121566	0.81765064
0.423197806	0.149603636	0.188749992	0.393177048	0.587223292	0.687315711	0.766712056	0.805089883
0.424216978	0.146328287	0.186221179	0.392457944	0.584903845	0.687491479	0.766289374	0.804630851
0.422082344	0.145891287	0.184888859	0.389127726	0.583953739	0.687515517	0.763270208	0.801341391
0.422496409	0.14547282	0.184717712	0.386796913	0.583235035	0.683561408	0.763018214	0.797342938
0.423544811	0.140949902	0.183293493	0.383649663	0.578187442	0.676287753	0.759680196	0.794496811
0.423732096	0.139690635	0.183054365	0.383788969	0.578255769	0.676311057	0.75825965	0.791886912
0.423738919	0.132889442	0.182967826	0.383594886	0.575234713	0.67464803	0.75842041	0.790289544
0.424656101	0.132818066	0.182724827	0.383091232	0.573806027	0.670526749	0.76128961	0.789740886
0.424366186	0.132772482	0.182007353	0.381796561	0.572630132	0.671364788	0.761744466	0.789822239
0.424344162	0.132475947	0.178665828	0.379274524	0.570015887	0.66656137	0.756184834	0.79002379
0.423967451	0.132385325	0.177780391	0.377387663	0.567586031	0.662963111	0.755478688	0.790792404
0.422081184	0.132373471	0.177312074	0.377153918	0.566413978	0.65578669	0.754058263	0.793758826
0.420416134	0.132606043	0.176944542	0.375736466	0.566168059	0.655460984	0.750876403	0.793501739
0.420382244	0.130778327	0.174695161	0.369187466	0.565980841	0.656735871	0.748641421	0.792422529
0.420397399	0.130874122	0.174311031	0.369142314	0.564420513	0.654671282	0.735909805	0.794008657
0.420710121	0.130965506	0.171816682	0.369143872	0.564168629	0.651100764	0.732572412	0.789496196
0.420603511	0.130542874	0.171754333	0.363799696	0.545256893	0.648577917	0.732353504	0.790191367
0.420012984	0.129921025	0.171767415	0.364080216	0.53606968	0.649194661	0.731655548	0.789386367
0.420006403	0.129888316	0.17084386	0.362088841	0.533238559	0.647744606	0.728966972	0.790063239
0.420483302	0.129011142	0.164654668	0.362633189	0.531038685	0.646996694	0.72924286	0.789827541
0.419888512	0.128333283	0.164440261	0.35974009	0.52471943	0.646919359	0.727190176	0.790856465
0.419633604	0.128369006	0.164277606	0.355639931	0.52488928	0.646217362	0.723564549	0.791009706
0.418671216	0.127014363	0.162039012	0.355539395	0.521221695	0.640961955	0.718769197	0.789757923
0.417637393	0.126441888	0.162036066	0.349035402	0.51743567	0.641824571	0.717186547	0.786389326
0.417976912	0.126000072	0.161814511	0.347355521	0.515418343	0.641965329	0.71666018	0.785081609
0.417818168	0.125971466	0.161785701	0.346383267	0.51422508	0.640584238	0.715712823	0.782177658
0.415843536	0.124958151	0.160647444	0.345421718	0.51485993	0.63895831	0.715642168	0.783660183
0.413937839	0.124978229	0.160193832	0.340700791	0.514859631	0.637929138	0.711431058	0.781905245
0.413331052	0.124898778	0.159743907	0.339229137	0.509755605	0.637201593	0.711093162	0.777723393
0.413543822	0.124254063	0.159697601	0.340061523	0.510104343	0.636616173	0.709857342	0.775648621
0.414220926	0.123979399	0.159746719	0.338345864	0.509737627	0.636139075	0.709507635	0.77414107
0.412384374	0.122563708	0.15901277	0.333740648	0.50974495	0.635931677	0.708500021	0.771861128
0.412673594	0.122202086	0.157505687	0.333836609	0.508158084	0.633547809	0.704366848	0.771971721
0.413103803	0.121403364	0.15722895	0.333152005	0.507650976	0.630738146	0.705289496	0.772018712
0.412985902	0.121455756	0.154864771	0.331493448	0.504385995	0.628725618	0.705960143	0.772175464
0.412875524	0.121333871	0.154700242	0.331242518	0.503515968	0.628283675	0.705930533	0.774059406
0.413101649	0.120095381	0.154292396	0.331254997	0.503720834	0.62742035	0.704657561	0.774003652
0.411269899	0.120014607	0.154247983	0.330656425	0.503510481	0.627314547	0.704436823	0.770067354
0.40862238	0.120015041	0.154212895	0.32942651	0.502220906	0.627035429	0.705206871	0.767831396
0.40841442	0.119798011	0.153824153	0.328556545	0.502144228	0.625972464	0.702915811	0.767145192
0.408117254	0.118912743	0.15330912	0.328354212	0.501922346	0.6232317	0.696361204	0.767251183
0.404517713	0.118172684	0.152236723	0.328181401	0.501616744	0.623008698	0.695121281	0.764823432
0.404107513	0.118130555	0.152234595	0.326361393	0.501301275	0.620387303	0.690636925	0.764456531
0.401962159	0.116468507	0.152360528	0.325304949	0.500159438	0.617209995	0.689774809	0.766081309
0.401642524	0.116479298	0.15151504	0.322985937	0.498854879	0.615891491	0.689316781	0.765362667
0.401608733	0.116564516	0.151221585	0.322408527	0.496934104	0.614881795	0.689350187	0.765352169
0.401470379	0.116676217	0.151221858	0.321364118	0.497005773	0.608297572	0.686708038	0.765076554
0.401290814	0.1165754	0.150559592	0.321126824	0.496747591	0.607792511	0.68609735	0.764892179
0.400370657	0.116441734	0.149956914	0.318436973	0.495433704	0.605378815	0.684000117	0.764835562
0.399997488	0.116149874	0.14955586	0.317755029	0.495133183	0.603885882	0.684899124	0.763417984
0.400032976	0.115519772	0.148353665	0.315518085	0.494061696	0.600982234	0.684796384	0.763055394
0.399703006	0.115145545	0.148074147	0.31428235	0.49242479	0.600921114	0.683239391	0.760211356
0.399280065	0.115149093	0.147913757	0.31365503	0.491672239	0.60045594	0.679803448	0.759762277
0.398318483	0.115018968	0.146544764	0.312723414	0.49116077	0.600830512	0.679940334	0.7592809
0.396499193	0.114320413	0.146172247	0.312173996	0.490493511	0.598290726	0.678367958	0.759271545
0.396571107	0.113907007	0.145759163	0.312403525	0.490300454	0.595530567	0.678412838	0.759519195
0.394447162	0.113832848	0.145431566	0.312155793	0.488175602	0.595578503	0.675171125	0.756989136
0.394706217	0.113599993	0.143610632	0.311255264	0.48681951	0.593617911	0.675566699	0.75476524
0.394249984	0.113363148	0.140856837	0.308398332	0.486327034	0.59156177	0.674427226	0.754683977
0.39439253	0.111699462	0.140861876	0.308484653	0.48539441	0.591758	0.673902131	0.751694335
0.393630692	0.111522314	0.140942869	0.30737768	0.485429765	0.589755431	0.673333217	0.745721545
0.392135231	0.111215557	0.140740727	0.304442494	0.483574611	0.590042131	0.673764029	0.743932935
0.39026939	0.111051931	0.140567295	0.304532903	0.483569692	0.588525151	0.673512192	0.744717643
0.387466225	0.110855189	0.139973723	0.304310117	0.482677966	0.588393418	0.672990734	0.745973808
0.386465343	0.110007237	0.139983063	0.304352476	0.482515852	0.587696283	0.667172806	0.744252665
0.385826833	0.109552587	0.139499522	0.303839603	0.481179691	0.587431086	0.665738858	0.743954988
0.385320015	0.10929174	0.139504275	0.298351494	0.481313839	0.587485918	0.666072867	0.74356456
0.384603897	0.108864971	0.139081419	0.298173504	0.481092386	0.587124453	0.665920529	0.742863921
0.384829899	0.108323289	0.139046554	0.294588414	0.48112821	0.582406212	0.66405333	0.741882913
0.38505008	0.107449516	0.138597263	0.293088725	0.480635255	0.582431964	0.661764518	0.739263073
0.384368989	0.106943617	0.137583099	0.292759997	0.480936882	0.582080202	0.659492232	0.738157138
0.383963517	0.106404868	0.137551107	0.292372285	0.480717343	0.582080668	0.656947272	0.73635961
0.383335976	0.10466404	0.137452128	0.291452488	0.479879852	0.581629486	0.656714212	0.734692282
0.383368043	0.103493554	0.136754869	0.289292349	0.47993857	0.578250271	0.657304419	0.735025181
0.382720881	0.102964558	0.135921516	0.288698535	0.476470379	0.577808441	0.656360552	0.73389426
0.382429325	0.102799027	0.135829621	0.286881106	0.476141516	0.577526367	0.652853776	0.729066647
0.380914895	0.102725107	0.13439346	0.286429369	0.476173044	0.577675797	0.653052467	0.726709584
0.380595724	0.102377866	0.134237721	0.286515316	0.475703866	0.577479379	0.652327535	0.726688587
0.379331491	0.102269154	0.134113955	0.286130375	0.47424613	0.577933714	0.650456057	0.722013046
0.378807381	0.102360967	0.133751685	0.285849054	0.472098488	0.574892244	0.650119594	0.720759657
0.378877145	0.101477085	0.133446102	0.285721034	0.472440879	0.574755922	0.646258682	0.717171033
0.375306621	0.101228776	0.132991286	0.283369157	0.472350887	0.572845535	0.645029627	0.71681521
0.375191805	0.10126997	0.132260145	0.28214426	0.470384371	0.569982471	0.644883063	0.714128038
0.375390478	0.10097689	0.13184789	0.281311411	0.466436589	0.570049137	0.640423882	0.713495451
0.373626581	0.101019749	0.13168773	0.281261989	0.464488468	0.5678613	0.64011329	0.713732654
0.374302748	0.100992024	0.130257376	0.280289294	0.462575869	0.567674554	0.638310691	0.713705844
0.373937572	0.10081655	0.128869706	0.280233664	0.459916141	0.56770821	0.637103168	0.713363685
0.373261071	0.100820033	0.128520147	0.280214763	0.459917569	0.565741079	0.636418898	0.711798938
0.371862974	0.10046807	0.128298199	0.279509368	0.459266899	0.563470863	0.634709334	0.71083276
0.37010293	0.100086483	0.128183852	0.279096214	0.45854896	0.563491679	0.633145455	0.710927446
0.369616217	0.100055883	0.126467352	0.278136676	0.457438077	0.563390238	0.633215928	0.711251035
0.369065879	0.099629956	0.126468491	0.278100186	0.451165918	0.562591161	0.632185261	0.710791132
0.36843105	0.099623166	0.126264335	0.277803484	0.450025344	0.562462414	0.632317163	0.710661236
0.367098404	0.099621923	0.126308244	0.27741503	0.450233905	0.562022455	0.629249575	0.710380864
0.366830326	0.099604967	0.126061813	0.277157029	0.448996812	0.562309544	0.629603266	0.708341898
0.367099086	0.099473744	0.126265617	0.276988764	0.449199397	0.558352152	0.629593389	0.706089548
0.366969204	0.099481145	0.12632088	0.27742275	0.448521884	0.558827901	0.629495929	0.705162462
0.36671839	0.099187605	0.126221137	0.277417524	0.448654263	0.557711735	0.629718313	0.70467606
0.364818144	0.098676245	0.12486238	0.277300964	0.448625168	0.555919262	0.629186357	0.702678889
0.362900207	0.098580064	0.124673076	0.274849613	0.448358691	0.556120728	0.629138233	0.701411847
0.362223889	0.097526712	0.124146638	0.274822127	0.447862265	0.555552904	0.628960507	0.700976233
0.361392724	0.09745734	0.123957132	0.272987036	0.448043928	0.555501199	0.628879132	0.700939827
0.360687474	0.097203284	0.124097414	0.27288164	0.446739383	0.55457361	0.627074368	0.698774962
0.356512091	0.096474537	0.123995444	0.272913723	0.44580647	0.553149666	0.627227837	0.6983317
0.35434079	0.096252332	0.123912662	0.270035212	0.444309784	0.552959181	0.625120398	0.697664394
0.354207205	0.096177785	0.123636163	0.268242143	0.444352142	0.552685373	0.623033047	0.698311506
0.354168062	0.095932711	0.123078755	0.267492507	0.443778847	0.551319836	0.623828405	0.699867829
0.354135087	0.096032687	0.122093002	0.26568539	0.442798678	0.550770689	0.623380921	0.69892111
0.354047148	0.095627339	0.121850695	0.26425077	0.442301632	0.54889234	0.622865907	0.697831364
0.353861748	0.094627499	0.12134944	0.262893754	0.442150663	0.548733435	0.622896154	0.695685001
0.353121322	0.094584759	0.121254891	0.262286378	0.442220573	0.547868688	0.622348238	0.695473814
0.353055888	0.093969958	0.119253533	0.260941443	0.44237457	0.547575705	0.623285361	0.69506987
0.3525199	0.092666521	0.119068135	0.257269792	0.442265423	0.547395515	0.622317886	0.692106555
0.351481967	0.092073597	0.118692636	0.256969062	0.440340445	0.547305792	0.622118181	0.69039416
0.351376382	0.091361739	0.117933703	0.256872917	0.439724568	0.546710193	0.620434195	0.690054436
0.350880377	0.09092254	0.117256606	0.256918117	0.43956186	0.54604244	0.618736893	0.688999059
0.349109618	0.090464831	0.117022789	0.25669883	0.437658935	0.546022389	0.619630402	0.687121623
0.349255345	0.089947491	0.116623582	0.256675839	0.437463794	0.54599982	0.619474688	0.687073542
0.348840812	0.087416802	0.115151294	0.256521966	0.436184756	0.54551882	0.618959843	0.685794599
0.347151849	0.086998131	0.114516198	0.256022239	0.434847004	0.543311354	0.615917348	0.685749722
0.347349683	0.087001058	0.114424153	0.256098369	0.43445913	0.542970838	0.615843686	0.685111115
0.347564793	0.08680586	0.114401812	0.25577327	0.433567775	0.541918372	0.61524915	0.685660827
0.346533141	0.086523264	0.114552104	0.254035727	0.432628847	0.540443789	0.616606744	0.684801005
0.346303148	0.086452688	0.113217253	0.252219957	0.432598054	0.539144327	0.617129921	0.684989833
0.346322858	0.086408023	0.112753225	0.249941881	0.43158171	0.539086003	0.6164394	0.685185176
0.344590591	0.086318348	0.111545284	0.249172984	0.431259563	0.538959501	0.614994105	0.685045511
0.34463366	0.085053637	0.111363435	0.248855339	0.431618969	0.537048444	0.614771446	0.684009571
0.342900184	0.084672664	0.111172779	0.248218935	0.430702948	0.537159429	0.613887879	0.682681421
0.342930454	0.084602656	0.1101561	0.24810186	0.430687817	0.536899832	0.612861561	0.683432759
0.342901308	0.08461348	0.110177744	0.247950052	0.429994468	0.535351689	0.610061344	0.681162623
0.342908331	0.083667049	0.10925538	0.247760707	0.430456268	0.534669101	0.608252323	0.678547778
0.342034457	0.0834309	0.108975953	0.247635135	0.430235591	0.532692888	0.608695739	0.676309335
0.341568927	0.083148674	0.108514996	0.247062427	0.429361775	0.532846859	0.606492552	0.674725231
0.341399692	0.083153697	0.106808818	0.24704644	0.427378303	0.53277646	0.606504976	0.673266507
0.340642809	0.083113951	0.105775669	0.24532566	0.427143099	0.532959122	0.605081488	0.672469918
0.33872289	0.082593302	0.105232172	0.245148348	0.425611715	0.533221911	0.604979306	0.672478914
0.338524749	0.082232328	0.10421637	0.245106338	0.424687505	0.530769855	0.604675878	0.672490918
0.338721037	0.082118588	0.103800495	0.243893535	0.424726331	0.528967008	0.603536135	0.666797889
0.338801236	0.080225239	0.103762157	0.243682585	0.424425003	0.528028481	0.602277977	0.667364771
0.334233767	0.079028556	0.103703172	0.243764858	0.424339476	0.525145326	0.602491838	0.667235887
0.33274783	0.078715151	0.10333468	0.242992995	0.423688632	0.52516174	0.601435069	0.666988302
0.331232694	0.078687574	0.10335963	0.242512864	0.422863479	0.524221277	0.601149734	0.666317033
0.330737243	0.078648408	0.103091919	0.24233017	0.422320899	0.524580776	0.60052574	0.663674663
0.330183673	0.076164036	0.102913582	0.242335989	0.422513961	0.524627247	0.598793791	0.66387033
0.330440488	0.076059116	0.101874438	0.242373449	0.420266408	0.5246151	0.598563632	0.662591201
0.330057329	0.076026404	0.101883785	0.241680597	0.419535099	0.521897417	0.598195815	0.660477199
0.330078735	0.075752721	0.101582268	0.241591448	0.418478365	0.521796837	0.597619736	0.660804907
0.329808073	0.075563271	0.10131384	0.24086528	0.416792361	0.521954449	0.597382393	0.659115961
0.329845467	0.075568345	0.100874478	0.240302381	0.415798079	0.520641948	0.594178002	0.658281734
0.328987628	0.075397445	0.100873945	0.240219993	0.415166406	0.519854271	0.594363826	0.656823512
0.327134458	0.075068977	0.10058346	0.239877461	0.414847364	0.518951365	0.593233436	0.656192269
0.326271766	0.075051648	0.100585909	0.238958354	0.412696445	0.518407856	0.590416804	0.656687191
0.325836721	0.07498367	0.100144722	0.238342048	0.412809709	0.51578148	0.590280669	0.656729618
0.325510726	0.07427626	0.100050805	0.238034247	0.412089927	0.515850727	0.589718343	0.653281738
0.325205115	0.074065222	0.099849313	0.238050187	0.410293643	0.51550069	0.588212368	0.653089903
0.325180657	0.072075445	0.099795035	0.23764193	0.410280116	0.515289266	0.587748987	0.652034026
0.324823148	0.072033443	0.09974355	0.23738086	0.409253144	0.513972577	0.58723064	0.651320559
0.32399295	0.071612429	0.09961913	0.236885501	0.409102353	0.513648062	0.586654463	0.6523531
0.324023511	0.071054433	0.099414358	0.236787726	0.409198913	0.512409843	0.586134655	0.652598161
0.322453468	0.070348669	0.099010507	0.236725072	0.409108949	0.51147439	0.586026002	0.651728646
0.322295865	0.069985487	0.097988157	0.23651459	0.408966191	0.511481446	0.585028621	0.651390565
0.321564945	0.069856523	0.097924777	0.235382551	0.407958034	0.511817719	0.58475879	0.650481948
0.319754598	0.069488753	0.097800835	0.234807429	0.407921016	0.511058445	0.583931385	0.650700522
0.319182133	0.069218075	0.097503011	0.234218063	0.407904036	0.511082926	0.583800347	0.650477868
0.319375445	0.069211197	0.097470824	0.234116357	0.406681718	0.511001164	0.583732047	0.65025686
0.319266421	0.068632439	0.097102891	0.234032433	0.405694648	0.510028681	0.58279368	0.650103933
0.318964362	0.068460253	0.09658097	0.232939278	0.405750835	0.508749635	0.582768155	0.649944737
0.318988788	0.068479044	0.096372782	0.231722334	0.405710334	0.508657429	0.58319371	0.650485645
0.317831398	0.067517798	0.095589726	0.229395374	0.404550225	0.508352308	0.58334251	0.649762516
0.316108076	0.067466634	0.09537999	0.228699261	0.402892904	0.508443959	0.583603964	0.648642545
0.316093471	0.06728306	0.095184362	0.228608775	0.402723277	0.507917787	0.581514288	0.64769309
0.316283283	0.066898646	0.094902929	0.228127629	0.402680839	0.50715836	0.581943667	0.646122865
0.316008902	0.066639478	0.094889635	0.226259954	0.401319477	0.507452937	0.581469411	0.647010345
0.315969098	0.066269717	0.093738001	0.225096487	0.400907293	0.506782145	0.580730839	0.646236577
0.315820523	0.066226105	0.09334107	0.225042117	0.400682319	0.506788116	0.580621482	0.646241484
0.315783856	0.066095682	0.092970907	0.225057734	0.399169823	0.505636434	0.580745437	0.638390725
0.316046527	0.066090044	0.092911847	0.225174865	0.399507744	0.50565848	0.57926785	0.638626423
0.314951843	0.066066201	0.092066079	0.224351305	0.399613322	0.504911851	0.577600197	0.638862508
0.313032627	0.065495489	0.091758653	0.224217343	0.396778659	0.504563321	0.576735778	0.638684743
0.313163586	0.065316882	0.091319498	0.22396136	0.394318719	0.504189774	0.57597203	0.638030351
0.31176428	0.065019622	0.089653178	0.224304926	0.39399345	0.503909194	0.575786005	0.637479196
0.31083694	0.064587038	0.089588223	0.224280496	0.394036543	0.503762457	0.57561522	0.636720413
0.310417959	0.064550797	0.089229287	0.224300965	0.392097641	0.503592464	0.575798266	0.636774281
0.309754466	0.064495143	0.089050422	0.224259943	0.391792171	0.503650612	0.576061654	0.636372278
0.309741717	0.064275127	0.088931001	0.224135462	0.392011696	0.503277913	0.575716372	0.636166498
0.308941648	0.063704468	0.08875429	0.223400619	0.391408228	0.500787771	0.575419678	0.636140351
0.30810027	0.063675517	0.08849289	0.222987239	0.390932996	0.500677698	0.575085925	0.636354368
0.308028493	0.063393679	0.08827528	0.222896783	0.390929933	0.499949318	0.575207067	0.635837732
0.3077017	0.062920161	0.087628213	0.222614863	0.390633788	0.499846662	0.575946856	0.63598809
0.30769847	0.062731981	0.087420914	0.2225833	0.389364529	0.496560984	0.576107627	0.635633246
0.307332508	0.062743044	0.087351209	0.222504283	0.389326861	0.495892882	0.575755066	0.634335002
0.307229098	0.062435591	0.087286131	0.222099002	0.388929215	0.495271732	0.575712539	0.633619947
0.30624813	0.061871554	0.086605268	0.221692975	0.388661289	0.495159908	0.575692609	0.63347677
0.303549066	0.061657862	0.086011812	0.221141934	0.38814526	0.494767807	0.575483424	0.633339361
0.302225117	0.061457766	0.085890272	0.219676941	0.387633333	0.4933198	0.574885608	0.632759704
0.302095959	0.061437096	0.084075684	0.219757384	0.387466907	0.49309699	0.574212534	0.63168872
0.301713169	0.06079907	0.083826578	0.219864133	0.386112827	0.493075477	0.57282222	0.63118263
0.30177563	0.060811552	0.083573725	0.219490392	0.386146139	0.490650686	0.572249221	0.631001884
0.300113629	0.060762266	0.083528118	0.219258001	0.385647913	0.489970641	0.569889468	0.630985237
0.299799719	0.060147515	0.083432689	0.219001126	0.38385184	0.489024937	0.570140475	0.631199251
0.298224159	0.059235787	0.083112866	0.21892317	0.383589253	0.489070457	0.569128545	0.630043322
0.298340835	0.059072485	0.083057554	0.218891727	0.383063133	0.488836277	0.56917266	0.629900014
0.298238152	0.059081439	0.082991244	0.218815562	0.383326306	0.488308033	0.568768668	0.626913258
0.297358931	0.059048236	0.083004735	0.218925814	0.382900623	0.488148255	0.568110994	0.626689356
0.296335557	0.05892718	0.082973096	0.218275052	0.382681958	0.487427902	0.567935217	0.625859715
0.29587944	0.058736707	0.0825242	0.21809706	0.381718404	0.484316832	0.567867069	0.625986732
0.295729128	0.05732614	0.08190538	0.216527005	0.381797944	0.482303192	0.566544483	0.624650222
0.29572701	0.05723847	0.081932436	0.216345839	0.381467862	0.481406793	0.56578857	0.625098046
0.295608801	0.057235407	0.081901496	0.216125944	0.3808476	0.48140285	0.565380505	0.621920335
0.295421222	0.056947322	0.081020202	0.216053526	0.380385414	0.481050757	0.565505988	0.621095355
0.294861627	0.056939579	0.080710856	0.215917853	0.380416804	0.479203832	0.565066478	0.621182476
0.294895764	0.056910458	0.080571504	0.215901389	0.380418537	0.479200621	0.564284937	0.620846369
0.294289365	0.056839539	0.080395145	0.215819526	0.37931003	0.479289952	0.562886034	0.620844053
0.294259713	0.056834184	0.080154015	0.215666937	0.378838363	0.478768415	0.562927579	0.621385253
0.293770494	0.056851352	0.079982061	0.215045846	0.377960505	0.477698583	0.56207263	0.620880458
0.293519653	0.056689423	0.079982438	0.214677098	0.377910851	0.477460247	0.562753668	0.621495876
0.293658209	0.056725178	0.079999228	0.21463937	0.377280569	0.477228178	0.562537573	0.61995685
0.293501837	0.056583623	0.079756593	0.214560905	0.376316473	0.477363971	0.561092514	0.619800208
0.292988921	0.056100558	0.079608289	0.214022709	0.376316415	0.477138197	0.559983114	0.619357094
0.291990587	0.055334907	0.078899925	0.2137739	0.3758193	0.475617261	0.560282624	0.616667188
0.290299476	0.054310783	0.078804965	0.213747431	0.37605625	0.474306567	0.560015905	0.612952821
0.29025028	0.054142678	0.078637672	0.213219151	0.375374306	0.474075689	0.55756257	0.613152071
0.290145074	0.054181663	0.078598804	0.213271899	0.375309192	0.473462273	0.555458593	0.613297949
0.288917647	0.054231754	0.078660658	0.213138226	0.375522816	0.473185054	0.555506665	0.611888534
0.288204476	0.054049324	0.07754152	0.212587714	0.375376539	0.473455585	0.555028189	0.611001236
0.286854551	0.053917137	0.077521976	0.212543076	0.375593871	0.472921368	0.554371621	0.609631343
0.286411701	0.053881599	0.077471311	0.212068017	0.375313257	0.472786394	0.554136493	0.608647665
0.286171337	0.053846391	0.077224951	0.21198638	0.374931732	0.472482563	0.554890812	0.608962815
0.285968837	0.053708346	0.077186231	0.211876773	0.374331122	0.472500281	0.553980448	0.608955163
0.285122081	0.053444376	0.077239717	0.211497159	0.374219517	0.472496814	0.553813238	0.608893623
0.285051939	0.053448274	0.07727932	0.211443907	0.373683292	0.471834552	0.553097958	0.608949488
0.284366786	0.053367674	0.076942586	0.210502828	0.373569279	0.471702421	0.550170686	0.608545472
0.284218044	0.05337156	0.076867091	0.21027587	0.372987386	0.471441135	0.548687223	0.608631247
0.283427133	0.053368499	0.076776856	0.210245836	0.371614902	0.47144018	0.548428366	0.608025214
0.283555623	0.053132478	0.076603649	0.210292806	0.371430514	0.4716112	0.547319789	0.604768324
0.283225613	0.05311952	0.076470825	0.210279945	0.371328858	0.471393525	0.547577035	0.604234333
0.281516714	0.053049944	0.076100666	0.210274054	0.370815568	0.471210509	0.547739026	0.604119409
0.279581912	0.052927873	0.075864416	0.209746452	0.370747463	0.470781429	0.544924346	0.603739849
0.279366357	0.052935199	0.075515908	0.20955375	0.370384406	0.470305218	0.544831876	0.604179035
0.279363655	0.052912271	0.075464191	0.20944884	0.370084907	0.46993018	0.543295576	0.604381155
0.279415944	0.052759387	0.075171904	0.209250939	0.370083233	0.468300236	0.542430951	0.603319711
0.279055846	0.052597975	0.075083649	0.209293187	0.369516907	0.467634366	0.54166004	0.603505389
0.278499344	0.052435682	0.074926735	0.208753263	0.369057658	0.468413985	0.540919918	0.601970543
0.277850601	0.052328398	0.074920365	0.208262342	0.36838051	0.468128361	0.540990828	0.602077556
0.277739196	0.051572352	0.074831932	0.208108809	0.368261396	0.467028637	0.540937249	0.601601963
0.277585592	0.051373483	0.073882428	0.207616097	0.36780256	0.466862035	0.540807992	0.601518259
0.277468909	0.050949309	0.073421333	0.207664883	0.367662039	0.466889844	0.539876378	0.601304485
0.276787614	0.050962589	0.073368167	0.207336469	0.366823707	0.466058885	0.540283635	0.600221588
0.275859563	0.050971695	0.07326445	0.207357666	0.365746717	0.464235994	0.540573411	0.599964742
0.275779275	0.050970581	0.073106812	0.207088976	0.365549323	0.46350035	0.539893502	0.5997774
0.274364054	0.050635297	0.07291041	0.207033715	0.365437651	0.462938592	0.538857331	0.599870926
0.273784833	0.050575002	0.072823451	0.206406689	0.36447616	0.462672812	0.538273013	0.599514595
0.272869162	0.050564562	0.072810308	0.205700817	0.364467538	0.462790253	0.537289468	0.598124293
0.272410681	0.050381398	0.072166837	0.205845747	0.36359651	0.462376973	0.536150506	0.598234182
0.270732981	0.049919305	0.072147254	0.205070783	0.363597336	0.462153311	0.535686706	0.597538592
0.270716581	0.049864078	0.07152563	0.204764294	0.36227619	0.461287234	0.535112303	0.596588103
0.270409701	0.049730896	0.071368326	0.204764779	0.362366682	0.461175018	0.533931729	0.591735076
0.269056131	0.049562469	0.071126006	0.204509978	0.362415563	0.461045213	0.533351949	0.591520182
0.268181379	0.049314521	0.070569289	0.204519907	0.362249864	0.461020463	0.532630575	0.589816235
0.268131298	0.049140422	0.070433949	0.204483689	0.361867998	0.460732945	0.530635339	0.589161487
0.267998487	0.049105585	0.07026716	0.204248907	0.361431536	0.460694069	0.528534393	0.588309354
0.26734147	0.048584899	0.069753096	0.204224035	0.360901635	0.460947139	0.52838045	0.585790779
0.266903141	0.048629335	0.069655501	0.203667009	0.361081507	0.460972546	0.526685033	0.580669703
0.266765458	0.048601051	0.069505663	0.203224549	0.360983558	0.457842082	0.52638746	0.578302991
0.266345211	0.048458763	0.069548776	0.202589989	0.360866222	0.456141657	0.523568385	0.576898557
0.266113358	0.048465701	0.069225951	0.202326628	0.360761234	0.455849643	0.522691649	0.577204974
0.266329502	0.0484898	0.069101276	0.201565626	0.360541756	0.455276802	0.521624408	0.577017095
0.265038982	0.047805663	0.068817878	0.201188587	0.360662391	0.454533485	0.521636268	0.577125144
0.264203536	0.047592423	0.068814114	0.200202275	0.360354639	0.4545449	0.521555384	0.576565519
0.264158818	0.047455875	0.068828006	0.200187452	0.360221474	0.454785285	0.519858848	0.576189183
0.263867891	0.046910952	0.068915323	0.19975769	0.360212297	0.454788435	0.518852113	0.575973499
0.263538373	0.046611908	0.068885419	0.198620676	0.360236955	0.45379176	0.51846527	0.573999084
0.263497928	0.046575784	0.068750759	0.19848472	0.360147837	0.452903185	0.517487117	0.570948341
0.263097196	0.0460807	0.068614883	0.198394069	0.359666259	0.452389829	0.515660327	0.571036694
0.262300884	0.046000887	0.068017274	0.198259553	0.359004618	0.451881708	0.515364273	0.568738971
0.261559829	0.045919687	0.067826312	0.198038921	0.35857858	0.450431274	0.514083884	0.567600488
0.261387081	0.04581635	0.067583511	0.197876317	0.358291927	0.450413373	0.513769513	0.567390504
0.261363025	0.045817276	0.06758407	0.197813702	0.358341273	0.449853309	0.513972189	0.564702192
0.261481552	0.045600841	0.067172464	0.197544258	0.357880139	0.449015935	0.51376984	0.564250709
0.26038408	0.045598951	0.067049583	0.197416399	0.357753346	0.447850216	0.513603898	0.560827237
0.260115748	0.045602792	0.067028226	0.196735687	0.357879292	0.447314429	0.51270019	0.560450563
0.26011601	0.045450769	0.066990106	0.196167744	0.357695017	0.445959656	0.512775179	0.560491092
0.260142937	0.045399074	0.066959756	0.195259716	0.357371641	0.445897721	0.51253295	0.560090375
0.259974783	0.045278169	0.066912779	0.195195823	0.35537807	0.445547091	0.51238653	0.556350916
0.259948213	0.045058332	0.066847448	0.194931872	0.354282089	0.444291167	0.510745846	0.555196431
0.25985321	0.045081923	0.066633525	0.193750602	0.354112765	0.443601872	0.510514663	0.554253684
0.258030115	0.045016063	0.066658036	0.192726551	0.354164724	0.443319999	0.510553573	0.553693112
0.257930845	0.044489559	0.066311053	0.192427964	0.352895365	0.442003387	0.510296923	0.553781814
0.257491671	0.04435525	0.066283119	0.192307094	0.35184398	0.4415343	0.509968713	0.55345458
0.256739581	0.043996381	0.066138918	0.191420734	0.351295078	0.441260772	0.51005093	0.550313128
0.256148792	0.043754147	0.066067824	0.190793477	0.351115616	0.441137243	0.509327925	0.549628024
0.256172328	0.043625853	0.066104384	0.190731176	0.350716661	0.441177657	0.509286297	0.549689171
0.255443828	0.04350853	0.066127219	0.190550135	0.35016638	0.441362429	0.505855133	0.54932815
0.255330175	0.043470515	0.066134808	0.190577946	0.350016054	0.440883582	0.50563305	0.549033063
0.254904866	0.042984184	0.066126569	0.190500215	0.348996413	0.43984628	0.505594622	0.547956603
0.254651883	0.042881623	0.065726252	0.190488275	0.348658953	0.439388125	0.504516026	0.547640603
0.254194988	0.042896915	0.065754664	0.190416957	0.348187307	0.438003052	0.504518384	0.548570401
0.254056723	0.042864728	0.065608149	0.189666877	0.347756724	0.438067051	0.50350049	0.543570749
0.253646947	0.042783815	0.06540224	0.189674337	0.347027468	0.437851951	0.503357243	0.543509254
0.253924864	0.04285512	0.065217867	0.189472249	0.346903542	0.437723781	0.502261539	0.5421034
0.253514031	0.042642581	0.065144332	0.189045957	0.346759073	0.437667635	0.500490608	0.542335059
0.253691968	0.04268874	0.065165753	0.1890616	0.345616827	0.437831611	0.499505491	0.54244746
0.253674265	0.042561118	0.064944888	0.18883339	0.345554155	0.435281429	0.499449752	0.542029452
0.253706173	0.042483421	0.064941517	0.188741983	0.345614547	0.434815367	0.499507894	0.541032179
0.253356815	0.042394528	0.064848146	0.188452727	0.345708139	0.434468041	0.499656086	0.541222306
0.252498963	0.041975239	0.064412659	0.187530219	0.345467257	0.43421181	0.499736053	0.537464203
0.252400533	0.041933527	0.064104671	0.186931739	0.345219219	0.434142155	0.498651297	0.536995224
0.252183401	0.04155311	0.063663319	0.186738085	0.344415039	0.433103283	0.496992535	0.536390505
0.250900969	0.041525659	0.062602702	0.186690097	0.344317297	0.432973775	0.494766976	0.536369718
0.250874348	0.041474555	0.061803747	0.18567829	0.344241226	0.431935802	0.492404684	0.536364567
0.249841082	0.041148122	0.061457226	0.185479284	0.344273215	0.431620314	0.492002529	0.536233024
0.249778975	0.041089038	0.06098696	0.185336534	0.344044694	0.431418601	0.492050667	0.535930945
0.249633477	0.041096351	0.060853162	0.185219972	0.343508761	0.43087948	0.489012742	0.534859256
0.249616929	0.041103017	0.060837426	0.184655334	0.343214519	0.430523743	0.487243979	0.535620239
0.249351617	0.04092433	0.060670317	0.18459517	0.342544539	0.430382374	0.485954352	0.535499876
0.248057959	0.040520627	0.060636003	0.184192493	0.342491201	0.430267595	0.485913021	0.535094835
0.247615429	0.040362589	0.060647241	0.183873678	0.341944995	0.429512521	0.485948795	0.534102021
0.246724103	0.040214105	0.060599082	0.183878887	0.341932014	0.429286498	0.478581723	0.533535499
0.246614362	0.040131765	0.060320456	0.183675344	0.341848142	0.429240697	0.478210589	0.53333598
0.246561213	0.039973529	0.060252585	0.183785996	0.340991831	0.428705675	0.477786952	0.532432594
0.246234608	0.039709224	0.059285043	0.183584966	0.340689185	0.428610465	0.477682667	0.532035946
0.245769626	0.0396752	0.059334071	0.18327928	0.340185329	0.427067212	0.476978592	0.530960183
0.245139716	0.039501097	0.05928855	0.183043102	0.34023912	0.427006999	0.477082313	0.526964308
0.244746445	0.039012822	0.059142514	0.182711787	0.340001381	0.426128947	0.476707216	0.524150565
0.244619146	0.038718593	0.059015515	0.182480997	0.339615172	0.424858966	0.476631163	0.523992763
0.243626631	0.038458374	0.058978187	0.182519924	0.337801496	0.42403262	0.476460328	0.522122816
0.243675303	0.038370623	0.05899041	0.18240441	0.336101576	0.424070652	0.475598928	0.518981472
0.243766572	0.038145823	0.058903721	0.182502544	0.335961467	0.423956999	0.473483707	0.519110238
0.24284772	0.038177443	0.058764613	0.182326134	0.335374723	0.424100783	0.473584436	0.518044735
0.242146327	0.037641241	0.058634263	0.182319393	0.334501766	0.423882053	0.470063429	0.516807287
0.242038305	0.037419044	0.05834708	0.182299073	0.334157246	0.424055018	0.470168983	0.514331245
0.241756544	0.037186643	0.058132571	0.182287435	0.334012959	0.423846913	0.468585734	0.514186823
0.241766011	0.036995329	0.058092773	0.181427142	0.333730965	0.423160176	0.46763784	0.512991841
0.241168488	0.036804078	0.05802845	0.181337972	0.332241189	0.422622062	0.467515604	0.512623988
0.241158376	0.036645032	0.058004911	0.181326129	0.332199936	0.42232032	0.467550982	0.511378516
0.240618236	0.036550167	0.057927014	0.180960501	0.331740868	0.420041981	0.467283453	0.511261475
0.240703089	0.0365455	0.057773862	0.180954863	0.331442646	0.41949215	0.466392828	0.511790933
0.239427103	0.036472322	0.05774329	0.180697949	0.330630917	0.419131191	0.46599981	0.511210319
0.239621948	0.036475453	0.057676574	0.18023675	0.329661957	0.419048318	0.466299976	0.510811283
0.239422446	0.036338528	0.057440597	0.179746744	0.327733196	0.418853695	0.465183989	0.51081561
0.23911862	0.036273386	0.05735099	0.179502863	0.327309718	0.418291951	0.464624713	0.509142528
0.238985971	0.036168297	0.05736068	0.178805042	0.327237605	0.418051349	0.463905286	0.508711412
0.23899281	0.036164446	0.057370665	0.178552483	0.327224475	0.416432035	0.4639748	0.507768879
0.23877684	0.035991065	0.057373767	0.178521152	0.327250948	0.416681252	0.463294438	0.507298105
0.238306523	0.035827724	0.057432715	0.178484705	0.327215816	0.416607476	0.463290671	0.507180591
0.23845608	0.035504671	0.057220824	0.178026814	0.32714968	0.415276014	0.462246224	0.507337955
0.238693681	0.035434268	0.057212341	0.177951436	0.325804788	0.414609296	0.461813375	0.506125531
0.238189215	0.035284588	0.057211208	0.17765169	0.325616499	0.413865477	0.46180575	0.503524143
0.23829133	0.035167744	0.057190666	0.177576969	0.325035257	0.413805576	0.461742976	0.503532822
0.23821087	0.03506097	0.056795988	0.177460178	0.32507622	0.411667061	0.461596329	0.503061952
0.238158476	0.03499439	0.056799764	0.177222484	0.325037353	0.411886014	0.46157596	0.502575662
0.237593702	0.035006692	0.05667968	0.177002071	0.324568965	0.411539461	0.460277789	0.5021474
0.237347741	0.034941252	0.056669939	0.176839216	0.324323819	0.410197731	0.460081709	0.501070119
0.237120432	0.034836526	0.056489892	0.176328563	0.323770156	0.410194153	0.460112998	0.499428885
0.237245791	0.034653525	0.056450036	0.175546003	0.322065855	0.410174944	0.459884196	0.500527017
0.237149136	0.033868113	0.056133417	0.175419531	0.322071666	0.410046621	0.459034268	0.500163634
0.236841498	0.033764157	0.055832689	0.174895273	0.321778741	0.410089549	0.457735281	0.500379187
0.236157351	0.032812528	0.055577304	0.174760723	0.321784832	0.407162735	0.457428431	0.500222967
0.236027172	0.03276121	0.055355511	0.174651899	0.321856847	0.407195411	0.455856729	0.500273498
0.235815317	0.032750994	0.055084921	0.174714986	0.321885596	0.406744552	0.455397369	0.499781778
0.235165475	0.032680744	0.055003983	0.174585216	0.321793567	0.406474105	0.453488742	0.498000311
0.23532581	0.032743145	0.054947421	0.174533123	0.320744841	0.40561359	0.451289166	0.495266755
0.235160704	0.032726219	0.054672053	0.174571774	0.320728206	0.404499129	0.450806099	0.494782617
0.23429135	0.032606856	0.054542075	0.174331475	0.320124887	0.403680039	0.450362354	0.494801653
0.2339495	0.032372916	0.054567433	0.174334497	0.320013111	0.402949526	0.450464452	0.493733292
0.232281335	0.032374145	0.054384304	0.17385716	0.319951036	0.402100065	0.449497261	0.491259474
0.231475923	0.032318391	0.053820804	0.173497333	0.319996304	0.401884448	0.448396407	0.490725115
0.231401665	0.032307021	0.053731096	0.173417047	0.319954433	0.402232108	0.446810648	0.489910018
0.231113292	0.032098552	0.053235785	0.173310749	0.318376969	0.400951129	0.446573703	0.487729197
0.229668363	0.032077485	0.053242058	0.173289911	0.316943603	0.400876269	0.444592935	0.488069551
0.229568864	0.032081959	0.053247287	0.172674828	0.315444366	0.400069786	0.444447133	0.487211702
0.229628627	0.032069396	0.053248658	0.172628926	0.313996506	0.398059463	0.444855639	0.487042432
0.229313533	0.032066732	0.053129797	0.171971157	0.31310876	0.397539877	0.444491109	0.48698761
0.227438	0.031991378	0.052886964	0.171921662	0.313051697	0.397391408	0.444354506	0.486498669
0.227665287	0.031980259	0.052901137	0.171467755	0.312349721	0.396522294	0.444255196	0.484567803
0.226645142	0.031886737	0.05288776	0.170967021	0.312197103	0.396386313	0.443925786	0.484873077
0.22652768	0.031875472	0.052418422	0.1709585	0.311407682	0.395784942	0.444010737	0.480792622
0.22651021	0.031907545	0.052302567	0.170973616	0.311063337	0.393121126	0.441656964	0.47951744
0.226325058	0.031864862	0.052284696	0.170430425	0.311112429	0.393302744	0.441538625	0.478513287
0.22604323	0.031770469	0.051908488	0.170372298	0.310852006	0.392459586	0.441296936	0.476696769
0.225878018	0.031520467	0.051856244	0.170343569	0.310401411	0.391481034	0.440446669	0.474622039
0.22590596	0.031314849	0.051499113	0.169796718	0.310245712	0.391442639	0.440379892	0.474058163
0.224714781	0.031253482	0.051439515	0.169596216	0.310161606	0.389887051	0.439288476	0.474026251
0.224655728	0.030929489	0.051272738	0.169538823	0.310018091	0.38967796	0.438497687	0.473758503
0.224441543	0.030927886	0.051246398	0.168763929	0.309526324	0.389638651	0.438523949	0.472516596
0.224287906	0.03074899	0.051248545	0.168686856	0.309357941	0.389754118	0.437550607	0.471493876
0.221790057	0.0307381	0.051110699	0.168708314	0.309024939	0.389057268	0.436935012	0.471406432
0.2216574	0.030699955	0.051113917	0.168400137	0.308703683	0.388742613	0.436076438	0.471209177
0.221396603	0.030702696	0.051117819	0.168256774	0.308334509	0.388730047	0.435957582	0.470822805
0.221198377	0.030523541	0.050968023	0.168128628	0.307696899	0.388789866	0.434363655	0.470509531
0.22062934	0.030544549	0.050682119	0.168135088	0.307555272	0.388402028	0.434446944	0.470271457
0.220638422	0.030371021	0.050668657	0.167864391	0.307464356	0.388132259	0.4327297	0.469735745
0.22054165	0.030294237	0.05063267	0.167683832	0.307495037	0.388012817	0.431317211	0.469004393
0.220443183	0.030103197	0.050542574	0.167490421	0.307189273	0.387866645	0.430723919	0.467605931
0.219709919	0.030138885	0.050423501	0.167439307	0.306660278	0.387063269	0.429925859	0.467462555
0.219811683	0.030148289	0.049662953	0.167363157	0.30643179	0.385501579	0.429753559	0.467567419
0.218775888	0.03000841	0.04953162	0.167337581	0.306069591	0.385320656	0.429556155	0.467741976
0.218823069	0.029801905	0.049479049	0.167206858	0.306062561	0.385226815	0.429371459	0.46745105
0.218652261	0.029784126	0.048611125	0.167174056	0.305349439	0.384640232	0.428720775	0.466735463
0.217929535	0.029761765	0.048212891	0.167140605	0.304868908	0.384442558	0.42858981	0.466475193
0.217862775	0.02970999	0.048200869	0.166924305	0.30448962	0.382496708	0.427373004	0.465156286
0.217218781	0.029227532	0.047898528	0.166761145	0.303605626	0.382330914	0.427359783	0.465416059
0.216991555	0.029228517	0.047857202	0.166453952	0.303558168	0.381855026	0.427048005	0.464139158
0.217013655	0.029211724	0.047319812	0.16628918	0.303363807	0.381581229	0.426373134	0.46204889
0.216679479	0.029212578	0.047224399	0.166227978	0.302902088	0.381552118	0.425606977	0.461529393
0.215735676	0.029216986	0.04710952	0.165929566	0.302105823	0.38036599	0.42469143	0.461516686
0.215663498	0.029056493	0.046992754	0.16595101	0.301564798	0.378250674	0.42482088	0.461446772
0.215651143	0.02893979	0.046455326	0.165811679	0.300908673	0.373529669	0.423508587	0.460491795
0.215570894	0.028933746	0.046387545	0.165682112	0.300347373	0.373165585	0.423432292	0.460394005
0.215093232	0.028958892	0.04597464	0.165521768	0.300187093	0.372171264	0.423592234	0.459905138
0.214984637	0.028911926	0.045956989	0.165223917	0.300070307	0.372151825	0.421751674	0.460069171
0.214750143	0.028834241	0.045924902	0.165229411	0.300062901	0.372271025	0.421594549	0.458991132
0.213859104	0.028645729	0.045849963	0.164966794	0.299920332	0.37237202	0.421722523	0.458681995
0.213530319	0.028619782	0.04536011	0.164880187	0.299863752	0.372213053	0.420312935	0.457083471
0.213416623	0.028183913	0.045078574	0.164794897	0.299305883	0.370321993	0.419348048	0.456215568
0.213228854	0.027977357	0.044817847	0.164520023	0.299265915	0.370095578	0.418171693	0.455580728
0.213160002	0.027978732	0.044704918	0.164265165	0.29905556	0.367483265	0.417665386	0.455590675
0.212463659	0.027833422	0.044708345	0.164237569	0.29890765	0.367436252	0.4167348	0.454927323
0.212061301	0.027806933	0.044701408	0.16407591	0.298722915	0.366263171	0.415942414	0.454190431
0.212064654	0.027784264	0.044651371	0.164006085	0.298689261	0.365853481	0.415714473	0.454119068
0.212047364	0.027788314	0.04463642	0.163851428	0.298652064	0.36536675	0.415746634	0.45408815
0.211552795	0.027788914	0.044583723	0.163934704	0.298505939	0.364633744	0.414443513	0.452995186
0.210929267	0.027792839	0.044499687	0.163888216	0.298458885	0.364463872	0.414476951	0.452255363
0.210600923	0.027714156	0.044420899	0.163857432	0.298171616	0.363822787	0.412911958	0.451895525
0.209612299	0.027609441	0.044179353	0.163864061	0.298133095	0.363477427	0.4129483	0.451853552
0.20948279	0.027529967	0.044008244	0.163755874	0.29773879	0.363291719	0.413390814	0.451934603
0.209004384	0.02746291	0.044000225	0.163652221	0.296949863	0.362602363	0.41306112	0.45092192
0.209097575	0.027482773	0.043938261	0.16338769	0.296475335	0.362499901	0.412140997	0.450625178
0.208875306	0.027165953	0.043844206	0.163296114	0.296474906	0.361918697	0.409839822	0.447884307
0.208717349	0.027117427	0.043894282	0.163156412	0.296371726	0.361227281	0.410084212	0.447037124
0.208224568	0.027064947	0.043593119	0.162811118	0.296358689	0.360905451	0.409961701	0.444735655
0.207780713	0.026928117	0.04298195	0.1626182	0.296396248	0.360792286	0.40901562	0.442029015
0.207358208	0.026907666	0.042902762	0.162609828	0.296247801	0.360746352	0.408901201	0.441470024
0.206742491	0.026878186	0.042667425	0.162390099	0.295411727	0.360441267	0.409290164	0.440007867
0.206679832	0.026796805	0.042476928	0.161780858	0.295159711	0.358402677	0.4092901	0.438764167
0.206447886	0.02674944	0.042433435	0.161707257	0.294925741	0.358100742	0.409184922	0.436799318
0.206471835	0.026775162	0.042362828	0.160614688	0.294116917	0.357936427	0.407757998	0.435488517
0.206527885	0.026762892	0.042339463	0.160344516	0.293080727	0.357526082	0.40722353	0.434303417
0.206092701	0.026677987	0.041840146	0.159914747	0.29244618	0.357125842	0.406559472	0.43297876
0.205906125	0.026576861	0.041499976	0.159900636	0.2920086	0.356332318	0.405068142	0.431856795
0.205873676	0.026446978	0.041533671	0.159523223	0.291881321	0.35555408	0.404732685	0.431240061
0.205764892	0.026295367	0.041528464	0.159341289	0.290939676	0.355494751	0.402851015	0.429829562
0.205694758	0.026244642	0.041485127	0.159299657	0.290491183	0.354539022	0.402834114	0.429584025
0.205641426	0.026108567	0.041420065	0.158586326	0.290447854	0.35438894	0.401394588	0.42911147
0.20391897	0.026072668	0.04105412	0.158291652	0.290380226	0.353849648	0.400195941	0.426371082
0.203835578	0.025987998	0.041068657	0.158057789	0.290283492	0.351550557	0.399092555	0.42588961
0.202373678	0.025810775	0.041058467	0.157887012	0.290322158	0.351436369	0.398482384	0.4241006
0.202055831	0.02583164	0.041068597	0.157365818	0.289930384	0.350007329	0.397896797	0.423713628
0.201514924	0.025479504	0.041049328	0.156629374	0.289486979	0.350098295	0.394835921	0.423979568
0.200286895	0.025485447	0.040860965	0.156591665	0.287508789	0.349958452	0.393837665	0.423911686
0.199966412	0.025457896	0.040724866	0.156451782	0.287398872	0.349741979	0.392831296	0.423571805
0.199992602	0.025460959	0.040482412	0.156331478	0.287185825	0.349454631	0.392885336	0.42154381
0.199958746	0.025483224	0.040394376	0.156147009	0.286776938	0.348553604	0.391953657	0.421537385
0.20018206	0.025476976	0.040377889	0.156080968	0.286627329	0.346760554	0.39100501	0.420279674
0.199795704	0.025429508	0.04036774	0.156047338	0.286539908	0.346072816	0.390787167	0.420476167
0.199576467	0.025222035	0.040347059	0.156002101	0.286570105	0.345873087	0.388590127	0.420492699
0.199248935	0.025152262	0.040145828	0.155950788	0.286300056	0.345480141	0.387551628	0.420442216
0.19924279	0.02498809	0.039892383	0.155662033	0.285650636	0.345630832	0.387190747	0.420210877
0.199192778	0.024988127	0.039909587	0.155382773	0.285476468	0.345656336	0.385881249	0.420168365
0.198014546	0.024999278	0.03962017	0.155262195	0.285360414	0.345636925	0.385329343	0.419967658
0.197614277	0.024995922	0.039600619	0.155269944	0.284304867	0.345429683	0.385400204	0.419065884
0.197459732	0.024987171	0.03943071	0.155112414	0.284357829	0.344806857	0.385043265	0.41880228
0.197436247	0.024999835	0.039343733	0.155041799	0.283845836	0.344657693	0.382934856	0.41831387
0.197444115	0.024983843	0.039332298	0.154584594	0.283815543	0.343771634	0.381627363	0.417984944
0.197008037	0.024889024	0.039353379	0.154531467	0.283356667	0.343052791	0.381473974	0.417350816
0.196516931	0.024720442	0.039353473	0.153997659	0.282535257	0.342632773	0.381220232	0.417271924
0.196371252	0.02464106	0.039231846	0.153901193	0.281754721	0.342542668	0.379728544	0.417107779
0.195912001	0.024481907	0.039184899	0.153846281	0.281446727	0.34251947	0.379614357	0.417063513
0.194686098	0.024450675	0.039172246	0.153767849	0.281449967	0.342391032	0.378138775	0.416820546
0.194768486	0.024410851	0.039079452	0.153725117	0.281435852	0.341482062	0.377919079	0.416523397
0.19440694	0.024037471	0.038895178	0.153686846	0.280868336	0.340036791	0.376424521	0.414272748
0.193628046	0.02394573	0.038817597	0.153664374	0.280336783	0.339936696	0.375949387	0.414430979
0.193388578	0.023950189	0.038705237	0.153599249	0.280115883	0.339606404	0.374935975	0.414819615
0.193075652	0.023934486	0.038676085	0.153156685	0.27981394	0.339248731	0.374627313	0.414455617
0.193220484	0.023919488	0.038600154	0.152998157	0.279572076	0.338956089	0.374371943	0.414946652
0.192133128	0.023925092	0.03859473	0.152965811	0.27786937	0.337378527	0.374782019	0.414540838
0.19188101	0.023769979	0.038583466	0.152938126	0.277888745	0.337303187	0.374096542	0.41232024
0.191366323	0.023711847	0.038359758	0.152646618	0.276573338	0.336904785	0.373090125	0.41158345
0.190123978	0.023713461	0.038320835	0.152586435	0.276201297	0.335880603	0.372399132	0.409746523
0.189773706	0.023449755	0.037844335	0.152636267	0.275309035	0.335432352	0.371371771	0.40989458
0.189484382	0.023195609	0.037727564	0.15235222	0.274345358	0.334614011	0.370882811	0.408509013
0.189351884	0.023167697	0.037599642	0.151944897	0.274299469	0.331217847	0.37104798	0.406634002
0.189309893	0.023168302	0.037472433	0.151788626	0.274267612	0.331171489	0.370946605	0.404836535
0.188959222	0.02316651	0.03747165	0.150951959	0.274462808	0.330474647	0.368642148	0.404788724
0.188837407	0.023163145	0.037415961	0.149895308	0.27425689	0.330238858	0.366458211	0.404632291
0.188716814	0.022871642	0.037206917	0.14960097	0.274271643	0.327820539	0.365610475	0.404634452
0.188531339	0.022634189	0.03719368	0.14915335	0.273456952	0.32765877	0.3653854	0.401745976
0.188216167	0.022612405	0.037152293	0.149044791	0.273302024	0.326382175	0.365327992	0.400160707
0.188176388	0.022563665	0.037085705	0.149050347	0.272824396	0.326232484	0.365274583	0.400303916
0.188186471	0.022409103	0.037074956	0.149038601	0.272195102	0.326196166	0.365284893	0.400663114
0.18794055	0.022323445	0.0370716	0.149050515	0.271721095	0.325433274	0.363181563	0.39822626
0.18726929	0.022245428	0.036905023	0.148097826	0.27178643	0.325111223	0.363175708	0.398026726
0.186996281	0.022139673	0.036827857	0.147999798	0.2712494	0.324716968	0.361559266	0.396466998
0.18680685	0.022053731	0.036833928	0.148006609	0.271127901	0.323888874	0.360282993	0.396480518
0.185698731	0.021989937	0.036713876	0.147929201	0.270753947	0.323861338	0.360257037	0.3961316
0.185800408	0.021794064	0.036703646	0.147650577	0.270815119	0.323376552	0.360403257	0.396105908
0.185709641	0.021280691	0.036758692	0.147486379	0.270276289	0.323011679	0.358826784	0.395391124
0.185400193	0.021277605	0.036597103	0.147384189	0.270178179	0.322475281	0.357347888	0.395113223
0.184299905	0.021215873	0.036494187	0.147193287	0.269857935	0.321411619	0.356546984	0.395427429
0.184187116	0.021194242	0.036230944	0.147123905	0.269535878	0.321070142	0.355491763	0.395420565
0.183799832	0.021137777	0.036167783	0.146991725	0.269438609	0.321033505	0.355515188	0.3948998
0.183186326	0.021037096	0.036155978	0.146677557	0.267679297	0.320569723	0.35506785	0.395059321
0.183205714	0.020914782	0.035973446	0.146470198	0.26761448	0.31912594	0.35428561	0.394952735
0.183059719	0.020751825	0.035707244	0.146458222	0.267615035	0.317215345	0.353615475	0.394782853
0.183006639	0.020784725	0.035514115	0.146416833	0.267607949	0.317271974	0.353178588	0.391663381
0.182954199	0.020764361	0.035507474	0.146393304	0.266871274	0.316148218	0.351633542	0.389755222
0.182970286	0.020752314	0.03545752	0.145806006	0.266618476	0.315171714	0.348365551	0.388361545
0.182567815	0.02058596	0.03533217	0.145675166	0.266442876	0.314731571	0.346862341	0.384998015
0.18287418	0.020536222	0.03526231	0.145534944	0.265944252	0.314871864	0.346660198	0.383160197
0.182891615	0.020097987	0.035258011	0.145566909	0.26574772	0.313050918	0.347101728	0.382637853
0.182301976	0.019858395	0.035149896	0.145575257	0.265724872	0.312879481	0.347121373	0.382225436
0.181620404	0.019738666	0.035131737	0.145565871	0.265315402	0.312402774	0.345579974	0.380942118
0.180521702	0.019699363	0.035078307	0.14556725	0.264876308	0.311778042	0.345296666	0.380556633
0.180512322	0.019679288	0.03508968	0.145489633	0.263261902	0.311440072	0.345274611	0.379939827
0.180451404	0.019688955	0.035076147	0.145326815	0.261827264	0.310494253	0.344451978	0.379351952
0.180186653	0.019614893	0.03506607	0.145378062	0.261804836	0.31029525	0.344525627	0.378892347
0.180234198	0.019612675	0.034985944	0.144957649	0.260784454	0.310017653	0.344313906	0.378928654
0.179975671	0.019474061	0.034915282	0.144752854	0.260664447	0.308322073	0.344269141	0.375747001
0.18003362	0.019433365	0.034829971	0.144312888	0.260330518	0.305445047	0.339456262	0.375852604
0.179056267	0.019394931	0.034736907	0.144351518	0.259950013	0.304718844	0.339259726	0.373932335
0.17888318	0.019213768	0.034727809	0.144200823	0.259970697	0.304187143	0.33929907	0.373023856
0.178410421	0.019148558	0.0344684	0.143525312	0.259789467	0.300392408	0.338367047	0.372854553
0.178495322	0.019161604	0.034173826	0.143484501	0.25967978	0.299535564	0.338137021	0.372529593
0.17836967	0.019122271	0.033784758	0.143196428	0.259695436	0.29906722	0.336225213	0.372495635
0.178138081	0.019110881	0.033723784	0.14314363	0.259661396	0.29818302	0.331830582	0.37231938
0.178086521	0.019015725	0.033602165	0.143071025	0.259599844	0.297053301	0.331775886	0.371965442
0.178118905	0.018873329	0.033395884	0.142984918	0.259414867	0.295841474	0.331606505	0.371765988
0.177531062	0.018884783	0.033339342	0.142909581	0.258911014	0.295666567	0.330918615	0.370330285
0.177289938	0.018853079	0.033215009	0.142812847	0.258877032	0.294962307	0.330002245	0.369232937
0.177152547	0.018780872	0.033321741	0.142540695	0.258532018	0.293633086	0.329952081	0.368624196
0.177081878	0.018696482	0.033278335	0.14197772	0.257467357	0.292632617	0.328440574	0.366628237
0.17701496	0.018636829	0.033277907	0.141831076	0.256022136	0.292598152	0.327301959	0.365382726
0.174789898	0.018635225	0.033302524	0.141802477	0.25567568	0.292527395	0.326336197	0.3653346
0.174540894	0.018599554	0.033250965	0.141783045	0.255661967	0.291902513	0.326001934	0.365329887
0.174188068	0.018438211	0.033111191	0.141059345	0.255329204	0.290585074	0.325705698	0.365498113
0.173863239	0.018390637	0.033113278	0.140882961	0.255259969	0.290137635	0.323003371	0.364887775
0.173837107	0.018383978	0.033072911	0.140884242	0.255298529	0.289396311	0.321283794	0.363831323
0.173755313	0.018041725	0.03284101	0.140852627	0.254600031	0.288014121	0.320108686	0.36406952
0.173620499	0.018073473	0.032862451	0.14074332	0.253636961	0.285679162	0.319552339	0.363490302
0.173623992	0.018069612	0.032610377	0.140368999	0.253090177	0.284969925	0.319348662	0.362603504
0.173243598	0.017967906	0.032630982	0.140226535	0.252779744	0.284729602	0.31907043	0.359411832
0.173098199	0.017679376	0.032490647	0.139983044	0.251803899	0.284566561	0.317895711	0.357772212
0.171552074	0.017463131	0.032324675	0.139722285	0.251288214	0.284439852	0.31789164	0.357846743
0.170568835	0.016995087	0.032299835	0.13974548	0.250619293	0.284376713	0.316675269	0.357836262
0.170030467	0.016993158	0.032204231	0.139621694	0.250410229	0.283592272	0.315785169	0.357940858
0.169880598	0.017026349	0.032101511	0.139320676	0.24933446	0.28329486	0.31586164	0.35715868
0.168181879	0.016738062	0.032101996	0.139327657	0.24896138	0.283152283	0.315414087	0.355258258
0.16765238	0.016701154	0.031852692	0.139260816	0.248381288	0.282577047	0.315363361	0.355093117
0.167643831	0.01668301	0.031752357	0.139255168	0.24703601	0.282529296	0.315370463	0.354882251
0.167678153	0.016659592	0.031613553	0.138261978	0.246230432	0.281000435	0.314924333	0.354078911
0.167011345	0.016645153	0.031563819	0.137975798	0.245290647	0.280953434	0.313132607	0.353993684
0.166895997	0.016659937	0.031476191	0.137983729	0.245016703	0.280878054	0.312748525	0.352604293
0.166743049	0.016557864	0.03138294	0.137968187	0.244838021	0.280841328	0.311421109	0.352403592
0.166559645	0.016554026	0.031159255	0.137926805	0.244777595	0.280732537	0.311082163	0.351281983
0.166453522	0.016530101	0.03094203	0.136931198	0.244855473	0.280036148	0.310295863	0.344507105
0.166385012	0.016520885	0.030914983	0.136238206	0.243580384	0.280050827	0.310041394	0.343771469
0.165474348	0.016120866	0.030879262	0.135897489	0.243642686	0.279774108	0.309145736	0.343583222
0.165373289	0.016107116	0.030756129	0.135763123	0.243017348	0.279798957	0.308926759	0.335916759
0.165332477	0.015937255	0.030731742	0.135725515	0.242464635	0.278617991	0.308957646	0.333962246
0.164881742	0.015927737	0.03064015	0.135701601	0.241572524	0.278661825	0.308511748	0.33327749
0.164665018	0.015916465	0.030638002	0.135591384	0.240414098	0.277966968	0.307857045	0.33359826
0.164446064	0.015910397	0.030349991	0.135481879	0.240064158	0.275825764	0.307473752	0.331036431
0.164094761	0.015620741	0.030209208	0.135393445	0.239221962	0.27544553	0.307519396	0.330877096
0.163086264	0.015475092	0.030074984	0.135411075	0.236207916	0.275338906	0.30750368	0.330859874
0.162923214	0.01542423	0.03006082	0.135434733	0.235604619	0.275293455	0.307680292	0.330479868
0.162934599	0.015485923	0.029913259	0.135416576	0.235428202	0.274741832	0.307664433	0.3286534
0.162978196	0.015408152	0.029940853	0.134513244	0.235317498	0.274472931	0.307706837	0.327773447
0.162149043	0.015435553	0.029951038	0.134459471	0.23536405	0.274080721	0.307216294	0.326420249
0.162119626	0.015400384	0.029866248	0.134166045	0.235054278	0.27367046	0.307263221	0.326310675
0.162254068	0.015293777	0.02970026	0.133667728	0.23504737	0.272662898	0.306258711	0.325729832
0.162223161	0.015286587	0.029677075	0.13350174	0.235057636	0.272427078	0.305145266	0.324704241
0.161988488	0.015118707	0.029447467	0.133351158	0.234983514	0.272219833	0.302687799	0.324482821
0.162005642	0.015019463	0.029445097	0.133297277	0.233809665	0.272078881	0.301471378	0.324207663
0.162052382	0.015024364	0.029474487	0.132824979	0.233225771	0.272023203	0.301140666	0.323208841
0.161782033	0.014903618	0.029460453	0.132752746	0.233153544	0.27181874	0.301001634	0.323379323
0.161699062	0.01480301	0.029357731	0.132493576	0.23256037	0.270220785	0.300810603	0.322115739
0.161537538	0.014771726	0.029319918	0.132273541	0.232465407	0.270300565	0.300581868	0.320886178
0.161637399	0.01465402	0.029125746	0.130714194	0.232327479	0.270365793	0.299198985	0.319869911
0.161589433	0.014646781	0.029034726	0.130451383	0.232048334	0.269960008	0.29860168	0.319698794
0.159754222	0.014466102	0.029016185	0.130528715	0.231766045	0.269768458	0.29597313	0.319333581
0.159796746	0.014475177	0.028922495	0.130531141	0.231075216	0.269567317	0.295332903	0.318220159
0.1596347	0.014462261	0.028780079	0.130304038	0.231026415	0.269628429	0.29473884	0.318283546
0.159704923	0.0144657	0.028625688	0.129982017	0.231118798	0.268857648	0.294502367	0.318154551
0.159462243	0.014393872	0.028616046	0.129933075	0.230716479	0.268404931	0.294539823	0.317959905
0.159460782	0.014346109	0.02849981	0.129464734	0.230608733	0.268028256	0.293402054	0.317534187
0.15900401	0.01430503	0.028251516	0.129345454	0.229319383	0.267924143	0.293149364	0.317194523
0.158839218	0.014234861	0.028218312	0.129363169	0.228651697	0.26514899	0.292337763	0.316367301
0.158865012	0.01421753	0.028105455	0.129319474	0.227380142	0.265112549	0.292408595	0.31573324
0.158807522	0.013969218	0.028071767	0.129007358	0.227092113	0.265020509	0.290205696	0.315359353
0.158499746	0.013937066	0.028040446	0.128960244	0.226261564	0.264855728	0.290099386	0.312637883
0.157745011	0.013823609	0.027998313	0.128754348	0.226004489	0.264400217	0.28942571	0.31257919
0.157648135	0.013630214	0.027872254	0.128112043	0.22559527	0.263582513	0.287839992	0.311484117
0.157319281	0.013610623	0.027741398	0.12786821	0.224541635	0.263738555	0.287446451	0.311418745
0.157010836	0.013556444	0.027658186	0.127667342	0.222063608	0.262464068	0.287411394	0.309520075
0.156903011	0.013559362	0.027584762	0.127319309	0.22215318	0.262393322	0.287316407	0.308698026
0.156543347	0.013479173	0.02722376	0.127020003	0.221534085	0.26199413	0.286947846	0.308531581
0.156548424	0.013265668	0.027079457	0.126730913	0.21979388	0.260703285	0.286844584	0.307869516
0.156257286	0.013092202	0.027033805	0.126690237	0.219386234	0.260763797	0.286813098	0.307906371
0.155565883	0.013037301	0.027020128	0.126586613	0.219282615	0.259013318	0.285840568	0.305181956
0.15538707	0.012820782	0.026854467	0.126466374	0.219084825	0.258237205	0.285653243	0.30484126
0.155439186	0.012838499	0.026836641	0.126359805	0.218117009	0.257850645	0.285753948	0.304014139
0.155403633	0.012826156	0.026782445	0.126265169	0.217225753	0.25783199	0.284013955	0.303948114
0.155513323	0.012790613	0.026607773	0.126065933	0.216819211	0.25721654	0.283744934	0.303911227
0.155057834	0.012766031	0.02662064	0.126008692	0.216645082	0.257124669	0.283478373	0.303629289
0.15490255	0.012659516	0.026515287	0.125665001	0.216607069	0.256528916	0.281965717	0.302863606
0.15467587	0.012616884	0.026497466	0.125664021	0.216599345	0.256538098	0.281887188	0.302117859
0.154546498	0.012394276	0.026482987	0.125299244	0.215886208	0.256379959	0.28183717	0.301810592
0.154477667	0.012363497	0.026024747	0.125321705	0.214623987	0.256248195	0.281580061	0.301414034
0.153810315	0.012355296	0.025881986	0.125260672	0.212769197	0.256350591	0.281807333	0.299373312
0.153302494	0.011921065	0.025751332	0.124292861	0.212067335	0.255254577	0.280957228	0.300024057
0.153172686	0.011834685	0.025678572	0.12405388	0.212088224	0.253908165	0.278361616	0.29901057
0.152912236	0.011878876	0.025161918	0.124002873	0.211974781	0.253867819	0.278241512	0.296498525
0.152849061	0.011744219	0.025083122	0.124039382	0.211936932	0.253366731	0.277741185	0.296434624
0.152411199	0.011734974	0.024983482	0.12398507	0.211614243	0.253381871	0.277094842	0.296417219
0.15196475	0.011657704	0.024941697	0.123999567	0.211205277	0.253310039	0.277148585	0.296199129
0.151737276	0.011637195	0.024903091	0.123896309	0.211272579	0.253179121	0.276177376	0.295788688
0.150793502	0.011643746	0.02487838	0.123785141	0.21068069	0.252160887	0.276211484	0.295527352
0.150531156	0.011610432	0.024741046	0.123670731	0.209296766	0.251804549	0.276003968	0.29555865
0.15016564	0.01154673	0.024729419	0.123611921	0.209094686	0.251195516	0.27602304	0.294123651
0.149654807	0.011204028	0.024555491	0.123454402	0.209068874	0.250811839	0.275588278	0.293599284
0.149497844	0.011181584	0.024382786	0.12308961	0.208738217	0.250585725	0.275915863	0.293516228
0.149185178	0.011170658	0.024379368	0.12287802	0.208640171	0.249519136	0.275019917	0.293759176
0.14862614	0.011086568	0.024347198	0.122803328	0.208437346	0.248272188	0.27477852	0.293686842
0.148105601	0.011082488	0.023717437	0.1217589	0.208223153	0.248347446	0.274904195	0.292825838
0.148003674	0.011102324	0.023713103	0.121662001	0.208075853	0.248049392	0.273030506	0.292480282
0.147367217	0.010853058	0.023633087	0.12136903	0.207402347	0.247242936	0.272976661	0.290956954
0.146938974	0.0108263	0.02357129	0.121327545	0.207302539	0.247384837	0.272690631	0.291099718
0.146803893	0.010828378	0.023620954	0.120353714	0.206305704	0.244451125	0.272759752	0.290355644
0.14672462	0.010766519	0.023439469	0.120179967	0.205620271	0.24363653	0.272283445	0.289378262
0.146628215	0.010748364	0.023402483	0.120131999	0.205458915	0.241109112	0.270382305	0.289023071
0.144879244	0.010686053	0.023420334	0.120149741	0.205302503	0.240340064	0.267914148	0.288505658
0.144654669	0.010471445	0.023412549	0.120052525	0.205103679	0.240358469	0.267395921	0.28800996
0.143010433	0.010436901	0.023412375	0.119936411	0.205120109	0.239361054	0.267466964	0.288032188
0.142946926	0.010391383	0.023161949	0.119658739	0.204217557	0.23852746	0.267428626	0.286314701
0.142574682	0.010366179	0.022920848	0.1195094	0.204154245	0.238511799	0.26697802	0.286032385
0.142625733	0.010295869	0.022678252	0.119303735	0.204057694	0.2382551	0.266930776	0.285998211
0.14181248	0.010009984	0.02258565	0.119060587	0.204077466	0.237799446	0.266928761	0.286310181
0.141423946	0.009820666	0.022536744	0.118803784	0.203669247	0.236495705	0.265863774	0.286191713
0.141554167	0.009714074	0.022290836	0.118780121	0.203249992	0.235246098	0.265592343	0.285499059
0.141342005	0.009731726	0.022272218	0.118740689	0.203141375	0.234933027	0.265309621	0.285416066
0.141212692	0.009740385	0.021899382	0.118735789	0.202964924	0.234953293	0.265391398	0.285175688
0.141158796	0.009723815	0.021861001	0.118651337	0.202828976	0.234711847	0.265054109	0.284658514
0.141225245	0.009666843	0.021835678	0.117791386	0.202233894	0.234532008	0.264815855	0.284599613
0.140903507	0.009661204	0.021705846	0.117357372	0.201991313	0.23396025	0.264066009	0.284562682
0.140922679	0.009619293	0.021662912	0.116609739	0.201709048	0.233182615	0.263386185	0.284211202
0.140630809	0.009548113	0.021517671	0.116467668	0.201494297	0.230259161	0.263136917	0.283999009
0.140129707	0.009401286	0.021394446	0.116379492	0.201468729	0.229886951	0.263113647	0.283309099
0.139989353	0.009318558	0.021410624	0.11589461	0.201120032	0.229951216	0.262528729	0.281943923
0.139826319	0.009034073	0.021294153	0.115663808	0.20095141	0.229859755	0.262496844	0.282012399
0.138354394	0.008977397	0.020856988	0.115397563	0.200503933	0.229912061	0.262550714	0.280599531
0.138318175	0.008950365	0.020847783	0.11541829	0.197600599	0.229965326	0.262385055	0.278483289
0.137989151	0.008933857	0.020856217	0.115178723	0.19750853	0.229978	0.262407017	0.278003705
0.138008968	0.008890339	0.020858448	0.114886213	0.196485317	0.229744062	0.261681884	0.277573124
0.138005909	0.008834919	0.020837357	0.114851892	0.196366772	0.229755803	0.260015914	0.277538215
0.137238427	0.008782606	0.020748421	0.114204633	0.195991822	0.229225818	0.259012256	0.277371971
0.13715983	0.008795177	0.020734823	0.114106622	0.195035449	0.229191684	0.258632713	0.276154686
0.137175516	0.008717389	0.020681504	0.114129524	0.194653959	0.229005474	0.258167363	0.275990981
0.136932899	0.008673568	0.020581363	0.1136811	0.194653051	0.228689668	0.25816586	0.276018684
0.136822996	0.008445857	0.020585701	0.11357104	0.193289011	0.228611679	0.257794179	0.275075202
0.136780458	0.008379702	0.020568591	0.11360144	0.193236492	0.228612888	0.257454593	0.275091671
0.136115053	0.008343365	0.020579255	0.113523612	0.192596663	0.228505332	0.25759386	0.274208195
0.136111668	0.008271135	0.020547195	0.113029701	0.192268641	0.228617116	0.257102557	0.274041293
0.134682679	0.008273414	0.020527652	0.112103372	0.192130301	0.225883325	0.257137062	0.273683332
0.134732507	0.008196921	0.02050974	0.111883665	0.191640107	0.225723832	0.255112606	0.273387448
0.134708103	0.008179141	0.020524643	0.111802843	0.191389825	0.22470848	0.254948554	0.273142779
0.134440246	0.008091784	0.020409934	0.1117523	0.189795574	0.224480201	0.254909645	0.273110349
0.134522956	0.007878694	0.020382456	0.111350051	0.189284897	0.223958981	0.253248131	0.273483045
0.13411588	0.007892861	0.020312529	0.111163971	0.189255573	0.222787488	0.252797135	0.272666192
0.133526705	0.007796518	0.020309977	0.111074231	0.188776906	0.222795995	0.252901762	0.271228835
0.132899432	0.007780855	0.020304889	0.110997021	0.188177211	0.222463888	0.252603334	0.270881683
0.132959376	0.007783526	0.020313873	0.110656343	0.18814107	0.222455027	0.25096709	0.27091886
0.133039863	0.007764691	0.020122281	0.110533437	0.188029649	0.21997983	0.250458443	0.270953953
0.133041223	0.007747263	0.020038545	0.110507516	0.187929269	0.22000809	0.250506479	0.270865637
0.132780077	0.007589849	0.020049473	0.110387146	0.187929821	0.219777563	0.25015822	0.269956328
0.131778006	0.00729253	0.020059104	0.110216752	0.187480856	0.218875687	0.249003139	0.269339024
0.131385832	0.007264201	0.019931738	0.109908014	0.187308996	0.218077253	0.248530934	0.269391017
0.130758386	0.007101028	0.019901113	0.109932312	0.186466384	0.2183514	0.248239893	0.266115012
0.129927159	0.006890637	0.019856049	0.109295091	0.185532728	0.218076496	0.247954147	0.265926546
0.12967287	0.006633499	0.019819538	0.109134047	0.185464628	0.217743521	0.247377066	0.266218739
0.128829107	0.00653429	0.019564679	0.109241204	0.185420014	0.21735955	0.247498468	0.266144699
0.128679212	0.006542192	0.019552615	0.109146149	0.18491556	0.216991501	0.246442914	0.265903637
0.12819829	0.006444773	0.019476558	0.108936261	0.18450123	0.216338814	0.245232318	0.264507871
0.128009197	0.006471884	0.019493255	0.10859832	0.184433629	0.216318941	0.245376886	0.264361833
0.128024369	0.00641991	0.019356943	0.1081875	0.184434573	0.216334945	0.243618994	0.264140545
0.12800881	0.006303088	0.019299867	0.108189638	0.184215009	0.214775519	0.243458106	0.260817652
0.127606468	0.006200782	0.019247494	0.108217399	0.184028816	0.212530717	0.243352444	0.260013444
0.127185328	0.006222691	0.019207947	0.107530574	0.183822369	0.212299079	0.243369746	0.259592281
0.127159482	0.006185941	0.019102786	0.107499111	0.18375304	0.212077603	0.243321455	0.259468097
0.127033452	0.006075788	0.019014627	0.107329756	0.182679695	0.211996441	0.242806119	0.259201828
0.126870069	0.006057625	0.018830329	0.106969152	0.181849017	0.211868756	0.241749773	0.258479725
0.12662877	0.005986017	0.018689739	0.107004529	0.178661038	0.211854873	0.241243	0.25822107
0.126350245	0.005990344	0.018600978	0.107069805	0.178668687	0.211793888	0.240144903	0.258315897
0.126134819	0.005946582	0.018600939	0.106845405	0.178707016	0.211266556	0.239229821	0.257643282
0.126104402	0.005801073	0.018333716	0.106803747	0.178129493	0.210780578	0.239174216	0.257642116
0.125698909	0.005747091	0.018279565	0.106791389	0.177860186	0.209977152	0.238615798	0.257620257
0.125501076	0.005760715	0.01826915	0.106005655	0.177881949	0.210018121	0.2383905	0.256131744
0.125463234	0.005660659	0.018235338	0.105761342	0.177676074	0.209523765	0.238349903	0.256104498
0.125392984	0.005586832	0.018005999	0.105709596	0.177535394	0.209516924	0.238040768	0.255838487
0.125292418	0.005512592	0.017889588	0.105752208	0.177143071	0.209532097	0.237881981	0.255661174
0.124567609	0.005511042	0.017869315	0.105659835	0.176034876	0.209462205	0.237398949	0.25517434
0.12386111	0.005357329	0.017877165	0.105459402	0.175981138	0.209104528	0.237127726	0.255165878
0.12382448	0.00526204	0.017740702	0.105407338	0.17590867	0.209091429	0.237179161	0.2544079
0.123696379	0.005192903	0.017732774	0.105066212	0.175854111	0.209095899	0.237043484	0.254533451
0.123306079	0.005110726	0.017701872	0.104003946	0.175627525	0.208661025	0.236438561	0.254636086
0.12330716	0.004895294	0.01769856	0.103996859	0.175714149	0.207217521	0.235621723	0.253114561
0.122747633	0.004879828	0.017627782	0.103981716	0.175228992	0.207135478	0.235031513	0.252712233
0.122706496	0.004589396	0.017531185	0.103921332	0.174567472	0.205474441	0.234047727	0.252430102
0.122543196	0.004534764	0.017455886	0.103932873	0.174434677	0.204755631	0.232561629	0.251407955
0.121929895	0.004493248	0.017387046	0.103886495	0.173974437	0.20458703	0.231364578	0.247973986
0.12154213	0.004517434	0.017328291	0.102905322	0.173441493	0.202961447	0.230779995	0.248593855
0.12158571	0.004404857	0.017330721	0.102683549	0.173053431	0.202628765	0.229351787	0.248566423
0.121073801	0.004385822	0.017296051	0.102697005	0.172779017	0.202811572	0.22935548	0.248365975
0.120806902	0.004367133	0.017296885	0.102593937	0.17197296	0.202876197	0.229243578	0.248829433
0.12082131	0.0042959	0.017274979	0.102167199	0.171288666	0.202337422	0.228200377	0.247490943
0.120758901	0.004329398	0.017279684	0.10216132	0.170744495	0.202384966	0.227161288	0.247438762
0.120336755	0.004227746	0.017128134	0.101757038	0.16994206	0.202409307	0.227123606	0.246966352
0.120171034	0.004063755	0.017071384	0.101740413	0.169627567	0.201996612	0.226166603	0.246568488
0.119802838	0.004028178	0.017059246	0.101569376	0.169497287	0.201855263	0.225661702	0.246576858
0.119866235	0.004025285	0.017002116	0.101305852	0.169210546	0.201662906	0.224036348	0.246569692
0.118690822	0.004009421	0.017044701	0.100948468	0.168448399	0.201683272	0.222024828	0.246553042
0.118842149	0.003978664	0.017023717	0.10080304	0.168009118	0.199725719	0.22234075	0.245614475
0.118540315	0.003933726	0.016866313	0.100550874	0.167779448	0.199516877	0.221107667	0.245407602
0.118654811	0.003793999	0.016884326	0.100300938	0.167526698	0.198830149	0.220792288	0.245728175
0.117656509	0.003798212	0.016819404	0.10011612	0.166992846	0.198879684	0.220820193	0.245800119
0.117624698	0.003682964	0.016708688	0.100065476	0.166863184	0.196865076	0.219374451	0.245422533
0.117258054	0.003631602	0.016451643	0.09981222	0.166854945	0.196682043	0.218669367	0.245707075
0.116848932	0.00340112	0.016242996	0.099720875	0.166924597	0.196505423	0.218633415	0.243914885
0.116667807	0.003348734	0.015917443	0.099207991	0.16612273	0.195970225	0.218155251	0.243808624
0.116362893	0.003277942	0.015791863	0.099192382	0.165400881	0.195697614	0.217012416	0.243255143
0.11639255	0.003219977	0.0157879	0.098856713	0.163572968	0.195427934	0.216482156	0.243201002
0.115554857	0.003149819	0.015742858	0.098814673	0.163724005	0.195534646	0.21582529	0.243486437
0.115439041	0.003099979	0.01563075	0.09880793	0.163481936	0.19369867	0.215393395	0.2430454
0.115120594	0.003012353	0.015619586	0.098548748	0.163150655	0.193539077	0.214779125	0.242921301
0.114950888	0.002957882	0.015566621	0.097360503	0.161974795	0.193051738	0.213563431	0.241859827
0.114885699	0.002929636	0.015572351	0.097349919	0.161458424	0.192700846	0.213533783	0.239802101
0.114557953	0.002744362	0.015583904	0.096453095	0.161291947	0.192365825	0.213919339	0.238679144
0.113822709	0.002682156	0.01542991	0.096298625	0.161200233	0.192049735	0.213182898	0.238026836
0.113626786	0.002682121	0.015290687	0.09564501	0.161233127	0.191922998	0.213139514	0.237724158
0.112943347	0.002721862	0.015255217	0.095582129	0.160912253	0.191645279	0.212845487	0.236419339
0.113025504	0.002519474	0.015139305	0.095232217	0.160243145	0.191689702	0.212726194	0.236286851
0.112843477	0.002341946	0.015003638	0.095243665	0.160183936	0.19104145	0.212394253	0.234811158
0.112787627	0.002354195	0.014997198	0.095152856	0.160010668	0.190769597	0.212179802	0.234257522
0.112511032	0.002323858	0.01473999	0.095174383	0.159665412	0.190482934	0.211175681	0.234105687
0.112110713	0.001966409	0.014739267	0.095024477	0.15924427	0.189782997	0.211296515	0.233735162
0.111916233	0.001808942	0.014566699	0.094240095	0.159091459	0.188159808	0.209976471	0.232895154
0.111543155	0.001757396	0.014564977	0.094181062	0.158689208	0.188212408	0.210178404	0.231585179
0.111560164	0.001626472	0.014535705	0.093882588	0.158638433	0.186493182	0.208858804	0.231502248
0.111043356	0.001589968	0.014531662	0.093866633	0.158506232	0.185791633	0.208314032	0.231462917
0.10977425	0.00153161	0.014513589	0.09389479	0.158499054	0.185849302	0.208262467	0.231168706
0.109551081	0.001477781	0.014446171	0.093610516	0.157180907	0.185274412	0.208528018	0.230823766
0.109609963	0.001474762	0.014353903	0.093461495	0.157047197	0.18520825	0.208532949	0.230496683
0.109300112	0.001434472	0.014338196	0.092194194	0.157038028	0.185166012	0.208272471	0.229117679
0.109304941	0.001245029	0.014335693	0.092111693	0.156962094	0.185062109	0.207791511	0.229150059
0.109292368	0.00124632	0.014343454	0.092065177	0.156579199	0.184547909	0.207755643	0.227288637
0.109240461	0.00106956	0.014266438	0.09131134	0.156659183	0.184256049	0.206678061	0.225912172
0.108417048	0.001048207	0.014254666	0.091137161	0.156374145	0.184012246	0.205782349	0.226076732
0.108348455	0.001035045	0.014251151	0.090985318	0.156029466	0.183757971	0.20579913	0.225038679
0.108326959	8.98E-04	0.014124227	0.090210238	0.155956711	0.182972389	0.205578952	0.224638598
0.108422049	9.04E-04	0.01399267	0.090233794	0.155475165	0.182087727	0.204597615	0.224725575
0.108362769	9.11E-04	0.014002953	0.090048489	0.155292531	0.181485121	0.204379219	0.223349574
0.108221509	8.71E-04	0.013881604	0.090028422	0.155344295	0.181285019	0.204232722	0.223056605
0.10803515	8.46E-04	0.013808555	0.08988789	0.154345634	0.180395368	0.203760097	0.221064548
0.108049156	8.04E-04	0.013759929	0.089835349	0.154007823	0.178368156	0.203754136	0.220836485
0.107947851	7.20E-04	0.013756617	0.089810268	0.153970298	0.178391282	0.203364856	0.221103068
0.107839177	7.17E-04	0.013671077	0.089585011	0.153382333	0.178192103	0.203110828	0.221105299
0.107111254	6.86E-04	0.013658634	0.08934405	0.153310076	0.178053563	0.202417076	0.220729123
0.107071162	5.12E-04	0.013300797	0.088420316	0.153274867	0.177652383	0.20161891	0.220686067
0.107029155	4.43E-04	0.013135079	0.088350326	0.152181594	0.177243684	0.201152023	0.220625131
0.106555255	4.35E-04	0.013009947	0.088216916	0.151772622	0.177511916	0.201161471	0.220983705
0.106375433	4.34E-04	0.012927277	0.088218889	0.151535699	0.177447646	0.200464554	0.220113175
0.106257311	3.86E-04	0.012825395	0.087429478	0.151302903	0.177427531	0.199484494	0.2200203
0.10635145	3.80E-04	0.012794449	0.087370793	0.151203675	0.177536137	0.199112777	0.218665145
0.105606543	3.51E-05	0.012694932	0.087026193	0.151027032	0.177420202	0.199099116	0.217927985
0.105551925	-1.58E-05	0.012621042	0.086646078	0.15086353	0.177281131	0.199116179	0.21667503
0.104526722	-8.16E-05	0.012433174	0.086319004	0.150674832	0.176366893	0.198784618	0.216056771
0.104483755	-1.85E-04	0.012354627	0.08602588	0.150653408	0.176376531	0.199018887	0.215903457
0.10430135	-2.39E-04	0.012254472	0.085846823	0.150358575	0.176090443	0.199069718	0.215434333
0.103865252	-3.50E-04	0.01221051	0.085727096	0.150338234	0.175160757	0.197880624	0.215624404
0.103479292	-3.45E-04	0.012221595	0.085742487	0.149560672	0.175111165	0.19775184	0.215674221
0.103501781	-4.46E-04	0.012061197	0.085640019	0.149600561	0.17387673	0.197434338	0.215152617
0.103342618	-5.49E-04	0.012051539	0.085326683	0.149603729	0.173306182	0.19739885	0.215198128
0.103359807	-6.60E-04	0.011867544	0.085283504	0.149661153	0.172799742	0.196024657	0.214579468
0.103501825	-7.47E-04	0.011236934	0.085272933	0.149413387	0.172006224	0.195815825	0.213996016
0.103423199	-9.45E-04	0.01116321	0.085210953	0.149138864	0.171797184	0.193146475	0.213991258
0.103431647	-0.001011362	0.011154093	0.08521557	0.148780114	0.171772806	0.193127739	0.214018757
0.10306914	-0.001147246	0.01099774	0.085048865	0.148809362	0.170838806	0.192661579	0.213821758
0.102505707	-0.001156948	0.010893447	0.084984489	0.148402251	0.170769934	0.192715857	0.21266443
0.102238869	-0.001143684	0.010899526	0.08499095	0.148101407	0.170671206	0.192708898	0.212755261
0.10219485	-0.00113344	0.010856483	0.084957419	0.148096547	0.170576068	0.192658767	0.21258208
0.102157596	-0.001209074	0.010862353	0.084907036	0.147834956	0.170404876	0.192500221	0.212407197
0.101329151	-0.0011726	0.010864909	0.084852501	0.14785752	0.17010523	0.192082135	0.211026918
0.10107527	-0.001216824	0.010871917	0.084680305	0.147853263	0.169298474	0.190369481	0.209524029
0.101038075	-0.001218429	0.01089156	0.084471922	0.147621209	0.168615498	0.190482756	0.207392288
0.100934565	-0.001217021	0.01082279	0.084107126	0.147460323	0.167934748	0.19016317	0.207914966
0.100933049	-0.001329761	0.01076255	0.083940893	0.14726633	0.167874118	0.190267528	0.207699043
0.100504398	-0.001325496	0.01005026	0.083925894	0.147185182	0.167793367	0.19014054	0.207556119
0.100250847	-0.001608743	0.009945964	0.083695013	0.146554559	0.167444584	0.190406423	0.207379729
0.100050716	-0.001842487	0.009925975	0.08365542	0.146441857	0.167003431	0.190117132	0.206993443
0.100028511	-0.00189408	0.009875103	0.083627776	0.14636955	0.165622419	0.190047752	0.205550391
0.100073435	-0.002089353	0.009830707	0.082945427	0.145501793	0.165273435	0.1898397	0.204823143
0.099984944	-0.002109776	0.009808617	0.082766595	0.145490921	0.164939868	0.189626482	0.204657843
0.098753767	-0.002245624	0.009363581	0.082587486	0.14477767	0.164449593	0.189273525	0.204596414
0.098172971	-0.002234708	0.009276551	0.082557341	0.144828678	0.163815934	0.189146267	0.204877795
0.098192243	-0.002373107	0.00924594	0.082547597	0.144509945	0.163711628	0.189058079	0.204249844
0.098177639	-0.002408208	0.009090125	0.082286126	0.144064486	0.162535362	0.189030382	0.203837138
0.097958118	-0.002540584	0.009027157	0.082265303	0.143682332	0.16186436	0.188937559	0.203889191
0.097681079	-0.00258207	0.009021014	0.081850876	0.143337354	0.161785717	0.188711838	0.203882072
0.097803639	-0.002592653	0.009005796	0.081383214	0.143225417	0.161168857	0.186209132	0.204067048
0.097811148	-0.00260062	0.009011728	0.080883889	0.14268444	0.160786577	0.185320984	0.203875591
0.097696499	-0.00294765	0.008948935	0.08065515	0.142334583	0.160876344	0.184571508	0.20298536
0.097454982	-0.003103463	0.008753776	0.080511562	0.141801411	0.160918551	0.184937585	0.202559413
0.097097073	-0.003125724	0.008717707	0.080181355	0.141750942	0.15959316	0.184089396	0.201803363
0.096897557	-0.003237502	0.008713557	0.079649381	0.141109068	0.159340415	0.18371576	0.200422898
0.09680838	-0.003611709	0.008542403	0.079395611	0.140759337	0.159383225	0.183285009	0.200512337
0.096489106	-0.003678252	0.008542029	0.079133148	0.139463214	0.15939694	0.183307323	0.199905439
0.096436773	-0.003744906	0.008489789	0.078899893	0.138682134	0.159162875	0.183034127	0.19985111
0.095643783	-0.003766562	0.008483078	0.078665942	0.138656983	0.159229107	0.182246977	0.199215492
0.095518169	-0.003695693	0.008433605	0.078626669	0.138702973	0.158397363	0.181593759	0.199373539
0.095175249	-0.003719802	0.008368023	0.078573178	0.138579228	0.158516272	0.180493656	0.199543227
0.094429943	-0.004022138	0.008280339	0.077961947	0.138494743	0.157871189	0.179990071	0.199610734
0.094352533	-0.004086588	0.008218815	0.077930674	0.138325818	0.15758461	0.179563453	0.199204498
0.094131361	-0.004153917	0.008210367	0.077757671	0.137780966	0.156753037	0.179436688	0.198971377
0.094177166	-0.004223875	0.008191662	0.07778587	0.137596613	0.156603652	0.179378186	0.197875134
0.093664478	-0.004281443	0.008013298	0.077082133	0.137268063	0.156360355	0.179340483	0.197338505
0.093183966	-0.004376319	0.007817657	0.07675801	0.136294418	0.155907044	0.179315284	0.195733397
0.091964374	-0.004352581	0.007780626	0.076780276	0.13590755	0.155475959	0.179415462	0.195603572
0.091912443	-0.004403486	0.007666541	0.076920322	0.135859247	0.154399146	0.179505004	0.194906189
0.09134837	-0.004421135	0.007560958	0.076729601	0.135174732	0.154274636	0.179950376	0.195117075
0.091001457	-0.004416406	0.007490287	0.076722215	0.134355276	0.154179052	0.179172516	0.1950505
0.090972575	-0.004701649	0.007443503	0.076604495	0.133885123	0.153836332	0.178688471	0.194490371
0.090906945	-0.005093316	0.007432193	0.07659649	0.133660467	0.15395018	0.177948857	0.194109089
0.090837965	-0.005196754	0.007354836	0.075558255	0.1330356	0.153719658	0.177219956	0.192928105
0.090805775	-0.005257994	0.007305323	0.075357368	0.133152745	0.153396946	0.17736292	0.192791833
0.09077798	-0.005315018	0.007233759	0.075395302	0.132757373	0.152656139	0.176117366	0.192899431
0.090567537	-0.005445468	0.007229476	0.075325695	0.132007987	0.15265435	0.175885162	0.19262469
0.090399619	-0.005476641	0.007204789	0.075220317	0.131898478	0.15244369	0.175401971	0.192755383
0.090032237	-0.005555586	0.007185324	0.07492144	0.131211291	0.152149418	0.173815014	0.192674779
0.089974278	-0.005641647	0.007117535	0.074634015	0.130818471	0.152099587	0.172969914	0.192454353
0.089946107	-0.0056701	0.006769841	0.07422758	0.130805648	0.152088697	0.1721539	0.190499559
0.089923666	-0.005791132	0.006728884	0.073647389	0.130474314	0.152081709	0.172082301	0.187842765
0.089454023	-0.005772043	0.006730656	0.073364706	0.13039592	0.151467579	0.172119703	0.187264524
0.089051822	-0.005775861	0.006701125	0.073340691	0.129784997	0.15105041	0.171757394	0.186228173
0.088282868	-0.005929324	0.006636646	0.073032431	0.129777718	0.15064724	0.171347357	0.186089348
0.088126839	-0.005951681	0.006474324	0.072888664	0.128765697	0.150269096	0.170074793	0.185514468
0.087163675	-0.005980375	0.006381241	0.072850244	0.12862297	0.150203525	0.168984095	0.183009037
0.086569395	-0.005977025	0.006456944	0.07275643	0.128524561	0.149997547	0.168679347	0.182665309
0.086564412	-0.006162211	0.006428439	0.072719856	0.128362121	0.149553704	0.167511193	0.182729716
0.086285419	-0.006363923	0.006353496	0.072613351	0.12832749	0.149434589	0.166825675	0.182361466
0.086391339	-0.006337802	0.00634387	0.072311763	0.128022016	0.149402288	0.166224294	0.182094634
0.085803675	-0.006297099	0.006342145	0.071715094	0.128012939	0.148733292	0.166343698	0.181888784
0.085708714	-0.006511696	0.006309863	0.071421334	0.127841247	0.148050437	0.166613071	0.181541169
0.085728286	-0.006596435	0.006271425	0.071296501	0.127312695	0.147823743	0.166364983	0.180710573
0.085632462	-0.006599956	0.006186378	0.070753484	0.127239182	0.147529676	0.166210098	0.180608352
0.085672098	-0.006587939	0.00621407	0.070685061	0.127146491	0.146828822	0.164563992	0.180122023
0.085463414	-0.006547662	0.006156947	0.070517948	0.126983772	0.146769588	0.163261683	0.179595195
0.08536603	-0.006649829	0.006088206	0.070236447	0.126866761	0.146123573	0.163178477	0.179527079
0.085259565	-0.006676539	0.006061842	0.070155275	0.126685593	0.146078326	0.162515557	0.1788432
0.085174996	-0.006713897	0.006035265	0.070145496	0.126165425	0.144908675	0.161086995	0.17819925
0.085167691	-0.006687365	0.005778986	0.070080418	0.126064156	0.144582165	0.16098257	0.17776993
0.084803239	-0.006727642	0.005815547	0.069583209	0.125711362	0.143892259	0.160649844	0.175535525
0.084113655	-0.006867001	0.005665015	0.069136555	0.123669861	0.143956281	0.160582889	0.175056484
0.084144054	-0.007142847	0.005650868	0.069122363	0.123550814	0.143656991	0.160475149	0.174914664
0.08384683	-0.007135986	0.005452449	0.06911523	0.123377087	0.143663442	0.160279456	0.174704543
0.083635395	-0.00717022	0.005350179	0.068997243	0.123326273	0.143237071	0.159883641	0.173353814
0.083089695	-0.007188134	0.005314696	0.068906254	0.122523134	0.143071469	0.15865326	0.173248702
0.082933831	-0.007187048	0.00510144	0.068037691	0.121733344	0.143349694	0.15859635	0.173157369
0.083004021	-0.007258452	0.005070462	0.068058891	0.121874855	0.142951246	0.158420163	0.173249473
0.082950796	-0.007312691	0.00492807	0.068097396	0.121608788	0.142656256	0.157823902	0.173520813
0.083126033	-0.007314925	0.004803859	0.067945408	0.121502268	0.14174714	0.157526732	0.173360038
0.083294317	-0.007319007	0.004740063	0.06737509	0.121319232	0.141549068	0.157356361	0.172586268
0.083448905	-0.007388929	0.004689051	0.067030079	0.119951513	0.141169675	0.157347841	0.172150955
0.082883169	-0.007402972	0.00465346	0.06681296	0.119947165	0.141234794	0.156378086	0.171964347
0.082877085	-0.007794831	0.004573267	0.066259365	0.119766476	0.14050873	0.15583852	0.171202598
0.081592438	-0.008034178	0.004580173	0.066252012	0.119541758	0.139876257	0.153856961	0.168119284
0.081447403	-0.008088946	0.004585097	0.066112994	0.119387566	0.139643147	0.154043337	0.167251543
0.08109039	-0.008103123	0.004537913	0.065976274	0.119326636	0.139152559	0.154153919	0.167313864
0.08101886	-0.008226407	0.004450579	0.065325351	0.11942836	0.137961445	0.154178166	0.166379869
0.080384489	-0.008283263	0.004439425	0.065001245	0.119198628	0.137414939	0.153891603	0.165664176
0.079853522	-0.00828553	0.00439718	0.06485673	0.1183393	0.1372016	0.153646767	0.165721992
0.079836135	-0.008278349	0.004303906	0.064767757	0.116703437	0.137400703	0.153407168	0.165070223
0.079807841	-0.008316242	0.004310685	0.064766269	0.115048527	0.137493943	0.153091249	0.164197101
0.079840563	-0.008431483	0.004222745	0.064610877	0.114297538	0.136830188	0.152898663	0.163633074
0.079960465	-0.008464362	0.004210838	0.064476481	0.113846359	0.136587719	0.152314254	0.162789768
0.079260012	-0.00844164	0.00413944	0.064134392	0.113630375	0.136243478	0.151723866	0.160847063
0.079232208	-0.00859904	0.004044622	0.064074568	0.113572374	0.135006782	0.15112419	0.158883875
0.077908134	-0.008774521	0.004094953	0.064126672	0.113559286	0.134338884	0.15070312	0.158895568
0.077761372	-0.008798647	0.004081038	0.064130316	0.113323773	0.13392211	0.14947795	0.158585966
0.077731333	-0.008853363	0.004046883	0.063843958	0.113015779	0.133497447	0.149271551	0.158639288
0.077723652	-0.008824593	0.003914611	0.063785357	0.111788184	0.132579382	0.148597423	0.158260473
0.077687366	-0.008916845	0.003935453	0.063861237	0.111572983	0.132686224	0.148415532	0.158209906
0.076847558	-0.00891115	0.00398912	0.063813858	0.111378341	0.132163464	0.14767773	0.158100099
0.076832225	-0.008932707	0.003846236	0.063145482	0.111043609	0.132144766	0.144575101	0.157895453
0.076896361	-0.008928103	0.003843885	0.062310867	0.110959444	0.131829683	0.144585821	0.156972918
0.076650524	-0.008955418	0.003784275	0.062273833	0.111086426	0.131713252	0.143774902	0.156972852
0.076614447	-0.00899756	0.003657653	0.062266555	0.11028182	0.131349296	0.143750848	0.155929519
0.076585139	-0.009114714	0.003599915	0.061908782	0.110190558	0.131057056	0.143597749	0.155213749
0.076477025	-0.009199556	0.003564628	0.060809664	0.110202858	0.130827802	0.143585885	0.154808404
0.076392529	-0.009216338	0.003344215	0.060824346	0.110141646	0.13065275	0.143247183	0.154814574
0.075965005	-0.0092059	0.003174415	0.060564169	0.109810242	0.130778455	0.143116496	0.154637738
0.075517907	-0.009204696	0.003153531	0.06054292	0.109466546	0.130542158	0.142948839	0.153710683
0.074921362	-0.009230589	0.00303113	0.06022617	0.109421806	0.130068172	0.142867868	0.153584154
0.074842649	-0.009450604	0.002990658	0.060094012	0.108830543	0.129861346	0.142363068	0.15272772
0.074565955	-0.009442428	0.002947354	0.060095289	0.108556044	0.130002191	0.141663561	0.15247941
0.074079369	-0.009518	0.002914999	0.059776637	0.108571593	0.130034238	0.141335313	0.15222785
0.074081258	-0.009516751	0.002796579	0.059501245	0.108552735	0.128980065	0.14108624	0.152169834
0.073957599	-0.009521288	0.002772017	0.059491752	0.10780513	0.128885842	0.141024191	0.151077206
0.073629669	-0.009671829	0.002672507	0.059477286	0.107616529	0.128862401	0.140543987	0.151122804
0.073629111	-0.00964956	0.002685906	0.059415751	0.107664236	0.127609327	0.140531476	0.151093956
0.073445156	-0.009651945	0.002686896	0.059416831	0.106267085	0.127483289	0.138888747	0.150997238
0.07323967	-0.009729591	0.002607335	0.05939427	0.106199586	0.126914496	0.13832264	0.150885209
0.07297449	-0.009802963	0.002144811	0.059343188	0.106033947	0.126349914	0.137476398	0.14987834
0.073052958	-0.009834912	0.002188733	0.059186219	0.10589835	0.12574304	0.137627801	0.14983909
0.072492151	-0.009868295	0.002028481	0.059214277	0.105624216	0.125036946	0.137392999	0.149499242
0.072456041	-0.010042172	0.001963223	0.059117398	0.104945885	0.125103653	0.136866632	0.149333845
0.072409664	-0.010042498	0.001972667	0.059104492	0.104777504	0.124859062	0.13683075	0.149211003
0.071687094	-0.010074439	0.001893693	0.059027655	0.104697305	0.124831544	0.13671978	0.149214211
0.071016249	-0.010143501	0.00185359	0.058938776	0.103751953	0.124198385	0.136675803	0.148934838
0.070083086	-0.01017038	0.00156748	0.058938899	0.103707873	0.124124244	0.135766204	0.147429884
0.069806897	-0.010178983	0.00142894	0.058654263	0.103643557	0.124007791	0.135723989	0.146751015
0.069820864	-0.010333968	0.001424225	0.058446781	0.103232832	0.123601156	0.135579678	0.146506391
0.069786504	-0.010361799	0.001312879	0.058386889	0.101968421	0.123601661	0.135543665	0.14651786
0.069898455	-0.010450378	0.001295075	0.058278499	0.101723683	0.123461756	0.135517222	0.146590923
0.069768469	-0.010523512	6.70E-04	0.058252603	0.101593226	0.123231428	0.135493885	0.146496613
0.068929107	-0.010627748	6.06E-04	0.058095172	0.1016915	0.122931671	0.135370064	0.14644025
0.068644974	-0.010627383	6.39E-04	0.058057973	0.101690253	0.122785728	0.13520485	0.146121597
0.068163881	-0.010631063	6.20E-04	0.057719623	0.101550222	0.122299666	0.134818533	0.146095654
0.068125509	-0.010635009	6.21E-04	0.057455317	0.101144351	0.122356761	0.134830687	0.145147667
0.067830477	-0.010634652	5.24E-04	0.057307094	0.100345977	0.121975193	0.13464551	0.145346605
0.067579093	-0.010809013	5.12E-04	0.05689364	0.100069945	0.120770268	0.134738893	0.14522487
0.067399052	-0.010908142	4.62E-04	0.056497593	0.099973486	0.120563451	0.134949582	0.14531067
0.067480371	-0.010984622	3.96E-04	0.056402019	0.099922968	0.120406075	0.134683331	0.144921316
0.067105617	-0.010993416	3.26E-04	0.056374583	0.099831148	0.120383118	0.132876983	0.144704197
0.066966242	-0.011024681	3.23E-04	0.056308085	0.098269793	0.120587833	0.131770736	0.144766494
0.066599008	-0.011078206	3.05E-04	0.056137237	0.098039672	0.120088048	0.131176382	0.144601242
0.066555251	-0.011073708	2.85E-04	0.056070821	0.097694611	0.119269279	0.131301382	0.144119993
0.066531817	-0.01121995	2.34E-04	0.05575806	0.097643827	0.118595389	0.131265373	0.143429242
0.066345735	-0.01159537	2.31E-04	0.05552004	0.097340504	0.118604197	0.131265752	0.143062069
0.066391929	-0.011625807	2.19E-04	0.054339961	0.097239938	0.11818446	0.130908622	0.142826012
0.065610219	-0.011757298	1.57E-04	0.0540318	0.097247853	0.117949201	0.130014326	0.140283761
0.065506796	-0.01192859	1.39E-04	0.053956897	0.097159982	0.117979376	0.129833718	0.14018026
0.065217304	-0.011983702	-1.92E-05	0.053476754	0.096547797	0.117438183	0.128749019	0.140191238
0.065196189	-0.011959134	-5.52E-05	0.053280962	0.096000701	0.117309507	0.128457375	0.139754696
0.064784642	-0.012144648	-4.73E-05	0.052703894	0.095976339	0.117162156	0.128508682	0.137865697
0.064690418	-0.012148289	-2.47E-04	0.052714718	0.095448095	0.117273399	0.127911285	0.137366432
0.064617186	-0.012151108	-2.82E-04	0.052544389	0.094714639	0.117277215	0.127617776	0.136877265
0.063550097	-0.012173884	-2.78E-04	0.052433446	0.094545772	0.116940266	0.127214031	0.136889504
0.062995945	-0.012150892	-2.71E-04	0.052313694	0.093633735	0.116306156	0.126512218	0.136923641
0.062873266	-0.012327196	-3.44E-04	0.052193906	0.093562313	0.115716021	0.126170157	0.136100358
0.062679778	-0.012274107	-4.74E-04	0.052232939	0.091865705	0.115577689	0.125920885	0.135439864
0.062181256	-0.012285762	-6.51E-04	0.051617699	0.091564377	0.115611851	0.12591756	0.135208695
0.062024862	-0.012309123	-7.30E-04	0.051609321	0.089954288	0.115547449	0.125934753	0.135228832
0.062317793	-0.012361369	-6.78E-04	0.051650165	0.089793379	0.115274342	0.126120248	0.134714624
0.06168093	-0.01250933	-9.37E-04	0.051220796	0.089082041	0.114825469	0.126100077	0.134549532
0.061867725	-0.012550941	-9.63E-04	0.0510883	0.088898842	0.115111164	0.125733673	0.135044432
0.061780954	-0.01257373	-9.40E-04	0.05111964	0.088749606	0.11496804	0.125614286	0.133814495
0.061810447	-0.012654905	-9.95E-04	0.051147886	0.088819697	0.114820945	0.125516316	0.132963133
0.061715068	-0.012671408	-0.001032473	0.050992998	0.088812841	0.114977732	0.125256161	0.132241027
0.061691594	-0.012765268	-0.001261828	0.050654772	0.088759066	0.114865186	0.124670329	0.131955721
0.061426202	-0.01280731	-0.001272495	0.050523889	0.08864735	0.114136569	0.124537321	0.13158589
0.061135182	-0.01296272	-0.001273163	0.050185241	0.087877552	0.113625509	0.124404968	0.131848344
0.061079237	-0.0130255	-0.001373436	0.050202388	0.08777368	0.113615653	0.123979906	0.131668695
0.061200082	-0.013081381	-0.001431747	0.049390749	0.087308926	0.112854921	0.123746101	0.130972255
0.061221007	-0.01309857	-0.001450109	0.049317778	0.087184803	0.112731888	0.122639855	0.130535894
0.061155353	-0.013165105	-0.001546804	0.049342244	0.086728051	0.112334592	0.122532592	0.127876944
0.061091058	-0.013293273	-0.001644272	0.048978631	0.086480126	0.11088996	0.122206223	0.127634949
0.061118911	-0.013282036	-0.001658946	0.048816833	0.085912552	0.110215577	0.121920431	0.127718663
0.060894471	-0.013364262	-0.001803918	0.048760979	0.08561141	0.110286578	0.121063333	0.124870173
0.060594866	-0.013375663	-0.002055015	0.048690453	0.08562203	0.109886076	0.120754944	0.124788714
0.060039862	-0.013410046	-0.002083357	0.048563843	0.085548753	0.109285854	0.120721349	0.124705147
0.060000539	-0.013404668	-0.0020259	0.047993214	0.084887208	0.108437949	0.120141236	0.123468193
0.05936006	-0.013381412	-0.002043706	0.047015644	0.084796974	0.108267314	0.119810494	0.123249529
0.059144641	-0.013528232	-0.001999238	0.046774109	0.084730575	0.108136552	0.119378418	0.123033017
0.059096324	-0.013590692	-0.002063697	0.04661781	0.084398606	0.107806638	0.118470049	0.121985191
0.058860683	-0.013707282	-0.002126366	0.046491541	0.083709908	0.107120651	0.117827345	0.121730306
0.05870788	-0.013803654	-0.002140367	0.046526108	0.082805162	0.10710328	0.117547511	0.121558931
0.058117456	-0.013809448	-0.002221703	0.046476122	0.082404402	0.106245865	0.11729588	0.121430389
0.057829029	-0.013856298	-0.002243912	0.046404611	0.081429113	0.10421233	0.117169888	0.121390782
0.057826072	-0.014102265	-0.002263785	0.046395318	0.080939438	0.103626607	0.1160783	0.121431379
0.057705427	-0.014137566	-0.002345473	0.046149508	0.080509332	0.103776279	0.11620132	0.119555595
0.057662903	-0.01424446	-0.002380134	0.046082698	0.080476404	0.103332782	0.115861905	0.119340246
0.057674254	-0.014228805	-0.002585724	0.046111308	0.080186705	0.103073367	0.11530668	0.118855028
0.057627117	-0.014237907	-0.002611049	0.045829756	0.079688483	0.102982777	0.114875342	0.118305449
0.05759674	-0.014273498	-0.002605737	0.045767434	0.07971046	0.102863452	0.114342132	0.118039155
0.057523903	-0.014315454	-0.002638396	0.045500353	0.079544626	0.102337748	0.114107593	0.117980429
0.057287948	-0.014336488	-0.002588211	0.045192827	0.07908674	0.102045015	0.113882992	0.117350649
0.057052902	-0.014432208	-0.002841961	0.045246442	0.078845537	0.101932023	0.1137907	0.117465531
0.057072743	-0.014440933	-0.002830866	0.04508086	0.078667295	0.101886617	0.114094838	0.117098689
0.05699926	-0.014441673	-0.002985005	0.045022973	0.077873377	0.100537764	0.113755232	0.117433409
0.056468249	-0.014490611	-0.002999255	0.044013053	0.077206615	0.100371138	0.113239651	0.116421567
0.056046826	-0.014703444	-0.003067776	0.043016886	0.077111092	0.100458565	0.11168374	0.116041403
0.055513911	-0.014686052	-0.003218311	0.04297844	0.076501359	0.100278224	0.111611135	0.116130878
0.055427501	-0.014854248	-0.003362426	0.041846087	0.076498218	0.099885182	0.11145868	0.116038038
0.055241761	-0.014911909	-0.003359689	0.041859213	0.076084838	0.099584694	0.110914037	0.11554193
0.055166608	-0.014932258	-0.003339774	0.041560359	0.076045275	0.099781235	0.110872617	0.11514225
0.055196008	-0.01498746	-0.003384799	0.041220615	0.075607895	0.098013469	0.110297532	0.115097011
0.055210369	-0.01499128	-0.003422236	0.040874079	0.075495413	0.098006769	0.109899511	0.115109217
0.054387877	-0.015222839	-0.003644033	0.040772264	0.074874777	0.097754313	0.109748353	0.114769935
0.054578623	-0.015257877	-0.003673127	0.040672995	0.074647286	0.097632413	0.109466481	0.11479756
0.053982597	-0.015318015	-0.003706571	0.04057043	0.074319397	0.095819666	0.109071481	0.114089965
0.053932602	-0.015328158	-0.003777557	0.040427809	0.074163639	0.095018533	0.107934662	0.114047206
0.053237422	-0.015356487	-0.003779589	0.040167194	0.074073726	0.094379603	0.107974415	0.113327512
0.05307216	-0.015493487	-0.003855677	0.040231806	0.073261276	0.09411371	0.107392941	0.111637451
0.053215132	-0.015532946	-0.004119816	0.040231419	0.073395138	0.093743734	0.10736435	0.111938871
0.053174216	-0.015764757	-0.004359837	0.04019066	0.073283281	0.093606625	0.107267932	0.111481573
0.052158066	-0.01584611	-0.004373898	0.039967809	0.072397937	0.093339091	0.107524838	0.110687615
0.05164007	-0.015978984	-0.004430861	0.039535977	0.071950033	0.09354307	0.107798097	0.110668762
0.051498202	-0.01606403	-0.004356295	0.039180825	0.071934889	0.093543429	0.107913429	0.110636229
0.05163782	-0.016243624	-0.004335297	0.039158003	0.071394986	0.093330223	0.107718427	0.110658105
0.051327675	-0.016273964	-0.004331697	0.039123604	0.070481753	0.092892072	0.107615294	0.110548735
0.051419521	-0.016317743	-0.004543981	0.039029846	0.069999629	0.09184898	0.107626797	0.110580907
0.051478009	-0.016403926	-0.004580739	0.038962669	0.070006602	0.091978459	0.107302058	0.109520526
0.051377964	-0.016449387	-0.004982483	0.038846384	0.069591174	0.091569758	0.106030541	0.109983904
0.051000213	-0.016593231	-0.004971228	0.038670341	0.069505427	0.091179989	0.105986609	0.109257778
0.050944858	-0.016554857	-0.004977512	0.038434552	0.069546378	0.089672243	0.106075878	0.1092759
0.050409902	-0.016576879	-0.005202779	0.038395384	0.067255349	0.089055509	0.106077534	0.109010769
0.050353265	-0.016683607	-0.005181072	0.038529364	0.066155733	0.089040564	0.105975177	0.108982078
0.049694618	-0.01669096	-0.00529341	0.03850145	0.065753223	0.089237165	0.105744692	0.10826305
0.049264717	-0.016831166	-0.005320507	0.03850147	0.065173982	0.088648709	0.10279151	0.105449337
0.048949199	-0.016825898	-0.005378234	0.038466711	0.06526198	0.08860039	0.102415012	0.10508125
0.048722031	-0.016908737	-0.005379612	0.038185443	0.065258783	0.088382269	0.101600526	0.104303327
0.048229857	-0.016939397	-0.005460684	0.03787208	0.064975495	0.088042909	0.101630156	0.103138678
0.048147358	-0.017052219	-0.005723243	0.037707916	0.064858975	0.087929559	0.10158651	0.103029857
0.048056982	-0.017102062	-0.005794673	0.037237449	0.064636936	0.086697807	0.101360526	0.102784507
0.048191533	-0.017281561	-0.005808062	0.036984866	0.064739493	0.08618295	0.101183131	0.103356914
0.047882985	-0.017297751	-0.005974567	0.036947742	0.064762381	0.085783008	0.101089668	0.103370716
0.047811287	-0.017321083	-0.006040076	0.036836245	0.063953871	0.084301724	0.10079383	0.10353142
0.047617599	-0.017461715	-0.006116397	0.036504678	0.063980383	0.084214867	0.10080214	0.103534689
0.047493078	-0.017541026	-0.006152022	0.036402766	0.062407138	0.083345421	0.100457456	0.100929917
0.047254598	-0.017518368	-0.00618137	0.036185501	0.062245047	0.08327063	0.100296623	0.100945609
0.047130274	-0.017559459	-0.006218479	0.036191313	0.061947364	0.083152511	0.100055136	0.100458926
0.046571065	-0.01785321	-0.006214644	0.035963432	0.061553208	0.082874562	0.100002273	0.099183896
0.046264214	-0.017932275	-0.006154985	0.035447269	0.061573739	0.081182002	0.099796738	0.099136405
0.046302916	-0.017919504	-0.006280842	0.035269242	0.061602036	0.081220429	0.099620263	0.097178085
0.04608201	-0.018038227	-0.006357207	0.03504771	0.061325937	0.081356516	0.099358699	0.097170284
0.045417921	-0.018024456	-0.006494836	0.034856211	0.060863985	0.080858485	0.099315877	0.096956426
0.04531449	-0.018039367	-0.006707559	0.034538267	0.060257039	0.080474229	0.099045963	0.096036865
0.045193908	-0.018127977	-0.006703081	0.034393593	0.060036949	0.080453048	0.098774266	0.095518578
0.045144951	-0.018215584	-0.006697362	0.034308543	0.05947923	0.080325528	0.098721765	0.095796002
0.045244472	-0.018216146	-0.006711379	0.033609759	0.059343124	0.080030118	0.098101086	0.095929432
0.044889747	-0.018318743	-0.006698567	0.033555552	0.05928495	0.080084472	0.098105141	0.095773967
0.04448303	-0.018344588	-0.006884084	0.033267406	0.058887183	0.079918134	0.098080376	0.095193925
0.044357336	-0.018604251	-0.006970507	0.033197802	0.058911825	0.07985006	0.098074814	0.09427194
0.044184035	-0.018631778	-0.007149472	0.033014866	0.059032614	0.079415896	0.097665005	0.094003515
0.043448999	-0.018849884	-0.007230163	0.032845306	0.059007614	0.078458908	0.097572197	0.094119182
0.042863227	-0.018833011	-0.007390769	0.032421748	0.058854752	0.078146729	0.097275212	0.094023872
0.042705067	-0.018984608	-0.007435405	0.032321175	0.058797092	0.077068923	0.094679337	0.093368717
0.042673714	-0.018994238	-0.00748052	0.03219296	0.058743609	0.076935934	0.094396466	0.092971358
0.042466151	-0.01916783	-0.007474739	0.032084968	0.058133122	0.076949384	0.094592381	0.092832453
0.042323822	-0.019274798	-0.007478053	0.031194069	0.058143023	0.076840535	0.091289903	0.092132188
0.042238188	-0.01930068	-0.007492317	0.031096666	0.058186439	0.076667451	0.091158326	0.091788454
0.041013516	-0.019265572	-0.007495741	0.031006392	0.058141674	0.07659314	0.090945275	0.090438009
0.040822881	-0.019265055	-0.007496823	0.031017747	0.058158459	0.075939867	0.090482784	0.090261916
0.04080253	-0.019331856	-0.007504328	0.030040869	0.057967949	0.075921856	0.090189538	0.086794101
0.040683599	-0.019347119	-0.00765982	0.030011198	0.05806433	0.075993906	0.088855434	0.086676528
0.040440411	-0.019361834	-0.00760235	0.029873335	0.058029327	0.075335611	0.088985545	0.086617312
0.039997263	-0.019395929	-0.007609934	0.029844916	0.057361555	0.074640584	0.089063414	0.086688053
0.039697987	-0.019365154	-0.007634387	0.029714904	0.057195388	0.074248245	0.089265922	0.08639804
0.039700741	-0.019456898	-0.007696365	0.029117025	0.05733023	0.074080607	0.089191282	0.086047545
0.039738314	-0.01946532	-0.007665677	0.028822745	0.057207282	0.073430883	0.089112394	0.086433076
0.039676859	-0.019545335	-0.007727741	0.028763202	0.056098026	0.07313921	0.088275459	0.083527464
0.039432114	-0.019576684	-0.007731823	0.028349418	0.056075222	0.073132475	0.086864156	0.083566912
0.03940656	-0.019563744	-0.007732403	0.028011559	0.056199853	0.072484072	0.086403286	0.0834837
0.039193879	-0.019624671	-0.00791583	0.027979507	0.056154194	0.072087202	0.085597507	0.082539124
0.039053609	-0.019702713	-0.007943391	0.027959248	0.056255517	0.071528701	0.085455406	0.082487602
0.038692077	-0.019809167	-0.008010881	0.027861646	0.055243357	0.071251618	0.084642849	0.08227411
0.038623501	-0.019823215	-0.008113925	0.027418032	0.054256347	0.070699845	0.084266871	0.083412466
0.038600075	-0.019863004	-0.008206208	0.026949957	0.053366492	0.068385494	0.083310662	0.081574414
0.037755904	-0.019916024	-0.008080683	0.026976238	0.053253191	0.068257171	0.083340991	0.081867359
0.037493103	-0.019984561	-0.008075871	0.026923565	0.052869443	0.067135209	0.082894408	0.081750251
0.036824644	-0.02000152	-0.008088478	0.026601452	0.052886917	0.066962167	0.082308402	0.082137555
0.036134264	-0.020026697	-0.008126705	0.026642988	0.052768137	0.066481376	0.082386888	0.081503761
0.034727194	-0.02006476	-0.008239913	0.026633818	0.052577349	0.064560352	0.080043283	0.081433427
0.034440651	-0.02015521	-0.008234925	0.026624592	0.052467884	0.061933401	0.078633809	0.081007963
0.034377845	-0.020491205	-0.008257889	0.025903351	0.051396104	0.061600169	0.07845092	0.080704769
0.033756807	-0.020574308	-0.008255391	0.025404625	0.051387198	0.061553123	0.07850436	0.079175473
0.033446776	-0.020584452	-0.008319275	0.025380323	0.051452861	0.061201127	0.078523258	0.077748505
0.033150162	-0.020603109	-0.008463285	0.025259605	0.051170631	0.060704939	0.078563893	0.077483411
0.032845354	-0.020575036	-0.008634002	0.024950681	0.050617839	0.060166799	0.078586248	0.07556254
0.032686158	-0.020702829	-0.00869413	0.024939871	0.049997095	0.060023272	0.078382848	0.074761867
0.032540596	-0.02083242	-0.008679714	0.024644596	0.049883966	0.058891387	0.077541511	0.07399475
0.032314344	-0.020999637	-0.008658806	0.023914087	0.049504802	0.05803666	0.076544666	0.072688971
0.032134529	-0.02125243	-0.008799737	0.023922318	0.049349198	0.057508258	0.076296313	0.0726948
0.032449217	-0.021230533	-0.008881821	0.023799	0.048203921	0.055829821	0.075544695	0.072779225
0.032037154	-0.021275948	-0.009188879	0.023667937	0.048048018	0.054528163	0.075173506	0.072962628
0.032049207	-0.021276699	-0.009245222	0.023012709	0.048165677	0.054163463	0.074874201	0.070144623
0.031919211	-0.021287909	-0.009503662	0.022555506	0.048155757	0.053241971	0.073754332	0.069587935
0.031990942	-0.021366569	-0.009512738	0.022293746	0.048000684	0.052918213	0.0720957	0.069220631
0.031747511	-0.021399163	-0.009513878	0.022258459	0.047857145	0.051879351	0.072062794	0.068124725
0.03163366	-0.021515295	-0.009520234	0.022229901	0.046784814	0.051786564	0.070916218	0.067501434
0.031460804	-0.02166884	-0.009484756	0.021942945	0.046052768	0.051284604	0.070691905	0.066712026
0.031025177	-0.021667207	-0.009439882	0.021791945	0.044482577	0.049536856	0.068737587	0.066747231
0.031199674	-0.021854208	-0.009481141	0.021351464	0.044279241	0.048991011	0.066224449	0.066463868
0.030569062	-0.021983537	-0.009724564	0.021295461	0.044008851	0.048928106	0.065508601	0.066169808
0.030464717	-0.021981705	-0.009737787	0.021090112	0.043682033	0.048443782	0.065173456	0.066058073
0.030186171	-0.022083424	-0.009878405	0.020959958	0.043466231	0.048252305	0.064178928	0.065483997
0.030116067	-0.022113979	-0.010024447	0.020956838	0.04238202	0.047952861	0.063442764	0.065522634
0.029369037	-0.022191444	-0.010224459	0.0208955	0.040976353	0.047921922	0.063725115	0.064603288
0.029070349	-0.022258359	-0.010321444	0.020029657	0.040779033	0.047769149	0.063059583	0.063436984
0.028933564	-0.022612474	-0.010324734	0.019858716	0.04067586	0.047789438	0.06316134	0.062443396
0.028982393	-0.02295082	-0.0103455	0.019393333	0.040618106	0.047275505	0.063206029	0.060729496
0.028800128	-0.023000843	-0.010407474	0.019205154	0.040549362	0.04740297	0.063469919	0.060702804
0.028414005	-0.023117259	-0.010736875	0.01923959	0.0403756	0.046852308	0.061899757	0.060655719
0.028212045	-0.023137453	-0.010796939	0.019208842	0.040452739	0.046597451	0.061667362	0.059657588
0.028173697	-0.02320508	-0.010777447	0.019036735	0.039825898	0.045632584	0.061486052	0.058858053
0.02814691	-0.023366628	-0.010721592	0.018964268	0.03761544	0.044935738	0.061828585	0.058614314
0.0275654	-0.023534212	-0.010790462	0.018622611	0.037118126	0.04521333	0.061358427	0.058841874
0.027339709	-0.023698199	-0.010947036	0.018572528	0.036694984	0.044925023	0.060467758	0.058496777
0.026580054	-0.023850071	-0.011167016	0.018088353	0.036767554	0.044296583	0.059779262	0.055976926
0.026237188	-0.023869147	-0.011288916	0.017977827	0.036279313	0.043926514	0.055358043	0.05463326
0.026306295	-0.023872743	-0.011268823	0.017758161	0.036157683	0.043638881	0.055763898	0.054803023
0.026093568	-0.024143827	-0.011375457	0.017753761	0.035639033	0.043151239	0.054363438	0.054499516
0.024812303	-0.02423088	-0.011442953	0.017225787	0.035587599	0.043109991	0.054368555	0.053959785
0.024671884	-0.024964769	-0.011484589	0.01721587	0.035003753	0.041352514	0.053463754	0.054038077
0.024746206	-0.025026962	-0.011528993	0.017197531	0.034112163	0.041297318	0.051559875	0.052737835
0.024316895	-0.025061802	-0.011558713	0.016505602	0.034167292	0.041212088	0.050221639	0.052556758
0.02403188	-0.02516876	-0.012034623	0.016201555	0.034060773	0.040616609	0.049982761	0.052213036
0.023901864	-0.025330508	-0.012039172	0.015844619	0.033234151	0.039663738	0.049912258	0.051431364
0.023617126	-0.025358694	-0.012045975	0.015722722	0.033055931	0.038246288	0.049753005	0.051461636
0.023606139	-0.025340126	-0.012106233	0.015567591	0.032791279	0.037114673	0.049582628	0.050838095
0.023485235	-0.025393801	-0.012134152	0.015579923	0.032180105	0.036054655	0.049280782	0.050798558
0.023153402	-0.0255074	-0.012130203	0.015456918	0.031150521	0.035764702	0.049534684	0.050455335
0.022900748	-0.02561435	-0.012103112	0.015495185	0.030305097	0.035784612	0.048854533	0.049812822
0.022847375	-0.025616019	-0.012122491	0.015485319	0.029871106	0.035292568	0.04877318	0.049561611
0.022445106	-0.025688314	-0.012132817	0.015373431	0.029088845	0.034431547	0.048446808	0.048963888
0.018997669	-0.025635393	-0.012339926	0.015150783	0.029131748	0.034305063	0.048339113	0.047973482
0.01856344	-0.02564255	-0.012468694	0.015212728	0.029024315	0.034332925	0.045297378	0.047504623
0.018458657	-0.025601256	-0.012482476	0.015228438	0.029052143	0.03428895	0.04500438	0.047265293
0.017844476	-0.025613888	-0.012538446	0.014512306	0.028745757	0.03377793	0.043687052	0.046633324
0.017710791	-0.025615213	-0.012909924	0.014508527	0.028451837	0.033281641	0.041800534	0.045003789
0.017540342	-0.025588712	-0.012911451	0.014078744	0.027643939	0.033265783	0.041807838	0.044445599
0.017640192	-0.025626919	-0.012971513	0.013557612	0.027301603	0.033446641	0.041840295	0.043815068
0.017481861	-0.02572122	-0.012903	0.01306423	0.026946697	0.032192764	0.041843336	0.043702482
0.017160041	-0.025836844	-0.012880873	0.012362973	0.026591419	0.03025524	0.040636749	0.044279796
0.016682025	-0.026008642	-0.012887265	0.012294982	0.026376871	0.030303244	0.040893488	0.043732022
0.016539165	-0.02617703	-0.012768753	0.011882116	0.025517565	0.029492038	0.04020893	0.043654987
0.016602044	-0.026221963	-0.012931123	0.011649487	0.02496831	0.028697425	0.03990433	0.043689812
0.01615795	-0.026242138	-0.013099011	0.01062495	0.024977345	0.027797246	0.039495067	0.041979405
0.016106194	-0.026259412	-0.01326037	0.010486061	0.02470497	0.027484719	0.039505858	0.042015741
0.015338698	-0.026650028	-0.013317272	0.010326334	0.024606576	0.027409924	0.038714697	0.042212598
0.015363086	-0.026692408	-0.013345505	0.010254601	0.024393568	0.027269964	0.037528266	0.042412452
0.014616754	-0.026681223	-0.013366208	0.010053757	0.021922012	0.027314887	0.037294763	0.041543454
0.014694899	-0.026842085	-0.013352654	0.010109007	0.021978325	0.02609872	0.03665898	0.038436278
0.014197872	-0.026861875	-0.013395499	0.009423123	0.021599347	0.023728612	0.036260983	0.038199444
0.013940759	-0.026985986	-0.013539377	0.009281893	0.021150267	0.023047013	0.036254308	0.038724321
0.013833122	-0.026989796	-0.013675426	0.009275456	0.020496291	0.023011876	0.035802974	0.038745695
0.013715554	-0.027119679	-0.013870977	0.009096804	0.02036277	0.022111718	0.035679708	0.038597344
0.013082082	-0.027104983	-0.01392426	0.009027415	0.019912877	0.021494636	0.035825072	0.03858598
0.012863515	-0.0270544	-0.013903486	0.009022591	0.019479296	0.0212459	0.035394038	0.038636946
0.012306561	-0.02704323	-0.013921291	0.008762546	0.019218011	0.020627955	0.035270773	0.0380254
0.012252742	-0.027045923	-0.014086709	0.008141069	0.019174944	0.019489097	0.035032336	0.038119308
0.012070005	-0.027389599	-0.014287754	0.008080538	0.019098531	0.01892256	0.033633492	0.034961516
0.01174304	-0.027371063	-0.014330588	0.008065897	0.018545351	0.018885289	0.033697304	0.034900381
0.011448893	-0.027524579	-0.014347963	0.007897447	0.01814649	0.017922598	0.03302264	0.034875354
0.010703082	-0.027561507	-0.014318058	0.007551977	0.017943019	0.018011711	0.032107396	0.033646282
0.010693594	-0.027559531	-0.014393792	0.007271787	0.017302636	0.017867052	0.031891087	0.0327029
0.010760122	-0.027548407	-0.014453229	0.007181538	0.017209623	0.01735439	0.031380583	0.032776248
0.010445534	-0.02761136	-0.014566456	0.007294127	0.017032192	0.017460583	0.031177643	0.029134034
0.009981895	-0.027597159	-0.014617322	0.007259723	0.016861176	0.017221508	0.030852137	0.028795286
0.00984973	-0.027571787	-0.014672104	0.006881558	0.016726485	0.015373726	0.029100995	0.028770162
0.009807323	-0.027594974	-0.014784941	0.006847137	0.015669378	0.014804386	0.027390907	0.027954102
0.009363053	-0.027623102	-0.014834949	0.006584667	0.015703757	0.01451393	0.025375853	0.026475027
0.009192129	-0.02763412	-0.014820273	0.006420328	0.015527327	0.014175824	0.025098439	0.026060917
0.00914782	-0.027690469	-0.01528658	0.006031709	0.0151561	0.014131841	0.02522027	0.025599848
0.008589487	-0.027912724	-0.015446739	0.005686586	0.015009963	0.01427813	0.023507372	0.02593837
0.008131929	-0.027922045	-0.015620678	0.005044886	0.014267518	0.013976835	0.023355935	0.02547416
0.007433061	-0.027990076	-0.015626204	0.005003841	0.014164344	0.014015715	0.022897284	0.023283405
0.007428601	-0.028018366	-0.015597621	0.004634729	0.013627536	0.013664003	0.022422707	0.023432308
0.006856721	-0.028058563	-0.015665604	0.004704118	0.013281294	0.013103211	0.021997091	0.022554436
0.006590815	-0.02817169	-0.015736073	0.004559618	0.012502546	0.012139614	0.021937813	0.022237892
0.006122962	-0.028207618	-0.01591572	0.004323359	0.011890681	0.012203532	0.021621238	0.021133654
0.005917727	-0.028268263	-0.015971458	0.004347877	0.011610012	0.011751258	0.021791495	0.020436048
0.005461277	-0.02854708	-0.01594538	0.004307077	0.011051451	0.011638569	0.021256026	0.019365439
0.004384866	-0.028723162	-0.015987029	0.003701368	0.011319449	0.010416542	0.020985813	0.018423954
0.00378812	-0.029122498	-0.01614939	0.003686835	0.010323562	0.01077149	0.020305508	0.016266417
0.003606115	-0.029279928	-0.016150282	0.003500571	0.01024313	0.009529502	0.018719205	0.015889456
0.002838869	-0.029318155	-0.016226744	0.003256028	0.009790413	0.009420227	0.016136492	0.015670757
0.002398902	-0.029421578	-0.016294075	0.003132605	0.010033695	0.007690722	0.013786389	0.01533857
0.002440438	-0.029371361	-0.016540075	0.003117586	0.009232935	0.007618739	0.01360086	0.015722913
0.002055303	-0.029443591	-0.016479896	0.002572318	0.008595383	0.007507684	0.012612165	0.014901678
0.001874547	-0.029435638	-0.016682297	0.002489191	0.008219216	0.007014407	0.011216545	0.012760765
0.00174864	-0.029573164	-0.016939181	0.002183241	0.008103277	0.007267421	0.008656584	0.012719963
-1.87E-04	-0.029874813	-0.016952691	0.00215969	0.008097624	0.00710588	0.008395423	0.012667039
-1.83E-04	-0.029853063	-0.016970493	0.002144543	0.007802551	0.007208963	0.008422303	0.010922457
-1.01E-04	-0.029981373	-0.017226077	0.001926944	0.00759116	0.006672431	0.008601629	0.009770527
-1.65E-04	-0.03027358	-0.01732201	0.001942425	0.007304896	0.005528466	0.007183484	0.006765296
-6.27E-04	-0.030291185	-0.017328547	0.001836678	0.007333507	0.005025024	0.007197703	0.006524434
-0.001780948	-0.030291252	-0.017319261	0.001875382	0.005184932	0.004660408	0.007114406	0.005763286
-0.001638098	-3.06E-02	-0.017426455	0.00186929	0.004414705	0.004622302	0.006788175	0.004286987
-0.001761888	-3.07E-02	-0.017577537	0.001441726	0.004588431	0.004138627	0.005997763	0.00499605
-0.001756951	-3.07E-02	-0.017537688	0.001336874	0.00470812	0.003828519	0.005605778	0.002784285
-0.001741013	-3.08E-02	-0.017632889	0.001321672	0.003743494	0.001851768	0.001474885	0.002772584
-0.002210055	-3.10E-02	-0.017635012	0.001232484	0.00360594	0.001189629	9.18E-04	-8.68E-05
-0.002476086	-3.11E-02	-0.01763001	9.92E-04	0.003100878	0.001023646	9.31E-04	1.87E-04
-0.002321855	-3.12E-02	-0.017590096	9.24E-04	0.001872127	3.21E-05	5.85E-04	-4.99E-04
-0.00275553	-3.13E-02	-0.017876044	-3.70E-04	-6.62E-05	-6.41E-05	3.75E-04	-0.001162965
-0.003348262	-3.13E-02	-0.018232083	-0.001423985	-2.49E-04	-4.25E-04	-5.18E-04	-0.002872236
-0.003644018	-3.13E-02	-0.018289939	-0.002065152	-6.63E-04	-6.76E-04	-0.001070835	-0.002883215
-0.003615381	-3.14E-02	-0.018322075	-0.002189685	-8.70E-04	-6.89E-04	-0.001097489	-0.002696199
-0.005003793	-3.17E-02	-0.018335927	-0.002475002	-8.93E-04	-0.002946211	-0.003066995	-0.002031405
-0.005279505	-3.18E-02	-0.018615595	-0.003318505	-0.001395224	-0.003492241	-0.003030985	-0.003140377
-0.005429393	-3.19E-02	-0.018761104	-0.003293582	-0.001670015	-0.004624441	-0.003707873	-0.003550614
-0.005701823	-3.19E-02	-0.018836362	-0.003479272	-0.002066759	-0.004737726	-0.004486829	-0.003901406
-0.005926568	-0.031815126	-0.018875657	-0.00341361	-0.003281541	-0.00521781	-0.004773934	-0.003675669
-0.006068548	-0.032002494	-0.018857182	-0.003470812	-0.003730993	-0.006483869	-0.005442464	-0.005344163
-0.006278844	-0.032227945	-0.018893427	-0.003984419	-0.003865573	-0.007394711	-0.005500357	-0.005193198
-0.006411386	-0.032340088	-0.018955572	-0.004190334	-0.004239403	-0.009761719	-0.005558835	-0.005667652
-0.006590881	-0.032448424	-0.019090182	-0.004273266	-0.004451443	-0.010062211	-0.005933893	-0.004949653
-0.00788418	-0.032817111	-0.019050093	-0.004255013	-0.004295407	-0.010231799	-0.006193946	-0.004435111
-0.008949799	-0.033245385	-0.019084064	-0.004298683	-0.004506009	-0.01045994	-0.006340391	-0.005670951
-0.009446235	-0.03336012	-0.01906468	-0.004164972	-0.00473472	-0.010369541	-0.007155736	-0.006802782
-0.010335259	-0.033868594	-0.019187078	-0.004896006	-0.005134033	-0.011868876	-0.007474024	-0.006775986
-0.010636804	-0.033861964	-0.019188596	-0.005051551	-0.005205451	-0.012626731	-0.007741212	-0.00716457
-0.011948228	-0.033887188	-0.019280187	-0.0049396	-0.006590226	-0.012517244	-0.009213787	-0.007123697
-0.011917935	-0.033965193	-0.019320728	-0.005016232	-0.007162939	-0.013183992	-0.008931302	-0.007509651
-0.012051278	-0.033984176	-0.019499011	-0.005652258	-0.007402381	-0.014088005	-0.009017832	-0.011644058
-0.012077299	-0.034078058	-0.01950524	-0.005719653	-0.007621865	-0.014732663	-0.010888659	-0.012436677
-0.013104654	-0.034336007	-0.019464235	-0.006786552	-0.007975995	-0.016251985	-0.011455651	-0.012768653
-0.013610657	-0.034390726	-0.01957488	-0.006822089	-0.008092538	-0.0167476	-0.011656179	-0.012621297
-0.014795982	-0.034446185	-0.019844841	-0.007561454	-0.010093119	-0.017265236	-0.011748272	-0.012996093
-0.015153534	-0.03445169	-0.019848798	-0.008761535	-0.010624808	-0.017812624	-0.014574177	-0.018467601
-0.015418913	-0.034456951	-0.019917449	-0.008777954	-0.011139671	-0.017922352	-0.01455235	-0.01849452
-0.01623855	-0.034628091	-0.020093741	-0.009545462	-0.013065692	-0.018177942	-0.014577243	-0.021242397
-0.016211384	-0.034877034	-0.020227817	-0.010041046	-0.013276822	-0.019090111	-0.015362943	-0.022623416
-0.016309305	-0.035363264	-0.020264207	-0.010394009	-0.014014695	-0.019763119	-0.015546206	-0.023922372
-0.016572266	-0.035365061	-0.020480023	-0.010627121	-0.014198548	-0.020053029	-0.015516864	-0.023776195
-0.016575918	-0.035748203	-0.02078357	-0.010550889	-0.014268357	-0.020020012	-0.016020526	-0.025366254
-0.016861168	-0.035750666	-0.020776341	-0.01047031	-0.014322927	-0.020056674	-0.016268064	-0.025632786
-0.016911434	-0.035847741	-0.020784106	-0.010693055	-0.015631857	-0.020874923	-0.016153969	-0.027251227
-0.017232435	-0.035829449	-0.020828079	-0.010928961	-0.015515582	-0.021208024	-0.015987583	-0.028064781
-0.017244524	-0.035871956	-0.020917592	-0.011039222	-0.015778882	-0.021503395	-0.015820254	-0.029419905
-0.017543799	-0.03594769	-0.020953957	-0.0112762	-0.015659564	-0.021934394	-0.015622169	-0.029633725
-0.017956016	-0.036096865	-0.021215425	-0.011319056	-0.015883342	-0.021970438	-0.022442636	-0.030314369
-0.019299414	-0.036410527	-0.021363904	-0.011415871	-0.015901371	-0.022045935	-0.022508144	-0.031098255
-0.01929164	-0.036439558	-0.021286291	-0.011461649	-0.015827826	-0.022295176	-0.022184797	-0.030749598
-0.019516059	-0.036614409	-0.021392725	-0.01198841	-0.017508788	-0.022928513	-0.022060345	-0.030858487
-0.019386176	-0.03662234	-0.021423882	-0.012234398	-0.017751792	-0.022905376	-0.022427952	-0.030781791
-0.02083726	-0.036618879	-0.021481171	-0.012282546	-0.018683688	-0.023224234	-0.021906601	-0.030721862
-0.02094131	-0.036774853	-0.0216787	-0.012205233	-0.019621372	-0.024381634	-0.022600267	-0.030915893
-0.020758204	-0.03683289	-0.021794903	-0.012475659	-0.020376614	-0.025316984	-0.023959177	-0.031716253
-0.020933879	-0.037015815	-0.022029745	-0.012825755	-0.020843995	-0.025919338	-0.024217922	-0.032077059
-0.021496742	-0.037035691	-0.022059984	-0.013110523	-0.02094299	-0.027320606	-0.024004779	-0.033115675
-0.021892599	-0.03702732	-2.22E-02	-0.013515948	-0.021183731	-0.027721695	-0.024923715	-0.032281909
-0.022002295	-0.037087494	-2.22E-02	-0.013684228	-0.021580885	-0.028770187	-0.027318561	-0.03382877
-0.022089463	-0.037079847	-2.24E-02	-0.014207477	-0.023467598	-0.029957743	-0.027252864	-0.033597668
-0.023983649	-0.037417705	-2.29E-02	-0.014174831	-0.024260932	-0.030624264	-0.028372361	-0.033361033
-0.024057207	-0.037679912	-2.30E-02	-0.014521238	-0.025057176	-0.03121176	-0.030288864	-0.033216076
-0.024522354	-0.037829633	-0.023131452	-0.014930545	-0.027396042	-0.033818251	-0.030348483	-0.034464278
-0.024758513	-0.037889943	-0.023190315	-0.0155678	-0.027669477	-0.034019578	-0.03086466	-0.035078804
-0.024909467	-0.037934194	-0.023533808	-0.016039692	-0.027571119	-0.034254494	-0.03518448	-0.03511427
-0.025351649	-0.037965576	-0.023667266	-0.01618766	-0.027881874	-0.034245321	-0.035252063	-0.036247175
-0.025354511	-0.038226165	-0.023786691	-0.016692637	-0.02761246	-0.0345067	-0.037299192	-0.037241179
-0.025698131	-0.038337413	-0.023852006	-0.017198476	-0.027925503	-0.034809083	-0.03796957	-0.035821233
-0.025804174	-0.038360406	-0.023860352	-0.017341975	-0.028442721	-0.035081397	-0.039002942	-0.036195477
-0.026129888	-0.03860245	-0.023866736	-0.017291735	-0.028466724	-0.035359128	-0.041984626	-0.036409238
-0.026915482	-0.038888279	-0.023892603	-0.017430466	-0.028527508	-0.036217694	-0.041842994	-0.036995917
-0.026851594	-0.039138148	-0.023884055	-0.017686395	-0.029541449	-0.036622368	-0.042477703	-0.037734543
-0.027103526	-0.039237727	-0.024206031	-0.017964861	-0.030200879	-0.038211519	-0.044548433	-0.03749511
-0.027155538	-0.039211669	-0.024282973	-0.017984826	-0.030204033	-0.038353687	-0.045220808	-0.037986389
-0.027125731	-0.039246723	-0.02431241	-1.83E-02	-0.030395113	-0.038776958	-0.045188361	-0.03860896
-0.027237786	-0.039261493	-0.024310555	-1.84E-02	-0.030464263	-0.042187947	-4.60E-02	-0.041757643
-0.027237471	-0.039328452	-0.024309679	-1.86E-02	-0.030403427	-0.043730676	-4.76E-02	-0.042146278
-0.027807647	-0.039389594	-0.024348182	-1.87E-02	-0.031586363	-0.044619842	-4.78E-02	-0.04488583
-0.02789847	-0.039664068	-0.024409051	-1.87E-02	-0.032168497	-0.044839357	-0.049451466	-0.044515296
-0.028013644	-0.039952349	-0.024352908	-0.019931926	-0.033500254	-0.045225358	-0.049665805	-0.047033367
-0.028622457	-0.039909352	-0.024517065	-0.020028545	-0.03418665	-0.046275123	-0.051161112	-0.050182182
-0.029190295	-0.039939116	-0.024542649	-0.020234982	-0.034128376	-0.046255787	-0.057223069	-0.050088063
-0.029714424	-0.039989711	-0.024468672	-0.020412989	-0.034458418	-0.046279334	-0.059011826	-0.051787477
-0.030072269	-0.04014596	-0.024449403	-0.020373014	-0.035576456	-0.048671197	-0.059689822	-0.053326946
-0.030181163	-0.040095997	-0.025203853	-0.020720982	-3.56E-02	-0.048733183	-0.06027528	-0.053590557
-0.030390242	-0.04010246	-0.025211035	-0.020757709	-3.61E-02	-4.84E-02	-0.061709393	-0.056370454
-0.030808408	-0.040230863	-0.025379703	-0.021160674	-3.61E-02	-4.86E-02	-0.062580847	-0.057510592
-0.031661	-0.040421197	-0.02540616	-0.021033787	-3.59E-02	-4.85E-02	-0.06244607	-0.058457831
-0.031159465	-0.04042111	-0.025798721	-0.021026698	-0.035826341	-4.83E-02	-0.063033579	-0.058408325
-0.031282721	-0.040421441	-0.025880222	-0.020996728	-0.036423386	-0.049154116	-0.063014398	-0.060003362
-0.033582461	-0.040484619	-0.02607896	-0.021461515	-0.037265398	-0.051800052	-0.063437501	-0.061488458
-0.033284986	-0.040490696	-0.02621875	-0.021408224	-0.03863911	-0.051558353	-0.063416147	-0.062050235
-0.033625318	-0.040580132	-0.026192214	-0.021738787	-0.038767339	-0.053278575	-0.06422563	-0.061687065
-0.033718386	-0.040598229	-0.026246247	-0.021795332	-0.038782032	-0.053357798	-0.064929583	-0.062999111
-0.033973438	-0.040622485	-0.026313003	-0.022205425	-0.042531354	-0.054054322	-0.067608391	-0.064187233
-0.034170325	-0.040624837	-0.026561791	-0.022084285	-0.043772231	-0.056815089	-0.069060667	-0.064934441
-0.034003232	-0.040708252	-0.026549227	-0.022294892	-0.04431808	-0.057530744	-0.069237915	-0.067561386
-0.034041102	-0.041007414	-0.026584604	-0.022207207	-0.044896996	-0.059626585	-0.071433224	-0.067635649
-0.034680705	-0.041052306	-0.0266214	-0.023318243	-0.045606939	-0.059540338	-0.072605947	-0.068555341
-0.034759091	-0.041238689	-0.026786565	-0.023396385	-0.045808221	-0.060045797	-0.073638065	-0.068573538
-0.034797586	-0.041326081	-0.026830605	-0.024449175	-0.04633461	-0.060075265	-0.07420641	-0.06781539
-0.035006926	-0.04151883	-0.026870586	-0.024831978	-0.046479142	-0.061338691	-0.076312072	-0.069758542
-0.035597012	-0.041570891	-0.027169614	-0.02553524	-0.047526488	-0.063161028	-0.076856894	-0.069594537
-0.035719148	-0.041956973	-0.027276472	-0.025766866	-0.047571624	-0.063703919	-0.078045196	-0.069311846
-0.035932852	-0.042095134	-0.027396809	-0.02702668	-0.047730291	-0.063767205	-0.078907449	-0.069060721
-0.036298481	-0.04221499	-0.027599734	-0.027086664	-0.04890023	-0.065422407	-0.079373991	-0.069675938
-0.036151512	-0.04224658	-0.027620568	-0.027406821	-0.048950207	-0.067349875	-0.079240699	-0.070880141
-0.036073364	-0.042549425	-0.02806192	-0.027777415	-0.05018918	-0.06756103	-0.08005142	-0.070818064
-0.036290818	-0.042589099	-0.028160414	-0.028419181	-0.050914141	-0.067503538	-0.084946832	-0.070996419
-0.036851594	-0.042570559	-0.02829366	-0.029047226	-0.05124105	-0.068313695	-0.086975599	-0.071463678
-0.036844503	-0.042753259	-0.028334741	-0.029206588	-0.051238755	-0.068936264	-0.088530956	-0.0717752
-0.03687745	-0.042872219	-0.028398516	-0.029221491	-0.051807688	-0.070529072	-0.089362797	-0.07333611
-0.037318351	-0.042866795	-0.028615257	-0.029378059	-0.053008258	-0.072664302	-0.090089532	-0.074489095
-0.038330906	-0.043244428	-0.028970303	-0.029589574	-0.052980933	-0.073341805	-0.090615279	-0.078026717
-0.038298007	-0.04324536	-0.028947366	-0.02984019	-0.053828125	-0.077337044	-0.091084073	-0.081068116
-0.037892894	-0.043495118	-0.029366802	-0.029408794	-0.054089291	-0.077938499	-0.091238461	-0.082801238
-0.03868171	-0.043535415	-0.029334328	-0.029471756	-0.05446978	-0.078159682	-0.093389039	-0.08313037
-0.039297763	-0.043569061	-0.029384596	-0.029486714	-0.054770314	-0.079769916	-0.09355331	-0.08392884
-0.039828669	-0.043570446	-0.029378702	-0.029690717	-0.054832196	-0.081537067	-0.092869119	-0.084090275
-0.040083227	-0.043578862	-0.029708198	-0.029828238	-0.05613798	-0.083032334	-0.093904382	-0.084397684
-0.040594534	-0.043715387	-0.029768962	-0.02986576	-0.056069234	-0.083632162	-0.09490251	-0.083107863
-0.04082702	-0.043809519	-0.029983699	-0.030137776	-0.057406122	-0.084040955	-0.096093857	-0.084435165
-0.041415918	-0.043824965	-0.030142351	-0.030446858	-0.05708543	-0.085450144	-0.100782718	-0.087599142
-0.04113316	-0.044398354	-0.030251162	-0.031145675	-0.057726769	-0.085429587	-0.100579746	-0.093334257
-0.041494101	-0.044380329	-0.030313226	-0.03197947	-0.057732112	-0.086143149	-0.102034312	-0.095301156
-0.042284986	-0.045042095	-0.030474165	-0.031958815	-0.057922037	-0.087268446	-0.101740649	-0.095120535
-0.042622025	-0.045168739	-0.030506053	-0.03240386	-0.057943091	-0.088168897	-0.101769549	-0.095241522
-0.04259206	-0.045077314	-0.030879013	-0.032379284	-0.058449025	-0.089089955	-0.102112329	-0.095180271
-0.043915476	-0.045604485	-0.03089011	-0.032586901	-0.059294523	-0.090298992	-0.10224239	-0.097009382
-0.043681454	-0.045721902	-0.030876811	-0.033080373	-0.060649706	-0.090879836	-0.102350083	-0.098727421
-0.04379663	-0.045747648	-0.030938568	-0.033166554	-0.061477647	-0.091058877	-0.102469732	-0.098146634
-0.04443591	-0.045980597	-0.031425795	-0.033722564	-0.061575134	-0.092402292	-0.102306106	-0.098642002
-0.044407898	-0.045991415	-0.031441031	-0.034779264	-0.061634985	-0.092531819	-0.10511679	-0.09861158
-0.045086627	-0.046034017	-0.031559581	-0.034848161	-0.061967533	-0.093202092	-0.105012716	-0.099271664
-0.049143079	-0.045951842	-0.031675323	-0.03570531	-0.062180928	-0.092983797	-0.109989648	-0.09905974
-0.049218947	-0.046350872	-0.032503936	-0.0364373	-0.062015731	-0.093074752	-0.110142822	-0.099253817
-0.049382803	-0.046365097	-0.032672414	-0.036424565	-0.062280704	-0.094841069	-0.110783529	-0.099052167
-0.049414674	-0.046259451	-0.032910124	-0.036737354	-0.064280551	-0.095521164	-0.111356463	-0.099217477
-0.049575921	-0.046685225	-0.033227294	-0.036869319	-0.064245459	-0.095125498	-0.112054364	-0.099030346
-0.049621288	-0.046873214	-0.033192574	-0.037097124	-0.065519577	-0.096659576	-0.111956458	-0.099060767
-0.050026263	-0.046952195	-0.033449853	-0.037089508	-0.066013819	-0.097194779	-0.111146875	-0.099195732
-0.050716849	-0.047178205	-0.033754648	-0.037177001	-0.066205553	-0.098313632	-0.111012405	-0.099139591
-0.051134528	-0.047189344	-0.033700672	-0.037509937	-0.066678362	-0.098694652	-0.110717322	-0.0998802
-0.051113065	-0.047344082	-0.03388412	-0.03816864	-0.068363638	-0.09907511	-0.110178969	-0.101684751
-0.051236718	-0.047416092	-0.034182246	-0.03866142	-0.070858964	-0.099110561	-0.1116536	-0.101679259
-0.051061615	-0.047542257	-0.034278256	-0.038823194	-0.072959966	-0.098926809	-0.112095163	-0.102139035
-0.051097463	-0.047904361	-0.03430464	-0.038594409	-0.073125468	-0.098798738	-0.1128025	-0.102529453
-0.051369522	-0.047928524	-0.034323362	-0.038660813	-0.073774234	-0.099519533	-0.112446722	-0.102550226
-0.052297502	-0.0481924	-0.034986605	-0.039020814	-0.073814841	-0.101253616	-0.112749319	-0.10206403
-0.05242339	-0.048400154	-0.035268916	-0.040060688	-0.073702092	-0.10131517	-0.11263238	-0.102675319
-0.052617431	-0.048532427	-0.035369959	-0.039945465	-0.074326382	-0.101992558	-0.113395365	-0.102855327
-0.052690808	-0.048614374	-0.035835589	-0.039830534	-0.07489006	-0.102548612	-0.11355301	-0.103861378
-0.05367281	-0.049383081	-0.036042311	-0.039877632	-0.076193416	-0.10279764	-0.113150371	-0.104225724
-0.053749746	-0.049603714	-0.036009852	-0.039895798	-0.077154513	-0.102776274	-0.113713825	-0.104363643
-0.053987873	-0.049563907	-0.036256904	-0.041358968	-0.078461724	-0.103633132	-0.114807712	-0.104754717
-0.054821583	-0.049570891	-0.036321717	-0.041344626	-0.078765007	-0.107390089	-0.11591738	-0.104748569
-0.05606777	-0.049703721	-0.036383291	-0.041781072	-0.078868809	-0.107566703	-0.116260387	-0.10492534
-0.055940938	-0.049755528	-0.036493413	-0.043413495	-0.079140717	-0.107975987	-0.117794208	-0.105009083
-0.055854755	-0.049907701	-0.036617491	-0.043398997	-0.079538908	-0.107938859	-0.117874568	-0.108338166
-0.057053308	-0.05010895	-0.036588186	-0.04336736	-0.082412369	-0.108089771	-0.1182407	-0.108268901
-0.057829226	-0.050127031	-0.036772687	-0.044025398	-0.083757694	-0.108246021	-0.11783507	-0.110174404
-0.059294861	-0.050465686	-0.03694381	-0.044321612	-0.083843897	-0.110216682	-0.117850634	-0.111391816
-0.059526697	-0.050454438	-0.03699165	-0.044992576	-0.085779522	-0.11046962	-0.119542093	-0.112885577
-0.060191925	-0.050731581	-0.037116749	-0.046194907	-0.08636576	-0.110145579	-0.119503093	-0.113800602
-0.061293426	-0.050790273	-0.037309277	-0.046462184	-0.088694964	-0.11024973	-0.12115056	-0.113861759
-0.06149442	-0.050945607	-0.037998422	-0.047508154	-0.08877189	-0.111085465	-0.122243955	-0.113899651
-0.061745154	-0.05093355	-0.03828929	-0.048209717	-0.088821575	-0.11156965	-0.124102125	-0.113346872
-0.061913565	-0.051381466	-0.039604388	-0.04904886	-0.08867525	-0.111873279	-0.124691097	-0.111945624
-0.063648671	-0.051303608	-0.039616703	-0.0499705	-0.089353191	-0.111775815	-0.127365553	-0.11188507
-0.063879559	-0.051531799	-0.039858011	-0.050451148	-0.089282175	-0.112372235	-0.128334895	-0.11626534
-0.064460614	-0.051573165	-0.040314851	-0.051377853	-0.091951351	-0.117810483	-0.129802526	-0.12059666
-0.064846606	-0.051722841	-0.041205499	-0.051482505	-0.091857315	-0.118242522	-0.130875409	-0.120665343
-0.066115309	-0.05182433	-0.041134098	-0.051710185	-0.092519018	-0.120272983	-0.130862367	-0.120347831
-0.066516615	-0.05192056	-0.041236195	-0.052035791	-0.092438086	-0.120428836	-0.132723599	-0.119685646
-0.067307605	-0.052057586	-0.041483908	-0.052307017	-0.094577773	-0.120004938	-0.132723234	-0.11987623
-0.067864279	-0.052056239	-0.042155528	-0.052536547	-0.09592024	-0.120270697	-0.135090866	-0.121096283
-0.068385354	-0.052220794	-0.042376558	-0.053005305	-0.096765325	-0.120650319	-0.135083362	-0.120572535
-0.068400377	-0.052272298	-0.042891464	-0.055659739	-0.098685824	-0.120765588	-0.138805305	-0.120521717
-0.070037012	-0.052389603	-0.042956014	-0.055985553	-0.098757995	-0.123342842	-0.140915306	-0.120433386
-0.070350735	-0.052337825	-0.042996013	-0.055993087	-0.098283749	-0.123732616	-0.143123386	-0.121042296
-0.070342916	-0.052324741	-0.043125281	-0.057433684	-0.098373595	-0.124115299	-0.143596721	-0.121837714
-0.071623072	-0.05252902	-0.043282467	-0.058135151	-0.098633355	-0.124641238	-0.145036827	-0.121760618
-0.071705008	-0.052489948	-0.043528199	-0.060684842	-0.100322109	-0.12493797	-0.144882455	-0.133705681
-0.071839213	-0.05253211	-0.043444434	-0.060682265	-0.10060314	-0.126552343	-0.144834102	-0.133703886
-0.071837584	-0.052624664	-0.043372603	-0.061164881	-0.100649004	-0.127067938	-0.145182822	-0.13445749
-0.072471262	-0.052789097	-0.043583969	-0.061826463	-0.100927635	-0.128969594	-0.145316155	-0.137972429
-0.075081316	-0.052811352	-0.043646166	-0.062110182	-0.101262789	-0.12978058	-0.146387505	-0.138200921
-0.075592703	-0.053172193	-0.043731396	-0.062806022	-0.101848412	-0.130995601	-0.149863884	-0.140213912
-0.075618779	-0.052971217	-0.044470085	-0.062833319	-0.101624118	-0.13268111	-0.153729721	-0.139758656
-0.07689382	-0.053060192	-0.044253375	-0.062904166	-0.101808217	-0.133092373	-0.155310461	-0.145128485
-0.078362002	-0.053276431	-0.044363345	-0.063094306	-0.101820399	-0.132858904	-0.156645331	-0.146527609
-0.078678207	-0.053250356	-0.044415906	-0.063077248	-0.103462791	-0.133009756	-0.159060853	-0.147465707
-0.07877561	-0.053385222	-0.04436999	-0.064536238	-0.105919986	-0.133243621	-0.159207368	-0.148195371
-0.07947611	-0.053347994	-0.044324864	-0.064491574	-0.106282143	-0.133339166	-0.160791551	-0.150334651
-0.079429804	-0.053584821	-0.044313618	-0.064647048	-0.106374806	-0.133512051	-0.16057849	-0.157608778
-0.080241771	-0.05359298	-0.044756309	-0.064492232	-0.1071568	-0.136097431	-0.160333082	-0.157431464
-0.080296143	-0.05386299	-0.044853005	-0.064992824	-0.108240395	-0.140289314	-0.159630525	-0.157545447
-0.079892214	-0.053962289	-0.045788791	-0.066167831	-0.110241865	-0.140325238	-0.159777344	-0.157549812
-0.080549683	-0.054705906	-0.046080513	-0.068632719	-0.110669291	-0.140380876	-0.161273052	-0.157411753
-0.081369977	-0.054736031	-0.046420932	-0.068635802	-0.111114619	-0.140650055	-0.163784058	-0.159983333
-0.082655715	-0.054811067	-0.046578408	-0.070597923	-0.111009918	-0.141715024	-0.163769354	-0.162588628
-0.082687125	-0.054902352	-0.046554642	-0.072181835	-0.111270326	-0.141886636	-0.163701686	-0.163585493
-0.082407937	-0.055284598	-0.046914422	-0.072219737	-0.113572508	-0.141391308	-0.163345929	-0.164140473
-0.082273353	-0.05525017	-0.047029817	-0.072247009	-0.113662112	-0.14245622	-0.162457223	-0.164639441
-0.08179906	-0.05525458	-0.047251607	-0.072312631	-0.114612679	-0.142723788	-0.163066707	-0.167303155
-0.081502888	-0.055425327	-0.047285724	-0.0725196	-0.115535342	-0.142852404	-0.163853058	-0.170361021
-0.082058186	-0.055429823	-0.047193897	-0.073367312	-0.116010077	-0.143109983	-0.165968743	-0.170018241
-0.082065246	-0.055520901	-0.047681059	-0.073405992	-0.116473822	-0.1438403	-0.167160818	-0.169750205
-0.082212485	-0.055557381	-0.047848222	-0.073591932	-0.116906893	-0.144164785	-0.168968983	-0.17057314
-0.082588737	-0.055720184	-0.048237473	-0.074227152	-0.117010153	-0.144209176	-0.169597679	-0.17219291
-0.082989123	-0.055879798	-0.048449964	-0.075271564	-0.117760858	-0.143896819	-0.16796425	-0.179411966
-0.083372308	-0.055856084	-0.048765814	-0.075458565	-0.118043904	-0.145432556	-0.168122441	-0.178857397
-0.083604544	-0.055926504	-0.049150655	-0.07559882	-0.119975168	-0.145356651	-0.16834351	-0.18003392
-0.08344362	-0.055885458	-0.049426198	-0.07658937	-0.122798704	-0.145581562	-0.169358257	-0.179722993
-0.083634942	-0.056144078	-0.049391637	-0.077007436	-0.123164273	-0.148828349	-0.173094783	-0.179668979
-0.08454022	-0.056380985	-0.049715422	-0.077112179	-0.124815586	-0.148833456	-0.172543227	-0.179794464
-0.085813397	-0.056704677	-0.0496862	-0.077060544	-0.124912496	-0.150049345	-0.172955588	-0.178899322
-0.085846615	-0.05710519	-0.050610791	-0.077892706	-0.127266142	-0.149712166	-0.17410698	-0.180889869
-0.08583598	-0.057370559	-0.051019322	-0.07835347	-0.127711739	-0.149851105	-0.176822583	-0.181646755
-0.08574995	-0.057575102	-0.051313894	-0.078140433	-0.128399263	-0.150178992	-0.178894813	-0.182628898
-0.086563891	-0.057521923	-0.051799278	-0.078436941	-0.129984748	-0.150587029	-0.179825337	-0.183622242
-0.086597877	-0.057685339	-0.051753457	-0.079474435	-0.130465358	-0.152621933	-0.181018691	-0.182693667
-0.087318087	-0.057778087	-0.051658756	-0.080408603	-0.132103782	-0.154913911	-0.182920483	-0.182954712
-0.087271269	-0.057644396	-0.052595153	-0.080720165	-0.133171722	-0.1559343	-0.183733667	-0.184513522
-0.087649382	-0.058293965	-0.053048776	-0.081018102	-0.135347626	-0.156065559	-0.183893256	-0.187828856
-0.087649785	-0.058667341	-0.053053992	-0.081039269	-0.137660328	-0.157866704	-0.184777429	-0.194017753
-0.088203516	-0.05872394	-0.053160904	-0.081227801	-0.137959537	-0.157834486	-0.184603068	-0.194041464
-0.08860686	-0.058724508	-0.05319253	-0.081298382	-0.13789782	-0.158053711	-0.184593717	-0.194218138
-0.088541514	-0.059188673	-0.053342811	-0.081480958	-0.138010116	-0.162751956	-0.187812044	-0.195404478
-0.088705413	-0.059288835	-0.05344617	-0.081791348	-0.138196609	-0.162685233	-0.188713732	-0.196805873
-0.089173588	-0.059427061	-0.053755025	-0.08241678	-0.138582959	-0.163050654	-0.190292952	-0.198659348
-0.089370161	-0.059689696	-0.053908302	-0.082540415	-0.138103523	-0.163347771	-0.1897459	-0.204226133
-0.089393066	-0.060105993	-0.053987882	-0.082406119	-0.140337401	-0.163483272	-0.190708746	-0.205045272
-0.089288145	-0.061091488	-0.054069812	-0.082510283	-0.141494868	-0.165254094	-0.190788302	-0.204950952
-0.089998087	-0.061335872	-0.054055118	-0.083111892	-0.142986103	-0.165631646	-0.191370604	-0.2052218
-0.091936124	-0.061593205	-0.054265649	-0.083030056	-0.146564072	-0.16638456	-0.192823685	-0.205916662
-0.092764025	-0.061633565	-0.054247689	-0.083926025	-0.146735127	-0.166541746	-0.194245955	-0.205643005
-0.09351619	-0.061768759	-0.05434551	-0.084179978	-0.149167508	-0.166705846	-0.196909217	-0.206477597
-0.093513187	-0.061605645	-0.055113162	-0.084156083	-0.149360873	-0.166595114	-0.199033912	-0.206479465
-0.093881454	-0.061657383	-0.055331267	-0.085141073	-0.149890456	-0.169079589	-0.19937805	-0.206611366
-0.093911444	-0.061649915	-0.055343273	-0.085709956	-0.149848574	-0.169140168	-0.200777974	-0.209373923
-0.093988399	-0.062008174	-0.055301607	-0.085660608	-0.15225552	-0.172064089	-0.203080957	-0.209268517
-0.093988175	-0.062019875	-0.055293226	-0.086824695	-0.152923645	-0.177328834	-0.203009435	-0.208337475
-0.095110078	-0.061915978	-0.055364038	-0.08889657	-0.153558872	-0.177998128	-0.202543992	-0.20743303
-0.095315285	-0.062090009	-0.055360114	-0.090295123	-0.154175831	-0.178579111	-0.202234254	-0.205346775
-0.094711859	-0.06224757	-0.055524003	-0.090269078	-0.155881928	-0.180672149	-0.202677837	-0.20677103
-0.095760782	-0.062316587	-0.055581646	-0.091373213	-0.156411444	-0.180767006	-0.203666091	-0.209063404
-0.095762243	-0.06239316	-0.057224056	-0.091797019	-0.156791843	-0.18228259	-0.203919518	-0.208478126
-0.096409189	-0.062372396	-0.057168815	-0.091568718	-0.157411626	-0.188723113	-0.204745907	-0.209293489
-0.098699526	-0.062800847	-0.057311145	-0.092226736	-0.162918002	-0.188366133	-0.202815281	-0.213520818
-0.099828412	-0.062776758	-0.057504174	-0.092650667	-0.162742901	-0.188495333	-0.209443929	-0.213228296
-0.102161653	-0.063419552	-0.057538534	-0.093580908	-0.162972468	-0.190102868	-0.209668861	-0.212709465
-0.101942959	-0.063498361	-0.057824168	-0.09456151	-0.163398833	-0.192704824	-0.211152729	-0.213078862
-0.102047687	-0.063443965	-0.058629108	-0.095581959	-0.16472003	-0.192641951	-0.212448363	-0.214179428
-0.101438805	-0.06354776	-0.059150151	-0.09599785	-0.165125412	-0.193405009	-0.212363162	-0.213926524
-0.101708565	-0.063650888	-0.060043252	-0.096897826	-0.16636968	-0.19726212	-0.212719122	-0.214138131
-0.102985726	-0.064407486	-0.060150231	-0.097716317	-0.167280685	-0.199720861	-0.214621236	-0.214178153
-0.103305075	-0.065169542	-0.061906449	-0.097586649	-0.167516611	-0.203435215	-0.214881972	-0.214083689
-0.102166509	-0.065000704	-0.06225314	-0.097592183	-0.168621025	-0.203969787	-0.214748089	-0.213842005
-0.103413876	-0.065010185	-0.062472393	-0.09823634	-0.171037945	-0.204047517	-0.214934134	-0.213872707
-0.103095531	-0.065120483	-0.063974726	-0.099451766	-0.170962019	-0.204610739	-0.217400614	-0.216378554
-0.103287372	-0.0651943	-0.063859	-0.099803965	-0.171101394	-0.204737509	-0.219162312	-0.217417648
-0.103808791	-0.065318446	-0.064305046	-0.099980218	-0.171312055	-0.207609822	-0.220228371	-0.218467181
-0.103981153	-0.065552154	-0.064760294	-0.100726035	-0.172078827	-0.208367885	-0.221615042	-0.220499167
-0.104008172	-0.065679107	-0.06484913	-0.10071627	-0.171916992	-0.213998353	-0.220214228	-0.222210878
-0.106041065	-0.066820629	-0.065189023	-0.104679029	-0.171515899	-0.214390356	-0.22130294	-0.218360417
-0.105832432	-0.066790543	-0.065362783	-0.105853557	-0.171915527	-0.214887107	-0.221780902	-0.221478183
-0.106622039	-0.067142969	-0.065993394	-0.106891397	-0.174591033	-0.214647591	-0.224048785	-0.22242204
-0.106842662	-0.067681537	-0.066048391	-0.109132499	-0.175504384	-0.214874806	-0.228012657	-0.223108562
-0.108756512	-0.067948962	-0.066685022	-0.109306815	-0.175557948	-0.218288992	-0.228314198	-0.2245081
-0.110378856	-0.068520894	-0.066927883	-0.109558275	-0.179010602	-0.218685553	-0.228940212	-0.229533541
-0.110959292	-0.06911509	-0.067025306	-0.110363451	-0.180994779	-0.222497269	-0.230335139	-0.229159748
-0.111229555	-0.069123438	-0.067636969	-0.111882465	-0.183457252	-0.222310462	-0.232038805	-0.228570086
-0.111445824	-0.069053353	-0.067729046	-0.111525599	-0.18550491	-0.22564076	-0.232020828	-0.229727959
-0.11397628	-0.069109193	-0.067714133	-0.113219176	-0.185614408	-0.227862549	-0.233081878	-0.231437479
-0.115862881	-0.069195229	-0.067602891	-0.114047637	-0.189014361	-0.228948991	-0.234522543	-0.231718767
-0.115948383	-0.069481107	-0.068913939	-0.113694619	-0.189822729	-0.232536405	-0.235560788	-0.231566811
-0.115580823	-0.069569345	-0.068728768	-0.114362843	-0.190150867	-0.23511747	-0.235327652	-0.231264831
-0.115705263	-0.070012427	-0.06860587	-0.11511848	-0.190458575	-0.234576795	-0.238864841	-0.242394905
-0.116185987	-0.070110397	-0.068218463	-0.114902938	-0.191358256	-0.235293658	-0.239090772	-0.243672722
-0.116259779	-0.069888607	-0.068562632	-0.118923205	-0.191444815	-0.24096446	-0.239181458	-0.244430349
-0.116706555	-0.071908258	-0.068465524	-0.119924535	-0.19223912	-0.245051941	-0.239537859	-0.245077916
-0.118493401	-0.07207156	-0.068688222	-0.122292019	-0.191442859	-0.245292384	-0.242643477	-0.246476297
-0.119367581	-0.072510472	-0.069392067	-0.122748671	-0.191442708	-0.246093894	-0.247888871	-0.244771359
-0.118379842	-0.072630311	-0.06936913	-0.124035777	-0.193234297	-0.245087168	-0.249111759	-0.243372152
-0.119987299	-0.07347678	-0.069731099	-0.124564123	-0.194663344	-0.245151595	-0.249377445	-0.241851912
-0.118582287	-0.07365389	-0.069633689	-0.124882986	-0.196328627	-0.245822499	-0.248710571	-0.242643899
-0.119261216	-0.073601244	-0.069873426	-0.130025367	-0.201490832	-0.249752526	-0.255704916	-0.242426806
-0.118720533	-0.073536591	-0.071454182	-0.130730269	-0.200496419	-0.250525019	-0.260107212	-0.24356755
-0.119696	-0.073816243	-0.071633383	-0.130456644	-0.203906258	-0.250390856	-0.263879454	-0.244106108
-0.120248315	-0.075611057	-0.071771191	-0.130917763	-0.203936927	-0.250471618	-0.268127215	-0.24576784
-0.118857481	-0.076358166	-0.071569013	-0.132579028	-0.205319568	-0.250165388	-0.266889932	-0.247907954
-0.118642952	-0.076387716	-0.072981295	-0.131812923	-0.20609559	-0.250522392	-0.267487281	-0.248962622
-0.11795863	-0.076669362	-0.07347008	-0.132238323	-0.206198572	-0.250925199	-0.266992169	-0.250799724
-0.117733437	-0.07718278	-0.073916315	-0.13211755	-0.211423548	-0.251841173	-0.267429745	-0.253033846
-0.120138993	-0.077122479	-0.074262018	-0.132463194	-0.211599955	-0.253236444	-0.267735515	-0.251896138
-0.121821016	-0.077297176	-0.074348541	-0.13418774	-0.213776625	-0.254941681	-0.272639282	-0.259975207
-0.126130651	-0.078088042	-0.075376022	-0.136389191	-0.214142582	-0.257599096	-0.272702472	-0.261410026
-0.127727137	-0.079172426	-0.076281557	-0.138124839	-0.215477447	-0.258677922	-0.274305109	-0.262916539
-0.127015408	-0.079498	-0.076641746	-0.139886168	-0.217098947	-0.260892125	-0.273960604	-0.273371098
-0.128971063	-0.080308979	-0.076789554	-0.141378552	-0.220150535	-0.264762758	-0.277577371	-0.275935518
-0.134389853	-0.079952579	-0.076279397	-0.141715356	-0.220677467	-0.266968793	-0.280736865	-0.274533337
-0.135417183	-0.08011338	-0.078594274	-0.143072744	-0.224945144	-0.273787181	-0.280813952	-0.27528709
-0.137076167	-0.08014957	-0.079949389	-0.144557661	-0.224295517	-0.273489463	-0.280141432	-0.278153723
-0.140254487	-0.080213352	-0.080248217	-0.146146785	-0.225982061	-0.275165095	-0.279175638	-0.28109921
-0.14069719	-0.080170331	-0.080691258	-0.148187435	-0.226381858	-0.27557098	-0.289165017	-0.282352817
-0.141746746	-0.08064267	-0.081612022	-0.150413566	-0.229779511	-0.279482859	-0.293652614	-0.281842522
-0.145687183	-0.08053426	-0.083787405	-0.151622103	-0.229790675	-0.284200724	-0.295267333	-0.281800343
-0.146362268	-0.080682651	-0.083855514	-0.152018728	-0.232025113	-0.286752943	-0.300344543	-0.284436195
-0.146592872	-0.081291031	-0.084950025	-0.151915195	-0.231565479	-0.289825716	-0.303744236	-0.285033652
-0.147793631	-0.081418214	-0.086771718	-0.15245709	-0.231949966	-0.289401528	-0.305634066	-0.288158944
-0.147644178	-0.081658062	-0.088039805	-0.152599995	-0.232275725	-0.291736633	-0.314114532	-0.297255531
-0.148181756	-0.081680472	-0.088264341	-0.151872369	-0.234793536	-0.293553223	-0.320121414	-0.304010804
-0.146815551	-0.081908252	-0.088802616	-0.152475052	-0.23538608	-0.295927109	-0.325350054	-0.307215607
-0.145001947	-0.082439464	-0.090462739	-0.152323316	-0.236709364	-0.295390702	-0.325244317	-0.317582011
-0.151296503	-0.083223724	-0.090371211	-0.152730687	-0.23626844	-0.296066996	-0.328064808	-0.319238289
-0.150799646	-0.085478104	-0.0903908	-0.153758178	-0.23895125	-0.295522602	-0.330928593	-0.319512427
-0.151747962	-0.086360359	-0.092645056	-0.155838935	-0.239609762	-0.301851727	-0.332767594	-0.319494777
-0.151719779	-0.086600156	-0.09272838	-0.158141458	-0.240805307	-0.30424044	-0.335742333	-0.318236267
-0.15342731	-0.087057215	-0.093267077	-0.158367194	-0.245582236	-0.303470178	-0.340055571	-0.315105755
-0.153655446	-0.086780873	-0.092922236	-0.158455499	-0.246524859	-0.303344735	-0.341773984	-0.316368667
-0.153175575	-0.087345431	-0.094058438	-0.158744398	-0.248686845	-0.305198606	-0.344603529	-0.328606167
-0.158993204	-0.087337453	-0.094204408	-0.158691008	-0.24859347	-0.30894777	-0.349666486	-0.334336126
-0.161558953	-0.087267211	-0.094020692	-0.159620281	-0.251250223	-0.31039926	-0.349725149	-0.335853994
-0.166459985	-0.08753712	-0.093849543	-0.159841061	-0.257625931	-0.312180054	-0.349456111	-0.341851986
-0.169723604	-0.088269145	-0.093878692	-0.160285641	-0.258024554	-0.309817379	-0.348956776	-0.342135736
-0.174434337	-0.087867551	-0.094729312	-0.15984799	-0.258525885	-0.3107576	-0.351867262	-0.343205821
-0.173937065	-0.087710071	-0.094792533	-0.160334454	-0.258054057	-0.311639187	-0.352657218	-0.349836959
-0.172568847	-0.088324353	-0.094551516	-0.161243358	-0.25777678	-0.31292083	-0.353053139	-0.350836355
-0.17385664	-0.088132384	-0.099158249	-0.16111355	-0.258455477	-0.315119842	-0.348541001	-0.35422874
-0.17495623	-0.088543844	-0.099121561	-0.162394151	-0.263338499	-0.3119342	-0.357323356	-0.348230215
-0.17438569	-0.089110651	-0.099963728	-0.162422254	-0.264358813	-0.316178242	-0.360279886	-0.352532103
-0.177781618	-0.088945905	-0.100389688	-0.172125442	-0.265314759	-0.316795632	-0.362766625	-0.357695912
-0.177575554	-0.090338284	-0.101771662	-0.171769804	-0.266358144	-0.31461034	-0.364542131	-0.35716726
-0.180787854	-0.08985393	-0.101494052	-0.17345384	-0.26572572	-0.315378456	-0.363576928	-0.357095686
-0.183444365	-0.090264747	-0.101820757	-0.17990849	-0.2672599	-0.311438563	-0.36401251	-0.358751294
-0.185551237	-0.091499425	-0.105348432	-0.17965647	-0.273010478	-0.3111265	-0.363696553	-0.360143722
-0.186527158	-0.093474616	-0.10581616	-0.179246773	-0.272881125	-0.31210739	-0.370386868	-0.360424364
-0.191203772	-0.094603499	-0.105377504	-0.179247168	-0.273314293	-0.312164121	-0.37515428	-0.361346728
-0.194326013	-0.096615377	-0.105357789	-0.179433554	-0.274776482	-0.312690576	-0.375539328	-0.363836592
-0.196013774	-0.096176527	-0.105422388	-0.182180972	-0.27702249	-0.312534239	-0.379173309	-0.365896676
-0.195908125	-0.096488399	-0.106033554	-0.184844909	-0.276852838	-0.315406001	-0.381551549	-0.371372654
-0.19505606	-0.098374563	-0.107089681	-0.184049875	-0.274104872	-0.316024551	-0.382228863	-0.376428067
-0.20437183	-0.098303655	-0.107856717	-0.1842446	-0.274475759	-0.316065549	-0.383574041	-0.376272291
-0.206396807	-0.099334761	-0.109071496	-0.185204508	-0.276996482	-0.319311313	-0.381958299	-0.380855165
-0.202529685	-0.098943098	-0.108629727	-0.185963849	-0.276850828	-0.32409694	-0.383530307	-0.381058724
-0.20274154	-0.098757175	-0.108959841	-0.190484612	-0.277840481	-0.323678058	-0.381347093	-0.375722198
-0.205926945	-0.09894129	-0.11014038	-0.189178568	-0.276935036	-0.323407778	-0.385337175	-0.378541919
-0.212031847	-0.098927489	-0.11158088	-0.189303211	-0.277263783	-0.330008233	-0.385573014	-0.39001139
-0.216651955	-0.098941144	-0.113528686	-0.194856831	-0.278510941	-0.331027232	-0.385807585	-0.391921884
-0.214880778	-0.099345498	-0.11377518	-0.20229705	-0.281305033	-0.340491628	-0.386765764	-0.401811438
-0.215342582	-0.099284197	-0.113500656	-0.20085274	-0.281841709	-0.340704839	-0.385437421	-0.40818599
-0.215119045	-0.099275532	-0.113424088	-0.214931453	-0.284323106	-0.339959295	-0.386423618	-0.410359307
-0.220207932	-0.101390764	-0.115237514	-0.21491203	-0.285612841	-0.350790011	-0.388159932	-0.444943595
-0.224387422	-0.102292147	-0.115459384	-0.216241499	-0.289919595	-0.355251988	-0.402555509	-0.441786302
-0.228214769	-0.102843945	-0.116303944	-0.221387588	-0.292501986	-0.346423493	-0.401101804	-0.445190239
-0.229896813	-0.10310261	-0.121338521	-0.224037012	-0.299392636	-0.350917283	-0.40835134	-0.453451555
-0.22498396	-0.105868698	-0.123534462	-0.222045185	-0.308545185	-0.353121151	-0.406808388	-0.444155201
-0.225913943	-0.106109175	-0.122716342	-0.225680715	-0.309518618	-0.356914377	-0.414030673	-0.459375679
-0.227940292	-0.105636563	-0.123657786	-0.237783525	-0.335802849	-0.358351763	-0.421862094	-0.459915142
-0.227176461	-0.104992781	-0.123753699	-0.239548981	-0.337851765	-0.369187081	-0.436692865	-0.467844859
-0.224809278	-0.104935375	-0.123789023	-0.243582175	-0.34145635	-0.368293243	-0.428475765	-0.468410973
-0.222881361	-0.113060627	-0.124214987	-0.247456559	-0.340969509	-0.377891216	-0.424334129	-0.466172951
-0.221112046	-0.113690411	-0.12803633	-0.245135986	-0.339920987	-0.400845261	-0.43624758	-0.4750123
-0.222906451	-0.112368857	-0.128695143	-0.243822938	-0.341832921	-0.410297317	-0.440389612	-0.479572848
-0.228144238	-0.112679185	-0.131043926	-0.243844402	-0.359279054	-0.412154203	-0.440202026	-0.479717358
-0.229681755	-0.11676757	-0.131024822	-0.248467065	-0.360228526	-0.411598088	-0.449811037	-0.480184596
-0.225753089	-0.116085517	-0.131271898	-0.254360901	-0.363258325	-0.408312634	-0.454672508	-0.466662521
-0.227483256	-0.115061367	-0.130746898	-0.251835969	-0.37103049	-0.412848007	-0.463208695	-0.466378327
-0.225021555	-0.116192203	-0.136596772	-0.252118685	-0.36954834	-0.412796505	-0.463727834	-0.479894555
-0.228011605	-0.120517696	-0.14043045	-0.253126894	-0.390766061	-0.40913047	-0.469745283	-0.473289954
-0.241027776	-0.120161702	-0.143503393	-0.253889396	-0.393222221	-0.425758717	-0.465341983	-0.453863804
-0.283239485	-0.127407956	-0.14473923	-0.25058038	-0.395397073	-0.447602071	-0.459442231	-0.478020148
-0.286942926	-0.128425463	-0.146443503	-0.247523482	-0.383880122	-0.457855482	-0.48982727	-0.509407497
-0.280264099	-0.128848984	-0.146680616	-0.247057183	-0.379809911	-0.464081674	-0.484486495	-0.563009414
-0.28022437	-0.126179966	-0.150422345	-0.247004152	-0.37658846	-0.503415881	-0.517818424	-0.646759178
-0.279341943	-0.126638821	-0.147920623	-0.246383564	-0.385208678	-0.53072071	-0.566400222	-0.641176103
-0.278971744	-0.127846317	-0.141461729	-0.256846699	-0.387647746	-0.527944283	-0.566444287	-0.632537665
-0.285727252	-0.126805488	-0.143006585	-0.281251516	-0.411010113	-0.553347555	-0.556718824	-0.652721851
-0.330543624	-0.126225935	-0.143819773	-0.291264011	-0.41774975	-0.562660512	-0.542523779	-0.679029507
-0.4073374	-0.129281626	-0.154641149	-0.311040627	-0.478888564	-0.559809028	-0.528248375	-0.696387156
-0.42829935	-0.13570066	-0.156268162	-0.281529165	-0.469342357	-0.577379751	-0.55017261	-0.66240687
-0.424251109	-0.131209464	-0.151605228	-0.288929349	-0.464665247	-0.56242985	-0.629355798	-0.596654002
-0.401124259	-0.124676573	-0.17299071	-0.303796408	-0.563906422	-0.599594459	-0.737155346	-0.601747015
-0.400267692	-0.127620175	-0.164913856	-0.335380842	-0.521587727	-0.588953223	-0.775808293	-0.852230897
-0.300391215	-0.155806497	-0.173182795	-0.3159808	-0.534733446	-0.781714343	-0.9620393	-0.655319515
