# Supplementary material for: Identification and characterization of constrained non-exonic bases lacking predictive epigenomic and transcription factor binding annotations
Source: Nat Commun. 2020 Dec 2;11:6168. doi: 10.1038/s41467-020-19962-9 (PMC7710766; doi:10.1038/s41467-020-19962-9)
Supplement: Supplementary file 11 — Source Data [file 41467_2020_19962_MOESM11_ESM.zip › SourceData/SupFig16c.txt]

Low_CNE (<=0.0419)	High_notCNE (>0.0419)	High_notCNE (>0.05)	High_notCNE (>0.10)	High_notCNE (>0.20)	High_notCNE (>0.30)	High_notCNE (>0.40)	High_notCNE (>0.50)
1.014258623	0.385528435	0.469689929	0.785379162	0.83024186	1.239498967	0.904414095	0.301379996
0.935751104	0.345776456	0.434365968	0.740452395	0.792465327	1.058694772	1.161314989	0.835291603
0.918707553	0.285505089	0.366383431	0.666840128	0.965964017	1.114221434	1.244990036	1.313621956
1.023567022	0.243925006	0.329773953	0.660499025	0.921435797	1.019610785	1.260479931	1.465295251
1.043023464	0.244216615	0.331884494	0.65876179	0.88598001	1.02965278	1.289633511	1.447778776
1.063361492	0.245570726	0.317665463	0.641593382	0.865683257	1.07615131	1.287722978	1.464116954
1.054931042	0.234957195	0.314327668	0.641650188	0.866271832	1.087564544	1.254371219	1.449209663
1.028947824	0.232093733	0.298764932	0.613048737	0.846255021	1.078316344	1.241782477	1.437133554
1.030247823	0.229377245	0.300453222	0.591102478	0.835105125	1.071511551	1.233146998	1.437038
1.018385931	0.225427806	0.301077729	0.578668538	0.83651634	1.0606884	1.245480993	1.431291618
1.018370876	0.223757702	0.303505432	0.563326186	0.827309232	1.054585161	1.215462969	1.400896239
1.022690369	0.222784548	0.304981121	0.552417221	0.824277707	0.997824744	1.212059266	1.357794589
1.018688247	0.223385447	0.303232085	0.544726249	0.830176965	0.916238135	1.151219563	1.313475613
1.002384659	0.219935865	0.305433279	0.535631015	0.829350856	0.905234382	1.144776864	1.315854592
0.994330017	0.22128107	0.292872466	0.524878473	0.824762101	0.898021784	1.12636698	1.31537902
0.99759845	0.221165015	0.290730312	0.50817201	0.819143884	0.88900251	0.92714344	1.129119442
0.999195773	0.221643404	0.280647061	0.505780193	0.800487091	0.880616491	0.932821407	1.109450261
0.994673897	0.221415424	0.28056122	0.498105749	0.781599064	0.87930296	0.936678515	1.016163471
1.010341368	0.221807595	0.270267875	0.482407341	0.772826416	0.861702477	0.902272795	0.990635849
1.013633099	0.208686384	0.270188254	0.486343612	0.771911572	0.866089308	0.904439757	0.988052941
1.012487423	0.207937809	0.268878148	0.482892214	0.769684058	0.860858821	0.89676851	0.979744965
1.006945251	0.208647485	0.264864176	0.481900479	0.768284339	0.860933607	0.885205538	0.911546781
1.003895684	0.208631206	0.259358112	0.475777643	0.764112616	0.864322154	0.873459104	0.904553429
0.99782328	0.208754552	0.254145848	0.46111742	0.764864688	0.845043621	0.859204419	0.90302437
0.996988187	0.203033722	0.250445588	0.454679187	0.761784193	0.831929442	0.837718774	0.892724927
1.005012605	0.201627388	0.240289919	0.455400438	0.759680387	0.833266888	0.831815724	0.890412715
1.00278547	0.199816099	0.235807025	0.454734631	0.744916928	0.831111701	0.824569145	0.890193629
1.001323925	0.197418807	0.232763458	0.453670736	0.725077742	0.817389976	0.824208161	0.861856265
0.97931074	0.197434313	0.232534961	0.452472509	0.717161937	0.807263143	0.820785898	0.860436849
0.967973423	0.193791884	0.228956793	0.453255948	0.715443607	0.790341773	0.817979338	0.860870341
0.97000978	0.192069901	0.227314304	0.448744512	0.712607483	0.78427697	0.8101367	0.859689553
0.968909792	0.191606553	0.225625935	0.44539655	0.713211305	0.784897552	0.806084573	0.857871598
0.969534043	0.186855422	0.222849263	0.441701141	0.708218502	0.787050248	0.804593253	0.855958088
0.967573087	0.182469089	0.223289593	0.431827799	0.706887501	0.783253645	0.80487593	0.861246757
0.964098841	0.177878647	0.223397956	0.422381736	0.697480786	0.780029383	0.801217681	0.858592768
0.961949491	0.175357003	0.223706528	0.421486508	0.677046311	0.780083118	0.805906586	0.854881209
0.965905532	0.171962601	0.222908237	0.412773109	0.670772589	0.752227591	0.8056362	0.858347028
0.96572436	0.172247994	0.222003197	0.409687984	0.65980256	0.746265202	0.80376621	0.861610571
0.966574283	0.168916529	0.223576597	0.409657954	0.648637664	0.743419914	0.808347284	0.862521722
0.962498276	0.168893805	0.223555986	0.405114329	0.650338305	0.745673423	0.807471902	0.858762753
0.961117526	0.168654372	0.222808677	0.404919087	0.648289114	0.746327873	0.805744509	0.853025177
0.959364923	0.168678495	0.222121547	0.404364869	0.640060562	0.747129083	0.804913901	0.854526296
0.962862525	0.167665624	0.215554154	0.394294461	0.628389791	0.736427292	0.797770363	0.828008492
0.961090246	0.167536185	0.215096289	0.389407796	0.622208454	0.728821841	0.79430534	0.828760255
0.962033381	0.165988847	0.212462069	0.387186181	0.621530597	0.725398538	0.786432135	0.817028886
0.961917938	0.165584057	0.21176255	0.383034748	0.609165165	0.70542333	0.773480356	0.815328127
0.964474339	0.163231392	0.210083697	0.382250139	0.60807979	0.704163455	0.773205226	0.818756532
0.962244876	0.163178199	0.209776386	0.381336998	0.589061258	0.702001668	0.772766002	0.819091877
0.959704958	0.161637111	0.208976544	0.380976133	0.575298623	0.701960287	0.773805245	0.815712913
0.961138796	0.160957183	0.207153481	0.378988875	0.570876413	0.702046269	0.773406151	0.804717129
0.959248688	0.158488344	0.207125585	0.379418859	0.572860556	0.700566393	0.772429551	0.804479713
0.959176113	0.157849063	0.207125792	0.377169553	0.568958324	0.695835496	0.753976933	0.798321471
0.950600926	0.156282096	0.205062693	0.371902208	0.570552093	0.694090393	0.751820109	0.794960253
0.943954934	0.156288355	0.202888844	0.368704119	0.566941521	0.693157165	0.749256098	0.792925751
0.944852041	0.155403678	0.20257191	0.368611794	0.567689363	0.692458831	0.747111109	0.787841906
0.944614361	0.154193153	0.19980333	0.36760293	0.567852925	0.691462397	0.746546569	0.79152315
0.941810149	0.153701908	0.19263659	0.367433923	0.566305449	0.692021094	0.744614584	0.790303989
0.938466307	0.152874872	0.192273382	0.36732031	0.566520656	0.680341362	0.742253447	0.787465411
0.935790852	0.152975643	0.190529967	0.364302424	0.551557128	0.67086028	0.74364608	0.789835803
0.929680458	0.149847453	0.189996609	0.362185569	0.55108531	0.671850773	0.737691891	0.787846767
0.929828068	0.149018528	0.1900435	0.361386799	0.550835973	0.669208115	0.739236931	0.787764246
0.925237743	0.147701547	0.189023763	0.357775022	0.550936596	0.666508321	0.73845857	0.782152532
0.924711299	0.146459063	0.188615702	0.351397717	0.550549778	0.665326683	0.737674578	0.777478283
0.919368507	0.14597725	0.188127216	0.350584335	0.548929225	0.652351913	0.734276986	0.778020358
0.91797326	0.14590054	0.187338249	0.350825057	0.545690972	0.652415523	0.735065284	0.778648797
0.913767655	0.14471319	0.184584491	0.348279248	0.542292647	0.649303659	0.733400417	0.778673274
0.91599574	0.14355234	0.182747834	0.347684376	0.542058182	0.648500626	0.732030835	0.780474595
0.910823053	0.141101944	0.182174098	0.347651851	0.538888771	0.648483667	0.732503966	0.780781275
0.909449032	0.141204507	0.182152113	0.34460852	0.537663304	0.639602296	0.730542103	0.780755373
0.909647083	0.140237526	0.178747002	0.343935083	0.534003967	0.639381313	0.728155044	0.780226228
0.909344926	0.140089214	0.178238243	0.343015773	0.533860761	0.638733502	0.726179069	0.780925386
0.907836114	0.139931964	0.176518265	0.343270438	0.533742713	0.639157813	0.725574193	0.785561954
0.906921041	0.138737844	0.176436315	0.342066901	0.53397035	0.637531415	0.725765098	0.784953514
0.90538996	0.138502295	0.175720918	0.341975791	0.523624322	0.635573286	0.726305248	0.785362346
0.894343611	0.138194799	0.173123558	0.338760112	0.521593053	0.635486386	0.72640344	0.785081692
0.893906936	0.138052316	0.171052775	0.334210129	0.521740131	0.632871082	0.726456232	0.784014736
0.894389136	0.138203403	0.170914564	0.334279222	0.519400461	0.632223934	0.724004216	0.783566717
0.89184675	0.138149027	0.17109735	0.334262884	0.518639081	0.628304795	0.7253334	0.782190853
0.893923731	0.137374265	0.170600261	0.334195194	0.517812128	0.628393564	0.723818573	0.776255274
0.894484013	0.135318849	0.168397154	0.334100494	0.517566705	0.628358362	0.716710336	0.773700457
0.895522559	0.13531463	0.167379569	0.334264057	0.51588655	0.627935933	0.716724286	0.772705769
0.898703053	0.135294736	0.167280652	0.334512235	0.51429647	0.628399757	0.720478115	0.772756328
0.897314247	0.133983189	0.166989636	0.332932067	0.514469167	0.628719702	0.71759351	0.771440419
0.896536534	0.131763187	0.16374159	0.332898981	0.514613906	0.626654284	0.713685141	0.772048964
0.892590477	0.131702238	0.162962514	0.332243653	0.51331889	0.624859459	0.708846337	0.773806091
0.889205918	0.130992174	0.163159935	0.331774457	0.512699272	0.623625101	0.708681189	0.771946251
0.882391547	0.130045186	0.161379505	0.331397052	0.508929934	0.624558324	0.708564269	0.773160711
0.872912537	0.129587022	0.161308465	0.330807511	0.508193939	0.624740246	0.705441706	0.768529121
0.869662329	0.129456923	0.160188891	0.331133644	0.506441096	0.623069196	0.704543059	0.765113252
0.861084835	0.129142563	0.159057406	0.329797586	0.507299494	0.621816008	0.705178977	0.763765514
0.860886119	0.128844784	0.15900458	0.329000598	0.505532086	0.61903218	0.704837041	0.758327423
0.860854703	0.127896025	0.157992784	0.328365635	0.504656302	0.616724889	0.703033681	0.758657244
0.859520407	0.127364097	0.156859558	0.326688327	0.504400952	0.61409936	0.699934449	0.758236498
0.860726476	0.127473042	0.155604885	0.326510662	0.503758642	0.611871448	0.699839019	0.757049327
0.849248317	0.126261709	0.155787245	0.323808045	0.502496236	0.612724902	0.699429796	0.756462715
0.84701015	0.125203383	0.155211314	0.32312129	0.502023628	0.612688959	0.699361708	0.755230628
0.846252505	0.124549322	0.154741256	0.320878398	0.501561342	0.613140851	0.699356574	0.754579971
0.842815647	0.124425898	0.152893489	0.31959097	0.499926673	0.609592404	0.699352316	0.748765822
0.841238193	0.124449941	0.153016232	0.314859363	0.50016933	0.610581523	0.69949704	0.747803865
0.839973517	0.124103887	0.152013637	0.31348301	0.499095278	0.609813666	0.697176852	0.746363409
0.839069889	0.123481131	0.151275654	0.312589087	0.499610496	0.607863529	0.697408978	0.743664584
0.834049	0.12327104	0.150874261	0.312015027	0.496375365	0.607797686	0.694446252	0.744150213
0.833238202	0.122235117	0.151015247	0.310364366	0.491849916	0.604271589	0.692596383	0.74320388
0.830518955	0.122069283	0.151161934	0.310464734	0.489984166	0.601662341	0.693938628	0.741050009
0.829918568	0.116290956	0.150192616	0.310415952	0.490086017	0.600944923	0.69396689	0.740275002
0.829345713	0.116464431	0.150005938	0.310352511	0.487973487	0.600153182	0.689104115	0.738951645
0.826823982	0.116170264	0.148492146	0.309742669	0.487549297	0.598082443	0.689071597	0.735313596
0.825026471	0.114918317	0.147582894	0.309053247	0.48689183	0.598542586	0.687228017	0.737809455
0.824149647	0.114378739	0.147449796	0.307750824	0.487216723	0.597383541	0.687222723	0.737419784
0.823710982	0.112811598	0.146269029	0.307368302	0.485569986	0.596449488	0.687145707	0.737486644
0.821327677	0.112616087	0.145404545	0.307205215	0.483457476	0.595920921	0.687363719	0.738126851
0.821817842	0.111536832	0.145553776	0.302315507	0.480721287	0.59568541	0.682140962	0.737504076
0.819743789	0.111561131	0.144348607	0.302266474	0.480698917	0.589324218	0.680843721	0.731296445
0.819744507	0.110390605	0.14388587	0.300582473	0.481097682	0.588243627	0.680005391	0.73209796
0.817285982	0.110345976	0.142298551	0.300650535	0.480998232	0.587839013	0.680206477	0.729028194
0.813659178	0.108690806	0.141884994	0.30050769	0.480809725	0.587827038	0.678858538	0.728465153
0.813768854	0.108713253	0.141169271	0.299957657	0.480444937	0.587575676	0.677348984	0.728246374
0.812324105	0.108526274	0.140884936	0.298436855	0.479505721	0.586573885	0.674884018	0.726857101
0.809168756	0.108314671	0.140809888	0.297828869	0.478154801	0.582673708	0.673038169	0.725267762
0.810000687	0.10730589	0.140473004	0.297432174	0.47760816	0.582012816	0.672512499	0.724851433
0.808366282	0.107171698	0.140012963	0.296638583	0.47779979	0.579088475	0.670387468	0.724527619
0.808600611	0.106892377	0.139969123	0.294968939	0.47731197	0.578900236	0.671379317	0.724560708
0.808886125	0.106242488	0.13915141	0.293704363	0.476476436	0.577014331	0.66985517	0.721574923
0.808274268	0.10617397	0.138813466	0.288423534	0.476834861	0.577120765	0.669109525	0.72185031
0.806151765	0.105402141	0.138474698	0.287728859	0.477097165	0.576993189	0.664396578	0.722003845
0.806506867	0.105434179	0.138211118	0.286187871	0.471920926	0.572774178	0.66271469	0.719275948
0.80096327	0.104598247	0.138205428	0.28529875	0.471367886	0.573888602	0.662255933	0.719434998
0.799536505	0.103130166	0.134662086	0.28506134	0.469224876	0.572966575	0.660394536	0.719508893
0.798406019	0.102353552	0.13374948	0.285147568	0.469228714	0.573772925	0.660023972	0.719721106
0.797527145	0.101704652	0.133288023	0.283761465	0.468315172	0.572453502	0.659981522	0.719955907
0.796436524	0.100692096	0.131804007	0.283567521	0.46711419	0.572775696	0.6574585	0.720522428
0.795875004	0.100284167	0.130434941	0.280509566	0.465294787	0.570055218	0.657783764	0.720782515
0.79378466	0.099598143	0.130469264	0.280298711	0.465333929	0.569553389	0.655443004	0.719933127
0.79399634	0.099067735	0.129934665	0.279793296	0.464618847	0.567401408	0.654415433	0.718632419
0.791118677	0.0990037	0.129953605	0.279479415	0.463090145	0.565305342	0.654327302	0.713162397
0.788404478	0.098798829	0.128258446	0.278675855	0.463194351	0.565286877	0.654378005	0.713163073
0.787625586	0.098765213	0.127801296	0.278308408	0.463107724	0.565476166	0.654424817	0.710072779
0.788068516	0.098323795	0.127784329	0.277227799	0.46271984	0.562297525	0.654109846	0.709146394
0.788194259	0.098227523	0.127846382	0.276545374	0.461929525	0.560515034	0.654247322	0.706983773
0.787711669	0.098054786	0.127603503	0.276386838	0.460909833	0.559105574	0.652132233	0.705239452
0.785890578	0.098147834	0.126835527	0.276484132	0.460155538	0.558854428	0.650285343	0.704391143
0.783625372	0.098060768	0.126872576	0.276657374	0.459800744	0.558364597	0.648014781	0.703617817
0.783337938	0.097972216	0.126660772	0.276181597	0.459767705	0.558256241	0.645308218	0.702780673
0.779465048	0.096887685	0.126030471	0.276053299	0.459700879	0.558102825	0.644947985	0.701341483
0.776849439	0.096796035	0.125563869	0.275106003	0.458566222	0.558027002	0.645563829	0.70192568
0.774247743	0.096523427	0.124784	0.271998707	0.458788011	0.556983377	0.644069094	0.698015473
0.773548041	0.094935542	0.124572151	0.271576334	0.458727907	0.556104015	0.641629205	0.688742256
0.772492699	0.094826707	0.124105366	0.271685993	0.45923722	0.55576316	0.640553722	0.68456324
0.771995254	0.094611769	0.124075952	0.270866274	0.459205366	0.553838964	0.63904004	0.684552852
0.765714513	0.094145192	0.124068155	0.269905687	0.45422457	0.551712527	0.638737907	0.684342891
0.765518719	0.093375939	0.124016377	0.268281058	0.451760433	0.551640348	0.6378933	0.681983804
0.763950429	0.093485539	0.122687831	0.267806265	0.451745062	0.551567031	0.633401147	0.678585205
0.761584183	0.093456967	0.122531062	0.266831041	0.451107338	0.54931999	0.633775827	0.677442147
0.76130948	0.093312985	0.12232176	0.265901964	0.451187777	0.549375779	0.630684509	0.676656809
0.761086936	0.092972677	0.1219777	0.265802164	0.450916658	0.549474092	0.626538224	0.67535312
0.760005598	0.092788499	0.121982291	0.265103953	0.450817304	0.547428307	0.624634652	0.674294635
0.758719498	0.092622008	0.1215594	0.264399	0.450697877	0.546747384	0.622845817	0.673566345
0.75903642	0.092308704	0.121518163	0.263969682	0.450447815	0.546654721	0.621720304	0.671839303
0.757606367	0.092279434	0.121158292	0.263769838	0.450674364	0.546810929	0.622579026	0.671766082
0.756040691	0.092164791	0.121138108	0.263416369	0.450354912	0.546674582	0.62276391	0.671402943
0.753904158	0.091238508	0.120404096	0.263021798	0.449648815	0.546127028	0.622600727	0.67097047
0.754064186	0.090979714	0.120456905	0.263000336	0.449648184	0.545982541	0.621569344	0.671458331
0.754120275	0.090884723	0.120382629	0.262990187	0.447630084	0.546128234	0.62152946	0.67108067
0.753386034	0.090427684	0.119279074	0.262750616	0.447398771	0.545883194	0.621366177	0.670428593
0.753435856	0.090039224	0.119138957	0.261447404	0.447141586	0.542351394	0.618694018	0.667811655
0.753781162	0.089504877	0.118947419	0.261388133	0.443835238	0.540460806	0.618086783	0.669822433
0.753613676	0.089193231	0.118751142	0.259930073	0.44120319	0.540346092	0.615580046	0.669646506
0.750986343	0.089071119	0.118432098	0.259752436	0.441267481	0.540002854	0.615482184	0.669986785
0.750302249	0.088549645	0.118431114	0.257549318	0.441353567	0.536015476	0.61375918	0.66922861
0.749994809	0.088716338	0.118176672	0.257483701	0.440933358	0.536389532	0.610005993	0.668272261
0.749825821	0.088300546	0.118033978	0.257464548	0.440033005	0.536149117	0.609617388	0.668094704
0.750051894	0.088297756	0.117767004	0.256836539	0.439520193	0.535527932	0.608799965	0.668722392
0.750544711	0.088245306	0.116911167	0.256797094	0.439134991	0.534290684	0.608660846	0.668173545
0.750593702	0.087600984	0.116877347	0.256373244	0.439058411	0.534018671	0.608540756	0.668435722
0.747932083	0.086674316	0.116885831	0.256136582	0.437939434	0.534710527	0.608373401	0.667391654
0.747812272	0.086703779	0.116478997	0.254455741	0.437906507	0.535259414	0.608101313	0.6669467
0.747646139	0.086134508	0.116188417	0.254277297	0.436985585	0.534941848	0.606341964	0.666615677
0.747171002	0.085866094	0.115990023	0.253034794	0.436589482	0.533452595	0.606510505	0.665934345
0.743813118	0.085706857	0.115680788	0.2529774	0.435888258	0.531277206	0.606229001	0.666259138
0.741733028	0.085269911	0.115530899	0.253077508	0.434256718	0.53088897	0.605788257	0.666717563
0.741011072	0.084559837	0.115217596	0.253060513	0.432903094	0.529556632	0.605821326	0.666427011
0.74054182	0.08419194	0.114987116	0.253116719	0.431838244	0.527880341	0.605378714	0.662767069
0.740122897	0.084263931	0.114709826	0.252779269	0.430219156	0.526864626	0.605320253	0.662114778
0.737537862	0.083694502	0.114458385	0.252480907	0.429772423	0.525822909	0.604965741	0.661192092
0.735080004	0.083696191	0.11446314	0.252336746	0.429276838	0.525787019	0.604656885	0.660776035
0.734880928	0.083548419	0.11396545	0.252237668	0.428779608	0.522821398	0.60294471	0.66054961
0.732976813	0.083515077	0.113909861	0.252136355	0.428190127	0.522080955	0.602466926	0.659162716
0.732592116	0.083562943	0.113925379	0.251823605	0.427479598	0.521134324	0.600760446	0.65892587
0.731112573	0.083516907	0.113910489	0.251564023	0.426802411	0.521023288	0.597857594	0.656486179
0.729641402	0.08330997	0.113388677	0.251505736	0.424639552	0.520796399	0.598185129	0.656270306
0.726682072	0.082804058	0.113173173	0.251397433	0.424820361	0.520050242	0.59835114	0.653926023
0.725936602	0.082488381	0.112884374	0.251115326	0.424636937	0.519640671	0.598044171	0.652543309
0.723626854	0.08238055	0.111896015	0.250715913	0.424727661	0.519152954	0.598176232	0.651527188
0.723509726	0.082448489	0.111536751	0.250643148	0.424493008	0.518166903	0.598183129	0.651198893
0.722113437	0.082491375	0.111503366	0.249596252	0.424261897	0.517679811	0.597717439	0.650074555
0.721506032	0.082287156	0.111367228	0.24954857	0.423492877	0.517888206	0.597576656	0.650032059
0.721624796	0.082182078	0.11130398	0.249329009	0.423474891	0.517061504	0.596730368	0.650294382
0.716975003	0.082263373	0.109084721	0.248060179	0.423204313	0.516649537	0.594846796	0.650237251
0.714619669	0.081997182	0.108379578	0.247931977	0.42366584	0.516551668	0.593278017	0.650030747
0.713419946	0.081969138	0.108023081	0.247793515	0.423271822	0.514203306	0.593229345	0.649247899
0.71319734	0.081856152	0.107659876	0.247719974	0.420307884	0.513270848	0.593073732	0.64687855
0.712568612	0.081899926	0.107506161	0.247529984	0.420376852	0.512642452	0.593228008	0.645966895
0.711618305	0.0814007	0.107245511	0.247280963	0.420571108	0.512145539	0.592668059	0.644574708
0.708938305	0.081149796	0.10739722	0.245247903	0.41733861	0.51264489	0.592274837	0.642539177
0.708682614	0.079779006	0.106691638	0.244723326	0.41654032	0.512414755	0.591514168	0.641387592
0.708798956	0.079660585	0.10664919	0.244475159	0.416639492	0.512630673	0.592407013	0.641409943
0.707729873	0.079145018	0.106518253	0.24460589	0.416450728	0.51274725	0.591080379	0.641021561
0.706896183	0.078885785	0.106478692	0.24416506	0.415195119	0.512737828	0.591088031	0.640938426
0.707047723	0.078391574	0.105923847	0.244073994	0.415218395	0.511562074	0.590268284	0.639094638
0.702472483	0.077521261	0.10575441	0.243854119	0.415006297	0.51105711	0.590175354	0.638689067
0.702375082	0.077413568	0.105534757	0.243723437	0.415056037	0.511079432	0.589630995	0.638077577
0.702143575	0.077434076	0.105227219	0.243689223	0.415049112	0.511480558	0.589123383	0.637338611
0.702184673	0.077335727	0.10464309	0.243610567	0.413198434	0.511453248	0.588860992	0.637069612
0.699666851	0.077275365	0.104317888	0.243556571	0.410979227	0.51027352	0.588648363	0.637154
0.69788325	0.07690082	0.102430476	0.243454438	0.410747323	0.508826041	0.587461874	0.636632955
0.691344375	0.076629435	0.102462791	0.243468297	0.40994363	0.509285727	0.588307143	0.637939738
0.690860713	0.075819776	0.101799475	0.24341329	0.409960708	0.508968962	0.587911799	0.637709756
0.68810221	0.075592598	0.10089536	0.243500374	0.409667115	0.508524465	0.587614455	0.63381895
0.685894032	0.075264423	0.100751178	0.243218643	0.409520779	0.508501494	0.586891703	0.632985654
0.685661052	0.074897486	0.100725209	0.24255641	0.409320162	0.508037504	0.586753333	0.633402537
0.685191454	0.074542327	0.099675487	0.242342879	0.409208018	0.507148108	0.583700888	0.632788747
0.684512158	0.074421915	0.099570985	0.242220234	0.408424285	0.507254581	0.583397348	0.630214732
0.684260156	0.073778515	0.099118395	0.241141966	0.407894338	0.507202981	0.583438564	0.63015462
0.682323973	0.073691636	0.098798011	0.241048996	0.407507783	0.504781616	0.582915436	0.629850273
0.682419136	0.073697087	0.098832897	0.241069964	0.40762933	0.504010849	0.582902651	0.62986843
0.682358966	0.073238769	0.098662804	0.241063415	0.407374695	0.504206614	0.582639914	0.629817395
0.680967534	0.072777869	0.098115528	0.240539196	0.407529599	0.503712675	0.582201417	0.62948585
0.680068548	0.072579634	0.097956883	0.239850831	0.407032227	0.502339599	0.580818652	0.62904575
0.679473925	0.072383749	0.097189922	0.239449496	0.406993105	0.501732291	0.580680913	0.628527769
0.678899948	0.071984112	0.097266485	0.23874184	0.406851507	0.501565077	0.579589505	0.627572169
0.678941406	0.071958431	0.097269808	0.238757986	0.406512248	0.501611675	0.578505926	0.627538087
0.677333806	0.071508065	0.097289181	0.238129176	0.406145357	0.501346245	0.577304632	0.627224315
0.676711108	0.071221746	0.097106048	0.237870848	0.404181575	0.500362512	0.576868214	0.626921779
0.676176354	0.070955303	0.096793325	0.237419319	0.402840924	0.50068602	0.577227563	0.625917486
0.674658342	0.070496208	0.096741978	0.237214263	0.403051993	0.500421319	0.576264078	0.62556467
0.673372268	0.070447682	0.096145543	0.237371455	0.402842302	0.500364201	0.575622508	0.624669054
0.673458766	0.070306113	0.095695844	0.23595063	0.402841871	0.499167365	0.576264502	0.623143488
0.673679163	0.070359314	0.095615719	0.235560847	0.402806819	0.498180677	0.573910871	0.622805731
0.672779034	0.070148419	0.09544576	0.23568965	0.402798658	0.497485902	0.572548969	0.621466774
0.671569537	0.069899515	0.095404129	0.235437699	0.400939371	0.497022065	0.571993043	0.619827178
0.67050352	0.06972508	0.095363356	0.235098351	0.40043833	0.496920191	0.570231801	0.619822389
0.669069418	0.069332913	0.09516914	0.235112986	0.400309041	0.49626477	0.569856652	0.618992273
0.669427568	0.06905835	0.094567574	0.235198589	0.400127944	0.495133968	0.569969567	0.618107143
0.669286626	0.068464575	0.093822441	0.234952843	0.40001474	0.495010265	0.569634197	0.615858642
0.667220092	0.067859524	0.093658076	0.234959115	0.398884612	0.493799295	0.569443865	0.613820513
0.666955294	0.067776024	0.093588408	0.234628382	0.398829781	0.493831019	0.568745746	0.613398629
0.666612765	0.067791972	0.093197423	0.234284364	0.398720181	0.49324706	0.567933142	0.610846821
0.666392498	0.067800493	0.093066412	0.234364837	0.397664069	0.491607328	0.567326422	0.610846818
0.666064368	0.067576975	0.092785394	0.234324221	0.397567147	0.490385182	0.566478607	0.61031484
0.665575235	0.06701832	0.092625502	0.233171397	0.397715517	0.490572644	0.565580031	0.611158871
0.664611015	0.066562555	0.091816881	0.233146703	0.396591852	0.490007432	0.565340242	0.610397811
0.665023001	0.065971047	0.09149593	0.232763995	0.396437012	0.489296489	0.565832068	0.609543807
0.664956805	0.066024518	0.091136642	0.232579939	0.395736991	0.488596836	0.564162125	0.608105818
0.664337404	0.065514987	0.090678911	0.232579491	0.395703915	0.487673611	0.5627711	0.608249005
0.664665338	0.065543044	0.090803013	0.232547857	0.394779218	0.487364247	0.561673363	0.607810672
0.664449588	0.065543067	0.089142238	0.232543032	0.394764027	0.486985571	0.561739046	0.607435516
0.663436256	0.064869736	0.088950566	0.232033616	0.394652015	0.487262178	0.560905343	0.607536846
0.662192592	0.064054892	0.088712346	0.231642771	0.394784747	0.486215235	0.560691557	0.60672104
0.65958384	0.06389973	0.08874763	0.230027857	0.394613338	0.483093127	0.560159446	0.606890271
0.657135552	0.063936119	0.088678862	0.229418406	0.394309374	0.483040581	0.558882272	0.606190764
0.655779764	0.063890725	0.088728856	0.228774646	0.393846236	0.48310186	0.558002652	0.602804211
0.65526969	0.063884152	0.088617313	0.228281042	0.393913695	0.483146181	0.558093597	0.600625095
0.652618468	0.06385481	0.088327152	0.228226073	0.393259872	0.482310321	0.557838581	0.600345171
0.652227959	0.063488174	0.088032723	0.228259515	0.393104212	0.482311149	0.557070784	0.599279189
0.652369973	0.063243096	0.087957134	0.228036039	0.392800027	0.482226585	0.556997192	0.599654564
0.651795364	0.062371468	0.087008515	0.228234159	0.392571571	0.481305369	0.55693084	0.598851716
0.651602023	0.062283318	0.086649382	0.228145045	0.391075319	0.481201293	0.555996457	0.598142805
0.65114666	0.062186377	0.086642766	0.227201735	0.390997377	0.480409754	0.555886528	0.5969776
0.650997978	0.061861435	0.086274857	0.226703019	0.390853528	0.480354459	0.555838477	0.59680426
0.649827654	0.061584502	0.086321321	0.226502599	0.390113032	0.48037736	0.555058064	0.596819323
0.649426801	0.060903144	0.086199687	0.226422547	0.390194914	0.480274361	0.554312505	0.596240583
0.647155205	0.060846	0.085780626	0.226251457	0.390054589	0.479134929	0.554076238	0.596217709
0.647191332	0.060798547	0.085766368	0.226032715	0.389830205	0.478898085	0.550979259	0.596346951
0.64687867	0.060792034	0.085371099	0.225980231	0.390194016	0.476828492	0.549659743	0.596422144
0.646430524	0.060271907	0.084602214	0.224985853	0.390328485	0.476904174	0.54965524	0.594686348
0.644960399	0.06031694	0.084451891	0.224460777	0.390334488	0.476793565	0.549622769	0.594665132
0.644923695	0.059466206	0.08414023	0.224181094	0.38998136	0.475931047	0.548254986	0.594274396
0.644440828	0.059153988	0.083904408	0.222838904	0.389577063	0.47550603	0.548269313	0.591489569
0.64413971	0.059067973	0.0836888	0.221415136	0.389478259	0.475026888	0.546379027	0.591341042
0.642820067	0.0588526	0.083124802	0.220428731	0.389314666	0.474854627	0.546382706	0.591430274
0.64040772	0.058776333	0.083136439	0.220473832	0.389107981	0.475071528	0.54510329	0.59039189
0.640281791	0.058701102	0.083013691	0.219343255	0.388707956	0.47513829	0.544057273	0.590263469
0.638477406	0.058241059	0.082824463	0.219046476	0.388591868	0.475339068	0.5430773	0.590444593
0.637971577	0.057633736	0.082377094	0.218992208	0.387856128	0.474426242	0.542786441	0.589885856
0.637182651	0.05726599	0.082318612	0.217244628	0.387111239	0.474326444	0.542577362	0.58835819
0.637294956	0.057253594	0.081938584	0.216620188	0.387240367	0.47341133	0.542259693	0.588288275
0.6352991	0.057125325	0.081689397	0.216614945	0.387087132	0.472811427	0.542004107	0.586736768
0.63499521	0.057149658	0.081633196	0.216643225	0.385677383	0.472575713	0.541435313	0.586430776
0.633103481	0.057019001	0.081605315	0.216555419	0.38483999	0.471018118	0.5358938	0.586249569
0.632918727	0.056758746	0.080742556	0.216311073	0.384592552	0.470646175	0.534172969	0.586916067
0.632791721	0.056653369	0.080263526	0.216333354	0.384028592	0.469635342	0.533428361	0.586639554
0.631103443	0.05657681	0.080274652	0.215928097	0.384053066	0.468044997	0.532895468	0.586343548
0.631328429	0.056512078	0.08020978	0.215908168	0.384150323	0.466243154	0.532785237	0.585869999
0.630241188	0.056359296	0.080197824	0.215470261	0.3842291	0.465970712	0.53083132	0.584278043
0.629491867	0.056354054	0.08014996	0.215394996	0.384056212	0.464282058	0.531239532	0.583864604
0.628307966	0.056233491	0.080142463	0.214576875	0.383258597	0.463632885	0.531022418	0.583268227
0.627677697	0.056234153	0.080116412	0.213742438	0.380757876	0.462525243	0.530536779	0.58221927
0.627563276	0.056119662	0.07999814	0.213547733	0.380750333	0.462926586	0.5295934	0.582481417
0.625915926	0.055988696	0.080000292	0.213560634	0.380435507	0.462379327	0.529207074	0.582465941
0.626256173	0.055897546	0.079934304	0.213479339	0.380428858	0.461951446	0.528685957	0.582154783
0.625474217	0.055751887	0.079878635	0.213505616	0.379004096	0.461741036	0.528531402	0.582528307
0.624886736	0.055655054	0.079496351	0.212407654	0.378853534	0.461510415	0.528270401	0.582265297
0.62311712	0.055564204	0.07943235	0.212362271	0.378826916	0.460624783	0.526943414	0.581107014
0.61920019	0.055308139	0.079426485	0.212109633	0.378776049	0.45893322	0.526203751	0.579194442
0.619033455	0.054903649	0.079459366	0.212071309	0.377472148	0.457150041	0.525563357	0.575298116
0.618317964	0.054592365	0.079362845	0.212014726	0.377296658	0.457148384	0.523791814	0.572421919
0.617176982	0.054529872	0.078825727	0.211977624	0.376471514	0.456644818	0.52403754	0.571735093
0.616671257	0.054123637	0.078497002	0.211640817	0.376474216	0.456480433	0.523130883	0.571755465
0.616461235	0.054143641	0.078492654	0.211252644	0.37626132	0.454903819	0.521294592	0.571779343
0.615338891	0.053986787	0.078490237	0.210682748	0.375857178	0.454814378	0.521242027	0.571752552
0.61527996	0.054018471	0.078500301	0.210556321	0.375845053	0.454829549	0.518806359	0.571139414
0.61128806	0.053796446	0.078212955	0.210579022	0.375751505	0.454291556	0.519081476	0.571169958
0.60982797	0.053517757	0.078081507	0.209907078	0.375125532	0.453611017	0.518757849	0.571446526
0.609246939	0.053329731	0.077958806	0.208945705	0.374529497	0.453653092	0.518142664	0.57025396
0.608825481	0.052872334	0.077988469	0.208643536	0.374068251	0.452491904	0.51626986	0.570096269
0.607288695	0.05286545	0.077925566	0.208410684	0.373034084	0.452467391	0.515300559	0.569670157
0.60641492	0.052641627	0.077678973	0.208393285	0.372884628	0.452557793	0.511891053	0.56959484
0.605035325	0.052623203	0.077556616	0.207974815	0.372717009	0.452323387	0.510378425	0.568804934
0.604905829	0.052541022	0.077441415	0.207906637	0.372299616	0.451522091	0.510151355	0.567800147
0.602173077	0.05246099	0.077351147	0.207918883	0.372089054	0.451442073	0.510131309	0.567434441
0.60230704	0.052352389	0.077362576	0.207441119	0.371349674	0.450269614	0.509292566	0.564727163
0.602367393	0.052020353	0.076978292	0.20707676	0.370780095	0.449506305	0.50631261	0.564689938
0.601676145	0.051751889	0.076991789	0.206971452	0.369909255	0.449706504	0.504847942	0.564959657
0.601650546	0.0517417	0.076715545	0.207132582	0.369463765	0.447254233	0.504328033	0.564127497
0.598672501	0.051624078	0.07675221	0.206988266	0.369275271	0.447282572	0.503271501	0.563891347
0.598472027	0.051574013	0.07670945	0.2060669	0.368696004	0.447453729	0.503084506	0.561900901
0.597857234	0.051432098	0.076675035	0.205572936	0.368462729	0.446349749	0.502429557	0.561012842
0.59725397	0.051281552	0.076460695	0.205473095	0.367678193	0.446022126	0.502439656	0.557766015
0.597543172	0.051139705	0.07643887	0.205203656	0.366939561	0.445682196	0.501999655	0.553298984
0.597455186	0.051166771	0.075984628	0.204967981	0.366867744	0.44388178	0.501385164	0.552785048
0.597313446	0.051167523	0.075876086	0.204582306	0.365613441	0.443801461	0.500682325	0.550849065
0.597246343	0.051138977	0.075459826	0.204612189	0.364688394	0.443212075	0.500505186	0.548754468
0.593036804	0.050979921	0.075398484	0.204595673	0.364386068	0.439206717	0.499185531	0.548410651
0.591590371	0.050431355	0.07526972	0.204018295	0.364170562	0.439326901	0.499023059	0.548143009
0.591304518	0.050071495	0.075246628	0.203918283	0.363779372	0.439130862	0.496644578	0.546395269
0.59120666	0.050081564	0.075009953	0.203883909	0.363858509	0.439295366	0.496868542	0.54584006
0.590888184	0.050053775	0.074717409	0.203705876	0.363288191	0.438483171	0.496487026	0.545312051
0.590301031	0.049935104	0.074606981	0.203764719	0.362906805	0.438452987	0.496644217	0.544998157
0.589999205	0.049769664	0.074411984	0.203181523	0.36250579	0.438418921	0.496392084	0.545254931
0.589969664	0.049769265	0.074423454	0.20319333	0.362457467	0.437565804	0.49515429	0.544535074
0.588985176	0.04954617	0.073957331	0.202910785	0.362114808	0.436570895	0.495046423	0.544058928
0.58843035	0.049463825	0.073989835	0.2028867	0.362141979	0.436713022	0.49519679	0.542308138
0.588408196	0.048841416	0.073991454	0.202819153	0.361485681	0.436396458	0.495083717	0.539752348
0.585654276	0.048693428	0.073505619	0.202271096	0.36031911	0.436170129	0.495141848	0.534996002
0.58528426	0.048331365	0.073373546	0.201715371	0.360156648	0.435735358	0.492697939	0.534963514
0.585041421	0.04830902	0.0731846	0.200624828	0.360055147	0.43563523	0.49273187	0.535021739
0.583287723	0.048180438	0.0731478	0.200493975	0.359993406	0.434042065	0.488919638	0.533515907
0.582967012	0.048191597	0.073024973	0.20055969	0.359907421	0.433419041	0.488406255	0.532876846
0.582997921	0.048136658	0.072893508	0.200522654	0.358736382	0.432698078	0.488138613	0.53254782
0.580700202	0.048098725	0.07291853	0.200106522	0.358871645	0.432722373	0.486992615	0.532261584
0.577198988	0.04804943	0.072785551	0.200116337	0.357964961	0.43271979	0.486800478	0.530762045
0.576911715	0.048104045	0.072664035	0.19985291	0.357646051	0.432033519	0.486473205	0.52958891
0.575361147	0.047986985	0.072170474	0.199839502	0.356317566	0.431806231	0.486066122	0.527979257
0.575016796	0.048006195	0.072016901	0.199777698	0.356128186	0.43028329	0.486383749	0.527501736
0.573929308	0.047868793	0.071249412	0.19962668	0.35599906	0.430387526	0.486044401	0.527366022
0.572358083	0.0473908	0.071203868	0.199205937	0.354054704	0.430072262	0.486013578	0.527156025
0.571897495	0.047141379	0.071213721	0.199139352	0.353992216	0.430060928	0.48478938	0.52446006
0.571896025	0.047088477	0.071112484	0.199136046	0.352799264	0.429220468	0.484756225	0.52297452
0.571108352	0.046789636	0.071052995	0.198922606	0.352558372	0.429005725	0.482833146	0.523030371
0.57103102	0.046632955	0.070910663	0.198518902	0.351929493	0.428888639	0.48237375	0.523121806
0.570754053	0.046624604	0.070716089	0.198188834	0.35136055	0.427224807	0.482068844	0.520832973
0.569045887	0.046332087	0.07041923	0.197068247	0.351202677	0.426324559	0.482047155	0.519184416
0.569303784	0.046035248	0.069920592	0.196906191	0.350907681	0.426193163	0.4805004	0.517971218
0.567014932	0.045960889	0.069941142	0.196931203	0.349201739	0.426202764	0.480457123	0.517509209
0.566673038	0.045972758	0.069769076	0.196712741	0.349036558	0.426127391	0.480500727	0.517336809
0.566564369	0.045738259	0.069773366	0.196385397	0.348739485	0.425567963	0.480088546	0.514894792
0.566432757	0.04558233	0.069426183	0.195922824	0.348654812	0.425757571	0.479133584	0.514309914
0.566412066	0.045564027	0.069420597	0.195727858	0.348215879	0.425759857	0.479155608	0.51409443
0.565694997	0.045534446	0.069024553	0.195545968	0.346085774	0.424971218	0.476471298	0.514070138
0.564557426	0.045443989	0.068766179	0.194945303	0.345787699	0.424479148	0.475275945	0.51373883
0.564254804	0.045398833	0.068565199	0.194715332	0.345488355	0.423185447	0.475109142	0.51256042
0.563569517	0.045430937	0.068569933	0.194662572	0.344889423	0.421688513	0.475107998	0.511912237
0.563282996	0.045445197	0.068137421	0.194424064	0.344249859	0.421500781	0.472082665	0.511639458
0.562635629	0.045381515	0.067902803	0.194309052	0.344299902	0.4215796	0.472026836	0.511923395
0.560894	0.045383769	0.067324814	0.19432056	0.344357427	0.419832181	0.471492521	0.512103767
0.560284684	0.0452694	0.066913961	0.194207087	0.344081428	0.419352305	0.470831361	0.51178517
0.55729604	0.045170452	0.066851326	0.194021624	0.343163673	0.417808945	0.46978449	0.509861229
0.55676699	0.045145638	0.066866838	0.193909377	0.343231969	0.417507821	0.469604461	0.509932994
0.556761603	0.044986735	0.066730999	0.193644302	0.343030228	0.417404733	0.469756898	0.508914962
0.556847992	0.044960199	0.066479995	0.193530131	0.343046026	0.416074085	0.470160076	0.508607867
0.556616131	0.044761692	0.066247718	0.19295336	0.343015837	0.416034749	0.470116449	0.507661803
0.556425825	0.044683885	0.066057204	0.192193274	0.342905832	0.415351734	0.47036279	0.506659531
0.556212294	0.044664849	0.06588169	0.192143869	0.34261809	0.415427309	0.468860692	0.505298665
0.555556203	0.044498544	0.065161943	0.192026299	0.342441719	0.415543333	0.463546111	0.505425484
0.555041391	0.044388171	0.065021961	0.191171856	0.339750906	0.415372945	0.462527293	0.503412537
0.55499347	0.044300783	0.064866106	0.191170857	0.338152869	0.415257696	0.462449024	0.502823624
0.554003035	0.044211924	0.064887376	0.190425137	0.336477657	0.415210098	0.462039626	0.502959327
0.553529179	0.044210203	0.064693741	0.190321697	0.335903476	0.414793048	0.461211181	0.501820062
0.552421831	0.044085525	0.064102016	0.190263671	0.33532031	0.414190529	0.460350092	0.501979714
0.551832957	0.044079299	0.063690013	0.189084091	0.335341767	0.414270436	0.460196491	0.50050777
0.550773482	0.043888577	0.063540451	0.188875108	0.334684765	0.414243905	0.460275085	0.499595392
0.550832927	0.043854744	0.063576262	0.188517407	0.332079901	0.414205539	0.459368945	0.499034219
0.550564785	0.043831498	0.063595643	0.1885052	0.331592753	0.413679736	0.459806185	0.499172054
0.549788652	0.043822381	0.063496965	0.188493915	0.331347035	0.412675992	0.45955913	0.496518987
0.549584597	0.043493271	0.06309487	0.188405942	0.331061169	0.412213798	0.45942332	0.495176265
0.548392046	0.043333803	0.063124694	0.188345699	0.331172516	0.411238841	0.458914332	0.495185362
0.54354159	0.043249351	0.062767049	0.188124417	0.330174527	0.411394431	0.458589494	0.494837777
0.542755191	0.043097817	0.062666115	0.187848015	0.330197128	0.411188775	0.458484105	0.494350182
0.542560927	0.042942463	0.062561703	0.187709127	0.328254418	0.411337529	0.458120702	0.492442018
0.542365109	0.042745477	0.062018264	0.187519958	0.328150991	0.411127095	0.457201435	0.492005007
0.539336463	0.042733796	0.061905281	0.18734143	0.328125777	0.410971163	0.456770397	0.492026904
0.53732937	0.042524451	0.061900024	0.186888243	0.327771896	0.410960296	0.456817478	0.491250497
0.537387438	0.042430762	0.061875885	0.186566913	0.327727889	0.410867417	0.456922345	0.490778862
0.536740194	0.042272691	0.061858694	0.186606189	0.327127258	0.410850448	0.457077109	0.490457373
0.536081506	0.042186658	0.061069908	0.186082278	0.326592028	0.41018278	0.457132821	0.488788435
0.535857117	0.042157685	0.060930188	0.185986155	0.326264005	0.409760946	0.454989875	0.488495721
0.535412239	0.042000703	0.060550852	0.185808646	0.326399028	0.409371512	0.454890851	0.488202526
0.535308132	0.041937865	0.060399571	0.185563981	0.326003263	0.409112761	0.454844882	0.488000875
0.534565001	0.04185298	0.060323464	0.185536455	0.325783686	0.409107408	0.454469724	0.487496375
0.533668857	0.04183967	0.06019628	0.185528792	0.325368385	0.409076699	0.454522151	0.487081878
0.532661615	0.041855043	0.060086424	0.185486796	0.32479027	0.408625314	0.454392377	0.486361097
0.532463879	0.041716846	0.059926904	0.185221547	0.322177343	0.408227261	0.454311033	0.484337039
0.531941548	0.041553202	0.059908776	0.18508955	0.322117757	0.408369206	0.45233056	0.482854203
0.531725375	0.041326563	0.059915057	0.185069727	0.321832582	0.40665515	0.450825403	0.482634212
0.531667864	0.040549433	0.059731027	0.184776827	0.321407514	0.405189733	0.45010978	0.48231364
0.530065486	0.040558504	0.059547782	0.184430187	0.321269895	0.403780467	0.448852745	0.481721066
0.529671796	0.04043043	0.059307135	0.183408258	0.32085776	0.4030003	0.448836485	0.480483617
0.528683791	0.040418276	0.059288131	0.183009435	0.320752331	0.401755471	0.446870156	0.480395694
0.527772018	0.040239878	0.059173316	0.182578799	0.32066493	0.401793163	0.446467138	0.478672504
0.52645992	0.040066451	0.059048674	0.182506457	0.320679488	0.401876612	0.445660582	0.477873162
0.526143977	0.039949708	0.058741112	0.181329678	0.319955778	0.400269395	0.445190631	0.476976822
0.52421662	0.039943277	0.058709125	0.181018308	0.319366613	0.398577808	0.444987314	0.476404489
0.523929951	0.039855901	0.058225618	0.180981522	0.319154337	0.398204619	0.445268596	0.476342283
0.523966762	0.039731949	0.05807346	0.180901732	0.318947729	0.397352612	0.444430648	0.475905685
0.524074657	0.039711145	0.057704851	0.180883491	0.318934942	0.395361656	0.444220773	0.475614515
0.523081509	0.039697167	0.057427268	0.180855886	0.318538018	0.395452109	0.443260564	0.475128663
0.521903008	0.039438528	0.057380863	0.180981162	0.318324379	0.39541798	0.44229051	0.475448138
0.519732009	0.03936705	0.05728561	0.180793546	0.317163138	0.394834615	0.441904044	0.472638223
0.519208462	0.039236267	0.057175656	0.18051459	0.316734831	0.394454677	0.437754871	0.469492048
0.518592948	0.039141018	0.057100467	0.180097568	0.316551838	0.394463596	0.436691039	0.468978591
0.518354237	0.03911366	0.056970165	0.17986172	0.315697621	0.393597226	0.436589761	0.467495375
0.517238469	0.039060375	0.056905917	0.179583624	0.315720982	0.393530063	0.435154506	0.466725161
0.51690725	0.038992778	0.056854345	0.179302286	0.315079311	0.392851031	0.434763835	0.466660724
0.516830661	0.03885475	0.05681531	0.179365905	0.314936072	0.39254448	0.433483583	0.466689757
0.51439465	0.038818095	0.056786309	0.179126499	0.314771756	0.391741051	0.43174245	0.465911581
0.514223144	0.038771434	0.056734358	0.178910372	0.314759596	0.390677724	0.430803465	0.4645513
0.513483187	0.038671286	0.056702635	0.178872064	0.314753808	0.390707692	0.430649538	0.46391106
0.513186367	0.038525433	0.056724113	0.178847746	0.314443481	0.389050503	0.430286071	0.461904707
0.512729148	0.038544497	0.056761781	0.178670642	0.312587662	0.388694466	0.430261664	0.461262689
0.511966744	0.038255651	0.056761889	0.178399331	0.312160898	0.388125974	0.430358708	0.460226951
0.510850017	0.038136248	0.056739572	0.178375332	0.31083702	0.388041208	0.429604132	0.459458019
0.5091608	0.038029316	0.056440101	0.178169822	0.310168258	0.386735119	0.428960503	0.459672195
0.509044794	0.037887833	0.056373783	0.177972918	0.31018371	0.386720504	0.428984721	0.457931109
0.509226129	0.037531767	0.056355294	0.177784143	0.310005484	0.382666446	0.428330129	0.454862757
0.507753343	0.037524831	0.056367571	0.177514409	0.309556146	0.382228898	0.42442384	0.451743981
0.505985512	0.037311275	0.055922664	0.177344273	0.309609849	0.381778318	0.423295435	0.450887736
0.506029321	0.037108368	0.055875118	0.177185238	0.309519823	0.381824492	0.422185575	0.449586919
0.505999804	0.036988575	0.055683496	0.177040005	0.308831394	0.381156671	0.422450949	0.448484768
0.505946435	0.03697693	0.05565754	0.177046006	0.308614556	0.380168613	0.421495481	0.4487541
0.505841412	0.036607326	0.055161155	0.177048245	0.308544531	0.379113413	0.421179887	0.445553978
0.504419004	0.036456707	0.054933637	0.177059301	0.307555955	0.378936524	0.415732799	0.44382008
0.503147955	0.036334851	0.054815899	0.177043183	0.307029632	0.378300678	0.414857313	0.441238871
0.503054488	0.036117576	0.054756751	0.176804178	0.305652856	0.377498655	0.413695267	0.441142901
0.501824774	0.036111082	0.054587339	0.176756484	0.305591122	0.3774464	0.413413679	0.441385628
0.500822597	0.036127737	0.054593532	0.176157813	0.305404985	0.377180396	0.413140578	0.44140737
0.500650108	0.036101626	0.054218141	0.176091982	0.304581644	0.376952624	0.412236996	0.440889873
0.499842039	0.036034715	0.054021248	0.176142879	0.304490038	0.37444444	0.41102788	0.440798341
0.499687233	0.035980692	0.053845032	0.17616354	0.303866698	0.374374285	0.408880792	0.439744212
0.497464855	0.035984955	0.053542113	0.175639078	0.30322376	0.373740311	0.408472128	0.439760325
0.497384394	0.035899115	0.053437612	0.175590632	0.303047452	0.37328769	0.406947661	0.439501646
0.497087853	0.03585272	0.05332887	0.175164391	0.301834972	0.373099331	0.40553558	0.438044207
0.495927879	0.035852534	0.052277158	0.17495994	0.301777117	0.371895614	0.404956669	0.43783772
0.494834712	0.03581515	0.051066491	0.174615645	0.301289701	0.371224113	0.404646343	0.436714677
0.494649652	0.035731364	0.05106671	0.174617868	0.300586206	0.37042616	0.404550525	0.436464954
0.493726734	0.035549921	0.051047527	0.174577268	0.300552099	0.370488949	0.402720583	0.436126032
0.491900805	0.035492248	0.051000935	0.174417584	0.299957697	0.370126275	0.402683478	0.435960208
0.491028168	0.035473784	0.051032453	0.174370422	0.299387494	0.367388871	0.402499486	0.435480821
0.490799809	0.035477333	0.050945764	0.174223438	0.299429415	0.367339139	0.401626515	0.434784454
0.49088245	0.035137901	0.050850577	0.174198927	0.298486885	0.366964874	0.397842824	0.433423397
0.48972124	0.035130062	0.050544935	0.173874442	0.298040934	0.363833356	0.396722444	0.432152659
0.487895166	0.034708955	0.050558339	0.173801186	0.297446155	0.363314985	0.3964734	0.431757296
0.487171487	0.034436356	0.050295042	0.173842766	0.297167758	0.363106919	0.396234327	0.429286013
0.485487056	0.034377759	0.050301117	0.173707895	0.297153852	0.363024608	0.394763993	0.428777465
0.485466867	0.034328035	0.049821358	0.172697555	0.297052077	0.36305785	0.394781263	0.428735935
0.484399423	0.034207607	0.049655444	0.172443045	0.296849463	0.360733755	0.394435141	0.428177076
0.483861206	0.034042861	0.049545122	0.172310882	0.295748688	0.358876521	0.394153867	0.428059273
0.483091459	0.033984389	0.048815385	0.172242905	0.293395263	0.358890655	0.394253433	0.427062016
0.483145014	0.033884795	0.048792238	0.171444386	0.292898275	0.359059345	0.393909799	0.426105044
0.482943344	0.033596974	0.048807929	0.170713844	0.292929518	0.359177265	0.393925645	0.426007238
0.480995554	0.033530194	0.048621665	0.170670656	0.292695024	0.358422013	0.393682524	0.425340065
0.480776771	0.033427053	0.048626917	0.170723948	0.291480037	0.358363261	0.391392812	0.424846237
0.480405749	0.033144916	0.048606632	0.170184685	0.291360138	0.358220972	0.391182571	0.424947879
0.479745939	0.032899983	0.04862083	0.170107727	0.290172632	0.35769615	0.390432183	0.424250497
0.47829979	0.032854355	0.048647958	0.169828929	0.289420874	0.357371821	0.390977806	0.424117646
0.477918742	0.03265545	0.048597613	0.169649361	0.288432286	0.357149339	0.389609221	0.423110621
0.477043786	0.032535172	0.048182133	0.169590328	0.288270788	0.357017127	0.38960519	0.418824655
0.476799836	0.032122791	0.048070911	0.169132242	0.287975119	0.355429239	0.389158302	0.419486483
0.475973619	0.032092125	0.048033828	0.168977934	0.28795564	0.354805015	0.38914151	0.419151421
0.47523439	0.032029486	0.048043734	0.168817413	0.287890183	0.354571147	0.388738033	0.418555852
0.473693719	0.03178429	0.048037473	0.168466485	0.287493264	0.354169594	0.388006783	0.418226842
0.473646932	0.031760509	0.047694436	0.168381028	0.287069976	0.354084685	0.388080531	0.417259295
0.472193476	0.031707612	0.04764085	0.168440108	0.287015726	0.354029899	0.38640363	0.415681887
0.472186727	0.031598178	0.047636892	0.168308591	0.286939336	0.353224456	0.386172804	0.415374369
0.472251988	0.031622615	0.047513428	0.168326195	0.286180844	0.352433427	0.385952126	0.415165904
0.471735981	0.031643186	0.047503328	0.168305037	0.285034727	0.352294464	0.385986855	0.415048845
0.471587226	0.031615446	0.047477143	0.168298562	0.284764336	0.351422591	0.385659506	0.415048709
0.470588154	0.031612981	0.047417089	0.168092837	0.284578456	0.349057	0.385619155	0.414763505
0.469604335	0.031537943	0.047450064	0.167970642	0.284557085	0.348299781	0.385327164	0.41466926
0.469755855	0.031338504	0.047457145	0.167651493	0.284321699	0.346756738	0.384820331	0.413407924
0.469636424	0.031251257	0.047367552	0.167648776	0.28378252	0.345104044	0.38421572	0.413458311
0.469281706	0.031250481	0.04737212	0.167659024	0.283674388	0.341243365	0.383293688	0.412599366
0.469287765	0.030905915	0.046949504	0.16688303	0.283751847	0.341161002	0.381806984	0.412334097
0.469234344	0.030833102	0.04701519	0.166776626	0.282804316	0.340957583	0.381158219	0.412309614
0.469176363	0.030559955	0.047033065	0.166202825	0.282248302	0.339776508	0.380903259	0.411624346
0.468817709	0.030404802	0.04694957	0.165942292	0.281305685	0.337488121	0.378916745	0.411405168
0.468223979	0.030403503	0.046933992	0.165291859	0.279682234	0.336600558	0.379026538	0.411300851
0.468231232	0.030375517	0.046916855	0.165134859	0.278628172	0.336188688	0.379250322	0.409108757
0.468361377	0.030046937	0.046842974	0.165104976	0.278257235	0.336172671	0.37772934	0.407447926
0.468038101	0.030054599	0.0467136	0.164969446	0.277024275	0.336055138	0.377411693	0.406158891
0.467900159	0.029920092	0.04624954	0.164732781	0.276847117	0.335564819	0.377250235	0.403743621
0.467920927	0.029798366	0.046107534	0.164572776	0.276789125	0.33510271	0.376297757	0.402960807
0.467470197	0.029710879	0.04596451	0.164426063	0.276694087	0.3327535	0.375255883	0.401741177
0.466742155	0.029597512	0.045960783	0.164124869	0.27644738	0.332358134	0.374713525	0.401754065
0.465928905	0.029528493	0.04560149	0.163591128	0.275663297	0.332098104	0.374277098	0.401542503
0.465183603	0.029467182	0.045512756	0.1635751	0.274730516	0.33205149	0.371985653	0.401680973
0.462967995	0.02947205	0.045150024	0.163447945	0.27475721	0.332056362	0.370587554	0.401423643
0.462487193	0.029204987	0.045070114	0.163351545	0.274687425	0.331808487	0.369756279	0.400639975
0.461879397	0.029173791	0.044737689	0.163117851	0.274641785	0.330741145	0.368079581	0.400146288
0.460509634	0.028716658	0.044609689	0.162422978	0.274658976	0.330606692	0.367396631	0.399711121
0.45790625	0.028476027	0.04450907	0.162116897	0.274206606	0.330553685	0.366914816	0.395386837
0.457475822	0.028472858	0.044444431	0.162029578	0.27390436	0.329665256	0.366464501	0.393476681
0.456570047	0.028465722	0.044111485	0.161865955	0.273897121	0.329853251	0.365851356	0.392918466
0.455729015	0.02842311	0.043782424	0.161824632	0.272246031	0.329699164	0.365709613	0.39307039
0.45362001	0.028208462	0.043634035	0.161789918	0.271352002	0.329429434	0.365483388	0.391544688
0.453093305	0.028224949	0.043596252	0.161746285	0.271274752	0.328390646	0.363854712	0.391139211
0.45300104	0.028208832	0.04358754	0.161401136	0.270745578	0.32720403	0.363642149	0.390531544
0.452941141	0.027919633	0.043426381	0.161581244	0.269890242	0.325461928	0.362654105	0.389537476
0.450414381	0.027862264	0.043436325	0.16150078	0.269355952	0.324055467	0.361783136	0.387788122
0.449670455	0.027767797	0.043348835	0.161231209	0.269140527	0.323692239	0.361473171	0.387640727
0.446763059	0.027762553	0.043160162	0.161245409	0.269032731	0.323484951	0.360949054	0.387320266
0.446892585	0.027695758	0.042732766	0.161175042	0.268177848	0.321853698	0.360396899	0.38713976
0.444341282	0.027461301	0.042695279	0.160819657	0.268023544	0.320710317	0.36044711	0.386462777
0.444196122	0.02742884	0.04265906	0.160105748	0.267727009	0.319325645	0.3593418	0.386561766
0.443963812	0.027289777	0.042628953	0.160018352	0.267386446	0.319043563	0.358074728	0.385006354
0.443516805	0.027169141	0.042494186	0.160045025	0.267067745	0.31852953	0.358088456	0.384509112
0.443313584	0.027044447	0.042394992	0.159425428	0.266863941	0.318031602	0.357113842	0.384356577
0.442787499	0.026701453	0.042405359	0.159405412	0.266839292	0.317411669	0.357341592	0.383535016
0.442525854	0.026280372	0.042252063	0.15919069	0.265514954	0.31650683	0.357184857	0.383735996
0.439193725	0.026097556	0.042111638	0.159095301	0.264651565	0.316470361	0.356129553	0.383386772
0.438788041	0.026017979	0.042043538	0.158474277	0.264363038	0.315623695	0.354984376	0.38333079
0.437996355	0.025848765	0.042040925	0.158427597	0.264297566	0.314978245	0.354916606	0.382985893
0.437757571	0.02567641	0.041522685	0.158388822	0.264179328	0.315051234	0.354561904	0.382704959
0.436749002	0.025276507	0.041506181	0.158263361	0.263313151	0.314498787	0.353889273	0.383088793
0.435775647	0.025256176	0.041322573	0.158162516	0.262980479	0.310956969	0.352384584	0.382750751
0.435103328	0.025249037	0.041173342	0.157530802	0.262144488	0.309481273	0.352386097	0.374645325
0.434859748	0.025151476	0.041028544	0.157295491	0.261469691	0.309214009	0.352365055	0.373430342
0.434399148	0.025135186	0.040788911	0.157213515	0.260741897	0.308511517	0.351705388	0.371236298
0.433976632	0.024550713	0.040732065	0.156872024	0.260375164	0.307173288	0.351795695	0.368923482
0.433136068	0.024552056	0.040709219	0.156841953	0.260333451	0.307180164	0.350946096	0.367672447
0.432853805	0.024527582	0.040683626	0.156528948	0.258551346	0.306269208	0.350242081	0.367192536
0.432425986	0.024547474	0.040547168	0.156257529	0.258024606	0.3054398	0.350240803	0.364558819
0.432348549	0.024412975	0.040552389	0.155679018	0.258063401	0.304337685	0.347612913	0.361935087
0.432311188	0.024319327	0.040429666	0.15567577	0.25784718	0.304111388	0.347741402	0.361244495
0.431409377	0.024261724	0.040143815	0.155288336	0.257310622	0.303190788	0.34689641	0.361104381
0.429491548	0.02414723	0.039959222	0.155052822	0.25671024	0.302681842	0.345946654	0.36092964
0.428678088	0.024021563	0.039700792	0.154486445	0.256271099	0.301564635	0.345606371	0.360891819
0.427951384	0.023879071	0.03966837	0.153898114	0.256330855	0.301006173	0.343780455	0.359023835
0.427522033	0.023644178	0.039669316	0.153670954	0.255808665	0.300227205	0.34325823	0.358731846
0.426911536	0.023313953	0.039605019	0.153608904	0.255445215	0.298717425	0.343215297	0.357110942
0.426304724	0.023267363	0.039618475	0.153165506	0.254985502	0.297746858	0.342695263	0.357309149
0.426144455	0.023244902	0.039589775	0.15253597	0.254744025	0.297402142	0.341050138	0.356863302
0.426064589	0.022764594	0.039508561	0.152268693	0.254467565	0.297295503	0.339880918	0.356347775
0.42547288	0.022763974	0.039519508	0.152065107	0.252120244	0.296660491	0.339520719	0.355398808
0.423350755	0.022759889	0.039488747	0.151310992	0.250624023	0.295830116	0.339112664	0.3555854
0.422484026	0.022741145	0.039416128	0.151309308	0.24962821	0.295738025	0.338444114	0.355247921
0.420821568	0.022595213	0.039345305	0.150925297	0.249382677	0.293828791	0.338124732	0.355039808
0.418062569	0.022580603	0.039240883	0.150896024	0.249100235	0.291263522	0.337431584	0.354738204
0.418080057	0.022542883	0.039248769	0.150887569	0.248874799	0.290396324	0.334858102	0.353900062
0.413909088	0.022522828	0.039051228	0.150633103	0.246723785	0.28959732	0.334846441	0.353703024
0.413731958	0.022452755	0.038942186	0.150431581	0.245159935	0.289452698	0.334552872	0.353485076
0.413432649	0.022285078	0.038870036	0.150284096	0.245140273	0.289286251	0.331873516	0.353502261
0.412211639	0.022143915	0.038595887	0.150009547	0.243185769	0.289287634	0.331685288	0.350881575
0.412143061	0.021942825	0.038519276	0.14951652	0.243024234	0.288276515	0.328916146	0.348941538
0.410785748	0.021867514	0.038439628	0.148906039	0.242387284	0.288007787	0.328501971	0.345436915
0.410204435	0.021500301	0.038442486	0.148859787	0.242146075	0.287591041	0.327915737	0.345222351
0.409652547	0.021434688	0.038386418	0.148766982	0.242126182	0.287568884	0.326832298	0.34420882
0.409257302	0.021332833	0.038364418	0.14870374	0.240922027	0.2871051	0.325151892	0.343925081
0.407636371	0.021300199	0.038043125	0.148512609	0.240761407	0.286970128	0.32327503	0.343907731
0.406185638	0.021195215	0.038086755	0.148423186	0.240365151	0.286672769	0.32247726	0.343639236
0.405819842	0.020885954	0.038088738	0.147933145	0.239679949	0.285376703	0.322357231	0.343411762
0.405278484	0.02084646	0.037893128	0.14795298	0.239490175	0.284106084	0.318729565	0.343000659
0.404058632	0.02068526	0.037853267	0.147801904	0.239489233	0.283386008	0.318702939	0.341909388
0.401720714	0.020691549	0.037833596	0.147748501	0.239068423	0.283141045	0.316753619	0.341744349
0.401695882	0.020448469	0.037715128	0.147642647	0.238817934	0.282927873	0.315366967	0.338507557
0.401706049	0.02044059	0.03728613	0.147586897	0.238825257	0.282818034	0.31545981	0.338166996
0.401162832	0.020302578	0.037178446	0.147582747	0.238167882	0.282582892	0.315507153	0.335941205
0.399909271	0.020289216	0.037071195	0.147149971	0.238018179	0.281983815	0.313000261	0.335156438
0.399749461	0.020231952	0.037027109	0.146927014	0.237651558	0.280135961	0.312503412	0.331370545
0.399697892	0.02002559	0.036985297	0.146800705	0.237727244	0.279468175	0.312502169	0.329364418
0.399686858	0.019866337	0.036946435	0.146596514	0.237723233	0.277845215	0.31051112	0.329289899
0.399256132	0.019831538	0.036910377	0.146495395	0.237406907	0.276619203	0.309534921	0.329324896
0.397449266	0.019766637	0.036804457	0.146419542	0.237289468	0.276526067	0.308400186	0.329384775
0.396672703	0.019715701	0.036778789	0.145887965	0.23734734	0.27649855	0.307851689	0.328888143
0.395515927	0.019530035	0.036763236	0.145591762	0.237170275	0.276225964	0.305907985	0.328750425
0.395366997	0.019460975	0.036512545	0.145607322	0.236972398	0.276016523	0.304524708	0.328017492
0.395305955	0.019415773	0.03642071	0.145233547	0.235689789	0.275479396	0.303621588	0.326147425
0.394961643	0.019388329	0.03619679	0.144438759	0.23511421	0.275083485	0.302940906	0.325567919
0.393757319	0.019360541	0.035912967	0.143596545	0.23511358	0.273755144	0.302883634	0.324944111
0.393619876	0.019354513	0.035815803	0.143601182	0.234707414	0.272592386	0.30218906	0.324945894
0.393013086	0.019186559	0.035705751	0.143531793	0.233793196	0.271366166	0.298601961	0.32487074
0.392838968	0.0191816	0.035694225	0.143230817	0.233768201	0.270973147	0.298567376	0.324570095
0.392318993	0.01909428	0.035601294	0.143121095	0.233653451	0.269351051	0.298166311	0.323725726
0.392179765	0.018947212	0.035450713	0.143073664	0.232882849	0.266128289	0.297677636	0.322901386
0.3921476	0.018897198	0.0355115	0.142756576	0.232866638	0.265553602	0.297240608	0.322838878
0.391859308	0.018887895	0.035528928	0.142160273	0.232543203	0.265563264	0.297245369	0.322611706
0.389550305	0.018780911	0.035457998	0.141575526	0.230756236	0.264835765	0.296550892	0.322638647
0.389566313	0.018504112	0.035404971	0.141400192	0.230671446	0.264761479	0.295971975	0.322548114
0.388895115	0.018487568	0.03529119	0.141034184	0.230043743	0.264501368	0.296001166	0.319083921
0.388678814	0.018449738	0.035085633	0.140843252	0.229880607	0.264440324	0.295451609	0.319029072
0.388422985	0.018347145	0.03502087	0.14068379	0.229610341	0.263133481	0.295381894	0.318639698
0.387446323	0.018217752	0.03501977	0.140554519	0.229587151	0.261165575	0.294375271	0.318465254
0.387156375	0.01821776	0.034904611	0.140428916	0.229127219	0.261142926	0.29404169	0.318247183
0.387200558	0.01813332	0.034841535	0.140380494	0.228541076	0.260756366	0.292702695	0.317788167
0.386673451	0.017944367	0.034857711	0.140192334	0.227908131	0.259674728	0.292282368	0.316932669
0.386659703	0.017949954	0.034687901	0.140137337	0.227426461	0.257873258	0.292434613	0.314725387
0.386450831	0.017912029	0.03469389	0.140052774	0.225999472	0.257153755	0.291520354	0.314439912
0.386384791	0.017854629	0.034527118	0.139692192	0.225998244	0.256613081	0.288576499	0.314419201
0.386111719	0.017865387	0.034381676	0.139730004	0.224548057	0.256326318	0.288245358	0.314276216
0.385384267	0.017804464	0.034308215	0.139720389	0.223341576	0.25599567	0.288327862	0.313906829
0.385112462	0.017392358	0.034098109	0.13931589	0.222733673	0.254658557	0.288041911	0.313799229
0.384760946	0.017260708	0.034111156	0.13915906	0.219235764	0.25448228	0.287732444	0.313766959
0.384777419	0.017107572	0.034122968	0.139153698	0.218456174	0.254502043	0.287507332	0.312680979
0.384411	0.017048369	0.03401239	0.139106219	0.218048191	0.254312709	0.287137109	0.312578206
0.384412573	0.017023342	0.033881397	0.13838229	0.217711178	0.251597216	0.286477334	0.312082862
0.383906794	0.016846887	0.033863732	0.138220322	0.217022787	0.251334214	0.285945684	0.309532156
0.38233866	0.016796095	0.033729	0.137369882	0.216091724	0.250850259	0.285591089	0.308885877
0.382220627	0.016527069	0.033684416	0.137307258	0.215039797	0.250657482	0.285155696	0.308924701
0.382096886	0.016514498	0.033702984	0.137009527	0.214908315	0.250153108	0.284818812	0.308980297
0.382309484	0.016441969	0.033699571	0.136237485	0.214667706	0.250077759	0.283667185	0.308899518
0.382169939	0.016435748	0.033542199	0.136111018	0.213862997	0.249567603	0.282564076	0.3082601
0.382081102	0.016398221	0.033436596	0.135920519	0.212605218	0.249466818	0.28223178	0.308074575
0.37957401	0.016353569	0.033413377	0.135886713	0.212570347	0.249292035	0.281583135	0.307093596
0.377979427	0.016293314	0.033368412	0.135902399	0.212360017	0.248939387	0.281038289	0.305673981
0.377553359	0.015978043	0.033371562	0.134759167	0.211999158	0.248499422	0.278676328	0.305107374
0.377237408	0.0158199	0.033347448	0.133772677	0.211631074	0.246508533	0.275304341	0.304582698
0.376850654	0.015436335	0.033339711	0.133721919	0.211726606	0.246093728	0.274769203	0.304490921
0.376093116	0.015460789	0.033322067	0.133432551	0.211443717	0.2459274	0.271950882	0.304325605
0.375973423	0.015242638	0.033194862	0.133022838	0.211291125	0.245285192	0.271950868	0.303747464
0.375426116	0.015237553	0.033083915	0.131751018	0.211001752	0.244353211	0.271748097	0.302416184
0.375154457	0.01526892	0.0328685	0.13162628	0.210665446	0.243494336	0.271304265	0.301822591
0.374755724	0.015208674	0.032881365	0.131274049	0.210269651	0.242738674	0.266953352	0.301854733
0.373932369	0.015141561	0.032853526	0.130851522	0.210203929	0.242735659	0.266905067	0.298493241
0.372958671	0.015021563	0.032696056	0.130640287	0.209110256	0.24203714	0.266257888	0.297604288
0.372942503	0.015001767	0.032616007	0.130536466	0.208428237	0.24036302	0.266314845	0.297456151
0.37232661	0.014969993	0.032635222	0.130184878	0.207773645	0.240117186	0.266210596	0.297583424
0.37146147	0.014872083	0.032480989	0.130215529	0.206279465	0.239709429	0.26579902	0.297110804
0.370833563	0.014869427	0.032437582	0.13007196	0.204819865	0.239189048	0.265230635	0.296289976
0.37026803	0.01481022	0.032345963	0.129809809	0.204339602	0.237442173	0.264468387	0.295192624
0.368695978	0.014535226	0.032296682	0.129623277	0.203419901	0.236752921	0.264003166	0.294068354
0.365583277	0.014551391	0.032250996	0.129516969	0.201244638	0.236031373	0.262873186	0.292518894
0.365165859	0.014527518	0.032227063	0.129237846	0.201278173	0.235974599	0.262051213	0.291856567
0.36500342	0.014318034	0.032123109	0.129221876	0.199445663	0.235679213	0.261019276	0.288668837
0.364390121	0.01429359	0.032071161	0.128681473	0.1993092	0.235177711	0.261101359	0.288601618
0.363605884	0.014290256	0.032069092	0.128673997	0.199235492	0.234244321	0.260139457	0.287446527
0.363245236	0.014276435	0.032078588	0.127788268	0.198593855	0.232441688	0.259672837	0.285793413
0.362592595	0.014111431	0.032059124	0.127426575	0.198408949	0.231972734	0.259509949	0.285534646
0.362321659	0.014092055	0.032061473	0.12742677	0.19827119	0.230967703	0.257052513	0.284449567
0.362594145	0.014005085	0.032021668	0.127281754	0.196859267	0.230793051	0.256707777	0.283303876
0.362518804	0.013998695	0.032015925	0.127064514	0.196826371	0.23077617	0.256242339	0.280127881
0.362123642	0.0139598	0.032021021	0.126863361	0.196831177	0.229404222	0.255478133	0.279900368
0.361361628	0.013813926	0.03185979	0.126181099	0.196605101	0.228253002	0.255423872	0.279750312
0.36151635	0.013810687	0.031862156	0.125994759	0.19658637	0.228185007	0.255398922	0.279354746
0.361421801	0.013801635	0.031779199	0.125837972	0.195852439	0.228181531	0.255035998	0.279377379
0.361386318	0.013731389	0.031729572	0.125358687	0.194700676	0.2280224	0.254603253	0.278623184
0.361170059	0.01356592	0.031702003	0.125341216	0.194434351	0.227575589	0.254522022	0.27790709
0.360861014	0.013531991	0.031691476	0.125336064	0.193075323	0.225535993	0.254511125	0.275833797
0.360486677	0.013493604	0.031567426	0.125112594	0.192778399	0.223725797	0.253993509	0.275142693
0.360537295	0.013247321	0.031304995	0.124969006	0.192226102	0.223534014	0.253236896	0.274412818
0.360172891	0.01319311	0.031260573	0.124878656	0.191634733	0.222602076	0.253196795	0.273501173
0.359815818	0.013131125	0.031152205	0.124605916	0.19100771	0.220476344	0.253240293	0.273703699
0.359841924	0.012948997	0.031093269	0.124539676	0.18877163	0.219101567	0.25284793	0.273519055
0.357985097	0.012740164	0.030817305	0.124320803	0.188807157	0.218489169	0.252339359	0.272815472
0.357479246	0.012693236	0.030815112	0.124067649	0.188624861	0.218460037	0.252293485	0.27231734
0.357610395	0.01265977	0.030481861	0.123147529	0.188426258	0.218313811	0.251392228	0.271893219
0.357408967	0.012569969	0.030359015	0.123070986	0.188113632	0.216939366	0.251010022	0.2718958
0.356975877	0.012466656	0.030249286	0.122578559	0.187877605	0.217006651	0.2507385	0.271441371
0.35656074	0.012474158	0.030227778	0.122207302	0.187687128	0.21702249	0.250169614	0.27122789
0.356348383	0.012278657	0.029846938	0.121982183	0.187135623	0.216647132	0.249886399	0.270310558
0.355025004	0.012225942	0.029751988	0.121791025	0.18697539	0.215888078	0.248574178	0.268693542
0.354784281	0.011948124	0.029440358	0.121835543	0.186266117	0.215607411	0.248392978	0.26820549
0.354626345	0.011862129	0.029429734	0.120656691	0.186166162	0.215232681	0.248349688	0.268040006
0.354592435	0.01177976	0.029428897	0.12031445	0.185890868	0.215153595	0.248367224	0.266984769
0.354598285	0.011782882	0.028949475	0.119683972	0.185782368	0.213941443	0.248396182	0.265799079
0.35090521	0.011732049	0.028945728	0.119137968	0.184559604	0.213538879	0.247263412	0.265623056
0.350453023	0.011664633	0.028910906	0.118313475	0.18416187	0.21344267	0.24711659	0.26535411
0.348585627	0.011628889	0.028700251	0.118347466	0.184105623	0.21314513	0.246896189	0.264587868
0.347293634	0.011621977	0.028578843	0.118303091	0.183527159	0.2111625	0.245991066	0.264046875
0.347268073	0.011464843	0.028438506	0.117284646	0.183381998	0.21111417	0.245203839	0.26365951
0.34698223	0.011431514	0.028245103	0.11721717	0.183334874	0.211091362	0.244970639	0.263667568
0.346630217	0.011433767	0.028252416	0.116655936	0.18320853	0.210850858	0.244821045	0.263385721
0.345860482	0.011265854	0.028224167	0.116069795	0.183126082	0.210512143	0.244789586	0.263455849
0.345876165	0.011238918	0.028125577	0.1146257	0.183229425	0.210291278	0.243638961	0.262990464
0.345714286	0.01117587	0.028122287	0.114559385	0.183095093	0.209861943	0.243481749	0.262928889
0.345388006	0.01107985	0.028089633	0.114120267	0.181625865	0.209637366	0.242689645	0.260711524
0.34479141	0.011086672	0.027884773	0.113781285	0.181507819	0.209484793	0.242867322	0.260639994
0.3445544	0.011103454	0.027815629	0.113450744	0.17972491	0.209369599	0.242884548	0.26063894
0.344049647	0.011053079	0.027717688	0.113266697	0.179472395	0.209192062	0.241378132	0.259961892
0.343968093	0.011061446	0.027602339	0.112217485	0.178953449	0.20817465	0.240155418	0.258241434
0.343690746	0.011037876	0.027600519	0.112102134	0.178405661	0.207783663	0.240465605	0.257162372
0.343629902	0.010770554	0.02760545	0.111695037	0.17823255	0.20761828	0.240091477	0.257102072
0.34222386	0.010713181	0.027586157	0.111323271	0.178131577	0.207514329	0.240200065	0.257179546
0.34039297	0.010587093	0.027523588	0.110541794	0.177107871	0.206990148	0.239961212	0.256980789
0.340367743	0.010497197	0.027477856	0.110550554	0.17690981	0.206015493	0.238516294	0.256896605
0.340083123	0.010455013	0.027400044	0.110258676	0.176849673	0.206035052	0.238377653	0.255851771
0.339451352	0.010348636	0.027308598	0.110144558	0.17676699	0.205989051	0.238065473	0.255569098
0.338396014	0.010366662	0.027313606	0.109450675	0.175839018	0.205645412	0.237017687	0.255618821
0.338326469	0.010337454	0.027315238	0.10941365	0.175715866	0.204236247	0.236486405	0.255694795
0.337475312	0.010302996	0.027309692	0.109237097	0.175271753	0.204218554	0.236083859	0.255554347
0.33623727	0.010263934	0.027313652	0.108817001	0.173318298	0.203517139	0.23590002	0.254643124
0.335792726	0.010158142	0.027333252	0.10881334	0.172821833	0.2036091	0.235852805	0.253566769
0.335063225	0.010011568	0.027133142	0.108471854	0.172823571	0.202862984	0.235843554	0.253247903
0.333218404	0.009920633	0.027132944	0.108153222	0.172859958	0.201495388	0.235604141	0.250563461
0.333202821	0.009871919	0.027041169	0.107369323	0.172723652	0.199800996	0.234848182	0.24920086
0.332435232	0.009875215	0.027019689	0.106659882	0.172653652	0.199396646	0.233967304	0.247492448
0.33225494	0.009722827	0.026975562	0.106579282	0.172428281	0.198692612	0.232533729	0.246936805
0.331388956	0.009626401	0.026919732	0.106225126	0.171447827	0.197213962	0.232827156	0.247250717
0.33104882	0.009630155	0.026884845	0.106193894	0.171486278	0.19717754	0.230861528	0.247434831
0.331001129	0.009482326	0.026657417	0.105656088	0.171451682	0.196895318	0.230432713	0.247457486
0.330933266	0.009477988	0.026527418	0.105678671	0.171409604	0.19634158	0.230456734	0.247191039
0.330478815	0.009447756	0.026500587	0.105664015	0.171206981	0.196253702	0.230173686	0.245925019
0.329596701	0.009439407	0.026449242	0.105447661	0.171002913	0.19554505	0.230189267	0.245831188
0.329593141	0.009430587	0.026476014	0.104543879	0.170390225	0.195529957	0.228120522	0.245573387
0.329191405	0.00941886	0.026416751	0.104217071	0.169073656	0.194924498	0.228116177	0.24526521
0.328782367	0.008939764	0.026386515	0.103311604	0.16908415	0.194900424	0.227008854	0.245293818
0.32898881	0.008944016	0.026207941	0.103266555	0.168965531	0.194686912	0.226760872	0.245080475
0.32810108	0.00880549	0.02619749	0.103188679	0.168640341	0.194241437	0.226344174	0.2448864
0.328012331	0.008803057	0.026191253	0.103153688	0.168549345	0.194176498	0.225361167	0.244770694
0.328010295	0.008675704	0.026071954	0.102165554	0.167801045	0.194142346	0.225384276	0.244323985
0.327677681	0.008674557	0.026019816	0.101427158	0.167797782	0.194122326	0.224940691	0.243668277
0.326381039	0.008657483	0.025812698	0.101247445	0.167487641	0.193496264	0.224867	0.243905153
0.32639542	0.008576681	0.025788987	0.100762255	0.166644152	0.193446119	0.224828358	0.243565491
0.326088307	0.008574187	0.025774653	0.100666821	0.165680902	0.193124284	0.224949937	0.242678502
0.326126758	0.008403604	0.025743317	0.100401149	0.164808719	0.192997127	0.224984754	0.242496496
0.325189501	0.008428351	0.025744025	0.100362513	0.16486553	0.192982448	0.224654001	0.242294127
0.325321885	0.008195394	0.025667325	0.100144665	0.164870558	0.191565277	0.221467484	0.241624142
0.324589028	0.008083435	0.025063088	0.100007265	0.164502238	0.191432183	0.221321301	0.240252099
0.324621895	0.007960031	0.025021949	0.099882423	0.163624855	0.190984273	0.221188967	0.240148944
0.323939969	0.007904734	0.024735074	0.099869	0.162759349	0.190834276	0.220746134	0.239383195
0.322819617	0.00789421	0.024686817	0.099847602	0.162639887	0.190333154	0.220600573	0.239200446
0.322446756	0.007922145	0.024685283	0.099805153	0.162305595	0.190372434	0.219686758	0.238006832
0.321506581	0.007880802	0.024635136	0.099800594	0.162307063	0.190345977	0.219671196	0.236013978
0.320988544	0.007830318	0.024662059	0.099787159	0.162373394	0.18981004	0.219441542	0.235965141
0.32097245	0.00724496	0.024524197	0.099660998	0.162103413	0.18926661	0.218576869	0.235464225
0.319828927	0.00699036	0.024537863	0.099210334	0.162146701	0.187318753	0.217263751	0.235321606
0.319787982	0.006936541	0.024539612	0.099186178	0.162083346	0.186939855	0.216966535	0.234158205
0.319463206	0.00690744	0.024549175	0.098597072	0.162032797	0.187023199	0.215103849	0.233321711
0.317942473	0.006903718	0.024531897	0.098132152	0.161972302	0.186656306	0.214965302	0.232874064
0.317754669	0.006894653	0.024122232	0.097381516	0.161770415	0.185999513	0.21349205	0.232338772
0.317705759	0.006717301	0.024114044	0.097310835	0.160758222	0.185880412	0.213851069	0.231907549
0.317538188	0.006702578	0.024077014	0.097226763	0.160709437	0.185084716	0.212978879	0.231083317
0.31701129	0.006636356	0.023869497	0.097262647	0.160074088	0.185052464	0.21294381	0.231074134
0.31418814	0.006558106	0.023791704	0.097238266	0.159800021	0.18480677	0.212521752	0.230914106
0.313819581	0.006574236	0.023732928	0.097125643	0.158632913	0.182812965	0.212436189	0.230594427
0.311276616	0.006437911	0.023658754	0.097077907	0.158640913	0.182790741	0.212216916	0.230221938
0.310801529	0.006340637	0.023658606	0.09705831	0.157809667	0.182902952	0.212243456	0.229149875
0.310456477	0.005951416	0.023599957	0.097044299	0.157582057	0.18155125	0.211968777	0.228423072
0.308475542	0.005903446	0.023514807	0.096997128	0.157089704	0.181440605	0.211511636	0.226228667
0.308302444	0.005890813	0.023338281	0.096890287	0.157085599	0.180662267	0.210685354	0.226117195
0.308286738	0.005888137	0.023169188	0.09683892	0.157086976	0.180027569	0.209348718	0.222344897
0.306847029	0.005854045	0.023106173	0.09685998	0.157120611	0.179732849	0.208983897	0.22185576
0.307121331	0.005837802	0.022948716	0.096825898	0.157111227	0.178640777	0.20866469	0.220652956
0.306901929	0.005768216	0.022852843	0.096507933	0.15711189	0.178117233	0.208787732	0.220124091
0.305738935	0.005693526	0.02266398	0.09540818	0.154927875	0.17785502	0.207667977	0.219658352
0.305099466	0.005376868	0.022462859	0.09529418	0.154741711	0.177723342	0.206143566	0.218560222
0.304095445	0.005380949	0.022392497	0.095083062	0.154662406	0.177698633	0.205578457	0.216799162
0.303415835	0.005339504	0.022074839	0.095071752	0.153578903	0.177037982	0.204712133	0.215943526
0.303252723	0.005285756	0.021965873	0.094572207	0.153433672	0.175201398	0.203981756	0.214978943
0.301585248	0.005267574	0.021844896	0.093685827	0.153122968	0.17351326	0.204009072	0.214908727
0.301041614	0.005179473	0.021860903	0.093662473	0.152959811	0.173336344	0.202846469	0.21478333
0.300449725	0.005142392	0.021772187	0.093433401	0.152908732	0.173286039	0.202907745	0.213711975
0.300388157	0.0051607	0.021586737	0.093341542	0.151586684	0.173065874	0.201654204	0.21376522
0.299101578	0.005169027	0.021581299	0.093284378	0.151371994	0.172729966	0.200607851	0.213669826
0.298440425	0.005129236	0.021581477	0.092992921	0.151370474	0.172101819	0.200660686	0.21386787
0.298428551	0.005144717	0.021356456	0.092898207	0.150763564	0.170907665	0.200458587	0.213816439
0.298059507	0.004950784	0.021325497	0.092783147	0.150532944	0.170357302	0.20024599	0.213397253
0.297467877	0.004924752	0.021219697	0.092159884	0.150436869	0.169914908	0.199639236	0.212638532
0.297281749	0.004935455	0.021242834	0.092162136	0.14981466	0.169712993	0.199325862	0.212390486
0.297249996	0.004938619	0.021209409	0.092037113	0.14946477	0.169687423	0.197979488	0.211665654
0.296346247	0.004898659	0.02105563	0.091886869	0.148348753	0.169072583	0.196895954	0.211382558
0.296110937	0.004864395	0.021038278	0.091801033	0.147802989	0.16878626	0.194671699	0.211496317
0.295596649	0.004844419	0.020997384	0.09141856	0.147213731	0.168531204	0.19445964	0.211453322
0.295596133	0.004803432	0.020999637	0.091354036	0.147194996	0.168350836	0.194383314	0.210127895
0.295003008	0.004740134	0.021026246	0.091219715	0.146809245	0.168254412	0.194482575	0.209657062
0.291351932	0.004691958	0.020995729	0.091175538	0.146785012	0.167965028	0.194095695	0.20914008
0.290687296	0.004660967	0.02084142	0.09066836	0.145875504	0.167993302	0.193964255	0.209223539
0.290045419	0.004653955	0.020820181	0.090266855	0.145692078	0.167161438	0.191816499	0.209226126
0.290023782	0.00457306	0.020803028	0.089559974	0.145001279	0.165679824	0.191665271	0.20838027
0.288168879	0.004509464	0.020747237	0.089483416	0.144761197	0.16509078	0.191311842	0.208039852
0.288056477	0.004171295	0.020692266	0.089441256	0.144599284	0.165055595	0.191182128	0.207952897
0.287809085	0.004081039	0.020703233	0.089187729	0.14349515	0.164706442	0.190980329	0.207327569
0.287565144	0.004067585	0.020643762	0.088681575	0.143293948	0.16398225	0.190251663	0.207225591
0.287468642	0.004078493	0.020524968	0.088476725	0.143170537	0.16366559	0.190065027	0.20664642
0.286134778	0.003998812	0.020460151	0.088475129	0.143088744	0.16351255	0.190116738	0.205808907
0.28559589	0.003850559	0.020293196	0.088421138	0.142974337	0.161577155	0.18986607	0.206042642
0.285478513	0.003704108	0.020243492	0.088419653	0.142449945	0.161096276	0.189769498	0.205866592
0.28390811	0.003671551	0.020191924	0.087492138	0.142067212	0.161030349	0.189036403	0.205328726
0.283793102	0.003576304	0.020196086	0.086631656	0.14192476	0.161028455	0.187388665	0.204681289
0.283404104	0.003522239	0.020204413	0.086629153	0.141932423	0.161050328	0.187399767	0.202497776
0.283471471	0.00339357	0.02020347	0.086504056	0.141499678	0.160702222	0.186572278	0.202033463
0.283436702	0.00338718	0.020205769	0.086485902	0.140877456	0.160536122	0.185331222	0.202108882
0.283612977	0.003331252	0.020220765	0.085993558	0.140465693	0.159660791	0.184668604	0.201239381
0.282766774	0.003333678	0.020143045	0.085541543	0.139903388	0.158937979	0.184004607	0.201390277
0.282597603	0.003304266	0.019998286	0.085437999	0.139806754	0.158928833	0.183652861	0.200920707
0.280397757	0.003308213	0.019858707	0.085473402	0.138862119	0.158835982	0.183512995	0.199548565
0.279847544	0.003161734	0.01983828	0.084994747	0.13838566	0.158067646	0.183479658	0.199100391
0.279604634	0.003077095	0.019824618	0.084930557	0.1382423	0.156856358	0.182760863	0.199111966
0.279227676	0.00308201	0.019794321	0.084030333	0.138300806	0.156455953	0.182573042	0.195511071
0.277913753	0.003033928	0.019783646	0.083926342	0.137474456	0.156126201	0.181596989	0.195633601
0.277716324	0.003024255	0.01976803	0.083657569	0.137088887	0.155789992	0.181291438	0.194740485
0.277526101	0.003015875	0.019743476	0.0835698	0.136270975	0.155815551	0.179375979	0.194697173
0.277448905	0.003002061	0.019690054	0.083573271	0.136181218	0.155633837	0.178810238	0.192808404
0.27668087	0.002980202	0.019706482	0.08315142	0.13562197	0.155667275	0.176516321	0.192803677
0.276635491	0.002986628	0.019721423	0.083043359	0.135594878	0.155541412	0.176282835	0.192530556
0.276403355	0.002959064	0.019708287	0.082873973	0.134917309	0.15534478	0.175565533	0.192513616
0.276332473	0.00293429	0.019588821	0.082829921	0.134701524	0.155425287	0.175447454	0.192539265
0.275813938	0.00283705	0.019552639	0.082762188	0.134769932	0.155379783	0.175370188	0.192573724
0.275122448	0.002731906	0.019466296	0.082754861	0.134753098	0.155275167	0.175271063	0.192390523
0.274846669	0.002667416	0.019475704	0.0825353	0.133781354	0.154148785	0.175284664	0.190751985
0.273515994	0.002517344	0.019435965	0.082446463	0.131307733	0.154159308	0.175220688	0.190264226
0.273516564	0.002480137	0.019450634	0.082065055	0.130947115	0.152641217	0.175214844	0.18996453
0.272869271	0.002424659	0.019441798	0.08149033	0.130761743	0.15274564	0.175174734	0.189544672
0.272738304	0.002416919	0.019375394	0.081471623	0.130870113	0.15182373	0.174467937	0.188740392
0.272325595	0.002202407	0.019286119	0.081449596	0.130859154	0.151855886	0.174452215	0.18752778
0.271307686	0.002156256	0.019083799	0.081268788	0.130065243	0.151408777	0.174169728	0.186922481
0.269972412	0.002120399	0.018978533	0.08120983	0.129255453	0.151063117	0.172905813	0.186924578
0.269966037	0.00204531	0.018956698	0.080757487	0.129150867	0.150881699	0.172170903	0.187139444
0.269881044	0.00196935	0.018969648	0.080634082	0.128835302	0.150230982	0.171705266	0.186230421
0.269545087	0.001990537	0.018852394	0.080121599	0.128619936	0.150093846	0.170871697	0.18467945
0.267720182	0.001899381	0.01869314	0.080058399	0.128407483	0.149804315	0.170496929	0.185085568
0.26766657	0.001881846	0.018566744	0.079914317	0.128296533	0.149519925	0.169448794	0.185140833
0.266830315	0.001782244	0.018321844	0.079822733	0.128250774	0.149448627	0.169663171	0.184491577
0.266385576	0.001743298	0.018231765	0.079557654	0.128059366	0.149179419	0.1685301	0.184353041
0.265038356	0.001722064	0.018256573	0.079487795	0.128031552	0.149183376	0.167086175	0.184288347
0.264703152	0.001700351	0.018038937	0.079285384	0.126995046	0.147938159	0.166410434	0.184157034
0.26290247	0.001694646	0.018040158	0.079245792	0.127019533	0.147120329	0.165666863	0.18256835
0.262389734	0.001644178	0.01805742	0.079125632	0.126391183	0.146446945	0.165652216	0.182670706
0.26186522	0.001617987	0.018005498	0.078934394	0.126324271	0.145590792	0.165029328	0.181922995
0.259738936	0.001614278	0.018000529	0.078096663	0.12624509	0.145338699	0.164427611	0.180775239
0.258751964	0.0016073	0.017691687	0.077891343	0.126203512	0.145196743	0.162281466	0.180622696
0.258741921	0.001630263	0.017596146	0.077748902	0.125562483	0.14385123	0.161440331	0.18045835
0.258287964	0.001549784	0.017493435	0.077736867	0.125546005	0.143519026	0.161348587	0.180102053
0.258257853	0.001436842	0.017503914	0.077334125	0.125239878	0.143480699	0.161479829	0.17856688
0.258145195	0.001300498	0.017450103	0.077107426	0.125130144	0.143309349	0.160510719	0.178395619
0.257982288	0.001306609	0.01746026	0.076752573	0.124706604	0.143061088	0.158500226	0.177137011
0.255540693	0.001188017	0.017472632	0.076608969	0.124174424	0.142998347	0.15856835	0.177134396
0.255217942	0.001213914	0.017488183	0.076364128	0.123876541	0.140828796	0.158205499	0.177056181
0.255166789	0.001217633	0.017409884	0.076117258	0.122930684	0.140710474	0.158082309	0.176581004
0.253717405	0.001231817	0.017268088	0.075971208	0.122927681	0.139826603	0.158060883	0.176504489
0.253682458	0.001189211	0.017157007	0.075547786	0.122899191	0.139466297	0.157830185	0.176422061
0.25066784	0.001122253	0.017144907	0.075311412	0.122593016	0.138578865	0.157515777	0.176301411
0.249670909	0.001073971	0.017157094	0.075250542	0.12212309	0.138599253	0.157324053	0.176206556
0.249708784	0.001071239	0.017141446	0.075166919	0.122104929	0.138772183	0.15613394	0.175934136
0.249469368	9.36E-04	0.017128033	0.07521035	0.122012359	0.138539706	0.155937894	0.175610356
0.249453372	8.04E-04	0.017121032	0.075105257	0.121921582	0.137848009	0.155168455	0.175657505
0.249200509	8.00E-04	0.017078721	0.074961663	0.121322798	0.136911196	0.155044488	0.175668898
0.248711757	5.86E-04	0.017076797	0.07445743	0.121215522	0.136680751	0.154842371	0.175245732
0.248953192	4.58E-04	0.016742431	0.074454854	0.119724214	0.136366279	0.154852551	0.17537092
0.248164315	4.18E-04	0.016737784	0.074302457	0.119735961	0.136349262	0.153816502	0.17538281
0.247361693	4.18E-04	0.016738694	0.074050747	0.118735976	0.13613434	0.153479705	0.175236712
0.247352292	3.50E-04	0.016678986	0.073341008	0.118697169	0.135670836	0.153066375	0.174128409
0.2473458	3.57E-04	0.01655687	0.0730203	0.118242719	0.13459287	0.153071684	0.17278804
0.246866836	3.37E-04	0.016217496	0.072677861	0.117633042	0.134350871	0.152216605	0.171582974
0.245930807	3.20E-04	0.015857073	0.072658076	0.116835726	0.13411129	0.151627149	0.171635684
0.244719009	2.87E-04	0.015772851	0.072637058	0.116610916	0.133343536	0.151235812	0.171644457
0.243726125	1.34E-04	0.015780395	0.07257677	0.116146989	0.133334136	0.151051802	0.171155939
0.243187571	1.57E-05	0.015787935	0.072553909	0.115937985	0.132248009	0.14953368	0.17070024
0.243387414	1.38E-05	0.015620325	0.07214481	0.116027432	0.131713915	0.149532039	0.170681121
0.242798012	-1.34E-05	0.015608027	0.072083415	0.115884734	0.13121446	0.149571891	0.169789332
0.242406829	-4.24E-05	0.015434059	0.072055802	0.11586226	0.131115275	0.149176719	0.169590321
0.24164867	-2.33E-04	0.015411377	0.071418465	0.115217802	0.131052178	0.148254445	0.169185018
0.241171288	-2.98E-04	0.015405228	0.071410953	0.113578354	0.130376717	0.147976709	0.168137933
0.240966616	-3.08E-04	0.015379854	0.071312464	0.113331862	0.130141908	0.147496958	0.168401401
0.240644691	-4.15E-04	0.015362993	0.07041089	0.113021802	0.129419633	0.147425684	0.168476966
0.240627607	-5.93E-04	0.015347041	0.070119646	0.112810987	0.129144728	0.146240092	0.168469235
0.240319581	-7.20E-04	0.015080006	0.06970206	0.11263946	0.12934289	0.145577561	0.1677941
0.240375864	-7.39E-04	0.015060518	0.069329974	0.112598318	0.128932493	0.145521607	0.167799286
0.239506475	-8.41E-04	0.014792167	0.069244632	0.112314522	0.128764235	0.145276838	0.168177666
0.239525802	-8.02E-04	0.014537319	0.069324682	0.111915719	0.128529073	0.145303581	0.167897647
0.239233621	-8.32E-04	0.014546574	0.069263303	0.110989797	0.128722209	0.144645559	0.167033516
0.237847028	-8.97E-04	0.014584527	0.069208055	0.110649074	0.128681678	0.14407354	0.166288804
0.237793578	-9.78E-04	0.014567745	0.069033946	0.110118276	0.128610248	0.143903771	0.165945111
0.237287543	-9.81E-04	0.01457532	0.06882368	0.110078313	0.128591664	0.143401543	0.165530999
0.23706335	-0.001046296	0.014520201	0.068893186	0.109460456	0.128600678	0.1436327	0.165002375
0.237108091	-0.001126474	0.01443579	0.068853205	0.109157995	0.127805244	0.14360762	0.164825442
0.236897205	-0.001254658	0.014417703	0.068605687	0.109156566	0.12781792	0.142604957	0.165031003
0.236129356	-0.001384021	0.014264809	0.06849905	0.108599914	0.127612412	0.142542854	0.163958146
0.235547055	-0.001405184	0.014127948	0.068299423	0.108528106	0.127275716	0.142465692	0.163796989
0.235343753	-0.001560074	0.014006813	0.067849359	0.108367517	0.127198787	0.142439868	0.162433297
0.234816407	-0.001617344	0.013939159	0.06688332	0.108083777	0.127200915	0.142515215	0.162481801
0.233863396	-0.001636169	0.01392119	0.066765198	0.107640796	0.127234443	0.141143252	0.161484335
0.233855281	-0.001625312	0.013905612	0.066649998	0.105362777	0.127257144	0.141233886	0.161048803
0.233285997	-0.00166241	0.013817835	0.066547989	0.104205115	0.127161506	0.141055307	0.158986634
0.232371621	-0.001684187	0.013430638	0.066111713	0.104051401	0.12708115	0.140530014	0.156861344
0.231992129	-0.001749975	0.013001659	0.066124769	0.104101299	0.126943861	0.140408578	0.156896422
0.230714931	-0.001775566	0.012870598	0.065966942	0.103746219	0.126270932	0.139887756	0.156290104
0.2297056	-0.001860108	0.012670633	0.065398921	0.103642499	0.126195294	0.13983027	0.1557062
0.229045787	-0.001897989	0.012582294	0.064828847	0.103599946	0.125396537	0.139585327	0.155652591
0.228709256	-0.001845404	0.012472728	0.064763194	0.102923099	0.124651253	0.139238553	0.155399239
0.228239733	-0.001879272	0.012427875	0.064563608	0.102176874	0.123890958	0.138846886	0.15546505
0.227889547	-0.001865676	0.012401861	0.064408818	0.101955839	0.123693938	0.138900651	0.154651011
0.226756586	-0.001901787	0.012311723	0.06414354	0.102054119	0.123626863	0.138478038	0.154428067
0.226525838	-0.001906584	0.012247646	0.063933994	0.10021804	0.123612424	0.137925325	0.154468645
0.226058861	-0.001912682	0.012151885	0.063709764	0.099674763	0.122646494	0.136931377	0.153687697
0.226334846	-0.001912859	0.011928941	0.063589849	0.099711568	0.121111416	0.136197824	0.152687072
0.226085952	-0.001983941	0.011868498	0.063284689	0.099461584	0.1203632	0.13618945	0.152624555
0.225774222	-0.002348917	0.011792537	0.062873789	0.099133662	0.120321782	0.136012468	0.151569685
0.225312165	-0.002511262	0.011764467	0.062700542	0.099236558	0.120064533	0.136088827	0.15007938
0.224403961	-0.0025512	0.011659305	0.062532637	0.099040724	0.119952684	0.135905102	0.14956778
0.224413761	-0.002575194	0.011425114	0.062415409	0.098230828	0.119379685	0.13435708	0.149328575
0.224242582	-0.002599161	0.011351295	0.062310884	0.097821377	0.118237998	0.134278919	0.148823454
0.224480182	-0.002621201	0.011355585	0.062250386	0.097910312	0.117649165	0.133685482	0.147574437
0.224501704	-0.002766331	0.011284634	0.06225335	0.097186416	0.117479815	0.133669387	0.14724541
0.224328727	-0.002950568	0.01124022	0.062121659	0.096919808	0.117389628	0.133749819	0.146998417
0.22411432	-0.002990786	0.011234155	0.061478964	0.096529827	0.116868296	0.133564657	0.147196575
0.22370402	-0.002990997	0.011190212	0.06134623	0.096530117	0.116209423	0.133082139	0.146748316
0.223372926	-0.003127713	0.011111323	0.061283247	0.0960623	0.115985998	0.133090355	0.146443358
0.223000694	-0.003167075	0.011118669	0.061022448	0.095570317	0.115481958	0.133016731	0.146290148
0.222426759	-0.003343365	0.01090053	0.061039232	0.095373879	0.114944924	0.132575004	0.146297787
0.222402945	-0.003391562	0.010684612	0.061070573	0.095285814	0.114726693	0.131609402	0.145842636
0.221673937	-0.003416901	0.010614245	0.060797531	0.095245874	0.114692795	0.130569076	0.145736588
0.221647482	-0.003440818	0.010515791	0.060429552	0.095141841	0.11469748	0.130147503	0.145803422
0.221687862	-0.003602401	0.010351471	0.060341561	0.094874714	0.114667464	0.129705542	0.14527606
0.221589705	-0.003707839	0.010318263	0.059909029	0.094265918	0.114525741	0.129469876	0.145140197
0.221601489	-0.003986445	0.010343811	0.059744583	0.094249682	0.113556428	0.129038137	0.144694832
0.221334693	-0.00425341	0.01031518	0.059529224	0.094332804	0.113546996	0.128950921	0.143945855
0.22127599	-0.00425358	0.01018341	0.05899687	0.094021272	0.113564037	0.128599776	0.144140361
0.21986522	-0.004331312	0.010183159	0.058999039	0.094026864	0.113617485	0.128578541	0.143825407
0.219106463	-0.004360613	0.010102848	0.058563098	0.093909031	0.112878852	0.127979164	0.143341699
0.219084244	-0.004457633	0.010093346	0.058526309	0.093445732	0.112656207	0.127490661	0.142119949
0.218480919	-0.004564194	0.009981589	0.058456012	0.093345687	0.111168837	0.1257421	0.140967046
0.217833646	-0.004666444	0.009986704	0.05836072	0.093409289	0.108566145	0.125392106	0.13997523
0.21776361	-0.004670805	0.009738859	0.058081426	0.093268532	0.108488958	0.124507842	0.139618482
0.217244687	-0.004765339	0.009733443	0.057967099	0.092532951	0.107861204	0.124439085	0.138634481
0.217243191	-0.004779233	0.009738975	0.057780838	0.09234368	0.107607089	0.124677823	0.137588937
0.215607053	-0.004789849	0.009624317	0.057729306	0.092109672	0.107500344	0.124637275	0.137892869
0.215317164	-0.004798363	0.009600593	0.057752376	0.092104315	0.107482428	0.124740887	0.136974394
0.21531645	-0.004978384	0.009613928	0.057545004	0.091999255	0.107443863	0.123740756	0.13628567
0.21522479	-0.005052806	0.009609336	0.057206795	0.09165012	0.107354355	0.123163323	0.135981972
0.214087747	-0.00509724	0.00960871	0.057215606	0.091564616	0.107356628	0.121100862	0.13575301
0.214105192	-0.005225159	0.009584797	0.056830423	0.090988323	0.106729851	0.120867835	0.135658878
0.211260939	-0.005305817	0.009527119	0.05677154	0.090547411	0.105642318	0.120739603	0.135307953
0.210673391	-0.005445699	0.009429832	0.056695152	0.090275255	0.105671245	0.120659326	0.13502898
0.210482246	-0.00555507	0.009389154	0.056611369	0.089830879	0.105542459	0.120177971	0.133139341
0.209400113	-0.00554598	0.009335234	0.056613659	0.089843873	0.105368585	0.119592844	0.133524688
0.209081657	-0.005617715	0.0091643	0.056397241	0.089643574	0.10508827	0.119275331	0.133351981
0.208900487	-0.005606623	0.008649908	0.055895981	0.08956761	0.105100876	0.119159218	0.133100403
0.208784994	-0.005708168	0.008377785	0.055872387	0.088130714	0.104031536	0.118901622	0.13309854
0.208406869	-0.005709619	0.008202304	0.055619744	0.087845777	0.103411211	0.11853605	0.132918103
0.207576758	-0.005822868	0.008178839	0.055253827	0.087711586	0.102876584	0.118481897	0.13291681
0.207583222	-0.005916391	0.007924538	0.055198497	0.087617462	0.102837638	0.118482016	0.131591491
0.20669349	-0.005919911	0.007919007	0.055169927	0.087202518	0.10314519	0.118238606	0.131795709
0.205926507	-0.005916192	0.007899549	0.054727987	0.086910272	0.103078446	0.117660127	0.130956435
0.205989247	-0.006103924	0.007852594	0.054729436	0.08679874	0.103082684	0.117375662	0.130446356
0.205360146	-0.00612846	0.007849265	0.054516907	0.086804919	0.102348397	0.117083513	0.130518719
0.205230039	-0.006311321	0.007684358	0.054267484	0.086681248	0.101594184	0.116907866	0.130616612
0.204454073	-0.006351509	0.007512676	0.053871924	0.086508367	0.101647248	0.116883474	0.130515735
0.203604892	-0.006389064	0.007453908	0.05320336	0.086323144	0.101446645	0.116120548	0.130428498
0.202318219	-0.006401866	0.007413	0.053216627	0.085975197	0.100178269	0.115751792	0.128036589
0.202168382	-0.006465554	0.007328747	0.053036106	0.085126249	0.099696362	0.1154364	0.125807823
0.202163716	-0.006480318	0.007331066	0.052947601	0.084923112	0.099466317	0.115623028	0.124590109
0.201946872	-0.006526689	0.007333448	0.052901482	0.084534205	0.099294998	0.114799547	0.124688264
0.201199146	-0.006673304	0.007084837	0.052578742	0.084409023	0.098925668	0.114776307	0.124550984
0.201225074	-0.006732186	0.006439154	0.052579077	0.084409418	0.098658732	0.113918958	0.124412937
0.200737627	-0.006749837	0.006268589	0.052573747	0.084519289	0.098616606	0.113755649	0.124077824
0.200504989	-0.006908257	0.006078299	0.052419565	0.084468617	0.098232768	0.113131105	0.123289772
0.200184817	-0.007049477	0.006020819	0.051672902	0.084306078	0.097239127	0.112516252	0.122788541
0.200050807	-0.007051802	0.005690316	0.051694213	0.083988232	0.096960696	0.112270615	0.122808355
0.19992846	-0.007054983	0.005660712	0.051697887	0.083678562	0.096264664	0.111590203	0.121528106
0.199468019	-0.007110196	0.005647843	0.051535447	0.083603486	0.095460198	0.111772125	0.12147949
0.199533003	-0.007414166	0.005561419	0.051260434	0.082490952	0.094783222	0.110970348	0.121369957
0.199655226	-0.00760418	0.005539611	0.050911901	0.082084819	0.094755258	0.110162763	0.120481619
0.197383276	-0.007583587	0.005197364	0.050326008	0.081934481	0.094207985	0.10944739	0.119312463
0.196119261	-0.007642786	0.004939473	0.050391022	0.081431662	0.094198942	0.109431866	0.118432834
0.19592768	-0.007713776	0.004949043	0.049908624	0.080695573	0.094095575	0.109460335	0.116767897
0.195316704	-0.007704009	0.004923137	0.049891376	0.080480454	0.093750198	0.107924455	0.116861936
0.19510214	-0.007755092	0.004623328	0.049547453	0.080243582	0.093474383	0.106877002	0.11677819
0.194746994	-0.00775149	0.004509472	0.049544491	0.079184826	0.093467834	0.106179949	0.11671409
0.194414036	-0.007772209	0.004347751	0.0495285	0.078362148	0.093498144	0.105939993	0.11526714
0.194508606	-0.007786157	0.004191554	0.04901889	0.077793487	0.091280965	0.105888967	0.114585703
0.194565563	-0.007884498	0.004030739	0.048779545	0.077274312	0.090889505	0.105646645	0.114941376
0.193998106	-0.007930953	0.004056143	0.048307123	0.077277761	0.090634748	0.10480554	0.111125995
0.193501049	-0.007988105	0.003977388	0.048052398	0.077014542	0.090618961	0.104080896	0.110940699
0.193490292	-0.0081528	0.003909812	0.048013676	0.076720635	0.090075929	0.103490177	0.109259462
0.193305825	-0.008213632	0.003931919	0.047991462	0.076589658	0.089744976	0.103620728	0.109581949
0.192087162	-0.008223934	0.003703636	0.047936675	0.076572367	0.089322462	0.102431372	0.109372925
0.191815361	-0.008285142	0.003701366	0.047678902	0.076386702	0.0893121	0.102437985	0.109525906
0.191115603	-0.008297993	0.00350793	0.047671738	0.076318163	0.089400555	0.101661542	0.108610286
0.191096411	-0.008403153	0.003277553	0.047331929	0.076207935	0.089435147	0.10138764	0.107232426
0.190889584	-0.00838693	0.003286082	0.047146811	0.075923429	0.088856815	0.101172405	0.107176771
0.191291077	-0.008407143	0.003299542	0.046472219	0.075238203	0.08856787	0.100962583	0.106688856
0.189512028	-0.008535978	0.003240945	0.046264643	0.074411594	0.088425116	0.101155776	0.105817738
0.188348395	-0.008709398	0.003220959	0.04606327	0.073199477	0.088058751	0.100489575	0.10576291
0.187369867	-0.008816273	0.003148456	0.045777106	0.073046663	0.087331201	0.100319207	0.105523601
0.187163814	-0.008829317	0.003056817	0.045773494	0.072531364	0.087100643	0.099630239	0.104438927
0.187146707	-0.008834171	0.003029265	0.045572963	0.072447437	0.086842828	0.099525263	0.103773763
0.18607607	-0.008828952	0.002693839	0.045399982	0.072171734	0.086812258	0.097939402	0.103744145
0.185798159	-0.008997958	0.002682493	0.045207062	0.072178838	0.086909921	0.097742878	0.102641789
0.185068491	-0.009125332	0.002603516	0.045085794	0.072166949	0.086830096	0.097293766	0.102338735
0.185108276	-0.009196116	0.002507278	0.044521678	0.071982344	0.086512	0.096845622	0.10246901
0.184211731	-0.00927615	0.002516382	0.044357371	0.071580862	0.08635285	0.095215799	0.101755646
0.18387865	-0.009336764	0.002528001	0.044067677	0.071520773	0.086210591	0.095267088	0.102012594
0.183606711	-0.00933554	0.002285178	0.043238149	0.07143619	0.086089535	0.094979111	0.101922472
0.183265409	-0.009436094	0.002221981	0.042810998	0.070884491	0.085379811	0.094752269	0.102145476
0.182314831	-0.009466736	0.00220974	0.041820765	0.070717219	0.085134456	0.094157778	0.102037631
0.181963629	-0.009424466	0.00216629	0.041557883	0.070586033	0.084851728	0.093061118	0.100951138
0.181957409	-0.009433715	0.002130171	0.041563644	0.069070766	0.083887027	0.09254389	0.099451201
0.181851978	-0.009540267	0.002011863	0.041212883	0.068735297	0.083316068	0.09117682	0.099415558
0.181940578	-0.009578692	0.001935133	0.041073202	0.06847252	0.082966211	0.0906996	0.098576912
0.181177168	-0.009636421	0.001935238	0.040358904	0.068270217	0.08265205	0.090667384	0.09818139
0.180974864	-0.009622967	0.001819499	0.04023439	0.067825034	0.081647535	0.090672041	0.09795533
0.1807589	-0.009609129	0.001689562	0.040208273	0.067747985	0.081194044	0.089798481	0.097054664
0.180874281	-0.009610317	0.001679613	0.040194731	0.067358182	0.081159085	0.089364683	0.096757406
0.180860276	-0.009666725	0.001680468	0.040165528	0.067139527	0.080734983	0.088973579	0.096296181
0.180885681	-0.009685996	0.001663273	0.040123921	0.066339136	0.080697141	0.088842217	0.095890255
0.180445908	-0.009707426	0.001255397	0.039659178	0.065882876	0.079477211	0.08865251	0.095886356
0.179943109	-0.009702813	0.00118461	0.039689421	0.065894402	0.079876909	0.088614839	0.095450082
0.179177911	-0.009676133	0.001182725	0.038877604	0.065351518	0.08000503	0.088332239	0.09539049
0.179291774	-0.00972631	0.001204804	0.038611775	0.065251974	0.079903829	0.088228218	0.095590427
0.179301213	-0.009678339	9.18E-04	0.03839972	0.065261267	0.079447503	0.088115459	0.095174205
0.179248476	-0.009789097	7.82E-04	0.038091861	0.065324291	0.079326414	0.087989989	0.094878013
0.179181232	-0.009827064	7.77E-04	0.038085501	0.065150279	0.07864346	0.087915123	0.093252084
0.178916664	-0.009830463	7.28E-04	0.037724124	0.064488522	0.078468303	0.087369814	0.092787497
0.178913242	-0.010430828	5.95E-04	0.037521688	0.063891565	0.078374446	0.087201716	0.092552094
0.178402064	-0.010447158	5.13E-04	0.03703885	0.063396504	0.078419024	0.087278986	0.092064068
0.17804602	-0.010707339	5.08E-04	0.036994206	0.062864618	0.077942455	0.087279559	0.091580693
0.178072855	-0.010776564	5.03E-04	0.036137853	0.062887582	0.077644417	0.087257727	0.091337892
0.177535091	-0.010781011	4.34E-04	0.035868093	0.062465416	0.077422985	0.085640634	0.091157752
0.176697733	-0.010837304	3.86E-04	0.035845476	0.062096049	0.076975244	0.085547326	0.09063528
0.176400833	-0.010880853	2.94E-04	0.03493514	0.061571265	0.076727526	0.085505973	0.090464506
0.175728072	-0.010880436	2.13E-04	0.034944286	0.0613518	0.075282389	0.085529035	0.090456776
0.173098035	-0.01101801	1.27E-04	0.034717263	0.060679574	0.075269994	0.084943526	0.089295767
0.173110647	-0.011062438	-1.96E-04	0.034252016	0.060458253	0.074618164	0.084927865	0.088354165
0.172706316	-0.01118015	-3.09E-04	0.033839842	0.060267209	0.074487452	0.084679031	0.088478789
0.172401811	-0.011217505	-2.97E-04	0.033093065	0.059934662	0.074182582	0.084672751	0.087555817
0.171481428	-0.011273263	-3.22E-04	0.033019966	0.059673726	0.074232778	0.083193154	0.087472834
0.171064694	-0.011299102	-3.41E-04	0.03270635	0.059584249	0.072942833	0.080364646	0.085782312
0.170852626	-0.011314837	-3.49E-04	0.032430525	0.059599139	0.072607595	0.079874236	0.085361583
0.170049101	-0.011258369	-4.06E-04	0.032410438	0.059054532	0.071496195	0.079522663	0.084853005
0.169474214	-0.011280829	-3.78E-04	0.032401355	0.058604288	0.071247227	0.079312843	0.083943899
0.169437338	-0.011408805	-4.12E-04	0.032054208	0.058697851	0.071117331	0.078983535	0.083959193
0.169329095	-0.01148836	-4.40E-04	0.032025831	0.058726298	0.071153473	0.078861712	0.083741058
0.16910991	-0.011610519	-4.65E-04	0.03162637	0.058622387	0.070958883	0.077965514	0.083107722
0.169131351	-0.011755504	-6.15E-04	0.031545895	0.057964591	0.07058209	0.077896776	0.083002256
0.168925473	-0.01194449	-7.49E-04	0.031590034	0.057707931	0.069544005	0.077371241	0.082767753
0.168100395	-0.012045501	-7.87E-04	0.031588217	0.057513042	0.069490402	0.077061861	0.082219463
0.166880523	-0.012105612	-8.84E-04	0.031516915	0.057359534	0.069164465	0.076790719	0.081929617
0.166512109	-0.012139643	-0.001137656	0.031431596	0.057306162	0.069067171	0.076711963	0.081169386
0.166436562	-0.01213621	-0.001219331	0.031433654	0.056903856	0.068439934	0.075784917	0.081396172
0.164890123	-0.012161649	-0.001434992	0.030978087	0.055801438	0.067627319	0.074881483	0.080786154
0.163389067	-0.012186792	-0.00144276	0.030922624	0.055513246	0.067479331	0.073592876	0.079031969
0.163122502	-0.012214387	-0.001547537	0.030918828	0.054675719	0.06729301	0.072548084	0.078338606
0.162236107	-0.012443897	-0.001847265	0.030915377	0.054205775	0.066188078	0.072081401	0.077402512
0.162065732	-0.012546055	-0.001908761	0.030555946	0.053258149	0.066072568	0.069758011	0.075954599
0.162082737	-0.012572285	-0.001942293	0.030541195	0.052310567	0.065871416	0.069873688	0.073459147
0.161353622	-0.012625108	-0.00193208	0.030515784	0.052210124	0.066046876	0.069623571	0.071730356
0.161297013	-0.012623723	-0.001968231	0.030353942	0.050713004	0.065077196	0.069074943	0.071615527
0.160991106	-0.012647011	-0.002055156	0.030177246	0.050472107	0.063335833	0.068950038	0.071589014
0.16075984	-0.01271972	-0.002082904	0.030136893	0.050378462	0.063096971	0.069099034	0.071638257
0.159997007	-0.012908521	-0.002154657	0.03014413	0.050370263	0.063038527	0.069039727	0.070521733
0.157590346	-0.012955713	-0.002141188	0.030107411	0.050308162	0.062951452	0.06857291	0.070167053
0.155270194	-0.012955	-0.002224087	0.029684855	0.050107211	0.062249595	0.066086977	0.069890614
0.154679799	-0.013009346	-0.002211031	0.029223814	0.049497372	0.061924193	0.064716513	0.069596336
0.154806726	-0.013092558	-0.002286826	0.029233672	0.049362107	0.061428834	0.064842215	0.065044582
0.154625447	-0.013191548	-0.002469796	0.028866853	0.049451273	0.061418141	0.064500753	0.065046096
0.153322943	-0.01321728	-0.002650003	0.028845331	0.049032175	0.061304167	0.063878115	0.064318312
0.152976874	-0.013335753	-0.002870078	0.028789328	0.048229614	0.060967391	0.063861861	0.064333636
0.152558806	-0.01346024	-0.002950992	0.027783799	0.047920847	0.060934708	0.064012047	0.063847979
0.151804144	-0.013492814	-0.003283335	0.027554078	0.047417915	0.060378421	0.063983603	0.063705943
0.151121656	-0.013488786	-0.003251971	0.027280007	0.047241936	0.059016353	0.063955887	0.063711513
0.150930376	-0.013712853	-0.003292512	0.026514809	0.045141213	0.058408164	0.063365821	0.063558488
0.150145119	-0.013749224	-0.003337033	0.026465857	0.044058889	0.058158366	0.063485288	0.063619121
0.150110082	-0.01388687	-0.003377896	0.026276506	0.044047262	0.057803472	0.063246693	0.063708219
0.149680615	-0.013884921	-0.003369002	0.02606913	0.043472452	0.057832592	0.062719181	0.062268995
0.149582059	-0.013885128	-0.003450593	0.025357123	0.042917828	0.056560123	0.062652977	0.061690705
0.148854289	-0.013931881	-0.003473315	0.02520859	0.042479925	0.05370634	0.062386763	0.061027816
0.14855687	-0.014052853	-0.003884522	0.025101739	0.042505059	0.053514875	0.062162763	0.060491711
0.148050013	-0.014096976	-0.00404494	0.025025691	0.041370112	0.053567151	0.060981363	0.060025942
0.147292736	-0.014164324	-0.004079393	0.024397562	0.041035447	0.052722843	0.060681458	0.059311779
0.146080256	-0.014181724	-0.004139526	0.024297914	0.040699645	0.052660124	0.06067454	0.059082885
0.145942732	-0.014226682	-0.004215349	0.024040528	0.03996329	0.052855478	0.060119458	0.058050662
0.14550606	-0.014205544	-0.004259964	0.023969983	0.039666425	0.05085972	0.059109261	0.057165609
0.145509872	-0.014240912	-0.00443316	0.023923798	0.039571185	0.051025792	0.059197071	0.056772346
0.145525194	-0.014269121	-0.004437266	0.0239068	0.039624099	0.050938152	0.059246301	0.056793374
0.144846391	-0.014247393	-0.00442684	0.023409169	0.039581974	0.050746759	0.059208101	0.056492946
0.144019047	-0.014307326	-0.004477369	0.023169135	0.039160057	0.050629273	0.058972636	0.05635323
0.143952955	-0.014328155	-0.004550333	0.023046803	0.039118355	0.050456802	0.058760098	0.052775263
0.142878265	-0.01439032	-0.004524436	0.022830085	0.038828357	0.049557661	0.0587841	0.052730234
0.142923029	-0.01443701	-0.004527496	0.022880075	0.038311725	0.049232091	0.057774288	0.052083038
0.142509415	-0.014695572	-0.004681206	0.022468373	0.037728285	0.048486561	0.055925526	0.051474963
0.141785952	-0.014721768	-0.004747728	0.0222307	0.037524551	0.048470347	0.054999867	0.05149219
0.141660722	-0.014825408	-0.004850758	0.022232366	0.037244268	0.048043291	0.054161442	0.051924959
0.141415234	-0.014873962	-0.004853008	0.021884441	0.037016147	0.048009986	0.053992936	0.051166447
0.141281304	-0.014947333	-0.004963095	0.021701674	0.036073329	0.047423942	0.053789598	0.050788838
0.140627434	-0.015094861	-0.005084729	0.021646329	0.034714049	0.046648801	0.053530321	0.050407166
0.140408322	-0.015205753	-0.005164635	0.021364543	0.034694383	0.046615317	0.05305046	0.050123074
0.140353604	-0.015286301	-0.005231653	0.021382851	0.034685625	0.046481933	0.052747866	0.050403559
0.139772475	-0.015314853	-0.005264362	0.02116465	0.034495006	0.04648476	0.052623766	0.049702492
0.139715225	-0.015373989	-0.00551146	0.020881428	0.034357803	0.046481375	0.051254093	0.049588111
0.140264643	-0.015453191	-0.005667009	0.020906525	0.033999287	0.045336928	0.048937216	0.049751327
0.140254962	-0.01549332	-0.005687647	0.020859875	0.033631347	0.045356594	0.048453	0.049343742
0.139004041	-0.015601833	-0.005971199	0.020669843	0.032847599	0.045301902	0.048366466	0.048620425
0.138677269	-0.015636452	-0.006262681	0.020161133	0.032589995	0.044518569	0.048327913	0.047321682
0.137824432	-0.015637217	-0.006359117	0.02017013	0.032046375	0.044443577	0.047606224	0.046974292
0.137804231	-0.015662101	-0.006346456	0.020066201	0.031602962	0.044330808	0.047241737	0.044914552
0.136797591	-0.015690888	-0.006520625	0.019807015	0.031523834	0.044011917	0.046537949	0.04433847
0.136336259	-0.015704753	-0.006493582	0.01960063	0.030912284	0.044003265	0.045697135	0.043475934
0.135943289	-0.015721175	-0.006648321	0.019455432	0.030354334	0.043865699	0.045505433	0.043509361
0.135965962	-0.015721117	-0.006867668	0.01885375	0.030167017	0.043558901	0.045631277	0.042973575
0.135832872	-0.015892886	-0.006867807	0.01817767	0.029877936	0.043577147	0.043894465	0.04278702
0.135633238	-0.015891794	-0.006959639	0.017340271	0.029390514	0.04181367	0.043796816	0.041564985
0.135542598	-0.015899482	-0.006962679	0.017338064	0.029275441	0.041913611	0.043585301	0.041575064
0.135541934	-0.015919938	-0.006967623	0.016960364	0.029168325	0.040152209	0.04344112	0.041659157
0.135437822	-0.016136494	-0.006974616	0.016260586	0.028525833	0.040183609	0.042877572	0.041064094
0.134879847	-0.016185453	-0.006993731	0.015956274	0.028174267	0.040277038	0.042344703	0.040841645
0.134922129	-0.016293094	-0.007165926	0.015964421	0.028042339	0.03980779	0.04221715	0.040534821
0.134419023	-0.016283963	-0.007240155	0.015785874	0.027016396	0.039334101	0.04207714	0.04056417
0.134125196	-0.016444717	-0.007236633	0.015011623	0.027002798	0.038957641	0.042082092	0.040612355
0.13319766	-0.016448526	-0.007331909	0.014494128	0.02609157	0.037640631	0.041836081	0.03979803
0.132810509	-0.01653075	-0.007354794	0.014455427	0.0255117	0.037306278	0.041593505	0.039298501
0.131982928	-0.016463674	-0.007355113	0.014231999	0.025547678	0.03731396	0.041085566	0.038423765
0.131175217	-0.016599531	-0.007443762	0.01397792	0.025523653	0.037152877	0.040927131	0.037818407
0.131033833	-0.016901708	-0.007481471	0.012985791	0.025369473	0.036736742	0.040560231	0.037091821
0.130415768	-0.016915272	-0.007694411	0.012842741	0.025470042	0.036093898	0.040126527	0.037112746
0.1298406	-0.016944712	-0.007773855	0.012800297	0.02535537	0.035722226	0.039497734	0.036852214
0.128650793	-0.017084393	-0.007767416	0.012497462	0.02408682	0.034606479	0.039030406	0.036967491
0.127967017	-0.017105601	-0.007849705	0.012306867	0.023861818	0.034098306	0.038432466	0.035244636
0.127528528	-0.017080229	-0.007932755	0.012302919	0.02376301	0.034036531	0.038339524	0.035479641
0.125343879	-0.017298373	-0.008021591	0.012220491	0.023494354	0.033440755	0.038383983	0.034635335
0.125432222	-0.01733112	-0.008031102	0.012109185	0.023268475	0.033346628	0.03779321	0.034352184
0.125401419	-0.017356811	-0.00814348	0.011739702	0.023148341	0.03078629	0.037273208	0.031981462
0.125074482	-0.017403545	-0.008199825	0.011237989	0.022984219	0.030026116	0.036283747	0.030943964
0.124613361	-0.017425925	-0.008171385	0.011239778	0.022465374	0.029250388	0.035936848	0.029340191
0.123875914	-0.01769294	-0.008219457	0.010974028	0.022421805	0.029107571	0.035791291	0.028938348
0.123789461	-0.017739797	-0.008227175	0.010621618	0.021756224	0.028158756	0.035843755	0.02819595
0.12350214	-0.018109376	-0.008381371	0.010469094	0.020942899	0.027735444	0.035693764	0.026648589
0.122953729	-0.018179691	-0.008397881	0.010073294	0.020581677	0.02738373	0.035678051	0.026453979
0.122839346	-0.018444384	-0.00840698	0.009712454	0.020610337	0.027069484	0.032185449	0.02495865
0.121945189	-0.0185099	-0.008725692	0.009677447	0.020439354	0.026812618	0.03010476	0.024924878
0.119592385	-0.018607995	-0.008730097	0.009677558	0.019210102	0.026613648	0.028671731	0.024422615
0.119088814	-0.018900496	-0.008737887	0.008347669	0.018553419	0.02625302	0.028239416	0.024021765
0.118824085	-0.018917563	-0.009024028	0.00795015	0.017594488	0.026022923	0.027207792	0.02406945
0.117558841	-0.019131663	-0.008969455	0.007775775	0.016946713	0.025490147	0.027521276	0.023854463
0.117025521	-0.01911219	-0.008960497	0.007764815	0.016551477	0.024710317	0.026803863	0.023316572
0.11694969	-0.019145782	-0.009104533	0.007607498	0.015073211	0.024401029	0.022960273	0.023243036
0.116842503	-0.019329844	-0.009141745	0.007625966	0.015125686	0.024928845	0.020354937	0.022966809
0.116264095	-0.019379738	-0.009441229	0.007274838	0.015117414	0.024969384	0.020257206	0.021360777
0.11582499	-0.019438106	-0.009433853	0.007199255	0.014960805	0.023670981	0.020328805	0.020617056
0.115475271	-0.019637477	-0.009932094	0.006886956	0.015077117	0.023303543	0.020582366	0.017445622
0.114795623	-0.019675641	-0.01006234	0.006763118	0.01474877	0.023735088	0.020235274	0.016923619
0.114474586	-0.019637587	-0.010070571	0.006187276	0.014655122	0.023418904	0.019321151	0.016987081
0.111754331	-0.019954366	-0.010115962	0.005803295	0.014106006	0.02309074	0.019003077	0.016617996
0.109266787	-0.020019452	-0.010203227	0.005544941	0.013992005	0.023067652	0.018779194	0.01623661
0.108072579	-0.020166748	-0.010238593	0.005370361	0.013447573	0.023199243	0.019031518	0.01612089
0.107764083	-0.020189372	-0.010472763	0.005098249	0.012400667	0.02310608	0.018719194	0.015564504
0.107285243	-0.020196504	-0.010945863	0.005008818	0.012456487	0.022008838	0.01848479	0.015378763
0.106757648	-0.020188593	-0.010976045	0.004985829	0.011912251	0.021304315	0.018550348	0.013322243
0.106585019	-0.020182468	-0.011001439	0.004922308	0.011393309	0.020812708	0.018531897	0.012895441
0.106008997	-0.020181846	-0.011055693	0.004711127	0.011349753	0.019385191	0.018576225	0.012845869
0.105589331	-0.02026706	-0.011231659	0.004083345	0.011350493	0.018950778	0.017129919	0.012747729
0.105047604	-0.020338017	-0.011310082	0.004027881	0.011098651	0.018702023	0.016746153	0.012853932
0.104827522	-0.020389193	-0.011446593	0.004027397	0.010935512	0.018372766	0.016254608	0.012959627
0.103207345	-0.02040213	-0.01145966	0.003745037	0.010174677	0.018421901	0.016121085	0.012085057
0.102862344	-0.02041564	-0.011652203	0.00335867	0.010202471	0.017889939	0.01610417	0.011934244
0.103004995	-0.020560648	-0.011857415	0.003366636	0.010189794	0.017077983	0.015101194	0.011326545
0.101933074	-0.020639336	-0.01205536	0.003287746	0.010034441	0.017167711	0.014487116	0.010409822
0.100476342	-0.020643401	-0.012029023	0.003167282	0.009961413	0.016189343	0.013837636	0.010297814
0.100422594	-0.020623636	-0.012118478	0.003076972	0.010032655	0.015441717	0.01273297	0.010044699
0.099933513	-0.020614067	-0.012389052	0.002991915	0.009624067	0.015258652	0.012239463	0.009538845
0.098791073	-0.020678203	-0.012709213	0.002973306	0.009341076	0.014545568	0.01217766	0.009046345
0.098749088	-0.02083263	-0.012773861	0.002549354	0.009347982	0.013262651	0.012099669	0.008166185
0.098653954	-0.020967229	-0.012936758	0.002528584	0.009113466	0.012713519	0.012053667	0.007842924
0.098719157	-0.021055617	-0.012983275	0.002369393	0.0089211	0.012663903	0.011833869	0.006754025
0.098565899	-0.021387882	-0.013222378	0.00215452	0.008204134	0.010185933	0.011614136	0.005618545
0.098073728	-0.021532543	-0.013347917	0.001752693	0.00822867	0.009804009	0.011014957	0.005143409
0.097605061	-0.021506038	-0.013528471	0.001547655	0.007304973	0.00955204	0.010166085	0.004185814
0.097400983	-0.021545081	-0.013550203	0.001108412	0.006387478	0.009246245	0.010236894	0.003800065
0.097193485	-0.021617558	-0.013605636	-4.43E-04	0.00613029	0.008774667	0.010193068	0.00358613
0.093576791	-0.021651804	-0.013618675	-4.24E-04	0.005675926	0.008377577	0.010195611	0.003462817
0.093267724	-0.022092113	-0.013817508	-4.33E-04	0.005500802	0.008066684	0.009368802	0.003721436
0.092313432	-0.022164504	-0.013841218	-4.66E-04	0.005375199	0.007804708	0.00898055	0.003569386
0.092090378	-0.022162114	-0.01381523	-0.001419618	0.004710503	0.007688927	0.00660208	0.003323625
0.091839071	-0.022230862	-0.013827153	-0.001863151	0.004350408	0.007669949	0.00658753	0.00333971
0.091779294	-0.02257004	-0.013842858	-0.002096865	0.004176805	0.007928489	0.006331737	0.003463006
0.091279778	-0.022668054	-0.013919404	-0.002104387	0.004001373	0.007603476	0.006031054	0.002345063
0.090754528	-0.022651864	-0.014031105	-0.002133178	0.003926702	0.007625324	0.005950324	0.002053264
0.089654231	-0.022776543	-0.014402578	-0.002282779	0.00371279	0.006460426	0.00584117	7.01E-04
0.088673127	-0.022799688	-0.014415639	-0.002249509	0.00321246	0.006140521	0.005652302	-1.73E-04
0.08759592	-0.022832634	-0.01454861	-0.002315377	0.002969198	0.006154893	0.005347343	-6.41E-04
0.087285823	-0.022924931	-0.014578153	-0.002608516	0.002923811	0.005990595	0.005392335	-0.002203697
0.086365948	-0.023026848	-0.014657921	-0.002732941	0.002574503	0.005668516	0.004358968	-0.001725259
0.085760154	-0.023070513	-0.014773255	-0.00285185	0.002483142	0.005419597	0.003812879	-0.001702717
0.084958204	-0.023088876	-0.014834875	-0.002892624	0.002365535	0.004976003	0.002547221	-0.001987652
0.084794171	-0.023380929	-0.01491843	-0.002923581	0.001819881	0.004886481	0.00285683	-0.002288704
0.082766189	-0.023519953	-0.015297576	-0.002792684	0.001313525	0.00218458	0.002927631	-0.002381315
0.082735681	-0.023760775	-0.015217132	-0.003004466	8.00E-04	0.002187151	0.002922106	-0.003729679
0.08234674	-0.023773674	-0.015181129	-0.003278557	4.95E-04	0.002040699	7.30E-04	-0.003880973
0.082132799	-0.023817949	-0.015179569	-0.00369096	5.50E-04	0.00138771	5.86E-04	-0.00523681
0.081759725	-0.024009288	-0.015196101	-0.004419383	5.38E-04	-1.16E-04	3.42E-04	-0.005300614
0.081499418	-0.0240527	-0.015177301	-0.00451578	-4.09E-04	-5.44E-04	-0.001144598	-0.009083244
0.081331946	-0.024225226	-0.015361701	-0.004839672	-9.79E-04	-0.001336842	-0.001034128	-0.009497342
0.081048364	-0.024233854	-0.015457828	-0.005194774	-9.80E-04	-0.001583426	-0.001301976	-0.00981711
0.079944506	-0.024363112	-0.01552913	-0.005483146	-0.001038242	-0.001799244	-0.00253726	-0.009968694
0.078659726	-0.024564268	-0.015531756	-0.005662333	-0.001074626	-0.001811275	-0.002674724	-0.00998795
0.077670729	-0.024555709	-0.015681095	-0.006042788	-0.001017569	-0.002695108	-0.003670059	-0.010207513
0.077366825	-0.024773331	-0.015717719	-0.006164272	-0.001549713	-0.002994092	-0.005737766	-0.010079116
0.077298924	-0.024825494	-0.016047576	-0.006178311	-0.002248012	-0.002982332	-0.008144781	-0.010255445
0.07687515	-0.024947603	-0.016477433	-0.006385559	-0.002823823	-0.00297061	-0.008179504	-0.011010166
0.076727596	-0.024942011	-0.016493628	-0.006314384	-0.003632573	-0.003006824	-0.0082871	-0.011702557
0.074986373	-0.024952958	-0.016679012	-0.006335513	-0.003755775	-0.00301648	-0.008839515	-0.011772608
0.074689503	-0.025164787	-0.016691843	-0.006388884	-0.004551307	-0.003185232	-0.010101074	-0.011953834
0.074173011	-0.025495472	-0.016692861	-0.006426272	-0.004630603	-0.003324525	-0.010111292	-0.012042352
0.074313471	-0.025801338	-0.016949465	-0.006501858	-0.005812421	-0.003260372	-0.009842772	-0.012075889
0.074399702	-0.025927364	-0.017046485	-0.006492076	-0.007081236	-0.003480892	-0.010331569	-0.012093833
0.073321182	-0.026022268	-0.017099265	-0.006659011	-0.007130235	-0.003500577	-0.010298635	-0.013066688
0.072639151	-0.026069092	-0.017098449	-0.006609589	-0.007336096	-0.004693705	-0.010645559	-0.013421192
0.072285044	-0.026100959	-0.017099492	-0.00689124	-0.007583059	-0.004818754	-0.010726781	-0.012993665
0.072270855	-0.026165779	-0.017438227	-0.00708533	-0.007786381	-0.005467556	-0.011993393	-0.014079251
0.071318497	-0.026215025	-0.018223512	-0.007218186	-0.008160999	-0.00551334	-0.013898851	-0.014183789
0.071198463	-0.026253444	-0.018362101	-0.007482781	-0.008595006	-0.005555598	-0.013929144	-0.015491587
0.070723137	-0.026328606	-0.018416876	-0.007663989	-0.008899778	-0.005488638	-0.014476503	-0.015768896
0.070050157	-0.026581473	-0.018570887	-0.007715807	-0.009099813	-0.005578371	-0.014573073	-0.018033519
0.070164761	-0.02667946	-0.018939916	-0.008578702	-0.009446607	-0.00559357	-0.014563145	-0.018974019
0.070090599	-0.026778146	-0.018973735	-0.00884035	-0.009403125	-0.006838053	-0.015323189	-0.022093824
0.069002469	-0.026966868	-0.019009587	-0.009317844	-0.009967451	-0.007066446	-0.015952742	-0.023813599
0.06872708	-0.026971841	-0.018985159	-0.009491191	-0.010634826	-0.007336253	-0.015963118	-0.024182674
0.068618428	-0.026945343	-0.019025384	-0.009617755	-0.010774996	-0.007571679	-0.01612984	-0.024281592
0.068455848	-0.026942597	-0.018972506	-0.010133492	-0.011130183	-0.008530589	-0.016283159	-0.024578618
0.068045001	-0.026956267	-0.018960018	-0.010356137	-0.011525987	-0.010801879	-0.017121452	-0.025149574
0.066033478	-0.027145027	-0.018954888	-0.010450638	-0.011516794	-0.011323377	-0.017204689	-0.02544968
0.06533081	-0.027185452	-0.019025464	-0.010803389	-0.011673576	-0.011949565	-0.017418313	-0.026308829
0.063656622	-0.027315623	-0.019232074	-0.010996837	-0.011792804	-0.012645018	-0.018458725	-0.027753365
0.063882812	-0.027339924	-0.019262374	-0.011565599	-0.01210776	-0.013217697	-0.018833369	-0.027689858
0.062825821	-0.027472133	-0.019370025	-0.011743668	-0.012732593	-0.013695746	-0.018590808	-0.027506143
0.062641753	-0.027522163	-0.019432425	-0.012371864	-0.012765743	-0.013949322	-0.018945227	-0.029125613
0.062442697	-0.02752341	-0.019444607	-0.012461761	-0.013479587	-0.014652068	-0.020623397	-0.029366968
0.062110844	-0.02820651	-0.019880487	-0.013148205	-0.013750619	-0.01487509	-0.020650165	-0.032207593
0.06192916	-0.028338297	-0.020162366	-0.013193612	-0.014450855	-0.015330261	-0.023224333	-0.033990787
0.061964991	-0.028491006	-0.020179094	-0.013592411	-0.015023305	-0.01611297	-0.023810987	-0.036085044
0.06165941	-0.028530519	-0.020388916	-0.014179689	-0.015183806	-0.016312249	-0.023738033	-0.035693853
0.060992808	-0.028552585	-0.020473132	-0.014474649	-0.015232692	-0.017239703	-0.023393295	-0.036100787
0.061042413	-0.029056981	-0.020586565	-0.014836635	-0.015451251	-0.017447443	-0.023612471	-0.036097028
0.058941784	-0.029056262	-0.020683725	-0.014877482	-0.015763874	-0.018114095	-0.02372749	-0.037709409
0.058978246	-0.029093797	-0.020730826	-0.014880192	-0.016074785	-0.018184558	-0.023628013	-0.038059509
0.058525723	-0.029034374	-0.021047952	-0.015872996	-0.018158006	-0.018418309	-0.024003796	-0.038665003
0.058495044	-0.029036978	-0.021136047	-0.016084802	-0.018124836	-0.021789839	-0.024339552	-0.039042942
0.058300791	-0.029380655	-0.021307678	-0.016288401	-0.018122669	-0.022261665	-0.027342319	-0.040601247
0.056484289	-0.029582443	-0.02141977	-0.017335209	-0.018786769	-0.022213101	-0.027492978	-0.040091087
0.055631263	-0.029572574	-0.021504926	-0.017391983	-0.018892265	-0.022980727	-0.029609131	-0.042163217
0.055526804	-0.029879238	-0.021867077	-0.017374597	-0.019342351	-0.023201657	-0.030798078	-0.042024329
0.055122076	-0.030096449	-0.02186736	-0.01735888	-0.020082344	-0.023077286	-0.03185173	-0.043850334
0.055004119	-0.030560585	-0.022020784	-0.017852076	-0.020128278	-0.023464891	-0.032644182	-0.043853794
0.054782257	-0.030560623	-0.022168233	-0.017914809	-0.020323264	-0.024377183	-0.033127889	-0.045916871
0.054362389	-0.030572749	-0.022301476	-0.018110977	-0.020387418	-0.024388537	-0.033474784	-0.046044933
0.054274964	-0.030562077	-0.022862991	-0.018163219	-0.020952584	-0.025342737	-0.033383653	-0.046231998
0.053951825	-0.030819788	-0.02312007	-0.018310095	-0.021011134	-0.025602564	-0.034818674	-0.046834161
0.053522359	-0.030803764	-0.023214941	-0.018491124	-0.023020383	-0.026404479	-0.035483279	-0.047388148
0.05280281	-0.030882872	-0.023493875	-0.018477574	-0.023700122	-0.027254172	-0.035468697	-0.047598926
0.052422802	-0.030928599	-0.023500889	-0.018942141	-0.024158743	-0.027363037	-0.035718161	-0.047731826
0.052366184	-0.031190828	-0.023719984	-0.019133427	-0.024757493	-0.028849792	-0.036665742	-0.048431373
0.052320266	-0.031162482	-0.023879115	-0.019685269	-0.025677809	-0.029164472	-0.036784852	-0.048747462
0.052368188	-0.031293727	-0.024250036	-0.019805333	-0.025632698	-0.029835874	-0.037418275	-0.048907795
0.052295818	-0.031266979	-0.024265835	-0.019984449	-0.025771413	-0.030078089	-0.038805591	-0.049841841
0.052352625	-0.031395954	-0.024308085	-0.019960426	-0.028121638	-0.030382968	-0.039624271	-0.049810577
0.052001567	-0.031670344	-0.024362808	-0.020133628	-0.028272698	-0.031184237	-0.041017271	-0.049782585
0.052078968	-0.031688553	-0.024530476	-0.020319746	-0.028524808	-0.031276391	-0.041325515	-0.050671759
0.051292355	-0.031941579	-0.024653794	-0.020354479	-0.028844155	-0.031749677	-0.04146366	-0.052182039
0.051420914	-0.031972295	-0.024632906	-0.020362887	-0.029756114	-0.032159482	-0.041488625	-0.052538806
0.051140829	-0.032083592	-0.024893695	-0.021042983	-0.030096979	-0.032911375	-0.042077279	-0.054259681
0.050746377	-0.03258605	-0.025012125	-0.021063631	-0.030059994	-0.032813148	-0.043617449	-0.054303781
0.050251434	-0.032734133	-0.025064808	-0.021088456	-0.030232826	-0.033112426	-0.043835462	-0.054000682
0.049948004	-0.032710014	-0.025090583	-0.02133971	-0.030235271	-0.033360092	-0.044325235	-0.053999698
0.049104904	-0.032767766	-0.025187642	-0.022033387	-0.030359443	-0.037035271	-0.045097362	-0.054728782
0.04881104	-0.032924714	-0.025301867	-0.021976299	-0.030375343	-0.037216183	-0.046089864	-0.054742147
0.048306501	-0.032975384	-0.02531532	-0.021987563	-0.030458334	-0.037909683	-0.048630998	-0.054837992
0.048250755	-0.033018685	-0.025523728	-0.022091902	-0.031058667	-0.039458465	-0.049391139	-0.058201949
0.0477628	-0.033019433	-0.025638071	-0.02203559	-0.032106828	-0.039869504	-0.050034442	-0.057814525
0.047458089	-0.034364835	-0.025865699	-0.022032452	-0.032327568	-0.040605347	-0.051739801	-0.057856061
0.046944543	-0.034554333	-0.026108902	-0.022397779	-0.032843734	-0.040339957	-0.052013628	-0.057809769
0.046715008	-0.034990331	-0.026790555	-0.022501106	-0.033132888	-0.040761073	-0.052327282	-0.060174393
0.04664125	-0.035400366	-0.026963674	-0.022850831	-0.032777517	-0.04055475	-0.052277043	-0.060861732
0.044450908	-0.035690928	-0.027300808	-0.022959314	-0.032858766	-0.041388572	-0.054553296	-0.061440183
0.04467667	-0.035790759	-0.028023013	-0.023057933	-0.03418617	-0.041414227	-0.054753533	-0.061653452
0.04455554	-0.035873672	-0.028202477	-0.023143348	-0.034466658	-0.041441807	-0.054762479	-0.063058323
0.043836224	-0.036463149	-0.028808251	-0.023096699	-0.034757641	-0.04291616	-0.055844057	-0.064238891
0.043645947	-0.036565193	-0.029453701	-0.023481113	-0.035075761	-0.043273288	-0.057496327	-0.065090923
0.041871363	-0.036806491	-0.029566984	-0.023668558	-0.035545674	-0.043473147	-0.058254919	-0.065099019
0.041538987	-0.03704094	-0.029999457	-0.023676818	-0.035900554	-0.043577249	-0.059461513	-0.065134404
0.040907111	-0.037061803	-0.030288295	-0.02482706	-0.036651629	-0.044366363	-0.059350463	-0.065359938
0.040713343	-0.037499967	-0.030646659	-0.025141665	-0.036702257	-0.047584261	-0.058790565	-0.066049097
0.03992763	-0.037504717	-0.030671763	-0.025723109	-0.036631065	-0.051141159	-0.058845228	-0.066169705
0.039506603	-0.037575196	-0.030839677	-0.026021459	-0.036616834	-0.051126673	-0.059005055	-0.067291478
0.039733585	-0.037601648	-0.031136767	-0.026092593	-0.036645213	-0.051191685	-0.058927119	-0.067449264
0.039685108	-0.037785487	-0.031581243	-0.026295157	-0.038153253	-0.05167891	-0.059922208	-0.067645787
0.038293941	-0.037869129	-0.032005751	-0.026452678	-0.038988155	-0.053008894	-0.061994134	-0.068730727
0.037086262	-0.038314676	-0.032033877	-0.027270623	-0.038985316	-0.053061553	-0.062593995	-0.069133647
0.037022055	-0.03832368	-0.032008637	-0.027863075	-0.039421214	-0.053707048	-0.062906221	-0.069771166
0.036973112	-0.038267101	-0.032258308	-0.0283023	-0.03995732	-0.053855186	-0.063015317	-0.070296915
0.036900565	-0.03831243	-0.032296962	-0.02878822	-0.040044075	-0.053828756	-0.063194344	-0.073703136
0.036519583	-0.038465992	-0.032692635	-0.028909746	-0.040266354	-0.054920984	-0.063293555	-0.074174534
0.036138243	-0.038427052	-0.033252429	-0.029047476	-0.040613278	-0.056505972	-0.063678087	-0.073943221
0.036098745	-0.038536675	-0.033331137	-0.030149911	-0.042152599	-0.05672753	-0.065800265	-0.076885341
0.036282427	-0.038760067	-0.033467293	-0.030580713	-0.042689052	-0.056815104	-0.066009082	-0.077765504
0.036229001	-0.039391821	-0.033568036	-0.031528495	-0.043031886	-0.058150062	-0.065987503	-0.078911951
0.034575279	-0.039651322	-0.033579452	-0.031516303	-0.04388689	-0.059071608	-0.066560484	-0.081138388
0.033706029	-0.039761197	-0.033718334	-0.031493782	-0.043870677	-0.059414859	-0.066761118	-0.081788024
0.032692304	-0.039830613	-0.034069276	-0.032705122	-0.044133429	-0.060514427	-0.066865032	-0.081547744
0.032688791	-0.039883047	-0.034170073	-0.033814953	-0.044089542	-0.060417379	-0.067179818	-0.083160626
0.032266075	-0.040063975	-0.034181283	-0.034049849	-0.044054791	-0.061122098	-0.068381604	-0.083110067
0.03017223	-0.040158122	-0.034186651	-0.034512326	-0.044237024	-0.061035101	-0.069472588	-0.083261524
0.029772817	-0.040380693	-0.034386937	-0.034888681	-0.044380798	-0.06187807	-0.072610252	-0.083969877
0.029275347	-0.040804365	-0.034384876	-0.035224955	-0.045353475	-0.061629768	-0.075079472	-0.087974454
0.02879431	-0.040873122	-0.035070633	-0.035251639	-0.045800948	-0.061549684	-0.076197257	-0.087838753
0.028382806	-0.0410933	-0.035669059	-0.03558335	-0.046104332	-0.062003999	-0.079451591	-0.088108561
0.028253026	-0.041111637	-0.03574568	-0.035733305	-0.046501785	-0.06286595	-0.079863988	-0.087881326
0.027481195	-0.041218362	-0.036141923	-0.036143292	-0.047663339	-0.064466076	-0.079975551	-0.087210365
0.027229135	-0.041269213	-0.03617661	-0.036109463	-0.04767993	-0.064738904	-0.080595166	-0.091847349
0.025408609	-0.042246567	-0.036133879	-0.036142364	-0.047610459	-0.065496954	-0.080380179	-0.092216438
0.025636652	-0.042628383	-0.036169888	-0.03872527	-0.049721486	-0.065774945	-0.081356856	-0.092630336
0.025208559	-0.042708934	-0.036395799	-0.038709499	-0.049540126	-0.068589993	-0.081484831	-0.09273234
0.024684641	-0.042951038	-0.036522149	-0.038912881	-0.05025898	-0.068726414	-0.082627867	-0.097188317
0.024643743	-0.043472985	-0.036683014	-0.04007642	-0.050639458	-0.068969078	-0.084478208	-0.097175949
0.024692789	-0.043703614	-0.037038391	-0.040063578	-0.053418761	-0.070348412	-0.084789337	-0.097471829
0.024569041	-0.043738741	-0.03741298	-0.040605281	-0.053925278	-0.071024157	-0.086986152	-0.097595683
0.023357522	-0.043937534	-0.037405391	-0.040931868	-0.05463941	-0.072770235	-0.088418311	-0.097630566
0.021056326	-0.044011936	-0.037398497	-0.04145015	-0.057064534	-0.073770953	-0.088674077	-0.097607844
0.02055191	-0.04414842	-0.037519211	-0.04240296	-0.058655259	-0.074178728	-0.090051646	-0.097601515
0.020168374	-0.044191665	-0.037613105	-0.042574477	-0.058554324	-0.075585687	-0.092367005	-0.099595582
0.018559248	-0.044701182	-0.037800277	-0.042624743	-0.059687495	-0.075673325	-0.094038625	-0.100070568
0.017838753	-0.044887068	-0.037794828	-0.043391752	-0.059653807	-0.077686596	-0.09461046	-0.100016205
0.017625782	-0.04494527	-0.038018764	-0.043392341	-0.061523918	-0.077733391	-0.096792352	-0.100600947
0.017594567	-0.044996698	-0.038294799	-0.043842755	-0.061475205	-0.077803865	-0.097443125	-0.103163331
0.015783159	-0.045023564	-0.0382876	-0.043696129	-0.061718726	-0.078078393	-0.097260217	-0.104118945
0.015754061	-0.045124287	-0.038348123	-0.043722398	-0.061847243	-0.078389594	-0.097514529	-0.104377646
0.015849539	-0.045095686	-0.038755606	-0.044468589	-0.064648293	-0.078468425	-0.097490414	-0.105113462
0.015551952	-0.045142306	-0.038850404	-0.044788114	-0.064726046	-0.080223791	-0.098164125	-0.106667957
0.015163852	-0.045461867	-0.039423093	-0.045355191	-0.066220576	-0.080412841	-0.098843032	-0.107253108
0.014734909	-0.045659134	-0.039421601	-0.046113981	-0.068266417	-0.081438623	-0.100912477	-0.11027225
0.01481555	-0.045791677	-0.03944195	-0.046672244	-0.070188487	-0.081897837	-0.100998795	-0.110738196
0.013344368	-0.045752142	-0.039691074	-0.04673083	-0.070598909	-0.081891113	-0.100885167	-0.111009615
0.012713438	-0.045959435	-0.039935809	-0.046650867	-0.072013859	-0.081933517	-0.101888127	-0.11337165
0.009822682	-0.046605072	-0.040370363	-0.046724408	-0.072020398	-0.083411684	-0.101330595	-0.113716681
0.009362384	-0.046598378	-0.04093742	-0.047326389	-0.072741376	-0.084686788	-0.101430193	-0.114572072
0.009416771	-0.0468458	-0.04094948	-0.047417612	-0.07278741	-0.085797595	-0.101811511	-0.116905646
0.007613475	-0.046821349	-0.041023099	-0.047772977	-0.074703205	-0.085832988	-0.10277326	-0.116271117
0.00734816	-0.046828443	-0.041347544	-0.047998996	-0.077719338	-0.087913012	-0.103302307	-0.116612656
0.007271729	-0.046911457	-0.041606681	-0.048767842	-0.077991461	-0.087796344	-0.104465624	-0.116798448
0.007020735	-0.04703615	-0.04167292	-0.048826527	-0.079021242	-0.08842223	-0.104476916	-0.118192095
0.007114585	-0.047164298	-0.041929842	-0.04926577	-0.080384998	-0.089724863	-0.10458909	-0.119069529
0.006553935	-0.047431672	-0.042927201	-0.049366405	-0.081450795	-0.096447622	-0.106156816	-0.121500389
0.005965757	-0.04745991	-0.042940138	-0.050768033	-0.081313415	-0.097677859	-0.107875633	-0.12469287
0.005576129	-0.047815423	-0.04294813	-0.050805039	-0.081539501	-0.098400278	-0.109593814	-0.128282769
0.005736506	-0.047956699	-0.043012172	-0.051636653	-0.081713585	-0.098507281	-0.109517429	-0.128458092
0.005098016	-0.048086771	-0.043342226	-0.051775531	-0.081701362	-0.099603679	-0.114813063	-0.129953968
0.004567368	-0.048337702	-0.043636594	-0.052389768	-0.082879395	-0.101241625	-0.116471529	-0.13095683
0.003667084	-0.048506206	-0.043630808	-0.052631558	-0.084591616	-0.102756298	-0.116794451	-0.132766966
0.003513243	-0.049112326	-0.044270834	-0.05271442	-0.085554256	-0.10323553	-0.118587218	-0.132801652
0.003320858	-0.049085778	-0.044733734	-0.05266472	-0.086033923	-0.103458252	-0.126318132	-0.133838855
0.003111454	-0.04908897	-0.045557859	-0.052729828	-0.087644402	-0.103540711	-0.12782607	-0.135560961
0.00247909	-0.049109294	-0.045488427	-0.052942006	-0.088394515	-0.103816166	-0.128264143	-0.13797312
0.002706249	-0.049146852	-0.045759608	-0.052972164	-0.088484711	-0.105200238	-0.131169466	-0.137919384
0.001490256	-0.049189797	-0.046203549	-0.053017985	-0.089253093	-0.105780185	-0.132259613	-0.137736416
7.29E-04	-0.049190553	-0.046226148	-0.053449322	-0.090331065	-0.106962049	-0.134527301	-0.139660171
-0.001632387	-0.049190145	-0.046495018	-0.054447516	-0.091589218	-0.107770258	-0.135499475	-0.142035573
-0.002411575	-0.049536906	-0.046751484	-0.055242667	-0.092470345	-0.108026064	-0.136938204	-0.142075845
-0.002713707	-0.049909357	-0.047354035	-0.05623563	-0.097735283	-0.110522647	-0.137174549	-0.143273604
-0.002915274	-0.050219985	-0.047524351	-0.056599782	-0.099935185	-0.110479845	-0.139291877	-0.150578663
-0.003505631	-0.050247053	-0.048308763	-0.056643558	-0.099913005	-0.110376715	-0.139612284	-0.151915379
-0.005193445	-0.05080259	-0.048306417	-0.057072691	-0.09988621	-0.11135621	-0.140916244	-0.152704592
-0.005843678	-0.051497379	-0.048526867	-0.05793349	-0.100809027	-0.112205542	-0.142119489	-0.153150871
-0.00668871	-0.051503459	-0.048805434	-0.058006416	-0.10116782	-0.112111653	-0.142859234	-0.15682401
-0.006909362	-0.051781042	-0.048975682	-0.058109408	-0.102928892	-0.11350483	-0.143562465	-0.157657659
-0.008082895	-0.051936187	-0.049853032	-0.058326254	-0.103430253	-0.113839276	-0.144035053	-0.159864583
-0.007973801	-0.051977962	-0.050489048	-0.058608589	-0.103828786	-0.116516283	-0.144321358	-0.160902942
-0.007576539	-5.20E-02	-0.050647199	-0.058798389	-0.104058238	-0.118222749	-0.144319081	-0.161180334
-0.008151131	-5.21E-02	-0.050685749	-0.058835801	-0.104141369	-0.121348283	-0.144051944	-0.163840256
-0.008990514	-5.21E-02	-0.050872293	-0.059649368	-0.105278447	-0.122165892	-0.144026903	-0.165309201
-0.00860938	-0.052101138	-0.050995273	-0.059943896	-0.105566676	-0.122287969	-0.146233294	-0.168291864
-0.00963841	-0.05221179	-0.051000487	-0.060328422	-0.10568683	-0.122405087	-0.146618328	-0.169312821
-0.01052684	-0.052466284	-0.050993703	-0.0603123	-0.105763103	-0.123581152	-0.148824602	-0.169195187
-0.011492934	-0.052430266	-0.051010643	-0.060736093	-0.106159512	-0.123585542	-0.150313463	-0.169518636
-0.011807122	-0.052632782	-0.051020962	-0.061738622	-0.106479804	-0.123984613	-0.150220273	-0.169640947
-0.01201908	-0.05268888	-0.051344177	-0.062251463	-0.107143069	-0.124317986	-0.153227769	-0.169652024
-0.012252331	-0.052712403	-0.051516106	-0.06256609	-0.108646673	-0.125931361	-0.155435762	-0.170606076
-0.013005197	-0.053356605	-0.051537126	-0.062757711	-0.108854448	-0.128446309	-0.158801348	-0.170327045
-0.013542139	-0.053692575	-0.051786511	-0.063222969	-0.109208387	-0.129224476	-0.159517414	-0.171236524
-0.01532044	-0.053673387	-0.051852867	-0.063636539	-0.109409114	-0.132638311	-0.159801275	-0.172337756
-0.018163855	-0.054065648	-0.052026969	-0.064040949	-0.109559929	-0.133943564	-0.159874556	-0.172508839
-0.018251794	-0.054319302	-0.052108499	-0.064398064	-0.109621998	-0.136191185	-0.159780026	-0.17539041
-0.018923131	-0.054451634	-0.052227998	-0.065429007	-0.11023921	-0.137359636	-0.159428994	-0.17741025
-0.020292877	-0.054538106	-0.052534752	-0.065518393	-0.110510544	-0.137808497	-0.159497201	-0.177731327
-0.021179279	-0.055069224	-0.052519593	-0.065628676	-0.110890218	-0.138252664	-0.159766011	-0.177759208
-0.023109706	-0.055095437	-0.052505151	-0.065611125	-0.111022767	-0.141237538	-0.159616696	-0.177539319
-0.023116814	-0.055547949	-0.052518077	-0.06603973	-0.112067785	-0.141592265	-0.160712888	-0.177472335
-0.025095811	-0.05556859	-0.053261468	-0.06608044	-0.112495665	-0.141889849	-0.163776857	-0.17734723
-0.026238463	-0.05557554	-0.053928877	-0.066187751	-0.112499611	-0.14238295	-0.166439878	-0.178005264
-0.028730001	-0.056281057	-0.05478884	-0.06642258	-0.112578793	-0.14237584	-0.167033811	-0.178963438
-0.033611256	-0.056282124	-0.054890142	-0.066906919	-0.112876054	-0.142381999	-0.168897833	-0.180620503
-0.034030958	-0.056217855	-0.055094416	-0.067706431	-0.113086803	-0.143550399	-0.170511358	-0.181620729
-0.03413664	-0.056240555	-0.055121069	-0.068027197	-0.114080316	-0.145258239	-0.170642892	-0.181737075
-0.034344631	-0.056533076	-0.055197863	-0.068700424	-0.114854023	-0.144958785	-0.170488845	-0.181935466
-0.03538561	-0.056677039	-0.05529499	-0.069218783	-0.117025931	-0.144668985	-0.17101132	-0.182602265
-0.035587991	-0.056770141	-0.055386387	-0.069799306	-0.117308233	-0.145700612	-0.172061308	-0.183276048
-0.035506169	-0.056961076	-5.54E-02	-0.070303201	-0.117556937	-0.147149698	-0.172713494	-0.183499972
-0.035914866	-0.057072292	-5.58E-02	-0.070228878	-0.118577168	-0.14863402	-0.17359026	-0.183594993
-0.037032655	-0.057333504	-5.61E-02	-0.071053948	-0.118650351	-0.148952927	-0.175137073	-0.18417989
-0.039399861	-0.057338691	-5.62E-02	-0.071778801	-0.122703764	-0.149302703	-0.175593207	-0.188291777
-0.039634685	-0.057515861	-0.056447328	-0.071672547	-0.123607005	-0.149422659	-0.176715381	-0.191580126
-0.041161836	-0.058138375	-0.056776482	-0.071941186	-0.124479625	-0.149668942	-0.176292844	-0.191386014
-0.042963427	-0.058117752	-0.056736189	-0.072326277	-0.124515062	-0.151341171	-0.180921376	-0.191688658
-0.043832515	-0.058301358	-0.057319102	-0.072482217	-0.125507874	-0.151349584	-0.180685515	-0.191690365
-0.048428962	-0.058648935	-0.057783902	-0.073257445	-0.127252026	-0.152433061	-0.181091192	-0.191780701
-0.047739369	-0.058833486	-0.058258599	-7.40E-02	-0.128768488	-0.15248856	-0.183536055	-0.192875677
-0.048522438	-0.058935528	-0.058346485	-0.074924776	-0.12956654	-0.153398162	-0.183706864	-0.193866257
-0.048445933	-0.059531226	-0.058397215	-0.074998872	-0.129666407	-0.153738908	-0.185406924	-0.195814393
-0.049729323	-0.059554826	-0.058826599	-0.074961239	-0.130624431	-0.154488206	-0.185376801	-0.19687147
-0.049861676	-0.059766653	-0.059368404	-0.075657842	-0.130993272	-0.158536503	-0.18861646	-0.197231166
-0.049757543	-0.060409548	-0.059464133	-0.075635121	-0.131712926	-0.160249921	-0.189503071	-0.198063809
-0.049880834	-0.060591012	-0.059426716	-0.075935293	-0.13189785	-1.60E-01	-0.189507666	-0.197919738
-0.050714663	-0.060466782	-0.060017764	-0.076511258	-0.132783102	-0.160169804	-0.189522973	-0.199827661
-0.05090495	-0.061149109	-0.059990606	-0.076611064	-0.132828003	-0.160854037	-0.188728112	-0.200123693
-0.052127351	-0.061296262	-0.060087191	-0.076815312	-0.132965725	-0.161608923	-0.189765726	-0.201131135
-0.053137891	-0.061675358	-0.060086938	-0.076874946	-0.133499709	-0.161922685	-0.191220989	-0.202500239
-0.053178257	-0.061732604	-0.060502317	-0.076953606	-0.137508719	-0.161672346	-0.190686714	-0.205517277
-0.053282981	-0.061844863	-0.060489768	-0.078051611	-0.137980872	-0.161713676	-0.19055832	-0.205563878
-0.053620124	-0.061932378	-0.060441259	-0.078345897	-0.138212793	-0.162779511	-0.192071283	-0.205972522
-0.05321483	-0.062173824	-0.061322635	-0.07841149	-0.140449375	-0.163251212	-0.192059572	-0.206345866
-0.053863834	-0.062219519	-0.061548781	-0.078670262	-0.140946455	-0.163499763	-0.193061873	-0.206494442
-0.053917194	-0.062397761	-0.061759294	-0.080016801	-0.141782437	-0.166799072	-0.192902677	-0.205617427
-0.055335602	-0.062476562	-0.062263697	-0.080460055	-0.142035404	-0.167201539	-0.193554206	-0.205808417
-0.056062352	-0.062774732	-0.062839163	-0.082429307	-0.142129764	-0.167330213	-0.193862555	-0.210634277
-0.056372471	-0.062845033	-0.063382498	-0.082719697	-0.144846427	-0.167567231	-0.194098861	-0.214234297
-0.057124995	-0.063126631	-0.063539303	-0.082806308	-0.145300235	-0.169530581	-0.195089475	-0.213992614
-0.057507209	-0.06331819	-0.063763755	-0.083275022	-0.145442942	-0.16983086	-0.196764009	-0.21657763
-0.058604584	-0.063539148	-0.064125669	-0.085012117	-0.146623836	-0.170801102	-0.196428324	-0.216618619
-0.058795064	-0.063717196	-0.06433359	-0.087352597	-0.146784965	-0.171672743	-0.196892893	-0.217508094
-0.058702442	-0.064587767	-0.064850381	-0.087819636	-0.146777752	-0.172587493	-0.197331376	-0.218766182
-0.06029869	-0.065048358	-0.064867018	-0.089016871	-0.150459248	-0.175026704	-0.200383929	-0.219319696
-0.060074509	-0.065116909	-0.065394725	-0.089577036	-0.150801595	-0.175261497	-0.200590859	-0.219530015
-0.060878765	-0.065162102	-0.06542941	-0.089749462	-0.15167444	-0.175010929	-0.200954282	-0.218950246
-0.060735555	-0.065546486	-0.065996432	-0.089810134	-0.152011295	-0.178741043	-0.200972039	-0.219755835
-0.06154312	-0.065702662	-0.066427821	-0.092355908	-0.152279841	-0.179091207	-0.202732012	-0.221499381
-0.062397444	-0.065925975	-0.066460673	-0.093409615	-0.153446337	-0.182670378	-0.202563574	-0.22325724
-0.062408401	-0.066120143	-0.066505344	-0.093778373	-0.154563591	-0.18266346	-0.204105045	-0.224689981
-0.065540062	-0.066191333	-0.066539402	-0.094306422	-0.154610337	-0.182538535	-0.204173429	-0.226144162
-0.065810945	-0.066288002	-0.066535078	-0.094513069	-0.154754782	-0.183875462	-0.204285733	-0.225443925
-0.067140362	-0.066370073	-0.066675467	-0.094425743	-0.15517379	-0.184479758	-0.204571911	-0.228593727
-0.067079494	-0.066365792	-0.066808495	-0.094736097	-0.155373816	-0.188666632	-0.208612775	-0.228705895
-0.0687999	-0.066928252	-0.066893858	-0.094947932	-0.15535694	-0.188903074	-0.208506839	-0.2291893
-0.069535517	-0.067318496	-0.066997745	-0.095374832	-0.155159649	-0.192021192	-0.210391757	-0.230281551
-0.069726305	-0.067457948	-0.06702375	-0.095285273	-0.156141993	-0.191955385	-0.2179213	-0.234133603
-0.070129651	-0.067783288	-0.067045055	-0.09519296	-0.156566874	-0.196976158	-0.221756962	-0.233814927
-0.073702482	-0.068001062	-0.067025014	-0.096063308	-0.157734308	-0.198200808	-0.223276059	-0.232971556
-0.074559368	-0.06804885	-0.067913364	-0.097680172	-0.159724905	-0.20031806	-0.223469323	-0.235821221
-0.074697874	-0.068148286	-0.068036558	-0.098819912	-0.1606686	-0.200233846	-0.225776365	-0.235803637
-0.075641021	-0.068223377	-0.068026365	-0.100178473	-0.161065025	-0.202235775	-0.226558043	-0.237276532
-0.075708637	-0.068193943	-0.068038341	-0.100149986	-0.163533845	-0.202437746	-0.226603164	-0.238402865
-0.07591822	-0.068329485	-0.068264416	-0.101188116	-0.163669381	-0.202487661	-0.228599139	-0.239224485
-0.075679495	-0.069151282	-0.068073286	-0.101401982	-0.163716991	-0.20406463	-0.230564374	-0.239952071
-0.076885544	-0.069155825	-0.068081235	-0.10154639	-0.163971965	-0.204828052	-0.233216198	-0.239857117
-0.078852626	-0.069028425	-0.068428802	-0.102298183	-0.164888927	-0.206251258	-0.233477301	-0.24017508
-0.079277915	-0.069559557	-0.068359303	-0.105385892	-0.168138089	-0.206352482	-0.234162939	-0.240462742
-0.080592999	-0.069572919	-0.068488516	-0.106026875	-0.16896674	-0.206730051	-0.238038361	-0.241288168
-0.081874118	-0.070720657	-0.068497388	-0.106122118	-0.169086539	-0.206711669	-0.238251658	-0.244442634
-0.081522775	-0.071008208	-0.069785243	-0.106205	-0.172094174	-0.207816876	-0.239542461	-0.245984264
-0.081548406	-0.071102774	-0.069926241	-0.106204025	-0.17266533	-0.213870486	-0.240184935	-0.246142354
-0.081788817	-0.071185542	-0.070018006	-0.106447281	-0.172375343	-0.214576605	-0.239987867	-0.252595964
-0.082766112	-0.071105299	-0.070060093	-0.107452404	-0.177024759	-0.215913953	-0.240976085	-0.253374904
-0.084644953	-0.071864794	-0.069992078	-0.107482842	-0.178262629	-0.215958803	-0.24213306	-0.256784987
-0.0840683	-0.07200481	-0.070401072	-0.107528505	-0.17880032	-0.216860737	-0.244344824	-0.256828489
-0.084531215	-0.071994626	-0.070520152	-0.107546877	-0.179525885	-0.217754723	-0.250973082	-0.260407222
-0.083930069	-0.072036675	-0.070561988	-0.107830577	-0.179367531	-0.221739113	-0.252220105	-0.26071609
-0.083954377	-0.072504749	-0.07142982	-0.109433323	-0.17944012	-0.222356786	-0.252426099	-0.26550503
-0.084455483	-0.072985237	-0.071831304	-0.110860691	-0.182041454	-0.221975347	-0.253411894	-0.268607024
-0.085732426	-0.073732981	-0.071758519	-0.111043254	-0.184031271	-0.222147547	-0.253332446	-0.270452221
-0.085550287	-0.073863898	-0.071849844	-0.112303857	-0.184266948	-0.22801146	-0.253969299	-0.272298625
-0.0863732	-0.074469052	-0.071876606	-0.113500487	-0.184668439	-0.229701068	-0.254586789	-0.276014083
-0.086958314	-0.074788618	-0.072818358	-0.115063636	-0.186283439	-0.229554645	-0.254469406	-0.278558375
-0.088104905	-0.074975744	-0.073130193	-0.115515107	-0.187737146	-0.229479754	-0.255615483	-0.279059249
-0.08894126	-0.0750851	-0.07326081	-0.115689707	-0.187443908	-0.229657702	-0.256627388	-0.28139852
-0.089482031	-0.075292783	-0.075172295	-0.115712788	-0.18795675	-0.232654419	-0.259490569	-0.282343249
-0.090631246	-0.07526066	-0.075410291	-0.116362599	-0.188568963	-0.233315822	-0.259617773	-0.287481981
-0.092041943	-0.075455052	-0.075665327	-0.119379523	-0.191596968	-0.233495777	-0.264374488	-0.289215452
-0.093114262	-0.075797634	-0.076015428	-0.119963299	-0.192052578	-0.235284355	-0.264821151	-0.289987074
-0.098349852	-0.076086557	-0.076013478	-0.120146052	-0.193452094	-0.2363016	-0.266757752	-0.290173854
-0.09913144	-0.076422414	-0.076177059	-0.120559836	-0.194414469	-0.238501146	-0.267030334	-0.292129584
-0.099756204	-0.076442417	-0.076515531	-0.12162846	-0.19908659	-0.240294984	-0.266827029	-0.291093504
-0.100408367	-0.077341681	-0.076489954	-0.121571007	-0.200586964	-0.240203739	-0.267455371	-0.291088103
-0.100045787	-0.077299852	-0.077249428	-0.121838835	-0.200888907	-0.24279292	-0.270428524	-0.292509737
-0.100202279	-0.078021336	-0.07754334	-0.121639118	-0.201267533	-0.242846519	-0.271749906	-0.293929149
-0.100279713	-0.078432458	-0.07780832	-0.122264226	-0.20094018	-0.244357575	-0.271725974	-0.295533803
-0.099949255	-0.078687577	-0.078418571	-0.122437901	-0.201208323	-0.247502508	-0.272440468	-0.296813242
-0.099901646	-0.078835189	-0.079834979	-0.123691435	-0.201131065	-0.251224266	-0.272990514	-0.297407382
-0.100143114	-0.078752428	-0.079971142	-0.124079825	-0.201877164	-0.251265565	-0.273229063	-0.297952165
-0.100362961	-0.079550626	-0.080084431	-0.124149869	-0.2018564	-0.253825037	-0.273534502	-0.29785202
-0.100893465	-0.079590798	-0.080205319	-0.124980542	-0.201958262	-0.254587718	-0.274544483	-0.2969848
-0.100756607	-0.080346119	-0.08022504	-0.125306377	-0.205818614	-0.25456562	-0.275777639	-0.297272834
-0.100815684	-0.081013893	-0.080861986	-0.125727773	-0.208573278	-0.254990037	-0.275970306	-0.298582658
-0.101199895	-0.081494841	-0.081398072	-0.125875558	-0.210934074	-0.25490718	-0.276282068	-0.298221861
-0.101455006	-0.081506249	-0.081385916	-0.125893022	-0.211098345	-0.254983506	-0.276686023	-0.299607379
-0.108835972	-0.081557759	-0.081052363	-0.127151237	-0.211017256	-0.256384374	-0.276315263	-0.29990643
-0.108789302	-0.08154106	-0.081227151	-0.126954402	-0.212903244	-0.256693377	-0.277188819	-0.301895272
-0.108567102	-0.081172476	-0.081967606	-0.128017823	-0.216268174	-0.257189995	-0.2788361	-0.304436204
-0.108723484	-0.081986156	-0.082960122	-0.129294198	-0.216278112	-0.258132243	-0.286509552	-0.304343392
-0.112133121	-0.083402188	-0.083491478	-0.129223743	-0.216919025	-0.263031008	-0.288418441	-0.304728738
-0.112733051	-0.083811672	-0.083980961	-0.130693258	-0.218399303	-0.263318851	-0.288727922	-0.304367551
-0.113513678	-0.084006368	-0.084710217	-0.131235464	-0.218748621	-0.270343052	-0.290956511	-0.306773687
-0.114140358	-0.08461241	-0.085075346	-0.131563516	-0.219232649	-0.272439506	-0.291124208	-0.308705049
-0.113134949	-0.085153085	-0.08505825	-0.132057871	-0.22073698	-0.272282179	-0.291736047	-0.309593487
-0.113949486	-0.085216496	-0.085724664	-0.131823437	-0.22116717	-0.272382168	-0.292939759	-0.30930724
-0.113508487	-0.085590263	-0.085675907	-0.133847934	-0.221974578	-0.272780733	-0.295502624	-0.309401174
-0.114509382	-0.08691184	-0.08615335	-0.134085047	-0.224110791	-0.274895591	-0.295274119	-0.309486234
-0.11563024	-0.087230687	-0.086228705	-0.134558739	-0.225188766	-0.275075874	-0.295057253	-0.311036612
-0.116474981	-0.087184524	-0.086329138	-0.134852102	-0.225751281	-0.275720821	-0.294718344	-0.313171463
-0.118869972	-0.087644839	-0.086464516	-0.135808851	-0.225894272	-0.277637396	-0.293798307	-0.317053358
-0.120244656	-0.088115823	-0.086886929	-0.135907457	-0.22632099	-0.278227696	-0.29403881	-0.323351183
-0.122944221	-0.089064723	-0.087516725	-0.136178809	-0.226532336	-0.277910992	-0.303061543	-0.326510841
-0.123661541	-0.089152803	-0.088195385	-0.136341422	-0.226521837	-0.280877178	-0.305597648	-0.327542297
-0.123901361	-0.090012573	-0.088328271	-0.137109068	-0.227395886	-0.284001614	-0.305375437	-0.328825441
-0.123786526	-0.090167812	-0.088628371	-0.139366083	-0.227495008	-0.286440596	-0.305598738	-0.329854504
-0.124144589	-0.090492377	-0.089710318	-0.141044584	-0.22793545	-0.288280513	-0.305488727	-0.330480482
-0.124339837	-0.091406394	-0.090708188	-0.14163042	-0.229242585	-0.291958657	-0.30542643	-0.330477239
-0.124808438	-0.091470584	-0.091521518	-0.143285934	-0.229839693	-0.292511107	-0.307675	-0.333224862
-0.125329026	-0.092371999	-0.091382206	-0.145488297	-0.232649673	-0.29276269	-0.30746853	-0.338444755
-0.12554866	-0.092726437	-0.094341723	-0.145849831	-0.233065169	-0.292899931	-0.314353452	-0.339858189
-0.125566497	-0.093651921	-0.095761329	-0.148781022	-0.233127465	-0.292990289	-0.313851097	-0.339647223
-0.127509369	-0.094296151	-0.096227825	-0.148944525	-0.233353691	-0.293283005	-0.315288116	-0.349969672
-0.127053997	-0.095182178	-0.097185935	-0.148976057	-0.234578546	-0.293911412	-0.319744055	-0.349369068
-0.127720083	-0.095575956	-0.097242176	-0.149032653	-0.236618367	-0.295967014	-0.319726263	-0.35011848
-0.128525664	-0.095882924	-0.097857011	-0.151436867	-0.238651792	-0.295957264	-0.322876095	-0.354452809
-0.13309817	-0.096099339	-0.098207227	-0.151608214	-0.243556712	-0.296178792	-0.324102679	-0.354704264
-0.133500497	-0.096075403	-0.099072544	-0.15281679	-0.245271045	-0.299177066	-0.324335827	-0.354438346
-0.133294442	-0.096229701	-0.099192066	-0.152996487	-0.247413307	-0.300237681	-0.328947189	-0.354151328
-0.133322397	-0.0962385	-0.100007154	-0.153002733	-0.247285357	-0.301041036	-0.32997512	-0.360506344
-0.133356273	-0.096924747	-0.10066916	-0.153092783	-0.248089721	-0.3011387	-0.33504512	-0.360822941
-0.133878024	-0.097757538	-0.102303074	-0.154020807	-0.248913275	-0.302273638	-0.341231471	-0.362166609
-0.132725812	-0.097807406	-0.10228431	-0.154767692	-0.249801433	-0.304719383	-0.345085935	-0.361363354
-0.132735197	-0.099076816	-0.102246731	-0.156965639	-0.252861811	-0.30884989	-0.346243246	-0.360524357
-0.137347829	-0.099055759	-0.10292865	-0.158868054	-0.252624321	-0.308929903	-0.354612357	-0.363086097
-0.137862699	-0.099958017	-0.103124007	-0.159513534	-0.252641773	-0.30932055	-0.355201712	-0.363406308
-0.138095988	-0.100005698	-0.103748978	-0.159787758	-0.252281413	-0.312101925	-0.359864068	-0.363880881
-0.138154193	-0.100352174	-0.103979092	-0.161578553	-0.252332417	-0.313825112	-0.363492165	-0.364936185
-0.139054063	-0.100946925	-0.105410855	-0.16565316	-0.253043135	-0.317001181	-0.36783363	-0.364305802
-0.139930772	-0.100718852	-0.105394258	-0.167226661	-0.254073978	-0.321372458	-0.368813425	-0.366031997
-0.141361358	-0.101417737	-0.105421954	-0.168313005	-0.258746066	-0.321619503	-0.369604614	-0.366973946
-0.146372997	-0.102251753	-0.105718217	-0.168380958	-0.260002388	-0.323605253	-0.369271463	-0.369740007
-0.147467632	-0.103003763	-0.105752961	-0.169709681	-0.261293413	-0.324010076	-0.369369039	-0.377636391
-0.147610023	-0.103839902	-0.105826417	-0.173852568	-0.263288672	-0.326112979	-0.371237192	-0.377784814
-0.150248715	-0.103925393	-0.106064467	-0.174358443	-0.263286103	-0.330557995	-0.375373881	-0.378782537
-0.153107727	-0.103922505	-0.106014184	-0.176863527	-0.26287899	-0.334340265	-0.380037924	-0.380259801
-0.155526638	-0.104124271	-0.106997226	-0.178451743	-0.269185837	-0.33778207	-0.380127602	-0.380884518
-0.157205987	-0.10402144	-0.107121687	-0.180727862	-0.270328599	-0.340139245	-0.38219248	-0.384562083
-0.158180086	-0.104944649	-0.107606939	-0.180582858	-0.272417673	-0.340137508	-0.384765488	-0.385666784
-0.161085193	-0.105584331	-0.107575754	-0.180602417	-0.275281556	-0.3408027	-0.390933825	-0.386218326
-0.160734963	-0.105556881	-0.108204959	-0.182831752	-0.278921389	-0.340522184	-0.392236956	-0.390393236
-0.160615733	-0.106007566	-0.108237803	-0.188555399	-0.280740221	-0.349064385	-0.392176403	-0.402602248
-0.162619909	-0.106135097	-0.109820894	-0.188275366	-0.285654725	-0.351256594	-0.39219074	-0.404810681
-0.164918937	-0.106485756	-0.109525027	-0.187973154	-0.287307632	-0.353636222	-0.389558932	-0.401783235
-0.165512591	-0.107052005	-0.109567308	-0.188453386	-0.293288969	-0.353442248	-0.402367105	-0.404973223
-0.165398111	-0.1082702	-0.110055073	-0.190035638	-0.292880193	-0.357342931	-0.409822142	-0.406347611
-0.166216672	-0.109034106	-0.110331063	-0.193659787	-0.293386488	-0.358222486	-0.410004089	-0.408364748
-0.165874936	-0.109507457	-0.112078121	-0.195211162	-0.293509326	-0.361929664	-0.415776815	-0.408377767
-0.165761629	-0.109897089	-0.113051158	-0.19524183	-0.295386353	-0.363944827	-0.422583981	-0.410412713
-0.170926664	-0.110937245	-0.113449102	-0.195630369	-0.295498635	-0.36429152	-0.422016827	-0.411348382
-0.17138125	-0.111674782	-0.115691981	-0.19734874	-0.299252424	-0.365992628	-0.424496154	-0.418400892
-0.171153645	-0.112196439	-0.115708818	-0.201502261	-0.299943883	-0.36805465	-0.426173173	-0.426107919
-0.173230112	-0.112347229	-0.118205461	-0.201473443	-0.307389056	-0.369025942	-0.430370362	-0.425509762
-0.177231831	-0.113035634	-0.118547988	-0.207651392	-0.308956515	-0.375005153	-0.435376888	-0.429347437
-0.178625548	-0.113059116	-0.11930434	-0.208297914	-0.313209605	-0.375791995	-0.435795793	-0.429045277
-0.17972419	-0.112838322	-0.121552447	-0.211624202	-0.317543829	-0.376817775	-0.438370438	-0.429939794
-0.180087424	-0.114900659	-0.122603655	-0.211868075	-0.319223006	-0.376722383	-0.439565203	-0.429259694
-0.185993653	-0.114865026	-0.122791459	-0.212059887	-0.320853483	-0.378211975	-0.444165735	-0.435343408
-0.184048027	-0.115198527	-0.123040548	-0.215042955	-0.320898596	-0.382088903	-0.443239644	-0.435561888
-0.184051645	-0.116429607	-0.123600338	-0.217016387	-0.329469934	-0.386866717	-0.44222652	-0.435971313
-0.185384679	-0.116588587	-0.123570036	-0.217230202	-0.332174423	-0.389394506	-0.442123038	-0.44423937
-0.187544217	-0.116912607	-0.127529109	-0.220803237	-0.332407663	-0.390321428	-0.444656147	-0.44989513
-0.18663792	-0.11784	-0.128994009	-0.221672546	-0.333433509	-0.389990642	-0.447365664	-0.456140503
-0.187609761	-0.118110144	-0.129693245	-0.222179689	-0.334808282	-0.395504895	-0.448085228	-0.456068051
-0.187837988	-0.117951956	-0.129551101	-0.223652998	-0.337247094	-0.396163892	-0.454185147	-0.456889091
-0.189154961	-0.118724957	-0.129530275	-0.225101642	-0.337898369	-0.395995873	-0.453629994	-0.457297271
-0.189021905	-0.118715457	-0.133210562	-0.224982809	-0.338794573	-0.405029556	-0.456626362	-0.458931338
-0.18858122	-0.119538453	-0.133837486	-0.225690455	-0.338904106	-0.409459056	-0.460225405	-0.458966611
-0.18686351	-0.121367322	-0.134452496	-0.226054841	-0.340934232	-0.411848412	-0.461310835	-0.464181988
-0.187000606	-0.12302413	-0.135451755	-0.225938267	-0.341452684	-0.413878245	-0.471332507	-0.473690978
-0.186816367	-0.123947865	-0.136543226	-0.226145382	-0.340715331	-0.416829306	-0.470230901	-0.489658353
-0.185486188	-0.12502987	-0.137582674	-0.226504914	-0.340781641	-0.417081586	-0.469521541	-0.495926084
-0.182940254	-0.12550093	-0.138036059	-0.228921744	-0.348231002	-0.416835936	-0.469683044	-0.501868114
-0.181581489	-0.126680825	-0.138448098	-0.234209969	-0.352067449	-0.417463805	-0.471373395	-0.506529754
-0.182241897	-0.126489669	-0.137986968	-0.23522016	-0.35522236	-0.425707003	-0.471697812	-0.508122328
-0.184154039	-0.127039758	-0.141285704	-0.238709453	-0.355421804	-0.429998323	-0.472595873	-0.50785804
-0.182923412	-0.127994497	-0.141611775	-0.23920874	-0.35672469	-0.433566156	-0.485471005	-0.507761924
-0.185782423	-0.129282335	-0.140969538	-0.239435974	-0.360025324	-0.432548918	-0.485863002	-0.508835498
-0.185899634	-0.1300424	-0.141614771	-0.243490874	-0.363505017	-0.434812262	-0.490997557	-0.511808402
-0.185604405	-0.130383396	-0.142500211	-0.245281846	-0.3657467	-0.444378244	-0.494933674	-0.51486592
-0.190434157	-0.131273986	-0.142702804	-0.24609194	-0.365455323	-0.461174472	-0.495080483	-0.516500384
-0.190643082	-0.131572936	-0.145254241	-0.248583123	-0.366818982	-0.460375887	-0.499604183	-0.516605802
-0.194576846	-0.131464192	-0.146372738	-0.252089958	-0.368811024	-0.463622563	-0.500544092	-0.522484257
-0.194686412	-0.134160007	-0.147923681	-0.253479617	-0.369461649	-0.465299913	-0.507745608	-0.529203485
-0.195197628	-0.134969596	-0.151835547	-0.254313566	-0.374479882	-0.466424229	-0.513168133	-0.530163152
-0.195964492	-0.135113736	-0.151929046	-0.255203696	-0.3788587	-0.469004185	-0.511950011	-0.537281556
-0.204601141	-0.139816568	-0.151739066	-0.25775749	-0.378360155	-0.467062871	-0.513736263	-0.542727828
-0.206841812	-0.140013239	-0.151649312	-0.25636829	-0.384045507	-0.467049777	-0.512128759	-0.544291705
-0.210466256	-0.140462013	-0.151778914	-0.256752549	-0.386787724	-0.465945463	-0.519992197	-0.548303371
-0.217222199	-0.141025256	-0.152458947	-0.257347571	-0.393411683	-0.465615383	-0.524495642	-0.548378238
-0.218832776	-0.140972595	-0.156451516	-0.256989264	-0.395619566	-0.466567904	-0.524858606	-0.550701517
-0.22025501	-0.141633417	-0.158040964	-0.256373533	-0.399936197	-0.464872887	-0.525072705	-0.556797258
-0.223962909	-0.141431848	-0.158414824	-0.262966182	-0.402555067	-0.47538945	-0.524590126	-0.559823035
-0.224157547	-0.143042779	-0.159712226	-0.264200084	-0.405854133	-0.476221693	-0.537528217	-0.561742648
-0.222189296	-0.14310361	-0.159686986	-0.265346147	-0.409255645	-0.477183434	-0.534507526	-0.561320397
-0.225606235	-0.142977451	-0.162963258	-0.264601874	-0.413581472	-0.489207573	-0.532988334	-0.567800209
-0.225226482	-0.143632364	-0.163332719	-0.268794044	-0.411480836	-0.486284771	-0.534437703	-0.563750587
-0.225694079	-0.142708649	-0.164087355	-0.268513	-0.416481563	-0.485389196	-0.53527871	-0.564760165
-0.227109747	-0.147224182	-0.165085165	-0.268615975	-0.417437657	-0.48858979	-0.534357226	-0.567402499
-0.228087508	-0.147349581	-0.165749572	-0.269945505	-0.419678087	-0.496388622	-0.539222206	-0.587149847
-0.231341267	-0.14911148	-0.167500198	-0.270927903	-0.417551406	-0.499438301	-0.546306377	-0.591960782
-0.242785993	-0.150153237	-0.168258648	-0.272091568	-0.418454342	-0.491678779	-0.548274643	-0.600033047
-0.261154787	-0.151004431	-0.168557711	-0.271270662	-0.419228696	-0.491200624	-0.553860625	-0.5964818
-0.261017972	-0.151336691	-0.171417294	-0.269912818	-0.427191945	-0.494046243	-0.555799484	-0.593900812
-0.262907428	-0.157212011	-0.170674585	-0.275209423	-0.424881123	-0.499665489	-0.568883506	-0.612634789
-0.281251222	-0.157850075	-0.171479548	-0.276203952	-0.42638916	-0.49996471	-0.573874199	-0.619806726
-0.293746231	-0.157885613	-0.172101118	-0.27941776	-0.427649331	-0.501345446	-0.573210381	-0.624278659
-0.290261791	-0.157838383	-0.174523497	-0.280215906	-0.428567281	-0.500498346	-0.577119168	-0.620523192
-0.289877381	-0.157905592	-0.17941726	-0.281125202	-0.430418145	-0.506665342	-0.57964017	-0.625337897
-0.301783757	-0.160064184	-0.178698887	-0.282813516	-0.430872656	-0.509685437	-0.597738399	-0.641148092
-0.305405989	-0.160599197	-0.179878035	-0.281161592	-0.432216471	-0.508512331	-0.599521469	-0.648263908
-0.30689939	-0.158153314	-0.178942268	-0.285203216	-0.432181534	-0.506170547	-0.589158048	-0.649860915
-0.306891232	-0.157839672	-0.179024628	-0.293568123	-0.442366167	-0.508708377	-0.592655607	-0.646748489
-0.305577291	-0.157852683	-0.179285605	-0.299639248	-0.444173326	-0.511212916	-0.626081488	-0.651882189
-0.342918736	-0.156099132	-0.18018003	-0.29627408	-0.449887475	-0.526690294	-0.636264298	-0.644002996
-0.361357221	-0.15539758	-0.183378884	-0.295966092	-0.455051329	-0.525591859	-0.636200984	-0.644260632
-0.361775806	-0.158533342	-0.183160493	-0.317756019	-0.471356981	-0.559180083	-0.634780709	-0.658833316
-0.386386716	-0.162345004	-0.183900875	-0.331690799	-0.467883447	-0.565889033	-0.636772334	-0.711306404
-0.4076363	-0.1620478	-0.185438042	-0.337743083	-0.476761272	-0.632984067	-0.63701172	-0.721809082
-0.412206283	-0.163276745	-0.187802663	-0.343018621	-0.507638632	-0.649543102	-0.695069615	-0.718886722
-0.425767716	-0.165075687	-0.186830875	-0.345817005	-0.541267784	-0.65302399	-0.712007173	-0.754222691
-0.437223668	-0.16389598	-0.186348533	-0.351322532	-0.546427891	-0.657416681	-0.748538573	-0.760564912
-0.450399214	-0.166364454	-0.1898495	-0.363554774	-0.563761485	-0.653025929	-0.73830794	-0.763211138
-0.452486469	-0.168687694	-0.189317324	-0.372086429	-0.562361558	-0.668793712	-0.760429353	-0.842008461
-0.462480142	-0.177328523	-0.204457703	-0.374527452	-0.565439975	-0.669740691	-0.752916006	-0.849500919
-0.453531109	-0.180887839	-0.233437971	-0.389682264	-0.565149749	-0.666008028	-0.781497421	-0.881040983
-0.406389427	-0.199132384	-0.229700115	-0.38004736	-0.556733056	-0.662578921	-0.849945534	-0.881698706
-0.392922123	-0.198793821	-0.222715365	-0.384763785	-0.56627186	-0.654464019	-0.856972779	-0.925898391
-0.382119022	-0.192421441	-0.227786259	-0.388380087	-0.620844904	-0.716069027	-0.850929	-1.038570105
-0.377379912	-0.187225289	-0.239797269	-0.408694695	-0.636688654	-0.735763272	-0.833653243	-1.003973994
-0.394801494	-0.182886794	-0.24153184	-0.400109888	-0.687887532	-0.742119613	-0.929924652	-1.086362841
-0.559071901	-0.223766968	-0.231229911	-0.443031872	-0.732585552	-0.795637813	-0.911769531	-1.05085268
-0.968713791	-0.246018456	-0.262803318	-0.438075769	-0.753646646	-0.869153231	-1.136979395	-1.021644715
