# Supplementary material for: Identification and characterization of constrained non-exonic bases lacking predictive epigenomic and transcription factor binding annotations
Source: Nat Commun. 2020 Dec 2;11:6168. doi: 10.1038/s41467-020-19962-9 (PMC7710766; doi:10.1038/s41467-020-19962-9)
Supplement: Supplementary file 11 — Source Data [file 41467_2020_19962_MOESM11_ESM.zip › SourceData/SupFig16d.txt]

Low_CNE (<=0.0419)	High_notCNE (>0.0419)	High_notCNE (>0.05)	High_notCNE (>0.10)	High_notCNE (>0.20)	High_notCNE (>0.30)	High_notCNE (>0.40)	High_notCNE (>0.50)
0.241763679	0.301654792	0.382372646	0.702769809	0.750988265	1.180682626	1.085481045	1.119306076
0.462583123	0.285987509	0.376194814	0.707105539	0.703648995	1.122796633	1.227862537	1.207830995
0.476330873	0.272857096	0.312854386	0.622625421	0.921717033	1.100496187	1.234146191	1.421449157
0.516983217	0.234103397	0.316379361	0.626386674	0.890280852	1.107151966	1.289677587	1.46456077
0.523308316	0.21839969	0.306615429	0.6367347	0.872872282	1.111158085	1.273510189	1.527221406
0.54924114	0.207824018	0.294996272	0.615683339	0.868364081	1.101988421	1.221503628	1.477526356
0.555129372	0.208316142	0.294063626	0.615526013	0.86147222	1.104222676	1.254738337	1.520198854
0.552830902	0.205799329	0.297403971	0.584876236	0.859671719	1.086229068	1.279057021	1.504572238
0.563641302	0.200045308	0.278343135	0.550066597	0.859328366	1.078235489	1.283019317	1.492841945
0.560145418	0.201664814	0.279559552	0.552634156	0.843207692	1.085797827	1.291502791	1.419122535
0.577883978	0.20113229	0.279880025	0.544471115	0.838527971	1.057139863	1.159293361	1.418395745
0.602937951	0.200026788	0.278673752	0.533021425	0.836934981	1.050241012	1.150798602	1.361042487
0.594864545	0.198552391	0.274396434	0.527514195	0.831751338	0.947050151	1.138995434	1.32996889
0.599760937	0.197586746	0.270384448	0.529445304	0.813923333	0.930943399	1.135091824	1.292004786
0.600516409	0.197623242	0.258775175	0.528217119	0.786788136	0.91267967	1.104466815	1.227821871
0.601704436	0.197096607	0.258859895	0.502112158	0.787348272	0.863343808	0.992055687	1.181683222
0.601612729	0.197896482	0.256719647	0.489970489	0.789302167	0.871929801	0.945639425	1.157543449
0.603075127	0.197892662	0.249630321	0.485627654	0.781448047	0.872740761	0.939672899	1.012084212
0.605321793	0.198360607	0.243547207	0.473540975	0.758955601	0.850941963	0.893386326	0.990274416
0.604534247	0.195252369	0.245114872	0.46447497	0.749610623	0.84170467	0.890174461	0.970591375
0.605594682	0.190244865	0.244458393	0.468403491	0.753119913	0.839868505	0.889936615	0.979100928
0.604764824	0.18883309	0.243625556	0.464587929	0.751859593	0.836974739	0.877434802	0.978780564
0.604407988	0.188139464	0.244194201	0.461789475	0.744574087	0.84061596	0.876837853	0.9650164
0.607713447	0.18850603	0.242937625	0.445683396	0.742117441	0.834767107	0.874144732	0.964124029
0.59780958	0.187863519	0.239070783	0.447537681	0.743688008	0.832245143	0.874928405	0.965017701
0.59809573	0.187919284	0.234332343	0.446133299	0.74135604	0.82046419	0.867826137	0.961060017
0.591815005	0.187879143	0.232018544	0.444222489	0.734929212	0.82224861	0.853662394	0.953899144
0.592095442	0.179964	0.230228155	0.442367116	0.72411306	0.811017684	0.850923437	0.953413379
0.594615827	0.179540541	0.226431236	0.444065992	0.717624046	0.796342193	0.85844194	0.95426849
0.595654558	0.179315746	0.227462303	0.434595202	0.709029166	0.791302441	0.856383137	0.942104835
0.595283635	0.178904912	0.219728616	0.431868848	0.708290599	0.794424166	0.858981245	0.93929586
0.589598696	0.178350507	0.215477649	0.424395729	0.701424994	0.792199886	0.860947707	0.940882868
0.579714476	0.17866703	0.215459174	0.405883649	0.685840411	0.785444803	0.856045095	0.935568237
0.579926827	0.17480284	0.215194988	0.406055052	0.684993469	0.780558269	0.851610724	0.927841097
0.583917447	0.173892884	0.213811809	0.405330385	0.673182271	0.777620093	0.847597161	0.926860329
0.583751537	0.174380174	0.213851076	0.404512123	0.673820176	0.778524407	0.846493901	0.927724993
0.586198619	0.173826459	0.213439984	0.401737487	0.642503861	0.780355105	0.834402724	0.91906351
0.589369019	0.169021182	0.214018576	0.402018261	0.633799173	0.773400721	0.834906347	0.920961099
0.593884167	0.157059592	0.212959688	0.400066443	0.635229842	0.768933741	0.836001103	0.919352325
0.586344702	0.156944331	0.209374102	0.393679411	0.635276385	0.768350183	0.829160819	0.916502573
0.585367564	0.156402126	0.209556108	0.384869815	0.630062374	0.76800088	0.829425403	0.913412469
0.584914204	0.155986019	0.20704962	0.385233574	0.630428316	0.769664045	0.826854261	0.899981338
0.585259953	0.155821073	0.204442256	0.383155963	0.629953098	0.772667341	0.825109491	0.904317499
0.583021416	0.154479731	0.204661949	0.383423099	0.630497013	0.767042883	0.826655477	0.907071008
0.581539557	0.150050093	0.204544643	0.382783101	0.622745276	0.758608245	0.82463	0.898285973
0.583096498	0.150872003	0.203126151	0.383249991	0.616815486	0.758745865	0.822702544	0.904549928
0.580065784	0.150900473	0.201421821	0.382195167	0.616831579	0.755465725	0.821847552	0.899930469
0.573096036	0.148344852	0.201326885	0.380364788	0.606168751	0.75402498	0.82146402	0.891544338
0.569397978	0.148319035	0.197445787	0.379764462	0.605017821	0.7533969	0.815873451	0.886889377
0.560151608	0.148257078	0.194714429	0.379943179	0.604390298	0.752586539	0.814972162	0.889883691
0.56027151	0.148391554	0.19424537	0.37375174	0.601582158	0.7462412	0.816979857	0.884946557
0.560431238	0.147173453	0.193456593	0.367235557	0.590366657	0.740260353	0.816940162	0.882623522
0.560941872	0.146730567	0.193367776	0.364756996	0.589893136	0.738719578	0.815403737	0.880388842
0.561637632	0.146976287	0.19301689	0.365343846	0.589268091	0.735980985	0.813401652	0.882883066
0.563281946	0.144745315	0.191196522	0.362222372	0.587617569	0.731744473	0.812610662	0.882467297
0.563395575	0.14467031	0.189290091	0.362261343	0.586089559	0.729819265	0.813106294	0.880248059
0.56094829	0.143010576	0.1866625	0.36207676	0.578845419	0.717107365	0.813233783	0.878287355
0.553413117	0.142688977	0.184908907	0.359153799	0.578906875	0.714326171	0.812624282	0.878769631
0.553836434	0.138717401	0.184598978	0.357652025	0.578379849	0.712344906	0.805332868	0.878112565
0.552001732	0.138024453	0.182903593	0.356617957	0.577845276	0.713233995	0.804360478	0.876810325
0.548547256	0.137988962	0.183433026	0.353947781	0.572734687	0.714256138	0.804939293	0.868400284
0.547054176	0.13800265	0.181179854	0.353821053	0.572685187	0.713969983	0.803191221	0.867274508
0.546147888	0.137709081	0.181192416	0.353246743	0.57353499	0.716501728	0.799769147	0.870213021
0.548407119	0.137166505	0.181190582	0.353985336	0.572347936	0.714924263	0.800808866	0.869207227
0.547540647	0.137476283	0.178417888	0.353753312	0.572892106	0.71314744	0.800282747	0.870337865
0.547060567	0.135948515	0.17618513	0.352223406	0.569737936	0.71347842	0.795414673	0.870423952
0.546944865	0.13496675	0.173538623	0.352001932	0.569596679	0.714218254	0.795234034	0.862865891
0.546743443	0.134599585	0.171860784	0.350624837	0.562479208	0.713214755	0.795656371	0.861376323
0.544930224	0.13468289	0.171392105	0.349997958	0.562344804	0.711386173	0.789086241	0.855290811
0.539258896	0.132134488	0.171033466	0.3468452	0.562322573	0.71067498	0.788098518	0.853311646
0.539056523	0.132146498	0.171040693	0.34633334	0.561396405	0.71025145	0.788442748	0.852448565
0.539311545	0.131777544	0.170258823	0.346489665	0.561758258	0.705163105	0.78303909	0.849146365
0.540527337	0.131541874	0.168428426	0.340966559	0.558845392	0.704726209	0.780626815	0.847704166
0.536727653	0.130579546	0.167946203	0.341248711	0.558816258	0.70213102	0.777181917	0.847208664
0.537276939	0.12936236	0.164863037	0.337631614	0.558350296	0.701133226	0.777751315	0.842171115
0.537239006	0.129032553	0.163703212	0.333827864	0.557590366	0.698754197	0.777600525	0.841249647
0.537473944	0.128105069	0.16382341	0.333859095	0.557268592	0.693768103	0.774566956	0.837459303
0.538581006	0.126729953	0.162849612	0.333647148	0.556910904	0.693304011	0.774464682	0.834146019
0.53716063	0.125835833	0.162288351	0.331510051	0.553552126	0.68818438	0.773363656	0.831991907
0.53463615	0.125873721	0.161127009	0.330052726	0.552671794	0.688482235	0.773175317	0.826760306
0.533293648	0.125996566	0.160734403	0.330224712	0.548942794	0.683219561	0.768825884	0.825038242
0.532730586	0.125921273	0.16065189	0.329611898	0.54720922	0.684389269	0.767782505	0.823295439
0.53107355	0.124333805	0.1591026	0.329419395	0.547348568	0.683697161	0.767836798	0.819035083
0.529717339	0.123366211	0.156940452	0.328961858	0.543718009	0.67995204	0.765577103	0.81930933
0.529417683	0.12340104	0.157007533	0.326941309	0.543157326	0.680665159	0.761645011	0.819936043
0.529708106	0.123397908	0.157180427	0.32407892	0.543653978	0.672753463	0.76156255	0.816888194
0.528819784	0.123182595	0.156274306	0.323745473	0.540981078	0.670589905	0.759673984	0.815997691
0.528774537	0.123111409	0.156103803	0.323804851	0.542284842	0.670249404	0.757127316	0.817327815
0.528999478	0.122033535	0.156054583	0.32397501	0.542179261	0.671288163	0.755795667	0.816493744
0.529249477	0.121687391	0.155000191	0.323382576	0.54117545	0.667875292	0.754651561	0.815697109
0.529404903	0.121650559	0.153297992	0.320923784	0.539187477	0.664903394	0.750527543	0.811518038
0.520268002	0.120798201	0.153335909	0.320841441	0.537457334	0.665308934	0.749607714	0.809839139
0.52028242	0.119913412	0.153213365	0.320360547	0.534259185	0.665152864	0.746754105	0.81105658
0.521522114	0.11993715	0.151789714	0.320014955	0.533391071	0.662562106	0.745636671	0.814251938
0.521450121	0.119567223	0.150879559	0.318290209	0.53020182	0.659140098	0.744807742	0.814151198
0.521019737	0.119528519	0.150713328	0.318042445	0.529629641	0.659233204	0.73927778	0.814255555
0.521523152	0.117717435	0.150103922	0.317402995	0.529172336	0.659242547	0.739078341	0.812031943
0.52073233	0.116265449	0.149471292	0.317536943	0.527909787	0.657818609	0.739156848	0.809719088
0.518847127	0.115971021	0.149202946	0.317502498	0.527366266	0.656214909	0.738207076	0.809177968
0.519291893	0.115180148	0.148976093	0.314948052	0.526986984	0.655719293	0.734280112	0.806953797
0.51895307	0.113999033	0.148791298	0.312192237	0.525618878	0.649333072	0.733485905	0.8034082
0.514001192	0.113074829	0.146903007	0.312234757	0.524074142	0.647397091	0.73400894	0.802480664
0.511962683	0.112704957	0.146611765	0.312174833	0.523171085	0.645390119	0.726017925	0.801487848
0.507687933	0.112716446	0.14554293	0.312213187	0.523369405	0.641096192	0.72494247	0.797393317
0.507762575	0.112259839	0.144596255	0.307005643	0.522486766	0.639592839	0.723940951	0.79619036
0.50234094	0.111584688	0.144109973	0.306263163	0.521125176	0.636798051	0.722217383	0.796304318
0.502301444	0.111362412	0.141471105	0.306159031	0.520551051	0.636103289	0.722043948	0.795642487
0.502051348	0.109559946	0.141193575	0.305928118	0.520433802	0.635074661	0.71964895	0.793949518
0.502443492	0.108910492	0.141141614	0.305816313	0.513489995	0.631712736	0.719446297	0.793496526
0.501066956	0.108089922	0.140328086	0.305530974	0.509978125	0.628210171	0.719471694	0.79399616
0.498783421	0.107651445	0.140026977	0.305599701	0.508862612	0.628235312	0.719219116	0.793443004
0.498631127	0.107380387	0.139026678	0.305145216	0.508271337	0.627698012	0.719757957	0.786587516
0.497331502	0.107388967	0.138005361	0.302847503	0.508259727	0.624867126	0.719468349	0.784046654
0.497178392	0.107295868	0.137698949	0.297850121	0.506288666	0.623330874	0.719305667	0.783396174
0.497274646	0.106265344	0.137327785	0.297756301	0.505832186	0.621860554	0.719773888	0.778971541
0.497461405	0.106243137	0.137270474	0.296780256	0.505629642	0.620546587	0.719251943	0.78018077
0.494313171	0.104284526	0.137125144	0.295161021	0.504120637	0.62082099	0.718119337	0.780213887
0.494445029	0.104003618	0.135131458	0.295140192	0.50425054	0.620252375	0.717609731	0.777001279
0.4945897	0.10357438	0.134198877	0.294151527	0.504106213	0.619283763	0.717764801	0.776166897
0.494492839	0.103554901	0.133847276	0.293117719	0.501985331	0.619861511	0.71407069	0.77480029
0.493938835	0.103309035	0.133779913	0.292629506	0.500338521	0.618241266	0.709834252	0.772219848
0.493444883	0.102264598	0.133424228	0.292643078	0.499865767	0.617740165	0.710088163	0.770345696
0.493474338	0.100430311	0.13328819	0.292663239	0.499731093	0.614795323	0.709327953	0.768437942
0.49315334	0.099921345	0.133279735	0.292696337	0.497682004	0.608346536	0.7073441	0.769054643
0.493367852	0.099945799	0.133151553	0.292822961	0.496536667	0.609080397	0.707558546	0.769240876
0.492646258	0.099877711	0.132516445	0.291660997	0.494888376	0.608838638	0.705686562	0.765280039
0.490042429	0.099526545	0.131949788	0.291695795	0.493346412	0.607356853	0.705775836	0.760758045
0.490163634	0.099479601	0.130586761	0.289938396	0.493157628	0.606300612	0.705815239	0.760701177
0.488217437	0.099043109	0.130361048	0.289214624	0.493210151	0.606380483	0.705948091	0.759982447
0.484909194	0.0992036	0.13029038	0.288453046	0.493085475	0.605127766	0.704938315	0.760168581
0.482825676	0.099160308	0.130074799	0.288558889	0.492535009	0.603019146	0.700576523	0.760482461
0.482623525	0.098987352	0.129801206	0.2871522	0.491902271	0.603081619	0.699512107	0.760649618
0.480001634	0.098979453	0.129496123	0.286474384	0.492044341	0.602310722	0.697453605	0.762116582
0.477786757	0.098650217	0.128387197	0.286223515	0.492232059	0.602407354	0.697560931	0.761985399
0.477635801	0.098310597	0.128103615	0.285493621	0.491374946	0.601426449	0.695794918	0.762263561
0.478132861	0.097872205	0.127813456	0.285413355	0.489765514	0.601454679	0.693280062	0.762173182
0.477568392	0.097793185	0.127365561	0.28495703	0.488898371	0.599669516	0.691633327	0.760434104
0.476498998	0.097583706	0.126947904	0.284872263	0.487796509	0.599930585	0.692450386	0.758392637
0.474297315	0.097593694	0.126565643	0.284400841	0.486048454	0.599541721	0.692696712	0.758687473
0.473603571	0.09763983	0.126248421	0.284143157	0.482539331	0.599992465	0.692283441	0.758686953
0.46995113	0.097533266	0.126267666	0.283559094	0.483146681	0.599752689	0.692460447	0.755117734
0.469406233	0.097496243	0.126340389	0.28353673	0.48227159	0.600044625	0.692216657	0.753681717
0.468110245	0.097533418	0.126039302	0.281894093	0.482094794	0.59606136	0.691461869	0.752739513
0.463964944	0.097261498	0.125671136	0.281716345	0.481781361	0.594407229	0.689263566	0.75324498
0.46412579	0.096700016	0.124862975	0.281220732	0.481019122	0.594006545	0.689275312	0.750086891
0.463480088	0.096630267	0.124351824	0.280699899	0.480496374	0.593941204	0.688792149	0.74817459
0.463017833	0.095613671	0.123940593	0.280630573	0.479941761	0.592531346	0.686736804	0.744975384
0.460195271	0.09518301	0.123898368	0.279606874	0.475190398	0.592405839	0.686082159	0.742170178
0.460293638	0.095116911	0.123131566	0.279792461	0.474440539	0.591967959	0.686230478	0.741816849
0.460103832	0.093521527	0.12286895	0.278979201	0.474443625	0.590249347	0.684118317	0.740658576
0.460077553	0.093519722	0.12281615	0.278991388	0.474161749	0.589176248	0.684452385	0.739839429
0.460534535	0.093304481	0.122689238	0.278985427	0.473806544	0.589667223	0.682258221	0.739836198
0.459797181	0.092752977	0.122582922	0.278796534	0.474060276	0.586596804	0.682326624	0.738746349
0.459110858	0.092136575	0.122570037	0.278989432	0.473282431	0.585248626	0.68066547	0.735608877
0.458995897	0.092131044	0.122052503	0.278685843	0.472624409	0.582888236	0.67488223	0.733927943
0.459274706	0.091157224	0.121768522	0.276005571	0.47249112	0.582115171	0.674970948	0.732025672
0.45757701	0.091125107	0.121408229	0.275834179	0.470733214	0.581588858	0.674446561	0.732164499
0.455224608	0.091036012	0.121365291	0.275380222	0.469619575	0.577987378	0.672851585	0.731797326
0.454289515	0.090426191	0.120793035	0.275039159	0.469151142	0.577857862	0.671626721	0.73166089
0.454225648	0.090358383	0.120630358	0.274812107	0.469294276	0.577377896	0.671889127	0.731580444
0.451794369	0.090398615	0.120567012	0.274092583	0.469116409	0.57659229	0.668318401	0.730904419
0.451631722	0.089684121	0.120161514	0.273917013	0.46915479	0.576817779	0.668065021	0.731204266
0.450587047	0.089353804	0.120148383	0.27387799	0.469018973	0.575520239	0.668654033	0.731645735
0.448654929	0.088790488	0.119779485	0.273829804	0.466575166	0.573921838	0.668054921	0.731465017
0.448475386	0.087898175	0.119175616	0.273052017	0.465583204	0.574870388	0.668324281	0.730320781
0.447783804	0.087540827	0.118700901	0.272928641	0.465335525	0.574432012	0.667674718	0.731156206
0.447536699	0.087455203	0.118632365	0.272690593	0.465235639	0.573452128	0.665976389	0.731666204
0.446802483	0.087505196	0.118610978	0.272319566	0.461791586	0.57328122	0.664355889	0.730885167
0.447203955	0.08748199	0.1185059	0.271533448	0.462159543	0.573209675	0.66354597	0.72728114
0.446907248	0.087359345	0.118533373	0.271271811	0.461736604	0.572603087	0.661553333	0.727578186
0.445536915	0.087052878	0.118559168	0.271244719	0.461154303	0.570067576	0.66101317	0.727215905
0.445499403	0.086604905	0.117879776	0.270130493	0.460701865	0.569398319	0.660562005	0.727693243
0.445614886	0.0863197	0.117665239	0.26996777	0.460768639	0.569632834	0.660802007	0.726521177
0.444663639	0.085979345	0.117347921	0.269951391	0.460659681	0.569307041	0.661388359	0.725625439
0.443590681	0.085970749	0.116519973	0.269636062	0.460476335	0.569279305	0.659933463	0.725575615
0.443559073	0.08582395	0.116640351	0.269194176	0.458769887	0.568131216	0.657852218	0.725604655
0.443589711	0.085720102	0.116592997	0.268998989	0.458409414	0.566593071	0.653618297	0.724100086
0.442767382	0.085537667	0.116327484	0.269062999	0.458487632	0.565160665	0.653564743	0.724004764
0.442113654	0.085330212	0.116048946	0.268104215	0.458312436	0.565155839	0.653535904	0.721700367
0.441586269	0.085385422	0.115375091	0.267854016	0.458407147	0.564034381	0.652464362	0.721284377
0.440814963	0.085108145	0.115036098	0.267043038	0.458720957	0.563857059	0.648672557	0.722153803
0.440450255	0.08474696	0.112845478	0.267095169	0.458373053	0.563700042	0.648640243	0.721101299
0.44017798	0.083374212	0.112627799	0.266915944	0.458288722	0.563898642	0.648082887	0.721294232
0.43917708	0.082288223	0.112646903	0.266379866	0.45808755	0.562335933	0.64684954	0.721254419
0.438113746	0.082046276	0.11144383	0.266288491	0.457765091	0.561339057	0.646163673	0.719275991
0.437933655	0.081726123	0.111419589	0.265387862	0.456107989	0.560405671	0.645518677	0.719269722
0.435844349	0.080828274	0.111358327	0.26491851	0.455722327	0.560063557	0.645752454	0.719910556
0.434683354	0.080846474	0.111366236	0.263707356	0.456001201	0.560185818	0.644980377	0.719857503
0.433706935	0.080610948	0.11118941	0.263673703	0.452878945	0.559485012	0.643897004	0.720679673
0.433287637	0.080557187	0.111181776	0.263748043	0.452150558	0.559477038	0.643271333	0.718899129
0.433281182	0.080347054	0.110534614	0.263581645	0.450507978	0.559114765	0.642740254	0.718310582
0.432045306	0.080336955	0.110171672	0.261697263	0.450017977	0.557096562	0.64262876	0.717210859
0.431637419	0.080293994	0.11024014	0.260734136	0.449964645	0.55656684	0.642819633	0.705130786
0.431930056	0.080129685	0.108863499	0.260356081	0.449074285	0.556524855	0.641509355	0.704682156
0.43189071	0.080167404	0.108100462	0.260192796	0.447211793	0.556619497	0.640715785	0.704092438
0.429613814	0.079954873	0.107858703	0.260187195	0.447152189	0.555025192	0.64062048	0.70074423
0.42973301	0.080070881	0.106330336	0.260078784	0.44697387	0.554564544	0.640349104	0.698277723
0.429789377	0.079645234	0.106245904	0.259756045	0.446814962	0.554518847	0.639752003	0.697654963
0.427213594	0.078987063	0.1062268	0.259700297	0.445677512	0.55448137	0.639940677	0.69365509
0.427120172	0.078428723	0.106155281	0.259261321	0.444662675	0.554345117	0.639814306	0.693405803
0.427238233	0.078038612	0.106016423	0.259034283	0.44458937	0.55392866	0.639948597	0.692344577
0.426897501	0.077756365	0.105661448	0.258604831	0.441444937	0.553751886	0.639808104	0.692068752
0.427155343	0.077647425	0.105084932	0.25857035	0.441312333	0.553075899	0.637991706	0.691970222
0.426136505	0.07767637	0.104204278	0.258099723	0.441232321	0.552705629	0.637315251	0.691898733
0.426138136	0.077297378	0.104176631	0.2577543	0.436509882	0.552744091	0.637670616	0.691903666
0.426884035	0.077151098	0.104004513	0.257609358	0.436598041	0.552883283	0.637000087	0.692173635
0.426750016	0.077160466	0.10402163	0.257550493	0.436487571	0.550002384	0.637291117	0.690758407
0.42672851	0.077080221	0.103777322	0.25707663	0.436505943	0.549075558	0.636903676	0.69112214
0.426659829	0.076744064	0.103576353	0.257074834	0.435699668	0.5485429	0.637435944	0.691098614
0.426615357	0.076560603	0.103565871	0.256553503	0.43583103	0.547235924	0.63677662	0.691081243
0.426029489	0.076561702	0.103413626	0.256307312	0.435694481	0.545557063	0.636065538	0.688488422
0.425708931	0.07607229	0.10318632	0.255899006	0.435464938	0.545489917	0.636022379	0.68849541
0.425556266	0.076065893	0.103183192	0.254672788	0.433786651	0.544722347	0.635278724	0.685331799
0.42253158	0.075879118	0.103035479	0.254801009	0.433368877	0.544832195	0.633328957	0.685328922
0.422181065	0.075627085	0.101967213	0.254287018	0.432881116	0.544785738	0.632560868	0.685263091
0.420866054	0.074975776	0.101678399	0.253102651	0.433315937	0.544488214	0.632428172	0.686151983
0.42068732	0.074862295	0.101589113	0.252065483	0.433006382	0.544056944	0.63137151	0.686197122
0.420416014	0.074711901	0.101578112	0.251826485	0.432555467	0.544178393	0.628263479	0.68572388
0.420678335	0.074410602	0.10156699	0.251882543	0.43161523	0.543553476	0.628034003	0.685323703
0.420452893	0.074126759	0.101567828	0.251779398	0.431580034	0.542598778	0.628266536	0.685502826
0.420436988	0.074127619	0.101449127	0.251711765	0.431724205	0.542186073	0.626604198	0.685158708
0.419984668	0.073476053	0.101089002	0.251695392	0.431274103	0.539410171	0.624780868	0.684489767
0.419853672	0.073480054	0.100224096	0.251505775	0.429273164	0.53976376	0.624963683	0.682660802
0.419117245	0.073398551	0.099580719	0.251328618	0.427049987	0.53974531	0.623580377	0.682584962
0.417554476	0.072917137	0.099606766	0.251385342	0.426120268	0.539040184	0.623129826	0.68155913
0.415641799	0.071613904	0.099237124	0.251404727	0.425735795	0.536859863	0.62315384	0.679676062
0.414579672	0.071688172	0.098240169	0.251355107	0.425841211	0.533864102	0.620980902	0.676671846
0.414506737	0.071331284	0.097571539	0.250800548	0.42470307	0.533972161	0.619348396	0.676763822
0.414135503	0.07131203	0.097421789	0.250675561	0.423742225	0.533855574	0.618886596	0.675711638
0.41414666	0.071141386	0.097368254	0.250535202	0.423630361	0.532438606	0.618892197	0.674707756
0.413975485	0.071014478	0.097000574	0.249308624	0.423575359	0.531910539	0.614287242	0.674575483
0.41331891	0.070762039	0.096819443	0.247776936	0.423219532	0.530795572	0.61451538	0.673574644
0.413020495	0.070446025	0.096658473	0.247651829	0.423006423	0.530424892	0.614477468	0.67165083
0.412849342	0.069988262	0.096573894	0.247385935	0.422547839	0.530253866	0.613108465	0.669293918
0.410839798	0.069863184	0.096349094	0.247127405	0.422585989	0.530222286	0.612112719	0.669163523
0.40991777	0.069722284	0.095606804	0.246601591	0.42165292	0.530330316	0.612428481	0.664638785
0.407220164	0.069644721	0.095630778	0.246219605	0.421610006	0.528448649	0.612635353	0.664773099
0.405675869	0.069493765	0.094521242	0.246236054	0.421612372	0.528660502	0.612323488	0.663593222
0.405369923	0.068933271	0.094102586	0.245308404	0.421277301	0.528720146	0.61138138	0.662679946
0.405292331	0.068149599	0.093314458	0.244858144	0.421220951	0.528941294	0.609121797	0.662864056
0.40468285	0.067517093	0.09309701	0.244850211	0.421348209	0.528233755	0.609152871	0.662615637
0.404513014	0.067129488	0.092472183	0.244031861	0.421400463	0.527959366	0.609165952	0.662183022
0.403580925	0.066364557	0.092214281	0.244076665	0.421389023	0.527636884	0.608892604	0.660342324
0.401117747	0.066254482	0.092306105	0.244056057	0.42073166	0.52764879	0.609085238	0.66012335
0.401426557	0.066227435	0.091991933	0.244034232	0.419549997	0.526630478	0.604054216	0.660026158
0.400399285	0.066125999	0.09195561	0.243531529	0.419566233	0.526708106	0.60265623	0.66011048
0.399498286	0.066230221	0.090781622	0.243115096	0.419530476	0.526467878	0.602551013	0.659338173
0.39927127	0.065578339	0.090625584	0.242927061	0.419306391	0.524433652	0.60216361	0.657228361
0.399196417	0.065525693	0.09020254	0.241893197	0.419078903	0.52378001	0.599780659	0.655576148
0.399464997	0.065387959	0.090116089	0.241657823	0.416999778	0.523460448	0.597592985	0.655087847
0.393760728	0.065253615	0.089968871	0.24193868	0.416985907	0.521299554	0.596849143	0.654544176
0.393540628	0.064965604	0.089974794	0.241613919	0.414605462	0.521359533	0.596818046	0.653312689
0.392390273	0.064875299	0.090026469	0.241479371	0.414162736	0.521544475	0.594994427	0.650847782
0.392418669	0.064434986	0.089902816	0.241357793	0.413399095	0.520969332	0.595121431	0.647528876
0.392121446	0.064243653	0.08986699	0.241162251	0.413124511	0.520642734	0.595386709	0.645569441
0.391752851	0.064246924	0.089722394	0.24016251	0.413138029	0.519998551	0.595103247	0.644892042
0.391567933	0.063634072	0.089522378	0.240060828	0.413149582	0.520011758	0.595199704	0.6446287
0.391637574	0.063443912	0.089290955	0.240140637	0.413206371	0.52015291	0.595254418	0.64207327
0.390707451	0.063480431	0.088266365	0.239630304	0.41227662	0.519090121	0.59370734	0.639889994
0.389854461	0.063418544	0.088267428	0.239312702	0.41157163	0.518236515	0.593199882	0.639869541
0.389435368	0.063395513	0.088185801	0.238879309	0.411447343	0.517857948	0.590791359	0.637611953
0.388876747	0.062931773	0.08817678	0.238446865	0.411011969	0.515523637	0.588843965	0.637205418
0.387893451	0.062701249	0.088071284	0.238178024	0.410882624	0.514354164	0.58798563	0.63608614
0.387545758	0.062664043	0.088088301	0.237949124	0.410832817	0.514062282	0.587256021	0.635209186
0.387240169	0.062521343	0.087749995	0.237857002	0.410945333	0.513855209	0.587122708	0.634923649
0.387215926	0.062571884	0.087740785	0.237533553	0.410211493	0.512661798	0.587021164	0.634284653
0.386205818	0.062553463	0.087015692	0.237246762	0.409984432	0.512707113	0.586155079	0.632651315
0.38650321	0.062283597	0.087039937	0.236786365	0.409597991	0.511974858	0.585233475	0.631690657
0.384017971	0.062254255	0.087063183	0.236542377	0.40948862	0.511225278	0.585110016	0.631252459
0.383990693	0.062110655	0.086931374	0.235977846	0.409301846	0.511375635	0.584690844	0.631039634
0.383663709	0.061830267	0.08689669	0.235922373	0.408281695	0.510816492	0.581773788	0.631102571
0.383791163	0.061722631	0.086802198	0.235861592	0.408254802	0.510803822	0.581644721	0.628738375
0.383248289	0.061237766	0.086621291	0.235795713	0.408213056	0.50929559	0.580296173	0.628450321
0.382998969	0.061147384	0.086579938	0.23578289	0.407824453	0.507544159	0.579789573	0.626612915
0.383013678	0.060972399	0.086539118	0.235676217	0.407528552	0.507429068	0.578833559	0.626759055
0.383001887	0.06084461	0.08644394	0.235307985	0.407381849	0.505684019	0.578124121	0.626819316
0.381061315	0.060889351	0.086138465	0.235195783	0.407412735	0.504705136	0.577203089	0.62546532
0.381130308	0.060710091	0.085985076	0.235014375	0.40747883	0.502105115	0.571715061	0.625501177
0.378944032	0.060597364	0.085612977	0.234990797	0.407185171	0.502080043	0.572020316	0.621374046
0.378540718	0.060533633	0.085479084	0.235081734	0.406743891	0.501543349	0.570344625	0.620907335
0.376924443	0.05938242	0.085211454	0.234651873	0.406816562	0.500125027	0.568389387	0.620303122
0.376596889	0.059056092	0.085187067	0.234625278	0.40682156	0.499281877	0.568885836	0.620348764
0.376288889	0.058988835	0.085223129	0.234227935	0.405968053	0.499380155	0.568016305	0.616372336
0.376526737	0.058743015	0.085095213	0.234202812	0.405446994	0.499504842	0.567771459	0.616433108
0.376646049	0.058680727	0.084656996	0.233255164	0.405315103	0.499105417	0.566279872	0.615201436
0.376198683	0.058614736	0.084699452	0.232194934	0.405338851	0.499142633	0.566416714	0.613608098
0.376418237	0.058546579	0.084674438	0.231940258	0.405368977	0.497300017	0.566090768	0.611645974
0.375482816	0.058559285	0.084697082	0.231734275	0.405457538	0.496556387	0.566321832	0.610353307
0.374483082	0.058084267	0.084514319	0.231150479	0.405448406	0.496580581	0.566097092	0.609890184
0.372390667	0.057690846	0.084531898	0.231147629	0.40505726	0.494558532	0.564677024	0.610091791
0.372384749	0.057568532	0.084405457	0.230089089	0.404646277	0.493756025	0.563995005	0.608513637
0.372252654	0.057554975	0.084407567	0.230072342	0.404664279	0.493611617	0.563764416	0.607675448
0.370432047	0.057545629	0.083973666	0.230000681	0.404490468	0.49285514	0.563932777	0.60654515
0.370414227	0.057495773	0.083865134	0.229982654	0.403747	0.492325085	0.563940974	0.605897389
0.369772712	0.057461105	0.083789439	0.229910363	0.403505531	0.491926511	0.564121631	0.605823081
0.36983702	0.057413953	0.083743642	0.229380797	0.402951347	0.491794122	0.561984063	0.604993307
0.369880668	0.057242429	0.083706395	0.228376194	0.402812522	0.491310241	0.558816523	0.601408221
0.369793133	0.057216412	0.083220076	0.228009629	0.402676473	0.490317537	0.556979048	0.60196071
0.369404525	0.05692318	0.083211105	0.227995287	0.402525389	0.489993984	0.556494683	0.600801297
0.369315684	0.056614406	0.083065819	0.228152148	0.402654385	0.488388016	0.555949172	0.600624593
0.36800545	0.056234491	0.083060152	0.227371701	0.40280783	0.486375587	0.555221161	0.600207795
0.368140186	0.055833124	0.082951819	0.226512751	0.402845685	0.486370424	0.55173179	0.598398412
0.364828884	0.055843008	0.082121876	0.226125058	0.402728894	0.484171094	0.551319613	0.59730409
0.364616438	0.055614069	0.082078197	0.225475684	0.402207848	0.483945901	0.549917064	0.597662977
0.364246091	0.055608757	0.081899709	0.223223991	0.401574167	0.483764558	0.549259764	0.596758002
0.362920305	0.055428056	0.081799588	0.223092872	0.400314598	0.483497646	0.548931942	0.597122014
0.362970104	0.055192614	0.08167753	0.221984419	0.400022686	0.48233078	0.544818189	0.597119154
0.362983898	0.055195756	0.08159098	0.221790861	0.397976991	0.481494688	0.543553051	0.596407929
0.362215164	0.055180646	0.081120995	0.220852344	0.39748112	0.479752973	0.541638378	0.595458916
0.36204901	0.055203669	0.08103099	0.220665881	0.396905134	0.47924575	0.53947743	0.595645798
0.361821405	0.055301895	0.080994416	0.219706779	0.396673546	0.479082615	0.537461464	0.592253802
0.361811299	0.055225225	0.081001316	0.219703449	0.396054396	0.478393528	0.537130868	0.590647336
0.361787515	0.054771415	0.080838744	0.21941724	0.395677207	0.477754459	0.53732973	0.590531415
0.359992924	0.054604723	0.080803445	0.21943648	0.394492726	0.477664392	0.537404023	0.590570698
0.359398583	0.054578008	0.080760048	0.219491864	0.394289538	0.47765254	0.536569124	0.589127802
0.359273927	0.054316957	0.08059737	0.218843936	0.394279326	0.477551849	0.533857647	0.588897003
0.359328176	0.05430685	0.080438126	0.218445848	0.39385163	0.4769269	0.53339367	0.588938688
0.359175151	0.054281702	0.08013284	0.218248033	0.390555125	0.476877554	0.533425946	0.588038384
0.358731024	0.05427039	0.080046653	0.218240846	0.390284635	0.476403757	0.534053183	0.586357354
0.358599791	0.053857502	0.079760208	0.218141904	0.389605334	0.475986305	0.53309102	0.586448575
0.357409391	0.053636455	0.079751936	0.218055215	0.388415703	0.474792066	0.531476903	0.586328179
0.356964157	0.053377343	0.079595492	0.217495046	0.387895283	0.474037517	0.530945672	0.586591342
0.357074987	0.053343246	0.079496251	0.217341599	0.387892325	0.469911013	0.530427631	0.585974914
0.356443816	0.053074028	0.079124626	0.217228919	0.387549273	0.468022952	0.52647833	0.585999898
0.356628718	0.052949759	0.078647696	0.217297205	0.386704993	0.466015786	0.52517493	0.583136559
0.355299385	0.052622152	0.078458236	0.217043314	0.386695602	0.466122941	0.524618736	0.582513603
0.354628632	0.052531904	0.078104384	0.216938944	0.386665107	0.464953405	0.523956768	0.582161474
0.354143643	0.052475319	0.07795121	0.216784903	0.386628963	0.464909086	0.522417359	0.581950379
0.353862004	0.052364676	0.077480455	0.216424586	0.386115568	0.464938045	0.522403147	0.577802606
0.353980199	0.052114026	0.077445649	0.216260938	0.386049336	0.464948676	0.522445015	0.577144062
0.352675226	0.052190455	0.077492822	0.215895491	0.385563788	0.464649729	0.520359197	0.576908438
0.352228786	0.05170946	0.07735523	0.215715498	0.385075374	0.464631202	0.518172301	0.575232392
0.351525512	0.051693519	0.076967904	0.215776784	0.385159199	0.464745555	0.516620125	0.575401608
0.350201559	0.051529756	0.076754464	0.215280526	0.385031057	0.464335151	0.516518787	0.575347589
0.350194925	0.051288145	0.076775557	0.214644392	0.384338843	0.463486151	0.514098099	0.575241881
0.350177898	0.051284982	0.076478428	0.214614049	0.383864522	0.463376554	0.513894684	0.57448064
0.350261432	0.051231187	0.076490403	0.214400767	0.383739153	0.462241893	0.512478714	0.574280964
0.34953106	0.051157593	0.076432573	0.214316879	0.383692351	0.461993643	0.510985274	0.573588666
0.349400345	0.051053307	0.07634714	0.214084359	0.382956473	0.461863557	0.510009031	0.571998318
0.347597389	0.051058149	0.075801377	0.214125427	0.382682961	0.461720437	0.509112953	0.570910024
0.347682639	0.051021932	0.07578424	0.213662574	0.382067949	0.46131296	0.508818301	0.570615581
0.347213796	0.050958446	0.075734739	0.213635748	0.381677736	0.461487399	0.507844262	0.570600766
0.346650956	0.050820084	0.075423426	0.213117076	0.381713131	0.460060647	0.506969989	0.569237649
0.346372879	0.050559708	0.074937073	0.212992637	0.381104251	0.459738914	0.506720014	0.569041657
0.345685702	0.050114999	0.074620172	0.212486227	0.380585402	0.458819416	0.504525399	0.569140122
0.345468781	0.050008485	0.074101387	0.211806212	0.379510096	0.457412383	0.505024201	0.567847115
0.344728192	0.049955115	0.073697472	0.211520653	0.379532424	0.457300384	0.505069788	0.564006054
0.344465525	0.049931947	0.073487927	0.211269947	0.378943261	0.454746732	0.505237207	0.562958171
0.344372466	0.049735117	0.073527141	0.211140497	0.377854424	0.454578758	0.504532021	0.561004505
0.344100432	0.049719534	0.073511505	0.21111241	0.377623917	0.453003835	0.504100175	0.557793535
0.343222026	0.049727085	0.073438015	0.21132357	0.376316067	0.452408278	0.503887456	0.557378922
0.341845512	0.049664751	0.07340528	0.211114109	0.376197008	0.451494067	0.502542447	0.557130278
0.341850676	0.049660118	0.073175597	0.211013236	0.375237478	0.45020129	0.502512299	0.55751652
0.341180909	0.049560053	0.073156233	0.2106626	0.375133861	0.450111939	0.501345969	0.556620308
0.341312164	0.049486592	0.072942567	0.210570782	0.374025303	0.449737461	0.501380402	0.556415875
0.340950028	0.049518546	0.07292871	0.209937556	0.373863767	0.449024097	0.500720007	0.55643536
0.34057958	0.049526885	0.072955968	0.209831058	0.373078428	0.448541164	0.500846132	0.555444198
0.339992699	0.049226604	0.072696306	0.209706243	0.373126105	0.448408669	0.500539206	0.554847657
0.339973146	0.048845774	0.072700478	0.209418934	0.372853343	0.448426828	0.500496879	0.554858768
0.339939262	0.048840675	0.072653966	0.209287621	0.372748407	0.446815662	0.500627045	0.554430891
0.339660222	0.048824405	0.072556305	0.209093651	0.371969761	0.446590609	0.4996899	0.55118537
0.338493577	0.04880869	0.072329719	0.208155338	0.370912772	0.445402613	0.499563522	0.550859865
0.337971461	0.048340589	0.072324906	0.207793969	0.370207641	0.445181101	0.499350877	0.550919216
0.337983204	0.048285991	0.072380094	0.20765776	0.369324731	0.445328935	0.498435867	0.549906592
0.337361111	0.048286568	0.072380107	0.207645327	0.369192743	0.443986212	0.498239062	0.545856383
0.337464967	0.048233285	0.072167093	0.207535816	0.369202396	0.442999754	0.498537679	0.544047994
0.337015993	0.048026951	0.071806802	0.207402168	0.367814512	0.442841393	0.498370161	0.542991309
0.336863688	0.048028401	0.071533566	0.207155691	0.367274128	0.442150426	0.498104704	0.541719682
0.333628256	0.047660722	0.071247717	0.20649226	0.366570451	0.441294275	0.497715836	0.541317332
0.333845357	0.047607615	0.070984969	0.206440345	0.366148741	0.441307358	0.497572746	0.541225979
0.333635457	0.047475763	0.070861918	0.206316054	0.364647374	0.440828319	0.497271151	0.541108975
0.333513367	0.04740216	0.070820612	0.205794272	0.363245434	0.440873346	0.497106718	0.540644291
0.333499216	0.047367943	0.070430099	0.205436264	0.359384649	0.440726731	0.495972037	0.540624411
0.331933702	0.047345468	0.070468874	0.205044629	0.358730413	0.44030079	0.495532985	0.538020629
0.331798588	0.047287412	0.070329576	0.204891858	0.358239095	0.439351577	0.493401526	0.534891756
0.330786747	0.047164212	0.07013651	0.204809696	0.358066072	0.438525541	0.493161821	0.533740859
0.330114504	0.046378352	0.070010744	0.204500204	0.357328142	0.437749024	0.493241981	0.533051134
0.328271277	0.046332986	0.069667901	0.204289183	0.35678039	0.434942834	0.491662815	0.532288856
0.328221433	0.046171557	0.069648307	0.204081933	0.355873432	0.43401522	0.491726179	0.531397611
0.328259052	0.046041745	0.069326784	0.203415907	0.355581933	0.433778463	0.49123412	0.528529457
0.32775469	0.045772876	0.06907967	0.20303752	0.355173891	0.433621778	0.491026312	0.52816802
0.325798491	0.045373003	0.069036995	0.20225824	0.355138632	0.433534414	0.489814558	0.527788779
0.325905754	0.045368054	0.068873313	0.202259316	0.354083938	0.432049919	0.489161933	0.526863045
0.325778474	0.045342235	0.068573972	0.201864971	0.354051663	0.431124536	0.489177293	0.524545947
0.325005028	0.045218915	0.068225848	0.201501827	0.353273118	0.430371658	0.488688893	0.523459236
0.32494668	0.04505387	0.067926939	0.201026354	0.352928475	0.430379621	0.488667108	0.522749667
0.324758535	0.044895805	0.067295675	0.201000103	0.352488342	0.429260013	0.488394043	0.522790632
0.324477018	0.044896297	0.067149645	0.200973078	0.351366059	0.428764241	0.487808741	0.52278692
0.324421789	0.044788898	0.067006201	0.19990915	0.350298852	0.428078829	0.485947106	0.522530228
0.324141067	0.044726737	0.066197819	0.199444006	0.349584093	0.427277508	0.484509125	0.521417845
0.323886308	0.044693089	0.066240303	0.198685651	0.34961373	0.426918159	0.483172351	0.520809614
0.323832932	0.044245195	0.066028298	0.198693521	0.349629422	0.426303757	0.483131135	0.519702514
0.32263993	0.044010383	0.065509498	0.198402941	0.34863782	0.426328867	0.482143236	0.51952172
0.32214042	0.04382782	0.065014721	0.198037963	0.348176117	0.426434218	0.479591569	0.518891105
0.321685904	0.043860339	0.064946888	0.197940141	0.347430839	0.424090667	0.478206825	0.518082436
0.32099836	0.043859654	0.064328882	0.197626859	0.347039751	0.423995171	0.475068421	0.515219868
0.320995937	0.043622292	0.064066934	0.197531104	0.347026279	0.422854691	0.475079951	0.513863306
0.320818185	0.043611195	0.064040657	0.197111898	0.346438561	0.422118597	0.475336551	0.511444866
0.320183845	0.043450154	0.064061251	0.196551146	0.346037509	0.421332441	0.474286565	0.511491099
0.320208737	0.04333342	0.063903067	0.196537023	0.345718948	0.420734947	0.47420804	0.510130328
0.319913418	0.043272172	0.063846997	0.196412605	0.345505264	0.420614685	0.473903596	0.508899758
0.319916625	0.043238493	0.06375531	0.195946848	0.344443398	0.419882038	0.473629927	0.50807799
0.318634191	0.042797023	0.063544741	0.195968195	0.343854966	0.417753161	0.473448851	0.505536756
0.318499833	0.042621358	0.063562328	0.195600652	0.34300297	0.41746158	0.471360447	0.503823486
0.317669079	0.042480024	0.063508361	0.195275467	0.342653874	0.417138679	0.470176698	0.503724433
0.314213401	0.042451399	0.063493467	0.195267465	0.342324411	0.416952017	0.469509915	0.501742903
0.314284179	0.042383005	0.062512153	0.194879244	0.340898959	0.416098521	0.469302396	0.50140287
0.314212513	0.041827023	0.062186846	0.194527658	0.340857	0.415759098	0.467477726	0.501162199
0.313749772	0.041767453	0.061935006	0.194162923	0.340698676	0.413865653	0.46777396	0.499970459
0.313656119	0.041552174	0.061879563	0.194081565	0.339883947	0.413973374	0.467490374	0.499677174
0.313107448	0.041471157	0.061780742	0.193798814	0.33953546	0.413769092	0.467550408	0.498006811
0.312926931	0.041521024	0.061542254	0.193630423	0.33938432	0.413676011	0.466377021	0.497650155
0.311712659	0.041554996	0.061311761	0.193053583	0.338682564	0.413354747	0.464601226	0.497383931
0.310694914	0.041463987	0.061153368	0.192513345	0.338510541	0.412926301	0.460442162	0.497457527
0.310031353	0.041449888	0.061132145	0.192310835	0.337898858	0.412825996	0.460339825	0.494816652
0.309878014	0.0414154	0.061108763	0.19212851	0.337740928	0.412092047	0.460319421	0.494117707
0.309876816	0.041354581	0.061088054	0.19188105	0.336758903	0.411555082	0.459270549	0.491629993
0.309708142	0.041200014	0.061045979	0.19166619	0.334654102	0.411043086	0.458193189	0.491534332
0.30973191	0.041206951	0.060820338	0.190909898	0.334434518	0.409108413	0.457570647	0.491198614
0.309399999	0.041183896	0.060396963	0.190956577	0.334384898	0.409036354	0.45691189	0.49037292
0.308851879	0.041130863	0.060329769	0.190931002	0.33347092	0.408729629	0.454396498	0.488473822
0.308873034	0.041113491	0.060316767	0.190925101	0.330732908	0.408238887	0.453184163	0.488331115
0.308419909	0.040858951	0.060254583	0.19078839	0.330376373	0.407379511	0.453187114	0.488296729
0.306698202	0.040831682	0.059622304	0.190628085	0.330224761	0.407294571	0.44956466	0.48764305
0.306635518	0.040736191	0.059608075	0.190614078	0.330199128	0.406191678	0.448871024	0.487657122
0.306638125	0.040730582	0.05960908	0.190526319	0.330114826	0.405432889	0.44857382	0.487025545
0.306467246	0.040740711	0.059510844	0.190509962	0.329662202	0.405313016	0.448261997	0.486660975
0.306379224	0.040584378	0.059538428	0.190046566	0.329164459	0.405200316	0.445123433	0.486463073
0.306238463	0.040452793	0.059488165	0.189947709	0.329036562	0.403442334	0.445139871	0.485790987
0.30576646	0.040316415	0.059441425	0.189779137	0.327949482	0.403230222	0.445003729	0.480413436
0.305098567	0.04031569	0.058991025	0.189742456	0.328035073	0.401861311	0.444869446	0.47947147
0.305025111	0.040096516	0.058841263	0.189626635	0.327845998	0.400479392	0.443989136	0.47875057
0.303323997	0.039961246	0.0588215	0.189593186	0.327621845	0.398934276	0.444023108	0.479065711
0.3029966	0.039638622	0.058774404	0.189635122	0.327000156	0.398138807	0.441534626	0.478203824
0.302816468	0.03948141	0.058741631	0.189404502	0.325885634	0.398120781	0.441294335	0.477461203
0.302856917	0.039453177	0.05841008	0.188536893	0.325456786	0.398019708	0.440758575	0.476041202
0.302365989	0.039310447	0.058446057	0.188527894	0.324428802	0.397761135	0.440256726	0.475502327
0.301155671	0.039121189	0.058434932	0.188496591	0.32332875	0.396822496	0.44008377	0.475640847
0.301062302	0.038942783	0.058383017	0.188454498	0.32238646	0.396905522	0.440197538	0.474544555
0.30055725	0.03890055	0.058259324	0.188501981	0.321827787	0.395392442	0.440046169	0.474453998
0.298355982	0.038735744	0.058220136	0.188422858	0.321221503	0.395100693	0.440043121	0.472551108
0.296677874	0.038509901	0.058147373	0.18824157	0.3208813	0.394733214	0.439945392	0.472433211
0.296314685	0.037824749	0.058121993	0.187886665	0.320632213	0.394733607	0.439905807	0.470343388
0.29508498	0.037757383	0.058060617	0.187626825	0.320410917	0.392509143	0.438066926	0.470440832
0.294872517	0.037695452	0.057957936	0.187437665	0.32033684	0.391166671	0.437781361	0.468684653
0.294929309	0.037556447	0.057895576	0.187303322	0.320106911	0.391091075	0.436049717	0.467797469
0.294845381	0.037424125	0.057780926	0.187242192	0.31969742	0.389382853	0.435812737	0.467502327
0.294153902	0.037388943	0.057547748	0.187188325	0.319323888	0.388825895	0.435653929	0.467643484
0.293985102	0.036883219	0.057542869	0.187081726	0.319248606	0.388732117	0.436160673	0.46699386
0.293978016	0.036907647	0.057374148	0.186457847	0.319238522	0.387852863	0.434439178	0.46541773
0.291334385	0.036767372	0.057171253	0.186446961	0.318876319	0.385984125	0.432493053	0.464426263
0.289800248	0.036505593	0.057092104	0.185944897	0.317819684	0.38570854	0.432247678	0.464035662
0.289578217	0.036066802	0.056972523	0.185645641	0.317600354	0.385030764	0.425654562	0.463687834
0.288935213	0.036026819	0.056877715	0.185620842	0.316628224	0.384240632	0.424400055	0.461816654
0.288967975	0.035893588	0.056878782	0.185373937	0.316249638	0.383502521	0.424479778	0.461156255
0.288282651	0.035810726	0.056642701	0.185368321	0.315592202	0.383029074	0.423659421	0.458462325
0.287840682	0.035704624	0.055833477	0.185347031	0.315397691	0.381350983	0.422559752	0.458664837
0.287960047	0.035461247	0.055738843	0.185354995	0.312708445	0.381372424	0.421062336	0.457977738
0.287609948	0.035409621	0.055566948	0.185317352	0.31248286	0.380704973	0.420483893	0.456888813
0.287212538	0.035134502	0.055453389	0.185084587	0.31111913	0.380513875	0.419794376	0.455977285
0.286603579	0.035098698	0.055320265	0.184981156	0.311141979	0.379148457	0.419588372	0.455797869
0.285514317	0.03507034	0.055280231	0.184856796	0.310954397	0.378787157	0.419232751	0.453123137
0.284715055	0.035080967	0.055220436	0.184573135	0.31091452	0.378759735	0.417621145	0.452605916
0.28468903	0.035082792	0.055221991	0.183271508	0.310761127	0.37811443	0.417531149	0.451797055
0.284675632	0.035062297	0.054932591	0.183221575	0.309834594	0.377366074	0.416529034	0.45095139
0.281496184	0.035064127	0.054859636	0.182895512	0.309742297	0.376637031	0.416303078	0.45080931
0.281094179	0.035091342	0.05482898	0.182893642	0.308386725	0.376698304	0.416152627	0.449774422
0.280290374	0.034689869	0.054659599	0.182711966	0.308334483	0.376149417	0.416069981	0.449173551
0.279815511	0.034643545	0.054086573	0.182490596	0.306721735	0.374016768	0.416150623	0.449059933
0.279786232	0.034366498	0.054000913	0.182476229	0.306256447	0.372182201	0.416168308	0.448380124
0.279088453	0.034349169	0.053899967	0.182112762	0.30610129	0.371864584	0.414814017	0.4483055
0.278503863	0.034132922	0.053673123	0.182158637	0.305638144	0.370690487	0.412468028	0.447510394
0.278190134	0.034064662	0.053303634	0.181624891	0.305199128	0.36994904	0.41209217	0.44533756
0.278096724	0.033908701	0.052814594	0.181439791	0.304499196	0.369663268	0.412344577	0.445380988
0.277857056	0.033809686	0.052448677	0.181379644	0.30366766	0.369286909	0.412502861	0.445350846
0.277479302	0.033619324	0.052418827	0.181258694	0.30307246	0.367837212	0.410304846	0.44442624
0.277404506	0.033592297	0.052363349	0.181230617	0.302425586	0.367144584	0.408733296	0.444233156
0.276682634	0.033455547	0.052336402	0.181241541	0.30234083	0.366094021	0.408932213	0.443918278
0.275943096	0.033402512	0.052320277	0.181081212	0.301434719	0.365581251	0.408708875	0.441910871
0.275780108	0.033181027	0.052315996	0.179423581	0.300411435	0.365172957	0.407180391	0.441971202
0.275581534	0.033113504	0.052322753	0.179515946	0.300187621	0.364747715	0.405506905	0.440413154
0.275591478	0.03310114	0.05234155	0.179435629	0.299948244	0.364615883	0.405391189	0.43994346
0.275427994	0.032477848	0.052140571	0.17822587	0.300004228	0.364416657	0.402776028	0.43917527
0.274366583	0.032394168	0.051881828	0.178029258	0.29947339	0.363712718	0.402532502	0.438010251
0.273705653	0.032079809	0.051791118	0.177174861	0.299276134	0.363701783	0.402558061	0.437155103
0.273232141	0.031980758	0.05172155	0.176995279	0.297920796	0.363800315	0.40238309	0.436626943
0.273006762	0.032012102	0.051533881	0.176814349	0.297936804	0.36321167	0.399915035	0.435557608
0.272365416	0.031984061	0.050884154	0.176228513	0.297437699	0.363208566	0.398893025	0.434691087
0.271245065	0.03175643	0.050885712	0.17569818	0.29702861	0.362811168	0.397870203	0.434028109
0.270802245	0.031776593	0.050636164	0.1757003	0.295806311	0.362117415	0.397686598	0.433581769
0.269853534	0.031732994	0.050383707	0.175488559	0.294348974	0.35813867	0.39757508	0.4329307
0.270135542	0.031856081	0.050385486	0.175489425	0.294414039	0.35822364	0.39738047	0.432527077
0.269641922	0.031779716	0.050341792	0.175203301	0.294551468	0.357861426	0.396943896	0.431749349
0.268818418	0.031749862	0.050353938	0.175169173	0.294378383	0.354805467	0.395877292	0.430292149
0.26876761	0.031775767	0.049983528	0.174548972	0.292378916	0.354670388	0.395643775	0.430096749
0.268735387	0.031658431	0.049879849	0.17446001	0.291126107	0.354595091	0.394028609	0.429419899
0.268671863	0.031656164	0.049720921	0.174064585	0.290872937	0.353892829	0.393841047	0.429364381
0.267442845	0.03165157	0.049676794	0.173540373	0.290267619	0.353687399	0.393401184	0.428525511
0.267436187	0.031602772	0.049546508	0.173499346	0.289747255	0.353168797	0.392751404	0.426800515
0.266716627	0.030947377	0.049388073	0.17300683	0.288670145	0.352637253	0.392834192	0.426455581
0.265402877	0.03093908	0.04931628	0.172616969	0.288775926	0.352783972	0.391046591	0.424097722
0.264208195	0.030493137	0.049331733	0.172618135	0.288179167	0.352152533	0.389591395	0.423596473
0.263073247	0.030455625	0.049350568	0.172641041	0.288235579	0.352034943	0.389576844	0.423482957
0.262828908	0.030356036	0.049178685	0.172547152	0.288208347	0.351480355	0.38937197	0.423548386
0.262376225	0.03035343	0.049144509	0.172021127	0.288130779	0.351108743	0.389381735	0.422963134
0.262267345	0.030355346	0.049097192	0.171835802	0.287958618	0.349582824	0.388755593	0.42112006
0.262080368	0.03021072	0.049031555	0.171706648	0.28707362	0.348008072	0.387675818	0.420573886
0.261872402	0.030072439	0.048895202	0.171485089	0.286651646	0.34821357	0.386313257	0.420654021
0.261803173	0.03001988	0.048700358	0.171359165	0.286718085	0.347667861	0.385322453	0.420316909
0.261247847	0.029965619	0.048745078	0.170917891	0.286265411	0.346412448	0.382571936	0.420158005
0.261281304	0.029972028	0.048445181	0.170327973	0.285336451	0.346399837	0.38239158	0.419650269
0.261163336	0.029759262	0.048398507	0.170147897	0.283564242	0.346334198	0.382163498	0.415469906
0.260187947	0.029677176	0.048372107	0.169879795	0.282876988	0.345929116	0.381682963	0.415122245
0.260156109	0.029674869	0.048393476	0.169619453	0.282946162	0.344421762	0.379236618	0.412527155
0.25865473	0.029547391	0.0483925	0.169597834	0.282856812	0.34334233	0.375545349	0.412190754
0.257221271	0.029243107	0.048353602	0.169635162	0.282763278	0.342168791	0.375738576	0.411645854
0.25705056	0.028924777	0.048179269	0.169560437	0.281164819	0.3400396	0.374296618	0.411185854
0.256421924	0.028897704	0.04810879	0.168652235	0.280271655	0.340015218	0.374201535	0.410648341
0.256496196	0.028846474	0.048055768	0.16846765	0.279594209	0.339995064	0.374264188	0.407474565
0.255643837	0.028864447	0.048028117	0.167956155	0.278558294	0.336463644	0.373312339	0.405051168
0.255552417	0.028651823	0.047954048	0.167271112	0.278023817	0.333605989	0.37302864	0.405041421
0.255375149	0.027873746	0.047861031	0.166987285	0.277928993	0.333080569	0.372759667	0.40487522
0.255118309	0.027848593	0.04777963	0.166953978	0.277418849	0.331822492	0.371295646	0.404542823
0.254685364	0.027736712	0.047709408	0.166700913	0.277297517	0.331393133	0.370832798	0.403367524
0.254611599	0.027739904	0.047600746	0.165887798	0.276836859	0.328468029	0.36990211	0.399711374
0.254363254	0.027698097	0.047622066	0.165723641	0.276573735	0.328231515	0.369855134	0.399699228
0.254304507	0.027601767	0.046927308	0.165559407	0.274899981	0.327883266	0.368454723	0.399578512
0.253730849	0.02759446	0.046768108	0.165438387	0.273757085	0.326316158	0.36845163	0.399232981
0.253515904	0.027571861	0.046735517	0.165356127	0.273442313	0.326086156	0.368032044	0.399194611
0.253504983	0.027580707	0.046608698	0.16514303	0.272877675	0.325793365	0.367622864	0.397271202
0.253126403	0.027568491	0.046541568	0.165120024	0.272853617	0.325886152	0.367527574	0.395745564
0.253074891	0.027355022	0.046520219	0.16497447	0.271824949	0.324513123	0.367216115	0.394091485
0.253097183	0.027249088	0.046420623	0.163996712	0.271408817	0.324620259	0.36352578	0.393787933
0.252451734	0.027140736	0.046315451	0.163822904	0.269967815	0.324045268	0.363382548	0.391414992
0.252197834	0.027057714	0.046117869	0.162989976	0.269310326	0.323879256	0.363091612	0.390759108
0.251569987	0.027002094	0.046047013	0.162065084	0.268861278	0.322258761	0.362882521	0.390323901
0.251847806	0.027003567	0.046002689	0.161932386	0.268734838	0.321991289	0.362590821	0.390403291
0.251394304	0.026733507	0.045786337	0.16192045	0.267256959	0.321718685	0.362207417	0.38793273
0.250995977	0.02671487	0.04572812	0.161918106	0.26661734	0.321352197	0.362023026	0.387895295
0.250662573	0.026733332	0.045472063	0.161909161	0.266234791	0.321020897	0.361338209	0.387540011
0.250473246	0.026697864	0.045473724	0.161351845	0.266159574	0.320998567	0.360177514	0.386701556
0.249256635	0.026492876	0.045389664	0.161326645	0.265734961	0.319246949	0.360078423	0.386435557
0.248966692	0.02621421	0.045288648	0.161210344	0.264573929	0.316078068	0.358527861	0.386448237
0.248885801	0.026033346	0.045131842	0.161107074	0.263399316	0.314383902	0.357866572	0.386628358
0.248475695	0.025977978	0.045141967	0.16102042	0.263303424	0.313166222	0.356974511	0.386559417
0.248440091	0.025956543	0.045130634	0.16055947	0.263099721	0.313173588	0.355375654	0.382505214
0.248479432	0.025897305	0.045006722	0.160348814	0.263074576	0.31296949	0.35537679	0.38172724
0.24841261	0.025778197	0.044952665	0.160380828	0.262761423	0.312586236	0.354775821	0.377863557
0.248034535	0.025637466	0.044916756	0.160374153	0.262231933	0.312619724	0.35284546	0.377734649
0.247637487	0.025389242	0.044844865	0.160150298	0.260952744	0.311371746	0.35142588	0.377687807
0.247226798	0.025099045	0.044730015	0.159935661	0.259995409	0.311093505	0.351259547	0.376823443
0.247175185	0.025087838	0.044753282	0.15982875	0.260099125	0.31065203	0.348388128	0.375372978
0.247204752	0.025076321	0.044638954	0.15927244	0.259908966	0.310572343	0.347691021	0.374319619
0.246845252	0.024944012	0.044580402	0.158974108	0.259461751	0.309664544	0.347553671	0.374106818
0.246341817	0.024860838	0.044496196	0.158833186	0.25923378	0.308858624	0.345321503	0.373321469
0.246043358	0.024869635	0.044382965	0.158378526	0.259249289	0.308376507	0.344202125	0.373315059
0.245802175	0.024817126	0.044239227	0.158391216	0.258522483	0.308147999	0.344218149	0.37014962
0.24564921	0.024812797	0.04420045	0.158317967	0.258401275	0.30801005	0.344090822	0.36871725
0.24507673	0.024709603	0.04386948	0.157901318	0.258405194	0.307853389	0.343540743	0.368523316
0.245154597	0.02468818	0.043564466	0.157525066	0.256785596	0.307306585	0.343269679	0.368058938
0.245005726	0.024671274	0.04336261	0.157346792	0.256100856	0.307246873	0.339738053	0.368023469
0.244927528	0.02412134	0.043303516	0.156582148	0.256067796	0.307214052	0.339586367	0.366594496
0.244860681	0.024107803	0.043225283	0.156553984	0.255303268	0.307023711	0.339492647	0.366096338
0.244906571	0.024023243	0.043200921	0.156455492	0.254586081	0.305328246	0.334974217	0.365593914
0.24365789	0.023957136	0.043176726	0.155630007	0.254481972	0.305005134	0.334365528	0.364772632
0.243178937	0.023869242	0.043115685	0.155634854	0.254202299	0.3049269	0.332963296	0.36490182
0.243284209	0.023667899	0.042748626	0.155241501	0.253380675	0.30461212	0.331765587	0.361058342
0.243169479	0.023412463	0.042447319	0.155138002	0.253241666	0.300632419	0.330258791	0.360768658
0.242121635	0.023324084	0.042456814	0.154819793	0.252794732	0.299033454	0.327598574	0.360730268
0.241099063	0.023234003	0.042474676	0.154522534	0.251963395	0.298623549	0.32734847	0.360290487
0.240966136	0.023212074	0.042286418	0.154295709	0.25191611	0.298456439	0.326258109	0.35797339
0.240581729	0.023264597	0.042135737	0.154343396	0.251557122	0.297225926	0.326272094	0.357135781
0.23937405	0.023267466	0.042136217	0.153681275	0.25079205	0.29701505	0.324344464	0.356833276
0.23894109	0.022879464	0.042104255	0.153384163	0.249020488	0.296636219	0.323854915	0.355108207
0.238210816	0.022739287	0.04211492	0.153302868	0.248932905	0.295073103	0.322043178	0.350437277
0.238361794	0.022704906	0.041973449	0.152688845	0.247820628	0.293702611	0.320834082	0.349048827
0.237810327	0.022744272	0.041895586	0.1523765	0.247294045	0.292368656	0.319134557	0.349029336
0.237294744	0.022641678	0.041936502	0.151078858	0.246776188	0.292382159	0.317336695	0.348318527
0.237359718	0.02247213	0.041847284	0.150402418	0.246768188	0.291411221	0.317483172	0.345982012
0.237329067	0.022027591	0.041687824	0.149673688	0.246750863	0.2913712	0.317709905	0.345936512
0.236814192	0.02200559	0.041621694	0.148980978	0.246547175	0.291409144	0.31600984	0.345190891
0.236415918	0.021982674	0.041513898	0.14906839	0.245908974	0.290072963	0.315795273	0.345364838
0.236272124	0.021852881	0.041174266	0.148945456	0.244244248	0.289251792	0.314486137	0.344286856
0.235955177	0.021547677	0.041113303	0.149023984	0.242706774	0.287370211	0.313423929	0.343552149
0.235498908	0.021436824	0.041098617	0.148721719	0.241812383	0.286087587	0.312411389	0.343000965
0.234570845	0.02129869	0.041080791	0.148056075	0.240904078	0.285546194	0.311569012	0.339712182
0.234488659	0.021023664	0.041043527	0.148061202	0.240822014	0.284412189	0.310755125	0.339514631
0.23440799	0.020942953	0.040870903	0.148036125	0.239639798	0.283648003	0.310611372	0.339590989
0.233632368	0.020929537	0.040891375	0.147804181	0.239267032	0.283271053	0.309215628	0.339450101
0.233696084	0.020821651	0.040731029	0.147430489	0.238465333	0.282344474	0.309117368	0.339234202
0.232732989	0.020784231	0.040627016	0.147281959	0.237555675	0.281606301	0.309067944	0.338848928
0.232188345	0.020732839	0.040619474	0.147104516	0.237291219	0.280685715	0.308849869	0.337825408
0.231989825	0.020708695	0.04058532	0.146979579	0.236834327	0.278904623	0.308148124	0.33785068
0.231704957	0.02069255	0.040423958	0.146768198	0.235123163	0.278828394	0.307851063	0.334693549
0.228746447	0.020622312	0.040419993	0.146773779	0.235093582	0.278682023	0.306040183	0.334309356
0.22868477	0.020592326	0.040466229	0.146701162	0.2346779	0.276797882	0.305374758	0.333418839
0.22841287	0.020538098	0.040464487	0.146567197	0.234695662	0.276318644	0.304309627	0.332517093
0.228234609	0.020529872	0.040402104	0.146436848	0.234102866	0.275829733	0.303212681	0.332062813
0.227833632	0.020352101	0.040080624	0.146337885	0.233948532	0.275673225	0.302921159	0.331474548
0.227474851	0.020352863	0.040030549	0.146150757	0.233588894	0.275277666	0.302691481	0.331704358
0.227451928	0.020336344	0.040030579	0.145981194	0.233335067	0.27521452	0.301653579	0.331062095
0.227398421	0.020331099	0.039874364	0.145588535	0.233031033	0.273811911	0.298850367	0.330347941
0.226042724	0.020278587	0.039908715	0.145438435	0.2329306	0.273772288	0.298808618	0.329370536
0.225737669	0.020144349	0.039924226	0.144971379	0.232536049	0.273017803	0.297618804	0.328977972
0.225599149	0.020081899	0.039867505	0.144211158	0.231963895	0.272558951	0.297414624	0.328644095
0.225618731	0.020041495	0.039420517	0.144201961	0.231820515	0.272565615	0.297499816	0.328498836
0.225181163	0.0200272	0.039291936	0.143919819	0.231241448	0.270659057	0.296963017	0.32791597
0.225077914	0.019825967	0.039161016	0.14394109	0.231257755	0.269921503	0.296251709	0.326379953
0.22498322	0.019787494	0.039146902	0.143816608	0.231144425	0.269364223	0.295904915	0.325486376
0.224616198	0.019781631	0.039119996	0.143398336	0.230958916	0.268465138	0.29565877	0.325272513
0.223976964	0.019684734	0.038792642	0.143218055	0.230405233	0.268226964	0.29568094	0.325227767
0.223901073	0.019654858	0.038725257	0.142582693	0.230449735	0.268213968	0.29445726	0.32528442
0.223857005	0.019541149	0.038691809	0.142512315	0.229051077	0.267830496	0.294302325	0.324754951
0.22395264	0.019544584	0.038605529	0.142436266	0.227814119	0.267821104	0.294038902	0.324736692
0.223493784	0.019515057	0.038079879	0.141954081	0.227796569	0.26780117	0.293942913	0.324462946
0.222252724	0.01941627	0.038057985	0.141434228	0.226888901	0.267807026	0.292473046	0.324280433
0.221434207	0.019345204	0.037838453	0.141392415	0.225595025	0.26739512	0.290038214	0.323533114
0.221080634	0.019374716	0.03770085	0.140143109	0.225390594	0.266780236	0.289904284	0.322828886
0.22004265	0.019047017	0.037707299	0.139694257	0.224226556	0.266481371	0.290001181	0.321339887
0.219919343	0.018921714	0.037663711	0.13954485	0.224045853	0.264840538	0.289547848	0.319727444
0.219737029	0.018892764	0.037555491	0.139411392	0.224074126	0.26327784	0.287664116	0.31799175
0.218682852	0.018796779	0.037483787	0.139109806	0.223968224	0.262871559	0.287360665	0.317516173
0.218349895	0.018784295	0.037510596	0.138683247	0.224077778	0.262455539	0.28443771	0.314107395
0.21776728	0.018728411	0.037353381	0.138455951	0.223827658	0.260281744	0.284607871	0.311610552
0.217198787	0.018705537	0.037201644	0.138326434	0.223359135	0.2597498	0.284314597	0.311510351
0.217013471	0.018538951	0.037143692	0.138348328	0.223118965	0.259782471	0.283934385	0.31113965
0.21669935	0.018473197	0.037112976	0.138335223	0.222965031	0.2589157	0.283000752	0.311460062
0.216028995	0.018344378	0.036908924	0.137559906	0.221825304	0.258934786	0.282858112	0.310933219
0.215457676	0.018080747	0.036864185	0.137233241	0.221828254	0.258865996	0.282737936	0.309778038
0.214279676	0.017913666	0.036814719	0.13648152	0.220950924	0.258747351	0.28196445	0.309556547
0.214141921	0.017902317	0.036770155	0.136023211	0.220675472	0.258679506	0.280259615	0.309444561
0.213392488	0.017827209	0.036616315	0.136060021	0.2202339	0.258645586	0.279597842	0.309200102
0.213396057	0.01781462	0.036605904	0.136095678	0.218048048	0.258634311	0.279244631	0.309035994
0.213147296	0.017821942	0.036603261	0.136069187	0.216772667	0.257203813	0.279271782	0.307993703
0.212566025	0.017784793	0.036600451	0.136001637	0.214247662	0.255378345	0.278659479	0.307978305
0.212490807	0.017670725	0.036378058	0.135504057	0.213267907	0.255233913	0.27819368	0.307762495
0.212617647	0.01766439	0.036267892	0.13518315	0.212932649	0.253198599	0.277499564	0.306989569
0.212525724	0.01755865	0.036110233	0.134845388	0.212083598	0.25245736	0.277345534	0.306736503
0.212444892	0.017568554	0.036120552	0.134560475	0.210895758	0.252240536	0.277255003	0.306657589
0.210765359	0.017553728	0.036018223	0.133996582	0.210895599	0.251021211	0.277282076	0.305701129
0.209918162	0.017509818	0.036003672	0.133591393	0.210362924	0.250428008	0.276166595	0.305586705
0.209418292	0.017383817	0.035784194	0.133418053	0.209815241	0.250143999	0.275441617	0.305495221
0.209182146	0.01733752	0.035684241	0.132991612	0.209823027	0.249725528	0.273505382	0.305493923
0.209165526	0.017335878	0.035478414	0.132984153	0.209734344	0.249755075	0.273535467	0.305325059
0.208781563	0.017307304	0.035440309	0.132987026	0.208999572	0.24896254	0.272857343	0.30377104
0.208914207	0.017269845	0.035402997	0.132993499	0.208684482	0.247624368	0.272036463	0.303495147
0.209044082	0.017282202	0.035385158	0.132820158	0.208484674	0.247324322	0.272237956	0.302475331
0.208799853	0.017252023	0.035323876	0.132573627	0.207863779	0.24551979	0.271941945	0.301456795
0.208393696	0.017265475	0.035237617	0.132476701	0.206820074	0.243947342	0.271258632	0.300306859
0.208420781	0.017267718	0.035147351	0.132423141	0.206850981	0.243572017	0.271142742	0.299204516
0.207869283	0.0172	0.035125466	0.132424808	0.206564768	0.242709404	0.270282453	0.298956711
0.207503882	0.017223148	0.034987731	0.132169002	0.205477398	0.242581683	0.270020096	0.298263666
0.207354175	0.01717412	0.034865011	0.132028828	0.205440481	0.242622619	0.270013185	0.29735744
0.207549919	0.017050943	0.034788089	0.131989343	0.205373081	0.242702084	0.269396931	0.296149921
0.205294899	0.016936221	0.0345755	0.131567305	0.205104939	0.242295671	0.267928807	0.295913301
0.204990321	0.016878499	0.034532868	0.131576996	0.205221393	0.241966832	0.266159815	0.295222541
0.204670903	0.01687472	0.034473466	0.131450739	0.204715014	0.239561556	0.266139792	0.293999294
0.20456223	0.016810325	0.034471051	0.131342656	0.201846661	0.239318185	0.265885515	0.292116463
0.2040024	0.016715744	0.034474655	0.130552654	0.201598671	0.23846533	0.265176201	0.290489975
0.203640985	0.01644219	0.034408881	0.130309309	0.200698335	0.23796228	0.264316737	0.289937442
0.202723304	0.01621656	0.034278034	0.130186437	0.200422244	0.237640274	0.263628236	0.288408291
0.201993027	0.015988324	0.034089937	0.129488125	0.200272503	0.236896723	0.264006563	0.287377729
0.201970691	0.01592225	0.03403938	0.129391808	0.200051533	0.234484449	0.261517499	0.287510388
0.201695248	0.015671739	0.033937508	0.129227736	0.199981517	0.233934121	0.261538423	0.286410228
0.200571915	0.015631849	0.033884989	0.128759526	0.19907935	0.233456105	0.261178942	0.286382581
0.200201436	0.01558358	0.033882045	0.128787793	0.198235899	0.231673072	0.260072339	0.286350107
0.200270825	0.015561704	0.033853154	0.127142118	0.198257274	0.230949649	0.259731486	0.28609302
0.200343918	0.015537345	0.033765631	0.125697867	0.197824886	0.230869195	0.259221673	0.28564826
0.20041104	0.015532956	0.033618644	0.12565243	0.19713382	0.230132614	0.257952324	0.285558568
0.199506478	0.015451775	0.033416887	0.125485032	0.197346564	0.229963255	0.257851	0.284155595
0.199402079	0.015422268	0.033404924	0.125485815	0.197207451	0.229198674	0.25738666	0.283766353
0.199144505	0.015154948	0.03333091	0.125476511	0.1970603	0.227954769	0.257558268	0.283228177
0.198501002	0.014999805	0.033186889	0.12545735	0.196733422	0.226556841	0.257610553	0.282840328
0.198384096	0.014976248	0.033169777	0.125309711	0.196667403	0.226394554	0.257168451	0.282409426
0.198365273	0.014908336	0.033115102	0.124405289	0.196682243	0.226310231	0.256995445	0.282517821
0.197238865	0.014882416	0.033061062	0.124318303	0.196610529	0.226300762	0.256966055	0.28190684
0.196853543	0.014871194	0.033052134	0.124200822	0.196380997	0.226188609	0.256918121	0.28206784
0.195546508	0.01479589	0.033033399	0.124116789	0.194706166	0.225810014	0.256364622	0.28156627
0.195570079	0.014673416	0.033046224	0.123781269	0.194660162	0.225034551	0.254670653	0.280360719
0.195484961	0.014582107	0.033027371	0.123755324	0.194556231	0.224987914	0.2542959	0.279865921
0.194953308	0.014593496	0.033022237	0.123338131	0.193902082	0.224354714	0.250458844	0.279099498
0.193946863	0.014446642	0.032994305	0.122991185	0.193572419	0.223472357	0.249069284	0.279021531
0.193630316	0.014298778	0.032903707	0.122368339	0.193370317	0.223045922	0.248614015	0.278327986
0.193604558	0.014283194	0.03290476	0.122321556	0.193032888	0.222484921	0.247637425	0.278251092
0.193328694	0.014294113	0.032915199	0.122185198	0.191387608	0.222173536	0.247743343	0.278109745
0.191139439	0.014304972	0.032745178	0.12112817	0.191306585	0.221496202	0.246478179	0.277947637
0.190858829	0.014166159	0.032669076	0.121137329	0.190365982	0.220749537	0.246051458	0.277972159
0.190232935	0.014013209	0.032651671	0.121146556	0.189304495	0.220146958	0.245465303	0.278147546
0.189764798	0.014009511	0.032561303	0.121131888	0.18904177	0.218910818	0.245148604	0.277925513
0.189382302	0.013786147	0.032554636	0.121117395	0.188989993	0.218987695	0.245160754	0.277760582
0.188524598	0.013602035	0.032473767	0.120956667	0.188846256	0.218264771	0.243475827	0.276834953
0.188384581	0.013418286	0.032278372	0.120771403	0.188722589	0.217401021	0.242546033	0.276895216
0.188405615	0.013399655	0.032199293	0.120654842	0.188333999	0.217323209	0.242605667	0.276905778
0.187762344	0.013303294	0.032194452	0.120694606	0.187866166	0.217009602	0.242143416	0.276791731
0.187240358	0.013307676	0.032153615	0.120128906	0.187730257	0.21693446	0.242114153	0.276813592
0.186436114	0.013208621	0.032011327	0.119731131	0.187214698	0.216799497	0.241566039	0.276812171
0.18644395	0.013165817	0.032051394	0.119294435	0.187039002	0.216592344	0.241482275	0.276215476
0.185912994	0.013103075	0.032086771	0.118796756	0.187068301	0.216101286	0.241174634	0.276066609
0.186000569	0.012898558	0.032034833	0.11879391	0.186721228	0.215372718	0.240830066	0.275988124
0.185307598	0.012871918	0.032016893	0.118520027	0.186674876	0.214373986	0.240914465	0.273870291
0.184779635	0.012751863	0.031895937	0.118452091	0.185127041	0.213202524	0.239658382	0.273352756
0.184338162	0.012709962	0.03189441	0.117905044	0.183575699	0.212975445	0.239302904	0.272954493
0.184348947	0.012658502	0.031614563	0.117457131	0.182837093	0.212837503	0.239135083	0.27281258
0.183681221	0.012676225	0.031632941	0.117242286	0.182554453	0.21252876	0.23801277	0.272548415
0.183310085	0.012636771	0.031623283	0.117060419	0.182542069	0.212264163	0.237785603	0.271995262
0.183059018	0.012624559	0.031609099	0.116259038	0.182547745	0.211928092	0.237854502	0.271944013
0.182913828	0.012585823	0.031378021	0.116052562	0.182503559	0.211849863	0.238165749	0.270302901
0.182582477	0.012511557	0.031399424	0.115985067	0.181660628	0.211516141	0.237735891	0.270079403
0.181244118	0.01238949	0.031340449	0.115746052	0.181600709	0.2106206	0.237703954	0.269459786
0.180483143	0.01204576	0.031338352	0.115394669	0.181463338	0.210061054	0.237623392	0.268518995
0.180429543	0.012027143	0.031113031	0.115182224	0.181098308	0.20889255	0.237441849	0.266871148
0.180175006	0.011983615	0.031036214	0.114753412	0.181053944	0.208587113	0.236150254	0.265210262
0.180150389	0.011696621	0.031040533	0.114185448	0.18085936	0.207666158	0.235874733	0.264847126
0.179700163	0.011426496	0.030714125	0.11396855	0.179845037	0.206565883	0.235476865	0.264804461
0.178220915	0.011354135	0.030611662	0.113958354	0.179894835	0.206324439	0.235647387	0.262340655
0.178236155	0.011157901	0.030390387	0.113883248	0.179330647	0.206422378	0.235657677	0.262339865
0.178018698	0.011160775	0.030336411	0.113486901	0.178858266	0.205342328	0.235381032	0.261067458
0.176971903	0.011122833	0.030062176	0.113312144	0.178841988	0.204714245	0.235095747	0.259789464
0.177031397	0.011035031	0.029973666	0.11286047	0.178475336	0.20464602	0.235186393	0.258278409
0.176800822	0.010962622	0.029982944	0.11285552	0.178034845	0.204163761	0.234616559	0.257269479
0.176284424	0.010908314	0.02989601	0.112106417	0.178023302	0.203969795	0.23393883	0.257334074
0.176325674	0.010817123	0.029880074	0.111723652	0.177176559	0.203952486	0.233879693	0.256190623
0.176121766	0.010790351	0.029820788	0.111040465	0.177157967	0.203193908	0.233727523	0.253867436
0.175867356	0.010721615	0.029765255	0.110959012	0.176972986	0.202909736	0.232985961	0.253601434
0.175547962	0.010673369	0.029757309	0.110380214	0.176682666	0.200802567	0.233125451	0.252863948
0.175346581	0.010651356	0.029680071	0.110365573	0.176405005	0.200725165	0.232085532	0.253067181
0.174963485	0.010481424	0.029542615	0.110165492	0.176376537	0.200561475	0.231838432	0.253116923
0.174634397	0.010430078	0.029491535	0.110126933	0.176338672	0.199616902	0.231119736	0.253226695
0.174714202	0.010417701	0.029401363	0.109817961	0.175738635	0.199180674	0.230404339	0.252871532
0.174171725	0.010434564	0.029224504	0.109399239	0.17467463	0.199090887	0.227522178	0.252102611
0.173880853	0.010354285	0.029169334	0.108225216	0.174652374	0.19895119	0.227651631	0.251718358
0.172847654	0.010335888	0.028983765	0.108004702	0.174074547	0.198107763	0.227658339	0.251430434
0.172419476	0.010324422	0.028873673	0.107059585	0.172823213	0.197527959	0.227580843	0.251282191
0.171624577	0.010254192	0.028636083	0.106773065	0.172154134	0.195481015	0.227510549	0.251105092
0.170494108	0.010230893	0.028583566	0.106069211	0.172065147	0.19548599	0.226458164	0.251469132
0.170343374	0.010232615	0.028522153	0.105989618	0.171515158	0.195284862	0.226455567	0.24986902
0.169903236	0.010202016	0.028344706	0.104924953	0.170929028	0.195031936	0.226404899	0.24864865
0.16964967	0.0101282	0.028226661	0.104594333	0.170498409	0.194897354	0.22619016	0.248206741
0.169515651	0.009912867	0.028216322	0.103621445	0.170438637	0.194907203	0.225277114	0.247898951
0.169448584	0.009891077	0.028174213	0.103516075	0.170377618	0.194677118	0.224766007	0.247027974
0.169350907	0.009593241	0.028119505	0.103267389	0.1691701	0.192808262	0.224175893	0.24570734
0.169366513	0.009356784	0.028114179	0.102902139	0.168548348	0.192143294	0.224073748	0.242887298
0.16891921	0.009360499	0.027926825	0.102606885	0.167741228	0.19214993	0.223612879	0.242700215
0.168605428	0.009332201	0.027847096	0.102607715	0.167159796	0.19077219	0.223335812	0.241829585
0.168301541	0.009296697	0.027848189	0.102462648	0.16584008	0.190604335	0.223369723	0.239387717
0.168104245	0.009304649	0.027842491	0.101925782	0.165571657	0.190169923	0.22282065	0.238886608
0.167934127	0.009247325	0.027805548	0.10186929	0.165117212	0.189966617	0.219845314	0.23821781
0.16764093	0.009254014	0.02765223	0.101432183	0.164705845	0.189627191	0.219283338	0.237960848
0.167614158	0.009215732	0.027674675	0.101293624	0.163788785	0.189385124	0.218613454	0.237114306
0.165858702	0.009238436	0.027526794	0.101281383	0.163676356	0.187819902	0.218437167	0.236668246
0.165911987	0.009250372	0.027484155	0.100930192	0.163299726	0.187000203	0.218275288	0.236129494
0.165913854	0.009287136	0.027450815	0.100658308	0.162777979	0.186764361	0.217937187	0.233973974
0.165572513	0.009288281	0.027336758	0.100555889	0.162392065	0.186258691	0.216695022	0.233803694
0.165571309	0.009273504	0.027137295	0.100375322	0.162258615	0.186203457	0.216694197	0.233061603
0.165024827	0.009218588	0.0270946	0.100347554	0.162269224	0.185948156	0.215429583	0.233153096
0.164808052	0.009188374	0.027084542	0.099592091	0.162160327	0.185254895	0.214130323	0.232825908
0.164206769	0.009163626	0.02708211	0.099317726	0.162167991	0.185023142	0.213871807	0.232148829
0.163976173	0.00914788	0.026871249	0.099028003	0.162167572	0.184081804	0.213748035	0.231908004
0.1638907	0.009153535	0.026798734	0.09887103	0.160748162	0.184133022	0.213491715	0.230429616
0.163766894	0.008962069	0.026658949	0.098819577	0.160794128	0.184215609	0.212270919	0.229365749
0.163235775	0.008781998	0.026650851	0.098766801	0.160613731	0.183375109	0.21184918	0.229101819
0.16337544	0.00868016	0.026587641	0.098384456	0.159931885	0.182880202	0.211589411	0.228024606
0.162318097	0.008672007	0.026504382	0.098246308	0.159263491	0.182788969	0.210621608	0.227597455
0.16209824	0.008619498	0.026504699	0.097989675	0.159098067	0.182709229	0.210688737	0.227200193
0.161692776	0.008461207	0.026349739	0.09789304	0.157804588	0.182727681	0.209794713	0.226040748
0.161536839	0.008343113	0.026272387	0.097810889	0.157204429	0.182494198	0.209659975	0.22607895
0.161641623	0.008247017	0.026243373	0.097477974	0.156621225	0.181992631	0.20932085	0.225441756
0.161499805	0.008124644	0.026187904	0.097076854	0.156546593	0.18086772	0.208076397	0.224415735
0.161390812	0.008104296	0.02619032	0.096335155	0.156167013	0.179437439	0.207358469	0.224014724
0.160970268	0.008085835	0.026121102	0.095946926	0.156187344	0.177898502	0.206750448	0.223956039
0.160681878	0.008050481	0.026048842	0.095330527	0.156176411	0.176750743	0.205908232	0.223901329
0.16019804	0.007999412	0.025864727	0.095236714	0.155509932	0.176398554	0.204350437	0.224065578
0.159961614	0.007852789	0.025804995	0.095123412	0.153798854	0.176272101	0.203892442	0.223617487
0.159382088	0.007769316	0.025784914	0.095061352	0.15372398	0.176187178	0.203753151	0.222373167
0.159297575	0.007759791	0.025764395	0.094808008	0.152947498	0.176087715	0.202653983	0.222117738
0.159298695	0.007696042	0.025649781	0.0947641	0.1525459	0.175812488	0.202711066	0.221804943
0.158648923	0.007689891	0.025665006	0.094638923	0.15230353	0.17537397	0.202499065	0.221603611
0.158549442	0.007702257	0.025668899	0.094640794	0.1520346	0.175470096	0.202402893	0.221334266
0.157266672	0.007694799	0.025664626	0.094545897	0.151814107	0.174801325	0.20141688	0.22129721
0.156626882	0.007464464	0.025672389	0.093647155	0.151287732	0.174413168	0.201436081	0.220865028
0.156480196	0.007461519	0.025559849	0.093400373	0.150705011	0.174120549	0.201354511	0.220962017
0.156245106	0.007468058	0.025442494	0.093027744	0.150272667	0.173825373	0.200738475	0.220614549
0.156063703	0.007320694	0.025439403	0.092998341	0.149663633	0.173575268	0.199921671	0.220636445
0.156158285	0.007289947	0.025414124	0.09292517	0.149529935	0.172679233	0.199906162	0.220680186
0.15615473	0.006990708	0.025182391	0.092512288	0.149038959	0.172476444	0.199746969	0.220383632
0.155385361	0.006985041	0.025107564	0.092226183	0.148960943	0.172475695	0.199633935	0.219722814
0.155093153	0.006801349	0.025124454	0.091617221	0.147948962	0.171887144	0.199149591	0.219291171
0.154934832	0.006790636	0.02494529	0.091591636	0.147411489	0.172041596	0.198985331	0.219216299
0.154874113	0.006762409	0.024967762	0.091570751	0.146690574	0.171637437	0.198613347	0.21926157
0.15495601	0.006752958	0.02494329	0.091155335	0.14615017	0.17081375	0.197471968	0.218377507
0.15491638	0.006661217	0.024760411	0.091073379	0.146153904	0.170852455	0.196097018	0.217267799
0.154752933	0.006571354	0.024431136	0.091054798	0.145436433	0.169561964	0.196076437	0.217393479
0.154817905	0.006508258	0.024417227	0.090921625	0.145308657	0.168612393	0.194737692	0.217588058
0.154629552	0.00636415	0.024339541	0.090392686	0.144673258	0.168110979	0.194404426	0.217195492
0.154606561	0.006384971	0.024327957	0.090388149	0.14317247	0.1679276	0.192528291	0.216198632
0.154271259	0.00639299	0.024324495	0.090085032	0.141933137	0.16775717	0.192057811	0.214539515
0.154189359	0.006244449	0.024174437	0.090104982	0.141615731	0.167265148	0.191903283	0.214214628
0.15373491	0.006173376	0.024137315	0.089859953	0.141424036	0.166970782	0.191887725	0.213578079
0.153979355	0.00616253	0.024110999	0.089672806	0.14080076	0.166671492	0.191854678	0.213396405
0.153623366	0.006024515	0.024108259	0.089542	0.140649717	0.166685659	0.191557062	0.21307082
0.152551643	0.005842961	0.024107883	0.089510136	0.140653073	0.166149017	0.19165276	0.212286069
0.151995369	0.005782682	0.024078443	0.089289845	0.13936994	0.165611346	0.190311616	0.211173709
0.150445731	0.005744031	0.024013123	0.088075198	0.138459196	0.164970083	0.189834584	0.21101771
0.150370856	0.005595048	0.023992586	0.087524256	0.138436195	0.164426489	0.189154315	0.210218733
0.149767632	0.005551372	0.023793958	0.087131212	0.138423431	0.163681541	0.188063085	0.209941339
0.149871035	0.005535703	0.023835997	0.087183526	0.138433687	0.163624148	0.187793506	0.210381798
0.149523807	0.005504655	0.023684015	0.086820125	0.138490814	0.163628482	0.187340714	0.209278711
0.149409262	0.005453648	0.023682268	0.086805681	0.138511379	0.16288789	0.187347065	0.208258571
0.149348694	0.005473068	0.02365314	0.086734131	0.138060054	0.162683763	0.187130843	0.208172135
0.149175688	0.005475567	0.023626563	0.086449502	0.138065715	0.16241209	0.186652486	0.208003585
0.148723548	0.005454036	0.023598483	0.086404602	0.138011585	0.162227823	0.185364214	0.207212236
0.148654008	0.005363281	0.023450692	0.08636811	0.137444775	0.162173215	0.184977327	0.207376586
0.148057347	0.005262352	0.023163111	0.085828787	0.13719378	0.161537909	0.184781059	0.207217112
0.148341881	0.005120284	0.023070304	0.085815591	0.136465956	0.160366745	0.18478961	0.206183968
0.147854625	0.004861081	0.022978386	0.08577943	0.136200187	0.160372089	0.184680838	0.205738493
0.147689665	0.004832613	0.022985879	0.08567612	0.135980198	0.159541549	0.184772016	0.205525851
0.1473544	0.004685439	0.022984738	0.08561343	0.1349031	0.159286666	0.184640358	0.20536066
0.147192006	0.004615386	0.022859501	0.085665344	0.134709833	0.159112735	0.184592173	0.204673995
0.14671716	0.004604607	0.022808902	0.085636158	0.134290818	0.158559491	0.183384947	0.204731014
0.146424954	0.004661309	0.022818135	0.085524984	0.134304548	0.157212058	0.183162316	0.204270897
0.145761165	0.004631084	0.022796605	0.084860431	0.13427231	0.157182589	0.182753296	0.203984485
0.145783564	0.00454642	0.022782873	0.084735919	0.133873494	0.15716088	0.18250311	0.203991945
0.145691141	0.004468349	0.022768531	0.08455679	0.133806075	0.156807635	0.182463915	0.200858008
0.145759887	0.004418347	0.022749335	0.084543756	0.132398654	0.156222201	0.182355484	0.200642841
0.145649469	0.004268819	0.02266954	0.084210593	0.132084463	0.156009149	0.182164078	0.199347806
0.145651008	0.004260444	0.022600088	0.084087384	0.13200665	0.15608935	0.182201631	0.199006545
0.145648421	0.00421554	0.022507388	0.084028969	0.131934308	0.156103013	0.181690402	0.195242146
0.145561765	0.004242269	0.022490655	0.083909341	0.131856942	0.155784493	0.180775752	0.194940748
0.145110157	0.00407149	0.021916283	0.083813745	0.131897064	0.155168902	0.180117319	0.194215106
0.145069107	0.004044359	0.021889657	0.083632218	0.131470283	0.154737277	0.179904999	0.194198031
0.144636148	0.003937831	0.021745919	0.083411591	0.131468157	0.15468826	0.179887187	0.192617713
0.144105517	0.003921264	0.021626176	0.083074726	0.131471088	0.154481254	0.179475042	0.192429215
0.143335811	0.003861044	0.021567943	0.083051353	0.131370398	0.154400652	0.179425009	0.191071803
0.143170367	0.003856691	0.021484862	0.082861966	0.131320664	0.153167692	0.179114189	0.190189675
0.143177591	0.003822998	0.021435898	0.08214516	0.131308557	0.151209078	0.178629059	0.190447193
0.143183447	0.003773773	0.021396471	0.081454708	0.131016735	0.150313572	0.178121585	0.190462257
0.142788616	0.003758792	0.021286767	0.081433788	0.130636929	0.150332459	0.178113367	0.189785813
0.142489563	0.003510335	0.021181246	0.08128152	0.13046243	0.150212512	0.178208347	0.190082136
0.142420518	0.003444729	0.021153422	0.081087766	0.129631847	0.150145117	0.178395995	0.18943647
0.142296896	0.003412755	0.021155088	0.081099441	0.129459951	0.149948509	0.176614493	0.188423434
0.142410491	0.003304821	0.021118354	0.080750006	0.12921691	0.149577833	0.1763336	0.188568085
0.141894099	0.003332299	0.021120949	0.080704606	0.128999881	0.149519797	0.176353294	0.188761146
0.141215108	0.003343086	0.021082948	0.079964648	0.127960352	0.149548142	0.175464766	0.18856203
0.141215131	0.003351837	0.020954257	0.079784303	0.127150946	0.148731016	0.175466144	0.18793648
0.141227609	0.003209985	0.020960653	0.079768935	0.127116912	0.1468136	0.174794515	0.187866939
0.141030446	0.003141875	0.020932674	0.079764786	0.126827505	0.145999594	0.174891584	0.187672458
0.140478442	0.00313798	0.020781749	0.079540804	0.126249041	0.145806938	0.174912786	0.187680502
0.139664374	0.003154768	0.020795144	0.07894263	0.126042808	0.14540525	0.171674018	0.187610712
0.13957711	0.003132869	0.020794721	0.078859034	0.125877252	0.145025994	0.168680982	0.187432569
0.138756832	0.003128495	0.020654247	0.078570908	0.125212892	0.144353416	0.167550395	0.1872798
0.138237762	0.003127625	0.02054831	0.07808644	0.125282493	0.144240892	0.167409448	0.187335484
0.138154574	0.003114233	0.020518785	0.077678828	0.125095275	0.14422983	0.16739721	0.186811171
0.138215789	0.00306847	0.020427772	0.077612601	0.124938594	0.144283224	0.166843815	0.186957349
0.137485261	0.003008767	0.020460745	0.077414404	0.12458499	0.143476612	0.166768801	0.184883354
0.136952293	0.002797186	0.020362606	0.077274489	0.124611714	0.143097456	0.16649024	0.184042112
0.136066058	0.002830919	0.020300798	0.076868913	0.122115144	0.142763263	0.165367691	0.181699712
0.136041651	0.00280226	0.020219874	0.076734717	0.120796662	0.142297557	0.16511198	0.181536909
0.135758709	0.002799277	0.02017456	0.076436383	0.120679617	0.140898906	0.16491143	0.181345542
0.134470998	0.002773887	0.019892309	0.076416432	0.120606854	0.140413725	0.163724117	0.180851233
0.134404557	0.002791266	0.019877804	0.076098512	0.120502039	0.139868161	0.163647473	0.179296289
0.134396739	0.002793335	0.019782939	0.076092233	0.120587765	0.139661081	0.163521288	0.179044188
0.134407145	0.002761806	0.019813031	0.076019223	0.12043161	0.13960941	0.163103876	0.178804261
0.133412047	0.002727789	0.019517913	0.075963269	0.119449785	0.138190141	0.162135172	0.178036897
0.133514693	0.002592334	0.01946817	0.07583718	0.119199679	0.137800414	0.16015359	0.178218376
0.133131027	0.002576445	0.019165771	0.075627412	0.116960927	0.137469092	0.160329035	0.178849467
0.132773537	0.002594674	0.018966827	0.075363311	0.116528719	0.13643335	0.160209352	0.178502945
0.132427474	0.002465551	0.018941934	0.075340598	0.116433855	0.136187499	0.159546911	0.177447962
0.131861071	0.002452997	0.01863933	0.075132711	0.116233416	0.136172719	0.159603692	0.177163584
0.131667452	0.002225546	0.018288669	0.0750142	0.115857763	0.13602964	0.159527436	0.176705478
0.130881745	0.002178019	0.018137851	0.074602214	0.114098181	0.135985897	0.158962997	0.175132431
0.130688911	0.002140315	0.017615969	0.074376419	0.113860615	0.135386997	0.158861296	0.17384894
0.130324677	0.002121783	0.017452459	0.074266474	0.113698471	0.135194539	0.158123948	0.173816376
0.129991574	0.002110176	0.017319076	0.074247925	0.113209214	0.135042955	0.158097454	0.173701774
0.12913648	0.002113946	0.017220784	0.074099241	0.113074612	0.134126283	0.157701672	0.17247637
0.129113071	0.001942538	0.017218873	0.073878864	0.11166236	0.132659161	0.155521079	0.170914898
0.129141656	0.001841794	0.017218186	0.07319427	0.111672672	0.132538253	0.155198327	0.170632502
0.128830157	0.001762621	0.017199895	0.072929886	0.111101315	0.13164368	0.154698366	0.170565977
0.128299827	0.001697136	0.016781993	0.072887563	0.110458311	0.131363532	0.154676299	0.170652056
0.127167695	0.001738074	0.016700046	0.072477798	0.110394947	0.131067447	0.154283313	0.167235125
0.127258745	0.001648739	0.016644809	0.072446617	0.110211417	0.13093497	0.154030036	0.167204286
0.127053324	0.001610775	0.016636669	0.0723678	0.110008716	0.130675687	0.153592709	0.167230167
0.127026035	0.001598085	0.01659311	0.071232263	0.109887311	0.130253675	0.153026095	0.167340698
0.126431328	0.001334866	0.016594995	0.071101807	0.109599951	0.130148882	0.152498286	0.165867851
0.126478508	0.001345987	0.016437858	0.070934186	0.109603429	0.13008246	0.152332359	0.165705599
0.126342324	0.001352596	0.016449188	0.070609257	0.10953873	0.130117123	0.15211405	0.165535432
0.126097036	0.001245558	0.016308702	0.070582084	0.108811757	0.128205703	0.152039743	0.165682883
0.126178429	0.001170281	0.016310416	0.070450303	0.10881405	0.12828773	0.151980298	0.165147138
0.126200214	0.00101857	0.016186339	0.06999305	0.108836411	0.128038442	0.150989152	0.163571094
0.125594889	9.27E-04	0.015989642	0.06986314	0.108125482	0.128061823	0.149371929	0.161552058
0.125575842	8.68E-04	0.015894328	0.069686541	0.10613271	0.127916643	0.149412434	0.161698483
0.125452728	8.57E-04	0.015905363	0.068938899	0.105930097	0.127362309	0.148748334	0.161144763
0.125439208	8.36E-04	0.015876317	0.068945779	0.105434055	0.126901328	0.148643288	0.160858907
0.125045352	8.35E-04	0.015718418	0.06895068	0.105404862	0.125851781	0.146442365	0.160252339
0.124947172	7.09E-04	0.015703559	0.068698263	0.104803654	0.124622085	0.146112656	0.160064886
0.124636416	7.00E-04	0.015622933	0.068332266	0.104569389	0.123693944	0.145317545	0.159324931
0.12449959	3.10E-04	0.015544195	0.067956701	0.104456339	0.123667811	0.143861324	0.158461708
0.124457646	2.45E-04	0.015063212	0.067820544	0.104215268	0.123683003	0.142764808	0.158053821
0.12452995	1.65E-04	0.015072746	0.067630965	0.104109605	0.123158712	0.142416326	0.15729792
0.124491072	1.66E-04	0.014940344	0.067405081	0.103921644	0.123082924	0.141867781	0.157047031
0.124030193	3.65E-05	0.014878035	0.067369882	0.103719168	0.122962324	0.141448351	0.157050226
0.124012047	4.34E-05	0.014686329	0.067355157	0.103649433	0.122666672	0.14083788	0.156210557
0.123746064	-2.63E-05	0.014696328	0.067333395	0.103563743	0.122514994	0.138476744	0.155948354
0.123747911	-1.44E-04	0.014686716	0.066665716	0.103373871	0.122384269	0.13810834	0.155925719
0.123855875	-3.03E-04	0.014574768	0.066638099	0.103372797	0.12211857	0.137943527	0.155668632
0.123831631	-3.82E-04	0.014504689	0.066494359	0.103119893	0.121961495	0.137948351	0.154633673
0.123516779	-4.25E-04	0.014449652	0.066334465	0.102784811	0.121665837	0.13750423	0.154473294
0.122500791	-5.99E-04	0.014221904	0.066172331	0.102354998	0.121452466	0.137002945	0.153985389
0.122456244	-6.09E-04	0.014241129	0.065498878	0.10230812	0.121275557	0.136695133	0.153599842
0.122606088	-6.68E-04	0.014083138	0.064970106	0.102176502	0.120855606	0.136654036	0.153373492
0.122211716	-6.71E-04	0.014077347	0.064725253	0.10131906	0.120843747	0.136404659	0.152913607
0.12192993	-8.30E-04	0.013978748	0.064616698	0.100569371	0.1207439	0.136053396	0.153184126
0.12148834	-8.52E-04	0.013764174	0.064512364	0.100200377	0.120752298	0.135902832	0.152874753
0.121212074	-8.70E-04	0.01374039	0.064455007	0.099891542	0.120656685	0.135495009	0.152360641
0.11983912	-9.20E-04	0.013678981	0.064003422	0.099767528	0.119849081	0.135347026	0.151384601
0.11923019	-0.001158135	0.012439113	0.063503208	0.099471941	0.118484475	0.134330571	0.149850694
0.119173532	-0.001237763	0.012446926	0.063346478	0.098867201	0.11822502	0.13424821	0.149886828
0.119170052	-0.001278084	0.01237188	0.062981612	0.09864256	0.118292275	0.134202777	0.149372393
0.119068414	-0.001267804	0.012375233	0.062444066	0.097968641	0.118354156	0.13430018	0.149379258
0.118819038	-0.001308629	0.012310534	0.062276872	0.097660151	0.118226232	0.134311383	0.149497854
0.118821921	-0.001436519	0.012230127	0.062045252	0.097210889	0.118014037	0.134031535	0.14822092
0.118649748	-0.001861393	0.012160231	0.060728369	0.095966061	0.117241185	0.134046603	0.147351582
0.118670728	-0.001884804	0.012118716	0.060636851	0.095581375	0.117306492	0.132677438	0.146582721
0.118653713	-0.002008945	0.011968215	0.060605997	0.095345057	0.117231729	0.131453526	0.146653984
0.118495812	-0.002041415	0.011952409	0.05971473	0.09515075	0.115914361	0.131099344	0.146140137
0.118295171	-0.002115737	0.011947906	0.059571395	0.094938884	0.114983152	0.130806102	0.145999212
0.117776511	-0.002174966	0.011625722	0.059326373	0.094550051	0.11467448	0.130744254	0.14407449
0.117252249	-0.002186363	0.011506938	0.059196365	0.094088371	0.114165999	0.130896721	0.144198192
0.11693088	-0.002194399	0.011523653	0.059020117	0.093090457	0.114112037	0.130170281	0.142717819
0.116778288	-0.002189131	0.011481941	0.058971157	0.093145638	0.113764687	0.130287386	0.142445307
0.116524464	-0.002213087	0.011450092	0.058758764	0.093029184	0.113529459	0.129325971	0.141593991
0.116492138	-0.002317755	0.011245065	0.058658837	0.092974638	0.113114628	0.129445486	0.14064619
0.115982784	-0.002477884	0.011189084	0.05864295	0.092800801	0.112918086	0.129814435	0.14075775
0.115607745	-0.002496998	0.010846825	0.058052182	0.092467211	0.112189758	0.129816614	0.139956021
0.114857277	-0.002502891	0.010813457	0.056834432	0.092544384	0.111654255	0.129634832	0.139686422
0.114772046	-0.002687213	0.010790645	0.056858625	0.091459313	0.1116488	0.129604771	0.139423638
0.11420147	-0.002689122	0.010733771	0.056099774	0.091160924	0.111217432	0.129120616	0.139300599
0.114278436	-0.002818427	0.010653271	0.055968126	0.091120158	0.10890989	0.129006224	0.139443931
0.113842672	-0.00287079	0.010489351	0.055865278	0.091014546	0.108615197	0.128830449	0.139146445
0.113848122	-0.002945612	0.010483442	0.055343978	0.090940562	0.1081884	0.128732254	0.139420656
0.113824147	-0.002967355	0.010444663	0.055212878	0.090839545	0.107469377	0.128406196	0.138064451
0.112727509	-0.002989974	0.01018183	0.054811157	0.090293913	0.107407425	0.128127695	0.137979423
0.112138423	-0.002986252	0.010161329	0.054316373	0.089802655	0.107134362	0.127726178	0.137883174
0.112090076	-0.003001464	0.010100489	0.054274146	0.089345532	0.107142643	0.127456333	0.137109908
0.112274464	-0.00309083	0.01006373	0.053610064	0.089238014	0.107214545	0.126506407	0.135847883
0.111944006	-0.003087783	0.009952549	0.053573681	0.089279404	0.106817791	0.126217651	0.135546131
0.111851464	-0.003098638	0.009911584	0.053263029	0.089151871	0.105873295	0.125640036	0.135063221
0.111713657	-0.003073461	0.009733456	0.053091677	0.089185832	0.105937298	0.125001871	0.135174654
0.110494556	-0.003086072	0.009577895	0.052966162	0.088169359	0.105391704	0.124202771	0.134271342
0.110394407	-0.003066889	0.009393593	0.052919698	0.087640367	0.105106456	0.123535011	0.133843016
0.110432385	-0.003140296	0.008848774	0.051883752	0.087440376	0.104810451	0.12283657	0.133348244
0.109408104	-0.003260264	0.008769247	0.051497969	0.086690359	0.104325848	0.122503534	0.132773027
0.109444779	-0.00329105	0.008596369	0.051029248	0.086464865	0.103563378	0.122157112	0.13236266
0.108889233	-0.003410276	0.008398898	0.050617912	0.086554284	0.103553263	0.121828904	0.1322867
0.108328042	-0.003485636	0.008372855	0.050070849	0.085903532	0.103193582	0.121270675	0.132159995
0.107887209	-0.003489755	0.008322977	0.04976099	0.085749687	0.102980663	0.121260798	0.132138829
0.107068207	-0.0035301	0.008065664	0.049740183	0.085405214	0.102530344	0.120355985	0.131948201
0.106866089	-0.003535775	0.008073334	0.049687918	0.085164006	0.1025916	0.11908874	0.131764882
0.105828752	-0.003836688	0.008043331	0.049194202	0.084721415	0.102296949	0.119169882	0.131725285
0.105822112	-0.004018767	0.00805817	0.049197989	0.083448433	0.102093633	0.11913946	0.131336228
0.105740116	-0.004068673	0.007982603	0.049054351	0.082960428	0.102091898	0.117997317	0.130855276
0.105645615	-0.004200157	0.008002488	0.048967894	0.082710759	0.1017133	0.118057852	0.130422727
0.105662457	-0.004213065	0.007922851	0.048965808	0.082691398	0.101273344	0.118081214	0.12818573
0.104508469	-0.004588887	0.00788575	0.048898861	0.082612042	0.101015022	0.117466311	0.128059095
0.104375054	-0.004642791	0.007693317	0.048822207	0.082451883	0.100991128	0.116701086	0.127769687
0.104343824	-0.004834849	0.007654529	0.048715966	0.082425491	0.101186199	0.116408081	0.127569754
0.104323114	-0.004869596	0.007661122	0.048710703	0.081813621	0.101369014	0.116306718	0.126869056
0.104109189	-0.004909694	0.007529696	0.048675392	0.080940511	0.101263905	0.116198355	0.126771711
0.103270973	-0.004919596	0.007424187	0.048673286	0.08078107	0.101297592	0.11607842	0.124592731
0.1026988	-0.00511921	0.007357377	0.048674027	0.080444543	0.100968444	0.11589415	0.124405338
0.10252855	-0.005114984	0.007291403	0.047623937	0.079809572	0.100796389	0.115446663	0.123799413
0.102288915	-0.005238573	0.007089265	0.047367613	0.079591769	0.100344797	0.115108807	0.122752834
0.10181924	-0.005248941	0.007091613	0.047349928	0.079129139	0.099727731	0.115191521	0.12231692
0.100975656	-0.005264211	0.006992852	0.047267873	0.078970914	0.099725444	0.115127206	0.122245234
0.100845258	-0.005298531	0.006850955	0.047136295	0.07894866	0.099729622	0.114254001	0.122130539
0.100731368	-0.005475493	0.006843328	0.047131401	0.078757521	0.099404918	0.113756501	0.122077579
0.100658253	-0.005513051	0.006836801	0.04710979	0.078534397	0.099455683	0.113576412	0.121705907
0.100769267	-0.005516979	0.006806442	0.047165498	0.078028709	0.099223711	0.113296636	0.121583169
0.099346193	-0.005530098	0.006392409	0.046687949	0.078020542	0.098490001	0.112215175	0.121030456
0.098849247	-0.005665979	0.006169441	0.046626155	0.077915773	0.098277995	0.111945638	0.120796854
0.098764809	-0.005674374	0.006080187	0.046569818	0.077879314	0.097075609	0.11170834	0.120695439
0.098380257	-0.005671065	0.005961007	0.046423055	0.077617975	0.09643691	0.111355567	0.119981849
0.097584116	-0.005696451	0.005920203	0.046235423	0.07734071	0.096367832	0.111392036	0.119364474
0.097583232	-0.005678552	0.005919589	0.046270456	0.076814238	0.095681707	0.109576513	0.11907739
0.097616127	-0.005746687	0.005865735	0.046133606	0.07613944	0.095273648	0.109523372	0.118815991
0.097301961	-0.005741706	0.005745294	0.04616292	0.076053918	0.0952869	0.108874559	0.118112924
0.09749835	-0.005737483	0.005743477	0.045780822	0.07603407	0.095310316	0.108579912	0.11785813
0.097552296	-0.005798338	0.005751143	0.045256004	0.075987282	0.094964397	0.108414271	0.117928093
0.097669908	-0.005817053	0.005635578	0.044796562	0.076117179	0.09433829	0.108456297	0.118126176
0.09767009	-0.005998211	0.005580416	0.044543154	0.075824568	0.094207559	0.108451127	0.117492425
0.09735658	-0.00613284	0.005425254	0.044235074	0.075453186	0.093439436	0.108459615	0.117112666
0.096862918	-0.00621897	0.005300736	0.04413079	0.075004912	0.093404745	0.108019677	0.117047558
0.096855781	-0.006272856	0.005270421	0.044133604	0.074730586	0.092874438	0.106692975	0.116697036
0.096700319	-0.006301148	0.005174471	0.044159243	0.07429521	0.092372112	0.106177584	0.113907206
0.096122157	-0.006299501	0.004962191	0.043453819	0.072853632	0.092465078	0.106291143	0.11309953
0.095917974	-0.00638347	0.004961566	0.042854753	0.072722348	0.091835015	0.10608969	0.112982951
0.09591295	-0.006483919	0.004643259	0.04286734	0.072663301	0.091678473	0.106059791	0.112997906
0.09590737	-0.006648314	0.004616374	0.042799876	0.072593627	0.091549727	0.105412817	0.112961463
0.095772573	-0.006711092	0.004521801	0.042612164	0.072241053	0.091546476	0.105153627	0.112450354
0.095814698	-0.006861979	0.004375154	0.042577552	0.071797188	0.09090921	0.104790903	0.111566922
0.095836235	-0.006862703	0.004374806	0.042516837	0.071697173	0.090312005	0.104660625	0.111152285
0.095871542	-0.006866432	0.00436726	0.042522365	0.071235732	0.089020318	0.104240907	0.111255241
0.094858243	-0.006893923	0.004270262	0.042470272	0.071157911	0.088553992	0.104024363	0.111081674
0.094792453	-0.006906895	0.004191631	0.041907371	0.071076721	0.08824162	0.103611905	0.110836016
0.094700821	-0.00693436	0.004186952	0.041960419	0.070819321	0.087811401	0.103408232	0.110490913
0.094633576	-0.006972052	0.004120227	0.041914715	0.070111744	0.087638531	0.103120531	0.10999263
0.093908591	-0.007174915	0.004099767	0.041921671	0.06893803	0.087761951	0.099865982	0.109608125
0.093427995	-0.007193933	0.003749321	0.041937957	0.068952526	0.087714859	0.099831835	0.109360227
0.093202143	-0.007188955	0.003349783	0.040925143	0.06888249	0.086957297	0.09844167	0.109146007
0.093353422	-0.007191057	0.003165011	0.040875927	0.068000097	0.086809117	0.098391482	0.109053257
0.092519628	-0.007233185	0.00302771	0.039466866	0.068010479	0.086696173	0.098069034	0.108619645
0.09237471	-0.007317271	0.003030842	0.039288202	0.067869206	0.086358579	0.097903257	0.108642932
0.091871586	-0.007328678	0.003016209	0.039251044	0.067752833	0.085921381	0.096542021	0.105874848
0.091023022	-0.007359106	0.003051166	0.038591909	0.06762971	0.085791472	0.096320169	0.104855797
0.090397793	-0.007347872	0.002994866	0.038413799	0.067437911	0.085758971	0.096557964	0.103884733
0.090186469	-0.007365614	0.002981102	0.038276244	0.067460357	0.08526312	0.096249202	0.103703268
0.089415663	-0.007383958	0.002940709	0.038250743	0.067383625	0.085011847	0.094949506	0.103834572
0.088522754	-0.007348699	0.002840911	0.038239308	0.066344363	0.084925459	0.094422445	0.10366507
0.088467775	-0.007332938	0.00283634	0.038136993	0.066311163	0.08456214	0.092455182	0.103719156
0.08830446	-0.007453864	0.00277044	0.037121862	0.066166618	0.084256283	0.092476941	0.103013388
0.088100331	-0.007571614	0.002715051	0.036965348	0.065951116	0.084193255	0.092135025	0.101530765
0.087477434	-0.007549252	0.002717195	0.036858834	0.06590233	0.084002056	0.090554577	0.10172665
0.08722222	-0.007578876	0.002733629	0.036111625	0.064585436	0.083882619	0.090645673	0.101319389
0.08707454	-0.007613889	0.002339791	0.036080976	0.062856739	0.083013568	0.090501588	0.100858046
0.086831693	-0.007635419	0.002344746	0.035763463	0.063010468	0.081720395	0.090133826	0.1007887
0.086801944	-0.007612991	0.0022603	0.035647296	0.062921271	0.081356959	0.089369636	0.100493208
0.086740846	-0.007619165	0.002262792	0.035434635	0.062663719	0.081437558	0.089277998	0.100594227
0.086828087	-0.007664856	0.002230822	0.03537828	0.062112105	0.081477422	0.088998167	0.099953507
0.085782756	-0.007687763	0.002088303	0.035112324	0.06198977	0.081165702	0.088886546	0.099687556
0.085792474	-0.007694501	0.001946542	0.035004562	0.061928964	0.080990897	0.088678829	0.099682446
0.085674894	-0.007861297	0.001925441	0.034411937	0.061988635	0.080918134	0.088639641	0.09976175
0.085821256	-0.007872201	0.001914484	0.034273388	0.06202064	0.080448185	0.086507988	0.098917273
0.085301685	-0.007992394	0.001849704	0.033694071	0.060499773	0.080018479	0.086424262	0.099030975
0.085273522	-0.008027535	0.001606661	0.033573615	0.05994539	0.079744038	0.085162727	0.098721039
0.084877471	-0.00802066	0.001502741	0.033559414	0.059123086	0.078615467	0.085244853	0.098267678
0.084435993	-0.008201066	0.001516342	0.033540879	0.059104335	0.078605467	0.084807721	0.097982022
0.084137047	-0.008220503	0.001455693	0.03334253	0.058712312	0.078191706	0.084777622	0.096374884
0.083561399	-0.008208126	0.001392851	0.033408777	0.058156571	0.078251242	0.084664877	0.096360265
0.083432298	-0.008287561	0.001432977	0.033225805	0.0576302	0.078278064	0.084827883	0.094913266
0.083272615	-0.008325294	0.001316273	0.032846426	0.0569234	0.078186019	0.084755092	0.091823718
0.082543219	-0.008381346	0.001332112	0.032587834	0.056141293	0.076603926	0.084478395	0.092107693
0.081880361	-0.008478109	0.001216984	0.032441971	0.055219126	0.076507332	0.084461278	0.091834914
0.081538891	-0.008621725	0.001319205	0.032437476	0.054945528	0.076621348	0.084242279	0.09198157
0.081542327	-0.00860921	0.001337459	0.032044201	0.054176722	0.076380732	0.083042129	0.092049465
0.081493472	-0.008747298	0.001200034	0.032078749	0.053890059	0.076114729	0.083166727	0.091985095
0.079923899	-0.008751511	0.001114621	0.031956041	0.053672515	0.07604217	0.082762407	0.090526156
0.079583481	-0.00876406	0.001000218	0.031535308	0.052949009	0.075594897	0.08211276	0.089363866
0.079286528	-0.009351052	9.44E-04	0.031194513	0.052375812	0.074868894	0.082128194	0.087748783
0.078917015	-0.009505592	8.98E-04	0.030846492	0.052274263	0.074943064	0.082193208	0.086512363
0.078896055	-0.009573282	4.55E-04	0.030389398	0.052213228	0.074938107	0.080646783	0.08681832
0.077928655	-0.009561479	3.99E-04	0.030465049	0.052097357	0.074416566	0.079850173	0.086235734
0.077914992	-0.009533855	3.70E-04	0.030448071	0.051739227	0.074087413	0.078668709	0.085703617
0.077912489	-0.009568949	3.74E-04	0.030244284	0.051672513	0.07301097	0.078642404	0.085116953
0.077608669	-0.009874558	8.03E-06	0.030201819	0.05162308	0.072080827	0.078331001	0.083147686
0.077644462	-0.009899035	-2.47E-04	0.030130963	0.050956499	0.071652302	0.078155158	0.082835135
0.077455585	-0.009952498	-2.02E-04	0.029341346	0.05054197	0.071326753	0.076745568	0.082943021
0.077143194	-0.009989241	-1.42E-04	0.029151814	0.050189967	0.071005936	0.076244369	0.082640378
0.076962608	-0.009998361	-1.47E-04	0.029028348	0.050012147	0.070598328	0.076204957	0.082675237
0.076346436	-0.010018647	-1.11E-04	0.029094405	0.049921551	0.070632937	0.073467087	0.082385844
0.076294531	-0.010027523	-1.66E-04	0.02905785	0.049669312	0.069918543	0.073707002	0.079417385
0.076144335	-0.010031128	-2.29E-04	0.029133126	0.049630922	0.069527459	0.073206708	0.078694286
0.076163385	-0.010086264	-2.88E-04	0.028997722	0.049685262	0.068360731	0.072494736	0.078640465
0.076113681	-0.010113616	-4.03E-04	0.028823932	0.049697658	0.068369836	0.071828495	0.077767622
0.07576966	-0.010117234	-5.88E-04	0.028541779	0.049580403	0.068089928	0.071863966	0.077595655
0.075349696	-0.010112728	-5.58E-04	0.028577677	0.04959766	0.067544985	0.071900213	0.077562285
0.075425474	-0.010177322	-9.05E-04	0.02819477	0.048995192	0.067545429	0.071745881	0.076546598
0.07527232	-0.010244116	-0.001006521	0.028139184	0.048838028	0.067740057	0.071777976	0.075348866
0.075305518	-0.010244007	-0.001071839	0.028012533	0.048521702	0.067668129	0.071381396	0.074863047
0.075316844	-0.01025852	-0.001097263	0.027906757	0.048355325	0.066568414	0.070946011	0.074584777
0.075020454	-0.010279842	-0.001172729	0.027487918	0.048293911	0.066588291	0.071220529	0.074019441
0.074838163	-0.010452164	-0.001455121	0.027489255	0.047353154	0.066647927	0.071191322	0.073869995
0.074880332	-0.010428467	-0.001636256	0.027237103	0.046582492	0.066154493	0.070937187	0.073758049
0.074788614	-0.010442599	-0.001648111	0.027150166	0.04655741	0.066094413	0.070217797	0.073297954
0.074498049	-0.01076683	-0.001692927	0.026270421	0.046505001	0.065547905	0.069707567	0.073052453
0.074093126	-0.011404867	-0.001665248	0.025354589	0.046307706	0.065658544	0.068481085	0.070775283
0.073423764	-0.011461349	-0.001685688	0.025128505	0.045816696	0.065454654	0.068505344	0.070651149
0.072998474	-0.011496714	-0.001691348	0.024722827	0.045397342	0.064909017	0.06845079	0.070621498
0.072749854	-0.01154407	-0.00163504	0.024729986	0.044802867	0.064199878	0.067778849	0.070823895
0.072792181	-0.011672422	-0.001659328	0.023918963	0.044499394	0.063729948	0.067002564	0.0710527
0.072797322	-0.011775561	-0.001780654	0.023926144	0.042854608	0.063780838	0.066362286	0.07076893
0.0726483	-0.011867513	-0.001832773	0.023719017	0.04241737	0.063277469	0.065711362	0.069601926
0.072438153	-0.011856598	-0.001838941	0.023663772	0.041898416	0.061404328	0.065724246	0.069619869
0.072316975	-0.011852594	-0.001970223	0.023561042	0.041376144	0.061209281	0.064208578	0.067957132
0.072222089	-0.012026536	-0.002238021	0.022214098	0.040500956	0.060969906	0.063516603	0.066639493
0.071833712	-0.012137972	-0.002318219	0.02207503	0.040517958	0.060821008	0.063517356	0.066434149
0.071795463	-0.012197081	-0.002495826	0.021778831	0.040469395	0.059718357	0.063649628	0.066190814
0.071588011	-0.012167139	-0.002989623	0.021798855	0.04046809	0.059444552	0.063750816	0.066162457
0.07151774	-0.012331602	-0.003122196	0.021515264	0.040026379	0.05869202	0.063566498	0.065928402
0.070930905	-0.012329379	-0.003184219	0.021440042	0.039927768	0.057387327	0.062876613	0.065104598
0.070926453	-0.012322427	-0.003423735	0.021292411	0.039799168	0.057604861	0.062604447	0.064227172
0.071067186	-0.012480551	-0.003825469	0.020958864	0.037651575	0.055592767	0.061396876	0.064207442
0.07137241	-0.012477195	-0.003829105	0.020708902	0.03771015	0.055525888	0.060701676	0.06351205
0.071114863	-0.012545168	-0.003840152	0.02077838	0.037578034	0.052789481	0.060548863	0.063008156
0.070901547	-0.012581777	-0.003888081	0.020795506	0.037195735	0.052616505	0.059822384	0.062809553
0.070598135	-0.012594474	-0.003880674	0.020705867	0.037183403	0.051927079	0.058297185	0.062768097
0.070521547	-0.012588699	-0.003973216	0.020073796	0.037191264	0.051210026	0.058261509	0.062394636
0.07057869	-0.012658519	-0.004142311	0.020110421	0.036951802	0.051128347	0.058117825	0.062243801
0.070509802	-0.012920772	-0.004141249	0.020120486	0.03656504	0.050452984	0.057965966	0.062019069
0.07008548	-0.0130117	-0.004202306	0.019436577	0.03559964	0.05010738	0.057940332	0.061998968
0.069606854	-0.013035367	-0.004254276	0.019443615	0.035304869	0.048774036	0.057365621	0.061842573
0.067993936	-0.013161903	-0.004386657	0.019381969	0.034942062	0.048728917	0.055867663	0.061767536
0.068197998	-0.013299474	-0.004560677	0.019144264	0.034663692	0.048675644	0.055869779	0.060694523
0.068287453	-0.013369919	-0.004599763	0.01888231	0.034686939	0.048472571	0.056051035	0.060315127
0.067574829	-0.013394075	-0.00492112	0.018343949	0.034323815	0.048555253	0.05601686	0.060302198
0.066869686	-0.013437121	-0.004950382	0.018390145	0.034017121	0.04715596	0.055339063	0.057691466
0.066910397	-0.013659146	-0.004914619	0.018344807	0.033847796	0.046382059	0.054897894	0.057373072
0.066762526	-0.013802737	-0.004945093	0.017413634	0.033594772	0.046176535	0.055184197	0.057230596
0.066758036	-0.013826272	-0.004960447	0.017273034	0.033671656	0.046186934	0.054353134	0.055164754
0.066435235	-0.014162664	-0.005116651	0.017244964	0.033084769	0.04566745	0.053423956	0.055325784
0.065173999	-0.014156943	-0.00517354	0.01718269	0.032573719	0.045053104	0.053483918	0.053835299
0.064908628	-0.014397788	-0.005262826	0.01705652	0.03226013	0.04450661	0.053272562	0.053046773
0.064928985	-0.014437263	-0.005764798	0.016919958	0.030649576	0.044318483	0.050955822	0.05255287
0.06448315	-0.014617911	-0.005827695	0.016833724	0.0304544	0.044360507	0.050141253	0.052690227
0.064309859	-0.014616766	-0.005927122	0.01682882	0.029776678	0.04405035	0.050071602	0.051944586
0.063578066	-0.014656214	-0.005973463	0.016224306	0.029777866	0.044079266	0.050136923	0.05097673
0.063585758	-0.014729175	-0.006135118	0.015678052	0.029757346	0.04385283	0.05025922	0.050884265
0.063397129	-0.01472456	-0.006202626	0.015667094	0.029213866	0.04320736	0.048298665	0.050931781
0.063294641	-0.014861912	-0.006641728	0.015604119	0.028993544	0.042709415	0.046858977	0.050508131
0.063253309	-0.014913498	-0.006634729	0.015515753	0.028817741	0.041378617	0.046506454	0.049408149
0.062962174	-0.014902424	-0.006695688	0.01492202	0.027805896	0.040073525	0.046556399	0.049330267
0.062912601	-0.014918099	-0.00676519	0.013869974	0.027660686	0.040029234	0.044955468	0.047947905
0.062846584	-0.014889227	-0.006841308	0.01348167	0.027484714	0.039786372	0.044895713	0.047752556
0.062573296	-0.014899742	-0.007015936	0.013431892	0.027325029	0.039581517	0.04479357	0.047885808
0.062296441	-0.015374913	-0.007118063	0.013239435	0.027244194	0.039524645	0.044163933	0.046529621
0.061879855	-0.015431887	-0.007223946	0.013183289	0.027011405	0.038497075	0.042776892	0.046570693
0.061909158	-0.015594318	-0.007734072	0.013017515	0.026817109	0.038511344	0.042771168	0.045928271
0.061468848	-0.015618363	-0.007791965	0.012949986	0.0268451	0.038491204	0.04196242	0.043335999
0.061157543	-0.015753925	-0.008065762	0.0130324	0.02652704	0.038277296	0.041570899	0.043026665
0.061156443	-0.01577054	-0.008145919	0.013001334	0.025970301	0.037791911	0.041051267	0.042867055
0.060284847	-0.015810309	-0.008528882	0.012961545	0.025637296	0.036808084	0.039749823	0.042971823
0.060004011	-0.015826277	-0.008609845	0.013022538	0.025106812	0.03578163	0.039804391	0.043110341
0.05989683	-0.016227123	-0.008620323	0.012910676	0.024887959	0.035494472	0.039662686	0.043024707
0.059073657	-0.016237491	-0.008704222	0.01273212	0.02444161	0.035033094	0.038524081	0.042423083
0.059040334	-0.016264241	-0.008720028	0.012157497	0.024352996	0.034463225	0.038221425	0.041731086
0.059040163	-0.016268892	-0.008916866	0.012018202	0.024346791	0.034412922	0.036113652	0.040417575
0.058897976	-0.016279977	-0.008922061	0.011761145	0.02410714	0.033849321	0.036029445	0.040402305
0.058660076	-0.016346591	-0.009137007	0.011751448	0.023684854	0.032411792	0.03568111	0.039976267
0.058681983	-0.016533074	-0.009116713	0.011724462	0.023574063	0.031023228	0.035414399	0.038832088
0.058095715	-0.016543083	-0.009142892	0.01167204	0.023545192	0.031082488	0.035281299	0.035852828
0.058150579	-0.016636092	-0.009361687	0.011722787	0.023347633	0.030911077	0.034934895	0.035852983
0.05807483	-0.016913505	-0.009381223	0.011217917	0.022009122	0.030666978	0.03483269	0.03561357
0.057934048	-0.016942434	-0.009430579	0.011133641	0.022020731	0.030210642	0.034420439	0.035905294
0.057848485	-0.016949042	-0.009584901	0.011128553	0.021808054	0.029939791	0.034433195	0.036004874
0.057477295	-0.016871283	-0.009594468	0.010116981	0.021712701	0.027794978	0.033761683	0.035623144
0.057091257	-0.016861147	-0.010129102	0.010083129	0.02133908	0.027654898	0.033465224	0.032954295
0.057087115	-0.01688961	-0.010161006	0.010095303	0.021116077	0.027372256	0.03264669	0.033167972
0.056796704	-0.01690549	-0.010256814	0.009617615	0.021050535	0.025276169	0.032613111	0.032687825
0.056673656	-0.017022944	-0.010478666	0.009018694	0.020638758	0.025133927	0.031847611	0.032177972
0.055864609	-0.01698364	-0.010513072	0.008558048	0.020378365	0.025165409	0.031279496	0.032152856
0.055417422	-0.017007683	-0.01060187	0.008254013	0.020439111	0.024705917	0.031408367	0.031051191
0.054724221	-0.01706642	-0.0106337	0.008222502	0.020428359	0.023142664	0.029864148	0.031150149
0.054506028	-0.01722228	-0.010854277	0.007593487	0.020353613	0.023271091	0.029546415	0.030971793
0.054454129	-0.017173485	-0.010849914	0.006814566	0.020357288	0.023251625	0.029347897	0.030355317
0.054207637	-0.017432196	-0.011061335	0.006815008	0.019003193	0.023097154	0.028411192	0.030216923
0.05443628	-0.017434433	-0.011120827	0.006854988	0.018921644	0.023074923	0.028266284	0.030060959
0.054463641	-0.017486564	-0.01118878	0.006653356	0.018653936	0.022072364	0.028079967	0.029501573
0.054350095	-0.01759773	-0.011266438	0.006578906	0.0186499	0.021517408	0.027093366	0.029532581
0.054407499	-0.017595862	-0.011285739	0.00660434	0.018398781	0.020550945	0.026315749	0.028868852
0.053323543	-0.017663053	-0.011309542	0.006429805	0.018458951	0.019985624	0.026197131	0.028720752
0.053222467	-0.017629069	-0.011354694	0.006425791	0.017842048	0.019917651	0.02612141	0.02673168
0.053129301	-0.01762993	-0.011398862	0.006401619	0.017115911	0.020033658	0.026091238	0.02589668
0.052925294	-0.0176366	-0.011922297	0.005492223	0.015259037	0.019189823	0.025805617	0.024706823
0.052957386	-0.017681475	-0.011959321	0.00500787	0.015271676	0.018950361	0.025034474	0.024748468
0.052877184	-0.01770689	-0.011958973	0.00469803	0.015185461	0.017894586	0.023212655	0.02462577
0.050205074	-0.017743681	-0.012027265	0.00467228	0.015007783	0.017579727	0.022381968	0.024655238
0.049949496	-0.017808863	-0.011969639	0.004330298	0.015058761	0.017335382	0.020471182	0.024104769
0.050046588	-0.018149586	-0.011986034	0.004249597	0.014342793	0.01734827	0.019498857	0.023200606
0.050101981	-0.018154449	-0.012062965	0.004242742	0.013783349	0.017380993	0.018889972	0.02163984
0.049874804	-0.018305638	-0.012190413	0.003626155	0.013564093	0.017022336	0.018736503	0.021137565
0.049733583	-0.018312831	-0.012259635	0.003332247	0.012511177	0.016685032	0.018753048	0.02082536
0.0496431	-0.01840273	-0.012271147	0.003252522	0.012415527	0.016590344	0.018778301	0.021131343
0.049662216	-0.018455241	-0.012516597	0.003162595	0.012285082	0.016646636	0.018719812	0.021059769
0.049055577	-0.018566721	-0.012534291	0.002715481	0.01203749	0.016110456	0.017698873	0.021268344
0.049017092	-0.018578027	-0.012563957	0.001806471	0.012077057	0.015393205	0.017805056	0.021383785
0.048714332	-0.018788418	-0.012616971	0.001380003	0.011418927	0.014458638	0.017119263	0.021406705
0.048762943	-0.018887324	-0.012781851	0.00116379	0.010797891	0.014594299	0.01661072	0.018066302
0.048484692	-0.019535918	-0.012764181	0.001092388	0.009914835	0.014291376	0.016496634	0.017275706
0.048111045	-0.019830488	-0.012990352	9.34E-04	0.009758212	0.014304785	0.01628703	0.017251222
0.047938456	-0.019950916	-0.013161027	7.36E-04	0.00986539	0.014095442	0.015417028	0.016734252
0.046570921	-0.020076847	-0.013468732	-1.52E-04	0.009925665	0.013074882	0.01524349	0.016584776
0.046681388	-0.020073861	-0.013528881	-2.11E-04	0.009525757	0.011108284	0.015204852	0.016490605
0.046691852	-0.020427301	-0.014551964	-2.79E-04	0.009341725	0.010696156	0.014229077	0.015410476
0.046203984	-0.020411943	-0.014753455	-3.97E-04	0.009169797	0.009364634	0.013453122	0.014994662
0.046149405	-0.020349071	-0.014771402	-4.97E-04	0.008934499	0.007923625	0.012276468	0.014780711
0.045626765	-0.020425023	-0.015416675	-5.73E-04	0.007857467	0.007881837	0.012137418	0.014813294
0.044735703	-0.020608594	-0.015867131	-8.94E-04	0.007843154	0.007617096	0.011158154	0.014779014
0.044719447	-0.020943428	-0.015941613	-0.001149011	0.007434706	0.007543328	0.011146995	0.014801568
0.044464383	-0.020984336	-0.016036071	-0.001487516	0.007382885	0.006985247	0.01082391	0.014713229
0.043636593	-0.021032577	-0.01608312	-0.001597912	0.007145235	0.006401553	0.010413165	0.014668922
0.042891003	-0.021207355	-0.016149814	-0.001729068	0.007183647	0.006089882	0.010375071	0.012916405
0.042774986	-0.021190056	-0.01661521	-0.001813721	0.007191964	0.006003268	0.008753416	0.012525116
0.042837128	-0.021369088	-0.017113646	-0.001862048	0.007135342	0.002677406	0.008785915	0.011204414
0.042835747	-0.021344869	-0.017289577	-0.002112339	0.007153638	0.001409766	0.008847602	0.010035673
0.042744327	-0.021475419	-0.01730769	-0.002327757	0.006671612	0.001252674	0.008646607	0.008043408
0.042350512	-0.021662555	-0.017401591	-0.003024865	0.006592223	8.93E-04	0.008234198	0.008020391
0.042379599	-0.021680572	-0.017456485	-0.00351919	0.005074171	0.001117449	0.00819103	0.007820856
0.042074821	-0.021840054	-0.017437163	-0.003601565	0.005157991	9.46E-04	0.008159966	0.007864811
0.041985173	-0.021957479	-0.017433012	-0.004044643	0.004665386	0.001011322	0.006892899	0.007284339
0.041840296	-0.021970976	-0.017540793	-0.003980511	0.004552022	9.90E-04	0.007039372	0.007119846
0.041703722	-0.021993123	-0.017504814	-0.004207319	0.003742631	7.56E-04	0.006450979	0.007093437
0.041576577	-0.022082536	-0.017682789	-0.004422564	0.003263094	6.48E-04	0.006084749	0.004565616
0.041390332	-0.02257146	-0.017693836	-0.00443947	0.002367161	5.79E-04	0.005353339	0.00385709
0.040221149	-0.022572135	-0.017745977	-0.00471008	-2.92E-06	-0.001353207	0.004816346	0.003162413
0.039888547	-0.022643725	-0.01777589	-0.004759475	-5.33E-04	-0.001299233	0.004620504	0.002217309
0.039717174	-0.022636784	-0.018200528	-0.004840605	-9.06E-04	-0.001379886	0.004010904	0.001752489
0.03988087	-0.022856016	-0.01822877	-0.004904476	-0.001102998	-0.001133324	0.002666831	-6.32E-04
0.039775908	-0.022998596	-0.018220093	-0.005160805	-0.001347764	-0.001431209	0.002163856	-0.003581883
0.039736887	-0.023040093	-0.018242862	-0.005159653	-0.001394636	-0.002114822	0.001725954	-0.003441139
0.039589021	-0.023062949	-0.018763405	-0.005454972	-0.001723514	-0.003256669	0.001728928	-0.003467678
0.039683427	-0.023357871	-0.018823742	-0.005777045	-0.002027028	-0.00349901	5.87E-04	-0.003827218
0.039001729	-0.023556744	-0.018878985	-0.006550169	-0.002230705	-0.003638953	-2.46E-04	-0.006015384
0.03904935	-0.02354794	-0.019308748	-0.006626865	-0.002970094	-0.00428599	-2.63E-05	-0.008016809
0.038324067	-0.023544492	-0.019674105	-0.007008955	-0.002916606	-0.00440364	-3.66E-04	-0.008151071
0.037915172	-0.023590012	-0.019740923	-0.007013602	-0.003478186	-0.004529167	-4.89E-04	-0.009069968
0.037477456	-0.023785662	-0.019892157	-0.007095479	-0.005032855	-0.004648132	-0.001086408	-0.009465919
0.037481252	-0.024006647	-0.020209052	-0.007449108	-0.005726772	-0.004709102	-0.001751482	-0.009461115
0.03733329	-0.024032182	-0.020229609	-0.007432307	-0.006064752	-0.004743385	-0.001904484	-0.012698919
0.037299902	-0.024001185	-0.020159788	-0.007347096	-0.006194528	-0.00564523	-0.002037045	-0.01284386
0.037003511	-0.02418401	-0.020215107	-0.00738929	-0.006963571	-0.006084879	-0.001921047	-0.012806929
0.036959777	-0.024322447	-0.020281315	-0.007628391	-0.007248586	-0.006093351	-0.001971832	-0.013152137
0.036583806	-0.024314005	-0.020326615	-0.007619892	-0.007302903	-0.00612378	-0.003418546	-0.012369378
0.036529721	-0.024344175	-0.020539057	-0.008359812	-0.007291394	-0.006484256	-0.005889344	-0.012959847
0.036050634	-0.024354565	-0.020566099	-0.008318864	-0.007397868	-0.007242995	-0.007118392	-0.013988038
0.035353941	-0.024699552	-0.020807006	-0.008607013	-0.007548413	-0.007209826	-0.007169555	-0.015137145
0.035344272	-0.024867471	-0.021169925	-0.009578472	-0.007745731	-0.00745088	-0.00770929	-0.015245145
0.035314	-0.024940044	-0.021556726	-0.009867111	-0.00782796	-0.009410834	-0.007782101	-0.015858875
0.034908653	-0.02517821	-0.021579521	-0.010274139	-0.008009768	-0.009418029	-0.009709683	-0.016542939
0.034918808	-0.025420559	-0.021681376	-0.010395154	-0.007982293	-0.009539444	-0.010114468	-0.016894326
0.034758164	-0.02546823	-0.021680724	-0.010873901	-0.00797611	-0.010669245	-0.012111567	-0.016975608
0.03486754	-0.025692409	-0.022183729	-0.010943168	-0.008201801	-0.011448044	-0.012734467	-0.017100391
0.034577658	-0.025722847	-0.022284539	-0.011202506	-0.008210867	-0.012103343	-0.013038195	-0.01746608
0.034449653	-0.025767508	-0.022511312	-0.011367832	-0.008354886	-0.012396801	-0.013285252	-0.019403813
0.03454334	-0.025800674	-0.022518474	-0.012168044	-0.008371867	-0.012364016	-0.01373517	-0.019260857
0.034566625	-0.025800187	-0.022539984	-0.012527958	-0.009332001	-0.012217099	-0.014518349	-0.019430068
0.034502052	-0.025843274	-0.022541834	-0.012487341	-0.00990819	-0.015591174	-0.015394997	-0.021401563
0.034466732	-0.025851418	-0.022999671	-0.012608543	-0.009907333	-0.016586938	-0.01802087	-0.021157558
0.034459256	-0.025816233	-0.023056195	-0.014086156	-0.009873472	-0.016719858	-0.018881661	-0.022493669
0.034132067	-0.025816135	-0.023165401	-0.0146483	-0.010281707	-0.017497375	-0.022064121	-0.022469493
0.033427449	-0.025838732	-0.02318381	-0.014841679	-0.01035283	-0.018050359	-0.02482864	-0.022658852
0.033158202	-0.025908688	-0.02319883	-0.015078958	-0.01170701	-0.018133696	-0.025064596	-0.023089226
0.032851155	-0.026310747	-0.023175087	-0.015328561	-0.011656923	-0.018174115	-0.026133567	-0.023106162
0.032617475	-0.02631371	-0.023214571	-0.015362121	-0.01178152	-0.019213323	-0.026284077	-0.024354348
0.032874245	-0.026359379	-0.023662031	-0.015386776	-0.012211762	-0.019354574	-0.02757126	-0.024366762
0.032137765	-0.026412596	-0.023845043	-0.015757508	-0.0125339	-0.019851725	-0.028532121	-0.024632409
0.031776719	-0.026546714	-0.02377087	-0.015716863	-0.012569825	-0.020150351	-0.028742152	-0.025506994
0.031792596	-0.026603045	-0.023849888	-0.015735795	-0.013604783	-0.020483383	-0.029331605	-0.027040718
0.03187798	-0.026669439	-0.023808361	-0.015824736	-0.014859537	-0.020961611	-0.029563635	-0.027817094
0.031951241	-0.026655704	-0.023960715	-0.01588261	-0.014979456	-0.023532189	-0.02971852	-0.032158442
0.031663761	-0.026886346	-0.024031048	-0.016272251	-0.015683737	-0.02331774	-0.029604873	-0.031980119
0.031005255	-0.026892421	-0.024654991	-0.016491039	-0.016060873	-0.023536832	-0.029762169	-0.031957716
0.030469692	-0.026967588	-0.025459696	-0.017371838	-0.017940926	-0.024605181	-0.030964899	-0.032357463
0.029976821	-0.027126675	-0.025518034	-0.018474401	-0.017838265	-0.025161224	-0.031982419	-0.032809523
0.030082337	-0.027280554	-0.025551437	-0.019020892	-0.018199036	-0.025170204	-0.032785303	-0.035358933
0.029158416	-0.027587912	-0.025705699	-0.018985345	-0.018878709	-0.02570051	-0.034493932	-0.035616755
0.029258664	-0.027724955	-0.026010762	-0.01908946	-0.019353225	-0.02556226	-0.036063707	-0.0357758
0.028091935	-0.028009741	-0.026010611	-0.019161828	-0.019605185	-0.027092284	-0.03649801	-0.037990253
0.028155257	-0.02815055	-0.026113172	-0.019310669	-0.020024588	-0.02908122	-0.036758832	-0.038979989
0.02768405	-0.028319103	-0.026134123	-0.019306123	-0.021455832	-0.029279791	-0.037035101	-0.03947511
0.027471668	-0.028412086	-0.026141965	-0.019426271	-0.021950792	-0.029455072	-0.037897741	-0.040830878
0.026944304	-0.028476235	-0.026153107	-0.02000636	-0.022250947	-0.029091389	-0.03785641	-0.040904757
0.026389619	-0.028859948	-0.026573002	-0.019973358	-0.022417597	-0.029434149	-0.038823489	-0.040869415
0.026484698	-0.028897739	-0.026659511	-0.020614922	-0.022786857	-0.029535208	-0.038949476	-0.041045294
0.026368982	-0.028877647	-0.026787573	-0.021019634	-0.023795972	-0.030428613	-0.040750475	-0.041276602
0.026104204	-0.029052774	-0.026807079	-0.021131869	-0.024053719	-0.030211167	-0.043777587	-0.041386189
0.026041016	-0.029335939	-0.026886637	-0.021156531	-0.024214362	-0.030773805	-0.043981714	-0.041346949
0.026020745	-0.029309317	-0.027066036	-0.021681812	-0.02430058	-0.031505492	-0.045459807	-0.041373967
0.025472428	-0.029459689	-0.027143265	-0.021681736	-0.025448672	-0.031492308	-0.045773996	-0.041385647
0.024984512	-0.029685117	-0.027126039	-0.021666227	-0.025530001	-0.031680423	-0.04594182	-0.041905104
0.024344221	-0.029711432	-0.027108675	-0.021992593	-0.026496271	-0.032123695	-0.046654608	-0.043486624
0.024171619	-0.029701833	-0.02717457	-0.022120137	-0.02654496	-0.034374778	-0.047329418	-0.043578303
0.023746446	-0.029685994	-0.027360388	-0.022471795	-0.027180383	-0.03476498	-0.047569303	-0.044041528
0.022902772	-0.029849292	-0.027431465	-0.023143404	-0.027180136	-0.03583867	-0.047772726	-0.044859116
0.02290225	-0.029853429	-0.027665657	-0.023490871	-0.027482477	-0.035926434	-0.048972869	-0.047172421
0.022409453	-0.029989231	-0.027692841	-0.024023802	-0.027721238	-0.039360704	-0.049805911	-0.047823573
0.022525827	-0.030110988	-0.027721115	-0.024045423	-0.027739388	-0.039563031	-0.050922097	-0.047723135
0.022297655	-0.030403731	-0.027950101	-0.02416308	-0.028149564	-0.039986054	-0.053036744	-0.048516619
0.021603344	-0.030763164	-0.028021877	-0.02478199	-0.028512654	-0.04061664	-0.053799851	-0.04901113
0.021201237	-0.030877591	-0.028085152	-0.024918293	-0.028823553	-0.040414288	-0.053780909	-0.049192374
0.020759731	-0.030820685	-0.028230143	-0.025806833	-0.028800621	-0.041624984	-0.05463004	-0.052476744
0.020505904	-0.030861546	-0.028272891	-0.025876474	-0.028826015	-0.041658161	-0.05499658	-0.052544291
0.02020112	-0.03090113	-0.028271628	-0.026276518	-0.028907551	-0.041846347	-0.054721685	-0.053099426
0.01950474	-0.031121443	-0.028296126	-0.026267705	-0.029893963	-0.042132425	-0.055305773	-0.055011728
0.01952465	-0.03129481	-0.028389372	-0.026407305	-0.029876175	-0.042866301	-0.055169111	-0.055037916
0.017823031	-0.031366651	-0.028516576	-0.026564216	-0.030026752	-0.04316582	-0.055102334	-0.056276014
0.017809388	-0.03144228	-0.028569449	-0.027215805	-0.030185986	-0.0430817	-0.055329589	-0.056409839
0.017666821	-0.031531058	-0.028612414	-0.027399189	-0.030628873	-0.043791073	-0.05592567	-0.056752185
0.017509679	-0.031702324	-0.028695203	-0.02761018	-0.030593811	-0.044565414	-0.056342758	-0.058055892
0.017429352	-0.031984794	-0.028882846	-0.027621956	-0.031026195	-0.04536184	-0.057732961	-0.05837984
0.017200139	-0.032279612	-0.029037962	-0.027639914	-0.031084522	-0.046301281	-0.059129327	-0.058618993
0.016327217	-0.032587464	-0.029032276	-0.028050598	-0.032461958	-0.046561761	-0.060182297	-0.060563884
0.015865904	-0.033025715	-0.029050078	-0.028848534	-0.033056427	-0.046614153	-0.060546058	-0.061605042
0.015441473	-0.033159782	-0.029143026	-0.028999095	-0.033263996	-0.046574265	-0.06171378	-0.062577366
0.015345976	-0.033631371	-0.029218307	-0.029089133	-0.034156154	-0.048243161	-0.061653759	-0.064253861
0.014935	-0.033675629	-0.029650001	-0.030339627	-0.034480006	-0.049779735	-0.062407041	-0.066486867
0.014450291	-0.033682528	-0.029701679	-0.030367495	-0.034907966	-0.050077912	-0.063415282	-0.066647234
0.014341563	-0.033677658	-0.029718109	-0.030298426	-0.038685905	-0.050422592	-0.063906899	-0.066966828
0.014272744	-0.033856036	-0.030088162	-0.031113563	-0.039897412	-0.051713064	-0.064499979	-0.067443278
0.014216133	-0.0340644	-0.03109077	-0.031149896	-0.040645885	-0.053160592	-0.06554567	-0.067436831
0.01395753	-0.034110231	-0.031141679	-0.031640117	-0.041249556	-0.053473875	-0.066375	-0.068275352
0.014150989	-0.034395901	-0.031109972	-0.033274011	-0.041260751	-0.053729273	-0.065738161	-0.069255276
0.014204731	-0.03453476	-0.031203515	-0.033958462	-0.043060715	-0.054194979	-0.065543863	-0.069989876
0.013595085	-0.034791621	-0.031152815	-0.035087144	-0.043985121	-0.055146665	-0.065488557	-0.070488829
0.013520463	-0.034786447	-0.031182769	-0.035481531	-0.044234375	-0.056377491	-0.066293804	-0.070543709
0.013499893	-0.034866951	-0.031450708	-0.035762477	-0.044212439	-0.057088934	-0.069316374	-0.07137403
0.013330447	-0.034917653	-0.031643627	-0.036047267	-0.045866078	-0.0572355	-0.069522704	-0.072435301
0.013365332	-0.035059033	-0.031828976	-0.036226631	-0.045932718	-0.058739319	-0.069845544	-0.073153456
0.013106819	-0.035122379	-0.03199917	-0.036374932	-0.046421081	-0.059208496	-0.072235472	-0.07481171
0.013212972	-0.035281451	-0.032006985	-0.036379538	-0.046834667	-0.05948152	-0.073577207	-0.075263333
0.012708563	-0.035521962	-0.032296128	-0.036528576	-0.04704011	-0.059362198	-0.074422273	-0.077248348
0.01248616	-0.035581768	-0.032638847	-0.036770486	-0.046941689	-0.059843933	-0.074552928	-0.077710995
0.01182777	-0.035575934	-0.033101584	-0.036863386	-0.047185982	-0.060408688	-0.076001844	-0.078714908
0.011798567	-0.03612612	-0.033551612	-0.037097988	-0.047530667	-0.062163624	-0.076438031	-0.079159256
0.011738944	-0.036114911	-0.034537366	-0.03717503	-0.047543565	-0.06358868	-0.077119267	-0.081722846
0.011105674	-0.03617778	-0.034531893	-0.037290057	-0.047634536	-0.064290783	-0.077015188	-0.082303155
0.011101446	-0.03630475	-0.034552652	-0.037381104	-0.048988789	-0.064180534	-0.080942803	-0.082163798
0.008712582	-0.036409457	-0.034572279	-0.037500032	-0.049072495	-0.065263194	-0.081254386	-0.082958675
0.008622452	-0.036387642	-0.034619651	-0.037715431	-0.051417746	-0.065961264	-0.081326215	-0.08402297
0.008507169	-0.036432034	-0.034703267	-0.03786198	-0.051561986	-0.066092176	-0.082583538	-0.089734863
0.008510311	-0.036444055	-0.035037126	-0.038118147	-0.052601962	-0.066680473	-0.083482669	-0.094232878
0.008505358	-0.03650132	-0.035037002	-0.038182624	-0.054168321	-0.06720263	-0.084402317	-0.094691052
0.008090558	-0.036562219	-0.03529079	-0.038268599	-0.055221796	-0.067988597	-0.08469797	-0.096322344
0.007875118	-0.036657727	-0.035346058	-0.038194747	-0.054974826	-0.068776369	-0.086669083	-0.097012093
0.007841081	-0.036686487	-0.035502177	-0.038818657	-0.055636296	-0.070020869	-0.086648919	-0.097410457
0.007473414	-0.037058711	-0.035649544	-0.039330217	-0.056241357	-0.070372878	-0.087564213	-0.097464073
0.007564593	-0.037228574	-0.035869089	-0.039405114	-0.05693112	-0.070741198	-0.088091491	-0.097447465
0.007292519	-0.037977427	-0.035906901	-0.040238013	-0.058253868	-0.071356712	-0.088899569	-0.097162842
0.006753866	-0.038198542	-0.035930787	-0.040224231	-0.058867325	-0.072300019	-0.090813566	-0.098008961
0.006551498	-0.038598207	-0.036366384	-0.040500423	-0.059003312	-0.072277277	-0.090850013	-0.098307359
0.006597183	-0.038678131	-0.036555014	-0.040493931	-0.059428722	-0.074623796	-0.091274887	-0.099445864
0.006823649	-0.038679956	-0.036634657	-0.040786357	-0.059725038	-0.075074295	-0.092358844	-0.101414557
0.00682234	-0.039210675	-0.037198084	-0.041786698	-0.059934063	-0.075741748	-0.09385166	-0.102058698
0.007054166	-0.039392839	-0.037191163	-0.04222228	-0.061036628	-0.076844882	-0.094226669	-0.102339021
0.006837382	-0.03945101	-0.037133864	-0.04227156	-0.061387374	-0.0794739	-0.094483242	-0.105356271
0.00577241	-0.039475896	-0.03760558	-0.042646773	-0.061552157	-0.079404533	-0.095221105	-0.106796975
0.005575061	-0.039733537	-0.038137414	-0.042875573	-0.062512791	-0.079633489	-0.095383098	-0.109658031
0.005435806	-0.039682874	-0.038114921	-0.043741611	-0.062483254	-0.080100714	-0.096312878	-0.109425775
0.005262829	-0.039832423	-0.038250444	-0.044260537	-0.064029097	-0.080405188	-0.097736952	-0.109358503
0.004933224	-0.039863017	-0.038711817	-0.044288501	-0.06445863	-0.08070041	-0.097987004	-0.109893759
0.004854677	-0.039820423	-0.039440533	-0.044753201	-0.065810014	-0.080904382	-0.09968696	-0.110775178
0.004888448	-0.039863174	-0.03969694	-0.045217131	-0.066070539	-0.082249177	-0.10146313	-0.112327967
0.004441937	-0.039856961	-0.039749457	-0.045322322	-0.067105326	-0.082281901	-0.102930854	-0.112141747
0.004121074	-0.039899929	-0.040227176	-0.045231112	-0.070350533	-0.082603746	-0.10523198	-0.11412979
0.004068091	-0.040498119	-0.040519239	-0.045464946	-0.070743557	-0.08361019	-0.106387981	-0.114384569
0.004042982	-0.040948963	-0.040930178	-0.045420868	-0.071010536	-0.083527905	-0.106520444	-0.115546073
0.003776462	-0.041585616	-0.040882296	-0.045638582	-0.071596451	-0.084199219	-0.10676498	-0.117366565
0.003461113	-0.041800089	-0.041405693	-0.046129438	-0.071768093	-0.084056452	-0.108575693	-0.117116257
0.002851318	-0.042462156	-0.041418354	-0.046867789	-0.071830258	-0.0840851	-0.108991858	-0.118126954
0.002639943	-0.042931357	-0.04142573	-0.046817751	-0.071877879	-0.084534425	-0.110264839	-0.118205101
0.002873761	-0.042954795	-0.04145632	-0.047097502	-0.071816381	-0.087199792	-0.110787407	-0.120603789
0.002241773	-0.043005015	-0.041545788	-0.047333495	-0.072346456	-0.088498699	-0.111462865	-0.120570955
0.002229728	-0.043124702	-0.041824576	-0.048428934	-0.072554477	-0.088648043	-0.112225004	-0.120632054
0.002000702	-0.043180688	-0.043197296	-0.04862085	-0.072905785	-0.093384503	-0.113567709	-0.120823111
0.001711943	-0.0433479	-0.043395507	-0.0487895	-0.074795448	-0.093455054	-0.113587359	-0.121216999
0.001392078	-0.043617073	-0.043642676	-0.049810144	-0.076339084	-0.094207377	-0.114261741	-0.123808565
0.001039416	-0.043781315	-0.044355712	-0.050617329	-0.078196787	-0.095539284	-0.114250293	-0.125756294
0.001057086	-0.043699462	-0.04451888	-0.050902094	-0.078291414	-0.095946551	-0.117746334	-0.128221983
0.001439847	-0.043847696	-0.044903919	-0.050917526	-0.07832764	-0.095492891	-0.118482157	-0.128968587
0.001575565	-0.043882715	-0.045156386	-0.051501212	-0.078776662	-0.095833173	-0.120973973	-0.12896403
7.93E-04	-0.043911726	-0.045220204	-0.051547397	-0.078850939	-0.096197001	-0.123115213	-0.129184653
8.91E-04	-0.045003245	-0.04526	-0.052198807	-0.080538342	-0.097535553	-0.123520766	-0.129335054
3.83E-04	-0.044915531	-0.045274034	-0.052380339	-0.080748815	-0.098232526	-0.124352107	-0.129604606
5.10E-04	-0.045037293	-0.045312614	-0.052487356	-0.082394801	-0.098225617	-0.124310847	-0.132374246
3.92E-04	-0.045123014	-0.045405013	-0.052742596	-0.083127198	-0.099110297	-0.125805878	-0.132415632
3.98E-04	-0.046551762	-0.0458964	-0.052813254	-0.084304338	-0.099586205	-0.125892816	-0.132001784
3.03E-04	-0.046729626	-0.045939828	-0.053162645	-0.084617497	-0.100211691	-0.127236584	-0.133640331
3.09E-04	-0.047254072	-0.045925502	-0.053296157	-0.084860359	-0.100587568	-0.128269252	-0.133929432
-6.51E-04	-0.047714035	-0.045912271	-0.053339356	-0.087590905	-0.102432611	-0.130194992	-0.135892567
-6.97E-04	-0.04782494	-0.047512616	-0.053621639	-0.088374844	-0.104717247	-0.133238657	-0.135949786
-8.74E-04	-0.047969309	-0.04832231	-0.055023287	-0.088335465	-0.106578274	-0.133012771	-0.136828252
-9.86E-04	-0.047987992	-0.048279584	-0.05502079	-0.088204569	-0.107728426	-0.133630244	-0.143008711
-0.001920367	-0.048118502	-0.048214555	-0.05532253	-0.088168716	-0.107663312	-0.135803415	-0.145142212
-0.002535669	-0.048602443	-0.048406003	-0.05533418	-0.089046995	-0.108222368	-0.135631797	-0.146015734
-0.002467474	-0.049489742	-0.048310758	-0.055685718	-0.089521517	-0.11005284	-0.135688112	-0.145919133
-0.002553054	-0.049466907	-0.048560499	-0.055892009	-0.08970509	-0.109942192	-0.136733662	-0.147559999
-0.003762618	-0.049698353	-0.049182397	-0.055876925	-0.090617527	-0.114113404	-0.137998149	-0.148232114
-0.004323931	-0.049881535	-0.049305642	-0.056520586	-0.090742152	-0.114191622	-0.138962533	-0.148125459
-0.003731969	-5.01E-02	-0.049405777	-0.056731657	-0.092054516	-0.115141469	-0.13968861	-0.148584855
-0.004528626	-5.05E-02	-0.049926521	-0.056894002	-0.093513706	-0.115869293	-0.139673098	-0.14866643
-0.00509422	-5.04E-02	-0.049924462	-0.057296839	-0.093813931	-0.116712572	-0.140244507	-0.149271043
-0.005181307	-0.050639538	-0.049979005	-0.057500982	-0.093895363	-0.117906533	-0.138963783	-0.148973805
-0.005663426	-0.050832634	-0.050685788	-0.058920459	-0.094085735	-0.118010223	-0.139195713	-0.149647235
-0.00673718	-0.050835661	-0.050867171	-0.058858878	-0.094045187	-0.119210752	-0.141212772	-0.149964104
-0.007223936	-0.051041408	-0.051606627	-0.058831661	-0.096276646	-0.119285473	-0.141222004	-0.150975757
-0.007590856	-0.051051134	-0.052368432	-0.058928982	-0.096407171	-0.121339146	-0.142034767	-0.15158015
-0.007689716	-0.051156036	-0.052920839	-0.059793293	-0.096250469	-0.12191456	-0.144762414	-0.15152899
-0.007643557	-0.051213932	-0.052904844	-0.060583398	-0.096552996	-0.121901974	-0.145552056	-0.151761166
-0.008312031	-0.051379507	-0.052942768	-0.06060871	-0.09719991	-0.122307024	-0.145291936	-0.151703078
-0.007769075	-0.051727128	-0.052934044	-0.060739885	-0.098317439	-0.12308553	-0.147233683	-0.154429171
-0.008737901	-0.052125429	-0.053080221	-0.060871753	-0.098681528	-0.1238941	-0.147397711	-0.156261453
-0.008356989	-0.05213592	-0.054082272	-0.061777311	-0.098747175	-0.124121643	-0.149079251	-0.156085054
-0.008962804	-0.052317995	-0.054780026	-0.061921765	-0.099947309	-0.125872571	-0.14870397	-0.159099182
-0.009024187	-0.053150994	-0.0551089	-0.06212139	-0.099954963	-0.126683323	-0.148380161	-0.159726656
-0.009353585	-0.053261233	-0.055111862	-0.062219788	-0.102177381	-0.127145953	-0.147994808	-0.160656367
-0.009566334	-0.05347126	-0.055130104	-0.062220419	-0.102221612	-0.128909168	-0.149003386	-0.160619048
-0.009931699	-0.053515538	-0.055216942	-0.062294324	-0.102752142	-0.128976968	-0.149498968	-0.160740319
-0.010600634	-0.05382809	-0.055404058	-0.062932147	-0.103317127	-0.129747267	-0.149926232	-0.163494085
-0.010589819	-0.054079213	-0.055554876	-0.063272723	-0.104697249	-0.130692654	-0.150287247	-0.163186004
-0.010573416	-0.054259894	-0.05590363	-0.063314923	-0.105359357	-0.132122949	-0.150310776	-0.164934462
-0.011036476	-0.055890568	-0.055908601	-0.06404811	-0.105405738	-0.132226835	-0.151597789	-0.166820073
-0.011067213	-0.055892667	-0.05602408	-0.064553451	-0.107477798	-0.132087763	-0.152836566	-0.166945263
-0.011571669	-0.056047775	-0.055999061	-0.065598098	-0.108643683	-0.133207128	-0.153955287	-0.167368198
-0.011581512	-0.056026331	-0.056131435	-0.065837424	-0.108726137	-0.134226471	-0.15377668	-0.16855503
-0.011845877	-0.05602792	-0.056840778	-0.066369873	-0.109396047	-0.135457029	-0.153985229	-0.168200087
-0.012113158	-0.056355532	-0.056962515	-0.066733871	-0.111441654	-0.135509654	-0.156489389	-0.16828595
-0.012239438	-0.056580443	-0.057015144	-0.066738324	-0.111496328	-0.135684019	-0.158362777	-0.168339122
-0.012329115	-0.056740741	-0.057151518	-0.066948127	-0.111371185	-0.136316387	-0.160630102	-0.168048183
-0.012463543	-0.056763293	-5.72E-02	-0.066955108	-0.111921791	-0.136561264	-0.16074429	-0.168677117
-0.013448683	-0.056764037	-0.058079557	-0.067108874	-0.114525911	-0.136561635	-0.162562915	-0.168711326
-0.013584162	-0.057018386	-0.0584095	-0.067390392	-0.116438157	-0.138053534	-0.165118863	-0.168924014
-0.014433597	-0.057349229	-0.058382551	-0.06761475	-1.17E-01	-0.138656903	-0.164931427	-0.169974471
-0.014522232	-0.057576665	-0.058416655	-7.17E-02	-1.20E-01	-0.140361401	-0.165434119	-0.171410863
-0.015166517	-0.057587969	-0.058453291	-7.22E-02	-1.19E-01	-1.41E-01	-0.171851211	-0.174173034
-0.015806484	-0.057736722	-0.059439718	-7.25E-02	-1.20E-01	-1.41E-01	-0.172210986	-0.174135406
-0.016086041	-0.058442928	-0.060668452	-7.32E-02	-0.12196952	-1.41E-01	-0.172457245	-0.178589325
-0.016473953	-0.058438631	-0.060916904	-7.35E-02	-0.122631013	-1.41E-01	-0.173702698	-0.178949916
-0.016746023	-0.058748598	-0.061017097	-0.073630221	-0.122647704	-0.141422751	-0.174153504	-0.180784966
-0.016829098	-0.059153139	-0.0610255	-0.07388668	-0.12334483	-0.14603097	-0.173243296	-0.18127684
-0.017010785	-0.059797922	-0.06157495	-0.074064115	-0.124468993	-0.146750145	-0.17425728	-0.183002567
-0.016956154	-0.060824926	-0.061646263	-0.074482653	-0.125336661	-0.147246976	-0.176646646	-0.183240466
-0.017037777	-0.060797988	-0.062172655	-0.074704707	-0.125744502	-0.147685811	-0.17824684	-0.184312292
-0.01829124	-0.060820408	-0.062251588	-0.074965045	-0.125910473	-0.148929234	-0.18072009	-0.184021247
-0.018959085	-0.060868497	-0.062324778	-0.075517217	-0.125945551	-0.151836053	-0.182104743	-0.185202176
-0.019608878	-0.06181134	-0.062286787	-0.076978561	-0.127060606	-0.154519091	-0.185220284	-0.185327928
-0.019656041	-0.062063501	-0.06248295	-0.07880671	-0.126952758	-0.155835248	-0.18505978	-0.187274091
-0.019904981	-0.063062095	-0.063221983	-0.079150407	-0.12823662	-0.158561813	-0.18579361	-0.187656931
-0.022071882	-0.063069396	-0.063212147	-0.079399747	-0.129858229	-0.158877871	-0.185463193	-0.188286763
-0.022562991	-0.063343241	-0.063320157	-0.079884817	-0.130183114	-0.158798475	-0.185312956	-0.187942977
-0.022556178	-0.063395164	-0.063487117	-0.080561274	-0.130121284	-0.159259543	-0.185465442	-0.192751686
-0.022779027	-0.063671584	-0.063884736	-0.080428074	-0.129985911	-0.15946543	-0.186087023	-0.193211123
-0.024391256	-0.063678584	-0.064252188	-0.08097285	-0.1322668	-0.160368501	-0.185887161	-0.196227849
-0.025030694	-0.064133417	-0.064991324	-0.080904589	-0.132402628	-0.16418285	-0.187568415	-0.197152557
-0.025186939	-0.064575197	-0.065035215	-0.082136076	-0.131966315	-0.165716118	-0.188832734	-0.198038679
-0.024748247	-0.064816163	-0.065086941	-0.08347507	-0.133835059	-0.170020688	-0.188632366	-0.199190198
-0.024601475	-0.064825883	-0.065054151	-0.083582351	-0.133952493	-0.172437211	-0.1905608	-0.200403628
-0.024939802	-0.065195115	-0.065592961	-0.083649124	-0.135033872	-0.17485105	-0.191054495	-0.205498429
-0.025328304	-0.065228008	-0.065554818	-0.083717894	-0.134964607	-0.175004782	-0.191579846	-0.207152279
-0.025783976	-0.06511426	-0.065833002	-0.084097882	-0.138626246	-0.176224318	-0.19380494	-0.208309852
-0.025485214	-0.064981587	-0.066228763	-0.085564863	-0.140263094	-0.176345587	-0.198286118	-0.208762141
-0.025455363	-0.065830368	-0.066301063	-0.08631714	-0.141074959	-0.176828126	-0.198703955	-0.209886166
-0.026158324	-0.066060254	-0.06679112	-0.086850532	-0.14117483	-0.1773531	-0.198736086	-0.210460268
-0.026851287	-0.066254571	-0.0670325	-0.086745193	-0.14170713	-0.181512317	-0.199895363	-0.213419708
-0.027755351	-0.066389863	-0.067040789	-0.087523049	-0.141737532	-0.182646925	-0.201070266	-0.218891105
-0.027697406	-0.06642932	-0.067019088	-0.088799137	-0.143232515	-0.184603545	-0.204505631	-0.218719749
-0.028560505	-0.067257807	-0.067410342	-0.089008861	-0.14328992	-0.18509887	-0.204524465	-0.218551943
-0.028639574	-0.069108223	-0.06744815	-0.089103153	-0.144335675	-0.185162834	-0.206475205	-0.219196356
-0.0287	-0.069137856	-0.068233264	-0.089214323	-0.144394658	-0.187578812	-0.20695496	-0.220105024
-0.029262167	-0.069147311	-0.068226588	-0.089303522	-0.144415406	-0.188047022	-0.209191546	-0.224257439
-0.029149881	-0.069217472	-0.068728174	-0.089333414	-0.146103963	-0.191848811	-0.209701874	-0.224259326
-0.029644821	-0.069907064	-0.068664461	-0.089613493	-0.148968308	-0.192220512	-0.210246688	-0.224911507
-0.029553122	-0.070361854	-0.069294685	-0.089693137	-0.149676682	-0.192238575	-0.212472123	-0.230169882
-0.029078985	-0.070547048	-0.069545456	-0.091171935	-0.149844196	-0.192567817	-0.214469733	-0.234020223
-0.029275039	-0.070492859	-0.069773396	-0.091150088	-0.150281778	-0.192411879	-0.21490844	-0.239546294
-0.029238396	-0.070785998	-0.070323517	-0.092071513	-0.150620423	-0.193134581	-0.215733185	-0.239935896
-0.029378358	-0.071318927	-0.07032015	-0.093740013	-0.151951727	-0.193596387	-0.21645668	-0.247300676
-0.029490299	-0.071986151	-0.070445051	-0.094447411	-0.152733808	-0.194104862	-0.216715514	-0.247512425
-0.029107818	-0.072012375	-0.071403127	-0.095068865	-0.153404051	-0.196656893	-0.217998324	-0.249958309
-0.029583512	-0.072476259	-0.071691905	-0.095094442	-0.155676985	-0.19816678	-0.220346243	-0.251990241
-0.029313127	-0.073019495	-0.07248947	-0.096176154	-0.156357171	-0.198980361	-0.225573904	-0.252158456
-0.02887534	-0.073073874	-0.072609056	-0.096300701	-0.157955003	-0.199378159	-0.225694777	-0.254244844
-0.028984731	-0.073337964	-0.073362853	-0.096447578	-0.158720035	-0.199648485	-0.226324308	-0.254597912
-0.02925823	-0.073518241	-0.07336723	-0.096564562	-0.159213434	-0.201047595	-0.227201778	-0.25468011
-0.029344409	-0.073798132	-0.073589569	-0.096488113	-0.159948088	-0.201716886	-0.227340822	-0.254917108
-0.029568175	-0.074405097	-0.074061419	-0.097223707	-0.159827733	-0.204783711	-0.226679179	-0.256263174
-0.029468811	-0.075533412	-0.07428587	-0.097253745	-0.160488114	-0.206534652	-0.226820922	-0.256927856
-0.029614001	-0.076098165	-0.074598959	-0.098323137	-0.160375575	-0.207567238	-0.229385537	-0.258259301
-0.029488678	-0.076285315	-0.075019539	-0.099282095	-0.161161439	-0.208549979	-0.229220623	-0.258451344
-0.029380205	-0.076324592	-0.075613861	-0.099611058	-0.16245445	-0.208867296	-0.229135835	-0.259351634
-0.029355391	-0.07643955	-0.075666712	-0.09973767	-0.162714079	-0.211254969	-0.228387591	-0.259857551
-0.029636445	-0.076473238	-0.075629346	-0.100170585	-0.164602349	-0.212782662	-0.22905944	-0.259717557
-0.031210833	-0.076607189	-0.076047875	-0.100821226	-0.165338999	-0.214650067	-0.231198155	-0.260981318
-0.032520368	-0.076862944	-0.07651281	-0.103346239	-0.166112659	-0.216037913	-0.234508401	-0.262425536
-0.032565022	-0.077380491	-0.076583727	-0.103525431	-0.166152517	-0.215934299	-0.235178225	-0.263294293
-0.032816583	-0.077425936	-0.076616862	-0.103824024	-0.16701094	-0.216536368	-0.24136057	-0.263679852
-0.032806179	-0.078070681	-0.076700281	-0.103575152	-0.16906697	-0.217895106	-0.242702372	-0.264992886
-0.034689366	-0.078140903	-0.076832713	-0.104648332	-0.171499911	-0.218276198	-0.245621168	-0.265615969
-0.034785604	-0.07829199	-0.07710372	-0.105579745	-0.17501642	-0.219941132	-0.248091626	-0.269559324
-0.034979836	-0.079451028	-0.077281617	-0.105888135	-0.174942901	-0.220399614	-0.250016192	-0.271892876
-0.034644704	-0.080159941	-0.07819263	-0.105892261	-0.17588676	-0.22045049	-0.256672377	-0.272003002
-0.036195172	-0.080153934	-0.079395494	-0.106227182	-0.175836666	-0.224956496	-0.257717098	-0.278087514
-0.036452859	-0.080271353	-0.079823394	-0.106353869	-0.175709899	-0.225588413	-0.260070424	-0.278375845
-0.037123125	-0.080580117	-0.079808074	-0.10952371	-0.176772821	-0.225932924	-0.259880959	-0.279972372
-0.037406284	-0.080712967	-0.079923645	-0.110433255	-0.177386862	-0.225516558	-0.260237811	-0.279398958
-0.037709659	-0.080841407	-0.080196196	-0.110835129	-0.178733567	-0.226108172	-0.262088915	-0.279097067
-0.038582868	-0.0809189	-0.080405153	-0.110801068	-0.181926371	-0.227099509	-0.263679258	-0.283903498
-0.039386467	-0.080969803	-0.080431794	-0.111501843	-0.181930168	-0.227055675	-0.264009128	-0.284342102
-0.040340645	-0.081099664	-0.081179738	-0.113422394	-0.182290148	-0.229317808	-0.264323271	-0.283177171
-0.04077574	-0.081564614	-0.08124868	-0.11778852	-0.182387359	-0.231869782	-0.265044896	-0.282975707
-0.041206385	-0.081464314	-0.081599273	-0.11759689	-0.182914631	-0.232416993	-0.265043618	-0.283562355
-0.041828656	-0.082328993	-0.082110886	-0.117366717	-0.186367478	-0.234909762	-0.264671357	-0.284018153
-0.041785341	-0.082323423	-0.082240706	-0.118075057	-0.186662597	-0.234831192	-0.265811243	-0.284290933
-0.042052472	-0.082392381	-0.082717274	-0.119089605	-0.187612123	-0.234869847	-0.266070307	-0.28367961
-0.042092998	-0.082831007	-0.082964607	-0.119420654	-0.190805017	-0.237412961	-0.265466146	-0.285590822
-0.042353676	-0.082985555	-0.082856143	-0.120114376	-0.194867946	-0.238328229	-0.265168901	-0.286093222
-0.043338711	-0.083972765	-0.083519038	-0.120224609	-0.195644147	-0.241449365	-0.265013609	-0.285313687
-0.04290373	-0.084289006	-0.083793909	-0.120772587	-0.196929175	-0.244004818	-0.265325214	-0.286082622
-0.043041092	-0.084443158	-0.084658949	-0.120689825	-0.199215733	-0.247113804	-0.265389812	-0.285838267
-0.044614623	-0.084788749	-0.086117692	-0.121353708	-0.200922566	-0.247546504	-0.266287635	-0.286697118
-0.044682525	-0.085180179	-0.086277462	-0.121648595	-0.20179029	-0.247407376	-0.268432584	-0.288500048
-0.04493866	-0.085235315	-0.087830289	-0.122659984	-0.201865292	-0.248501772	-0.270887039	-0.288436371
-0.044864439	-0.08535929	-0.087711587	-0.123313161	-0.20259054	-0.24970512	-0.271821199	-0.289932829
-0.045230476	-0.085385187	-0.088031538	-0.123380607	-0.204008138	-0.25086739	-0.275352683	-0.29094324
-0.045228024	-0.086268085	-0.087979095	-0.125371096	-0.204365404	-0.255473971	-0.275082883	-0.28997448
-0.044943826	-0.086993959	-0.088003419	-0.126283979	-0.204412676	-0.257710632	-0.275242265	-0.289990182
-0.04468668	-0.087058839	-0.088044014	-0.127070722	-0.20483585	-0.258559369	-0.275427159	-0.291533496
-0.045005493	-0.088152177	-0.089106916	-0.129090492	-0.20495867	-0.258238208	-0.275408188	-0.293404936
-0.044931538	-0.088841275	-0.090239802	-0.129395523	-0.206164066	-0.259765792	-0.276778655	-0.296000288
-0.044827154	-0.089066866	-0.090927521	-0.129359759	-0.205623325	-0.262062027	-0.277069745	-0.295802605
-0.044998838	-0.089327093	-0.091010925	-0.129628627	-0.206085953	-0.263218283	-0.277637386	-0.29557901
-0.045832866	-0.090280267	-0.091406034	-0.129882227	-0.206025496	-0.265337066	-0.280147488	-0.296627789
-0.046166591	-0.090546911	-0.091563428	-0.130022326	-0.206840587	-0.266313734	-0.280497105	-0.29748866
-0.046690449	-0.090953895	-0.09169924	-0.131140763	-0.207184053	-0.267527621	-0.282091203	-0.302261426
-0.046673026	-0.091686139	-0.091957335	-0.131400453	-0.208420418	-0.267968106	-0.286355392	-0.304619041
-0.044752326	-0.093763262	-0.092231753	-0.131474295	-0.211552181	-0.270630814	-0.291896477	-0.308841239
-0.045276939	-0.093754909	-0.092590481	-0.131975998	-0.211947677	-0.270566829	-0.292498672	-0.309024757
-0.045569717	-0.094241694	-0.093081292	-0.132854149	-0.21234002	-0.270692701	-0.292262318	-0.308854859
-0.046221646	-0.09520883	-0.093258546	-0.132939853	-0.212134804	-0.270100552	-0.292557595	-0.31008292
-0.046124443	-0.096113634	-0.093903457	-0.133204153	-0.216127763	-0.270424674	-0.293589637	-0.309956766
-0.047590451	-0.096224611	-0.094436104	-0.133117579	-0.216193219	-0.274092167	-0.294049125	-0.310891672
-0.049307337	-0.096741249	-0.095461518	-0.133211509	-0.217664298	-0.274822335	-0.293902963	-0.312147898
-0.049364603	-0.097185486	-0.095680414	-0.13434622	-0.217584002	-0.275247912	-0.294497228	-0.311927527
-0.05020677	-0.097195947	-0.095861062	-0.135903163	-0.217745192	-0.275461543	-0.297016688	-0.320281326
-0.050164639	-0.097549464	-0.096086663	-0.137029808	-0.218035018	-0.276916748	-0.296948351	-0.32155221
-0.050381334	-0.097373851	-0.097940188	-0.137733198	-0.223345926	-0.2795481	-0.298233957	-0.323076514
-0.050965223	-0.097600251	-0.098383666	-0.138711332	-0.225367194	-0.27901862	-0.300354463	-0.324432634
-0.052632437	-0.097992935	-0.098046831	-0.139391665	-0.225528405	-0.278786187	-0.302498475	-0.325205232
-0.053867884	-0.098063174	-0.098352667	-0.139196589	-0.226562018	-0.282485171	-0.302635761	-0.326993744
-0.054016973	-0.099005943	-0.098519848	-0.139200317	-0.226543255	-0.284004478	-0.303434548	-0.325109859
-0.053826515	-0.099084527	-0.098754208	-0.141906439	-0.226988516	-0.28551462	-0.30537666	-0.326095976
-0.054510157	-0.099815282	-0.09883139	-0.142624467	-0.229497246	-0.28734518	-0.309565092	-0.326669077
-0.054535279	-0.100833248	-0.101970891	-0.143007142	-0.230547037	-0.288997114	-0.314683542	-0.330255662
-0.054288851	-0.100950122	-0.102161467	-0.143009876	-0.2320114	-0.289674753	-0.313358444	-0.329752863
-0.054082929	-0.101329906	-0.102110257	-0.143531948	-0.233825539	-0.289432219	-0.313537464	-0.32805987
-0.054991736	-0.101400676	-0.102118098	-0.14348401	-0.234257461	-0.289423826	-0.314758401	-0.329705336
-0.055513105	-0.101691196	-0.103998369	-0.14682565	-0.234719095	-0.2926004	-0.315781588	-0.331953807
-0.055955553	-0.101863988	-0.104232073	-0.148398631	-0.235347382	-0.294162633	-0.316375079	-0.333718928
-0.056416861	-0.102900824	-0.104532808	-0.14898249	-0.236574084	-0.294866754	-0.318046839	-0.334249368
-0.055837173	-0.103648062	-0.105424258	-0.150250314	-0.239678278	-0.299416311	-0.321190085	-0.338250704
-0.053874959	-0.103655638	-0.106084299	-0.15129677	-0.239887584	-0.301024414	-0.321039359	-0.339023738
-0.056287389	-0.103802223	-0.106215385	-0.151950569	-0.240250433	-0.300271014	-0.323522014	-0.339858098
-0.056403257	-0.104224005	-0.106359241	-0.152415873	-0.241315525	-0.305175435	-0.32488872	-0.349391074
-0.057845549	-0.104376002	-0.106198756	-0.153678333	-0.244721423	-0.30796598	-0.325472912	-0.348856497
-0.057858076	-0.10445308	-0.106176419	-0.154120124	-0.245104815	-0.309759868	-0.32736793	-0.349852102
-0.060519593	-0.104583205	-0.106024138	-0.155375918	-0.248814357	-0.311402876	-0.330626938	-0.350698967
-0.062453115	-0.105868208	-0.106132539	-0.155405085	-0.251229929	-0.315993517	-0.333184898	-0.352536002
-0.062362755	-0.106506223	-0.106203054	-0.155247824	-0.253213038	-0.316155075	-0.336306956	-0.355338643
-0.062000938	-0.107155691	-0.106324666	-0.157037383	-0.253140031	-0.319354221	-0.336986723	-0.356677771
-0.062132945	-0.108076826	-0.106529475	-0.158336532	-0.253765748	-0.320109136	-0.341959436	-0.363802444
-0.063522276	-0.108197804	-0.107815574	-0.15825048	-0.254008981	-0.319964726	-0.346393059	-0.364791844
-0.063434483	-0.107995499	-0.109094117	-0.161163267	-0.256915332	-0.321112636	-0.357238772	-0.364625381
-0.063836613	-0.108758251	-0.110195839	-0.162972452	-0.25704044	-0.320966977	-0.358425676	-0.365542029
-0.063969958	-0.109156678	-0.11073884	-0.165054911	-0.257620408	-0.32081374	-0.362476745	-0.371713401
-0.064590899	-0.110739435	-0.11182007	-0.169639149	-0.259081377	-0.320996304	-0.364945755	-0.372594534
-0.063757558	-0.111488632	-0.112256436	-0.170948348	-0.262196279	-0.322623276	-0.369877492	-0.372674443
-0.06358792	-0.111537068	-0.112887399	-0.173145106	-0.263980128	-0.324233026	-0.370755829	-0.373267423
-0.066179784	-0.111635743	-0.112693379	-0.17424857	-0.267024653	-0.323400995	-0.370618196	-0.376714724
-0.066669572	-0.112763169	-0.112828715	-0.174536326	-0.268520014	-0.324843003	-0.370711663	-0.379112012
-0.067444692	-0.112710943	-0.113737715	-0.176484668	-0.267489162	-0.325040871	-0.380829416	-0.380825747
-0.067919349	-0.113509399	-0.113503955	-0.177237408	-0.272808444	-0.327733715	-0.384008422	-0.386788432
-0.069917861	-0.113734765	-0.113544104	-0.178090864	-0.272771937	-0.329333158	-0.392174392	-0.389011173
-0.068950626	-0.114915735	-0.113660911	-0.178301007	-0.275862995	-0.3316848	-0.401072888	-0.388153428
-0.068787456	-0.115430344	-0.115503874	-0.179647474	-0.276098669	-0.331855057	-0.400695079	-0.390249163
-0.06800839	-0.115570752	-0.116939721	-0.179899776	-0.278897485	-0.33374411	-0.400657538	-0.396546043
-0.068449393	-0.116530012	-0.117786499	-0.181020565	-0.279100985	-0.335171221	-0.401259311	-0.396589734
-0.068784763	-0.116843138	-0.119782622	-0.182003513	-0.279973149	-0.335664862	-0.405070579	-0.39652503
-0.0695731	-0.116991154	-0.119916923	-0.183557879	-0.281712032	-0.337317839	-0.404539607	-0.399117662
-0.071051722	-0.117021501	-0.120862924	-0.184485842	-0.28238652	-0.339745476	-0.406321729	-0.402923236
-0.078489653	-0.118182097	-0.121063843	-0.185066811	-0.2830721	-0.340177284	-0.410720036	-0.412994163
-0.079064937	-0.119544782	-0.121175779	-0.185552657	-0.291727561	-0.342539671	-0.409543469	-0.412618021
-0.080002181	-0.120391041	-0.12125412	-0.188193946	-0.29652557	-0.341729623	-0.41203003	-0.416335302
-0.081658299	-0.120905818	-0.12112751	-0.189857524	-0.297828065	-0.342697812	-0.41444626	-0.422700589
-0.081812528	-0.121365221	-0.121534348	-0.190832177	-0.301465721	-0.346843236	-0.418242432	-0.42269918
-0.084787086	-0.121323592	-0.121572464	-0.191233642	-0.301549797	-0.347441456	-0.425472234	-0.443452473
-0.084810068	-0.122402373	-0.122214626	-0.193570362	-0.303908374	-0.346010089	-0.425632646	-0.443175703
-0.08622658	-0.122222729	-0.123312477	-0.194242213	-0.305405951	-0.350844025	-0.431962658	-0.448106637
-0.085901264	-0.122086151	-0.123325397	-0.197276568	-0.305737539	-0.35283857	-0.434216103	-0.446981298
-0.085304603	-0.122977313	-0.126743413	-0.201869745	-0.309382342	-0.356555891	-0.434553513	-0.443981088
-0.08491272	-0.123546896	-0.128711844	-0.204614682	-0.311075894	-0.358021464	-0.437092103	-0.443540143
-0.084895557	-0.123669618	-0.12903194	-0.207711852	-0.313116857	-0.36563889	-0.442044549	-0.44270064
-0.085662028	-0.124324695	-0.12891524	-0.208286343	-0.31356417	-0.372586803	-0.44210872	-0.447799876
-0.086189903	-0.124169264	-0.129593477	-0.209436035	-0.314033211	-0.372935602	-0.441448509	-0.447397455
-0.088817521	-0.12484149	-0.130338055	-0.209641941	-0.318290539	-0.376888339	-0.446601745	-0.445903218
-0.090013794	-0.127219247	-0.131940062	-0.210695759	-0.317058961	-0.377049818	-0.447911511	-0.447000876
-0.090832854	-0.128811205	-0.132451375	-0.212165095	-0.317469257	-0.380181578	-0.447234541	-0.453338929
-0.09205723	-0.129703377	-0.132935848	-0.216005343	-0.324208309	-0.380520113	-0.447960574	-0.457766915
-0.090435045	-0.130571183	-0.134201013	-0.215908215	-0.325390266	-0.395009777	-0.450696891	-0.462737303
-0.094164598	-0.130988826	-0.134114158	-0.216669291	-0.325271819	-0.398887348	-0.455412729	-0.467738218
-0.094522888	-0.131829233	-0.13491969	-0.220144877	-0.331443464	-0.400626489	-0.458993551	-0.47785353
-0.094375717	-0.132338554	-0.136034633	-0.229221965	-0.330912512	-0.401151084	-0.458807216	-0.484126061
-0.096983752	-0.132170426	-0.136190441	-0.231616353	-0.329581192	-0.405826558	-0.459351574	-0.489635994
-0.099881832	-0.131899054	-0.137938798	-0.23134394	-0.331829232	-0.410409888	-0.46190148	-0.48734543
-0.099043037	-0.132295428	-0.137329861	-0.232808282	-0.333745093	-0.416535535	-0.461079164	-0.487661834
-0.099174192	-0.133782192	-0.136843724	-0.233154806	-0.334368006	-0.420346482	-0.461544613	-0.481422337
-0.099658372	-0.134238903	-0.136724577	-0.234394546	-0.340335267	-0.420998007	-0.462948418	-0.482485929
-0.098974513	-0.135378434	-0.138735642	-0.233890388	-0.341126927	-0.41973433	-0.467697637	-0.482704702
-0.099663098	-0.136685867	-0.139737363	-0.233746968	-0.342053684	-0.422824361	-0.468880811	-0.48611031
-0.101475366	-0.136926639	-0.140256084	-0.233678745	-0.343545155	-0.424513125	-0.471510362	-0.506861023
-0.097967278	-0.137036844	-0.142947043	-0.23371478	-0.343182263	-0.426587258	-0.474018329	-0.502429207
-0.095839739	-0.13690706	-0.143237683	-0.234299867	-0.347344996	-0.429602869	-0.476009236	-0.50433637
-0.097465217	-0.137212594	-0.145200883	-0.234790786	-0.347704697	-0.43758868	-0.469919557	-0.504020448
-0.097356684	-0.137462234	-0.14623331	-0.236054547	-0.352197526	-0.438087314	-0.468687134	-0.500094571
-0.097397669	-0.138422995	-0.146364962	-0.237134631	-0.351972596	-0.438288419	-0.468867572	-0.501413644
-0.09730875	-0.140236826	-0.146591278	-0.237363324	-0.35256309	-0.442082805	-0.469960445	-0.502884677
-0.100463521	-0.142137231	-0.147533409	-0.237206709	-0.35280454	-0.442918225	-0.47693432	-0.508212943
-0.106187512	-0.143268372	-0.148277637	-0.240958731	-0.353095979	-0.440942041	-0.487275477	-0.515917375
-0.106374577	-0.144398503	-0.147772512	-0.241813855	-0.360532863	-0.441409118	-0.486974786	-0.519794263
-0.106019493	-0.144545664	-0.150929474	-0.241960242	-0.364351448	-0.444001154	-0.493006625	-0.518648374
-0.106169506	-0.145056327	-0.150804853	-0.242784082	-0.370099065	-0.444337348	-0.490534655	-0.524558833
-0.111967794	-0.144531683	-0.151853118	-0.242327439	-0.370951031	-0.442423619	-0.500526519	-0.525389862
-0.112196725	-0.146151867	-0.152046248	-0.241931592	-0.367404815	-0.443521498	-0.509183952	-0.532914277
-0.125538962	-0.146157975	-0.152231334	-0.241799963	-0.366918388	-0.446101596	-0.514550977	-0.530503976
-0.13204911	-0.14620068	-0.152486682	-0.241126674	-0.368456359	-0.444342542	-0.518165364	-0.531709568
-0.138752838	-0.146024606	-0.152522962	-0.24265491	-0.368748509	-0.443446312	-0.520907516	-0.533188744
-0.138628255	-0.145399042	-0.152246961	-0.243262822	-0.37310662	-0.443366654	-0.520847635	-0.53690987
-0.143167639	-0.147119191	-0.152056045	-0.244397599	-0.37684364	-0.444724294	-0.529230007	-0.54769347
-0.146486119	-0.146402197	-0.152734948	-0.245900469	-0.376179784	-0.448057426	-0.53089434	-0.554740466
-0.148642823	-0.14718677	-0.152849473	-0.246402911	-0.376339515	-0.450585427	-0.535210236	-0.550935835
-0.153705795	-0.14756766	-0.156567682	-0.246205589	-0.377137124	-0.449808528	-0.559364941	-0.563769652
-0.153760681	-0.148513662	-0.158873178	-0.246103963	-0.376524002	-0.461848596	-0.557882531	-0.573144792
-0.161943717	-0.148162973	-0.158740656	-0.24801559	-0.380207446	-0.464654726	-0.554976691	-0.58260238
-0.166882045	-0.15254676	-0.162336135	-0.250958658	-0.380866477	-0.475468598	-0.552390229	-0.579513353
-0.170280349	-0.152885039	-0.162496789	-0.252986705	-0.380126762	-0.485046236	-0.557003597	-0.58310391
-0.167964889	-0.15559183	-0.164440464	-0.25412193	-0.38102701	-0.481773266	-0.562176069	-0.577959353
-0.167837518	-0.155349208	-0.163398465	-0.255153113	-0.390813404	-0.482929347	-0.556591886	-0.580335988
-0.17186037	-0.1553815	-0.164536112	-0.260111634	-0.390263138	-0.477910749	-0.555217903	-0.598720963
-0.185630612	-0.155865193	-0.164496397	-0.261087592	-0.38999447	-0.480292766	-0.555290478	-0.617301162
-0.1845305	-0.155615982	-0.170605687	-0.268277783	-0.389118459	-0.482354268	-0.55143129	-0.615800841
-0.197552432	-0.160231293	-0.170779782	-0.26771125	-0.39955842	-0.494036608	-0.564946479	-0.62639773
-0.204254442	-0.157491441	-0.167633025	-0.277836788	-0.396204074	-0.49503476	-0.567400133	-0.626090884
-0.211431743	-0.158767125	-0.167293855	-0.280871764	-0.400762292	-0.503432895	-0.576816242	-0.67249453
-0.194649144	-0.160774098	-0.166991047	-0.284612907	-0.418506742	-0.510559459	-0.600243903	-0.669951912
-0.19955841	-0.161777045	-0.169345948	-0.294774529	-0.44022513	-0.520013936	-0.597128221	-0.676937948
-0.201136548	-0.161755756	-0.167951057	-0.304582252	-0.440292818	-0.543257064	-0.620763577	-0.680141113
-0.179611864	-0.167428242	-0.170527915	-0.304919094	-0.440925569	-0.567905475	-0.618901543	-0.692881397
-0.193839117	-0.169279346	-0.170535641	-0.314694762	-0.454446609	-0.613954199	-0.650558853	-0.696258934
-0.1945824	-0.170866681	-0.173423501	-0.313789829	-0.48789187	-0.589063137	-0.674230219	-0.68140344
-0.198404061	-0.169138038	-0.176587052	-0.329850477	-0.490732789	-0.578716943	-0.679782899	-0.695352822
-0.205926399	-0.170265422	-0.184434576	-0.33145614	-0.508750169	-0.584490874	-0.722533986	-0.744244728
-0.20712469	-0.173828739	-0.187798262	-0.324838804	-0.506517192	-0.594233614	-0.744684184	-0.84418407
-0.191706733	-0.181775904	-0.198936133	-0.322291429	-0.505822235	-0.602347433	-0.741171378	-0.856748936
-0.191991066	-0.180808955	-0.209909792	-0.333439636	-0.488182784	-0.613682261	-0.768358357	-0.80572288
-0.202786512	-0.180193385	-0.211844746	-0.328278038	-0.491068899	-0.619538404	-0.762952117	-0.803197309
-0.193501751	-0.18790084	-0.211920804	-0.338837319	-0.546615985	-0.62728316	-0.817219035	-0.928806835
-0.194106834	-0.183453579	-0.212383883	-0.373878361	-0.591442986	-0.683151405	-0.8305473	-0.873270782
-0.238192383	-0.186350652	-0.222269902	-0.369783229	-0.578610005	-0.665008338	-0.7839584	-0.865060817
-0.233673471	-0.200517197	-0.21597324	-0.369087513	-0.63412733	-0.677329579	-0.757557197	-0.868920054
-0.210761423	-0.198358805	-0.203792088	-0.424319084	-0.709050666	-0.745448463	-0.782017905	-0.828565606
-0.135831852	-0.200679886	-0.238160334	-0.419710202	-0.738841376	-0.804697453	-0.958127293	-0.944558576
