# Supplementary material for: Identification and characterization of constrained non-exonic bases lacking predictive epigenomic and transcription factor binding annotations
Source: Nat Commun. 2020 Dec 2;11:6168. doi: 10.1038/s41467-020-19962-9 (PMC7710766; doi:10.1038/s41467-020-19962-9)
Supplement: Supplementary file 11 — Source Data [file 41467_2020_19962_MOESM11_ESM.zip › SourceData/SupFig17a.txt]

Motif	Low_CNE log2 fold enrichments	High_CNE log2 fold enrichments
GCM_1	0.08562056	-0.096540387
TAL1_known3	0.434443864	1.057599226
TAL1_known2	0.36669149	0.914138525
PAX8_1	0.047603121	0.013018683
TAL1_known5	0.27071574	0.869687709
GLI_1	0.227840105	-0.023906558
TAL1_known4	0.377260782	0.675076031
ARX_3	0.330350452	0.683394149
ARX_2	0.287858438	0.625769298
PAX8_2	-0.049135612	0.07602369
ARX_1	0.378591902	0.725478366
TAL1_known1	0.358799619	0.893461918
HNF4_known2	0.156869527	0.113862416
HNF4_known3	0.258537405	0.224611997
PRDM4_1	0.085661144	0.099870183
HNF4_known1	0.172497318	0.181863506
HNF4_known6	0.210875842	-0.022542985
HNF4_known4	0.132555662	0.045108712
HNF4_known5	0.181222384	0.060999841
RUNX3_3	0.031502093	0.273560997
FOXD2_1	0.007726725	0.062716534
RUNX3_4	0.196725855	0.3788987
RUNX3_1	0.077820088	0.404660213
RUNX3_2	0.184778306	0.451785633
MNT_1	-0.255006291	-0.216834836
TP53_4	0.020854902	0.092024539
TP53_3	0.03894823	-0.17883991
TP53_2	0.006959181	-0.044654449
TP53_1	0.093547917	0.078223386
ELF2_1	0.032897794	0.187467454
BARX2_1	0.266915476	0.50359877
CREB3L2_2	-0.133419713	-0.147261524
SIX5_known2	-0.024053827	-0.287852868
SIX5_known1	-0.11226705	-0.338394922
SIX5_known4	-0.144145623	-0.253248311
SIX5_known3	-0.066735429	-0.327697119
SIX5_known6	-0.185565993	-0.363857879
SIX5_known5	0.035458412	-0.127132854
TP53_7	0.040417311	0.170639304
TP53_5	-0.148366728	-0.235833841
SOX11_2	-0.078273377	0.011756933
TP53_6	-0.135174654	-0.153568212
SOX11_1	0.082742409	0.142561606
LHX6_3	0.70204795	1.043399134
HMX3_2	0.229022023	0.479233523
LHX6_4	0.43098806	0.693889782
HMX3_1	0.188728158	0.078706929
ETS_known10	0.044123627	0.213114596
LHX6_1	0.46079472	0.769467531
LHX6_2	0.448060072	0.807818674
HMX3_3	0.267668185	0.604652666
NKX6-3_1	0.46296498	0.695711839
NR3C1_known9	0.099903089	0.158592688
ETS_known17	0.09225897	0.122166343
NR3C1_known8	0.02931338	0.043935274
ETS_known18	0.042898163	0.431464589
NR3C1_known7	0.092384713	0.142346374
ETS_known15	0.133766579	0.192563685
NR3C1_known6	0.090909742	0.187264861
SIX5_known7	-0.164455666	-0.333141028
ETS_known16	-0.051160992	0.129927479
NR3C1_known5	-0.156632891	-0.136504747
HNF4_known9	0.19297539	0.212403569
ETS_known13	0.35455278	0.488060091
NR3C1_known4	0.17715079	0.501269946
HNF4_known8	-0.179592141	-0.267234006
CREB3_1	0.112665914	0.737419019
ETS_known14	-0.021308625	0.215096779
NR3C1_known3	-0.04869703	0.041263989
CREB3_2	-0.248834948	0.026685552
ETS_known11	0.33761742	0.364518463
NHLH1_3	0.224212469	0.829445058
NR3C1_known2	-0.060195533	-0.001149847
ETS_known12	0.236752504	0.401916536
NR3C1_known1	-0.006443772	-0.020524727
NHLH1_4	0.2046009	0.82245666
SOX15_2	-0.140886686	-0.082888783
NHLH1_5	0.309823321	1.001424199
SOX15_1	-0.018044808	0.099827477
SOX15_4	0.040808593	0.100385867
SOX15_3	0.099043779	0.040251776
LHX6_5	0.161665602	0.275611858
POU1F1_4	0.227262545	0.351220527
POU1F1_3	0.405179438	0.677092456
FOXP3_1	0.031645847	0.060255896
POU1F1_2	-0.009910502	-0.009797011
POU1F1_1	0.07226555	0.103123286
POU1F1_5	0.23875377	0.444688215
MEIS3_1	0.284716861	0.454782491
CACBP_1	0.112227994	-0.01317314
MEIS3_5	0.271769144	0.534477856
MEIS3_3	0.234871578	0.529461919
MEIS3_2	0.451059586	0.755327438
RHOXF1_2	-0.029485048	0.382172428
RHOXF1_1	0.105047211	0.48661111
RHOXF1_3	0.072186957	0.058665322
OTP_1	0.441747271	0.76172842
TGIF1_1	0.18063278	0.562648124
TGIF1_3	0.02126455	0.280335664
TGIF1_2	0.30398682	0.546589411
TBX5_4	0.278932841	0.058268397
TCF3_7	0.219460572	0.056424259
TBX5_5	0.106756648	0.017952964
HOXC5_1	0.447133451	0.721360616
TCF3_3	0.140917502	0.183685221
TCF3_4	0.280290223	0.330910179
TCF3_6	0.203050157	0.052774818
TCF3_2	0.170910916	0.204885183
TCF3_1	0.232360199	0.48360269
ERG_2	0.08882179	0.292228945
ERG_1	0.085934025	0.341612228
ERG_4	0.247411442	0.482457867
ERG_3	0.142765971	0.345772372
CREB3L2_1	0.080500344	0.278806351
CEBPB_known7	0.043371591	0.342777204
CEBPB_known6	0.063441998	0.242829352
CEBPB_known9	0.129238025	0.469816532
CEBPB_known8	0.049048875	0.373266808
ZNF282_1	0.013873869	0.06878514
TBX5_3	0.17032163	-0.110830519
TBX5_2	0.122499049	-0.166893393
TBX5_1	0.204815686	-0.013423888
PPARA_4	0.260397292	0.101478675
DRGX_1	0.3565768	0.679634236
PPARA_3	0.102014351	0.005575153
PPARA_2	-0.053135077	-0.131561421
PPARA_1	-0.012787754	-0.149811771
TBX1_4	-0.090463508	-0.103872788
TBX1_1	0.049032093	0.001725344
TBX1_2	0.098928453	-0.014131691
TBX1_3	0.262464162	-0.00176991
RHOXF1_7	0.104178544	0.368930937
RHOXF1_5	0.196107553	0.163296911
RHOXF1_6	0.298613786	0.659092568
NR3C1_known10	0.096903049	0.133130197
NR3C1_known11	-0.076849214	-0.175846425
NR3C1_known12	-0.308353377	-0.463507564
NR3C1_known13	0.080805996	0.17843263
NR3C1_known14	0.097667712	0.119684114
NR3C1_known15	0.098803132	0.513961848
NR3C1_known16	0.06662564	0.36786347
NR3C1_known17	0.117356592	0.51999276
NR3C1_known18	0.100774884	0.397512709
CEBPB_known1	-0.056615829	0.040088311
CEBPB_known4	0.10054574	0.38287462
CEBPB_known5	-0.072101805	-0.020539055
CEBPB_known2	0.052945923	0.358966235
CEBPB_known3	0.096272395	-0.0100021
PBX1_3	0.259246918	0.420065763
PBX1_2	0.247796065	0.291649739
PBX1_1	0.159508811	0.301917715
NKX2-4_1	0.251719363	0.196021552
ONECUT3_1	0.16116958	0.297885867
ZNF628_1	-0.024622182	-0.058774578
ESRRA_known9	0.519020063	0.32120665
ESRRA_known8	0.290456596	0.148901242
MYC_known2	-0.365284819	-0.261790479
PITX2_1	0.10721418	0.153476542
ESRRA_known7	0.476300868	0.295382277
MYC_known1	-0.233654276	-0.437385078
MYC_known8	-0.011872535	-0.271786309
MYC_known7	0.184522401	0.064031899
MYC_known9	-0.484157662	-0.222019579
MYC_known4	-0.332750668	-0.358446812
MYC_known3	-0.207993074	-0.212214726
PITX2_2	0.327482491	0.56990068
MYC_known6	-0.196769339	0.190681514
MYC_known5	-0.27744302	-0.051433118
HOXD13_2	0.164185119	0.473900804
POU3F3_3	0.109093706	0.223965449
HOXD13_3	0.072133546	0.475801437
POU3F3_4	0.203264701	0.289772288
HOXD13_4	0.067902844	0.340904797
POU3F3_1	-0.027661843	0.021987232
HOXD13_5	0.123602977	0.467601818
POU3F3_2	0.178140589	0.3886849
HOXD13_1	0.085799824	0.211277681
NFKB_known3	0.171207967	0.56322755
NFKB_known4	0.044792879	0.123090718
NFKB_known5	0.037957469	0.292527641
NFKB_known6	0.124414135	0.339809862
NFKB_known7	0.125793836	0.590334786
NFKB_known8	-0.13362408	0.085687118
NFKB_known9	0.185205261	0.553916223
AHR::ARNT_1	-0.166600478	-0.144141116
AHR::ARNT_2	-0.043325632	-0.08409179
NFE2L1_1	0.130167915	0.118222736
PBX1_4	0.123067261	0.18128296
PBX1_5	0.049970741	0.131477357
SOX7_4	0.048880514	0.08246274
POU2F2_known16	0.093836789	0.166184101
POU2F2_known15	0.085566944	0.366365822
HOXC10_5	0.021612594	0.259178067
POU2F2_known13	0.040920572	0.030739691
HOXC10_4	0.008968565	0.214864149
POU2F2_known14	0.306564696	0.554427921
HOXC10_3	0.280508742	0.628752136
POU2F2_known11	0.108425115	0.340386449
SOX_1	0.152580414	0.214104755
HOXC10_2	0.045234856	0.307697565
POU2F2_known12	0.148173304	0.290326779
HOXC10_1	0.190496519	0.444083287
HOMEZ_1	-0.06496375	-0.009511964
SOX7_3	-0.114454717	-0.082021857
POU2F2_known10	0.121484006	0.384235674
SOX7_2	-0.13084295	-0.100260142
SOX7_1	-0.010962076	0.05851588
HOMEZ_2	0.122186309	0.239477901
DLX3_1	0.331148816	0.573564456
DLX3_2	0.60395186	0.844638784
DOBOX5_1	0.298879064	0.552498784
HOXC10_6	0.160493006	0.437635856
BHLHE40_known2	-0.282077547	0.014083464
ARID5B_1	-0.073118216	-0.144771423
BHLHE40_known1	-0.677496299	0.121311032
THRA_1	0.089771675	-0.162417887
FOXK1_3	0.140178374	0.039700124
FOXK1_2	0.032238085	0.005737202
FOXK1_1	-0.075047878	0.066988657
HOXA6_1	0.448059105	0.728130825
TCF21_1	0.258483395	1.074383588
ZNF219_1	-0.10666057	0.299261215
HSF_known1	0.176501459	-0.031552849
MEF2B_1	0.215798109	0.546940141
HSF_known2	0.044968025	-0.110951752
HSF_known3	0.195503676	0.131750713
FOXB1_3	-0.186604297	-0.08123217
HSF_known4	0.028162405	-0.422209343
FOXB1_4	-0.169106577	0.091874987
HSF_known5	0.037588887	-0.298358155
FOXB1_1	0.10418618	0.153665783
FOXB1_2	-0.05674736	-0.019374758
HOXD1_1	0.376499695	0.703454506
ETV6_1	0.172394508	0.31272544
BHLHE40_known3	-0.355539715	-0.086013371
ETV6_2	0.270621041	0.641279222
BHLHE40_known4	-0.473152408	0.043222206
NRL_1	0.196158516	0.467493393
KLF14_1	-0.19520345	0.408854679
HOXA2_3	0.623476747	1.086847918
HNF1B_1	0.094075571	0.203956334
HOXA2_2	0.799004606	1.248354019
HOXA2_1	0.507900092	0.84281397
HNF1B_4	0.188469872	0.440327265
NR5A2_1	0.295622333	0.05999768
HNF1B_2	0.058090574	0.098484098
HNF1B_3	0.246015157	0.544734166
NFKB_known1	-0.376761119	-0.551021372
NFKB_known2	0.153449577	0.531848237
TFAP2_known12	0.192864961	0.200894985
TFAP2_known13	0.170196215	0.014103231
TFAP2_known10	0.26477701	0.680097733
TFAP2_known11	0.11098477	0.133786632
TFAP2_known18	0.112854976	-0.09451349
TFAP2_known19	0.011684227	0.026587645
TFAP2_known16	0.107107161	-0.046218457
TFAP2_known17	0.06201959	-0.010183223
TFAP2_known14	0.096109311	0.0998978
TFAP2_known15	0.128245905	0.359955141
EHF_2	-0.187353067	0.115955872
ESRRA_known4	-0.048365017	-0.616622912
ESRRA_known3	0.210887087	-0.025833534
ESRRA_known6	0.33318113	0.217054309
EHF_1	0.154766416	0.169481503
ESRRA_known5	0.458882508	0.245484409
ESRRA_known2	0.444865039	0.270515813
ESRRA_known1	0.14313936	-0.041869343
ALX3_1	0.392314561	0.718519024
ALX3_2	0.750798278	1.206012796
ALX3_3	0.497998281	0.849521465
ALX3_4	0.26320835	0.570388956
TFAP2_known21	0.190973396	0.452099373
FOXI1_2	-0.095109973	-0.03887819
TFAP2_known22	0.136264442	0.215174226
FOXI1_1	-0.071761918	0.028045444
T_3	-0.116815357	-0.225167667
GCM2_1	-0.154612493	-0.070162203
MESP1_1	0.277684566	-0.005659113
FOXC1_1	-0.145795695	0.126307249
FOXI1_4	-0.096763284	-0.054759836
TFAP2_known20	0.16261676	0.118614191
T_2	0.255175606	-0.123426559
T_1	0.07424903	-0.010168706
POU2F3_1	0.189815462	0.430493875
POU2F3_2	-0.039865217	0.256858282
POU2F3_3	0.078956382	0.15022845
FOXC1_3	-0.015728669	0.063010802
FOXC1_2	0.216884296	0.043130765
FOXC1_5	-0.14269711	-0.033527755
FOXC1_4	-0.009807765	0.056672627
FOXC1_6	-0.014727783	0.076719336
POU4F2_1	0.325835605	0.536220674
POU4F2_2	0.291099647	0.483778834
POU2F2_2	0.034149287	0.307847063
ETS_known9	0.097338867	0.643300948
MZF1_4	0.084584414	0.44178206
POU2F2_1	0.20939039	0.452436238
MZF1_1	-0.225451121	-0.081420241
POU2F2_4	0.084037791	0.114499533
MZF1_2	0.043674786	0.264240263
POU2F2_3	0.072126796	0.113813623
SCRT1_1	0.069413582	-0.282720955
NRF1_known1	-0.505793425	0.945995052
NRF1_known2	-0.816882086	0.988719721
POU2F2_5	0.049968443	0.208901024
ETS_known3	0.216483247	0.470811593
ATF7_1	-0.172289621	0.674799609
ETS_known2	0.137716582	0.483608413
ETS_known1	0.097968406	0.365742296
LHX3_2	0.406763422	0.615306526
ETS_known7	0.252278115	0.34874572
LHX3_3	0.347584739	0.647881707
ETS_known6	0.166702983	0.444494992
ETS_known5	0.282017392	0.699929799
LHX3_1	0.371731489	0.658470867
ETS_known4	0.142752904	0.38357593
EWSR1::FLI1_1	0.064806133	0.002549751
NOBOX_2	0.484377149	0.985190385
NOBOX_1	0.400948986	0.566030261
EOMES_2	0.189845644	0.214401677
EOMES_3	-0.091567726	-0.056426479
EOMES_1	0.288426354	0.331003611
IRF4_1	0.205571549	0.162063216
IRF4_2	0.003867491	0.255869428
HIC1_5	0.357728298	0.361294794
HIC1_4	0.245601106	0.351161573
HOXB8_1	0.227969951	0.52498551
HIC1_3	0.129419651	0.095327753
KLF7_1	-0.035995734	0.287172729
HIC1_2	0.00673746	-0.187622993
HIC1_1	0.086350934	-0.294014408
ETV3_1	-0.072016458	0.43172185
NFIC_3	0.16676787	0.861412446
NFIC_2	0.185603439	0.986523785
POU6F2_3	0.704047654	1.166549322
NFIC_1	0.126500585	0.382245358
FOXQ1_2	-0.043856693	0.066919351
FOXQ1_1	-0.032385673	0.133762986
ZIC4_1	0.032475787	0.14367057
POU6F2_2	0.318640055	0.518608986
POU6F2_1	0.372629533	0.605249162
SRF_known10	-0.244328408	-0.103958354
FOXO4_3	-0.142582346	-0.099028035
NEUROG2_2	0.000884119	0.385955155
NEUROG2_1	-0.058456338	0.322852325
FOXO4_5	-0.127751332	0.105441524
HOXB4_1	0.5065368	0.840925693
GSX2_2	0.493465541	0.870292464
GSX2_1	0.554141948	0.922768381
CDC5L_1	0.031517008	0.143013476
FOXO4_1	-0.007446315	0.185118307
FOXO4_2	0.05356299	0.177465842
TCF7L1_2	0.302274627	0.35509547
EGR3_1	0.031056437	0.179432958
ARNT_1	-0.318845665	-0.251236266
ARNT_2	-0.637653562	0.028808284
EGR3_3	-0.129806465	0.171715717
EGR3_2	-0.195873317	0.185779554
HMBOX1_2	-0.111667171	-0.122949443
HMBOX1_1	-0.085404271	-0.055830665
TCF7L1_1	0.331082096	0.344564696
CEBPG_2	0.176583923	0.708249321
FIGLA_1	0.293020346	0.146468006
CEBPG_3	0.243040936	0.629048278
CEBPG_1	0.130686449	0.13966716
SOX30_1	0.100552934	0.15529435
NFE2_known2	0.013526897	0.725391157
NFE2_known1	0.162451837	0.423007556
NOTO_1	0.688472069	1.092723496
XBP1_4	-0.245599454	-0.101372553
EVX1_2	0.650957966	0.981429107
EVX1_1	0.546795155	0.908414221
ZNF35_1	-0.15225384	-0.051696978
XBP1_1	-0.364311125	-0.069045949
XBP1_3	-0.232334911	0.647795737
XBP1_2	-0.190401041	-0.058418036
FEV_1	0.10026599	0.300205362
FOXJ1_2	-0.097270269	0.053619121
FEV_2	0.057597533	0.301138747
FOXJ1_1	-0.093565266	-0.016347534
PITX3_1	0.396638061	0.793469687
HOXC9_1	0.358653074	0.669869249
PITX3_2	0.40397998	0.751083648
LMX1B_1	0.375461186	0.687458722
LMX1B_2	0.313120683	0.602749725
LMX1B_3	0.43510795	0.788613536
TFAP2_known1	0.00763394	-0.038244771
TFAP2_known2	-0.185892501	-0.197006889
TFAP2_known3	-0.065182387	-0.062332498
TFAP2_known4	-0.045151234	-0.033181689
TFAP2_known8	-0.164233321	-0.224822011
TFAP2_known7	0.106084903	0.534116758
TFAP2_known6	0.157172491	0.240186874
TFAP2_known5	-0.04791063	-0.282042368
TFAP2_known9	0.285228784	0.7760696
TFEB_1	-0.339467317	-0.097805856
VSX2_1	0.623861106	1.031843664
VSX2_2	0.787585207	1.108945929
MYBL1_1	-0.134787958	0.129250659
MYBL1_2	0.127523918	0.396004607
AFP_1	0.089412078	0.243946511
PAX3_2	0.226200537	-0.015480981
PAX3_1	0.02890659	0.221799869
MYBL1_4	-0.19015365	0.213099746
MYBL1_5	0.416614857	0.03084787
DMRTC2_1	-0.10448561	-0.043753869
SOX2_1	-0.020800307	0.18698345
SOX2_2	-0.061255973	-0.063302539
ID4_1	0.263995334	0.071214615
SOX2_3	0.042475803	0.079620247
SOX2_4	0.196879366	0.105212298
SOX2_5	-0.032372691	-0.010775259
SOX2_6	0.045303103	-0.027443312
SOX2_7	0.071821383	0.126254884
ZSCAN16_1	-0.066911932	-0.01000678
DMRT3_1	-0.113270637	-0.123157265
CENPB_1	-0.368340969	0.036554581
TCF4_1	0.291207117	0.008252549
TBX15_2	0.258260289	0.021556028
TBX15_1	0.079779238	-0.011744015
TCF4_2	0.225725664	-0.047065072
DUXA_1	0.265037549	0.418239886
NFAT_1	0.048753357	0.098858927
NFAT_2	0.223566893	0.268093866
IRF_known3	0.058595839	0.185217625
SRY_2	-0.029697391	-0.038128906
IRF_known4	0.238929237	0.22633162
NKX2-8_3	0.262391746	0.284746225
IRF_known1	0.107040224	0.122633432
NKX2-8_2	0.301000937	0.271328118
SRY_4	0.001256189	-0.006203097
IRF_known2	-0.00018584	0.064002155
NKX2-8_1	0.108830506	0.119315962
SRY_3	-0.03433626	0.074476351
IRF_known7	0.170898075	0.197578586
IRF_known8	0.119521806	0.159839608
IRF_known5	0.025529057	0.170900079
PAX3_3	0.340103217	0.41457157
IRF_known9	0.063755775	0.195927584
HIF1A::ARNT_1	0.134857665	-0.342516928
SRY_5	-0.147430956	-0.067170295
SRY_6	-0.14345414	-0.118854012
SRY_7	0.127568614	0.075677637
SRY_8	0.043470213	0.140514735
INSM1_1	0.060075127	0.154219114
RORA_7	0.145990862	0.003631021
RORA_5	0.426769443	0.378129127
RORA_6	0.362512366	0.233945399
RORA_3	0.417475689	0.394121474
RORA_4	0.429484206	0.353800579
ZFX_1	0.020580592	0.156804225
NFE2L1::MAFG_1	-0.047529964	0.116513742
HESX1_2	0.209074341	0.388583875
HESX1_1	0.588957514	0.962490349
OTX1_5	-0.096938587	0.786329333
ATF2_1	-0.161058762	-0.121690487
OTX1_4	0.232000039	0.584765848
IKZF1_2	0.127260628	-0.044933895
OTX1_3	0.2632093	0.57478323
IKZF1_1	0.041472843	0.041098051
OTX1_2	0.400438343	0.954094432
ATF2_2	0.010759294	0.776339199
OTX1_1	0.23388988	0.405102128
IRX2_1	-0.406941399	-0.501237189
IRX2_2	-0.07060017	-0.044706375
FOXF1_1	-0.275934654	-0.085022028
RORA_2	0.45217992	0.403739662
RORA_1	0.334888381	0.239093642
DBX1_1	0.076352412	0.187403455
PTF1A_1	0.028048061	0.171844897
FOXL1_2	-0.95570859	-1.273089496
FOXL1_1	-0.164073268	-0.072362616
TBX21_6	-0.128466034	-0.084095612
FOXL1_3	-0.10866915	0.04081417
FOXL1_5	-0.094094105	0.024647782
HNF1_1	0.083548024	0.249511285
TBX21_1	0.09933886	0.069438625
HNF1_4	0.100381761	0.244371275
TBX21_4	0.024591383	0.091910067
TBX21_5	0.293294892	0.256091255
HNF1_2	0.091036475	0.257098833
TBX21_2	0.341786794	0.168423651
HNF1_3	0.110420304	0.267105036
TBX21_3	0.011253615	0.039819475
MYF6_1	0.141515971	0.376535322
MYF6_2	0.093543056	0.609480769
PAX9_1	-0.082352978	0.516156862
EMX1_1	0.737967386	1.269619469
EMX1_2	0.130675696	0.30296909
NKX1-1_1	0.50735581	0.791258376
FOXD3_3	0.026756447	0.097216237
FOXD3_2	-0.025023476	0.047223719
FOXD3_1	0.004553226	0.057947
RUNX2_6	0.093544206	0.411586277
RUNX2_4	0.136138531	0.476544333
RUNX2_5	0.175115877	0.21237065
RUNX2_2	0.167969148	0.433095981
RUNX2_3	0.224075823	0.217536213
HOXA3_1	0.287063167	0.523993446
HOXA3_2	0.521373169	0.952393067
HOXA3_3	0.49947431	0.874364394
ZNF423_2	-0.18914083	-0.350324683
ZNF423_1	-0.136671876	-0.201947837
BACH2_1	0.024700455	0.733717614
GLI2_1	0.398582034	0.138213355
GLI2_2	-0.177997106	-0.453047723
MNX1_2	0.386240072	0.671950245
MNX1_1	0.50648219	0.872690279
HEY1_known1	-0.343822091	-0.504732169
CDX1_1	0.124465437	0.401370608
ZNF589_1	-0.061976897	0.058190907
CDX1_2	0.119833696	0.457150054
FOXO1_1	0.019759402	0.20446161
VENTX_2	0.268392244	0.452344649
SMAD_1	-0.178741544	-0.235262831
VENTX_1	0.323319865	0.224093755
FOXO1_5	-0.100961179	0.134746212
FOXO1_4	-0.200450699	-0.171183192
FOXO1_3	-0.007912032	0.265465114
FOXO1_2	-0.034122959	0.092832473
POU4F3_1	0.358229742	0.56394152
ATF4_1	0.127826905	0.324165768
POU4F3_2	0.377932007	0.599619151
ATF4_2	-0.125105038	0.205940506
ATF4_3	-0.164734999	0.178260385
SMAD_2	0.162559767	0.18312405
MEIS2_4	0.253824772	0.518489494
MEIS2_2	0.425339307	0.723420531
MEIS2_1	0.235156162	0.464616057
HMGA1_2	0.1179138	0.19380604
HOXA10_2	0.065821441	0.349310323
HOXA10_3	0.248636265	0.539389072
HOXA10_1	0.224214538	0.415749691
CACD_2	0.146715716	0.086739963
CACD_1	0.062742681	0.088331202
HOXC4_1	0.426114297	0.735954996
BARX1_3	0.576036547	1.031302615
MYCN_1	-0.285503105	-0.223703941
MYCN_2	-0.196785788	-0.236537856
SOX10_9	0.236473022	0.215103155
SOX10_8	-0.035684215	0.01878878
SOX10_5	0.131689284	0.13514448
SOX10_4	-0.105776602	-0.103679956
SOX10_7	0.020217628	-0.000548459
SOX10_6	0.121085271	0.209692478
TLX2_1	0.567680583	0.768486806
TLX2_2	0.113881175	0.214654764
BARX1_1	0.230492185	0.464668623
BARX1_2	0.234769838	0.442025794
ELK4_2	0.059984939	0.303461101
ELK4_1	0.05439462	0.24230484
SOX10_3	-0.071099633	-0.062123158
TBX4_2	0.150808738	0.073242039
TBX4_1	0.21276486	0.032234344
NR4A_known2	0.177980927	-0.038034828
NR4A_known1	0.483869024	0.29098389
NR4A_known4	0.585660177	0.481808486
NR4A_known3	0.314427718	0.215535969
SOX14_4	0.070932203	-0.000434563
SOX14_2	-0.127145823	-0.072648454
SOX14_3	0.015071478	0.075223908
SOX14_1	0.097442922	0.139045775
ATF3_known9	0.145113446	0.526442792
ATF3_known8	-0.137073329	0.629544921
CLOCK_1	-0.338320688	-0.167139687
ATF3_known5	0.073471617	0.145087835
ATF3_known4	0.131454954	0.28990519
ATF3_known7	0.152679615	1.101799367
ATF3_known6	0.121656332	0.648641978
DBP_3	-0.014624119	0.105909659
DBP_4	0.111454803	0.234559632
DBP_2	-0.123139746	-0.021661099
ONECUT2_1	0.336616493	0.43524785
ZNF691_1	-0.156700857	-0.159205854
NKX2-5_2	0.423343302	0.564289162
ATF3_known1	0.030268095	0.662185903
NKX2-5_3	0.196789445	0.206006148
ATF3_known3	-0.267594975	0.43501652
YY2_2	0.058946729	0.26931447
YY2_1	-0.060568486	0.172188989
NKX2-5_5	0.282378115	0.270683054
FOXJ3_8	-0.092445335	-0.074570517
FOXJ3_7	-0.008041493	0.261288746
FOXJ3_1	-0.082963515	0.09263844
FOXJ3_2	0.051085404	0.33733135
FOXJ3_3	-0.058491572	0.020503633
FOXJ3_4	-0.192023806	-0.127954579
HOXD12_1	0.172682097	0.497740237
FOXJ3_5	-0.118442056	-0.111044574
HOXD12_2	0.148787596	0.386150928
FOXJ3_6	-0.060908682	-0.014914467
HOXD12_3	0.226757136	0.588862926
TATA_known1	-0.034869455	0.114179264
TATA_known3	-0.146701358	-0.102645522
TATA_known2	-0.061866132	0.215616865
TATA_known5	-0.064217448	0.265765571
SP4_2	-0.321832939	0.464928783
TATA_known6	-0.301975585	-0.342096951
SP4_1	-0.14423896	0.457131142
ARHGEF12_1	-0.137416799	-0.286176069
RAX_1	0.487770871	0.841287007
SOX21_2	-0.030315497	-0.058036966
SOX21_3	-0.123802054	-0.073067274
SOX21_1	0.054053987	0.105562229
RAX_2	0.655431231	1.079483877
HOXC11_5	0.159940811	0.490429481
FOX_1	-0.071025653	0.065892986
DLX4_1	0.488724259	0.750779045
DLX4_2	0.612829282	0.92179998
TP63_1	-0.01380363	0.271837618
HOXC11_4	0.07623256	0.36937936
FOXC2_1	0.035212305	0.100924134
HOXC11_3	0.161410374	0.459301738
FOXC2_2	-0.062273844	0.086995619
SP8_1	-0.143746776	0.282027648
HOXC11_2	0.019848405	0.2216221
CEBPD_1	0.254245313	0.428994392
FOXC2_3	-0.152782133	0.017074223
SOX21_5	0.021276196	0.103169901
HOXC11_1	0.101187248	0.286908093
CEBPD_2	0.281665565	0.627179562
SOX21_4	0.096600386	-0.019933695
ARID5A_1	-0.074123857	-0.126863157
POU3F2_6	0.202733124	0.461357321
ZNF232_1	0.034833502	0.060227725
MEIS1::HOXA9_1	0.150493435	0.445565555
MEIS1::HOXA9_2	0.192273421	0.46299527
ETV5_1	0.127437621	0.310429969
HINFP_4	0.415630762	-0.177045076
HINFP_2	0.377264878	-0.244745591
HINFP_3	0.299714697	-0.12333624
HINFP_1	-0.080744647	-0.408039368
NR2C2_known1	0.207440535	0.23776958
SREBP_known2	0.116653723	-0.019529172
SREBP_known1	-0.120441476	-0.172166634
SREBP_known6	-0.015124318	0.105641969
ZNF8_1	0.053143963	-0.539890763
KLF13_1	-0.245385297	0.107587643
SREBP_known5	-0.01114879	0.05518427
CCDC6_1	0.177296656	0.231555788
SREBP_known4	-0.022416907	-0.216361469
POU3F2_5	0.227341159	0.38640921
POU3F2_4	0.370277599	0.687151036
POU3F2_3	0.168214059	0.411670435
POU3F2_2	-0.086265373	-0.045628677
POU3F2_1	0.175239585	0.207771525
E2F8_1	0.185903159	0.367244015
ZBTB7C_1	0.138710968	-0.150558353
HOXD9_1	0.164163983	0.4694333
HOXD9_2	0.096354368	0.382829228
HOXD9_3	0.183845464	0.530605778
CPHX_1	0.004184973	0.095565102
TFAP2B_1	0.146941444	0.309221984
TFAP2B_2	0.107399239	0.14248757
TFAP2B_3	0.138538988	0.376954192
TFAP2B_4	0.165043507	0.067646431
REST_known1	0.161270909	0.232808151
REST_known3	-0.07765082	0.190116615
REST_known2	0.156491431	0.314984401
REST_known4	-0.06075344	-0.266882373
ZBTB14_3	-0.350060401	0.640104595
ZBTB14_1	-0.080740931	0.263902275
NFE2L2_2	0.079650872	0.31336617
NFE2L2_3	0.076248322	0.455665593
NFE2L2_1	0.035335832	0.122918614
ZBTB18_1	0.313837701	0.556855017
ZBTB18_3	0.234252139	0.501013069
ZBTB18_2	0.374561487	0.734702065
PHOX2A_2	0.329228682	0.644475407
PHOX2A_1	0.407151579	0.702225454
SCRT2_1	0.108398836	0.029382389
TCF7L2_known1	0.319864353	0.318492553
TCF7L2_known4	0.358177098	0.486384624
TCF7L2_known5	0.354545099	0.387807392
TCF7L2_known3	0.295568281	0.3971861
TCF7L2_known6	0.346524113	0.383928104
TCF7L2_known7	0.332072123	0.360790059
GATA_known20	0.115296114	0.230959184
GATA_known21	-0.038915977	0.124357896
GATA_known22	0.015152919	0.191521679
YY1_known5	0.030651334	0.194592847
YY1_known7	0.031191388	0.080047944
SP100_1	-0.030762199	0.087155816
DMBX1_1	0.266860286	0.474070957
HOXA7_3	0.390575825	0.803586352
HOXA7_2	0.467945757	0.768017845
HOXB7_1	0.299311035	0.587304375
HEY2_1	-0.075652419	-0.299190609
HEY2_2	-0.257621379	-0.565938127
NEUROD2_1	0.200193014	0.715476703
NFIB_1	0.057311254	1.127000359
YY1_known4	0.016993781	-0.005455797
EGR1_known11	-0.262981736	0.271429096
YY1_known3	0.353074648	0.706245152
EGR1_known10	0.210434196	0.210193764
YY1_known2	0.078545162	0.199387509
YY1_known1	-0.005080728	-0.051674763
EGR1_known12	0.191199133	0.376596594
ETV2_1	0.125073233	0.396848338
ETV4_2	0.085153442	0.225093227
GATA_known19	0.001608673	0.151503748
GATA_known18	-0.04019338	-0.015472722
GATA_known17	0.033417656	0.08138023
GATA_known16	-0.045572269	-0.028572742
GATA_known14	0.23121941	0.359539062
TBX20_4	0.261663544	0.15618977
GATA_known15	-0.015819085	0.18079857
TBX20_3	0.203820726	0.102130797
TBX20_5	0.081410342	0.035714769
GATA_known10	0.012434261	-0.02633789
TBX20_2	0.119506494	0.080528411
TBX20_1	0.15569025	0.131063033
TFEC_1	-0.234963106	0.000686268
HOXB3_1	0.477108653	0.697323354
HOXB3_2	0.573656296	1.039587308
HF1H3B_1	-0.025446194	0.158528853
OBOX1_1	0.118496871	0.421159857
DLX5_2	0.403441151	0.540267899
EGR1_known6	0.049229822	0.386749222
EGR1_known5	-0.013477855	0.243746518
STAT_known6	0.144948572	0.066614073
EGR1_known8	-0.091012117	0.23523722
EGR1_known7	0.148229446	0.280035619
STAT_known4	0.146358323	0.077650095
DLX5_1	0.666865753	1.008801869
STAT_known3	0.276988702	0.480588206
EGR1_known9	-0.139032793	0.153982572
STAT_known2	-0.051478785	0.381630152
STAT_known1	0.197060766	0.334692817
LHX2_3	0.441243992	0.749408006
LHX2_2	0.508117658	0.849256469
LHX2_1	0.405772367	0.719921621
EGR1_known1	-0.243205044	0.280246829
EGR1_known2	0.274278199	0.340281133
EGR1_known3	-0.023014762	0.00186926
EGR1_known4	-0.051491554	0.239190504
EN2_4	0.758446269	1.121556471
EN2_2	0.46985844	0.806787169
EN2_3	0.691962463	0.951458017
EN2_1	0.439344716	0.708384822
TOPORS_1	-0.052998065	-0.208845836
STAT_known9	0.104374599	0.089719607
OBOX5_2	0.218522458	0.411243433
PKNOX2_3	0.1674987	0.437592563
OBOX5_1	0.224571194	0.404083669
PKNOX2_1	0.361827645	0.673059844
PKNOX2_2	0.121102748	0.353907345
FOXJ2_3	-0.041870812	0.017369472
FOXJ2_2	-0.110086993	-0.132586162
FOXJ2_1	-0.079103401	0.00474822
FOXJ2_5	-0.182141415	-0.196733686
FOXJ2_4	-0.005877549	0.289593015
LMX1A_1	0.388854887	0.711038604
LMX1A_2	0.361856944	0.681585872
HOXC8_1	0.418294951	0.736694818
ZIC3_4	0.100468655	0.291847061
ZIC3_3	0.080813334	0.216135693
HOXB13_1	0.168191345	0.392716391
ZIC3_2	-0.176218549	-0.170373673
ZIC3_1	0.223332498	-0.010969659
HOXB13_3	0.035827732	0.485403764
HES5_1	-0.18475656	-0.36324035
ONECUT1_1	0.216188083	0.303342861
HOXB13_2	0.107238038	0.329712526
ZNF652_1	0.046304929	0.30197757
ONECUT1_3	0.464952411	0.628197707
ONECUT1_2	0.357679172	0.516753158
ESR2_1	0.180470166	-0.103215186
PAX5_known4	0.0763362	0.307470792
PAX5_known5	0.225274129	0.680577687
PAX5_known2	0.038845731	0.161289318
PAX5_known3	0.259465752	-0.113319304
SPIB_2	-0.035499748	0.227351219
HOXA9_1	0.249701089	0.503433796
MYBL2_2	0.274018975	0.474411974
MYBL2_1	0.423373898	0.357117915
E2F_known30	0.32495772	0.316802378
E2F_known28	0.282307894	0.575664861
EGR4_1	0.301181733	0.39164836
SP1_known1	-0.095236718	0.128263557
E2F_known27	0.322503806	0.616052256
EGR4_2	-0.025309906	0.1425583
NKX2-1_1	0.145639226	0.031483638
E2F_known26	0.270748149	0.372280673
NKX2-1_2	0.078922796	-0.000641402
SP1_known3	-0.069857947	-0.048989305
E2F_known25	0.01549675	0.186073752
NKX2-1_3	0.339757195	0.303409122
SP1_known2	-0.147584935	0.483355559
SP1_known5	-0.13731211	0.462839504
SP1_known4	-0.127487318	0.381220917
E2F_known29	0.257381988	0.335401968
SP1_known6	-0.10339177	0.531151632
MYBL2_3	-0.170016426	0.128958069
OTX2_2	0.20397477	0.58967509
MYBL2_4	0.170515438	0.421883774
OTX2_3	0.232656787	0.438121932
OTX2_1	0.30407217	0.441302811
PAX2_2	0.063440514	0.195565562
PAX2_1	0.022062673	0.183387934
DMRT2_1	-0.048769167	-0.064377299
ELK3_1	0.260821157	0.389881695
ELK3_2	0.158481217	0.293936042
ATF3_known16	-0.153122142	0.356561568
ATF3_known15	0.334174086	1.092280677
ATF3_known12	-0.14054883	0.691604018
ATF3_known14	-0.233753549	0.365326913
ATF3_known13	0.241327816	1.0164007
E2F_known20	-0.295898481	0.30574775
E2F_known21	0.540586107	0.702839541
E2F_known22	0.030826692	0.664999848
ATF3_known10	0.311856544	0.505662475
E2F_known23	-0.343067129	0.486205886
E2F_known24	0.12575335	0.29107114
E2F_known17	-0.129871601	0.641038513
E2F_known16	-0.145909713	0.267266363
ZNF75A_1	0.065654458	0.169666155
E2F_known19	0.423834089	0.22664031
E2F_known18	0.046885724	0.522993182
TFE_1	-0.157395144	-0.186271035
NKX3-2_2	0.079089022	0.189047315
DMRTA2_1	-0.147525474	-0.164748294
NKX3-2_3	0.402919753	0.550259457
E2F_known12	-0.236781139	1.061826313
E2F_known13	0.060064733	0.293945069
E2F_known10	0.136286649	0.406031076
E2F_known11	0.118386087	0.485754134
OLIG1_1	0.155926874	0.591027122
NKX3-2_1	0.189912755	0.225833007
HERPUD1_1	0.264388364	0.647251432
HSFY2_3	-0.154926022	-0.047092435
HSFY2_2	0.198395405	-0.175254298
HSFY2_1	0.105145965	0.166763845
BPTF_1	0.03956371	-0.006964978
VSX1_1	0.36057961	0.692351368
VSX1_4	0.494138925	0.839317152
VSX1_3	0.767257984	1.140791223
GRHL1_2	0.146416803	0.367161325
GRHL1_1	0.161994057	0.429917905
GRHL1_3	0.154205722	0.160897226
CDX2_1	0.128684565	0.330932193
CDX2_3	0.069606621	0.437243909
CDX2_2	0.12969771	0.441293768
SOX1_3	0.035999523	0.099049237
SOX1_2	-0.166239809	-0.112181423
SOX1_5	0.045566868	0.03142478
SOX1_4	0.067828515	0.045115019
SOX1_1	0.11987796	0.132754712
PLAGL1_1	-0.173868526	-0.294543581
OTX_1	0.432229209	0.665484134
MIXL1_1	0.484375336	0.850995249
IRX6_1	-0.398393381	-0.529177672
POU3F1_3	0.207701221	0.333314355
POU3F1_1	0.277877857	0.482043887
POU3F1_2	0.138156446	0.366842942
MEF2_known2	0.217266231	0.505775196
MEF2_known3	0.229355304	0.534702003
MEF2_known1	0.064032646	0.16562348
MEF2_known6	0.067688764	0.181298722
MEF2_known7	-0.020589683	0.166506094
MEF2_known4	0.130934367	0.336883625
MEF2_known5	0.04811076	0.201593264
PBX3_known1	0.296414238	0.522554254
MEF2_known9	0.142789292	0.362938509
MEF2_known8	0.188578627	0.286697481
HIC2_1	-0.168385493	-0.478414136
E2F_known7	0.046215654	0.446407353
ESRRB_1	0.575879564	0.315905284
GBX1_3	0.611096566	0.935081287
ESRRB_2	0.50092539	0.280785535
E2F_known9	0.125568373	0.844366122
SP1_known9	-0.192180381	0.226262566
SP1_known8	0.007889889	0.382133975
HSF2_2	-0.031233539	-0.449054667
HSF2_1	0.011518055	-0.149843334
GBX1_2	0.530560724	0.864906036
E2F_known3	-0.236781139	1.061826313
GBX1_1	0.408025519	0.595599571
E2F_known4	-0.22461434	0.638830508
PAX2_4	0.318972081	0.650772348
E2F_known1	0.248349956	0.364362614
EMX2_3	0.234134989	0.483414102
EMX2_1	0.408927557	0.769977299
EMX2_2	0.786742381	1.246794349
HIF1A_2	-0.079947298	-0.1160126
HIF1A_1	-0.363814185	-0.2275029
LBX2_2	0.468939245	0.729578646
LBX2_1	0.335509344	0.651761345
LBX2_3	0.63261022	1.027261002
MLX_2	-0.163666862	0.189202862
HBP1_1	-0.231143092	-0.353588245
PAX6_1	0.237875281	0.406975922
PAX6_2	0.140210644	0.031752116
PAX6_3	0.1663862	0.344680073
PAX6_4	0.400883303	0.650381656
GSC_2	0.466825262	0.797552526
NKX1-2_1	0.30755574	0.580325153
PAX6_5	0.072830772	0.6368005
GSC_1	0.348784231	0.670073264
HLTF_1	-0.293380281	-0.192046006
HNF4_known17	0.006693071	0.039330499
FOXO6_1	-0.166663133	-0.121711305
HNF4_known18	-0.014734714	-0.052721174
HNF4_known15	0.086921218	-0.056468986
FOXO6_3	-0.061276957	0.15392222
HNF4_known16	0.027272031	0.046379554
SEF1_1	-0.078813288	-0.034865799
HNF4_known13	0.165410503	0.089683412
HNF4_known14	0.213473295	0.247311616
HNF4_known12	0.267709304	0.05817641
HNF4_known19	0.312430369	0.331717001
HNF4_known20	0.020805359	0.047239293
HNF4_known21	0.246158678	0.300248688
HNF4_known26	0.392679287	0.319780031
HNF4_known22	0.114984236	0.090101666
HNF4_known23	0.357892899	0.360495887
TBR1_2	0.296043079	0.265541989
HNF4_known24	0.35205227	0.325887121
HNF4_known25	0.147346861	0.132362386
DLX1_2	0.528444786	0.724151798
DLX1_3	0.742472138	0.955977238
IRX5_1	-0.383037959	-0.447720672
IRX5_2	-0.12371349	-0.042400189
GSC2_1	0.467551737	0.694679583
DLX1_1	0.350714524	0.563755217
SOX5_1	-0.064582364	0.023196179
TFAP2E_1	0.284148728	0.72962465
SOX5_3	0.022536568	0.066931577
HLF_2	-0.099425454	0.156098771
HLF_1	-0.076745389	0.040281767
NFAT5_1	0.141239741	0.20905631
HLF_4	-0.057437282	0.142535041
HLF_3	-0.041580524	0.155883647
MYC_known11	-0.194540629	-0.204586857
MYC_known15	-0.37365961	-0.391038471
ELF4_1	-0.023271217	0.361920661
MYC_known14	-0.093661149	-0.246867041
MYC_known13	-0.388148224	-0.51837257
SOX9_3	0.009647709	0.127303084
SOX9_2	0.024010882	0.108296765
SOX9_5	0.055352122	0.005875459
SOX9_4	-0.173485796	-0.116861434
SOX9_7	0.024860989	0.029436354
SOX9_6	0.042661947	0.034451766
LHX8_3	0.754282605	1.079718896
SOX9_9	0.056174658	0.081429827
LHX8_4	0.305844631	0.431055571
SOX9_8	0.079779662	0.010136175
SOX13_1	0.040402456	0.083401342
OLIG2_1	-0.075201988	0.352081212
OLIG2_2	0.093427909	0.665326393
POU5F1_known1	0.108372837	0.161768419
POU5F1_known2	0.1714706	0.328967424
POU5F1_known3	0.085323859	0.307743751
POU5F1_known4	0.029632525	0.283189444
POU5F1_known5	0.073566748	0.142977985
LHX8_2	0.532140034	0.84623569
LHX8_1	0.642793551	1.050641222
HMX1_1	0.33145585	0.621913777
HMX1_2	0.224489336	0.467882682
SOX9_1	-0.01884664	0.031798957
BARHL2_6	0.455063497	0.758796924
BARHL2_7	0.230516514	0.374369094
BARHL2_4	0.332182885	0.457857307
STAT_known14	0.091923782	0.08720401
ZBTB7A_known4	-0.053333319	-0.11615252
BARHL2_5	0.093102543	0.23694278
SMAD4_1	0.167028894	0.354129572
SPZ1_2	0.054011604	0.085676286
SPZ1_1	0.091869584	0.083740416
NFATC1_3	0.064806586	0.26821589
NFATC1_2	0.184039656	0.160866753
MEIS1_2	0.265111813	0.480704477
MEIS1_3	0.386640134	0.576833494
MEIS1_1	0.192380291	0.327334514
KLF16_1	-0.150313727	0.423456035
ZBTB7A_known2	-0.108987423	-0.03081712
BARHL2_3	0.472010834	0.768054189
ZBTB7A_known3	0.229983094	-0.195288615
FOXP1_1	-0.029786139	-0.072539704
BARHL2_2	0.230536597	0.264465286
BARHL2_1	0.27358266	0.521004669
ZBTB7A_known1	-0.141651582	-0.194005458
MYC_known16	-0.192879754	-0.431176207
MYC_known19	-0.369527343	-0.322375522
MYC_known18	-0.290470929	-0.211997109
ZNF524_2	-0.135620598	-0.432652894
MYC_known20	-0.196695982	-0.200573434
MYC_known21	-0.308521707	-0.382393118
MYC_known22	-0.424087441	0.169326888
AP3_1	0.174299362	0.151517734
TGIF2LX_1	0.115624471	0.492835398
ZNF524_1	-0.01969197	-0.369005112
ATOH1_1	-0.0275618	0.439312401
FOXG1_2	-0.07244146	-0.166776658
FOXG1_3	-0.047926403	-0.003051365
FOXG1_4	-0.054582261	-0.136648564
TBR1_1	0.2951151	0.18158366
FOXG1_1	-0.017480568	0.023167909
HLX_1	0.188130861	0.331190539
VAX1_1	0.511889248	0.820843667
VAX1_2	0.67154288	1.215395295
CEBPA_2	0.499595838	0.581264694
SOX17_4	-0.152357702	-0.093858153
CEBPA_1	-0.027742795	0.145989943
SOX17_3	0.138129919	0.208955929
SOX17_2	-0.128924746	-0.172911822
MEOX1_2	0.546487028	0.934995785
MEOX1_1	0.482977	0.835446416
SOX17_5	0.079376969	0.114526234
PDX1_1	0.222835397	0.306913492
HOXB2_1	0.568207748	1.071099599
NKX2-2_1	0.005321612	0.05772078
RUNX1_4	0.089643249	0.069377858
NKX2-2_2	0.196722864	0.188298269
RUNX1_3	-0.010407999	-0.031830392
SHOX2_3	0.603378458	1.008978449
RUNX1_6	0.014366759	0.005520382
RUNX1_5	0.041912484	-0.015244095
RUNX1_8	-0.012144285	-0.065188573
HES1_1	-0.016635073	-0.206766827
ZBTB12_1	-0.306352922	-0.775670096
RUNX1_9	0.220938096	0.391306778
RUNX1_2	-0.0482811	-0.097284608
RUNX1_1	0.076141685	0.041937023
SHOX2_1	0.58071341	1.017705507
HOXD11_1	0.069451478	0.343702123
TFAP4_6	0.21211796	0.759564902
HOXD11_3	0.138654291	0.406907921
TFAP4_5	0.094818461	0.529693202
HOXD11_2	0.067542031	0.308756965
TFAP4_4	0.358729876	1.178149002
NFIA_1	0.065355019	0.996104273
TFAP4_3	0.165519162	0.384010945
TFAP4_2	0.055777545	0.508927435
ISX_4	0.557511237	0.942463656
ISX_3	0.411372843	0.74499627
ISX_2	0.3221995	0.615895162
ISX_1	0.544382054	0.774150274
NR2E1::NFIC_1	0.163021058	0.922302969
DMRT1_1	-0.147225788	-0.108072773
HOXC12_1	0.007379384	0.44138192
HOXC12_3	0.193243318	0.462521792
HOXC12_2	0.085866718	0.356039398
ASCL2_2	0.252136136	1.132956635
PDX1_5	0.469179996	0.751802758
PDX1_4	0.389694838	0.696033841
PDX1_2	0.381647083	0.563098154
PDX1_6	0.508501357	1.081641395
ZIC1_2	-0.218176274	-0.356360465
IRF_known15	0.056363265	0.185804144
HOXD3_2	0.513918359	1.04469186
ZIC1_3	0.059817083	0.214809165
IRF_known14	0.19046975	0.245534468
HOXD3_1	0.462937134	0.790414099
IRF_known17	0.148672896	0.199481884
IRF_known16	0.16376094	0.105697362
IRF_known11	0.047992758	0.176853882
IRF_known10	0.242270373	0.293995614
IRF_known13	0.108766833	0.058456912
RFX7_1	0.283685145	1.377217838
IRF_known12	0.269691412	-0.014895456
MEF2D_1	0.136999189	0.415223186
IRF_known19	0.11178462	0.204424073
IRF_known18	0.293088213	0.319850091
RFX2_3	0.394753126	1.775050936
RFX2_4	0.505805048	1.300035238
RFX2_1	0.43173316	1.76185496
RFX2_2	0.368559342	0.943562206
GFI1B_1	0.215846192	0.398150406
TEAD1_2	0.092618773	0.395657624
TEAD1_3	0.011697794	0.40899947
HOXA4_2	0.408303042	0.708449763
OBOX6_1	0.189167023	0.459699248
TEAD1_4	-0.065791045	0.026502909
IRF_known20	0.123149347	0.319931448
ZIC1_1	0.309937542	-0.100525102
BHLHA15_1	0.130616747	0.540048121
AP1_known1	0.171260781	0.350055161
AP1_known2	0.084652014	0.395298421
AP1_known3	0.069370873	0.619701149
AP1_known4	0.18225277	0.50680073
AP1_known5	0.263174276	0.577843509
AP1_known7	0.069324861	0.374063943
AP1_known6	0.214517566	0.785519892
AP1_known9	0.141684058	0.575029155
BHLHE41_1	-0.321463159	0.048961237
AP1_known8	0.047323252	0.36090007
BHLHE41_2	-0.556034369	-0.021393693
MSX2_1	0.587309662	0.834366582
MSX2_2	0.450323321	0.751190444
MSX2_5	0.376398129	0.603538427
MSX2_3	0.34811224	0.605201207
MSX2_4	0.391911719	0.710542927
BHLHE23_1	-0.008826788	0.490970469
E4F1_1	-0.16793228	-0.212982783
RARA_2	0.296342987	0.162005571
RARA_1	0.491076279	0.326612591
RARA_4	0.397168248	0.295023299
RARA_3	0.252088925	0.185900067
RARA_6	0.334534264	0.162888138
RARA_5	0.261095115	0.189984331
RARA_8	0.213959469	0.007063167
RARA_7	0.291499666	0.182486929
ZBED1_1	-0.113886826	-0.785356871
RARA_9	0.330878864	0.315603497
IRF_known21	0.071013338	0.197015567
PHOX2B_1	0.44412549	0.705835643
PHOX2B_2	0.320101323	0.651306485
PHOX2B_3	0.376126969	0.69392743
PRDM1_known2	0.055313376	0.149069408
DDIT3::CEBPA_1	0.01154718	0.189030266
ELF1_known1	0.064236947	0.218463767
BACH1_1	0.002558527	0.623104358
PRDM1_known1	0.082584858	0.182852518
DDIT3::CEBPA_2	-0.042006706	0.001589423
ELF1_known2	-0.209664035	0.17968009
ELF1_known3	-0.153470686	0.117327915
DLX6_1	0.574252625	0.843755103
PKNOX1_2	0.132902983	0.407581724
PAX1_2	-0.000653959	0.542576567
PAX1_1	-0.058859025	-0.187436626
PKNOX1_1	0.321116269	0.533194719
HOXD8_2	0.678298053	1.080467759
ETV1_1	0.027889333	0.128869238
HOXD8_1	0.141020414	0.323188033
GMEB1_1	-0.480688761	-0.105245807
OSR2_1	0.030412654	0.033212718
SPIC_2	0.021209403	0.157870975
SPIC_1	-0.01681156	0.044531368
ZIC2_2	-0.193359429	-0.303950312
ZIC2_1	0.089344751	-0.125658651
ZSCAN4_1	-0.479302414	-0.220127581
CEBPE_1	0.237061176	0.611287449
KLF12_2	-0.116768122	-0.095012059
ESRRA_known10	0.194809452	-0.003306978
ESRRA_known11	0.467367018	0.200684988
IKZF3_1	-0.14529806	-0.06443594
E2F7_1	0.203048316	0.425134511
ZSCAN4_2	-0.725111185	-0.494473632
ZSCAN4_3	-0.282143492	-0.146352293
PATZ1_1	0.005730491	-0.061385652
RBPJ_2	-0.070871728	0.252751016
RBPJ_1	-0.024537386	0.091266287
ZKSCAN3_1	-0.221315903	-0.386005526
GTF2I_1	-0.008995252	-0.016462112
TCF12_known1	0.342385205	0.859900178
MYOD1_1	0.347690553	0.561138946
MYOD1_2	0.254335155	0.079194984
MYOD1_3	0.268792172	0.250074061
REL_1	0.116687179	0.525552362
REL_2	-0.038377401	0.386282796
EN1_2	0.047775262	-0.052536049
NANOG_known1	0.286445711	0.420948111
EN1_6	0.718606982	1.089789009
EN1_5	0.257024816	0.552158587
LHX5_1	0.432639134	0.766219685
EN1_4	0.543977438	0.988678092
EN1_3	0.427660809	0.682228631
EN1_7	0.300293567	0.628953568
LHX1_1	0.370081546	0.692514231
RUNX_1	0.018488463	0.215000759
CREB3L1_3	-0.079658334	-0.063257874
CREB3L1_4	-0.151340021	0.139966725
CREB5_1	0.010286159	0.579985375
ESRRG_1	0.522693733	0.407356432
SNAI2_1	0.262608921	0.166273419
ESRRG_3	0.524299018	0.324477634
ESRRG_2	0.348131394	0.185640656
CREB3L1_2	-0.059035859	-0.225724131
CREB3L1_1	0.079901793	0.129603764
NKX3-1_1	-0.152953156	-0.267598233
NKX3-1_4	0.088323439	0.171828169
NKX3-1_3	0.103380198	0.145152734
NKX3-1_6	0.232995116	0.368340235
NKX3-1_5	0.237741235	0.351035469
RUNX_2	0.100726661	0.197519409
MAF_known10	0.167784741	0.444920753
PRRX1_2	0.547682394	0.987332209
MAF_known12	-0.028276898	0.353872403
MAF_known11	0.012902288	0.388841257
PRRX1_4	0.365895036	0.713555315
PRRX1_1	0.439928103	0.804940795
TEAD4_1	0.077853808	0.410681535
GLIS1_1	0.135863809	-0.177566676
BARHL1_1	0.350841187	0.6304734
SPI1_known3	0.050153951	0.327812805
BARHL1_2	-0.033813876	-0.040959668
SPI1_known4	-0.031993387	0.116286012
BARHL1_3	0.483004797	0.812495868
SPI1_known1	0.008190659	-0.02348246
BARHL1_4	0.20358773	0.383323403
HOXA11_3	0.162829427	0.508088362
HOXA11_2	0.197087256	0.351273326
HOXA11_1	0.064621739	0.283411462
HOXB6_1	0.343759865	0.577460517
NKX2-6_1	0.19018808	0.195124989
IRF6_1	0.216919257	0.010584751
LMO2_1	0.14692899	0.007852719
LMO2_2	-0.013101736	0.019400244
OBOX2_1	0.159771563	0.401941381
ARNTL_1	-0.273521442	0.15454927
NR1H_2	0.215727824	0.126111278
NR1H_3	0.241521583	0.157246591
CUX1_10	0.146334347	0.188079661
NR1H_1	-0.000469369	-0.09835404
WT1_1	0.043723692	0.04198202
DUX4_1	0.204544249	0.198635611
UNCX_5	0.575269397	1.026745943
UNCX_1	0.48740368	0.840164478
UNCX_2	0.280752128	0.579719326
UNCX_3	0.539326952	0.965334187
IRX4_1	-0.308960606	-0.38219818
UNCX_4	0.334435507	0.661923066
EP300_known1	-0.006780871	0.092896907
NR6A1_1	0.273060333	0.032556843
DMRTA1_1	-0.054418605	-0.030878758
FOXN1_1	-0.179026266	0.149496021
GBX2_4	0.650624577	1.062557828
GBX2_5	0.511805205	0.882297408
GBX2_2	0.501475184	0.859821363
GBX2_3	0.174535098	0.46091959
GBX2_1	0.584391627	0.961025413
MEF2_known12	0.219093727	0.526925438
MEF2_known11	0.167501543	0.439129316
MXI1_known1	-0.027430376	-0.264849923
CEBPB_known10	0.216923458	0.616482219
MEF2_known10	0.152767205	0.361760158
TCF7_2	0.29064887	0.345490154
TCF7_1	0.242809515	0.288051045
DBX2_1	0.236100058	0.416754135
SOX4_2	-0.001087085	0.067786964
TFCP2_4	0.144750656	0.31032508
SOX4_1	0.104560802	0.128664347
TFCP2_5	-0.007420301	0.04918333
TFCP2_1	-0.10621154	-0.054840521
TFCP2_3	0.145937104	0.075308107
DLX2_1	0.26264821	0.487038293
DLX2_2	0.703089037	1.050305073
ISL2_2	0.283328217	0.490223873
ELF3_1	0.164673204	0.244358955
TEF_2	-0.0061555	0.100120398
ISL2_1	0.308406999	0.494287979
ELF3_2	-0.035094382	0.297401807
TEF_3	-0.137823114	0.008425353
ZBTB33_known1	0.103228055	0.28576898
ELF3_3	0.012735929	0.156122613
TEF_1	-0.136158021	-0.034304058
SOX8_8	0.04265326	0.15538238
SOX8_7	-0.049683138	-0.023808203
SOX8_9	0.117068013	0.134734694
SOX8_4	-0.073552186	-0.065780193
SOX8_3	0.112514257	0.189886317
SOX8_6	-0.018935106	-0.003824044
SOX8_5	0.122110608	0.061620418
CRX_1	0.285500221	0.491803206
SOX8_1	0.054508045	0.068271582
SOX8_2	-0.209825214	-0.166758191
HMX2_2	0.314781121	0.542222755
ATF6_1	0.108278509	0.114585964
HMX2_1	0.21411631	0.45073711
CRX_2	0.206912405	0.503586424
CBX5_1	-0.012883459	-0.007917487
MEOX2_2	0.394415636	0.662080418
NFIL3_3	0.012116053	0.1727764
MEOX2_3	0.050734363	0.099046768
GCM1_1	-0.15970691	-0.171411766
MEOX2_4	0.472676252	0.812149716
GCM1_2	0.134436657	-0.155610003
GCM1_3	-0.0931117	-0.263344821
GCM1_4	-0.118956857	-0.354624853
NFIL3_1	-0.057936979	0.031709281
MEOX2_1	0.443574406	0.833995761
NFIL3_2	-0.004537437	0.138442984
OLIG3_1	0.128418939	0.613336814
HOXA13_3	0.176950853	0.687884218
HOXA13_4	0.111070114	0.310285292
HOXA13_1	0.240937545	0.507218484
HOXA13_2	0.200048831	0.46009619
HOXA13_5	-0.133332117	0.25697574
PAX7_3	0.448653942	0.582539575
GLIS3_1	0.036549207	-0.008389252
PAX7_2	0.396668223	0.496477225
PAX7_1	0.459844708	0.758856232
SOX10_10	0.051847708	0.147876709
TBX19_1	-0.090328605	-0.071356027
RXRG_2	0.223035344	-0.184150048
RXRG_3	0.303665275	0.293620314
RXRG_1	0.196276808	0.234913353
ZNF713_1	0.055707745	0.093787648
GFI1_2	0.076580492	0.180774231
GFI1_3	0.24741204	0.366860889
GFI1_1	0.152913282	0.256864914
CPEB1_1	0.509181934	0.386608766
VAX2_1	0.469346466	0.82113575
VAX2_2	0.605265976	1.074455954
ZNF350_1	0.184842316	0.321179701
E2F2_1	-0.098105485	0.596520683
TBX2_2	0.368523305	0.300332762
TBX2_1	-0.006255382	0.18880172
E2F2_4	0.084538215	0.385939465
E2F2_3	0.22310899	0.450747379
E2F2_2	0.068462524	0.169536951
SOX18_4	0.080508834	0.090340027
SOX18_3	0.076256874	0.020226123
SOX18_2	-0.069350017	-0.02374661
SOX18_1	-0.07444944	-0.020717059
NKX2-3_3	0.197750806	0.256851851
NKX2-3_2	0.277410729	0.300760476
CUX1_6	0.301305946	0.312537572
CUX1_7	-0.114412833	-0.17539239
CUX1_4	-0.185236774	-0.294505416
MAFG_1	0.010944056	0.557355856
CUX1_5	0.509640555	0.196414372
HOXA5_2	0.337893733	0.5098289
RXRA_known2	0.084778008	-0.086345004
HOXA5_3	0.449477067	0.78036226
RXRA_known1	0.264144274	0.26040532
RXRA_known4	0.068345596	0.064373934
RFX5_known1	0.275185332	0.727471897
RXRA_known6	0.226990583	0.096830289
RFX5_known2	0.277450026	1.21779013
RXRA_known5	-0.005732606	-0.365821255
RFX5_known3	0.291136463	0.437197434
RXRA_known8	0.193492735	0.274832577
RFX5_known4	0.422578238	0.895787061
RXRA_known7	0.263696443	0.100992546
TGIF2_1	0.248147587	0.491526984
TGIF2_2	0.205148479	0.484377133
RARA_10	0.290838313	0.206828789
NKX2-3_1	0.055683876	0.133034256
HOXA5_1	0.202052898	0.337537896
RAR_1	0.209642492	-0.094988947
ZBTB49_1	0.231921253	0.208348011
JDP2_2	0.09420191	0.755320357
JDP2_1	-0.106839372	0.483882018
HOXA1_1	0.530724309	0.975078657
ZNF740_4	0.060352739	0.029050257
RXRA_known9	-0.047046876	-0.205747775
HOXD10_1	0.154096048	0.346791582
HOXA1_2	0.480505728	0.94831349
JDP2_3	0.101764701	0.480502045
MYB_1	0.362756463	0.369873763
JDP2_4	0.035771075	0.662698391
MYB_2	0.28861696	0.389776483
JDP2_5	0.022478599	0.455238568
MYB_3	0.158945365	0.306310394
JDP2_6	0.105355805	0.780314784
MYB_4	0.342191549	0.446994589
JDP2_7	0.10194925	0.545830599
MYB_5	0.241197116	-0.042816303
MYB_6	-0.081386701	0.114627104
ALX4_1	0.077510797	-0.041978356
ALX4_2	0.594570266	0.998014984
ALX4_3	0.434522857	0.787568085
ALX4_4	0.27241808	0.573687683
ESX1_1	0.405857958	0.703428998
ESX1_3	0.802531178	1.279933228
ESX1_2	0.738517029	1.154116499
ZBTB6_1	-0.155229513	-0.276402416
TFCP2L1_1	0.026344566	0.043381983
HOXC13_2	0.068074271	0.338477505
BHLHE22_1	0.004109473	0.500944174
HOXC13_1	0.075551927	0.334830556
HOXC13_3	0.040560221	0.54315495
POU4F1_1	0.348868955	0.493619292
RFX5_known9	0.49756487	1.733106766
HOXB9_1	0.213928344	0.501949732
FLI1_4	0.363965283	0.536603061
RFX5_known8	0.535162905	1.790487476
FLI1_3	0.062868219	0.165795055
RFX5_known7	0.485222195	1.090525386
FLI1_2	0.242508333	0.504446186
RFX5_known6	0.310974424	1.721201991
FLI1_1	0.17534105	0.371159876
RFX5_known5	0.371265782	1.38989292
CUX1_1	0.006482649	-0.003820374
MTF1_3	-0.131819605	0.130810928
CUX1_3	0.722472666	0.751067181
MTF1_1	-0.468803875	-0.104662673
MTF1_2	-0.396615777	-0.463677615
ERF_1	0.057903884	0.342668315
ETV7_1	0.164561331	0.477142909
BRCA1_known1	-0.070136933	-0.082787592
THRB_2	0.02231933	-0.327846998
THRB_1	0.136158594	-0.150477248
RFX3_4	0.297300843	1.621922834
RFX3_2	0.398677788	1.725819302
THRB_3	0.04322814	-0.201249611
RFX3_3	0.363339943	0.952523828
RFX3_1	0.184470546	0.91712633
RHOXF2_1	0.386248712	0.669470998
AHR_1	0.097590033	0.09610254
AHR_2	-0.477740702	0.017315191
COMP1_1	0.122229088	0.126741799
POU3F4_2	0.047608568	0.322586066
POU3F4_3	0.240093057	0.442816234
POU3F4_1	0.380138866	0.587522513
PROX1_1	0.106515044	-0.074612064
PITX1_4	0.369552702	0.743293157
PITX1_3	0.184686708	0.395441892
MSX1_4	0.457083954	0.8807366
MSX1_5	0.52579559	0.830954193
MSX1_2	0.298591694	0.567992487
MSX1_3	0.32282657	0.568333779
MSX1_1	0.49557432	0.460301065
CLOCK::ARNTL_1	-0.326191503	-0.141992689
PITX1_2	0.390041431	0.670304966
PITX1_1	0.155339005	0.370219131
ZBTB16_1	0.034742217	0.066295864
RARB_4	0.209024915	0.170900239
NKX6-2_2	0.526436331	0.94151927
NKX6-2_1	0.223379635	0.261739064
RARB_1	0.312254626	0.220298129
NKX6-2_3	0.50366285	0.903383743
RARB_3	0.327146159	0.30352928
RARB_2	0.200426452	0.132756873
SOX12_1	-0.004973752	0.035162465
GATA_known1	-0.116394507	-0.344895082
GATA_known2	-0.32254532	-0.390124786
GATA_known3	-0.093737683	-0.118852982
GATA_known4	-0.090691419	-0.041397681
GATA_known5	0.245761436	0.311707277
GATA_known6	0.043524511	0.146885866
GATA_known7	-0.053116136	-0.115032318
GATA_known8	0.049178793	0.212140042
GATA_known9	0.166786371	0.086922503
NR5A1_1	0.460783756	0.158826735
NR5A1_2	0.501150959	0.211610253
RXRA_known12	0.282190298	0.288625296
RXRA_known13	0.178683911	-0.180478355
RXRA_known10	0.259705264	0.320449291
RXRA_known11	0.33815564	-0.100034692
DOBOX4_1	-0.247616669	-0.339676192
PTEN_1	-0.073959846	-0.079028114
RXRA_known14	0.292803545	0.2840875
RXRA_known15	0.268962711	-0.061736734
PAX4_1	-0.172134499	-0.061982589
MAF_known9	0.027657858	0.462036024
MAF_known8	0.15941594	0.39721167
MAF_known7	0.031737457	0.604329982
FOXD1_1	-0.053897846	0.225385378
MAF_known6	0.114617528	0.444787687
FOXD1_2	-0.247871064	-0.207409663
ALX1_5	0.316848718	0.622693334
NKX6-1_2	0.469536313	0.714949472
ALX1_6	0.319035246	0.646461111
NKX6-1_3	0.391931669	0.604619858
ALX1_3	0.50040017	0.905573464
NR1H4_3	0.221085636	0.212998795
ALX1_4	0.558951037	0.93924106
NKX6-1_1	0.201575174	0.425118557
NR1H4_2	0.115751563	-0.04584273
NR1H4_1	0.1418336	0.159712625
NKX6-1_4	0.477359451	0.826030123
NKX6-1_5	0.52928801	0.877064635
ALX1_1	0.201765758	0.280411275
ALX1_2	0.52888127	0.886782205
CDX_1	-0.109651026	-0.076655596
HDX_1	0.077266302	0.010072783
GMEB2_2	-0.368384648	-0.201634051
GMEB2_1	-0.085524676	-0.406281912
POU2F2_known1	0.047940042	0.25779252
GMEB2_4	-0.02962052	0.294353611
POU2F2_known3	0.26136551	0.449316549
POU2F2_known2	-0.090940697	-0.057924265
HNF1A_4	0.238986846	0.509264162
POU2F2_known5	0.172497425	0.279954424
HNF1A_3	-0.076810638	-0.079059032
POU2F2_known4	0.040405298	0.094573246
PROP1_3	0.294220845	0.614308856
POU2F2_known7	0.128968343	0.30212116
PROP1_2	0.278993219	0.584187958
POU2F2_known6	0.174078672	0.229748395
PROP1_1	0.445846973	0.787599504
POU2F2_known9	0.240187265	0.450900899
NR2F2_2	0.499712008	0.356447122
POU2F2_known8	0.173691686	0.316313135
HNF1A_2	0.037723077	0.028595463
HNF1A_1	0.170900608	0.355516017
TFE3_1	-0.370177551	0.316808676
OSR1_1	-0.046166604	-0.084456331
KLF4_1	-0.047393832	0.156162538
NR2F6_3	0.321043384	0.302508402
NR3C2_1	0.079214481	0.445272315
NR2F6_4	0.248483317	0.16937687
AHR::ARNT::HIF1A_1	-0.09558015	-0.046365405
NR2F6_1	0.34180322	0.324898772
NR2F6_2	0.314389115	0.314701302
FOXO3_5	0.022732414	0.30420629
NFY_known1	-0.0512135	-0.097765556
FOXO3_4	-0.202303063	-0.117535668
NFY_known2	0.129615083	0.208386292
TP73_1	-0.0629523	0.125808231
NFY_known3	0.000231459	0.39228014
NR2F6_5	0.282848329	0.274675603
FOXO3_6	0.027641189	0.176794496
NFY_known4	0.087013925	0.23539861
FOXO3_1	0.002161469	0.119949212
RREB1_2	0.096209538	0.039296831
RREB1_1	-0.035281253	-0.032513796
FOXO3_3	-0.226619705	0.075037038
FOXO3_2	0.034076745	0.05857912
ZEB1_known2	0.056932647	-0.263190807
ZEB1_known3	0.06709784	-0.312507181
ZEB1_known4	0.198187405	0.05892114
GTF2A_1	-0.168115172	0.022941815
ZEB1_known1	-0.141244391	-0.664450756
NFY_known6	0.012154366	0.406802381
NFY_known5	-0.041680647	0.07693048
LHX4_1	0.534546675	0.768885914
LHX4_2	0.407300651	0.703619789
AIRE_2	-0.03730521	0.01258922
EBF1_known4	-0.093305588	0.26338602
AIRE_1	-0.069340081	-0.111578474
IKZF2_3	0.000519158	-0.039309135
IKZF2_1	0.075543373	-0.077444174
IKZF2_2	-0.084712427	-0.105645783
EBF1_known2	0.0941428	0.402815333
EBF1_known3	0.009061424	0.425920274
ZNF143_known1	0.043470078	0.171662095
ZNF143_known2	0.019686141	0.102196248
BATF_known1	-0.016390811	0.375920378
HOXC6_1	0.268331715	0.554103863
BBX_1	0.178044864	0.158398318
SPDEF_5	0.176733037	0.153131951
SPDEF_6	-0.278532157	-0.155242401
SPDEF_3	-0.099582059	-0.013675229
SPDEF_4	-0.099681455	-0.103314858
SPDEF_1	0.026578854	0.09391998
SPDEF_2	0.017731171	0.157990623
SPDEF_7	-0.090764885	-0.073428194
NFKB_known11	-0.27355584	0.142920709
PLAG1_1	-0.030633619	-0.243672883
NFKB_known10	-0.129906117	-0.025606998
ITGB2_1	0.314315911	0.132443501
MAFF_1	0.171276045	0.658160701
ZSCAN26_1	-0.060200576	-0.034549477
POU6F1_1	0.216874456	0.283148308
POU6F1_3	0.38636723	0.595617925
POU6F1_2	0.501740133	0.779440817
RARG_2	0.398442788	0.355190141
RARG_1	0.260952278	0.230468896
EVX2_2	0.639705551	1.032400068
DPRX_1	0.17061957	0.360149674
DPRX_2	0.002338493	-0.010392948
EVX2_1	0.711019748	1.207102671
CTCF_known2	-0.232025297	2.00749559
RARG_9	0.271953654	0.137290689
CTCF_known1	0.061294214	1.751928455
RARG_8	0.37081853	0.295114782
RARG_7	0.366935415	0.309035932
ZNF784_1	0.035405789	-0.528928602
RARG_6	0.274168355	0.138236014
RARG_5	0.349887983	0.368305203
RARG_4	0.327371404	0.275560592
RARG_3	0.234893097	0.122344328
SRF_known6	-0.059367191	0.075420965
SRF_known5	-0.118713823	-0.00703233
SRF_known4	-0.07329927	0.049313104
SRF_known3	-0.084580083	0.114034733
VDR_2	0.125107152	-0.038685958
VDR_1	0.018800578	-0.149937674
SRF_known9	-0.219401721	0.059784695
SRF_known8	-0.133445763	0.066986432
SRF_known7	-0.186448048	-0.00533978
VDR_6	0.048436811	-0.090956856
VDR_5	0.124233581	0.020709084
VDR_4	0.113657963	0.045547133
VDR_3	0.060010445	-0.072918956
SRF_known2	-0.063620657	0.037051085
FOXF2_2	0.037742825	0.200423242
SRF_known1	-0.169702995	-0.109721189
FOXF2_1	-0.054301417	0.211641112
FOXA_known7	-0.095708931	0.081677015
FOXA_known6	-0.212519095	0.138841345
SMAD3_3	0.204154938	0.080070811
ZNF281_1	-0.075062191	0.203773226
ZNF384_1	-0.133147145	-0.104939399
SMAD3_1	-0.020033165	-0.111752983
SMAD3_2	0.115113578	0.147921101
HAND1_2	0.106491952	0.150290949
HAND1_1	0.090525241	0.22695298
BSX_1	0.420493337	0.717675842
BSX_2	0.45978827	0.785198912
FOXA_known4	-0.084423665	0.081173128
FOXA_known5	-0.103666691	0.257202142
FOXA_known2	0.051279264	0.183610554
FOXA_known3	-0.082732449	0.07567972
FOXA_known1	0.043412392	0.188916847
ZNF410_1	-0.101812751	-0.223205751
ZNF410_2	-0.118922926	-0.10140055
PRRX2_1	0.333191718	0.616844171
PRRX2_4	0.422891537	0.78880083
PRRX2_3	0.493696159	0.828800879
ARID3A_2	0.351581643	0.594027807
PRRX2_5	0.593220893	1.002691208
TEAD3_2	0.064273373	0.266252704
GLIS2_2	-0.274511163	-0.327880836
GLIS2_1	0.024155491	-0.254782556
TEAD3_1	0.039562628	0.129982876
HOXB5_2	0.212961987	0.465084798
HOXB5_1	0.445067218	0.748728511
MGA_3	0.073980575	0.259471287
MGA_2	-0.010735782	0.087462711
MGA_1	0.249787412	0.003956203
RXRB_1	0.282892129	0.239597667
GSX1_1	0.487357033	0.890908706
RXRB_2	0.286397777	0.270340043
OBOX3_1	0.193693923	0.509295551
ETS_1	0.062826879	0.430944913
ETS_2	0.010304031	0.199306918
ELF5_2	-0.133980672	0.317815029
ELF5_1	0.013184598	0.0580323
ELF5_4	0.009344251	0.300545349
ELF5_3	0.024369167	0.351651421
NR2E1_3	0.021123461	-0.140345947
NR2E1_4	0.213928425	0.146511554
NR2E1_1	0.048008755	-0.031147973
NR2E1_2	0.170328731	0.139638734
IRX3_3	-0.015595838	-0.134137408
IRX3_2	-0.360963394	-0.477943149
IRX3_1	-0.386559459	-0.531096088
GZF1_1	-0.679022991	-0.233012479
SOX3_1	-0.029476321	0.024567937
SOX3_2	0.199551919	0.151782202
SOX3_3	0.143270198	0.212424901
BCL6B_1	-0.007273303	-0.159732683
BCL6B_2	0.029200029	-0.038453189
LHX9_1	0.33375799	0.599170425
LHX9_3	0.275664868	0.522463205
LHX9_2	0.439037727	0.759067998
FOXM1_1	-0.066733333	-0.039175832
HES7_1	0.079661035	-0.179805888
PAX4_6	0.466130433	0.869577076
HSF4_1	0.068338547	-0.314812921
PAX4_7	0.765474868	1.094325323
PAX4_8	0.727410119	1.05471394
PAX4_2	0.311996411	0.418635252
PAX4_3	0.000426276	0.156192269
PAX4_4	-0.057775081	0.046257234
PAX4_5	-0.074116841	0.116801036
MAF_known5	0.056746305	0.223306926
MAF_known4	0.158253211	0.390589173
MAF_known2	0.112939066	0.394682758
MAF_known1	0.106264079	0.244824138
