# Supplementary material for: Identification and characterization of constrained non-exonic bases lacking predictive epigenomic and transcription factor binding annotations
Source: Nat Commun. 2020 Dec 2;11:6168. doi: 10.1038/s41467-020-19962-9 (PMC7710766; doi:10.1038/s41467-020-19962-9)
Supplement: Supplementary file 11 — Source Data [file 41467_2020_19962_MOESM11_ESM.zip › SourceData/SupFig17b.txt]

Motif	Low_CNE log2 fold enrichments	High_CNE log2 fold enrichments
GCM_1	0.204432693	-0.090318352
TAL1_known3	0.848882301	1.503203858
TAL1_known2	0.846372172	1.365419718
PAX8_1	-0.014065419	0.040416586
TAL1_known5	0.658246213	1.291632051
GLI_1	0.461134308	0.216362788
TAL1_known4	0.680437064	1.010231965
ARX_3	0.669407852	0.983932778
ARX_2	0.582223961	0.890686984
PAX8_2	-0.038831824	0.06459773
ARX_1	0.843250199	1.075874671
TAL1_known1	0.757969111	1.346272243
HNF4_known2	0.602417245	0.415886187
HNF4_known3	0.614393454	0.503486255
PRDM4_1	0.0772797	0.124102518
HNF4_known1	0.594031187	0.491082887
HNF4_known6	0.50311329	0.231538049
HNF4_known4	0.413248242	0.249208367
HNF4_known5	0.580600551	0.368756498
RUNX3_3	0.2153528	0.383241035
FOXD2_1	0.165276981	0.210245285
RUNX3_4	0.368279911	0.563334708
RUNX3_1	0.325634285	0.559667362
RUNX3_2	0.394954006	0.650816896
MNT_1	-0.232406527	-0.053697855
TP53_4	0.027488825	0.098256946
TP53_3	-0.141198107	-0.208159134
TP53_2	-0.115000652	-0.110415195
TP53_1	0.183677951	0.216341802
ELF2_1	0.228710448	0.32149597
BARX2_1	0.589954635	0.743206983
CREB3L2_2	-0.083975445	0.064663647
SIX5_known2	-0.159544309	-0.37335718
SIX5_known1	-0.305919287	-0.467035334
SIX5_known4	-0.330293058	-0.356639416
SIX5_known3	-0.262598573	-0.422882383
SIX5_known6	-0.301492385	-0.45587537
SIX5_known5	0.124261906	-0.066182127
TP53_7	0.191448696	0.354695073
TP53_5	-0.163579825	-0.207096155
SOX11_2	-0.298995852	-0.071703794
TP53_6	-0.193764917	-0.195910329
SOX11_1	0.287972643	0.325684835
LHX6_3	1.297207848	1.530392506
HMX3_2	0.420510169	0.693319135
LHX6_4	0.741574536	0.947024511
HMX3_1	0.235516814	0.134739649
ETS_known10	0.238599689	0.57879042
LHX6_1	0.858893094	1.104049387
LHX6_2	0.811130363	1.153322924
HMX3_3	0.48233586	0.884162769
NKX6-3_1	0.832694832	1.020892774
NR3C1_known9	0.114960217	0.196780182
ETS_known17	0.332030852	0.208932138
NR3C1_known8	0.001919894	0.058191687
ETS_known18	0.451927402	1.008374482
NR3C1_known7	0.133858598	0.169964661
ETS_known15	0.312565711	0.332534021
NR3C1_known6	0.062232814	0.217034266
SIX5_known7	-0.311936575	-0.452162927
ETS_known16	0.282976457	0.441051995
NR3C1_known5	-0.20806188	-0.133242373
HNF4_known9	0.688664788	0.566172703
ETS_known13	0.518590384	0.619837497
NR3C1_known4	0.308453862	0.64207472
HNF4_known8	-0.078061273	-0.215897736
CREB3_1	0.72636578	1.283287213
ETS_known14	0.117708243	0.631666048
NR3C1_known3	-0.059108035	0.047296038
CREB3_2	-0.357104702	0.16731321
ETS_known11	0.676609168	0.859045589
NHLH1_3	0.458594027	1.085086653
NR3C1_known2	-0.150663266	-0.031909292
ETS_known12	0.507242344	0.865663241
NR3C1_known1	-0.081379221	-0.010065293
NHLH1_4	0.510890825	1.084051885
SOX15_2	-0.303960379	-0.177618597
NHLH1_5	0.73669784	1.34671124
SOX15_1	-0.024736879	0.163168214
SOX15_4	-0.007937679	0.101214575
SOX15_3	0.092200621	0.061441226
LHX6_5	0.171580279	0.345531739
POU1F1_4	0.420561309	0.557009926
POU1F1_3	0.797989667	0.992090342
FOXP3_1	0.079480394	0.078712171
POU1F1_2	0.012953228	0.041682742
POU1F1_1	0.108889995	0.180103927
POU1F1_5	0.411943006	0.677644665
MEIS3_1	0.553721956	0.766468967
CACBP_1	0.263190172	0.071949817
MEIS3_5	0.559747195	0.847984111
MEIS3_3	0.650544767	0.916879491
MEIS3_2	0.710702958	1.060581281
RHOXF1_2	-0.166674306	0.388913411
RHOXF1_1	0.013319485	0.526302898
RHOXF1_3	0.081703425	0.030626071
OTP_1	0.965503281	1.125255701
TGIF1_1	0.381624626	0.85504896
TGIF1_3	0.418139528	0.579969975
TGIF1_2	0.543479348	0.832919717
TBX5_4	0.6507004	0.400379792
TCF3_7	0.61223517	0.437235933
TBX5_5	0.405454582	0.127866711
HOXC5_1	0.902896777	1.086286606
TCF3_3	0.598442665	0.551784822
TCF3_4	0.693007981	0.750062264
TCF3_6	0.54323298	0.420854556
TCF3_2	0.609762839	0.557853245
TCF3_1	0.630616139	0.899875767
ERG_2	0.539482276	0.590692889
ERG_1	0.354839471	0.780752545
ERG_4	0.718237539	0.781704194
ERG_3	0.286248826	0.756261161
CREB3L2_1	0.162313915	0.452561007
CEBPB_known7	0.170608191	0.43658665
CEBPB_known6	0.120813726	0.330920496
CEBPB_known9	0.077215497	0.488599725
CEBPB_known8	-0.094045509	0.402525278
ZNF282_1	-0.120909373	0.021733465
TBX5_3	0.46975531	0.154175318
TBX5_2	0.338783592	-0.045072579
TBX5_1	0.259343629	0.115064348
PPARA_4	0.699390063	0.429139017
DRGX_1	0.638853716	0.944582639
PPARA_3	0.440504014	0.247553811
PPARA_2	-0.003744817	-0.174930476
PPARA_1	0.201824284	-0.041742407
TBX1_4	-0.161129904	-0.043465403
TBX1_1	0.082277421	0.100376152
TBX1_2	0.225106393	0.123171586
TBX1_3	0.605248465	0.313030379
RHOXF1_7	0.022112004	0.379975103
RHOXF1_5	0.405598405	0.242201334
RHOXF1_6	0.588735648	0.92156006
NR3C1_known10	0.115402625	0.189713374
NR3C1_known11	-0.060132051	-0.246192454
NR3C1_known12	-0.057525168	-0.650298487
NR3C1_known13	0.043856682	0.233163868
NR3C1_known14	0.000519521	0.098551279
NR3C1_known15	0.266465786	0.606708665
NR3C1_known16	0.127479194	0.41738608
NR3C1_known17	0.173639029	0.64587022
NR3C1_known18	0.154138779	0.498550076
CEBPB_known1	0.036917719	0.061566313
CEBPB_known4	0.14622436	0.445180853
CEBPB_known5	-0.13255653	-0.064397286
CEBPB_known2	0.070428656	0.431805652
CEBPB_known3	0.185910959	0.022549023
PBX1_3	0.489530426	0.678735548
PBX1_2	0.456954377	0.503873792
PBX1_1	0.409184568	0.583096207
NKX2-4_1	0.292228398	0.245117728
ONECUT3_1	0.340306538	0.475760911
ZNF628_1	-0.057271263	-0.063565584
ESRRA_known9	0.82682223	0.585139242
ESRRA_known8	0.511633288	0.33158215
MYC_known2	-0.299316864	-0.141681195
PITX2_1	0.249543805	0.251755839
ESRRA_known7	1.131648154	0.750987307
MYC_known1	-0.014474327	-0.35554246
MYC_known8	-0.092011994	-0.207137601
MYC_known7	0.580933102	0.291291999
MYC_known9	-0.449703903	-0.047599607
MYC_known4	-0.376036863	-0.350199948
MYC_known3	-0.323200813	0.06999784
PITX2_2	0.596848137	0.803042087
MYC_known6	-0.176955826	0.494106819
MYC_known5	-0.46285863	-0.059760897
HOXD13_2	0.336638737	0.605567914
POU3F3_3	0.20383616	0.35353684
HOXD13_3	0.23342384	0.588625737
POU3F3_4	0.376677522	0.471385737
HOXD13_4	0.121679154	0.40595151
POU3F3_1	-0.060990466	0.101893646
HOXD13_5	0.313215855	0.605491007
POU3F3_2	0.348342357	0.619480009
HOXD13_1	0.124753382	0.264273598
NFKB_known3	0.645618713	0.900549559
NFKB_known4	0.201062785	0.285453206
NFKB_known5	0.259072006	0.525746845
NFKB_known6	0.415900615	0.590675796
NFKB_known7	0.539700379	0.920193225
NFKB_known8	-0.113420436	0.200514248
NFKB_known9	0.627220174	0.899178912
AHR::ARNT_1	-0.044281276	-0.209683111
AHR::ARNT_2	-0.178787271	-0.071268876
NFE2L1_1	0.21703644	0.241041632
PBX1_4	0.306713278	0.356358208
PBX1_5	0.132702506	0.237945814
SOX7_4	-0.016366504	0.078947747
POU2F2_known16	0.242191317	0.364007057
POU2F2_known15	0.23189348	0.609798527
HOXC10_5	0.041096642	0.331995419
POU2F2_known13	0.064663023	0.12499141
HOXC10_4	0.006446223	0.279029003
POU2F2_known14	0.678164998	0.853137961
HOXC10_3	0.425300267	0.836877474
POU2F2_known11	0.234979413	0.56188391
SOX_1	0.326584503	0.371943115
HOXC10_2	0.056911197	0.378038343
POU2F2_known12	0.256189316	0.471936329
HOXC10_1	0.350511587	0.610136428
HOMEZ_1	-0.126160799	-0.025615803
SOX7_3	-0.337755643	-0.161592238
POU2F2_known10	0.271219458	0.617170542
SOX7_2	-0.305485532	-0.190736993
SOX7_1	-0.055548947	0.099881227
HOMEZ_2	0.170161747	0.26434815
DLX3_1	0.49332711	0.750844103
DLX3_2	1.002503506	1.129615628
DOBOX5_1	0.55990974	0.760561342
HOXC10_6	0.245178472	0.58945096
BHLHE40_known2	-0.196783725	0.178491207
ARID5B_1	-0.140317267	-0.250554529
BHLHE40_known1	-0.486930257	0.409087182
THRA_1	0.218493402	-0.004914683
FOXK1_3	0.099700081	0.093573299
FOXK1_2	-0.125153219	0.060970716
FOXK1_1	0.010093456	0.221198795
HOXA6_1	0.792493463	1.009593061
TCF21_1	0.659477469	1.475839113
ZNF219_1	-0.109165648	0.251370855
HSF_known1	0.462656506	0.014071939
MEF2B_1	0.500645632	0.841001021
HSF_known2	0.342522322	-0.021734607
HSF_known3	0.497513571	0.269895265
FOXB1_3	-0.177015477	0.031922567
HSF_known4	0.691201432	-0.226339656
FOXB1_4	-0.092633271	0.220794649
HSF_known5	0.621015739	-0.16148078
FOXB1_1	-0.078128698	0.221080354
FOXB1_2	0.116603607	0.134678693
HOXD1_1	0.678350691	0.978769054
ETV6_1	0.479004397	0.581625032
BHLHE40_known3	-0.209802403	0.262845309
ETV6_2	0.813875256	1.149524567
BHLHE40_known4	-0.254698915	0.425690677
NRL_1	0.500485131	0.718064696
KLF14_1	0.400302991	1.066167891
HOXA2_3	1.150877238	1.510650723
HNF1B_1	0.314604542	0.351587195
HOXA2_2	1.376777045	1.732809342
HOXA2_1	0.85522742	1.175256922
HNF1B_4	0.508616358	0.707432055
NR5A2_1	0.722385032	0.342602856
HNF1B_2	0.134545585	0.167314204
HNF1B_3	0.633444317	0.859419808
NFKB_known1	-0.30848911	-0.522540904
NFKB_known2	0.551955895	0.807669336
TFAP2_known12	0.283869402	0.276655918
TFAP2_known13	0.109539262	-0.047047872
TFAP2_known10	0.039792743	0.654478028
TFAP2_known11	0.158296302	0.161858651
TFAP2_known18	-0.000999879	-0.132490796
TFAP2_known19	0.017142237	0.034697857
TFAP2_known16	-0.036333557	-0.141752781
TFAP2_known17	0.04772627	-0.05672891
TFAP2_known14	0.141095346	0.072151527
TFAP2_known15	0.123521363	0.374533305
EHF_2	0.121530489	0.464322807
ESRRA_known4	-0.044698968	-0.662652932
ESRRA_known3	0.533736323	0.235362361
ESRRA_known6	0.615319118	0.506884851
EHF_1	0.468564602	0.551464867
ESRRA_known5	1.100963323	0.670729522
ESRRA_known2	1.014692975	0.67346195
ESRRA_known1	0.375185132	0.12617297
ALX3_1	0.775801056	1.051975372
ALX3_2	1.386388334	1.683386244
ALX3_3	0.963307821	1.233960293
ALX3_4	0.537814168	0.818435644
TFAP2_known21	0.210830854	0.504215383
FOXI1_2	-0.090221171	0.022484258
TFAP2_known22	-0.064855602	0.172553845
FOXI1_1	0.028555465	0.226623924
T_3	-0.06420546	-0.202235358
GCM2_1	0.149039896	-0.044813632
MESP1_1	0.725229034	0.345668708
FOXC1_1	-0.003859366	0.298438484
FOXI1_4	-0.036968756	-0.016846899
TFAP2_known20	0.239011906	0.118620212
T_2	0.533924036	0.073444613
T_1	0.137921937	0.079122335
POU2F3_1	0.409157388	0.691096206
POU2F3_2	0.043719469	0.453986312
POU2F3_3	0.154251093	0.295830481
FOXC1_3	0.144316394	0.265205074
FOXC1_2	0.53925689	0.269257041
FOXC1_5	-0.118827773	0.068062766
FOXC1_4	0.209152285	0.225204249
FOXC1_6	0.161042419	0.291366946
POU4F2_1	0.643206104	0.809840431
POU4F2_2	0.560253722	0.717119349
POU2F2_2	0.171947208	0.524254733
ETS_known9	0.831667887	1.259412425
MZF1_4	-0.147470158	0.356899217
POU2F2_1	0.408182409	0.725642774
MZF1_1	-0.391043329	-0.26028998
POU2F2_4	0.210826321	0.276755417
MZF1_2	-0.178347821	0.131684318
POU2F2_3	0.153422092	0.275565823
SCRT1_1	0.532886627	0.051880214
NRF1_known1	0.215764939	1.786947507
NRF1_known2	-0.022604229	1.949322341
POU2F2_5	0.222345321	0.412941446
ETS_known3	0.629647555	0.783874577
ATF7_1	0.769768792	1.298926679
ETS_known2	0.545286085	0.927354507
ETS_known1	0.430804073	0.587533298
LHX3_2	0.778119258	0.89085931
ETS_known7	0.483362372	0.679279468
LHX3_3	0.734405064	0.973777048
ETS_known6	0.392408509	0.758782898
ETS_known5	0.575259265	0.99490717
LHX3_1	0.724033701	0.9583677
ETS_known4	0.472512169	0.650238216
EWSR1::FLI1_1	0.17011299	0.111408148
NOBOX_2	0.807866053	1.352022733
NOBOX_1	0.775507153	0.910163061
EOMES_2	0.426528071	0.432825625
EOMES_3	0.003167681	-4.37447E-05
EOMES_1	0.513640739	0.538362137
IRF4_1	0.407852423	0.250607523
IRF4_2	0.14584443	0.352001127
HIC1_5	0.416048379	0.393639153
HIC1_4	0.497802855	0.631599341
HOXB8_1	0.389249006	0.741788655
HIC1_3	0.225497071	0.090797182
KLF7_1	0.229250584	0.709289199
HIC1_2	-0.124212342	-0.306684057
HIC1_1	0.112973188	-0.345408906
ETV3_1	0.484310874	0.995334608
NFIC_3	0.300595173	1.041191053
NFIC_2	0.427588655	1.186790218
POU6F2_3	1.245226252	1.68719926
NFIC_1	0.234682054	0.457812043
FOXQ1_2	-0.113999354	0.105666632
FOXQ1_1	0.017749577	0.254298085
ZIC4_1	0.150626966	0.350088953
POU6F2_2	0.547758405	0.755789584
POU6F2_1	0.609368086	0.834301977
SRF_known10	-0.155260976	0.040309112
FOXO4_3	-0.243588029	-0.100090721
NEUROG2_2	0.014526564	0.617269132
NEUROG2_1	-0.045338555	0.520708983
FOXO4_5	-0.187734902	0.028631987
HOXB4_1	1.054115929	1.256732065
GSX2_2	1.04553367	1.280857416
GSX2_1	1.078694357	1.327048166
CDC5L_1	0.181840505	0.201827314
FOXO4_1	0.016961205	0.275830269
FOXO4_2	0.208789441	0.36052288
TCF7L1_2	0.682434512	0.665907914
EGR3_1	0.292118228	0.502852099
ARNT_1	-0.381875437	-0.115736028
ARNT_2	-0.579033002	0.256084684
EGR3_3	-0.072064199	0.412878504
EGR3_2	-0.10679341	0.447757114
HMBOX1_2	0.051915131	-0.026198671
HMBOX1_1	-0.0659932	-0.057717535
TCF7L1_1	0.643296325	0.591559852
CEBPG_2	0.15744714	0.838078614
FIGLA_1	0.745002212	0.574357946
CEBPG_3	0.219603968	0.79098323
CEBPG_1	0.31954055	0.239129627
SOX30_1	0.082996361	0.242089265
NFE2_known2	0.287447117	1.003980726
NFE2_known1	0.530117081	0.682589264
NOTO_1	1.234496841	1.536053112
XBP1_4	-0.259125257	0.006503697
EVX1_2	1.113791857	1.380955439
EVX1_1	1.009762568	1.276838777
ZNF35_1	-0.176951515	-0.101526653
XBP1_1	-0.289470061	-0.079139344
XBP1_3	0.370527728	1.229011408
XBP1_2	-0.155477491	-0.047184635
FEV_1	0.448934612	0.598018656
FOXJ1_2	-0.065203244	0.175888187
FEV_2	0.304610693	0.766415571
FOXJ1_1	-0.025795911	0.109595135
PITX3_1	0.62720529	1.041341649
HOXC9_1	0.592156292	0.933255791
PITX3_2	0.933365745	1.104104755
LMX1B_1	0.778843247	1.0249843
LMX1B_2	0.751304764	0.933813726
LMX1B_3	0.827186442	1.103994732
TFAP2_known1	0.006376578	0.022791586
TFAP2_known2	-0.222890374	-0.190834979
TFAP2_known3	-0.089793345	-0.05808001
TFAP2_known4	0.046770699	-0.071954745
TFAP2_known8	-0.089544464	-0.115858869
TFAP2_known7	0.184824295	0.598011251
TFAP2_known6	0.13360546	0.190373368
TFAP2_known5	-0.052823403	-0.262386313
TFAP2_known9	0.100563601	0.756893107
TFEB_1	-0.233622366	0.123294513
VSX2_1	1.06749666	1.454807511
VSX2_2	1.371310384	1.628431295
MYBL1_1	-0.109512776	0.115408072
MYBL1_2	0.326775363	0.471312203
AFP_1	0.083417839	0.33463652
PAX3_2	0.025218451	0.101217285
PAX3_1	-0.069048936	0.256068952
MYBL1_4	0.041144636	0.242387013
MYBL1_5	0.635311274	0.069491022
DMRTC2_1	-0.210870305	-0.092485308
SOX2_1	0.053477172	0.326550657
SOX2_2	-0.28078011	-0.123486671
ID4_1	0.7834297	0.54148687
SOX2_3	0.038509617	0.098355958
SOX2_4	0.185233209	0.13736293
SOX2_5	-0.117574567	-0.02510945
SOX2_6	0.044996189	-0.020383749
SOX2_7	-0.003096801	0.139675291
ZSCAN16_1	0.071508758	0.065748518
DMRT3_1	-0.28769853	-0.231258206
CENPB_1	-0.299337383	0.185246259
TCF4_1	0.868932485	0.545447934
TBX15_2	0.577435008	0.324660611
TBX15_1	0.190551677	0.101028242
TCF4_2	0.747808328	0.402513673
DUXA_1	0.492360948	0.633007187
NFAT_1	0.019502941	0.075029392
NFAT_2	0.379275174	0.42245557
IRF_known3	0.211515984	0.280567383
SRY_2	0.064393883	0.03726419
IRF_known4	0.359076775	0.319091645
NKX2-8_3	0.301269021	0.305882492
IRF_known1	0.190489536	0.176078527
NKX2-8_2	0.333181016	0.285091301
SRY_4	-0.129481263	-0.076895449
IRF_known2	0.033667873	0.065637376
NKX2-8_1	-0.064620863	0.050107285
SRY_3	0.047049052	0.132760799
IRF_known7	0.339853028	0.332231919
IRF_known8	0.211415367	0.283027264
IRF_known5	0.070659534	0.203466072
PAX3_3	0.733082419	0.668855887
IRF_known9	0.124715138	0.279094191
HIF1A::ARNT_1	0.302099483	-0.35366996
SRY_5	-0.278149351	-0.13290623
SRY_6	-0.312924909	-0.208781515
SRY_7	0.054626998	0.067170971
SRY_8	-0.022044769	0.16132998
INSM1_1	0.065289426	0.218279101
RORA_7	0.434405776	0.150317425
RORA_5	0.908203912	0.699707162
RORA_6	0.655527464	0.507398483
RORA_3	0.857985769	0.723321865
RORA_4	0.938525146	0.710225197
ZFX_1	0.138053609	0.239236313
NFE2L1::MAFG_1	0.015041631	0.238789215
HESX1_2	0.413891559	0.591779896
HESX1_1	1.052648451	1.379633008
OTX1_5	0.435977676	1.075765316
ATF2_1	-0.157794356	-0.140926867
OTX1_4	0.389995422	0.802038943
IKZF1_2	0.212911506	0.00965361
OTX1_3	0.613952742	0.87769709
IKZF1_1	0.074458349	0.078040358
OTX1_2	0.823624915	1.318416655
ATF2_2	0.049109494	1.2119912
OTX1_1	0.490053978	0.582228061
IRX2_1	-0.736249832	-0.681753468
IRX2_2	-0.202741118	-0.085678416
FOXF1_1	-0.392257548	-0.034744929
RORA_2	0.990767812	0.737362864
RORA_1	0.823027499	0.532645544
DBX1_1	0.301254052	0.366432022
PTF1A_1	-0.063227197	0.176046097
FOXL1_2	-1.532830468	-1.792300785
FOXL1_1	-0.178881687	-0.037286759
TBX21_6	-0.013288089	-0.060749187
FOXL1_3	-0.056235134	0.148505427
FOXL1_5	0.061234286	0.210696279
HNF1_1	0.289822393	0.445218272
TBX21_1	0.368910276	0.188885799
HNF1_4	0.292930065	0.417426869
TBX21_4	0.259908458	0.161746578
TBX21_5	0.496173948	0.491394042
HNF1_2	0.227426639	0.409407487
TBX21_2	0.607578592	0.42797124
HNF1_3	0.301806309	0.465838591
TBX21_3	0.243804865	0.154920673
MYF6_1	0.653452712	0.753628992
MYF6_2	0.464057095	0.994704385
PAX9_1	0.018524645	0.601517853
EMX1_1	1.298211672	1.784426593
EMX1_2	0.342317188	0.493078069
NKX1-1_1	0.765247836	1.06665981
FOXD3_3	0.218070382	0.265035799
FOXD3_2	0.024274301	0.126659394
FOXD3_1	0.079770816	0.151810516
RUNX2_6	0.259922027	0.58170544
RUNX2_4	0.422942816	0.680346734
RUNX2_5	0.311232587	0.343597189
RUNX2_2	0.41994919	0.616646698
RUNX2_3	0.352760897	0.371327158
HOXA3_1	0.591384835	0.753784627
HOXA3_2	1.009839944	1.326498942
HOXA3_3	0.911850183	1.231378246
ZNF423_2	-0.312348091	-0.360980795
ZNF423_1	-0.234995318	-0.227333632
BACH2_1	0.432967213	1.073687695
GLI2_1	0.728743838	0.530260937
GLI2_2	0.165925276	-0.267646964
MNX1_2	0.695169781	0.946175085
MNX1_1	0.875131089	1.217337733
HEY1_known1	-0.271794967	-0.322949212
CDX1_1	0.166173388	0.522648961
ZNF589_1	-0.118007591	0.021437079
CDX1_2	0.144944152	0.556184105
FOXO1_1	0.153749074	0.363351956
VENTX_2	0.467394752	0.644709238
SMAD_1	-0.200300926	-0.224748561
VENTX_1	0.468787415	0.277729495
FOXO1_5	-0.176649371	0.090616
FOXO1_4	-0.30431755	-0.194970574
FOXO1_3	0.219918524	0.471302342
FOXO1_2	0.029119547	0.187214227
POU4F3_1	0.723538457	0.868109146
ATF4_1	0.322268907	0.579577838
POU4F3_2	0.713893388	0.911799976
ATF4_2	0.008847559	0.300633642
ATF4_3	-0.006753974	0.262185456
SMAD_2	0.350644563	0.269309124
MEIS2_4	0.649371882	0.913250434
MEIS2_2	0.740902572	1.085693494
MEIS2_1	0.615857542	0.792379618
HMGA1_2	0.13768062	0.253181258
HOXA10_2	0.080851651	0.464291001
HOXA10_3	0.328765243	0.721990699
HOXA10_1	0.316290243	0.549568756
CACD_2	0.589113042	0.513188853
CACD_1	0.180681329	0.213213542
HOXC4_1	0.899102507	1.085065427
BARX1_3	0.928974447	1.397768397
MYCN_1	-0.091634221	-0.040978451
MYCN_2	-0.143492351	-0.087152263
SOX10_9	0.221076767	0.295489784
SOX10_8	-0.238568585	-0.04308953
SOX10_5	0.074524426	0.187580372
SOX10_4	-0.397548452	-0.220835683
SOX10_7	0.047492352	0.014293041
SOX10_6	0.108077391	0.239901925
TLX2_1	0.918769937	1.079838148
TLX2_2	0.342618755	0.412360266
BARX1_1	0.394439773	0.658985289
BARX1_2	0.450096697	0.643588887
ELK4_2	0.326483549	0.698775924
ELK4_1	0.258788522	0.6272256
SOX10_3	-0.263054387	-0.163091102
TBX4_2	0.435661739	0.183716061
TBX4_1	0.536363392	0.31511448
NR4A_known2	0.345065914	0.125161423
NR4A_known1	1.0598369	0.69883865
NR4A_known4	1.097892488	0.854102827
NR4A_known3	0.596554855	0.384463347
SOX14_4	-0.044978145	-0.032822204
SOX14_2	-0.331709472	-0.214834639
SOX14_3	0.029688611	0.101345908
SOX14_1	0.053207612	0.152716862
ATF3_known9	0.572776443	0.884351876
ATF3_known8	0.219737418	1.095755074
CLOCK_1	-0.226891577	0.040945858
ATF3_known5	0.165217097	0.16789327
ATF3_known4	0.568263471	0.423679848
ATF3_known7	0.536460825	1.619276276
ATF3_known6	0.122781483	1.093245841
DBP_3	-0.100706332	0.075362621
DBP_4	0.123248126	0.306100755
DBP_2	-0.279934778	-0.113185452
ONECUT2_1	0.654005766	0.715879563
ZNF691_1	-0.387147461	-0.278052988
NKX2-5_2	0.681224122	0.818963391
ATF3_known1	0.113904606	1.088380363
NKX2-5_3	0.263754615	0.269060216
ATF3_known3	0.217636113	0.668778128
YY2_2	0.39998697	0.712639911
YY2_1	0.113401434	0.435511124
NKX2-5_5	0.358384873	0.328284004
FOXJ3_8	-0.053710753	-0.011442929
FOXJ3_7	0.220005354	0.480580831
FOXJ3_1	-0.012610047	0.232574672
FOXJ3_2	0.374818851	0.613779368
FOXJ3_3	-0.028706511	0.091044125
FOXJ3_4	-0.176226234	-0.055048525
HOXD12_1	0.241164137	0.678466698
FOXJ3_5	-0.113554239	-0.099391263
HOXD12_2	0.22234945	0.467866277
FOXJ3_6	-0.012052704	0.052596216
HOXD12_3	0.440517866	0.872643443
TATA_known1	-0.110907653	0.078531256
TATA_known3	-0.249309317	-0.165076474
TATA_known2	-0.130121886	0.285383446
TATA_known5	-0.092126221	0.359340528
SP4_2	0.052827042	1.039936325
TATA_known6	-0.497001086	-0.487206265
SP4_1	0.0010684	0.781435928
ARHGEF12_1	-0.210259442	-0.413064235
RAX_1	0.922887178	1.225870259
SOX21_2	-0.197790822	-0.084804289
SOX21_3	-0.319024389	-0.136861947
SOX21_1	0.072475965	0.137901848
RAX_2	1.283977045	1.592262119
HOXC11_5	0.191608982	0.638701339
FOX_1	0.035786288	0.202607693
DLX4_1	0.814457542	1.022938132
DLX4_2	1.00951726	1.252732729
TP63_1	0.167103279	0.427752297
HOXC11_4	-0.028498951	0.495937845
FOXC2_1	0.230901978	0.291569255
HOXC11_3	0.188084229	0.592857146
FOXC2_2	0.081478192	0.264723513
SP8_1	0.131353384	0.660424325
HOXC11_2	-0.02666077	0.283999054
CEBPD_1	0.455874512	0.568505241
FOXC2_3	-0.101643152	0.148499457
SOX21_5	-0.005876157	0.104641308
HOXC11_1	0.168311823	0.408530642
CEBPD_2	0.319046416	0.759846445
SOX21_4	-0.033241333	-0.061233832
ARID5A_1	-0.0195097	-0.130265455
POU3F2_6	0.358711699	0.712104275
ZNF232_1	0.111927787	0.120854934
MEIS1::HOXA9_1	0.376358132	0.617679336
MEIS1::HOXA9_2	0.406764932	0.687099927
ETV5_1	0.422784965	0.718720689
HINFP_4	0.391858722	-0.25347466
HINFP_2	0.012089681	-0.348543161
HINFP_3	-0.235873221	-0.08636401
HINFP_1	-0.338771258	-0.551068702
NR2C2_known1	0.738131674	0.635347469
SREBP_known2	-0.155224353	-0.026051037
SREBP_known1	-0.209538044	-0.020640188
SREBP_known6	0.28729513	0.422451639
ZNF8_1	-0.270784929	-0.704860703
KLF13_1	0.127790737	0.428279965
SREBP_known5	0.234709598	0.339618638
CCDC6_1	0.237660966	0.275673166
SREBP_known4	-0.016431074	-0.20408395
POU3F2_5	0.400132327	0.575672292
POU3F2_4	0.767113214	0.995834371
POU3F2_3	0.411902474	0.616883873
POU3F2_2	-0.165127296	-0.052434528
POU3F2_1	0.24039588	0.279604494
E2F8_1	0.044385039	0.277518023
ZBTB7C_1	0.242208516	-0.084503616
HOXD9_1	0.166122341	0.602041495
HOXD9_2	0.147152184	0.489326512
HOXD9_3	0.303309043	0.738452919
CPHX_1	0.131046829	0.216653404
TFAP2B_1	0.094042285	0.277939165
TFAP2B_2	0.17884204	0.111107235
TFAP2B_3	0.128310848	0.434834413
TFAP2B_4	0.102211069	0.040369556
REST_known1	0.33986542	0.447177704
REST_known3	-0.039119311	0.31623213
REST_known2	0.403464961	0.559040279
REST_known4	0.169111453	-0.032375785
ZBTB14_3	-0.467934245	0.87282216
ZBTB14_1	-0.151023362	0.499164448
NFE2L2_2	0.380670491	0.561142677
NFE2L2_3	0.450725938	0.798696973
NFE2L2_1	0.039311383	0.299686999
ZBTB18_1	0.915308459	1.030984574
ZBTB18_3	0.748016033	0.927801742
ZBTB18_2	0.827379614	1.186923532
PHOX2A_2	0.609205339	0.908540627
PHOX2A_1	0.848659432	1.026099987
SCRT2_1	0.62760353	0.397234797
TCF7L2_known1	0.619055757	0.487336275
TCF7L2_known4	0.686435299	0.836667601
TCF7L2_known5	0.619422818	0.655325845
TCF7L2_known3	0.635696075	0.703988582
TCF7L2_known6	0.683296572	0.673518017
TCF7L2_known7	0.709714761	0.653947871
GATA_known20	0.496207328	0.520241229
GATA_known21	0.182226524	0.333729428
GATA_known22	0.251105603	0.413337641
YY1_known5	0.219235005	0.345894732
YY1_known7	0.232499752	0.325138513
SP100_1	0.115146301	0.131944611
DMBX1_1	0.44883534	0.671948757
HOXA7_3	0.835764839	1.205336656
HOXA7_2	0.87576339	1.076680782
HOXB7_1	0.617664366	0.883738712
HEY2_1	-0.152635707	-0.151139383
HEY2_2	-0.323222038	-0.476369037
NEUROD2_1	0.246778017	0.980606756
NFIB_1	0.183446116	1.322764311
YY1_known4	0.103368358	0.067564684
EGR1_known11	-0.002283355	0.615430652
YY1_known3	0.826996631	1.289610909
EGR1_known10	0.356935385	0.520456206
YY1_known2	0.246895097	0.397129368
YY1_known1	-0.002638768	-0.054649028
EGR1_known12	0.275518489	0.617359704
ETV2_1	0.376094313	0.674109921
ETV4_2	0.310366792	0.690549111
GATA_known19	0.1937124	0.34857383
GATA_known18	0.027505763	0.075323861
GATA_known17	0.10281184	0.195070017
GATA_known16	0.040028126	0.023392924
GATA_known14	0.432367412	0.580859551
TBX20_4	0.385272032	0.358168557
GATA_known15	0.158340661	0.379958148
TBX20_3	0.341779694	0.241330722
TBX20_5	0.277139339	0.150368743
GATA_known10	0.036640614	0.042877209
TBX20_2	0.207297382	0.216096089
TBX20_1	0.27867896	0.283731111
TFEC_1	-0.31963836	0.154067555
HOXB3_1	0.794915853	0.999109938
HOXB3_2	1.145922556	1.47821422
HF1H3B_1	-0.112145895	0.265026045
OBOX1_1	0.215772031	0.587464035
DLX5_2	0.633610792	0.712755317
EGR1_known6	0.156510079	0.496273519
EGR1_known5	0.191268824	0.547824224
STAT_known6	0.224241817	0.102200508
EGR1_known8	0.005361046	0.531619326
EGR1_known7	0.184856525	0.526495759
STAT_known4	0.635216294	0.302733712
DLX5_1	1.013914972	1.303402722
STAT_known3	0.728082478	0.778185555
EGR1_known9	-0.19593316	0.389433712
STAT_known2	0.402996266	0.622992783
STAT_known1	0.581394582	0.563872342
LHX2_3	0.736679914	1.03408241
LHX2_2	0.891061612	1.200248695
LHX2_1	0.752618059	1.047491961
EGR1_known1	-0.051441801	0.501389244
EGR1_known2	0.457267385	0.710176227
EGR1_known3	0.072119136	0.102546658
EGR1_known4	-0.158752733	0.309632091
EN2_4	1.312604836	1.586928057
EN2_2	0.9426275	1.168797866
EN2_3	1.04081069	1.264566482
EN2_1	0.801791041	1.022418388
TOPORS_1	-0.01311804	-0.20441932
STAT_known9	0.084719183	0.126850757
OBOX5_2	0.347035396	0.553034749
PKNOX2_3	0.557371366	0.774492914
OBOX5_1	0.422135432	0.598472956
PKNOX2_1	0.590321363	0.99758625
PKNOX2_2	0.498174031	0.695944992
FOXJ2_3	0.08034565	0.15662744
FOXJ2_2	-0.234062203	-0.193253388
FOXJ2_1	0.057188365	0.160389355
FOXJ2_5	-0.12040813	-0.125579527
FOXJ2_4	0.267956275	0.558826772
LMX1A_1	0.805916297	1.071521125
LMX1A_2	0.889485052	1.073053328
HOXC8_1	0.787400292	1.036244902
ZIC3_4	0.2558027	0.533713512
ZIC3_3	0.169999792	0.389775196
HOXB13_1	0.268432716	0.540680139
ZIC3_2	-0.113159818	-0.149865436
ZIC3_1	0.750554229	0.347440258
HOXB13_3	0.186727256	0.583171663
HES5_1	-0.167893386	-0.276201767
ONECUT1_1	0.412924335	0.51870549
HOXB13_2	0.216218242	0.428039778
ZNF652_1	0.343044446	0.666365614
ONECUT1_3	0.885802324	1.003306004
ONECUT1_2	0.643814209	0.802307112
ESR2_1	0.352368268	0.055190838
PAX5_known4	0.077665763	0.367749659
PAX5_known5	0.431546896	0.867684189
PAX5_known2	0.095453377	0.139434298
PAX5_known3	0.674738237	-0.03159623
SPIB_2	0.200054189	0.435498721
HOXA9_1	0.405828219	0.678715691
MYBL2_2	0.494226667	0.594343841
MYBL2_1	0.271561199	0.434498935
E2F_known30	0.496891137	0.43947208
E2F_known28	0.700086278	0.960898995
EGR4_1	0.371818678	0.619256353
SP1_known1	0.038358528	0.464864125
E2F_known27	0.735628595	1.009344647
EGR4_2	0.032936837	0.340950551
NKX2-1_1	0.215988185	0.068346744
E2F_known26	0.274752268	0.467419834
NKX2-1_2	0.009200998	-0.064341881
SP1_known3	-0.225247052	-0.067542081
E2F_known25	0.215439333	0.282347927
NKX2-1_3	0.356451485	0.352213806
SP1_known2	0.111478558	0.777925341
SP1_known5	0.120909501	0.774053898
SP1_known4	0.150758404	0.775249012
E2F_known29	0.2495123	0.450184188
SP1_known6	0.005149257	0.875969424
MYBL2_3	-0.150571222	0.063902425
OTX2_2	0.467975481	0.84541447
MYBL2_4	-0.046386995	0.498548564
OTX2_3	0.55870978	0.70895777
OTX2_1	0.497788426	0.603122532
PAX2_2	0.120641119	0.223049191
PAX2_1	0.152499723	0.249281854
DMRT2_1	-0.18758558	-0.163381194
ELK3_1	0.459424336	0.907406267
ELK3_2	0.40436978	0.735413334
ATF3_known16	0.519350482	0.847468049
ATF3_known15	1.040302547	1.843415645
ATF3_known12	0.334080171	1.223497271
ATF3_known14	0.304159103	0.974921237
ATF3_known13	0.948436161	1.718987769
E2F_known20	-0.717002857	0.397851041
E2F_known21	0.45482148	1.217230584
E2F_known22	0.459087487	0.940884475
ATF3_known10	0.724216288	0.818580048
E2F_known23	-0.017484676	0.798146883
E2F_known24	0.114897209	0.347405783
E2F_known17	0.0166957	0.921403632
E2F_known16	-0.430459106	0.446715155
ZNF75A_1	0.290667098	0.282618359
E2F_known19	0.597673533	0.36440412
E2F_known18	0.295180395	0.778216476
TFE_1	-0.215789973	-0.186793887
NKX3-2_2	0.072592588	0.220837128
DMRTA2_1	-0.262821501	-0.210549469
NKX3-2_3	0.501205083	0.72341041
E2F_known12	0.495589881	1.880613427
E2F_known13	0.105606502	0.377153114
E2F_known10	0.250026588	0.559321441
E2F_known11	0.218953613	0.649532011
OLIG1_1	0.316218123	0.855566395
NKX3-2_1	0.136351847	0.233281928
HERPUD1_1	0.476297421	0.973265757
HSFY2_3	-0.225649424	-0.259696123
HSFY2_2	0.295102455	-0.451376858
HSFY2_1	0.293194563	0.308481104
BPTF_1	0.036229879	-0.010845798
VSX1_1	0.7945711	1.018003605
VSX1_4	0.869249859	1.207821959
VSX1_3	1.312007218	1.634042868
GRHL1_2	0.330055599	0.457044733
GRHL1_1	0.510178534	0.697499745
GRHL1_3	0.254322392	0.21054269
CDX2_1	0.145050292	0.419885558
CDX2_3	0.038222028	0.505075861
CDX2_2	0.180924542	0.566472624
SOX1_3	0.013984692	0.109197038
SOX1_2	-0.428449973	-0.204664613
SOX1_5	0.028781739	0.042766071
SOX1_4	-0.052368213	0.027758498
SOX1_1	0.115572733	0.183479723
PLAGL1_1	-0.292918009	-0.168292741
OTX_1	0.975292661	1.024286301
MIXL1_1	0.965933483	1.206276624
IRX6_1	-0.762281569	-0.697361369
POU3F1_3	0.397428458	0.540609558
POU3F1_1	0.604189962	0.7478538
POU3F1_2	0.232784899	0.565633311
MEF2_known2	0.499397389	0.782797829
MEF2_known3	0.516681556	0.800694802
MEF2_known1	0.186524406	0.250242289
MEF2_known6	0.125831855	0.26221218
MEF2_known7	-0.011548952	0.206576323
MEF2_known4	0.329921443	0.522516054
MEF2_known5	0.195607974	0.336187512
PBX3_known1	0.393618439	0.737061355
MEF2_known9	0.331586843	0.572089792
MEF2_known8	0.406455738	0.483153847
HIC2_1	-0.116620013	-0.540947755
E2F_known7	-0.011148244	0.623805595
ESRRB_1	1.191814072	0.779229382
GBX1_3	1.059320845	1.340610789
ESRRB_2	1.219653731	0.78003886
E2F_known9	0.274166483	1.226383481
SP1_known9	0.019145514	0.47277165
SP1_known8	0.368438595	0.855186788
HSF2_2	0.573706033	-0.289999077
HSF2_1	0.19650874	-0.210680364
GBX1_2	0.929638003	1.223372191
E2F_known3	0.495589881	1.880613427
GBX1_1	0.700032638	0.859494947
E2F_known4	0.522811026	0.918431894
PAX2_4	0.368209947	0.839376019
E2F_known1	0.334881429	0.378809457
EMX2_3	0.562304463	0.766348515
EMX2_1	0.782675852	1.081598323
EMX2_2	1.426853232	1.74068402
HIF1A_2	-0.042489095	0.053908632
HIF1A_1	-0.608780794	-0.320488624
LBX2_2	0.831932975	1.020550781
LBX2_1	0.706671851	0.94713875
LBX2_3	1.243093768	1.493755101
MLX_2	-0.252189472	0.55451978
HBP1_1	-0.157826652	-0.292002071
PAX6_1	0.360771063	0.56652536
PAX6_2	0.287291115	0.177986092
PAX6_3	0.168223465	0.471295333
PAX6_4	0.798812312	0.971687572
GSC_2	0.896761043	1.126601051
NKX1-2_1	0.691418909	0.895159305
PAX6_5	0.249200752	0.822003224
GSC_1	0.699035706	0.934361035
HLTF_1	-0.510638454	-0.309370239
HNF4_known17	0.372024594	0.214594246
FOXO6_1	-0.211110511	-0.09547544
HNF4_known18	0.292592191	0.106562879
HNF4_known15	0.374424079	0.092060504
FOXO6_3	-0.154748913	0.088453634
HNF4_known16	0.169897638	0.126332742
SEF1_1	-0.030925257	0.041505386
HNF4_known13	0.612137259	0.383014929
HNF4_known14	0.686220112	0.61227566
HNF4_known12	0.523090494	0.228461362
HNF4_known19	0.839976835	0.753976273
HNF4_known20	0.372048944	0.294715897
HNF4_known21	0.649170057	0.637257453
HNF4_known26	0.843656493	0.667171557
HNF4_known22	0.555074059	0.355409869
HNF4_known23	0.837730903	0.789615074
TBR1_2	0.532609395	0.50185149
HNF4_known24	0.731362244	0.624473379
HNF4_known25	0.65874674	0.465412252
DLX1_2	0.900573307	1.049762087
DLX1_3	1.261197954	1.316778792
IRX5_1	-0.67436038	-0.613112196
IRX5_2	-0.315825033	-0.084365939
GSC2_1	0.750134008	0.982717877
DLX1_1	0.593355403	0.786933152
SOX5_1	-0.119256029	0.026992354
TFAP2E_1	0.238650258	0.757463473
SOX5_3	-0.048822663	0.116715763
HLF_2	-0.016941716	0.162017845
HLF_1	-0.191553286	-0.023807261
NFAT5_1	0.411523177	0.3607257
HLF_4	-0.062296148	0.16463225
HLF_3	-0.041820596	0.16373681
MYC_known11	0.000590995	0.013095309
MYC_known15	-0.742980731	-0.390072442
ELF4_1	0.569534327	0.810711015
MYC_known14	0.110552463	-0.051557184
MYC_known13	-0.389080475	-0.51337901
SOX9_3	0.076034024	0.283250542
SOX9_2	0.015990851	0.283400417
SOX9_5	0.015124198	0.042889641
SOX9_4	-0.409740392	-0.217987263
SOX9_7	-0.156249942	-0.043344929
SOX9_6	0.05871704	0.109528417
LHX8_3	1.339848191	1.62176333
SOX9_9	0.065032909	0.078118273
LHX8_4	0.495736456	0.589115732
SOX9_8	0.054479214	0.031325804
SOX13_1	-0.053061248	0.09340889
OLIG2_1	-0.04304003	0.521528218
OLIG2_2	0.207367247	0.932068897
POU5F1_known1	0.201456352	0.266611018
POU5F1_known2	0.303038727	0.525923179
POU5F1_known3	0.197315078	0.475492067
POU5F1_known4	0.103211995	0.483573703
POU5F1_known5	0.161899212	0.313816022
LHX8_2	0.928148275	1.161583909
LHX8_1	1.010203354	1.426984293
HMX1_1	0.546489101	0.892567682
HMX1_2	0.469591823	0.741177783
SOX9_1	-0.075918157	0.144751688
BARHL2_6	0.703338009	1.09063074
BARHL2_7	0.378340164	0.530473838
BARHL2_4	0.479206019	0.649615355
STAT_known14	0.456448672	0.304233427
ZBTB7A_known4	0.021250958	-0.215087843
BARHL2_5	0.096312146	0.415424404
SMAD4_1	0.351719894	0.463661175
SPZ1_2	-0.023085724	0.047214559
SPZ1_1	0.091644204	0.048313041
NFATC1_3	0.132085906	0.421288968
NFATC1_2	0.194217759	0.135792741
MEIS1_2	0.529561775	0.771204981
MEIS1_3	0.677207871	0.910779131
MEIS1_1	0.328673171	0.54166623
KLF16_1	0.17762477	0.815261787
ZBTB7A_known2	-0.643840984	-0.310077899
BARHL2_3	0.731058529	1.085475465
ZBTB7A_known3	0.420817256	-0.108824843
FOXP1_1	-0.00802251	-0.048088069
BARHL2_2	0.35771193	0.480289092
BARHL2_1	0.497415535	0.766327369
ZBTB7A_known1	-0.308154	-0.303955276
MYC_known16	-0.098881593	-0.314031849
MYC_known19	-0.518473522	-0.237236483
MYC_known18	-0.21698629	-0.046140206
ZNF524_2	0.10613265	-0.462240414
MYC_known20	0.072371576	-0.036297496
MYC_known21	-0.464657255	-0.276705024
MYC_known22	-0.383496762	0.46111996
AP3_1	0.374439354	0.291950105
TGIF2LX_1	0.496121134	0.821214242
ZNF524_1	0.029465327	-0.33629158
ATOH1_1	-0.002526527	0.671607457
FOXG1_2	-0.198961937	-0.163628347
FOXG1_3	0.020486847	0.105299202
FOXG1_4	-0.10973075	-0.150566272
TBR1_1	0.597544194	0.462312467
FOXG1_1	0.016674595	0.126190426
HLX_1	0.359992455	0.484923347
VAX1_1	0.951806719	1.16726841
VAX1_2	1.198031029	1.704217685
CEBPA_2	0.684490617	0.779608721
SOX17_4	-0.363660992	-0.188269401
CEBPA_1	-0.136731116	0.154778861
SOX17_3	0.163195619	0.304065713
SOX17_2	-0.213769689	-0.218401246
MEOX1_2	1.013099953	1.255977444
MEOX1_1	0.784984574	1.154444062
SOX17_5	0.091270573	0.145682441
PDX1_1	0.37793702	0.470900699
HOXB2_1	1.132130454	1.508041746
NKX2-2_1	-0.142995034	0.013067
RUNX1_4	0.191990978	0.177013724
NKX2-2_2	0.194052907	0.213579847
RUNX1_3	0.128448668	0.067684997
SHOX2_3	1.23063325	1.486947853
RUNX1_6	0.174893813	0.045877309
RUNX1_5	0.059710786	0.010774329
RUNX1_8	0.031167598	-0.041722465
HES1_1	-0.114913032	-0.147464797
ZBTB12_1	0.135343386	-0.754642874
RUNX1_9	0.420649415	0.57689066
RUNX1_2	0.017053071	-0.052936232
RUNX1_1	0.164166671	0.159319295
SHOX2_1	1.130137114	1.453708198
HOXD11_1	0.120676616	0.461270128
TFAP4_6	0.615323616	1.101581052
HOXD11_3	0.15118669	0.493662039
TFAP4_5	0.274612943	0.746628322
HOXD11_2	0.100944156	0.427240269
TFAP4_4	0.643445778	1.562765826
NFIA_1	0.237645534	1.230243415
TFAP4_3	0.360812212	0.58242191
TFAP4_2	0.208522144	0.678175848
ISX_4	1.079780434	1.349733301
ISX_3	0.725007176	1.077751314
ISX_2	0.604911648	0.87067383
ISX_1	0.899874502	1.119183938
NR2E1::NFIC_1	0.34394814	1.107586073
DMRT1_1	-0.312914791	-0.224443915
HOXC12_1	0.11929005	0.614960583
HOXC12_3	0.326198859	0.727298285
HOXC12_2	0.118621802	0.42607534
ASCL2_2	0.434330923	1.509240006
PDX1_5	0.755018035	1.024160016
PDX1_4	0.715279089	0.989140709
PDX1_2	0.535095905	0.786325699
PDX1_6	0.82196946	1.460170889
ZIC1_2	-0.179486944	-0.393973615
IRF_known15	0.164640066	0.231334921
HOXD3_2	1.121963205	1.511235868
ZIC1_3	0.153681664	0.400297112
IRF_known14	0.31012575	0.330586063
HOXD3_1	0.803805897	1.109739132
IRF_known17	0.296748475	0.269828754
IRF_known16	0.246661944	0.19191051
IRF_known11	0.155757364	0.266640391
IRF_known10	0.27911699	0.386995204
IRF_known13	0.247699634	0.130826633
RFX7_1	0.703968526	1.858174791
IRF_known12	0.460105981	0.088287274
MEF2D_1	0.429131735	0.686133993
IRF_known19	0.28329123	0.324238288
IRF_known18	0.443360158	0.369382354
RFX2_3	1.108690919	2.371716076
RFX2_4	1.108998042	1.823410904
RFX2_1	1.154663721	2.390879804
RFX2_2	0.694971626	1.317163328
GFI1B_1	0.403477214	0.571744464
TEAD1_2	0.248505638	0.529834581
TEAD1_3	0.043703338	0.50845579
HOXA4_2	0.885214191	1.048545403
OBOX6_1	0.279192922	0.590315318
TEAD1_4	-0.003598719	0.094043086
IRF_known20	0.375717679	0.452347001
ZIC1_1	0.808513585	0.224998732
BHLHA15_1	0.260976076	0.823488473
AP1_known1	0.525896188	0.639207259
AP1_known2	0.514861966	0.67290144
AP1_known3	0.634176178	1.029109626
AP1_known4	0.572013933	0.847707698
AP1_known5	0.73975009	0.928680241
AP1_known7	0.415429923	0.63148917
AP1_known6	0.74430745	1.190216262
AP1_known9	0.547262473	0.895553046
BHLHE41_1	-0.387258634	0.313876901
AP1_known8	0.340754609	0.624396071
BHLHE41_2	-0.335886749	0.305372263
MSX2_1	0.902965439	1.167245039
MSX2_2	0.770070074	1.058347661
MSX2_5	0.614247383	0.858280506
MSX2_3	0.54807153	0.830054388
MSX2_4	0.697713546	1.019310881
BHLHE23_1	-0.041008003	0.700220764
E4F1_1	-0.126069198	-0.129817896
RARA_2	0.541755797	0.344683096
RARA_1	0.906383186	0.679823439
RARA_4	0.665348793	0.579319955
RARA_3	0.568908152	0.376508501
RARA_6	0.689138461	0.405078911
RARA_5	0.504979032	0.435399875
RARA_8	0.480057652	0.186103243
RARA_7	0.587494896	0.41912048
ZBED1_1	-0.048059028	-0.976210229
RARA_9	0.597233944	0.573863356
IRF_known21	0.183747352	0.272813022
PHOX2B_1	0.940390402	1.062032754
PHOX2B_2	0.551628738	0.88007061
PHOX2B_3	0.70874871	0.976671137
PRDM1_known2	0.093298459	0.189751418
DDIT3::CEBPA_1	-0.187919461	0.091651886
ELF1_known1	0.203474827	0.40792388
BACH1_1	0.375204138	0.905548184
PRDM1_known1	0.143518349	0.270913426
DDIT3::CEBPA_2	-0.270120355	-0.149419603
ELF1_known2	0.277446385	0.571233925
ELF1_known3	0.135853463	0.417754589
DLX6_1	0.921721412	1.136177618
PKNOX1_2	0.645885335	0.791023045
PAX1_2	0.19824818	0.625697116
PAX1_1	-0.311821334	-0.271284072
PKNOX1_1	0.608546364	0.856977506
HOXD8_2	1.240948975	1.528995018
ETV1_1	0.239487478	0.595427512
HOXD8_1	0.352933742	0.509425163
GMEB1_1	-0.690674505	-0.152627085
OSR2_1	-0.226325284	0.032297232
SPIC_2	0.219590924	0.36670827
SPIC_1	0.025356455	0.15413256
ZIC2_2	-0.265102436	-0.343343121
ZIC2_1	0.368199848	0.08721275
ZSCAN4_1	-0.702081647	-0.333429572
CEBPE_1	0.168259851	0.723206491
KLF12_2	0.360431435	0.411510449
ESRRA_known10	0.462261078	0.16862076
ESRRA_known11	1.10799093	0.625847752
IKZF3_1	-0.174246641	-0.025406156
E2F7_1	0.287447726	0.515280711
ZSCAN4_2	-0.976182196	-0.633412221
ZSCAN4_3	-0.383671494	-0.247715631
PATZ1_1	0.016888613	0.032756496
RBPJ_2	0.144562516	0.450973972
RBPJ_1	-0.036848411	0.092446698
ZKSCAN3_1	0.020665633	-0.408287275
GTF2I_1	0.036523677	0.016572632
TCF12_known1	0.565032327	1.055387421
MYOD1_1	0.914556543	1.019254576
MYOD1_2	0.781615022	0.476692342
MYOD1_3	0.708060006	0.680707823
REL_1	0.511403607	0.769225675
REL_2	0.363996787	0.640605027
EN1_2	0.072731436	-0.055083142
NANOG_known1	0.376748653	0.487943326
EN1_6	1.137910504	1.557485534
EN1_5	0.501351528	0.823106275
LHX5_1	0.879621502	1.138691336
EN1_4	1.047229245	1.404844891
EN1_3	0.828468138	0.981802289
EN1_7	0.630185056	0.920622978
LHX1_1	0.777877126	1.030904444
RUNX_1	0.154334513	0.345446728
CREB3L1_3	0.103286185	0.072149949
CREB3L1_4	-0.24534222	0.337402133
CREB5_1	0.564069991	1.073565298
ESRRG_1	0.822811647	0.650944654
SNAI2_1	0.841354444	0.569103949
ESRRG_3	1.202549841	0.794816672
ESRRG_2	0.624839443	0.408135072
CREB3L1_2	-0.073283173	-0.098246511
CREB3L1_1	0.063887704	0.301440754
NKX3-1_1	-0.290774215	-0.402667837
NKX3-1_4	-0.058704459	0.139999215
NKX3-1_3	0.114717925	0.149486643
NKX3-1_6	0.378209477	0.469251681
NKX3-1_5	0.335886848	0.477742156
RUNX_2	0.248525257	0.348569088
MAF_known10	0.389935971	0.641881579
PRRX1_2	1.087850116	1.404714309
MAF_known12	0.266102486	0.581729614
MAF_known11	0.422707257	0.639812595
PRRX1_4	0.725189252	1.027696845
PRRX1_1	0.861558408	1.141521185
TEAD4_1	0.249845682	0.564122649
GLIS1_1	0.090581322	-0.257533607
BARHL1_1	0.597662835	0.899253781
SPI1_known3	0.269305544	0.551094444
BARHL1_2	-0.123306278	-0.048940151
SPI1_known4	0.154938917	0.310067578
BARHL1_3	0.731517305	1.142402161
SPI1_known1	0.241560253	0.202393607
BARHL1_4	0.40513453	0.58272808
HOXA11_3	0.201618145	0.640288549
HOXA11_2	0.338505941	0.487856689
HOXA11_1	0.092983756	0.397660187
HOXB6_1	0.566601213	0.825412754
NKX2-6_1	0.176189128	0.239968251
IRF6_1	0.362108187	0.053092114
LMO2_1	0.403058759	0.349071585
LMO2_2	0.155982744	0.100755358
OBOX2_1	0.278154615	0.534645067
ARNTL_1	-0.177299417	0.522706053
NR1H_2	0.494967565	0.340179132
NR1H_3	0.400315661	0.352041387
CUX1_10	0.50593107	0.422441911
NR1H_1	0.095764291	0.095982479
WT1_1	0.058105002	0.036887146
DUX4_1	0.403996521	0.365761457
UNCX_5	1.14777167	1.495879381
UNCX_1	1.009827546	1.193688387
UNCX_2	0.522700037	0.827095723
UNCX_3	1.116151906	1.389517387
IRX4_1	-0.580583158	-0.49833626
UNCX_4	0.590321047	0.930637106
EP300_known1	0.002142478	0.109339741
NR6A1_1	0.713375949	0.298513057
DMRTA1_1	-0.22411725	-0.094922696
FOXN1_1	-0.124329033	0.210790827
GBX2_4	1.112986086	1.525091981
GBX2_5	0.949312847	1.29078111
GBX2_2	0.887149173	1.201949696
GBX2_3	0.417354911	0.740099914
GBX2_1	1.025817998	1.354014549
MEF2_known12	0.60644027	0.847327786
MEF2_known11	0.446073703	0.691903453
MXI1_known1	0.345151034	0.027460739
CEBPB_known10	0.24276275	0.65203431
MEF2_known10	0.328326274	0.542585276
TCF7_2	0.644603408	0.64719449
TCF7_1	0.501603102	0.495498991
DBX2_1	0.503288181	0.632949981
SOX4_2	-0.150574593	0.018084116
TFCP2_4	0.400724487	0.364619555
SOX4_1	0.334011014	0.351264155
TFCP2_5	0.31461074	0.092607394
TFCP2_1	-0.046562706	-0.102400915
TFCP2_3	0.230890925	0.104454478
DLX2_1	0.46360258	0.659344107
DLX2_2	1.195720343	1.425373218
ISL2_2	0.387642121	0.609161573
ELF3_1	0.349601445	0.450563731
TEF_2	-0.032585684	0.06964652
ISL2_1	0.484819686	0.697370535
ELF3_2	0.336631659	0.630889414
TEF_3	-0.233202555	-0.047330445
ZBTB33_known1	0.174528439	0.299655273
ELF3_3	0.295922007	0.491095914
TEF_1	-0.316595386	-0.073027611
SOX8_8	0.042539389	0.165230842
SOX8_7	-0.245726862	-0.109127217
SOX8_9	0.122917742	0.20862131
SOX8_4	-0.269519889	-0.156230804
SOX8_3	0.165661758	0.21322222
SOX8_6	-0.039473441	-0.018799722
SOX8_5	0.093481966	0.088096964
CRX_1	0.559788971	0.725454609
SOX8_1	0.010883484	0.139049828
SOX8_2	-0.42823759	-0.301754571
HMX2_2	0.549039596	0.79800882
ATF6_1	0.239111461	0.211620642
HMX2_1	0.382094157	0.637283923
CRX_2	0.390988824	0.659729138
CBX5_1	0.048072286	0.029510799
MEOX2_2	0.670702187	0.9120608
NFIL3_3	0.024594677	0.206275614
MEOX2_3	0.051561589	0.144210648
GCM1_1	-0.176277012	-0.260579771
MEOX2_4	0.888340474	1.11480275
GCM1_2	0.008727181	-0.211567654
GCM1_3	0.117647614	-0.2233293
GCM1_4	-0.123194512	-0.352781727
NFIL3_1	-0.14470314	-0.05735825
MEOX2_1	0.871767731	1.182916262
NFIL3_2	0.011556437	0.150385412
OLIG3_1	0.280423197	0.88468143
HOXA13_3	0.553407842	0.904772405
HOXA13_4	0.213076915	0.430083037
HOXA13_1	0.436257402	0.629613259
HOXA13_2	0.33484577	0.646672868
HOXA13_5	-0.080200946	0.265839525
PAX7_3	1.110006456	0.989987712
GLIS3_1	0.166289821	0.05611403
PAX7_2	0.826514186	0.769545114
PAX7_1	0.8394304	1.092195312
SOX10_10	0.114000618	0.200643024
TBX19_1	-0.06695059	-0.070385999
RXRG_2	0.304581039	-0.012823779
RXRG_3	0.833104672	0.704597461
RXRG_1	0.720905004	0.624785313
ZNF713_1	0.009750823	0.134010751
GFI1_2	0.132650644	0.20778097
GFI1_3	0.288147921	0.445630483
GFI1_1	0.192806515	0.314236811
CPEB1_1	0.921155327	0.819093632
VAX2_1	0.917678446	1.184015867
VAX2_2	1.096961525	1.504176368
ZNF350_1	0.106825253	0.329531786
E2F2_1	-0.030250319	0.830125511
TBX2_2	0.67014468	0.597293927
TBX2_1	0.19397927	0.260699952
E2F2_4	0.2372828	0.464481203
E2F2_3	0.378621102	0.63244911
E2F2_2	-0.074782112	0.230550624
SOX18_4	0.041660292	0.112949405
SOX18_3	0.016049668	0.030135483
SOX18_2	-0.272932283	-0.062203477
SOX18_1	-0.107630349	-0.010829358
NKX2-3_3	0.129672719	0.247086374
NKX2-3_2	0.408481335	0.386831161
CUX1_6	0.539798699	0.553196088
CUX1_7	-0.109326426	-0.196745377
CUX1_4	-0.341376914	-0.315747548
MAFG_1	0.34428992	0.803103923
CUX1_5	0.667143499	0.396290422
HOXA5_2	0.68452113	0.803568499
RXRA_known2	0.198357191	-0.008832816
HOXA5_3	0.792413581	1.086858671
RXRA_known1	0.680229189	0.572020905
RXRA_known4	0.330645681	0.199503734
RFX5_known1	0.572933623	1.110210617
RXRA_known6	0.70951704	0.463339747
RFX5_known2	0.702582121	1.736841858
RXRA_known5	0.176054304	-0.281497888
RFX5_known3	0.357463288	0.609288619
RXRA_known8	0.47552254	0.476648934
RFX5_known4	0.686650652	1.183279101
RXRA_known7	0.524059093	0.328741698
TGIF2_1	0.445092607	0.746953463
TGIF2_2	0.706261711	0.857810677
RARA_10	0.562745459	0.454247899
NKX2-3_1	-0.162034985	0.067142329
HOXA5_1	0.338647688	0.469962315
RAR_1	0.469254694	0.075725763
ZBTB49_1	0.239785366	0.257702305
JDP2_2	0.513936998	1.082366394
JDP2_1	0.498366395	0.968518033
HOXA1_1	1.030179421	1.367269147
ZNF740_4	-0.008624653	-0.048161303
RXRA_known9	0.18424996	-0.014263519
HOXD10_1	0.192870538	0.441904187
HOXA1_2	0.932389678	1.316236121
JDP2_3	0.516849441	0.874956581
MYB_1	0.364504419	0.445951562
JDP2_4	0.393435481	0.959557345
MYB_2	0.336209432	0.496957241
JDP2_5	0.449129351	0.874575094
MYB_3	0.115733278	0.351755385
JDP2_6	0.569759632	1.133163794
MYB_4	0.347851417	0.493241344
JDP2_7	0.650302686	1.026780664
MYB_5	0.090170934	-0.041284274
MYB_6	-0.029744633	0.101711933
ALX4_1	0.269372175	-0.020884738
ALX4_2	1.126509286	1.437621713
ALX4_3	0.88269715	1.171615955
ALX4_4	0.488920783	0.791004756
ESX1_1	0.805453336	1.039267013
ESX1_3	1.51116424	1.83898838
ESX1_2	1.290685653	1.654302646
ZBTB6_1	-0.211658882	-0.338441599
TFCP2L1_1	0.176463179	0.053504205
HOXC13_2	0.116140272	0.422272629
BHLHE22_1	0.029951528	0.727021177
HOXC13_1	0.173757363	0.419507758
HOXC13_3	0.264299947	0.705038585
POU4F1_1	0.636819062	0.755561471
RFX5_known9	1.105677026	2.323864386
HOXB9_1	0.322751864	0.665238622
FLI1_4	0.815220159	0.82895998
RFX5_known8	1.209621308	2.372624047
FLI1_3	0.290016568	0.528763722
RFX5_known7	1.033026118	1.518593736
FLI1_2	0.692429183	0.74867056
RFX5_known6	0.980239656	2.312157292
FLI1_1	0.60887983	0.807999946
RFX5_known5	0.882985486	1.859797312
CUX1_1	0.087408058	0.052621179
MTF1_3	-0.204551211	0.171925295
CUX1_3	1.032936881	0.970232929
MTF1_1	-0.556669243	-0.180665362
MTF1_2	-0.713425918	-0.518213782
ERF_1	0.636328401	0.779279287
ETV7_1	0.574469115	0.792825794
BRCA1_known1	-0.213308889	-0.166619309
THRB_2	0.168491082	-0.200468539
THRB_1	0.280221561	-0.046337946
RFX3_4	0.966430904	2.221518528
RFX3_2	1.070563286	2.295827774
THRB_3	0.305398483	-0.032212567
RFX3_3	0.831569687	1.376799929
RFX3_1	0.456178438	1.275316952
RHOXF2_1	0.727676797	0.978602408
AHR_1	-0.0723743	0.08652641
AHR_2	-0.48069975	-0.064497426
COMP1_1	0.127583392	0.199692724
POU3F4_2	0.23432653	0.573856365
POU3F4_3	0.452795664	0.658565361
POU3F4_1	0.743499886	0.879557596
PROX1_1	0.130437989	-0.083015305
PITX1_4	0.66822106	1.051692825
PITX1_3	0.405849057	0.566686406
MSX1_4	0.745994328	1.272479494
MSX1_5	0.9982347	1.24389763
MSX1_2	0.661240062	0.829494892
MSX1_3	0.526839984	0.798104466
MSX1_1	0.818337831	0.616658534
CLOCK::ARNTL_1	-0.110593001	0.069918042
PITX1_2	0.769779725	0.951843636
PITX1_1	0.273096404	0.507611233
ZBTB16_1	0.066657559	0.072963077
RARB_4	0.395299185	0.371545198
NKX6-2_2	1.080711108	1.368647609
NKX6-2_1	0.387069092	0.417921424
RARB_1	0.573433248	0.493671502
NKX6-2_3	1.032380644	1.314660436
RARB_3	0.601653821	0.554923657
RARB_2	0.47910637	0.32037836
SOX12_1	0.002789553	0.105490534
GATA_known1	-0.218110964	-0.358331644
GATA_known2	-0.637330342	-0.546503221
GATA_known3	-0.097107561	-0.142961561
GATA_known4	-0.040219434	-0.046844283
GATA_known5	0.200154806	0.466878693
GATA_known6	0.271705548	0.310888778
GATA_known7	-0.017625971	-0.043552052
GATA_known8	0.098778966	0.385533019
GATA_known9	0.307845865	0.225775694
NR5A1_1	1.169080213	0.599636932
NR5A1_2	1.141855549	0.640942212
RXRA_known12	0.874157559	0.714166766
RXRA_known13	0.286432432	-0.001754496
RXRA_known10	0.793144995	0.725602868
RXRA_known11	0.50815935	0.108809216
DOBOX4_1	-0.377657875	-0.460198324
PTEN_1	-0.134491862	-0.186559531
RXRA_known14	0.752319146	0.660593277
RXRA_known15	0.388321611	0.17465029
PAX4_1	-0.175402334	-0.073509226
MAF_known9	0.472313403	0.756077407
MAF_known8	0.402369984	0.624968765
MAF_known7	0.376458463	0.859795007
FOXD1_1	0.073912258	0.407639381
MAF_known6	0.316602964	0.637749183
FOXD1_2	-0.215801701	-0.178449647
ALX1_5	0.595812641	0.875996586
NKX6-1_2	0.84299169	1.025923883
ALX1_6	0.571052599	0.905279002
NKX6-1_3	0.728469932	0.918468713
ALX1_3	1.02901701	1.311631923
NR1H4_3	0.52130997	0.489327858
ALX1_4	1.034703908	1.36268251
NKX6-1_1	0.377541553	0.632272172
NR1H4_2	0.259395746	0.118835653
NR1H4_1	0.303096178	0.247401414
NKX6-1_4	0.908001187	1.164950337
NKX6-1_5	1.07538328	1.287708799
ALX1_1	0.372561703	0.429138781
ALX1_2	1.008079988	1.285472219
CDX_1	-0.173182195	-0.090109839
HDX_1	0.167721567	0.034872109
GMEB2_2	-0.322543877	-0.16148835
GMEB2_1	0.254175194	-0.514878288
POU2F2_known1	0.132203367	0.467357572
GMEB2_4	0.226409181	0.402850621
POU2F2_known3	0.543291392	0.651168433
POU2F2_known2	-0.106619271	-0.014056817
HNF1A_4	0.606007751	0.825419402
POU2F2_known5	0.271684291	0.423695844
HNF1A_3	-0.096735998	-0.066620308
POU2F2_known4	0.12590056	0.216395948
PROP1_3	0.539372195	0.849174007
POU2F2_known7	0.222007262	0.488048695
PROP1_2	0.513893726	0.800726226
POU2F2_known6	0.216005321	0.348861776
PROP1_1	0.925546869	1.152515936
POU2F2_known9	0.400547744	0.647875497
NR2F2_2	0.90005885	0.671150034
POU2F2_known8	0.318641359	0.518914116
HNF1A_2	0.217010018	0.114135314
HNF1A_1	0.487430271	0.607696993
TFE3_1	-0.179856123	0.719093073
OSR1_1	-0.223869102	-0.062895901
KLF4_1	0.282501079	0.640322695
NR2F6_3	0.87360895	0.758501303
NR3C2_1	0.185648028	0.552315025
NR2F6_4	0.621311501	0.482498019
AHR::ARNT::HIF1A_1	-0.061100492	-0.086391003
NR2F6_1	0.736651547	0.619296785
NR2F6_2	0.833562381	0.757539371
FOXO3_5	0.37024389	0.581458647
NFY_known1	0.246142978	0.055230446
FOXO3_4	-0.226757687	-0.089745283
NFY_known2	0.395758717	0.491319572
TP73_1	0.050426132	0.292194838
NFY_known3	0.314380679	0.741749352
NR2F6_5	0.770420275	0.642080089
FOXO3_6	0.109724714	0.164762119
NFY_known4	0.024055892	0.433043518
FOXO3_1	0.121991457	0.277741784
RREB1_2	0.168810319	0.07005628
RREB1_1	0.020246506	0.040606941
FOXO3_3	-0.135905819	0.221459201
FOXO3_2	0.15778475	0.175858679
ZEB1_known2	0.306871354	-0.015740959
ZEB1_known3	0.448233582	0.052844314
ZEB1_known4	0.41418259	0.096767212
GTF2A_1	-0.353350165	-0.029358712
ZEB1_known1	0.021140991	-0.548292482
NFY_known6	0.371296121	0.784520217
NFY_known5	0.224619746	0.317461269
LHX4_1	0.864851747	1.049188152
LHX4_2	0.944605558	1.07693237
AIRE_2	0.000592174	0.033131957
EBF1_known4	-0.194824849	0.235970996
AIRE_1	-0.088972709	-0.105755153
IKZF2_3	0.031151085	-0.011727301
IKZF2_1	0.099945894	-0.088157534
IKZF2_2	-0.271867861	-0.1840996
EBF1_known2	0.019632882	0.400582424
EBF1_known3	-0.039641554	0.400114345
ZNF143_known1	0.172254729	0.295221284
ZNF143_known2	-0.029066991	0.199301073
BATF_known1	0.50679731	0.77969703
HOXC6_1	0.57531086	0.804714049
BBX_1	0.23027151	0.24383491
SPDEF_5	0.45115941	0.499862475
SPDEF_6	0.070942358	-0.089900305
SPDEF_3	0.338090387	-0.014299149
SPDEF_4	-0.19509364	-0.176843338
SPDEF_1	0.356299796	0.258272988
SPDEF_2	0.126781337	0.482784993
SPDEF_7	-0.149199928	-0.140932584
NFKB_known11	-0.283345367	0.239552615
PLAG1_1	-0.003695805	-0.252490833
NFKB_known10	-0.121167292	0.097532621
ITGB2_1	0.527140297	0.391396599
MAFF_1	0.6369945	0.97317495
ZSCAN26_1	-0.03920342	0.005342089
POU6F1_1	0.340799914	0.424333628
POU6F1_3	0.595193188	0.855257692
POU6F1_2	0.815983615	1.099412958
RARG_2	0.643659508	0.600907943
RARG_1	0.515483739	0.479987373
EVX2_2	1.102425348	1.42382809
DPRX_1	0.458153458	0.490217528
DPRX_2	0.147530131	0.04569664
EVX2_1	1.213172789	1.632264622
CTCF_known2	1.006642044	3.011217412
RARG_9	0.595272672	0.355491416
CTCF_known1	0.896709507	2.583541571
RARG_8	0.656647715	0.568527708
RARG_7	0.666823746	0.595961157
ZNF784_1	0.235861954	-0.472089613
RARG_6	0.566036581	0.368081646
RARG_5	0.665459582	0.657160109
RARG_4	0.56846616	0.493986002
RARG_3	0.55434239	0.340962482
SRF_known6	-0.030895796	0.212645384
SRF_known5	-0.154535342	0.069547103
SRF_known4	-0.135672423	0.119605823
SRF_known3	-0.041724682	0.260667133
VDR_2	0.202216624	-0.03225875
VDR_1	0.066290636	-0.1625351
SRF_known9	-0.058845972	0.264255216
SRF_known8	-0.018099306	0.2078011
SRF_known7	-0.131736049	0.164696932
VDR_6	0.145831879	-0.084631443
VDR_5	0.21229448	0.096697425
VDR_4	0.275787216	0.135804458
VDR_3	-0.026465287	-0.064783564
SRF_known2	0.06334495	0.15940439
FOXF2_2	0.199140168	0.404070646
SRF_known1	-0.113906033	0.012071079
FOXF2_1	0.028211514	0.387784114
FOXA_known7	-0.017825201	0.231394674
FOXA_known6	-0.192964999	0.284117711
SMAD3_3	0.703974793	0.444535984
ZNF281_1	-0.141447662	0.243563792
ZNF384_1	-0.25791597	-0.287494578
SMAD3_1	0.01081494	-0.054282522
SMAD3_2	0.281165144	0.264116602
HAND1_2	0.223080291	0.259861065
HAND1_1	0.280678708	0.338809508
BSX_1	0.707905874	0.993246914
BSX_2	0.831360483	1.135701476
FOXA_known4	0.060069158	0.273767808
FOXA_known5	0.05217253	0.444303035
FOXA_known2	0.222828954	0.393979041
FOXA_known3	0.006137829	0.236482075
FOXA_known1	0.163884479	0.337647268
ZNF410_1	-0.212672416	-0.293621718
ZNF410_2	-0.371291074	-0.179757057
PRRX2_1	0.637395364	0.880445264
PRRX2_4	0.727037191	1.146269695
PRRX2_3	0.856089324	1.189115075
ARID3A_2	0.743474993	0.925514884
PRRX2_5	1.22991753	1.468552992
TEAD3_2	0.221686012	0.374807375
GLIS2_2	-0.315892723	-0.396260439
GLIS2_1	-0.177563049	-0.362083452
TEAD3_1	0.138656295	0.234530382
HOXB5_2	0.529997047	0.69426721
HOXB5_1	0.827783574	1.059410736
MGA_3	0.278865319	0.34417688
MGA_2	0.208780043	0.254705215
MGA_1	0.552287578	0.316027269
RXRB_1	0.758661368	0.606954158
GSX1_1	0.963748683	1.275900251
RXRB_2	0.776732286	0.658876695
OBOX3_1	0.358988094	0.687995527
ETS_1	0.190422279	0.687667657
ETS_2	0.381432272	0.444215026
ELF5_2	0.180662116	0.568964054
ELF5_1	0.101459863	0.148216144
ELF5_4	0.412180032	0.652954742
ELF5_3	0.39288257	0.673492081
NR2E1_3	0.213854094	-0.091450384
NR2E1_4	0.406382198	0.318427224
NR2E1_1	0.255855292	0.080214014
NR2E1_2	0.416197683	0.319719664
IRX3_3	-0.14267953	-0.176872967
IRX3_2	-0.721009307	-0.635278084
IRX3_1	-0.729666965	-0.711335529
GZF1_1	-0.658155509	-0.343557707
SOX3_1	-0.187438919	0.002048301
SOX3_2	0.180994391	0.21422178
SOX3_3	0.184867826	0.253523972
BCL6B_1	0.427209099	-0.001676032
BCL6B_2	0.356805491	0.107969059
LHX9_1	0.708536017	0.885879922
LHX9_3	0.528357071	0.79342809
LHX9_2	0.783717663	1.094345447
FOXM1_1	-0.002216124	0.007792383
HES7_1	0.197582372	-0.067668836
PAX4_6	0.87682839	1.228095092
HSF4_1	0.747715289	-0.079237063
PAX4_7	1.377913611	1.652206611
PAX4_8	1.201605039	1.541085584
PAX4_2	0.548828652	0.652310776
PAX4_3	-0.14252938	0.173993725
PAX4_4	-0.107690347	0.011785108
PAX4_5	-0.146838418	0.072645731
MAF_known5	0.172715692	0.341834669
MAF_known4	0.379818965	0.591366333
MAF_known2	0.49840303	0.669906814
MAF_known1	0.192271344	0.336688526
