# Supplementary material for: Identification and characterization of constrained non-exonic bases lacking predictive epigenomic and transcription factor binding annotations
Source: Nat Commun. 2020 Dec 2;11:6168. doi: 10.1038/s41467-020-19962-9 (PMC7710766; doi:10.1038/s41467-020-19962-9)
Supplement: Supplementary file 11 — Source Data [file 41467_2020_19962_MOESM11_ESM.zip › SourceData/SupFig17c.txt]

Motif	Low_CNE log2 fold enrichments	High_CNE log2 fold enrichments
GCM_1	0.114701438	-0.083443375
TAL1_known3	0.482486161	1.211768694
TAL1_known2	0.480741142	1.088797474
PAX8_1	-0.075541556	0.036343387
TAL1_known5	0.429459852	1.072131419
GLI_1	0.170960814	0.071719131
TAL1_known4	0.419363932	0.781953655
ARX_3	0.439680646	0.836447033
ARX_2	0.359720986	0.757570462
PAX8_2	-0.098708922	0.048213233
ARX_1	0.541215959	0.897642838
TAL1_known1	0.442285992	1.075729001
HNF4_known2	0.319544959	0.266585166
HNF4_known3	0.29891082	0.366416664
PRDM4_1	-0.052970398	0.074284952
HNF4_known1	0.372966755	0.358913737
HNF4_known6	0.340107134	0.135331455
HNF4_known4	0.270036444	0.160771543
HNF4_known5	0.33384745	0.237502374
RUNX3_3	0.049248324	0.296519355
FOXD2_1	0.098912082	0.141503699
RUNX3_4	0.230597191	0.46192378
RUNX3_1	0.188666992	0.443780429
RUNX3_2	0.264180031	0.527523736
MNT_1	-0.005608426	0.01928851
TP53_4	0.035894046	0.076643817
TP53_3	-0.05694586	-0.189786791
TP53_2	-0.055465844	-0.108857808
TP53_1	0.166456975	0.165152023
ELF2_1	0.090326375	0.233831866
BARX2_1	0.411613772	0.628082614
CREB3L2_2	0.27163146	0.114960879
SIX5_known2	-0.091622813	-0.313929574
SIX5_known1	-0.148201575	-0.363699695
SIX5_known4	-0.112450695	-0.270970695
SIX5_known3	-0.133454281	-0.346967676
SIX5_known6	-0.170185711	-0.370643307
SIX5_known5	0.095751219	-0.080314018
TP53_7	0.210408427	0.318961358
TP53_5	-0.083026355	-0.179683382
SOX11_2	-0.13858261	-0.014668644
TP53_6	-0.052148799	-0.17660763
SOX11_1	0.199962044	0.257603108
LHX6_3	0.847943785	1.267723104
HMX3_2	0.312192949	0.595530982
LHX6_4	0.516684087	0.813564389
HMX3_1	0.175497097	0.074687807
ETS_known10	0.207189357	0.498720559
LHX6_1	0.544921637	0.931795462
LHX6_2	0.484940604	0.970403686
HMX3_3	0.261180543	0.73120393
NKX6-3_1	0.571127907	0.847415473
NR3C1_known9	0.120052003	0.163828838
ETS_known17	0.062620334	0.136353433
NR3C1_known8	0.058029249	0.053843104
ETS_known18	0.277519888	0.809351198
NR3C1_known7	0.098702028	0.126238441
ETS_known15	0.037333214	0.259331463
NR3C1_known6	0.049961342	0.171207096
SIX5_known7	-0.115889653	-0.372168569
ETS_known16	0.157194306	0.301322069
NR3C1_known5	-0.029970588	-0.102839401
HNF4_known9	0.434447794	0.407990764
ETS_known13	0.327709611	0.507431261
NR3C1_known4	0.092973756	0.543214219
HNF4_known8	-0.059538386	-0.19348955
CREB3_1	0.427483001	1.023568586
ETS_known14	0.219495367	0.492469496
NR3C1_known3	-0.032741967	0.046281924
CREB3_2	-0.040823104	0.201158349
ETS_known11	0.440892627	0.702745065
NHLH1_3	0.142498226	0.865116276
NR3C1_known2	-0.076660939	-0.017560784
ETS_known12	0.475099652	0.704776679
NR3C1_known1	0.027372217	0.002784752
NHLH1_4	0.160064365	0.846643888
SOX15_2	-0.147019242	-0.118590768
NHLH1_5	0.265594718	1.07835163
SOX15_1	0.044944078	0.159578216
SOX15_4	0.034159644	0.107718241
SOX15_3	0.181656016	0.111430285
LHX6_5	0.136152053	0.349385664
POU1F1_4	0.257636838	0.437679669
POU1F1_3	0.519126365	0.835126658
FOXP3_1	0.055370513	0.05906081
POU1F1_2	-0.021669365	0.0098898
POU1F1_1	0.060567362	0.12963863
POU1F1_5	0.299215919	0.567352256
MEIS3_1	0.420751992	0.624634931
CACBP_1	0.168900774	0.066295123
MEIS3_5	0.279932457	0.655777652
MEIS3_3	0.382756706	0.694103419
MEIS3_2	0.425245999	0.856977466
RHOXF1_2	-0.118215128	0.35023674
RHOXF1_1	-0.061583342	0.457168201
RHOXF1_3	-0.030123433	0.025945761
OTP_1	0.654447025	0.956887598
TGIF1_1	0.247295285	0.714470972
TGIF1_3	0.229205238	0.435195922
TGIF1_2	0.299692818	0.688660631
TBX5_4	0.356962454	0.197852274
TCF3_7	0.322668231	0.229637041
TBX5_5	0.263138262	0.071059795
HOXC5_1	0.572301468	0.904402237
TCF3_3	0.313423495	0.31302561
TCF3_4	0.403341387	0.475874681
TCF3_6	0.309939257	0.247908323
TCF3_2	0.386200321	0.391267261
TCF3_1	0.275774952	0.572884375
ERG_2	0.157672812	0.414892793
ERG_1	0.26830859	0.617021494
ERG_4	0.198217255	0.546876551
ERG_3	0.231211812	0.576416977
CREB3L2_1	0.041570457	0.362517774
CEBPB_known7	0.047268259	0.388413944
CEBPB_known6	0.117287939	0.296471413
CEBPB_known9	0.057698397	0.490459492
CEBPB_known8	-0.039189378	0.411996763
ZNF282_1	-0.055135272	0.049593788
TBX5_3	0.272584985	0.031499182
TBX5_2	0.208917979	-0.106345972
TBX5_1	0.142388258	0.012066212
PPARA_4	0.375788158	0.269827357
DRGX_1	0.39740044	0.812066366
PPARA_3	0.342844145	0.160819084
PPARA_2	0.025530624	-0.128669856
PPARA_1	0.205618044	-0.046046042
TBX1_4	-0.206181869	-0.056472826
TBX1_1	0.022301406	0.044068291
TBX1_2	0.118529906	0.045140953
TBX1_3	0.326907352	0.129599327
RHOXF1_7	-0.03325086	0.333337043
RHOXF1_5	0.113841718	0.158640125
RHOXF1_6	0.304439418	0.720664014
NR3C1_known10	0.108251558	0.155338634
NR3C1_known11	0.020837718	-0.191071434
NR3C1_known12	-0.115822033	-0.532565145
NR3C1_known13	0.050919979	0.233001076
NR3C1_known14	-0.002051395	0.070088158
NR3C1_known15	0.003502181	0.50103336
NR3C1_known16	-0.017834095	0.380225929
NR3C1_known17	0.032430088	0.556670643
NR3C1_known18	-0.018344943	0.425591067
CEBPB_known1	-0.001776799	0.076344104
CEBPB_known4	0.040271383	0.388555801
CEBPB_known5	-0.096911967	-0.044155162
CEBPB_known2	-0.083823415	0.402970021
CEBPB_known3	0.086538855	0.003343733
PBX1_3	0.435061169	0.615702105
PBX1_2	0.410784741	0.472380265
PBX1_1	0.354975987	0.505880427
NKX2-4_1	0.132262935	0.182419954
ONECUT3_1	0.27520358	0.426232225
ZNF628_1	-0.026416716	-0.040272069
ESRRA_known9	0.538321772	0.449251336
ESRRA_known8	0.357143668	0.244634154
MYC_known2	0.054696741	0.045224343
PITX2_1	0.134853103	0.208701221
ESRRA_known7	0.779291886	0.536307083
MYC_known1	0.073537445	-0.221555575
MYC_known8	0.158933082	-0.215976636
MYC_known7	0.150414435	0.153799409
MYC_known9	0.033069765	0.044417027
MYC_known4	0.010844398	-0.12633387
MYC_known3	0.132206331	0.219292187
PITX2_2	0.271032121	0.64465232
MYC_known6	0.056382081	0.393645204
MYC_known5	-0.072707336	-0.002032401
HOXD13_2	0.148471976	0.493130665
POU3F3_3	0.118577026	0.285345926
HOXD13_3	0.003625591	0.474788107
POU3F3_4	0.233837277	0.389437169
HOXD13_4	0.032733709	0.350906615
POU3F3_1	-0.087413395	0.040248749
HOXD13_5	0.075688392	0.493604239
POU3F3_2	0.265679711	0.524213428
HOXD13_1	0.03573163	0.216392172
NFKB_known3	0.209692286	0.64277014
NFKB_known4	-0.012582187	0.150897741
NFKB_known5	0.014854469	0.341037408
NFKB_known6	0.069783977	0.396662867
NFKB_known7	0.122711749	0.661344454
NFKB_known8	-0.212566531	0.008329594
NFKB_known9	0.237794892	0.67813076
AHR::ARNT_1	0.14060669	-0.164502192
AHR::ARNT_2	-0.086976001	-0.097692617
NFE2L1_1	0.086835385	0.180628318
PBX1_4	0.254969259	0.328835241
PBX1_5	0.117736087	0.207871817
SOX7_4	0.053115787	0.100190209
POU2F2_known16	0.105465105	0.268621282
POU2F2_known15	0.133337113	0.499065691
HOXC10_5	-0.055744604	0.246215707
POU2F2_known13	0.021732589	0.086173813
HOXC10_4	-0.085506951	0.202038247
POU2F2_known14	0.429096838	0.714284795
HOXC10_3	0.207625639	0.699116523
POU2F2_known11	0.118019177	0.455048549
SOX_1	0.156361033	0.290180261
HOXC10_2	-0.066242868	0.283609054
POU2F2_known12	0.188550602	0.387523608
HOXC10_1	0.106961092	0.474169103
HOMEZ_1	0.001083187	0.030016147
SOX7_3	-0.129877961	-0.098181588
POU2F2_known10	0.111498453	0.482694486
SOX7_2	-0.141307925	-0.143549555
SOX7_1	0.009026515	0.096349165
HOMEZ_2	0.122515414	0.256824122
DLX3_1	0.316858209	0.656106744
DLX3_2	0.64006169	0.958917716
DOBOX5_1	0.25504819	0.621457572
HOXC10_6	0.094217181	0.496812604
BHLHE40_known2	0.146549954	0.295959436
ARID5B_1	-0.065684189	-0.169278609
BHLHE40_known1	0.00990532	0.468904426
THRA_1	0.146700138	-0.081608291
FOXK1_3	0.055992581	0.059602801
FOXK1_2	-0.094498056	0.015727156
FOXK1_1	-0.021163292	0.162095569
HOXA6_1	0.495264141	0.859555744
TCF21_1	0.349818582	1.242402986
ZNF219_1	-0.198184048	0.20025083
HSF_known1	0.302184875	0.005117701
MEF2B_1	0.262485317	0.664635037
HSF_known2	0.180922096	-0.046264539
HSF_known3	0.239949072	0.190638876
FOXB1_3	-0.123699257	0.00191875
HSF_known4	0.519300158	-0.231221666
FOXB1_4	-0.042942853	0.190589703
HSF_known5	0.411532443	-0.190819449
FOXB1_1	-0.026827412	0.187565713
FOXB1_2	0.039237657	0.081903683
HOXD1_1	0.456937705	0.830884375
ETV6_1	0.14559155	0.446680679
BHLHE40_known3	0.276464608	0.238753185
ETV6_2	0.422522318	0.877673372
BHLHE40_known4	0.260669002	0.387967587
NRL_1	0.222073302	0.578527469
KLF14_1	0.184781279	0.912091655
HOXA2_3	0.709864016	1.253761307
HNF1B_1	0.181505201	0.293794881
HOXA2_2	0.825877395	1.424051881
HOXA2_1	0.528916602	0.986809105
HNF1B_4	0.263897583	0.590826721
NR5A2_1	0.473851389	0.198001857
HNF1B_2	0.033008194	0.110277641
HNF1B_3	0.359895026	0.719802785
NFKB_known1	-0.294779371	-0.542271585
NFKB_known2	0.137468298	0.615032386
TFAP2_known12	0.193171339	0.221283879
TFAP2_known13	0.027668353	-0.044468821
TFAP2_known10	-0.02832573	0.587781648
TFAP2_known11	0.135201813	0.140995132
TFAP2_known18	0.012119597	-0.121922523
TFAP2_known19	-0.027066911	0.038175305
TFAP2_known16	-0.038238771	-0.117853328
TFAP2_known17	0.113677289	-0.028931926
TFAP2_known14	0.144453314	0.058733598
TFAP2_known15	0.086674049	0.337672244
EHF_2	0.042023344	0.355253696
ESRRA_known4	-0.005068005	-0.571916194
ESRRA_known3	0.349914247	0.100717255
ESRRA_known6	0.374976605	0.382633559
EHF_1	0.305710423	0.409259885
ESRRA_known5	0.774499156	0.497683096
ESRRA_known2	0.748938992	0.49856846
ESRRA_known1	0.27229525	0.083156606
ALX3_1	0.527440613	0.897756088
ALX3_2	0.822578415	1.401154336
ALX3_3	0.640656891	1.045947797
ALX3_4	0.329612478	0.693568605
TFAP2_known21	0.158559381	0.447905586
FOXI1_2	-0.062703803	0.004280397
TFAP2_known22	-0.180292526	0.140845587
FOXI1_1	-0.029956957	0.140192896
T_3	-0.071701333	-0.173620862
GCM2_1	-0.041124431	-0.033433618
MESP1_1	0.388548459	0.149417076
FOXC1_1	-0.144363241	0.221795023
FOXI1_4	9.10042E-05	-0.022975392
TFAP2_known20	0.174676172	0.112381013
T_2	0.354293315	-0.044841013
T_1	0.071612777	0.043826263
POU2F3_1	0.22799039	0.563148172
POU2F3_2	0.019676413	0.364500045
POU2F3_3	0.038945194	0.218118978
FOXC1_3	0.076258765	0.187261577
FOXC1_2	0.217170997	0.11009851
FOXC1_5	-0.094198158	0.04545639
FOXC1_4	0.151245846	0.16820947
FOXC1_6	0.056104098	0.187446687
POU4F2_1	0.410915837	0.661627789
POU4F2_2	0.351341789	0.580195709
POU2F2_2	0.112581373	0.439993159
ETS_known9	0.393702138	0.948112066
MZF1_4	-0.110546654	0.391525371
POU2F2_1	0.250187993	0.594939297
MZF1_1	-0.239378466	-0.164427899
POU2F2_4	0.116879095	0.209160462
MZF1_2	-0.113309307	0.172767586
POU2F2_3	0.057778699	0.203815841
SCRT1_1	0.352586683	-0.074649263
NRF1_known1	-0.390419384	1.43438306
NRF1_known2	-0.171129995	1.639838134
POU2F2_5	0.077827728	0.295384594
ETS_known3	0.352046882	0.616931336
ATF7_1	0.526220118	1.113905794
ETS_known2	0.381068357	0.755307968
ETS_known1	0.183901452	0.43808176
LHX3_2	0.550158272	0.772733723
ETS_known7	0.266860523	0.563720126
LHX3_3	0.488593935	0.819475114
ETS_known6	0.111689843	0.591525427
ETS_known5	0.259283839	0.796133844
LHX3_1	0.484464882	0.833886069
ETS_known4	0.166192015	0.490202606
EWSR1::FLI1_1	0.126757383	0.073294242
NOBOX_2	0.603373882	1.117128621
NOBOX_1	0.557252513	0.741788795
EOMES_2	0.249293491	0.28400653
EOMES_3	-0.04687816	-0.036742252
EOMES_1	0.291515158	0.400794584
IRF4_1	0.225959274	0.196764221
IRF4_2	0.008368904	0.281503958
HIC1_5	0.33650479	0.37967443
HIC1_4	0.319737187	0.47262103
HOXB8_1	0.230985769	0.638435306
HIC1_3	0.223074274	0.125216688
KLF7_1	0.022503448	0.631783058
HIC1_2	-0.059796273	-0.26731009
HIC1_1	0.161288716	-0.294973646
ETV3_1	0.258047213	0.749532646
NFIC_3	0.1542549	0.959292177
NFIC_2	0.215739263	1.076071705
POU6F2_3	0.762170476	1.390134544
NFIC_1	0.121332588	0.405632798
FOXQ1_2	-0.087256217	0.094994101
FOXQ1_1	0.004813242	0.200222592
ZIC4_1	-0.056910545	0.154598123
POU6F2_2	0.370084826	0.643425758
POU6F2_1	0.36602206	0.68707609
SRF_known10	-0.172611798	-0.038214809
FOXO4_3	-0.0869253	-0.088329489
NEUROG2_2	-0.051045154	0.500419293
NEUROG2_1	-0.091184568	0.413535908
FOXO4_5	-0.098362518	0.049972312
HOXB4_1	0.743886039	1.061293604
GSX2_2	0.6784192	1.071143066
GSX2_1	0.677084236	1.106420008
CDC5L_1	0.032543662	0.144304021
FOXO4_1	0.011358375	0.230605098
FOXO4_2	0.098803678	0.283132795
TCF7L1_2	0.433689275	0.518534071
EGR3_1	0.220831223	0.432475976
ARNT_1	0.008343306	-0.026003363
ARNT_2	-0.026962163	0.357791185
EGR3_3	0.00909586	0.378511399
EGR3_2	-0.077593305	0.362815585
HMBOX1_2	-0.019605632	-0.074772211
HMBOX1_1	-0.121912481	-0.068289402
TCF7L1_1	0.409374329	0.473076146
CEBPG_2	0.17430405	0.742289294
FIGLA_1	0.448688253	0.345027429
CEBPG_3	0.21354906	0.709541301
CEBPG_1	0.197921587	0.19470545
SOX30_1	0.124121479	0.22763948
NFE2_known2	0.1703754	0.924692672
NFE2_known1	0.273238499	0.576109293
NOTO_1	0.760163126	1.265685013
XBP1_4	-0.0300042	0.056947908
EVX1_2	0.621306594	1.138984638
EVX1_1	0.679320549	1.067963824
ZNF35_1	-0.160151494	-0.104299801
XBP1_1	-0.05751929	0.045917546
XBP1_3	0.312543775	1.040400334
XBP1_2	0.050723426	0.071290777
FEV_1	0.277476533	0.483141263
FOXJ1_2	-0.036622542	0.138902863
FEV_2	0.381935616	0.601070923
FOXJ1_1	-0.018929289	0.070772403
PITX3_1	0.150893907	0.788723339
HOXC9_1	0.365476038	0.772730605
PITX3_2	0.432334951	0.821345839
LMX1B_1	0.50383496	0.872244227
LMX1B_2	0.505774232	0.80762575
LMX1B_3	0.501945887	0.92427891
TFAP2_known1	-0.086235163	-0.040691555
TFAP2_known2	-0.061338273	-0.142154753
TFAP2_known3	0.054472476	-0.042204772
TFAP2_known4	0.003100576	-0.036634389
TFAP2_known8	0.02739283	-0.142728542
TFAP2_known7	0.113127089	0.513915344
TFAP2_known6	0.061330551	0.194222968
TFAP2_known5	-0.036199058	-0.26413165
TFAP2_known9	0.016725207	0.65648453
TFEB_1	0.168335452	0.203819903
VSX2_1	0.626862022	1.189689424
VSX2_2	0.830878282	1.305164013
MYBL1_1	-0.174888319	0.172078368
MYBL1_2	-0.084875023	0.333562337
AFP_1	0.034905658	0.279289257
PAX3_2	0.004834956	-0.034164607
PAX3_1	0.017345642	0.232847317
MYBL1_4	-0.180173009	0.171429161
MYBL1_5	0.303956367	-0.045295412
DMRTC2_1	-0.104958484	-0.05001212
SOX2_1	0.018620689	0.236608365
SOX2_2	-0.07267607	-0.06435162
ID4_1	0.382494568	0.26907445
SOX2_3	0.089399826	0.106150422
SOX2_4	0.270619735	0.182046192
SOX2_5	-0.011428761	0.007243797
SOX2_6	0.16920808	0.043663212
SOX2_7	0.088844351	0.14357146
ZSCAN16_1	-0.02071704	0.004177015
DMRT3_1	-0.162642235	-0.170522338
CENPB_1	-0.361542132	0.088227787
TCF4_1	0.394730031	0.216867421
TBX15_2	0.275284117	0.134066238
TBX15_1	0.143663475	0.032656519
TCF4_2	0.386187112	0.174318126
DUXA_1	0.315276624	0.529134281
NFAT_1	0.105822423	0.140899872
NFAT_2	0.312752124	0.357096187
IRF_known3	0.086659676	0.228860015
SRY_2	0.083173928	0.035240774
IRF_known4	0.220941342	0.26284964
NKX2-8_3	0.050696856	0.191517046
IRF_known1	0.085371681	0.130850621
NKX2-8_2	0.092826231	0.204574383
SRY_4	-0.077071376	-0.07087108
IRF_known2	-0.041857176	0.023737346
NKX2-8_1	-0.077595171	0.034683574
SRY_3	0.091354171	0.130522083
IRF_known7	0.140928964	0.220832787
IRF_known8	0.100282072	0.197869471
IRF_known5	-0.062576011	0.152188935
PAX3_3	0.492199533	0.561634024
IRF_known9	0.011655501	0.196654649
HIF1A::ARNT_1	0.108786111	-0.37200393
SRY_5	-0.105781568	-0.071948996
SRY_6	-0.13024418	-0.157084642
SRY_7	0.232763097	0.153316943
SRY_8	0.058546525	0.171550206
INSM1_1	-0.030086247	0.123137258
RORA_7	0.267615377	0.084564124
RORA_5	0.618217572	0.531321987
RORA_6	0.473604886	0.382015063
RORA_3	0.583950503	0.553575876
RORA_4	0.619050941	0.542572263
ZFX_1	0.10002477	0.182779932
NFE2L1::MAFG_1	0.008134613	0.185592025
HESX1_2	0.301193826	0.517779472
HESX1_1	0.654512635	1.156547159
OTX1_5	-0.218890666	0.834394624
ATF2_1	-0.040901056	-0.145165641
OTX1_4	0.141655778	0.633271154
IKZF1_2	0.077378158	-0.024351475
OTX1_3	0.221361102	0.660556221
IKZF1_1	0.109357257	0.064607177
OTX1_2	0.411556252	1.095198899
ATF2_2	-0.008102263	0.99293232
OTX1_1	0.211334545	0.460379693
IRX2_1	-0.449973986	-0.561081487
IRX2_2	-0.085407135	-0.080807173
FOXF1_1	-0.316772008	-0.052967117
RORA_2	0.652633602	0.576495211
RORA_1	0.632905899	0.421291792
DBX1_1	0.171509788	0.286122533
PTF1A_1	-0.035929805	0.160741924
FOXL1_2	-0.874087302	-1.468799831
FOXL1_1	-0.14633029	-0.05450981
TBX21_6	-0.104332586	-0.06432626
FOXL1_3	-0.078547688	0.107015414
FOXL1_5	0.003612638	0.14035651
HNF1_1	0.097099746	0.34682719
TBX21_1	0.209036444	0.170968526
HNF1_4	0.146734669	0.332977469
TBX21_4	0.174008982	0.148791454
TBX21_5	0.274926794	0.32086495
HNF1_2	0.124789583	0.335505511
TBX21_2	0.338011073	0.261210069
HNF1_3	0.15146418	0.380199696
TBX21_3	0.113643149	0.052224047
MYF6_1	0.395632859	0.559287994
MYF6_2	0.225959321	0.800021381
PAX9_1	-0.08207603	0.501374614
EMX1_1	0.803577299	1.487105671
EMX1_2	0.222436923	0.404824195
NKX1-1_1	0.442784498	0.870257006
FOXD3_3	0.131813966	0.183908905
FOXD3_2	0.02308931	0.097411656
FOXD3_1	0.069241166	0.113230106
RUNX2_6	0.101214399	0.484954408
RUNX2_4	0.171050072	0.52221339
RUNX2_5	0.146473889	0.23512661
RUNX2_2	0.240629351	0.499640333
RUNX2_3	0.183827186	0.276956953
HOXA3_1	0.320583495	0.611587106
HOXA3_2	0.607108762	1.11944885
HOXA3_3	0.569482061	1.040721088
ZNF423_2	-0.231864576	-0.350523035
ZNF423_1	-0.155630105	-0.20977399
BACH2_1	0.157080604	0.950747632
GLI2_1	0.419862121	0.295158682
GLI2_2	0.143377636	-0.315756605
MNX1_2	0.49695733	0.840851893
MNX1_1	0.516454683	1.000301489
HEY1_known1	-0.047499707	-0.279491432
CDX1_1	0.040566196	0.426509857
ZNF589_1	-0.054891158	0.0077413
CDX1_2	0.003427079	0.454606769
FOXO1_1	0.121894735	0.30302647
VENTX_2	0.334151122	0.541562837
SMAD_1	-0.091998324	-0.231792894
VENTX_1	0.242902386	0.219339474
FOXO1_5	-0.111469981	0.095058359
FOXO1_4	-0.196591464	-0.183708285
FOXO1_3	0.093353392	0.368577974
FOXO1_2	-0.017107926	0.145189744
POU4F3_1	0.493503538	0.729789641
ATF4_1	0.127430162	0.439339184
POU4F3_2	0.484537138	0.764394354
ATF4_2	-0.019289134	0.265355411
ATF4_3	-0.032475551	0.224747266
SMAD_2	0.238433435	0.226864262
MEIS2_4	0.369591752	0.687358002
MEIS2_2	0.373725841	0.851400404
MEIS2_1	0.34293858	0.604715474
HMGA1_2	0.162694988	0.243855564
HOXA10_2	-0.068395828	0.364376354
HOXA10_3	0.164576052	0.618037807
HOXA10_1	0.173455839	0.466030692
CACD_2	0.302542854	0.33023041
CACD_1	0.088862597	0.143617918
HOXC4_1	0.59545695	0.92267259
BARX1_3	0.49128853	1.115929099
MYCN_1	-0.044986688	-0.020953517
MYCN_2	0.044784633	-0.077981711
SOX10_9	0.281463655	0.2909586
SOX10_8	-0.081924694	0.010987344
SOX10_5	0.173760043	0.205392631
SOX10_4	-0.179958882	-0.129240945
SOX10_7	0.008111256	0.027631252
SOX10_6	0.148896876	0.240485193
TLX2_1	0.41493615	0.810483182
TLX2_2	0.195144294	0.331566658
BARX1_1	0.273758684	0.557633104
BARX1_2	0.302070941	0.534040671
ELK4_2	0.223939627	0.561242191
ELK4_1	0.159768052	0.513715386
SOX10_3	-0.085890277	-0.074628141
TBX4_2	0.246973608	0.10581946
TBX4_1	0.270233031	0.154010719
NR4A_known2	0.32951815	0.099175126
NR4A_known1	0.704862271	0.510664075
NR4A_known4	0.677105477	0.659891726
NR4A_known3	0.337664728	0.281030846
SOX14_4	0.157908131	0.043855804
SOX14_2	-0.04989625	-0.091014225
SOX14_3	0.046909596	0.099006752
SOX14_1	0.014412577	0.123838728
ATF3_known9	0.311686569	0.67819084
ATF3_known8	0.087662205	0.942580181
CLOCK_1	0.055309315	0.151093305
ATF3_known5	0.024578746	0.141124035
ATF3_known4	0.227024427	0.25495201
ATF3_known7	0.243317814	1.292793267
ATF3_known6	0.121072735	0.832939092
DBP_3	-0.037299151	0.136984138
DBP_4	0.114190544	0.310240003
DBP_2	-0.147387633	-0.025881483
ONECUT2_1	0.525097623	0.609708037
ZNF691_1	-0.158238687	-0.176240645
NKX2-5_2	0.462682458	0.665122274
ATF3_known1	-0.021128851	0.808027086
NKX2-5_3	0.013293168	0.17116056
ATF3_known3	-0.091238496	0.517177366
YY2_2	0.247547986	0.418523691
YY2_1	0.102886643	0.256760246
NKX2-5_5	0.214357541	0.260123213
FOXJ3_8	-0.014787653	-0.00981247
FOXJ3_7	0.123977035	0.39066974
FOXJ3_1	-0.058316626	0.162679248
FOXJ3_2	0.184831744	0.482899141
FOXJ3_3	-0.026710339	0.073023756
FOXJ3_4	-0.102316211	-0.05017043
HOXD12_1	0.04316199	0.537893537
FOXJ3_5	-0.001163287	-0.04796094
HOXD12_2	0.044065213	0.387516196
FOXJ3_6	0.031296314	0.048664529
HOXD12_3	0.159851419	0.704837787
TATA_known1	-0.16110577	0.058187061
TATA_known3	-0.180438899	-0.148742432
TATA_known2	-0.008661861	0.211194542
TATA_known5	0.015108341	0.26354047
SP4_2	-0.087652602	0.913124666
TATA_known6	-0.346970973	-0.427275848
SP4_1	-0.19501869	0.636795046
ARHGEF12_1	-0.128470459	-0.367911037
RAX_1	0.634600383	1.033633749
SOX21_2	-0.039158841	-0.036491365
SOX21_3	-0.132825627	-0.082387173
SOX21_1	0.014185954	0.112722425
RAX_2	0.807409364	1.316052107
HOXC11_5	0.04012132	0.522453622
FOX_1	0.018631351	0.159086579
DLX4_1	0.49344994	0.868579705
DLX4_2	0.572616179	1.01337844
TP63_1	0.043804026	0.347196775
HOXC11_4	-0.223271781	0.32767562
FOXC2_1	0.186387184	0.234084253
HOXC11_3	0.067611975	0.497636488
FOXC2_2	-0.009160393	0.178826716
SP8_1	-0.023135099	0.525319938
HOXC11_2	-0.123810223	0.205544844
CEBPD_1	0.266380562	0.509029669
FOXC2_3	-0.06348761	0.105913729
SOX21_5	0.038096945	0.11556127
HOXC11_1	0.030834294	0.296814108
CEBPD_2	0.1291719	0.70941538
SOX21_4	0.157639337	0.032849394
ARID5A_1	-0.004201055	-0.098369489
POU3F2_6	0.291461363	0.607704985
ZNF232_1	0.036427413	0.070088999
MEIS1::HOXA9_1	0.158346244	0.498800479
MEIS1::HOXA9_2	0.204888332	0.553454071
ETV5_1	0.115461333	0.578694643
HINFP_4	0.143327923	-0.298565174
HINFP_2	-0.010045412	-0.25758553
HINFP_3	-0.281571753	-0.144245975
HINFP_1	-0.275396919	-0.387005425
NR2C2_known1	0.418276329	0.463251038
SREBP_known2	0.005463994	-0.027781662
SREBP_known1	0.042685699	0.038766033
SREBP_known6	0.25361534	0.401272568
ZNF8_1	-0.317098488	-0.694004257
KLF13_1	-0.038787702	0.408856797
SREBP_known5	0.25637767	0.320334383
CCDC6_1	0.124721115	0.204190405
SREBP_known4	-0.043164768	-0.204518939
POU3F2_5	0.239828535	0.45857745
POU3F2_4	0.513317728	0.846579744
POU3F2_3	0.273745506	0.506123549
POU3F2_2	-0.11188339	-0.04072675
POU3F2_1	0.120475769	0.215353083
E2F8_1	-0.01957197	0.309335673
ZBTB7C_1	0.156364414	-0.151504344
HOXD9_1	0.016918507	0.427007197
HOXD9_2	0.081492867	0.430502425
HOXD9_3	0.057751856	0.569265982
CPHX_1	0.137456753	0.197280711
TFAP2B_1	0.010899635	0.233011203
TFAP2B_2	0.185903386	0.118464914
TFAP2B_3	0.061985378	0.376386888
TFAP2B_4	-0.019089529	0.024038548
REST_known1	0.240967965	0.344287598
REST_known3	-0.077831853	0.230290665
REST_known2	0.252988037	0.467226749
REST_known4	0.131402829	-0.062631822
ZBTB14_3	-0.488393082	0.743185345
ZBTB14_1	-0.033698802	0.372532998
NFE2L2_2	0.178216575	0.440166092
NFE2L2_3	0.208778088	0.614778459
NFE2L2_1	-0.017565254	0.25846996
ZBTB18_1	0.491650087	0.739474814
ZBTB18_3	0.477659412	0.687867263
ZBTB18_2	0.455128832	0.900896732
PHOX2A_2	0.387769874	0.773673936
PHOX2A_1	0.556283523	0.86528859
SCRT2_1	0.401486014	0.23376579
TCF7L2_known1	0.378818961	0.391583542
TCF7L2_known4	0.342305542	0.607148968
TCF7L2_known5	0.39800578	0.525488598
TCF7L2_known3	0.338169165	0.523158392
TCF7L2_known6	0.439687902	0.531448649
TCF7L2_known7	0.465003409	0.504259936
GATA_known20	0.123435429	0.325453974
GATA_known21	0.088902902	0.244667005
GATA_known22	0.131052264	0.303741255
YY1_known5	0.122030468	0.245561142
YY1_known7	0.060239934	0.162453357
SP100_1	0.018712247	0.141581046
DMBX1_1	0.211413571	0.501231724
HOXA7_3	0.502373131	0.999620484
HOXA7_2	0.591112149	0.920118173
HOXB7_1	0.371381965	0.741603831
HEY2_1	0.048907271	-0.214702797
HEY2_2	-0.023210272	-0.419359818
NEUROD2_1	0.092807191	0.816336915
NFIB_1	0.004029803	1.251059599
YY1_known4	0.1061854	0.019916361
EGR1_known11	-0.032670422	0.541255017
YY1_known3	0.503147692	0.895925749
EGR1_known10	0.33404967	0.432574555
YY1_known2	0.14823083	0.261837879
YY1_known1	0.017653531	-0.0647741
EGR1_known12	0.038686926	0.489843075
ETV2_1	0.235648296	0.552722835
ETV4_2	0.297138528	0.577804074
GATA_known19	0.114568083	0.257142836
GATA_known18	-0.004471332	0.046727201
GATA_known17	0.053882229	0.146642895
GATA_known16	-0.003865192	0.000718789
GATA_known14	0.221683683	0.463666971
TBX20_4	0.260449179	0.234507178
GATA_known15	0.048543532	0.267968227
TBX20_3	0.165904244	0.129064092
TBX20_5	0.122456515	0.065861409
GATA_known10	-0.006545043	0.017499328
TBX20_2	0.102895216	0.144783159
TBX20_1	0.195058181	0.185623648
TFEC_1	0.094971119	0.255524811
HOXB3_1	0.534129684	0.826714758
HOXB3_2	0.725178368	1.235917452
HF1H3B_1	-0.115254267	0.20774643
OBOX1_1	0.017207343	0.465405186
DLX5_2	0.436964361	0.623373313
EGR1_known6	-0.083947743	0.460216061
EGR1_known5	0.114689207	0.491152441
STAT_known6	0.06115839	0.050158656
EGR1_known8	-0.041397283	0.488873859
EGR1_known7	0.006996651	0.438166356
STAT_known4	0.330167043	0.208524384
DLX5_1	0.467586424	1.074943044
STAT_known3	0.294073518	0.636583022
EGR1_known9	-0.231625767	0.354563018
STAT_known2	0.203136742	0.558976682
STAT_known1	0.293091333	0.414540307
LHX2_3	0.532042785	0.90253832
LHX2_2	0.585268815	1.001802351
LHX2_1	0.465399793	0.871090876
EGR1_known1	0.014137285	0.469085084
EGR1_known2	0.278236807	0.558635848
EGR1_known3	0.032664892	0.102964311
EGR1_known4	-0.182468469	0.253794432
EN2_4	0.787193745	1.302521555
EN2_2	0.620937931	0.982389154
EN2_3	0.553477809	1.007369623
EN2_1	0.527724394	0.863928617
TOPORS_1	-0.01432829	-0.167605134
STAT_known9	0.13048114	0.115755262
OBOX5_2	0.176900647	0.456499395
PKNOX2_3	0.314122885	0.58431862
OBOX5_1	0.232365668	0.47659827
PKNOX2_1	0.377201836	0.811007281
PKNOX2_2	0.291754663	0.530716366
FOXJ2_3	0.065107287	0.11634143
FOXJ2_2	-0.13639309	-0.163402051
FOXJ2_1	0.01888652	0.104657619
FOXJ2_5	-0.060073298	-0.125262633
FOXJ2_4	0.158039936	0.452478686
LMX1A_1	0.529057956	0.910169506
LMX1A_2	0.576540984	0.918030699
HOXC8_1	0.491026731	0.880359258
ZIC3_4	-0.058302403	0.321693545
ZIC3_3	-0.084333817	0.212452271
HOXB13_1	0.142262438	0.445290384
ZIC3_2	-0.157945316	-0.210351833
ZIC3_1	0.276313778	0.101959524
HOXB13_3	-0.033591906	0.475089646
HES5_1	0.108140711	-0.157722232
ONECUT1_1	0.351137911	0.467370107
HOXB13_2	0.085004099	0.344775722
ZNF652_1	0.194330081	0.523892174
ONECUT1_3	0.607622758	0.837266135
ONECUT1_2	0.505526842	0.697652688
ESR2_1	0.242421591	-0.037637562
PAX5_known4	0.007776498	0.278914813
PAX5_known5	0.14094828	0.719975144
PAX5_known2	0.025197523	0.100220138
PAX5_known3	0.409366071	-0.049747462
SPIB_2	0.057040028	0.322982777
HOXA9_1	0.205460299	0.561358633
MYBL2_2	0.160427094	0.465873691
MYBL2_1	0.046445864	0.348344642
E2F_known30	0.404923476	0.390905675
E2F_known28	0.293097318	0.731028121
EGR4_1	0.216394423	0.485837121
SP1_known1	0.05499492	0.372479712
E2F_known27	0.37084603	0.800123053
EGR4_2	0.053599567	0.292529932
NKX2-1_1	0.128285918	0.036774964
E2F_known26	0.120135517	0.389723962
NKX2-1_2	-0.076094552	-0.081408183
SP1_known3	-0.14632737	-0.057135749
E2F_known25	0.085152043	0.246565634
NKX2-1_3	0.187920497	0.274020158
SP1_known2	-0.116925754	0.670037197
SP1_known5	-0.096411728	0.646723936
SP1_known4	-0.064832846	0.679436093
E2F_known29	0.211492064	0.396642009
SP1_known6	-0.158797949	0.739392141
MYBL2_3	-0.399404039	0.018252837
OTX2_2	0.2216481	0.69710645
MYBL2_4	-0.255336537	0.390115328
OTX2_3	0.314917398	0.581012382
OTX2_1	0.219791357	0.489109003
PAX2_2	-0.101283017	0.151673221
PAX2_1	-0.014406538	0.200532755
DMRT2_1	-0.089728341	-0.108713769
ELK3_1	0.375802751	0.743642707
ELK3_2	0.401268357	0.606745842
ATF3_known16	0.38904187	0.727184593
ATF3_known15	0.562752265	1.446470297
ATF3_known12	0.255800205	1.014410265
ATF3_known14	0.23403898	0.763430387
ATF3_known13	0.508189806	1.395187375
E2F_known20	-0.695292655	0.309745961
E2F_known21	0.052579674	0.892175983
E2F_known22	0.055298322	0.806474072
ATF3_known10	0.372551297	0.59358879
E2F_known23	-0.341979307	0.590578904
E2F_known24	0.039173565	0.334564863
E2F_known17	-0.46485864	0.732052799
E2F_known16	-0.541360085	0.283948892
ZNF75A_1	0.195773535	0.238253324
E2F_known19	0.142240051	0.346867086
E2F_known18	-0.131419937	0.606207369
TFE_1	0.025502815	-0.117501955
NKX3-2_2	-0.032128731	0.144535825
DMRTA2_1	-0.143326667	-0.162052351
NKX3-2_3	0.211971747	0.527189354
E2F_known12	0.727442632	1.430151816
E2F_known13	0.011665683	0.336116459
E2F_known10	0.082008237	0.478648472
E2F_known11	0.026890912	0.52908601
OLIG1_1	0.076449573	0.688699793
NKX3-2_1	0.057244492	0.156471781
HERPUD1_1	0.26726798	0.697921515
HSFY2_3	-0.124941795	-0.129703242
HSFY2_2	0.146177576	-0.223002549
HSFY2_1	0.175639607	0.245175089
BPTF_1	0.014787562	-0.007665343
VSX1_1	0.525483929	0.873008676
VSX1_4	0.585410674	0.996396628
VSX1_3	0.780320534	1.356710846
GRHL1_2	0.077954975	0.388008534
GRHL1_1	0.139095451	0.543250781
GRHL1_3	7.0473E-06	0.153258377
CDX2_1	0.062928926	0.358520032
CDX2_3	-0.05154729	0.433528374
CDX2_2	0.06470743	0.470118317
SOX1_3	0.093133821	0.114669151
SOX1_2	-0.126731612	-0.119567306
SOX1_5	-0.031937382	0.009807255
SOX1_4	0.114798139	0.111196235
SOX1_1	0.125017962	0.194039227
PLAGL1_1	-0.178326983	-0.231463423
OTX_1	0.663433168	0.866477934
MIXL1_1	0.633145268	1.045060805
IRX6_1	-0.445226837	-0.571834984
POU3F1_3	0.23838532	0.432729941
POU3F1_1	0.373050617	0.616590851
POU3F1_2	0.171461573	0.478869833
MEF2_known2	0.283560959	0.639604481
MEF2_known3	0.250364785	0.642974139
MEF2_known1	0.010410815	0.161081923
MEF2_known6	0.00888837	0.202477671
MEF2_known7	-0.138546841	0.118769739
MEF2_known4	0.135146913	0.402057108
MEF2_known5	0.089347143	0.249720879
PBX3_known1	0.332819224	0.652977815
MEF2_known9	0.169457534	0.466977837
MEF2_known8	0.219427178	0.362283604
HIC2_1	-0.015210854	-0.44361011
E2F_known7	-0.190927251	0.489816808
ESRRB_1	0.78384823	0.541421277
GBX1_3	0.66560412	1.111734087
ESRRB_2	0.848630459	0.563588526
E2F_known9	-0.174725177	1.008789572
SP1_known9	-0.086470755	0.394248727
SP1_known8	0.031062208	0.686722083
HSF2_2	0.448554627	-0.28658536
HSF2_1	0.133315488	-0.17517111
GBX1_2	0.631069844	1.012029193
E2F_known3	0.727442632	1.430151816
GBX1_1	0.406015527	0.71191246
E2F_known4	0.723784463	0.794581942
PAX2_4	0.108224991	0.700319272
E2F_known1	0.183609458	0.393634216
EMX2_3	0.35577322	0.625186553
EMX2_1	0.499133387	0.900376809
EMX2_2	0.7885738	1.41206912
HIF1A_2	-0.048649942	-0.077465702
HIF1A_1	-0.133786467	-0.338122254
LBX2_2	0.475887865	0.828627453
LBX2_1	0.451236007	0.804934985
LBX2_3	0.715987657	1.224387424
MLX_2	-0.039276343	0.464109321
HBP1_1	-0.016619425	-0.261850418
PAX6_1	0.121141707	0.463209677
PAX6_2	0.166898604	0.107969536
PAX6_3	0.098901507	0.404208061
PAX6_4	0.51096616	0.818367094
GSC_2	0.427874914	0.842074704
NKX1-2_1	0.433589667	0.734201138
PAX6_5	0.007568204	0.671169496
GSC_1	0.311067163	0.743998375
HLTF_1	-0.289687431	-0.276827515
HNF4_known17	0.158277901	0.153876955
FOXO6_1	-0.112424031	-0.108317757
HNF4_known18	0.086809102	0.028829631
HNF4_known15	0.283392638	0.060197498
FOXO6_3	-0.105542526	0.092098578
HNF4_known16	0.023129498	0.05106135
SEF1_1	0.046938756	0.029592297
HNF4_known13	0.36544845	0.274560965
HNF4_known14	0.35309014	0.438064048
HNF4_known12	0.29907545	0.121516209
HNF4_known19	0.436364594	0.550424075
HNF4_known20	0.184503085	0.20393161
HNF4_known21	0.320562449	0.457460533
HNF4_known26	0.461690625	0.517778122
HNF4_known22	0.265875778	0.235395336
HNF4_known23	0.483144367	0.598559064
TBR1_2	0.337897437	0.349994053
HNF4_known24	0.458674956	0.445102409
HNF4_known25	0.350837345	0.324123084
DLX1_2	0.505826992	0.852536123
DLX1_3	0.708312549	1.056363458
IRX5_1	-0.403165646	-0.50727735
IRX5_2	-0.143693682	-0.064994025
GSC2_1	0.399394818	0.724400367
DLX1_1	0.356811293	0.666014037
SOX5_1	-0.054253898	0.041919181
TFAP2E_1	0.096600977	0.654700424
SOX5_3	0.037727837	0.110338231
HLF_2	0.078850632	0.177889459
HLF_1	-0.049335869	0.021866018
NFAT5_1	0.229785117	0.277696693
HLF_4	-0.04532482	0.164118529
HLF_3	-0.028646922	0.198190713
MYC_known11	0.104027753	0.023065056
MYC_known15	-0.107296078	-0.141041239
ELF4_1	0.226945143	0.583425818
MYC_known14	0.215361897	0.028333671
MYC_known13	-0.067555217	-0.299705175
SOX9_3	0.0775955	0.248605353
SOX9_2	0.105713785	0.268061475
SOX9_5	0.127404513	0.092860665
SOX9_4	-0.215741896	-0.136758257
SOX9_7	-0.065566288	0.002361352
SOX9_6	0.113349414	0.098798652
LHX8_3	0.805283391	1.296879493
SOX9_9	0.090713758	0.094547173
LHX8_4	0.347630397	0.532825189
SOX9_8	0.15481767	0.065682495
SOX13_1	0.007628316	0.08425461
OLIG2_1	-0.112741258	0.431075292
OLIG2_2	-0.04009709	0.75396684
POU5F1_known1	0.146226943	0.210979299
POU5F1_known2	0.203823447	0.427122538
POU5F1_known3	0.07996089	0.37306277
POU5F1_known4	0.069324129	0.390845714
POU5F1_known5	0.066353355	0.233033991
LHX8_2	0.64778613	0.993990773
LHX8_1	0.550631583	1.187863978
HMX1_1	0.365792314	0.769725162
HMX1_2	0.309106378	0.624456678
SOX9_1	-0.011026472	0.129207201
BARHL2_6	0.441093792	0.902210745
BARHL2_7	0.24248642	0.430844996
BARHL2_4	0.324386398	0.52916988
STAT_known14	0.200913071	0.191524143
ZBTB7A_known4	-0.109923243	-0.238213064
BARHL2_5	-0.084644879	0.320061424
SMAD4_1	0.203420345	0.375042434
SPZ1_2	-0.136228733	0.005964972
SPZ1_1	0.059764123	0.042274502
NFATC1_3	0.213157422	0.360644973
NFATC1_2	0.143313481	0.157307585
MEIS1_2	0.333372306	0.619201837
MEIS1_3	0.46747113	0.741187129
MEIS1_1	0.199473099	0.372314233
KLF16_1	-0.052177718	0.672350764
ZBTB7A_known2	-0.442886922	-0.180953316
BARHL2_3	0.474359229	0.910508655
ZBTB7A_known3	0.349492497	-0.206246389
FOXP1_1	0.014492622	-0.041471492
BARHL2_2	0.106259996	0.353588021
BARHL2_1	0.354382401	0.649444294
ZBTB7A_known1	-0.208213412	-0.264818605
MYC_known16	0.072578534	-0.194564393
MYC_known19	-0.083965203	-0.111162191
MYC_known18	-0.075779257	-0.061699602
ZNF524_2	-0.027569147	-0.474398717
MYC_known20	-0.057742506	-0.064349645
MYC_known21	-0.128051509	-0.150541585
MYC_known22	0.328931454	0.600669038
AP3_1	0.213475452	0.216643556
TGIF2LX_1	0.282598814	0.65363349
ZNF524_1	-0.056828747	-0.323258759
ATOH1_1	-0.148285752	0.544069835
FOXG1_2	-0.028964102	-0.121538969
FOXG1_3	0.018006254	0.077635409
FOXG1_4	-0.109992647	-0.12262906
TBR1_1	0.359712295	0.298553006
FOXG1_1	0.056330259	0.095534893
HLX_1	0.271591546	0.421001166
VAX1_1	0.632862388	0.989229432
VAX1_2	0.714820093	1.403271749
CEBPA_2	-0.033926472	0.731855154
SOX17_4	-0.159091313	-0.11849799
CEBPA_1	-0.069493965	0.168205528
SOX17_3	0.164304456	0.275000878
SOX17_2	-0.023286219	-0.126671885
MEOX1_2	0.590839353	1.056278956
MEOX1_1	0.48292004	0.971751557
SOX17_5	0.133325061	0.142188706
PDX1_1	0.162574998	0.354527347
HOXB2_1	0.708343121	1.261050907
NKX2-2_1	-0.109642813	-0.007664552
RUNX1_4	0.186262754	0.128931841
NKX2-2_2	0.074632045	0.141447314
RUNX1_3	0.087854092	0.030027494
SHOX2_3	0.773010044	1.237137742
RUNX1_6	0.098592272	0.03131325
RUNX1_5	0.071458105	-0.002837102
RUNX1_8	0.01333059	-0.081822386
HES1_1	-0.094087301	-0.115253381
ZBTB12_1	0.12148258	-0.659011951
RUNX1_9	0.267349902	0.471702274
RUNX1_2	0.032740285	-0.072414527
RUNX1_1	0.097140116	0.099383185
SHOX2_1	0.73790391	1.213107478
HOXD11_1	0.027927788	0.365469318
TFAP4_6	0.238261538	0.881624952
HOXD11_3	0.044554857	0.419479332
TFAP4_5	0.097342068	0.611777285
HOXD11_2	-0.128457825	0.29737409
TFAP4_4	0.284225893	1.237044352
NFIA_1	0.037945571	1.149818178
TFAP4_3	0.169062824	0.416009737
TFAP4_2	0.04273316	0.542953598
ISX_4	0.666831908	1.130584635
ISX_3	0.511799751	0.894085824
ISX_2	0.355979239	0.73489637
ISX_1	0.513057379	0.907562067
NR2E1::NFIC_1	0.140042122	1.034849624
DMRT1_1	-0.209730897	-0.159495871
HOXC12_1	-0.072982331	0.493460158
HOXC12_3	0.066737984	0.538029991
HOXC12_2	0.007449108	0.365351012
ASCL2_2	0.158274492	1.245774316
PDX1_5	0.57260155	0.900412373
PDX1_4	0.483357019	0.837220731
PDX1_2	0.242349659	0.625409552
PDX1_6	0.466583546	1.203244218
ZIC1_2	-0.185615395	-0.423975721
IRF_known15	0.060128824	0.204055745
HOXD3_2	0.656270204	1.228274948
ZIC1_3	-0.069049365	0.205890537
IRF_known14	0.122665909	0.250120978
HOXD3_1	0.512259192	0.936289581
IRF_known17	0.151854103	0.204692136
IRF_known16	0.250511836	0.152510274
IRF_known11	0.083661944	0.223566748
IRF_known10	0.097189836	0.281291316
IRF_known13	0.163447338	0.11217051
RFX7_1	0.234231669	1.505025142
IRF_known12	0.262745599	0.05796642
MEF2D_1	0.225676478	0.541097762
IRF_known19	0.144991063	0.256129221
IRF_known18	0.289371198	0.281686042
RFX2_3	0.509860184	2.010845545
RFX2_4	0.439882587	1.450455125
RFX2_1	0.539937961	2.024735777
RFX2_2	0.268711366	1.023785146
GFI1B_1	0.252530063	0.497725887
TEAD1_2	0.06244117	0.438395997
TEAD1_3	-0.02952826	0.437489036
HOXA4_2	0.577419297	0.871142297
OBOX6_1	0.16547907	0.479250398
TEAD1_4	-0.021501071	0.060711408
IRF_known20	0.088917935	0.340952869
ZIC1_1	0.379588661	-0.000354961
BHLHA15_1	0.053675367	0.669140105
AP1_known1	0.290127334	0.495775813
AP1_known2	0.301774521	0.544254071
AP1_known3	0.308946512	0.858221227
AP1_known4	0.337222158	0.674850503
AP1_known5	0.386106608	0.771838015
AP1_known7	0.248110055	0.583813639
AP1_known6	0.327495738	0.999548477
AP1_known9	0.380619852	0.807466539
BHLHE41_1	0.175897726	0.332333338
AP1_known8	0.249221886	0.556017963
BHLHE41_2	0.193270548	0.318200691
MSX2_1	0.619294894	0.978045519
MSX2_2	0.547997485	0.903066702
MSX2_5	0.427379888	0.73340095
MSX2_3	0.403358685	0.724852988
MSX2_4	0.50155989	0.85858869
BHLHE23_1	-0.106086298	0.57589979
E4F1_1	0.005818476	-0.092735152
RARA_2	0.359121325	0.276801082
RARA_1	0.584907206	0.538261816
RARA_4	0.488382668	0.442527843
RARA_3	0.361740918	0.260503014
RARA_6	0.481475227	0.307941004
RARA_5	0.347474714	0.309950478
RARA_8	0.363847682	0.148839607
RARA_7	0.422996607	0.326365003
ZBED1_1	-0.02398573	-0.91070548
RARA_9	0.456192715	0.46619902
IRF_known21	0.038688152	0.208176494
PHOX2B_1	0.628279479	0.894806696
PHOX2B_2	0.372880035	0.763217726
PHOX2B_3	0.464735962	0.83356245
PRDM1_known2	-0.001248091	0.133395915
DDIT3::CEBPA_1	-0.149030395	0.129743316
ELF1_known1	0.145477365	0.311522076
BACH1_1	0.209961715	0.843543713
PRDM1_known1	0.045466129	0.189842287
DDIT3::CEBPA_2	-0.129971647	-0.023244999
ELF1_known2	0.018522474	0.410652106
ELF1_known3	0.061422408	0.325978546
DLX6_1	0.565129582	0.941160471
PKNOX1_2	0.378097509	0.591026057
PAX1_2	-0.020956137	0.521521409
PAX1_1	-0.111105331	-0.239200168
PKNOX1_1	0.394944679	0.678671009
HOXD8_2	0.791865284	1.277384683
ETV1_1	0.262924859	0.473367964
HOXD8_1	0.231781913	0.432021713
GMEB1_1	-0.631879346	-0.191527899
OSR2_1	-0.124276687	0.043097503
SPIC_2	0.049163887	0.251817144
SPIC_1	-0.030420234	0.085670174
ZIC2_2	-0.232393445	-0.370448787
ZIC2_1	0.167262792	-0.073107718
ZSCAN4_1	-0.396715839	-0.230170377
CEBPE_1	0.062840736	0.685384418
KLF12_2	0.273339393	0.367550695
ESRRA_known10	0.320465284	0.099831022
ESRRA_known11	0.773891524	0.441458069
IKZF3_1	-0.09452183	-0.013269786
E2F7_1	0.155912623	0.479192338
ZSCAN4_2	-0.433639537	-0.462308812
ZSCAN4_3	-0.284276717	-0.167603804
PATZ1_1	-0.066073251	-0.037077255
RBPJ_2	0.044160536	0.354519149
RBPJ_1	0.001156645	0.103631462
ZKSCAN3_1	0.075681652	-0.342516623
GTF2I_1	0.015539641	0.017231627
TCF12_known1	0.285364648	0.853155299
MYOD1_1	0.417182392	0.694754627
MYOD1_2	0.438714147	0.246363553
MYOD1_3	0.419893186	0.378034989
REL_1	0.103942303	0.598053098
REL_2	0.018102892	0.484393061
EN1_2	-0.019690618	-0.108998561
NANOG_known1	0.165159785	0.368103706
EN1_6	0.726375365	1.280202012
EN1_5	0.374198765	0.7141224
LHX5_1	0.58016747	0.967449536
EN1_4	0.639834228	1.164305848
EN1_3	0.515274958	0.807264947
EN1_7	0.402433133	0.774208342
LHX1_1	0.508344045	0.880967784
RUNX_1	0.043443711	0.262018687
CREB3L1_3	0.1462583	0.129449962
CREB3L1_4	-0.05198817	0.336297642
CREB5_1	0.570134605	0.93560733
ESRRG_1	0.520270394	0.505653378
SNAI2_1	0.477285358	0.336672965
ESRRG_3	0.81381885	0.575699115
ESRRG_2	0.420275309	0.305348731
CREB3L1_2	0.136701887	-0.002002528
CREB3L1_1	0.111232993	0.267766381
NKX3-1_1	-0.270801387	-0.333876685
NKX3-1_4	-0.081755039	0.101992476
NKX3-1_3	-0.039278079	0.089852606
NKX3-1_6	0.089481835	0.299806264
NKX3-1_5	0.110210067	0.305136933
RUNX_2	0.106356979	0.278457116
MAF_known10	0.108748853	0.511684814
PRRX1_2	0.657766954	1.175323188
MAF_known12	0.13921693	0.460311658
MAF_known11	0.120518234	0.553940801
PRRX1_4	0.453861193	0.8719362
PRRX1_1	0.576838362	0.962358898
TEAD4_1	0.102319864	0.477349388
GLIS1_1	0.027038421	-0.280398644
BARHL1_1	0.427315122	0.759840624
SPI1_known3	0.129427774	0.437706994
BARHL1_2	-0.303330335	-0.004866671
SPI1_known4	0.026712135	0.204006321
BARHL1_3	0.390467934	0.922416504
SPI1_known1	0.120135008	0.071964836
BARHL1_4	0.240464317	0.461446597
HOXA11_3	0.041588353	0.535810489
HOXA11_2	0.060998107	0.375896818
HOXA11_1	0.006578243	0.314159057
HOXB6_1	0.402015232	0.700550827
NKX2-6_1	0.064388636	0.173317622
IRF6_1	0.278467451	0.069243047
LMO2_1	0.111192819	0.112535396
LMO2_2	0.007034146	0.016160144
OBOX2_1	0.074411347	0.427408127
ARNTL_1	0.262526769	0.474809606
NR1H_2	0.33202506	0.224471395
NR1H_3	0.24040446	0.252959335
CUX1_10	0.362467284	0.340736434
NR1H_1	0.064584121	0.009904413
WT1_1	0.025854995	-0.020279099
DUX4_1	0.303132007	0.325529892
UNCX_5	0.726477969	1.247011287
UNCX_1	0.632769786	1.005467042
UNCX_2	0.354663489	0.713617266
UNCX_3	0.68070746	1.153868896
IRX4_1	-0.3801131	-0.421250577
UNCX_4	0.405327766	0.807159188
EP300_known1	-0.080282593	0.106352368
NR6A1_1	0.570483355	0.210543425
DMRTA1_1	-0.118044722	-0.044989103
FOXN1_1	-0.064443172	0.138533333
GBX2_4	0.693056733	1.253281821
GBX2_5	0.608652001	1.06448219
GBX2_2	0.524746138	0.982452093
GBX2_3	0.284894196	0.629629198
GBX2_1	0.674403963	1.128002721
MEF2_known12	0.335945657	0.676496755
MEF2_known11	0.238585262	0.552149783
MXI1_known1	0.268130228	-0.092225725
CEBPB_known10	0.114084425	0.66269596
MEF2_known10	0.151183858	0.43807235
TCF7_2	0.401459	0.50051763
TCF7_1	0.320936485	0.39666405
DBX2_1	0.349031837	0.533411976
SOX4_2	-0.049237988	0.049930075
TFCP2_4	0.048948415	0.321513201
SOX4_1	0.222093108	0.252660696
TFCP2_5	0.082225416	0.049860837
TFCP2_1	-0.015518643	-0.069198147
TFCP2_3	0.176197661	0.106906954
DLX2_1	0.267525282	0.548860087
DLX2_2	0.681932453	1.155122238
ISL2_2	0.088480799	0.457509141
ELF3_1	0.220206891	0.351705227
TEF_2	-0.007035874	0.131885858
ISL2_1	0.329811616	0.589884524
ELF3_2	0.168345374	0.471772831
TEF_3	-0.107617144	0.033553227
ZBTB33_known1	0.060301714	0.233796895
ELF3_3	0.200621974	0.355101904
TEF_1	-0.188232121	-0.064153052
SOX8_8	0.088797248	0.164216882
SOX8_7	-0.097946894	-0.029440881
SOX8_9	0.197930276	0.217273695
SOX8_4	-0.133431866	-0.082783912
SOX8_3	0.166280847	0.205404024
SOX8_6	-0.043316757	0.001472096
SOX8_5	0.182584229	0.114043222
CRX_1	0.294575057	0.57360847
SOX8_1	0.063963608	0.117068231
SOX8_2	-0.212323068	-0.195974182
HMX2_2	0.369425251	0.664157324
ATF6_1	0.273257743	0.148293898
HMX2_1	0.284035297	0.541824729
CRX_2	0.196626195	0.550798281
CBX5_1	0.011436128	0.042420178
MEOX2_2	0.504628435	0.802916857
NFIL3_3	0.065239863	0.217872349
MEOX2_3	0.086553604	0.125098107
GCM1_1	-0.103642575	-0.171039802
MEOX2_4	0.603981239	0.938310542
GCM1_2	0.036248528	-0.241837057
GCM1_3	-0.035295477	-0.183274758
GCM1_4	-0.208024639	-0.292803212
NFIL3_1	-0.085589368	0.030642719
MEOX2_1	0.605870294	1.007617889
NFIL3_2	0.039169335	0.147534419
OLIG3_1	0.074319949	0.725640031
HOXA13_3	0.14605384	0.70130703
HOXA13_4	0.056932645	0.325181771
HOXA13_1	0.163549515	0.520325181
HOXA13_2	0.189145562	0.51137771
HOXA13_5	-0.154422452	0.228537248
PAX7_3	0.712749719	0.795317995
GLIS3_1	-0.052998303	-0.037052722
PAX7_2	0.564742125	0.651294856
PAX7_1	0.569127006	0.927109689
SOX10_10	0.166021602	0.204296214
TBX19_1	-0.006262364	-0.070282441
RXRG_2	0.216861673	-0.117320445
RXRG_3	0.484956235	0.514997831
RXRG_1	0.412325752	0.454676929
ZNF713_1	0.031179448	0.10809827
GFI1_2	0.033335203	0.170509892
GFI1_3	0.149632574	0.409539132
GFI1_1	0.075963418	0.281885099
CPEB1_1	0.532786471	0.568930835
VAX2_1	0.582474562	0.999013234
VAX2_2	0.727771425	1.255899234
ZNF350_1	-0.02245871	0.270607994
E2F2_1	-0.41936886	0.612520788
TBX2_2	0.363679663	0.410817033
TBX2_1	-0.004301714	0.180816937
E2F2_4	0.110597792	0.413589484
E2F2_3	0.191300556	0.498102637
E2F2_2	0.017556357	0.238704054
SOX18_4	0.080591371	0.122366022
SOX18_3	0.203505333	0.102535476
SOX18_2	-0.06527975	-0.00195702
SOX18_1	-0.034519508	-0.003665141
NKX2-3_3	-0.06595904	0.154548324
NKX2-3_2	0.119597872	0.246618605
CUX1_6	0.378385099	0.433693486
CUX1_7	-0.042844434	-0.175340955
CUX1_4	-0.152899951	-0.277025577
MAFG_1	0.057517017	0.709568389
CUX1_5	0.398485735	0.156902478
HOXA5_2	0.41460143	0.634812267
RXRA_known2	0.121200853	-0.003071678
HOXA5_3	0.527815831	0.935126779
RXRA_known1	0.378483788	0.436482098
RXRA_known4	0.11201829	0.103287147
RFX5_known1	0.291396113	0.852587688
RXRA_known6	0.450183803	0.320228164
RFX5_known2	0.296392786	1.447333918
RXRA_known5	0.090842483	-0.258175237
RFX5_known3	0.140804684	0.474584857
RXRA_known8	0.333748881	0.366823143
RFX5_known4	0.339083225	0.995806497
RXRA_known7	0.337621688	0.215354467
TGIF2_1	0.274816845	0.631140981
TGIF2_2	0.398283438	0.642672694
RARA_10	0.355383944	0.321499572
NKX2-3_1	-0.103192348	0.049901449
HOXA5_1	0.133477519	0.356390883
RAR_1	0.253576766	-0.009429015
ZBTB49_1	0.067228305	0.205050185
JDP2_2	0.342111063	0.995403357
JDP2_1	0.385830811	0.829444626
HOXA1_1	0.607863766	1.132945015
ZNF740_4	-0.084504367	-0.052768404
RXRA_known9	0.175477096	-0.08795902
HOXD10_1	0.063632004	0.359333863
HOXA1_2	0.620955863	1.120471819
JDP2_3	0.428467595	0.767219457
MYB_1	0.227796839	0.343248709
JDP2_4	0.281519304	0.902180019
MYB_2	0.274053553	0.391869138
JDP2_5	0.394032609	0.753437973
MYB_3	0.109456549	0.310774533
JDP2_6	0.379856097	1.018384856
MYB_4	0.251972519	0.437584052
JDP2_7	0.499409183	0.847242688
MYB_5	0.243551323	-0.073180588
MYB_6	-0.088107204	0.138279972
ALX4_1	0.05923941	-0.058549265
ALX4_2	0.778567476	1.214673163
ALX4_3	0.549825335	0.981904112
ALX4_4	0.305305964	0.685086168
ESX1_1	0.507114657	0.885259515
ESX1_3	0.899444613	1.482370981
ESX1_2	0.784667871	1.344365392
ZBTB6_1	-0.027943019	-0.235198287
TFCP2L1_1	0.181988369	0.062936563
HOXC13_2	-0.003545174	0.331500948
BHLHE22_1	-0.058672085	0.596152474
HOXC13_1	0.007534976	0.343021392
HOXC13_3	-0.015048167	0.556580461
POU4F1_1	0.4374396	0.62951899
RFX5_known9	0.545752938	1.959075568
HOXB9_1	0.130253881	0.545938655
FLI1_4	0.265103833	0.577792365
RFX5_known8	0.598344774	2.002983332
FLI1_3	0.216539013	0.420252658
RFX5_known7	0.419922798	1.211940149
FLI1_2	0.08682554	0.535241295
RFX5_known6	0.448574271	1.964389485
FLI1_1	0.44915782	0.619391486
RFX5_known5	0.39091827	1.51789803
CUX1_1	0.005070608	0.059039317
MTF1_3	-0.204716284	0.160791429
CUX1_3	0.623659588	0.788115743
MTF1_1	-0.325746925	-0.120750608
MTF1_2	-0.372062632	-0.44068779
ERF_1	0.481004522	0.638773273
ETV7_1	0.282826768	0.610904275
BRCA1_known1	-0.079258625	-0.115375895
THRB_2	0.128799397	-0.220040805
THRB_1	0.189023925	-0.090223563
RFX3_4	0.474751691	1.889562689
RFX3_2	0.470942807	1.953096007
THRB_3	0.170149713	-0.075983986
RFX3_3	0.309075204	1.087247524
RFX3_1	0.195792436	1.054725759
RHOXF2_1	0.485067088	0.820053495
AHR_1	-0.109248433	0.107971749
AHR_2	-0.204972781	-0.107234425
COMP1_1	0.074624225	0.187832332
POU3F4_2	0.15024645	0.459333231
POU3F4_3	0.252345484	0.524590628
POU3F4_1	0.482083888	0.730759998
PROX1_1	0.149643774	-0.122995383
PITX1_4	0.276106616	0.825175169
PITX1_3	0.160619864	0.450536928
MSX1_4	0.522753132	1.045404361
MSX1_5	0.57686546	1.005439693
MSX1_2	0.425278103	0.686681899
MSX1_3	0.390590229	0.689953791
MSX1_1	0.370732599	0.439907742
CLOCK::ARNTL_1	0.037526442	0.106054885
PITX1_2	0.37481141	0.711911283
PITX1_1	0.08416583	0.419632892
ZBTB16_1	0.030686347	0.053619784
RARB_4	0.258203486	0.249420304
NKX6-2_2	0.653578668	1.13288583
NKX6-2_1	0.205692559	0.316724137
RARB_1	0.384707196	0.340556229
NKX6-2_3	0.652154119	1.109914399
RARB_3	0.412287028	0.443238589
RARB_2	0.331878995	0.254435783
SOX12_1	0.066208122	0.08413872
GATA_known1	-0.044257329	-0.327803174
GATA_known2	-0.211584155	-0.410358295
GATA_known3	-0.047505772	-0.054995039
GATA_known4	-0.087568693	-0.024688369
GATA_known5	0.123448838	0.374328932
GATA_known6	0.084930501	0.210670172
GATA_known7	-0.031531017	-0.068352762
GATA_known8	-0.011819967	0.274459279
GATA_known9	0.142804256	0.126869067
NR5A1_1	0.81528886	0.388545457
NR5A1_2	0.78686135	0.438833002
RXRA_known12	0.475348806	0.519094566
RXRA_known13	0.18283753	-0.118431996
RXRA_known10	0.429834679	0.542067859
RXRA_known11	0.295705936	-0.04633097
DOBOX4_1	-0.233479976	-0.401871857
PTEN_1	-0.037660788	-0.105970816
RXRA_known14	0.419234757	0.482880815
RXRA_known15	0.301364567	0.009950057
PAX4_1	-0.116513809	-0.161540065
MAF_known9	0.138264867	0.635063259
MAF_known8	0.175718899	0.512828209
MAF_known7	0.079665875	0.760549434
FOXD1_1	-0.002608122	0.319865962
MAF_known6	0.127347933	0.531811318
FOXD1_2	-0.080626403	-0.153223047
ALX1_5	0.355064215	0.740876027
NKX6-1_2	0.573270171	0.858808778
ALX1_6	0.370049518	0.781834518
NKX6-1_3	0.49417099	0.75172543
ALX1_3	0.641980006	1.100982711
NR1H4_3	0.322261251	0.346598573
ALX1_4	0.650553428	1.136032058
NKX6-1_1	0.243907202	0.547616695
NR1H4_2	0.149136401	0.029159454
NR1H4_1	0.192094181	0.207438378
NKX6-1_4	0.617859893	0.976769039
NKX6-1_5	0.751446477	1.091500386
ALX1_1	0.221683179	0.346917821
ALX1_2	0.697311498	1.09515221
CDX_1	-0.132328922	-0.079248621
HDX_1	0.15183579	0.047594114
GMEB2_2	-0.31473063	-0.13303573
GMEB2_1	0.251445795	-0.440748896
POU2F2_known1	0.020515892	0.357539156
GMEB2_4	0.174998837	0.362673148
POU2F2_known3	0.264482083	0.499849306
POU2F2_known2	-0.129714197	-0.03589608
HNF1A_4	0.319528298	0.677842044
POU2F2_known5	0.152696267	0.315112532
HNF1A_3	-0.027888458	-0.054444577
POU2F2_known4	0.0878958	0.166745872
PROP1_3	0.341544181	0.726218067
POU2F2_known7	0.101689556	0.387354225
PROP1_2	0.334056091	0.688755607
POU2F2_known6	0.177069678	0.28102942
PROP1_1	0.608046373	0.973534676
POU2F2_known9	0.292582447	0.563340034
NR2F2_2	0.559429229	0.531383818
POU2F2_known8	0.152488137	0.407762174
HNF1A_2	0.163371346	0.071580032
HNF1A_1	0.25435744	0.478354091
TFE3_1	0.244014503	0.689993341
OSR1_1	-0.076224298	-0.057516778
KLF4_1	0.104159742	0.508485021
NR2F6_3	0.508169332	0.564583421
NR3C2_1	0.002336484	0.473869259
NR2F6_4	0.432520782	0.314143917
AHR::ARNT::HIF1A_1	0.125005192	0.023996033
NR2F6_1	0.411304778	0.428805213
NR2F6_2	0.475621617	0.556431289
FOXO3_5	0.158211296	0.437616715
NFY_known1	0.296654352	0.10948137
FOXO3_4	-0.10721756	-0.087374877
NFY_known2	0.314213028	0.415192294
TP73_1	0.06503352	0.261342506
NFY_known3	0.282770464	0.661243711
NR2F6_5	0.488305411	0.489398922
FOXO3_6	0.045465299	0.144106243
NFY_known4	0.118420929	0.393488487
FOXO3_1	0.024773374	0.20546397
RREB1_2	0.073774759	0.045734508
RREB1_1	0.046205029	0.027544912
FOXO3_3	-0.045027098	0.190669353
FOXO3_2	0.094724358	0.114694294
ZEB1_known2	0.199076724	-0.125792227
ZEB1_known3	0.179461885	-0.145034989
ZEB1_known4	0.180508227	0.074567377
GTF2A_1	-0.178257021	-0.017521549
ZEB1_known1	0.023114051	-0.530208366
NFY_known6	0.300459652	0.699546143
NFY_known5	0.23925109	0.307100496
LHX4_1	0.567762484	0.88327461
LHX4_2	0.618200485	0.913640449
AIRE_2	-0.031759914	-0.007238665
EBF1_known4	-0.12202222	0.280109458
AIRE_1	-0.012539438	-0.076202317
IKZF2_3	0.076723735	0.027395846
IKZF2_1	0.126176076	-0.044882309
IKZF2_2	-0.05612577	-0.109505621
EBF1_known2	-0.084204666	0.384010156
EBF1_known3	-0.17995802	0.344695803
ZNF143_known1	0.069346289	0.248714706
ZNF143_known2	-0.019212812	0.151897277
BATF_known1	0.366172483	0.622631339
HOXC6_1	0.391410868	0.673087139
BBX_1	0.239730048	0.243727026
SPDEF_5	0.173378192	0.29829585
SPDEF_6	0.001785884	-0.095241472
SPDEF_3	0.22605888	-0.035650419
SPDEF_4	-0.099744786	-0.130659329
SPDEF_1	0.191824448	0.134471689
SPDEF_2	-0.020538976	0.283181557
SPDEF_7	-0.074613718	-0.110207733
NFKB_known11	-0.269918345	0.152983986
PLAG1_1	0.060944288	-0.252490306
NFKB_known10	-0.214711914	-0.027786007
ITGB2_1	0.34134492	0.202907438
MAFF_1	0.236547997	0.815622194
ZSCAN26_1	-0.023976972	0.013757259
POU6F1_1	0.192499732	0.322436352
POU6F1_3	0.336600238	0.686329335
POU6F1_2	0.483193184	0.88637938
RARG_2	0.47281686	0.488356801
RARG_1	0.285658795	0.363442795
EVX2_2	0.683634993	1.167834077
DPRX_1	0.197226619	0.371085344
DPRX_2	0.012551494	-0.009498137
EVX2_1	0.712473778	1.360786399
CTCF_known2	0.235277665	2.518798958
RARG_9	0.403210733	0.288153701
CTCF_known1	0.286794088	2.113307109
RARG_8	0.466363652	0.451534023
RARG_7	0.414463649	0.431928134
ZNF784_1	0.087046358	-0.484840708
RARG_6	0.392216269	0.288047162
RARG_5	0.468944151	0.508691386
RARG_4	0.342943407	0.367912283
RARG_3	0.398732335	0.256435587
SRF_known6	-0.041764052	0.118384
SRF_known5	-0.201314463	-0.007252766
SRF_known4	-0.151873843	0.044997472
SRF_known3	-0.114818193	0.150069572
VDR_2	0.070502019	-0.03006898
VDR_1	0.072256104	-0.141419183
SRF_known9	-0.159603381	0.13499517
SRF_known8	-0.069190381	0.117599
SRF_known7	-0.262237919	0.059830297
VDR_6	0.020795323	-0.075834455
VDR_5	0.137717189	0.06450645
VDR_4	0.123754248	0.098694888
VDR_3	-0.008104322	-0.071651545
SRF_known2	-0.143780161	0.076027203
FOXF2_2	0.073072167	0.299312154
SRF_known1	-0.120150472	-0.049990918
FOXF2_1	-0.010513499	0.302342228
FOXA_known7	-0.053975	0.169818098
FOXA_known6	-0.115964504	0.242982556
SMAD3_3	0.451328557	0.256169211
ZNF281_1	-0.217523043	0.179007361
ZNF384_1	-0.189483285	-0.176745888
SMAD3_1	0.075819851	-0.046464517
SMAD3_2	0.225859913	0.206442551
HAND1_2	0.123353156	0.211289344
HAND1_1	0.191672231	0.284291122
BSX_1	0.396992395	0.832727437
BSX_2	0.578935127	0.952845755
FOXA_known4	0.010466772	0.19620244
FOXA_known5	0.026718247	0.363998734
FOXA_known2	0.147406849	0.31000508
FOXA_known3	-0.003290993	0.1789637
FOXA_known1	0.095164503	0.275993676
ZNF410_1	-0.037378957	-0.223962469
ZNF410_2	-0.181366054	-0.150732196
PRRX2_1	0.454926202	0.749945541
PRRX2_4	0.510470429	0.953605189
PRRX2_3	0.603983071	1.02216826
ARID3A_2	0.466789234	0.773037828
PRRX2_5	0.751257325	1.221042966
TEAD3_2	0.083379037	0.30434092
GLIS2_2	-0.3102191	-0.406507075
GLIS2_1	-0.241495067	-0.387063945
TEAD3_1	0.030804725	0.179798236
HOXB5_2	0.346422458	0.587177796
HOXB5_1	0.500497769	0.886427955
MGA_3	-0.022190676	0.26969729
MGA_2	0.159850875	0.172978621
MGA_1	0.297833257	0.136150937
RXRB_1	0.440293422	0.434959568
GSX1_1	0.625328621	1.067948354
RXRB_2	0.456108189	0.477733661
OBOX3_1	0.120007701	0.545907658
ETS_1	0.025919871	0.531011323
ETS_2	0.179021518	0.331191723
ELF5_2	0.036950961	0.444195726
ELF5_1	0.053729757	0.103131786
ELF5_4	0.263721776	0.491573423
ELF5_3	0.226688859	0.514377733
NR2E1_3	0.262651261	-0.076532694
NR2E1_4	0.253810058	0.240569991
NR2E1_1	0.290092641	0.071985918
NR2E1_2	0.299425697	0.249292321
IRX3_3	-0.040147068	-0.132465706
IRX3_2	-0.424341995	-0.523467829
IRX3_1	-0.441518465	-0.590090294
GZF1_1	-0.479401436	-0.194586838
SOX3_1	-0.008766019	0.041843263
SOX3_2	0.260572419	0.231209214
SOX3_3	0.171608895	0.250507569
BCL6B_1	0.211370403	-0.060328325
BCL6B_2	0.147753961	0.061973474
LHX9_1	0.482187416	0.744904201
LHX9_3	0.384925682	0.680050905
LHX9_2	0.5490702	0.905481136
FOXM1_1	0.193741882	0.043292917
HES7_1	0.288018932	-0.120591977
PAX4_6	0.607041345	1.052061528
HSF4_1	0.533747793	-0.124086184
PAX4_7	0.851544921	1.327851116
PAX4_8	0.744587783	1.265658108
PAX4_2	0.303842717	0.506807824
PAX4_3	-0.187227441	0.13453894
PAX4_4	-0.060257118	0.041678094
PAX4_5	-0.083262026	0.093523166
MAF_known5	0.071232422	0.28817152
MAF_known4	0.183182851	0.495648791
MAF_known2	0.189960398	0.539437537
MAF_known1	0.06262647	0.256527439
