# Supplementary material for: Identification and characterization of constrained non-exonic bases lacking predictive epigenomic and transcription factor binding annotations
Source: Nat Commun. 2020 Dec 2;11:6168. doi: 10.1038/s41467-020-19962-9 (PMC7710766; doi:10.1038/s41467-020-19962-9)
Supplement: Supplementary file 11 — Source Data [file 41467_2020_19962_MOESM11_ESM.zip › SourceData/SupFig18a.txt]

Rank Position	High_CNE	CNE	Low_CNE	High_notCNE	notCNE	Low_notCNE
1	4.213060238	3.623486551	1.574291966	1.18297525	0.886715775	0.802094826
2	4.171397138	3.560702039	1.557828914	1.176713796	0.8843369	0.76814391
3	4.15007442	3.557463668	1.542894052	1.172786094	0.878401344	0.75774387
4	4.084500564	3.497158838	1.527586331	1.172252144	0.872332919	0.757525709
5	4.027542855	3.459152546	1.527245316	1.172228352	0.872012696	0.75750885
6	3.97556782	3.40584546	1.513002842	1.170276956	0.869245576	0.756376779
7	3.725357357	3.277987223	1.511310226	1.167786648	0.865970444	0.752737902
8	3.293787023	2.878465265	1.499739334	1.167172888	0.865546948	0.752459946
9	3.277018156	2.851311616	1.497484222	1.165369063	0.863474871	0.750667467
10	3.237035357	2.792334732	1.464730562	1.164602985	0.862999406	0.743044722
11	3.224959755	2.766545392	1.446165032	1.164263168	0.862639953	0.742286205
12	3.197353137	2.744287189	1.39871669	1.159448264	0.861741589	0.736217715
13	3.137925248	2.733691527	1.397984972	1.158900305	0.86122998	0.73610473
14	3.131765468	2.730754402	1.379144445	1.155354713	0.8584162	0.731227323
15	3.0662804	2.722688676	1.377028566	1.154907608	0.857607079	0.724889754
16	3.02913522	2.704261354	1.350728794	1.153575319	0.857296905	0.724041873
17	3.026108822	2.69578149	1.321303533	1.152410009	0.856469389	0.723918349
18	3.009901738	2.69047835	1.302729594	1.150339647	0.854328322	0.723152981
19	2.962460645	2.647457647	1.301317246	1.148237807	0.851620192	0.721523934
20	2.947787689	2.638266643	1.292819659	1.148204058	0.850871868	0.719889432
21	2.93666885	2.626502192	1.286289111	1.14684208	0.849631766	0.717476905
22	2.927014238	2.621467825	1.267124691	1.146662869	0.84865513	0.717044229
23	2.915236345	2.609376284	1.243064531	1.146532621	0.841478468	0.716827108
24	2.911130974	2.595633886	1.2303514	1.146200538	0.841220764	0.714292559
25	2.907340532	2.540068097	1.227938061	1.145981374	0.840969323	0.712095839
26	2.88609639	2.536761549	1.227697457	1.145172993	0.840345145	0.710712056
27	2.862074269	2.533625569	1.205317453	1.145040646	0.83691518	0.702707205
28	2.852858674	2.530107832	1.202425675	1.144705128	0.836905457	0.702372751
29	2.826498641	2.522984146	1.199048838	1.142900198	0.836495848	0.702116448
30	2.811094922	2.500636843	1.195881059	1.140571799	0.836364639	0.700251701
31	2.796494076	2.497293588	1.19550609	1.139675117	0.836356261	0.697374162
32	2.779163352	2.477460688	1.192064414	1.139362363	0.835784288	0.696856578
33	2.773121158	2.473739266	1.176929899	1.137347687	0.835510482	0.696512954
34	2.763560222	2.462760692	1.173298978	1.134320463	0.834563547	0.695793986
35	2.76334069	2.44682234	1.1659211	1.133461302	0.832644549	0.694847454
36	2.7614402	2.439054199	1.165300539	1.132416245	0.832207586	0.691275161
37	2.752205678	2.433860532	1.164504477	1.131406051	0.83209594	0.690255291
38	2.709211026	2.41598606	1.15931531	1.131117233	0.831776612	0.689569222
39	2.706518653	2.384834319	1.148177363	1.130798448	0.829104542	0.687371606
40	2.681520582	2.384410652	1.147551823	1.129896909	0.828616818	0.686813547
41	2.657830092	2.348188084	1.138288707	1.129094371	0.827776535	0.685277698
42	2.627492616	2.331168712	1.1195946	1.128829011	0.827447299	0.684823667
43	2.624036009	2.295637475	1.116603519	1.128634464	0.826233832	0.68394299
44	2.544992017	2.239709913	1.115209537	1.127499712	0.825933674	0.682541811
45	2.531650746	2.236545668	1.111606821	1.126081014	0.825356077	0.682398808
46	2.502485348	2.184566239	1.111523719	1.123020788	0.825048063	0.681222971
47	2.42436187	2.156963611	1.107639605	1.122921904	0.824642467	0.679704577
48	2.405362411	2.131873982	1.101193396	1.121832757	0.823917516	0.678851044
49	2.372230324	2.118711335	1.083968916	1.121209973	0.823620774	0.677961413
50	2.311421621	2.063143795	1.083422342	1.119739568	0.822011595	0.677743213
51	2.300891362	2.058281376	1.060348565	1.119274912	0.821937287	0.675270733
52	2.291429064	2.03589358	1.060297779	1.118533096	0.820894779	0.67431635
53	2.290604743	2.035018151	1.060252863	1.11572709	0.820609402	0.672280167
54	2.283987776	2.033113826	1.05718115	1.11426357	0.819502939	0.670811248
55	2.27386719	2.028582793	1.051958551	1.112933038	0.818242795	0.6689667
56	2.264609672	2.020672862	1.044579899	1.112787669	0.817585816	0.667084055
57	2.263365502	2.012616383	1.036470344	1.110790561	0.815704978	0.66541119
58	2.258072066	2.005997935	1.032218021	1.110682859	0.815455422	0.662693439
59	2.243728487	2.003094426	1.023536231	1.109837894	0.815383836	0.661395467
60	2.121256734	1.910647244	1.02234256	1.109531325	0.815107301	0.661172525
61	2.093773016	1.850872538	1.019439022	1.109258618	0.81505686	0.655017594
62	2.042870241	1.814827978	1.017913319	1.107777115	0.815053519	0.654839987
63	1.992325467	1.790284075	1.013716609	1.107283762	0.814833514	0.654704659
64	1.985013577	1.788234262	1.009563235	1.107033678	0.813892031	0.654413778
65	1.959074731	1.771787342	1.00614884	1.106980208	0.812326961	0.653126595
66	1.935106165	1.763114179	1.002463756	1.106123752	0.810998159	0.653012918
67	1.921123228	1.738114119	0.997142814	1.105850457	0.80805796	0.649303361
68	1.915419022	1.725150651	0.9968973	1.104809318	0.80787203	0.647831264
69	1.907257806	1.718903676	0.996608857	1.104268476	0.806260784	0.647794038
70	1.904917744	1.717159514	0.995768004	1.103931874	0.805091046	0.64655312
71	1.88947261	1.704319746	0.981690415	1.103403376	0.804026909	0.645421203
72	1.885091994	1.70429302	0.980034888	1.103269827	0.803815687	0.645366756
73	1.88269154	1.702756189	0.963508375	1.101803923	0.803777091	0.644765485
74	1.875710634	1.702390817	0.95973496	1.10135247	0.803315568	0.643474604
75	1.87483148	1.699613402	0.959282568	1.1007336	0.802868005	0.642482995
76	1.862348878	1.68176456	0.957375088	1.099976749	0.801817416	0.641025582
77	1.861356212	1.677252755	0.948237897	1.099906637	0.800533586	0.639516378
78	1.858534947	1.666764607	0.940925483	1.099734475	0.800396884	0.634513952
79	1.854598343	1.664458752	0.934662261	1.099672516	0.799201408	0.631473324
80	1.850410969	1.655968866	0.905754671	1.09758591	0.798886389	0.631247517
81	1.847469715	1.651403455	0.901262572	1.097188244	0.798362961	0.630750131
82	1.840256661	1.640163052	0.899543459	1.095672157	0.796917147	0.628635871
83	1.836258611	1.631679688	0.887816302	1.095330174	0.79667565	0.627415413
84	1.834122192	1.626043595	0.883593972	1.09243817	0.796482704	0.627299078
85	1.831270325	1.62471728	0.880722807	1.091751494	0.796437749	0.627014221
86	1.828767741	1.622052829	0.877920473	1.091001221	0.794922689	0.626927553
87	1.828753703	1.604252957	0.877557386	1.090172596	0.794911966	0.626725163
88	1.820152147	1.602717564	0.871689235	1.088759433	0.794761493	0.626157527
89	1.819737482	1.601042596	0.871042048	1.088639124	0.794755694	0.624929345
90	1.810132811	1.599133332	0.865217747	1.088504786	0.794460527	0.624898358
91	1.797104926	1.59105316	0.850245608	1.088161105	0.792921714	0.623883864
92	1.794283037	1.5824542	0.845966235	1.086277235	0.791387388	0.623593589
93	1.794179917	1.582247807	0.829779344	1.085840803	0.791344149	0.623579014
94	1.791483415	1.576996724	0.828825894	1.084867717	0.790588794	0.622302926
95	1.787745661	1.574642892	0.828013722	1.084520019	0.789527313	0.621684173
96	1.786961109	1.573408621	0.818611693	1.084203253	0.788203051	0.621457433
97	1.778914636	1.568428817	0.817858224	1.083520588	0.788058448	0.621050245
98	1.777099367	1.566081368	0.815369482	1.081415978	0.786858816	0.620811201
99	1.772266469	1.565998204	0.814174537	1.080379154	0.786275304	0.619181942
100	1.770546519	1.557491496	0.812561966	1.08009399	0.784959254	0.618533953
101	1.758605334	1.556900735	0.810697986	1.078790325	0.784833655	0.618144114
102	1.748172638	1.554089992	0.80893582	1.077020734	0.784169704	0.617086746
103	1.74653489	1.553354408	0.806186931	1.075730572	0.783137013	0.61706478
104	1.745919313	1.549781221	0.805657133	1.075308243	0.782942972	0.616510402
105	1.741942843	1.544914948	0.805252789	1.072967983	0.781013704	0.616404784
106	1.741835486	1.538870515	0.804712122	1.069189656	0.780372503	0.616151383
107	1.737995051	1.53294359	0.802028384	1.067476187	0.780051643	0.615558635
108	1.729231057	1.530929057	0.80108844	1.066981061	0.779488177	0.615351053
109	1.728925162	1.529725899	0.800974556	1.066700771	0.778013363	0.614005693
110	1.726395954	1.527648987	0.798402183	1.066698953	0.777920102	0.611855654
111	1.726256916	1.524101457	0.793730871	1.065490618	0.777514994	0.61175419
112	1.714798514	1.516455665	0.793660832	1.06256878	0.77487203	0.610767741
113	1.71019711	1.510227185	0.793431314	1.060856758	0.774586768	0.609283685
114	1.706638127	1.502578831	0.781068789	1.05976152	0.774313615	0.608883016
115	1.697922841	1.501162703	0.779691835	1.058124522	0.773979823	0.606196875
116	1.694128441	1.496094006	0.7786407	1.056449476	0.770379557	0.605182553
117	1.688589717	1.493928663	0.778593769	1.055782829	0.768351704	0.60465213
118	1.688232339	1.485717377	0.778104925	1.055275004	0.767043636	0.604462402
119	1.675685958	1.483426695	0.778037218	1.05518814	0.765610665	0.603683556
120	1.651565493	1.476799903	0.775096664	1.053457211	0.763214871	0.600684045
121	1.649313196	1.463060099	0.773620929	1.052840159	0.763176414	0.595952438
122	1.644606288	1.452525581	0.772161292	1.052429037	0.761493196	0.595894233
123	1.625953418	1.448646141	0.77112952	1.048134127	0.761374384	0.595430271
124	1.619252221	1.448006648	0.756523157	1.047819724	0.760813767	0.595208434
125	1.619211782	1.447814027	0.754320089	1.046113519	0.760092473	0.592490476
126	1.61639493	1.439940764	0.752866246	1.045866349	0.758554116	0.590350801
127	1.614021824	1.437261201	0.752619264	1.044399816	0.75705741	0.589411146
128	1.607173368	1.435777522	0.747933281	1.044331722	0.756606464	0.589360667
129	1.605813573	1.431098952	0.74756857	1.043440978	0.755448194	0.581275035
130	1.603797623	1.420475772	0.742630734	1.042006057	0.753908811	0.58047167
131	1.602024127	1.418896641	0.740948606	1.041823021	0.753221993	0.573110767
132	1.59947211	1.417472923	0.737818847	1.038078151	0.752770686	0.571034678
133	1.591230609	1.408968875	0.735456379	1.038011272	0.752064785	0.568715641
134	1.58464301	1.408450478	0.732923324	1.035031559	0.75143696	0.565157422
135	1.548025	1.388718273	0.724344121	1.033209839	0.749395546	0.564403977
136	1.541602532	1.383953917	0.72293996	1.032774098	0.743136703	0.554941394
137	1.537600261	1.376702844	0.720161448	1.032075913	0.73252977	0.545853705
138	1.534422441	1.376639392	0.720128158	1.028256351	0.730096688	0.542738168
139	1.527698708	1.373589452	0.714314675	1.025320013	0.728443664	0.536827385
140	1.525145539	1.369793929	0.712740662	1.024090345	0.72473695	0.53523946
141	1.522544914	1.365410076	0.709223816	1.022737594	0.719792107	0.534204258
142	1.515197569	1.359736319	0.70831159	1.021552901	0.711934071	0.534098242
143	1.511223793	1.358945997	0.703390756	1.018588872	0.700402623	0.505298085
144	1.508514572	1.358199311	0.697643096	1.01782688	0.697663471	0.498484663
145	1.492618772	1.3564975	0.695419644	1.017236825	0.693847288	0.494719054
146	1.492276614	1.352765648	0.69473146	1.013482107	0.690038158	0.489114466
147	1.485692212	1.346707632	0.692446598	1.0130808	0.690033222	0.478184617
148	1.481170942	1.337923649	0.690014721	1.008910652	0.688610195	0.475868312
149	1.472218769	1.333725189	0.684751949	1.008417988	0.686882534	0.459083946
150	1.463450673	1.330319107	0.677639276	1.007357821	0.686549602	0.452059425
151	1.460655903	1.324504094	0.675057894	1.007087667	0.652867729	0.442500241
152	1.428735986	1.295215757	0.66642761	1.00595436	0.638242566	0.440068167
153	1.415110873	1.284732454	0.663786597	1.000261415	0.636642147	0.436595592
154	1.414529951	1.279668322	0.642307587	0.997112545	0.636413492	0.433922121
155	1.384723354	1.26332886	0.641800358	0.993016223	0.635213773	0.433171978
156	1.363417885	1.208686365	0.617321687	0.983474624	0.634468912	0.42218861
