# Supplementary material for: Identification and characterization of constrained non-exonic bases lacking predictive epigenomic and transcription factor binding annotations
Source: Nat Commun. 2020 Dec 2;11:6168. doi: 10.1038/s41467-020-19962-9 (PMC7710766; doi:10.1038/s41467-020-19962-9)
Supplement: Supplementary file 11 — Source Data [file 41467_2020_19962_MOESM11_ESM.zip › SourceData/SupFig18b.txt]

Rank Position	High_CNE	CNE	Low_CNE	High_notCNE	notCNE	Low_notCNE
1	4.848587208	4.028481764	1.587988444	1.128587255	0.871791263	0.795074693
2	4.835768911	3.975502146	1.564400849	1.103779332	0.855490616	0.755795317
3	4.70313735	3.905484334	1.562384903	1.0986142	0.844326587	0.749162788
4	4.700178794	3.88457903	1.539357552	1.086674636	0.838065718	0.748317613
5	4.559198035	3.771903055	1.533740872	1.081448833	0.836438371	0.746009589
6	4.527478992	3.738675132	1.519992447	1.071879288	0.833182259	0.744878291
7	4.179961985	3.524675074	1.512102574	1.068780984	0.832450234	0.742954803
8	3.964834041	3.334632275	1.504925319	1.068449774	0.831720361	0.740690795
9	3.90131318	3.323160139	1.492405568	1.066496566	0.831387389	0.735665291
10	3.900747851	3.285162103	1.489669234	1.064279982	0.831233703	0.734422529
11	3.875132032	3.273847467	1.488102331	1.063491469	0.830622537	0.73281724
12	3.860964851	3.231552711	1.480467202	1.062445712	0.830535989	0.727606254
13	3.712498388	3.119504535	1.47545061	1.061563816	0.830252645	0.72520428
14	3.674830015	3.103843404	1.467056373	1.060800843	0.829417779	0.721540442
15	3.649798965	3.079049061	1.463412283	1.059967307	0.826499232	0.714805225
16	3.616450256	3.050564109	1.448384553	1.059688832	0.823426758	0.713530965
17	3.567200727	3.023948516	1.438776437	1.059649145	0.822962768	0.713414964
18	3.462740242	2.997083101	1.43226158	1.057705001	0.820428752	0.711629974
19	3.43971004	2.993680423	1.423124197	1.057659314	0.820210182	0.709536795
20	3.429420249	2.988938948	1.423024723	1.057545546	0.819909172	0.709474552
21	3.415001489	2.950850077	1.415684232	1.057203537	0.819851736	0.707069396
22	3.398373037	2.937595939	1.410527617	1.057183325	0.819175788	0.703958364
23	3.378365501	2.908305154	1.408285759	1.055844453	0.811403263	0.703535821
24	3.369966635	2.898644231	1.403398087	1.055097139	0.811135621	0.703224935
25	3.339690082	2.890773555	1.395559296	1.05499327	0.809162641	0.702314674
26	3.326885924	2.880411418	1.392090272	1.054934166	0.807839336	0.695672047
27	3.325544909	2.871515123	1.389766978	1.054774183	0.807034546	0.694911661
28	3.317335929	2.862852971	1.377894762	1.054697157	0.807004867	0.691766452
29	3.312909797	2.851446676	1.375534474	1.054153054	0.806197899	0.691105754
30	3.308495309	2.847313237	1.372770244	1.05379895	0.805940738	0.690527475
31	3.299812573	2.845203699	1.371262028	1.053604663	0.805906627	0.688852133
32	3.280283979	2.832125836	1.368188871	1.053076098	0.804334137	0.688172956
33	3.262575577	2.830691635	1.366407449	1.049571369	0.803653813	0.686667627
34	3.253275729	2.822688178	1.359044881	1.048673231	0.802478258	0.685546438
35	3.244934021	2.807139334	1.347169795	1.048585214	0.802331288	0.68203831
36	3.238119119	2.805301207	1.342603909	1.048493607	0.802181269	0.680749221
37	3.233712421	2.786139606	1.336795457	1.047553129	0.801997281	0.679940275
38	3.232909032	2.785261423	1.333411179	1.047298793	0.801410826	0.67859016
39	3.212878228	2.780268183	1.325988429	1.047185052	0.79985475	0.676868399
40	3.192132635	2.749824769	1.320441466	1.045973768	0.799582803	0.676457263
41	3.173867027	2.749741142	1.320288464	1.045183923	0.799579502	0.674278573
42	3.171635519	2.716542266	1.31774222	1.04509741	0.799105751	0.673998216
43	3.15602711	2.711661038	1.302869576	1.044989025	0.79875992	0.673865618
44	3.122404631	2.699805162	1.302684201	1.044758017	0.798703504	0.672997082
45	3.105173332	2.668186159	1.298298231	1.043865736	0.798652837	0.672866421
46	3.037904172	2.665187706	1.297333817	1.043247985	0.798429324	0.672215643
47	3.020849359	2.657075902	1.297230831	1.043096824	0.798303534	0.671611919
48	2.923457022	2.58431384	1.296316819	1.042507607	0.798040624	0.670025764
49	2.890558177	2.498569765	1.29385257	1.041497659	0.79800601	0.668056178
50	2.861493017	2.479522441	1.29296476	1.041258249	0.794630889	0.667882008
51	2.856389716	2.475309165	1.288087982	1.039994086	0.793775373	0.665433414
52	2.846166813	2.472084323	1.287308672	1.03873616	0.793412466	0.662659596
53	2.810955203	2.457226924	1.279156997	1.038035633	0.791183904	0.660763546
54	2.808856783	2.452576937	1.277942449	1.036137878	0.790311424	0.660591732
55	2.792604483	2.43416411	1.272219775	1.036129115	0.788273925	0.658224804
56	2.773231576	2.401625471	1.26962671	1.035984092	0.787518032	0.654943128
57	2.717914856	2.398885355	1.260470455	1.035782268	0.786177639	0.653423963
58	2.714475704	2.375002499	1.257233821	1.035625759	0.783671383	0.652334544
59	2.700239928	2.365458978	1.251741139	1.03507405	0.782612652	0.650273086
60	2.699423324	2.357483252	1.251493239	1.033203585	0.782293185	0.650034153
61	2.623409369	2.261748793	1.247886713	1.032474918	0.78057499	0.648982611
62	2.559390581	2.229606364	1.241528385	1.032242414	0.779914646	0.648263898
63	2.547318032	2.224828876	1.241021518	1.031839726	0.779040486	0.645641251
64	2.542898011	2.212889203	1.240438397	1.03048393	0.778973519	0.644474269
65	2.540995504	2.210944992	1.236393647	1.030124305	0.777805468	0.643464528
66	2.514785931	2.210052248	1.234682832	1.029900188	0.777320458	0.643051907
67	2.510869249	2.191930051	1.23424	1.029790305	0.776922814	0.641307821
68	2.466413503	2.17475197	1.23232078	1.029311967	0.776330136	0.641107161
69	2.462399756	2.171582282	1.231984885	1.029202416	0.776301831	0.638392634
70	2.458892269	2.158129532	1.231367942	1.028772599	0.776251953	0.63661927
71	2.449622704	2.144434718	1.225885998	1.028683732	0.776081485	0.634294136
72	2.448642431	2.142068981	1.225531543	1.028426804	0.776034852	0.633098565
73	2.448441291	2.137734004	1.225064011	1.027479065	0.776000075	0.631770892
74	2.445978677	2.135466072	1.223818493	1.027131382	0.774322762	0.631650218
75	2.444040804	2.131157442	1.218835023	1.027006579	0.774072299	0.631019654
76	2.44101031	2.128075764	1.21322169	1.026261622	0.773617459	0.630519803
77	2.437702393	2.127010593	1.211460747	1.025970477	0.773596926	0.629771677
78	2.432256857	2.124243388	1.204221672	1.025579761	0.77347245	0.628739542
79	2.430762605	2.120810714	1.199621873	1.025152534	0.773030067	0.628684162
80	2.424430713	2.120582071	1.197053512	1.023879137	0.772627307	0.626605473
81	2.419568736	2.112494782	1.192791853	1.023424539	0.769000187	0.626324859
82	2.41193973	2.10998241	1.190559898	1.023086747	0.768541531	0.624779302
83	2.406939995	2.108940821	1.185626351	1.022682437	0.766087648	0.624160639
84	2.401280333	2.108433157	1.185014691	1.022017927	0.766049194	0.623359433
85	2.399702377	2.107839152	1.182825606	1.021481179	0.764574256	0.622586567
86	2.395048388	2.105490299	1.174766309	1.021381031	0.764150061	0.622296964
87	2.391316052	2.102599633	1.16914854	1.021245819	0.763865687	0.618993169
88	2.387971524	2.101863678	1.168119306	1.020576001	0.762053849	0.618934838
89	2.383581466	2.088797209	1.164591694	1.020141535	0.762015776	0.618568004
90	2.382748415	2.087828654	1.160708437	1.01993708	0.761983186	0.617500554
91	2.382665303	2.085745187	1.157704588	1.019813054	0.761921577	0.616222118
92	2.381312457	2.08503617	1.155716286	1.019397449	0.761655923	0.615737045
93	2.375510124	2.083878513	1.152167489	1.019247845	0.76039332	0.615486483
94	2.369732806	2.083101854	1.148491428	1.018160005	0.760022345	0.614538673
95	2.369635594	2.081071821	1.142702354	1.017700831	0.759302174	0.614313904
96	2.369600798	2.076220835	1.142411661	1.017564865	0.758837505	0.6140354
97	2.367739658	2.072039192	1.139472727	1.017330629	0.758337035	0.613257344
98	2.366546958	2.072036489	1.136534528	1.017325068	0.758078564	0.612726723
99	2.358790829	2.066103793	1.135033562	1.017010802	0.757704499	0.612384277
100	2.358483538	2.06238822	1.134770254	1.016895878	0.757613435	0.611796274
101	2.355587919	2.058639353	1.132770192	1.016688722	0.757409232	0.608591912
102	2.352879026	2.057860227	1.132361835	1.016147281	0.757356893	0.607817156
103	2.34421712	2.0573843	1.130873885	1.014966926	0.757176049	0.605449208
104	2.341659121	2.054139815	1.130870162	1.014204463	0.7568811	0.605137367
105	2.335478899	2.05413048	1.120556526	1.013616396	0.756737294	0.604683335
106	2.335356317	2.045550517	1.119485922	1.012661469	0.756395955	0.604531342
107	2.319624233	2.043182227	1.117991973	1.011800153	0.75604012	0.60420674
108	2.316058983	2.040578922	1.111171351	1.011468235	0.756028472	0.603665869
109	2.300549379	2.037772322	1.104369758	1.011286298	0.755506753	0.603149344
110	2.299198333	2.032142614	1.103744885	1.011151568	0.754435631	0.600529666
111	2.295454394	2.03094574	1.101921373	1.011004363	0.753512691	0.599943892
112	2.293375872	2.029836881	1.096997059	1.009647264	0.752880431	0.599292802
113	2.291323712	2.002882163	1.096386128	1.009500976	0.752500896	0.597619239
114	2.290439215	1.990202945	1.096243534	1.009412092	0.752243924	0.596825116
115	2.27685435	1.980014818	1.09341907	1.008930085	0.751475257	0.595469304
116	2.272830952	1.974438472	1.092105719	1.008759747	0.749958576	0.593373903
117	2.248735386	1.972475254	1.081230411	1.008160472	0.7498682	0.593097806
118	2.238283784	1.966437868	1.08004328	1.007971573	0.748762138	0.592184219
119	2.237697806	1.942819572	1.077420734	1.007750421	0.748503581	0.591796986
120	2.231476234	1.939610975	1.076126171	1.007416691	0.747988213	0.591382338
121	2.228412404	1.939561137	1.074340698	1.006799778	0.747194358	0.588489664
122	2.212895936	1.937505402	1.064445654	1.006590854	0.746710499	0.586638454
123	2.203514341	1.937130445	1.061501953	1.006042245	0.746024358	0.586360707
124	2.165263138	1.919412369	1.057857788	1.002545308	0.742467877	0.586245743
125	2.163708432	1.909198268	1.057393187	1.000799625	0.741824907	0.584460946
126	2.163617392	1.907282124	1.055189393	1.000686546	0.741165231	0.583939392
127	2.157652111	1.896072897	1.048662722	1.000012869	0.739920927	0.577178229
128	2.145932439	1.89555391	1.047292537	0.999148642	0.739428436	0.576273693
129	2.144663228	1.895511409	1.044099873	0.998179379	0.73809525	0.569657558
130	2.143708064	1.892740013	1.038293984	0.997033017	0.736554124	0.568323924
131	2.139552352	1.878424337	1.036197057	0.996783419	0.736148392	0.560760128
132	2.122790571	1.876060745	1.030197444	0.99444616	0.734594502	0.558773883
133	2.09057036	1.872739312	1.029025181	0.992686883	0.732162109	0.557706326
134	2.086105648	1.86728724	1.023878672	0.988621562	0.731725318	0.556326871
135	2.073522913	1.867022043	1.023029451	0.988494905	0.731539837	0.55626009
136	2.072212249	1.838468559	1.020819019	0.988438578	0.725740162	0.545955084
137	2.071389937	1.829513697	1.016919556	0.988230682	0.72488883	0.540493443
138	2.063816455	1.81984128	1.015832261	0.987830358	0.710251306	0.537015919
139	2.048205659	1.81894215	1.014514532	0.987136466	0.708625588	0.532784294
140	2.047297028	1.814300223	1.013612797	0.986846556	0.705295843	0.529837815
141	2.034240635	1.810930694	1.012725095	0.986113648	0.703057832	0.528456753
142	2.033333319	1.809592311	1.005994487	0.98527722	0.685750055	0.521945983
143	2.028668153	1.806121763	1.005049655	0.984531095	0.68477765	0.492699673
144	2.019277578	1.804920408	1.002187635	0.980435494	0.683768975	0.490931662
145	2.014610083	1.795856986	1.000635806	0.978858989	0.680595768	0.486656114
146	2.009952213	1.793788239	0.997621375	0.978811067	0.676754375	0.482377826
147	1.993939006	1.783901493	0.995495966	0.971014204	0.673221982	0.470182595
148	1.955642048	1.782977015	0.994418981	0.968962704	0.670786526	0.467246393
149	1.955157822	1.748362648	0.989519306	0.968361339	0.669109662	0.450336141
150	1.948914566	1.737757627	0.979146084	0.965565286	0.665582759	0.444007512
151	1.936352216	1.724227927	0.973550252	0.958648438	0.664280292	0.442520567
152	1.905898218	1.721109078	0.973408457	0.950531024	0.655911005	0.440823207
153	1.889407842	1.688199306	0.966594966	0.945303843	0.653731037	0.436905021
154	1.86184407	1.663982498	0.966130852	0.926164299	0.653564304	0.434124249
155	1.850953563	1.648557615	0.957101586	0.918170994	0.650722011	0.433874639
156	1.78372715	1.601959872	0.936067912	0.913345769	0.649315952	0.425286987
