# Supplementary material for: Identification and characterization of constrained non-exonic bases lacking predictive epigenomic and transcription factor binding annotations
Source: Nat Commun. 2020 Dec 2;11:6168. doi: 10.1038/s41467-020-19962-9 (PMC7710766; doi:10.1038/s41467-020-19962-9)
Supplement: Supplementary file 11 — Source Data [file 41467_2020_19962_MOESM11_ESM.zip › SourceData/SupFig19a.txt]

wgEncodeUwDnaseWholebrainC57bl6MAdult8wksPkRep2_narrowPeak	1.574291966
wgEncodeUwDnaseWbrainC57bl6MAdult8wksPkRep2_narrowPeak	1.557828914
wgEncodeUwDgfWbrainC57bl6ME14halfPkRep1_narrowPeak	1.542894052
wgEncodeUwDnaseWbrainC57bl6MAdult8wksPkRep3_narrowPeak	1.527586331
wgEncodeUwDnaseCerebrumC57bl6MAdult8wksPkRep1_narrowPeak	1.527245316
wgEncodeUwDnaseWbrainC57bl6MAdult8wksPkRep7_narrowPeak	1.513002842
wgEncodeUwDnaseWholebrainC57bl6MAdult8wksPkRep4_narrowPeak	1.511310226
wgEncodeUwDnaseWholebrainC57bl6MAdult8wksPkRep3_narrowPeak	1.499739334
wgEncodeUwDnaseWbrainC57bl6MAdult8wksPkRep4_narrowPeak	1.497484222
wgEncodeUwDnaseWholebrainC57bl6MAdult8wksPkRep7_narrowPeak	1.464730562
wgEncodeUwDgfWbrainC57bl6MAdult8wksPkRep1_narrowPeak	1.446165032
wgEncodeUwDnaseWholebrainC57bl6MAdult8wksPkRep1_narrowPeak	1.39871669
wgEncodeUwDnaseCerebrumC57bl6MAdult8wksPkRep3_narrowPeak	1.397984972
wgEncodeUwDnaseWbrainC57bl6MAdult8wksPkRep1_narrowPeak	1.379144445
wgEncodeUwDnaseCerebrumC57bl6MAdult8wksPkRep2_narrowPeak	1.377028566
wgEncodeUwDnaseWbrainC57bl6MAdult8wksPkRep5_narrowPeak	1.350728794
wgEncodeUwDnaseWbrainC57bl6ME14halfPkRep1_narrowPeak	1.321303533
wgEncodeUwDnaseWholebrainC57bl6MAdult8wksPkRep6_narrowPeak	1.302729594
wgEncodeUwDnaseWholebrainC57bl6MAdult8wksPkRep5_narrowPeak	1.301317246
wgEncodeUwDnaseMesodermCd1ME11halfPkRep2_narrowPeak	1.292819659
wgEncodeUwDnaseWholebrainC57bl6ME14halfPkRep1_narrowPeak	1.286289111
wgEncodeUwDnaseWbrainC57bl6MAdult8wksPkRep6_narrowPeak	1.267124691
wgEncodeUwDnaseWbrainC57bl6ME18halfPkRep1_narrowPeak	1.243064531
wgEncodeUwDnaseWbrainC57bl6ME14halfPkRep2_narrowPeak	1.2303514
wgEncodeUwDnaseWholebrainC57bl6ME14halfPkRep2_narrowPeak	1.227938061
wgEncodeUwDnaseMesodermCd1ME11halfPkRep1_narrowPeak	1.227697457
wgEncodeUwDnaseFibroblastC57bl6MAdult8wksPkRep2_narrowPeak	1.205317453
wgEncodeUwDnaseWbrainC57bl6ME18halfPkRep2_narrowPeak	1.202425675
wgEncodeUwDnaseSkmuscleC57bl6MAdult8wksPkRep1_narrowPeak	1.199048838
wgEncodeUwDgfRetinaC57bl6MNew1daysPkRep1_narrowPeak	1.195881059
wgEncodeUwDnaseFibroblastC57bl6MAdult8wksPkRep1_narrowPeak	1.19550609
wgEncodeUwDnaseFlbudCd1ME11halfPkRep2_narrowPeak	1.192064414
wgEncodeUwDnaseSkmuscleC57bl6MAdult8wksPkRep2_narrowPeak	1.176929899
wgEncodeUwDnaseFatC57bl6MAdult8wksPkRep2_narrowPeak	1.173298978
wgEncodeUwDnaseFatC57bl6MAdult8wksPkRep1_narrowPeak	1.1659211
wgEncodeUwDgfHeartC57bl6MAdult8wksPkRep1_narrowPeak	1.165300539
wgEncodeUwDgfKidneyC57bl6MAdult8wksPkRep1_narrowPeak	1.164504477
wgEncodeUwDnaseHeartC57bl6MAdult8wksPkRep1_narrowPeak	1.15931531
wgEncodeUwDnaseHlbudCd1ME11halfPkRep1_narrowPeak	1.148177363
wgEncodeUwDnaseGfatC57bl6MAdult8wksPkRep1_narrowPeak	1.147551823
wgEncodeUwDnaseGfatC57bl6MAdult8wksPkRep2_narrowPeak	1.138288707
wgEncodeUwDnaseKidneyC57bl6MAdult8wksPkRep1_narrowPeak	1.1195946
wgEncodeUwDnaseFlbudCd1ME11halfPkRep1_narrowPeak	1.116603519
wgEncodeUwDnaseHeartC57bl6MAdult8wksPkRep2_narrowPeak	1.115209537
wgEncodeUwDnaseCbellumC57bl6MAdult8wksPkRep3_narrowPeak	1.111606821
wgEncodeUwDgfLungC57bl6MAdult8wksPkRep1_narrowPeak	1.111523719
wgEncodeUwDnaseLungC57bl6MAdult8wksPkRep2_narrowPeak	1.107639605
wgEncodeUwDnaseLungC57bl6MAdult8wksPkRep1_narrowPeak	1.101193396
wgEncodeUwDnaseCerebellumC57bl6MAdult8wksPkRep1_narrowPeak	1.083968916
wgEncodeUwDgfLiverC57bl6MAdult8wksPkRep1_narrowPeak	1.083422342
wgEncodeUwDnaseLiverC57bl6MAdult8wksPkRep13_narrowPeak	1.060348565
wgEncodeUwDnaseCbellumC57bl6MAdult8wksPkRep2_narrowPeak	1.060297779
wgEncodeUwDgfNih3t3NihsMImmortalPkRep1_narrowPeak	1.060252863
wgEncodeUwDnasePatskiSpbl6MImmortalPkRep1_narrowPeak	1.05718115
wgEncodeUwDnaseHlbudCd1ME11halfPkRep2_narrowPeak	1.051958551
wgEncodeUwDnaseNih3t3NihsMImmortalPkRep2_narrowPeak	1.044579899
wgEncodeUwDnaseLiverC57bl6MAdult8wksPkRep5_narrowPeak	1.036470344
wgEncodeUwDnasePatskiSpbl6MImmortalPkRep2_narrowPeak	1.032218021
wgEncodeUwDnaseRetinaC57bl6MNew1daysPkRep1_narrowPeak	1.023536231
wgEncodeUwDnaseLungC57bl6MAdult8wksPkRep3_narrowPeak	1.02234256
wgEncodeUwDnaseLiverC57bl6MAdult8wksPkRep6_narrowPeak	1.019439022
wgEncodeUwDnaseKidneyC57bl6MAdult8wksPkRep2_narrowPeak	1.017913319
wgEncodeUwDnaseLiverC57bl6MAdult8wksPkRep14_narrowPeak	1.013716609
wgEncodeUwDnaseLiverC57bl6MAdult8wksPkRep7_narrowPeak	1.009563235
wgEncodeUwDnaseLiverC57bl6MAdult8wksPkRep1_narrowPeak	1.00614884
wgEncodeUwDnaseLiverC57bl6MAdult8wksPkRep8_narrowPeak	1.002463756
wgEncodeUwDnaseLiverC57bl6MAdult8wksPkRep3_narrowPeak	0.997142814
wgEncodeUwDnaseLiverC57bl6MAdult8wksPkRep9_narrowPeak	0.9968973
wgEncodeUwDnaseHlembryoCd1ME11halfPkRep1_narrowPeak	0.996608857
wgEncodeUwDnaseLiverC57bl6MAdult8wksPkRep2_narrowPeak	0.995768004
wgEncodeUwDnaseLiverC57bl6MAdult8wksPkRep10_narrowPeak	0.981690415
wgEncodeUwDnaseNih3t3NihsMImmortalPkRep1_narrowPeak	0.980034888
wgEncodeUwDnaseLiverC57bl6MAdult8wksPkRep11_narrowPeak	0.963508375
wgEncodeUwDnaseLgintC57bl6MAdult8wksPkRep1_narrowPeak	0.95973496
wgEncodeUwDnaseLiverC57bl6MAdult8wksPkRep12_narrowPeak	0.959282568
wgEncodeUwDnaseLiverC57bl6MAdult8wksPkRep4_narrowPeak	0.957375088
wgEncodeUwDnaseLgintC57bl6MAdult8wksPkRep2_narrowPeak	0.948237897
wgEncodeUwDgf3134RiiiMImmortalPkRep1_narrowPeak	0.940925483
wgEncodeUwDnaseRetinaC57bl6MAdult8wksPkRep1_narrowPeak	0.934662261
wgEncodeUwDgfZhbtc4129olaME0Diffb24hPkRep1_narrowPeak	0.905754671
wgEncodeUwDnase3134RiiiMImmortalPkRep1_narrowPeak	0.901262572
wgEncodeUwDnaseHlembryoCd1ME11halfPkRep2_narrowPeak	0.899543459
wgEncodeUwDnase416bC57bl6MAdult8wksPkRep2_narrowPeak	0.887816302
wgEncodeUwDgfEscj7129s1ME0PkRep1_narrowPeak	0.883593972
wgEncodeUwDnase416bC57bl6MAdult8wksPkRep1_narrowPeak	0.880722807
wgEncodeUwDnaseRetinaC57bl6MAdult1wksPkRep1_narrowPeak	0.877920473
wgEncodeUwDgf416bB6d2f1jImmortalPkRep1_narrowPeak	0.877557386
wgEncodeUwDgfMelUknImmortalPkRep1_narrowPeak	0.871689235
wgEncodeUwDnase3134RiiiMImmortalPkRep2_narrowPeak	0.871042048
wgEncodeUwDgfZhbtc4129olaME0PkRep1_narrowPeak	0.865217747
wgEncodeUwDnaseEsww6koUknME0PkRep1_narrowPeak	0.850245608
wgEncodeUwDnaseCh122a4bFImmortalPkRep1_narrowPeak	0.845966235
wgEncodeUwDnaseMelC57bl6MAdult8wksPkRep1_narrowPeak	0.829779344
wgEncodeUwDnaseEpcpmmCd1ME14halfPkRep1_narrowPeak	0.828825894
wgEncodeUwDnaseMelC57bl6MAdult8wksPkRep2_narrowPeak	0.828013722
wgEncodeUwDnaseLiverS129ME14halfPkRep1_narrowPeak	0.818611693
wgEncodeUwDnaseZhbtc4129olaME0Diffb6hPkRep1_narrowPeak	0.817858224
wgEncodeUwDnaseMelC57bl6MAdult8wksPkRep3_narrowPeak	0.815369482
wgEncodeUwDnaseZhbtc4129olaME0Diffb24hPkRep2_narrowPeak	0.814174537
wgEncodeUwDnaseZhbtc4129olaME0PkRep1V2_narrowPeak	0.812561966
wgEncodeUwDgfThelpaC57bl6MAdult8wksPkRep1_narrowPeak	0.810697986
wgEncodeUwDnaseMgerUknImmortalDiffc48hPkRep2_narrowPeak	0.80893582
wgEncodeUwDnaseZhbtc4129olaME0PkRep2_narrowPeak	0.806186931
wgEncodeUwDgfTregaC57bl6MAdult8wksPkRep1_narrowPeak	0.805657133
wgEncodeUwDnaseMgerUknImmortalPkRep1_narrowPeak	0.805252789
wgEncodeUwDnaseCh122a4bFImmortalPkRep2_narrowPeak	0.804712122
wgEncodeUwDgfThymusC57bl6MAdult8wksPkRep1_narrowPeak	0.802028384
wgEncodeUwDnaseA20BalbcannMAdult8wksPkRep2_narrowPeak	0.80108844
wgEncodeUwDnaseZhbtc4129olaME0Diffb24hPkRep1_narrowPeak	0.800974556
wgEncodeUwDnaseMgerUknImmortalPkRep2_narrowPeak	0.798402183
wgEncodeUwDnaseMgerUknImmortalDiffc48hPkRep1_narrowPeak	0.793730871
wgEncodeUwDgfA20BalbcannMImmortalPkRep1_narrowPeak	0.793660832
wgEncodeUwDnaseEse14129olaME0PkRep1_narrowPeak	0.793431314
wgEncodeUwDnaseA20BalbcannMAdult8wksPkRep1_narrowPeak	0.781068789
wgEncodeUwDnaseEscj7S129ME0PkRep2_narrowPeak	0.779691835
wgEncodeUwDnaseMgerUknImmortalDiffc24hPkRep1_narrowPeak	0.7786407
wgEncodeUwDnaseEsww6UknME0PkRep1_narrowPeak	0.778593769
wgEncodeUwDnaseLiver129dlcrME14halfPkRep1_narrowPeak	0.778104925
wgEncodeUwDnaseZhbtc4129olaME0PkRep1_narrowPeak	0.778037218
wgEncodeUwDnaseLiver129dlcrME14halfPkRep2_narrowPeak	0.775096664
wgEncodeUwDnaseLiverC57bl6ME14halfPkRep1_narrowPeak	0.773620929
wgEncodeUwDgfTnaiveC57bl6MAdult8wksPkRep2_narrowPeak	0.772161292
wgEncodeUwDnaseEsww6koUknME0PkRep2_narrowPeak	0.77112952
wgEncodeUwDnaseEse14129olaME0PkRep2_narrowPeak	0.756523157
wgEncodeUwDnaseMgerUknImmortalDiffc24hPkRep2_narrowPeak	0.754320089
wgEncodeUwDnaseEpcppmCd1ME14halfPkRep1_narrowPeak	0.752866246
wgEncodeUwDgfBcellcd43nC57bl6MAdult8wksPkRep1_narrowPeak	0.752619264
wgEncodeUwDgfTregC57bl6MAdult8wksPkRep1_narrowPeak	0.747933281
wgEncodeUwDnaseThymusC57bl6MAdult8wksPkRep2_narrowPeak	0.74756857
wgEncodeUwDgfTnaiveC57bl6MAdult8wksPkRep1_narrowPeak	0.742630734
wgEncodeUwDnaseBcellcd19pC57bl6MAdult8wksPkRep2_narrowPeak	0.740948606
wgEncodeUwDnaseEscj7S129ME0PkRep1_narrowPeak	0.737818847
wgEncodeUwDnaseTnaiveC57bl6MAdult8wksPkRep2_narrowPeak	0.735456379
wgEncodeUwDnaseBcellcd43nC57bl6MAdult8wksPkRep1_narrowPeak	0.732923324
wgEncodeUwDnaseTregaC57bl6MAdult8wksPkRep1_narrowPeak	0.724344121
wgEncodeUwDnaseThymusC57bl6MAdult8wksPkRep1_narrowPeak	0.72293996
wgEncodeUwDnaseEsww6UknME0PkRep2_narrowPeak	0.720161448
wgEncodeUwDnaseThelpaC57bl6MAdult8wksPkRep1_narrowPeak	0.720128158
wgEncodeUwDnaseTregC57bl6MAdult8wksPkRep2_narrowPeak	0.714314675
wgEncodeUwDnaseEpcpppCd1ME14halfPkRep1_narrowPeak	0.712740662
wgEncodeUwDnaseSpleenC57bl6MAdult8wksPkRep2_narrowPeak	0.709223816
wgEncodeUwDnaseTregC57bl6MAdult8wksPkRep3_narrowPeak	0.70831159
wgEncodeUwDnaseTnaiveC57bl6MAdult8wksPkRep1_narrowPeak	0.703390756
wgEncodeUwDnaseZhbtc4129olaME0Diffb6hPkRep2_narrowPeak	0.697643096
wgEncodeUwDnaseTnaiveC57bl6MAdult8wksPkRep4_narrowPeak	0.695419644
wgEncodeUwDnaseSpleenC57bl6MAdult8wksPkRep1_narrowPeak	0.69473146
wgEncodeUwDnaseBcellcd19pC57bl6MAdult8wksPkRep1_narrowPeak	0.692446598
wgEncodeUwDnaseTregC57bl6MAdult8wksPkRep1_narrowPeak	0.690014721
wgEncodeUwDnaseBcellcd43nC57bl6MAdult8wksPkRep2_narrowPeak	0.684751949
wgEncodeUwDnaseTregaC57bl6MAdult8wksPkRep2_narrowPeak	0.677639276
wgEncodeUwDnaseTnaiveC57bl6MAdult8wksPkRep3_narrowPeak	0.675057894
wgEncodeUwDnaseThelpaC57bl6MAdult8wksPkRep2_narrowPeak	0.66642761
wgEncodeUwDnaseBcellcd43nC57bl6MAdult8wksPkRep3_narrowPeak	0.663786597
wgEncodeUwDnaseEpcmppCd1ME14halfPkRep1_narrowPeak	0.642307587
wgEncodeUwDnaseBcellcd43nC57bl6MAdult8wksPkRep4_narrowPeak	0.641800358
wgEncodeUwDgfBcellcd19pC57bl6MAdult8wksPkRep1_narrowPeak	0.617321687
