# Supplementary material for: Identification and characterization of constrained non-exonic bases lacking predictive epigenomic and transcription factor binding annotations
Source: Nat Commun. 2020 Dec 2;11:6168. doi: 10.1038/s41467-020-19962-9 (PMC7710766; doi:10.1038/s41467-020-19962-9)
Supplement: Supplementary file 11 — Source Data [file 41467_2020_19962_MOESM11_ESM.zip › SourceData/SupFig19b.txt]

wgEncodeUwDnaseWbrainC57bl6MAdult8wksPkRep2_narrowPeak	1.751220087
wgEncodeUwDnaseWholebrainC57bl6MAdult8wksPkRep2_narrowPeak	1.748101474
wgEncodeUwDnaseWbrainC57bl6MAdult8wksPkRep3_narrowPeak	1.74675302
wgEncodeUwDgfWbrainC57bl6ME14halfPkRep1_narrowPeak	1.708519562
wgEncodeUwDnaseWholebrainC57bl6MAdult8wksPkRep4_narrowPeak	1.699124651
wgEncodeUwDnaseWbrainC57bl6MAdult8wksPkRep4_narrowPeak	1.671436737
wgEncodeUwDnaseWbrainC57bl6MAdult8wksPkRep7_narrowPeak	1.66924752
wgEncodeUwDnaseWholebrainC57bl6MAdult8wksPkRep3_narrowPeak	1.659078425
wgEncodeUwDnaseWholebrainC57bl6MAdult8wksPkRep1_narrowPeak	1.648731687
wgEncodeUwDnaseWholebrainC57bl6MAdult8wksPkRep7_narrowPeak	1.644445176
wgEncodeUwDnaseCerebrumC57bl6MAdult8wksPkRep1_narrowPeak	1.643340625
wgEncodeUwDgfWbrainC57bl6MAdult8wksPkRep1_narrowPeak	1.610696083
wgEncodeUwDnaseWbrainC57bl6MAdult8wksPkRep1_narrowPeak	1.592569444
wgEncodeUwDnaseCerebrumC57bl6MAdult8wksPkRep3_narrowPeak	1.564426813
wgEncodeUwDnaseMesodermCd1ME11halfPkRep2_narrowPeak	1.555987761
wgEncodeUwDnaseCerebrumC57bl6MAdult8wksPkRep2_narrowPeak	1.512572278
wgEncodeUwDnaseWholebrainC57bl6MAdult8wksPkRep5_narrowPeak	1.506518542
wgEncodeUwDnaseWbrainC57bl6MAdult8wksPkRep5_narrowPeak	1.497301996
wgEncodeUwDnaseWbrainC57bl6ME14halfPkRep1_narrowPeak	1.494383258
wgEncodeUwDnaseWholebrainC57bl6MAdult8wksPkRep6_narrowPeak	1.486783596
wgEncodeUwDnaseSkmuscleC57bl6MAdult8wksPkRep1_narrowPeak	1.485364573
wgEncodeUwDnaseMesodermCd1ME11halfPkRep1_narrowPeak	1.465015319
wgEncodeUwDnaseFibroblastC57bl6MAdult8wksPkRep1_narrowPeak	1.453623138
wgEncodeUwDgfRetinaC57bl6MNew1daysPkRep1_narrowPeak	1.453204001
wgEncodeUwDnaseWbrainC57bl6MAdult8wksPkRep6_narrowPeak	1.441460176
wgEncodeUwDnaseFlbudCd1ME11halfPkRep2_narrowPeak	1.43919364
wgEncodeUwDnaseHlbudCd1ME11halfPkRep1_narrowPeak	1.428427367
wgEncodeUwDnaseWholebrainC57bl6ME14halfPkRep1_narrowPeak	1.415779402
wgEncodeUwDgfHeartC57bl6MAdult8wksPkRep1_narrowPeak	1.415012544
wgEncodeUwDnaseFatC57bl6MAdult8wksPkRep2_narrowPeak	1.41500041
wgEncodeUwDnaseSkmuscleC57bl6MAdult8wksPkRep2_narrowPeak	1.408327681
wgEncodeUwDnaseHeartC57bl6MAdult8wksPkRep2_narrowPeak	1.407142436
wgEncodeUwDnaseFlbudCd1ME11halfPkRep1_narrowPeak	1.405163424
wgEncodeUwDnaseHeartC57bl6MAdult8wksPkRep1_narrowPeak	1.404896279
wgEncodeUwDnaseFatC57bl6MAdult8wksPkRep1_narrowPeak	1.401848404
wgEncodeUwDgfKidneyC57bl6MAdult8wksPkRep1_narrowPeak	1.385951352
wgEncodeUwDnaseFibroblastC57bl6MAdult8wksPkRep2_narrowPeak	1.376761216
wgEncodeUwDnaseWbrainC57bl6ME14halfPkRep2_narrowPeak	1.375320372
wgEncodeUwDnaseWbrainC57bl6ME18halfPkRep1_narrowPeak	1.370074139
wgEncodeUwDnaseCbellumC57bl6MAdult8wksPkRep3_narrowPeak	1.365021088
wgEncodeUwDnaseWholebrainC57bl6ME14halfPkRep2_narrowPeak	1.364044544
wgEncodeUwDnaseCerebellumC57bl6MAdult8wksPkRep1_narrowPeak	1.360000331
wgEncodeUwDnaseGfatC57bl6MAdult8wksPkRep1_narrowPeak	1.356371061
wgEncodeUwDnaseWbrainC57bl6ME18halfPkRep2_narrowPeak	1.355396623
wgEncodeUwDgfLungC57bl6MAdult8wksPkRep1_narrowPeak	1.345591865
wgEncodeUwDnaseLungC57bl6MAdult8wksPkRep2_narrowPeak	1.339691594
wgEncodeUwDnaseLungC57bl6MAdult8wksPkRep1_narrowPeak	1.331773737
wgEncodeUwDnaseKidneyC57bl6MAdult8wksPkRep1_narrowPeak	1.325608761
wgEncodeUwDgfLiverC57bl6MAdult8wksPkRep1_narrowPeak	1.298069023
wgEncodeUwDnaseCbellumC57bl6MAdult8wksPkRep2_narrowPeak	1.29694
wgEncodeUwDnaseRetinaC57bl6MNew1daysPkRep1_narrowPeak	1.296390858
wgEncodeUwDnaseLiverC57bl6MAdult8wksPkRep13_narrowPeak	1.294476723
wgEncodeUwDnaseGfatC57bl6MAdult8wksPkRep2_narrowPeak	1.291898576
wgEncodeUwDnaseLungC57bl6MAdult8wksPkRep3_narrowPeak	1.289745297
wgEncodeUwDgf3134RiiiMImmortalPkRep1_narrowPeak	1.289324397
wgEncodeUwDnaseNih3t3NihsMImmortalPkRep2_narrowPeak	1.285661112
wgEncodeUwDnaseKidneyC57bl6MAdult8wksPkRep2_narrowPeak	1.282214394
wgEncodeUwDgfNih3t3NihsMImmortalPkRep1_narrowPeak	1.281076485
wgEncodeUwDnaseHlembryoCd1ME11halfPkRep1_narrowPeak	1.277740817
wgEncodeUwDnaseLiverC57bl6MAdult8wksPkRep5_narrowPeak	1.246764225
wgEncodeUwDnaseLiverC57bl6MAdult8wksPkRep8_narrowPeak	1.243008889
wgEncodeUwDnaseLiverC57bl6MAdult8wksPkRep2_narrowPeak	1.242559034
wgEncodeUwDnaseLiverC57bl6MAdult8wksPkRep9_narrowPeak	1.23632961
wgEncodeUwDnaseLiverC57bl6MAdult8wksPkRep14_narrowPeak	1.232000707
wgEncodeUwDnaseLiverC57bl6MAdult8wksPkRep1_narrowPeak	1.228960826
wgEncodeUwDgfZhbtc4129olaME0Diffb24hPkRep1_narrowPeak	1.226172354
wgEncodeUwDnaseLiverC57bl6MAdult8wksPkRep11_narrowPeak	1.224604154
wgEncodeUwDnaseLiverC57bl6MAdult8wksPkRep3_narrowPeak	1.219891559
wgEncodeUwDnaseLiverC57bl6MAdult8wksPkRep6_narrowPeak	1.219484732
wgEncodeUwDnaseHlbudCd1ME11halfPkRep2_narrowPeak	1.219379284
wgEncodeUwDnasePatskiSpbl6MImmortalPkRep1_narrowPeak	1.218494901
wgEncodeUwDgfEscj7129s1ME0PkRep1_narrowPeak	1.21720226
wgEncodeUwDnaseNih3t3NihsMImmortalPkRep1_narrowPeak	1.215932255
wgEncodeUwDnasePatskiSpbl6MImmortalPkRep2_narrowPeak	1.208003185
wgEncodeUwDnaseLgintC57bl6MAdult8wksPkRep1_narrowPeak	1.206866313
wgEncodeUwDnaseLiverC57bl6MAdult8wksPkRep7_narrowPeak	1.204149827
wgEncodeUwDnaseLiverC57bl6MAdult8wksPkRep4_narrowPeak	1.203387606
wgEncodeUwDgfZhbtc4129olaME0PkRep1_narrowPeak	1.201145597
wgEncodeUwDnaseRetinaC57bl6MAdult8wksPkRep1_narrowPeak	1.181934841
wgEncodeUwDnaseEsww6koUknME0PkRep1_narrowPeak	1.181810108
wgEncodeUwDnase3134RiiiMImmortalPkRep1_narrowPeak	1.180853511
wgEncodeUwDnaseLiverC57bl6MAdult8wksPkRep10_narrowPeak	1.174062714
wgEncodeUwDnaseLiverC57bl6MAdult8wksPkRep12_narrowPeak	1.164176332
wgEncodeUwDnaseLgintC57bl6MAdult8wksPkRep2_narrowPeak	1.158252162
wgEncodeUwDnase416bC57bl6MAdult8wksPkRep2_narrowPeak	1.141455632
wgEncodeUwDnaseRetinaC57bl6MAdult1wksPkRep1_narrowPeak	1.136199404
wgEncodeUwDnaseZhbtc4129olaME0Diffb24hPkRep2_narrowPeak	1.13344233
wgEncodeUwDgf416bB6d2f1jImmortalPkRep1_narrowPeak	1.129086936
wgEncodeUwDnaseZhbtc4129olaME0PkRep1V2_narrowPeak	1.128524709
wgEncodeUwDnaseCh122a4bFImmortalPkRep1_narrowPeak	1.126662068
wgEncodeUwDnaseHlembryoCd1ME11halfPkRep2_narrowPeak	1.119465007
wgEncodeUwDnase416bC57bl6MAdult8wksPkRep1_narrowPeak	1.110415572
wgEncodeUwDnaseEsww6koUknME0PkRep2_narrowPeak	1.107948023
wgEncodeUwDnaseZhbtc4129olaME0Diffb24hPkRep1_narrowPeak	1.106496499
wgEncodeUwDnaseZhbtc4129olaME0PkRep2_narrowPeak	1.103009671
wgEncodeUwDnaseEscj7S129ME0PkRep2_narrowPeak	1.10164827
wgEncodeUwDgfMelUknImmortalPkRep1_narrowPeak	1.095053339
wgEncodeUwDnaseEpcpmmCd1ME14halfPkRep1_narrowPeak	1.092401075
wgEncodeUwDnaseZhbtc4129olaME0Diffb6hPkRep1_narrowPeak	1.091293108
wgEncodeUwDgfThymusC57bl6MAdult8wksPkRep1_narrowPeak	1.089298341
wgEncodeUwDnaseLiverS129ME14halfPkRep1_narrowPeak	1.087524051
wgEncodeUwDgfTregaC57bl6MAdult8wksPkRep1_narrowPeak	1.08594966
wgEncodeUwDnaseEse14129olaME0PkRep1_narrowPeak	1.081043109
wgEncodeUwDnaseEscj7S129ME0PkRep1_narrowPeak	1.07784735
wgEncodeUwDnaseThymusC57bl6MAdult8wksPkRep2_narrowPeak	1.070266842
wgEncodeUwDnaseZhbtc4129olaME0PkRep1_narrowPeak	1.067703195
wgEncodeUwDnaseEsww6UknME0PkRep1_narrowPeak	1.067150496
wgEncodeUwDgfThelpaC57bl6MAdult8wksPkRep1_narrowPeak	1.066083432
wgEncodeUwDnaseMelC57bl6MAdult8wksPkRep1_narrowPeak	1.06511267
wgEncodeUwDnaseA20BalbcannMAdult8wksPkRep1_narrowPeak	1.062466277
wgEncodeUwDnaseLiver129dlcrME14halfPkRep1_narrowPeak	1.062310625
wgEncodeUwDnaseCh122a4bFImmortalPkRep2_narrowPeak	1.05944039
wgEncodeUwDnaseMgerUknImmortalDiffc48hPkRep1_narrowPeak	1.058139913
wgEncodeUwDnaseMelC57bl6MAdult8wksPkRep3_narrowPeak	1.057839586
wgEncodeUwDnaseBcellcd19pC57bl6MAdult8wksPkRep2_narrowPeak	1.047893789
wgEncodeUwDnaseMgerUknImmortalPkRep1_narrowPeak	1.046080646
wgEncodeUwDnaseMgerUknImmortalDiffc48hPkRep2_narrowPeak	1.045001291
wgEncodeUwDnaseLiver129dlcrME14halfPkRep2_narrowPeak	1.043294343
wgEncodeUwDgfTregC57bl6MAdult8wksPkRep1_narrowPeak	1.043079547
wgEncodeUwDnaseEsww6UknME0PkRep2_narrowPeak	1.039882542
wgEncodeUwDgfBcellcd43nC57bl6MAdult8wksPkRep1_narrowPeak	1.039330806
wgEncodeUwDnaseLiverC57bl6ME14halfPkRep1_narrowPeak	1.038343058
wgEncodeUwDgfA20BalbcannMImmortalPkRep1_narrowPeak	1.036540554
wgEncodeUwDnaseBcellcd43nC57bl6MAdult8wksPkRep1_narrowPeak	1.029416806
wgEncodeUwDnaseMgerUknImmortalPkRep2_narrowPeak	1.025967261
wgEncodeUwDnaseEse14129olaME0PkRep2_narrowPeak	1.022231929
wgEncodeUwDnaseSpleenC57bl6MAdult8wksPkRep1_narrowPeak	1.016478545
wgEncodeUwDnaseMelC57bl6MAdult8wksPkRep2_narrowPeak	1.012366078
wgEncodeUwDnaseTregaC57bl6MAdult8wksPkRep1_narrowPeak	1.006764978
wgEncodeUwDnaseA20BalbcannMAdult8wksPkRep2_narrowPeak	1.00389874
wgEncodeUwDnaseMgerUknImmortalDiffc24hPkRep2_narrowPeak	1.00034695
wgEncodeUwDnaseMgerUknImmortalDiffc24hPkRep1_narrowPeak	0.997584678
wgEncodeUwDgfTnaiveC57bl6MAdult8wksPkRep2_narrowPeak	0.993578815
wgEncodeUwDnase3134RiiiMImmortalPkRep2_narrowPeak	0.990653504
wgEncodeUwDnaseBcellcd43nC57bl6MAdult8wksPkRep2_narrowPeak	0.989083452
wgEncodeUwDnaseTregC57bl6MAdult8wksPkRep3_narrowPeak	0.988865812
wgEncodeUwDnaseThymusC57bl6MAdult8wksPkRep1_narrowPeak	0.987506348
wgEncodeUwDnaseTregC57bl6MAdult8wksPkRep1_narrowPeak	0.986704446
wgEncodeUwDnaseThelpaC57bl6MAdult8wksPkRep1_narrowPeak	0.985788599
wgEncodeUwDnaseEpcppmCd1ME14halfPkRep1_narrowPeak	0.977367508
wgEncodeUwDnaseSpleenC57bl6MAdult8wksPkRep2_narrowPeak	0.973743346
wgEncodeUwDgfTnaiveC57bl6MAdult8wksPkRep1_narrowPeak	0.97270844
wgEncodeUwDnaseTnaiveC57bl6MAdult8wksPkRep2_narrowPeak	0.97071899
wgEncodeUwDnaseTregC57bl6MAdult8wksPkRep2_narrowPeak	0.96925033
wgEncodeUwDnaseBcellcd19pC57bl6MAdult8wksPkRep1_narrowPeak	0.954878651
wgEncodeUwDnaseTnaiveC57bl6MAdult8wksPkRep4_narrowPeak	0.949791526
wgEncodeUwDnaseBcellcd43nC57bl6MAdult8wksPkRep4_narrowPeak	0.948342461
wgEncodeUwDnaseTnaiveC57bl6MAdult8wksPkRep1_narrowPeak	0.947605689
wgEncodeUwDnaseTnaiveC57bl6MAdult8wksPkRep3_narrowPeak	0.937877027
wgEncodeUwDnaseZhbtc4129olaME0Diffb6hPkRep2_narrowPeak	0.933382465
wgEncodeUwDnaseEpcpppCd1ME14halfPkRep1_narrowPeak	0.929371569
wgEncodeUwDgfBcellcd19pC57bl6MAdult8wksPkRep1_narrowPeak	0.928454028
wgEncodeUwDnaseBcellcd43nC57bl6MAdult8wksPkRep3_narrowPeak	0.923999555
wgEncodeUwDnaseTregaC57bl6MAdult8wksPkRep2_narrowPeak	0.921528053
wgEncodeUwDnaseThelpaC57bl6MAdult8wksPkRep2_narrowPeak	0.913494818
wgEncodeUwDnaseEpcmppCd1ME14halfPkRep1_narrowPeak	0.90083481
