# Supplementary material for: Identification and characterization of constrained non-exonic bases lacking predictive epigenomic and transcription factor binding annotations
Source: Nat Commun. 2020 Dec 2;11:6168. doi: 10.1038/s41467-020-19962-9 (PMC7710766; doi:10.1038/s41467-020-19962-9)
Supplement: Supplementary file 11 — Source Data [file 41467_2020_19962_MOESM11_ESM.zip › SourceData/SupFig19c.txt]

wgEncodeUwDnaseWbrainC57bl6MAdult8wksPkRep2_narrowPeak	1.587988444
wgEncodeUwDnaseWbrainC57bl6MAdult8wksPkRep3_narrowPeak	1.564400849
wgEncodeUwDnaseWholebrainC57bl6MAdult8wksPkRep2_narrowPeak	1.562384903
wgEncodeUwDnaseWholebrainC57bl6MAdult8wksPkRep1_narrowPeak	1.539357552
wgEncodeUwDgfWbrainC57bl6MAdult8wksPkRep1_narrowPeak	1.533740872
wgEncodeUwDnaseWholebrainC57bl6MAdult8wksPkRep4_narrowPeak	1.519992447
wgEncodeUwDnaseWbrainC57bl6MAdult8wksPkRep4_narrowPeak	1.512102574
wgEncodeUwDnaseWbrainC57bl6MAdult8wksPkRep1_narrowPeak	1.504925319
wgEncodeUwDnaseSkmuscleC57bl6MAdult8wksPkRep1_narrowPeak	1.492405568
wgEncodeUwDnaseMesodermCd1ME11halfPkRep2_narrowPeak	1.489669234
wgEncodeUwDnaseWholebrainC57bl6MAdult8wksPkRep3_narrowPeak	1.488102331
wgEncodeUwDnaseWbrainC57bl6MAdult8wksPkRep7_narrowPeak	1.480467202
wgEncodeUwDnaseWholebrainC57bl6MAdult8wksPkRep7_narrowPeak	1.47545061
wgEncodeUwDnaseFatC57bl6MAdult8wksPkRep1_narrowPeak	1.467056373
wgEncodeUwDgfWbrainC57bl6ME14halfPkRep1_narrowPeak	1.463412283
wgEncodeUwDnaseFatC57bl6MAdult8wksPkRep2_narrowPeak	1.448384553
wgEncodeUwDnaseCerebrumC57bl6MAdult8wksPkRep1_narrowPeak	1.438776437
wgEncodeUwDgfRetinaC57bl6MNew1daysPkRep1_narrowPeak	1.43226158
wgEncodeUwDnaseHeartC57bl6MAdult8wksPkRep2_narrowPeak	1.423124197
wgEncodeUwDgfHeartC57bl6MAdult8wksPkRep1_narrowPeak	1.423024723
wgEncodeUwDnaseCerebrumC57bl6MAdult8wksPkRep3_narrowPeak	1.415684232
wgEncodeUwDnaseWbrainC57bl6MAdult8wksPkRep5_narrowPeak	1.410527617
wgEncodeUwDnaseMesodermCd1ME11halfPkRep1_narrowPeak	1.408285759
wgEncodeUwDnaseWholebrainC57bl6MAdult8wksPkRep5_narrowPeak	1.403398087
wgEncodeUwDnaseFibroblastC57bl6MAdult8wksPkRep1_narrowPeak	1.395559296
wgEncodeUwDnaseWholebrainC57bl6MAdult8wksPkRep6_narrowPeak	1.392090272
wgEncodeUwDgfKidneyC57bl6MAdult8wksPkRep1_narrowPeak	1.389766978
wgEncodeUwDnaseCerebrumC57bl6MAdult8wksPkRep2_narrowPeak	1.377894762
wgEncodeUwDnaseSkmuscleC57bl6MAdult8wksPkRep2_narrowPeak	1.375534474
wgEncodeUwDnaseGfatC57bl6MAdult8wksPkRep1_narrowPeak	1.372770244
wgEncodeUwDnaseHeartC57bl6MAdult8wksPkRep1_narrowPeak	1.371262028
wgEncodeUwDgfLungC57bl6MAdult8wksPkRep1_narrowPeak	1.368188871
wgEncodeUwDnaseWbrainC57bl6MAdult8wksPkRep6_narrowPeak	1.366407449
wgEncodeUwDnaseCbellumC57bl6MAdult8wksPkRep3_narrowPeak	1.359044881
wgEncodeUwDnaseLungC57bl6MAdult8wksPkRep2_narrowPeak	1.347169795
wgEncodeUwDnaseCerebellumC57bl6MAdult8wksPkRep1_narrowPeak	1.342603909
wgEncodeUwDnaseWbrainC57bl6ME14halfPkRep1_narrowPeak	1.336795457
wgEncodeUwDnaseHlbudCd1ME11halfPkRep1_narrowPeak	1.333411179
wgEncodeUwDgf3134RiiiMImmortalPkRep1_narrowPeak	1.325988429
wgEncodeUwDnaseFlbudCd1ME11halfPkRep1_narrowPeak	1.320441466
wgEncodeUwDnaseFlbudCd1ME11halfPkRep2_narrowPeak	1.320288464
wgEncodeUwDnaseGfatC57bl6MAdult8wksPkRep2_narrowPeak	1.31774222
wgEncodeUwDgfEscj7129s1ME0PkRep1_narrowPeak	1.302869576
wgEncodeUwDnaseLungC57bl6MAdult8wksPkRep1_narrowPeak	1.302684201
wgEncodeUwDnaseFibroblastC57bl6MAdult8wksPkRep2_narrowPeak	1.298298231
wgEncodeUwDgfZhbtc4129olaME0Diffb24hPkRep1_narrowPeak	1.297333817
wgEncodeUwDnaseKidneyC57bl6MAdult8wksPkRep2_narrowPeak	1.297230831
wgEncodeUwDnaseWholebrainC57bl6ME14halfPkRep1_narrowPeak	1.296316819
wgEncodeUwDnaseCbellumC57bl6MAdult8wksPkRep2_narrowPeak	1.29385257
wgEncodeUwDnaseLungC57bl6MAdult8wksPkRep3_narrowPeak	1.29296476
wgEncodeUwDgfNih3t3NihsMImmortalPkRep1_narrowPeak	1.288087982
wgEncodeUwDnaseLiverC57bl6MAdult8wksPkRep13_narrowPeak	1.287308672
wgEncodeUwDgfLiverC57bl6MAdult8wksPkRep1_narrowPeak	1.279156997
wgEncodeUwDnaseKidneyC57bl6MAdult8wksPkRep1_narrowPeak	1.277942449
wgEncodeUwDgfZhbtc4129olaME0PkRep1_narrowPeak	1.272219775
wgEncodeUwDnaseLiverC57bl6MAdult8wksPkRep2_narrowPeak	1.26962671
wgEncodeUwDnaseLiverC57bl6MAdult8wksPkRep5_narrowPeak	1.260470455
wgEncodeUwDnaseLiverC57bl6MAdult8wksPkRep9_narrowPeak	1.257233821
wgEncodeUwDnaseWbrainC57bl6ME14halfPkRep2_narrowPeak	1.251741139
wgEncodeUwDnaseLiverC57bl6MAdult8wksPkRep1_narrowPeak	1.251493239
wgEncodeUwDnaseNih3t3NihsMImmortalPkRep2_narrowPeak	1.247886713
wgEncodeUwDnaseWholebrainC57bl6ME14halfPkRep2_narrowPeak	1.241528385
wgEncodeUwDnaseLiverC57bl6MAdult8wksPkRep8_narrowPeak	1.241021518
wgEncodeUwDnaseHlembryoCd1ME11halfPkRep1_narrowPeak	1.240438397
wgEncodeUwDnaseLiverC57bl6MAdult8wksPkRep3_narrowPeak	1.236393647
wgEncodeUwDnaseRetinaC57bl6MNew1daysPkRep1_narrowPeak	1.234682832
wgEncodeUwDnaseLiverC57bl6MAdult8wksPkRep14_narrowPeak	1.23424
wgEncodeUwDnaseLiverC57bl6MAdult8wksPkRep7_narrowPeak	1.23232078
wgEncodeUwDnaseLiverC57bl6MAdult8wksPkRep11_narrowPeak	1.231984885
wgEncodeUwDnaseEsww6koUknME0PkRep1_narrowPeak	1.231367942
wgEncodeUwDnaseLgintC57bl6MAdult8wksPkRep2_narrowPeak	1.225885998
wgEncodeUwDnaseLiverC57bl6MAdult8wksPkRep4_narrowPeak	1.225531543
wgEncodeUwDnaseLgintC57bl6MAdult8wksPkRep1_narrowPeak	1.225064011
wgEncodeUwDnaseLiverC57bl6MAdult8wksPkRep12_narrowPeak	1.223818493
wgEncodeUwDnase3134RiiiMImmortalPkRep1_narrowPeak	1.218835023
wgEncodeUwDnaseNih3t3NihsMImmortalPkRep1_narrowPeak	1.21322169
wgEncodeUwDnaseLiverC57bl6MAdult8wksPkRep6_narrowPeak	1.211460747
wgEncodeUwDnasePatskiSpbl6MImmortalPkRep1_narrowPeak	1.204221672
wgEncodeUwDnasePatskiSpbl6MImmortalPkRep2_narrowPeak	1.199621873
wgEncodeUwDnaseZhbtc4129olaME0Diffb24hPkRep2_narrowPeak	1.197053512
wgEncodeUwDnaseLiverC57bl6MAdult8wksPkRep10_narrowPeak	1.192791853
wgEncodeUwDnaseZhbtc4129olaME0PkRep1V2_narrowPeak	1.190559898
wgEncodeUwDnaseWbrainC57bl6ME18halfPkRep1_narrowPeak	1.185626351
wgEncodeUwDgf416bB6d2f1jImmortalPkRep1_narrowPeak	1.185014691
wgEncodeUwDnaseWbrainC57bl6ME18halfPkRep2_narrowPeak	1.182825606
wgEncodeUwDnaseEscj7S129ME0PkRep1_narrowPeak	1.174766309
wgEncodeUwDnaseEsww6koUknME0PkRep2_narrowPeak	1.16914854
wgEncodeUwDnase416bC57bl6MAdult8wksPkRep2_narrowPeak	1.168119306
wgEncodeUwDnaseZhbtc4129olaME0Diffb24hPkRep1_narrowPeak	1.164591694
wgEncodeUwDnaseLiverS129ME14halfPkRep1_narrowPeak	1.160708437
wgEncodeUwDnaseCh122a4bFImmortalPkRep1_narrowPeak	1.157704588
wgEncodeUwDnaseHlembryoCd1ME11halfPkRep2_narrowPeak	1.155716286
wgEncodeUwDgfThymusC57bl6MAdult8wksPkRep1_narrowPeak	1.152167489
wgEncodeUwDnaseZhbtc4129olaME0Diffb6hPkRep1_narrowPeak	1.148491428
wgEncodeUwDnaseThymusC57bl6MAdult8wksPkRep2_narrowPeak	1.142702354
wgEncodeUwDnaseZhbtc4129olaME0PkRep2_narrowPeak	1.142411661
wgEncodeUwDnaseLiver129dlcrME14halfPkRep1_narrowPeak	1.139472727
wgEncodeUwDgfMelUknImmortalPkRep1_narrowPeak	1.136534528
wgEncodeUwDnaseEse14129olaME0PkRep1_narrowPeak	1.135033562
wgEncodeUwDnaseRetinaC57bl6MAdult8wksPkRep1_narrowPeak	1.134770254
wgEncodeUwDnaseEsww6UknME0PkRep1_narrowPeak	1.132770192
wgEncodeUwDgfThelpaC57bl6MAdult8wksPkRep1_narrowPeak	1.132361835
wgEncodeUwDnaseHlbudCd1ME11halfPkRep2_narrowPeak	1.130873885
wgEncodeUwDnaseEpcpmmCd1ME14halfPkRep1_narrowPeak	1.130870162
wgEncodeUwDnaseMgerUknImmortalDiffc48hPkRep1_narrowPeak	1.120556526
wgEncodeUwDnaseEscj7S129ME0PkRep2_narrowPeak	1.119485922
wgEncodeUwDnase416bC57bl6MAdult8wksPkRep1_narrowPeak	1.117991973
wgEncodeUwDnaseZhbtc4129olaME0PkRep1_narrowPeak	1.111171351
wgEncodeUwDnaseRetinaC57bl6MAdult1wksPkRep1_narrowPeak	1.104369758
wgEncodeUwDgfTregC57bl6MAdult8wksPkRep1_narrowPeak	1.103744885
wgEncodeUwDgfTregaC57bl6MAdult8wksPkRep1_narrowPeak	1.101921373
wgEncodeUwDnaseMelC57bl6MAdult8wksPkRep1_narrowPeak	1.096997059
wgEncodeUwDnaseLiverC57bl6ME14halfPkRep1_narrowPeak	1.096386128
wgEncodeUwDnaseEse14129olaME0PkRep2_narrowPeak	1.096243534
wgEncodeUwDnaseEsww6UknME0PkRep2_narrowPeak	1.09341907
wgEncodeUwDnaseMelC57bl6MAdult8wksPkRep3_narrowPeak	1.092105719
wgEncodeUwDgfBcellcd43nC57bl6MAdult8wksPkRep1_narrowPeak	1.081230411
wgEncodeUwDnaseMgerUknImmortalPkRep1_narrowPeak	1.08004328
wgEncodeUwDnaseMgerUknImmortalDiffc24hPkRep2_narrowPeak	1.077420734
wgEncodeUwDnaseMgerUknImmortalDiffc48hPkRep2_narrowPeak	1.076126171
wgEncodeUwDnaseMelC57bl6MAdult8wksPkRep2_narrowPeak	1.074340698
wgEncodeUwDnaseA20BalbcannMAdult8wksPkRep1_narrowPeak	1.064445654
wgEncodeUwDnaseBcellcd19pC57bl6MAdult8wksPkRep2_narrowPeak	1.061501953
wgEncodeUwDgfTnaiveC57bl6MAdult8wksPkRep2_narrowPeak	1.057857788
wgEncodeUwDnaseCh122a4bFImmortalPkRep2_narrowPeak	1.057393187
wgEncodeUwDnaseBcellcd43nC57bl6MAdult8wksPkRep1_narrowPeak	1.055189393
wgEncodeUwDnaseMgerUknImmortalPkRep2_narrowPeak	1.048662722
wgEncodeUwDgfTnaiveC57bl6MAdult8wksPkRep1_narrowPeak	1.047292537
wgEncodeUwDnaseThymusC57bl6MAdult8wksPkRep1_narrowPeak	1.044099873
wgEncodeUwDnaseTregaC57bl6MAdult8wksPkRep1_narrowPeak	1.038293984
wgEncodeUwDnaseSpleenC57bl6MAdult8wksPkRep1_narrowPeak	1.036197057
wgEncodeUwDnaseMgerUknImmortalDiffc24hPkRep1_narrowPeak	1.030197444
wgEncodeUwDnaseThelpaC57bl6MAdult8wksPkRep1_narrowPeak	1.029025181
wgEncodeUwDgfA20BalbcannMImmortalPkRep1_narrowPeak	1.023878672
wgEncodeUwDnaseSpleenC57bl6MAdult8wksPkRep2_narrowPeak	1.023029451
wgEncodeUwDnaseLiver129dlcrME14halfPkRep2_narrowPeak	1.020819019
wgEncodeUwDnaseEpcppmCd1ME14halfPkRep1_narrowPeak	1.016919556
wgEncodeUwDnaseBcellcd43nC57bl6MAdult8wksPkRep2_narrowPeak	1.015832261
wgEncodeUwDnaseTregC57bl6MAdult8wksPkRep1_narrowPeak	1.014514532
wgEncodeUwDnaseA20BalbcannMAdult8wksPkRep2_narrowPeak	1.013612797
wgEncodeUwDnaseTregC57bl6MAdult8wksPkRep3_narrowPeak	1.012725095
wgEncodeUwDnaseBcellcd19pC57bl6MAdult8wksPkRep1_narrowPeak	1.005994487
wgEncodeUwDnaseTnaiveC57bl6MAdult8wksPkRep3_narrowPeak	1.005049655
wgEncodeUwDnaseTnaiveC57bl6MAdult8wksPkRep4_narrowPeak	1.002187635
wgEncodeUwDnaseTnaiveC57bl6MAdult8wksPkRep2_narrowPeak	1.000635806
wgEncodeUwDnaseTregC57bl6MAdult8wksPkRep2_narrowPeak	0.997621375
wgEncodeUwDnaseTnaiveC57bl6MAdult8wksPkRep1_narrowPeak	0.995495966
wgEncodeUwDnaseZhbtc4129olaME0Diffb6hPkRep2_narrowPeak	0.994418981
wgEncodeUwDnaseEpcpppCd1ME14halfPkRep1_narrowPeak	0.989519306
wgEncodeUwDnaseBcellcd43nC57bl6MAdult8wksPkRep4_narrowPeak	0.979146084
wgEncodeUwDnase3134RiiiMImmortalPkRep2_narrowPeak	0.973550252
wgEncodeUwDnaseThelpaC57bl6MAdult8wksPkRep2_narrowPeak	0.973408457
wgEncodeUwDnaseEpcmppCd1ME14halfPkRep1_narrowPeak	0.966594966
wgEncodeUwDnaseBcellcd43nC57bl6MAdult8wksPkRep3_narrowPeak	0.966130852
wgEncodeUwDnaseTregaC57bl6MAdult8wksPkRep2_narrowPeak	0.957101586
wgEncodeUwDgfBcellcd19pC57bl6MAdult8wksPkRep1_narrowPeak	0.936067912
