# Supplementary material for: Identification and characterization of constrained non-exonic bases lacking predictive epigenomic and transcription factor binding annotations
Source: Nat Commun. 2020 Dec 2;11:6168. doi: 10.1038/s41467-020-19962-9 (PMC7710766; doi:10.1038/s41467-020-19962-9)
Supplement: Supplementary file 11 — Source Data [file 41467_2020_19962_MOESM11_ESM.zip › SourceData/SupFig1a.txt]

Number of Overlaps	Cumulative Fraction
0	0.000
1	0.000
2	0.000
3	0.000
4	0.000
5	0.000
6	0.000
7	0.000
8	0.000
9	0.000
10	0.000
11	0.000
12	0.000
13	0.000
14	0.000
15	0.000
16	0.000
17	0.000
18	0.000
19	0.000
20	0.000
21	0.000
22	0.000
23	0.000
24	0.000
25	0.000
26	0.000
27	0.000
28	0.000
29	0.000
30	0.000
31	0.000
32	0.000
33	0.000
34	0.000
35	0.000
36	0.000
37	0.000
38	0.000
39	0.000
40	0.000
41	0.000
42	0.000
43	0.000
44	0.000
45	0.000
46	0.000
47	0.000
48	0.000
49	0.000
50	0.000
51	0.000
52	0.000
53	0.000
54	0.000
55	0.000
56	0.000
57	0.000
58	0.000
59	0.000
60	0.000
61	0.000
62	0.000
63	0.000
64	0.000
65	0.000
66	0.000
67	0.000
68	0.000
69	0.000
70	0.000
71	0.000
72	0.000
73	0.000
74	0.000
75	0.000
76	0.000
77	0.000
78	0.000
79	0.000
80	0.000
81	0.000
82	0.000
83	0.000
84	0.000
85	0.000
86	0.000
87	0.000
88	0.000
89	0.000
90	0.000
91	0.000
92	0.000
93	0.000
94	0.000
95	0.000
96	0.000
97	0.000
98	0.000
99	0.000
100	0.000
101	0.000
102	0.000
103	0.000
104	0.000
105	0.000
106	0.000
107	0.000
108	0.000
109	0.000
110	0.000
111	0.000
112	0.000
113	0.000
114	0.000
115	0.000
116	0.000
117	0.000
118	0.000
119	0.000
120	0.000
121	0.000
122	0.000
123	0.000
124	0.000
125	0.000
126	0.000
127	0.000
128	0.000
129	0.000
130	0.000
131	0.000
132	0.000
133	0.000
134	0.000
135	0.000
136	0.000
137	0.000
138	0.000
139	0.000
140	0.000
141	0.000
142	0.000
143	0.000
144	0.000
145	0.000
146	0.000
147	0.000
148	0.000
149	0.000
150	0.000
151	0.000
152	0.000
153	0.000
154	0.000
155	0.000
156	0.000
157	0.000
158	0.000
159	0.000
160	0.000
161	0.000
162	0.000
163	0.000
164	0.000
165	0.000
166	0.000
167	0.000
168	0.000
169	0.000
170	0.000
171	0.000
172	0.000
173	0.000
174	0.000
175	0.000
176	0.000
177	0.000
178	0.000
179	0.000
180	0.000
181	0.000
182	0.000
183	0.000
184	0.000
185	0.000
186	0.000
187	0.000
188	0.000
189	0.000
190	0.000
191	0.000
192	0.000
193	0.000
194	0.000
195	0.000
196	0.000
197	0.000
198	0.000
199	0.000
200	0.000
201	0.000
202	0.000
203	0.000
204	0.000
205	0.000
206	0.000
207	0.000
208	0.000
209	0.000
210	0.000
211	0.000
212	0.000
213	0.000
214	0.000
215	0.000
216	0.000
217	0.000
218	0.000
219	0.000
220	0.000
221	0.000
222	0.000
223	0.000
224	0.000
225	0.000
226	0.000
227	0.000
228	0.000
229	0.000
230	0.000
231	0.000
232	0.000
233	0.000
234	0.000
235	0.000
236	0.000
237	0.000
238	0.000
239	0.000
240	0.000
241	0.000
242	0.000
243	0.000
244	0.000
245	0.000
246	0.000
247	0.000
248	0.000
249	0.000
250	0.000
251	0.000
252	0.000
253	0.000
254	0.063
255	0.063
256	0.064
257	0.064
258	0.064
259	0.064
260	0.064
261	0.064
262	0.065
263	0.067
264	0.068
265	0.069
266	0.070
267	0.071
268	0.072
269	0.072
270	0.073
271	0.074
272	0.074
273	0.075
274	0.076
275	0.076
276	0.077
277	0.077
278	0.078
279	0.078
280	0.079
281	0.080
282	0.080
283	0.081
284	0.081
285	0.082
286	0.083
287	0.083
288	0.084
289	0.084
290	0.085
291	0.085
292	0.086
293	0.086
294	0.087
295	0.088
296	0.088
297	0.089
298	0.089
299	0.090
300	0.090
301	0.091
302	0.091
303	0.092
304	0.092
305	0.093
306	0.093
307	0.094
308	0.095
309	0.095
310	0.096
311	0.096
312	0.097
313	0.097
314	0.098
315	0.099
316	0.099
317	0.100
318	0.100
319	0.101
320	0.102
321	0.102
322	0.103
323	0.104
324	0.104
325	0.105
326	0.106
327	0.106
328	0.107
329	0.108
330	0.109
331	0.110
332	0.110
333	0.111
334	0.112
335	0.113
336	0.114
337	0.115
338	0.116
339	0.117
340	0.118
341	0.119
342	0.120
343	0.121
344	0.122
345	0.123
346	0.124
347	0.125
348	0.126
349	0.128
350	0.129
351	0.130
352	0.131
353	0.133
354	0.134
355	0.135
356	0.137
357	0.138
358	0.140
359	0.141
360	0.143
361	0.144
362	0.146
363	0.147
364	0.149
365	0.151
366	0.152
367	0.154
368	0.156
369	0.157
370	0.159
371	0.161
372	0.163
373	0.165
374	0.167
375	0.169
376	0.170
377	0.172
378	0.174
379	0.176
380	0.178
381	0.180
382	0.183
383	0.185
384	0.187
385	0.189
386	0.191
387	0.193
388	0.195
389	0.197
390	0.200
391	0.202
392	0.204
393	0.206
394	0.209
395	0.211
396	0.213
397	0.215
398	0.218
399	0.220
400	0.222
401	0.225
402	0.227
403	0.229
404	0.232
405	0.234
406	0.236
407	0.239
408	0.241
409	0.244
410	0.246
411	0.248
412	0.251
413	0.253
414	0.255
415	0.258
416	0.260
417	0.263
418	0.265
419	0.267
420	0.270
421	0.272
422	0.275
423	0.277
424	0.279
425	0.282
426	0.284
427	0.287
428	0.289
429	0.291
430	0.294
431	0.296
432	0.298
433	0.301
434	0.303
435	0.305
436	0.308
437	0.310
438	0.312
439	0.315
440	0.317
441	0.319
442	0.322
443	0.324
444	0.326
445	0.329
446	0.331
447	0.333
448	0.336
449	0.338
450	0.340
451	0.342
452	0.345
453	0.347
454	0.349
455	0.351
456	0.353
457	0.356
458	0.358
459	0.360
460	0.362
461	0.364
462	0.367
463	0.369
464	0.371
465	0.373
466	0.375
467	0.377
468	0.380
469	0.382
470	0.384
471	0.386
472	0.388
473	0.390
474	0.392
475	0.394
476	0.396
477	0.399
478	0.401
479	0.403
480	0.405
481	0.407
482	0.409
483	0.411
484	0.413
485	0.415
486	0.417
487	0.419
488	0.421
489	0.423
490	0.425
491	0.427
492	0.429
493	0.431
494	0.433
495	0.434
496	0.436
497	0.438
498	0.440
499	0.442
500	0.444
501	0.446
502	0.448
503	0.450
504	0.451
505	0.453
506	0.455
507	0.457
508	0.459
509	0.461
510	0.462
511	0.464
512	0.466
513	0.468
514	0.470
515	0.471
516	0.473
517	0.475
518	0.477
519	0.479
520	0.480
521	0.482
522	0.484
523	0.485
524	0.487
525	0.489
526	0.491
527	0.492
528	0.494
529	0.496
530	0.497
531	0.499
532	0.501
533	0.502
534	0.504
535	0.505
536	0.507
537	0.509
538	0.510
539	0.512
540	0.514
541	0.515
542	0.517
543	0.518
544	0.520
545	0.521
546	0.523
547	0.525
548	0.526
549	0.528
550	0.529
551	0.531
552	0.532
553	0.534
554	0.535
555	0.537
556	0.538
557	0.540
558	0.541
559	0.543
560	0.544
561	0.546
562	0.547
563	0.549
564	0.550
565	0.551
566	0.553
567	0.554
568	0.556
569	0.557
570	0.559
571	0.560
572	0.561
573	0.563
574	0.564
575	0.565
576	0.567
577	0.568
578	0.570
579	0.571
580	0.572
581	0.574
582	0.575
583	0.576
584	0.578
585	0.579
586	0.580
587	0.582
588	0.583
589	0.584
590	0.585
591	0.587
592	0.588
593	0.589
594	0.591
595	0.592
596	0.593
597	0.594
598	0.596
599	0.597
600	0.598
601	0.599
602	0.601
603	0.602
604	0.603
605	0.604
606	0.605
607	0.607
608	0.608
609	0.609
610	0.610
611	0.611
612	0.613
613	0.614
614	0.615
615	0.616
616	0.617
617	0.618
618	0.620
619	0.621
620	0.622
621	0.623
622	0.624
623	0.625
624	0.626
625	0.628
626	0.629
627	0.630
628	0.631
629	0.632
630	0.633
631	0.634
632	0.635
633	0.636
634	0.637
635	0.638
636	0.640
637	0.641
638	0.642
639	0.643
640	0.644
641	0.645
642	0.646
643	0.647
644	0.648
645	0.649
646	0.650
647	0.651
648	0.652
649	0.653
650	0.654
651	0.655
652	0.656
653	0.657
654	0.658
655	0.659
656	0.660
657	0.661
658	0.662
659	0.663
660	0.664
661	0.665
662	0.666
663	0.667
664	0.668
665	0.669
666	0.670
667	0.671
668	0.672
669	0.672
670	0.673
671	0.674
672	0.675
673	0.676
674	0.677
675	0.678
676	0.679
677	0.680
678	0.681
679	0.682
680	0.683
681	0.683
682	0.684
683	0.685
684	0.686
685	0.687
686	0.688
687	0.689
688	0.690
689	0.690
690	0.691
691	0.692
692	0.693
693	0.694
694	0.695
695	0.696
696	0.696
697	0.697
698	0.698
699	0.699
700	0.700
701	0.701
702	0.701
703	0.702
704	0.703
705	0.704
706	0.705
707	0.705
708	0.706
709	0.707
710	0.708
711	0.709
712	0.709
713	0.710
714	0.711
715	0.712
716	0.713
717	0.713
718	0.714
719	0.715
720	0.716
721	0.716
722	0.717
723	0.718
724	0.719
725	0.719
726	0.720
727	0.721
728	0.722
729	0.722
730	0.723
731	0.724
732	0.725
733	0.725
734	0.726
735	0.727
736	0.728
737	0.728
738	0.729
739	0.730
740	0.730
741	0.731
742	0.732
743	0.732
744	0.733
745	0.734
746	0.735
747	0.735
748	0.736
749	0.737
750	0.737
751	0.738
752	0.739
753	0.739
754	0.740
755	0.741
756	0.741
757	0.742
758	0.743
759	0.743
760	0.744
761	0.745
762	0.745
763	0.746
764	0.747
765	0.747
766	0.748
767	0.749
768	0.749
769	0.750
770	0.751
771	0.751
772	0.752
773	0.752
774	0.753
775	0.754
776	0.754
777	0.755
778	0.756
779	0.756
780	0.757
781	0.757
782	0.758
783	0.759
784	0.759
785	0.760
786	0.760
787	0.761
788	0.762
789	0.762
790	0.763
791	0.763
792	0.764
793	0.765
794	0.765
795	0.766
796	0.766
797	0.767
798	0.767
799	0.768
800	0.769
801	0.769
802	0.770
803	0.770
804	0.771
805	0.771
806	0.772
807	0.772
808	0.773
809	0.774
810	0.774
811	0.775
812	0.775
813	0.776
814	0.776
815	0.777
816	0.777
817	0.778
818	0.779
819	0.779
820	0.780
821	0.780
822	0.781
823	0.781
824	0.782
825	0.782
826	0.783
827	0.783
828	0.784
829	0.784
830	0.785
831	0.785
832	0.786
833	0.786
834	0.787
835	0.787
836	0.788
837	0.788
838	0.789
839	0.789
840	0.790
841	0.790
842	0.791
843	0.791
844	0.792
845	0.792
846	0.793
847	0.793
848	0.794
849	0.794
850	0.795
851	0.795
852	0.796
853	0.796
854	0.797
855	0.797
856	0.798
857	0.798
858	0.798
859	0.799
860	0.799
861	0.800
862	0.800
863	0.801
864	0.801
865	0.802
866	0.802
867	0.803
868	0.803
869	0.804
870	0.804
871	0.804
872	0.805
873	0.805
874	0.806
875	0.806
876	0.807
877	0.807
878	0.808
879	0.808
880	0.808
881	0.809
882	0.809
883	0.810
884	0.810
885	0.811
886	0.811
887	0.811
888	0.812
889	0.812
890	0.813
891	0.813
892	0.813
893	0.814
894	0.814
895	0.815
896	0.815
897	0.816
898	0.816
899	0.816
900	0.817
901	0.817
902	0.818
903	0.818
904	0.818
905	0.819
906	0.819
907	0.820
908	0.820
909	0.820
910	0.821
911	0.821
912	0.822
913	0.822
914	0.822
915	0.823
916	0.823
917	0.823
918	0.824
919	0.824
920	0.825
921	0.825
922	0.825
923	0.826
924	0.826
925	0.827
926	0.827
927	0.827
928	0.828
929	0.828
930	0.828
931	0.829
932	0.829
933	0.829
934	0.830
935	0.830
936	0.831
937	0.831
938	0.831
939	0.832
940	0.832
941	0.832
942	0.833
943	0.833
944	0.833
945	0.834
946	0.834
947	0.835
948	0.835
949	0.835
950	0.836
951	0.836
952	0.836
953	0.837
954	0.837
955	0.837
956	0.838
957	0.838
958	0.838
959	0.839
960	0.839
961	0.839
962	0.840
963	0.840
964	0.840
965	0.841
966	0.841
967	0.841
968	0.842
969	0.842
970	0.842
971	0.843
972	0.843
973	0.843
974	0.844
975	0.844
976	0.844
977	0.845
978	0.845
979	0.845
980	0.846
981	0.846
982	0.846
983	0.846
984	0.847
985	0.847
986	0.847
987	0.848
988	0.848
989	0.848
990	0.849
991	0.849
992	0.849
993	0.850
994	0.850
995	0.850
996	0.850
997	0.851
998	0.851
999	0.851
1000	0.852
1001	0.852
1002	0.852
1003	0.853
1004	0.853
1005	0.853
1006	0.853
1007	0.854
1008	0.854
1009	0.854
1010	0.855
1011	0.855
1012	0.855
1013	0.855
1014	0.856
1015	0.856
1016	0.856
1017	0.857
1018	0.857
1019	0.857
1020	0.857
1021	0.858
1022	0.858
1023	0.858
1024	0.859
1025	0.859
1026	0.859
1027	0.859
1028	0.860
1029	0.860
1030	0.860
1031	0.861
1032	0.861
1033	0.861
1034	0.861
1035	0.862
1036	0.862
1037	0.862
1038	0.862
1039	0.863
1040	0.863
1041	0.863
1042	0.863
1043	0.864
1044	0.864
1045	0.864
1046	0.865
1047	0.865
1048	0.865
1049	0.865
1050	0.866
1051	0.866
1052	0.866
1053	0.866
1054	0.867
1055	0.867
1056	0.867
1057	0.867
1058	0.868
1059	0.868
1060	0.868
1061	0.868
1062	0.869
1063	0.869
1064	0.869
1065	0.869
1066	0.870
1067	0.870
1068	0.870
1069	0.870
1070	0.871
1071	0.871
1072	0.871
1073	0.871
1074	0.872
1075	0.872
1076	0.872
1077	0.872
1078	0.873
1079	0.873
1080	0.873
1081	0.873
1082	0.873
1083	0.874
1084	0.874
1085	0.874
1086	0.874
1087	0.875
1088	0.875
1089	0.875
1090	0.875
1091	0.876
1092	0.876
1093	0.876
1094	0.876
1095	0.876
1096	0.877
1097	0.877
1098	0.877
1099	0.877
1100	0.878
1101	0.878
1102	0.878
1103	0.878
1104	0.878
1105	0.879
1106	0.879
1107	0.879
1108	0.879
1109	0.880
1110	0.880
1111	0.880
1112	0.880
1113	0.880
1114	0.881
1115	0.881
1116	0.881
1117	0.881
1118	0.882
1119	0.882
1120	0.882
1121	0.882
1122	0.882
1123	0.883
1124	0.883
1125	0.883
1126	0.883
1127	0.883
1128	0.884
1129	0.884
1130	0.884
1131	0.884
1132	0.884
1133	0.885
1134	0.885
1135	0.885
1136	0.885
1137	0.885
1138	0.886
1139	0.886
1140	0.886
1141	0.886
1142	0.886
1143	0.887
1144	0.887
1145	0.887
1146	0.887
1147	0.887
1148	0.888
1149	0.888
1150	0.888
1151	0.888
1152	0.888
1153	0.889
1154	0.889
1155	0.889
1156	0.889
1157	0.889
1158	0.890
1159	0.890
1160	0.890
1161	0.890
1162	0.890
1163	0.891
1164	0.891
1165	0.891
1166	0.891
1167	0.891
1168	0.891
1169	0.892
1170	0.892
1171	0.892
1172	0.892
1173	0.892
1174	0.893
1175	0.893
1176	0.893
1177	0.893
1178	0.893
1179	0.893
1180	0.894
1181	0.894
1182	0.894
1183	0.894
1184	0.894
1185	0.895
1186	0.895
1187	0.895
1188	0.895
1189	0.895
1190	0.895
1191	0.896
1192	0.896
1193	0.896
1194	0.896
1195	0.896
1196	0.896
1197	0.897
1198	0.897
1199	0.897
1200	0.897
1201	0.897
1202	0.898
1203	0.898
1204	0.898
1205	0.898
1206	0.898
1207	0.898
1208	0.899
1209	0.899
1210	0.899
1211	0.899
1212	0.899
1213	0.899
1214	0.900
1215	0.900
1216	0.900
1217	0.900
1218	0.900
1219	0.900
1220	0.900
1221	0.901
1222	0.901
1223	0.901
1224	0.901
1225	0.901
1226	0.901
1227	0.902
1228	0.902
1229	0.902
1230	0.902
1231	0.902
1232	0.902
1233	0.903
1234	0.903
1235	0.903
1236	0.903
1237	0.903
1238	0.903
1239	0.903
1240	0.904
1241	0.904
1242	0.904
1243	0.904
1244	0.904
1245	0.904
1246	0.905
1247	0.905
1248	0.905
1249	0.905
1250	0.905
1251	0.905
1252	0.905
1253	0.906
1254	0.906
1255	0.906
1256	0.906
1257	0.906
1258	0.906
1259	0.906
1260	0.907
1261	0.907
1262	0.907
1263	0.907
1264	0.907
1265	0.907
1266	0.907
1267	0.908
1268	0.908
1269	0.908
1270	0.908
1271	0.908
1272	0.908
1273	0.908
1274	0.909
1275	0.909
1276	0.909
1277	0.909
1278	0.909
1279	0.909
1280	0.909
1281	0.910
1282	0.910
1283	0.910
1284	0.910
1285	0.910
1286	0.910
1287	0.910
1288	0.911
1289	0.911
1290	0.911
1291	0.911
1292	0.911
1293	0.911
1294	0.911
1295	0.911
1296	0.912
1297	0.912
1298	0.912
1299	0.912
1300	0.912
1301	0.912
1302	0.912
1303	0.913
1304	0.913
1305	0.913
1306	0.913
1307	0.913
1308	0.913
1309	0.913
1310	0.913
1311	0.914
1312	0.914
1313	0.914
1314	0.914
1315	0.914
1316	0.914
1317	0.914
1318	0.914
1319	0.915
1320	0.915
1321	0.915
1322	0.915
1323	0.915
1324	0.915
1325	0.915
1326	0.915
1327	0.916
1328	0.916
1329	0.916
1330	0.916
1331	0.916
1332	0.916
1333	0.916
1334	0.916
1335	0.917
1336	0.917
1337	0.917
1338	0.917
1339	0.917
1340	0.917
1341	0.917
1342	0.917
1343	0.918
1344	0.918
1345	0.918
1346	0.918
1347	0.918
1348	0.918
1349	0.918
1350	0.918
1351	0.918
1352	0.919
1353	0.919
1354	0.919
1355	0.919
1356	0.919
1357	0.919
1358	0.919
1359	0.919
1360	0.919
1361	0.920
1362	0.920
1363	0.920
1364	0.920
1365	0.920
1366	0.920
1367	0.920
1368	0.920
1369	0.921
1370	0.921
1371	0.921
1372	0.921
1373	0.921
1374	0.921
1375	0.921
1376	0.921
1377	0.921
1378	0.921
1379	0.922
1380	0.922
1381	0.922
1382	0.922
1383	0.922
1384	0.922
1385	0.922
1386	0.922
1387	0.922
1388	0.923
1389	0.923
1390	0.923
1391	0.923
1392	0.923
1393	0.923
1394	0.923
1395	0.923
1396	0.923
1397	0.924
1398	0.924
1399	0.924
1400	0.924
1401	0.924
1402	0.924
1403	0.924
1404	0.924
1405	0.924
1406	0.924
1407	0.925
1408	0.925
1409	0.925
1410	0.925
1411	0.925
1412	0.925
1413	0.925
1414	0.925
1415	0.925
1416	0.925
1417	0.926
1418	0.926
1419	0.926
1420	0.926
1421	0.926
1422	0.926
1423	0.926
1424	0.926
1425	0.926
1426	0.926
1427	0.927
1428	0.927
1429	0.927
1430	0.927
1431	0.927
1432	0.927
1433	0.927
1434	0.927
1435	0.927
1436	0.927
1437	0.927
1438	0.928
1439	0.928
1440	0.928
1441	0.928
1442	0.928
1443	0.928
1444	0.928
1445	0.928
1446	0.928
1447	0.928
1448	0.929
1449	0.929
1450	0.929
1451	0.929
1452	0.929
1453	0.929
1454	0.929
1455	0.929
1456	0.929
1457	0.929
1458	0.929
1459	0.930
1460	0.930
1461	0.930
1462	0.930
1463	0.930
1464	0.930
1465	0.930
1466	0.930
1467	0.930
1468	0.930
1469	0.930
1470	0.931
1471	0.931
1472	0.931
1473	0.931
1474	0.931
1475	0.931
1476	0.931
1477	0.931
1478	0.931
1479	0.931
1480	0.931
1481	0.931
1482	0.932
1483	0.932
1484	0.932
1485	0.932
1486	0.932
1487	0.932
1488	0.932
1489	0.932
1490	0.932
1491	0.932
1492	0.932
1493	0.932
1494	0.933
1495	0.933
1496	0.933
1497	0.933
1498	0.933
1499	0.933
1500	0.933
1501	0.933
1502	0.933
1503	0.933
1504	0.933
1505	0.933
1506	0.934
1507	0.934
1508	0.934
1509	0.934
1510	0.934
1511	0.934
1512	0.934
1513	0.934
1514	0.934
1515	0.934
1516	0.934
1517	0.934
1518	0.935
1519	0.935
1520	0.935
1521	0.935
1522	0.935
1523	0.935
1524	0.935
1525	0.935
1526	0.935
1527	0.935
1528	0.935
1529	0.935
1530	0.935
1531	0.936
1532	0.936
1533	0.936
1534	0.936
1535	0.936
1536	0.936
1537	0.936
1538	0.936
1539	0.936
1540	0.936
1541	0.936
1542	0.936
1543	0.936
1544	0.937
1545	0.937
1546	0.937
1547	0.937
1548	0.937
1549	0.937
1550	0.937
1551	0.937
1552	0.937
1553	0.937
1554	0.937
1555	0.937
1556	0.937
1557	0.937
1558	0.938
1559	0.938
1560	0.938
1561	0.938
1562	0.938
1563	0.938
1564	0.938
1565	0.938
1566	0.938
1567	0.938
1568	0.938
1569	0.938
1570	0.938
1571	0.938
1572	0.939
1573	0.939
1574	0.939
1575	0.939
1576	0.939
1577	0.939
1578	0.939
1579	0.939
1580	0.939
1581	0.939
1582	0.939
1583	0.939
1584	0.939
1585	0.939
1586	0.940
1587	0.940
1588	0.940
1589	0.940
1590	0.940
1591	0.940
1592	0.940
1593	0.940
1594	0.940
1595	0.940
1596	0.940
1597	0.940
1598	0.940
1599	0.940
1600	0.940
1601	0.941
1602	0.941
1603	0.941
1604	0.941
1605	0.941
1606	0.941
1607	0.941
1608	0.941
1609	0.941
1610	0.941
1611	0.941
1612	0.941
1613	0.941
1614	0.941
1615	0.941
1616	0.941
1617	0.942
1618	0.942
1619	0.942
1620	0.942
1621	0.942
1622	0.942
1623	0.942
1624	0.942
1625	0.942
1626	0.942
1627	0.942
1628	0.942
1629	0.942
1630	0.942
1631	0.942
1632	0.943
1633	0.943
1634	0.943
1635	0.943
1636	0.943
1637	0.943
1638	0.943
1639	0.943
1640	0.943
1641	0.943
1642	0.943
1643	0.943
1644	0.943
1645	0.943
1646	0.943
1647	0.943
1648	0.943
1649	0.944
1650	0.944
1651	0.944
1652	0.944
1653	0.944
1654	0.944
1655	0.944
1656	0.944
1657	0.944
1658	0.944
1659	0.944
1660	0.944
1661	0.944
1662	0.944
1663	0.944
1664	0.944
1665	0.944
1666	0.945
1667	0.945
1668	0.945
1669	0.945
1670	0.945
1671	0.945
1672	0.945
1673	0.945
1674	0.945
1675	0.945
1676	0.945
1677	0.945
1678	0.945
1679	0.945
1680	0.945
1681	0.945
1682	0.945
1683	0.946
1684	0.946
1685	0.946
1686	0.946
1687	0.946
1688	0.946
1689	0.946
1690	0.946
1691	0.946
1692	0.946
1693	0.946
1694	0.946
1695	0.946
1696	0.946
1697	0.946
1698	0.946
1699	0.946
1700	0.946
1701	0.947
1702	0.947
1703	0.947
1704	0.947
1705	0.947
1706	0.947
1707	0.947
1708	0.947
1709	0.947
1710	0.947
1711	0.947
1712	0.947
1713	0.947
1714	0.947
1715	0.947
1716	0.947
1717	0.947
1718	0.947
1719	0.948
1720	0.948
1721	0.948
1722	0.948
1723	0.948
1724	0.948
1725	0.948
1726	0.948
1727	0.948
1728	0.948
1729	0.948
1730	0.948
1731	0.948
1732	0.948
1733	0.948
1734	0.948
1735	0.948
1736	0.948
1737	0.948
1738	0.948
1739	0.949
1740	0.949
1741	0.949
1742	0.949
1743	0.949
1744	0.949
1745	0.949
1746	0.949
1747	0.949
1748	0.949
1749	0.949
1750	0.949
1751	0.949
1752	0.949
1753	0.949
1754	0.949
1755	0.949
1756	0.949
1757	0.949
1758	0.949
1759	0.950
1760	0.950
1761	0.950
1762	0.950
1763	0.950
1764	0.950
1765	0.950
1766	0.950
1767	0.950
1768	0.950
1769	0.950
1770	0.950
1771	0.950
1772	0.950
1773	0.950
1774	0.950
1775	0.950
1776	0.950
1777	0.950
1778	0.950
1779	0.951
1780	0.951
1781	0.951
1782	0.951
1783	0.951
1784	0.951
1785	0.951
1786	0.951
1787	0.951
1788	0.951
1789	0.951
1790	0.951
1791	0.951
1792	0.951
1793	0.951
1794	0.951
1795	0.951
1796	0.951
1797	0.951
1798	0.951
1799	0.951
1800	0.951
1801	0.952
1802	0.952
1803	0.952
1804	0.952
1805	0.952
1806	0.952
1807	0.952
1808	0.952
1809	0.952
1810	0.952
1811	0.952
1812	0.952
1813	0.952
1814	0.952
1815	0.952
1816	0.952
1817	0.952
1818	0.952
1819	0.952
1820	0.952
1821	0.952
1822	0.952
1823	0.953
1824	0.953
1825	0.953
1826	0.953
1827	0.953
1828	0.953
1829	0.953
1830	0.953
1831	0.953
1832	0.953
1833	0.953
1834	0.953
1835	0.953
1836	0.953
1837	0.953
1838	0.953
1839	0.953
1840	0.953
1841	0.953
1842	0.953
1843	0.953
1844	0.953
1845	0.953
1846	0.954
1847	0.954
1848	0.954
1849	0.954
1850	0.954
1851	0.954
1852	0.954
1853	0.954
1854	0.954
1855	0.954
1856	0.954
1857	0.954
1858	0.954
1859	0.954
1860	0.954
1861	0.954
1862	0.954
1863	0.954
1864	0.954
1865	0.954
1866	0.954
1867	0.954
1868	0.954
1869	0.954
1870	0.954
1871	0.955
1872	0.955
1873	0.955
1874	0.955
1875	0.955
1876	0.955
1877	0.955
1878	0.955
1879	0.955
1880	0.955
1881	0.955
1882	0.955
1883	0.955
1884	0.955
1885	0.955
1886	0.955
1887	0.955
1888	0.955
1889	0.955
1890	0.955
1891	0.955
1892	0.955
1893	0.955
1894	0.955
1895	0.955
1896	0.956
1897	0.956
1898	0.956
1899	0.956
1900	0.956
1901	0.956
1902	0.956
1903	0.956
1904	0.956
1905	0.956
1906	0.956
1907	0.956
1908	0.956
1909	0.956
1910	0.956
1911	0.956
1912	0.956
1913	0.956
1914	0.956
1915	0.956
1916	0.956
1917	0.956
1918	0.956
1919	0.956
1920	0.956
1921	0.956
1922	0.957
1923	0.957
1924	0.957
1925	0.957
1926	0.957
1927	0.957
1928	0.957
1929	0.957
1930	0.957
1931	0.957
1932	0.957
1933	0.957
1934	0.957
1935	0.957
1936	0.957
1937	0.957
1938	0.957
1939	0.957
1940	0.957
1941	0.957
1942	0.957
1943	0.957
1944	0.957
1945	0.957
1946	0.957
1947	0.957
1948	0.957
1949	0.958
1950	0.958
1951	0.958
1952	0.958
1953	0.958
1954	0.958
1955	0.958
1956	0.958
1957	0.958
1958	0.958
1959	0.958
1960	0.958
1961	0.958
1962	0.958
1963	0.958
1964	0.958
1965	0.958
1966	0.958
1967	0.958
1968	0.958
1969	0.958
1970	0.958
1971	0.958
1972	0.958
1973	0.958
1974	0.958
1975	0.958
1976	0.958
1977	0.958
1978	0.959
1979	0.959
1980	0.959
1981	0.959
1982	0.959
1983	0.959
1984	0.959
1985	0.959
1986	0.959
1987	0.959
1988	0.959
1989	0.959
1990	0.959
1991	0.959
1992	0.959
1993	0.959
1994	0.959
1995	0.959
1996	0.959
1997	0.959
1998	0.959
[truncated: 2 more rows]
