# Supplementary material for: Identification and characterization of constrained non-exonic bases lacking predictive epigenomic and transcription factor binding annotations
Source: Nat Commun. 2020 Dec 2;11:6168. doi: 10.1038/s41467-020-19962-9 (PMC7710766; doi:10.1038/s41467-020-19962-9)
Supplement: Supplementary file 11 — Source Data [file 41467_2020_19962_MOESM11_ESM.zip › SourceData/SupFig1b.txt]

Number of Overlaps	Cumulative Fraction
0	0.254
1	0.344
2	0.412
3	0.460
4	0.499
5	0.530
6	0.556
7	0.578
8	0.597
9	0.614
10	0.629
11	0.642
12	0.655
13	0.666
14	0.677
15	0.686
16	0.695
17	0.704
18	0.711
19	0.719
20	0.726
21	0.732
22	0.738
23	0.744
24	0.749
25	0.755
26	0.760
27	0.764
28	0.769
29	0.773
30	0.777
31	0.781
32	0.785
33	0.789
34	0.792
35	0.796
36	0.799
37	0.802
38	0.805
39	0.808
40	0.811
41	0.814
42	0.817
43	0.819
44	0.822
45	0.824
46	0.826
47	0.829
48	0.831
49	0.833
50	0.835
51	0.837
52	0.839
53	0.841
54	0.843
55	0.845
56	0.847
57	0.849
58	0.850
59	0.852
60	0.854
61	0.855
62	0.857
63	0.858
64	0.860
65	0.861
66	0.863
67	0.864
68	0.866
69	0.867
70	0.868
71	0.870
72	0.871
73	0.872
74	0.873
75	0.874
76	0.876
77	0.877
78	0.878
79	0.879
80	0.880
81	0.881
82	0.882
83	0.883
84	0.884
85	0.885
86	0.886
87	0.887
88	0.888
89	0.889
90	0.890
91	0.891
92	0.892
93	0.893
94	0.894
95	0.894
96	0.895
97	0.896
98	0.897
99	0.898
100	0.898
