# Supplementary material for: Identification and characterization of constrained non-exonic bases lacking predictive epigenomic and transcription factor binding annotations
Source: Nat Commun. 2020 Dec 2;11:6168. doi: 10.1038/s41467-020-19962-9 (PMC7710766; doi:10.1038/s41467-020-19962-9)
Supplement: Supplementary file 11 — Source Data [file 41467_2020_19962_MOESM11_ESM.zip › SourceData/SupFig1c.txt]

Number of Overlaps	Cumulative Fraction
0	0.494
1	0.664
2	0.751
3	0.799
4	0.829
5	0.849
6	0.863
7	0.874
8	0.883
9	0.891
10	0.897
11	0.903
12	0.908
13	0.913
14	0.916
15	0.920
16	0.923
17	0.926
18	0.929
19	0.931
20	0.934
21	0.936
22	0.938
23	0.940
24	0.942
25	0.943
26	0.945
27	0.946
28	0.948
29	0.949
30	0.951
31	0.952
32	0.953
33	0.954
34	0.955
35	0.957
36	0.958
37	0.959
38	0.960
39	0.960
40	0.961
41	0.962
42	0.963
43	0.964
44	0.965
45	0.965
46	0.966
47	0.967
48	0.967
49	0.968
50	0.969
