# Supplementary material for: Identification and characterization of constrained non-exonic bases lacking predictive epigenomic and transcription factor binding annotations
Source: Nat Commun. 2020 Dec 2;11:6168. doi: 10.1038/s41467-020-19962-9 (PMC7710766; doi:10.1038/s41467-020-19962-9)
Supplement: Supplementary file 11 — Source Data [file 41467_2020_19962_MOESM11_ESM.zip › SourceData/SupFig20a.txt]

Dataset	Observed Average CNEP Score	Expected Average CNEP Score	Number of bases
SRX753140.05.bed	0.018555873	0.030052139	200,044
SRX2424104.05.bed	0.01538906	0.01765523	200,139
SRX541386.05.bed	0.03553798	0.032738958	200,182
SRX067426.05.bed	0.023879379	0.021731591	200,388
SRX729708.05.bed	0.029911385	0.025826024	200,418
SRX1642494.05.bed	0.071134665	0.064335248	200,586
SRX581586.05.bed	0.185000922	0.163024083	200,636
SRX150688.05.bed	0.084028713	0.084962695	200,641
SRX151352.05.bed	0.010042426	0.009628655	200,703
SRX2109206.05.bed	0.047783309	0.048246204	200,793
SRX019727.05.bed	0.010402062	0.010280351	200,820
SRX100886.05.bed	0.157353587	0.124637494	201,031
SRX673726.05.bed	0.116170969	0.120211697	201,089
SRX2424154.05.bed	0.03224727	0.029962263	201,128
SRX2410169.05.bed	0.087094386	0.082877652	201,164
SRX702062.05.bed	0.048821919	0.044469296	201,195
SRX472275.05.bed	0.055944278	0.050921831	201,230
SRX535353.05.bed	0.048318691	0.040041338	201,267
SRX338980.05.bed	0.045713389	0.056103262	201,294
SRX067445.05.bed	0.029833009	0.026110526	201,346
SRX000357.05.bed	0.079867261	0.059421406	201,350
SRX2039761.05.bed	0.012019131	0.007548931	201,353
SRX1943063.05.bed	0.033851732	0.026224314	201,378
SRX3322060.05.bed	0.008671182	0.007194021	201,452
SRX2207927.05.bed	0.018460558	0.01501648	201,462
SRX3322463.05.bed	0.01259848	0.014325805	201,507
SRX666592.05.bed	0.019287886	0.013166709	201,531
SRX237291.05.bed	0.008825126	0.007823448	201,957
SRX286206.05.bed	0.072410764	0.055400068	202,053
SRX3322466.05.bed	0.018287585	0.020882382	202,180
SRX3322556.05.bed	0.016915287	0.015289068	202,236
SRX222276.05.bed	0.012800086	0.015906182	202,327
SRX1177303.05.bed	0.051736873	0.052245814	202,332
SRX702003.05.bed	0.088132408	0.09126739	202,345
SRX2512710.05.bed	0.025202851	0.016833432	202,380
SRX3010295.05.bed	0.011871678	0.008273607	202,451
SRX2512786.05.bed	0.021943517	0.018023577	202,998
SRX387607.05.bed	0.014741419	0.016793801	203,066
SRX2039780.05.bed	0.012636281	0.009875799	203,300
SRX1431735.05.bed	0.062682684	0.06710963	203,365
SRX1530787.05.bed	0.100953276	0.096274697	203,366
SRX1283464.05.bed	0.078913558	0.060236569	203,535
SRX3322318.05.bed	0.040022573	0.039803591	203,606
ERX297453.05.bed	0.059827887	0.052299426	203,616
SRX262147.05.bed	0.092621829	0.082911032	203,646
SRX087843.05.bed	0.016759162	0.017414712	203,664
SRX150663.05.bed	0.012752406	0.015572781	203,769
SRX244127.05.bed	0.022007851	0.008741499	203,798
ERX008589.05.bed	0.114707615	0.11003243	203,824
SRX150409.05.bed	0.011912998	0.011569907	203,891
SRX690235.05.bed	0.029432985	0.02820303	204,127
SRX2254532.05.bed	0.073579778	0.064184062	204,268
SRX973420.05.bed	0.042745341	0.045839124	204,356
SRX190778.05.bed	0.013376531	0.012619369	204,408
SRX476918.05.bed	0.022271752	0.020349093	204,444
SRX627276.05.bed	0.015347472	0.01655898	204,451
SRX646130.05.bed	0.01352363	0.012540686	204,614
SRX702046.05.bed	0.19230928	0.204862485	204,669
SRX825316.05.bed	0.009466472	0.006773943	204,829
SRX150433.05.bed	0.009947642	0.009563582	204,918
SRX3518533.05.bed	0.010708795	0.009748481	204,955
SRX2538083.05.bed	0.010069764	0.005107541	204,991
SRX386756.05.bed	0.037605006	0.044247388	205,046
SRX386239.05.bed	0.041707506	0.042509934	205,105
SRX1091039.05.bed	0.02959361	0.022935802	205,116
SRX022563.05.bed	0.136405119	0.115577467	205,120
SRX891833.05.bed	0.008191592	0.008090122	205,343
SRX246955.05.bed	0.010742351	0.008771823	205,345
SRX2630457.05.bed	0.010480005	0.009625076	205,375
SRX2881140.05.bed	0.087316476	0.092811997	205,523
SRX1027453.05.bed	0.010228438	0.011958446	205,566
SRX3322418.05.bed	0.018779787	0.020111043	205,596
SRX019404.05.bed	0.053064793	0.043350486	205,609
SRX261277.05.bed	0.027714887	0.030940407	205,613
SRX2630214.05.bed	0.07424131	0.070334536	205,628
SRX2424576.05.bed	0.012177825	0.015252067	205,759
SRX151372.05.bed	0.015382811	0.021264734	205,822
SRX596538.05.bed	0.015315999	0.013789956	205,947
SRX973419.05.bed	0.012485725	0.011172506	205,952
SRX2635840.05.bed	0.015319663	0.012189794	205,992
SRX553424.05.bed	0.010880271	0.011291654	206,015
SRX186642.05.bed	0.069283932	0.042465491	206,032
SRX2512842.05.bed	0.032175484	0.032853739	206,042
SRX3322347.05.bed	0.01031474	0.01070037	206,091
SRX1080005.05.bed	0.022737516	0.018446143	206,100
SRX1569662.05.bed	0.008511871	0.009888369	206,126
SRX3518498.05.bed	0.015099673	0.014105858	206,315
SRX3599304.05.bed	0.153098732	0.151256311	206,398
SRX100893.05.bed	0.174854515	0.138760935	206,454
SRX2424738.05.bed	0.030887032	0.027077412	206,519
SRX1445371.05.bed	0.120377901	0.139163855	206,591
ERX332470.05.bed	0.048639338	0.039928371	206,620
SRX323567.05.bed	0.016586389	0.016768647	206,740
SRX627275.05.bed	0.013624009	0.015005731	206,771
SRX2630366.05.bed	0.010697951	0.010074668	206,781
SRX448941.05.bed	0.052758203	0.053499077	206,826
SRX132059.05.bed	0.009744845	0.00711813	206,831
SRX750676.05.bed	0.011950508	0.013994192	206,943
SRX185893.05.bed	0.116084081	0.109483267	206,954
SRX019717.05.bed	0.055746667	0.049504424	207,032
SRX150730.05.bed	0.193756369	0.202201196	207,092
SRX213875.05.bed	0.120255181	0.126315789	207,100
SRX3322669.05.bed	0.014339642	0.013384884	207,174
SRX3010050.05.bed	0.009005805	0.005324026	207,221
SRX1569650.05.bed	0.008588005	0.010097671	207,226
SRX2630407.05.bed	0.046074292	0.041617612	207,250
SRX109482.05.bed	0.087772569	0.068071086	207,298
ERX371709.05.bed	0.01308432	0.005740334	207,305
SRX3644353.05.bed	0.024829873	0.018641752	207,451
SRX3321910.05.bed	0.021031408	0.021964475	207,460
SRX1427030.05.bed	0.018056072	0.016998983	207,483
SRX1410756.05.bed	0.032246336	0.033908373	207,493
SRX3322110.05.bed	0.011437911	0.011250018	207,533
SRX365801.05.bed	0.013749103	0.013320072	207,619
SRX277132.05.bed	0.117980891	0.137994471	207,646
SRX891832.05.bed	0.008558421	0.00763255	207,827
SRX3518534.05.bed	0.013750048	0.015380582	207,892
SRX3091918.05.bed	0.011057777	0.013062788	207,938
SRX2039694.05.bed	0.015868101	0.013348867	207,939
SRX612501.05.bed	0.083251655	0.061786191	208,214
SRX2187096.05.bed	0.091861623	0.089779317	208,308
SRX026637.05.bed	0.12440832	0.137623057	208,339
ERX159245.05.bed	0.120566142	0.133732255	208,437
SRX316370.05.bed	0.011610156	0.007335444	208,440
SRX015826.05.bed	0.109526785	0.121235706	208,472
SRX730782.05.bed	0.031285768	0.02773955	208,547
SRX2423625.05.bed	0.02715988	0.033200915	208,556
SRX748428.05.bed	0.1652342	0.203833964	208,557
SRX235034.05.bed	0.011906745	0.015990756	208,558
SRX026080.05.bed	0.060571521	0.049659595	208,575
SRX2031182.05.bed	0.044045694	0.04204893	208,626
SRX1998184.05.bed	0.017894794	0.020348197	208,790
SRX3322255.05.bed	0.031709043	0.044041593	209,024
SRX2585784.05.bed	0.021393726	0.023408647	209,036
SRX891836.05.bed	0.009011518	0.010292204	209,066
SRX1998178.05.bed	0.016108848	0.017395702	209,089
SRX503332.05.bed	0.074185321	0.062289941	209,167
SRX210698.05.bed	0.017003719	0.014356457	209,209
SRX2423502.05.bed	0.021214729	0.018873808	209,245
SRX019720.05.bed	0.009321589	0.010261684	209,298
SRX2731656.05.bed	0.136175997	0.140806533	209,328
SRX248187.05.bed	0.040891012	0.027386611	209,345
SRX003182.05.bed	0.022743166	0.022281174	209,493
SRX986358.05.bed	0.152208198	0.186172192	209,603
ERX552460.05.bed	0.050478235	0.03985884	209,621
SRX2166007.05.bed	0.072827155	0.067149307	209,749
SRX995498.05.bed	0.091787717	0.070041285	209,762
SRX1052320.05.bed	0.109647178	0.09520053	209,794
SRX2423941.05.bed	0.032037298	0.030863212	209,821
SRX1532484.05.bed	0.011514612	0.014078401	209,896
SRX2031185.05.bed	0.028338004	0.026904031	210,015
SRX150727.05.bed	0.115231721	0.114524389	210,119
SRX360056.05.bed	0.057022029	0.05142625	210,447
SRX151357.05.bed	0.010193678	0.011098283	210,483
SRX237288.05.bed	0.009482739	0.009811211	210,499
SRX386758.05.bed	0.039836142	0.049387201	210,591
SRX054573.05.bed	0.034916473	0.017560747	210,626
SRX665235.05.bed	0.037971139	0.018879769	210,662
SRX1047331.05.bed	0.072234225	0.068999236	210,669
SRX128130.05.bed	0.025563642	0.025598875	210,937
SRX3411539.05.bed	0.03626996	0.034505467	211,068
SRX129878.05.bed	0.084124253	0.081865176	211,149
SRX150580.05.bed	0.078437538	0.065481039	211,168
SRX084801.05.bed	0.021544041	0.018941492	211,203
SRX595672.05.bed	0.01071611	0.012171824	211,205
SRX096349.05.bed	0.12902918	0.154606695	211,312
SRX189990.05.bed	0.019944784	0.015617385	211,351
SRX1782984.05.bed	0.014000497	0.015710602	211,370
SRX109478.05.bed	0.008766843	0.009636033	211,420
ERX1035596.05.bed	0.066187179	0.068251233	211,509
SRX882969.05.bed	0.010626185	0.011473536	211,661
SRX1748272.05.bed	0.046746832	0.023934525	211,713
SRX3599301.05.bed	0.139874632	0.16960931	211,856
SRX1117701.05.bed	0.073315932	0.062707092	211,862
SRX3091915.05.bed	0.010761445	0.013251238	211,867
SRX3322212.05.bed	0.010761445	0.013251238	211,867
SRX3051167.05.bed	0.023498717	0.02189868	211,942
SRX1440166.05.bed	0.036632381	0.025277706	212,005
SRX2512692.05.bed	0.028664593	0.025167635	212,068
SRX359923.05.bed	0.073584692	0.0647335	212,139
SRX3322396.05.bed	0.074518876	0.066993171	212,197
SRX2018546.05.bed	0.010515104	0.009592414	212,225
SRX3010124.05.bed	0.008758517	0.006468634	212,255
ERX690617.05.bed	0.019596211	0.024881985	212,262
SRX1023796.05.bed	0.083754108	0.085392438	212,390
SRX150753.05.bed	0.203718055	0.203251305	212,407
SRX1569766.05.bed	0.010684165	0.011709153	212,462
SRX646133.05.bed	0.041923085	0.046329066	212,480
SRX2636233.05.bed	0.015216033	0.015072848	212,634
SRX317580.05.bed	0.057655661	0.040056508	212,712
SRX3518441.05.bed	0.010709717	0.009129481	212,827
SRX2672475.05.bed	0.012242729	0.015330909	212,838
SRX038997.05.bed	0.061619948	0.054753521	213,000
SRX553661.05.bed	0.008506461	0.007172463	213,037
SRX026070.05.bed	0.048731614	0.035544507	213,092
SRX2599522.05.bed	0.012969092	0.015285256	213,212
SRX017487.05.bed	0.031256752	0.038136547	213,319
SRX2512834.05.bed	0.016462578	0.015848841	213,391
SRX2442518.05.bed	0.091061933	0.100604201	213,505
SRX3322733.05.bed	0.030346445	0.032650835	213,578
SRX100264.05.bed	0.040078752	0.029185138	213,619
SRX088781.05.bed	0.016151239	0.014318943	213,668
SRX2424183.05.bed	0.012384024	0.016420984	213,690
SRX2630381.05.bed	0.009154146	0.005093732	213,694
SRX1453396.05.bed	0.062337401	0.069490784	213,701
SRX101245.05.bed	0.032275237	0.026100302	213,714
SRX148900.05.bed	0.011399557	0.013404029	213,779
SRX2109214.05.bed	0.08825688	0.091887595	213,870
SRX189995.05.bed	0.017393475	0.016708045	213,879
SRX000152.05.bed	0.067515478	0.064300402	213,980
SRX2844298.05.bed	0.112005466	0.127889512	214,050
SRX698195.05.bed	0.10491305	0.112329129	214,123
SRX709029.05.bed	0.071227204	0.054598882	214,226
SRX3146570.05.bed	0.043553114	0.030250518	214,236
SRX3322193.05.bed	0.010632663	0.011535733	214,269
SRX968126.05.bed	0.013382848	0.011848927	214,281
SRX2630332.05.bed	0.023368601	0.022389452	214,476
SRX038983.05.bed	0.064007594	0.053001981	214,525
SRX017894.05.bed	0.155598523	0.164560591	214,538
SRX647709.05.bed	0.010316901	0.007503868	214,556
SRX627427.05.bed	0.015745236	0.015367587	214,575
SRX2410044.05.bed	0.018607741	0.007852366	214,585
SRX386760.05.bed	0.041290782	0.044771703	214,611
SRX2004272.05.bed	0.05211173	0.043501856	214,669
SRX2512814.05.bed	0.031125614	0.030032929	214,706
SRX758326.05.bed	0.0125806	0.0082882	214,733
SRX3322748.05.bed	0.038797581	0.03827451	214,797
SRX392791.05.bed	0.124232186	0.127910359	214,879
SRX1136653.05.bed	0.106058325	0.094832199	214,898
SRX142802.05.bed	0.087196696	0.090975877	215,068
SRX2947200.05.bed	0.060754652	0.058433228	215,143
SRX2928225.05.bed	0.037895413	0.04026816	215,170
SRX641940.05.bed	0.03641694	0.035228524	215,273
SRX1458760.05.bed	0.023615104	0.028974517	215,284
SRX758617.05.bed	0.022261701	0.011791423	215,326
SRX271856.05.bed	0.013375665	0.018337048	215,370
SRX386204.05.bed	0.085823	0.08009203	215,474
SRX701997.05.bed	0.138878466	0.141107812	215,858
SRX173197.05.bed	0.08896772	0.061934976	215,920
SRX2370643.05.bed	0.177116499	0.182457745	215,950
SRX1024933.05.bed	0.032251447	0.029216555	215,982
SRX3322131.05.bed	0.018308926	0.019548149	216,133
SRX882967.05.bed	0.010682725	0.011345449	216,188
SRX1458763.05.bed	0.025129462	0.031573348	216,195
SRX360054.05.bed	0.046402261	0.035867584	216,198
SRX811393.05.bed	0.059192773	0.027435443	216,244
SRX882952.05.bed	0.027043955	0.028558849	216,334
SRX1012740.05.bed	0.091975761	0.089823058	216,342
SRX2630357.05.bed	0.105200709	0.105581055	216,348
SRX2636079.05.bed	0.018354628	0.021440417	216,472
SRX3405437.05.bed	0.065630407	0.050316258	216,595
SRX3321928.05.bed	0.021374831	0.017387064	216,871
SRX835578.05.bed	0.013073075	0.012358558	216,874
SRX702071.05.bed	0.127597362	0.10011454	216,954
SRX2512706.05.bed	0.020524742	0.017541375	217,101
ERX354418.05.bed	0.060423445	0.049671755	217,216
SRX1012641.05.bed	0.044569326	0.045619102	217,250
SRX709028.05.bed	0.045901286	0.040347224	217,295
SRX365799.05.bed	0.114381692	0.100788309	217,364
SRX2512714.05.bed	0.024355681	0.017211136	217,490
SRX3321958.05.bed	0.028411771	0.02663244	217,864
SRX816544.05.bed	0.027558524	0.022850887	217,869
SRX728786.05.bed	0.027409749	0.024972461	217,870
SRX2630203.05.bed	0.01372137	0.012665504	217,895
SRX891830.05.bed	0.008194363	0.008344156	217,907
SRX754592.05.bed	0.018098773	0.016439293	217,923
SRX359925.05.bed	0.092221658	0.096737561	218,165
SRX023662.05.bed	0.113021112	0.096542573	218,168
SRX2423722.05.bed	0.011674021	0.014538001	218,204
SRX1532485.05.bed	0.012633179	0.013443188	218,289
SRX553660.05.bed	0.008335492	0.00758693	218,336
SRX032595.05.bed	0.144248483	0.128682751	218,349
SRX019496.05.bed	0.095273857	0.076475962	218,366
SRX189993.05.bed	0.039474057	0.03736399	218,459
ERX159246.05.bed	0.114192687	0.127823669	218,510
SRX2630198.05.bed	0.041969582	0.039779784	219,012
SRX011575.05.bed	0.120761345	0.109305739	219,053
SRX956464.05.bed	0.020050533	0.018718762	219,085
SRX2319335.05.bed	0.114188063	0.10903141	219,102
SRX670813.05.bed	0.015941423	0.010492255	219,114
SRX088719.05.bed	0.024680035	0.018714071	219,180
SRX150457.05.bed	0.087205261	0.087746019	219,292
SRX831250.05.bed	0.086030877	0.091874277	219,482
ERX2166385.05.bed	0.085245303	0.081691434	219,512
SRX3322272.05.bed	0.041137344	0.037261323	219,544
SRX825325.05.bed	0.035505566	0.023629292	219,558
SRX3322440.05.bed	0.0282201	0.024694464	219,614
SRX2039669.05.bed	0.013442841	0.010447353	219,625
SRX091642.05.bed	0.193640155	0.166437882	219,639
SRX1094461.05.bed	0.055511322	0.059294653	219,750
SRX823959.05.bed	0.010754357	0.012081391	219,925
SRX2545042.05.bed	0.101704141	0.113978612	219,936
ERX378358.05.bed	0.054279788	0.046885156	219,995
SRX222272.05.bed	0.019354347	0.015825776	220,084
SRX1078847.05.bed	0.063684939	0.058580652	220,094
ERX206140.05.bed	0.122665944	0.119182943	220,107
SRX020764.05.bed	0.056923819	0.05616606	220,173
SRX3322447.05.bed	0.031905263	0.026151416	220,294
SRX091638.05.bed	0.171837976	0.152678227	220,295
SRX3323000.05.bed	0.016554826	0.012042811	220,505
SRX767061.05.bed	0.011356908	0.010793316	220,530
SRX3599220.05.bed	0.072457214	0.068167391	220,538
SRX1521252.05.bed	0.022472791	0.022886311	220,787
SRX205082.05.bed	0.017082227	0.016656023	220,791
SRX530920.05.bed	0.060363977	0.057259123	220,860
SRX3323068.05.bed	0.077513401	0.071083047	220,886
SRX3322991.05.bed	0.052746741	0.047551361	221,082
SRX185909.05.bed	0.122333991	0.131300568	221,111
SRX392801.05.bed	0.111662246	0.115303166	221,232
SRX170345.05.bed	0.075626943	0.080006101	221,280
SRX3599320.05.bed	0.061216088	0.050384629	221,382
SRX213924.05.bed	0.041940958	0.0357275	221,622
SRX097582.05.bed	0.009796462	0.008755368	221,664
SRX217067.05.bed	0.009476021	0.010397402	221,690
SRX748430.05.bed	0.166443527	0.203454395	221,761
SRX3322580.05.bed	0.01614903	0.014572667	221,888
SRX689362.05.bed	0.087944571	0.080932789	222,033
SRX1177345.05.bed	0.058027194	0.040819773	222,037
SRX1995014.05.bed	0.019041542	0.013393601	222,065
SRX2512848.05.bed	0.026358765	0.027076467	222,084
SRX2267470.05.bed	0.022811565	0.022287123	222,135
SRX701993.05.bed	0.143017857	0.149753545	222,150
SRX124703.05.bed	0.166886636	0.144808036	222,151
SRX2512791.05.bed	0.038803188	0.038257189	222,187
SRX381313.05.bed	0.009278108	0.013055512	222,205
SRX2423499.05.bed	0.020068372	0.020301577	222,298
SRX2652430.05.bed	0.027938183	0.023848803	222,464
SRX1761294.05.bed	0.008859204	0.007762468	222,513
SRX2423620.05.bed	0.065646365	0.057423359	222,662
SRX1515014.05.bed	0.026348723	0.029921246	222,718
SRX2256167.05.bed	0.018979542	0.016899066	222,749
SRX022575.05.bed	0.143781434	0.15143672	222,834
SRX2430636.05.bed	0.041044059	0.051216625	222,994
SRX891831.05.bed	0.008472187	0.008566919	223,009
SRX2424448.05.bed	0.013424997	0.013933416	223,025
SRX1668619.05.bed	0.096579486	0.091603832	223,072
SRX1993440.05.bed	0.081445874	0.093400204	223,166
SRX1998054.05.bed	0.010192708	0.007666177	223,286
SRX1514964.05.bed	0.034650174	0.032544982	223,314
ERX371694.05.bed	0.013280708	0.00621978	223,360
SRX3321992.05.bed	0.042865017	0.022567207	223,488
SRX2512819.05.bed	0.078634743	0.07186625	223,582
SRX3322954.05.bed	0.149602334	0.160072658	223,650
SRX1133909.05.bed	0.017669991	0.018480665	223,815
SRX815543.05.bed	0.144779484	0.160672341	223,934
SRX3229171.05.bed	0.112638438	0.110541682	224,006
SRX1123864.05.bed	0.191024837	0.177102706	224,223
SRX365800.05.bed	0.012112693	0.011298263	224,238
SRX2842446.05.bed	0.030471912	0.030260031	224,281
SRX220089.05.bed	0.077951803	0.082225421	224,371
SRX3010242.05.bed	0.074503958	0.066169165	224,455
SRX1759198.05.bed	0.024350827	0.024967494	224,572
SRX730379.05.bed	0.014250112	0.014685651	224,607
SRX687837.05.bed	0.095913264	0.129998353	224,624
SRX2636059.05.bed	0.141690194	0.13502879	224,728
SRX3322450.05.bed	0.069571659	0.065724767	224,900
SRX038532.05.bed	0.047047814	0.043769536	224,911
SRX553664.05.bed	0.010742946	0.009875057	225,062
SRX1136025.05.bed	0.011567267	0.013761845	225,097
SRX017533.05.bed	0.010777146	0.010343013	225,152
ERX297439.05.bed	0.022284379	0.01483781	225,168
SRX3322536.05.bed	0.082770026	0.083189014	225,195
SRX020932.05.bed	0.027212571	0.011860387	225,351
SRX381335.05.bed	0.06547605	0.047697755	225,367
SRX3322511.05.bed	0.018129223	0.020213412	225,432
ERX378261.05.bed	0.063092358	0.05419537	225,439
SRX392786.05.bed	0.125216409	0.126080848	225,633
SRX1441563.05.bed	0.026746231	0.016128425	225,642
SRX3585406.05.bed	0.016102181	0.017001364	225,776
SRX754585.05.bed	0.018511246	0.012150557	225,895
SRX027489.05.bed	0.170294098	0.166639002	225,918
SRX2912078.05.bed	0.011012736	0.009714923	226,044
SRX1616411.05.bed	0.092744155	0.121461523	226,086
SRX1569648.05.bed	0.008415848	0.007486406	226,210
SRX3322464.05.bed	0.013125575	0.014024382	226,231
SRX367014.05.bed	0.158673108	0.157934499	226,347
SRX2144109.05.bed	0.073923907	0.049490666	226,472
SRX2635982.05.bed	0.009276051	0.005628632	226,476
SRX1023529.05.bed	0.027115584	0.024942177	226,554
SRX3051208.05.bed	0.060461192	0.057544802	226,719
SRX3518526.05.bed	0.010765772	0.007731981	226,753
SRX1410757.05.bed	0.021685791	0.018380667	226,760
SRX017701.05.bed	0.156763308	0.145708706	226,843
SRX1569653.05.bed	0.008673738	0.007515922	226,885
SRX300952.05.bed	0.047766884	0.042436323	226,887
SRX1569661.05.bed	0.00858318	0.008394704	226,899
SRX2320918.05.bed	0.057200999	0.048280397	226,971
SRX237285.05.bed	0.009597369	0.012969632	227,146
SRX148008.05.bed	0.081339171	0.079360415	227,163
SRX903255.05.bed	0.048383254	0.04258214	227,296
SRX020934.05.bed	0.053614598	0.049892893	227,342
SRX2630199.05.bed	0.009419218	0.0087207	227,390
SRX1012657.05.bed	0.053915828	0.052258005	227,391
SRX3322686.05.bed	0.016918102	0.015599789	227,455
SRX1012742.05.bed	0.107485632	0.102444712	227,491
SRX1293533.05.bed	0.074872502	0.06716254	227,612
SRX2630219.05.bed	0.022981619	0.018124347	227,622
SRX2039764.05.bed	0.011859959	0.009896717	227,626
SRX186812.05.bed	0.031214963	0.025665913	227,695
SRX150532.05.bed	0.100363046	0.112848213	227,806
SRX2424506.05.bed	0.014376923	0.018221683	228,272
SRX150660.05.bed	0.088442489	0.072974382	228,313
SRX2423766.05.bed	0.041445348	0.033748746	228,327
SRX755288.05.bed	0.040028778	0.03265345	228,544
SRX1569795.05.bed	0.031802727	0.031635836	228,562
SRX091609.05.bed	0.193324021	0.170480384	228,692
SRX268887.05.bed	0.09221688	0.075878451	228,698
SRX385394.05.bed	0.104156301	0.104008727	228,726
SRX663452.05.bed	0.014511741	0.017559621	228,735
ERX378221.05.bed	0.059449235	0.060049346	228,791
SRX116459.05.bed	0.078370809	0.04923784	228,889
SRX271853.05.bed	0.028773496	0.022122552	229,144
SRX2424116.05.bed	0.061657311	0.053402496	229,170
SRX1440164.05.bed	0.058655243	0.055429015	229,176
SRX1997981.05.bed	0.009930383	0.007362694	229,196
SRX1410754.05.bed	0.050754379	0.055218698	229,243
SRX2424302.05.bed	0.012052094	0.015466975	229,295
SRX769727.05.bed	0.076995217	0.093289373	229,375
SRX3322911.05.bed	0.033128851	0.036443308	229,466
SRX3218392.05.bed	0.070800378	0.0600641	229,484
SRX3433294.05.bed	0.011712981	0.008949184	229,574
SRX186693.05.bed	0.019599819	0.017185281	229,586
SRX026634.05.bed	0.128068281	0.143679337	229,699
SRX2512700.05.bed	0.052746321	0.042493072	229,861
SRX2683587.05.bed	0.087960568	0.089472219	229,887
SRX1547995.05.bed	0.009194036	0.007392666	229,890
ERX378301.05.bed	0.061338696	0.060307427	230,038
SRX3322013.05.bed	0.011953922	0.01471157	230,108
SRX101258.05.bed	0.009788705	0.009369378	230,138
SRX3322916.05.bed	0.047549479	0.041870872	230,160
ERX371686.05.bed	0.02666335	0.018590941	230,260
SRX2156972.05.bed	0.015175735	0.012645986	230,330
SRX190099.05.bed	0.0208185	0.021831805	230,352
SRX1711636.05.bed	0.011802649	0.010408351	230,488
SRX2039682.05.bed	0.013193745	0.009283273	230,576
SRX1116228.05.bed	0.052713004	0.056431297	230,630
SRX3322012.05.bed	0.133094004	0.132655892	230,672
DRX015357.05.bed	0.033938308	0.029803663	230,777
SRX2424377.05.bed	0.01224865	0.014519139	230,971
SRX151952.05.bed	0.012266902	0.006430016	230,987
SRX359883.05.bed	0.060660829	0.057332231	230,987
SRX831880.05.bed	0.059977733	0.071603664	231,102
SRX790967.05.bed	0.07341338	0.084743214	231,107
SRX2424244.05.bed	0.041786746	0.03254308	231,255
SRX2423904.05.bed	0.114920705	0.095940134	231,350
SRX850183.05.bed	0.072135914	0.072138261	231,389
SRX1136034.05.bed	0.011214134	0.010828324	231,407
SRX535426.05.bed	0.054370107	0.052520645	231,409
SRX3322009.05.bed	0.05828996	0.060575452	231,418
SRX1094500.05.bed	0.047260317	0.046402742	231,468
SRX2512823.05.bed	0.042988324	0.038304536	231,500
SRX1476397.05.bed	0.050872818	0.046855969	231,534
SRX2424770.05.bed	0.010683445	0.011546284	231,568
SRX205098.05.bed	0.036269644	0.034017796	231,739
SRX248767.05.bed	0.187852264	0.191299377	231,765
SRX699739.05.bed	0.032333742	0.03239079	231,802
SRX210699.05.bed	0.019214448	0.014006529	231,874
SRX2630461.05.bed	0.010908622	0.011201254	231,916
SRX248933.05.bed	0.162208637	0.171610982	232,169
SRX1024934.05.bed	0.02531098	0.025847514	232,179
ERX690610.05.bed	0.021280609	0.01547063	232,295
SRX2423658.05.bed	0.016140728	0.019030349	232,300
ERX1973085.05.bed	0.024613748	0.028131429	232,338
SRX3322479.05.bed	0.052192719	0.050607004	232,453
SRX019882.05.bed	0.00950123	0.006082872	232,456
SRX1123833.05.bed	0.022126704	0.016849993	232,463
SRX1583420.05.bed	0.025279118	0.01824261	232,464
SRX194192.05.bed	0.087588961	0.070825752	232,479
SRX087847.05.bed	0.013681861	0.016805232	232,502
SRX690825.05.bed	0.069633278	0.062189771	232,691
ERX149423.05.bed	0.009689051	0.011224091	232,736
SRX1393086.05.bed	0.138710868	0.141041063	232,762
ERX378101.05.bed	0.060587416	0.051731913	232,835
SRX101214.05.bed	0.017821756	0.024671695	232,939
SRX130256.05.bed	0.010553042	0.009168355	232,948
SRX392041.05.bed	0.03407603	0.027213191	233,012
SRX026641.05.bed	0.130287486	0.138597218	233,044
SRX186663.05.bed	0.022890653	0.019631233	233,047
SRX386479.05.bed	0.109263537	0.094801292	233,106
SRX150585.05.bed	0.196353149	0.197211587	233,233
ERX378141.05.bed	0.059607199	0.05416204	233,263
SRX2512816.05.bed	0.029896048	0.033774863	233,280
ERX378061.05.bed	0.059941945	0.052889663	233,349
SRX891835.05.bed	0.008713258	0.009262632	233,384
SRX814798.05.bed	0.088837569	0.07664053	233,385
SRX100402.05.bed	0.166484499	0.183624176	233,402
SRX387777.05.bed	0.05997292	0.057070456	233,422
SRX3323048.05.bed	0.030085722	0.021168111	233,488
SRX021069.05.bed	0.183065153	0.201434952	233,527
SRX3322705.05.bed	0.068037199	0.066046904	233,584
SRX2423753.05.bed	0.014225916	0.015920036	233,605
SRX392293.05.bed	0.062702885	0.053658688	233,704
SRX986355.05.bed	0.147420591	0.181552379	233,854
SRX2424769.05.bed	0.010840087	0.012462278	233,946
SRX116440.05.bed	0.062242879	0.041323321	233,972
SRX031381.05.bed	0.014544388	0.016594569	234,173
SRX3124571.05.bed	0.075540946	0.049487716	234,245
SRX2039702.05.bed	0.011802131	0.008682253	234,271
SRX2424341.05.bed	0.020862	0.020730271	234,283
SRX3322030.05.bed	0.040478659	0.036073124	234,288
SRX3323071.05.bed	0.013136941	0.011206257	234,378
SRX1942894.05.bed	0.038086254	0.034185382	234,435
ERX779387.05.bed	0.028215216	0.022818091	234,485
SRX003941.05.bed	0.091819659	0.064026678	234,578
SRX1286399.05.bed	0.049546164	0.039296964	234,611
SRX2512802.05.bed	0.017605511	0.013832236	234,615
SRX2423810.05.bed	0.035064724	0.030035659	234,721
SRX3322344.05.bed	0.017562535	0.020389524	234,851
SRX730452.05.bed	0.059997352	0.05899765	234,878
SRX2424033.05.bed	0.024402694	0.02424721	234,893
SRX2442524.05.bed	0.092319591	0.096844345	234,975
SRX1995218.05.bed	0.047624342	0.044340064	234,985
DRX015285.05.bed	0.086342741	0.076763	235,224
SRX3599313.05.bed	0.176379311	0.183126658	235,232
SRX2319757.05.bed	0.074053163	0.071377018	235,538
SRX3010072.05.bed	0.014068441	0.010572197	235,618
SRX3433306.05.bed	0.011464496	0.01225432	235,774
SRX359944.05.bed	0.054831427	0.054160572	235,845
SRX3322051.05.bed	0.070862875	0.065780552	235,974
SRX2512745.05.bed	0.027579845	0.02483821	236,108
SRX666448.05.bed	0.019412677	0.019414856	236,301
SRX3322687.05.bed	0.027925057	0.028315317	236,365
SRX377962.05.bed	0.033941902	0.029567244	236,461
SRX2529786.05.bed	0.026475167	0.027833559	236,540
SRX1177360.05.bed	0.090656364	0.091869137	236,660
SRX136965.05.bed	0.025434472	0.02772884	236,694
SRX2424434.05.bed	0.023039378	0.012013737	236,729
SRX3322814.05.bed	0.063162666	0.062329325	236,927
SRX3322342.05.bed	0.09281841	0.095301258	237,106
SRX3323072.05.bed	0.125613487	0.13953329	237,128
SRX1012697.05.bed	0.081154442	0.097526014	237,370
SRX121178.05.bed	0.079226822	0.053894599	237,380
DRX015393.05.bed	0.042335229	0.037916603	237,396
ERX690616.05.bed	0.019616681	0.020427458	237,450
SRX539654.05.bed	0.038153524	0.03446025	237,462
SRX2424575.05.bed	0.012755897	0.015788377	237,469
SRX081229.05.bed	0.027791998	0.032877283	237,474
SRX3321894.05.bed	0.032735952	0.030242394	237,506
SRX1012741.05.bed	0.108779312	0.108371502	237,544
SRX3322819.05.bed	0.091211975	0.089135001	237,561
SRX2207921.05.bed	0.059446117	0.033792089	237,563
SRX3010097.05.bed	0.022843911	0.019673208	237,582
SRX658609.05.bed	0.083459933	0.07162269	237,704
SRX2732460.05.bed	0.044923937	0.047669465	237,778
ERX1370797.05.bed	0.039771522	0.039575273	237,800
ERX378181.05.bed	0.066004354	0.055551003	237,948
SRX1410764.05.bed	0.068201582	0.066172423	237,973
SRX2438588.05.bed	0.037405321	0.028939541	238,359
SRX335239.05.bed	0.109115405	0.114953069	238,543
SRX155755.05.bed	0.098093073	0.089968273	238,598
SRX346922.05.bed	0.165127627	0.161752446	238,712
SRX084800.05.bed	0.021901522	0.022136442	238,724
SRX2055835.05.bed	0.032926132	0.029379933	238,845
ERX1269152.05.bed	0.016393788	0.01309939	238,847
SRX596539.05.bed	0.011178933	0.009682833	238,928
SRX070883.05.bed	0.115575349	0.109998368	238,949
SRX2420135.05.bed	0.011956956	0.012007487	239,080
SRX461549.05.bed	0.048616486	0.058017504	239,264
SRX2512703.05.bed	0.028167344	0.027646245	239,273
SRX3322132.05.bed	0.012854435	0.01334663	239,405
SRX2423538.05.bed	0.054459447	0.048922394	239,466
SRX625680.05.bed	0.008782055	0.010233607	239,505
SRX3322773.05.bed	0.011193953	0.013055716	239,646
SRX2630262.05.bed	0.102238795	0.073787044	239,683
SRX2460062.05.bed	0.095662528	0.083205422	239,750
SRX974293.05.bed	0.181597869	0.175255973	240,260
SRX2424503.05.bed	0.081577869	0.064064859	240,397
SRX2559017.05.bed	0.008665444	0.007116546	240,531
SRX056738.05.bed	0.017977471	0.010127558	240,754
SRX3323093.05.bed	0.016540971	0.016702714	240,889
SRX2424125.05.bed	0.017758619	0.019476611	240,930
SRX189726.05.bed	0.068629249	0.064781117	240,973
SRX2652426.05.bed	0.046055702	0.059096619	241,194
SRX1161718.05.bed	0.094935646	0.11306328	241,199
ERX371671.05.bed	0.023773748	0.015264881	241,240
SRX2636566.05.bed	0.010412405	0.008001301	241,367
SRX271855.05.bed	0.037674364	0.036224143	241,524
ERX378366.05.bed	0.017775262	0.010698923	241,543
SRX886369.05.bed	0.076707502	0.065218921	241,663
SRX2423659.05.bed	0.048044194	0.045089409	241,753
SRX2635788.05.bed	0.044344842	0.038978178	241,911
SRX891837.05.bed	0.008384797	0.00929694	242,042
SRX100563.05.bed	0.087889208	0.081063301	242,067
SRX017900.05.bed	0.152246443	0.172187161	242,113
SRX109318.05.bed	0.06840792	0.036000306	242,116
SRX266861.05.bed	0.213451462	0.245746456	242,151
SRX1532490.05.bed	0.015704378	0.016405315	242,330
SRX702063.05.bed	0.17307205	0.182435942	242,555
SRX2424271.05.bed	0.039830086	0.028754217	242,747
SRX055310.05.bed	0.092504366	0.060699949	242,875
SRX753136.05.bed	0.033263208	0.059002951	242,937
SRX641970.05.bed	0.053734502	0.065213633	242,940
SRX2424184.05.bed	0.037094363	0.034192288	243,125
SRX218417.05.bed	0.15211455	0.152554827	243,265
SRX730438.05.bed	0.122115351	0.123258137	243,274
SRX041291.05.bed	0.183347549	0.206113977	243,295
SRX237284.05.bed	0.009191723	0.01190256	243,351
ERX378062.05.bed	0.064435287	0.057446398	243,366
SRX2993408.05.bed	0.047202475	0.044304331	243,413
SRX006761.05.bed	0.06937485	0.063757328	243,423
SRX3322557.05.bed	0.015024508	0.012676025	243,432
SRX356617.05.bed	0.060865039	0.059040484	243,477
SRX186608.05.bed	0.108765822	0.121899342	243,537
SRX488720.05.bed	0.039891251	0.035027427	243,552
SRX3229201.05.bed	0.044280727	0.03352012	243,682
SRX142961.05.bed	0.017360793	0.016158249	243,730
SRX1066862.05.bed	0.02573472	0.014095883	243,901
SRX190007.05.bed	0.036570954	0.030914667	244,067
SRX2928216.05.bed	0.026297399	0.005498287	244,076
SRX2512865.05.bed	0.042444869	0.033585069	244,171
SRX553431.05.bed	0.028771775	0.030945122	244,360
SRX041086.05.bed	0.018203251	0.013982538	244,412
SRX222274.05.bed	0.02360218	0.022619306	244,603
SRX2267474.05.bed	0.025096352	0.027323661	244,614
SRX392787.05.bed	0.121074126	0.122538123	244,732
ERX332473.05.bed	0.043270197	0.036224854	244,825
SRX144666.05.bed	0.014472769	0.006156987	244,925
SRX3321979.05.bed	0.081199585	0.077069371	245,159
SRX1024936.05.bed	0.029968301	0.027556655	245,213
SRX144721.05.bed	0.008930271	0.010939902	245,249
SRX3733784.05.bed	0.035203113	0.02233149	245,371
SRX2423796.05.bed	0.047424926	0.042749994	245,386
ERX690593.05.bed	0.030357035	0.018531233	245,410
ERX664204.05.bed	0.054303602	0.050576539	245,430
SRX3322292.05.bed	0.031642076	0.026176174	245,882
SRX130268.05.bed	0.053888446	0.054819282	245,908
SRX373257.05.bed	0.097837461	0.077482616	245,910
SRX3229131.05.bed	0.129232077	0.145071743	245,949
SRX3321909.05.bed	0.015189226	0.017599221	245,991
ERX629395.05.bed	0.110586107	0.116912001	246,059
SRX087845.05.bed	0.013236754	0.014175033	246,137
SRX347425.05.bed	0.106486707	0.094073478	246,249
SRX1819629.05.bed	0.044857251	0.02984599	246,348
SRX2928221.05.bed	0.026027473	0.005415283	246,386
SRX2157064.05.bed	0.008916067	0.005943812	246,601
SRX2409190.05.bed	0.042578147	0.03998626	246,716
SRX100386.05.bed	0.115925919	0.107448408	246,744
SRX673745.05.bed	0.147287126	0.145225042	246,798
SRX747790.05.bed	0.133532291	0.130590151	246,818
SRX100564.05.bed	0.167009241	0.159675943	246,839
SRX451082.05.bed	0.008707301	0.010794527	246,977
ERX626800.05.bed	0.031538276	0.034593601	247,011
ERX149419.05.bed	0.063390293	0.047112394	247,281
SRX2438580.05.bed	0.069157906	0.068727737	247,331
SRX750663.05.bed	0.023832203	0.022453752	247,364
SRX027909.05.bed	0.155001047	0.148817389	247,461
SRX204169.05.bed	0.009012214	0.009452334	247,505
SRX825179.05.bed	0.156467051	0.145913023	247,836
SRX326892.05.bed	0.076229028	0.072425943	248,188
SRX3322634.05.bed	0.053356789	0.04135664	248,231
SRX213546.05.bed	0.098244451	0.123879136	248,246
SRX824619.05.bed	0.10990413	0.098456621	248,254
SRX119635.05.bed	0.026441083	0.021852214	248,373
ERX378182.05.bed	0.056843523	0.051669102	248,427
SRX136958.05.bed	0.017902443	0.019519178	248,512
SRX2635844.05.bed	0.034602821	0.032137899	248,515
SRX1569647.05.bed	0.008409688	0.007934532	248,975
SRX1053930.05.bed	0.04571648	0.035083598	249,048
SRX915356.05.bed	0.065293748	0.073370776	249,091
SRX186759.05.bed	0.067430819	0.058055155	249,151
SRX142964.05.bed	0.017187362	0.007192946	249,272
SRX3599221.05.bed	0.079306106	0.071480865	249,280
SRX2423414.05.bed	0.070582037	0.063606217	249,386
SRX848605.05.bed	0.076363543	0.06597367	249,448
SRX1569654.05.bed	0.008487288	0.007620515	249,491
SRX3599298.05.bed	0.128407985	0.150568694	249,519
SRX1521248.05.bed	0.050650001	0.049366617	249,612
SRX237282.05.bed	0.009783241	0.012601751	249,628
SRX371428.05.bed	0.136237827	0.128890936	249,715
ERX378142.05.bed	0.065825536	0.04689244	249,971
SRX151358.05.bed	0.011175599	0.011188208	249,973
SRX150649.05.bed	0.203309342	0.211419691	250,160
SRX379240.05.bed	0.020504537	0.012580783	250,362
SRX2424350.05.bed	0.032736322	0.024653045	250,537
SRX091634.05.bed	0.192654798	0.171376005	250,566
DRX015429.05.bed	0.039913909	0.037509223	250,745
SRX2635789.05.bed	0.042544366	0.036949632	250,855
SRX1514279.05.bed	0.105068969	0.116495955	250,910
SRX1017619.05.bed	0.068791796	0.070299894	250,989
SRX005154.05.bed	0.068626656	0.048961628	251,018
SRX2778380.05.bed	0.032381104	0.037419998	251,089
SRX088807.05.bed	0.014761198	0.013874403	251,200
SRX2424388.05.bed	0.038472384	0.038534482	251,249
SRX748423.05.bed	0.185004905	0.22224145	251,373
SRX581548.05.bed	0.039633733	0.035785747	251,385
SRX2636210.05.bed	0.019655532	0.015659088	251,643
SRX116445.05.bed	0.067548668	0.056233315	251,728
SRX515114.05.bed	0.034500637	0.027853776	251,833
SRX3010094.05.bed	0.059112993	0.044609215	251,865
DRX015257.05.bed	0.025284791	0.022475533	251,974
SRX027881.05.bed	0.020489263	0.022401853	252,122
SRX2036538.05.bed	0.02929056	0.027493905	252,265
SRX371438.05.bed	0.143724666	0.152403741	252,315
SRX1688803.05.bed	0.105032644	0.094333141	252,512
SRX021983.05.bed	0.031702076	0.033136284	252,729
SRX701974.05.bed	0.167346444	0.183777913	252,748
SRX389282.05.bed	0.039561281	0.009410133	252,786
ERX378222.05.bed	0.063397714	0.05562746	253,036
SRX1132447.05.bed	0.112235216	0.113910709	253,082
SRX1094509.05.bed	0.089661302	0.080668656	253,314
SRX220090.05.bed	0.080630987	0.082042937	253,346
SRX392788.05.bed	0.125086122	0.121405341	253,362
SRX128191.05.bed	0.284677639	0.329349456	253,480
SRX1027451.05.bed	0.031314527	0.030754078	253,568
SRX005158.05.bed	0.052948717	0.051285616	253,575
SRX2410229.05.bed	0.127746879	0.118072588	253,594
SRX039144.05.bed	0.042284667	0.045117667	253,598
SRX3322507.05.bed	0.019981806	0.019776267	253,650
DRX015303.05.bed	0.083123001	0.079383989	253,713
SRX212661.05.bed	0.02703364	0.030592301	253,773
SRX2413936.05.bed	0.012403788	0.007464965	253,819
SRX059362.05.bed	0.049319623	0.039891878	253,880
SRX2512837.05.bed	0.050946319	0.050537247	253,887
SRX3322335.05.bed	0.01431476	0.015290977	254,006
SRX3322422.05.bed	0.011219954	0.012972891	254,049
SRX2512780.05.bed	0.025311815	0.030657095	254,362
DRX114636.05.bed	0.008407134	0.003757891	254,398
SRX1268851.05.bed	0.059158284	0.048152122	254,454
SRX153147.05.bed	0.048349917	0.049968605	254,815
SRX2630399.05.bed	0.00889885	0.007184398	254,997
SRX2402100.05.bed	0.02363683	0.025943479	255,305
SRX275792.05.bed	0.011103498	0.007992629	255,329
SRX1748268.05.bed	0.045983427	0.029990484	255,356
ERX378262.05.bed	0.063217326	0.050658616	255,460
SRX016996.05.bed	0.066684526	0.074816519	255,612
SRX020936.05.bed	0.178052827	0.184222004	255,644
SRX3322530.05.bed	0.039910078	0.035915179	255,644
SRX3229170.05.bed	0.114112627	0.123170112	255,685
SRX3433300.05.bed	0.011279197	0.010834906	255,909
SRX1569794.05.bed	0.016298614	0.015622436	255,946
SRX2742241.05.bed	0.011414979	0.009662784	256,008
SRX022390.05.bed	0.126797183	0.116534164	256,221
SRX895434.05.bed	0.145338155	0.150996307	256,397
SRX2381361.05.bed	0.043425108	0.044902444	256,417
SRX237283.05.bed	0.009504936	0.010158279	256,761
SRX1268850.05.bed	0.043604716	0.038241718	256,853
SRX873889.05.bed	0.144041943	0.144219991	256,920
SRX387194.05.bed	0.134229895	0.143469825	257,183
ERX311380.05.bed	0.104650968	0.084474185	257,191
ERX626790.05.bed	0.030557565	0.034196257	257,265
SRX3322929.05.bed	0.109023189	0.112525795	257,321
SRX641980.05.bed	0.068853059	0.063672868	257,382
SRX1360983.05.bed	0.113348506	0.119086582	257,571
SRX190493.05.bed	0.118196874	0.13736893	257,591
SRX019510.05.bed	0.07460837	0.066854192	257,654
SRX2512716.05.bed	0.061437938	0.057756868	257,662
SRX2039695.05.bed	0.01396584	0.012938106	257,843
SRX3733795.05.bed	0.013845628	0.01127071	257,903
SRX2423506.05.bed	0.032246321	0.032187248	257,936
SRX1304830.05.bed	0.023849889	0.026033247	257,949
SRX1775544.05.bed	0.012574944	0.013188329	258,107
SRX1458081.05.bed	0.083277795	0.070572202	258,108
SRX1878942.05.bed	0.173608561	0.164037317	258,112
SRX1032966.05.bed	0.031097988	0.031174582	258,143
SRX3322940.05.bed	0.23172085	0.262209082	258,148
SRX646125.05.bed	0.043614809	0.032269341	258,163
SRX669121.05.bed	0.009419922	0.010241449	258,191
ERX378302.05.bed	0.061850307	0.057568305	258,215
SRX107366.05.bed	0.029554148	0.023652736	258,691
SRX312181.05.bed	0.068879956	0.080934445	258,731
SRX262145.05.bed	0.105223271	0.101057705	258,815
SRX101239.05.bed	0.031126007	0.038392009	258,882
ERX378102.05.bed	0.063549654	0.056427007	258,923
SRX3070540.05.bed	0.072832192	0.07098794	258,963
SRX2423830.05.bed	0.016980835	0.018334595	258,964
SRX017890.05.bed	0.147109789	0.167346462	259,024
SRX2410222.05.bed	0.18313642	0.175071279	259,193
SRX3585404.05.bed	0.043250026	0.031583971	259,285
SRX3010188.05.bed	0.008450729	0.007292803	259,331
SRX3322813.05.bed	0.059407562	0.061010368	259,460
SRX2410263.05.bed	0.189158475	0.190781894	259,511
SRX3322288.05.bed	0.127120621	0.14039267	259,531
SRX702057.05.bed	0.085489843	0.07316439	259,614
SRX2423715.05.bed	0.021854222	0.025110493	259,971
SRX176868.05.bed	0.128423996	0.127239362	260,342
SRX2039765.05.bed	0.013218255	0.01199629	260,393
ERX1268191.05.bed	0.01326196	0.020230554	260,460
SRX471860.05.bed	0.053032683	0.05299939	260,503
SRX099219.05.bed	0.133135159	0.112262757	260,545
SRX017557.05.bed	0.059007475	0.058263212	260,619
SRX212643.05.bed	0.086435369	0.087079007	260,634
SRX176051.05.bed	0.091692502	0.092397517	260,678
SRX2424176.05.bed	0.04755773	0.05038255	260,750
SRX1123817.05.bed	0.0559122	0.053125707	260,933
SRX031430.05.bed	0.009582299	0.009941146	260,986
SRX2630371.05.bed	0.010414224	0.008592717	261,035
SRX3322336.05.bed	0.012103328	0.013895699	261,052
SRX091616.05.bed	0.185222486	0.16614167	261,113
SRX2355070.05.bed	0.108403722	0.096050687	261,172
SRX693092.05.bed	0.078845516	0.076880256	261,374
SRX2550937.05.bed	0.059293302	0.05729075	261,434
SRX157632.05.bed	0.018013471	0.018695752	261,530
SRX2424156.05.bed	0.085154905	0.067819809	261,734
SRX018280.05.bed	0.241015003	0.219808863	261,749
SRX2245531.05.bed	0.052457935	0.048108755	261,891
SRX194567.05.bed	0.107954525	0.098769569	261,900
SRX3322454.05.bed	0.062068328	0.056153714	261,915
SRX2912072.05.bed	0.017243771	0.014748944	261,934
SRX3322405.05.bed	0.016988501	0.017713161	261,938
SRX306574.05.bed	0.061534941	0.037125862	262,169
SRX3322633.05.bed	0.052941273	0.046108941	262,178
SRX157639.05.bed	0.046244606	0.054747121	262,201
SRX2452426.05.bed	0.120460958	0.131476933	262,219
SRX154997.05.bed	0.026273459	0.028306366	262,229
SRX160741.05.bed	0.041107326	0.047449618	262,294
SRX019963.05.bed	0.119118034	0.105816169	262,415
SRX2512796.05.bed	0.084174346	0.073296894	262,535
SRX3323080.05.bed	0.042123569	0.044335496	262,662
SRX2424782.05.bed	0.046173121	0.046739015	262,666
SRX1802111.05.bed	0.042646314	0.038814806	262,767
SRX017009.05.bed	0.176831303	0.147144775	262,974
SRX1532488.05.bed	0.018408303	0.017652101	263,099
SRX005153.05.bed	0.145261952	0.148440675	263,319
SRX2424177.05.bed	0.043796799	0.050131776	263,326
SRX027271.05.bed	0.089089269	0.066217575	263,495
SRX091579.05.bed	0.192004764	0.174581742	263,653
SRX219379.05.bed	0.046979811	0.036352155	263,657
SRX150590.05.bed	0.088232769	0.06436985	263,691
SRX091587.05.bed	0.185361398	0.16559381	263,704
SRX1806622.05.bed	0.158710307	0.151243801	263,748
SRX212445.05.bed	0.142525866	0.147507763	263,759
SRX026723.05.bed	0.187631912	0.155682499	263,766
SRX1410758.05.bed	0.080972827	0.07569202	263,829
SRX097100.05.bed	0.100381514	0.101679949	264,145
SRX2423826.05.bed	0.039648818	0.033264057	264,159
SRX2635859.05.bed	0.01106034	0.007869176	264,386
SRX005384.05.bed	0.058310127	0.041445968	264,501
SRX685336.05.bed	0.024228035	0.02040157	264,661
SRX2424152.05.bed	0.070395087	0.054885142	264,762
SRX3321964.05.bed	0.012504488	0.013327569	264,827
SRX2424543.05.bed	0.013013261	0.017286787	264,841
SRX2511889.05.bed	0.019991371	0.021468891	265,023
SRX3010299.05.bed	0.025369227	0.024859487	265,100
ERX1149075.05.bed	0.073379813	0.065099493	265,244
SRX107364.05.bed	0.039436111	0.032044187	265,641
SRX2004231.05.bed	0.061866256	0.050522229	265,784
SRX1016821.05.bed	0.071405636	0.073671611	265,886
SRX530184.05.bed	0.083732202	0.086464017	265,943
SRX193578.05.bed	0.042972077	0.036696782	265,977
SRX118013.05.bed	0.112608708	0.107429908	266,006
SRX2512758.05.bed	0.030164645	0.027830699	266,118
SRX1131597.05.bed	0.129642973	0.128379064	266,198
ERX159255.05.bed	0.109671874	0.09675242	266,306
SRX669651.05.bed	0.058946707	0.036188173	266,489
SRX356737.05.bed	0.040259669	0.033651339	266,505
SRX112547.05.bed	0.114825434	0.126988053	266,844
SRX1916935.05.bed	0.064948265	0.079789725	266,936
SRX150102.05.bed	0.078067633	0.081412433	267,149
SRX649290.05.bed	0.007997613	0.008112649	267,237
SRX689371.05.bed	0.019802014	0.017512283	267,241
SRX3322510.05.bed	0.013266188	0.015187117	267,266
SRX275797.05.bed	0.015698994	0.007632681	267,370
SRX003943.05.bed	0.09058486	0.063810222	267,512
SRX3010018.05.bed	0.009239547	0.008250606	267,647
SRX150710.05.bed	0.049757957	0.033216045	267,717
SRX1548208.05.bed	0.138045803	0.132831458	267,862
SRX2319760.05.bed	0.062825508	0.055606055	267,880
SRX387508.05.bed	0.058968756	0.045223111	267,894
SRX3433303.05.bed	0.011790515	0.011391605	268,158
DRX019520.05.bed	0.039292049	0.03356705	268,202
ERX626836.05.bed	0.091963251	0.086571441	268,521
SRX1744307.05.bed	0.011086156	0.013173906	268,732
SRX646127.05.bed	0.036284511	0.045101549	268,738
SRX3322210.05.bed	0.020265157	0.023222158	268,795
SRX2778389.05.bed	0.100344921	0.081695172	268,899
SRX150471.05.bed	0.11453165	0.100725389	268,959
SRX2438584.05.bed	0.031457025	0.027881538	269,049
SRX2630367.05.bed	0.051225985	0.040512094	269,111
SRX2858199.05.bed	0.01949315	0.023201921	269,482
SRX490432.05.bed	0.10210879	0.092332427	269,629
SRX2424520.05.bed	0.012681079	0.015001724	269,719
SRX3768263.05.bed	0.106628866	0.104317027	269,908
SRX212665.05.bed	0.019532681	0.016398739	270,036
SRX2630454.05.bed	0.011620785	0.010666736	270,092
ERX022793.05.bed	0.108739626	0.1112051	270,127
SRX701958.05.bed	0.094066035	0.094139309	270,190
SRX1998191.05.bed	0.079094085	0.073186528	270,586
SRX2652418.05.bed	0.028031862	0.024603386	270,603
SRX3323014.05.bed	0.108888975	0.123341617	270,821
SRX1304582.05.bed	0.141796612	0.149837551	271,162
SRX194574.05.bed	0.140010431	0.170650591	271,215
SRX3322825.05.bed	0.08464617	0.069487114	271,464
SRX2424698.05.bed	0.048273279	0.032308548	271,569
SRX518681.05.bed	0.082853681	0.071710507	271,592
SRX545943.05.bed	0.039156461	0.031072651	271,710
SRX2109219.05.bed	0.111525787	0.110474124	271,722
SRX026652.05.bed	0.016103908	0.024753359	271,751
SRX701987.05.bed	0.115589322	0.124681793	271,836
SRX2630269.05.bed	0.049880969	0.039420736	271,862
ERX177104.05.bed	0.056915685	0.043977991	271,886
SRX058001.05.bed	0.156351762	0.180213999	271,917
SRX518684.05.bed	0.087278683	0.088224101	271,958
SRX028650.05.bed	0.023905589	0.029903163	272,003
SRX398296.05.bed	0.098797592	0.090553728	272,065
SRX1694160.05.bed	0.016007714	0.018190137	272,098
SRX082163.05.bed	0.234956309	0.239013058	272,164
SRX156125.05.bed	0.035443039	0.031798596	272,229
SRX2410066.05.bed	0.022591479	0.006861438	272,319
SRX3322419.05.bed	0.028011008	0.026618849	272,354
SRX097083.05.bed	0.087193882	0.077497329	272,361
SRX2512753.05.bed	0.02119435	0.016126723	272,374
SRX026082.05.bed	0.07180383	0.059939911	272,427
SRX116434.05.bed	0.094680649	0.097766655	272,506
SRX2010228.05.bed	0.010082293	0.00992212	272,598
SRX268879.05.bed	0.015176392	0.01262629	272,784
SRX199887.05.bed	0.0361303	0.031023142	272,885
SRX121177.05.bed	0.080466684	0.057103442	272,917
SRX2424783.05.bed	0.057873215	0.055863118	272,935
SRX3323049.05.bed	0.026526814	0.020672506	273,068
SRX2652429.05.bed	0.029091408	0.025892311	273,083
SRX1410768.05.bed	0.082756491	0.077768057	273,197
SRX502816.05.bed	0.029675869	0.034816078	273,322
SRX3321983.05.bed	0.074897317	0.079231394	273,326
SRX3263401.05.bed	0.074216931	0.075428993	273,373
SRX2039705.05.bed	0.024422466	0.016109657	273,873
SRX101248.05.bed	0.013245707	0.01805266	273,907
SRX151380.05.bed	0.0264123	0.027929774	273,946
SRX964328.05.bed	0.113770465	0.107860212	274,172
SRX252727.05.bed	0.022127901	0.017220848	274,188
SRX1425834.05.bed	0.015251591	0.016252123	274,318
SRX113580.05.bed	0.098570727	0.079071573	274,378
SRX2512890.05.bed	0.054456213	0.047550755	274,554
SRX150101.05.bed	0.076767172	0.081047298	274,602
SRX006760.05.bed	0.149426604	0.195564296	274,838
ERX1149090.05.bed	0.078916622	0.066119851	275,443
ERX1370801.05.bed	0.073115798	0.068045383	275,522
SRX1206075.05.bed	0.253503915	0.274165953	275,584
SRX186709.05.bed	0.046802465	0.037177375	275,591
SRX265419.05.bed	0.071191949	0.062539005	275,604
ERX690592.05.bed	0.028671951	0.020599237	275,617
SRX150588.05.bed	0.109234587	0.10496751	275,621
SRX2636108.05.bed	0.123337722	0.112029828	275,777
SRX1441562.05.bed	0.0235975	0.015047803	275,821
SRX2424155.05.bed	0.038597239	0.035364245	275,886
SRX755640.05.bed	0.010516283	0.011320413	276,050
SRX3322688.05.bed	0.016987303	0.020482406	276,054
SRX2423723.05.bed	0.011068513	0.013820679	276,108
SRX2423811.05.bed	0.071260822	0.057537376	276,177
SRX1995012.05.bed	0.058850564	0.05128864	276,299
SRX081215.05.bed	0.018166443	0.016179497	276,461
SRX813536.05.bed	0.063028556	0.051769937	276,507
SRX2430631.05.bed	0.045502108	0.052367357	276,532
SRX038649.05.bed	0.065116445	0.065379678	276,550
SRX2256182.05.bed	0.026832027	0.022127155	276,764
SRX116464.05.bed	0.046671088	0.037245823	276,776
ERX1214189.05.bed	0.066248145	0.077121512	276,878
SRX2635821.05.bed	0.08658546	0.083469658	276,912
SRX685335.05.bed	0.055082909	0.044276805	276,917
SRX564202.05.bed	0.120413768	0.117697235	276,967
SRX702133.05.bed	0.154762298	0.149190595	277,179
SRX2778399.05.bed	0.100008357	0.082540178	277,268
SRX084990.05.bed	0.046844336	0.054334784	277,534
SRX301444.05.bed	0.011612139	0.009848654	277,576
SRX2026375.05.bed	0.036462003	0.031623979	277,756
SRX244128.05.bed	0.05798928	0.051309258	277,791
SRX1650255.05.bed	0.137147282	0.138745867	277,929
SRX2423891.05.bed	0.011761397	0.011371687	278,081
ERX1268193.05.bed	0.014493962	0.019256771	278,084
SRX3753497.05.bed	0.039245881	0.030477702	278,228
SRX659735.05.bed	0.056900619	0.056184682	278,252
SRX1547997.05.bed	0.00933888	0.006464147	278,343
SRX1998025.05.bed	0.067509125	0.057597317	278,368
SRX728775.05.bed	0.041337623	0.033022426	278,432
SRX2424705.05.bed	0.043081713	0.034557144	278,488
SRX2424790.05.bed	0.013804821	0.016316659	278,565
SRX1939706.05.bed	0.111917369	0.106046982	278,577
SRX101773.05.bed	0.165806863	0.146650541	278,642
SRX2245527.05.bed	0.02867858	0.02066003	278,654
SRX129880.05.bed	0.043454849	0.034050674	279,040
SRX213550.05.bed	0.09593294	0.087990673	279,183
SRX750665.05.bed	0.020976002	0.018052164	279,274
SRX392296.05.bed	0.017774123	0.018236606	279,342
SRX392806.05.bed	0.107094517	0.108929721	279,600
SRX3322635.05.bed	0.073928333	0.05621424	279,640
DRX015352.05.bed	0.009618278	0.010771547	279,672
SRX2423463.05.bed	0.013198249	0.01561377	279,673
SRX1769693.05.bed	0.139935402	0.119488423	279,684
SRX891826.05.bed	0.041117419	0.038372093	279,930
ERX1149105.05.bed	0.078299991	0.06843155	280,028
SRX130060.05.bed	0.034512733	0.025792114	280,105
SRX701994.05.bed	0.161391952	0.170566102	280,126
SRX1538784.05.bed	0.103226588	0.093942992	280,452
SRX3322346.05.bed	0.081431244	0.064600492	280,470
SRX067472.05.bed	0.022522507	0.016694174	280,532
SRX189392.05.bed	0.141332818	0.129484735	280,535
SRX3595685.05.bed	0.022882424	0.00890273	280,560
SRX334241.05.bed	0.137491796	0.142496518	280,763
ERX626848.05.bed	0.094714335	0.090755589	280,867
SRX3322099.05.bed	0.033411096	0.032135243	280,961
SRX017882.05.bed	0.148791377	0.143929446	281,004
SRX863154.05.bed	0.055010797	0.05254772	281,016
SRX2039667.05.bed	0.01440397	0.011786402	281,023
SRX495666.05.bed	0.023605863	0.02441563	281,029
SRX2741422.05.bed	0.094175861	0.082229971	281,035
SRX1048460.05.bed	0.030221546	0.022468365	281,251
SRX097102.05.bed	0.103107264	0.100376084	281,586
SRX1722900.05.bed	0.0120069	0.008084125	281,725
SRX130090.05.bed	0.193074752	0.206669908	281,773
SRX2424057.05.bed	0.066828992	0.060639766	281,853
SRX2423477.05.bed	0.031239089	0.03282865	282,025
SRX150452.05.bed	0.073673128	0.084464441	282,098
SRX3322100.05.bed	0.026791044	0.027498184	282,155
SRX456685.05.bed	0.086478107	0.07645112	282,213
SRX017711.05.bed	0.085130982	0.060671337	282,481
SRX3322506.05.bed	0.018515654	0.017220322	282,486
SRX2424304.05.bed	0.011668911	0.013954962	282,516
SRX1568651.05.bed	0.030713345	0.028474094	282,678
SRX148011.05.bed	0.013028407	0.017057995	282,712
SRX019888.05.bed	0.068944647	0.054287437	282,768
SRX2683574.05.bed	0.098543583	0.100523839	282,816
SRX891834.05.bed	0.008784087	0.009034547	282,831
SRX751541.05.bed	0.166203702	0.169158497	282,958
SRX1477647.05.bed	0.142512522	0.146538809	283,024
ERX645718.05.bed	0.02333626	0.019894431	283,132
ERX270061.05.bed	0.06453766	0.05967427	283,179
SRX2636298.05.bed	0.035551006	0.032411573	283,425
SRX186765.05.bed	0.079516838	0.072882205	283,526
ERX1149120.05.bed	0.076666008	0.069494505	283,821
SRX116424.05.bed	0.065526092	0.057440405	283,916
SRX2512795.05.bed	0.018162376	0.016658683	283,921
SRX2636550.05.bed	0.036313648	0.030077154	283,978
ERX1149060.05.bed	0.076414872	0.072331174	284,020
SRX130252.05.bed	0.011651475	0.014279579	284,077
SRX2630467.05.bed	0.146869828	0.156375049	284,139
SRX3321877.05.bed	0.012051698	0.016243912	284,168
SRX2424031.05.bed	0.043884701	0.046482085	284,572
SRX021070.05.bed	0.196447262	0.208979359	284,625
SRX2355076.05.bed	0.148691659	0.128570275	284,782
SRX2039680.05.bed	0.015380273	0.012386707	284,882
SRX2424353.05.bed	0.067279987	0.065152887	284,949
SRX2420128.05.bed	0.052583558	0.05854472	284,983
SRX882966.05.bed	0.01363393	0.010294195	285,525
SRX1431733.05.bed	0.09079919	0.095387479	285,538
SRX3322960.05.bed	0.013822777	0.015377059	285,539
SRX056699.05.bed	0.053329011	0.056549838	285,717
SRX2423562.05.bed	0.073438658	0.060736935	285,724
SRX070890.05.bed	0.053868827	0.054906685	285,753
SRX3433315.05.bed	0.014871954	0.014762013	285,835
SRX038734.05.bed	0.037648573	0.040687975	285,926
SRX2423818.05.bed	0.015539626	0.016149519	286,185
SRX702051.05.bed	0.212066312	0.258264549	286,404
SRX702127.05.bed	0.131274347	0.114889946	286,633
SRX186622.05.bed	0.143029321	0.132096927	286,691
SRX2424488.05.bed	0.061624809	0.049692912	286,726
SRX011576.05.bed	0.197345875	0.215121244	286,901
SRX730378.05.bed	0.074859725	0.065396194	286,993
SRX1268856.05.bed	0.013008592	0.008379441	287,012
SRX019733.05.bed	0.013501566	0.016329623	287,055
SRX701981.05.bed	0.128622117	0.150103976	287,086
SRX2636213.05.bed	0.023201371	0.01693097	287,107
SRX084988.05.bed	0.026122397	0.030242195	287,165
SRX367997.05.bed	0.174866048	0.177599258	287,207
SRX007036.05.bed	0.067331417	0.075649935	287,221
SRX848893.05.bed	0.012791738	0.011732648	287,254
SRX974292.05.bed	0.224058993	0.22378312	287,744
SRX757030.05.bed	0.06239775	0.060185073	287,779
SRX2424634.05.bed	0.094773463	0.08718305	287,900
SRX1945299.05.bed	0.010459683	0.00885061	287,918
SRX573039.05.bed	0.11115997	0.102903944	287,936
SRX1410761.05.bed	0.019616757	0.020554744	288,133
SRX702107.05.bed	0.216614205	0.248822833	288,192
SRX2039768.05.bed	0.012904336	0.009513484	288,459
SRX1722899.05.bed	0.010643347	0.009385462	288,558
SRX847044.05.bed	0.063631844	0.049046043	288,902
SRX3322345.05.bed	0.081798055	0.063636836	288,905
SRX3323094.05.bed	0.014869443	0.014975488	289,039
SRX3322977.05.bed	0.064462613	0.054545407	289,149
ERX173385.05.bed	0.126700375	0.126661549	289,188
SRX371444.05.bed	0.151175363	0.149276465	289,205
SRX150519.05.bed	0.140432585	0.133060864	289,268
SRX158107.05.bed	0.167151662	0.188656991	289,328
SRX2778398.05.bed	0.092631019	0.073286393	289,375
SRX096350.05.bed	0.138703037	0.16099471	289,612
SRX012392.05.bed	0.041341121	0.023096776	289,824
SRX2370624.05.bed	0.025511086	0.020505627	289,957
SRX263904.05.bed	0.015857432	0.011015175	290,009
SRX813776.05.bed	0.10008157	0.105805356	290,120
SRX1531789.05.bed	0.118701064	0.120155673	290,159
SRX523395.05.bed	0.107143689	0.096656093	290,349
SRX495668.05.bed	0.040906381	0.04826413	290,402
SRX3322919.05.bed	0.0564393	0.062224116	290,430
SRX2424354.05.bed	0.046697934	0.044870538	290,625
SRX1823822.05.bed	0.013687679	0.012049125	290,685
SRX2842445.05.bed	0.021355821	0.019021253	290,688
SRX1035091.05.bed	0.151613496	0.149972139	290,729
SRX306186.05.bed	0.094658212	0.072164319	290,812
SRX1440162.05.bed	0.055104674	0.052368001	290,836
SRX2004235.05.bed	0.060061571	0.056972596	290,982
SRX3322959.05.bed	0.01114413	0.012878921	291,057
SRX2737641.05.bed	0.068204341	0.068741613	291,381
SRX2424237.05.bed	0.061851047	0.072360408	291,475
SRX3321993.05.bed	0.048942335	0.031663493	291,495
SRX1998144.05.bed	0.01022734	0.007658405	291,673
SRX2254515.05.bed	0.064794321	0.047561051	291,683
SRX150596.05.bed	0.091141105	0.090724756	291,712
SRX2424736.05.bed	0.0172995	0.017761286	291,730
SRX007047.05.bed	0.033828566	0.028807036	291,769
SRX1596306.05.bed	0.010536623	0.005968574	291,862
ERX008570.05.bed	0.132385796	0.118753528	292,305
SRX2636403.05.bed	0.13611254	0.121965006	292,340
SRX702004.05.bed	0.165185512	0.166115221	292,413
SRX2512902.05.bed	0.038145415	0.038070163	292,460
SRX2320916.05.bed	0.053750871	0.037455853	292,491
SRX1745728.05.bed	0.102735421	0.102278127	292,521
SRX2410048.05.bed	0.034611385	0.02813129	292,619
SRX190779.05.bed	0.016116458	0.012053334	292,948
SRX3100756.05.bed	0.009622825	0.010508181	292,986
SRX160848.05.bed	0.011929279	0.014636793	293,097
SRX040604.05.bed	0.030845689	0.026056996	293,213
SRX356443.05.bed	0.06781887	0.06335387	293,297
SRX847045.05.bed	0.062472883	0.050367814	293,491
SRX266860.05.bed	0.21860708	0.238130806	293,533
SRX643469.05.bed	0.014853288	0.012742495	293,820
SRX702140.05.bed	0.006427844	0.006103745	293,836
SRX969015.05.bed	0.02241726	0.022566888	294,037
SRX2423464.05.bed	0.012573822	0.015799727	294,119
SRX847042.05.bed	0.064640899	0.053045135	294,207
SRX334240.05.bed	0.139244588	0.140663432	294,348
SRX2424080.05.bed	0.024474759	0.014054397	294,463
ERX704055.05.bed	0.128473872	0.116754756	294,776
SRX1012639.05.bed	0.131825333	0.131598718	294,830
SRX2423795.05.bed	0.047621959	0.044768782	294,960
ERX149416.05.bed	0.010175441	0.01075135	295,335
SRX702008.05.bed	0.07670376	0.067536616	295,362
SRX685334.05.bed	0.060125579	0.046373152	295,408
SRX1458091.05.bed	0.092285137	0.077105096	295,616
SRX674021.05.bed	0.010435912	0.010459696	295,826
SRX2010229.05.bed	0.010933229	0.010729363	295,847
ERX200497.05.bed	0.061381645	0.058130087	295,987
SRX3433291.05.bed	0.012821447	0.010487783	296,607
SRX1596298.05.bed	0.011213052	0.00505357	296,622
SRX100263.05.bed	0.02716675	0.014172299	296,635
SRX346923.05.bed	0.159036204	0.161781598	296,874
SRX2423682.05.bed	0.017684517	0.018589752	296,884
SRX2636279.05.bed	0.036456216	0.038187803	296,960
ERX173375.05.bed	0.072854805	0.067434864	297,146
ERX354400.05.bed	0.060645067	0.05497273	297,211
SRX1744309.05.bed	0.01085404	0.013608011	297,233
SRX335326.05.bed	0.14972414	0.140326937	297,336
SRX641938.05.bed	0.04231938	0.042205806	297,542
ERX149417.05.bed	0.01227602	0.014526346	297,580
SRX371441.05.bed	0.158152045	0.159944499	297,833
SRX196428.05.bed	0.029826368	0.034413003	298,085
SRX205100.05.bed	0.02947625	0.024542048	298,121
SRX157783.05.bed	0.060551218	0.049495212	298,145
SRX3518468.05.bed	0.048958917	0.04278169	298,200
SRX3322254.05.bed	0.049834163	0.061813887	298,238
SRX495670.05.bed	0.02584997	0.024867298	298,414
SRX747804.05.bed	0.037192565	0.033123073	298,440
SRX306508.05.bed	0.088255487	0.080163571	298,524
SRX1089834.05.bed	0.134207917	0.148061342	298,557
SRX3322069.05.bed	0.012141796	0.01450814	298,591
SRX3322377.05.bed	0.078851438	0.060061516	298,623
SRX824620.05.bed	0.104730296	0.097649775	298,631
ERX1767836.05.bed	0.149350837	0.154940496	298,634
SRX3321952.05.bed	0.073649943	0.064716345	298,831
SRX017474.05.bed	0.188228374	0.198347474	299,027
ERX182680.05.bed	0.076393845	0.066231702	299,143
SRX116441.05.bed	0.066407251	0.046657074	299,199
SRX490437.05.bed	0.104474625	0.091457384	299,276
SRX3322513.05.bed	0.024464574	0.021834644	299,524
SRX1410766.05.bed	0.086596873	0.079524595	299,618
SRX821808.05.bed	0.142142195	0.161219266	299,623
SRX155758.05.bed	0.111072489	0.095700831	299,744
SRX1477648.05.bed	0.137776757	0.138642042	299,781
SRX1441767.05.bed	0.01541804	0.011785475	299,797
SRX083223.05.bed	0.199449339	0.193457056	299,865
SRX2425863.05.bed	0.11116026	0.135774526	300,106
SRX3010073.05.bed	0.009113893	0.006367198	300,132
ERX159256.05.bed	0.11235319	0.102260197	300,173
SRX040605.05.bed	0.021635493	0.018229852	300,359
SRX2039754.05.bed	0.018180888	0.012295477	300,517
SRX189967.05.bed	0.023749516	0.021591854	300,530
SRX3322125.05.bed	0.088758373	0.091973531	300,649
SRX756822.05.bed	0.007842346	0.005430771	300,786
SRX3010181.05.bed	0.134933329	0.137068682	300,851
SRX2423593.05.bed	0.018367639	0.020587786	300,858
SRX2203277.05.bed	0.16044954	0.197308543	301,268
ERX022784.05.bed	0.039257896	0.042152542	301,346
ERX161936.05.bed	0.038099149	0.06157783	301,395
SRX334257.05.bed	0.118517183	0.12566095	301,460
SRX3322109.05.bed	0.010973745	0.009179677	301,808
SRX730453.05.bed	0.070997526	0.06759339	301,960
SRX1998394.05.bed	0.133929516	0.12445366	302,010
SRX019729.05.bed	0.063501333	0.050998531	302,244
SRX189422.05.bed	0.169228631	0.165402946	302,348
SRX356652.05.bed	0.093127882	0.080920206	302,443
SRX1521310.05.bed	0.100402245	0.094656497	302,676
SRX1711633.05.bed	0.034129511	0.028282625	302,677
SRX1140482.05.bed	0.1183033	0.105009047	302,862
SRX342311.05.bed	0.047983303	0.04274172	303,047
SRX2778379.05.bed	0.07044197	0.058706391	303,059
SRX3321956.05.bed	0.023630123	0.02382323	303,139
SRX693098.05.bed	0.011621897	0.010523191	303,140
SRX3322689.05.bed	0.017577489	0.017906023	303,585
SRX2630316.05.bed	0.031244772	0.032324296	303,920
SRX3322816.05.bed	0.109182005	0.105834361	303,975
SRX379241.05.bed	0.021463912	0.013271908	304,327
SRX2365606.05.bed	0.010638275	0.013750632	304,386
SRX2319336.05.bed	0.082828739	0.069187234	304,442
SRX1034077.05.bed	0.017319853	0.012362908	304,540
SRX2423860.05.bed	0.042584839	0.025438677	304,723
SRX2039670.05.bed	0.014916814	0.013778552	304,749
SRX2636267.05.bed	0.081671609	0.064866008	304,944
SRX2858200.05.bed	0.021535206	0.025281644	305,172
SRX1744305.05.bed	0.011987821	0.009311307	305,274
SRX2039692.05.bed	0.013928353	0.012812265	305,430
SRX312100.05.bed	0.137436425	0.139729204	305,507
SRX3010107.05.bed	0.02192567	0.025276532	305,570
ERX626824.05.bed	0.059638648	0.052823632	306,042
SRX695883.05.bed	0.107592308	0.131402141	306,089
SRX091592.05.bed	0.185612111	0.161870468	306,180
ERX1305856.05.bed	0.106048939	0.126606814	306,196
SRX1548205.05.bed	0.134100446	0.132498653	306,305
ERX378044.05.bed	0.063175133	0.056496599	306,368
SRX212667.05.bed	0.010321064	0.008418626	306,493
SRX017710.05.bed	0.154078561	0.159200333	306,565
SRX2031184.05.bed	0.043377073	0.0416111	306,691
SRX3322410.05.bed	0.023444648	0.021317501	307,142
SRX968421.05.bed	0.111746118	0.105367942	307,399
SRX687556.05.bed	0.110397804	0.124570438	307,581
SRX490433.05.bed	0.102281385	0.09632476	307,735
SRX1177358.05.bed	0.058388635	0.060618901	307,965
SRX186807.05.bed	0.107749097	0.103170405	308,131
SRX2424096.05.bed	0.020057492	0.020430812	308,162
SRX1759197.05.bed	0.044077163	0.046368125	308,477
SRX3518509.05.bed	0.021011441	0.012984793	308,534
SRX2039668.05.bed	0.012721631	0.00942289	308,849
SRX971589.05.bed	0.112309417	0.168633072	308,897
ERX626814.05.bed	0.05938168	0.053146382	308,958
SRX1995008.05.bed	0.068739022	0.078603772	308,961
SRX2410296.05.bed	0.15935262	0.155994969	309,276
SRX038735.05.bed	0.034092417	0.033609716	309,293
SRX1802113.05.bed	0.04796807	0.050813212	309,329
SRX1474439.05.bed	0.026062085	0.022517091	309,365
SRX3024376.05.bed	0.045676901	0.034508754	309,407
SRX367336.05.bed	0.14188867	0.174484224	309,485
DRX014580.05.bed	0.016398908	0.014072596	309,520
SRX2510800.05.bed	0.067557075	0.052728964	309,678
SRX099217.05.bed	0.09471438	0.073144468	309,709
SRX097111.05.bed	0.126617273	0.125232835	309,769
ERX1796156.05.bed	0.055455265	0.062442718	309,868
SRX3322356.05.bed	0.049526064	0.042983246	309,894
SRX1435941.05.bed	0.147054608	0.155950729	309,920
ERX704039.05.bed	0.127977695	0.116304376	310,156
SRX158105.05.bed	0.159681138	0.183201218	310,335
SRX2512840.05.bed	0.071052474	0.058645683	310,496
SRX736068.05.bed	0.118315692	0.114364134	310,600
SRX100259.05.bed	0.033210766	0.017647731	310,819
SRX119683.05.bed	0.03335891	0.03646475	310,855
SRX3322446.05.bed	0.062592477	0.054438168	311,018
SRX1823818.05.bed	0.034529747	0.024044671	311,254
SRX2424605.05.bed	0.046502519	0.038399507	311,254
SRX000373.05.bed	0.060521493	0.048753854	311,360
SRX3518490.05.bed	0.009957292	0.008154258	311,555
SRX2423592.05.bed	0.047844411	0.045715405	311,558
SRX3229134.05.bed	0.150686797	0.150421322	311,638
SRX2156928.05.bed	0.023483872	0.019828969	311,640
SRX016555.05.bed	0.049234496	0.065365548	311,655
SRX1491507.05.bed	0.026096188	0.02198963	311,681
SRX189724.05.bed	0.066519928	0.064852007	311,941
SRX150462.05.bed	0.145782604	0.142137161	312,260
ERX149403.05.bed	0.01255499	0.013742756	312,310
SRX151371.05.bed	0.015462757	0.018234678	312,317
SRX384489.05.bed	0.037759288	0.038161004	312,328
DRX013212.05.bed	0.066752118	0.059254507	312,491
SRX2423563.05.bed	0.079682463	0.068704809	312,842
SRX124685.05.bed	0.048033542	0.043880369	312,862
SRX1998170.05.bed	0.072313286	0.066705435	312,973
SRX2683578.05.bed	0.097638436	0.100756187	313,018
SRX190009.05.bed	0.027583156	0.0208968	313,158
SRX2901941.05.bed	0.124188827	0.111733676	313,265
SRX2423443.05.bed	0.073483614	0.069628031	313,279
SRX2424423.05.bed	0.059262276	0.054318524	313,452
SRX2635994.05.bed	0.090493735	0.081861172	313,711
SRX1430699.05.bed	0.083001724	0.071010693	313,745
SRX2778397.05.bed	0.102489219	0.082558751	313,825
SRX2424395.05.bed	0.017913018	0.019231075	314,101
SRX3322077.05.bed	0.091899308	0.090655485	314,195
SRX456688.05.bed	0.040704685	0.032990009	314,474
SRX673725.05.bed	0.145180686	0.147510306	314,878
SRX1076935.05.bed	0.029502882	0.028036315	314,913
SRX2512717.05.bed	0.032104572	0.025867541	315,057
SRX2381366.05.bed	0.010317399	0.007662726	315,162
SRX2039767.05.bed	0.012718031	0.009848857	315,265
SRX2210488.05.bed	0.056725381	0.059203518	315,412
SRX2423910.05.bed	0.144576077	0.143959869	315,614
SRX150700.05.bed	0.092358213	0.0925349	315,689
SRX2636046.05.bed	0.120104232	0.118144182	315,699
SRX1457804.05.bed	0.09168304	0.090731604	315,772
SRX130129.05.bed	0.091772591	0.091976458	315,858
SRX095393.05.bed	0.088555139	0.080893502	315,903
SRX2537513.05.bed	0.020839276	0.013898337	316,045
ERX302066.05.bed	0.017124216	0.015841752	316,174
SRX3110715.05.bed	0.09544453	0.086632552	316,388
SRX286018.05.bed	0.09916931	0.093226939	316,526
SRX3322393.05.bed	0.072838349	0.071931515	316,565
DRX015348.05.bed	0.066385723	0.055535125	316,795
SRX1023797.05.bed	0.065776135	0.070312697	316,856
SRX297969.05.bed	0.066200161	0.059597684	317,139
ERX378360.05.bed	0.015033667	0.014795539	317,224
SRX091631.05.bed	0.192684653	0.176825098	317,298
SRX649288.05.bed	0.016475852	0.008623975	317,458
SRX698192.05.bed	0.131855373	0.1400938	317,589
SRX3433297.05.bed	0.012789101	0.012557225	317,825
SRX2381359.05.bed	0.045602669	0.050738875	317,848
SRX1532489.05.bed	0.047096466	0.040829869	317,978
SRX3322070.05.bed	0.013688692	0.014950109	317,991
SRX2270128.05.bed	0.128851185	0.113680027	318,033
SRX3321942.05.bed	0.090652094	0.089819714	318,051
SRX512371.05.bed	0.071292196	0.064917444	318,208
SRX2156991.05.bed	0.009794236	0.006619026	318,287
SRX275794.05.bed	0.015926334	0.009309609	318,327
SRX3322990.05.bed	0.011575706	0.013650722	318,463
SRX017709.05.bed	0.159436319	0.160680384	318,673
SRX2423454.05.bed	0.020851197	0.019100845	318,677
SRX3322918.05.bed	0.057310212	0.060139216	318,856
ERX016363.05.bed	0.068002927	0.073309089	319,118
SRX3323069.05.bed	0.096058068	0.090584501	319,144
SRX518670.05.bed	0.083557277	0.087153205	319,317
SRX2737642.05.bed	0.05586877	0.044740079	319,501
SRX2423817.05.bed	0.018402949	0.017732737	319,663
SRX469394.05.bed	0.153001517	0.153625584	319,714
SRX748429.05.bed	0.176785751	0.207979174	319,889
SRX1177289.05.bed	0.083876022	0.088522479	320,300
SRX3229167.05.bed	0.109638595	0.110391201	320,372
SRX2039708.05.bed	0.103347193	0.094742542	320,421
SRX205099.05.bed	0.033658581	0.041295603	320,700
SRX1012537.05.bed	0.123651023	0.154649188	320,970
SRX895442.05.bed	0.149385682	0.156547447	321,171
SRX335227.05.bed	0.126571177	0.128547018	321,291
SRX1880282.05.bed	0.023189656	0.020165155	321,334
SRX020765.05.bed	0.078350518	0.077947531	321,447
SRX2039659.05.bed	0.014997169	0.010714197	321,466
SRX3322413.05.bed	0.026688606	0.025952627	321,663
ERX008582.05.bed	0.131198564	0.113918896	321,685
SRX1521197.05.bed	0.071730769	0.058941466	321,832
SRX1066863.05.bed	0.028938161	0.015772601	321,919
SRX378802.05.bed	0.012785952	0.012372265	322,152
SRX1012686.05.bed	0.088278921	0.092050378	322,443
SRX2954067.05.bed	0.053426712	0.047561187	322,616
SRX3518501.05.bed	0.027597841	0.023498025	322,825
SRX673751.05.bed	0.081833754	0.075004027	322,846
SRX456682.05.bed	0.088295715	0.081006395	322,885
SRX447433.05.bed	0.057158217	0.056709938	322,924
SRX2245496.05.bed	0.050194941	0.044167858	323,046
SRX625676.05.bed	0.086938088	0.086570871	323,085
SRX535416.05.bed	0.049193655	0.05314714	323,230
SRX2423468.05.bed	0.054430242	0.050489491	323,295
SRX2636600.05.bed	0.010171781	0.008012484	323,464
SRX036547.05.bed	0.061201676	0.071172306	323,465
SRX702059.05.bed	0.07940314	0.068543589	323,535
SRX1012645.05.bed	0.042088292	0.03916945	323,677
SRX091639.05.bed	0.185482729	0.160955964	323,778
ERX378084.05.bed	0.06018752	0.056089669	323,901
SRX286019.05.bed	0.115536572	0.110812513	323,921
SRX017523.05.bed	0.037355949	0.046833627	324,030
ERX1370795.05.bed	0.056340451	0.05821902	324,035
SRX190784.05.bed	0.037252612	0.03945103	324,098
SRX148899.05.bed	0.012602684	0.013594465	324,268
SRX101308.05.bed	0.082472318	0.076289017	324,375
SRX2198834.05.bed	0.015302128	0.016670413	324,737
SRX103445.05.bed	0.132208586	0.119015888	324,902
SRX2512799.05.bed	0.027609217	0.018589284	325,147
SRX151941.05.bed	0.020153951	0.002539558	325,155
SRX1430698.05.bed	0.099168736	0.086962671	325,266
SRX2469628.05.bed	0.210922457	0.187002828	325,340
SRX2381360.05.bed	0.057075823	0.056847789	325,470
SRX1261899.05.bed	0.04595667	0.033968746	325,851
SRX2537514.05.bed	0.020436669	0.014305771	325,865
SRX2512755.05.bed	0.060932027	0.059346835	325,982
SRX1078845.05.bed	0.089838822	0.087073555	326,273
SRX160851.05.bed	0.04231335	0.043281867	326,430
SRX456686.05.bed	0.091513781	0.094136568	326,754
SRX371983.05.bed	0.140342474	0.16735596	326,784
SRX016033.05.bed	0.0317027	0.020837987	326,831
SRX194576.05.bed	0.087769255	0.085054866	326,889
SRX847043.05.bed	0.06685831	0.055286367	327,115
SRX2606569.05.bed	0.065800817	0.061625309	327,187
SRX2937348.05.bed	0.061159727	0.053040767	327,253
ERX1370827.05.bed	0.077778967	0.072969237	327,340
SRX2039714.05.bed	0.02816706	0.018793415	327,362
SRX2365603.05.bed	0.010348913	0.014595062	327,371
SRX2737643.05.bed	0.057022738	0.044577977	327,387
ERX1268188.05.bed	0.045053416	0.034147962	327,450
SRX3322602.05.bed	0.028009551	0.024857959	327,722
ERX329619.05.bed	0.071077036	0.062897671	327,846
SRX2512750.05.bed	0.060945524	0.053282012	328,000
SRX1140817.05.bed	0.075755195	0.0704992	328,025
SRX2423788.05.bed	0.073883784	0.051868984	328,173
SRX306936.05.bed	0.047858328	0.042647072	328,223
SRX2245092.05.bed	0.141578442	0.165373685	328,311
SRX378803.05.bed	0.010797241	0.009679855	328,414
SRX144722.05.bed	0.009292061	0.009717667	328,654
SRX2157065.05.bed	0.009666694	0.008118804	328,743
SRX135221.05.bed	0.018424952	0.025493909	328,755
SRX748420.05.bed	0.107260991	0.101020293	328,778
SRX2787128.05.bed	0.09233522	0.084984406	328,978
SRX3322661.05.bed	0.014866055	0.018252777	329,128
ERX378124.05.bed	0.063889607	0.059566587	329,224
SRX3024388.05.bed	0.053489028	0.046868833	329,398
ERX378284.05.bed	0.06537144	0.055645614	329,415
SRX107357.05.bed	0.02262282	0.014464327	329,604
DRX013196.05.bed	0.069624865	0.036249405	329,833
SRX026078.05.bed	0.06617639	0.059023199	329,883
SRX461543.05.bed	0.026972178	0.019217245	329,886
SRX038606.05.bed	0.063461259	0.066447996	330,025
SRX2410290.05.bed	0.168739774	0.167459325	330,113
SRX1474442.05.bed	0.070463391	0.067343076	330,175
SRX020931.05.bed	0.031532603	0.012862773	330,372
SRX1091539.05.bed	0.069208128	0.052454347	330,373
SRX960458.05.bed	0.135252898	0.129797523	330,457
SRX1678066.05.bed	0.099663118	0.111771656	330,493
SRX2512820.05.bed	0.080741061	0.077676319	330,622
SRX1133907.05.bed	0.028136859	0.024687933	330,698
SRX3322409.05.bed	0.017300097	0.017193351	331,160
SRX2013090.05.bed	0.122003624	0.123381179	331,414
SRX2355077.05.bed	0.195256214	0.17766114	331,606
SRX2013091.05.bed	0.121512525	0.120471604	331,740
SRX1425833.05.bed	0.015694039	0.016604079	331,801
SRX3321876.05.bed	0.012178335	0.015598401	331,893
SRX564195.05.bed	0.067858719	0.060649234	331,991
SRX306937.05.bed	0.050301273	0.045923049	332,393
SRX1136021.05.bed	0.013455605	0.009798643	332,444
SRX367323.05.bed	0.101037927	0.086425043	332,583
ERX378244.05.bed	0.060814338	0.051964076	332,701
SRX040599.05.bed	0.05972511	0.065025528	332,777
SRX1998187.05.bed	0.024494979	0.022711031	333,032
SRX2178947.05.bed	0.057324528	0.052196623	333,034
SRX210702.05.bed	0.059941361	0.055093309	333,035
SRX1491510.05.bed	0.070065906	0.066663064	333,063
SRX1585245.05.bed	0.107045955	0.09470717	333,111
SRX1694159.05.bed	0.035361734	0.03337725	333,206
SRX2245091.05.bed	0.157947386	0.172481858	333,351
SRX186735.05.bed	0.038160308	0.034170283	333,433
SRX469909.05.bed	0.041857216	0.04674675	333,820
SRX100494.05.bed	0.115912906	0.112475474	333,835
SRX2263929.05.bed	0.081755594	0.060284776	333,911
SRX2423984.05.bed	0.114955456	0.103501864	333,965
SRX3322684.05.bed	0.097476549	0.092056125	334,182
SRX701986.05.bed	0.175901672	0.182675418	334,187
SRX3322548.05.bed	0.083431945	0.066558927	334,448
SRX095368.05.bed	0.065842666	0.052790854	334,575
SRX2013092.05.bed	0.120974131	0.119940263	334,800
SRX1997988.05.bed	0.082251888	0.071504487	334,958
SRX2144108.05.bed	0.076878836	0.053064455	335,182
ERX181469.05.bed	0.02525324	0.027151248	335,224
SRX502806.05.bed	0.037541125	0.043633489	335,270
SRX755639.05.bed	0.008484275	0.009116719	335,318
SRX356464.05.bed	0.090311498	0.077690363	335,373
SRX392792.05.bed	0.106534445	0.107781766	335,393
SRX2039666.05.bed	0.014089392	0.010856149	335,409
SRX136961.05.bed	0.017578205	0.018389681	335,623
SRX2768519.05.bed	0.011278314	0.012856704	335,642
SRX702109.05.bed	0.221439792	0.242226032	335,961
SRX392805.05.bed	0.108092052	0.107127657	335,994
SRX2636344.05.bed	0.032127305	0.030993967	336,138
SRX1431739.05.bed	0.09838629	0.10249881	336,260
SRX2606572.05.bed	0.059078935	0.048719603	336,302
ERX223315.05.bed	0.119857309	0.115486961	336,341
SRX3322611.05.bed	0.066060111	0.067847504	336,442
SRX3010035.05.bed	0.169613924	0.172472382	336,651
SRX014773.05.bed	0.119055947	0.134800822	336,834
SRX2039771.05.bed	0.03645775	0.026252608	336,957
SRX1261886.05.bed	0.056961387	0.045978777	336,987
SRX360022.05.bed	0.120143546	0.131352992	337,223
SRX2423924.05.bed	0.035678099	0.030674615	337,274
ERX690602.05.bed	0.036889092	0.034520301	337,316
SRX2424706.05.bed	0.042289476	0.036945116	337,548
SRX2635843.05.bed	0.045853404	0.042513203	337,601
ERX664195.05.bed	0.073683507	0.06678871	337,995
SRX3322575.05.bed	0.029225867	0.028996525	338,394
SRX3322576.05.bed	0.029868806	0.027922715	338,461
SRX335140.05.bed	0.158505379	0.174339074	338,540
SRX149714.05.bed	0.107737979	0.095657414	338,957
SRX1569438.05.bed	0.182489619	0.198433915	339,094
SRX116415.05.bed	0.083874493	0.079133128	339,289
SRX038673.05.bed	0.043488723	0.038751602	339,315
SRX2424725.05.bed	0.021005616	0.019871438	339,369
SRX2409959.05.bed	0.18875093	0.17667438	339,663
SRX481483.05.bed	0.181621294	0.181039685	339,728
SRX2203276.05.bed	0.169621925	0.207727741	339,750
SRX091594.05.bed	0.189064193	0.169246199	339,758
SRX316960.05.bed	0.099651497	0.096685294	339,819
SRX2901940.05.bed	0.16860349	0.160152493	339,951
SRX1998202.05.bed	0.026157558	0.028934328	340,236
SRX117807.05.bed	0.02844409	0.025830985	340,289
SRX495669.05.bed	0.117833309	0.132288164	340,535
SRX150750.05.bed	0.190321302	0.186327521	340,571
SRX097104.05.bed	0.113227884	0.114880374	340,687
SRX758611.05.bed	0.025843172	0.016544317	340,691
SRX268883.05.bed	0.104743202	0.091698046	340,727
SRX968911.05.bed	0.243586231	0.343536946	340,876
SRX1334497.05.bed	0.123233928	0.108549968	340,896
SRX2423868.05.bed	0.048246325	0.040712327	341,248
SRX2630272.05.bed	0.140302244	0.119149728	341,373
SRX701996.05.bed	0.121600845	0.132990577	341,496
SRX1035080.05.bed	0.123588793	0.113468802	341,801
SRX189721.05.bed	0.104233196	0.118918314	341,846
SRX738354.05.bed	0.027219421	0.023913088	341,863
SRX2928220.05.bed	0.026064686	0.005737568	342,131
SRX2635839.05.bed	0.016241993	0.012833065	342,163
ERX378164.05.bed	0.062181688	0.056284413	342,164
SRX2636382.05.bed	0.025080227	0.021106036	342,177
SRX475787.05.bed	0.103867737	0.103047592	342,582
SRX702049.05.bed	0.16481089	0.182205727	342,599
SRX3229193.05.bed	0.113947657	0.114714519	342,947
SRX1053986.05.bed	0.191832312	0.186301424	342,959
SRX356528.05.bed	0.100271671	0.080419963	343,102
SRX1142206.05.bed	0.066203445	0.058879206	343,105
SRX2013093.05.bed	0.123017358	0.120866224	343,179
SRX3230269.05.bed	0.157803845	0.145554015	343,321
SRX334264.05.bed	0.111948802	0.115790738	343,350
SRX748424.05.bed	0.195067947	0.232792061	343,635
SRX895428.05.bed	0.040405321	0.059352309	344,300
SRX107298.05.bed	0.141327065	0.137512735	344,519
SRX1261907.05.bed	0.053258813	0.042335761	344,620
SRX2937341.05.bed	0.072775733	0.057717696	344,643
SRX3051133.05.bed	0.023305008	0.023279009	344,656
SRX3322209.05.bed	0.021627186	0.02221773	345,006
SRX3229157.05.bed	0.086635132	0.078673238	345,111
SRX097583.05.bed	0.009789322	0.008526522	345,129
SRX1012646.05.bed	0.04454124	0.047715342	345,172
SRX2423614.05.bed	0.040295508	0.03320269	345,341
SRX186624.05.bed	0.014426067	0.015859022	345,387
ERX378204.05.bed	0.065208043	0.054277553	345,548
SRX017715.05.bed	0.048464341	0.039510229	345,651
SRX3322514.05.bed	0.039115363	0.030105238	345,787
SRX2629486.05.bed	0.054588551	0.053904186	346,026
SRX099576.05.bed	0.068357891	0.068099846	346,293
SRX189430.05.bed	0.139300709	0.134650469	346,421
SRX3229133.05.bed	0.137132146	0.144941962	346,844
SRX3321996.05.bed	0.058500851	0.058042308	347,307
SRX155731.05.bed	0.101491975	0.088168952	347,353
SRX210703.05.bed	0.063178362	0.053573741	347,479
SRX1514931.05.bed	0.103297585	0.094873056	347,712
SRX368711.05.bed	0.02179907	0.017726158	348,186
SRX514838.05.bed	0.104400188	0.112652699	348,234
SRX2635953.05.bed	0.170181221	0.181514143	348,415
SRX848894.05.bed	0.014425553	0.013208779	348,575
SRX356442.05.bed	0.067755472	0.061485425	348,668
SRX2423455.05.bed	0.034667172	0.02784413	348,727
SRX490436.05.bed	0.106603349	0.096894562	348,727
SRX702086.05.bed	0.229027058	0.25289398	348,914
SRX2424478.05.bed	0.070556954	0.057147195	349,081
SRX2039774.05.bed	0.013895228	0.011663993	349,130
SRX1410767.05.bed	0.018141517	0.017614053	349,224
SRX097091.05.bed	0.182045338	0.179055611	349,263
SRX275795.05.bed	0.018343409	0.003748572	349,333
SRX2424030.05.bed	0.034608991	0.033509431	349,521
SRX821814.05.bed	0.122368962	0.116521903	349,651
SRX1089835.05.bed	0.129889087	0.143403789	350,057
ERX1214188.05.bed	0.069188093	0.082807497	350,077
SRX2424633.05.bed	0.105984246	0.090165796	350,130
SRX1660886.05.bed	0.026895761	0.021606726	350,377
SRX1012624.05.bed	0.044634179	0.042742485	350,857
SRX961218.05.bed	0.058933069	0.05591286	351,319
SRX1491502.05.bed	0.030946148	0.028877188	351,350
SRX345928.05.bed	0.104983742	0.101020173	351,509
SRX3322555.05.bed	0.023233397	0.029217667	351,551
SRX2424140.05.bed	0.058990909	0.045258474	351,564
SRX326882.05.bed	0.172456245	0.175154771	351,649
SRX701970.05.bed	0.130837584	0.153724827	351,721
SRX097071.05.bed	0.136284864	0.158784494	351,796
SRX3599305.05.bed	0.201859051	0.195157805	352,206
SRX147742.05.bed	0.077812266	0.075419779	352,328
SRX3322004.05.bed	0.06414669	0.055787604	352,417
SRX3322334.05.bed	0.18001063	0.188004794	352,495
SRX335201.05.bed	0.17178328	0.175528688	352,760
SRX1474434.05.bed	0.030999433	0.028682414	352,812
SRX2039760.05.bed	0.020844036	0.014856354	352,812
SRX2039709.05.bed	0.100697675	0.094650372	352,875
SRX099629.05.bed	0.07305235	0.072585124	352,896
SRX386114.05.bed	0.042935691	0.042383204	353,029
SRX1034772.05.bed	0.084616285	0.074210807	353,082
SRX2778388.05.bed	0.101742054	0.083831335	353,245
SRX356634.05.bed	0.071959892	0.064644354	353,399
SRX134750.05.bed	0.007981304	0.012239359	353,552
SRX3321891.05.bed	0.086922397	0.082859848	353,760
SRX016031.05.bed	0.073857718	0.065191583	354,206
SRX017522.05.bed	0.077500152	0.061242316	354,322
SRX384491.05.bed	0.074031263	0.076314965	354,344
SRX2424408.05.bed	0.070458046	0.05380003	354,563
SRX2512772.05.bed	0.109468275	0.089805976	354,595
SRX095385.05.bed	0.14280223	0.132627897	354,603
SRX3433316.05.bed	0.052009507	0.049741873	354,671
ERX626831.05.bed	0.127763057	0.157486296	354,815
SRX081228.05.bed	0.034786839	0.042040959	354,892
SRX1424884.05.bed	0.099405374	0.083298113	354,909
SRX3229178.05.bed	0.132351372	0.124484159	355,003
SRX702019.05.bed	0.010168077	0.006747359	355,176
SRX3256866.05.bed	0.05465907	0.052906228	355,478
SRX2630410.05.bed	0.030399895	0.028568033	355,511
SRX150550.05.bed	0.116583077	0.110215099	355,557
SRX674019.05.bed	0.010362622	0.01023927	355,665
SRX080130.05.bed	0.074338532	0.064561579	355,765
ERX008603.05.bed	0.13157853	0.126425992	355,805
SRX1548211.05.bed	0.064077064	0.054663687	355,963
SRX317588.05.bed	0.094270865	0.075357609	356,185
SRX063290.05.bed	0.014824104	0.017205733	356,233
SRX761054.05.bed	0.096292957	0.087442568	356,291
SRX1457802.05.bed	0.118605673	0.095927274	356,653
SRX3322134.05.bed	0.069639666	0.070906273	356,802
SRX2267506.05.bed	0.0809628	0.083702803	357,043
SRX2630423.05.bed	0.165834286	0.178171765	357,175
SRX2424635.05.bed	0.06175147	0.057943669	357,209
SRX1431734.05.bed	0.082152811	0.084952734	357,231
SRX077859.05.bed	0.087434735	0.211460033	357,259
SRX2424724.05.bed	0.015447256	0.015874569	357,679
SRX017858.05.bed	0.158323406	0.161979782	357,807
SRX1945297.05.bed	0.010963114	0.007080059	357,836
SRX2055801.05.bed	0.029335832	0.027630461	357,884
SRX3322554.05.bed	0.019270007	0.02026859	357,980
SRX1514968.05.bed	0.068747206	0.059921343	358,011
ERX378356.05.bed	0.105320412	0.090091379	358,289
SRX2424058.05.bed	0.053016907	0.049201486	358,541
SRX2424630.05.bed	0.042558779	0.036343904	358,664
SRX023650.05.bed	0.10961006	0.089730355	358,917
SRX2423815.05.bed	0.04906334	0.045446128	359,112
SRX502061.05.bed	0.214583647	0.204593862	359,164
SRX018802.05.bed	0.073095177	0.06248469	359,248
SRX1916933.05.bed	0.089608412	0.097715531	359,449
SRX1802454.05.bed	0.05914761	0.041164312	359,474
SRX147741.05.bed	0.045018122	0.041517503	359,505
SRX098472.05.bed	0.045079102	0.058633116	359,511
SRX731135.05.bed	0.149178159	0.151811046	359,875
SRX1261887.05.bed	0.046967596	0.036324638	359,921
SRX026074.05.bed	0.07326393	0.064336603	360,448
SRX1474503.05.bed	0.062564211	0.05990507	360,583
SRX729675.05.bed	0.055520611	0.045899398	360,947
SRX3322332.05.bed	0.021087344	0.019185808	360,996
SRX1440168.05.bed	0.04080575	0.030561103	361,039
SRX213498.05.bed	0.023655063	0.019899172	361,309
SRX968968.05.bed	0.119769309	0.100539177	361,384
SRX2423730.05.bed	0.041527909	0.030164352	361,420
SRX063288.05.bed	0.013435877	0.013924354	361,471
SRX730437.05.bed	0.136747788	0.131730626	361,482
SRX541384.05.bed	0.083955141	0.089377278	361,574
SRX2636053.05.bed	0.048650052	0.046286439	361,634
SRX2630388.05.bed	0.070370557	0.037076336	361,666
SRX1000224.05.bed	0.055402822	0.056512947	361,718
SRX1491572.05.bed	0.06249233	0.059572968	361,800
SRX2378693.05.bed	0.129085388	0.121289694	361,830
DRX015276.05.bed	0.109040314	0.09146328	361,831
SRX359918.05.bed	0.064493766	0.056868924	361,898
SRX016028.05.bed	0.030160267	0.017221509	362,265
SRX3322435.05.bed	0.102433768	0.091746069	362,288
SRX1995009.05.bed	0.092053389	0.104005143	362,434
SRX813777.05.bed	0.103102727	0.103898862	362,593
SRX2512866.05.bed	0.05280167	0.041231967	362,607
SRX758607.05.bed	0.026655706	0.015284433	362,722
SRX151375.05.bed	0.022849626	0.028453318	362,796
ERX607021.05.bed	0.045093706	0.038388342	363,092
SRX3322436.05.bed	0.103088333	0.08951548	363,102
SRX2636498.05.bed	0.037746997	0.035777615	363,747
ERX182653.05.bed	0.054849078	0.047182495	364,081
SRX026263.05.bed	0.175494229	0.199327515	364,246
SRX2636355.05.bed	0.141605289	0.132060703	364,429
SRX047078.05.bed	0.041612103	0.042848011	364,486
SRX871299.05.bed	0.052989794	0.043596137	364,975
SRX512178.05.bed	0.109883441	0.089915795	365,061
SRX738355.05.bed	0.026766068	0.020479489	365,097
SRX3322124.05.bed	0.147463424	0.157503868	365,145
ERX321669.05.bed	0.050669185	0.046190845	365,186
ERX321657.05.bed	0.052274513	0.038319449	365,291
SRX327766.05.bed	0.102484133	0.097458601	365,468
ERX626843.05.bed	0.126064147	0.15430963	365,507
SRX2410138.05.bed	0.122663115	0.111835445	365,508
SRX317597.05.bed	0.104167265	0.065555404	365,725
SRX518688.05.bed	0.089275385	0.085816264	365,764
SRX2010843.05.bed	0.174152968	0.175244535	365,796
SRX968969.05.bed	0.118466774	0.103096376	365,847
SRX116414.05.bed	0.109513238	0.106773848	366,232
SRX152825.05.bed	0.026164036	0.029734808	366,414
SRX729712.05.bed	0.262372975	0.344993372	366,644
SRX2630370.05.bed	0.011289419	0.009265926	366,666
SRX371433.05.bed	0.130232484	0.128339031	367,135
SRX2424151.05.bed	0.056441889	0.049234079	367,205
SRX186654.05.bed	0.029727456	0.028566139	367,288
SRX1474468.05.bed	0.027075737	0.020341057	367,299
SRX2423934.05.bed	0.067249654	0.057589276	367,512
SRX088780.05.bed	0.024385119	0.022689614	367,536
SRX095407.05.bed	0.174610059	0.193746344	367,545
SRX3322809.05.bed	0.167340921	0.161718597	367,736
SRX3321995.05.bed	0.07034012	0.06792933	367,794
SRX155757.05.bed	0.124211547	0.103924126	367,980
SRX021071.05.bed	0.188330892	0.199218676	368,093
SRX080146.05.bed	0.139822473	0.126303569	368,220
ERX626783.05.bed	0.105408183	0.117709799	368,234
SRX1035082.05.bed	0.103949304	0.09836692	368,353
SRX1334495.05.bed	0.112092465	0.097819419	368,388
SRX186763.05.bed	0.108091212	0.104421911	368,438
SRX2512860.05.bed	0.090496889	0.080225222	368,525
SRX3322291.05.bed	0.031545864	0.026848901	368,665
SRX1065312.05.bed	0.077612793	0.059468077	368,681
SRX735300.05.bed	0.139267868	0.157513186	368,958
SRX702100.05.bed	0.121867527	0.113009143	369,125
SRX2207926.05.bed	0.018898972	0.012913897	369,234
SRX029436.05.bed	0.125133015	0.124509589	369,333
SRX2424396.05.bed	0.020326488	0.020966633	369,468
SRX1142239.05.bed	0.083071933	0.069392036	369,693
SRX1491536.05.bed	0.027299386	0.020690224	369,764
SRX2156971.05.bed	0.021870701	0.01745395	369,816
SRX1261896.05.bed	0.083873108	0.072847772	369,826
SRX3599282.05.bed	0.046249878	0.045352353	370,069
SRX3322052.05.bed	0.086530263	0.080285684	370,094
SRX2424606.05.bed	0.024084817	0.020456707	370,172
SRX2733650.05.bed	0.136601128	0.113421889	370,462
SRX095394.05.bed	0.087605446	0.077170275	370,771
SRX3545875.05.bed	0.06494571	0.053030283	370,807
SRX2423890.05.bed	0.013966478	0.013977872	371,015
SRX3323085.05.bed	0.101387127	0.099213043	371,113
SRX1054007.05.bed	0.058050768	0.04810485	371,158
SRX1116375.05.bed	0.014497777	0.010315576	371,162
SRX2423547.05.bed	0.03946109	0.040361813	371,242
SRX2424487.05.bed	0.093113135	0.08005062	371,593
SRX2039762.05.bed	0.022746439	0.016289308	371,839
SRX2423611.05.bed	0.027156043	0.014627113	372,083
SRX2733651.05.bed	0.136296192	0.11087318	372,306
SRX1142193.05.bed	0.077666512	0.066795537	372,727
SRX2424546.05.bed	0.086721475	0.086004781	372,738
SRX3322003.05.bed	0.085764224	0.075680972	372,739
SRX2004210.05.bed	0.033847038	0.026656519	372,845
SRX3321965.05.bed	0.01195774	0.015721931	373,332
SRX469059.05.bed	0.011638562	0.012299505	373,389
SRX892621.05.bed	0.063524648	0.0490705	373,534
SRX088827.05.bed	0.020267567	0.017117475	373,551
SRX356550.05.bed	0.096525257	0.085476571	373,617
SRX518253.05.bed	0.016442264	0.02459035	374,039
SRX210720.05.bed	0.022511552	0.022928763	374,257
SRX150745.05.bed	0.04540853	0.041461857	374,332
SRX176869.05.bed	0.141058575	0.1367842	374,389
SRX863776.05.bed	0.013451496	0.017231325	374,681
SRX2423442.05.bed	0.072160243	0.070185347	374,918
SRX003802.05.bed	0.086056015	0.078759844	374,969
SRX1116523.05.bed	0.127021923	0.124990341	375,317
SRX356795.05.bed	0.047993388	0.042677031	375,401
DRX015365.05.bed	0.023349739	0.020139788	375,426
SRX1123965.05.bed	0.215274362	0.200855651	375,562
SRX212686.05.bed	0.013406439	0.010136493	375,623
SRX3322545.05.bed	0.059615221	0.058983347	375,979
SRX1720372.05.bed	0.022934105	0.01516866	376,022
SRX968417.05.bed	0.119747334	0.114141824	376,030
SRX152824.05.bed	0.056786405	0.06743687	376,048
SRX2423859.05.bed	0.04466772	0.026612717	376,089
SRX2017937.05.bed	0.098253649	0.09670247	376,221
SRX2636251.05.bed	0.044161199	0.03753746	376,404
SRX2636442.05.bed	0.127690194	0.121736358	376,420
SRX2410108.05.bed	0.192289326	0.186874222	376,831
SRX625678.05.bed	0.099638385	0.103915575	376,854
SRX2423903.05.bed	0.061974798	0.050288572	377,029
SRX469460.05.bed	0.151587571	0.142878916	377,267
SRX3091914.05.bed	0.017488572	0.016355976	377,492
SRX3322211.05.bed	0.017488572	0.016355976	377,492
SRX2187575.05.bed	0.023939301	0.01099846	377,962
SRX204161.05.bed	0.014151704	0.015882001	378,038
SRX213494.05.bed	0.072941623	0.069541025	378,212
SRX625665.05.bed	0.030554293	0.016224335	378,336
SRX2661484.05.bed	0.209336697	0.220605568	378,405
SRX1525786.05.bed	0.049886831	0.0552351	378,541
SRX2423546.05.bed	0.038901434	0.037369603	378,650
SRX735318.05.bed	0.116153317	0.114001331	378,739
SRX2636573.05.bed	0.053216617	0.044681825	379,209
SRX702050.05.bed	0.207034573	0.223139063	379,231
SRX748426.05.bed	0.09912336	0.096943684	379,411
SRX2512701.05.bed	0.070430868	0.05944049	379,636
SRX1515058.05.bed	0.019507587	0.019917874	379,659
SRX335327.05.bed	0.013047806	0.012785294	380,222
SRX088713.05.bed	0.027373077	0.019920984	380,428
SRX080162.05.bed	0.110484874	0.084854211	380,482
SRX1514974.05.bed	0.095859571	0.078616158	380,542
SRX2733652.05.bed	0.137344092	0.111539553	380,578
SRX2424409.05.bed	0.084763675	0.068021666	380,603
SRX016038.05.bed	0.090926507	0.082264946	380,636
SRX359964.05.bed	0.115351905	0.104517444	380,702
SRX1514951.05.bed	0.026051399	0.023297806	380,744
SRX2004206.05.bed	0.065683413	0.056789115	380,786
SRX3518451.05.bed	0.013358146	0.011693261	380,839
SRX028590.05.bed	0.02665821	0.022941806	380,953
SRX3322963.05.bed	0.08979004	0.08993784	381,116
SRX117838.05.bed	0.02058212	0.008616121	381,117
SRX3322177.05.bed	0.163004395	0.172239364	381,144
SRX2424238.05.bed	0.069522493	0.073346731	381,169
SRX2423911.05.bed	0.140754819	0.136763257	381,612
SRX3323084.05.bed	0.020972274	0.018124391	381,668
SRX2733653.05.bed	0.135817056	0.110519177	381,893
SRX2781308.05.bed	0.062897335	0.073888298	381,982
SRX2424447.05.bed	0.012262351	0.012658269	382,023
SRX1123846.05.bed	0.048821135	0.045755949	382,076
SRX203057.05.bed	0.087039509	0.075882884	382,270
SRX1995007.05.bed	0.09787398	0.10907819	382,400
DRX015217.05.bed	0.009340338	0.009784076	382,867
SRX2529785.05.bed	0.027763466	0.025303985	382,914
SRX2370729.05.bed	0.026287125	0.024583294	383,004
SRX2768516.05.bed	0.011715967	0.014280624	383,054
SRX379238.05.bed	0.024392528	0.015449563	383,506
SRX083222.05.bed	0.201134178	0.191039427	383,519
SRX2683579.05.bed	0.095097563	0.097282407	383,538
SRX2423773.05.bed	0.030396065	0.015803841	383,720
ERX181464.05.bed	0.013154657	0.004992724	384,159
ERX371701.05.bed	0.026712068	0.017354785	384,188
SRX3518435.05.bed	0.045932146	0.041463319	384,400
SRX2630443.05.bed	0.130965283	0.12317391	384,428
SRX1595752.05.bed	0.020543086	0.005765295	384,499
SRX1032965.05.bed	0.07779811	0.066162095	384,650
SRX813532.05.bed	0.067559537	0.051918095	384,861
SRX392794.05.bed	0.101736816	0.10220089	384,867
SRX259073.05.bed	0.138237644	0.109805396	385,038
SRX3322406.05.bed	0.017755727	0.018500892	385,049
SRX2928224.05.bed	0.026584034	0.00615232	385,058
SRX392795.05.bed	0.103206931	0.102964572	385,317
SRX2630431.05.bed	0.19205416	0.163973996	385,398
SRX1261897.05.bed	0.075855984	0.055273752	385,513
SRX317593.05.bed	0.096967263	0.071736729	385,587
SRX1053925.05.bed	0.051917763	0.036455835	385,727
SRX3186358.05.bed	0.084735979	0.07128717	385,932
SRX3322935.05.bed	0.03470454	0.02627291	386,025
SRX502058.05.bed	0.239990673	0.22867955	386,073
SRX130267.05.bed	0.130999635	0.150245009	386,517
SRX016039.05.bed	0.024580482	0.008725085	386,873
SRX151222.05.bed	0.098798477	0.07873668	387,202
SRX3322319.05.bed	0.123219943	0.12803349	387,219
SRX335193.05.bed	0.147222511	0.153495657	387,252
SRX1521190.05.bed	0.08005307	0.081887983	387,334
SRX2424411.05.bed	0.152141309	0.144258305	387,612
SRX215595.05.bed	0.10945896	0.091205968	387,672
SRX2039671.05.bed	0.016561817	0.014025886	387,783
SRX022553.05.bed	0.05869979	0.043232719	387,785
SRX135237.05.bed	0.030184859	0.012580712	387,955
SRX3110709.05.bed	0.134789095	0.128642202	388,364
SRX2423661.05.bed	0.03407054	0.03184506	388,459
SRX895431.05.bed	0.038642248	0.051411877	388,490
SRX386123.05.bed	0.080031258	0.058709264	389,057
SRX1521177.05.bed	0.055321653	0.046532382	389,100
SRX2636098.05.bed	0.187139817	0.187657712	389,158
SRX3322034.05.bed	0.038862548	0.03082776	389,219
SRX263385.05.bed	0.123967927	0.147558884	389,453
ERX1236447.05.bed	0.088003553	0.085287404	389,486
SRX1745739.05.bed	0.201030825	0.224635721	389,948
SRX1998172.05.bed	0.023251762	0.02886445	389,952
SRX359879.05.bed	0.070907165	0.065771321	389,961
SRX147681.05.bed	0.134921315	0.110628614	389,985
SRX848891.05.bed	0.016223932	0.014232439	390,288
ERX651106.05.bed	0.046193062	0.045813691	390,320
SRX2636182.05.bed	0.04860035	0.039842762	390,554
SRX1078879.05.bed	0.059897756	0.050159668	390,812
SRX641995.05.bed	0.043538436	0.040461134	391,079
SRX3322531.05.bed	0.01552985	0.01530461	391,271
SRX151385.05.bed	0.024387884	0.02291121	391,315
SRX006758.05.bed	0.171791491	0.211316018	391,370
SRX150551.05.bed	0.136489178	0.126236941	391,389
SRX016036.05.bed	0.043985166	0.030416743	391,536
SRX2947652.05.bed	0.032446773	0.031150535	392,096
SRX330107.05.bed	0.182265248	0.211159103	392,312
SRX514846.05.bed	0.070053171	0.070065849	392,413
SRX702104.05.bed	0.127098655	0.142073115	392,752
SRX144665.05.bed	0.016418269	0.004701706	392,783
SRX3322133.05.bed	0.061069697	0.05712341	393,000
SRX3322283.05.bed	0.018212587	0.019900121	393,176
SRX018654.05.bed	0.214700298	0.248300946	393,307
ERX645729.05.bed	0.022717349	0.020474039	393,828
SRX1457803.05.bed	0.142073772	0.117676332	393,860
SRX2636047.05.bed	0.111215297	0.106838594	393,926
SRX3322121.05.bed	0.115294016	0.11707692	393,944
SRX3321867.05.bed	0.022664509	0.020444767	394,184
SRX204107.05.bed	0.024079304	0.02783885	394,341
SRX2922502.05.bed	0.083298032	0.064119998	394,522
SRX1123869.05.bed	0.25608391	0.228229558	394,698
SRX028638.05.bed	0.125265764	0.111833281	395,144
SRX366789.05.bed	0.068565643	0.056793282	395,214
SRX2423478.05.bed	0.039007606	0.036995405	395,218
SRX2781300.05.bed	0.069114291	0.068279524	395,437
ERX690605.05.bed	0.030500293	0.026682095	396,024
ERX371716.05.bed	0.026566386	0.017510869	396,311
SRX684289.05.bed	0.037768648	0.023533238	396,673
SRX1055538.05.bed	0.120128327	0.109780283	396,829
SRX150451.05.bed	0.136434469	0.118621787	397,094
SRX081156.05.bed	0.03521612	0.039634729	397,404
SRX189975.05.bed	0.024048377	0.019235412	397,665
SRX2424594.05.bed	0.089275509	0.077507366	397,788
SRX673752.05.bed	0.083282075	0.076492959	397,834
SRX2922516.05.bed	0.027379259	0.017011871	398,266
SRX3322690.05.bed	0.054199885	0.051220789	398,349
SRX734338.05.bed	0.110210088	0.107617972	398,400
ERX1973086.05.bed	0.028679279	0.033190949	398,452
SRX476924.05.bed	0.084716223	0.091629319	399,179
SRX3322456.05.bed	0.013132658	0.013162771	399,327
SRX3321957.05.bed	0.018494196	0.017771868	399,550
SRX1514967.05.bed	0.057698528	0.045955363	399,665
SRX3070472.05.bed	0.148035218	0.156340216	399,734
SRX055346.05.bed	0.054206813	0.056861619	399,738
SRX3322601.05.bed	0.040831654	0.035173348	400,033
SRX2510823.05.bed	0.056521369	0.045806254	400,060
SRX3323060.05.bed	0.07784601	0.069269038	400,103
SRX2510804.05.bed	0.074352507	0.062700553	400,766
SRX1491574.05.bed	0.028662044	0.021779479	401,123
SRX1410762.05.bed	0.068380804	0.065009471	401,230
SRX758615.05.bed	0.026461441	0.013616122	401,289
SRX3322662.05.bed	0.013596175	0.014775751	401,384
SRX3322950.05.bed	0.184428982	0.195051906	401,397
SRX2424186.05.bed	0.073807702	0.057146736	401,414
SRX150715.05.bed	0.137041946	0.137318025	401,566
SRX107368.05.bed	0.022674916	0.013544216	401,629
SRX1474505.05.bed	0.028754512	0.021793953	401,694
SRX3322414.05.bed	0.025970616	0.022961843	401,993
SRX253229.05.bed	0.057035978	0.064296038	401,996
SRX064483.05.bed	0.149865075	0.148579093	402,067
SRX1286404.05.bed	0.05384072	0.042062954	402,486
ERX329660.05.bed	0.02400679	0.019403081	402,668
SRX2512843.05.bed	0.108725558	0.093999935	402,854
SRX1515015.05.bed	0.060548493	0.061215562	402,900
SRX037947.05.bed	0.129586528	0.119247129	402,951
SRX1595751.05.bed	0.02299691	0.002047703	403,623
SRX1035071.05.bed	0.086782865	0.074692098	403,781
SRX180827.05.bed	0.196374756	0.185115369	403,836
SRX1923323.05.bed	0.01716612	0.00348173	403,894
SRX2423900.05.bed	0.16375701	0.165076473	403,934
SRX807622.05.bed	0.080489995	0.053586945	403,937
SRX029081.05.bed	0.136851907	0.15181818	404,003
SRX2630270.05.bed	0.121990794	0.114221973	404,202
SRX062359.05.bed	0.168610663	0.168616024	404,364
SRX748425.05.bed	0.106000603	0.101964501	404,403
SRX690232.05.bed	0.046471438	0.038229303	404,513
SRX1094520.05.bed	0.047837714	0.04267613	404,588
SRX2610698.05.bed	0.111850861	0.107691718	404,669
SRX2705438.05.bed	0.154314029	0.144223787	404,902
SRX698191.05.bed	0.129788807	0.129011451	405,028
SRX150658.05.bed	0.132710942	0.126308145	405,154
ERX1305845.05.bed	0.020786585	0.008370581	405,169
SRX3322761.05.bed	0.052926208	0.045396055	405,272
SRX490261.05.bed	0.179337726	0.171361239	405,557
SRX1053997.05.bed	0.06225068	0.052719613	405,793
SRX3091910.05.bed	0.022934691	0.016909263	405,887
SRX384488.05.bed	0.072254263	0.071598834	406,096
SRX017504.05.bed	0.063024283	0.061575627	406,289
SRX017703.05.bed	0.11168174	0.095835721	406,649
SRX128778.05.bed	0.16245255	0.155449695	406,720
SRX150705.05.bed	0.148277009	0.155006057	406,947
SRX2442517.05.bed	0.11415013	0.111922892	407,506
SRX2424618.05.bed	0.018469472	0.018570002	407,539
ERX1305842.05.bed	0.021445487	0.009047618	407,704
SRX3322033.05.bed	0.035941457	0.02963988	407,753
SRX3322666.05.bed	0.023764098	0.017467126	407,766
SRX1023936.05.bed	0.06321683	0.058170326	407,854
SRX028642.05.bed	0.115700048	0.098652769	408,022
SRX750666.05.bed	0.032016563	0.030367282	408,079
SRX029083.05.bed	0.135809547	0.143056038	408,506
SRX518687.05.bed	0.118647605	0.132615709	408,547
SRX1131599.05.bed	0.125727698	0.122680752	408,807
SRX1660882.05.bed	0.029615082	0.023889734	409,046
SRX2642353.05.bed	0.168331525	0.189342796	409,127
SRX2423816.05.bed	0.071723866	0.066646342	409,186
SRX040601.05.bed	0.042964044	0.04424701	409,700
SRX2198832.05.bed	0.01641647	0.019920095	409,737
SRX3229202.05.bed	0.076245494	0.06276144	409,750
SRX2031183.05.bed	0.054423658	0.054172788	409,786
SRX2423610.05.bed	0.030077063	0.018168433	409,873
SRX026636.05.bed	0.138248778	0.151224847	409,888
SRX2423774.05.bed	0.033867025	0.018561822	410,116
SRX144064.05.bed	0.093618115	0.080729389	410,467
SRX1823819.05.bed	0.081414732	0.07998412	410,569
SRX176870.05.bed	0.143669192	0.136093638	410,945
SRX3322702.05.bed	0.081619672	0.0718025	411,079
SRX206835.05.bed	0.119044137	0.121483493	411,239
SRX2424194.05.bed	0.082259619	0.078354102	411,526
SRX860901.05.bed	0.060641769	0.044183474	411,732
SRX003800.05.bed	0.108670682	0.103212457	411,772
SRX702111.05.bed	0.202236598	0.158821551	411,838
SRX2039783.05.bed	0.018014773	0.0131738	411,973
SRX3322546.05.bed	0.032012982	0.035796009	412,106
SRX157662.05.bed	0.091944891	0.083416781	412,435
SRX3322081.05.bed	0.137133376	0.138376645	412,510
SRX461541.05.bed	0.066380963	0.071463028	412,528
SRX190098.05.bed	0.028836878	0.024976548	412,537
SRX130127.05.bed	0.147700952	0.153542291	412,699
SRX100528.05.bed	0.143756925	0.141447177	412,700
SRX644408.05.bed	0.111444704	0.094878019	412,809
SRX1012722.05.bed	0.10852211	0.11384804	412,831
SRX1035582.05.bed	0.298529867	0.372476811	413,019
DRX015379.05.bed	0.012220701	0.010368541	413,197
SRX690998.05.bed	0.011052121	0.010756332	413,919
SRX119682.05.bed	0.03482184	0.038452806	414,027
SRX1491544.05.bed	0.050585478	0.047086112	415,064
SRX201781.05.bed	0.022859756	0.016029888	415,084
ERX161917.05.bed	0.026156872	0.010209674	415,121
SRX270966.05.bed	0.014884462	0.011412237	415,256
SRX2424413.05.bed	0.039045987	0.026505912	415,313
SRX1616410.05.bed	0.180058031	0.171463284	415,449
SRX821819.05.bed	0.178836887	0.213169664	415,656
SRX2039725.05.bed	0.018566654	0.014577354	415,679
SRX136957.05.bed	0.017254042	0.015671983	415,710
SRX2424115.05.bed	0.103498907	0.088678603	415,757
SRX2039661.05.bed	0.015867529	0.013341791	415,780
SRX1474476.05.bed	0.050329086	0.047152422	415,827
SRX114494.05.bed	0.158796507	0.151096517	415,999
SRX2630433.05.bed	0.096471918	0.087872295	416,303
SRX318771.05.bed	0.125751013	0.132214027	416,359
SRX3323007.05.bed	0.013982884	0.015822602	416,398
ERX321667.05.bed	0.05382287	0.045940492	416,479
[truncated: 17,605 more rows]
