# Supplementary material for: Identification and characterization of constrained non-exonic bases lacking predictive epigenomic and transcription factor binding annotations
Source: Nat Commun. 2020 Dec 2;11:6168. doi: 10.1038/s41467-020-19962-9 (PMC7710766; doi:10.1038/s41467-020-19962-9)
Supplement: Supplementary file 11 — Source Data [file 41467_2020_19962_MOESM11_ESM.zip › SourceData/SupFig20b.txt]

Dataset	Observed Average CNEP Score	Expected Average CNEP Score	Number of bases
ENCFF299YDM.bed	0.207745102	0.196503099	202,465
ENCFF319HLW.bed	0.107788503	0.107463684	203,492
ENCFF438QDX.bed	0.212741753	0.21597742	203,894
ENCFF034CQR.bed	0.095751735	0.087797502	204,032
ENCFF001VJG.bed	0.071797785	0.057081725	204,124
ENCFF947SUP.bed	0.136538534	0.168903116	204,379
ENCFF002CXG.bed	0.104422057	0.089532527	205,766
ENCFF883WDT.bed	0.253838806	0.251240175	207,632
ENCFF620BCJ.bed	0.056389078	0.070966375	207,704
ENCFF001VJS.bed	0.020578105	0.021372741	209,180
ENCFF001XGM.bed	0.061652875	0.051480271	209,590
ENCFF185GBT.bed	0.110472027	0.087252383	213,636
ENCFF001VMA.bed	0.105044975	0.105672562	213,854
ENCFF001VNW.bed	0.104108324	0.082148448	215,281
ENCFF351ZRA.bed	0.11363117	0.123870464	216,018
ENCFF969WFT.bed	0.113630697	0.123870464	216,018
ENCFF494YTN.bed	0.061695123	0.059491522	219,380
ENCFF498RJI.bed	0.029025461	0.021206545	219,826
ENCFF607ZXG.bed	0.014393104	0.0112407	220,827
ENCFF428OLL.bed	0.137817613	0.119037619	221,430
ENCFF674TSK.bed	0.108725466	0.09705715	221,452
ENCFF975SNX.bed	0.06409098	0.05402382	221,916
ENCFF938VNZ.bed	0.116616397	0.129017032	221,930
ENCFF973ISL.bed	0.052747876	0.057258414	223,513
ENCFF141LEI.bed	0.014261304	0.010220977	226,177
ENCFF879AJE.bed	0.088085823	0.079643872	226,885
ENCFF279ABE.bed	0.09901028	0.083283771	230,348
ENCFF176KDC.bed	0.070038983	0.097110487	231,077
ENCFF598JSJ.bed	0.058014828	0.085673088	231,114
ENCFF025HHM.bed	0.091781196	0.071600789	232,679
ENCFF719NRS.bed	0.029430923	0.037755522	233,297
ENCFF208TMB.bed	0.087198868	0.073759569	235,261
ENCFF001VOU.bed	0.081557198	0.068438422	235,595
ENCFF145KNX.bed	0.049610858	0.049987305	236,320
ENCFF425UQS.bed	0.027469867	0.021069689	236,667
ENCFF002CYM.bed	0.106014639	0.091859326	239,845
ENCFF256GYM.bed	0.112366979	0.100724852	240,256
ENCFF223LJN.bed	0.056731823	0.053431324	240,636
ENCFF270FXG.bed	0.130988699	0.128610581	242,274
ENCFF503SZB.bed	0.269776868	0.267554792	244,335
ENCFF257HFC.bed	0.105768744	0.114651058	246,402
ENCFF754CVA.bed	0.031784251	0.038198218	247,505
ENCFF914JZM.bed	0.271282179	0.315196735	247,846
ENCFF382QJG.bed	0.112180208	0.111477026	248,540
ENCFF139NXQ.bed	0.032544603	0.027202812	248,614
ENCFF227ATW.bed	0.03582526	0.036239705	248,781
ENCFF965CMV.bed	0.03176248	0.023404972	249,541
ENCFF597DIY.bed	0.123448763	0.120150674	252,200
ENCFF071RWT.bed	0.142412849	0.146114698	253,674
ENCFF002CPY.bed	0.081402942	0.075216578	253,950
ENCFF939JEH.bed	0.068254507	0.068748259	254,901
ENCFF184RGA.bed	0.014221666	0.011785747	254,969
ENCFF747VAX.bed	0.02957554	0.016670571	256,095
ENCFF564SSR.bed	0.127362313	0.111766991	256,187
ENCFF402YMV.bed	0.022406634	0.027248683	258,618
ENCFF671WKV.bed	0.060339208	0.074603328	259,030
ENCFF737LSF.bed	0.10764078	0.09747809	259,248
ENCFF156HJU.bed	0.148720308	0.124632201	261,012
ENCFF054RBS.bed	0.154694462	0.151024344	263,388
ENCFF803JOE.bed	0.15505373	0.151089388	264,231
ENCFF002CIW.bed	0.153923016	0.140191335	264,353
ENCFF499CTR.bed	0.129214431	0.114398344	266,739
ENCFF791WCX.bed	0.129353652	0.114478597	267,039
ENCFF975DHL.bed	0.12188446	0.100976286	267,647
ENCFF066ZQT.bed	0.058399265	0.07119444	267,707
ENCFF498DOQ.bed	0.136944288	0.129351592	268,149
ENCFF552ILF.bed	0.090520278	0.073852418	268,935
ENCFF644HHB.bed	0.138293095	0.124541911	270,417
ENCFF062YVH.bed	0.043779182	0.039152495	271,196
ENCFF292NNU.bed	0.031794243	0.027339058	273,080
ENCFF047QVQ.bed	0.130767057	0.120494647	273,286
ENCFF743GXH.bed	0.167453633	0.157960475	275,015
ENCFF672RYT.bed	0.026140307	0.022375686	275,310
ENCFF056OUU.bed	0.073170153	0.050888449	276,099
ENCFF284HXN.bed	0.042972173	0.036984225	276,138
ENCFF595BKT.bed	0.144401813	0.135205725	276,340
ENCFF547KFA.bed	0.141272023	0.120450371	277,660
ENCFF001TSO.bed	0.125644185	0.122871027	280,182
ENCFF002CFQ.bed	0.242245849	0.232687183	280,327
ENCFF451VDG.bed	0.236924325	0.257904038	280,964
ENCFF002CGP.bed	0.196607485	0.180945841	281,062
ENCFF849UJR.bed	0.103641838	0.112138621	282,425
ENCFF506ECO.bed	0.083756742	0.069022648	283,378
ENCFF001VPN.bed	0.016156239	0.01702654	283,572
ENCFF577UJR.bed	0.238950071	0.241511084	283,664
ENCFF401FXT.bed	0.085071005	0.068872078	284,346
ENCFF260IOV.bed	0.050581413	0.03741918	284,894
ENCFF002CVS.bed	0.07356415	0.064790784	285,901
ENCFF414CVQ.bed	0.05144993	0.05065641	286,711
ENCFF637SBD.bed	0.030739704	0.029242088	288,437
ENCFF509YXH.bed	0.008912219	0.009467902	289,082
ENCFF830XLX.bed	0.274377071	0.303377227	289,187
ENCFF429ZIY.bed	0.070841272	0.060509549	289,256
ENCFF770SPS.bed	0.046001778	0.043015848	289,620
ENCFF777SHY.bed	0.186694692	0.216542091	290,320
ENCFF001UCD.bed	0.150217312	0.147084929	290,679
ENCFF005BKP.bed	0.043190318	0.029974973	291,685
ENCFF418RZE.bed	0.169099493	0.152688152	291,799
ENCFF495ZEC.bed	0.134768132	0.126113123	292,196
ENCFF799FQQ.bed	0.065037175	0.054588774	294,850
ENCFF002CJH.bed	0.198365471	0.195853455	295,282
ENCFF985NVN.bed	0.018127461	0.014060765	295,432
ENCFF503JJU.bed	0.034346601	0.028331743	295,446
ENCFF456JEW.bed	0.15854538	0.152667318	296,740
ENCFF001VHU.bed	0.080052378	0.073667261	297,320
ENCFF001TYV.bed	0.137283758	0.123212391	297,884
ENCFF245OXU.bed	0.034715211	0.038012479	298,744
ENCFF002CHT.bed	0.197597942	0.187456829	299,681
ENCFF529AND.bed	0.108943997	0.087926994	300,414
ENCFF002COH.bed	0.016687571	0.014766918	300,452
ENCFF002CEP.bed	0.086441572	0.071615957	300,565
ENCFF843TJJ.bed	0.195527348	0.205016351	300,587
ENCFF292SZD.bed	0.103064066	0.098424174	304,031
ENCFF617CAZ.bed	0.069665338	0.058584651	304,794
ENCFF505ABC.bed	0.129387239	0.149113196	305,310
ENCFF360VBZ.bed	0.074007582	0.060573586	308,637
ENCFF758JLU.bed	0.068841548	0.056039846	308,642
ENCFF940ITK.bed	0.043516209	0.05121718	308,993
ENCFF358ADA.bed	0.182766645	0.189462347	312,190
ENCFF001VOR.bed	0.123618354	0.110098439	314,103
ENCFF847UBR.bed	0.047106293	0.040117881	314,386
ENCFF033KXY.bed	0.049395236	0.039431164	314,713
ENCFF001VOX.bed	0.105648288	0.096524552	315,355
ENCFF528GYU.bed	0.042365285	0.035762384	316,317
ENCFF769NCM.bed	0.129074991	0.148792847	316,944
ENCFF723GUK.bed	0.200427954	0.203525576	319,735
ENCFF714UAI.bed	0.062944896	0.059002977	320,755
ENCFF157FKT.bed	0.015652734	0.014343134	321,321
ENCFF667ODA.bed	0.024482614	0.019333391	322,693
ENCFF077UMS.bed	0.202724796	0.199810676	323,520
ENCFF997RPK.bed	0.049271957	0.047657667	323,673
ENCFF747IZZ.bed	0.123407537	0.105795585	323,988
ENCFF267STV.bed	0.082428263	0.061301411	324,079
ENCFF484OQM.bed	0.021686353	0.016978414	324,515
ENCFF001VLY.bed	0.099749745	0.081508891	327,406
ENCFF047QFE.bed	0.225923866	0.255020928	328,027
ENCFF001ULD.bed	0.137386622	0.121349883	329,236
ENCFF844WXL.bed	0.098700055	0.082934681	330,070
ENCFF589EVD.bed	0.093282828	0.08326416	330,088
ENCFF512RVD.bed	0.09837048	0.082724514	331,516
ENCFF528DDM.bed	0.060692715	0.056991343	334,292
ENCFF001VKG.bed	0.131893169	0.124697132	334,717
ENCFF414JLN.bed	0.22765421	0.216955885	334,810
ENCFF100UTE.bed	0.115360997	0.091874626	339,449
ENCFF392QMP.bed	0.065416664	0.0526917	340,101
ENCFF860MVU.bed	0.096797836	0.101933843	344,211
ENCFF775ODT.bed	0.204046404	0.197988594	344,386
ENCFF027RLD.bed	0.018198272	0.017340957	344,733
ENCFF941ZLF.bed	0.184964686	0.208332006	345,193
ENCFF027CYL.bed	0.05544801	0.074054171	345,200
ENCFF852XQI.bed	0.119374886	0.098298238	345,436
ENCFF615FIR.bed	0.06052163	0.055380122	345,810
ENCFF450GUU.bed	0.09953963	0.089209309	346,836
ENCFF680TFE.bed	0.182223677	0.174487029	347,778
ENCFF054PUP.bed	0.120866187	0.107824989	348,173
ENCFF529VTS.bed	0.052872941	0.064077074	350,570
ENCFF992MDD.bed	0.116431023	0.099753512	351,336
ENCFF964PGC.bed	0.119989673	0.107034005	351,393
ENCFF675ZHC.bed	0.112729821	0.112525769	352,166
ENCFF902HNO.bed	0.118757209	0.116278396	353,662
ENCFF721FTG.bed	0.087026096	0.075398271	354,156
ENCFF505NQY.bed	0.025352356	0.018347124	354,715
ENCFF719RTA.bed	0.058422672	0.041421625	355,382
ENCFF001UPR.bed	0.126279395	0.122203053	355,611
ENCFF840XVN.bed	0.176924739	0.16721082	356,517
ENCFF235AEB.bed	0.183765271	0.172539694	356,602
ENCFF481NWW.bed	0.024331386	0.025950137	357,580
ENCFF002CVN.bed	0.118265901	0.105041489	358,287
ENCFF001UAX.bed	0.254431205	0.249723521	358,978
ENCFF002CZT.bed	0.022096099	0.023630632	359,089
ENCFF001XHR.bed	0.079634801	0.079792969	359,850
ENCFF752OUI.bed	0.076052244	0.064067881	360,040
ENCFF181QUT.bed	0.008782602	0.010826575	361,056
ENCFF240PYU.bed	0.111406742	0.085003822	361,072
ENCFF300XAN.bed	0.083521101	0.064636477	362,659
ENCFF201OWM.bed	0.049210093	0.060909116	363,320
ENCFF706LIT.bed	0.034503624	0.024854641	363,926
ENCFF785FBD.bed	0.126004649	0.114788415	364,133
ENCFF701HMB.bed	0.169105121	0.155988154	364,837
ENCFF532HTM.bed	0.057935051	0.071179456	366,440
ENCFF604WLL.bed	0.073890659	0.066524843	366,769
ENCFF813VLK.bed	0.082602012	0.065656053	369,132
ENCFF549GMO.bed	0.067107888	0.056173873	370,764
ENCFF477FYN.bed	0.067539008	0.052762693	372,716
ENCFF526BBH.bed	0.03358853	0.021953405	372,744
ENCFF001VFV.bed	0.077228669	0.067403966	373,435
ENCFF074DBO.bed	0.081955271	0.068132243	373,630
ENCFF577BMW.bed	0.143555419	0.12359867	373,752
ENCFF117ZRT.bed	0.022971207	0.020449286	375,062
ENCFF803SFG.bed	0.146581841	0.154602643	375,393
ENCFF138JAZ.bed	0.022960806	0.020412278	375,742
ENCFF093WNM.bed	0.142788128	0.135164708	378,823
ENCFF925BZG.bed	0.178483539	0.187995615	379,957
ENCFF756MMC.bed	0.093602397	0.072167417	381,048
ENCFF254MPF.bed	0.135424046	0.124041362	382,183
ENCFF345YWP.bed	0.148685383	0.146055317	383,098
ENCFF755DGT.bed	0.058107031	0.077042824	384,945
ENCFF111RAM.bed	0.168873064	0.153079338	387,015
ENCFF602ZTI.bed	0.16875858	0.153089583	387,528
ENCFF142FWM.bed	0.042242189	0.037559118	387,995
ENCFF002CUD.bed	0.167642225	0.162294865	389,561
ENCFF745TNJ.bed	0.124544308	0.109119969	390,577
ENCFF808WQI.bed	0.03912072	0.030835178	390,755
ENCFF290HTJ.bed	0.147013823	0.139967404	391,150
ENCFF768TJI.bed	0.073132335	0.061698497	391,764
ENCFF767UDU.bed	0.131990213	0.120883545	391,842
ENCFF005JRY.bed	0.035430596	0.017729827	391,882
ENCFF002CUA.bed	0.102140243	0.096307426	393,682
ENCFF782GWS.bed	0.110791645	0.093576044	395,753
ENCFF808CFK.bed	0.142268881	0.140503681	396,938
ENCFF002CWV.bed	0.115077539	0.106036306	397,180
ENCFF997JHM.bed	0.071225155	0.057358539	399,862
ENCFF338LKA.bed	0.129988976	0.12521226	399,863
ENCFF287NXV.bed	0.120059318	0.117538068	400,466
ENCFF025DVE.bed	0.115242051	0.150874143	400,907
ENCFF913DIG.bed	0.115239228	0.150872272	400,907
ENCFF571LPJ.bed	0.123737745	0.118634206	402,169
ENCFF001VKH.bed	0.169416897	0.171275952	403,479
ENCFF030QEM.bed	0.070469953	0.055662806	403,519
ENCFF461FGJ.bed	0.189362985	0.185281167	404,689
ENCFF868WXR.bed	0.04198793	0.033675888	405,483
ENCFF146XEP.bed	0.241318123	0.286671076	406,717
ENCFF234MVI.bed	0.183203125	0.19012868	406,977
ENCFF730RUF.bed	0.117373678	0.1095652	407,383
ENCFF001VOY.bed	0.081950948	0.071674925	408,096
ENCFF883TAB.bed	0.020909513	0.01874131	408,536
ENCFF392TKK.bed	0.15235909	0.143900621	408,558
ENCFF697VUK.bed	0.164288595	0.155062395	409,727
ENCFF708LCH.bed	0.198047551	0.192069098	410,256
ENCFF615QOD.bed	0.159402233	0.141663405	411,403
ENCFF422HYS.bed	0.095130029	0.070587266	412,709
ENCFF925MHB.bed	0.153860597	0.147582964	414,123
ENCFF001TXK.bed	0.182268273	0.183615514	416,046
ENCFF428HSL.bed	0.062417182	0.060678532	420,231
ENCFF298UPI.bed	0.121747871	0.103207647	421,633
ENCFF809YFY.bed	0.12653178	0.111726852	421,669
ENCFF593YEB.bed	0.058437157	0.052620915	421,990
ENCFF253SCW.bed	0.245692198	0.245003233	422,223
ENCFF920HDC.bed	0.173935159	0.163353537	426,812
ENCFF981API.bed	0.037085824	0.03485385	427,815
ENCFF593QAK.bed	0.042262165	0.043745918	428,760
ENCFF180XYA.bed	0.081289561	0.071717054	433,673
ENCFF238SQE.bed	0.08760944	0.109471262	436,473
ENCFF134CPX.bed	0.214584428	0.201908278	437,279
ENCFF998HOR.bed	0.091019869	0.07843534	437,424
ENCFF002DAQ.bed	0.05426717	0.051031687	437,875
ENCFF446FHX.bed	0.05631994	0.068159149	439,123
ENCFF856LJI.bed	0.02413476	0.025059478	441,340
ENCFF901AHW.bed	0.063286444	0.059477921	441,542
ENCFF732YAK.bed	0.133515523	0.120691791	443,920
ENCFF772GVZ.bed	0.104027776	0.084689889	444,631
ENCFF002CPS.bed	0.070990636	0.060790076	445,122
ENCFF710QPE.bed	0.102473669	0.093613454	445,820
ENCFF306VRB.bed	0.226236601	0.213505589	445,945
ENCFF239NUO.bed	0.077837643	0.062863489	446,368
ENCFF082JDH.bed	0.130079391	0.118034596	447,282
ENCFF679LQK.bed	0.024847578	0.023212363	447,574
ENCFF002CTU.bed	0.126414166	0.115047362	447,620
ENCFF127WGD.bed	0.109455205	0.090695498	448,815
ENCFF484ULT.bed	0.049383249	0.041886553	449,285
ENCFF613OYP.bed	0.078651491	0.065638949	449,394
ENCFF369JAI.bed	0.197052962	0.200432953	450,395
ENCFF725PWV.bed	0.015586698	0.015462213	450,550
ENCFF567GFO.bed	0.088921884	0.080979995	450,778
ENCFF829GJF.bed	0.106656593	0.096657625	451,625
ENCFF002CIT.bed	0.25226047	0.253682934	452,221
ENCFF001UFH.bed	0.160231149	0.152194269	452,816
ENCFF002CYL.bed	0.059616284	0.066783129	454,224
ENCFF703NCN.bed	0.226858012	0.215783411	454,889
ENCFF988VKY.bed	0.143035077	0.138225061	455,565
ENCFF985YVA.bed	0.058904598	0.051918962	457,487
ENCFF449ITJ.bed	0.021625471	0.014248821	457,687
ENCFF884RAO.bed	0.061078743	0.055749264	459,024
ENCFF621HTW.bed	0.084601004	0.072387561	460,939
ENCFF545CPY.bed	0.105900133	0.098073985	462,146
ENCFF670JMA.bed	0.051813672	0.039369066	462,711
ENCFF848WYC.bed	0.091569795	0.082847131	466,884
ENCFF272OOP.bed	0.040053139	0.031470244	468,657
ENCFF001TWD.bed	0.143517304	0.128825059	469,666
ENCFF001VFR.bed	0.110491745	0.101593488	469,693
ENCFF169DMC.bed	0.224047479	0.225060234	469,832
ENCFF269SFG.bed	0.058228515	0.057581704	470,844
ENCFF205MMX.bed	0.162918068	0.137038558	471,132
ENCFF775NJO.bed	0.090460818	0.080863984	471,143
ENCFF001WWN.bed	0.073060725	0.073054842	471,170
ENCFF001VLG.bed	0.011976926	0.009500506	471,317
ENCFF862BRX.bed	0.104298385	0.099417217	472,989
ENCFF757CRW.bed	0.022039527	0.021625242	473,671
ENCFF001VOW.bed	0.093489163	0.086540303	475,163
ENCFF556DEP.bed	0.040687405	0.035143892	476,050
ENCFF070LPO.bed	0.09483527	0.070787344	476,653
ENCFF086VOQ.bed	0.04435802	0.037160427	477,107
ENCFF270WTR.bed	0.013697416	0.012439493	478,456
ENCFF086LMU.bed	0.161172791	0.145501109	478,718
ENCFF001VNX.bed	0.113359839	0.102339831	479,415
ENCFF501BBY.bed	0.097899189	0.088638034	480,423
ENCFF395YRF.bed	0.044686658	0.03937239	481,270
ENCFF944MHD.bed	0.132974539	0.118847214	481,286
ENCFF679ZDY.bed	0.113856888	0.101843916	481,882
ENCFF216VDN.bed	0.140823919	0.133178621	484,663
ENCFF557KGA.bed	0.16343002	0.161515018	485,136
ENCFF116UIL.bed	0.073835945	0.056224656	486,806
ENCFF473GYY.bed	0.163843595	0.147593536	487,645
ENCFF001VOO.bed	0.060282509	0.058483479	489,634
ENCFF002CSO.bed	0.218543101	0.210354296	493,288
ENCFF497FYC.bed	0.090796533	0.079509612	493,324
ENCFF673NFM.bed	0.173259112	0.163615077	493,486
ENCFF002CYC.bed	0.130367202	0.119350274	495,732
ENCFF667AEK.bed	0.03372911	0.034773801	495,869
ENCFF330CLZ.bed	0.207179502	0.209285526	498,017
ENCFF216WND.bed	0.192579899	0.181332385	498,197
ENCFF888RHD.bed	0.090728431	0.072711526	499,099
ENCFF444QJT.bed	0.172416953	0.181227261	500,798
ENCFF073XKN.bed	0.025332015	0.022909035	500,905
ENCFF001VEM.bed	0.1588266	0.152758504	501,540
ENCFF002CLF.bed	0.215659309	0.207271193	501,974
ENCFF001VKZ.bed	0.135006387	0.121644964	503,087
ENCFF317FBN.bed	0.142273444	0.130213028	504,769
ENCFF256LPL.bed	0.05847175	0.050628356	505,685
ENCFF001VOV.bed	0.094899282	0.087619493	507,875
ENCFF001UIE.bed	0.11805925	0.10620979	508,270
ENCFF798URE.bed	0.113888239	0.103461545	508,718
ENCFF847HDW.bed	0.118962491	0.109517061	509,795
ENCFF967IKR.bed	0.071061991	0.070017427	510,705
ENCFF616JSV.bed	0.07963852	0.077836359	511,827
ENCFF946CZF.bed	0.099215263	0.110942582	511,945
ENCFF105XQA.bed	0.054806867	0.046638263	514,020
ENCFF097NFL.bed	0.143237627	0.135757558	514,185
ENCFF803COK.bed	0.135407785	0.1128733	516,608
ENCFF625CCL.bed	0.057263401	0.045586169	516,626
ENCFF691XAL.bed	0.01418938	0.012085949	516,633
ENCFF002CUO.bed	0.115451991	0.118136533	519,435
ENCFF002CUM.bed	0.140601554	0.131114758	519,440
ENCFF033FOE.bed	0.046723907	0.037472105	519,800
ENCFF282STV.bed	0.05782301	0.048633673	519,861
ENCFF440AEV.bed	0.087490474	0.075728619	521,946
ENCFF002CQU.bed	0.229469524	0.216688207	523,816
ENCFF711WEI.bed	0.037487248	0.032951572	524,019
ENCFF001ULP.bed	0.096972212	0.082661602	524,391
ENCFF619ZLP.bed	0.123736627	0.113749386	524,838
ENCFF002CXW.bed	0.055959058	0.052529744	525,231
ENCFF658OOS.bed	0.131570916	0.122962021	525,766
ENCFF507HLD.bed	0.167669804	0.166739574	525,778
ENCFF001ULK.bed	0.111726575	0.105798265	526,235
ENCFF031SZJ.bed	0.10677502	0.093336926	527,069
ENCFF460JBF.bed	0.058087397	0.056007838	527,694
ENCFF001UEV.bed	0.145120842	0.12772015	527,912
ENCFF852EYA.bed	0.033585869	0.029296026	528,826
ENCFF976CLA.bed	0.09025706	0.080202973	528,986
ENCFF002CYB.bed	0.135897409	0.121863967	529,092
ENCFF437BUE.bed	0.192344368	0.182962237	529,198
ENCFF972NIR.bed	0.140338733	0.131197062	529,747
ENCFF095WDB.bed	0.096469257	0.077852816	531,063
ENCFF605QGJ.bed	0.038593209	0.028967042	533,313
ENCFF392PEN.bed	0.07199169	0.073074142	536,592
ENCFF002CKC.bed	0.180254564	0.172023988	536,851
ENCFF001UFF.bed	0.109821591	0.093592223	537,152
ENCFF432JZQ.bed	0.087152914	0.085329088	537,850
ENCFF494TFV.bed	0.024589746	0.020259947	538,032
ENCFF461WTB.bed	0.064020376	0.06269884	540,006
ENCFF841IFL.bed	0.214813304	0.20479115	540,580
ENCFF001TWZ.bed	0.076483185	0.07074229	541,271
ENCFF879NZR.bed	0.095783527	0.094626145	542,469
ENCFF446PZF.bed	0.178115707	0.167893442	543,702
ENCFF678JII.bed	0.185227331	0.170822413	543,705
ENCFF638TWN.bed	0.1447666	0.125686376	544,709
ENCFF150ABP.bed	0.243199333	0.273264672	544,753
ENCFF002CID.bed	0.119074125	0.106717499	545,255
ENCFF569XCA.bed	0.030718896	0.020473367	546,869
ENCFF135NXA.bed	0.177323466	0.17940651	547,423
ENCFF252DIG.bed	0.180866633	0.17461771	548,471
ENCFF946MYA.bed	0.166911234	0.154922357	552,530
ENCFF303TVZ.bed	0.215855197	0.211354445	552,625
ENCFF001UCB.bed	0.144937997	0.150812005	552,829
ENCFF820EVZ.bed	0.053564875	0.055302906	553,687
ENCFF226MLA.bed	0.044134816	0.03819457	553,724
ENCFF002COM.bed	0.227271122	0.218109065	554,805
ENCFF091PDT.bed	0.074142431	0.061371373	555,210
ENCFF704KAE.bed	0.22155795	0.234522136	555,713
ENCFF878YVM.bed	0.135822004	0.124799756	558,068
ENCFF559OMC.bed	0.0364717	0.024275102	558,113
ENCFF167EWU.bed	0.126605711	0.124591512	558,156
ENCFF405GHU.bed	0.113968128	0.145384111	558,419
ENCFF905EBM.bed	0.110649747	0.11757618	558,742
ENCFF001UBG.bed	0.138162562	0.131824535	560,954
ENCFF002CXH.bed	0.125596773	0.118350552	563,261
ENCFF703GFV.bed	0.010310485	0.009129043	563,805
ENCFF074JIX.bed	0.036574288	0.038732637	564,866
ENCFF054OUB.bed	0.113223469	0.143769413	568,871
ENCFF092AEQ.bed	0.204531226	0.193497514	569,413
ENCFF948QME.bed	0.022467065	0.011180379	569,927
ENCFF273GGC.bed	0.039043603	0.052178565	570,536
ENCFF716FAV.bed	0.203425504	0.195030414	571,275
ENCFF603AWL.bed	0.035109345	0.026500953	571,970
ENCFF427CNQ.bed	0.179388173	0.180551581	573,062
ENCFF001VDZ.bed	0.210949276	0.207332488	573,182
ENCFF259NPX.bed	0.179308605	0.180834705	573,568
ENCFF300CSG.bed	0.059497205	0.054300704	574,127
ENCFF254EAY.bed	0.050219572	0.044715408	575,333
ENCFF775PPJ.bed	0.124447616	0.114196846	576,452
ENCFF648COV.bed	0.125929278	0.117148337	577,712
ENCFF001VNJ.bed	0.106681196	0.10260516	577,834
ENCFF312RFN.bed	0.158672165	0.132482258	578,151
ENCFF920RYJ.bed	0.03161964	0.018469498	579,496
ENCFF002CLC.bed	0.173581615	0.165245969	581,639
ENCFF084DFH.bed	0.114521839	0.102235382	582,406
ENCFF995KRK.bed	0.110438923	0.098668559	583,428
ENCFF464MAI.bed	0.108896963	0.096811511	584,995
ENCFF002CPB.bed	0.205491993	0.198234233	585,638
ENCFF637LOO.bed	0.027513515	0.030781911	585,693
ENCFF273MGI.bed	0.132859052	0.119995603	586,734
ENCFF319JHV.bed	0.143826617	0.127836555	587,156
ENCFF347LKC.bed	0.226928798	0.211455759	588,298
ENCFF990CFV.bed	0.142343495	0.12531105	589,938
ENCFF002CQQ.bed	0.130187074	0.119381984	590,066
ENCFF671BJT.bed	0.06360637	0.0545949	592,940
ENCFF002CYG.bed	0.131516548	0.121318114	596,094
ENCFF268WOF.bed	0.013570445	0.013503137	597,102
ENCFF693SXL.bed	0.042323506	0.047519226	597,495
ENCFF631QLF.bed	0.222969843	0.214279953	601,322
ENCFF645CEC.bed	0.103829589	0.088188658	603,547
ENCFF868SRT.bed	0.059698329	0.056068805	603,562
ENCFF002CRE.bed	0.177732211	0.165343966	603,752
ENCFF981AWT.bed	0.044469808	0.042590676	603,800
ENCFF398TWC.bed	0.045840449	0.043193181	605,055
ENCFF573ALP.bed	0.084553855	0.078370274	606,783
ENCFF932ANQ.bed	0.125505275	0.122263459	609,620
ENCFF845CXJ.bed	0.076463188	0.065196946	610,853
ENCFF504OUS.bed	0.089938258	0.106270359	611,217
ENCFF841YFF.bed	0.136168383	0.125488297	612,332
ENCFF290FDW.bed	0.074447867	0.068726527	613,213
ENCFF333PHT.bed	0.081724711	0.064588792	613,752
ENCFF652JEE.bed	0.099449727	0.092745946	615,318
ENCFF671BFH.bed	0.0711031	0.0632073	615,633
ENCFF193FZK.bed	0.029804292	0.020538541	618,374
ENCFF511YXY.bed	0.224802978	0.216606883	619,454
ENCFF134TUC.bed	0.122056381	0.100495778	620,439
ENCFF072WAS.bed	0.168523128	0.163660643	621,003
ENCFF102VYH.bed	0.028658345	0.030842264	621,955
ENCFF772HOY.bed	0.067471099	0.057270231	623,474
ENCFF556OXY.bed	0.131405692	0.123133856	624,215
ENCFF002CIF.bed	0.146263349	0.135909019	625,251
ENCFF432DIT.bed	0.029042121	0.020932479	625,762
ENCFF402ELS.bed	0.218879098	0.206596998	625,815
ENCFF001UHV.bed	0.041362733	0.037393764	627,023
ENCFF294RNI.bed	0.201413441	0.226230967	628,307
ENCFF662JYS.bed	0.137218113	0.112757238	631,128
ENCFF860JMJ.bed	0.014603918	0.015376366	633,147
ENCFF904ZZF.bed	0.090565836	0.085253011	633,570
ENCFF649EXL.bed	0.074496346	0.069289626	636,228
ENCFF119SZQ.bed	0.057456567	0.053068446	636,951
ENCFF085OUJ.bed	0.076067952	0.06512311	638,698
ENCFF001UAW.bed	0.216600205	0.218969015	640,368
ENCFF761MGJ.bed	0.156068917	0.143697803	640,483
ENCFF266KSD.bed	0.026411105	0.023699693	642,656
ENCFF700HZX.bed	0.226950704	0.241736686	645,534
ENCFF294NNX.bed	0.126361916	0.114357941	645,587
ENCFF394CWJ.bed	0.12444024	0.116073252	646,372
ENCFF333CPM.bed	0.163443395	0.162392521	646,640
ENCFF001UCN.bed	0.181522699	0.178320786	650,614
ENCFF002CTM.bed	0.12316513	0.110186151	653,181
ENCFF758RLH.bed	0.055204126	0.050735359	653,218
ENCFF675YZS.bed	0.099589965	0.086715437	653,612
ENCFF454YSP.bed	0.043631095	0.03602707	654,147
ENCFF711DTZ.bed	0.035505134	0.036552173	655,262
ENCFF033ZMB.bed	0.058161501	0.050109381	656,419
ENCFF198GZP.bed	0.144865084	0.129183249	656,577
ENCFF002COP.bed	0.139860136	0.134156271	657,705
ENCFF903AYX.bed	0.141859062	0.153891924	657,965
ENCFF061UXU.bed	0.123901829	0.117927079	658,250
ENCFF176NOI.bed	0.062441246	0.048376993	660,872
ENCFF970EKQ.bed	0.107794648	0.095693847	661,205
ENCFF915CYM.bed	0.081107596	0.072651092	662,478
ENCFF499ZPP.bed	0.068120072	0.065114017	662,534
ENCFF424MNR.bed	0.150642874	0.132960333	663,807
ENCFF934JAK.bed	0.027811852	0.028587398	667,803
ENCFF038MCY.bed	0.161453774	0.152893069	667,872
ENCFF173WPK.bed	0.053128585	0.049533483	668,250
ENCFF668ECR.bed	0.059254594	0.053406287	668,367
ENCFF595PYC.bed	0.086954688	0.080170534	669,133
ENCFF056MQX.bed	0.093327439	0.080285578	673,337
ENCFF593FGJ.bed	0.136610831	0.130537985	675,223
ENCFF950HDR.bed	0.058694327	0.045987326	676,681
ENCFF454WAL.bed	0.13395729	0.132165982	676,774
ENCFF971ARX.bed	0.148900447	0.132798093	679,445
ENCFF002CLJ.bed	0.168927686	0.162833903	680,362
ENCFF002CRM.bed	0.113034371	0.104777563	681,990
ENCFF966MVC.bed	0.139226493	0.126166119	683,571
ENCFF002CEM.bed	0.095811002	0.088167067	684,564
ENCFF002CEE.bed	0.15587051	0.150398734	686,171
ENCFF055BMV.bed	0.148645657	0.146423904	686,377
ENCFF002CYD.bed	0.125441043	0.114306479	686,958
ENCFF002CMO.bed	0.197191877	0.191760144	688,489
ENCFF881THB.bed	0.093298963	0.095479848	690,198
ENCFF057VRL.bed	0.071780286	0.056821128	690,311
ENCFF028BDC.bed	0.176955371	0.171401352	692,531
ENCFF001TZA.bed	0.083064407	0.079015342	692,606
ENCFF251NNX.bed	0.025753229	0.020999718	693,926
ENCFF803LEC.bed	0.034817042	0.030000201	695,712
ENCFF698MLW.bed	0.102251085	0.09069568	696,585
ENCFF942VHF.bed	0.069899266	0.064570254	699,552
ENCFF279TUX.bed	0.012418059	0.013409039	699,640
ENCFF991AML.bed	0.063568153	0.055543491	699,947
ENCFF015XMO.bed	0.155699854	0.146047471	700,969
ENCFF001UIF.bed	0.12569235	0.113065142	701,925
ENCFF911KCB.bed	0.165411641	0.162487089	701,925
ENCFF797DFO.bed	0.036802215	0.024126406	702,529
ENCFF002DCF.bed	0.113553923	0.102563501	703,452
ENCFF953NPJ.bed	0.19360888	0.209192529	704,050
ENCFF166UNI.bed	0.059118811	0.05754058	707,114
ENCFF618EFD.bed	0.140353536	0.124745865	709,268
ENCFF481XAZ.bed	0.072468642	0.076146222	710,508
ENCFF266ORV.bed	0.13848523	0.134422728	712,307
ENCFF756HSC.bed	0.134128878	0.148133501	712,457
ENCFF111DCR.bed	0.128261276	0.119814819	713,572
ENCFF517GZV.bed	0.103523545	0.087194617	713,817
ENCFF768EYB.bed	0.132703582	0.126368162	714,919
ENCFF203EDM.bed	0.126741238	0.118397133	715,106
ENCFF276MQI.bed	0.217739867	0.205713607	716,010
ENCFF720QDA.bed	0.111434351	0.100569013	717,383
ENCFF706XII.bed	0.052182476	0.042116814	718,561
ENCFF660VPM.bed	0.141834552	0.138985997	719,416
ENCFF964OWK.bed	0.133625806	0.12775497	721,968
ENCFF341FTO.bed	0.02597767	0.02353091	722,199
ENCFF002CKB.bed	0.160703571	0.147820219	722,435
ENCFF426RRZ.bed	0.106405785	0.098875461	723,630
ENCFF107UHX.bed	0.110193673	0.091157396	724,091
ENCFF414CUZ.bed	0.078623981	0.068292347	725,645
ENCFF623ALA.bed	0.023786601	0.017702124	726,523
ENCFF344OJI.bed	0.072753825	0.060380655	726,905
ENCFF001UHQ.bed	0.165447492	0.158186835	728,621
ENCFF821VBM.bed	0.053443036	0.047557562	729,169
ENCFF967DYZ.bed	0.129566651	0.130613083	729,657
ENCFF987GXS.bed	0.126683147	0.117117944	730,076
ENCFF804JPD.bed	0.122378385	0.110594905	730,436
ENCFF200EQP.bed	0.093250264	0.083707509	732,945
ENCFF708WDH.bed	0.132313251	0.123783952	736,196
ENCFF318KNL.bed	0.132560614	0.124018065	737,320
ENCFF337FXU.bed	0.006446222	0.008733089	739,973
ENCFF278ONE.bed	0.035071273	0.020396143	741,096
ENCFF001TTS.bed	0.089284287	0.076487249	741,957
ENCFF471WOA.bed	0.178604129	0.178306769	742,734
ENCFF447QXT.bed	0.171477881	0.158185865	742,756
ENCFF978PTL.bed	0.238690834	0.255036207	742,821
ENCFF383MEJ.bed	0.088411685	0.085345277	743,518
ENCFF001VJT.bed	0.041026748	0.034888832	743,877
ENCFF318SDF.bed	0.146457654	0.13015782	745,470
ENCFF750JOB.bed	0.202255228	0.18693188	746,431
ENCFF640LEB.bed	0.167709817	0.176113922	747,404
ENCFF199WGD.bed	0.132474581	0.125597371	747,442
ENCFF001VME.bed	0.104708878	0.101186296	749,012
ENCFF824QDV.bed	0.109731603	0.100683428	749,165
ENCFF002CPO.bed	0.123343957	0.108742253	749,658
ENCFF948LKX.bed	0.140238456	0.123767476	750,391
ENCFF114AMU.bed	0.040881599	0.03865187	751,322
ENCFF033EBX.bed	0.143570746	0.12577748	751,466
ENCFF002CJJ.bed	0.145860883	0.128471109	751,813
ENCFF383YDP.bed	0.037590012	0.040850467	755,585
ENCFF992SLT.bed	0.054870475	0.054684062	756,779
ENCFF002CYE.bed	0.127379012	0.115118627	758,852
ENCFF836HHL.bed	0.093409247	0.087249683	759,338
ENCFF607EOG.bed	0.125359331	0.120487714	760,507
ENCFF722XRW.bed	0.092155004	0.081029961	763,301
ENCFF029ZBI.bed	0.111484129	0.098506753	763,303
ENCFF002COV.bed	0.160395264	0.152869505	763,738
ENCFF002CDO.bed	0.153975912	0.147187081	764,775
ENCFF015YHT.bed	0.112099689	0.104684727	767,003
ENCFF444SHN.bed	0.062484573	0.052281691	769,232
ENCFF688CIA.bed	0.093314548	0.083214623	771,484
ENCFF742LLN.bed	0.180780089	0.170969944	772,880
ENCFF880CYV.bed	0.180729375	0.170927292	773,165
ENCFF001TZV.bed	0.131811906	0.125280809	777,665
ENCFF581CEN.bed	0.144063207	0.136110052	778,653
ENCFF714VJU.bed	0.098092162	0.087554495	778,972
ENCFF212CTR.bed	0.170083118	0.158239523	779,317
ENCFF002CXV.bed	0.14660612	0.138759397	780,185
ENCFF641HNH.bed	0.054503178	0.049928266	781,361
ENCFF265HWY.bed	0.023325474	0.023366316	781,531
ENCFF100ERQ.bed	0.105182267	0.088066799	782,795
ENCFF633VCV.bed	0.171923362	0.172258738	782,924
ENCFF001UDL.bed	0.118083032	0.115423123	783,058
ENCFF970WJK.bed	0.064938035	0.060969597	783,944
ENCFF001VNC.bed	0.11944469	0.112573592	784,056
ENCFF772QPO.bed	0.084084422	0.075164225	786,724
ENCFF784FIE.bed	0.113758342	0.105339385	787,291
ENCFF308ZGG.bed	0.1355794	0.119267663	788,749
ENCFF002CDQ.bed	0.17307762	0.158197451	789,349
ENCFF070BNL.bed	0.106047687	0.09700313	790,508
ENCFF002CMY.bed	0.101104317	0.092839901	791,260
ENCFF002CSW.bed	0.144812162	0.136346376	791,343
ENCFF001VJY.bed	0.112328097	0.110523714	792,857
ENCFF465WVW.bed	0.161026207	0.154298277	794,202
ENCFF048OIZ.bed	0.172808306	0.173259512	796,874
ENCFF616YRQ.bed	0.137018187	0.129652529	797,362
ENCFF432HHV.bed	0.007060776	0.007611151	801,160
ENCFF002CXZ.bed	0.137473763	0.123840861	801,888
ENCFF126PJF.bed	0.117931646	0.098323924	804,021
ENCFF203REX.bed	0.164231817	0.160501941	805,632
ENCFF002COC.bed	0.167856725	0.156502034	806,440
ENCFF694UJI.bed	0.148020956	0.133528372	807,789
ENCFF380TJK.bed	0.15859063	0.150413399	809,509
ENCFF002CYP.bed	0.106110264	0.099517576	810,490
ENCFF001TUQ.bed	0.171928763	0.162934871	810,557
ENCFF001UBK.bed	0.210797261	0.198952913	812,206
ENCFF270TPE.bed	0.032832953	0.037653491	812,262
ENCFF223YXP.bed	0.102786792	0.08756177	814,308
ENCFF001UDK.bed	0.130802126	0.126921174	814,411
ENCFF002CJL.bed	0.181354019	0.172242342	815,103
ENCFF558QMJ.bed	0.04481226	0.037781576	815,232
ENCFF011DOP.bed	0.12646206	0.111503307	816,061
ENCFF132QLW.bed	0.083668172	0.077055232	817,949
ENCFF608GYJ.bed	0.122152049	0.10951455	818,704
ENCFF522JRK.bed	0.114527067	0.105564546	819,977
ENCFF880SXP.bed	0.018381442	0.013558292	820,863
ENCFF839EPV.bed	0.091072891	0.098912043	822,367
ENCFF599JWP.bed	0.098242969	0.102154563	822,719
ENCFF751DRF.bed	0.096580152	0.082444013	826,849
ENCFF002CPV.bed	0.108690187	0.10014224	833,452
ENCFF075PDC.bed	0.025803055	0.019791643	834,001
ENCFF030HWZ.bed	0.136790491	0.122675507	834,967
ENCFF561IZB.bed	0.072777236	0.060237098	835,266
ENCFF897NIN.bed	0.085202109	0.086429182	838,623
ENCFF715NLX.bed	0.130934621	0.129799387	838,831
ENCFF463ZRM.bed	0.150781017	0.14356226	839,425
ENCFF814CZI.bed	0.124601374	0.112063402	841,305
ENCFF518OUJ.bed	0.083075342	0.072320768	845,065
ENCFF640ORY.bed	0.075346818	0.078238006	846,331
ENCFF455BVU.bed	0.125397718	0.116142269	847,861
ENCFF271YAA.bed	0.052893289	0.043189428	848,732
ENCFF648NYF.bed	0.133094854	0.126747585	849,172
ENCFF550NJW.bed	0.121741672	0.106611117	849,637
ENCFF566DXN.bed	0.013192929	0.008111579	852,146
ENCFF506GGI.bed	0.113064184	0.107425786	853,068
ENCFF129GZP.bed	0.127413426	0.130000023	854,421
ENCFF699VTO.bed	0.144762412	0.127016563	854,424
ENCFF002CJF.bed	0.170326946	0.175930084	855,003
ENCFF379WER.bed	0.134100546	0.117935374	855,937
ENCFF521HBG.bed	0.065267269	0.064285873	857,074
ENCFF885TLC.bed	0.133906302	0.117770116	857,327
ENCFF270TGO.bed	0.189087715	0.186738553	857,742
ENCFF816GRJ.bed	0.024742117	0.020701266	857,834
ENCFF478NLQ.bed	0.147077056	0.136040541	858,880
ENCFF001UCJ.bed	0.107302531	0.095365807	859,826
ENCFF089MLX.bed	0.140866897	0.129228984	860,254
ENCFF168KBY.bed	0.140890071	0.129249326	860,254
ENCFF890HDX.bed	0.105192328	0.092321388	861,282
ENCFF399GAE.bed	0.071912698	0.05904356	863,515
ENCFF352CCQ.bed	0.10466466	0.098699607	864,854
ENCFF002CRZ.bed	0.124876728	0.115268658	865,374
ENCFF413PJP.bed	0.101491688	0.082333692	866,978
ENCFF282SXB.bed	0.049057333	0.044613152	868,068
ENCFF001VJO.bed	0.10225196	0.088788203	871,194
ENCFF001VIK.bed	0.086205026	0.07609402	872,493
ENCFF003PSH.bed	0.159605913	0.149664548	877,474
ENCFF269PMJ.bed	0.006610517	0.008455745	877,776
ENCFF299VKC.bed	0.164709769	0.155889376	882,411
ENCFF806GXB.bed	0.027563518	0.020165782	882,423
ENCFF767YXX.bed	0.340378596	0.369591985	883,619
ENCFF001VML.bed	0.144261186	0.132581306	884,099
ENCFF267BXB.bed	0.07649132	0.07298041	884,412
ENCFF260ODB.bed	0.011918157	0.014865781	884,750
ENCFF173YZN.bed	0.164769555	0.155608183	885,572
ENCFF499QUE.bed	0.20148052	0.195482511	885,835
ENCFF494ZUY.bed	0.088974927	0.076846593	886,064
ENCFF269EMM.bed	0.156633913	0.149318713	888,539
ENCFF001VLE.bed	0.106967467	0.089994347	889,742
ENCFF163EZT.bed	0.159382758	0.141267053	890,673
ENCFF001UKK.bed	0.17331105	0.164081016	891,942
ENCFF001UMB.bed	0.138608919	0.125491025	892,012
ENCFF002CTL.bed	0.043244403	0.040132399	893,966
ENCFF679ITJ.bed	0.037111838	0.027430217	894,488
ENCFF002CMP.bed	0.142353132	0.134197748	897,312
ENCFF002CMM.bed	0.146672172	0.126201567	897,578
ENCFF957YKG.bed	0.082604253	0.077090811	899,316
ENCFF985CTN.bed	0.091429322	0.076105135	899,913
ENCFF002CGY.bed	0.157872729	0.144917235	900,740
ENCFF908BDF.bed	0.122599649	0.111898171	901,315
ENCFF885NNA.bed	0.248240065	0.281313314	902,252
ENCFF001UCF.bed	0.154905306	0.150675914	904,627
ENCFF409DHX.bed	0.040558846	0.035093527	904,654
ENCFF519NQW.bed	0.122745028	0.111716813	906,616
ENCFF380EHF.bed	0.15091844	0.139798167	907,680
ENCFF056FNQ.bed	0.115191996	0.113412396	907,802
ENCFF001UAU.bed	0.129726412	0.116024879	907,829
ENCFF071ZMT.bed	0.083813928	0.083899724	908,972
ENCFF703CWY.bed	0.097735859	0.090356685	909,205
ENCFF401UWO.bed	0.041250078	0.036499147	912,309
ENCFF985TSH.bed	0.133702026	0.125086206	913,510
ENCFF368ROI.bed	0.113954755	0.100001257	914,681
ENCFF562XVQ.bed	0.107825192	0.095487241	915,604
ENCFF150VTD.bed	0.101899054	0.095654924	916,014
ENCFF001VIG.bed	0.110545467	0.100242267	916,345
ENCFF246HIU.bed	0.058360133	0.047141941	916,986
ENCFF857YVK.bed	0.15179201	0.141779334	917,006
ENCFF002DDX.bed	0.091210848	0.082268225	917,043
ENCFF001UGW.bed	0.092747602	0.091646323	917,560
ENCFF174RCV.bed	0.125251534	0.115567017	917,777
ENCFF259VDF.bed	0.128833332	0.11492303	918,282
ENCFF064BPY.bed	0.058426499	0.050206737	918,557
ENCFF750XJM.bed	0.177932952	0.167820619	919,449
ENCFF001VKP.bed	0.116329906	0.105451295	919,543
ENCFF599YDB.bed	0.139320848	0.122540626	919,797
ENCFF087SHL.bed	0.033186722	0.022537815	921,052
ENCFF173JBV.bed	0.177928547	0.167403304	921,078
ENCFF510PVQ.bed	0.073386782	0.065771206	921,946
ENCFF414FDG.bed	0.068831305	0.065574197	922,741
ENCFF716LRI.bed	0.141456545	0.133584681	924,350
ENCFF728YCY.bed	0.139136551	0.122734688	926,197
ENCFF171KMT.bed	0.017820672	0.018998654	926,513
ENCFF396VHM.bed	0.180434609	0.187567514	926,665
ENCFF824SRC.bed	0.075832873	0.06887702	926,677
ENCFF002CUV.bed	0.169558494	0.156216509	930,289
ENCFF356UKE.bed	0.061088407	0.069979863	931,100
ENCFF578GCS.bed	0.061142675	0.068001785	932,027
ENCFF906TPA.bed	0.098410174	0.094434696	935,771
ENCFF338OXC.bed	0.21852059	0.214787829	935,827
ENCFF193MKL.bed	0.077388892	0.069602356	936,617
ENCFF030PNS.bed	0.170576885	0.159289291	937,585
ENCFF890YEO.bed	0.132905048	0.121865255	938,274
ENCFF002CUY.bed	0.124187912	0.109404702	940,067
ENCFF841AZX.bed	0.12381648	0.111772089	940,568
ENCFF001ULF.bed	0.173931405	0.163621616	940,652
ENCFF495CSO.bed	0.065369124	0.054712153	941,194
ENCFF462CPT.bed	0.056914659	0.051263317	943,350
ENCFF866QXR.bed	0.130186606	0.113018184	944,452
ENCFF833JTZ.bed	0.059148381	0.052915733	947,875
ENCFF002CLD.bed	0.169914204	0.168109808	948,798
ENCFF002DAT.bed	0.152561057	0.139101185	948,883
ENCFF002CNU.bed	0.155587022	0.149813493	949,025
ENCFF001UOV.bed	0.189808556	0.181808945	949,725
ENCFF844FVN.bed	0.115823195	0.10666185	956,476
ENCFF001TWS.bed	0.096649213	0.083967534	958,293
ENCFF943LDC.bed	0.04189362	0.041827676	958,534
ENCFF002CZX.bed	0.122962019	0.116951085	962,785
ENCFF826SGQ.bed	0.167461904	0.164756477	966,396
ENCFF001UHO.bed	0.146274717	0.14188502	973,422
ENCFF198BVJ.bed	0.033886166	0.0429099	973,604
ENCFF937MYV.bed	0.108511107	0.104613427	975,728
ENCFF002DAZ.bed	0.187965055	0.173315273	976,345
ENCFF708OJJ.bed	0.139338593	0.123345722	976,408
ENCFF002CMU.bed	0.136371842	0.124807887	977,290
ENCFF775HRU.bed	0.032020078	0.031026005	978,397
ENCFF310AGG.bed	0.12330729	0.113027491	979,828
ENCFF002CTF.bed	0.076779128	0.076410733	981,086
ENCFF002CQS.bed	0.129127745	0.124041478	981,329
ENCFF452SVO.bed	0.070060229	0.056095206	982,272
ENCFF338OGQ.bed	0.071880871	0.061337725	984,814
ENCFF257SAE.bed	0.095240633	0.091652334	984,904
ENCFF190JXB.bed	0.009902411	0.011559271	986,416
ENCFF436VLT.bed	0.126512325	0.141307908	995,376
ENCFF610KUB.bed	0.060120002	0.044889537	995,399
ENCFF001WWM.bed	0.074049486	0.071141706	996,360
ENCFF036YVI.bed	0.029540445	0.022118669	998,523
ENCFF982SSS.bed	0.10103742	0.092417213	999,105
ENCFF002CWR.bed	0.124438838	0.111749339	1,003,299
ENCFF808UCP.bed	0.084504514	0.097023511	1,003,968
ENCFF833KXP.bed	0.082710048	0.075066488	1,006,954
ENCFF596FFJ.bed	0.126061194	0.123815736	1,007,588
ENCFF002CWU.bed	0.106157978	0.09890926	1,010,507
ENCFF001VFK.bed	0.070560886	0.058086565	1,011,542
ENCFF002CRC.bed	0.149397244	0.142463501	1,015,153
ENCFF001TXV.bed	0.087770192	0.086420525	1,016,188
ENCFF001TZB.bed	0.087497027	0.083536999	1,016,370
ENCFF475MKH.bed	0.1494926	0.145415602	1,018,149
ENCFF002CGI.bed	0.21406883	0.206255693	1,018,744
ENCFF697LDV.bed	0.062996261	0.058729486	1,020,020
ENCFF762DRA.bed	0.120555094	0.117223459	1,020,489
ENCFF001VDT.bed	0.017397916	0.015987565	1,021,669
ENCFF693ERI.bed	0.092940016	0.080991155	1,022,908
ENCFF231VAA.bed	0.105241662	0.095899724	1,023,736
ENCFF514HNS.bed	0.135802374	0.130315635	1,025,583
ENCFF001XDP.bed	0.074787291	0.071502743	1,026,090
ENCFF654HDK.bed	0.087613141	0.073039656	1,026,261
ENCFF138CXP.bed	0.196119924	0.191852396	1,028,155
ENCFF321EQE.bed	0.026462373	0.027556688	1,028,489
ENCFF555SDJ.bed	0.148890897	0.134144374	1,029,130
ENCFF001UFE.bed	0.134026354	0.119836612	1,029,266
ENCFF002DDU.bed	0.041389837	0.038646593	1,035,971
ENCFF934MUQ.bed	0.118925728	0.102422068	1,039,339
ENCFF888WGK.bed	0.04632408	0.040833291	1,042,397
ENCFF327OLE.bed	0.035985975	0.02277844	1,044,694
ENCFF911RQN.bed	0.097597883	0.0984716	1,046,454
ENCFF153JLK.bed	0.098173565	0.095163094	1,046,971
ENCFF001UBU.bed	0.199083198	0.185364719	1,048,135
ENCFF096MYK.bed	0.138810429	0.124484698	1,050,840
ENCFF973DWU.bed	0.107561666	0.099413104	1,051,124
ENCFF002CXK.bed	0.139497329	0.13043471	1,053,276
ENCFF671IJY.bed	0.146502177	0.133410583	1,055,887
ENCFF082PCH.bed	0.105790885	0.101491307	1,058,736
ENCFF198MNH.bed	0.106916547	0.096451729	1,058,755
ENCFF189LPZ.bed	0.107291299	0.095958526	1,059,997
ENCFF083OZJ.bed	0.091128322	0.080122505	1,060,448
ENCFF906IMT.bed	0.097814504	0.10078553	1,060,812
ENCFF855UKN.bed	0.106936963	0.096606542	1,061,631
ENCFF002CYF.bed	0.144551198	0.133378019	1,064,482
ENCFF001VMN.bed	0.13815007	0.132040672	1,066,766
ENCFF002CHU.bed	0.155067429	0.133917426	1,067,040
ENCFF520EUT.bed	0.056471048	0.052609846	1,069,220
ENCFF307TQZ.bed	0.189481	0.190938255	1,069,965
ENCFF137NMV.bed	0.111609267	0.096920815	1,071,777
ENCFF508IBP.bed	0.150435402	0.140275701	1,072,103
ENCFF752JAM.bed	0.040975931	0.031148174	1,074,140
ENCFF002COR.bed	0.148244025	0.133969448	1,075,094
ENCFF001UIJ.bed	0.111533285	0.105719098	1,076,953
ENCFF896PRX.bed	0.12842157	0.118247647	1,078,550
ENCFF278ODX.bed	0.086207152	0.07451039	1,079,175
ENCFF126CZP.bed	0.166122417	0.161986918	1,081,041
ENCFF053UVX.bed	0.046636715	0.042304628	1,081,962
ENCFF002CTD.bed	0.043088639	0.040653105	1,082,445
ENCFF001ULQ.bed	0.087892793	0.079962796	1,085,361
ENCFF178LCE.bed	0.114335904	0.108206668	1,086,391
ENCFF768SFH.bed	0.109972853	0.100445731	1,088,100
ENCFF881XQF.bed	0.0660825	0.06068236	1,088,224
ENCFF002CXX.bed	0.015151126	0.013862605	1,090,127
ENCFF914RFS.bed	0.109587384	0.094578874	1,092,107
ENCFF593EHO.bed	0.067694654	0.073569172	1,095,170
ENCFF801SLM.bed	0.121269138	0.105845957	1,096,929
ENCFF001UOA.bed	0.085052064	0.083236705	1,096,992
ENCFF209JJD.bed	0.094187694	0.085011592	1,097,318
ENCFF010JWV.bed	0.209227066	0.221347837	1,097,692
ENCFF002CWO.bed	0.11419181	0.100858655	1,097,764
ENCFF024YBM.bed	0.016024306	0.017485847	1,100,633
ENCFF002CJN.bed	0.130571757	0.126059187	1,100,844
ENCFF002DAW.bed	0.152100081	0.135611928	1,101,037
ENCFF479TZM.bed	0.091096229	0.079512251	1,103,723
ENCFF001URD.bed	0.156017375	0.149877251	1,104,694
ENCFF002CDX.bed	0.101395739	0.098628173	1,105,351
ENCFF691RYI.bed	0.161016543	0.167130502	1,105,995
ENCFF714VIT.bed	0.148625875	0.14108435	1,108,360
ENCFF726QRM.bed	0.031658568	0.03278083	1,109,345
ENCFF586MBE.bed	0.077620344	0.070556926	1,109,806
ENCFF403IWW.bed	0.108355671	0.094180392	1,111,776
ENCFF478DQU.bed	0.094227884	0.079243136	1,113,516
ENCFF002CMS.bed	0.110443524	0.099138996	1,117,010
ENCFF205KVS.bed	0.214136225	0.239210196	1,117,189
ENCFF422BXE.bed	0.124920206	0.116539925	1,117,233
ENCFF744DTQ.bed	0.131401692	0.127560007	1,117,282
ENCFF001ULH.bed	0.179440858	0.171132193	1,124,261
ENCFF001TSN.bed	0.109819081	0.106348395	1,125,560
ENCFF209OUI.bed	0.139860006	0.126528804	1,126,698
ENCFF078ATU.bed	0.212620065	0.209179916	1,126,982
ENCFF341IOA.bed	0.080321453	0.074707599	1,127,218
ENCFF018ZCT.bed	0.165463936	0.158041354	1,127,447
ENCFF001XEN.bed	0.030033664	0.028911141	1,132,470
ENCFF195ODE.bed	0.121664233	0.107811212	1,133,486
ENCFF795QZU.bed	0.06270225	0.057304908	1,133,594
ENCFF963GZX.bed	0.086094995	0.07786802	1,137,797
ENCFF001VIH.bed	0.099288569	0.087237954	1,138,587
ENCFF940BIM.bed	0.183373237	0.174443307	1,138,913
ENCFF001VHL.bed	0.101024692	0.089682805	1,141,788
ENCFF001VQP.bed	0.026943551	0.02584124	1,142,747
ENCFF002CIS.bed	0.14548865	0.135179677	1,144,388
ENCFF289BUU.bed	0.097254946	0.085973056	1,149,363
ENCFF078VMK.bed	0.034553833	0.025410167	1,150,750
ENCFF567ENM.bed	0.136038272	0.129446938	1,151,101
ENCFF001TUP.bed	0.209255234	0.206061115	1,151,133
ENCFF850MAC.bed	0.145019015	0.134174359	1,154,345
ENCFF867MDW.bed	0.106693737	0.096894062	1,154,965
ENCFF129ABL.bed	0.173735349	0.160857473	1,155,582
ENCFF001TUV.bed	0.232201682	0.228653195	1,155,899
ENCFF001UKZ.bed	0.109270564	0.094875189	1,156,306
ENCFF112CKJ.bed	0.118812419	0.115045712	1,160,530
ENCFF103IOJ.bed	0.156717896	0.148514783	1,161,211
ENCFF353OUV.bed	0.085364081	0.080533216	1,161,856
ENCFF758SJG.bed	0.112548423	0.100138116	1,163,151
ENCFF865IDL.bed	0.113579476	0.104855166	1,163,369
ENCFF831OQU.bed	0.151091227	0.139612008	1,163,709
ENCFF713HRG.bed	0.091432788	0.08776203	1,163,943
ENCFF002CMD.bed	0.197640177	0.18700449	1,163,952
ENCFF302XID.bed	0.174985246	0.167705874	1,164,670
ENCFF499QZD.bed	0.126184013	0.12637719	1,164,781
ENCFF727SRR.bed	0.1317739	0.129474126	1,165,507
ENCFF315VQM.bed	0.105574744	0.098855475	1,167,209
ENCFF763AAE.bed	0.105853074	0.094544326	1,167,775
ENCFF001TWE.bed	0.109673472	0.097213804	1,168,044
ENCFF001TUW.bed	0.247224924	0.242954125	1,168,698
ENCFF577SUG.bed	0.044150523	0.038745947	1,169,632
ENCFF001WWR.bed	0.03119094	0.029663897	1,169,730
ENCFF215YWS.bed	0.156712836	0.147803236	1,169,971
ENCFF621OAS.bed	0.109948901	0.09730914	1,171,131
ENCFF766IDA.bed	0.086883527	0.099052604	1,171,158
ENCFF006PAK.bed	0.103989165	0.09066278	1,171,655
ENCFF002CJW.bed	0.183832351	0.16662885	1,174,534
ENCFF697YZY.bed	0.159349436	0.142540326	1,175,983
ENCFF251WLL.bed	0.110243505	0.111645333	1,176,686
ENCFF002CVO.bed	0.101612965	0.095442945	1,178,272
ENCFF288UUU.bed	0.171839805	0.161903641	1,179,135
ENCFF001VFT.bed	0.022229682	0.021336424	1,180,411
ENCFF002CSH.bed	0.13302974	0.124598495	1,180,869
ENCFF606WUV.bed	0.157268494	0.137752138	1,180,900
ENCFF291MOZ.bed	0.125766586	0.115103442	1,184,389
ENCFF431XRU.bed	0.058116196	0.051874409	1,184,640
ENCFF211XFR.bed	0.072303444	0.063239981	1,186,010
ENCFF287ORE.bed	0.108437093	0.098119518	1,187,488
ENCFF015PTS.bed	0.052138123	0.052581627	1,188,785
ENCFF497PCE.bed	0.054267487	0.066113266	1,189,073
ENCFF390LFB.bed	0.146506139	0.134894441	1,190,618
ENCFF001ULU.bed	0.132887353	0.121089412	1,194,993
ENCFF927SKI.bed	0.101517081	0.085006154	1,196,781
ENCFF252PVK.bed	0.087918298	0.080985898	1,198,187
ENCFF129AXO.bed	0.027388068	0.024581542	1,199,223
ENCFF901JRM.bed	0.084980613	0.080343491	1,203,352
ENCFF223KKR.bed	0.121363436	0.108883994	1,204,098
ENCFF333UCS.bed	0.176308788	0.188210133	1,206,905
ENCFF002CTA.bed	0.181964003	0.172302648	1,207,953
ENCFF001VFP.bed	0.04647078	0.039442911	1,210,452
ENCFF012VES.bed	0.15880752	0.155742298	1,210,726
ENCFF957HGU.bed	0.180071038	0.170283981	1,213,285
ENCFF209ALR.bed	0.174427969	0.172960221	1,219,250
ENCFF476URH.bed	0.051915658	0.042734568	1,219,838
ENCFF519LUE.bed	0.120853298	0.105432893	1,222,728
ENCFF188XKK.bed	0.050084302	0.064683665	1,225,348
ENCFF623DYE.bed	0.120450197	0.107809611	1,225,714
ENCFF001VEI.bed	0.083842052	0.081743203	1,227,625
ENCFF818LBB.bed	0.130014053	0.11707309	1,228,726
ENCFF002CWP.bed	0.123912058	0.118187962	1,231,056
ENCFF214III.bed	0.125824029	0.110630805	1,234,629
ENCFF588OLK.bed	0.086456911	0.073938291	1,236,450
ENCFF002CEG.bed	0.149616503	0.13956081	1,237,208
ENCFF659WGE.bed	0.125728583	0.121238457	1,237,823
ENCFF002CXI.bed	0.152443155	0.147317647	1,239,602
ENCFF403EOA.bed	0.050315178	0.040717073	1,241,672
ENCFF936XYD.bed	0.095686368	0.091533075	1,242,783
ENCFF001VNT.bed	0.115369815	0.103415891	1,245,517
ENCFF652WML.bed	0.0428255	0.039790929	1,248,042
ENCFF521WMG.bed	0.067270037	0.070204337	1,249,061
ENCFF809VBW.bed	0.155779645	0.14710774	1,250,026
ENCFF001UOL.bed	0.094502036	0.093400286	1,250,577
ENCFF100JMN.bed	0.1439869	0.130058433	1,251,005
ENCFF990DMH.bed	0.1010986	0.085358615	1,251,719
ENCFF002CGL.bed	0.251897861	0.248315794	1,253,855
ENCFF001UCR.bed	0.110354108	0.103025884	1,254,840
ENCFF298KVV.bed	0.041564026	0.031691661	1,255,559
ENCFF812ELL.bed	0.069384446	0.055898585	1,256,047
ENCFF034PQD.bed	0.069865851	0.060645572	1,257,025
ENCFF001UBE.bed	0.156373535	0.144776148	1,258,688
ENCFF931XAL.bed	0.150079958	0.138461627	1,259,831
ENCFF749COB.bed	0.041205245	0.048673627	1,261,787
ENCFF986AMZ.bed	0.201155502	0.197590427	1,263,004
ENCFF192KYW.bed	0.131929132	0.132591557	1,263,476
ENCFF001VPD.bed	0.061682469	0.054009239	1,268,570
ENCFF002CQX.bed	0.128506552	0.111454351	1,268,710
ENCFF001UCM.bed	0.156708973	0.149687611	1,271,012
ENCFF633OQQ.bed	0.153928203	0.143299664	1,271,205
ENCFF385HAD.bed	0.122450894	0.121064988	1,271,470
ENCFF605KFA.bed	0.095941362	0.090720225	1,271,949
ENCFF725LDD.bed	0.134972518	0.131354314	1,272,777
ENCFF382FIJ.bed	0.146612362	0.138889237	1,275,034
ENCFF976ZVG.bed	0.160457824	0.147361466	1,275,045
ENCFF871VNP.bed	0.159841955	0.16025337	1,275,722
ENCFF142CPK.bed	0.11087841	0.09924874	1,278,918
ENCFF512YNV.bed	0.131639918	0.127342112	1,281,589
ENCFF001VNK.bed	0.076465463	0.071331735	1,282,725
ENCFF131TQV.bed	0.067490233	0.056918936	1,284,634
ENCFF609XKW.bed	0.102297972	0.086860358	1,285,172
ENCFF120RXH.bed	0.056538655	0.048231236	1,285,728
ENCFF820ZHR.bed	0.064157516	0.065422619	1,286,004
ENCFF001UCI.bed	0.109698494	0.097536905	1,286,349
ENCFF002CYS.bed	0.08636004	0.0799899	1,288,172
ENCFF077VXQ.bed	0.12952626	0.120302471	1,290,306
ENCFF682SIY.bed	0.097007013	0.090729666	1,291,372
ENCFF001VHI.bed	0.020951465	0.019839383	1,293,387
ENCFF485WCF.bed	0.174382593	0.177894413	1,297,396
ENCFF001UMO.bed	0.126995924	0.121046462	1,301,050
ENCFF981YOM.bed	0.127777614	0.116887643	1,301,872
ENCFF189QCJ.bed	0.116228841	0.104668438	1,302,138
ENCFF186BSD.bed	0.126453623	0.119057315	1,302,715
ENCFF846TVV.bed	0.102404995	0.093743051	1,304,158
ENCFF001VIY.bed	0.123547756	0.115009802	1,305,830
ENCFF002CJA.bed	0.218792278	0.220011789	1,306,330
ENCFF746JPU.bed	0.166572817	0.157364552	1,307,785
ENCFF686LJE.bed	0.078966376	0.068947067	1,308,279
ENCFF001TXT.bed	0.155993105	0.142268574	1,310,321
ENCFF571OOG.bed	0.084959491	0.071991387	1,313,421
ENCFF002CRU.bed	0.141860347	0.130001683	1,313,458
ENCFF001UEP.bed	0.164973514	0.159736798	1,316,367
ENCFF373QRK.bed	0.136918358	0.131214872	1,316,781
ENCFF001VIP.bed	0.132622218	0.127159373	1,318,149
ENCFF001TZS.bed	0.112166629	0.093099833	1,318,171
ENCFF001UHX.bed	0.1429854	0.136911698	1,322,429
ENCFF019PEL.bed	0.120701557	0.108133992	1,324,239
ENCFF001UAI.bed	0.121935924	0.113807849	1,324,522
ENCFF145PVL.bed	0.060806902	0.052495065	1,325,677
ENCFF944GJH.bed	0.118347335	0.118333901	1,327,238
ENCFF001UAV.bed	0.112056613	0.099577691	1,328,292
ENCFF162IQJ.bed	0.079644063	0.068341824	1,329,497
ENCFF394IKH.bed	0.072352736	0.060374283	1,333,109
ENCFF321RTR.bed	0.116755505	0.103199735	1,334,095
ENCFF305HBV.bed	0.144607821	0.136139231	1,335,045
ENCFF839UTQ.bed	0.046978785	0.041793134	1,337,959
ENCFF048JKT.bed	0.095334157	0.089831659	1,338,178
ENCFF922QEI.bed	0.05513511	0.045780215	1,338,291
ENCFF001UHN.bed	0.012951585	0.011721881	1,339,802
ENCFF296GFU.bed	0.077340985	0.08251531	1,340,936
ENCFF574ZEF.bed	0.138933988	0.125275416	1,341,608
ENCFF205YOD.bed	0.127353424	0.11269968	1,344,274
ENCFF148PBJ.bed	0.226876144	0.231101908	1,345,149
ENCFF501NHW.bed	0.121043372	0.118525927	1,347,606
ENCFF527ALV.bed	0.081392055	0.068321891	1,347,672
ENCFF041MRZ.bed	0.128034281	0.118272744	1,347,745
ENCFF018SRT.bed	0.071961703	0.062170007	1,348,134
ENCFF893WBV.bed	0.167856392	0.157739652	1,349,518
ENCFF433PFN.bed	0.143968549	0.130139291	1,350,697
ENCFF996IVU.bed	0.096098471	0.078613358	1,354,474
ENCFF605RAD.bed	0.115066495	0.113656641	1,355,099
ENCFF001TWO.bed	0.150052477	0.136982812	1,356,349
ENCFF604KXO.bed	0.073875515	0.070265701	1,356,373
ENCFF001UGX.bed	0.095187488	0.094146266	1,358,543
ENCFF865APC.bed	0.060853968	0.050926079	1,361,007
ENCFF791BSP.bed	0.07075687	0.053853308	1,364,438
ENCFF001WWQ.bed	0.030066825	0.028556752	1,365,150
ENCFF279LHO.bed	0.146039246	0.135971129	1,373,685
ENCFF308PJP.bed	0.06464432	0.062908932	1,376,450
ENCFF573GQX.bed	0.164684402	0.154501333	1,377,192
ENCFF002CQV.bed	0.139822447	0.129178468	1,378,705
ENCFF917PXT.bed	0.252258636	0.288010185	1,380,676
ENCFF882EOS.bed	0.065010889	0.059881298	1,380,765
ENCFF038QAU.bed	0.113958954	0.102893821	1,381,616
ENCFF320ZVD.bed	0.055633405	0.044680732	1,382,145
ENCFF304WER.bed	0.061799767	0.066482806	1,382,662
ENCFF876JRX.bed	0.091924761	0.080620261	1,383,610
ENCFF583CIY.bed	0.068233764	0.060555981	1,384,310
ENCFF002CHI.bed	0.178228071	0.165670128	1,384,960
ENCFF934XEQ.bed	0.229916834	0.223982522	1,386,222
ENCFF423EMU.bed	0.103309897	0.095883469	1,387,236
ENCFF341HWZ.bed	0.156666627	0.144663766	1,388,779
ENCFF516AJC.bed	0.063519329	0.068332647	1,389,892
ENCFF067QUU.bed	0.151421312	0.140366028	1,394,456
ENCFF614IMK.bed	0.223634244	0.238238744	1,394,579
ENCFF932UEC.bed	0.087755583	0.073306647	1,395,958
ENCFF786WZD.bed	0.148217745	0.138087654	1,396,421
ENCFF001UCA.bed	0.143793897	0.142846608	1,396,743
ENCFF002CYU.bed	0.061057196	0.057596415	1,397,600
ENCFF791RWG.bed	0.097817902	0.091959439	1,401,743
ENCFF056XOY.bed	0.118653448	0.108810788	1,404,199
ENCFF002CPD.bed	0.150645842	0.139267797	1,405,867
ENCFF002CYQ.bed	0.118421306	0.106676753	1,408,791
ENCFF001UBM.bed	0.195969016	0.184475146	1,409,221
ENCFF002DBH.bed	0.081864605	0.074469712	1,409,469
ENCFF575POH.bed	0.021204265	0.026925379	1,413,592
ENCFF894CCA.bed	0.12961139	0.118721906	1,415,139
ENCFF229MLS.bed	0.129274167	0.113557557	1,415,727
ENCFF550UEU.bed	0.198763005	0.221793163	1,416,146
ENCFF583YFS.bed	0.103437067	0.085143769	1,416,372
ENCFF961OPH.bed	0.154155919	0.14319393	1,418,447
ENCFF001XCN.bed	0.035820929	0.03397149	1,418,800
ENCFF001UQQ.bed	0.148858672	0.138428197	1,421,412
ENCFF002CWS.bed	0.115102886	0.10368017	1,424,513
ENCFF361WYB.bed	0.129425976	0.113345259	1,424,903
ENCFF617GBZ.bed	0.138446764	0.124100875	1,425,413
ENCFF505GDH.bed	0.139193524	0.128887396	1,428,559
ENCFF002CPL.bed	0.166100771	0.154547674	1,431,369
ENCFF922TDM.bed	0.098854127	0.09113794	1,432,263
ENCFF231RXA.bed	0.043122691	0.040051735	1,432,310
ENCFF002CIY.bed	0.195283677	0.184615105	1,433,068
ENCFF510BWI.bed	0.122380568	0.118600767	1,435,172
ENCFF801YBY.bed	0.072793359	0.065097149	1,437,682
ENCFF001UBQ.bed	0.215447487	0.216557021	1,438,269
ENCFF804ABO.bed	0.131039989	0.119065515	1,442,901
ENCFF445ANP.bed	0.059556843	0.051066946	1,444,731
ENCFF421KIV.bed	0.081488033	0.074198861	1,446,690
ENCFF002CKT.bed	0.102045934	0.09896006	1,447,488
ENCFF185YRG.bed	0.104152946	0.092486213	1,447,905
ENCFF557DSM.bed	0.118910627	0.108030626	1,448,374
ENCFF555MEJ.bed	0.03290115	0.024563003	1,448,866
ENCFF455YHJ.bed	0.099553099	0.091036787	1,449,642
ENCFF294ZUH.bed	0.146995952	0.129542625	1,451,391
ENCFF460OWI.bed	0.065384851	0.06193452	1,452,086
ENCFF125RMF.bed	0.14697311	0.129474329	1,452,145
ENCFF573DRR.bed	0.129578502	0.119289386	1,453,237
ENCFF001UEC.bed	0.090066843	0.091363841	1,458,542
ENCFF821FWZ.bed	0.049542962	0.039779893	1,459,657
ENCFF001UHR.bed	0.160519992	0.15674414	1,462,010
ENCFF346SGM.bed	0.013223757	0.011861102	1,462,343
ENCFF002CIE.bed	0.10426711	0.093430182	1,462,552
ENCFF276TUD.bed	0.186452444	0.191122444	1,463,342
ENCFF001UCQ.bed	0.110770071	0.106543602	1,465,034
ENCFF825VQR.bed	0.163310788	0.160231371	1,470,238
ENCFF001TSF.bed	0.137057832	0.138545804	1,471,858
ENCFF002CRG.bed	0.077040722	0.072283783	1,472,443
ENCFF940TNN.bed	0.140104345	0.130043448	1,474,413
ENCFF093OUB.bed	0.118951334	0.108415017	1,475,921
ENCFF238TOS.bed	0.10636487	0.1007413	1,477,068
ENCFF561OIO.bed	0.047682604	0.040814957	1,478,741
ENCFF001TXU.bed	0.08720189	0.086091436	1,479,006
ENCFF928KZS.bed	0.167922963	0.167330947	1,479,671
ENCFF616VGK.bed	0.027097274	0.01215162	1,479,741
ENCFF330BYY.bed	0.148514045	0.134766721	1,480,525
ENCFF481CJE.bed	0.148522486	0.134748129	1,480,720
ENCFF887XGB.bed	0.216761393	0.224231801	1,481,225
ENCFF002CZS.bed	0.131479445	0.123195368	1,482,158
ENCFF163MWF.bed	0.144015427	0.131421268	1,483,605
ENCFF625IYZ.bed	0.081793988	0.071426285	1,483,666
ENCFF968KDX.bed	0.162013101	0.1546398	1,485,258
ENCFF415YPX.bed	0.097958332	0.088783254	1,486,046
ENCFF001VQT.bed	0.107068465	0.102617586	1,486,446
ENCFF932EVL.bed	0.180056842	0.181534646	1,489,633
ENCFF010MMQ.bed	0.05368445	0.04762034	1,492,692
ENCFF001XEM.bed	0.036471461	0.033561348	1,493,690
ENCFF786FAF.bed	0.174731716	0.170756179	1,496,511
ENCFF920LEU.bed	0.017376548	0.010251799	1,497,030
ENCFF051JAE.bed	0.056024125	0.048929466	1,497,104
ENCFF285EPH.bed	0.053232736	0.044678952	1,497,797
ENCFF002CUX.bed	0.16691053	0.159735188	1,499,632
ENCFF212STL.bed	0.15482594	0.142395182	1,500,128
ENCFF002CTO.bed	0.110301312	0.098999139	1,501,008
ENCFF168LBA.bed	0.166471666	0.153143086	1,501,661
ENCFF207KQM.bed	0.122161209	0.113621957	1,505,037
ENCFF002CVT.bed	0.102455265	0.100828136	1,511,406
ENCFF001ULE.bed	0.123731785	0.106535019	1,511,740
ENCFF076BOS.bed	0.187013862	0.173503936	1,512,251
ENCFF001UEO.bed	0.168853673	0.162066477	1,512,347
ENCFF496DFA.bed	0.07266407	0.06086327	1,513,918
ENCFF505XYY.bed	0.083447028	0.078113701	1,517,013
ENCFF977PXD.bed	0.068673876	0.066072375	1,518,475
ENCFF637KHE.bed	0.142408298	0.128115556	1,522,842
ENCFF001UHP.bed	0.139121471	0.133104751	1,523,597
ENCFF774SSI.bed	0.080573331	0.074665044	1,530,127
ENCFF002CMB.bed	0.148291178	0.141495669	1,534,471
ENCFF002CTX.bed	0.16204941	0.152101587	1,537,576
ENCFF001UNX.bed	0.165491536	0.158483258	1,539,049
ENCFF750PNJ.bed	0.014166416	0.015134844	1,541,410
ENCFF576GZP.bed	0.028578566	0.014707025	1,543,922
ENCFF001TSG.bed	0.141604793	0.139803743	1,546,695
ENCFF603ZTG.bed	0.091831907	0.079033334	1,552,636
ENCFF273GJL.bed	0.128285761	0.109666795	1,552,676
ENCFF859GUL.bed	0.118206682	0.113159642	1,553,891
ENCFF873HOK.bed	0.037800173	0.024327757	1,562,680
ENCFF001ULI.bed	0.137647632	0.128742648	1,562,864
ENCFF497OLY.bed	0.08963555	0.07945739	1,563,039
ENCFF001VHT.bed	0.124403603	0.110783425	1,564,846
ENCFF891MVM.bed	0.087540857	0.081216104	1,566,198
ENCFF369WIC.bed	0.105402915	0.087876759	1,566,586
ENCFF256WVT.bed	0.047200231	0.054233844	1,569,094
ENCFF002CTJ.bed	0.184144719	0.173768937	1,570,695
ENCFF334QGA.bed	0.115205384	0.10549057	1,572,150
ENCFF991PHJ.bed	0.062516365	0.052661242	1,572,931
ENCFF579IWP.bed	0.068756783	0.065404398	1,575,800
ENCFF002CUZ.bed	0.107180135	0.102604336	1,577,331
ENCFF002CVZ.bed	0.158224167	0.146638051	1,580,006
ENCFF563NET.bed	0.100825262	0.086458287	1,583,197
ENCFF001UPE.bed	0.247201983	0.241713005	1,583,837
ENCFF525SMS.bed	0.123643581	0.109861772	1,585,283
ENCFF113VFJ.bed	0.127680571	0.112721592	1,585,293
ENCFF291WFP.bed	0.1065469	0.100797769	1,585,923
ENCFF902IMW.bed	0.054975411	0.047684012	1,586,580
ENCFF894VEM.bed	0.015918399	0.016328276	1,586,925
ENCFF679VBK.bed	0.052163425	0.060198885	1,588,306
ENCFF002CLP.bed	0.129153865	0.116491661	1,588,427
ENCFF038MZK.bed	0.152422851	0.148146126	1,588,808
ENCFF387LVG.bed	0.162466765	0.158429779	1,589,840
ENCFF002COF.bed	0.060774515	0.055443787	1,590,088
ENCFF987VNY.bed	0.128183233	0.120733582	1,596,714
ENCFF442UVV.bed	0.106911494	0.100159014	1,597,969
ENCFF650LIT.bed	0.112467341	0.103665794	1,599,790
ENCFF128ARX.bed	0.017102232	0.017963338	1,603,850
ENCFF560CMG.bed	0.132955288	0.124883737	1,605,197
ENCFF887LHM.bed	0.155910475	0.157872694	1,609,322
ENCFF485MXM.bed	0.129327572	0.120545452	1,610,517
ENCFF423BKD.bed	0.114713435	0.103054295	1,612,958
ENCFF657VJX.bed	0.093147278	0.084962787	1,613,424
ENCFF955KTW.bed	0.084088128	0.077321059	1,613,477
ENCFF001URE.bed	0.134980323	0.127423278	1,613,981
ENCFF527WUV.bed	0.156940792	0.148898949	1,616,546
ENCFF061HXM.bed	0.01495376	0.01601425	1,619,058
ENCFF877ANE.bed	0.1020237	0.092906179	1,620,530
ENCFF340UWW.bed	0.086195688	0.079403966	1,621,232
ENCFF796XFQ.bed	0.130347046	0.124945111	1,621,466
ENCFF001UKJ.bed	0.151523975	0.146051736	1,622,194
ENCFF001XHQ.bed	0.068547404	0.068170866	1,622,790
ENCFF175VLC.bed	0.03645407	0.039517502	1,627,241
ENCFF850HGO.bed	0.140410935	0.126858934	1,630,370
ENCFF663WVM.bed	0.096864043	0.098266382	1,632,453
ENCFF342ZVG.bed	0.10990669	0.098087337	1,634,240
ENCFF300XYU.bed	0.150590926	0.136211658	1,637,492
ENCFF002CWI.bed	0.132590446	0.117717017	1,640,056
ENCFF751GGI.bed	0.094294507	0.094588889	1,640,227
ENCFF001UDU.bed	0.069366169	0.063498692	1,646,404
ENCFF921UUS.bed	0.059816261	0.062410832	1,647,166
ENCFF002CJX.bed	0.147511515	0.133775874	1,647,343
ENCFF002CSJ.bed	0.14443846	0.131551868	1,648,175
ENCFF701QFG.bed	0.116567755	0.109898708	1,648,791
ENCFF001TXE.bed	0.108842928	0.093829936	1,650,923
ENCFF915HRK.bed	0.057416414	0.054379119	1,651,622
ENCFF002CNA.bed	0.093917913	0.090673929	1,652,534
ENCFF568FPC.bed	0.115257623	0.099919745	1,658,471
ENCFF680DVR.bed	0.115259424	0.099909955	1,658,606
ENCFF226CZE.bed	0.041529543	0.031944709	1,661,801
ENCFF249IBI.bed	0.18538127	0.173192133	1,661,848
ENCFF574EIX.bed	0.148603126	0.135578882	1,662,912
ENCFF068DLY.bed	0.082801004	0.094789751	1,667,406
ENCFF557GOY.bed	0.011092854	0.011666229	1,668,084
ENCFF195PBG.bed	0.126672462	0.118930535	1,670,761
ENCFF302FLM.bed	0.120020712	0.106612276	1,670,945
ENCFF677KJB.bed	0.125265983	0.115598701	1,676,537
ENCFF495EIZ.bed	0.027690577	0.013967622	1,678,310
ENCFF526HFA.bed	0.12498629	0.113210845	1,682,277
ENCFF007DKB.bed	0.054180886	0.044608654	1,687,408
ENCFF922UWO.bed	0.142888338	0.129729018	1,691,736
ENCFF376RVN.bed	0.126187773	0.118437639	1,694,455
ENCFF861TAJ.bed	0.238719117	0.270969835	1,697,319
ENCFF749NSI.bed	0.126261159	0.118330764	1,697,627
ENCFF156WRH.bed	0.116316755	0.106756812	1,697,990
ENCFF231YQK.bed	0.030494773	0.016868315	1,698,169
ENCFF294EHN.bed	0.063816351	0.054073563	1,700,207
ENCFF322DSX.bed	0.111770299	0.100207268	1,701,905
ENCFF846UZP.bed	0.101752227	0.09622985	1,702,094
ENCFF454ADD.bed	0.193848237	0.186072257	1,703,826
ENCFF044IYC.bed	0.046796779	0.037688743	1,704,700
ENCFF764GQO.bed	0.142080457	0.124991212	1,706,834
ENCFF641LJY.bed	0.123441174	0.113986621	1,709,001
ENCFF606MDN.bed	0.076336134	0.065675733	1,709,566
ENCFF712YRN.bed	0.146342743	0.127790171	1,712,395
ENCFF002CIX.bed	0.098818165	0.08680458	1,716,338
ENCFF494DOZ.bed	0.146901428	0.138565305	1,719,202
ENCFF985NLY.bed	0.108081555	0.097907874	1,725,183
ENCFF055NIS.bed	0.199319776	0.181005778	1,727,170
ENCFF298ESK.bed	0.132844696	0.122087735	1,728,208
ENCFF359QCN.bed	0.074431901	0.063819018	1,729,222
ENCFF632HLA.bed	0.103794608	0.092616927	1,729,727
ENCFF569IGP.bed	0.143704586	0.13365152	1,731,112
ENCFF957ZLA.bed	0.12058206	0.109826741	1,732,151
ENCFF449EZT.bed	0.253733056	0.270048495	1,734,407
ENCFF037NWE.bed	0.086355938	0.073697212	1,734,472
ENCFF219DOH.bed	0.063819854	0.058543553	1,734,969
ENCFF935BGO.bed	0.054635089	0.06512609	1,736,255
ENCFF233OLS.bed	0.122133736	0.116991465	1,739,129
ENCFF997AAW.bed	0.14570208	0.127692678	1,741,946
ENCFF697DZC.bed	0.083837588	0.081652126	1,742,646
ENCFF531SEM.bed	0.131961153	0.123828886	1,745,560
ENCFF002CXY.bed	0.048404168	0.039622674	1,746,765
ENCFF002CQN.bed	0.153608164	0.14550721	1,758,028
ENCFF725VSD.bed	0.028502048	0.015378395	1,762,814
ENCFF002CUR.bed	0.089475089	0.083006481	1,763,031
ENCFF892HSA.bed	0.106589053	0.096090875	1,763,323
ENCFF619BDC.bed	0.097379776	0.087913893	1,770,326
ENCFF971XWG.bed	0.141757369	0.127203592	1,771,823
ENCFF588TAS.bed	0.072002255	0.070978272	1,773,504
ENCFF002CNF.bed	0.246242121	0.232645294	1,775,455
ENCFF134FPM.bed	0.09018971	0.081113428	1,777,178
ENCFF001VJL.bed	0.173532322	0.161395883	1,777,756
ENCFF689AXJ.bed	0.116948957	0.113389923	1,777,766
ENCFF843YBE.bed	0.108428225	0.093691902	1,778,254
ENCFF693GHB.bed	0.110469642	0.103061273	1,778,590
ENCFF217YYT.bed	0.120134009	0.107630639	1,779,412
ENCFF001UQL.bed	0.123449033	0.114555189	1,781,351
ENCFF009DUY.bed	0.073474693	0.064176836	1,782,337
ENCFF992DKG.bed	0.083828149	0.074047018	1,782,982
ENCFF001VPM.bed	0.093092646	0.090067745	1,783,452
ENCFF662RMK.bed	0.052375282	0.046310053	1,786,340
ENCFF679SPF.bed	0.181739436	0.169070057	1,787,614
ENCFF001UES.bed	0.151027874	0.139936382	1,787,707
ENCFF166FRO.bed	0.065781407	0.068445861	1,788,103
ENCFF001VJF.bed	0.038643426	0.035143615	1,788,120
ENCFF043YZF.bed	0.11982268	0.105515252	1,788,386
ENCFF415WEH.bed	0.074225069	0.067558976	1,789,196
ENCFF459RDS.bed	0.108291792	0.100949547	1,790,065
ENCFF002CHW.bed	0.144605256	0.134797471	1,790,679
ENCFF448GYO.bed	0.092923683	0.082621077	1,791,489
ENCFF001UPO.bed	0.21725548	0.215620463	1,792,178
ENCFF962VSZ.bed	0.098604658	0.089552903	1,802,094
ENCFF542AWC.bed	0.049410263	0.051096844	1,802,626
ENCFF927JRO.bed	0.092785694	0.082872051	1,805,654
ENCFF553QDJ.bed	0.153447257	0.141795822	1,805,903
ENCFF793BVO.bed	0.149277227	0.136058056	1,806,104
ENCFF956SIV.bed	0.12188539	0.117018713	1,809,044
ENCFF473GCH.bed	0.150831165	0.141873486	1,810,118
ENCFF626AQW.bed	0.117283277	0.109119085	1,815,237
ENCFF002CRI.bed	0.114454882	0.111096252	1,817,127
ENCFF002CSG.bed	0.153453445	0.143409587	1,817,830
ENCFF421RTE.bed	0.045672045	0.049185974	1,819,843
ENCFF299FOE.bed	0.133177569	0.14555298	1,823,367
ENCFF001UQC.bed	0.212980095	0.207615612	1,825,454
ENCFF001TYW.bed	0.118113127	0.101518223	1,826,411
ENCFF002CEO.bed	0.0907152	0.08405545	1,827,499
ENCFF951UWN.bed	0.052837631	0.044567757	1,832,558
ENCFF598VEK.bed	0.065699377	0.047923121	1,837,083
ENCFF002CHA.bed	0.126891415	0.113940141	1,841,061
ENCFF589WFG.bed	0.186257386	0.1805161	1,842,416
ENCFF001VMQ.bed	0.104906422	0.091758807	1,844,733
ENCFF475TQE.bed	0.164617546	0.157301202	1,845,388
ENCFF095DJV.bed	0.126787041	0.120010569	1,848,883
ENCFF410YQK.bed	0.052714801	0.051629892	1,851,534
ENCFF369KDW.bed	0.107389094	0.100172247	1,855,766
ENCFF002CVW.bed	0.176046066	0.167366703	1,856,927
ENCFF413OIG.bed	0.077107096	0.062018119	1,857,046
ENCFF504AID.bed	0.062903042	0.056616161	1,857,482
ENCFF324OAJ.bed	0.127420384	0.118273857	1,857,714
ENCFF332DRG.bed	0.057902758	0.048841488	1,858,159
ENCFF572WXJ.bed	0.087816255	0.075184248	1,861,896
ENCFF423RVT.bed	0.128417568	0.113858413	1,863,222
ENCFF249EZR.bed	0.139161518	0.125028579	1,863,262
ENCFF001USR.bed	0.0225877	0.023191136	1,863,988
ENCFF194MTJ.bed	0.028492488	0.014779533	1,864,521
ENCFF373FBG.bed	0.119292256	0.10595202	1,865,585
ENCFF730URE.bed	0.109249117	0.095835783	1,865,741
ENCFF003IPS.bed	0.141708367	0.129164782	1,866,064
ENCFF001UOK.bed	0.135462788	0.130490055	1,866,648
ENCFF002DBC.bed	0.151101913	0.138467825	1,872,639
ENCFF365ICU.bed	0.095717083	0.087306317	1,872,711
ENCFF001VMM.bed	0.139355381	0.129947102	1,872,864
ENCFF857YPI.bed	0.174511234	0.186432265	1,873,710
ENCFF291AYM.bed	0.114311559	0.101688842	1,873,947
ENCFF480MZT.bed	0.147211839	0.147533668	1,874,606
ENCFF706RIA.bed	0.132962155	0.124540268	1,876,638
ENCFF303PMJ.bed	0.094150053	0.082354398	1,880,018
ENCFF710LRU.bed	0.11050044	0.108204452	1,881,905
ENCFF206NAC.bed	0.174346946	0.185916658	1,882,135
ENCFF002CLT.bed	0.103921987	0.095768601	1,895,496
ENCFF001TZN.bed	0.109046646	0.100291111	1,899,276
ENCFF227RAO.bed	0.148871989	0.140337535	1,900,338
ENCFF402FYF.bed	0.157415229	0.149430661	1,900,624
ENCFF703TFD.bed	0.161721047	0.15042828	1,902,611
ENCFF001USU.bed	0.157521254	0.147633855	1,904,680
ENCFF005XPI.bed	0.082603814	0.0748431	1,905,189
ENCFF849CHG.bed	0.137582424	0.129147831	1,910,396
ENCFF001UED.bed	0.087974918	0.089118455	1,912,449
ENCFF812UZP.bed	0.128497054	0.116189929	1,913,875
ENCFF001VPJ.bed	0.123642001	0.112671527	1,917,259
ENCFF001ULW.bed	0.077141161	0.070827535	1,919,363
ENCFF001ULJ.bed	0.124365855	0.114003755	1,919,553
ENCFF467ADT.bed	0.140324556	0.132343162	1,920,273
ENCFF426DUB.bed	0.132513203	0.119238061	1,920,968
ENCFF308CQD.bed	0.028713065	0.015485914	1,921,020
ENCFF001UNU.bed	0.117644537	0.106475532	1,921,958
ENCFF010SPN.bed	0.127288829	0.122534041	1,922,731
ENCFF001UCH.bed	0.145979623	0.13322224	1,924,810
ENCFF047JIU.bed	0.099124219	0.092167704	1,926,019
ENCFF001VDM.bed	0.150449468	0.139063588	1,927,913
ENCFF344QKL.bed	0.068931924	0.065895535	1,928,010
ENCFF068QHA.bed	0.096544366	0.092734317	1,928,229
ENCFF192BTP.bed	0.155220745	0.14662016	1,928,316
ENCFF002CFZ.bed	0.149932028	0.134351461	1,928,950
ENCFF062ARS.bed	0.066937197	0.062500777	1,929,896
ENCFF522LWR.bed	0.133577438	0.125261142	1,930,463
ENCFF001VOQ.bed	0.057993553	0.048302917	1,932,404
ENCFF991SQZ.bed	0.1658453	0.154143691	1,932,854
ENCFF321KTX.bed	0.164647956	0.154562832	1,938,752
ENCFF654YPN.bed	0.108840264	0.100968593	1,940,133
ENCFF805GKD.bed	0.113593351	0.109883913	1,941,210
ENCFF001UJN.bed	0.10548343	0.095884614	1,941,774
ENCFF908HDA.bed	0.116423046	0.106541285	1,942,944
ENCFF575FVP.bed	0.084143336	0.073370857	1,946,161
ENCFF643TEZ.bed	0.06429506	0.064860862	1,947,276
ENCFF002CTP.bed	0.130189744	0.117093836	1,947,626
ENCFF182VFL.bed	0.12042188	0.11194736	1,948,351
ENCFF001VOP.bed	0.012047584	0.011377038	1,949,387
ENCFF057EIS.bed	0.099792042	0.090549376	1,954,326
ENCFF001TUJ.bed	0.1360988	0.123447232	1,954,493
ENCFF924GMH.bed	0.126937664	0.12075462	1,954,507
ENCFF063ILV.bed	0.137556033	0.123927544	1,955,907
ENCFF629ZSD.bed	0.126481877	0.113731173	1,956,315
ENCFF002CTZ.bed	0.130952124	0.122916521	1,956,643
ENCFF324USK.bed	0.126417617	0.11360943	1,957,672
ENCFF116EAM.bed	0.096758623	0.089702345	1,958,140
ENCFF001TZM.bed	0.103573323	0.097753577	1,959,092
ENCFF002CIZ.bed	0.191815305	0.180848908	1,961,567
ENCFF002CUT.bed	0.160732588	0.150743022	1,962,998
ENCFF002CJQ.bed	0.181630891	0.174204595	1,963,780
ENCFF002CSU.bed	0.163062897	0.15691001	1,966,922
ENCFF171AYO.bed	0.113426745	0.102185927	1,969,508
ENCFF478MPX.bed	0.111793493	0.099197261	1,971,312
ENCFF985FOK.bed	0.083044322	0.074866061	1,971,424
ENCFF878GPL.bed	0.014524077	0.013904945	1,973,920
ENCFF294VWT.bed	0.060021964	0.046522569	1,974,144
ENCFF002CLK.bed	0.156268868	0.144321094	1,975,037
ENCFF421VCV.bed	0.086705788	0.076647902	1,975,527
ENCFF266HXY.bed	0.105624711	0.090931545	1,975,772
ENCFF261EFH.bed	0.105570594	0.090917557	1,975,823
ENCFF756LUP.bed	0.126744925	0.117736388	1,978,148
ENCFF177IRJ.bed	0.092466091	0.079474484	1,978,893
ENCFF665KBK.bed	0.12723095	0.131640039	1,981,502
ENCFF574LAO.bed	0.05993826	0.054928639	1,982,099
ENCFF434DKI.bed	0.134832445	0.12052787	1,982,305
ENCFF001VES.bed	0.114391435	0.106678399	1,988,875
ENCFF694BIA.bed	0.070324443	0.068936265	1,994,567
ENCFF002CZR.bed	0.147818164	0.139778192	1,997,445
ENCFF379EPK.bed	0.211426971	0.215045204	2,008,208
ENCFF189TVG.bed	0.128036532	0.119407886	2,012,164
ENCFF002CMN.bed	0.176281603	0.161804415	2,012,785
ENCFF002COT.bed	0.132565072	0.117364128	2,013,277
ENCFF002CYI.bed	0.128751258	0.118718793	2,013,984
ENCFF026FRV.bed	0.119780272	0.113248239	2,014,932
ENCFF182ARF.bed	0.0802849	0.073448448	2,015,240
ENCFF589JZW.bed	0.040199772	0.03863668	2,015,617
ENCFF373JXT.bed	0.132695789	0.13058904	2,022,172
ENCFF374HJR.bed	0.140896959	0.12814306	2,025,494
ENCFF001UJA.bed	0.087729813	0.077207206	2,029,681
ENCFF432HRO.bed	0.185386442	0.17299248	2,029,818
ENCFF049NZU.bed	0.129415971	0.119587949	2,038,437
ENCFF304CJQ.bed	0.114517518	0.105589294	2,040,195
ENCFF602CFZ.bed	0.076751741	0.066937096	2,041,510
ENCFF001UQD.bed	0.147066684	0.133729743	2,041,784
ENCFF372DRC.bed	0.126564761	0.120270951	2,044,280
ENCFF523QRS.bed	0.111846354	0.107552123	2,046,259
ENCFF353QLW.bed	0.04449188	0.037420275	2,050,339
ENCFF809ECY.bed	0.10304773	0.095725245	2,051,802
ENCFF220IME.bed	0.109878661	0.101376371	2,060,273
ENCFF001TZC.bed	0.128770092	0.118113769	2,060,289
ENCFF001UOD.bed	0.0910078	0.090686996	2,062,589
ENCFF001UEN.bed	0.129477658	0.127741218	2,062,997
ENCFF944GZI.bed	0.108504396	0.099746376	2,063,882
ENCFF002CFO.bed	0.14856923	0.147107998	2,065,282
ENCFF556PIY.bed	0.163935825	0.152803526	2,066,986
ENCFF567BMG.bed	0.151309969	0.141214532	2,078,529
ENCFF651PWG.bed	0.120977544	0.108720383	2,079,817
ENCFF860FKS.bed	0.178570436	0.17405751	2,080,525
ENCFF001TZD.bed	0.162627	0.148791646	2,080,557
ENCFF645MNT.bed	0.1559747	0.145898886	2,080,715
ENCFF870WOO.bed	0.178548842	0.173974269	2,081,223
ENCFF017ZLI.bed	0.12195071	0.112503982	2,081,413
ENCFF460QAE.bed	0.025949507	0.011575685	2,082,663
ENCFF038ZBJ.bed	0.148019915	0.144573781	2,082,850
ENCFF137OPQ.bed	0.192650239	0.18164693	2,083,052
ENCFF001UJB.bed	0.099360553	0.085073682	2,084,352
ENCFF986MHU.bed	0.048561617	0.046930217	2,084,675
ENCFF002CHL.bed	0.15975968	0.154101151	2,084,793
ENCFF109YBE.bed	0.120976859	0.106522779	2,086,028
ENCFF990ZGG.bed	0.031787582	0.017835393	2,086,217
ENCFF805TIP.bed	0.106951622	0.103310176	2,087,200
ENCFF446QVA.bed	0.070533026	0.065704556	2,088,550
ENCFF117NAW.bed	0.169151098	0.1583896	2,089,760
ENCFF383WAL.bed	0.129902389	0.117672335	2,091,031
ENCFF220OEU.bed	0.208012662	0.206289381	2,091,414
ENCFF667HLC.bed	0.146129953	0.138471174	2,092,403
ENCFF002DAI.bed	0.109411586	0.095826707	2,093,263
ENCFF620ZAV.bed	0.221512524	0.223488106	2,094,145
ENCFF001VFJ.bed	0.090537234	0.083820532	2,094,797
ENCFF253FON.bed	0.11631441	0.104671	2,095,215
ENCFF943ZUK.bed	0.092506379	0.091500424	2,095,881
ENCFF005LCQ.bed	0.084910424	0.081487544	2,097,793
ENCFF914THM.bed	0.125069975	0.114551715	2,099,567
ENCFF219YST.bed	0.111590761	0.104001768	2,101,671
ENCFF002CVE.bed	0.15917918	0.150081827	2,107,487
ENCFF021KDL.bed	0.080168301	0.073306146	2,108,077
ENCFF455HXN.bed	0.131424054	0.125195727	2,109,443
ENCFF517YCC.bed	0.126648632	0.123048269	2,109,666
ENCFF048OBR.bed	0.129843068	0.122699029	2,112,641
ENCFF001ULS.bed	0.104922893	0.091750838	2,112,948
ENCFF002CHH.bed	0.099109849	0.092939226	2,116,765
ENCFF980KSV.bed	0.10899613	0.097966431	2,117,386
ENCFF128UOK.bed	0.083198768	0.078936665	2,118,024
ENCFF002CQT.bed	0.169666818	0.161927487	2,120,409
ENCFF322LZW.bed	0.095127282	0.077182696	2,125,823
ENCFF682WUJ.bed	0.102230123	0.089485381	2,126,934
ENCFF962FQM.bed	0.105731746	0.097910055	2,127,233
ENCFF002CWC.bed	0.165987077	0.155752841	2,127,714
ENCFF001UEM.bed	0.120696223	0.113096118	2,130,807
ENCFF836SJY.bed	0.138074828	0.126432039	2,135,068
ENCFF454PSG.bed	0.11808789	0.110905103	2,138,531
ENCFF314KRZ.bed	0.138683607	0.125369459	2,146,384
ENCFF002CEC.bed	0.144132496	0.141301747	2,147,799
ENCFF002CVY.bed	0.168753444	0.157303213	2,148,041
ENCFF206SGM.bed	0.258582231	0.251255027	2,149,754
ENCFF056IOC.bed	0.175132136	0.166267001	2,150,338
ENCFF749OBU.bed	0.110951762	0.107000688	2,152,624
ENCFF827MDC.bed	0.031225416	0.017490966	2,152,697
ENCFF744SVC.bed	0.061117287	0.055184725	2,153,875
ENCFF062BMU.bed	0.118800134	0.113783456	2,154,797
ENCFF002CRB.bed	0.148084772	0.137512829	2,155,228
ENCFF850RJL.bed	0.010597153	0.010887615	2,160,735
ENCFF386WKY.bed	0.015776024	0.014707427	2,161,017
ENCFF001VMH.bed	0.156292243	0.147180532	2,163,316
ENCFF956LMS.bed	0.070268503	0.060592044	2,164,129
ENCFF057XEP.bed	0.10409351	0.094672798	2,165,527
ENCFF711OSR.bed	0.121778085	0.105576365	2,165,667
ENCFF001VLV.bed	0.102573038	0.096881852	2,166,190
ENCFF172WZC.bed	0.083793158	0.07438009	2,173,300
ENCFF001UII.bed	0.093002059	0.086616286	2,173,399
ENCFF001UJY.bed	0.132493121	0.122405257	2,175,842
ENCFF545SXB.bed	0.102453996	0.087400682	2,177,094
ENCFF001TXB.bed	0.122109875	0.105719332	2,179,048
ENCFF053ADC.bed	0.130097627	0.121683182	2,180,441
ENCFF327PCB.bed	0.104945723	0.089077095	2,180,583
ENCFF035UIJ.bed	0.221066288	0.230707798	2,181,244
ENCFF602FRL.bed	0.066161735	0.056932714	2,183,380
ENCFF236XBR.bed	0.132439186	0.118886772	2,185,527
ENCFF807BXT.bed	0.146805851	0.137093325	2,185,834
ENCFF049XJW.bed	0.019249611	0.022225373	2,189,592
ENCFF002CPF.bed	0.160041399	0.154137444	2,193,625
ENCFF616LVN.bed	0.130210744	0.121395745	2,197,056
ENCFF753EBJ.bed	0.026773704	0.012153016	2,197,253
ENCFF503AZK.bed	0.09566693	0.088816263	2,201,241
ENCFF367CAC.bed	0.117812406	0.106835257	2,209,266
ENCFF015QFT.bed	0.157976181	0.151568152	2,209,958
ENCFF001WYC.bed	0.074985796	0.070263128	2,210,900
ENCFF719KST.bed	0.109610828	0.097263278	2,213,140
ENCFF001UPD.bed	0.191522667	0.188006549	2,214,125
ENCFF603SNP.bed	0.132549055	0.125029837	2,220,376
ENCFF001VQO.bed	0.126523007	0.114854962	2,220,790
ENCFF308YHX.bed	0.102408353	0.100761867	2,221,515
ENCFF397TFF.bed	0.091327233	0.077191212	2,223,553
ENCFF077UYM.bed	0.17405108	0.1647073	2,223,763
ENCFF561PGE.bed	0.121413933	0.121282371	2,224,536
ENCFF002CWB.bed	0.147831729	0.136570895	2,225,476
ENCFF001TXF.bed	0.101479944	0.088310459	2,225,682
ENCFF627POZ.bed	0.133653148	0.127859306	2,227,376
ENCFF807MUP.bed	0.136579824	0.126668	2,227,593
ENCFF053TBK.bed	0.138506854	0.12904071	2,228,012
ENCFF506LCO.bed	0.034344734	0.020252803	2,230,827
ENCFF175IUO.bed	0.079422896	0.070712833	2,232,908
ENCFF568LSV.bed	0.161732792	0.152033969	2,233,736
ENCFF020QBK.bed	0.027941419	0.028151323	2,234,895
ENCFF001UNS.bed	0.123251896	0.115229406	2,235,944
ENCFF930WVO.bed	0.109811131	0.098168279	2,238,414
ENCFF002CSI.bed	0.103815181	0.092470047	2,242,245
ENCFF001VEN.bed	0.089306332	0.085988373	2,243,187
ENCFF484CKD.bed	0.124970033	0.119757176	2,244,139
ENCFF001TSC.bed	0.111851107	0.097618939	2,245,197
ENCFF614VFL.bed	0.094877476	0.082082891	2,246,671
ENCFF667PAI.bed	0.14980777	0.146510446	2,247,164
ENCFF002CWJ.bed	0.12433423	0.116595626	2,248,487
ENCFF891APA.bed	0.045215818	0.049050618	2,249,411
ENCFF997NGJ.bed	0.108097639	0.099236126	2,251,811
ENCFF001UOI.bed	0.125775252	0.109822016	2,252,399
ENCFF065EPE.bed	0.127058614	0.116467782	2,260,022
ENCFF111IAC.bed	0.011690511	0.012366142	2,260,507
ENCFF001UNL.bed	0.099084229	0.088100771	2,262,903
ENCFF002CGM.bed	0.234289493	0.224211419	2,262,988
ENCFF224MFN.bed	0.124733177	0.117709558	2,263,323
ENCFF002CXF.bed	0.14246395	0.13258077	2,264,727
ENCFF002CEA.bed	0.123712298	0.117953972	2,266,401
ENCFF117EWO.bed	0.112291424	0.10258866	2,266,771
ENCFF619MAY.bed	0.195651744	0.189642883	2,269,227
ENCFF804RUY.bed	0.112641431	0.103237499	2,279,012
ENCFF346OZB.bed	0.069305157	0.055515377	2,280,796
ENCFF001UGY.bed	0.115233185	0.112985246	2,287,989
ENCFF733VAF.bed	0.140270111	0.12605614	2,290,180
ENCFF456PQY.bed	0.10612166	0.123265258	2,293,785
ENCFF954HYI.bed	0.032501585	0.025433529	2,294,078
ENCFF134NMW.bed	0.112600386	0.103432297	2,295,023
ENCFF002CSB.bed	0.200153259	0.190680043	2,295,252
ENCFF001UEI.bed	0.116015878	0.10627145	2,295,466
ENCFF002CSV.bed	0.147149739	0.144426558	2,297,557
ENCFF299ENM.bed	0.116975149	0.11141823	2,298,154
ENCFF002CIV.bed	0.166120001	0.158208962	2,300,979
ENCFF535AMF.bed	0.114757937	0.108325558	2,301,059
ENCFF222ANT.bed	0.180572396	0.170833686	2,304,345
ENCFF001TVO.bed	0.140192168	0.131631025	2,305,262
ENCFF363GGS.bed	0.156592131	0.147783793	2,306,711
ENCFF583QKD.bed	0.053322294	0.044812691	2,306,774
ENCFF308SHU.bed	0.131526135	0.126622437	2,307,717
ENCFF001TUE.bed	0.132943951	0.121152567	2,308,682
ENCFF030NYG.bed	0.15877886	0.150196399	2,316,209
ENCFF001UNY.bed	0.161887482	0.153611935	2,317,691
ENCFF001UPA.bed	0.110035618	0.096352257	2,321,038
ENCFF226KLT.bed	0.140894116	0.124583405	2,325,699
ENCFF062INM.bed	0.140768805	0.124544527	2,326,154
ENCFF257CVI.bed	0.144172265	0.136957435	2,327,809
ENCFF220KNX.bed	0.093372438	0.083727147	2,330,630
ENCFF476MXK.bed	0.144227278	0.135026901	2,331,665
ENCFF001VHC.bed	0.144755355	0.13417893	2,334,722
ENCFF002CLY.bed	0.139026439	0.132290563	2,347,384
ENCFF674PTY.bed	0.183506168	0.179132425	2,349,202
ENCFF441MEM.bed	0.14452771	0.143666287	2,349,617
ENCFF685HUX.bed	0.114412905	0.103739935	2,354,185
ENCFF886AAQ.bed	0.131387142	0.13325919	2,354,226
ENCFF851TZY.bed	0.140075448	0.131800787	2,354,470
ENCFF079RXE.bed	0.232782803	0.228084835	2,354,591
ENCFF712LMP.bed	0.147510323	0.132472234	2,356,407
ENCFF933GHY.bed	0.154056704	0.142927096	2,357,709
ENCFF113PMT.bed	0.119586246	0.119976456	2,359,390
ENCFF850QMO.bed	0.078828616	0.068357914	2,362,861
ENCFF001VOA.bed	0.11928855	0.109644598	2,363,126
ENCFF001UJO.bed	0.098838848	0.090405931	2,364,961
ENCFF150GKP.bed	0.171543958	0.162179781	2,373,138
ENCFF002DBF.bed	0.110934366	0.100609707	2,374,910
ENCFF004IKJ.bed	0.111056713	0.095178812	2,374,985
ENCFF046WLI.bed	0.169310529	0.180884781	2,375,819
ENCFF507RHE.bed	0.182612215	0.175276579	2,375,992
ENCFF970LYD.bed	0.216971534	0.206053411	2,376,305
ENCFF002CIB.bed	0.111558901	0.103291666	2,380,284
ENCFF001URG.bed	0.139792939	0.13288069	2,381,200
ENCFF482SMS.bed	0.098628077	0.090023764	2,382,993
ENCFF001VFI.bed	0.065991246	0.063741154	2,383,366
ENCFF056IYP.bed	0.087498057	0.083248343	2,385,579
ENCFF732WXK.bed	0.116542845	0.121162388	2,386,380
ENCFF002CRW.bed	0.180663573	0.171132323	2,387,163
ENCFF002CJY.bed	0.100821825	0.095196789	2,387,486
ENCFF968EAL.bed	0.133964551	0.122191143	2,389,451
ENCFF431CEH.bed	0.170946197	0.180562481	2,390,372
ENCFF434GNZ.bed	0.122172993	0.116617062	2,393,925
ENCFF884TCI.bed	0.121711604	0.11776269	2,394,018
ENCFF539NTA.bed	0.087154374	0.076566491	2,394,236
ENCFF573QWP.bed	0.078232223	0.072387791	2,396,554
ENCFF885KLR.bed	0.090809536	0.088697025	2,397,245
ENCFF265LKN.bed	0.076347667	0.06413365	2,401,103
ENCFF082DHF.bed	0.12686803	0.111219621	2,403,009
ENCFF323KXF.bed	0.018276316	0.01830643	2,410,287
ENCFF443EYO.bed	0.117281038	0.107176337	2,417,215
ENCFF002CGT.bed	0.133710886	0.117426868	2,417,626
ENCFF001TUT.bed	0.183015843	0.178439617	2,419,041
ENCFF117ZKS.bed	0.114163489	0.10736376	2,419,294
ENCFF765UDL.bed	0.117788029	0.108370825	2,430,961
ENCFF388JWW.bed	0.132453725	0.121106979	2,434,067
ENCFF466GNI.bed	0.184361947	0.200767142	2,434,294
ENCFF045LTC.bed	0.155561707	0.151745803	2,437,990
ENCFF002CNG.bed	0.154233044	0.140209916	2,439,075
ENCFF002CFM.bed	0.14109575	0.126331751	2,442,648
ENCFF587EOD.bed	0.135219978	0.124822167	2,443,298
ENCFF665CIR.bed	0.117371613	0.106061726	2,447,966
ENCFF063WXY.bed	0.124418676	0.110572332	2,448,542
ENCFF002CPT.bed	0.120718062	0.113282628	2,449,568
ENCFF537YZK.bed	0.135302256	0.132839044	2,452,914
ENCFF556JBS.bed	0.133052856	0.120687483	2,453,208
ENCFF420ASF.bed	0.173147434	0.165152691	2,455,181
ENCFF841GUR.bed	0.110190194	0.101279132	2,456,002
ENCFF847RDD.bed	0.124043989	0.109148656	2,457,678
ENCFF253OOR.bed	0.142073015	0.143869683	2,461,031
ENCFF095TYO.bed	0.122674448	0.115666365	2,463,041
ENCFF002CVX.bed	0.139033065	0.131689629	2,466,056
ENCFF622OQC.bed	0.086324687	0.079375095	2,467,912
ENCFF005XMA.bed	0.199600001	0.221809304	2,471,099
ENCFF184RRU.bed	0.098196178	0.088692022	2,471,127
ENCFF928POR.bed	0.104811665	0.091608404	2,472,557
ENCFF957WEQ.bed	0.11913582	0.108328967	2,473,452
ENCFF001TVA.bed	0.205725008	0.197161367	2,479,081
ENCFF786OZJ.bed	0.156685666	0.151206624	2,479,397
ENCFF783DEP.bed	0.077981972	0.07322241	2,479,480
ENCFF319IQG.bed	0.09987454	0.097269278	2,480,498
ENCFF681NJT.bed	0.069033862	0.062248361	2,482,471
ENCFF531QQR.bed	0.07623786	0.066812999	2,483,611
ENCFF971ILA.bed	0.111636047	0.102165527	2,484,407
ENCFF753DVQ.bed	0.037222395	0.032098599	2,485,311
ENCFF417EPB.bed	0.173594382	0.170999447	2,485,625
ENCFF001VFZ.bed	0.120319491	0.111632269	2,487,623
ENCFF357ZYM.bed	0.223926866	0.226173527	2,490,675
ENCFF462FRU.bed	0.077533588	0.071063735	2,493,779
ENCFF001UNW.bed	0.143662864	0.136866377	2,497,445
ENCFF075ZNT.bed	0.05238591	0.049189751	2,507,006
ENCFF297BXM.bed	0.106227341	0.092635853	2,507,663
ENCFF591UOR.bed	0.126342658	0.111737803	2,508,408
ENCFF683THQ.bed	0.123871416	0.109593677	2,511,915
ENCFF930DKI.bed	0.156690747	0.149952753	2,512,313
ENCFF387ZED.bed	0.108621727	0.096579897	2,516,313
ENCFF902CVS.bed	0.184159851	0.177580061	2,520,328
ENCFF002CYN.bed	0.126214929	0.114205265	2,523,325
ENCFF027VBY.bed	0.038693067	0.026086036	2,524,617
ENCFF014RBU.bed	0.142365606	0.136907577	2,528,684
ENCFF417QAJ.bed	0.155649866	0.14707936	2,529,206
ENCFF278WRY.bed	0.159990117	0.149508325	2,530,431
ENCFF002CWW.bed	0.120029459	0.111589036	2,532,070
ENCFF001UEU.bed	0.1290815	0.115774628	2,532,608
ENCFF001VEL.bed	0.098340739	0.08883109	2,532,942
ENCFF939ETO.bed	0.067715512	0.062934897	2,534,798
ENCFF177JFZ.bed	0.144772376	0.139078302	2,537,806
ENCFF001UFG.bed	0.04650953	0.0453296	2,539,472
ENCFF548KLU.bed	0.066499538	0.070271048	2,540,616
ENCFF592GPF.bed	0.105434545	0.097643193	2,540,853
ENCFF002CWM.bed	0.153327573	0.142512962	2,543,202
ENCFF002CUN.bed	0.16921083	0.159454726	2,551,544
ENCFF002CHD.bed	0.18027529	0.171794505	2,555,073
ENCFF686EFW.bed	0.036096453	0.02335241	2,560,785
ENCFF899TLF.bed	0.057519727	0.055126553	2,562,726
ENCFF100GRL.bed	0.084551021	0.074664171	2,562,839
ENCFF085OSO.bed	0.133085146	0.125918548	2,563,693
ENCFF569QYK.bed	0.111161511	0.099179463	2,564,785
ENCFF363BLT.bed	0.127315438	0.124059411	2,566,742
ENCFF653JVV.bed	0.169805138	0.154159771	2,578,844
ENCFF290ROR.bed	0.057025306	0.053089847	2,580,597
ENCFF611EGN.bed	0.10104648	0.093786879	2,582,736
ENCFF749HXW.bed	0.111063441	0.105691452	2,582,891
ENCFF197MBB.bed	0.07299327	0.064726412	2,586,027
ENCFF001UOM.bed	0.104132355	0.099783273	2,588,971
ENCFF001UQP.bed	0.159728338	0.150372195	2,598,903
ENCFF542RLV.bed	0.241379844	0.237621245	2,600,625
ENCFF819CJP.bed	0.067356351	0.061333989	2,601,229
ENCFF160NTQ.bed	0.064932596	0.068508981	2,604,487
ENCFF144VBS.bed	0.159616569	0.152320648	2,610,370
ENCFF282KFJ.bed	0.163849209	0.153169291	2,618,756
ENCFF002CPP.bed	0.137931454	0.129844076	2,620,701
ENCFF528EPB.bed	0.106392256	0.103060734	2,621,675
ENCFF836PBB.bed	0.120470055	0.109597722	2,625,472
ENCFF648ZES.bed	0.077471816	0.072868349	2,625,828
ENCFF001UIN.bed	0.083141855	0.083203911	2,628,981
ENCFF178NBS.bed	0.12716034	0.127607858	2,629,025
ENCFF002CWA.bed	0.149203827	0.138303612	2,630,855
ENCFF434QZL.bed	0.111366033	0.100466618	2,633,310
ENCFF002CSK.bed	0.129348683	0.117308328	2,633,969
ENCFF001VJN.bed	0.063835496	0.058100054	2,636,254
ENCFF058JCF.bed	0.089671304	0.08011851	2,637,418
ENCFF001UCU.bed	0.117499651	0.105466778	2,641,858
ENCFF208TRU.bed	0.139898136	0.122861961	2,648,279
ENCFF001UBJ.bed	0.082567144	0.071035443	2,648,354
ENCFF717RPL.bed	0.165085615	0.157333947	2,654,362
ENCFF545VNY.bed	0.125177541	0.119728064	2,655,879
ENCFF787RHQ.bed	0.039797547	0.033720981	2,656,877
ENCFF453DVU.bed	0.128102882	0.118796274	2,659,450
ENCFF001UOE.bed	0.09347183	0.091535782	2,660,110
ENCFF737IIW.bed	0.148617842	0.142009522	2,660,135
ENCFF582WOP.bed	0.027605145	0.02757169	2,661,625
ENCFF953SEZ.bed	0.101207263	0.097989529	2,663,356
ENCFF284YJX.bed	0.101182657	0.097980228	2,663,494
ENCFF413YYC.bed	0.143309361	0.133867711	2,665,781
ENCFF001VPH.bed	0.077234853	0.068887251	2,666,738
ENCFF777MMO.bed	0.13667132	0.124934865	2,667,532
ENCFF001UKC.bed	0.109412047	0.106438613	2,667,958
ENCFF895YBG.bed	0.13868947	0.123593284	2,668,804
ENCFF717IXP.bed	0.155650921	0.148176153	2,668,864
ENCFF495DYT.bed	0.144008302	0.129437964	2,669,242
ENCFF226PEW.bed	0.068766897	0.065063466	2,671,968
ENCFF001UOR.bed	0.201573675	0.186707158	2,674,635
ENCFF438HPL.bed	0.047926221	0.043674369	2,675,156
ENCFF527XHG.bed	0.119507413	0.106349131	2,675,760
ENCFF002CXJ.bed	0.10446249	0.102733955	2,675,958
ENCFF600QVD.bed	0.108422821	0.104776075	2,677,219
ENCFF523NXP.bed	0.218474844	0.249773911	2,678,145
ENCFF002CNK.bed	0.171857897	0.161896108	2,678,582
ENCFF911RTR.bed	0.036035739	0.023739107	2,678,776
ENCFF627LOQ.bed	0.038420366	0.043533874	2,679,425
ENCFF002CJC.bed	0.195594145	0.188952233	2,680,225
ENCFF001UNZ.bed	0.054269748	0.052348002	2,680,556
ENCFF054JWD.bed	0.16483323	0.151700797	2,690,121
ENCFF087TMV.bed	0.19919008	0.191700653	2,691,308
ENCFF231TGQ.bed	0.125221746	0.111657754	2,707,537
ENCFF384YDT.bed	0.125356482	0.112845298	2,708,170
ENCFF895XWC.bed	0.142996708	0.130285479	2,710,776
ENCFF849EEH.bed	0.222613753	0.212038355	2,711,770
ENCFF419FNX.bed	0.131892973	0.122315523	2,718,034
ENCFF002CIM.bed	0.140588915	0.128667341	2,721,147
ENCFF945LXQ.bed	0.080625151	0.076427243	2,729,125
ENCFF001USG.bed	0.089792608	0.078511971	2,729,934
ENCFF267FXT.bed	0.120285272	0.108000077	2,740,211
ENCFF002CGE.bed	0.133110545	0.125781863	2,741,530
ENCFF001UMU.bed	0.157833009	0.153955432	2,742,469
ENCFF398FBV.bed	0.238965442	0.231019555	2,743,521
ENCFF721SDD.bed	0.139304198	0.138017575	2,748,947
ENCFF873ITO.bed	0.163833978	0.154752473	2,749,053
ENCFF001UOZ.bed	0.107542852	0.097352271	2,751,320
ENCFF817AOQ.bed	0.144004554	0.140293731	2,751,397
ENCFF002CFS.bed	0.18085149	0.175122367	2,753,202
ENCFF408SNO.bed	0.09420577	0.077808784	2,756,122
ENCFF579KSC.bed	0.104596608	0.096245863	2,758,077
ENCFF915SSM.bed	0.070002316	0.059010668	2,761,094
ENCFF932CSV.bed	0.104852045	0.098425756	2,761,866
ENCFF001VEE.bed	0.122880499	0.110387249	2,764,110
ENCFF565SXH.bed	0.155983398	0.144684111	2,764,260
ENCFF308WNH.bed	0.046432789	0.045211515	2,772,568
ENCFF001UEY.bed	0.087463099	0.085296419	2,779,680
ENCFF002CJI.bed	0.164115759	0.152673069	2,780,194
ENCFF239RPT.bed	0.192184799	0.195313785	2,784,358
ENCFF116EXQ.bed	0.132762309	0.123721853	2,784,793
ENCFF002DDV.bed	0.142718304	0.134532771	2,786,375
ENCFF970LCB.bed	0.13994909	0.131007034	2,791,852
ENCFF002CON.bed	0.122547122	0.113610522	2,794,092
ENCFF126MOY.bed	0.122710859	0.118298085	2,803,266
ENCFF148VLB.bed	0.091394544	0.085441421	2,806,651
ENCFF001XCV.bed	0.058783096	0.0562725	2,808,370
ENCFF762AZG.bed	0.122988714	0.113123535	2,809,106
ENCFF162RSN.bed	0.081853946	0.069070607	2,809,672
ENCFF001URO.bed	0.146902566	0.143372292	2,812,571
ENCFF134CUM.bed	0.120459278	0.109500252	2,814,078
ENCFF235UZG.bed	0.112904227	0.10105924	2,815,084
ENCFF892POX.bed	0.015995264	0.01849716	2,817,000
ENCFF364ZKO.bed	0.122793744	0.107129301	2,818,895
ENCFF651ZYJ.bed	0.089621386	0.078395034	2,819,375
ENCFF002CGD.bed	0.142473571	0.136046075	2,819,859
ENCFF002CYJ.bed	0.15007033	0.138014842	2,821,519
ENCFF060MLS.bed	0.106744266	0.093126328	2,822,247
ENCFF847BDK.bed	0.175340088	0.160536133	2,823,721
ENCFF001VEU.bed	0.11339593	0.10967165	2,824,032
ENCFF002CGU.bed	0.139111695	0.132090535	2,826,832
ENCFF001VEK.bed	0.119874768	0.112339398	2,826,949
ENCFF414ZZX.bed	0.114345138	0.101973892	2,834,147
ENCFF073VCQ.bed	0.182941132	0.178568684	2,836,340
ENCFF002CNW.bed	0.152822708	0.147089228	2,840,123
ENCFF002CIP.bed	0.129267068	0.115416245	2,840,549
ENCFF677OWM.bed	0.104087657	0.096417725	2,842,356
ENCFF891KEP.bed	0.153086115	0.144017136	2,843,120
ENCFF130EPK.bed	0.104552226	0.094707794	2,844,721
ENCFF351NCM.bed	0.102571834	0.094566934	2,846,772
ENCFF044XMF.bed	0.040019565	0.038129359	2,847,740
ENCFF002CNV.bed	0.152666249	0.146929806	2,851,644
ENCFF538XDH.bed	0.125945275	0.117076051	2,852,492
ENCFF447FPV.bed	0.053803391	0.050531474	2,854,889
ENCFF001UGB.bed	0.105987673	0.093617096	2,860,626
ENCFF001VIE.bed	0.142987967	0.131409241	2,863,619
ENCFF645POH.bed	0.155490727	0.15303553	2,863,915
ENCFF737IOU.bed	0.131398991	0.118555916	2,867,417
ENCFF277VDY.bed	0.107098831	0.100697475	2,868,920
ENCFF144FCI.bed	0.086965006	0.082994277	2,869,487
ENCFF675TLS.bed	0.107878596	0.099589566	2,871,714
ENCFF001UIC.bed	0.022603158	0.021501596	2,871,717
ENCFF820JEM.bed	0.079888804	0.077376574	2,879,670
ENCFF258NJD.bed	0.150036643	0.138094134	2,882,092
ENCFF001TTY.bed	0.125917637	0.119001754	2,887,636
ENCFF177LBB.bed	0.139342993	0.136783111	2,889,167
ENCFF077SFE.bed	0.160170524	0.150242148	2,889,354
ENCFF001UEJ.bed	0.122284819	0.116172024	2,890,810
ENCFF912AKH.bed	0.104866443	0.097074828	2,891,437
ENCFF001VEH.bed	0.070835617	0.066505274	2,893,357
ENCFF001TWU.bed	0.161134601	0.147907459	2,893,970
ENCFF022MCD.bed	0.121205463	0.111930899	2,914,135
ENCFF002CZJ.bed	0.133652433	0.12909473	2,915,241
ENCFF223MVK.bed	0.128733774	0.114592095	2,916,353
ENCFF554UCC.bed	0.064256564	0.062707035	2,916,782
ENCFF001TXX.bed	0.037867787	0.036546661	2,917,298
ENCFF493FED.bed	0.121121982	0.116348638	2,924,843
ENCFF585YYZ.bed	0.223898284	0.221605887	2,926,980
ENCFF530LSA.bed	0.103773551	0.091775231	2,933,128
ENCFF002CXS.bed	0.066721062	0.059301432	2,936,822
ENCFF852LYH.bed	0.151432842	0.146433598	2,937,526
ENCFF539WLH.bed	0.078550516	0.077288488	2,938,633
ENCFF001UIL.bed	0.085254259	0.073699649	2,940,628
ENCFF002CQY.bed	0.167317095	0.15686456	2,940,720
ENCFF001UAP.bed	0.103126105	0.089303908	2,942,500
ENCFF005KSQ.bed	0.126297939	0.115333833	2,943,915
ENCFF500ZLG.bed	0.116641522	0.105577011	2,944,893
ENCFF001UKE.bed	0.107311889	0.098813472	2,946,749
ENCFF652PRN.bed	0.154236006	0.150960227	2,947,013
ENCFF940QJC.bed	0.076387033	0.088775976	2,952,288
ENCFF001TUK.bed	0.149281376	0.131714195	2,953,165
ENCFF001TUO.bed	0.152923918	0.141865236	2,955,814
ENCFF424RWF.bed	0.0590303	0.057229744	2,956,059
ENCFF001UDV.bed	0.083739484	0.075533462	2,967,549
ENCFF521JOW.bed	0.094769828	0.083943142	2,970,877
ENCFF894MNP.bed	0.101741764	0.089448617	2,978,330
ENCFF315YAF.bed	0.130106439	0.120702231	2,978,493
ENCFF726DUK.bed	0.111278522	0.099364885	2,983,237
ENCFF501KPU.bed	0.102563304	0.093000909	2,983,616
ENCFF979VNI.bed	0.111265083	0.099403124	2,984,959
ENCFF001TRZ.bed	0.109011163	0.096260356	2,985,284
ENCFF002CNC.bed	0.133030809	0.124866769	2,991,044
ENCFF400MGW.bed	0.112521977	0.10117457	2,992,543
ENCFF001VNE.bed	0.106516092	0.101240604	2,992,616
ENCFF001TYT.bed	0.050831692	0.046961761	2,992,786
ENCFF740NDP.bed	0.019412745	0.020845413	2,994,052
ENCFF002CFG.bed	0.171604425	0.159692619	2,996,610
ENCFF926PTQ.bed	0.063316796	0.058115318	2,996,839
ENCFF001TSR.bed	0.158285785	0.153450941	3,001,210
ENCFF264LQE.bed	0.150977498	0.142906375	3,003,993
ENCFF783XXC.bed	0.099599606	0.09463377	3,011,425
ENCFF817HHD.bed	0.014678216	0.018997421	3,011,764
ENCFF001UMT.bed	0.143281345	0.136039781	3,018,674
ENCFF650VQU.bed	0.1037264	0.099874786	3,019,228
ENCFF382VSA.bed	0.123390008	0.110289599	3,021,833
ENCFF516GZM.bed	0.152589737	0.149252603	3,028,845
ENCFF001URN.bed	0.14976875	0.144887699	3,029,360
ENCFF441IFB.bed	0.148538908	0.138648344	3,029,470
ENCFF001UKO.bed	0.129078501	0.123439794	3,029,809
ENCFF545RHH.bed	0.054503171	0.048544269	3,030,059
ENCFF433ZKP.bed	0.135009171	0.123004398	3,031,103
ENCFF001UEQ.bed	0.087972765	0.079950464	3,031,155
ENCFF244ORA.bed	0.164046889	0.15186055	3,039,155
ENCFF002CQB.bed	0.139736477	0.12888023	3,046,984
ENCFF001VLK.bed	0.129912925	0.115039589	3,048,481
ENCFF066UZX.bed	0.047433857	0.050553159	3,051,382
ENCFF001UAG.bed	0.125488808	0.112283636	3,052,268
ENCFF002CGC.bed	0.160021943	0.156291978	3,052,911
ENCFF259JWD.bed	0.161225172	0.152676383	3,054,084
ENCFF691BBP.bed	0.118629296	0.113805244	3,059,457
ENCFF748NLA.bed	0.153151461	0.143545162	3,060,704
ENCFF280GDT.bed	0.124460504	0.109837741	3,069,109
ENCFF738XGF.bed	0.125676338	0.118131857	3,069,407
ENCFF274AQE.bed	0.17588209	0.173186589	3,070,512
ENCFF002CKQ.bed	0.135596485	0.13066309	3,076,986
ENCFF002CKL.bed	0.125197617	0.112898441	3,079,221
ENCFF002CJB.bed	0.085702709	0.084260511	3,082,022
ENCFF483STV.bed	0.104237214	0.094242493	3,088,498
ENCFF002CZE.bed	0.195981895	0.188226436	3,093,269
ENCFF546ZGF.bed	0.123897644	0.117373962	3,093,546
ENCFF220IXP.bed	0.167846812	0.16113499	3,094,601
ENCFF001TUB.bed	0.104929456	0.098158461	3,094,993
ENCFF157AOG.bed	0.113618711	0.10769282	3,100,729
ENCFF955RFS.bed	0.102727688	0.089927026	3,102,624
ENCFF858QVH.bed	0.139298872	0.12698176	3,103,743
ENCFF002CWQ.bed	0.113891113	0.10884106	3,106,562
ENCFF247HTF.bed	0.129286102	0.121290463	3,112,417
ENCFF743FCW.bed	0.138120705	0.134439952	3,114,277
ENCFF262QVD.bed	0.051275669	0.043241192	3,114,854
ENCFF284PKK.bed	0.073063998	0.068328396	3,115,941
ENCFF001XCO.bed	0.037137573	0.035678458	3,118,100
ENCFF235ZZP.bed	0.099084554	0.09027693	3,119,205
ENCFF002CGK.bed	0.201987555	0.194820318	3,119,400
ENCFF502KND.bed	0.097494562	0.093817645	3,121,513
ENCFF274TYW.bed	0.172419336	0.165700285	3,121,609
ENCFF165JBG.bed	0.127632225	0.116698883	3,122,095
ENCFF034ISD.bed	0.183041734	0.176507576	3,123,060
ENCFF539CKD.bed	0.063087178	0.057674017	3,124,804
ENCFF002CML.bed	0.130099665	0.119411124	3,125,002
ENCFF001TUX.bed	0.182090718	0.17414705	3,125,096
ENCFF841RSF.bed	0.152510593	0.146543863	3,125,368
ENCFF319HXP.bed	0.15265427	0.151672409	3,127,853
ENCFF002CWD.bed	0.118341934	0.105843239	3,137,241
ENCFF001UTM.bed	0.08247873	0.074231112	3,139,307
ENCFF196DHR.bed	0.077109487	0.06790577	3,148,083
ENCFF967HGY.bed	0.142684123	0.131581153	3,150,094
ENCFF392SNI.bed	0.07612912	0.070344986	3,154,276
ENCFF107CEH.bed	0.132289361	0.122236844	3,164,950
ENCFF247YFK.bed	0.084450847	0.080427134	3,166,450
ENCFF418DRY.bed	0.051158373	0.050992417	3,167,319
ENCFF852XSD.bed	0.159213963	0.150451471	3,169,748
ENCFF428WDS.bed	0.090500422	0.083720955	3,173,196
ENCFF712GHT.bed	0.057930882	0.051487546	3,175,195
ENCFF313BFM.bed	0.126949332	0.119422041	3,180,330
ENCFF067VMX.bed	0.109855197	0.101248016	3,183,413
ENCFF165AUR.bed	0.139588611	0.126789852	3,184,062
ENCFF055MVR.bed	0.110487761	0.10192649	3,184,496
ENCFF423CKN.bed	0.205309533	0.221493003	3,186,016
ENCFF001UNT.bed	0.116724133	0.104870771	3,193,714
ENCFF001TUZ.bed	0.21455251	0.205077579	3,195,470
ENCFF540MNX.bed	0.127551483	0.115788116	3,199,549
ENCFF002CGG.bed	0.163235711	0.152018001	3,204,979
ENCFF831MEQ.bed	0.147818486	0.141052633	3,205,580
ENCFF001UMS.bed	0.141679398	0.133616838	3,207,354
ENCFF002CQZ.bed	0.126069405	0.123773475	3,207,537
ENCFF001UGU.bed	0.116719551	0.116726794	3,207,614
ENCFF057MON.bed	0.102570136	0.087737195	3,208,434
ENCFF002CMQ.bed	0.121625149	0.115510559	3,210,845
ENCFF001UTK.bed	0.104348029	0.094017399	3,211,488
ENCFF218FJC.bed	0.048032765	0.038750187	3,213,978
ENCFF313ZNM.bed	0.054628322	0.050394816	3,214,279
ENCFF631JFD.bed	0.122375767	0.112247169	3,216,482
ENCFF173ASR.bed	0.129945786	0.117986389	3,217,369
ENCFF495YRW.bed	0.153318875	0.143336671	3,220,950
ENCFF001VMV.bed	0.114489682	0.102231292	3,222,707
ENCFF002CEZ.bed	0.138701591	0.128784216	3,224,512
ENCFF950KWC.bed	0.124970317	0.116159679	3,228,842
ENCFF016PZU.bed	0.015961007	0.0157661	3,230,523
ENCFF002CVL.bed	0.138969505	0.132752367	3,231,255
ENCFF001UGA.bed	0.108916746	0.095687015	3,235,068
ENCFF002CJM.bed	0.123963337	0.113481655	3,236,001
ENCFF799DNN.bed	0.151307773	0.149566295	3,237,220
ENCFF001VMR.bed	0.104960354	0.091858004	3,237,437
ENCFF678KYI.bed	0.139739759	0.129636112	3,241,213
ENCFF506UBO.bed	0.12843261	0.119998585	3,244,132
ENCFF381PTA.bed	0.126918998	0.121799576	3,247,421
ENCFF001XIP.bed	0.085127504	0.085850648	3,247,640
ENCFF855DWX.bed	0.135612609	0.133815414	3,249,039
ENCFF002CUC.bed	0.117368401	0.112681556	3,249,416
ENCFF001UMD.bed	0.129365914	0.120314655	3,249,627
ENCFF045ADH.bed	0.119735827	0.109972596	3,251,019
ENCFF002CIR.bed	0.142127291	0.130876929	3,252,953
ENCFF305ICK.bed	0.141168339	0.137413984	3,253,186
ENCFF356RWD.bed	0.180556013	0.170150294	3,254,079
ENCFF558VPP.bed	0.125274656	0.119469519	3,254,441
ENCFF152WSS.bed	0.116612939	0.1037914	3,255,908
ENCFF001VHA.bed	0.119241926	0.110057723	3,256,398
ENCFF511GKD.bed	0.080513916	0.068415963	3,257,796
ENCFF491HFW.bed	0.158128663	0.149483548	3,258,096
ENCFF229WZB.bed	0.121042095	0.122531555	3,258,124
ENCFF188ZMQ.bed	0.119057987	0.109966352	3,258,690
ENCFF332PGQ.bed	0.155410867	0.144040306	3,262,382
ENCFF001TUN.bed	0.144520581	0.135310827	3,265,463
ENCFF080NBZ.bed	0.110085443	0.103722722	3,267,300
ENCFF001TWK.bed	0.066214606	0.062892303	3,269,319
ENCFF369UWV.bed	0.095268843	0.087597861	3,269,940
ENCFF002CJV.bed	0.153943667	0.143633497	3,273,909
ENCFF634AYU.bed	0.120023242	0.108884996	3,275,736
ENCFF776OEB.bed	0.142966894	0.136198542	3,277,748
ENCFF042RAK.bed	0.125268216	0.116503531	3,279,583
ENCFF983BQI.bed	0.124228327	0.114773841	3,283,063
ENCFF732HOE.bed	0.113778465	0.111533586	3,283,957
ENCFF001TZU.bed	0.121618929	0.111983933	3,290,414
ENCFF043RJB.bed	0.021127691	0.021433929	3,293,190
ENCFF167HYX.bed	0.070052243	0.060510218	3,295,084
ENCFF827BDM.bed	0.092238255	0.085149297	3,295,679
ENCFF158WQY.bed	0.14053565	0.12818048	3,300,013
ENCFF906ECF.bed	0.140526388	0.128206397	3,303,552
ENCFF001WWA.bed	0.070677521	0.068946681	3,309,920
ENCFF536XBS.bed	0.149613841	0.144983334	3,312,210
ENCFF587MJE.bed	0.167354675	0.161042818	3,313,108
ENCFF618IBW.bed	0.142000661	0.136868002	3,313,974
ENCFF054LVE.bed	0.13958365	0.128149062	3,315,908
ENCFF732OWQ.bed	0.184720845	0.171332161	3,316,333
ENCFF002COE.bed	0.135161041	0.12522213	3,318,445
ENCFF742XBE.bed	0.020976062	0.009498482	3,318,583
ENCFF261ZWR.bed	0.169923287	0.166739547	3,321,661
ENCFF913WFD.bed	0.177287767	0.172010371	3,337,697
ENCFF921JEC.bed	0.151349215	0.139008375	3,338,137
ENCFF002CTN.bed	0.13010357	0.123333929	3,339,444
ENCFF062BXP.bed	0.137598416	0.128620223	3,341,852
ENCFF002CSM.bed	0.15165941	0.1410323	3,342,323
ENCFF815VNN.bed	0.099370358	0.09004377	3,342,455
ENCFF910GER.bed	0.127417999	0.119267103	3,342,682
ENCFF002CFL.bed	0.137322705	0.125007066	3,343,397
ENCFF581HPR.bed	0.095725349	0.082009297	3,345,389
ENCFF059VEO.bed	0.116047587	0.105078763	3,346,002
ENCFF735WFO.bed	0.176891538	0.19432138	3,347,609
ENCFF001VQN.bed	0.171330829	0.165360702	3,350,013
ENCFF502JKO.bed	0.140046202	0.128580035	3,351,399
ENCFF667QDD.bed	0.1623991	0.153775819	3,354,266
ENCFF010STZ.bed	0.103976086	0.099310533	3,355,417
ENCFF511OXK.bed	0.057675936	0.049721769	3,359,972
ENCFF001UJF.bed	0.107939491	0.102721074	3,363,470
ENCFF073PCP.bed	0.176340917	0.168535615	3,377,479
ENCFF002DBB.bed	0.13225783	0.119130117	3,382,627
ENCFF449UFI.bed	0.118144504	0.109411309	3,384,168
ENCFF171TPH.bed	0.199945994	0.199652084	3,384,291
ENCFF273ULT.bed	0.122925382	0.118149384	3,384,732
ENCFF001WXE.bed	0.068477683	0.063805173	3,385,470
ENCFF868NFS.bed	0.109000796	0.102699525	3,398,616
ENCFF566YUW.bed	0.119242105	0.113659518	3,399,095
ENCFF628RLE.bed	0.17468645	0.175999829	3,402,232
ENCFF280GTU.bed	0.108252331	0.095497564	3,404,346
ENCFF789RZF.bed	0.179763741	0.176508794	3,405,751
ENCFF785ACI.bed	0.115286321	0.108203386	3,405,880
ENCFF657GJK.bed	0.114789528	0.107474762	3,415,995
ENCFF144FQA.bed	0.127630479	0.120294474	3,419,384
[truncated: 14,513 more rows]
