# Supplementary material for: Identification and characterization of constrained non-exonic bases lacking predictive epigenomic and transcription factor binding annotations
Source: Nat Commun. 2020 Dec 2;11:6168. doi: 10.1038/s41467-020-19962-9 (PMC7710766; doi:10.1038/s41467-020-19962-9)
Supplement: Supplementary file 11 — Source Data [file 41467_2020_19962_MOESM11_ESM.zip › SourceData/SupFig20c.txt]

Dataset	Observed Average CNEP Score	Expected Average CNEP Score	Number of bases
ERP000380.ESR1.T47D_E2_TAM.bed	0.146137252	0.137504118	200,354
ERP004176.TP53.U2OS.bed	0.066981057	0.062717675	202,710
ERP014035.TP53.BC3_NUT.bed	0.06407582	0.066098828	202,757
GSE43109.HIF1A.MACROPHAGE_HYPO_IL.bed	0.120910414	0.114041432	206,026
GSE17917.TAF2.ESC.bed	0.159738722	0.143649956	208,345
GSE21939.TP53_PS15.U2OS_ACTD.bed	0.089350607	0.074343782	208,353
GSE38901.HSF1.BPE.bed	0.046836766	0.048792533	209,074
GSE41561.E2F4.MCF7_ICI.bed	0.147820075	0.137463796	211,994
GSE51022.ESR1.MDAMB134VI_ETOH.bed	0.094252864	0.098449194	212,051
GSE30267.AFF4.HCT116_SERUM.bed	0.112046569	0.102443928	212,138
GSE47938.ELL.HCT166.bed	0.136771661	0.135068342	212,535
GSE59223.MYC.LS174T_DMSO.bed	0.113920266	0.108300818	212,720
GSE47120.AR.LNCAP_SHCTR.bed	0.149121792	0.157211497	218,117
GSE21488.E2F4.LYMPHOBLASTOID.bed	0.134587234	0.120845476	218,918
GSE21939.TP53.U2OS_ACTD.bed	0.078927915	0.067005581	219,672
GSE72249.NR3C1.T47D_DEX.bed	0.215839232	0.233846802	220,591
GSE83860.AR.LNCAP_DMSO.bed	0.12075529	0.137496524	222,962
GSE61268.AR.LNCAP_R1881_SHCTR.bed	0.163744707	0.170132538	224,162
GSE75115.ZBTB16.ESC.bed	0.192227866	0.209484785	225,440
GSE58258.KDM1A_8A.SHSY5Y_B3_SHCTR.bed	0.165859024	0.153778995	225,642
GSE40129.ESR1.ZR751_SIGATA_E2.bed	0.110780311	0.109999824	227,189
GSE47938.ICE1.HCT166.bed	0.12073981	0.10466105	232,276
GSE31558.TP53.IMR90.bed	0.12292615	0.111746342	236,397
GSE70001.MYC.IMEC.bed	0.186911215	0.17819628	237,620
GSE66252.MYC.BREAST_PRIMARY.bed	0.187008182	0.178164884	237,718
GSE71909.BRD4.LP1_SGCCBP300.bed	0.115971787	0.121254212	242,439
GSE21939.TP53_PS15.U2OS_ETO.bed	0.096802878	0.080966978	245,807
GSE45852.HSF1.MCF7.bed	0.142203383	0.122804732	251,393
GSE51929.RNF2.HMELBRAF_OVERTUMOR.bed	0.215921224	0.198828776	256,868
GSE69043.FOXA1.LNCAP_ETOH.bed	0.172019851	0.161652387	257,016
GSE38901.HSF1.HCT15.bed	0.131861286	0.122797647	260,233
GSE63581.BRD4.SUM159.bed	0.177310006	0.175356863	263,266
ERP000395.REST.HEPATOCYTE.bed	0.140847058	0.135533785	263,355
GSE72082.GABPA.MCF7.bed	0.188512088	0.313321573	264,736
GSE61268.AR.C42B_ETOH_SHCTR.bed	0.084672778	0.074744034	265,563
GSE54855.ESR1.MCF7_E2_2M.bed	0.176126386	0.178837733	266,746
GSE38103.SMAD3.LX2_TGFB1.bed	0.170823907	0.163804576	266,763
GSE46237.NR2C2.HELA.bed	0.125428744	0.110780099	273,991
GSE48096.ESR2.MCF7_C412_E2.bed	0.16180141	0.16462921	274,239
GSE51169.RELA.AC16.bed	0.170063833	0.164277177	276,942
GSE63233.MBD2.HMEC1.bed	0.048889429	0.047512541	279,884
GSE71616.NR3C1.RSA411_DEX.bed	0.169417314	0.184073016	280,458
GSE64758.LEF1.ESC_WNT3A.bed	0.2593299	0.344415924	281,470
GSE60006.HES1.SW1353.bed	0.031880014	0.041019023	283,399
GSE34871.EPAS1.786O.bed	0.178503697	0.177438788	283,440
GSE31417.YY1.HELA.bed	0.13796442	0.123451317	285,888
GSE25000.TAL1_SCL.ERYTHROID.bed	0.147093064	0.154022789	287,425
GSE34500.RELA.HUVEC_TNF_0M.bed	0.115365489	0.093579488	289,385
ERP000380.ESR1.MCF7.bed	0.169567736	0.163472107	292,946
GSE38901.HSF1.NCIH441.bed	0.125617929	0.114107634	294,369
GSE72249.NR3C1.MCF7.bed	0.088027668	0.09734154	294,381
GSE58428.AR.LNCAP_DHT24H_SHFOXA1.bed	0.160840013	0.162952618	298,237
GSE31939.VDR.LS180.bed	0.077732368	0.079292709	298,675
GSE38901.HSF1.COLON_TUMOR.bed	0.117805928	0.107399836	304,500
ERP002417.ELK1.ESC_H1.bed	0.168751024	0.17567227	305,495
GSE60270.ESR1_P118.MCF7_SHCTR_E2.bed	0.11800571	0.116136023	307,551
GSE45984.CDK7.MM1S.bed	0.153838599	0.133891373	308,431
GSE24518.RELA.HELAB2_TA.bed	0.169618759	0.156712056	312,259
GSE59530.ESR1.MCF7.bed	0.150827395	0.157907772	313,919
GSE69043.AR.LNCAP_SHFOXA1_PHFRPMIFCS.bed	0.165757365	0.17048195	319,286
GSE45638.NR3C1.LCL_DEX.bed	0.056820947	0.067842903	319,536
GSE37345.AR.LNCAP_SHFOXA1_R1881_HD.bed	0.165793951	0.170483224	319,769
GSE41629.NR1H3.SGBS.bed	0.202954394	0.218397524	325,465
GSE32349.CREBBP.NCIH3396.bed	0.14756919	0.146738964	325,740
GSE60223.MYC.P4936_SHTERT.bed	0.123982368	0.11265443	326,281
GSE39277.NCOA1.LS180_125.bed	0.126288861	0.152621485	326,399
GSE32349.CREBBP_M742.NCIH3396_E2.bed	0.091863611	0.094569721	331,134
GSE51234.RFX2.GP5D.bed	0.175850741	0.172557102	337,468
GSE39277.MED1.LS180.bed	0.125952198	0.141362858	338,289
GSE59530.RELA.MCF7_TNF.bed	0.17754898	0.166658973	346,621
GSE45982.EZH2.OCILY7.bed	0.142602	0.132928447	349,769
GSE38901.HSF1.SW620.bed	0.129855259	0.116606691	350,696
GSE45852.HSF1.MO91_27A_100UM.bed	0.145583799	0.128217216	356,364
GSE68170.YAP1.MSTO.bed	0.224029165	0.213774145	357,583
GSE24126.DDX5.HELA.bed	0.055181953	0.04543784	357,802
GSE71675.RNF2.NCCIT.bed	0.211115589	0.184240238	358,270
GSE74999.SPI1.K562.bed	0.12441211	0.126993856	368,319
GSE53041.VDR.THP1_CAL.bed	0.101937949	0.099826184	373,096
GSE55605.PRKDC.FIBROBLAST_OHT.bed	0.173721027	0.172925191	375,155
GSE60270.ESR1.MCF7_SHFOXA1_E2.bed	0.127644748	0.12106865	375,221
GSE51290.MYC.LOVO_PHASEM.bed	0.091784469	0.08637148	377,862
GSE31294.AR.LNCAP.bed	0.155963828	0.172620103	377,947
GSE29808.ERG.RWPE1_FLAG.bed	0.14850333	0.142724405	378,567
GSE36354.MED1.P4936_CMYC_24H.bed	0.149107547	0.139355005	379,972
GSE51290.HNF4A.LOVO_PHASEM.bed	0.13929724	0.132553892	388,740
GSE82295.TEAD1.HFOB_DIFF.bed	0.251018332	0.25605746	389,107
GSE17954.RUNX.JURKAT.bed	0.161859125	0.175017951	391,347
GSE38901.HSF1.HT29.bed	0.10012373	0.092004845	391,781
GSE60171.BRD3.HUVEC_MS417.bed	0.054517811	0.056810127	393,605
GSE53495.CBX4.HEK293T.bed	0.183504613	0.180408697	394,938
ERP013564.FOXM1.OE33.bed	0.19053973	0.189514107	398,812
GSE52941.CIITA.RAJI_AB1.bed	0.155201489	0.153333317	399,437
GSE50723.STAT3.OCILY19.bed	0.201400219	0.192455686	401,395
GSE45982.EZH2.OCILY1.bed	0.075979934	0.080680607	402,479
GSE31621.CEBPB.MONOCYTE.bed	0.134871185	0.12685693	402,950
GSE71909.BRD4.LP1.bed	0.105689413	0.113500663	407,480
GSE25426.PPARG.THP1_DIFF.bed	0.11579134	0.118707627	410,199
GSE26014.IKZF1.HSPC.bed	0.150568045	0.140451145	411,531
GSE37403.SNAPC4.MCF10A.bed	0.050457058	0.052463378	411,711
GSE60130.CEBPA.KASUMI1_SICTR.bed	0.160559725	0.184241441	414,984
GSE39179.TCF3.RPMI8402.bed	0.172026254	0.200196869	415,250
GSE76770.HIF1A.H1299.bed	0.070573976	0.084795367	416,258
GSE38901.HSF1.MCF7.bed	0.125013028	0.123179651	419,631
GSE62492.AR.LNCAP.bed	0.15885673	0.1529512	421,659
GSE36354.MED1.MM1S_DMSO.bed	0.140984954	0.132801478	423,173
GSE54855.ESR1.MCF7_E2_5M.bed	0.16108259	0.169583284	423,550
GSE29808.ETV1.RWPE1_FLAG.bed	0.114979686	0.100031144	423,838
GSE46237.HMBOX1.WI38VA13.bed	0.09157659	0.10004058	426,322
GSE82295.JUND.HFOB_DIFF.bed	0.230576288	0.220170405	429,565
GSE51705.KLF5.YCC3.bed	0.151921194	0.163630264	432,200
GSE53855.CDK2.T47D_PROGESTIN_5M.bed	0.049914485	0.062358597	432,274
GSE54855.ESR1.MCF7_E2_120M.bed	0.131589823	0.138431748	432,762
GSE35197.NCOR.HEK293T_SIGSP2.bed	0.133460761	0.125179041	433,561
GSE29073.EP300.MCF7_E2.bed	0.166606553	0.16919792	439,769
GSE31417.ZNF143.HELA.bed	0.15622958	0.14266372	444,067
GSE74355.TP53.HCT116_DMSO_KOATF3.bed	0.078104917	0.067687326	445,039
GSE29073.EP300.MCF7_DMSO.bed	0.088015185	0.094736376	446,299
GSE38103.VDR.LX2_CALCIPOTRIOL.bed	0.157902035	0.159119314	449,672
GSE31417.HCFC1.HELA.bed	0.160530223	0.143304316	449,730
GSE21939.TP53.U2OS_ETO.bed	0.094331709	0.088291661	455,261
ERP004176.TP53.U2OS_UV_16H.bed	0.076677676	0.071105541	466,342
ERP002305.ESR1.MCF7_MRNAHIST.bed	0.07176185	0.078418954	471,321
GSE50723.STAT3.SUDHL10.bed	0.150383482	0.140193066	474,139
GSE71276.ESR1.MCF7.bed	0.127884653	0.122294415	476,191
GSE63581.BRD4.SUM159_RES.bed	0.204361799	0.200351726	478,924
GSE36354.CDK9.P4936_CMYC_1H.bed	0.157891872	0.159934571	487,701
GSE38901.HSF1.ZR751.bed	0.143555621	0.125195768	487,822
GSE38103.VDR.LX2.bed	0.190239373	0.18251467	489,599
GSE38901.HSF1.BPLER.bed	0.116478652	0.11152943	489,725
GSE54110.AR.PC3.bed	0.142092073	0.145727148	489,907
ERP004176.TP53.U2OS_UV_8H.bed	0.081971121	0.081484156	493,688
ERP004206.GATA6.ESC_H9.bed	0.194720751	0.256320515	495,371
GSE58428.AR.VCAP_ETOH24H.bed	0.144721842	0.154040708	498,081
GSE28323.RBP2.U937.bed	0.104235372	0.078673918	498,310
GSE30726.MYC.CA46.bed	0.106448292	0.097116813	500,696
GSE40050.AR.LNCAP_DHT.bed	0.167066348	0.164211628	515,708
GSE22162.ATRX.ERYTHROID.bed	0.110125149	0.110105939	518,319
GSE38303.BRF2.IMR90_TERT.bed	0.04043792	0.045690072	518,663
GSE45852.HSF1.MCF7_CHX_10UM.bed	0.14045064	0.13235073	518,860
GSE51633.CDK9.HEK293T_SIJMJD6.bed	0.098537617	0.092168097	530,848
GSE62718.FOXP1.PROGENITOR_NEURAL.bed	0.055808929	0.05994809	531,881
GSE68356.ESR1.T47D_E2.bed	0.145244303	0.133547808	534,640
GSE83860.RELA.LNCAP_TNFA.bed	0.153898673	0.158154621	534,752
GSE39277.NCOA1.LS180.bed	0.107479588	0.128990907	543,736
GSE29422.SMAD2.ESC.bed	0.213952774	0.222535687	545,162
GSE40762.FOXM1.MCF7_THIOS.bed	0.226501076	0.227947228	547,947
GSE60024.MITF.RETINAL_PIGMENT.bed	0.179845435	0.180135569	564,139
GSE62428.CHD8.T47D_R5020_5.bed	0.078254281	0.076784606	570,518
GSE30082.NFKBIA.DERMAL.bed	0.042025601	0.047508679	570,922
GSE32349.ESR1.NCIH3396_ETOH.bed	0.101510962	0.101116019	572,078
GSE69119.RARA.SKNSH.bed	0.361316654	0.42912039	573,095
GSE46237.NR2C2.WI38VA13.bed	0.132634251	0.123860137	574,192
GSE50723.STAT3.SUDHL4.bed	0.193339352	0.182343027	578,222
ERP009021.RXR.MACROPHAGE.bed	0.161726623	0.152959933	585,199
GSE69479.SOX2.ESC.bed	0.247616713	0.272395574	587,951
GSE59530.RELA.MCF7_E2_TNF.bed	0.156651017	0.146821293	587,975
GSE51705.GATA6.KATOIII.bed	0.178012902	0.194537959	591,711
GSE51673.FOXK1.HEK293T.bed	0.278161287	0.281732311	596,671
ERP000380.ESR1.MCF7_TAMR.bed	0.13681983	0.133010261	604,303
GSE34774.RYBP.HEK293T.bed	0.119380776	0.12122538	605,094
GSE69558.PAX5.DOHH2.bed	0.082943931	0.087774885	611,573
GSE69043.AR.LNCAP_SHFOXA1_RPMIFBS.bed	0.139975556	0.140741069	614,801
GSE27300.ESR1.HCC1428_TLED.bed	0.103306571	0.089705539	621,135
GSE29194.SMAD1.CD34_ERYTH_BMP.bed	0.154021808	0.176176325	634,136
GSE59223.MYC.LS174T_BI8622.bed	0.144231692	0.132561345	637,056
GSE60032.FOXM1.HEK293.bed	0.249386772	0.239951189	638,583
GSE84382.TRIM28.WIBR3.bed	0.013895705	0.012994035	639,024
ERP000380.ESR1.MCF7_TAMR_TAM.bed	0.139979481	0.132530045	639,787
GSE34871.HIF1A.786O.bed	0.182131173	0.173188932	640,230
GSE28264.NKX3-1.LNCAP_ETOH.bed	0.194761688	0.20520164	641,067
GSE38303.POU2F1.IMR90_TERT.bed	0.083628587	0.088276756	641,981
GSE46837.TP63.HCC95.bed	0.118268367	0.136842895	642,896
GSE46837.TP63.KYSE70.bed	0.159421833	0.176806062	654,518
GSE52953.MAF.KERATINOCYTE_EPIDERMAL_PROLIF.bed	0.190400183	0.213835276	655,632
GSE60814.TP63.HACAT_LACZ_NOT.bed	0.119725935	0.135510126	657,818
GSE56857.SPI1.OCILY3.bed	0.091399955	0.092460089	659,590
GSE56857.BATF.OCILY3.bed	0.151448462	0.147363173	669,896
GSE46641.TP53.U2OS_DXR.bed	0.082284018	0.07699999	670,091
GSE47938.ICE2.HCT166.bed	0.1351539	0.131128618	672,052
GSE49014.REST.NCIH295R_SF1.bed	0.113183979	0.115324301	673,078
GSE42262.BRD4.P4936_MYC_24H.bed	0.16220781	0.160167771	677,115
GSE29180.TCF12.JURKAT.bed	0.143861942	0.146284882	677,206
ERP004206.PDX1.ESC_H9.bed	0.223085298	0.345273214	677,638
GSE40129.GATA3.MCF7.bed	0.173020415	0.164762857	680,434
GSE56857.SPI1.OCILY3_SHCTR.bed	0.096580027	0.092425649	680,758
GSE29422.SMAD4.ESC.bed	0.217113121	0.215810677	683,108
GSE49014.REST.NCIH295R.bed	0.113199664	0.115798168	685,896
GSE51705.GATA4.KATOIII.bed	0.137998251	0.145232263	686,657
GSE25000.TAL1_SCL.JURKAT.bed	0.12696448	0.137134934	689,157
GSE39912.TP53.ESC_H9.bed	0.110149784	0.105962733	692,149
GSE49404.SOX2.RENVM_SHSOX2.bed	0.215035658	0.239280778	692,331
GSE43985.ESR1.VCAP_E2.bed	0.033380108	0.029739585	692,587
GSE29808.GABPA.RWPE1.bed	0.063138348	0.064354168	704,123
GSE36578.SMAD3.BGO3_DIFF_0H.bed	0.206590951	0.215940675	705,908
GSE62616.ZNF644.HEK293T.bed	0.046832594	0.039273047	711,875
GSE77356.MYC.U2OS.bed	0.155311924	0.142534734	713,712
GSE51633.JMJD6.HEK293T.bed	0.143945814	0.147937649	715,276
GSE24518.RELA.HELAB2_P65KD_DMSO.bed	0.093259479	0.103119236	730,259
ERP004206.HNF1B.ESC_H9.bed	0.191893078	0.229943861	741,905
GSE46837.SOX2.ESC_H9.bed	0.253515811	0.292830501	753,902
GSE57628.BRD4.HCT116_JQ1.bed	0.187438221	0.183794975	759,138
GSE56674.TP63.KERATINOCYTE_ADRIA.bed	0.116865686	0.130325308	759,557
GSE24518.RELA.HELAB2_DMSO.bed	0.1728396	0.159462305	762,663
GSE69739.KLF3.HEK293.bed	0.359474912	0.381060166	769,719
GSE44672.MYC.U2OS.bed	0.15305506	0.147147364	770,831
GSE39263.ZNF143.HPBALL.bed	0.128469717	0.111921512	773,006
GSE27300.ESR1.MCF7_TLED.bed	0.136314217	0.128393443	775,061
GSE28950.HDAC1.VCAP_ETOH.bed	0.088884671	0.083074366	780,021
GSE56857.SPIB.OCILY3_SHSPIB.bed	0.070343935	0.072424125	785,995
GSE45984.MED1.MM1S_BIORU.bed	0.148346211	0.163518677	797,996
GSE60270.ESR1.MCF7_SHGATA3_E2.bed	0.106385026	0.09857365	801,241
GSE82295.FOSL2.HFOB_DIFF.bed	0.207614433	0.19824467	814,206
GSE47987.FOXA1.DU145.bed	0.22481185	0.209780864	832,452
GSE52924.GFI1B.CD34.bed	0.130148806	0.135141037	834,530
GSE65138.CDK8.K562.bed	0.129728467	0.116486862	840,818
GSE64223.RELA.KB_5Z_IL.bed	0.152824247	0.143486547	841,896
GSE32349.CREBBP_M768.NCIH3396_ETOH.bed	0.074392856	0.075978119	843,302
GSE28162.L3MBTL2.K562.bed	0.072813874	0.064779727	854,461
GSE40343.E2F7.IMR90_QUIES.bed	0.294346167	0.308662489	863,320
GSE29180.TAL1.JURKAT.bed	0.160385127	0.161731197	870,704
GSE60270.ESR1.MCF7_SHCTR.bed	0.130454538	0.122658634	873,155
GSE61268.AR.LNCAP_HOTAIR.bed	0.159684999	0.158919647	877,176
GSE31417.GABPA.HELA.bed	0.118568419	0.100486952	877,191
GSE62890.HNF4A.HCT166_TCF4_DOX.bed	0.21796892	0.247327878	879,638
GSE36354.MED1.P4936_CMYC_1H.bed	0.163351431	0.160988415	880,905
GSE77356.MYC.U2OS_SHMYC.bed	0.131518259	0.123350979	881,053
GSE64713.STAT5B.CD8.bed	0.115381809	0.100602263	884,580
GSE43111.TP63.EP156T.bed	0.109795946	0.123980697	885,164
GSE38901.HSF1.BT20.bed	0.129580413	0.122126511	886,988
GSE49952.XBP1.HS578T_HYPO_GLUDEP.bed	0.150773395	0.139191034	905,193
GSE67282.SOX2.IPSC_INHI.bed	0.313094403	0.369380854	907,589
GSE40591.PALB2.MCF10A.bed	0.095087769	0.082393555	912,095
GSE60171.BRD4.HUVEC.bed	0.086079978	0.081554613	913,578
GSE61268.AR.C42B_R1881_SHCTR.bed	0.158565495	0.158808601	924,040
GSE43109.HIF1A.MACROPHAGE_HYPO.bed	0.107810231	0.099982104	924,808
GSE57398.HSF1.HCT166_KOFBXW7.bed	0.064802175	0.060135123	927,744
GSE39241.FOXA1.HUH7_ASYNC.bed	0.212236263	0.228316156	934,267
GSE53372.BAHD1.HEK293.bed	0.026748932	0.017304135	942,217
GSE33850.TAL1.CCRFCEM.bed	0.149937842	0.159872744	952,015
GSE59021.GABPA.DU145.bed	0.114055167	0.097892052	955,052
GSE64223.RELA.KB_5Z.bed	0.147972595	0.139009805	956,125
GSE42161.MYC.MM1S_JQ1.bed	0.194031467	0.187331994	958,300
GSE43625.GATA1.ERYTHROID_R3R4.bed	0.127662879	0.134852078	960,267
GSE51290.KLF5.LOVO_PHASES.bed	0.111668086	0.116033557	963,314
GSE38901.HSF1.HME1_HEAT.bed	0.119153088	0.115474694	966,255
GSE69558.MEF2B.KARPAS422.bed	0.152487882	0.196719151	971,395
GSE57431.CDK9.A375_A771726.bed	0.165337975	0.152925175	972,147
GSE46237.HMBOX1.HELA.bed	0.182712358	0.178367604	972,301
GSE70660.IRF2.CD34_ADULT.bed	0.089752593	0.08331438	976,107
GSE28950.HDAC3.VCAP_ETOH.bed	0.227012259	0.239609579	983,911
GSE46641.TP53.U2OS_DMSO.bed	0.123739869	0.123659056	986,339
GSE38901.HSF1.BREAST_TUMOR.bed	0.1128267	0.103059343	986,519
GSE40343.E2F7.IMR90_SENES_E2F7.bed	0.182420467	0.176305646	992,325
ERP002305.ESR1.BREAST_MRNAHIST.bed	0.093196322	0.088943387	993,722
GSE39277.CREBBP.LS180.bed	0.198863889	0.205093303	1,005,752
GSE58506.TP53.HCT166_5FU.bed	0.067283218	0.062519857	1,010,371
GSE40343.E2F7.IMR90_SENES_SHRB.bed	0.213726693	0.20163568	1,024,681
GSE54855.ESR1.MCF7_E2_40M.bed	0.11337241	0.114383531	1,031,228
GSE41561.E2F4.MCF7_TAM.bed	0.149529324	0.137505367	1,031,727
ERP003925.BCL11A.MDA157.bed	0.1306646	0.120363438	1,032,419
GSE67494.KMT2B.BCELL_GERMINAL_CENTER_TONSIL.bed	0.138151467	0.125303845	1,032,598
GSE71976.JUN.BT549.bed	0.276423451	0.273447687	1,032,991
GSE29422.SMAD3.ENDODERM.bed	0.160239191	0.181106659	1,033,507
GSE61268.AR.LNCAP_R1881.bed	0.154171675	0.151124348	1,049,897
GSE28950.HDAC1.VCAP_DHAT_2H.bed	0.091294125	0.083028962	1,055,728
GSE40867.ESR1.BREAST_TUMOR_GOODOUTCOME.bed	0.16568902	0.165411878	1,056,818
GSE23436.CDX2.CACO2_PROLIF.bed	0.204719407	0.223613932	1,062,682
GSE28950.AR.VCAP.bed	0.158463891	0.167506992	1,065,460
GSE38901.HSF1.MCF10A_HEAT.bed	0.110830765	0.099103496	1,065,472
GSE31939.TCF4.LS180.bed	0.193328	0.213870246	1,067,728
GSE69558.BACH2.OCILY7.bed	0.128547269	0.123103911	1,071,284
GSE36579.SETDB1.WN8532.bed	0.084914887	0.082311539	1,074,172
ERP010664.BRD4.BT474_INHHDAC.bed	0.143957166	0.146784838	1,074,658
GSE17917.EP300.ESC.bed	0.208150143	0.229652297	1,078,623
GSE58428.CTBP2.LNCAP_DHT24H.bed	0.100181137	0.088789049	1,088,797
GSE57431.NFE2L2.A375_A771726.bed	0.146248755	0.131394077	1,089,954
GSE24518.RELA.HELAB2_P65KD_TA_TNFA.bed	0.142456111	0.139541788	1,091,372
GSE64758.NIPBL.ESC.bed	0.229178938	0.2384284	1,092,632
GSE55921.ESR1.MCF7_E2_JQ1.bed	0.124146615	0.118396587	1,092,825
GSE20303.PHF8.HELA.bed	0.112501375	0.104530247	1,095,470
GSE61944.FLI1.SKNMC.bed	0.167314335	0.155041034	1,097,761
GSE72714.AR.C42B.bed	0.147819184	0.146909557	1,104,324
GSE42575.RUNX1.JURKAT.bed	0.146138433	0.155220958	1,106,521
GSE38901.HSF1.BPE_HEAT.bed	0.130019713	0.122324181	1,110,361
GSE62890.HNF4A.HCT166_TCF4.bed	0.21804765	0.241288856	1,112,483
GSE52953.MAFB.KERATINOCYTE_EPIDERMAL_PROLIF.bed	0.157764913	0.158574766	1,112,491
GSE72249.ESR1.MCF7.bed	0.16095435	0.161944765	1,116,711
GSE35109.ESR1.MCF7.bed	0.041142377	0.053183839	1,118,728
GSE50723.STAT3.OCILY7.bed	0.14648705	0.135346803	1,125,710
GSE77225.RELA.HDF_DMSO.bed	0.041301484	0.004470868	1,126,515
GSE32349.NCOA3.NCIH3396_E2.bed	0.095813972	0.094883783	1,139,162
GSE56674.TP53.KERATINOCYTE.bed	0.083834316	0.087170046	1,145,729
GSE67282.SOX2.GLIOMA_STEM.bed	0.354012673	0.372706832	1,146,558
GSE69394.ASCL1.H128.bed	0.170416597	0.186229931	1,147,674
GSE63484.LYL1.NB4.bed	0.166235804	0.174727565	1,149,448
GSE62475.PGR_A.ESC.bed	0.220791292	0.225646688	1,151,599
GSE36354.MYC.P4936.bed	0.159059166	0.147680797	1,152,853
GSE64758.NIPBL.ESC_WNT3A.bed	0.240878792	0.278116434	1,156,450
GSE24518.NR3C1.HELAB2_P65KD_DMSO.bed	0.141807453	0.141267168	1,156,555
GSE71976.JUN.BT549_TNF.bed	0.257304606	0.264133791	1,158,288
GSE43786.PGR.HUVEC_PR_PROGESTERON.bed	0.16667609	0.159714125	1,184,327
GSE63010.NOTCH1.CD34.bed	0.144431751	0.159651719	1,187,690
GSE54855.ESR1.MCF7_E2_10M.bed	0.133384995	0.138277956	1,189,575
GSE65544.MYC.HFF_OHT_SHBPTF.bed	0.163874552	0.157859789	1,197,265
GSE60270.ESR1.MCF7.bed	0.158631159	0.159428287	1,198,415
GSE39263.ZNF143.HEK293T.bed	0.106720579	0.093832287	1,209,184
GSE63484.LYL1.THP1.bed	0.173626439	0.178240615	1,214,106
GSE40762.FOXM1.MDAMB231.bed	0.235476909	0.233760331	1,219,483
GSE38339.HOXA9.SEM.bed	0.175271194	0.18366584	1,219,726
GSE69394.NEUROD1.NCIH524.bed	0.10497686	0.117532048	1,226,223
GSE69043.AR.LNCAP_RPMIFBS.bed	0.153316792	0.148029177	1,235,905
GSE42728.TP53.IMR90.bed	0.064393702	0.074859203	1,244,346
GSE61944.FLI1.SKNMC_SHGFP_48H.bed	0.131106532	0.114870233	1,246,043
GSE55421.SNAI2.KERATINOCYTE_LACZ_DIFF.bed	0.102175954	0.103222969	1,252,122
GSE45441.KDM1A.HELA.bed	0.147648649	0.135806401	1,252,163
GSE64758.NIPBL.ESC_ACTIVIN.bed	0.227019897	0.23502638	1,256,994
GSE51936.GATA6.HUG1N.bed	0.15186727	0.169770204	1,268,257
GSE41006.MBD2.HELA.bed	0.07353133	0.061231889	1,269,457
GSE64862.FOS.MV411_SHFLT3.bed	0.11390154	0.101684627	1,285,359
GSE80151.TWIST1.SHEP21_DOX_24H.bed	0.29266185	0.304134662	1,293,806
GSE38901.HSF1.SKBR3.bed	0.130665387	0.126641701	1,299,262
GSE43743.CDK8.MM1S.bed	0.149102647	0.158133936	1,300,668
GSE65664.GATA3.NGP.bed	0.27265485	0.291632461	1,304,601
GSE41105.MYC.NCIH2171.bed	0.189088647	0.188375105	1,307,414
GSE31939.TCF4.LS180_125.bed	0.189836149	0.210965046	1,307,450
GSE75876.ESRRA.BT474.bed	0.138623973	0.138103309	1,318,417
GSE40050.AR.C42B_DHT.bed	0.136093478	0.131640534	1,328,884
ERP010664.NELFA.BT474.bed	0.111974376	0.096398866	1,344,160
GSE28950.HDAC3.VCAP_DHAT_2H.bed	0.187348857	0.187979747	1,345,762
GSE22484.VDR.LCLGM10861_CALCITRIOL.bed	0.14193423	0.124076097	1,346,597
GSE43098.CTCF.MONOCYTE_BLOOD.bed	0.145261819	0.137105582	1,349,677
GSE47152.MYC.PAVE.bed	0.232231399	0.239617123	1,359,522
GSE60171.BRD3.HUVEC.bed	0.076762827	0.081555345	1,361,370
GSE46237.NR2F2.HELA.bed	0.097469642	0.111537158	1,371,915
GSE70660.RUNX1.CD34_FETAL.bed	0.152032032	0.150795159	1,373,184
GSE45864.FANCL.JURKAT.bed	0.129179389	0.119384043	1,376,168
GSE39089.HIF1A.HUVEC_HYPOX.bed	0.16279555	0.151975005	1,378,174
GSE46237.NR2F2.WI38VA13.bed	0.166142023	0.16907336	1,385,026
GSE69962.CTCF.THP1.bed	0.119711643	0.112344375	1,385,619
GSE50144.PPARG.HUVEC_PPARG_HYPO.bed	0.087220014	0.08151	1,386,152
GSE37403.SNAPC1.MCF10A.bed	0.109107197	0.099163795	1,387,878
GSE51633.JMJD6.HELA.bed	0.151723178	0.150110584	1,392,605
GSE55615.ARRB1.C42.bed	0.088197312	0.079930144	1,415,486
GSE55921.ESR1.MCF7_E2.bed	0.124792383	0.121253859	1,419,394
GSE40762.FOXM1.MCF7.bed	0.194680489	0.198859814	1,428,495
GSE46837.TP63.TT.bed	0.11629002	0.133854193	1,430,424
GSE45982.EZH2.SUDHL6.bed	0.083718996	0.078795144	1,431,665
GSE51633.CDK9.HEK293T_SIBRD4.bed	0.09090689	0.083085238	1,434,930
GSE59087.EZH1.PROES_SHEZH2.bed	0.09838534	0.089439483	1,436,066
GSE56857.SPI1.OCILY10.bed	0.107741968	0.107185274	1,436,417
GSE61965.SOX10.501MEL.bed	0.216364973	0.269135068	1,437,962
GSE24518.RELA.HELAB2_GRKD_DMSO.bed	0.072050394	0.083373433	1,442,234
GSE59021.ETS1.PANC1.bed	0.117549092	0.100267174	1,451,487
GSE72249.NR3C1.ZR751.bed	0.16412195	0.191878457	1,476,419
GSE53601.MED1.OCILY1.bed	0.153638455	0.172531768	1,478,761
GSE68864.NR3C1.HMSC_DMI.bed	0.204504233	0.223843843	1,479,059
GSE61944.FLI1.SKNMC_SHGFP_96H.bed	0.130468378	0.12425052	1,481,527
GSE65544.MYC.HFF_OHT.bed	0.15766366	0.147965598	1,493,092
GSE51673.ASXL1.HEK293T.bed	0.125729814	0.108145919	1,494,104
GSE67282.SOX2.IPSC_KDP53.bed	0.285827787	0.344231937	1,504,153
GSE47938.AFF4.HCT166.bed	0.121337224	0.136240602	1,505,680
GSE31939.CTNNB1.LS180_125.bed	0.177722901	0.192266531	1,520,275
GSE72266.GATA3.CD4_TH2.bed	0.126333842	0.132945948	1,528,279
GSE69119.MAML3.SKNSH_RA.bed	0.31379761	0.374019309	1,528,387
GSE39179.TCF12.RPMI8402.bed	0.164308373	0.183512495	1,533,807
GSE60270.MED1.MCF7_E2.bed	0.131371726	0.121398084	1,540,465
GSE67046.NR3C1.NALM6_CASP1.bed	0.162095038	0.166378732	1,550,407
GSE20650.NANOG.ESC.bed	0.223987946	0.249680473	1,564,032
GSE52469.CDK6.KB.bed	0.110429207	0.103236912	1,569,320
GSE47027.NR5A2.MCF7.bed	0.19345039	0.180151246	1,572,469
GSE31939.VDR.LS180_125.bed	0.138272843	0.143241107	1,574,178
GSE61197.ASCL1.SCLC_ASCLP_NE.bed	0.154259072	0.160644595	1,576,091
GSE29422.SMAD3.ESC.bed	0.199698316	0.196513794	1,583,254
GSE43834.LMO2.KASUMI1.bed	0.139933282	0.148358751	1,586,140
GSE51169.RELA.AC16_TNFA.bed	0.184246429	0.176219215	1,593,484
GSE37752.ERG.RWPE1.bed	0.178379141	0.171876341	1,607,570
GSE24518.RELA.HELAB2_GRKD_TA_TNFA.bed	0.156235704	0.159657569	1,613,403
GSE36578.SMAD3.BGO3_DIFF_48H.bed	0.186934468	0.205846539	1,613,741
GSE29422.SMAD2.ENDODERM.bed	0.137571252	0.150178532	1,627,160
GSE29422.SMAD4.ENDODERM.bed	0.142813109	0.152952532	1,630,465
ERP003925.BCL11A.MCF10A.bed	0.084278623	0.081641992	1,637,261
GSE31939.CTNNB1.LS180.bed	0.184990066	0.201120323	1,648,855
GSE55421.SNAI2.KERATINOCYTE_SHCTR.bed	0.103867602	0.110091799	1,652,203
GSE61048.USP7.HEK293T.bed	0.095073577	0.092641372	1,669,659
GSE50723.STAT3.OCILY3.bed	0.167271451	0.168438639	1,675,487
GSE56567.KLF4.IPSC.bed	0.1427383	0.134534954	1,677,984
GSE32349.ESR1.NCIH3396_E2.bed	0.089146697	0.089060526	1,685,890
GSE51234.REST.GP5D_SIRAD21.bed	0.084480854	0.087722876	1,688,046
GSE36354.MYC.P4936_CMYC_24H.bed	0.143018101	0.130997259	1,692,669
GSE62272.TEAD1.CCLP1.bed	0.174417821	0.182205966	1,697,347
GSE60984.HSF1.U2OS_HEAT.bed	0.113753124	0.105666015	1,704,699
GSE51234.HNF4A.GP5D_SIRAD21.bed	0.115411302	0.112817241	1,731,648
GSE43036.STAT1.CD14.bed	0.171395705	0.16409367	1,752,723
GSE39179.TAL1.RPMI8402.bed	0.156701194	0.175186899	1,759,107
GSE62428.CHD8.T47D_R5020_45.bed	0.107302739	0.106230941	1,764,573
GSE53491.TP53.IMR90_SENE.bed	0.09902594	0.097223373	1,773,537
GSE29808.JUND.PC3.bed	0.183233206	0.178790922	1,774,212
GSE37345.AR.LNCAP_SHCTR_R1881.bed	0.152773347	0.147163924	1,774,776
GSE31939.RXR.LS180.bed	0.130259698	0.148783219	1,784,504
ERP000380.ESR1.MCF7_TAM.bed	0.13852274	0.137974688	1,797,259
GSE52725.AR.LNCAP_SHGATA2.bed	0.137198148	0.14498124	1,803,085
GSE60792.GATA2.CD34_DMSO.bed	0.132018896	0.13382453	1,815,734
GSE69962.CTCF.THP1_2D3.bed	0.124094335	0.1165939	1,822,709
GSE36578.SMAD3.BGO3_DIFF_2H.bed	0.208610096	0.219516076	1,828,923
GSE47188.SPI1.MACROPHAGE_IL4.bed	0.120215869	0.113249227	1,832,273
GSE67282.SOX2.IPSC_KDP53_INHI.bed	0.299013604	0.347536209	1,853,668
ERP008682.FOXA2.PANCREAS_CARN1618.bed	0.18607098	0.209562819	1,857,585
GSE71739.KDM1A.SKNO1_DMSO.bed	0.095978287	0.09684999	1,859,724
GSE42262.BRD4.P4936_MYC_0H.bed	0.141965322	0.141958019	1,867,413
ERP000380.ESR1.ZR751_E2_TAM.bed	0.12657048	0.134678813	1,873,693
GSE64233.BRD4.SGBS.bed	0.182697372	0.208061482	1,875,716
GSE22767.PRDM14.ESC.bed	0.117893312	0.115877082	1,881,032
GSE36570.MYC.BJ.bed	0.20699502	0.196923637	1,893,437
GSE24518.NR3C1.HELAB2_GRKD_DMSO.bed	0.099566008	0.10352981	1,893,742
GSE51234.NIPBL.GP5D_SIRAD21.bed	0.116871837	0.108806734	1,907,529
GSE42355.CDK9.MM1S_DMSO.bed	0.129031253	0.121915477	1,919,746
GSE51234.REST.GP5D.bed	0.078800503	0.082462908	1,937,941
ERP000901.NCOA1.MCF7_E2.bed	0.092524925	0.099490928	1,949,919
GSE30623.FOXA1.LNCAP_1F5_SIFOXA1.bed	0.195430835	0.192031264	1,953,911
GSE24518.NR3C1.HELAB2_GRKD_TA_TNFA.bed	0.141758736	0.145018105	1,954,106
GSE38395.NIPBL.LCL.bed	0.191653201	0.188332726	1,955,401
GSE43147.ZFX.NOMO1.bed	0.112075554	0.102730831	1,956,163
GSE60984.HSF1.U2OS_HEAT_20.bed	0.093398468	0.085162373	1,957,038
GSE62482.MED1.CD4_TH1_BAY.bed	0.192727174	0.184419227	1,957,605
GSE28950.EZH2.VCAP_ETOH.bed	0.162426111	0.157683075	1,962,040
GSE44416.TEAD4.MKN28.bed	0.165549268	0.172112885	1,963,595
ERP010664.CDK9.BT474.bed	0.107251456	0.109385768	1,977,787
GSE72249.ESR1.T47D.bed	0.178728394	0.176366405	1,979,409
GSE74999.SPI1.K562_SAHA.bed	0.114470485	0.115955071	1,979,424
GSE45982.EZH2.PFEIFFER.bed	0.10517026	0.091148768	1,979,555
GSE29600.RBPJ.CUTLL1.bed	0.17163502	0.161775135	1,995,183
GSE31939.RXR.LS180_125.bed	0.154718606	0.171102462	2,009,166
GSE28950.EZH2.VCAP_DHAT_2H.bed	0.163864968	0.157079775	2,025,361
GSE29180.RUNX1.JURKAT.bed	0.145792085	0.14563895	2,027,035
GSE39277.NCOR2.LS180.bed	0.114264935	0.122718204	2,033,486
GSE56857.IRF4.OCILY3_SHCTR.bed	0.107017449	0.104161048	2,035,593
GSE67282.SOX2.IPSC.bed	0.293831573	0.361767143	2,051,645
GSE60814.TP63.HACAT_DNRAS_TGFB.bed	0.114542604	0.122727527	2,053,270
GSE59087.EZH2.PROES_SHCTR.bed	0.089462388	0.08653166	2,055,528
GSE63202.TOP1.LNCAP.bed	0.07063926	0.05014497	2,059,733
GSE69558.BACH2.DOHH2.bed	0.125441279	0.121920538	2,062,698
GSE51705.GATA4.YCC3.bed	0.155210925	0.163334898	2,074,849
GSE29600.ZNF143.CUTLL1.bed	0.112575622	0.104070069	2,077,139
GSE29073.GATA3.MCF7_DMSO.bed	0.157462654	0.155731351	2,093,721
GSE29282.NCOR2.OCILY1.bed	0.178538131	0.192605742	2,096,904
GSE29282.NCOR.OCILY1.bed	0.160841232	0.16926782	2,106,245
GSE49224.BRD4.NCIH2171_DMSO.bed	0.23556028	0.272302936	2,127,489
GSE28264.NKX3-1.LNCAP_DHT.bed	0.176129916	0.184134313	2,136,674
GSE60477.GATA2.TSU1621MT.bed	0.128070594	0.144184193	2,146,194
GSE69558.MEF2B.DOHH2.bed	0.153611338	0.17703205	2,154,905
GSE62482.MED1.CD4_TH1_DMSO.bed	0.187124794	0.189331647	2,156,120
ERP010664.CDK9.BT474_INHHDAC.bed	0.097574235	0.098845877	2,161,251
GSE59087.EZH2.PROES.bed	0.090830134	0.08429128	2,168,006
GSE56674.TP53.KERATINOCYTE_ADRIA.bed	0.082012054	0.083435226	2,168,943
GSE57431.NFE2L2.A375_DMSO.bed	0.205837228	0.202968933	2,170,241
GSE47987.AR.DU145_FOXA1.bed	0.11122332	0.107435939	2,170,533
GSE42262.MYC.P4936.bed	0.149680088	0.139303426	2,192,875
GSE64528.CHD1.LNCAP_DHT.bed	0.115452237	0.111330032	2,193,211
GSE43070.RELA.HUVEC_TNF.bed	0.209630002	0.216654105	2,201,148
GSE46837.SOX2.KYSE70.bed	0.237333647	0.26140068	2,201,360
GSE30623.NR3C1.LNCAP_1F5.bed	0.169326105	0.173392339	2,213,682
GSE65138.CDK8.MV411.bed	0.117987912	0.108412185	2,218,609
GSE41629.CEBPA.SGBS.bed	0.15493876	0.169021779	2,222,329
GSE36354.MYC.P4936_CMYC_1H.bed	0.145703458	0.136180075	2,224,180
GSE74928.CREB1.KG1_XX65023.bed	0.105770447	0.090962369	2,228,034
GSE63736.RELB.L1236.bed	0.110685157	0.115529685	2,230,760
GSE61944.ELF1.SKNMC_SHGFP_96H.bed	0.164647593	0.15091259	2,234,739
GSE43743.BRD2.MM1S.bed	0.101363964	0.094198514	2,236,134
GSE64862.FOS.MV411.bed	0.117312566	0.103552813	2,241,168
GSE29180.GATA3.JURKAT.bed	0.113457248	0.113366768	2,251,857
GSE32349.CREBBP_M768.NCIH3396_E2.bed	0.080465884	0.078033387	2,256,438
GSE60270.PRKDC.MCF7_E2.bed	0.139489068	0.12826484	2,267,416
GSE18292.SOX2.ESC.bed	0.196719089	0.206969031	2,268,558
GSE69539.PGR.ESC.bed	0.2359128	0.262395913	2,280,792
GSE65427.RUNX1.U937.bed	0.16058626	0.168720914	2,286,726
GSE67809.E2F1.LNCAP_ABL.bed	0.161253648	0.148400167	2,293,333
GSE39096.YY1.ESC_H1.bed	0.068476842	0.065718421	2,317,227
GSE53998.BRD4.HUVEC_TNF_JQ1.bed	0.205228051	0.218239329	2,323,290
GSE69558.PAX5.OCILY7.bed	0.094511265	0.10049485	2,327,475
GSE64713.STAT5B.CD8_H9RETR.bed	0.122784233	0.116635049	2,330,976
GSE54889.EBF1.ASC.bed	0.130901756	0.125328278	2,334,533
GSE80151.MYCN.KELLY.bed	0.166329758	0.164301241	2,336,472
GSE24518.NR3C1.HELAB2_TA_TNFA.bed	0.220246748	0.224087194	2,339,326
GSE60270.TFAP2A.MCF7.bed	0.155667487	0.14707711	2,342,579
ERP010664.BRD4.BT474.bed	0.143155962	0.140349709	2,346,266
GSE62890.HNF4A.HCT166.bed	0.114038062	0.112945134	2,349,964
GSE45394.ZFX.DAOY.bed	0.115741196	0.107592982	2,351,250
GSE64758.NIPBL.ESC_WNT3A_ACTIVIN.bed	0.219877097	0.240600111	2,354,097
GSE53133.NRF1.NAMALWA.bed	0.133674639	0.12292499	2,356,254
GSE71848.GTF2B.HELA_G2M.bed	0.15176266	0.135204792	2,379,801
GSE62428.CHD8.T47D_ETOH_5.bed	0.067984306	0.061528451	2,390,191
GSE55605.PCGF2.FIBROBLAST_OHT.bed	0.205424645	0.203837631	2,401,117
GSE56857.IRF4.OCILY3.bed	0.115026047	0.113838997	2,406,717
GSE68355.ESR1.T47D.bed	0.13890832	0.13452209	2,412,548
GSE36134.POU5F1.NCCIT.bed	0.179376847	0.19684707	2,425,252
GSE56857.BATF.OCILY10.bed	0.139723688	0.139553464	2,444,083
GSE71751.GATA3.THYMOCYTE.bed	0.122056912	0.124642162	2,460,957
GSE64528.CHD1.LNCAP.bed	0.121707673	0.112850392	2,464,843
GSE74069.AR.MDAMB45_MPA.bed	0.168951803	0.17313167	2,469,385
GSE71675.SUZ12.NCCIT.bed	0.143862123	0.141648688	2,483,957
GSE58685.PDX1.ESC.bed	0.18247364	0.257760443	2,485,844
GSE43350.NCOR2.BCELL_GERMINAL_CENTER.bed	0.147759031	0.154950291	2,517,630
GSE28950.HDAC2.VCAP_DHAT_2H.bed	0.132751082	0.125777198	2,540,536
GSE60171.BRD2.HUVEC.bed	0.075864714	0.075932943	2,543,537
GSE64233.BRD4.SGBS_TNF.bed	0.180022587	0.204723793	2,553,118
GSE65664.GATA3.SHSY5Y.bed	0.292792935	0.313056329	2,566,154
GSE29194.TCF7L2.CD34_PROG_BIO.bed	0.192474851	0.199029708	2,572,165
GSE77225.RELA.HDF_NUTLIN.bed	0.04884238	0.013468341	2,573,164
GSE71616.SPI1.RSA411.bed	0.114863458	0.112993072	2,579,490
GSE62482.AFF4.CD4_TH1_BAY.bed	0.188326741	0.182368494	2,583,781
GSE59530.ESR1.MCF7_SHFOXA1_E2_TNF.bed	0.106979626	0.109388123	2,598,070
GSE58740.TP53.IMR90_NUT3A.bed	0.13845219	0.134840139	2,600,357
GSE51234.JUND.GP5D.bed	0.13303156	0.128127121	2,607,590
ERP007081.NR3C1.K562_GLUCC.bed	0.148236941	0.146827115	2,609,203
GSE57431.CDK9.A375_DMSO.bed	0.195586532	0.202978279	2,613,170
GSE36354.CDK9.P4936.bed	0.148420727	0.143641314	2,626,478
GSE70482.REST.K562.bed	0.104754636	0.099118944	2,628,665
GSE46837.SOX2.TT.bed	0.196046014	0.206921852	2,638,658
GSE68356.ESR1.MCF7.bed	0.094580395	0.094933625	2,640,379
GSE60267.TP53.HCT166_IR.bed	0.053639715	0.050522273	2,699,740
GSE41561.TLE3.MCF7.bed	0.143823625	0.143482279	2,735,634
GSE68296.TEAD4.HUCCT1.bed	0.163692865	0.16578166	2,743,954
GSE43625.NFE2.ERYTHROID_R3R4.bed	0.143055956	0.145187648	2,747,243
GSE69043.AR.LNCAP_SHGATA2_ETOH.bed	0.16559379	0.157261412	2,749,775
GSE23436.GATA6.CACO2_PROLIF.bed	0.122712771	0.13146274	2,750,188
GSE44672.MYC.HELA.bed	0.189506832	0.18241649	2,761,539
GSE30026.CDX2.COLO320.bed	0.099260926	0.21942514	2,777,895
GSE61268.AR.LNCAP_R1881_HOTAIR.bed	0.15769591	0.154546809	2,782,699
GSE23436.HNF4A.CACO2_PROLIF.bed	0.140073366	0.144520064	2,785,589
GSE38395.SMC1A.LCL.bed	0.15270788	0.151714386	2,789,279
GSE28857.TFAP4.LNCAP.bed	0.198493027	0.1861509	2,789,499
ERP008568.STAG1.U937.bed	0.132211858	0.124985974	2,798,380
GSE68976.GATA3.JURKAT.bed	0.13447979	0.143757654	2,799,957
GSE42728.TP53.IMR90_SENES_SHLUC.bed	0.064225362	0.071550091	2,808,784
GSE31621.CEBPB.MONOCYTE_MACROPHAGE.bed	0.12215099	0.120263303	2,824,542
GSE75791.DUX4.HEK293.bed	0.074440845	0.08504272	2,852,387
GSE45852.HSF1.MO91_27A_20UM.bed	0.155129493	0.145872289	2,853,664
GSE30726.MYC.BLUE1.bed	0.113577516	0.102840191	2,884,665
GSE30623.NR3C1.LNCAP_1F5_SIFOXA1.bed	0.127685269	0.129778628	2,890,788
GSE63484.LYL1.KASUMI1.bed	0.147640707	0.154679729	2,894,505
GSE60024.PAX6.RETINAL_PIGMENT.bed	0.204460216	0.204771552	2,896,175
GSE60270.GATA3.MCF7_E2.bed	0.136067385	0.130749513	2,905,181
GSE43036.IRF1.CD14_LPS.bed	0.145488359	0.146760894	2,906,280
GSE24518.NR3C1.HELAB2_TA.bed	0.208994402	0.212374253	2,909,424
GSE80151.MYCN.NGP.bed	0.18569847	0.185245856	2,916,184
GSE46055.KDM5B.SUM185.bed	0.148059883	0.141783324	2,930,662
GSE43985.ESR1.VCAP_E2_ERA.bed	0.058920215	0.06547479	2,953,843
GSE47987.AR.DU145.bed	0.122793942	0.120778249	2,955,971
GSE59021.ETS1.DU145.bed	0.116005764	0.09913136	2,960,201
GSE20650.CTCF.ESC.bed	0.107481367	0.103663863	2,989,072
GSE70660.RUNX1.CD34_ADULT.bed	0.128409068	0.127593757	3,053,004
GSE63202.AR.LNCAP.bed	0.113896559	0.113209577	3,078,982
GSE44420.BCL6.OCILY7.bed	0.139453413	0.135166788	3,080,533
GSE64713.STAT5B.CD8_H9RET.bed	0.129861593	0.136955407	3,082,580
GSE60130.CEBPA.KASUMI1_SIRUNX1ETO.bed	0.132687647	0.136137653	3,082,887
GSE52098.FOXM1.HELA.bed	0.138662583	0.122338633	3,088,497
GSE38303.GTF2B.IMR90_TERT.bed	0.110670622	0.099024342	3,093,757
GSE38403.KMT2A.RSA411.bed	0.128198086	0.121860479	3,100,314
GSE53601.BRD4.OCILY1_DMSO.bed	0.136238022	0.153279318	3,116,593
GSE72249.ESR1.T47D_E2.bed	0.151511026	0.149390202	3,143,665
GSE58864.SPI1.DENDRITE.bed	0.094288037	0.094494651	3,148,456
GSE79734.RBPJ.GIC.bed	0.227573977	0.200944485	3,154,472
GSE41561.KLF4.MCF7.bed	0.119927298	0.114489109	3,165,526
GSE55615.ARRB1.PROSTATE.bed	0.139594565	0.129287911	3,165,586
GSE51290.MYC.LOVO_PHASES.bed	0.091315075	0.081765732	3,166,461
GSE51268.TP53.SAOS2.bed	0.168511603	0.163809205	3,183,362
GSE52469.RELA.KB.bed	0.124697027	0.117456325	3,196,867
GSE62475.PGR_B.ESC.bed	0.196890277	0.19502314	3,206,108
GSE44420.BACH2.OCILY7.bed	0.127028033	0.123088513	3,213,466
GSE80593.KDM5A.T47D_DMSO.bed	0.100159049	0.083017882	3,225,007
GSE68349.FOXO1.BCELL_GERMINAL_CENTER.bed	0.135394848	0.151949251	3,228,522
ERP000380.ESR1.MCF7_E2_TAM.bed	0.125695416	0.126516359	3,237,854
GSE42262.BRD4.P4936_MYC_1H.bed	0.141207663	0.140025795	3,244,038
GSE30726.MYC.RAMOS.bed	0.122287526	0.112229282	3,247,292
GSE39277.NCOR2.LS180_125.bed	0.093867559	0.098624271	3,268,630
GSE60477.LYL1.TSU1621MT.bed	0.13243622	0.149901226	3,274,126
GSE67382.TP63.KERATINOCYTE_EPIDERMAL_KDPAF.bed	0.119467428	0.135131702	3,282,790
GSE42390.TAL1.ERYTHROID.bed	0.103612038	0.106825008	3,285,476
GSE58258.KDM1A.SHSY5Y_B0_SHLSD18A.bed	0.192528926	0.18182791	3,300,955
GSE32892.AR.VCAP_R1881_10C30.bed	0.165348817	0.176333514	3,311,119
ERP003925.BRD4.MDA231.bed	0.020647153	0.009918051	3,332,812
GSE63581.BRD4.MDA436_DMSO.bed	0.150358749	0.141603029	3,333,714
GSE41629.PPARG.SGBS.bed	0.133611788	0.147095687	3,333,886
GSE47188.SPI1.MACROPHAGE_IFNG.bed	0.094345575	0.092708022	3,339,533
GSE60223.MYC.P4936_SHTERC.bed	0.131334285	0.118370459	3,341,370
GSE48516.JARID2.AMIPS8.bed	0.145404065	0.136256967	3,359,575
GSE40762.FOXM1.MDAMB231_THIOS.bed	0.221241551	0.219720149	3,374,579
GSE51929.RNF2.HMELBRAF_OVER.bed	0.18102937	0.167217853	3,392,984
GSE72266.MYB.CD4_TH2.bed	0.148145887	0.155833096	3,410,033
GSE79128.AR.VCAP_R1881.bed	0.120425374	0.121963001	3,412,826
ERP010664.NELFA.BT474_INHHDAC.bed	0.116563073	0.102342831	3,419,260
GSE45441.SFMBT1.HELA.bed	0.140645678	0.13385451	3,432,841
GSE31485.CTCF.BJAB.bed	0.134095891	0.131590729	3,434,332
ERP000901.NCOA1.MCF7.bed	0.071533225	0.073870015	3,435,819
GSE21614.SMAD3.BGO3.bed	0.164086769	0.168406595	3,459,290
GSE51936.GATA6.AGS.bed	0.059902073	0.062726858	3,474,640
GSE39998.NKX2-1.NCIH1819.bed	0.171479253	0.1798545	3,479,097
ERP008568.RAD21.CHRF28811.bed	0.11092833	0.109460623	3,481,663
GSE39277.CREBBP.LS180_125.bed	0.111689101	0.117034479	3,499,881
GSE79893.PAX8.OVSAHO.bed	0.045707714	0.03963295	3,502,988
GSE68356.PGR.T47D_E2PG.bed	0.118154773	0.119835266	3,505,287
GSE60027.CDK7.JURKAT_THZ2102.bed	0.14421205	0.12821863	3,507,004
GSE63202.TOP1.LNCAP_DHT.bed	0.069229161	0.052322617	3,510,652
GSE20303.GATAD1.HELA.bed	0.150132178	0.137105788	3,546,630
GSE72009.TP63.MCF10A_DCIS.bed	0.136985376	0.15000752	3,550,337
GSE51672.ZMYND11.HELA.bed	0.0645194	0.058742207	3,554,314
ERP010999.FOXP1.U2932.bed	0.124207416	0.13452671	3,562,274
GSE57628.BRD4.HCT116.bed	0.159375531	0.159138887	3,567,475
GSE47120.ETV1.LNCAP.bed	0.161660199	0.154372022	3,567,651
GSE68356.PGR.T47D_PG.bed	0.118629524	0.120612678	3,572,253
GSE43625.KLF1.ERYTHROID_R3R4.bed	0.146914712	0.148398891	3,578,925
GSE60270.ESR1.MCF7_SHCTR_E2.bed	0.118159061	0.117688805	3,597,394
GSE55421.SNAI2.KERATINOCYTE_SNAI2.bed	0.098224849	0.093823211	3,609,019
GSE68976.CTCF.HEK293.bed	0.120021475	0.113777987	3,615,227
GSE56857.SPIB.OCILY10.bed	0.096033018	0.096610956	3,621,538
GSE69119.MAML3.SKNSH.bed	0.280037631	0.317604308	3,644,287
GSE36578.SMAD1.BGO3.bed	0.126347264	0.126992013	3,668,211
GSE22478.PHF8.HELA.bed	0.097012682	0.081574175	3,669,795
GSE30623.AR.LNCAP_1F5.bed	0.161732161	0.159139547	3,671,369
GSE44672.MYC.U2OS_DOX.bed	0.14975507	0.142844334	3,683,361
GSE29194.GATA1.CD34_ERYTH_BMP.bed	0.101383718	0.108513501	3,692,218
GSE71018.GRHL2.OVCAR3.bed	0.08714408	0.09645854	3,696,329
GSE29498.SND1.NHEK.bed	0.109793061	0.106583514	3,708,559
GSE40343.E2F7.IMR90_SENES_SHCTR.bed	0.21239834	0.206353536	3,718,394
GSE47987.AR.DU145_ARQ6540X.bed	0.091825347	0.091991179	3,720,479
GSE22478.E2F1.HELA.bed	0.117547275	0.109267448	3,725,659
GSE43720.AR.LNCAP.bed	0.145790063	0.141857413	3,741,010
ERP008568.CTCF.U937.bed	0.047972782	0.049671148	3,744,996
GSE38339.MEIS1.SEM.bed	0.174258442	0.176214893	3,746,481
GSE29194.GATA1.CD34_ERYTH_BIO.bed	0.105467777	0.112606193	3,756,614
GSE69043.AR.LNCAP_ETOH.bed	0.150987935	0.138002604	3,766,438
GSE39579.BRD4.HEK293T.bed	0.132724343	0.139531687	3,773,521
GSE52146.SOX11.GRANTA519.bed	0.057988647	0.063307324	3,805,239
GSE48516.JARID2.UTEIPS4.bed	0.152547665	0.150190016	3,814,423
GSE74814.POU2F2.HNPC_UNDIF.bed	0.064393405	0.071781001	3,825,584
GSE55053.TERF2.LCL.bed	0.102125012	0.097088988	3,841,808
GSE48516.JARID2.MRC5_IPS25.bed	0.147641012	0.141067014	3,856,107
GSE53602.CDK8.SW480.bed	0.187236557	0.198263451	3,886,184
ERP000380.ESR1.MCF7_SHFOXA1_E2.bed	0.11409343	0.11683294	3,894,792
GSE29600.NOTCH1.CUTLL1.bed	0.168133531	0.162969288	3,932,764
GSE47938.ZC3H8.HCT166.bed	0.099733569	0.099423862	3,935,079
GSE28950.HDAC2.VCAP_ETOH.bed	0.138732661	0.133052068	3,941,472
GSE60024.OTX2.RETINAL_PIGMENT.bed	0.204090951	0.218070945	3,943,532
GSE59087.EZH1.PROES_SHCTR.bed	0.097557268	0.089082167	3,948,091
GSE43876.BHLHE22.CAL1.bed	0.101608486	0.101186559	3,955,891
GSE64862.STAT5A.MV411.bed	0.129232401	0.123932585	3,957,926
GSE44236.ARNTL.U2OS.bed	0.051901102	0.055338844	3,997,888
GSE69394.ASCL1.NCIH2107.bed	0.157381126	0.17470996	4,000,134
GSE60223.MYC.P4936_SHCTR.bed	0.139031266	0.126657842	4,003,548
GSE60814.TP63.HACAT_LACZ_TGFB.bed	0.107941169	0.11263622	4,009,969
GSE45982.EZH2.WSUDLCL2.bed	0.084310239	0.078060848	4,020,700
ERP000380.ESR1.MCF7_E2.bed	0.11154105	0.112041944	4,020,800
GSE23730.ERG.K562.bed	0.132211372	0.124286025	4,031,477
GSE23730.FLI1.NB4.bed	0.15042229	0.151775087	4,035,239
GSE30726.MYC.BL41.bed	0.126842131	0.118393146	4,045,988
GSE55727.TP53.GM00011.bed	0.101186802	0.092352808	4,050,042
GSE65427.RUNX1.KASUMI1.bed	0.137792294	0.140876675	4,053,785
GSE51234.MYC.GP5D_SIRAD21.bed	0.111506411	0.102658218	4,057,342
GSE60026.MED1.MYOBLAST.bed	0.217078231	0.232591207	4,081,989
GSE35197.NCOR.HEK293T_SICTR.bed	0.111770935	0.10286843	4,096,806
GSE32892.AR.VCAP.bed	0.16289227	0.173815669	4,104,384
GSE80593.KDM5A.T47D_MK2206.bed	0.104104514	0.087227117	4,142,757
GSE31485.CTCF.BL41.bed	0.127592463	0.125045451	4,152,802
GSE46044.FLI1.ME1.bed	0.115288976	0.107487048	4,159,029
GSE60814.TP63.HACAT_CARAS_TGFB.bed	0.103943168	0.107919682	4,172,617
GSE50723.STAT3.SUDHL2.bed	0.159174621	0.159711482	4,177,040
GSE56674.TP53.KERATINOCYTE_CISP.bed	0.092819601	0.096661233	4,186,456
GSE39459.SUZ12.LNCAP_ABL.bed	0.105950851	0.103747215	4,217,012
GSE79128.ERG.VCAP_SH3_DHT.bed	0.139443734	0.129124132	4,224,677
GSE36354.MED1.NCIH2171.bed	0.226827959	0.24323915	4,258,821
GSE79128.ERG.VCAP_SH2_DHT.bed	0.136548438	0.124981368	4,280,202
GSE62482.TBX21.CD4_TH1.bed	0.147055518	0.154753466	4,304,007
GSE29073.GATA3.MCF7_E2.bed	0.147517372	0.147485478	4,309,448
ERP007081.NR3C1.U2OS_GLUCC.bed	0.102309953	0.108623202	4,348,240
GSE62482.AFF4.CD4_TH1_DMSO.bed	0.172276686	0.173200095	4,390,510
GSE62428.CHD8.T47D_ETOH_45.bed	0.055306865	0.059152206	4,399,054
GSE55605.PCGF2.FIBROBLAST_MET.bed	0.187133465	0.190817211	4,414,590
GSE65427.RUNX1T1.KASUMI1.bed	0.119049894	0.120703662	4,436,918
GSE61838.AR.PROSTATE_DHT.bed	0.166642283	0.17775985	4,446,229
ERP000209.ESR1.MCF7.bed	0.148997921	0.149696845	4,472,793
GSE45984.CDK7.SKMEL147.bed	0.149220768	0.151231255	4,475,596
GSE46044.GATA2.ME1.bed	0.129373884	0.121920311	4,493,230
GSE34774.CBX2.HEK293T.bed	0.060757172	0.06358835	4,494,589
GSE39277.NCOR.LS180.bed	0.120369603	0.127257623	4,521,625
GSE29194.SMAD1.CD34_PROG_BMP.bed	0.151343155	0.153442046	4,526,305
GSE15780.TP73_TA.SAOS2.bed	0.133531337	0.143098077	4,529,687
ERP002246.CTCF.GM12878.bed	0.122777224	0.11605487	4,531,949
GSE51290.HNF4A.LOVO_PHASES.bed	0.110218123	0.111152807	4,557,503
GSE62492.FOXP1.LNCAP.bed	0.046959406	0.030938761	4,580,379
GSE72249.NR3C1.MCF7_DEX.bed	0.161618927	0.165342306	4,584,412
ERP008682.TEAD1.PANCREAS_12D.bed	0.186234263	0.205140588	4,595,953
GSE73319.BRD4.HCT166.bed	0.110906755	0.110553766	4,599,581
GSE32892.AR.VCAP_R1881_1C26.bed	0.162209772	0.174490219	4,644,789
GSE62482.RELA.CD4_TH1_DMSO.bed	0.161320831	0.168051329	4,647,522
GSE52469.RELA.KB_IL.bed	0.133133984	0.131133678	4,648,903
GSE36578.SMAD3.BGO3.bed	0.122049053	0.119335988	4,654,254
GSE68356.ESR1.MCF7_E2.bed	0.12256863	0.125345391	4,658,123
GSE26439.NFYB.K562.bed	0.127881364	0.122703883	4,690,964
GSE45441.RCOR1.HELA.bed	0.130738088	0.126056798	4,692,238
GSE24518.NR3C1.HELAB2_P65KD_TA_TNFA.bed	0.186815437	0.189670489	4,749,678
GSE24518.RELA.HELAB2_TA_TNFA.bed	0.188564255	0.190877337	4,759,723
GSE71616.SPI1.RSA411_DEX.bed	0.110477421	0.109098853	4,762,628
GSE73319.BRD4.COLO320.bed	0.114329073	0.123579955	4,775,378
GSE59935.NRF1.T47D_HAEGIN2.bed	0.146558356	0.130735109	4,798,841
GSE51633.BRD4.HELA.bed	0.173505893	0.156319259	4,819,347
GSE39263.ZNF143.K562.bed	0.081899916	0.075746841	4,822,749
ERP007114.SP2.HEK293T.bed	0.147648101	0.130963225	4,823,963
GSE70679.AR.DUCAP_ANDROGEN.bed	0.131608572	0.132123464	4,831,515
GSE77039.NR1H2.HT29_GW3965_2H.bed	0.189133072	0.191210614	4,834,763
GSE22441.ETV1.GIST.bed	0.200041977	0.202675888	4,843,551
GSE40050.FOXA1.C42B.bed	0.164598292	0.159024503	4,855,769
GSE47987.AR.DU145_FOXA1_ARQ6540X.bed	0.096493177	0.099612458	4,855,866
GSE40300.NME2.A549_IND.bed	0.048376732	0.045507698	4,862,051
GSE67046.NR3C1.NALM6.bed	0.131536516	0.133329196	4,874,810
GSE69394.ASCL1.NCIH82.bed	0.189083755	0.202589956	4,887,535
GSE50144.PPARG.HUVEC_DMSO_HYPO.bed	0.071263703	0.067912412	4,901,696
GSE83860.RELA.LNCAP_DHT_TNFA.bed	0.153555028	0.154796819	4,903,229
GSE53601.BRD4.OCILY1_JQ1.bed	0.153296698	0.151508987	4,922,109
GSE56857.SPI1.NCIH929.bed	0.0890658	0.088655603	4,941,391
GSE54379.BRD4.DND41.bed	0.119835569	0.116724276	4,947,135
GSE43743.BRD3.MM1S.bed	0.132491218	0.127618232	4,959,787
GSE57702.KDM1A.KERATINOCYTE_DIFF.bed	0.123039654	0.124499934	4,995,089
GSE70764.CTCFL.DELTA47.bed	0.118365886	0.11058812	4,997,752
ERP000901.NCOA2.MCF7.bed	0.076407357	0.080853032	5,002,147
GSE60024.ZNF92.RETINAL_PIGMENT.bed	0.054286968	0.047489714	5,017,018
GSE39277.NCOR.LS180_125.bed	0.118694061	0.125399138	5,018,631
GSE76815.RAD21.SKNSH.bed	0.137169178	0.131879223	5,024,459
GSE63736.NFKB2.L1236.bed	0.114703882	0.11761374	5,054,063
GSE55407.RAD21.THP1.bed	0.121423259	0.116317676	5,055,429
GSE51633.CDK9.HEK293T_SICTR.bed	0.12202262	0.109650246	5,057,068
GSE60270.FOXA1.MCF7.bed	0.150605281	0.143328882	5,072,036
GSE56857.IRF4.NCIH929.bed	0.10225155	0.099937579	5,072,041
GSE77260.E2F1.MESENCHYMAL.bed	0.153946259	0.140504263	5,093,954
GSE28950.ERG.VCAP.bed	0.173295275	0.168025622	5,111,646
GSE59657.MED1.JURKAT.bed	0.13868539	0.131871603	5,130,826
GSE52924.TAL1.CD34.bed	0.113115078	0.115689678	5,133,885
GSE49570.REST.CD4.bed	0.111676551	0.106473874	5,158,843
GSE71018.GRHL2.PEO1.bed	0.143933217	0.149600312	5,181,037
GSE58258.KDM1A.SHSY5Y_B0.bed	0.19995397	0.18690461	5,184,733
GSE35197.GSPT2.HEK293T.bed	0.068644064	0.070404444	5,200,769
GSE63629.SOX9.HT29.bed	0.192126339	0.193521274	5,201,007
GSE59087.SUZ12.PROES.bed	0.142911379	0.128056764	5,212,415
GSE66081.YAP1.MDAMB231.bed	0.153111787	0.14926887	5,222,055
GSE45852.HSF1.MO91_CHX_10UM.bed	0.138234911	0.12753561	5,228,820
ERP010999.FOXP1.SUDHL6.bed	0.116201486	0.11974418	5,231,177
GSE36354.MED1.P4936.bed	0.142434543	0.136972241	5,271,705
GSE62482.RELA.CD4_TH1_BAY.bed	0.166109423	0.159743029	5,309,673
GSE40724.PGR.LEIOMYOMA_RU486.bed	0.242331137	0.249230466	5,311,003
GSE71276.ESR1.MCF7_E2.bed	0.109038691	0.106957952	5,325,511
GSE62428.CHD8.T47D.bed	0.094703567	0.091067817	5,328,496
GSE74069.AR.MDAMB45_DHT.bed	0.14977592	0.151567576	5,337,446
GSE36570.MYC.BJ_INDUCED.bed	0.157525566	0.148673216	5,345,857
GSE37345.AR.LNCAP_SHFOXA1_R1881.bed	0.145068278	0.141841842	5,354,499
GSE44737.MBD3.MCF7.bed	0.092471101	0.086409939	5,422,209
GSE23436.CDX2.CACO2_DIFF.bed	0.165790982	0.166198415	5,439,557
GSE51234.SMC3.GP5D_SIRAD21.bed	0.09263743	0.088641964	5,443,102
GSE72082.GABPA.HEPG2.bed	0.133472766	0.121528535	5,453,425
GSE77356.MYC.U2OS_DOX.bed	0.143609187	0.138255531	5,463,738
GSE39912.TP53.ESC_DIFF.bed	0.113774802	0.105333598	5,466,601
GSE46641.TP53.U2OS_NUT.bed	0.12807216	0.127919961	5,505,040
GSE69331.TRIM24.LNCAP_DHT.bed	0.144563757	0.131232973	5,516,308
GSE69394.ASCL1.NCIH889.bed	0.15504704	0.182492362	5,525,097
GSE44236.CLOCK.U2OS.bed	0.035654854	0.039999678	5,525,807
ERP002246.CTCF.813.bed	0.127986688	0.122249407	5,542,577
GSE74355.ATF3.HCT116_DMSO.bed	0.163970137	0.158485229	5,554,617
GSE74238.BRD4.IMR90_SENES.bed	0.123519931	0.120359619	5,565,330
GSE40632.ELL2.HELA_EGF.bed	0.140819342	0.127681748	5,588,054
GSE39263.ZNF143.HELA.bed	0.076549905	0.07023218	5,599,068
GSE18292.NANOG.ESC.bed	0.195344862	0.212227731	5,612,186
GSE39912.TP53.ESC_DAMAGED.bed	0.104357111	0.099449207	5,619,625
GSE46055.KDM5B.MCF7.bed	0.127984728	0.121541033	5,643,339
GSE55921.BRD4.MCF7_E2.bed	0.105912607	0.102654876	5,652,072
GSE68647.DAXX.PC3_DAXX.bed	0.178984082	0.189189913	5,668,007
GSE46044.TBP.ME1.bed	0.127291889	0.117806009	5,675,935
GSE39998.NKX2-1.NCIH2087.bed	0.13735779	0.130541044	5,678,894
GSE48516.JARID2.UTEIPS11.bed	0.154381579	0.152648439	5,690,823
GSE60270.MED1.MCF7_SHCTR_E2.bed	0.129802633	0.119133188	5,696,578
ERP001226.AR.MDAMB453.bed	0.159496873	0.162397154	5,739,140
GSE60606.T.ESC_H9_ENDODERM.bed	0.168899407	0.193467009	5,754,087
GSE63034.CREB1.LNCAP.bed	0.176763202	0.157889298	5,762,756
GSE24518.RELA.HELAB2_TNFA.bed	0.183706112	0.186164768	5,834,705
GSE53998.RELA.HUVEC_TNF.bed	0.188246761	0.195149612	5,853,336
GSE60130.LMO2.KASUMI1_SIRUNX1ETO.bed	0.114966923	0.11586401	5,869,780
GSE46832.CTCF.LYMPHOCYTE_BLOOD.bed	0.096389773	0.092087993	5,873,377
GSE48516.JARID2.EDOMIPS2.bed	0.153187226	0.15063944	5,885,932
ERP002305.ESR1.MCF7_GLYC.bed	0.097771313	0.098611015	5,902,330
GSE75503.RBPJ.LCL.bed	0.127388752	0.131267955	5,936,127
GSE64656.AR.LNCAP.bed	0.130074967	0.126255522	5,937,071
GSE69043.AR.LNCAP_R1881.bed	0.145766446	0.139819255	5,938,912
GSE45201.MYC.MDAMB453_DHT.bed	0.142613155	0.132430898	5,939,558
GSE65847.NR3C1.U2OS_SHNS.bed	0.121171896	0.123223266	5,981,269
ERP000901.ESR1.MCF7_E2.bed	0.109878286	0.112506599	5,983,989
GSE45738.TFAP4.KASUMI1.bed	0.13175714	0.123172525	5,992,558
GSE32892.AR.VCAP_R1881_10C26.bed	0.164911936	0.174794662	5,994,026
GSE45201.TCF7L2.MDAMB453.bed	0.158996443	0.156353939	6,002,340
GSE30623.AR.LNCAP_1F5_SIFOXA1.bed	0.139857207	0.141071305	6,016,422
GSE62482.BRD4.CD4_TH1_BAY.bed	0.158288229	0.15472358	6,037,000
GSE46044.SPI1.ME1.bed	0.119709536	0.112083631	6,038,036
GSE44236.CRY1.U2OS.bed	0.029661869	0.032525986	6,039,225
GSE59530.ESR1.MCF7_E2_TNF.bed	0.115367899	0.1187027	6,067,263
GSE50681.MITF.MELANOCYTE_BRAFV600E.bed	0.118716029	0.113668867	6,074,260
GSE64233.RELA.SGBS.bed	0.1873011	0.198165181	6,074,903
GSE55921.BRD4.MCF7.bed	0.115143151	0.110566951	6,081,286
GSE43070.RELA.IMR90_TNF.bed	0.182588056	0.192856767	6,082,190
GSE58607.CSNK2A1.LNCAP_DHT.bed	0.103304947	0.093370495	6,094,377
GSE25426.SPI1.THP1_DIFF.bed	0.121401216	0.121797626	6,116,010
GSE36354.MAX.P4936_CMYC_24H.bed	0.142536304	0.133800032	6,116,725
GSE23730.CBFB.SKNO1.bed	0.125393224	0.1175784	6,167,066
GSE55727.TP53.GM06170.bed	0.09576979	0.089899041	6,189,813
GSE39459.SUZ12.LNCAP.bed	0.094867638	0.095810311	6,190,615
GSE68356.ESR1.MCF7_E2PG.bed	0.123434051	0.125363663	6,195,635
GSE75503.EBF1.LCL.bed	0.118628084	0.112856355	6,212,344
GSE63034.CREB1.LNCAP_ABL.bed	0.178055034	0.159023057	6,240,551
GSE43834.TCF12.KASUMI1.bed	0.123740969	0.116325184	6,260,695
GSE72249.ESR1.MCF7_E2.bed	0.122983214	0.125292821	6,300,776
GSE77039.PPARG.HT29_ROSIG_48H.bed	0.149066105	0.151656413	6,308,482
GSE30726.MYC.RAJI.bed	0.107204994	0.099306024	6,328,891
GSE50622.CDK7.JURKAT.bed	0.127561433	0.119599641	6,351,545
GSE28950.ERG.VCAP_DHAT_2H.bed	0.16693222	0.161075833	6,363,467
GSE65664.GATA3.BE2C.bed	0.238314418	0.250038994	6,385,603
GSE75876.ESRRA.BT474_AICAR.bed	0.143248871	0.148149997	6,409,963
GSE61197.ASCL1.SCLC_ASCLP.bed	0.160385811	0.17293949	6,420,208
GSE51705.GATA6.AGS.bed	0.129978255	0.137837919	6,430,754
GSE72249.NR3C1.ZR751_DEX.bed	0.149803539	0.160986198	6,439,580
GSE33281.BRD4.ESC.bed	0.123602914	0.115121414	6,446,077
GSE72249.FOXA1.T47D_E2.bed	0.156810818	0.155439443	6,502,862
GSE72249.ESR1.ZR751.bed	0.152956044	0.158593752	6,523,088
GSE68355.ESR1.T47D_R5020.bed	0.108593274	0.10481293	6,525,848
GSE72622.TRIM28.HCT166.bed	0.088204312	0.083081169	6,530,803
GSE77039.JUND.HT29_DSMO.bed	0.138270762	0.135059227	6,580,426
GSE59530.FOXA1.MCF7.bed	0.169037717	0.172696829	6,600,541
GSE45982.EZH2.SUDHL5.bed	0.041882368	0.041829648	6,608,620
ERP007081.NR3C1.IMR90_GLUCC.bed	0.193912764	0.205227843	6,615,032
GSE51234.HNF4A.GP5D.bed	0.115025138	0.115923595	6,618,135
GSE79128.ERG.VCAP_SH1_DHT.bed	0.146311126	0.137030379	6,622,152
GSE34500.RELA.HUVEC_TNF_30M.bed	0.18757081	0.18444727	6,649,887
GSE41048.CTCF.WI38VA13.bed	0.102851951	0.096678249	6,664,692
GSE47784.MAFK.OCILY7.bed	0.110677912	0.103426026	6,676,233
GSE83860.RELA.LNCAP_SICTR_TNFA.bed	0.153425769	0.153830464	6,689,803
GSE63581.BRD4.SUM185_DMSO.bed	0.140618623	0.139114645	6,711,770
GSE52637.LDB1.HEP.bed	0.111319515	0.11389202	6,722,014
GSE53998.RELA.HUVEC_TNF_JQ1.bed	0.187858789	0.194957715	6,728,745
GSE56567.POU5F1.IPSC.bed	0.140675192	0.141018923	6,782,104
GSE65478.AR.PROSTATE.bed	0.170948137	0.167605836	6,786,497
GSE61965.MITF.501MEL.bed	0.078794179	0.07268563	6,786,589
GSE52008.NR2F2.STROMA_ENDOMETRIUM.bed	0.211845734	0.229231546	6,789,829
GSE59530.FOXA1.MCF7_E2.bed	0.163650898	0.165383028	6,804,356
ERP007114.SP1.HEK293T.bed	0.138272295	0.119536485	6,819,945
GSE60390.PROX1.SW480.bed	0.159729997	0.171505974	6,827,217
GSE66081.TEAD4.MDAMB231.bed	0.14849511	0.144840562	6,829,009
GSE69043.GATA2.LNCAP_FBS.bed	0.142266418	0.137437377	6,864,048
GSE75948.SIX2.KIDNEY_FETAL_16W.bed	0.201506662	0.229381709	6,864,354
GSE67382.TP63.KERATINOCYTE_EPIDERMAL.bed	0.107266793	0.120068403	6,938,878
GSE46166.JUN.BT549.bed	0.220923549	0.221055994	6,943,467
GSE65664.GATA3.KELLY.bed	0.212995512	0.251984334	6,946,161
GSE72249.FOXA1.T47D_DEX.bed	0.157568854	0.157056701	6,956,997
GSE63581.BRD4.SUM149_DMSO.bed	0.1405186	0.138503897	6,960,611
GSE79128.AR.VCAP_SH3_DHT.bed	0.120498457	0.119254865	6,963,261
GSE62492.AR.LNCAP_R1881.bed	0.126818644	0.12370245	6,987,305
ERP008568.CTCF.CHRF28811.bed	0.099052541	0.096229781	6,995,124
GSE64656.VDR.LNCAP.bed	0.136552752	0.129902646	7,012,565
GSE39579.BRD3.HEK293T.bed	0.106783502	0.104308303	7,012,958
GSE68864.CEBPB.HMSC.bed	0.182165228	0.182683757	7,023,706
GSE70098.MYC.BE2C_SHWDR5.bed	0.11434979	0.103851426	7,051,232
GSE59530.ESR1.MCF7_E2.bed	0.114469685	0.121316736	7,086,005
GSE70161.AR.MDAMB453_R1881_SICTR.bed	0.149450559	0.152419657	7,087,780
GSE59087.TAL1.PROES.bed	0.105509521	0.107803849	7,088,432
GSE56674.TP63.KERATINOCYTE_CISP.bed	0.103905093	0.112477277	7,110,574
GSE51234.JUND.GP5D_SIRAD21.bed	0.113970581	0.105660189	7,117,359
GSE51234.KLF5.GP5D.bed	0.117460043	0.120723387	7,132,017
GSE62425.E2F1.HMEC1.bed	0.137060711	0.125935296	7,139,184
GSE60024.LHX2.RETINAL_PIGMENT.bed	0.194103377	0.216076602	7,154,693
GSE80151.MYCN.SHEP21_DOX_24H.bed	0.137655663	0.129629695	7,186,812
GSE83860.RELA.LNCAP_SIFOXA1_TNFA.bed	0.132993163	0.131033941	7,187,777
ERP000783.CTCF.MCF7_TAM.bed	0.109299856	0.104611089	7,210,531
GSE59530.FOXA1.MCF7_E2_TNF.bed	0.157368984	0.157355958	7,217,102
GSE74716.SMARCA4.MCF10A.bed	0.081440773	0.078793864	7,226,762
GSE40129.GATA3.MCF7_E2.bed	0.140130817	0.142360064	7,230,604
ERP002306.ONECUT1.LIVER.bed	0.125180828	0.141582143	7,231,514
ERP000209.CTCF.MCF7_E2_SHCTCF.bed	0.109591598	0.10471662	7,259,891
GSE15780.TP73_DELTANP.SAOS2.bed	0.122988417	0.140830254	7,279,716
GSE32892.AR.VCAP_R1881_1C30.bed	0.154754418	0.164458663	7,296,937
GSE80151.TWIST1.SHEP21.bed	0.246623129	0.251378977	7,313,211
GSE77356.MYC.U2OS_SHRCTR.bed	0.142202245	0.137127518	7,314,883
GSE56288.AR.LHSAR_HOXB13.bed	0.091412281	0.143233422	7,320,739
GSE69566.ARID1B.HEPG2.bed	0.126419696	0.122822004	7,366,404
GSE49091.ERG.VCAP.bed	0.109882453	0.109968212	7,370,098
GSE56857.SPIB.OCILY3_SHCTR.bed	0.081371046	0.078814591	7,375,097
GSE49404.SOX2.RENVM.bed	0.176765805	0.176492922	7,395,009
ERP008568.CEBPA.U937.bed	0.109578162	0.1086602	7,401,024
GSE83860.AR.LNCAP_DHT_TNFA.bed	0.131396882	0.135839107	7,403,516
ERP000783.CTCF.MCF10A.bed	0.117606664	0.110742553	7,409,514
GSE74999.SPI1.K562_NABUT.bed	0.096665279	0.097743247	7,426,288
ERP000209.RAD21.HEPG2.bed	0.111134581	0.107078341	7,448,278
GSE60027.CDK7.JURKAT_DMSO.bed	0.140161706	0.130048033	7,461,743
GSE15780.TP53.SAOS2.bed	0.131670107	0.133486825	7,466,205
ERR063469.MEIS1.CHRF28811.bed	0.149848926	0.169378364	7,469,000
GSE75503.RBPJ.MUTUL.bed	0.133967242	0.133225647	7,481,174
GSE46044.TAL1.ME1.bed	0.121294044	0.116223368	7,482,398
GSE21366.PPARG.ASC.bed	0.175287215	0.176481443	7,493,591
ERP000209.CEBPA.HEPG2.bed	0.113246581	0.114160563	7,539,990
GSE79491.NR4A1.KASUMI1.bed	0.142592997	0.153373862	7,546,752
GSE51290.RAD21.LOVO_PHASES.bed	0.102340431	0.098327892	7,549,989
GSE30623.FOXA1.LNCAP_1F5.bed	0.163628679	0.164579206	7,559,743
GSE69646.MED1.ESC_PRIMED.bed	0.167573241	0.169692359	7,582,012
GSE62847.RUNX1.KASUMI1.bed	0.131862598	0.127211149	7,602,610
GSE41166.ETS1.HUVEC_VEGF_1H.bed	0.145785953	0.142066459	7,612,534
GSE53491.TP53.IMR90_APO.bed	0.076407461	0.072796302	7,636,267
GSE56674.TP63.KERATINOCYTE.bed	0.105626955	0.115086273	7,637,012
ERP008568.TAL1.CHRF28811.bed	0.116100696	0.125537878	7,658,573
GSE69331.TRIM24.LNCAP_ETOH.bed	0.132448046	0.12305132	7,659,286
GSE31621.SPI1.MONOCYTE_MACROPHAGE.bed	0.096022129	0.0964575	7,660,861
GSE45852.HSF1.MO91.bed	0.138179269	0.131684122	7,684,704
GSE49428.NFATC1.HUVEC.bed	0.120440957	0.104621607	7,714,697
GSE60270.MED1.MCF7_SHCTR.bed	0.140701523	0.128951106	7,734,385
GSE71739.KDM1A.SKNO1_GSK690.bed	0.062790431	0.0605226	7,744,764
ERP008568.STAG1.HL60.bed	0.109054782	0.103848567	7,811,492
GSE33571.TP63.KERATINOCYTE.bed	0.094694411	0.093420389	7,839,271
GSE55053.TERF1.LCL.bed	0.094949237	0.090323103	7,861,740
GSE77039.PPARG.HT29_ROSIG_2H.bed	0.15791904	0.164116947	7,892,404
GSE60606.T.ESC_H9_MESODERM.bed	0.139147172	0.159815939	7,912,615
GSE55421.SNAI2.KERATINOCYTE_LACZ.bed	0.08589026	0.08657213	7,916,468
GSE42958.CXXC4.HEK293T.bed	0.154482572	0.143230217	7,925,084
GSE60130.LMO2.KASUMI1_SICTR.bed	0.113459574	0.114145905	7,936,187
GSE59530.FOXA1.MCF7_TNF.bed	0.157782289	0.159395276	7,937,271
GSE41166.ETS1.HUVEC.bed	0.14176349	0.136156313	7,945,546
GSE72622.CDK9.HCT166.bed	0.09095506	0.08566196	8,000,281
GSE60270.TFAP2A.MCF7_E2.bed	0.145386159	0.138876306	8,013,597
GSE59087.EZH1.PROES.bed	0.098159128	0.090007503	8,015,754
ERP008801.RXR.MACROPHAGE.bed	0.119167273	0.119051549	8,015,931
GSE81651.ESRRA.SKBR3.bed	0.114846643	0.120612865	8,035,739
GSE70098.MYC.BE2C_SHCTR.bed	0.114427413	0.104828404	8,044,728
GSE79128.ERG.VCAP_DHT.bed	0.133968431	0.123444166	8,050,747
GSE65138.MED1.MOLM14.bed	0.137245403	0.134413758	8,052,031
GSE67867.NRF1.HCC1954.bed	0.147532141	0.136643603	8,057,858
GSE23730.ERG.K562_DOX.bed	0.134569792	0.128251152	8,084,019
ERP000783.CTCF.ZR751.bed	0.11546395	0.110540872	8,090,659
GSE26439.NFYA.K562.bed	0.132775141	0.122936229	8,097,554
GSE48516.JARID2.UTEIPS7.bed	0.153032415	0.155583395	8,128,263
GSE51705.GATA6.YCC3.bed	0.149915805	0.153974658	8,132,939
GSE59530.ESR1.MCF7_SHCTR_E2_TNF.bed	0.094909802	0.096437697	8,164,030
GSE31939.CDX2.LS180.bed	0.171143556	0.178626906	8,228,542
GSE40050.FOXA1.C42B_DHT.bed	0.153126666	0.144987169	8,244,314
GSE71739.KDM1A.SKNO1_RN1.bed	0.059304412	0.056622246	8,258,958
ERP002306.CEBPA.LIVER.bed	0.132185945	0.133175919	8,285,261
ERP000209.HNF4A.HEPG2.bed	0.126506506	0.124840769	8,288,274
GSE44416.TEAD4.SNU216.bed	0.122551283	0.122227741	8,334,673
GSE67867.NRF1.HMEC1.bed	0.146706231	0.134003621	8,356,985
GSE28950.ERG.VCAP_DHAT_18H.bed	0.157698389	0.152497457	8,358,523
GSE14664.ESR1.MCF7_E2.bed	0.085101824	0.083416755	8,359,130
GSE38103.VDR.LX2_CALCIPOTRIOL_TGFB1.bed	0.152586241	0.152109844	8,360,003
GSE69043.FOXA1.LNCAP_SHGATA2_R1881.bed	0.138743202	0.133552838	8,386,456
GSE48516.JARID2.AMIPS6.bed	0.123806427	0.118048625	8,397,925
GSE60477.TAL1.TSU1621MT.bed	0.121438154	0.129556897	8,404,101
GSE40591.BRCA1.MCF10A.bed	0.109446952	0.099570173	8,405,710
GSE52725.FOXA1.LNCAP.bed	0.148759261	0.1530654	8,406,276
GSE49428.NFATC1.HUVEC_VEGF.bed	0.123438862	0.108864164	8,407,381
ERP000901.NCOA3.MCF7_E2.bed	0.096364963	0.098164163	8,420,303
GSE69043.AR.LNCAP_SHGATA2_R1881.bed	0.136005446	0.127201413	8,428,676
GSE60792.GATA2.CD34_ACY957.bed	0.104180386	0.100949676	8,437,511
GSE60477.FLI1.TSU1621MT.bed	0.09292304	0.091056974	8,458,770
GSE29498.RBPJ.NHEK.bed	0.103689922	0.100717729	8,463,783
GSE36570.POU5F1.BJ_INDUCED.bed	0.097871613	0.10414093	8,581,962
GSE71848.GTF2B.HELA_ASYNC.bed	0.148056932	0.13436007	8,601,685
GSE83777.MYC.JURKAT.bed	0.13104303	0.122720707	8,613,088
GSE61965.SMARCA4.501MEL_SHMITF.bed	0.127954077	0.132620797	8,616,799
GSE23730.ERG.AMLPZ12.bed	0.093960942	0.093168734	8,630,135
GSE46935.TFAP4.DLD1.bed	0.142817893	0.139810306	8,669,436
GSE69558.SPI1.OCILY7.bed	0.092561512	0.094001513	8,679,855
GSE51705.KLF5.KATOIII.bed	0.134582178	0.132017463	8,733,676
GSE33850.TAL1.PRIMA5.bed	0.064114105	0.069038015	8,737,103
GSE38901.HSF1.NCIH838.bed	0.143498514	0.128877128	8,746,488
GSE71739.KDM1A.KASUMI1_GSK690.bed	0.069369043	0.067632858	8,777,250
GSE45024.UBN1.HELA.bed	0.216209085	0.216573064	8,783,059
GSE60477.LMO2.TSU1621MT.bed	0.118916951	0.128671668	8,809,517
GSE68355.ESR1.T47D_PROG.bed	0.109048248	0.105920701	8,821,937
GSE59933.BCL6.CD4.bed	0.143991258	0.138693683	8,866,871
GSE79128.AR.VCAP_SH1_R1881.bed	0.113436848	0.11431247	8,869,870
GSE46044.ELF1.ME1.bed	0.131506723	0.120149398	8,914,951
GSE83860.AR.LNCAP_DHT.bed	0.128235454	0.133695597	9,009,315
GSE60841.ASH2L.VCAP.bed	0.157496554	0.150344189	9,021,792
ERP003503.AR.LNCAP.bed	0.136441994	0.132307861	9,053,196
GSE72249.FOXA1.T47D.bed	0.149797866	0.149744677	9,083,014
GSE66218.FOXA2.CACO2.bed	0.15867314	0.164848016	9,095,020
GSE51290.RAD21.LOVO_PHASEM.bed	0.105682693	0.101383997	9,128,630
GSE39263.ZNF143.FLP143HA_T0.bed	0.040481394	0.042015751	9,130,195
GSE51234.RAD21.GP5D_SIRAD21.bed	0.096326001	0.0917455	9,151,517
GSE33850.TAL1.PRIMA2.bed	0.06067565	0.067670079	9,151,722
ERP000380.ESR1.MCF7_SHCRT_E2.bed	0.108500124	0.111375585	9,160,100
GSE60270.ESR1.MCF7_E2.bed	0.099978491	0.105267453	9,181,088
GSE52469.CDK6.KB_IL.bed	0.10008098	0.095447697	9,200,442
GSE57702.KLF4.KERATINOCYTE_DIFF.bed	0.122730722	0.12903066	9,217,071
GSE71018.GRHL2.OVCA429.bed	0.123736054	0.127340849	9,223,258
GSE66297.KDM1A.NCIH526_DMSO.bed	0.14540655	0.164353778	9,271,235
GSE56857.SPIB.OCILY3.bed	0.087933254	0.08705177	9,275,851
GSE82295.BRD4.HFOB_DIFF.bed	0.117866418	0.117659026	9,311,111
GSE50681.MITF.MELANOCYTE_CTR.bed	0.1460315	0.135983171	9,320,532
ERP008682.FOXA2.LIVER_CARN1618.bed	0.139267517	0.142715016	9,376,170
GSE63484.JMJD1C.THP1.bed	0.134413632	0.131297751	9,402,920
ERP000901.NCOA2.MCF7_E2.bed	0.103789543	0.106488367	9,403,229
GSE71776.BRD4.MV411_IBET_SGC.bed	0.133920841	0.123744653	9,461,229
GSE45822.ESR1.MCF7.bed	0.102727655	0.106881646	9,488,079
GSE56288.FOXA1.LNCAP.bed	0.168559749	0.165120059	9,501,600
ERP003925.BRD4.MDA157.bed	0.079487782	0.075538586	9,502,468
GSE38103.SMAD3.LX2_CALCIPOTRIOL_TGFB1.bed	0.153386761	0.155410996	9,524,014
GSE23784.CTCF.ISLET.bed	0.135935422	0.130915098	9,546,101
GSE46166.FOSL1.BT549.bed	0.193488427	0.190911301	9,563,618
GSE80151.MYCN.SHEP21_DOX_0H.bed	0.151048042	0.142565682	9,575,034
GSE79128.AR.VCAP_SH2_R1881.bed	0.113449164	0.115077174	9,635,108
ERP000209.RAD21.MCF7_E2_SHCTCF.bed	0.131031074	0.124701732	9,644,842
GSE28950.AR.VCAP_DHAT_18H.bed	0.131997637	0.138534568	9,689,439
GSE79128.AR.VCAP_DHT.bed	0.107282041	0.106615956	9,729,388
GSE36570.KLF4.BJ_INDUCED.bed	0.091134922	0.094280274	9,762,286
GSE31006.FOXP1.ESC_H9.bed	0.202170922	0.196949541	9,785,184
GSE55306.TBP.K562.bed	0.098708273	0.092394224	9,819,656
GSE47190.BRD1.RKO.bed	0.093918278	0.083529881	9,830,105
GSE51633.BRD4.HEK293T.bed	0.141355434	0.129404635	9,849,852
GSE51621.TCF7L2.LNCAP.bed	0.172808896	0.171252639	9,874,950
GSE70161.AR.MDAMB453_R1881_SIPIAS1.bed	0.141718401	0.145827054	9,877,255
GSE41105.MAX.H128.bed	0.177857301	0.170747216	9,882,902
GSE40632.ELL2.HELA_DOX_EGF.bed	0.140028519	0.128803947	9,914,372
GSE46055.KDM5B.SUM159.bed	0.132328521	0.127569429	9,920,880
GSE64713.STAT5B.CD8_H9.bed	0.119362292	0.121180895	9,927,654
ERP000380.CTCF.MCF7.bed	0.099100191	0.094823663	10,140,056
GSE68976.CTCF.JURKAT.bed	0.097576107	0.093853171	10,156,660
GSE43070.CTCF.IMR90.bed	0.105982701	0.099892953	10,177,287
GSE71739.KDM1A.KASUMI1_DMSO.bed	0.08328856	0.080923291	10,180,490
GSE70764.CTCF.MCF7.bed	0.104046514	0.100147417	10,233,539
ERP000209.RAD21.MCF7_E2.bed	0.118598414	0.114385494	10,285,017
GSE60156.BMPR1A.HUVEC.bed	0.113862864	0.10859168	10,347,784
GSE60477.RARA.TSU1621MT.bed	0.1241926	0.119307868	10,350,296
GSE62482.BRD4.CD4_TH1_DMSO.bed	0.128061937	0.132082904	10,350,963
GSE49091.GABPA.VCAP.bed	0.09355824	0.090718276	10,352,586
GSE53998.BRD4.HUVEC.bed	0.158257259	0.161252594	10,361,238
GSE26097.EOMES.ESC.bed	0.132876871	0.15395278	10,362,986
GSE36354.MYC.U87MG.bed	0.138387262	0.132859494	10,371,978
GSE84382.TRIM28.WIBR3_NAIVE.bed	0.044314501	0.038482155	10,387,542
GSE48516.JARID2.UTEIPS6.bed	0.142821101	0.146270859	10,401,713
GSE74814.POU4F2.HNPC_DIF.bed	0.131167535	0.142087321	10,436,130
GSE84432.CTCF.VCAP_ETOH.bed	0.114008913	0.108305146	10,439,871
GSE20303.GLYR1.HELA.bed	0.035849025	0.037833145	10,501,420
GSE43036.STAT1.CD14_LPS.bed	0.129884764	0.127724108	10,525,877
GSE70764.CTCFL.OVCAR8.bed	0.112332705	0.103159536	10,539,617
GSE31939.CDX2.LS180_125.bed	0.167881808	0.174608322	10,539,983
GSE28264.FOXA1.LNCAP_DHT.bed	0.131909197	0.138351384	10,544,253
GSE64713.STAT5B.CD8_IL2.bed	0.120241077	0.124219107	10,545,298
GSE69539.FOSL2.ESC.bed	0.1855401	0.185427551	10,548,512
GSE68170.TEAD1.MSTO.bed	0.159728234	0.155069804	10,560,773
GSE23730.TCF12.KASUMI1.bed	0.123319499	0.1196796	10,658,456
GSE80151.TWIST1.SHEP21_DOX_0H.bed	0.226627676	0.23408981	10,688,810
GSE45738.RUNX1.KASUMI1.bed	0.107510129	0.108574328	10,716,373
GSE46194.GRHL2.HBE.bed	0.124845111	0.133926696	10,719,405
ERP001226.AR.LNCAP.bed	0.153406424	0.149356672	10,767,455
ERP001456.PDX1.ISLET.bed	0.213505486	0.259146358	10,789,814
GSE79128.AR.VCAP_SH2_DHT.bed	0.112786512	0.114412881	10,804,190
GSE64233.MED1.SGBS_TNF.bed	0.153603314	0.159706057	10,830,948
GSE31129.PGR.T47D.bed	0.096760865	0.095364193	10,869,575
GSE68976.RUNX1.JURKAT.bed	0.107813141	0.111400313	10,921,253
GSE40632.ELL2.HELA.bed	0.147788201	0.135054197	10,945,106
GSE43350.BCL6.BCELL_GERMINAL_CENTER.bed	0.133633418	0.130927563	10,946,425
GSE54592.ESR1.MCF7_LY2_ETOH.bed	0.132884009	0.131159466	10,984,516
ERP002306.FOXA1.LIVER.bed	0.152269132	0.15420875	10,986,588
GSE76815.CTCF.SKNSH.bed	0.108270416	0.103620685	10,991,512
ERP000380.CTCF.MCF7_TAM.bed	0.101290003	0.097196374	11,024,097
GSE31621.SPI1.MONOCYTE.bed	0.106445986	0.10351473	11,024,943
GSE39459.AR.LNCAP_ABL.bed	0.125489024	0.126748935	11,079,957
GSE23730.FLI1.UAE.bed	0.134831464	0.12903887	11,147,393
GSE49224.CDK9.MM1S_JQ1_50NM.bed	0.132466888	0.124145037	11,167,879
GSE72249.ESR1.ZR751_E2.bed	0.131946839	0.138165763	11,198,639
GSE43834.RUNX1T1.KASUMI1.bed	0.131579834	0.124110148	11,203,123
GSE73742.MED26.U2OS_SHEP400.bed	0.116541112	0.109954343	11,203,823
GSE69646.CTCF.ESC_PRIMED.bed	0.096740711	0.093267372	11,289,031
GSE68349.BCL6.BCELL_GERMINAL_CENTER.bed	0.11716116	0.118755163	11,298,934
GSE71739.KDM1A.KASUMI1_RN1.bed	0.065010184	0.062539844	11,306,712
ERP000380.FOXA1.MCF7_TAMR_E2_TAM.bed	0.154962195	0.162851122	11,307,102
GSE84432.CTCF.VCAP_R1881.bed	0.110846734	0.104829133	11,315,738
GSE46044.TCF12.ME1.bed	0.132054375	0.127610358	11,388,715
GSE60841.ASH2L.VCAP_R1881.bed	0.146830532	0.138788502	11,405,064
ERP007093.NR3C1.IMR90.bed	0.18432839	0.196617399	11,409,312
ERP000380.FOXA1.MCF7.bed	0.151256028	0.151698096	11,476,797
GSE51022.ESR1.MDAMB134VI_ESTROGEN.bed	0.058965808	0.065228948	11,478,324
GSE58428.AR.LNCAP_DHT24H.bed	0.121153839	0.11739222	11,483,508
GSE77039.NR1H2.HT29_GW3965_48H.bed	0.157412047	0.155165221	11,511,937
GSE23436.HNF4A.CACO2_DIFF.bed	0.120712944	0.119434219	11,560,776
GSE69566.ARID1A.HEPG2.bed	0.121384219	0.116479898	11,594,638
GSE71675.CBFA2T2.NCCIT.bed	0.06936309	0.075112081	11,621,080
GSE51234.MYC.GP5D.bed	0.114918465	0.112463703	11,624,595
GSE80151.BRD4.BE2C.bed	0.172840463	0.175859602	11,694,225
GSE43720.AR.LNCAP_DHT.bed	0.13094741	0.130278523	11,706,517
GSE50413.MYOD1.MYOBLAST.bed	0.154312269	0.156204277	11,713,258
ERP000209.CTCF.HEPG2.bed	0.088508616	0.084769682	11,730,730
GSE60477.RXR.TSU1621MT.bed	0.082418519	0.081542199	11,772,518
GSE51274.GATA3.T47D.bed	0.119337424	0.117222728	11,780,561
ERP000783.ESR1.ZR751.bed	0.136990356	0.148952552	11,783,593
GSE62492.AR.LNCAP_SHFOXP1_DHT.bed	0.115579954	0.110576968	11,784,294
GSE50413.MYOD1.RHABDOMYOSARCOMA.bed	0.13480279	0.140993776	11,839,074
GSE58428.FOXA1.LNCAP_DHT24H.bed	0.131837804	0.125879159	11,839,438
ERP000380.CTCF.MCF7_E2.bed	0.096024821	0.091468003	11,890,423
GSE23852.TFAP2C.MCF7_E2.bed	0.134433114	0.130901797	11,991,285
ERP008568.STAG1.CHRF28811.bed	0.104399235	0.100348955	12,040,813
GSE63581.BRD4.HCC1395_JQ1.bed	0.187282329	0.186255543	12,154,300
GSE73742.MED26.U2OS_SHCTR.bed	0.109981785	0.104517339	12,157,722
GSE38258.CDK8.HCT166_NOMO.bed	0.142327042	0.137213633	12,223,820
GSE39263.ZNF143.FLP143HA_T4.bed	0.05249031	0.053377316	12,229,029
GSE49091.GABPA.VCAP_ETOH.bed	0.143752527	0.133699938	12,230,389
GSE49224.CDK9.MM1S_JQ1_5000NM.bed	0.135712377	0.129507317	12,246,725
GSE51234.NIPBL.GP5D.bed	0.121115755	0.123084026	12,247,036
GSE23730.ERG.CD34_NR29.bed	0.100824359	0.09557501	12,301,576
GSE42161.BRD4.MM1S_DMSO.bed	0.117690499	0.114166684	12,321,320
GSE41105.MYC.H128.bed	0.148956693	0.147263311	12,373,311
GSE35197.TBL1X.HEK293T.bed	0.086291143	0.085597331	12,401,108
GSE81651.ESRRA.SKBR3_EGF.bed	0.111795425	0.117756317	12,419,132
GSE46055.CTCF.SUM159.bed	0.124688164	0.119023458	12,475,566
GSE85488.MYC.CD34.bed	0.102140847	0.096732325	12,488,682
ERP003925.BRD4.T47D.bed	0.085126033	0.077010401	12,500,714
GSE42262.MAX.P4936.bed	0.132316088	0.124407732	12,501,737
GSE59824.TP63.KERATINOCYTE_D7.bed	0.105056945	0.1131567	12,520,244
GSE81651.ESRRA.BT474_EGF.bed	0.123037688	0.128487702	12,637,260
GSE56694.KDM6B.CUTLL1.bed	0.098104411	0.092875403	12,654,120
GSE76181.RUNX1.JURKAT.bed	0.122655921	0.122989045	12,681,723
GSE70764.CTCF.DELTA47.bed	0.07773973	0.07542078	12,684,412
GSE70764.CTCFL.K562.bed	0.119112755	0.110768649	12,718,039
GSE59657.TAL1.MOLT3.bed	0.126958564	0.131406811	12,860,142
GSE39998.FOXA1.NCIH3122.bed	0.149665261	0.152418673	12,884,978
GSE72266.MYB.CD4_TH1.bed	0.135134295	0.133392699	12,918,014
GSE63736.NFKB1.L1236.bed	0.120152303	0.117761653	12,930,145
GSE48930.AR.MCF7.bed	0.068692402	0.070263104	13,020,525
GSE72266.MAF.CD4_TH2.bed	0.118570145	0.112589446	13,034,279
GSE53998.BRD4.HUVEC_TNF.bed	0.145851172	0.146644521	13,042,059
GSE40632.ELL2.HELA_DOX.bed	0.152889022	0.140942465	13,046,022
GSE40632.AFF4.HELA.bed	0.143515058	0.131240839	13,057,620
GSE49091.ERG.VCAP_ETOH.bed	0.135402596	0.134713545	13,060,500
GSE39459.EZH2.LNCAP.bed	0.053129037	0.054266834	13,081,526
ERP000209.STAG1.HEPG2.bed	0.109719971	0.105640952	13,081,738
GSE80808.FOXA1.MCF7.bed	0.132131522	0.13078584	13,108,468
GSE21366.CTCF.ASC.bed	0.104727009	0.099458652	13,166,489
ERP000380.FOXA1.T47D_E2_TAM.bed	0.149067923	0.154951201	13,173,825
GSE60270.MED1.MCF7_SHRARS_E2.bed	0.123140237	0.11506017	13,190,631
GSE23852.TFAP2C.MCF7_ETOH.bed	0.132036582	0.128351767	13,198,710
ERP004003.MAFB.ISLET.bed	0.18572146	0.197060383	13,199,255
GSE40129.ESR1.MCF7_SICTR_E2.bed	0.121793423	0.127240132	13,271,876
GSE46055.KDM5B.HCC2157.bed	0.168019919	0.167943916	13,298,694
GSE47535.GATA6.PATU8988.bed	0.128287127	0.125219761	13,305,941
GSE49091.ERG.VCAP_R1881.bed	0.136764391	0.136118854	13,332,736
ERP004206.ONECUT1.ESC_H9.bed	0.092872211	0.142960311	13,352,984
GSE60130.SPI1.KASUMI1_SICTR.bed	0.10164118	0.101247462	13,364,172
GSE74355.ATF3.HCT116_CAMP.bed	0.14506147	0.142225077	13,388,815
ERP005838.NRIP1.MCF7.bed	0.109165455	0.111901371	13,409,476
GSE69646.POU5F1.ESC_PRIMED.bed	0.167407975	0.176135672	13,426,613
GSE37345.FOXA1.LNCAP_SHFOXA1_R1881.bed	0.144237117	0.14464129	13,474,446
GSE58258.KDM1A.SHSY5Y_B3.bed	0.221138683	0.220408861	13,477,396
GSE49091.GABPA.VCAP_R1881.bed	0.133900405	0.123402539	13,490,083
GSE33850.LMO2.CCRFCEM.bed	0.071666334	0.073062297	13,510,094
GSE52457.CTCF.ESC_H1_MESEN_STEM.bed	0.100830551	0.096426634	13,532,926
GSE65138.CDK8.SET2.bed	0.124145981	0.122639354	13,541,263
GSE60130.SPI1.KASUMI1_SIRUNX1ETO.bed	0.10421277	0.103437166	13,541,970
GSE59824.TP63.KERATINOCYTE_D4.bed	0.104532468	0.112845804	13,551,822
GSE62499.BRD4.MPNST_PDJQ.bed	0.170999046	0.163694625	13,572,741
GSE83777.CDK7.JURKAT.bed	0.130545339	0.123173117	13,605,075
GSE23730.FLI1.UAE_ZINC.bed	0.130017914	0.125784114	13,653,948
GSE49224.MED1.MM1S_JQ1_5000NM.bed	0.125019026	0.118901778	13,754,050
ERP000209.RAD21.MCF7.bed	0.117037675	0.112865023	13,776,726
GSE64557.ZEB1.PDAC.bed	0.116242418	0.112065083	13,807,994
ERP004238.NANOG.ESC_H1.bed	0.162201016	0.165328016	13,837,629
GSE49091.ERG.JURKAT.bed	0.113841966	0.111170712	13,839,767
GSE43036.STAT1.CD14_INFG.bed	0.134268512	0.126144965	13,951,952
GSE42355.BRD4.MM1S_JQ1_5UM.bed	0.127077111	0.123589363	13,963,817
GSE69566.ARID2.HEPG2.bed	0.120971539	0.117206762	13,992,851
GSE46055.KDM5B.T47D.bed	0.148778446	0.143949749	13,995,964
GSE65138.CDK8.MOLM14.bed	0.126808522	0.120809571	14,024,400
GSE40129.ESR1.MCF7_SIGATA_E2.bed	0.125511847	0.131997118	14,071,580
GSE68647.DAXX.PC3.bed	0.150922722	0.151257275	14,078,260
GSE60130.RUNX1.AMLBLAST.bed	0.144509624	0.138914795	14,100,010
GSE64862.RUNX1.CD34.bed	0.144496874	0.138914619	14,101,671
GSE23730.ERG.MCF7.bed	0.111706249	0.106675215	14,122,669
GSE51234.CTCF.GP5D_SIRAD21.bed	0.077859995	0.074438053	14,184,667
GSE52457.CTCF.ESC_H1_NEUR.bed	0.093581463	0.089269576	14,194,346
GSE42355.CDK9.MM1S_JQ1_500NM.bed	0.128713817	0.1226735	14,243,767
GSE46044.RUNX1.ME1.bed	0.131351679	0.126870986	14,289,727
GSE36354.MAX.P4936_CMYC_1H.bed	0.130400036	0.122389857	14,349,312
GSE71776.BRD4.MV411_IBET.bed	0.128946762	0.119780344	14,392,806
ERP000209.STAG1.MCF7_E2_SHCTCF.bed	0.125792379	0.120653998	14,398,348
GSE68296.TEAD1.HUCCT1.bed	0.135573659	0.135533472	14,432,717
GSE59087.NFE2.PROES.bed	0.139812704	0.131778352	14,476,676
GSE23852.FOXA1.MCF7_ETOH.bed	0.135370851	0.13985523	14,514,257
GSE63484.JMJD1C.NB4.bed	0.130583829	0.126743416	14,577,704
GSE70660.SPI1.CD34_FETAL.bed	0.085774151	0.083080188	14,586,838
GSE40632.AFF4.HELA_EGF.bed	0.131133726	0.12092725	14,611,994
GSE43539.TAF3.HCT166.bed	0.118883558	0.110905687	14,672,656
GSE59087.EED.PROES.bed	0.072218698	0.068598707	14,696,855
GSE53938.KDM4C.KYSE150.bed	0.088052107	0.083433827	14,730,617
GSE62492.AR.LNCAP_SHCTR_DHT.bed	0.115208998	0.110898386	14,733,136
GSE79128.AR.VCAP_SH1_DHT.bed	0.116534486	0.118332835	14,765,177
GSE59824.TP63.KERATINOCYTE_D0.bed	0.104074345	0.112286123	14,782,597
GSE73319.BRD4.SW480.bed	0.106584041	0.107442602	14,788,303
ERP000380.FOXA1.MCF7_E2_TAM.bed	0.138156941	0.144815073	14,794,653
GSE32892.AR.VCAP_R1881.bed	0.137356326	0.145940804	14,831,397
GSE39263.ZNF143.FLP76_T4.bed	0.043677585	0.04405972	14,839,881
ERP000209.ESR1.MCF7_E2.bed	0.103473165	0.105596787	14,876,286
GSE70482.CTCF.K562.bed	0.089772321	0.08719791	14,913,620
GSE63484.JMJD1C.KASUMI1.bed	0.122798058	0.117700682	14,931,925
GSE69043.FOXA1.LNCAP_R1881.bed	0.128312436	0.123739782	14,966,460
GSE71675.PRDM14.NCCIT.bed	0.084253275	0.085691919	15,027,260
GSE23852.FOXA1.MCF7_E2.bed	0.135005221	0.139964734	15,045,281
GSE63034.FOXA1.LNCAP_ABL.bed	0.140533214	0.146018372	15,057,357
GSE54379.BRD4.DND41_E.bed	0.114701305	0.111141625	15,185,105
GSE42355.BRD4.MM1S_JQ1_500NM.bed	0.128374551	0.124499099	15,198,853
GSE70482.SPI1.K562.bed	0.092476965	0.090653431	15,336,932
ERP000901.CREBBP.MCF7.bed	0.132595311	0.131324434	15,399,185
GSE42161.CDK9.MM1S_DMSO.bed	0.116788529	0.112240215	15,452,033
ERP004238.POU5F1.ESC_H1_3IL.bed	0.132057565	0.124989759	15,513,401
GSE69043.GATA2.LNCAP_CSFCS.bed	0.129852514	0.129871631	15,545,179
GSE33571.TP63.KERATINOCYTE_DIFF.bed	0.094244098	0.090719888	15,570,690
GSE80151.MYCN.SHEP21.bed	0.165401229	0.154357237	15,616,984
ERP008568.CTCF.HL60.bed	0.087041519	0.083501416	15,673,833
GSE45984.BRD4.MM1S.bed	0.110114679	0.109400287	15,701,403
ERP001226.AR.MCF7.bed	0.130560803	0.135879388	15,727,286
GSE41561.ESR1.MCF7.bed	0.130555666	0.135859204	15,730,101
GSE61965.SMARCA4.501MEL_SHSOX10.bed	0.118377595	0.11786695	15,775,633
GSE60270.MED1.MCF7_SHRARS.bed	0.112865426	0.105859393	15,821,664
GSE75948.SIX2.KIDNEY_FETAL_17W.bed	0.172793784	0.200170216	15,871,030
ERP003925.BRD4.MCF10A.bed	0.083534751	0.079962962	15,931,132
ERP000380.FOXA1.ZR751_E2_TAM.bed	0.138639383	0.148136272	15,934,276
GSE40632.AFF4.HELA_DOX_EGF.bed	0.137817426	0.126019499	15,946,687
GSE56288.HOXB13.LNCAP.bed	0.132774021	0.144446036	16,085,303
GSE76181.GATA3.JURKAT.bed	0.119266174	0.119531626	16,179,877
GSE40867.ESR1.BREAST_TUMOR_BADOUTCOME.bed	0.11539362	0.110036913	16,225,830
GSE84432.AR.VCAP_R1881_30M.bed	0.136421419	0.141571728	16,253,978
ERP002306.HNF4A.LIVER.bed	0.125342791	0.126683834	16,258,284
GSE59824.TP63.KERATINOCYTE_D2.bed	0.105217456	0.11336174	16,310,342
GSE40632.AFF4.HELA_DOX.bed	0.143081967	0.13037221	16,340,923
GSE80151.TWIST1.BE2C.bed	0.186776226	0.189438989	16,401,522
GSE41166.ETS1.HUVEC_VEGF_4H.bed	0.142739648	0.138161126	16,479,042
ERP000209.RAD21.MCF7_E2_SHCTR.bed	0.108624896	0.104443514	16,560,643
GSE59657.MYB.MOLT3.bed	0.1333993	0.130811329	16,563,036
GSE69566.SMARCB1.HEPG2.bed	0.118595376	0.115979647	16,593,793
GSE49224.BRD4.MM1S_JQ1_150NM.bed	0.124592477	0.122037065	16,638,318
GSE69331.TRIM24.LNCAPABL_ETOH.bed	0.126534061	0.117638953	16,690,086
GSE38411.CTCF.BCBL1.bed	0.083431449	0.080492505	16,715,901
GSE51274.GATA3.MCF7.bed	0.124997026	0.124330115	16,735,521
GSE61944.ELF1.SKNMC_SHFLI_96H.bed	0.167008096	0.156124926	16,772,104
GSE57702.ZNF750.KERATINOCYTE_DIFF.bed	0.112600246	0.115568255	16,814,068
GSE65138.BRD4.MOLM14_CA25.bed	0.113770684	0.115826886	16,817,313
ERP000209.STAG1.MCF7_E2_SHCTR.bed	0.106619449	0.101832846	16,979,276
GSE42161.MED1.MM1S_JQ1.bed	0.120383847	0.119870176	16,985,401
ERP005838.NRIP1.MCF7_E2.bed	0.102866588	0.105152588	16,987,668
GSE72082.RAD21.MCF7.bed	0.114746391	0.110723244	16,990,222
ERP000209.STAG1.MCF7_E2.bed	0.118723096	0.113265378	17,027,359
GSE36354.MYC.MM1S_DMSO.bed	0.124995859	0.120445961	17,071,303
ERP000395.CTCF.HEPATOCYTE.bed	0.101121172	0.097814995	17,075,365
GSE73319.BRD4.HT29.bed	0.108122313	0.107884134	17,220,528
GSE36351.TFAP2C.MDAMB453.bed	0.107905408	0.105479829	17,289,225
GSE63581.BRD4.T47D_DMSO.bed	0.125174083	0.123693811	17,293,923
GSE84432.AR.VCAP_R1881_4H.bed	0.124422257	0.129494333	17,372,181
ERP000209.CTCF.MCF7_E2_SHCTR.bed	0.089550621	0.085777711	17,393,385
GSE64233.MED1.SGBS.bed	0.147926237	0.152756497	17,472,445
GSE68355.ESR1.MCF7.bed	0.10823213	0.10794091	17,569,914
GSE80151.MYCN.BE2C.bed	0.14484532	0.135505751	17,581,180
GSE47987.FOXA1.DU145_FOXA1_HIGH.bed	0.070651912	0.070892022	17,602,298
GSE51509.SMAD3.NCIH441.bed	0.1249401	0.12596532	17,616,960
GSE73319.BRD4.COLO205.bed	0.094977204	0.093058249	17,635,218
GSE84389.TEAD4.BE2C.bed	0.20835314	0.269360314	17,646,124
GSE67783.STAG1.ERYTHROID.bed	0.100715338	0.095553566	17,716,398
GSE56567.SOX2.IPSC.bed	0.142961917	0.14930045	17,879,561
GSE43036.STAT1.CD14_INFG_LPS.bed	0.127388964	0.123017046	17,897,099
GSE78113.CTCF.MCF7_HYPOXIA.bed	0.088613982	0.085498654	17,949,961
GSE42355.MED1.MM1S_JQ1_500NM.bed	0.126544535	0.121725463	17,999,570
GSE45201.FOXA1.MDAMB453_DHT.bed	0.137232925	0.133414472	18,023,903
GSE48515.JARID2.MRC5_IPS25_CTR.bed	0.136383773	0.136229611	18,077,285
GSE39998.NKX2-1.NCIH3122.bed	0.141700805	0.14050205	18,161,751
GSE62211.KLF9.GBM1A.bed	0.167988471	0.15924048	18,243,246
GSE60477.ERG.TSU1621MT.bed	0.117545863	0.115454703	18,396,219
GSE64557.HNF1B.PDAC.bed	0.127331	0.131037745	18,504,508
GSE21234.TFAP2C.MCF7.bed	0.111633096	0.111259455	18,546,489
GSE36351.TFAP2C.MCF7.bed	0.111629256	0.111268861	18,546,914
GSE31129.PGR.AB32.bed	0.118826556	0.115164945	18,595,118
ERP000209.STAG1.MCF7.bed	0.113827274	0.110145762	18,703,130
GSE21614.POU5F1.BGO3.bed	0.102550722	0.101655083	18,834,641
GSE41166.ETS1.HUVEC_VEGF_12H.bed	0.14144547	0.137153585	18,869,895
ERP003503.AR.LNCAP_FOXA1.bed	0.128279085	0.123272095	18,883,274
GSE76454.ZNF143.MCF7_E2.bed	0.112565193	0.106095038	18,886,140
GSE46055.KDM5B.SUM185_SHCTCF.bed	0.134859546	0.130105687	18,915,943
GSE47987.FOXA1.DU145_FOXA1_ARQ6540X.bed	0.072097839	0.075439174	18,954,287
ERP003503.AR.MDAMB453.bed	0.107727339	0.103100699	18,977,204
ERP004003.CTCF.ISLET.bed	0.105678368	0.099887068	18,981,286
GSE40269.NKX3-1.LNCAP.bed	0.1481548	0.147312775	19,104,935
GSE73865.SIX2.HEK.bed	0.168911667	0.195633525	19,234,450
GSE38391.GATA2.LNCAP.bed	0.127091268	0.131439652	19,244,305
GSE52725.GATA2.LNCAP.bed	0.127076444	0.131405892	19,246,323
ERP004237.STAT3.ESC_H1.bed	0.080647127	0.07988471	19,316,957
GSE28950.AR.VCAP_DHAT_2H.bed	0.12982946	0.13846108	19,414,564
GSE70764.CTCF.K562.bed	0.081131654	0.077989679	19,604,248
GSE28264.FOXA1.LNCAP_ETOH.bed	0.134588293	0.142200145	19,702,348
GSE74238.BRD4.IMR90_QUIES.bed	0.160023352	0.154202098	19,739,986
GSE65847.NR3C1.U2OS_SHHIC5.bed	0.099752976	0.102299978	19,829,562
ERP001226.FOXA1.MCF7.bed	0.130549353	0.136305385	19,842,160
GSE40129.FOXA1.MCF7_SICTR.bed	0.136627322	0.139922065	19,869,711
GSE78113.CTCF.MCF7_NORMOXIA.bed	0.08887746	0.085619963	19,994,890
GSE73207.GATA2.TF1.bed	0.098386645	0.097290011	20,015,323
GSE75503.EBF1.MUTUL.bed	0.101907653	0.105706467	20,021,819
GSE49224.MED1.MM1S_JQ1_5NM.bed	0.126547023	0.122796111	20,077,232
GSE56288.AR.PROSTATE.bed	0.195601074	0.202276638	20,079,699
GSE72249.FOXA1.MCF7_DEX.bed	0.140161428	0.141490241	20,084,046
GSE69043.FOXA1.LNCAP_PHFRPMIFCS.bed	0.14793483	0.146728238	20,092,443
GSE33889.RUNX2.C42B.bed	0.085891395	0.090205191	20,111,060
ERP004003.NKX3-1.ISLET.bed	0.19436324	0.21829727	20,224,023
GSE40724.PGR.T47D.bed	0.136329134	0.136720248	20,241,232
GSE52725.AR.LNCAP_SHCTR.bed	0.129509823	0.134996314	20,257,379
GSE45982.EZH2.FARAGE.bed	0.060152615	0.058393711	20,272,440
GSE68355.PGR.MCF7_R5020.bed	0.112881584	0.110493655	20,287,631
ERP003503.AR.MDAMB453_FOXA1.bed	0.118119401	0.114065238	20,417,053
GSE72249.FOXA1.MCF7_E2.bed	0.13733771	0.138769114	20,462,464
GSE46044.CBFB.ME1.bed	0.095681486	0.093338673	20,465,014
GSE58428.AR.VCAP_DHT24H_SHFOXA1.bed	0.123869336	0.124345961	20,501,631
GSE36134.POU5F1.NCCIT_SNF5.bed	0.148828569	0.15524227	20,536,636
GSE51509.SMAD3.NCIH441_SIITTF1.bed	0.121698003	0.122743243	20,544,744
GSE81651.ESRRA.SKBR3_HRG.bed	0.091168569	0.091843347	20,588,911
GSE54110.AR.PC3_R1881.bed	0.091137437	0.089555489	20,636,965
GSE69043.GATA2.LNCAP_SHGATA2_ETOH.bed	0.146797198	0.147972745	20,800,638
GSE57702.RCOR1.KERATINOCYTE_DIFF.bed	0.086445057	0.083097508	20,851,907
GSE49224.MED1.MM1S_JQ1_50NM.bed	0.127519996	0.125047894	20,864,000
GSE36570.SOX2.BJ_INDUCED.bed	0.092758317	0.107249205	20,975,645
GSE46044.ERG.ME1.bed	0.122912116	0.118802358	21,031,889
GSE23730.RUNX1.SKNO1.bed	0.124138898	0.119269804	21,101,156
GSE43350.BCOR.BCELL_GERMINAL_CENTER.bed	0.122483783	0.117996441	21,159,723
GSE64233.RELA.SGBS_TNF.bed	0.13601974	0.145054785	21,162,842
GSE71776.BRD4.MV411_SGC.bed	0.118512949	0.111301996	21,182,374
GSE48930.ESR1.MCF7.bed	0.11618032	0.116951117	21,344,189
GSE71776.BRD4.MV411_DMSO.bed	0.111744351	0.108120394	21,391,228
GSE68355.PGR.T47D_R5020.bed	0.101511199	0.098960928	21,498,856
GSE37345.FOXA1.LNCAP_SHCTR_R1881.bed	0.13550578	0.136518585	21,604,694
GSE41234.TFAP2C.A375_DMSO.bed	0.165646762	0.164195564	21,676,117
GSE58428.FOXA1.VCAP_ETOH24H.bed	0.134989709	0.136560813	21,729,332
GSE53423.TAL1.ECFC.bed	0.168931942	0.173644024	21,734,890
GSE60270.FOXA1.MCF7_E2.bed	0.116256192	0.11481654	21,756,395
GSE64862.RUNX1.BONE_MARROW.bed	0.125024385	0.124498344	21,873,534
GSE70764.CTCF.OVCAR8.bed	0.091190316	0.087364586	21,886,208
GSE42355.BRD4.MM1S_JQ1_50NM.bed	0.120580896	0.118760077	21,914,814
GSE63034.CREB1.LNCAP_ABL_SHCTR.bed	0.139338619	0.132156853	22,021,270
GSE76454.ZNF143.MCF7.bed	0.108256327	0.102852071	22,060,336
GSE33281.BRD4.CD4_JG1.bed	0.081216828	0.077640791	22,099,952
GSE63581.BRD4.SUM1315_DMSO.bed	0.116805008	0.115196889	22,125,617
GSE58641.DDX5.NTERA2.bed	0.035011248	0.024222545	22,155,909
GSE36354.MAX.P4936.bed	0.116341577	0.109236284	22,165,625
GSE48515.JARID2.MRC5_IPS25_MEG3.bed	0.128294871	0.126950484	22,224,864
GSE72082.CREB1.HEPG2.bed	0.127389013	0.120367489	22,234,002
GSE72249.FOXA1.MCF7.bed	0.134575807	0.13486583	22,240,817
GSE58428.AR.VCAP_DHT24H_SHRUNX1.bed	0.121776932	0.120719188	22,345,992
GSE65138.BRD4.MOLM14_IBET.bed	0.125164095	0.124007772	22,479,200
GSE49091.GABPA.JURKAT.bed	0.111782871	0.107955092	22,688,631
GSE31939.CEBPB.LS180.bed	0.117101182	0.120172162	22,797,239
GSE38411.SMC1A.BCBL1.bed	0.084975567	0.082528673	23,067,295
GSE79480.OCA2.HBL1.bed	0.053381858	0.054150219	23,080,230
GSE52457.CTCF.ESC_H1_MESEN.bed	0.08367096	0.080478917	23,092,057
GSE60477.ERG.TSU1621MT_ATRA.bed	0.110408504	0.111756486	23,163,320
GSE47987.FOXA1.DU145_FOXA1.bed	0.077627052	0.079248504	23,250,543
GSE43743.BRD4.MM1S.bed	0.113215077	0.11266734	23,370,921
GSE83860.PIAS1.LNCAP_DHT_TNFA.bed	0.136352461	0.135683476	23,508,946
GSE39459.EZH2.LNCAP_ABL.bed	0.094702541	0.091039744	23,670,132
GSE81651.ESRRA.BT474_HRG.bed	0.115973954	0.122215213	23,679,552
GSE67783.CTCF.ERYTHROID.bed	0.088519581	0.083003732	23,760,260
GSE23730.ERG.SKNO1.bed	0.096536634	0.095005238	23,950,669
GSE40129.FOXA1.MCF7_SIGATA.bed	0.128537325	0.135079138	24,055,121
GSE79480.POU2F2.HBL1.bed	0.064971054	0.065141274	24,072,399
GSE63484.JMJD1C.HL60.bed	0.119243728	0.117402845	24,129,000
GSE68864.CEBPB.HMSC_DMI_HI.bed	0.151504091	0.153865067	24,222,454
GSE69558.SPI1.DOHH2.bed	0.084289781	0.084308093	24,280,092
GSE83860.PIAS1.LNCAP_DHT.bed	0.134080384	0.133356618	24,390,145
ERP000901.CREBBP.MCF7_E2.bed	0.124564772	0.123660773	24,526,377
GSE59935.EGLN2.T47D_HAEGIN2.bed	0.121880087	0.115343614	24,637,879
GSE73319.BRD4.HCT15.bed	0.096964998	0.091752974	24,757,955
GSE43743.CTCF.MM1S.bed	0.108788497	0.103187239	24,812,792
GSE52457.CTCF.ESC_H1_TROP.bed	0.084654427	0.081260315	24,961,791
GSE68355.PGR.T47D_PROG.bed	0.10090519	0.097988248	25,125,064
GSE33281.BRD4.CD4.bed	0.092189733	0.091425976	25,135,299
GSE36351.TFAP2C.SKBR3.bed	0.103799752	0.101628482	25,153,613
ERP004003.PDX1.ISLET.bed	0.180348384	0.206995044	25,156,833
GSE63034.CREB1.LNCAP_ABL_SHFOXA1.bed	0.141342753	0.13501403	25,393,448
GSE52457.CTCF.ESC_H1_EMB.bed	0.082849358	0.07933132	25,482,675
GSE81651.ESRRA.BT474.bed	0.117734916	0.122355076	25,741,668
GSE39263.NOTCH1.HPBALL.bed	0.123244054	0.123113637	25,743,716
GSE68864.CEBPB.HMSC_DMI_LOW.bed	0.151183281	0.152581156	25,870,634
GSE55421.SNAI2.KERATINOCYTE_SNAI2_DIFF.bed	0.072194884	0.068788468	25,916,844
GSE72266.MAF.CD4_TH1.bed	0.104784412	0.100364087	26,057,610
ERP001226.FOXA1.LNCAP.bed	0.138841968	0.136049525	26,097,287
GSE59657.MYB.JURKAT.bed	0.119482165	0.117622418	26,201,438
GSE53423.TAL1.ECFC_TSA.bed	0.159369479	0.163851338	26,216,652
GSE23730.FLI1.SKNO1.bed	0.09156476	0.089628959	26,294,989
GSE69646.CTCF.ESC_NAIVE.bed	0.082483256	0.080980464	26,508,023
GSE36351.TFAP2C.BT474.bed	0.118527395	0.115437526	26,513,014
GSE56086.AR.VCAP.bed	0.116567545	0.123291022	26,778,799
GSE47987.FOXA1.DU145_FOXA1_ARC562S.bed	0.072730853	0.077848268	26,784,427
ERP003844.ESR1.MCF7_LY2.bed	0.120595669	0.120705177	26,814,405
GSE42355.BRD4.MM1S_JQ1_5NM.bed	0.114767632	0.11356649	26,862,574
ERP000783.ESR1.MCF7.bed	0.118315533	0.126069986	26,945,331
GSE54379.BRD4.KOPTK1.bed	0.099704425	0.097460644	26,956,181
GSE72082.RAD21.HEPG2.bed	0.105084218	0.100982858	27,006,544
GSE83860.PIAS1.LNCAP_DMSO.bed	0.134833151	0.134857555	27,079,675
GSE69542.FOXO1.ESC.bed	0.183820967	0.190942503	27,142,007
GSE69043.GATA2.LNCAP_ETOH.bed	0.138291706	0.138334514	27,449,059
ERP004238.NANOG.ESC_H1_3IL.bed	0.146694315	0.151799315	27,488,105
GSE54379.BRD4.KOPTK1_E.bed	0.094176874	0.094857483	27,540,745
ERP000901.NCOA3.MCF7.bed	0.054304554	0.05553021	27,589,451
GSE69043.GATA2.LNCAP_R1881.bed	0.130000034	0.126409351	27,615,012
GSE72622.HEXIM1.HCT166.bed	0.081391451	0.078764405	27,660,096
GSE69479.SOX2.HNSC.bed	0.222239434	0.238043319	27,702,693
GSE36354.MYC.NCIH2171.bed	0.145144731	0.142089868	27,751,831
GSE72249.FOXA1.ZR751_E2.bed	0.123381337	0.130090976	27,815,711
GSE64557.IRF1.PDAC.bed	0.124408678	0.12191654	27,891,351
GSE31939.CEBPB.LS180_125.bed	0.110899748	0.114151279	27,928,027
GSE68355.ESR1.MCF7_R5020.bed	0.105482015	0.104687313	27,974,567
GSE36354.MED1.U87MG.bed	0.139155954	0.13876351	28,003,131
GSE46055.KDM5B.MDAMB231.bed	0.110044577	0.106569787	28,069,637
GSE61965.SMARCA4.501MEL_SHCTR.bed	0.113034094	0.114080978	28,089,547
GSE58428.AR.VCAP_DHT24H.bed	0.116521696	0.115242085	28,101,609
GSE51234.RAD21.GP5D.bed	0.096634382	0.093843569	28,114,284
GSE69043.GATA2.LNCAP_SHGATA2_R1881.bed	0.13209403	0.129616472	28,162,439
GSE72931.BRD4.MCF10A.bed	0.072167005	0.069013938	28,192,566
GSE60477.RUNX1.TSU1621MT.bed	0.112608463	0.113748307	28,224,220
GSE64656.FOXA1.LNCAP.bed	0.108043729	0.11389461	28,297,285
GSE83777.BRD4.JURKAT.bed	0.114976696	0.11145306	29,017,752
GSE51234.CTCF.GP5D.bed	0.074616541	0.072501751	29,338,474
GSE68355.PGR.MCF7_PROG.bed	0.112597926	0.11077974	29,558,101
GSE70482.GATA1.K562.bed	0.080473231	0.081147534	29,577,966
GSE73319.BRD4.COLO741.bed	0.092322073	0.088716546	29,691,364
GSE64557.FOXA1.PDAC.bed	0.132226672	0.133458324	29,693,931
GSE82295.CEBPB.HFOB_DIFF.bed	0.137584202	0.141330732	30,393,784
GSE49224.IRF4.MM1S.bed	0.117497646	0.11496997	30,418,554
GSE51234.SMC3.GP5D.bed	0.094221844	0.091553382	30,551,766
GSE58428.FOXA1.LNCAP_ETOH24H.bed	0.1224326	0.121590531	30,766,927
GSE43834.TCF3.KASUMI1.bed	0.089283926	0.08601696	31,152,095
GSE72249.FOXA1.ZR751_DEX.bed	0.119084555	0.125891185	31,266,081
GSE29282.BCL6.OCILY1.bed	0.095802897	0.091696205	31,404,814
GSE51705.GATA4.AGS.bed	0.124222225	0.12291866	31,767,750
GSE64557.ELF3.PDAC_KOKLF5.bed	0.118905832	0.118252822	32,590,459
GSE64557.FOXA1.PDAC_SHCTR.bed	0.125405758	0.127409156	32,642,238
GSE72249.FOXA1.ZR751.bed	0.11661367	0.123665367	32,689,144
GSE69646.POU5F1.ESC_NAIVE.bed	0.102723276	0.100864148	32,770,031
GSE68355.ESR1.MCF7_PROG.bed	0.10383031	0.103195553	32,812,056
GSE64557.FOXA1.PDAC_KOKLF5.bed	0.132108919	0.133731478	32,953,412
GSE41820.AHR.MCF7.bed	0.071707411	0.071021058	33,044,034
ERP008568.SPI1.U937.bed	0.091054197	0.089823461	33,648,787
GSE56086.AR.VCAP_SHPIAS1_R1881.bed	0.109625674	0.120031534	33,666,405
GSE65138.CDK8.MOLM14_IBET.bed	0.126796992	0.126885162	33,788,348
GSE58428.FOXA1.VCAP_DHT24H.bed	0.11603045	0.117774016	34,354,127
GSE78113.CTCF.786O_NORMOXIA.bed	0.083637962	0.080760904	34,388,824
GSE42355.BRD4.NCIH2171.bed	0.164887488	0.168283219	34,549,195
GSE83860.PIAS1.LNCAP_TNFA.bed	0.132649554	0.132832936	35,544,496
GSE42355.BRD4.U87MG.bed	0.141037144	0.137244012	35,681,677
GSE39579.BRD2.HEK293T.bed	0.111562264	0.109707208	35,702,727
GSE62499.BRD4.MPNST_DMSO.bed	0.089181821	0.079554602	35,947,980
GSE59935.ARNT.T47D_HAEGIN2.bed	0.115830754	0.111288755	35,966,673
ERP003272.AR.MDAMB453_SHFOXA1.bed	0.082060707	0.080747343	36,062,199
GSE66594.SPI1.MACROPHAGE_TPP.bed	0.092532758	0.090058975	36,448,111
GSE65138.BRD4.MOLM14_DMSO.bed	0.10134385	0.102751976	36,546,156
GSE52924.GATA1.CD34.bed	0.086402648	0.085930704	36,592,360
GSE36354.MAX.NCIH2171.bed	0.13778637	0.134163851	36,726,100
GSE64557.KLF6.PDAC.bed	0.109052323	0.106378938	36,983,477
ERP004110.GTF2B.LCL.bed	0.096098335	0.09557007	37,972,780
GSE49224.BRD4.U87MG_JQ1.bed	0.141698298	0.136608613	38,091,447
GSE64557.KLF4.PDAC.bed	0.11104801	0.108595873	38,964,264
GSE38258.CDK8.HCT166_HYPO.bed	0.097412111	0.094296193	39,106,632
ERP004206.FOXA2.ESC_H9.bed	0.133118684	0.157845883	39,420,694
GSE64557.ELF3.PDAC.bed	0.115666851	0.114550476	39,498,341
GSE58428.RUNX1.VCAP_DHT24H.bed	0.112494213	0.111759087	39,607,041
GSE64557.ELF3.PDAC_SHCTR.bed	0.110351708	0.110008325	40,370,663
GSE41105.MAX.NCIH2171.bed	0.135946397	0.131978015	41,168,743
GSE49952.XBP1.MDAMB231.bed	0.047009599	0.048995692	41,308,810
GSE66594.SPI1.MACROPHAGE_IFNG.bed	0.090327253	0.088695627	42,759,329
ERP001226.FOXA1.MDAMB453.bed	0.117736095	0.121514753	42,759,672
GSE41561.NR2F1.MCF7.bed	0.077023898	0.076328096	42,769,202
GSE70660.SPI1.CD34_ADULT.bed	0.081767127	0.079217329	43,063,990
ERP004003.NKX2-2.ISLET.bed	0.166751755	0.170857402	43,357,769
GSE63581.BRD4.HCC1395.bed	0.141265654	0.140391714	43,658,100
ERP004003.FOXA2.ISLET.bed	0.14865799	0.164794718	44,215,164
GSE49224.BRD4.U87MG_DMSO.bed	0.134829831	0.131145583	44,709,512
GSE66081.JUN.MDAMB231.bed	0.105801127	0.104145399	44,994,664
GSE53271.TRIM28.TB40E.bed	0.071978543	0.066820554	48,588,889
GSE49952.XBP1.MDAMB231_HYPO_GLUDEP.bed	0.055444515	0.056410979	48,789,616
GSE36354.MAX.U87MG.bed	0.131659695	0.127732977	48,854,698
GSE83860.FOXA1.LNCAP_DMSO.bed	0.113371182	0.121577905	49,478,065
GSE58428.AR.VCAP_DHT24H_SHFOXP1.bed	0.101536228	0.100813889	49,511,965
ERP008568.SMC3.HL60.bed	0.052372513	0.056050935	49,525,458
GSE56086.FOXA1.VCAP_ETOH.bed	0.128304501	0.134884103	52,527,847
GSE66594.SPI1.MACROPHAGE_IL4.bed	0.090104158	0.088269911	53,504,846
ERP004110.SPI1.LCL.bed	0.08669577	0.087830994	54,635,884
GSE56086.FOXA1.VCAP_SHCTR_R1881.bed	0.113723896	0.12228918	54,810,820
GSE56086.FOXA1.VCAP_SHPIAS1_R1881.bed	0.112874928	0.122592255	55,290,485
GSE56086.FOXA1.VCAP_R1881.bed	0.119350219	0.125035762	55,673,754
GSE83860.FOXA1.LNCAP_DHT.bed	0.111222147	0.118470788	56,639,912
GSE56288.AR.LHSAR_LACZ.bed	0.109728184	0.109025508	60,735,853
GSE41820.ARNT.MCF7.bed	0.05785176	0.058252138	60,988,959
GSE56288.AR.PROSTATE_CANCER.bed	0.132565511	0.137900175	63,577,559
GSE58428.FOXP1.VCAP_DHT24H.bed	0.117790602	0.118023488	64,521,913
GSE83860.FOXA1.LNCAP_TNFA.bed	0.107947239	0.115932793	67,189,721
GSE65138.CDK8.MOLM14_DMSO.bed	0.10981027	0.110391392	68,085,123
GSE63034.FOXA1.LNCAP_ABL_SHCTR.bed	0.11139388	0.115820406	69,384,973
GSE59935.HIF1A.T47D_HAEGIN2.bed	0.097059819	0.093743294	69,484,994
GSE57369.CHD8.HNSC.bed	0.099986983	0.093563112	70,677,352
GSE63589.HSF1.WM451LU.bed	0.065038546	0.064738726	70,730,029
GSE56288.AR.PLHSAR_FOXA1_HOXB13.bed	0.088385134	0.089917712	72,386,545
GSE83860.FOXA1.LNCAP_DHT_TNFA.bed	0.107857937	0.115086575	73,714,949
ERP003787.RUNX2.IMSC3.bed	0.079138101	0.075061482	76,184,680
GSE63034.FOXA1.LNCAP_ABL_SHCREB1.bed	0.111632089	0.116779929	76,521,619
ERP004110.MYC.LCL.bed	0.08400548	0.081719757	88,064,239
GSE67783.CTCF.HSPC.bed	0.048715992	0.049226964	138,444,629
GSE67783.STAG1.HSPC.bed	0.050525444	0.05132744	169,549,144
