# Supplementary material for: Identification and characterization of constrained non-exonic bases lacking predictive epigenomic and transcription factor binding annotations
Source: Nat Commun. 2020 Dec 2;11:6168. doi: 10.1038/s41467-020-19962-9 (PMC7710766; doi:10.1038/s41467-020-19962-9)
Supplement: Supplementary file 11 — Source Data [file 41467_2020_19962_MOESM11_ESM.zip › SourceData/SupFig20d.txt]

Genome Average	CNEP	CNEP Shuffled
0.341513383	0.124025298	0.012012725
0.333525609	0.114212207	0.011766341
0.332396819	0.111466509	0.011622095
0.33102279	0.102730191	0.011574698
0.324799105	0.099950715	0.011371593
0.319030616	0.085709368	0.010965059
0.303539351	0.082620397	0.010938022
0.302082925	0.082004744	0.010848317
0.295178613	0.075767121	0.010808904
0.287895435	0.073946944	0.010589541
0.285043174	0.069277867	0.010479903
0.284853235	0.069116041	0.010379507
0.278793695	0.06863181	0.010039539
0.276827624	0.067612058	0.009879115
0.27429951	0.064994909	0.009867699
0.270979176	0.063906558	0.009853485
0.268256487	0.062917546	0.009803629
0.26810761	0.06281556	0.009648572
0.267164268	0.06110582	0.009353099
0.267047186	0.060594977	0.00899874
0.263873063	0.059439046	0.008978795
0.262187167	0.058752513	0.008942591
0.26070158	0.058092887	0.008855695
0.260455445	0.057757451	0.008846531
0.257977723	0.056323655	0.008842755
0.256339004	0.055751891	0.008798875
0.255323634	0.055598053	0.008690219
0.255321079	0.053754708	0.008631673
0.255008236	0.052964302	0.008567204
0.25470373	0.052533119	0.008513148
0.254128938	0.048043284	0.008256957
0.253125538	0.047615323	0.008242121
0.252721182	0.047454243	0.008203574
0.252025937	0.047362503	0.00816459
0.25103464	0.047121879	0.008110658
0.250300968	0.046198237	0.008104255
0.247997885	0.046137692	0.008095449
0.246086296	0.045902351	0.008079584
0.245333352	0.045890911	0.008064501
0.244805428	0.044671816	0.007923075
0.243412671	0.044628522	0.007899656
0.242165285	0.044499073	0.007870514
0.242124101	0.044149602	0.007820161
0.24200928	0.043660884	0.007816578
0.2419577	0.043433201	0.007770721
0.23948084	0.043195655	0.007759905
0.238445684	0.043007025	0.007741235
0.23659184	0.041672094	0.007682429
0.236326421	0.041541378	0.007630683
0.23623831	0.041527566	0.007606062
0.235625311	0.041260029	0.007578719
0.235233736	0.041086914	0.007566389
0.234874995	0.040884791	0.007555883
0.23485064	0.040592576	0.007531841
0.234100112	0.040218695	0.007457468
0.233337485	0.039524527	0.007377741
0.232897242	0.03890415	0.00736233
0.232711932	0.038661391	0.007341273
0.232687911	0.038599764	0.007296296
0.232066328	0.038105816	0.007281624
0.232066278	0.037986975	0.007273623
0.231667825	0.037853716	0.007253423
0.231434339	0.037724114	0.007248855
0.231034304	0.037594994	0.007234084
0.230025214	0.037557413	0.007212847
0.229389474	0.037236545	0.007201662
0.228857458	0.037010868	0.007194796
0.228511098	0.036859003	0.007098467
0.228167235	0.036520347	0.007072619
0.227813803	0.036363341	0.007050985
0.227538412	0.036344179	0.007048114
0.22497135	0.035778172	0.007044881
0.224819066	0.034851013	0.007031565
0.224123903	0.03482548	0.007021907
0.223783866	0.034792108	0.006981388
0.223638985	0.034342315	0.00689674
0.22356212	0.034332778	0.006876932
0.223478572	0.034272883	0.006871996
0.223076119	0.034131787	0.006863114
0.223051965	0.034085089	0.006836804
0.222442057	0.03406143	0.00682077
0.222326746	0.033963994	0.006790349
0.221832472	0.033942222	0.00678881
0.221820366	0.033794669	0.00676486
0.221743678	0.033600648	0.006742336
0.220930343	0.033546339	0.006732759
0.220755061	0.033545325	0.006681261
0.22063228	0.033409087	0.006653478
0.220483215	0.033290952	0.006640681
0.219173651	0.033133244	0.006598203
0.219077505	0.032595554	0.006540594
0.218980065	0.032316667	0.006532449
0.218803289	0.032294994	0.006406154
0.218532918	0.032227156	0.006393397
0.218405803	0.032208628	0.006345543
0.218283603	0.031647987	0.006331909
0.217967342	0.031193423	0.006306248
0.217922825	0.030998165	0.006303242
0.217845322	0.030750929	0.006302599
0.217721305	0.03064016	0.006272113
0.217695271	0.030599208	0.006269126
0.217622564	0.030552576	0.006260854
0.216810528	0.030488232	0.006259866
0.216116209	0.030414839	0.006243876
0.216102797	0.030221075	0.006239848
0.215745894	0.030199409	0.006206335
0.21491162	0.030128544	0.006205657
0.214495108	0.029903578	0.006191938
0.21444643	0.029734678	0.006180769
0.213994097	0.029723239	0.006171565
0.21375651	0.029416892	0.006162195
0.213539058	0.029325419	0.006142501
0.21331524	0.029085965	0.006138368
0.212967576	0.029084095	0.006122758
0.212908871	0.029060773	0.006120754
0.212310207	0.028893855	0.00610926
0.212309133	0.028717369	0.006096225
0.211888685	0.028711849	0.006091696
0.211690265	0.028426253	0.006086717
0.211439959	0.028293693	0.006069965
0.211244673	0.028278052	0.006065278
0.211032759	0.028257554	0.006044961
0.211024861	0.028245484	0.006035468
0.210975732	0.028184071	0.00602605
0.21048424	0.028084976	0.006022242
0.210367753	0.02808265	0.006006903
0.209892566	0.028016094	0.005954342
0.209824937	0.02774799	0.005950948
0.209295552	0.027693713	0.005941904
0.209188375	0.02736987	0.005940402
0.208817436	0.027049367	0.005938101
0.208803778	0.027013486	0.005929727
0.208783306	0.026944614	0.005928732
0.208325345	0.026886867	0.005898015
0.208127813	0.026854229	0.005895689
0.208050967	0.026805015	0.005889255
0.207803417	0.026252221	0.00588652
0.207769675	0.026076814	0.005884551
0.207368812	0.026014229	0.005868639
0.206846925	0.025860756	0.005866124
0.206683457	0.025810877	0.005856516
0.206471133	0.025772073	0.00585292
0.206310889	0.025739743	0.005845832
0.205898215	0.025634685	0.005845428
0.205818691	0.025577516	0.0058383
0.20570323	0.025209871	0.005829358
0.205532037	0.025114423	0.005825715
0.205436207	0.025114103	0.005813223
0.205363804	0.02510373	0.005795245
0.205120547	0.025016799	0.005788193
0.204985485	0.024851184	0.005780228
0.204447606	0.024711703	0.00577232
0.204394235	0.024615451	0.005765479
0.204292435	0.024614266	0.005742715
0.204186625	0.024237508	0.005738008
0.203594792	0.023866921	0.005719495
0.203518764	0.023862237	0.00570663
0.203405485	0.023833286	0.005698114
0.203368486	0.023809833	0.005697917
0.203263682	0.023795243	0.005683015
0.203219661	0.023653767	0.0056641
0.202344135	0.023623315	0.005661468
0.202246603	0.023604896	0.005630391
0.202157965	0.023601561	0.005622562
0.201998908	0.023590957	0.005608204
0.201971011	0.023584589	0.005588676
0.201883588	0.02352008	0.005586078
0.201870232	0.023492495	0.005583849
0.201849725	0.023478681	0.005582023
0.201725954	0.023336564	0.005579311
0.201602354	0.023320816	0.005573492
0.201256793	0.023216774	0.005566402
0.20125214	0.023020894	0.00555799
0.20104503	0.022954287	0.005555674
0.201002967	0.022887243	0.005553875
0.200772011	0.022811943	0.005547071
0.200636725	0.022766428	0.005528444
0.200555849	0.022695145	0.005506208
0.200288643	0.022615425	0.005481363
0.200240675	0.02249963	0.005472682
0.200237678	0.022291673	0.005464827
0.200097151	0.022246957	0.005455844
0.199815322	0.022160709	0.00545073
0.19953782	0.021975911	0.005440637
0.199387541	0.021939338	0.005437141
0.19936679	0.021923999	0.00542067
0.199090378	0.021897516	0.005415952
0.198906632	0.021761702	0.0054077
0.198867204	0.021714136	0.005402361
0.198855307	0.021685339	0.005385318
0.19848283	0.021657918	0.005360907
0.19838736	0.02150533	0.005355494
0.197677875	0.021481859	0.00532265
0.197675018	0.021288136	0.005296199
0.197644839	0.02101127	0.005277252
0.197559037	0.021002083	0.005250679
0.197447031	0.020889909	0.005237476
0.197287034	0.020843582	0.005235238
0.197179886	0.020820784	0.005209973
0.197084952	0.02078624	0.005204462
0.197015432	0.020662038	0.005197023
0.197012432	0.020557875	0.005186493
0.196676785	0.02047373	0.00518568
0.196592948	0.020236673	0.005178539
0.196578351	0.020217801	0.005173787
0.195996463	0.020114496	0.005172071
0.195714812	0.020105297	0.005162999
0.195706461	0.020013581	0.005154765
0.195697835	0.020004604	0.005145114
0.195565187	0.019997006	0.005144925
0.195525092	0.019960859	0.005144819
0.195150572	0.019940718	0.005141978
0.194856407	0.019880432	0.005131745
0.194616379	0.019730143	0.005127978
0.194547124	0.019561172	0.005109492
0.194496991	0.019523726	0.005107122
0.19441338	0.01942861	0.005101637
0.193775526	0.019245373	0.005098949
0.193627804	0.019184775	0.005088938
0.193601745	0.019172056	0.005080031
0.193280281	0.019136285	0.005071699
0.193210108	0.01907707	0.005055424
0.193177728	0.019058848	0.005053328
0.193128425	0.018963121	0.005045748
0.192845264	0.018946988	0.005038004
0.192805065	0.018915655	0.005036426
0.192718111	0.018863739	0.005033359
0.19264951	0.018785954	0.005026387
0.192643259	0.018705909	0.005023698
0.192571273	0.01857828	0.005022751
0.192360302	0.018470246	0.005001466
0.192258192	0.018451799	0.005001285
0.192013298	0.018437917	0.005001002
0.19187697	0.018369799	0.004994754
0.191819493	0.018365545	0.004974751
0.191817967	0.018361505	0.004973395
0.191528381	0.018360281	0.004952498
0.191348498	0.018332968	0.00495214
0.19133804	0.018286814	0.004946475
0.191183485	0.018245318	0.004946217
0.191148241	0.0181558	0.004944688
0.19112262	0.018137638	0.004941164
0.191013074	0.018127633	0.004927658
0.19098699	0.018111058	0.004925573
0.190781943	0.018023571	0.004910017
0.190700023	0.017992109	0.004907605
0.190620799	0.017963784	0.004899957
0.190538908	0.017864613	0.004890039
0.190530446	0.017816809	0.004882614
0.190501817	0.017785606	0.004882382
0.190078478	0.017775369	0.004882227
0.189804013	0.017761693	0.004878693
0.189755346	0.017729463	0.004872835
0.189706806	0.01768704	0.004862882
0.189656601	0.017681571	0.00485172
0.189483756	0.017639532	0.004841433
0.189356612	0.017613825	0.004836372
0.189276894	0.017610246	0.004821562
0.189141558	0.017596887	0.00482037
0.189119268	0.017582451	0.00481991
0.189087936	0.017566522	0.004818035
0.18907947	0.017542185	0.004817779
0.188867879	0.017537032	0.004810075
0.188816262	0.017493782	0.004797727
0.188775032	0.017452268	0.004796768
0.188722719	0.017429699	0.004779336
0.188689616	0.017394838	0.004770963
0.188654001	0.017371316	0.004767399
0.188523328	0.017301688	0.004738631
0.188309177	0.017254609	0.004729983
0.188095286	0.017170093	0.004728249
0.18801198	0.017139902	0.004727615
0.188001131	0.017139677	0.004724873
0.187657805	0.017139645	0.004720104
0.187314338	0.017137916	0.004717452
0.187272073	0.017136124	0.004716981
0.187225529	0.017125374	0.004716867
0.187198803	0.017118558	0.004716147
0.187079967	0.017095659	0.004708167
0.186920439	0.017095649	0.004690177
0.186775537	0.017078405	0.004687892
0.186655879	0.017068241	0.004682529
0.18633645	0.017047342	0.004681079
0.186107228	0.017039531	0.004679006
0.186103612	0.017014245	0.004674763
0.186041524	0.017010928	0.004672
0.185923303	0.016982845	0.004671246
0.185852262	0.016978514	0.004670443
0.185719308	0.016978055	0.004660821
0.185510926	0.016976548	0.004659493
0.185503618	0.016973079	0.004659364
0.185440408	0.016942452	0.004659249
0.18540833	0.016924938	0.004654995
0.18536317	0.016897495	0.004654213
0.185356678	0.016870774	0.004646772
0.185149106	0.016826665	0.004645994
0.184765994	0.016811207	0.004642848
0.18475031	0.016802701	0.004642741
0.184718033	0.016789073	0.004632804
0.184642612	0.016744733	0.004632732
0.184640676	0.016721491	0.004613458
0.184429811	0.016677084	0.00460646
0.184412757	0.016676202	0.004604727
0.184200005	0.016665613	0.004602633
0.183853403	0.01665149	0.004600712
0.183767095	0.016620257	0.004590665
0.183681072	0.01659764	0.004580566
0.183680184	0.016560652	0.004577321
0.183508656	0.016532647	0.004569379
0.183475732	0.016484493	0.004568735
0.183391913	0.016458066	0.004557292
0.183292255	0.016431469	0.004557179
0.183283529	0.016420907	0.004551567
0.183186954	0.016416453	0.004549904
0.1831817	0.016396635	0.004547425
0.183142966	0.016385645	0.004545767
0.18301758	0.016373636	0.004543256
0.182917168	0.016371572	0.0045406
0.182814141	0.016367726	0.004532224
0.182468105	0.016364384	0.004527226
0.1824675	0.016363824	0.004526055
0.182431514	0.016338194	0.004512376
0.182329099	0.016334752	0.004511162
0.182297851	0.016316457	0.004494796
0.182113898	0.016294156	0.00449265
0.182078176	0.016258043	0.00448469
0.181957327	0.016252837	0.004480104
0.181887625	0.016223714	0.00447437
0.181816636	0.01621751	0.004471131
0.18175482	0.016208984	0.004463518
0.181732603	0.016200162	0.004455495
0.181693797	0.016192918	0.004449275
0.181685817	0.016187696	0.00444761
0.181685042	0.016170598	0.004443864
0.181675812	0.016163104	0.004442332
0.181611564	0.016154634	0.004436398
0.181530393	0.016148859	0.004426868
0.181356273	0.016131052	0.004426777
0.181225373	0.016125119	0.00442564
0.181176033	0.01610449	0.004422875
0.181000805	0.016064307	0.004422613
0.180993482	0.016061913	0.004421136
0.180787429	0.016061744	0.004409318
0.180622298	0.016002604	0.004404279
0.18062044	0.015952762	0.004403538
0.180580247	0.015949777	0.004388783
0.180256673	0.015944296	0.004385724
0.179937451	0.015936043	0.004384002
0.179887	0.015918816	0.004378427
0.179803611	0.015906846	0.004378281
0.179761855	0.015892857	0.004369838
0.179728087	0.015884046	0.004359094
0.179712407	0.01586854	0.00435719
0.17968522	0.015849491	0.004356782
0.179363146	0.015839666	0.004345415
0.179194581	0.015833695	0.004339444
0.179151547	0.015805881	0.004329793
0.179144022	0.015788575	0.004326964
0.179104633	0.015781669	0.004322142
0.179001172	0.015779898	0.004309082
0.178812144	0.015772672	0.004305456
0.178778207	0.015744874	0.004305042
0.178664103	0.015694511	0.004297732
0.178622585	0.015692484	0.004287363
0.178523528	0.015678592	0.004285052
0.178464619	0.015660821	0.004271002
0.178354842	0.015652975	0.004267658
0.177938738	0.015628208	0.004266881
0.177938468	0.015611056	0.00425818
0.177692396	0.015583488	0.004247892
0.177588587	0.015578777	0.004247364
0.177580648	0.015574418	0.004238865
0.177532576	0.015557555	0.004233119
0.177484001	0.015548611	0.00423132
0.177414714	0.015542154	0.00423055
0.177331789	0.01552161	0.004220721
0.177107521	0.015497715	0.004219069
0.176924289	0.015487772	0.004217475
0.176818853	0.015462573	0.004211808
0.176706805	0.015449551	0.004199801
0.176657579	0.015408346	0.004199705
0.176543981	0.015383785	0.00418692
0.176385946	0.015368877	0.004186209
0.176162844	0.015358821	0.004184654
0.176149347	0.015354729	0.004178701
0.176075615	0.015350187	0.004176264
0.175832704	0.015348795	0.004172329
0.175758023	0.015317549	0.004169831
0.175713496	0.015306682	0.004161569
0.175660579	0.015272238	0.004155962
0.175343538	0.015258058	0.004155561
0.175342772	0.015254604	0.004142599
0.175246805	0.01519478	0.004142338
0.175171735	0.015186355	0.004136425
0.175020827	0.015147417	0.004135628
0.174897973	0.015066763	0.004132798
0.174790419	0.015056521	0.004123715
0.174631403	0.015030684	0.004121206
0.174313144	0.015028644	0.004114625
0.174288599	0.015009445	0.004114485
0.17424463	0.014984299	0.004113607
0.174239176	0.01497446	0.004113088
0.174231199	0.014966273	0.004110058
0.17422086	0.014917752	0.004104437
0.17416029	0.014906693	0.0041007
0.174081346	0.014875463	0.004099211
0.174019955	0.014851276	0.004097251
0.173896156	0.01484146	0.004094148
0.173864628	0.014838963	0.004092144
0.173860857	0.014837538	0.004088556
0.173667223	0.014824416	0.004077704
0.173664139	0.014795532	0.004073561
0.173601581	0.014779399	0.004069149
0.17357126	0.014765373	0.004067415
0.173533897	0.014745481	0.004066453
0.173503458	0.014731838	0.004060368
0.173491328	0.014724826	0.004056407
0.173372606	0.014685118	0.004054976
0.173277522	0.014673047	0.004044081
0.173127578	0.014638816	0.00404232
0.173062012	0.014590847	0.004032419
0.173059201	0.014534473	0.004029976
0.173017832	0.014533204	0.004029587
0.172919185	0.014506716	0.004028876
0.172890068	0.014494582	0.004023051
0.172881712	0.014487055	0.004017371
0.172704131	0.0144757	0.00401525
0.172647139	0.014454855	0.004007265
0.172614643	0.014452642	0.004006483
0.172519149	0.01443112	0.004000892
0.172335596	0.014430611	0.003999687
0.172129536	0.014411093	0.003995176
0.171973713	0.014341675	0.003988419
0.171921323	0.014338658	0.003979071
0.171715643	0.01429871	0.003968674
0.17169037	0.014248315	0.003968175
0.171632154	0.014237961	0.003966475
0.171341266	0.01421553	0.003964881
0.171144208	0.01421022	0.003964553
0.171055576	0.01417671	0.003964239
0.170947523	0.014172634	0.003963982
0.17090539	0.014151781	0.003955125
0.170876525	0.014149705	0.003949325
0.170844102	0.014125651	0.003949124
0.170754312	0.01406825	0.003940262
0.170721371	0.013968104	0.003937959
0.17063522	0.013919803	0.003929336
0.170604777	0.013856757	0.003927846
0.170345596	0.013853425	0.003927256
0.170329033	0.013806162	0.003926431
0.170185532	0.013795732	0.00392106
0.17011646	0.013759555	0.003907459
0.170028998	0.013693846	0.003904701
0.170006012	0.013630983	0.003903002
0.16999394	0.013619404	0.003902396
0.16996567	0.013614642	0.003892059
0.169881878	0.013597702	0.003889338
0.169861997	0.013595156	0.003888747
0.169780679	0.013583004	0.003886844
0.169759563	0.013567159	0.003881425
0.169705082	0.013554014	0.003880035
0.169704473	0.013517818	0.003872185
0.169574446	0.013514702	0.0038693
0.169544561	0.013514625	0.003868489
0.169351274	0.013490241	0.003863584
0.169310475	0.01339124	0.003861491
0.169137183	0.013385007	0.00385998
0.169062426	0.013371236	0.003857445
0.169055228	0.01333956	0.003854188
0.169020912	0.013282233	0.003851491
0.168980511	0.013276614	0.003838945
0.168915658	0.013272048	0.003835797
0.168827042	0.013246764	0.003816507
0.168698844	0.013214737	0.00381463
0.168691271	0.013180524	0.00381249
0.168650805	0.013176663	0.003812187
0.168545146	0.013166113	0.003804412
0.16844003	0.01313352	0.003804405
0.168408845	0.013107537	0.003801504
0.167940064	0.013080507	0.003801304
0.167764716	0.013073698	0.003785483
0.167755408	0.013041133	0.003785113
0.167713914	0.013040917	0.003784136
0.167581143	0.013030615	0.003782814
0.167525338	0.013023942	0.003782503
0.167487658	0.012977976	0.003780923
0.16748672	0.012976069	0.00377805
0.167486701	0.012950152	0.003772262
0.167456766	0.012859698	0.003770369
0.167428123	0.012854842	0.003763767
0.167378253	0.012798756	0.003763024
0.167155102	0.012782765	0.003762019
0.167083932	0.012779962	0.003758706
0.167061938	0.012776319	0.003747853
0.166774514	0.012769629	0.003741951
0.166741408	0.012744761	0.003741267
0.166608311	0.01273589	0.003740449
0.166525153	0.012677008	0.003739528
0.166466749	0.012651887	0.003739278
0.166427849	0.012553205	0.00373889
0.16627372	0.012532097	0.003731601
0.166267103	0.012490767	0.003730147
0.166078043	0.012485167	0.003725159
0.166066176	0.012468505	0.003717957
0.16602848	0.012454159	0.003713027
0.165979683	0.012443128	0.003701147
0.165811916	0.012407573	0.003698247
0.165758341	0.012364002	0.003687745
0.16573762	0.012363272	0.003687226
0.165697884	0.012362631	0.00368123
0.165697691	0.012359627	0.00367619
0.165657733	0.012359026	0.003676171
0.165534236	0.01234629	0.003669481
0.165486031	0.012337479	0.003662546
0.16547865	0.01233255	0.003660832
0.165317161	0.012301615	0.003659429
0.165295336	0.012287616	0.003658815
0.165259043	0.012285942	0.003657615
0.165249739	0.012278624	0.003654894
0.165215887	0.012276746	0.003648149
0.16519214	0.012274471	0.003644571
0.165040444	0.012178123	0.003639012
0.165021522	0.012162619	0.00363856
0.164901568	0.012152847	0.003635756
0.164857739	0.012108538	0.003629513
0.164830684	0.012066762	0.003626613
0.164823753	0.012054489	0.003626424
0.164792976	0.01204136	0.00362407
0.164781249	0.012035189	0.003622798
0.164659956	0.012002834	0.003622502
0.164328209	0.011979724	0.003622234
0.164275477	0.01195433	0.003621701
0.164253891	0.011953484	0.003619704
0.164104052	0.011951754	0.003612819
0.163971681	0.011930452	0.003612686
0.163968094	0.011928729	0.003608364
0.163949364	0.01190183	0.003595613
0.163889409	0.011804792	0.003594916
0.16380199	0.011722262	0.003591279
0.163712715	0.01170892	0.0035907
0.163657374	0.011625931	0.003589555
0.163583021	0.011501076	0.003587333
0.16347783	0.011496266	0.003584936
0.163460411	0.011479131	0.003579747
0.163408464	0.011447813	0.003579481
0.163332527	0.01144013	0.003571803
0.163314604	0.011426986	0.003567054
0.163279459	0.01141397	0.003566317
0.163243141	0.011389732	0.003561673
0.163232081	0.011383016	0.00355738
0.163139841	0.011332922	0.003553107
0.163120874	0.011329834	0.003552714
0.16303907	0.011278493	0.003545904
0.163028976	0.011276967	0.003545535
0.162965072	0.011268871	0.003540504
0.162962482	0.011262173	0.003536563
0.162943259	0.011227074	0.003534078
0.162708616	0.011209446	0.003531233
0.162700258	0.01120421	0.003523826
0.16260313	0.011100106	0.003517246
0.162595562	0.011015975	0.003514654
0.162591086	0.011009824	0.003513056
0.162581957	0.010998561	0.003512181
0.162524652	0.010990963	0.003504091
0.162521951	0.010984265	0.003489797
0.162508986	0.01094488	0.003489077
0.162379943	0.01093755	0.003487472
0.162378082	0.010887784	0.003478563
0.162346419	0.010873367	0.003476774
0.162290903	0.010863181	0.003476664
0.162224851	0.010843995	0.003475555
0.162103719	0.010799727	0.003472288
0.162008654	0.010793249	0.003470951
0.162000374	0.010791314	0.003468881
0.16192721	0.010791289	0.003468333
0.16192146	0.010787881	0.003467448
0.161913264	0.010733217	0.00346656
0.161806511	0.010724839	0.003466036
0.161797284	0.010697833	0.003465105
0.1617869	0.010666072	0.003458767
0.161779412	0.010650677	0.003443834
0.161777765	0.010650465	0.003441358
0.161756073	0.010637103	0.003440801
0.16175464	0.01062785	0.003437199
0.161742918	0.010622924	0.003436883
0.161642315	0.010618263	0.003436142
0.161590182	0.010550854	0.003434501
0.161587385	0.010545586	0.003430018
0.161513281	0.010539189	0.003428756
0.161491053	0.010537093	0.003428671
0.161356179	0.010522184	0.00342821
0.161310501	0.010514653	0.003425183
0.161247096	0.010509361	0.003420937
0.161244464	0.010478588	0.003419543
0.16113967	0.010471159	0.003416042
0.161082132	0.010470324	0.003415049
0.161041789	0.010389873	0.003404901
0.160973722	0.010373667	0.003404733
0.160747175	0.010345253	0.003403644
0.160641547	0.010321948	0.003402191
0.160564783	0.010297919	0.003401622
0.160556822	0.010234648	0.003400581
0.16042862	0.010172565	0.003399888
0.160327808	0.010172183	0.003398687
0.160306722	0.010148264	0.003397429
0.16030392	0.01013511	0.003396602
0.160255716	0.0101191	0.003396553
0.160217848	0.010073697	0.003395211
0.160171853	0.010060721	0.00339514
0.160170825	0.010053491	0.003394795
0.160164338	0.010040444	0.003392124
0.159980931	0.01003385	0.003388154
0.159874456	0.010018905	0.003387707
0.159822281	0.00999541	0.003383838
0.159694436	0.009981521	0.003382813
0.159578791	0.009970631	0.003381156
0.159568784	0.009887088	0.003379718
0.159558983	0.009880452	0.003377341
0.159493876	0.00986475	0.00337717
0.159439897	0.009842686	0.00337256
0.159405405	0.009831359	0.003363565
0.15940163	0.009830238	0.003348694
0.159340787	0.00978125	0.003339403
0.159230456	0.009767879	0.003336634
0.159228461	0.009758543	0.003336476
0.159141939	0.009692891	0.003335072
0.159128622	0.009679093	0.003334613
0.159049594	0.009663044	0.003334561
0.159030473	0.009656069	0.003332734
0.159029117	0.009609809	0.003330287
0.158753231	0.009558355	0.003329043
0.158684235	0.009551059	0.003328751
0.158551979	0.009542268	0.003328115
0.158429092	0.009523686	0.003327176
0.158366546	0.009505221	0.003326752
0.158354223	0.009487821	0.003318158
0.158353536	0.009477678	0.003315303
0.158339472	0.009477146	0.003313582
0.158312935	0.009470515	0.003307986
0.158255779	0.009438277	0.003299416
0.158214822	0.009402345	0.003298479
0.158106302	0.009401017	0.003295333
0.158090404	0.009386754	0.003294374
0.158077717	0.009381044	0.003292614
0.158012371	0.009363893	0.003292317
0.157996567	0.009336412	0.003291991
0.157916509	0.009334211	0.003290785
0.157891693	0.009324805	0.003284854
0.157887598	0.009258216	0.003284582
0.157873494	0.009252994	0.003279467
0.157855322	0.00923993	0.003274143
0.157804121	0.009234969	0.003271269
0.157778639	0.009224049	0.003267075
0.157764655	0.00921269	0.003266795
0.157630657	0.009194181	0.003264516
0.157597011	0.00917415	0.003263826
0.157560544	0.009172428	0.003263183
0.157519059	0.009140221	0.003262452
0.157451094	0.00912283	0.003257102
0.157432322	0.009094915	0.003248255
0.157387556	0.009092471	0.003247615
0.157370161	0.009084812	0.003246183
0.157321035	0.009057485	0.003245312
0.157318725	0.00902417	0.003240896
0.157314148	0.008999552	0.003240031
0.157296731	0.008966578	0.003239719
0.157260727	0.008962067	0.003238099
0.157241004	0.008961938	0.003237442
0.157228814	0.008959009	0.003234425
0.157219508	0.008942573	0.003234055
0.15721898	0.008905983	0.003231795
0.157114107	0.008896122	0.003231655
0.157052295	0.008894188	0.003230625
0.157011444	0.008878566	0.003229492
0.156987015	0.008859088	0.003226774
0.156984568	0.008830331	0.00321662
0.156982457	0.008821112	0.003215355
0.156979894	0.008817037	0.003213125
0.156974256	0.008802037	0.003211631
0.156893453	0.008787921	0.003204562
0.156786457	0.00877334	0.003204193
0.15670636	0.00875577	0.003202136
0.15670127	0.008750027	0.003202051
0.156690753	0.008739298	0.003201101
0.156631178	0.008709682	0.00320053
0.156567467	0.00870932	0.003195395
0.156531627	0.008679076	0.003193774
0.156476261	0.008665208	0.003189896
0.156463167	0.008662699	0.003188378
0.156462394	0.008649451	0.003187004
0.15643397	0.008580591	0.003184665
0.156364336	0.008578643	0.003183775
0.156335419	0.00851848	0.003181552
0.156311407	0.008513683	0.003177872
0.156249677	0.008509504	0.003173396
0.156107255	0.008502515	0.003172262
0.156002834	0.008495297	0.003171196
0.155917457	0.008494829	0.00316882
0.155854522	0.008472021	0.003166567
0.155839267	0.008444826	0.003165498
0.155757566	0.008423294	0.003165387
0.155570195	0.008397733	0.003164539
0.155560886	0.008381558	0.003164127
0.155560514	0.008364204	0.003163321
0.155454878	0.008337476	0.003163319
0.155381641	0.008318518	0.003157885
0.155278189	0.008309731	0.003153077
0.15527661	0.008304998	0.003152552
0.155245562	0.008299115	0.003152171
0.155208756	0.008277047	0.003149728
0.155206808	0.008274286	0.003146902
0.155171374	0.008269217	0.003141595
0.155130503	0.00826399	0.003140639
0.155124047	0.008260631	0.003140392
0.155121889	0.008252511	0.003132914
0.155027121	0.008248618	0.003132192
0.154985946	0.008238428	0.003128515
0.154897559	0.008225846	0.003127915
0.154870917	0.008199146	0.003127567
0.154857541	0.008194686	0.003125928
0.154781744	0.008188572	0.003124357
0.15475552	0.008184227	0.003122909
0.154721283	0.008179985	0.003116547
0.154695176	0.008148086	0.003114577
0.154688912	0.008144613	0.003113656
0.154676648	0.008131993	0.003112589
0.154627262	0.008130512	0.003107698
0.154579603	0.008125051	0.003102886
0.154475927	0.008110349	0.003102842
0.154446478	0.00810712	0.003095988
0.154441509	0.008077028	0.003089228
0.154438484	0.008065582	0.003086779
0.154415209	0.008040939	0.003084237
0.154386451	0.00802515	0.003082506
0.154340699	0.007994164	0.00308121
0.154266789	0.007989671	0.003078899
0.154211357	0.007981934	0.003071878
0.154206202	0.007949461	0.003069867
0.15417499	0.007944078	0.003061536
0.154110275	0.007929117	0.00306137
0.154076239	0.007911837	0.003060182
0.154021087	0.007887579	0.003057213
0.154013788	0.007861769	0.003056989
0.15394777	0.007809817	0.003056169
0.153900124	0.007798205	0.003050702
0.153786423	0.007767891	0.003050238
0.153785356	0.007761766	0.003047447
0.153769561	0.007757692	0.003043134
0.153732166	0.007756462	0.00304275
0.153729194	0.007745878	0.003042205
0.153703784	0.007734911	0.003033901
0.153631623	0.007733937	0.003032784
0.153629393	0.007720911	0.003031296
0.153628558	0.007720419	0.003029658
0.153625859	0.007688191	0.003027931
0.153604512	0.007687314	0.003021692
0.153597885	0.007655754	0.003017965
0.153549458	0.007655286	0.003015658
0.153542643	0.007648168	0.003011846
0.153469347	0.007637022	0.003009839
0.1533941	0.00762511	0.003005874
0.153331731	0.0076209	0.003004712
0.153165351	0.007611311	0.003001767
0.153064752	0.007576719	0.002998103
0.153013182	0.007545187	0.002995328
0.152977713	0.007536228	0.00299378
0.15296807	0.007533183	0.002983747
0.152930792	0.007513123	0.002983377
0.152876676	0.007490448	0.002981809
0.152813466	0.007463479	0.002979683
0.152801918	0.007460227	0.002977668
0.152787972	0.007457999	0.002973763
0.152770554	0.007426632	0.00297167
0.152675974	0.007416079	0.00297101
0.152642543	0.007406224	0.002969917
0.152600199	0.007392138	0.002968067
0.152551266	0.007376982	0.002965847
0.152451761	0.00737324	0.002965436
0.15244628	0.007367424	0.00296504
0.152423716	0.007363529	0.00296298
0.152411883	0.007363168	0.002962307
0.152341477	0.007357749	0.002960256
0.152292323	0.007357347	0.002958506
0.152268426	0.007309271	0.002956953
0.152268138	0.007266001	0.002956513
0.152266726	0.007260227	0.002955604
0.152085698	0.00726006	0.00295515
0.152073191	0.007259743	0.002953055
0.152003035	0.007257451	0.002950746
0.151949215	0.00725412	0.002947866
0.151906216	0.007246491	0.002945544
0.151899118	0.007242569	0.002942142
0.151886998	0.007238962	0.002939727
0.1516642	0.007237911	0.00293938
0.151602495	0.007227469	0.002938567
0.151501367	0.007213997	0.002937547
0.151404379	0.007161764	0.0029365
0.151395809	0.0071588	0.00293547
0.151353407	0.007153383	0.002932506
0.151313673	0.007143767	0.002931722
0.151309838	0.00711451	0.002927231
0.151302508	0.007104139	0.002924159
0.151212477	0.007098361	0.002924059
0.151092908	0.007089083	0.002923463
0.151034785	0.00708097	0.002922085
0.150970272	0.007079716	0.002921786
0.150963619	0.007068957	0.00291898
0.150805247	0.007047165	0.002917438
0.150754752	0.007031151	0.00291665
0.15059908	0.007015058	0.002916587
0.150574664	0.006987453	0.00291343
0.150571624	0.006968594	0.002912965
0.150559024	0.00694148	0.002909882
0.150549776	0.006940536	0.002907448
0.150527272	0.006937762	0.002905547
0.150517792	0.006924803	0.002905129
0.150495715	0.006914712	0.002899751
0.150443143	0.006913097	0.002896327
0.150408534	0.006892261	0.002895561
0.150374669	0.00688284	0.002888644
0.150355067	0.006879795	0.002886365
0.150278698	0.006868908	0.00288593
0.150210787	0.006865249	0.002885899
0.150207734	0.006858091	0.00288425
0.15014865	0.006849939	0.002883074
0.150145468	0.006846097	0.002882927
0.150082011	0.006840433	0.002881065
0.150079751	0.006815614	0.002880934
0.14993934	0.006808909	0.00287939
0.149845356	0.006773746	0.002879386
0.149763401	0.006747347	0.002879234
0.149753659	0.006741592	0.002877114
0.14973445	0.006735688	0.002876472
0.149685505	0.006729048	0.002874592
0.149670093	0.006687371	0.002871037
0.149668899	0.006681702	0.002868926
0.149647581	0.006677706	0.002868412
0.149588883	0.006669343	0.002867653
0.149585406	0.006660222	0.002866056
0.149575935	0.006656523	0.002864118
0.149442078	0.006654861	0.002860127
0.149389903	0.006642383	0.002859992
0.14936862	0.006638135	0.002859662
0.149365893	0.006617764	0.002858389
0.149327873	0.006598145	0.002858305
0.149320652	0.006588368	0.002856838
0.149278032	0.006558657	0.002855925
0.149262952	0.006556691	0.002851161
0.149145231	0.006528928	0.002846863
0.149139572	0.006517297	0.002845462
0.149074413	0.006499009	0.00284344
0.149046441	0.006490239	0.002837504
0.149032672	0.006478255	0.002837284
0.149026738	0.006469636	0.002835885
0.149011272	0.006464525	0.002825568
0.149009366	0.006463014	0.002824311
0.148869119	0.006456332	0.00281967
0.148866511	0.00645129	0.00281575
0.148814651	0.006444431	0.002814301
0.148781296	0.006443886	0.002814122
0.148710688	0.006429287	0.002811796
0.148704284	0.006427729	0.002811106
0.148601007	0.006421863	0.002810857
0.14859582	0.006407087	0.002809315
0.148564053	0.006390004	0.002807754
0.148515013	0.00638499	0.002804995
0.148509808	0.006347991	0.002803471
0.148315647	0.006342291	0.002803444
0.148301655	0.006340486	0.002801771
0.148301368	0.006339675	0.002801412
0.148249409	0.006334976	0.002800282
0.148211243	0.006325893	0.002796169
0.148186983	0.00630229	0.002792904
0.148168647	0.006287089	0.00279236
0.148097716	0.00628348	0.00279232
0.148078244	0.006273145	0.002791898
0.147969425	0.006269022	0.002790597
0.147942079	0.006262481	0.002790195
0.147894645	0.006242491	0.002790133
0.147888775	0.006242058	0.002787841
0.147817623	0.006240761	0.002785926
0.14780915	0.006233947	0.002785872
0.147804178	0.006206017	0.002785684
0.147792576	0.006179911	0.002784157
0.147749762	0.006169177	0.002782432
0.147662237	0.006147462	0.002779487
0.147629271	0.006122518	0.002776035
0.147552159	0.006113167	0.002775754
0.147476078	0.006105906	0.002775332
0.147462826	0.006092364	0.002771373
0.147421951	0.006084458	0.002771343
0.14739378	0.006075588	0.00277084
0.147284166	0.006071476	0.002766723
0.147275361	0.006068388	0.002766041
0.147245739	0.006060608	0.002762433
0.14720297	0.006051898	0.002761971
0.147132738	0.006049015	0.002757578
0.147119093	0.006041035	0.002755575
0.147064059	0.006037276	0.002754824
0.147031352	0.006001721	0.002754564
0.14701145	0.00599762	0.002751436
0.146854542	0.005997574	0.002748006
0.146807764	0.005992139	0.002747453
0.146805604	0.005987573	0.002747083
0.146797444	0.005985076	0.002746031
0.146773431	0.00598427	0.002745981
0.146709657	0.005971838	0.002745287
0.146708604	0.005969679	0.002744899
0.146550773	0.005961189	0.002742986
0.14653791	0.005961163	0.002740411
0.146504415	0.005942288	0.002739838
0.146492896	0.005925637	0.002739657
0.146477891	0.00589964	0.002738933
0.146461537	0.005896144	0.002736083
0.146429968	0.005890891	0.002735036
0.146382197	0.005881922	0.002734885
0.146373002	0.005877589	0.00273334
0.146291762	0.005868286	0.002732004
0.14625474	0.005868122	0.002724554
0.146234114	0.005858579	0.002724184
0.146203691	0.005843399	0.002723145
0.146198919	0.00584134	0.002719592
0.146195717	0.005837664	0.002710458
0.146126211	0.005827571	0.002709594
0.146064869	0.005811047	0.002708419
0.146061616	0.005808807	0.002703388
0.146027421	0.005788388	0.002702646
0.146023818	0.005784816	0.002700022
0.146007035	0.005771499	0.002699834
0.145975935	0.00576624	0.002698483
0.145946687	0.005746126	0.002697959
0.145860932	0.005738076	0.002696801
0.14582037	0.005725082	0.002691876
0.145761037	0.005723787	0.002690151
0.145670935	0.005691332	0.002689251
0.14562701	0.005675448	0.002686736
0.145548807	0.005674841	0.002686181
0.145514095	0.005673587	0.002684566
0.145475586	0.005663996	0.002680225
0.145444016	0.005658151	0.002677981
0.145420201	0.005655674	0.002677071
0.145403225	0.005642021	0.002676562
0.145373579	0.005633179	0.002676004
0.145363857	0.005629864	0.002674103
0.14534596	0.005622976	0.002672381
0.145317081	0.005615075	0.002671838
0.145285977	0.005612688	0.002671319
0.145143457	0.005605378	0.002671311
0.14513651	0.005603692	0.002668812
0.145019438	0.005602842	0.002667378
0.145009924	0.005599614	0.002666886
0.144980423	0.005597674	0.002666291
0.1448735	0.005590166	0.002666154
0.144847403	0.005589658	0.002663842
0.144805239	0.005576572	0.002661653
0.144794876	0.005575167	0.002661035
0.144772068	0.005568183	0.00266074
0.144718171	0.005562762	0.002659958
0.144644253	0.005548699	0.002658755
0.144575271	0.005547361	0.002655813
0.144556742	0.005500582	0.002654501
0.144489697	0.005496421	0.00265356
0.144433693	0.005495521	0.002651611
0.144374984	0.005492318	0.002651463
0.144331808	0.005487528	0.002650349
0.14424379	0.005477948	0.00265032
0.144234161	0.005469389	0.00264918
0.144187105	0.005468658	0.002648908
0.144181989	0.005463141	0.002647511
0.144157276	0.005462778	0.002643126
0.144145633	0.005457446	0.002641667
0.144110338	0.005454437	0.002641627
0.144098805	0.005445874	0.002641019
0.144086858	0.005441585	0.002640898
0.144066727	0.005440772	0.002640035
0.144059748	0.005427464	0.002638616
0.144035782	0.005422138	0.002638322
0.144009635	0.005359483	0.002637794
0.143993031	0.005359414	0.002636999
0.143989066	0.00535231	0.002635631
0.14391517	0.00535161	0.002635578
0.143893341	0.005348269	0.002635441
0.143870976	0.005346694	0.002634854
0.143870223	0.00534528	0.002632602
0.143862513	0.005341246	0.002631998
0.143717403	0.00532593	0.002631552
0.143687053	0.005322278	0.002629126
0.143661348	0.005306163	0.002626483
0.143597818	0.005300883	0.002626297
0.143564355	0.005300417	0.002626075
0.14354897	0.005285774	0.002622109
0.143516641	0.005276856	0.002621387
0.143498765	0.005245193	0.002620398
0.143474533	0.00522821	0.002617633
0.143455813	0.005224178	0.002615877
0.143446372	0.005219063	0.002614176
0.143425142	0.005210392	0.00261408
0.143405278	0.00517322	0.002613929
0.143397449	0.005163555	0.002613792
0.143362923	0.005155301	0.00261352
0.143354673	0.005148717	0.002613172
0.143346489	0.005140208	0.002611718
0.143319973	0.00513676	0.002608936
0.143305409	0.005136207	0.00260881
0.143301515	0.005133192	0.002607812
0.143294721	0.005124865	0.002606154
0.143291914	0.005121772	0.002602476
0.143235173	0.005102999	0.002599987
0.143168473	0.005085285	0.002599392
0.143151333	0.005082065	0.002597854
0.143119635	0.005054208	0.002597786
0.143074833	0.005046574	0.002597781
0.142983304	0.005045518	0.00259775
0.14290296	0.005038895	0.002596126
0.142834749	0.005029668	0.002595018
0.142813571	0.005013927	0.002594912
0.142811553	0.005004723	0.002594517
0.142804648	0.004988463	0.002590031
0.142767983	0.004981896	0.002589663
0.14267745	0.004972995	0.002585752
0.142559419	0.0049664	0.002585429
0.142542664	0.004961383	0.002583708
0.142541032	0.004945234	0.002581242
0.142515771	0.004936467	0.002580959
0.142481304	0.004917311	0.002579977
0.14237585	0.004893154	0.002579271
0.142372174	0.004889533	0.002577278
0.142323892	0.004861788	0.002574737
0.142276517	0.004858941	0.002572819
0.142257452	0.004848027	0.00257189
0.142235562	0.00484487	0.002571032
0.142234846	0.004824489	0.00256923
0.142170155	0.004817733	0.002567046
0.142163021	0.004813547	0.002565988
0.142158966	0.004811378	0.002561391
0.142148074	0.004810515	0.00255786
0.142074432	0.004806953	0.00255733
0.142072557	0.004805474	0.0025521
0.142053375	0.004796852	0.002550359
0.142050197	0.004794178	0.002549636
0.142032449	0.004762809	0.002545049
0.142016733	0.00475503	0.002544873
0.142016386	0.004740281	0.002544637
0.141970825	0.004727268	0.002544467
0.141966392	0.004711895	0.002544171
0.141895489	0.004707999	0.002542915
0.141855969	0.004706863	0.002539624
0.141758122	0.00467324	0.002537402
0.141748366	0.004672089	0.00253578
0.141747197	0.004662378	0.002535417
0.141743031	0.004658219	0.0025347
0.141718257	0.004651706	0.002534009
0.141691167	0.004646456	0.002533946
0.141679275	0.004630537	0.002533578
0.141672637	0.004629129	0.002530864
0.14164849	0.004628252	0.002528085
0.141510312	0.004607048	0.002527847
0.141462934	0.004591647	0.002526383
0.141418077	0.004588289	0.002525398
0.141379709	0.004587921	0.00252196
0.141360696	0.004587528	0.00251716
0.141357939	0.004586635	0.002516777
0.141332649	0.004570773	0.002516472
0.141312603	0.004554168	0.002512636
0.14124242	0.00454747	0.00251028
0.141222679	0.004545424	0.002508363
0.141221397	0.004539783	0.002506932
0.141213649	0.004536562	0.002506463
0.141211391	0.004532302	0.002505037
0.141111602	0.004526168	0.002501722
0.141057105	0.004524754	0.002501566
0.141050663	0.004515903	0.00250027
0.141031284	0.00451167	0.002500154
0.141003724	0.0045115	0.002498487
0.140981921	0.004506993	0.0024982
0.14097915	0.00449801	0.002494307
0.140951629	0.004469054	0.002492502
0.140934932	0.00446432	0.002492004
0.140911644	0.004454224	0.002490549
0.140884926	0.004449813	0.002487954
0.140880893	0.004441925	0.002487929
0.140871306	0.004426947	0.002487836
0.140869999	0.004418609	0.002485078
0.140837687	0.004410259	0.002484493
0.1408362	0.004405982	0.002483025
0.140831201	0.004400781	0.002482112
0.140818801	0.004387095	0.002478675
0.140757087	0.004383831	0.00247789
0.140751706	0.004380699	0.002475688
0.140739459	0.004379357	0.002474726
0.14068022	0.004379158	0.002473183
0.140625159	0.00437623	0.002472994
0.140577031	0.004357916	0.00246961
0.140543367	0.004356562	0.002469553
0.140508554	0.004356153	0.002467579
0.140466038	0.004352468	0.002466593
0.140444025	0.004334077	0.002462162
0.140439545	0.004318315	0.002461396
0.140394826	0.00430637	0.002460865
0.140388184	0.004293076	0.002458662
0.140300113	0.004292349	0.002456692
0.140283818	0.004290979	0.002453756
0.140267304	0.004289685	0.002453347
0.140238776	0.004284863	0.002448784
0.140220779	0.004280125	0.002448166
0.140144195	0.00427719	0.002447961
0.140114375	0.004273618	0.002447953
0.140098358	0.004273526	0.002445638
0.140088518	0.004258055	0.002445087
0.140085313	0.004246149	0.002441965
0.140076016	0.004241626	0.002439899
0.140060122	0.004233839	0.002439224
0.14004549	0.004232145	0.002438846
0.139971094	0.004203706	0.002438816
0.139966329	0.004192628	0.002438337
0.139954478	0.004192214	0.002435673
0.139871461	0.004185894	0.002434975
0.139761894	0.004170417	0.002433975
0.139760978	0.004167257	0.002432913
0.139744983	0.004158402	0.002431444
0.139741888	0.004149409	0.002430952
0.139740658	0.004146737	0.002430228
0.13966844	0.004136305	0.002427742
0.139660461	0.004119799	0.002427416
0.139645803	0.00411252	0.002427022
0.139585664	0.004108149	0.002425708
0.139524916	0.00410021	0.002422775
0.139486827	0.004091706	0.002421274
0.139481325	0.00408401	0.002421044
0.139469377	0.004082857	0.002419856
0.139463466	0.004081438	0.002417537
0.139452804	0.004070839	0.002416722
0.139445143	0.004065647	0.002413698
0.139441744	0.004058844	0.00241106
0.139426704	0.004056749	0.002410706
0.139353559	0.004040728	0.002410016
0.139287036	0.00403696	0.002409606
0.139225332	0.004031062	0.002407087
0.139209301	0.004030407	0.002405326
0.139205391	0.004029588	0.002402559
0.139047016	0.004029126	0.00240174
0.138994539	0.004026288	0.002400664
0.138992398	0.004017523	0.002400071
0.138945474	0.004008991	0.002399183
0.138906096	0.004007848	0.002397142
0.138900784	0.004007175	0.002393556
0.138888765	0.004005864	0.002392426
0.138841233	0.003996904	0.002391956
0.138833869	0.003967679	0.002391902
0.138806312	0.003953485	0.002389111
0.138793834	0.003949533	0.002388578
0.138789562	0.003944781	0.002384223
0.138764223	0.003935582	0.00238116
0.138759978	0.003930613	0.002380754
0.138745158	0.003915914	0.002380416
0.138735092	0.003905866	0.002379833
0.138660961	0.003902507	0.002379519
0.138562881	0.003883578	0.002377581
0.138549478	0.003881438	0.002377469
0.138487553	0.00387936	0.002377098
0.138452329	0.003878815	0.002376699
0.13839041	0.003877261	0.002372307
0.138323992	0.003877049	0.002368836
0.138312256	0.003869507	0.002366595
0.138293101	0.003865399	0.002366453
0.138287852	0.00386044	0.002365747
0.138268901	0.00385407	0.002364703
0.138208488	0.003847707	0.002364239
0.138199703	0.00384476	0.002363853
0.138155183	0.003844108	0.002363642
0.138115687	0.003841937	0.002362706
0.137966263	0.003840975	0.002362035
0.137952526	0.003824238	0.002361328
0.137942807	0.003801288	0.002360714
0.137886497	0.003783331	0.002357355
0.137872333	0.003783027	0.00235521
0.137846534	0.003779829	0.002355105
0.137755187	0.003779181	0.00235102
0.137688597	0.003777404	0.002350871
0.137608013	0.003771457	0.002349423
0.13760159	0.003767143	0.002346209
0.137526664	0.003764191	0.00234578
0.137498831	0.003760483	0.002344861
0.137493987	0.003759546	0.002343625
0.137472387	0.003754324	0.002342338
0.137449699	0.003752717	0.002339012
0.137448182	0.003746438	0.002338588
0.137438961	0.003745408	0.002336055
0.137438161	0.003744008	0.002335841
0.137434321	0.003734281	0.002335442
0.137403727	0.003721532	0.002334824
0.137366594	0.003718293	0.00233462
0.137345015	0.003711233	0.002334418
0.137314195	0.003708771	0.002332948
0.137298786	0.003707158	0.002331841
0.137285483	0.003704147	0.002329403
0.137256509	0.003702544	0.002327282
0.137193983	0.00369706	0.002326891
0.137185007	0.003696455	0.002325902
0.137088204	0.003694877	0.002325223
0.137038477	0.003693651	0.002324265
0.136998765	0.003693584	0.002323174
0.136953478	0.003678172	0.002319646
0.136936866	0.003677253	0.002319218
0.136933814	0.003660791	0.002318859
0.136878039	0.003659832	0.002317905
0.136848493	0.00365776	0.002317699
0.136834763	0.003656991	0.002317647
0.13679651	0.003656376	0.002317594
0.136766648	0.003652753	0.002316204
0.136748703	0.003649405	0.002315881
0.1367265	0.003645903	0.00231453
0.136717744	0.00364092	0.002313472
0.136708327	0.003638962	0.00231101
0.13670464	0.003638692	0.002310632
0.136634709	0.003634659	0.002310611
0.136566953	0.003631358	0.002308948
0.136534798	0.003630966	0.002308069
0.136532908	0.003630715	0.002307695
0.136518659	0.003629881	0.002306413
0.136485982	0.003624113	0.002306403
0.136418523	0.00361451	0.002305448
0.136353351	0.003612422	0.002304577
0.136350098	0.003599532	0.002301117
0.136347523	0.003595928	0.002301
0.136311797	0.003589026	0.002300965
0.136285637	0.003588772	0.002299674
0.13625121	0.003586226	0.002298978
0.136224685	0.003575469	0.002296533
0.136207119	0.003572522	0.002293965
0.136166417	0.003570772	0.002293648
0.136145237	0.00356978	0.002293477
0.136131002	0.003558754	0.002292981
0.136129198	0.003558661	0.002291839
0.136100906	0.003548648	0.002291228
0.136098042	0.003540101	0.002291166
0.136086088	0.00352838	0.002289177
0.136071867	0.00352721	0.002288368
0.13602128	0.003523269	0.002287488
0.13600842	0.003517681	0.002287293
0.135978731	0.003515104	0.002285647
0.135964421	0.003503625	0.002285573
0.13591665	0.003502606	0.002285002
0.135905046	0.00350193	0.002284784
0.135871973	0.003498305	0.002284654
0.135862936	0.003495744	0.002284579
0.135840469	0.003495102	0.002284252
0.13581041	0.003488427	0.002281511
0.135788364	0.003480921	0.002281388
0.135786426	0.003475552	0.002281065
0.135780579	0.003471717	0.002280303
0.135735275	0.00346009	0.002279679
0.135728424	0.003447112	0.002278275
0.135722444	0.0034406	0.002277965
0.135682384	0.003437044	0.00227536
0.135648685	0.003430449	0.002272397
0.135590305	0.003428405	0.002271996
0.135544494	0.003420342	0.002271123
0.135497652	0.003420066	0.002270735
0.135446936	0.00341488	0.002269401
0.135445889	0.003412291	0.002264999
0.135371077	0.003395692	0.002261663
0.135362354	0.003386722	0.002261383
0.135345457	0.003385766	0.002260461
0.135295079	0.003378988	0.002259158
0.135261796	0.003376275	0.002257481
0.135220359	0.003372263	0.002256133
0.135154038	0.003360738	0.002256116
0.135135674	0.003357096	0.002255147
0.135076743	0.003350862	0.002254807
0.135020003	0.003345476	0.002253382
0.134935869	0.003345219	0.002252165
0.134885478	0.0033448	0.002252057
0.134846401	0.003341196	0.0022519
0.134726041	0.00334085	0.002248694
0.134650958	0.003336799	0.002248405
0.134584367	0.003332573	0.002245074
0.134580117	0.003332159	0.002244904
0.13455504	0.003327967	0.002244899
0.13454715	0.003322089	0.002244592
0.134543433	0.003315751	0.002243122
0.134535385	0.003314456	0.002242724
0.134535266	0.00330685	0.002241076
0.134506177	0.003304262	0.002240727
0.134492749	0.003303799	0.002239048
0.134461262	0.003300625	0.002238745
0.134444921	0.003299765	0.002238648
0.134401214	0.003292773	0.00223773
0.134350551	0.003292382	0.00223755
0.134268366	0.003282881	0.002237442
0.134245969	0.003279978	0.002237088
0.134210588	0.003272541	0.002237022
0.134129899	0.003267421	0.002236804
0.134092286	0.003265796	0.002236551
0.134074667	0.003261028	0.002236104
0.134073804	0.003260474	0.002235555
0.134035129	0.003256271	0.002234245
0.13401578	0.003255579	0.002232635
0.133985421	0.003254083	0.00223257
0.133979635	0.003252521	0.002232511
0.133902658	0.003251789	0.002230321
0.13387657	0.00325165	0.002230261
0.13381061	0.003244662	0.002229699
0.133801952	0.003238834	0.002227222
0.133790514	0.003225905	0.002226845
0.133742897	0.003225521	0.002225214
0.13370075	0.003223208	0.002224839
0.133684578	0.003221183	0.002222594
0.133654565	0.003220827	0.002222346
0.133651706	0.003215314	0.002221979
0.133637646	0.003215158	0.002221746
0.133617258	0.003213273	0.002221613
0.133494925	0.003199674	0.002221331
0.133466278	0.003198872	0.002221293
0.133463448	0.003187642	0.002220553
0.133457889	0.003184472	0.00221914
0.133432088	0.003181309	0.002219088
0.133315925	0.003181038	0.00221835
0.133268965	0.003180158	0.002216951
0.133259366	0.003178722	0.002215631
0.13325129	0.003174102	0.00221561
0.133242008	0.003173984	0.002214915
0.13318415	0.003173367	0.002214205
0.133178215	0.003171718	0.002213257
0.133164462	0.003168956	0.002212789
0.13314613	0.003165564	0.00220905
0.133137067	0.003161728	0.00220872
0.133127721	0.003161249	0.002207144
0.133119009	0.003158341	0.002207068
0.133085179	0.003152708	0.002206188
0.133030203	0.003147702	0.002204759
0.133006635	0.003134982	0.002202764
0.133004384	0.003133455	0.002199939
0.13300119	0.003132174	0.002199449
0.132908795	0.003128028	0.002199398
0.132885053	0.003127699	0.00219898
0.132844841	0.003123371	0.002198975
0.132735836	0.003123174	0.002198012
0.132710641	0.003121409	0.002197516
0.13269032	0.00311775	0.002197465
0.132681183	0.003112357	0.002197265
0.13256967	0.003106096	0.002196374
0.13255393	0.00310584	0.002195793
0.132525805	0.003093782	0.002194133
0.132498613	0.00308818	0.002193896
0.132490188	0.003086005	0.002193728
0.132488228	0.003085789	0.002192747
0.132485533	0.003077366	0.002192364
0.132478864	0.003074242	0.002191953
0.132421599	0.003067571	0.002191494
0.132359831	0.003066092	0.002189018
0.132249834	0.003064076	0.002183739
0.132227529	0.003057011	0.002183307
0.132151984	0.003055325	0.002180758
0.132114947	0.003051932	0.002180609
0.13209844	0.003047881	0.002180061
0.131917627	0.00304247	0.002179786
0.131815551	0.003039402	0.002179723
0.131771914	0.003037292	0.002178955
0.131750162	0.00303248	0.002177994
0.13173649	0.003031923	0.002176116
0.131541604	0.003028433	0.002175992
0.131454591	0.00302625	0.002175708
0.131420733	0.003024581	0.00217563
0.131407771	0.003016549	0.002175595
0.131361588	0.003013553	0.002173338
0.131195321	0.003013185	0.002172999
0.13114012	0.003001994	0.00217203
0.131130541	0.002998849	0.002171977
0.131125288	0.002997065	0.002171655
0.131027837	0.002996845	0.002168386
0.131018361	0.002986737	0.002167281
0.130990106	0.002974782	0.002166605
0.130945241	0.002971275	0.002164758
0.130912167	0.002964602	0.002158487
0.130871553	0.002963039	0.002157597
0.130825898	0.002958941	0.002155731
0.130816658	0.002957001	0.002155187
0.130806542	0.002954795	0.002154252
0.130785343	0.002950802	0.002153778
0.130773498	0.002946784	0.002153321
0.130771476	0.002940531	0.002153258
0.13073314	0.00293714	0.002151964
0.130695125	0.002927009	0.002151518
0.130648503	0.002921965	0.002149378
0.130614163	0.002915979	0.002149346
0.130608976	0.002914814	0.002149155
0.130568836	0.002908106	0.002147914
0.130548724	0.002903932	0.002147376
0.130493699	0.002894646	0.0021418
0.130384387	0.002889621	0.002140891
0.130380172	0.002875589	0.002140855
0.130347008	0.00287295	0.002139686
0.130333886	0.002868631	0.002138301
0.130330033	0.002867876	0.002137655
0.130317444	0.00286398	0.002137474
0.130271764	0.002858459	0.002135763
0.130156961	0.002853552	0.002134572
0.130064299	0.002852919	0.002133433
0.130020103	0.002845142	0.002132166
0.130009263	0.002842169	0.002131522
0.129979488	0.002838529	0.002131147
0.129943801	0.002833981	0.002130299
0.129941263	0.002832999	0.002127378
0.129921984	0.002829004	0.002127206
0.129907218	0.002828057	0.002125094
0.129821546	0.002826988	0.002120437
0.129788643	0.002824821	0.002120198
0.129757584	0.002823781	0.002119884
0.12971461	0.002822766	0.002119571
0.129670378	0.002820375	0.002118462
0.129627808	0.00281851	0.002118296
0.129599052	0.00281741	0.002116937
0.12953578	0.002808172	0.002116186
0.12948507	0.002806957	0.002115872
0.129446646	0.002799922	0.002115531
0.129410709	0.002793101	0.002112952
0.129407533	0.002791682	0.002111573
0.129398615	0.002778173	0.00211043
0.129349663	0.00277677	0.002108047
0.129338706	0.002774736	0.002106083
0.129298929	0.002774559	0.002105461
0.129265866	0.002771921	0.002104544
0.129257308	0.002771515	0.002104419
0.129253721	0.002768752	0.002103798
0.129242103	0.002767	0.002103309
0.129235921	0.002761083	0.002097429
0.129227379	0.002757649	0.002097225
0.1292202	0.002753971	0.002096914
0.12919657	0.002752166	0.002096574
0.129163985	0.002750722	0.002095608
0.129146878	0.002750393	0.002095578
0.12913928	0.002749298	0.002094588
0.129112081	0.002749243	0.002094036
0.129111524	0.002745527	0.002094012
0.129095874	0.002745394	0.002093569
0.129056946	0.002743773	0.002093429
0.129056318	0.002740641	0.00209246
0.129026788	0.002740003	0.002091241
0.129026363	0.002739392	0.002090779
0.128903385	0.00273321	0.002089614
0.12887702	0.00273252	0.002089397
0.128865188	0.002731815	0.002089329
0.128795673	0.002729905	0.002088864
0.128788623	0.002726054	0.002088109
0.12871734	0.002722814	0.002088035
0.128695205	0.002720584	0.002085853
0.128638286	0.002720562	0.002085553
0.128604129	0.002719184	0.002085217
0.128594658	0.002718897	0.002085151
0.128569575	0.002718653	0.002083073
0.128561291	0.002718233	0.002082685
0.128543337	0.002714522	0.002082454
0.128515126	0.002710837	0.00208166
0.128494915	0.002709404	0.002080892
0.1284846	0.002709265	0.002080569
0.128365791	0.002707513	0.002080236
0.128308118	0.002701263	0.002080128
0.128223315	0.002698526	0.002080053
0.128173812	0.002692392	0.002077106
0.128155289	0.002691726	0.002075153
0.128149371	0.002685316	0.002075074
0.128138389	0.002682946	0.002075039
0.128120986	0.002681592	0.002073975
0.128115084	0.002679902	0.002073317
0.128098385	0.002667766	0.002072667
0.128091876	0.002662358	0.002071782
0.128071234	0.002660816	0.002071718
0.128020299	0.002660404	0.002071626
0.127999206	0.002657637	0.002071132
0.127969927	0.002654806	0.002070691
0.127969462	0.002654361	0.00207008
0.127916582	0.002651855	0.002069493
0.127912302	0.002642186	0.002068035
0.127911628	0.002641434	0.002067319
0.127872438	0.002639398	0.002066822
0.127864586	0.002636453	0.002066413
0.127843844	0.002632886	0.002066282
0.127792178	0.00262926	0.002066043
0.127772456	0.002628104	0.002066034
0.127758067	0.002622787	0.002065251
0.127704476	0.002617906	0.002064491
0.127702002	0.002615725	0.002064298
0.12768668	0.002613676	0.002061535
0.127672478	0.0026104	0.002060489
0.127660702	0.002607361	0.002060414
0.127630426	0.002605211	0.002059432
0.127602718	0.002597385	0.002058185
0.127602651	0.002595449	0.002056105
0.127601696	0.002594797	0.002056099
0.127600351	0.002588741	0.00205499
0.127597213	0.002587206	0.002054722
0.127590291	0.002585315	0.002053626
0.1275737	0.002579425	0.002053514
0.127514179	0.002577118	0.002053038
0.127486877	0.00257495	0.00205153
0.127411912	0.002564657	0.002050187
0.127407518	0.002563789	0.002049665
0.127364027	0.00256095	0.002049549
0.127361562	0.002559632	0.002048161
0.127275613	0.00255579	0.002046907
0.127234526	0.002534481	0.002046455
0.127208395	0.002534274	0.002046314
0.127195385	0.002527386	0.002045846
0.127179051	0.00252685	0.002045817
0.12717847	0.002523539	0.002043867
0.127168723	0.002515662	0.002042696
0.127162003	0.002512981	0.002042497
0.127123804	0.002511837	0.002042366
0.127089977	0.002506063	0.002042229
0.127050126	0.002498488	0.002041178
0.127009586	0.002497395	0.002040985
0.126965622	0.002491186	0.00204098
0.126909763	0.002490293	0.002040971
0.126865581	0.002489793	0.002040841
0.126807844	0.002489793	0.002039501
0.126797675	0.002482847	0.002039491
0.126750096	0.002481917	0.00203806
0.126735608	0.002481287	0.002037799
0.126730995	0.002480118	0.002035635
0.126698937	0.002479516	0.002034717
0.126693035	0.002478137	0.002034592
0.12665433	0.002476897	0.002033429
0.126653431	0.002476356	0.00203042
0.126643247	0.002473935	0.002030368
0.126601429	0.002470115	0.002030037
0.126598322	0.002465474	0.002029736
0.126576335	0.002461951	0.002029719
0.126539561	0.00245883	0.002029026
0.126476672	0.002455121	0.00202856
0.126447428	0.002453403	0.0020278
0.126441706	0.002451323	0.002026753
0.126382506	0.002448363	0.002026016
0.12634308	0.002447987	0.002025236
0.126309084	0.002445715	0.002024175
0.126270445	0.002439355	0.002022883
0.126242783	0.002437151	0.002021678
0.126237976	0.002436469	0.002019288
0.126230662	0.00243535	0.002018964
0.126221663	0.0024324	0.002018848
0.126221424	0.002431939	0.002016328
0.126215189	0.002430671	0.002012894
0.126195646	0.002423061	0.00201203
0.12619117	0.002417369	0.002009564
0.126183349	0.002417039	0.002007608
0.126161384	0.002416945	0.00200723
0.126123776	0.002415592	0.002005026
0.126116872	0.002415521	0.002004429
0.126064793	0.002409995	0.002003796
0.126061314	0.002403914	0.002003654
0.126005304	0.002400446	0.002003544
0.125966448	0.00239708	0.002002867
0.125958299	0.002381629	0.002002673
0.125912197	0.002372747	0.002000688
0.125909764	0.002370249	0.001999449
0.125901939	0.002366344	0.001998831
0.125892441	0.002347358	0.001998011
0.12588971	0.002343701	0.001996456
0.125881568	0.002337802	0.001996165
0.125879115	0.002333648	0.001995758
0.125871737	0.002330196	0.001994165
0.125849212	0.00232962	0.001993978
0.125848461	0.002329264	0.001993205
0.125779201	0.002328083	0.00199285
0.125748341	0.002325961	0.001992626
0.125718311	0.002324325	0.001991797
0.125708121	0.002320645	0.001991092
0.125655411	0.002316528	0.001990419
0.125649905	0.002316164	0.001990195
0.125630679	0.002311648	0.001988938
0.125625458	0.002309055	0.001988806
0.125624807	0.002306649	0.001987835
0.125623431	0.00230439	0.001986115
0.125514616	0.002302965	0.001984093
0.125500427	0.002294367	0.001983597
0.125471603	0.002292779	0.001982372
0.125455525	0.002292661	0.001981255
0.125423942	0.002290962	0.001979632
0.125362182	0.002290342	0.001979343
0.125361391	0.002286051	0.001978433
0.125334892	0.002285492	0.001978147
0.125333261	0.002283702	0.001975496
0.125309254	0.002283086	0.001975091
0.125268505	0.002275803	0.001973781
0.125256522	0.002274528	0.001973763
0.125194794	0.002273083	0.001973544
0.125184981	0.002270489	0.001973516
0.125170745	0.002270073	0.001971532
0.12516921	0.00226617	0.001971436
0.125165779	0.002265975	0.001970782
0.125142351	0.002256442	0.001970492
0.125136994	0.002255488	0.00196982
0.125127555	0.002252407	0.001969593
0.125106863	0.002250326	0.001969561
0.125105771	0.002243997	0.00196903
0.125010571	0.002240094	0.001965895
0.124983861	0.002239509	0.001964701
0.124978859	0.002234371	0.00196384
0.124978106	0.00223345	0.001963004
0.124967752	0.002230824	0.001962214
0.124943605	0.002230266	0.001961756
0.124892966	0.002229345	0.001960308
0.12488232	0.002227309	0.001955843
0.124872056	0.002223613	0.001955626
0.124854166	0.002222768	0.001955252
0.124845494	0.002220147	0.001954319
0.12482642	0.002220039	0.001954058
0.124809594	0.002215701	0.001953892
0.124799917	0.002215403	0.00195269
0.12477513	0.002211926	0.001951848
0.124714286	0.002204672	0.001951806
0.124707198	0.002198418	0.001951197
0.124695192	0.002198189	0.001950961
0.124687649	0.002194578	0.001949721
0.1246612	0.002189495	0.001949095
0.12464283	0.002187687	0.001948784
0.124631111	0.002184936	0.001947177
0.124555598	0.002184845	0.001946779
0.12450311	0.002183358	0.001945011
0.124500366	0.002182423	0.001944874
0.12445276	0.002177101	0.001944006
0.12436136	0.002173347	0.00194375
0.124358512	0.002169161	0.00194304
0.124353623	0.002166517	0.001942869
0.124336008	0.002151276	0.001942254
0.12432429	0.002149047	0.001941474
0.124294682	0.002144938	0.001939589
0.124248023	0.002143688	0.00193877
0.124246521	0.002143554	0.0019387
0.124217887	0.002137954	0.001937735
0.12421656	0.002136044	0.00193734
0.124215951	0.002135353	0.001936577
0.124185217	0.00212256	0.001936137
0.124141525	0.002118615	0.001935831
0.124139789	0.002115861	0.001934206
0.124129196	0.002112651	0.00193016
0.124103214	0.002110725	0.00192851
0.124091968	0.002102699	0.001927865
0.124056326	0.002093765	0.001925941
0.124051793	0.002091774	0.001922771
0.124033408	0.002087749	0.001921619
0.124031098	0.002087227	0.001919654
0.123975246	0.002084793	0.001918739
0.123967119	0.002084189	0.001918029
0.12395992	0.002082442	0.00191779
0.123957186	0.002081154	0.001917641
0.123948925	0.002077323	0.001916601
0.123938796	0.002075017	0.001915792
0.123934738	0.002064474	0.001915231
0.123919664	0.002064139	0.001914642
0.123905711	0.002064054	0.001913806
0.123873818	0.00206075	0.001911637
0.123865548	0.002055876	0.001910546
0.123849795	0.002055011	0.001910233
0.123845224	0.002052382	0.001909448
0.123746454	0.002050181	0.001908482
0.123727735	0.002043684	0.001907627
0.123707401	0.002041528	0.001907265
0.123699737	0.002040828	0.001904725
0.123696076	0.002032906	0.001903046
0.123680546	0.002030722	0.001902825
0.123642002	0.002028893	0.001902496
0.123635878	0.002026105	0.001901961
0.123622452	0.002014921	0.001901326
0.123610249	0.002014865	0.001901056
0.12359532	0.00201352	0.001900321
0.123593153	0.002009631	0.001899264
0.123548187	0.002005011	0.001899029
0.123547708	0.002004472	0.001897644
0.123514626	0.002000924	0.001896809
0.12350447	0.001997059	0.001895442
0.123495118	0.001996562	0.001894232
0.123489828	0.001992529	0.00189183
0.123441679	0.001990835	0.001890642
0.123410742	0.001987759	0.0018904
0.123378332	0.001987527	0.001890353
0.123340221	0.001983128	0.001889745
0.123334865	0.001980256	0.001889066
0.123293686	0.001975841	0.001888685
0.123260478	0.001967413	0.001887838
0.123233252	0.001957071	0.001886891
0.123195443	0.001954086	0.001886641
0.123193753	0.001949668	0.001885558
0.123185	0.001945917	0.001885079
0.123170502	0.00194215	0.001883295
0.123163336	0.00193812	0.00188313
0.123128013	0.001934709	0.00188286
0.123127016	0.001931932	0.001882534
0.12310657	0.001920929	0.001882353
0.123098473	0.001917743	0.001880545
0.123026735	0.00191259	0.001880017
0.123009943	0.001912455	0.001879743
0.123008405	0.001905321	0.001878944
0.122985539	0.001900175	0.001878717
0.122940712	0.001898008	0.001878624
0.122933027	0.001897967	0.001878096
0.122922939	0.001897899	0.001876688
0.122915274	0.001897778	0.001876456
0.122805605	0.001890044	0.001876314
0.122769728	0.001886332	0.001875084
0.122769162	0.001884359	0.001874879
0.1227536	0.001879542	0.001874874
0.122731891	0.001878569	0.001872851
0.122688422	0.001878536	0.00187031
0.122672298	0.00187491	0.00186781
0.122656192	0.001872358	0.00186762
0.122628618	0.001870329	0.00186727
0.122627554	0.001866861	0.001867034
0.122617324	0.001862962	0.001864777
0.122593985	0.001861763	0.00186466
0.122583296	0.00186085	0.001863097
0.122571517	0.001849179	0.001862681
0.122568253	0.001840114	0.001861049
0.122519975	0.001839718	0.001859984
0.122496926	0.001837466	0.001859269
0.122456586	0.001835204	0.001858498
0.122437632	0.001834913	0.001857373
0.122422607	0.001821165	0.00185636
0.12240421	0.001812765	0.001855126
0.122391475	0.001810971	0.001854077
0.122389855	0.001809008	0.00185349
0.122379786	0.001807268	0.001853087
0.12237077	0.001806961	0.001853024
0.122343072	0.001802456	0.001852814
0.122325854	0.001792454	0.001851444
0.122308392	0.001792371	0.001850105
0.122292535	0.001790484	0.001848686
0.122285398	0.001789543	0.001848673
0.122256547	0.001787393	0.00184854
0.122222467	0.001785633	0.001848236
0.122192394	0.001785104	0.001847868
0.122161745	0.001782903	0.001847693
0.122134046	0.001778544	0.001847243
0.122129329	0.001776365	0.001845853
0.12212527	0.0017715	0.001844092
0.122117931	0.001756563	0.001843583
0.122110169	0.001756275	0.001842854
0.122105091	0.001755961	0.001841743
0.122093937	0.001754667	0.001841566
0.122078186	0.001754439	0.001841447
0.122070724	0.001753423	0.001841026
0.12206519	0.001752937	0.001839391
0.122061812	0.001751291	0.001839081
0.122060825	0.001748311	0.001838046
0.122047735	0.001746567	0.001835882
0.122001442	0.00174223	0.001835472
0.121998089	0.001741673	0.00183522
0.121954721	0.001736281	0.001834547
0.121884023	0.001734881	0.001833834
0.121852876	0.001734791	0.001833749
0.121745437	0.001733153	0.001833539
0.121744787	0.001731705	0.001832136
0.121733057	0.001731587	0.001831955
0.121725696	0.001730297	0.001831656
0.121697139	0.001730009	0.001831294
0.121694162	0.001727325	0.001830067
0.121661889	0.001724425	0.001829194
0.121631618	0.001722126	0.001828653
0.121611853	0.001721136	0.001828621
0.12159418	0.001719236	0.001827198
0.121570062	0.001717993	0.00182545
0.12154147	0.00171613	0.001825284
0.121530979	0.001714308	0.001824476
0.121470279	0.001713633	0.001822474
0.121428548	0.001710106	0.001821287
0.121398375	0.001709401	0.001819036
0.121393981	0.001702517	0.001817238
0.12124352	0.001701792	0.00181672
0.121218371	0.001701702	0.001816514
0.121130491	0.001700614	0.001815968
0.121124178	0.001699974	0.001815804
0.121116212	0.001698561	0.001814974
0.121000266	0.001697024	0.001813965
0.120951764	0.00169412	0.001813699
0.1209449	0.001692447	0.001812913
0.120941535	0.00169029	0.001812697
0.12080323	0.001689017	0.001810925
0.120764737	0.001687534	0.001810603
0.120757751	0.001683083	0.001810502
0.12074836	0.001676375	0.001809489
0.12073655	0.001675493	0.001809064
0.120712182	0.00167163	0.001808782
0.120641384	0.001670879	0.00180798
0.120640516	0.001664931	0.001807839
0.12063465	0.001662037	0.001807791
0.12062422	0.001656767	0.001807558
0.120543204	0.001655854	0.001807507
0.120532228	0.00165249	0.00180531
0.120525761	0.001649583	0.001805181
0.120522919	0.001639417	0.001805147
0.120501546	0.001639037	0.0018043
0.120498533	0.00163833	0.001804217
0.120489056	0.001637272	0.001803325
0.1204639	0.001633777	0.001802422
0.120416447	0.001632627	0.001801265
0.120361264	0.001630865	0.001801092
0.120357185	0.001630534	0.001800939
0.120341802	0.001623419	0.00180088
0.120327577	0.001622191	0.001800596
0.120325567	0.001620435	0.001800352
0.120322092	0.001618688	0.001798012
0.120298425	0.001616735	0.001797375
0.12029256	0.001615929	0.001796352
0.120275222	0.001615605	0.001794426
0.120264699	0.001615392	0.001794138
0.120264576	0.001615316	0.001793574
0.120260846	0.001609474	0.001793343
0.120247931	0.001602806	0.00179289
0.120234196	0.001602707	0.001791952
0.120230139	0.00160014	0.001791229
0.12022729	0.001598585	0.001791148
0.120168802	0.001597586	0.001790864
0.120155252	0.00159562	0.001790618
0.12014315	0.001589561	0.001790534
0.120138597	0.001587744	0.001788483
0.120017433	0.001580105	0.001788306
0.119948812	0.001579494	0.001788155
0.1199141	0.00157839	0.001787965
0.119912285	0.001557423	0.001786847
0.119884881	0.001556391	0.001786161
0.119860751	0.001554282	0.001785736
0.119856862	0.001541688	0.001785521
0.119824988	0.001539967	0.001785495
0.119820873	0.001539204	0.001785142
0.119807757	0.00153504	0.001784452
0.119802836	0.001533904	0.001783476
0.11978643	0.001528427	0.001782838
0.119765245	0.001518432	0.00178088
0.119696343	0.001517474	0.001779847
0.11968207	0.001516694	0.001779398
0.119634446	0.001516219	0.001778958
0.119614213	0.001514908	0.001777866
0.119594571	0.001514894	0.001777838
0.119581047	0.00151212	0.001776958
0.119571636	0.001511651	0.001775634
0.119555778	0.00151152	0.001774253
0.119540689	0.001509666	0.001773893
0.119525008	0.001508098	0.00177379
0.11950378	0.001502507	0.001773775
0.119501943	0.001499181	0.001773586
0.119497467	0.001498375	0.001773545
0.119494527	0.001482184	0.001772606
0.119488101	0.001481425	0.001771949
0.119470888	0.001481126	0.001771612
0.119443396	0.001478804	0.00177054
0.119442802	0.001477521	0.001770496
0.119413552	0.001477336	0.001770496
0.11937045	0.001475068	0.001770451
0.119332657	0.001472	0.001770099
0.119255939	0.001463997	0.001769275
0.119226363	0.001461878	0.001768986
0.11921832	0.001461416	0.001768114
0.119188121	0.001455714	0.001766029
0.119160523	0.001454609	0.001765643
0.119138291	0.00145372	0.001765442
0.11912453	0.001453617	0.001765384
0.119069873	0.001451552	0.001765318
0.119061543	0.001447656	0.00176486
0.119016817	0.001445622	0.001764849
0.119006324	0.001443946	0.001764648
0.119001681	0.00143895	0.001764475
0.118982764	0.00143787	0.001764102
0.118981249	0.001437724	0.001762947
0.118928441	0.001435361	0.001760362
0.11891763	0.00143505	0.001759897
0.118901112	0.001434208	0.001759336
0.118881092	0.001432955	0.001758957
0.118876798	0.001423803	0.001758344
0.118874451	0.001422586	0.001758083
0.118872459	0.001418844	0.001757902
0.118849997	0.001412083	0.001756504
0.118823317	0.00141195	0.001756454
0.118810251	0.001411279	0.001756148
0.118789025	0.001394316	0.001756094
0.118771556	0.001392432	0.001756086
0.118758853	0.001382817	0.001755542
0.118748002	0.001381722	0.001755354
0.118742491	0.001380437	0.001752351
0.11872661	0.001378864	0.001752129
0.118698472	0.001378662	0.001752128
0.118667734	0.001377555	0.001751689
0.118618637	0.001376498	0.001750719
0.118585162	0.001369083	0.001750707
0.118576254	0.001368286	0.001750043
0.118536429	0.001367363	0.001749536
0.118535522	0.001359729	0.001749175
0.118493776	0.001358392	0.001748573
0.118492277	0.001357163	0.001748405
0.118490478	0.00135376	0.001747379
0.118396151	0.001353158	0.001746306
0.118383002	0.001347692	0.001746141
0.11837291	0.001346382	0.001745409
0.118357526	0.001345192	0.001745247
0.118339755	0.00133548	0.001743697
0.118241839	0.00133219	0.001743529
0.118234827	0.001332176	0.001742607
0.118222224	0.001331256	0.001742509
0.118221922	0.001327895	0.001741573
0.118203312	0.001327034	0.001739362
0.118167107	0.001319463	0.001737284
0.118146049	0.001318057	0.001735745
0.118083447	0.001309932	0.001734977
0.117991239	0.001309745	0.001734949
0.117973089	0.001304672	0.00173464
0.117935999	0.001304297	0.001733677
0.11790252	0.001298435	0.001731341
0.117898899	0.001297016	0.001730554
0.117889399	0.001295261	0.001729253
0.117883345	0.00129468	0.0017291
0.117871763	0.001289903	0.001728053
0.117789945	0.001286854	0.001727962
0.117787394	0.001282966	0.001727679
0.117786231	0.001282836	0.001726921
0.117776703	0.001280686	0.001726186
0.117762648	0.001270927	0.001724597
0.117760191	0.001267554	0.001724427
0.117746312	0.001266607	0.00172314
0.117656018	0.001265447	0.001721957
0.117625922	0.001265263	0.00172192
0.117613742	0.001263248	0.001721448
0.11757484	0.001261846	0.001720975
0.117517927	0.001261416	0.001720752
0.117487962	0.001260637	0.001720576
0.117485226	0.001260384	0.001720165
0.1174831	0.001253995	0.001718933
0.117430598	0.001252282	0.00171856
0.11742135	0.001248008	0.001718281
0.117404622	0.001247322	0.001716921
0.11740404	0.00124729	0.001716753
0.117385528	0.001244065	0.001716192
0.11736753	0.001243269	0.001716115
0.117344509	0.001242135	0.001715274
0.117344139	0.001239223	0.001713531
0.117340271	0.001238427	0.001710854
0.117330473	0.001235908	0.001709379
0.117300697	0.001233606	0.001708928
0.117269765	0.001230098	0.001708315
0.117257973	0.001228789	0.001706677
0.117234903	0.001228249	0.00170634
0.117215538	0.001226314	0.001706191
0.117194002	0.001224334	0.001705066
0.11719394	0.001219055	0.001704376
0.117187336	0.001212774	0.001704042
0.117125331	0.001212399	0.001703371
0.117104281	0.001212062	0.001703302
0.117001178	0.001211508	0.001703252
0.116937294	0.001207604	0.001701799
0.116936784	0.001199091	0.001700768
0.116924768	0.001194736	0.001700024
0.116910372	0.00118866	0.001699375
0.116896745	0.001187765	0.00169565
0.116893518	0.001186916	0.001695496
0.116890595	0.00118253	0.001695353
0.116860751	0.001182067	0.001693956
0.11685088	0.001181756	0.001693944
0.116836687	0.001180244	0.001693767
0.116818226	0.001179576	0.001693448
0.116720087	0.001178828	0.001693334
0.116717725	0.001173522	0.001692837
0.116706042	0.001164351	0.001692664
0.116705855	0.001164075	0.00169253
0.116704142	0.001162555	0.001692332
0.116678134	0.001153269	0.001691951
0.11665935	0.001149693	0.001690073
0.116647608	0.001149217	0.001689965
0.116614714	0.001145612	0.001689292
0.116611288	0.001142893	0.001688819
0.116609537	0.001142786	0.001688152
0.11660735	0.001132509	0.001686345
0.116600671	0.001131381	0.001686225
0.116595146	0.001127191	0.001684258
0.116587745	0.001118692	0.001683881
0.116542424	0.001116042	0.001682818
0.116506307	0.001110124	0.001681329
0.116500723	0.001107357	0.001680861
0.116500115	0.001102611	0.001680616
0.116480478	0.001097524	0.001679846
0.116478059	0.001091567	0.001679236
0.116468296	0.001091109	0.001679224
0.116462115	0.001082042	0.001677746
0.116455133	0.001079524	0.001675911
0.116370414	0.00107322	0.00167436
0.116350212	0.001072521	0.00167273
0.116325511	0.001059625	0.001671543
0.116275424	0.001058353	0.001671229
0.116262768	0.001057673	0.001670744
0.116249672	0.001057457	0.001669581
0.11623812	0.001050266	0.001669515
0.116177055	0.001050044	0.001668576
0.116157697	0.001049777	0.001668095
0.11612777	0.001049175	0.001668087
0.116101967	0.001040288	0.001667968
0.116096284	0.001040107	0.001667785
0.116092272	0.001039602	0.001667283
0.116059165	0.001037891	0.001665999
0.116057877	0.001037858	0.00166555
0.116049847	0.0010335	0.001664735
0.116041473	0.001025699	0.001664358
0.116032275	0.001024988	0.001664179
[truncated: 17,605 more rows]
