# Supplementary material for: Identification and characterization of constrained non-exonic bases lacking predictive epigenomic and transcription factor binding annotations
Source: Nat Commun. 2020 Dec 2;11:6168. doi: 10.1038/s41467-020-19962-9 (PMC7710766; doi:10.1038/s41467-020-19962-9)
Supplement: Supplementary file 11 — Source Data [file 41467_2020_19962_MOESM11_ESM.zip › SourceData/SupFig20e.txt]

Genome Average	CNEP	CNEP Shuffled
0.328137964	0.065825722	0.013398675
0.273742714	0.064611624	0.013053443
0.26233037	0.062320741	0.010623583
0.261923205	0.059957088	0.00880361
0.255550586	0.055732535	0.008373022
0.248974713	0.053934586	0.007203166
0.246556164	0.04975899	0.006653974
0.245217055	0.048183496	0.006286723
0.244289342	0.047089976	0.006276651
0.241783901	0.046252004	0.006231269
0.239859293	0.045352953	0.005860646
0.237157871	0.043914556	0.005825063
0.231810651	0.042922467	0.005757482
0.229515814	0.040211897	0.005742684
0.228713724	0.039496454	0.005718132
0.228594474	0.038594385	0.005616397
0.227529771	0.038158801	0.005534297
0.226641024	0.036055894	0.005408206
0.226100771	0.035751549	0.005349272
0.224573969	0.035705969	0.005315348
0.220113281	0.035633045	0.005303216
0.219581238	0.035632092	0.005206123
0.21954974	0.033886476	0.005201126
0.219536356	0.033073249	0.005093847
0.216450017	0.032364582	0.005045387
0.213973348	0.032250718	0.005033795
0.213582186	0.031415983	0.005004274
0.213566907	0.031299067	0.005001487
0.213094736	0.030545945	0.004992142
0.212228913	0.03006534	0.004977753
0.211745396	0.029847399	0.004962333
0.209801006	0.029213388	0.004931961
0.209786154	0.029097062	0.004903486
0.209339711	0.029075425	0.004855346
0.20831989	0.029000156	0.004841056
0.2082695	0.028895322	0.004808014
0.206861773	0.028483081	0.004747015
0.204379771	0.027930233	0.004736751
0.203549212	0.02765826	0.004730422
0.203249234	0.027071504	0.004723144
0.202115195	0.026495152	0.004690309
0.201500104	0.026285845	0.004661424
0.200781207	0.025711858	0.004608101
0.200282665	0.025705514	0.004604089
0.200258984	0.025219082	0.004588304
0.200057063	0.025073971	0.004587482
0.198691099	0.024817526	0.004547814
0.198640375	0.024385331	0.004508229
0.197756175	0.023367319	0.004494087
0.197008766	0.023354846	0.004478767
0.196950924	0.023042958	0.004468013
0.196784723	0.023030158	0.004460779
0.196333419	0.022801827	0.004447167
0.196167224	0.022586577	0.004427042
0.195852129	0.022488955	0.004423337
0.195764919	0.022309666	0.004373051
0.195450292	0.022209303	0.004361137
0.195098104	0.021861822	0.004269563
0.194751864	0.021379283	0.004219392
0.194491633	0.020979713	0.00419014
0.194300256	0.020830793	0.004184882
0.193068115	0.020770885	0.004164203
0.192557356	0.020530547	0.004162482
0.192313558	0.020158165	0.004156961
0.191488454	0.02001307	0.004140257
0.191233162	0.019752079	0.004133396
0.191191273	0.019725957	0.00411645
0.190991331	0.019717856	0.004070536
0.190726164	0.019682201	0.004053945
0.190454706	0.019667097	0.004032878
0.190099685	0.019199608	0.004006426
0.189647887	0.019155069	0.003973454
0.189565534	0.019115586	0.003959908
0.189451514	0.019064676	0.003897963
0.189253777	0.018937113	0.003868472
0.188065919	0.018935793	0.003846247
0.187980901	0.018837558	0.003822922
0.187199174	0.018788407	0.003804569
0.186870392	0.018606162	0.003783102
0.186769226	0.018522341	0.003781166
0.186630814	0.018231963	0.003758469
0.185391095	0.017875092	0.00375554
0.184957685	0.017561816	0.003751977
0.184776946	0.017429842	0.003745114
0.18475973	0.017143598	0.00372528
0.184719506	0.017056614	0.003700591
0.184270462	0.017051723	0.003699116
0.183868029	0.017047164	0.003693923
0.183606213	0.016883241	0.003640946
0.183536191	0.016811602	0.003623654
0.183263665	0.016742742	0.003621059
0.18286266	0.016650287	0.003620011
0.18277778	0.016599091	0.003615787
0.182757398	0.016503709	0.003608356
0.182528501	0.016405196	0.003605261
0.18251252	0.016345373	0.003599959
0.182034085	0.016332101	0.003583077
0.181759419	0.016315439	0.003556085
0.181354226	0.016296861	0.003555741
0.181162787	0.016183469	0.003537395
0.180355283	0.015993826	0.003527319
0.180339142	0.015752013	0.00351735
0.180298872	0.015700591	0.003498422
0.180151866	0.015583649	0.003494811
0.180038982	0.015580997	0.003493967
0.179893816	0.015569754	0.003489867
0.179103143	0.015526525	0.003481103
0.178557768	0.015468114	0.003481003
0.178551225	0.015360571	0.003471407
0.178149118	0.015258739	0.003469129
0.177514994	0.015104351	0.003461347
0.177458403	0.015054102	0.003455593
0.177349129	0.015016286	0.003455077
0.177306178	0.014902974	0.003452442
0.177248852	0.014835202	0.003449968
0.176655044	0.014795583	0.003442838
0.176647979	0.014785982	0.003442609
0.176588207	0.014783223	0.003442093
0.175894908	0.014635517	0.003428925
0.175501864	0.014604501	0.003393688
0.175234186	0.014599364	0.00338996
0.175180453	0.014577298	0.003381568
0.175152862	0.01446883	0.003373052
0.175103	0.014411034	0.003371616
0.17508807	0.014282432	0.003363916
0.175026521	0.01426412	0.003360743
0.174909251	0.014185261	0.003360418
0.174714562	0.014004623	0.003350291
0.174523399	0.013980913	0.003318257
0.174480981	0.013873532	0.003309336
0.174422802	0.013547834	0.003300569
0.174420479	0.013331013	0.003297603
0.17432939	0.013326909	0.003292064
0.174323754	0.013244406	0.003285376
0.174166442	0.013134963	0.003272039
0.174037848	0.013107539	0.003269881
0.173710207	0.012994122	0.003260395
0.173591183	0.012964187	0.003257426
0.173515587	0.012795175	0.003253438
0.173333808	0.012777271	0.003240936
0.173220446	0.012744879	0.003229967
0.173137942	0.012518997	0.003221623
0.172825932	0.012493529	0.003215639
0.172770837	0.012400635	0.003204369
0.17271355	0.012388944	0.003176498
0.17257201	0.012386468	0.003174629
0.172498917	0.012375411	0.003143239
0.172484673	0.012169077	0.003137188
0.17234552	0.012120771	0.003120986
0.172051568	0.012108185	0.003118274
0.171993036	0.012032862	0.00308285
0.171912425	0.011988747	0.003082423
0.171745651	0.011921032	0.003080464
0.171334356	0.011901344	0.003078394
0.171282826	0.01184578	0.003076046
0.171220974	0.011839209	0.00305903
0.171141925	0.011836406	0.003056901
0.170863657	0.011727318	0.003050111
0.170584334	0.011699023	0.003029405
0.170041851	0.011574252	0.003000395
0.170001738	0.011569713	0.002989031
0.169900424	0.011562438	0.002982586
0.16981303	0.011517857	0.002962517
0.169716898	0.011335357	0.002955136
0.169473419	0.011300017	0.002953153
0.169414905	0.011290722	0.002934119
0.169308317	0.011236272	0.002920311
0.168992823	0.011209015	0.00291991
0.168900275	0.011205976	0.002918994
0.168871835	0.011204133	0.002916987
0.168755773	0.011164209	0.002913543
0.168605745	0.01116072	0.002911503
0.16857986	0.011157621	0.002898777
0.168258415	0.011004134	0.002888268
0.168023367	0.010930805	0.002886635
0.167831505	0.010890582	0.002885506
0.167738508	0.010881593	0.002879298
0.167725895	0.010878614	0.002876544
0.166911372	0.01075495	0.002864955
0.166877985	0.010718329	0.002855743
0.166498861	0.010710637	0.002836649
0.166498861	0.010698713	0.002826018
0.166161591	0.010673731	0.00282367
0.166118072	0.010649369	0.002814004
0.165878467	0.010572733	0.002806483
0.165834031	0.010551897	0.002802067
0.165817172	0.010491001	0.002796675
0.165622822	0.010472746	0.002792267
0.165250982	0.010463584	0.002792222
0.165182307	0.010438738	0.002791591
0.165142976	0.010372121	0.002781592
0.165016376	0.010318295	0.002780895
0.165008127	0.010273153	0.002771859
0.16483536	0.010253559	0.002762785
0.164801672	0.010239767	0.002762561
0.164644826	0.010239295	0.002753592
0.164607094	0.010156736	0.002745846
0.16459939	0.01014969	0.00274167
0.164590261	0.010115426	0.002735624
0.164588034	0.010096235	0.002732895
0.164461848	0.010088788	0.002726079
0.164461848	0.010034854	0.002724263
0.164299237	0.010008711	0.002705675
0.164259586	0.009993286	0.002700844
0.164129773	0.009989195	0.00269606
0.163999281	0.009936807	0.00269603
0.16389555	0.009930264	0.002692296
0.163847159	0.009916009	0.002686193
0.163623558	0.00991579	0.002684735
0.16358613	0.009913322	0.002681484
0.16356233	0.009878106	0.002672675
0.163337779	0.009866722	0.002672621
0.163337129	0.009832244	0.00264978
0.163176928	0.009813958	0.002648629
0.163062129	0.009751936	0.002648033
0.163016525	0.009669605	0.002640868
0.162678059	0.009664859	0.002629329
0.162550626	0.009655185	0.002625714
0.162542179	0.00964151	0.002612706
0.162498187	0.009638913	0.002612629
0.162259178	0.009624641	0.002611538
0.162259178	0.009616284	0.002606907
0.162173411	0.009614166	0.002601478
0.16209985	0.00960549	0.002591265
0.162071555	0.009602484	0.002578967
0.16186473	0.009585963	0.002573042
0.161854729	0.009573719	0.002567763
0.161368898	0.009565703	0.002554749
0.161057586	0.009551611	0.002544184
0.160960571	0.00953892	0.002539406
0.16072016	0.009512557	0.002531013
0.160708357	0.009512076	0.002529661
0.160600573	0.0094982	0.002513461
0.160454257	0.00949636	0.002512749
0.160358569	0.009489003	0.00251214
0.160221544	0.009488913	0.002508271
0.160113805	0.009482005	0.00250718
0.159838246	0.009461155	0.002496038
0.159837148	0.009404844	0.00249457
0.159728368	0.009390044	0.002492434
0.159486065	0.009379376	0.002488084
0.159313121	0.009357354	0.002478035
0.159075196	0.009344331	0.002476962
0.15904846	0.009306329	0.002467349
0.159047045	0.009306106	0.002445821
0.158982423	0.009294053	0.002437153
0.158978932	0.009282733	0.002431969
0.158792013	0.009278522	0.002423912
0.158476303	0.009272587	0.00242037
0.158460047	0.009271117	0.002392206
0.158396666	0.009262397	0.002389999
0.158356655	0.009251236	0.002388413
0.158229291	0.009223029	0.002385426
0.158223706	0.009215839	0.002372322
0.158198063	0.00920033	0.002371868
0.158175564	0.009169269	0.0023582
0.15815179	0.00914418	0.002350363
0.157950988	0.009143134	0.002348461
0.15789431	0.009116165	0.002344684
0.157738678	0.009100718	0.002342147
0.157550082	0.009056187	0.002341503
0.157498892	0.00904533	0.002340101
0.157446697	0.009035646	0.002334351
0.157436205	0.009031573	0.002333899
0.157335932	0.009029437	0.002331775
0.157248028	0.009023733	0.002331737
0.157208862	0.009015693	0.002329667
0.15719044	0.009005686	0.002327196
0.15716771	0.009003373	0.002321076
0.156892082	0.008964355	0.002304988
0.15679831	0.008924767	0.00230459
0.156780212	0.008914772	0.002300228
0.15667615	0.008912367	0.002292904
0.156534573	0.008908837	0.002286637
0.156263272	0.008899176	0.002277846
0.156136406	0.008893433	0.002275311
0.155852536	0.008891618	0.002270257
0.155707346	0.008891455	0.002268697
0.155525223	0.008888118	0.002263832
0.155496179	0.008887746	0.002262341
0.155442398	0.008882314	0.002255619
0.155336254	0.008842872	0.002251543
0.15520059	0.008823093	0.002250565
0.155184665	0.008813021	0.002241795
0.155094675	0.008810309	0.002236171
0.155085459	0.008768583	0.002230761
0.155049078	0.008760343	0.002226557
0.155037306	0.00872936	0.002213518
0.154983586	0.008712246	0.002209035
0.154496164	0.008702422	0.002202662
0.154461623	0.008698442	0.002201884
0.154450709	0.008698079	0.002200552
0.154399434	0.008679967	0.00219711
0.154375341	0.00866199	0.002189129
0.154375341	0.008633	0.002186861
0.15417272	0.008615046	0.002182557
0.154129124	0.008545194	0.002182359
0.154058823	0.008540355	0.002177845
0.154031656	0.008532208	0.002175741
0.15402849	0.008531167	0.002173696
0.153974106	0.008511656	0.002173352
0.153859764	0.008503808	0.002164252
0.153827843	0.008503	0.002148134
0.153805163	0.008496783	0.002144795
0.15368468	0.008489151	0.002139476
0.15368468	0.008480695	0.002137948
0.153642149	0.008479577	0.002136433
0.153642149	0.008434328	0.002132529
0.15363415	0.008425498	0.002131713
0.15363415	0.008423551	0.002130929
0.153576393	0.008421736	0.002128996
0.153366297	0.008416072	0.002128837
0.153257436	0.008412095	0.002127147
0.153166356	0.008404105	0.002124995
0.153132577	0.008369091	0.002120503
0.153076083	0.008359052	0.002117863
0.153039365	0.008349514	0.002114437
0.152989105	0.008346991	0.002110152
0.152967417	0.00833274	0.002106825
0.152941971	0.008324599	0.002098785
0.152867359	0.008315507	0.002098056
0.152824152	0.008296225	0.002096591
0.152824152	0.00828701	0.0020942
0.152808226	0.008276135	0.002090296
0.152765096	0.008237262	0.002087524
0.152765096	0.00823592	0.002078042
0.15262585	0.008226885	0.002077872
0.152587046	0.008223749	0.002073521
0.152517672	0.008215287	0.002070308
0.15244791	0.008189783	0.002066459
0.152351659	0.008179408	0.002065689
0.152326843	0.008155744	0.002063077
0.152314532	0.00815364	0.002062972
0.152169115	0.008149621	0.002062757
0.152130621	0.008147591	0.002061962
0.152110108	0.008131478	0.00206102
0.152065845	0.008121517	0.002060403
0.152049313	0.008109771	0.002059593
0.152043493	0.008107224	0.002057818
0.152036212	0.008061367	0.00205503
0.151952964	0.008045982	0.002038726
0.151908811	0.008039818	0.002030009
0.151882499	0.00803546	0.00202913
0.151821304	0.008020802	0.002028627
0.151814426	0.007995183	0.002025093
0.15177575	0.007980878	0.002022999
0.151629921	0.007948691	0.002020918
0.151455347	0.007947617	0.002017067
0.151374575	0.007943194	0.002016551
0.151374575	0.00793141	0.002015824
0.151362526	0.007931261	0.002015385
0.151343099	0.007929768	0.002012377
0.151293706	0.007911529	0.002011663
0.15099568	0.007901578	0.002011005
0.150993789	0.007899856	0.002009959
0.150917028	0.007899624	0.002007515
0.15081319	0.00789777	0.00200501
0.150764422	0.007887537	0.002003245
0.150703123	0.007876065	0.002002022
0.150662401	0.007865548	0.002000581
0.150615077	0.007861576	0.001994588
0.150577174	0.007860082	0.001991895
0.150419751	0.007858176	0.001989035
0.150405095	0.007854986	0.00197097
0.150398375	0.007839152	0.001970298
0.150353548	0.007834937	0.001968152
0.150306123	0.007809082	0.001956671
0.150255509	0.007800161	0.001956329
0.150246632	0.007792144	0.00195591
0.15003483	0.007784016	0.001955812
0.150027859	0.007778142	0.001951644
0.150023632	0.00777675	0.001946649
0.149887341	0.007767165	0.001944244
0.149798649	0.007763844	0.001939798
0.149760647	0.007751754	0.00193959
0.149668423	0.007741649	0.001936373
0.14962461	0.007728557	0.001935858
0.149484234	0.007717245	0.001934112
0.149382841	0.007700971	0.001927076
0.149291466	0.007684396	0.001925144
0.149226022	0.007682628	0.001922187
0.149180489	0.007677481	0.001920941
0.149091741	0.007652735	0.001920144
0.148755854	0.007651879	0.001920133
0.148746405	0.007646975	0.001914868
0.148674659	0.007638528	0.001909521
0.148188862	0.007624331	0.001906174
0.148153134	0.007622132	0.00190508
0.148087879	0.00761692	0.001904472
0.148035344	0.007606808	0.00190418
0.148026806	0.007597553	0.001903466
0.148008326	0.007594531	0.001903311
0.147913406	0.007586651	0.001903182
0.147779766	0.007579452	0.001901082
0.147611971	0.00757513	0.001895814
0.147498212	0.007568716	0.001894459
0.147484952	0.007564909	0.001893948
0.147463032	0.007554784	0.001893803
0.14743788	0.007552597	0.001889518
0.147386806	0.007508282	0.001887295
0.147317922	0.00750174	0.001885479
0.147287228	0.007497152	0.001880147
0.147218848	0.007485047	0.001876938
0.14720973	0.007470409	0.00187598
0.147173715	0.007468383	0.001873637
0.147162073	0.007460245	0.001872971
0.14692142	0.007447329	0.001871906
0.146894679	0.007419743	0.001871049
0.146865692	0.007413335	0.00186793
0.146772415	0.007411866	0.001867825
0.146756112	0.007390839	0.001866911
0.146690956	0.007378	0.001862751
0.146678083	0.007366809	0.001861244
0.146646807	0.007365749	0.001860735
0.14663953	0.007362566	0.001860661
0.146617042	0.007357993	0.001856013
0.146552528	0.007346056	0.001852984
0.146541594	0.007336751	0.001848061
0.146523383	0.007334749	0.001846913
0.146523383	0.007333871	0.00184102
0.146494045	0.007331697	0.00184052
0.146463537	0.007326797	0.001840489
0.146396699	0.00732221	0.001840101
0.146396699	0.007296255	0.001839962
0.146258968	0.007286725	0.001836277
0.146225926	0.007278555	0.00183133
0.146201274	0.007277887	0.001824368
0.146199817	0.007272554	0.001823282
0.146173154	0.007238087	0.001822603
0.146166093	0.007237681	0.001813651
0.146113493	0.007236098	0.001810535
0.146092796	0.007236007	0.001809003
0.146043414	0.0072039	0.001807809
0.146002808	0.007179976	0.001807249
0.1458937	0.007178579	0.001806537
0.145867024	0.007176072	0.001803264
0.145852024	0.007173279	0.001803128
0.145799671	0.007166845	0.001802774
0.145794077	0.007164443	0.001801855
0.145595071	0.007164353	0.001799745
0.145591181	0.007144441	0.001792219
0.145587739	0.007140131	0.00178979
0.145587739	0.007132905	0.001789756
0.145550469	0.007119133	0.001789672
0.145477859	0.007118117	0.001785656
0.145431426	0.007117132	0.001785068
0.14542235	0.007104985	0.001784683
0.145378611	0.007096934	0.001784343
0.145342386	0.007086002	0.001782543
0.145284532	0.007081891	0.001777301
0.145253137	0.007063882	0.001775052
0.145098886	0.007055497	0.001771969
0.14509435	0.007055391	0.001771813
0.145057244	0.007052076	0.001768575
0.145022846	0.007038161	0.001766453
0.144978244	0.007033614	0.001765944
0.144916894	0.00703121	0.001765762
0.144879412	0.007026819	0.001763581
0.144785396	0.007010531	0.001759827
0.144750273	0.006997351	0.001759347
0.144712728	0.006996356	0.001759027
0.144705071	0.006986413	0.001758022
0.144705071	0.006978868	0.001757638
0.144618236	0.006976124	0.001751903
0.144612495	0.006966996	0.001750772
0.14453145	0.006960274	0.001750546
0.144477464	0.006952964	0.00174914
0.144462637	0.006931917	0.001743697
0.144247456	0.006926433	0.001740273
0.144191298	0.006925556	0.001737313
0.144156295	0.006921601	0.001733977
0.14415579	0.006919434	0.001728217
0.143989833	0.006914738	0.001727368
0.143960702	0.006911408	0.001727142
0.143910698	0.006899108	0.001726423
0.143827146	0.00689874	0.001723082
0.143825587	0.006894536	0.001721395
0.143767319	0.006890785	0.001720832
0.143750756	0.006889273	0.001716143
0.143717302	0.006885829	0.001716095
0.143558536	0.006880206	0.00171431
0.143477677	0.006873697	0.001712974
0.143436783	0.006865293	0.001710969
0.143384325	0.006863337	0.001708237
0.143192353	0.006860838	0.001708157
0.143161084	0.00685911	0.001708146
0.143021125	0.006857489	0.00170304
0.142976312	0.00685341	0.001698412
0.142839334	0.006834834	0.001697976
0.142768812	0.006830812	0.001697083
0.142715177	0.006828582	0.001695939
0.142710871	0.00681832	0.001695475
0.142582286	0.006816299	0.001692008
0.142569623	0.006806442	0.001685918
0.142529106	0.006805286	0.001685665
0.142422455	0.006798168	0.001683465
0.142265234	0.006793788	0.001682783
0.142235298	0.006791575	0.00168119
0.142161493	0.006789648	0.001680208
0.142050124	0.006784663	0.001678891
0.142043438	0.006781537	0.001677234
0.142040037	0.006779544	0.001672967
0.14198927	0.006766852	0.001651508
0.141917466	0.006760405	0.001651003
0.141899011	0.006757004	0.001649828
0.141877404	0.006753054	0.001645955
0.141782735	0.006751177	0.001643591
0.141779835	0.006750998	0.001640893
0.141776147	0.006744391	0.001640788
0.141638739	0.006737195	0.001639708
0.141508216	0.006736233	0.001639489
0.141473256	0.006726191	0.001637408
0.141462828	0.006722461	0.00163735
0.141410222	0.006718725	0.0016352
0.141343044	0.006714533	0.001633865
0.141238488	0.006698803	0.00162818
0.141234578	0.006696583	0.001626916
0.141055942	0.006695701	0.001622938
0.140993214	0.006694813	0.001620607
0.140958871	0.006691754	0.001619756
0.140958871	0.006686723	0.00161942
0.140819647	0.006680168	0.001617521
0.140814569	0.006678881	0.001616998
0.140784375	0.006676787	0.001616153
0.14076292	0.006672125	0.001614999
0.140762389	0.006671505	0.001612911
0.140703485	0.006670124	0.001601566
0.140664904	0.006641213	0.001598925
0.140354924	0.006639096	0.001598766
0.140289595	0.006629291	0.001598608
0.140261556	0.006622306	0.001595633
0.140222851	0.006617364	0.001593787
0.140222851	0.006609115	0.001592758
0.140200919	0.006605773	0.001588172
0.140192909	0.006605316	0.001585103
0.140186647	0.006605293	0.001581488
0.140112338	0.006593131	0.001580546
0.140080625	0.006579875	0.001579563
0.140062645	0.006571982	0.001577091
0.139878364	0.0065689	0.001575627
0.139833548	0.006567772	0.001572317
0.139817882	0.006542739	0.001565995
0.13977324	0.006531253	0.001565867
0.139625676	0.006491392	0.001562308
0.139557953	0.006486843	0.001561924
0.139551757	0.006486328	0.001561629
0.13949182	0.006483974	0.001561079
0.139430927	0.006480717	0.001560677
0.13943076	0.006472145	0.001557299
0.139394887	0.006467427	0.001556612
0.139380684	0.006465714	0.001552548
0.139351751	0.006465504	0.001550526
0.139327272	0.006454154	0.001549559
0.13910846	0.006447279	0.001546912
0.13909756	0.006439702	0.001544608
0.139062078	0.006430089	0.001543768
0.13903384	0.006428502	0.001541136
0.139033541	0.006422729	0.001540765
0.138926376	0.006417205	0.001538645
0.138840831	0.006415679	0.001537181
0.138840831	0.006413967	0.001536907
0.138809701	0.006413054	0.001531809
0.1388076	0.006409623	0.001530961
0.13875017	0.006400222	0.001516026
0.138667205	0.006379673	0.001514978
0.138652456	0.006368236	0.001514304
0.1385989	0.006362071	0.001514218
0.138575722	0.006345456	0.001513156
0.138544499	0.006341056	0.001512287
0.13853188	0.006330877	0.001511507
0.138472407	0.006317486	0.001507661
0.138341778	0.00631125	0.001507462
0.138315238	0.006311099	0.001506418
0.138278897	0.006297202	0.001506163
0.138231422	0.006292586	0.001503096
0.138214808	0.006280674	0.001502777
0.138112818	0.00627806	0.001502082
0.138112818	0.006264518	0.00150152
0.138083097	0.006260018	0.001501235
0.138076939	0.006259445	0.00150106
0.138003332	0.006244681	0.001499452
0.138003332	0.006243748	0.001499432
0.137952489	0.006227148	0.001498747
0.137885632	0.006201647	0.001498412
0.137789109	0.006200124	0.001498317
0.137695618	0.006197655	0.001497857
0.137678404	0.006196846	0.001497466
0.137632723	0.006181801	0.001495665
0.137631798	0.006175621	0.001493773
0.137609513	0.006162036	0.001493647
0.137551971	0.006153943	0.001492539
0.137536608	0.006148328	0.001490409
0.137512337	0.006147274	0.001490377
0.137510471	0.006145008	0.001488288
0.137435811	0.006132017	0.001488202
0.137419129	0.006131031	0.001486197
0.137415871	0.006130365	0.001483859
0.137411941	0.006119262	0.001483522
0.137384875	0.006113959	0.001483181
0.13736111	0.006113607	0.001482436
0.137327995	0.006113454	0.001480737
0.137327995	0.006112893	0.001480352
0.137220284	0.006110292	0.001479848
0.137220284	0.006097192	0.001468136
0.137170704	0.006095102	0.001467316
0.137114663	0.006094021	0.001467041
0.137065437	0.006088361	0.00146479
0.136985596	0.006087277	0.001463613
0.13696913	0.006086014	0.001463601
0.136957134	0.006080719	0.001461428
0.136957134	0.006060665	0.001458912
0.136866765	0.006054536	0.001457857
0.136852748	0.00604957	0.001457744
0.136826671	0.006048486	0.001452803
0.136682394	0.006047705	0.001448856
0.136676967	0.006047506	0.001444639
0.136643118	0.006043653	0.001444418
0.136560041	0.006040511	0.001442065
0.1365459	0.006026804	0.001440219
0.136440392	0.006016676	0.001438625
0.136392646	0.006014305	0.001433673
0.136355378	0.006010325	0.001433359
0.136345171	0.006005688	0.001432783
0.136303835	0.005993217	0.001431042
0.136293701	0.005991413	0.001428799
0.136293701	0.005983448	0.001427824
0.136246812	0.005971608	0.001426985
0.13620899	0.005963723	0.001422329
0.13612604	0.005962022	0.001422104
0.136022318	0.005953971	0.001420939
0.136010312	0.005946442	0.001418366
0.135940384	0.005945517	0.001416357
0.135898942	0.005935226	0.001414847
0.135832647	0.00592584	0.001413625
0.135706196	0.005924941	0.001412744
0.135658195	0.005919039	0.001412684
0.135628714	0.00591023	0.001409789
0.135554327	0.00588889	0.001409155
0.135488061	0.005882959	0.001406577
0.13543121	0.005880626	0.00140505
0.135296544	0.00587684	0.001401653
0.135269089	0.005876203	0.001401395
0.135251215	0.00587495	0.001399668
0.135208944	0.005874518	0.001398786
0.135208944	0.005874008	0.001396786
0.135168491	0.005869577	0.001395992
0.135157163	0.005866518	0.001391952
0.135131122	0.005864572	0.001391046
0.135131122	0.005860921	0.001390449
0.135130664	0.005857816	0.001388507
0.135054772	0.005855125	0.001388051
0.135053555	0.005843667	0.001386065
0.135021512	0.005842752	0.001384017
0.135019741	0.005830306	0.001381803
0.135019741	0.005820951	0.001381046
0.134914316	0.005809867	0.001379923
0.134902199	0.005809484	0.001379065
0.134782183	0.00580066	0.001377569
0.134773662	0.005798633	0.001376232
0.134773662	0.005783168	0.001373538
0.134741965	0.005769559	0.001373534
0.13472105	0.005769509	0.001372587
0.13469126	0.005765117	0.001372404
0.134659901	0.005763089	0.001370787
0.134604154	0.005758232	0.001368714
0.134569072	0.005754072	0.001368087
0.134568013	0.005747018	0.001367058
0.134564267	0.005743193	0.001366519
0.134545808	0.005734316	0.001366239
0.134476063	0.005732904	0.001362421
0.134347709	0.005729116	0.001362203
0.13428986	0.005727711	0.001361327
0.134253553	0.005725487	0.001360502
0.134253553	0.005721114	0.001359859
0.134216782	0.005720583	0.001359038
0.134074707	0.005711602	0.00135869
0.134074707	0.005710158	0.001358386
0.134052407	0.005696364	0.001358114
0.134030251	0.005690995	0.001357984
0.1339691	0.005679744	0.001356287
0.1339691	0.005679164	0.001354243
0.133822558	0.005674745	0.00135008
0.133756556	0.005671436	0.001349614
0.133671722	0.005669706	0.001347879
0.133668346	0.005657133	0.001346176
0.133594229	0.005650968	0.001344046
0.133529048	0.005649289	0.001343374
0.133524677	0.005637283	0.001339996
0.133317368	0.005626027	0.001337032
0.133245721	0.005620382	0.001336963
0.133163689	0.005619786	0.001335778
0.133122944	0.005618522	0.001334379
0.133098357	0.005617645	0.001333947
0.133033008	0.005612035	0.001333916
0.133029097	0.005603138	0.001332741
0.132989286	0.005599721	0.001327952
0.132943963	0.005597333	0.001327843
0.132909476	0.005592703	0.001326409
0.132829016	0.005588077	0.001326018
0.132829016	0.005587916	0.001323515
0.132814407	0.005587026	0.001322366
0.132757231	0.005582875	0.001321699
0.132754908	0.005577677	0.001317424
0.132750574	0.005572566	0.001316448
0.132696967	0.005572359	0.001315778
0.132693029	0.005568701	0.00131525
0.132689476	0.005566413	0.001312046
0.132688198	0.005563993	0.001311511
0.132603489	0.005551531	0.001311074
0.132520248	0.005541021	0.001310568
0.132328947	0.005537542	0.001310335
0.132314916	0.005535638	0.001309083
0.132281067	0.005531719	0.001308831
0.132281067	0.00552567	0.00130763
0.132281044	0.005520281	0.001306851
0.132247195	0.005509249	0.001302331
0.132166935	0.005506795	0.001302226
0.132073763	0.005503209	0.001301083
0.132049915	0.005497985	0.001300703
0.132048162	0.005491986	0.001300006
0.132030425	0.005485982	0.001298472
0.132027639	0.00548502	0.001298134
0.13201483	0.005483353	0.001294628
0.132000346	0.005481334	0.001292703
0.131972939	0.00547534	0.001292369
0.131968288	0.00547362	0.001292058
0.131956531	0.005470674	0.001290662
0.131861252	0.005456373	0.001290097
0.131831211	0.005451753	0.001286932
0.131822803	0.005443034	0.001286874
0.131805491	0.005439608	0.00128633
0.131738112	0.005439257	0.001285544
0.131732568	0.005427252	0.001284818
0.131702071	0.00542618	0.001284251
0.13170078	0.005425276	0.001283502
0.131559486	0.005424474	0.001281403
0.131553064	0.005419225	0.00128128
0.131538459	0.005412114	0.001279721
0.131518075	0.005408666	0.001279193
0.131516961	0.005405676	0.001278943
0.1315062	0.005387179	0.001278452
0.131428456	0.005386476	0.001278291
0.131407932	0.005384809	0.001275851
0.131393499	0.005382979	0.001275618
0.131304681	0.005377474	0.001274486
0.131233811	0.005362772	0.00127288
0.131211435	0.005359111	0.001272218
0.131192781	0.005354781	0.001272176
0.131161786	0.005350858	0.00126937
0.131118215	0.005349352	0.001268827
0.131117855	0.00534593	0.001266694
0.131103564	0.005323011	0.001263935
0.131085673	0.005321659	0.001263767
0.130928863	0.005320177	0.001262785
0.130872911	0.005314844	0.001260114
0.130855563	0.005313496	0.001260098
0.130848627	0.005299038	0.001259516
0.130839146	0.005298176	0.001259212
0.130814195	0.005291908	0.001257696
0.130804717	0.005281107	0.001255219
0.130788321	0.005278468	0.001255009
0.130781126	0.005278405	0.00125422
0.130765211	0.005265298	0.001253876
0.130641054	0.005263275	0.001253668
0.130569967	0.005260185	0.001252979
0.13055635	0.005258758	0.001252674
0.13053368	0.005248831	0.001252181
0.130525518	0.005226762	0.001251557
0.130514602	0.005223242	0.001250589
0.130405782	0.005218396	0.001249539
0.130369505	0.005204746	0.001249348
0.130364276	0.005203582	0.001246815
0.130340483	0.005199957	0.001246231
0.130249829	0.00519572	0.001245407
0.130207312	0.00518617	0.001243775
0.130205479	0.005182907	0.001242908
0.130186554	0.005182793	0.001242362
0.13017338	0.005178228	0.001241378
0.130163869	0.005174325	0.001241297
0.130139179	0.005173266	0.001239081
0.130137486	0.005171765	0.001238584
0.130130716	0.005171097	0.001237287
0.130070066	0.005169425	0.001236956
0.130065026	0.005155644	0.001236594
0.130010208	0.005137498	0.001232193
0.130010208	0.005136007	0.001231483
0.129947331	0.005133912	0.001226645
0.129908916	0.005133868	0.00122635
0.129898749	0.005117395	0.001223758
0.12987814	0.005113508	0.001223285
0.129856981	0.005109366	0.001223166
0.129821931	0.005100067	0.001221506
0.129779772	0.005094204	0.00122112
0.129681126	0.005086035	0.001219242
0.129678302	0.00507685	0.001218482
0.129678172	0.005075033	0.001218346
0.12965362	0.005073777	0.001217844
0.129643413	0.005064163	0.001215543
0.129627075	0.005061	0.001213356
0.129573638	0.005058098	0.001213093
0.129556674	0.00505332	0.001209407
0.129545426	0.005046513	0.001209359
0.129515923	0.005041325	0.001208296
0.129473271	0.005038973	0.001207993
0.129406517	0.005038121	0.001207826
0.129398867	0.005036283	0.001207154
0.129379665	0.005035438	0.001206696
0.129368392	0.005014595	0.001205814
0.129302158	0.00501444	0.001204525
0.12929106	0.005012274	0.001202821
0.129275464	0.005010883	0.001202782
0.129266118	0.005010487	0.001202282
0.129022985	0.005006612	0.001201808
0.129004974	0.005005964	0.001201211
0.128964593	0.005002669	0.001198426
0.128920202	0.005002459	0.001197727
0.128861051	0.005000973	0.001196608
0.12882996	0.004986685	0.001196101
0.128712829	0.004986431	0.001192832
0.128696273	0.004985871	0.001191449
0.128668203	0.004976978	0.001191228
0.128634403	0.004976658	0.001190172
0.128620459	0.00497498	0.001189157
0.128578733	0.004972296	0.001188741
0.128525943	0.004965745	0.001188194
0.128519483	0.004961778	0.001188075
0.128517417	0.004957679	0.001186036
0.128499988	0.004956677	0.001185115
0.128494896	0.004955919	0.001183628
0.128456463	0.004952409	0.00118307
0.128440445	0.004948158	0.001180297
0.128393103	0.004937256	0.001179286
0.128365455	0.004932869	0.001178046
0.128339834	0.004932361	0.001176856
0.128292037	0.004928206	0.001175838
0.128225689	0.004926183	0.001175398
0.128202349	0.004926161	0.001173243
0.127955974	0.00492483	0.001172974
0.127872526	0.004919007	0.001170425
0.127828898	0.004917813	0.001169593
0.127773229	0.004917323	0.001169103
0.127765346	0.004912817	0.001168958
0.127643998	0.004905857	0.00116505
0.127616035	0.004904456	0.00116363
0.127596173	0.00490297	0.001162205
0.127449095	0.004901546	0.001161502
0.127383598	0.004899014	0.001160812
0.127383598	0.004895733	0.001160739
0.12732428	0.004894559	0.001160276
0.12732428	0.004891873	0.00115921
0.127322745	0.004891105	0.001158708
0.127275158	0.004886799	0.001157096
0.127268827	0.004878229	0.001156912
0.127169616	0.004874727	0.001156905
0.127132928	0.004874031	0.001155505
0.127081594	0.004873798	0.001153914
0.127055819	0.004869442	0.001152877
0.127055169	0.004864083	0.001149282
0.127050335	0.004862522	0.001147996
0.127050335	0.004857619	0.001147179
0.127048124	0.004856288	0.001146212
0.127038954	0.004842619	0.001146106
0.127011422	0.004842049	0.001144877
0.126858598	0.004834929	0.001144188
0.126732319	0.004832479	0.001143409
0.126724523	0.004832255	0.001142361
0.126719822	0.004829272	0.00114148
0.126664668	0.004821747	0.001139706
0.126663545	0.004820538	0.001139081
0.126655787	0.004813506	0.001138929
0.126611143	0.004813319	0.00113855
0.126565373	0.004812649	0.00113832
0.126477167	0.004810791	0.001137929
0.126464769	0.004803918	0.001136418
0.126453943	0.004798005	0.001135815
0.126439421	0.004797447	0.001135104
0.126434082	0.00478976	0.001134794
0.126384061	0.004789133	0.001134059
0.126384061	0.004784758	0.001133806
0.126380518	0.004781962	0.001133416
0.126366598	0.00478038	0.001132866
0.126293063	0.004778927	0.001132696
0.126251853	0.004775334	0.001132668
0.126232233	0.004773143	0.001132177
0.126205334	0.00476396	0.001130697
0.126196857	0.004762042	0.001129708
0.126196857	0.004753066	0.001129409
0.126176151	0.004748233	0.001129367
0.125992972	0.004744652	0.001129363
0.125990525	0.004744394	0.001129313
0.125975875	0.004744353	0.001127239
0.125949283	0.004740636	0.001125685
0.125938456	0.004724544	0.001124772
0.12592465	0.004722185	0.001124575
0.125918597	0.004716876	0.001124082
0.125912682	0.004715794	0.001121221
0.125891463	0.004712609	0.00112066
0.125876926	0.004706433	0.001120362
0.125876896	0.00470614	0.001120024
0.125813985	0.004694853	0.001119947
0.125811156	0.004690552	0.001119221
0.125797535	0.004684053	0.001118405
0.125797535	0.00468304	0.001117686
0.125780013	0.004677344	0.001116298
0.125756799	0.004676699	0.00111495
0.125750313	0.00467049	0.00111437
0.125750313	0.004670001	0.001113945
0.125676481	0.004666895	0.001113838
0.125657811	0.004662006	0.001113794
0.125657548	0.004660014	0.001113653
0.125612462	0.00465822	0.001112795
0.125541972	0.004656213	0.001112706
0.125539743	0.004654705	0.001112501
0.12551064	0.004650322	0.001109984
0.125502125	0.004644659	0.001108928
0.125490951	0.004643179	0.001104922
0.125458739	0.004638924	0.001104707
0.125439845	0.004637482	0.001103437
0.125408699	0.004630853	0.001103022
0.125340738	0.004629138	0.001102673
0.125340738	0.004628125	0.001101881
0.125323957	0.004627582	0.00110089
0.125285553	0.004624676	0.001100224
0.125285526	0.004620265	0.001098963
0.12525989	0.004619971	0.001098702
0.125214403	0.004619645	0.001097903
0.125213406	0.004619543	0.001097529
0.1252122	0.004615776	0.00109715
0.125209056	0.004615128	0.001096995
0.125174829	0.004614855	0.001096713
0.125111536	0.004613642	0.001095913
0.125068844	0.004608008	0.001095695
0.125053568	0.004606056	0.001095537
0.124913294	0.004602349	0.00109209
0.124815653	0.004600092	0.001091791
0.12481298	0.004595057	0.001091788
0.124772441	0.004591275	0.001091665
0.124769754	0.004573237	0.001091598
0.124713034	0.004565357	0.001091127
0.124712855	0.004560164	0.001090353
0.124708248	0.004559053	0.001089832
0.124693202	0.0045452	0.001088861
0.124664971	0.004537983	0.001087924
0.124554344	0.004534349	0.001087735
0.124533998	0.004531765	0.001086392
0.124528082	0.004523621	0.001085667
0.124475125	0.004522585	0.001084325
0.124461352	0.00452166	0.001082576
0.12441354	0.004521621	0.001081886
0.124392352	0.004521184	0.001080657
0.124376076	0.004515292	0.001079476
0.12431829	0.004510539	0.001078914
0.124318241	0.004500758	0.001078634
0.124318241	0.004500557	0.001078576
0.12429415	0.004493382	0.001077927
0.124246264	0.004486877	0.001077106
0.124237202	0.004483364	0.001076847
0.124216107	0.00448206	0.001076747
0.123971196	0.004481577	0.001076729
0.123961837	0.004479543	0.001073608
0.123906681	0.004477753	0.001073602
0.123889945	0.004460533	0.001072049
0.123865409	0.004457922	0.001071953
0.123825476	0.00445435	0.001071828
0.123791948	0.004454347	0.001070534
0.123757427	0.004445102	0.001070136
0.12373816	0.004433356	0.001070013
0.12369867	0.004431245	0.001068916
0.123664791	0.004428946	0.001067119
0.123613875	0.004427632	0.001066336
0.123602217	0.004424948	0.00106576
0.123563116	0.004424032	0.001063944
0.123516105	0.00442296	0.001063832
0.123491341	0.004421346	0.001061758
0.1234092	0.0044179	0.001061651
0.123356322	0.004414301	0.001060719
0.123327417	0.004414184	0.001060367
0.123310878	0.004412221	0.001060008
0.123302456	0.004411546	0.001059187
0.123258823	0.004409089	0.001058939
0.123253279	0.00440829	0.001058886
0.123211729	0.004404432	0.001057426
0.123168283	0.004400629	0.001057276
0.123142366	0.004399491	0.001056688
0.123125853	0.004399247	0.001054943
0.123067431	0.004396388	0.001054582
0.122868581	0.004395601	0.001053837
0.12276935	0.00439522	0.001053474
0.122714198	0.004394297	0.001052861
0.122626995	0.004385906	0.001052604
0.122608741	0.004383525	0.001051617
0.122565912	0.004366409	0.001051575
0.122524253	0.004360762	0.001051551
0.122523835	0.004360369	0.001050965
0.122463366	0.004359024	0.001050664
0.122259698	0.004358208	0.001049083
0.122250889	0.004352518	0.00104908
0.122248494	0.00434592	0.001048867
0.12223972	0.004340228	0.001047772
0.122206622	0.00433416	0.001046272
0.122206304	0.004334147	0.001046124
0.122194135	0.00432994	0.001046063
0.122184897	0.004326998	0.00104472
0.122167595	0.004322742	0.001044258
0.122161056	0.004321664	0.001043698
0.122153726	0.004321302	0.001043487
0.122136009	0.004319733	0.00104198
0.12211434	0.004319205	0.001041911
0.122112821	0.004314901	0.001041547
0.122059659	0.004312207	0.001041461
0.122045846	0.004309287	0.001040467
0.121931127	0.004301653	0.001039805
0.121902746	0.004298588	0.001037824
0.121899516	0.004297504	0.001036426
0.121863328	0.004296857	0.001034364
0.121819645	0.00429551	0.001032963
0.121769726	0.00429433	0.001030986
0.12176854	0.004292079	0.001029279
0.121723187	0.004286161	0.001029035
0.121629475	0.00428528	0.001026971
0.121629475	0.004283152	0.001026674
0.121626681	0.004280706	0.001026344
0.121601058	0.004280657	0.001025309
0.121555577	0.004267191	0.001025233
0.12148085	0.004263742	0.001023746
0.121400823	0.004261626	0.00102313
0.121400823	0.004256859	0.001021647
0.121395691	0.004250821	0.001021264
0.121379882	0.004245643	0.001021128
0.121348701	0.004243295	0.0010211
0.121316237	0.004234808	0.001020641
0.121291369	0.004226632	0.001019787
0.121193527	0.004225764	0.001019351
0.121138726	0.004225483	0.001017157
0.121055576	0.004225132	0.001016106
0.121033068	0.004223181	0.001015946
0.12101577	0.004220566	0.001014672
0.120995527	0.00421979	0.001013898
0.1209385	0.00421474	0.00101386
0.120937575	0.004212558	0.00101361
0.120904276	0.004208362	0.001012956
0.120888301	0.004204392	0.001012673
0.120850564	0.00420168	0.001011522
0.120840844	0.004200024	0.001011466
0.120802704	0.004189941	0.001007174
0.120795186	0.004172815	0.001005647
0.120788195	0.00416975	0.001005267
0.120769756	0.004166207	0.00100509
0.12072576	0.004159286	0.001004689
0.120680812	0.004150113	0.001004683
0.120672127	0.004149899	0.001000568
0.120653406	0.004145807	1.00E-03
0.120640151	0.004145472	1.00E-03
0.120615265	0.004144328	9.99E-04
0.120612456	0.004143341	9.99E-04
0.120560832	0.004143104	9.98E-04
0.120559414	0.004141941	9.98E-04
0.120543433	0.004138554	9.97E-04
0.120538249	0.004137332	9.97E-04
0.120532897	0.004131172	9.97E-04
0.120473466	0.004121895	9.97E-04
0.12044962	0.004119514	9.96E-04
0.120448796	0.004118348	9.94E-04
0.120442087	0.004110178	9.93E-04
0.12043173	0.004109049	9.93E-04
0.120399687	0.004104236	9.92E-04
0.120388804	0.00410218	9.91E-04
0.120350394	0.004100872	9.90E-04
0.120335939	0.004098217	9.89E-04
0.12032143	0.004095588	9.88E-04
0.120250641	0.004092527	9.87E-04
0.120229212	0.004089855	9.86E-04
0.120155974	0.004087943	9.86E-04
0.120151345	0.004087526	9.86E-04
0.120148177	0.00408387	9.85E-04
0.120133883	0.004082718	9.85E-04
0.120097708	0.004081764	9.85E-04
0.120071164	0.004080051	9.85E-04
0.120060997	0.004079197	9.85E-04
0.120042224	0.00407679	9.83E-04
0.12002124	0.004074264	9.83E-04
0.119941862	0.004067369	9.83E-04
0.119927647	0.00406533	9.83E-04
0.119910335	0.004064462	9.79E-04
0.119892947	0.004062776	9.79E-04
0.119680969	0.004052593	9.79E-04
0.119638094	0.004052251	9.79E-04
0.119629065	0.004049666	9.79E-04
0.119588797	0.004049515	9.78E-04
0.119583505	0.004044645	9.77E-04
0.119543969	0.004042716	9.77E-04
0.119517672	0.004042086	9.76E-04
0.119517439	0.004038437	9.75E-04
0.119403452	0.004037338	9.75E-04
0.119394952	0.004036288	9.74E-04
0.119383288	0.004036095	9.73E-04
0.119366067	0.004031765	9.72E-04
0.119342357	0.004031412	9.71E-04
0.119341996	0.004030623	9.71E-04
0.119340875	0.004030611	9.71E-04
0.119324634	0.004030347	9.71E-04
0.119304007	0.004029718	9.70E-04
0.11924456	0.00402502	9.68E-04
0.119233947	0.004022336	9.68E-04
0.119228082	0.004021042	9.67E-04
0.119227681	0.004019835	9.66E-04
0.119192619	0.004019496	9.66E-04
0.119108173	0.004018905	9.66E-04
0.119104359	0.004018319	9.65E-04
0.119082112	0.004016658	9.64E-04
0.11904792	0.004014764	9.64E-04
0.119039229	0.004010379	9.64E-04
0.119035198	0.004008247	9.63E-04
0.118974693	0.004007747	9.63E-04
0.118969634	0.004006737	9.61E-04
0.118931287	0.003998557	9.59E-04
0.118906886	0.003993613	9.58E-04
0.11890292	0.003982126	9.56E-04
0.118812478	0.003981907	9.55E-04
0.118799349	0.003976932	9.55E-04
0.118794656	0.003975298	9.55E-04
0.118786034	0.003974149	9.54E-04
0.11877735	0.003973831	9.53E-04
0.118738673	0.003973626	9.53E-04
0.118729133	0.00397168	9.53E-04
0.118729133	0.003970014	9.53E-04
0.118702838	0.003967553	9.52E-04
0.118639288	0.003963595	9.51E-04
0.118633541	0.003961538	9.51E-04
0.118463365	0.003961049	9.51E-04
0.118434293	0.003957304	9.51E-04
0.118403674	0.003957082	9.49E-04
0.118360238	0.003950469	9.48E-04
0.118333526	0.003947564	9.48E-04
0.118282777	0.003945632	9.47E-04
0.118281167	0.003944283	9.46E-04
0.118278134	0.003942262	9.45E-04
0.118270782	0.003929791	9.43E-04
0.118265826	0.003928437	9.42E-04
0.118238598	0.003927731	9.41E-04
0.118208713	0.003925806	9.40E-04
0.118163466	0.003915271	9.40E-04
0.118124775	0.003913708	9.39E-04
0.118102083	0.003911594	9.37E-04
0.11803143	0.003909011	9.37E-04
0.118024239	0.00390822	9.34E-04
0.118000705	0.003907932	9.34E-04
0.117985017	0.003896511	9.33E-04
0.117977314	0.003895794	9.32E-04
0.117869275	0.003895099	9.31E-04
0.117867789	0.003893859	9.31E-04
0.117846333	0.003892486	9.30E-04
0.11783527	0.003890894	9.30E-04
0.117797789	0.003890051	9.30E-04
0.117751208	0.003889105	9.29E-04
0.117717695	0.003879918	9.29E-04
0.117713457	0.003866876	9.29E-04
0.117668658	0.003846508	9.28E-04
0.117636912	0.003842735	9.27E-04
0.117615313	0.003842254	9.26E-04
0.117615313	0.003841813	9.25E-04
0.117543117	0.003840631	9.25E-04
0.117543117	0.003837852	9.24E-04
0.11750572	0.0038348	9.23E-04
0.117490685	0.003834381	9.22E-04
0.117472224	0.003833697	9.22E-04
0.117380385	0.003830786	9.21E-04
0.117332395	0.003828671	9.21E-04
0.117306959	0.003828239	9.21E-04
0.117294724	0.003827894	9.21E-04
0.11726326	0.003823504	9.20E-04
0.11718841	0.003821055	9.20E-04
0.117186684	0.003816864	9.19E-04
0.117155562	0.003814751	9.19E-04
0.117126283	0.00381326	9.19E-04
0.117099443	0.003809281	9.19E-04
0.117037206	0.003806157	9.18E-04
0.117029237	0.003804316	9.17E-04
0.117004167	0.003801167	9.17E-04
0.116989505	0.003798897	9.17E-04
0.116975758	0.003787106	9.17E-04
0.116970243	0.003782397	9.17E-04
0.116935579	0.003780842	9.16E-04
0.116910892	0.003778063	9.16E-04
0.116902283	0.003777113	9.13E-04
0.116840988	0.003772755	9.13E-04
0.116786718	0.003771511	9.13E-04
0.116786271	0.003764146	9.11E-04
0.116785502	0.003758085	9.11E-04
0.116754941	0.003756547	9.11E-04
0.11674343	0.00375654	9.10E-04
0.116732814	0.003751183	9.10E-04
0.116731869	0.003751071	9.09E-04
0.116731844	0.003750371	9.09E-04
0.116731558	0.00374972	9.08E-04
0.1167203	0.003742992	9.07E-04
0.116711918	0.003738726	9.07E-04
0.116676553	0.003737143	9.06E-04
0.116650065	0.003736399	9.06E-04
0.116603486	0.003729923	9.05E-04
0.116603137	0.00372759	9.05E-04
0.116587333	0.00372596	9.02E-04
0.116572417	0.003725173	9.02E-04
0.116554067	0.003719283	9.01E-04
0.116536882	0.003719121	9.01E-04
0.116506454	0.003711611	9.01E-04
0.116456875	0.003706095	9.00E-04
0.116418673	0.003704411	9.00E-04
0.116356622	0.003704086	8.99E-04
0.116337748	0.003703836	8.96E-04
0.116328609	0.00370185	8.95E-04
0.11630868	0.003701708	8.94E-04
0.116300817	0.003700253	8.93E-04
0.116285631	0.003699398	8.93E-04
0.116272214	0.003688397	8.92E-04
0.11623667	0.003680681	8.91E-04
0.116161945	0.003680203	8.91E-04
0.116159761	0.00367758	8.90E-04
0.116066359	0.003671224	8.90E-04
0.116039713	0.00367047	8.89E-04
0.116027857	0.003664566	8.89E-04
0.116020061	0.003658754	8.88E-04
0.115997755	0.003658018	8.88E-04
0.115996732	0.003655089	8.86E-04
0.115968332	0.003651893	8.86E-04
0.115957515	0.003650283	8.86E-04
0.11591053	0.003649141	8.86E-04
0.11588178	0.003648085	8.85E-04
0.115879926	0.003642669	8.85E-04
0.115852864	0.003642494	8.85E-04
0.115849192	0.003641177	8.84E-04
0.115847181	0.003640749	8.83E-04
0.115810073	0.003635725	8.83E-04
0.11580033	0.00363551	8.82E-04
0.115785584	0.003634874	8.82E-04
0.11578501	0.003634004	8.82E-04
0.11577644	0.003630398	8.82E-04
0.115729032	0.003630339	8.81E-04
0.115629402	0.003626803	8.81E-04
0.115545929	0.003626168	8.81E-04
0.115539942	0.003626115	8.80E-04
0.115455989	0.003625944	8.80E-04
0.115442626	0.003625764	8.79E-04
0.115410539	0.003618751	8.79E-04
0.115405966	0.003618234	8.79E-04
0.11538322	0.003616556	8.78E-04
0.11531157	0.003609921	8.78E-04
0.115304516	0.003606741	8.77E-04
0.115303087	0.003603686	8.77E-04
0.115290119	0.003602025	8.77E-04
0.115240123	0.00359971	8.76E-04
0.115217994	0.003592742	8.76E-04
0.115184832	0.003592562	8.74E-04
0.115179635	0.00358911	8.74E-04
0.115175252	0.003582502	8.73E-04
0.115163019	0.003581425	8.72E-04
0.115152067	0.003576385	8.72E-04
0.115133478	0.003575971	8.72E-04
0.115122589	0.003575582	8.71E-04
0.115048013	0.003573539	8.70E-04
0.115027212	0.003572562	8.70E-04
0.114993172	0.003571367	8.70E-04
0.114991615	0.003570979	8.69E-04
0.114967529	0.003569327	8.69E-04
0.11495673	0.003565755	8.69E-04
0.114896266	0.003563563	8.68E-04
0.114837957	0.00356103	8.67E-04
0.114827452	0.003555362	8.67E-04
0.114762488	0.003552363	8.67E-04
0.114754932	0.003551971	8.66E-04
0.114657821	0.003547597	8.65E-04
0.114609262	0.003545448	8.65E-04
0.114598369	0.003542874	8.65E-04
0.114595534	0.003541981	8.64E-04
0.114590018	0.003539324	8.63E-04
0.114549023	0.003535562	8.63E-04
0.114534955	0.003534606	8.63E-04
0.114534133	0.003533667	8.62E-04
0.114513061	0.003523744	8.62E-04
0.114442944	0.003519867	8.62E-04
0.114435355	0.003516511	8.62E-04
0.11443297	0.003515852	8.62E-04
0.114389537	0.003513929	8.62E-04
0.1143471	0.003513915	8.61E-04
0.114343504	0.00351182	8.61E-04
0.114301985	0.003511762	8.60E-04
0.11429882	0.003507948	8.60E-04
0.114288277	0.003505906	8.60E-04
0.11419047	0.00350501	8.59E-04
0.114187629	0.00350133	8.58E-04
0.114154162	0.003501142	8.55E-04
0.114148911	0.00349897	8.54E-04
0.114048448	0.003494661	8.54E-04
0.114040018	0.003494022	8.53E-04
0.113995013	0.003487064	8.53E-04
0.113955262	0.003486497	8.53E-04
0.11393945	0.003484757	8.53E-04
0.113911139	0.003483617	8.53E-04
0.113886123	0.00347448	8.52E-04
0.113860258	0.003457884	8.51E-04
0.113796882	0.003446325	8.51E-04
0.113752809	0.00343791	8.51E-04
0.113746304	0.003437151	8.50E-04
0.113738486	0.00343125	8.50E-04
0.113715454	0.00342994	8.50E-04
0.113668925	0.003429537	8.49E-04
0.113642857	0.003425778	8.48E-04
0.113633367	0.003422125	8.47E-04
0.113617515	0.003419867	8.46E-04
0.113614627	0.003417021	8.45E-04
0.113611296	0.003416781	8.45E-04
0.113608374	0.003416705	8.45E-04
0.113504541	0.003408671	8.45E-04
0.113468336	0.003407858	8.44E-04
0.11343574	0.003403677	8.44E-04
0.113415264	0.003400529	8.43E-04
0.113346289	0.003391572	8.43E-04
0.113298452	0.003391537	8.42E-04
0.113235703	0.003386711	8.42E-04
0.113185779	0.003386011	8.41E-04
0.113152713	0.00338162	8.41E-04
0.113148622	0.003379991	8.40E-04
0.113108811	0.003374546	8.40E-04
0.113093653	0.003374495	8.40E-04
0.113073924	0.003372824	8.39E-04
0.113071508	0.003372774	8.39E-04
0.113047312	0.003367959	8.38E-04
0.113038318	0.003365679	8.37E-04
0.11303269	0.003361277	8.37E-04
0.11297086	0.003358771	8.37E-04
0.112917121	0.003357293	8.37E-04
0.112900439	0.00335668	8.37E-04
0.112895071	0.003355798	8.36E-04
0.112844256	0.003355682	8.36E-04
0.112835134	0.003354253	8.35E-04
0.112819561	0.003345735	8.35E-04
0.11270575	0.003342419	8.35E-04
0.11269318	0.003332417	8.34E-04
0.11268967	0.0033321	8.34E-04
0.112683423	0.003332085	8.34E-04
0.112651151	0.003330939	8.33E-04
0.11264713	0.003329902	8.33E-04
0.112623044	0.003328483	8.32E-04
0.112573807	0.003326854	8.32E-04
0.11256912	0.003324811	8.31E-04
0.112564984	0.003321798	8.31E-04
0.112529402	0.003320598	8.31E-04
0.112521738	0.003318658	8.31E-04
0.112511483	0.003316511	8.31E-04
0.11250972	0.003314439	8.31E-04
0.112501411	0.003313184	8.29E-04
0.112453714	0.00330632	8.28E-04
0.112452161	0.003305158	8.27E-04
0.112437903	0.003302068	8.27E-04
0.112406979	0.003301707	8.27E-04
0.112329234	0.003298685	8.26E-04
0.112321798	0.003297268	8.26E-04
0.112306948	0.00329498	8.25E-04
0.112297809	0.003293961	8.25E-04
0.112201908	0.003293155	8.24E-04
0.112157914	0.003286798	8.24E-04
0.112100979	0.003286506	8.23E-04
0.112036	0.003285609	8.23E-04
0.112030883	0.003285106	8.22E-04
0.112021192	0.003282901	8.22E-04
0.11199692	0.003281091	8.21E-04
0.111959928	0.003278613	8.21E-04
0.111911242	0.003273348	8.20E-04
0.111911242	0.003269497	8.20E-04
0.111829676	0.003268835	8.20E-04
0.111807899	0.003268602	8.19E-04
0.11171527	0.003268397	8.19E-04
0.111699217	0.003265365	8.19E-04
0.111698921	0.003260455	8.18E-04
0.1116951	0.003260339	8.18E-04
0.111690687	0.003260268	8.18E-04
0.111690182	0.003256363	8.17E-04
0.111689065	0.00325508	8.17E-04
0.111657704	0.00325078	8.17E-04
0.111635562	0.003249923	8.17E-04
0.111634932	0.003245786	8.17E-04
0.111629118	0.003243969	8.17E-04
0.111625317	0.003240326	8.16E-04
0.111581509	0.003235667	8.16E-04
0.11152846	0.003233849	8.16E-04
0.111469293	0.003229358	8.15E-04
0.111464871	0.003221622	8.15E-04
0.111460925	0.003219948	8.15E-04
0.111439048	0.003218758	8.15E-04
0.111415484	0.003215909	8.15E-04
0.111390501	0.003213186	8.15E-04
0.111378465	0.003211896	8.15E-04
0.111378171	0.003210676	8.14E-04
0.111357281	0.003209669	8.14E-04
0.111356389	0.003205664	8.13E-04
0.111349505	0.003202156	8.13E-04
0.111345048	0.003199669	8.13E-04
0.111304483	0.003198026	8.12E-04
0.111289535	0.00319734	8.11E-04
0.111254726	0.003190188	8.11E-04
0.111234131	0.003189381	8.11E-04
0.11123395	0.003189061	8.11E-04
0.111222362	0.003180242	8.11E-04
0.111219048	0.003177995	8.11E-04
0.111213297	0.003177511	8.11E-04
0.111199895	0.003175668	8.11E-04
0.111183352	0.003173958	8.11E-04
0.111167041	0.003173823	8.11E-04
0.111166373	0.003172963	8.10E-04
0.111166373	0.003171245	8.09E-04
0.111124165	0.003164867	8.09E-04
0.111072646	0.003162891	8.09E-04
0.111052339	0.00316218	8.09E-04
0.11096107	0.003161202	8.08E-04
0.110910487	0.003158495	8.07E-04
0.11087503	0.003151114	8.07E-04
0.110866627	0.003148649	8.07E-04
0.11081038	0.003145472	8.07E-04
0.110783026	0.00314328	8.06E-04
0.110756733	0.003141771	8.06E-04
0.110755918	0.003140636	8.05E-04
0.110748021	0.003139465	8.05E-04
0.110740248	0.003139444	8.05E-04
0.11070848	0.003135329	8.05E-04
0.110659185	0.003134423	8.05E-04
0.110647566	0.003133236	8.05E-04
0.1106379	0.003130456	8.05E-04
0.110631031	0.003128986	8.04E-04
0.110617786	0.003122165	8.03E-04
0.110615874	0.003120624	8.03E-04
0.110611242	0.003119302	8.03E-04
0.110592149	0.003110087	8.03E-04
0.110579948	0.003108231	8.02E-04
0.110579667	0.003105775	8.02E-04
0.11056398	0.003105347	8.02E-04
0.110524187	0.003102123	8.02E-04
0.110511525	0.003101954	8.01E-04
0.110416609	0.003099337	7.99E-04
0.110406529	0.003098685	7.99E-04
0.110393905	0.003098121	7.99E-04
0.110328562	0.003097621	7.99E-04
0.110291782	0.003097161	7.98E-04
0.110273421	0.003096498	7.98E-04
0.110246776	0.00309581	7.98E-04
0.110219261	0.003094262	7.97E-04
0.110218388	0.003093995	7.97E-04
0.110211575	0.0030931	7.97E-04
0.110192933	0.003091213	7.97E-04
0.110178576	0.003089176	7.96E-04
0.110161978	0.003088137	7.96E-04
0.110114131	0.003086676	7.95E-04
0.110094221	0.003085381	7.95E-04
0.110081945	0.003079116	7.95E-04
0.110066367	0.003074613	7.94E-04
0.110066358	0.00307433	7.94E-04
0.110038843	0.003073059	7.94E-04
0.110011618	0.003072258	7.93E-04
0.109981483	0.003071512	7.93E-04
0.109925934	0.003069803	7.93E-04
0.109828903	0.003068576	7.92E-04
0.109804158	0.003063432	7.90E-04
0.109795509	0.003060691	7.89E-04
0.109752603	0.003059167	7.88E-04
0.109741277	0.003059034	7.88E-04
0.109694891	0.003058677	7.87E-04
0.109645629	0.003056585	7.86E-04
0.109635367	0.003053545	7.85E-04
0.109583672	0.003053133	7.84E-04
0.10957113	0.00304848	7.84E-04
0.109570323	0.003047175	7.84E-04
0.109568114	0.003044112	7.83E-04
0.109509656	0.003037121	7.83E-04
0.109507203	0.003032193	7.83E-04
0.109506205	0.003027913	7.82E-04
0.109463541	0.003027817	7.82E-04
0.109437643	0.003024767	7.82E-04
0.109436125	0.0030165	7.82E-04
0.109420122	0.0030137	7.82E-04
0.109418251	0.003012453	7.81E-04
0.109417836	0.003010628	7.81E-04
0.109417764	0.003007706	7.81E-04
0.109390491	0.003004704	7.81E-04
0.109385816	0.003003289	7.81E-04
0.109357984	0.003002371	7.80E-04
0.10933104	0.002999001	7.80E-04
0.10932312	0.002998522	7.80E-04
0.109289001	0.002996786	7.80E-04
0.109280543	0.002996011	7.80E-04
0.109247473	0.002995774	7.79E-04
0.109226978	0.00299248	7.79E-04
0.109225429	0.002986685	7.79E-04
0.109221893	0.00298559	7.77E-04
0.109220165	0.002984008	7.76E-04
0.109206435	0.002982806	7.76E-04
0.109107297	0.00297993	7.76E-04
0.109106172	0.002977804	7.75E-04
0.10908774	0.002976675	7.75E-04
0.109051187	0.002975762	7.75E-04
0.109050661	0.002974872	7.75E-04
0.10899745	0.002971026	7.75E-04
0.108974259	0.002967452	7.75E-04
0.108959378	0.002966684	7.74E-04
0.108956893	0.002957116	7.73E-04
0.108944713	0.002956622	7.72E-04
0.108918174	0.002952517	7.71E-04
0.108890645	0.002949727	7.71E-04
0.108885322	0.002947625	7.70E-04
0.108873148	0.002946143	7.70E-04
0.108870482	0.002944248	7.70E-04
0.108870482	0.002943378	7.68E-04
0.108835411	0.0029343	7.68E-04
0.10882767	0.002933292	7.68E-04
0.108788127	0.002932416	7.66E-04
0.108743239	0.002932083	7.64E-04
0.108742377	0.002927064	7.64E-04
0.108731976	0.002926206	7.64E-04
0.108645453	0.002922503	7.63E-04
0.108627806	0.002922135	7.63E-04
0.108622806	0.002920023	7.63E-04
0.108561765	0.002919531	7.62E-04
0.108554759	0.002917685	7.62E-04
0.108498732	0.002917363	7.62E-04
0.108441594	0.002917352	7.61E-04
0.108431249	0.002915005	7.61E-04
0.108428426	0.0029099	7.61E-04
0.10842323	0.002907611	7.61E-04
0.108360106	0.002907575	7.60E-04
0.108359472	0.002904725	7.60E-04
0.108345604	0.002901319	7.59E-04
0.10823359	0.002896959	7.59E-04
0.108210527	0.00289367	7.59E-04
0.108202583	0.002891989	7.58E-04
0.108191345	0.002891368	7.57E-04
0.108154356	0.002891188	7.57E-04
0.108143186	0.002890751	7.55E-04
0.108112274	0.002889058	7.55E-04
0.108109752	0.002886784	7.55E-04
0.108088873	0.002885087	7.55E-04
0.108057936	0.002880281	7.54E-04
0.108054304	0.002879317	7.54E-04
0.108030092	0.002877491	7.54E-04
0.108029527	0.002873751	7.54E-04
0.108014974	0.002870384	7.53E-04
0.108006723	0.002870004	7.53E-04
0.107986899	0.002867645	7.53E-04
0.10797664	0.002865445	7.53E-04
0.107929883	0.002861363	7.53E-04
0.107893426	0.002860692	7.53E-04
0.107864692	0.0028603	7.53E-04
0.107836037	0.002860104	7.53E-04
0.107829925	0.002858309	7.53E-04
0.10782981	0.002858161	7.53E-04
0.107828065	0.002857757	7.52E-04
0.107825966	0.002857041	7.52E-04
0.10780192	0.002854906	7.51E-04
0.107798582	0.002852708	7.51E-04
0.107783131	0.002852339	7.51E-04
0.107774204	0.002851148	7.51E-04
0.107755091	0.002849091	7.51E-04
0.107731769	0.002843475	7.51E-04
0.107659175	0.002842456	7.51E-04
0.107645316	0.002842058	7.51E-04
0.107630288	0.002841972	7.51E-04
0.107593901	0.002841661	7.50E-04
0.107556908	0.002838811	7.49E-04
0.107509077	0.002837043	7.49E-04
0.107473313	0.002835833	7.49E-04
0.107460621	0.002832943	7.48E-04
0.107451237	0.002830064	7.48E-04
0.107450553	0.002829684	7.48E-04
0.107444928	0.002829295	7.47E-04
0.107434195	0.002829114	7.47E-04
0.107388609	0.002819052	7.46E-04
0.107378649	0.002818258	7.45E-04
0.107362821	0.002814372	7.45E-04
0.107355156	0.002814288	7.45E-04
0.107348272	0.002812738	7.45E-04
0.107338826	0.002811899	7.44E-04
0.107337625	0.002810644	7.44E-04
0.107330922	0.002805785	7.44E-04
0.107327787	0.002804803	7.44E-04
0.107325094	0.002801425	7.44E-04
0.10729695	0.002801358	7.43E-04
0.107221888	0.00279987	7.43E-04
0.10719779	0.002799115	7.43E-04
0.107087789	0.002796939	7.42E-04
0.107060762	0.002796495	7.41E-04
0.107029337	0.002792717	7.41E-04
0.107001394	0.002792658	7.40E-04
0.106959539	0.002791115	7.40E-04
0.106925885	0.002790753	7.40E-04
0.106894493	0.00278957	7.40E-04
0.106825577	0.002784112	7.39E-04
0.106825375	0.002776445	7.39E-04
0.106823537	0.002774284	7.39E-04
0.10681892	0.002772026	7.39E-04
0.106805203	0.002771779	7.39E-04
0.106745504	0.002769899	7.39E-04
0.106738252	0.002768337	7.39E-04
0.106731836	0.002767438	7.38E-04
0.10672495	0.002765807	7.37E-04
0.106722132	0.002763338	7.37E-04
0.106710887	0.002760266	7.37E-04
0.106710535	0.002759416	7.36E-04
0.106692105	0.002759299	7.36E-04
0.106683801	0.002758835	7.36E-04
0.10667948	0.002756946	7.36E-04
0.106615048	0.002753341	7.35E-04
0.106541584	0.002753018	7.35E-04
0.106532223	0.002752496	7.35E-04
0.106492361	0.002750486	7.35E-04
0.106456041	0.002746557	7.35E-04
0.106453438	0.002743426	7.34E-04
0.1064531	0.002742539	7.34E-04
0.106386612	0.002741763	7.33E-04
0.106366198	0.002741747	7.33E-04
0.106349215	0.002740502	7.33E-04
0.106329772	0.002738342	7.32E-04
0.106282738	0.00273304	7.32E-04
0.106202137	0.002732345	7.31E-04
0.106182901	0.002731699	7.31E-04
0.106179833	0.002726577	7.31E-04
0.10616091	0.00272597	7.30E-04
0.106139515	0.002715721	7.29E-04
0.106128943	0.002708587	7.29E-04
0.106099561	0.002707025	7.29E-04
0.106082905	0.002704674	7.29E-04
0.106079647	0.002703496	7.29E-04
0.106066511	0.002702836	7.29E-04
0.106047171	0.002702176	7.29E-04
0.106026154	0.00270193	7.29E-04
0.105985548	0.002701694	7.29E-04
0.105956126	0.002700914	7.28E-04
0.105942983	0.002700085	7.28E-04
0.105907445	0.002698094	7.27E-04
0.105872433	0.002698089	7.26E-04
0.105863626	0.002697104	7.26E-04
0.105831884	0.002696751	7.26E-04
0.105824127	0.002693736	7.26E-04
0.10582403	0.002692818	7.25E-04
0.105786939	0.002692036	7.25E-04
0.105758368	0.00268971	7.24E-04
0.10573306	0.002689594	7.24E-04
0.105726511	0.002689488	7.24E-04
0.105668004	0.002688332	7.24E-04
0.105653977	0.002685821	7.23E-04
0.105653719	0.002685235	7.22E-04
0.105635207	0.002684542	7.22E-04
0.105630908	0.002684296	7.22E-04
0.105625339	0.002684125	7.21E-04
0.105611605	0.002683403	7.21E-04
0.105609049	0.00268227	7.21E-04
0.105590686	0.002681649	7.20E-04
0.105581429	0.002676527	7.20E-04
0.105564432	0.002675419	7.20E-04
0.105547414	0.002668245	7.19E-04
0.105538405	0.002664454	7.19E-04
0.105484175	0.002663731	7.18E-04
0.105475785	0.002659155	7.18E-04
0.105447116	0.00265691	7.18E-04
0.105433616	0.002654588	7.18E-04
0.105429355	0.002653022	7.17E-04
0.105369309	0.002650922	7.17E-04
0.105332782	0.002647973	7.16E-04
0.105319319	0.002646059	7.16E-04
0.105265813	0.002643523	7.16E-04
0.10526244	0.002643268	7.16E-04
0.105253375	0.00264299	7.16E-04
0.105249901	0.002640561	7.15E-04
0.10518403	0.002638562	7.14E-04
0.105180287	0.002636814	7.13E-04
0.105166139	0.002633512	7.13E-04
0.105147714	0.002631735	7.13E-04
0.10512176	0.00263039	7.13E-04
0.105118441	0.002630351	7.12E-04
0.105108595	0.002630149	7.11E-04
0.105089842	0.002626482	7.11E-04
0.105089625	0.002625295	7.10E-04
0.105070413	0.002625097	7.10E-04
0.10506466	0.002620806	7.10E-04
0.105056425	0.002619953	7.10E-04
0.105008132	0.002618487	7.10E-04
0.104979577	0.002618446	7.09E-04
0.104969883	0.002614635	7.09E-04
0.104964065	0.002612661	7.09E-04
0.104942317	0.002611422	7.08E-04
0.104930217	0.002611264	7.08E-04
0.104918348	0.002606965	7.08E-04
0.104912811	0.002606066	7.07E-04
0.104859216	0.002604926	7.07E-04
0.104791164	0.002604754	7.07E-04
0.10479078	0.002601515	7.06E-04
0.104757752	0.002599981	7.06E-04
0.104751355	0.002598055	7.06E-04
0.104744111	0.002594719	7.06E-04
0.104713132	0.002594571	7.06E-04
0.104660677	0.002591988	7.06E-04
0.104601296	0.002587693	7.06E-04
0.104597715	0.002586597	7.06E-04
0.10459345	0.002579439	7.05E-04
0.104592443	0.002578214	7.05E-04
0.104516588	0.002577265	7.05E-04
0.104468259	0.002577048	7.05E-04
0.104467776	0.002574981	7.05E-04
0.104444865	0.002573928	7.05E-04
0.104433464	0.002573365	7.04E-04
0.104374948	0.002569327	7.04E-04
0.104355508	0.002567815	7.04E-04
0.104342114	0.002565756	7.04E-04
0.104181084	0.002565648	7.03E-04
0.104143494	0.002563616	7.02E-04
0.104105241	0.002561097	7.02E-04
0.104098959	0.002561012	7.02E-04
0.104072886	0.002560548	7.02E-04
0.104065729	0.002557947	7.01E-04
0.104053189	0.002556355	7.01E-04
0.104049778	0.00255396	7.01E-04
0.104047088	0.00254947	7.01E-04
0.104034663	0.002544862	7.00E-04
0.104027419	0.002538822	6.99E-04
0.104019417	0.002537903	6.99E-04
0.103983391	0.00253638	6.98E-04
0.103965422	0.002535289	6.97E-04
0.103963071	0.002531477	6.96E-04
0.103961581	0.002526172	6.96E-04
0.10393009	0.002525752	6.96E-04
0.103912084	0.002524794	6.95E-04
0.103850538	0.002523468	6.95E-04
0.10381548	0.00252113	6.95E-04
0.103733702	0.002519256	6.95E-04
0.103696644	0.002514557	6.94E-04
0.103694468	0.002514255	6.94E-04
0.103686661	0.002513509	6.94E-04
0.103684828	0.002511302	6.94E-04
0.103681107	0.00251104	6.94E-04
0.103661849	0.002507162	6.94E-04
0.103646672	0.002505601	6.94E-04
0.103639355	0.002504643	6.94E-04
0.103627761	0.002503101	6.93E-04
0.103614479	0.002501896	6.93E-04
0.103541122	0.002500471	6.93E-04
0.103529313	0.00249981	6.93E-04
0.103498142	0.002498803	6.93E-04
0.103495628	0.002498748	6.92E-04
0.103482459	0.00249663	6.92E-04
0.10347191	0.002496326	6.92E-04
0.103463214	0.002494939	6.92E-04
0.103453782	0.002493928	6.92E-04
0.103433678	0.002493835	6.91E-04
0.103417953	0.002492962	6.91E-04
0.10336313	0.00249129	6.91E-04
0.103355417	0.002489927	6.90E-04
0.103351966	0.002488003	6.89E-04
0.103334543	0.00248735	6.89E-04
0.103322127	0.002486264	6.89E-04
0.103293603	0.002485944	6.88E-04
0.103284856	0.002483401	6.88E-04
0.103273286	0.002479152	6.88E-04
0.103255313	0.002478417	6.87E-04
0.103237359	0.002477807	6.87E-04
0.103236288	0.00247738	6.87E-04
0.10323009	0.002475861	6.86E-04
0.103227256	0.002472111	6.86E-04
0.103211747	0.002469109	6.86E-04
0.103210477	0.00246826	6.86E-04
0.103209745	0.002466767	6.86E-04
0.103181946	0.00246451	6.85E-04
0.103174559	0.002461918	6.85E-04
0.103166517	0.002459868	6.84E-04
0.103143261	0.00245967	6.84E-04
0.10311976	0.002455778	6.84E-04
0.10311868	0.002455446	6.83E-04
0.103075661	0.002451973	6.82E-04
0.103073512	0.002451751	6.82E-04
0.103049897	0.002448328	6.82E-04
0.103041399	0.002446631	6.82E-04
0.102997112	0.00244651	6.82E-04
0.102978801	0.002446448	6.82E-04
0.102972537	0.002445202	6.82E-04
0.102954058	0.002442294	6.82E-04
0.102952638	0.002440937	6.81E-04
0.102925948	0.002439899	6.80E-04
0.102921682	0.002439334	6.80E-04
0.102867073	0.002438229	6.79E-04
0.102860884	0.002437831	6.79E-04
0.102843358	0.002436886	6.79E-04
0.102738037	0.00243604	6.79E-04
0.102653886	0.002435907	6.79E-04
0.102651214	0.002431753	6.79E-04
0.102626329	0.002428795	6.79E-04
0.102625016	0.002425415	6.79E-04
0.102620296	0.002425072	6.79E-04
0.102611411	0.00242299	6.79E-04
0.102602715	0.002421639	6.78E-04
0.102596183	0.002418028	6.78E-04
0.102586284	0.002416685	6.78E-04
0.102567293	0.002414996	6.78E-04
0.102563115	0.002413528	6.77E-04
0.102521027	0.002411655	6.77E-04
0.102519244	0.002408538	6.77E-04
0.10251496	0.002408024	6.77E-04
0.102506917	0.00240374	6.77E-04
0.10249768	0.002403592	6.77E-04
0.102481111	0.002403005	6.76E-04
0.1024466	0.002400683	6.76E-04
0.102444639	0.002398675	6.76E-04
0.102423087	0.002396656	6.76E-04
0.102415672	0.002392838	6.76E-04
0.102415662	0.00239228	6.76E-04
0.102378726	0.002391255	6.75E-04
0.10235354	0.00239069	6.75E-04
0.102333584	0.002388027	6.75E-04
0.102315392	0.002387819	6.75E-04
0.10227536	0.002384565	6.75E-04
0.10225165	0.002384315	6.74E-04
0.102248782	0.002383148	6.74E-04
0.102244501	0.002382934	6.74E-04
0.102243782	0.002381785	6.74E-04
0.102214401	0.002381506	6.73E-04
0.102212266	0.002378973	6.72E-04
0.1022067	0.002378792	6.72E-04
0.102179476	0.002377512	6.72E-04
0.102172232	0.002376137	6.72E-04
0.102136229	0.002374039	6.72E-04
0.102108239	0.002371616	6.72E-04
0.102104023	0.002369847	6.72E-04
0.10209114	0.002369584	6.72E-04
0.101958494	0.002369496	6.72E-04
0.101956253	0.002369449	6.71E-04
0.101955566	0.002369184	6.71E-04
0.101918271	0.00236881	6.71E-04
0.101914475	0.002366048	6.71E-04
0.101898012	0.002365019	6.70E-04
0.10188265	0.002361653	6.70E-04
0.101879727	0.002355286	6.70E-04
0.101872109	0.002353861	6.70E-04
0.101852077	0.002353817	6.70E-04
0.101845643	0.002352456	6.70E-04
0.10182287	0.002352445	6.69E-04
0.101815037	0.002347045	6.69E-04
0.101814568	0.002343785	6.69E-04
0.101774693	0.002340334	6.68E-04
0.101739909	0.002339238	6.68E-04
0.101648597	0.002339021	6.68E-04
0.101630018	0.002334107	6.68E-04
0.10160496	0.002330299	6.68E-04
0.101590657	0.002330055	6.68E-04
0.101578968	0.002329502	6.68E-04
0.101567406	0.002328598	6.67E-04
0.101563387	0.002325604	6.67E-04
0.101557188	0.002322884	6.67E-04
0.101533376	0.002322735	6.67E-04
0.101504056	0.002320661	6.67E-04
0.101497164	0.002319643	6.67E-04
0.101473075	0.002317851	6.66E-04
0.101461625	0.002317342	6.66E-04
0.101452354	0.00231728	6.65E-04
0.101450476	0.002316486	6.65E-04
0.101445878	0.002315307	6.64E-04
0.101444613	0.002314293	6.64E-04
0.1014379	0.002311399	6.64E-04
0.10142324	0.002308579	6.64E-04
0.101392587	0.002306921	6.63E-04
0.101360658	0.002306842	6.63E-04
0.101351075	0.00230079	6.63E-04
0.101333145	0.002300384	6.63E-04
0.101263302	0.002300245	6.63E-04
0.101261752	0.002300204	6.63E-04
0.101239053	0.002299831	6.63E-04
0.101189123	0.002299014	6.63E-04
0.101138996	0.002298825	6.62E-04
0.101118599	0.002297583	6.62E-04
0.101106138	0.002297005	6.62E-04
0.101086305	0.002296095	6.61E-04
0.101058941	0.002293977	6.61E-04
0.101039311	0.002293235	6.60E-04
0.10102269	0.002286867	6.60E-04
0.10100948	0.002286152	6.60E-04
0.100941161	0.002285319	6.59E-04
0.10089451	0.002283799	6.59E-04
0.100835294	0.002279699	6.59E-04
0.100833119	0.002277237	6.58E-04
0.100814553	0.002277058	6.57E-04
0.100784602	0.002276859	6.57E-04
0.10078273	0.00227081	6.57E-04
0.100775946	0.002269659	6.56E-04
0.1007586	0.002269086	6.56E-04
0.100741473	0.002264882	6.56E-04
0.100709174	0.002263599	6.56E-04
0.10067415	0.002261882	6.56E-04
0.10066478	0.002261047	6.55E-04
0.100647666	0.002260366	6.55E-04
0.100620435	0.002257702	6.55E-04
0.100602257	0.002254856	6.55E-04
0.10058592	0.002250558	6.54E-04
0.100555501	0.002249371	6.54E-04
0.10052607	0.002249214	6.54E-04
0.10049925	0.002247092	6.53E-04
0.100495174	0.002246661	6.53E-04
0.10047898	0.002242856	6.53E-04
0.100475404	0.002241624	6.53E-04
0.100475404	0.002240064	6.53E-04
0.100471283	0.002236912	6.52E-04
0.100467528	0.002231073	6.52E-04
0.100430999	0.002230944	6.52E-04
0.100419465	0.002229136	6.52E-04
0.100418283	0.002227389	6.51E-04
0.100411215	0.002227209	6.51E-04
0.100397532	0.002226792	6.51E-04
0.100396837	0.002225951	6.51E-04
0.100393006	0.002225002	6.50E-04
0.10037415	0.002223151	6.50E-04
0.100351589	0.002219121	6.49E-04
0.100341801	0.002218781	6.49E-04
0.100340673	0.002218352	6.49E-04
0.100325313	0.002216925	6.48E-04
0.10030198	0.002216848	6.48E-04
0.100300416	0.00221634	6.48E-04
0.100293556	0.002213983	6.48E-04
0.100281847	0.002213836	6.48E-04
0.100268706	0.002212908	6.48E-04
0.100209384	0.002211673	6.47E-04
0.100206737	0.002209143	6.46E-04
0.100196685	0.002208281	6.46E-04
0.100193215	0.002207041	6.46E-04
0.100124221	0.002205159	6.46E-04
0.100054743	0.002204153	6.46E-04
0.100041648	0.00220214	6.45E-04
0.099881569	0.002200398	6.45E-04
0.099867721	0.002199852	6.45E-04
0.099853887	0.002197571	6.44E-04
0.099847726	0.002197116	6.43E-04
0.099843673	0.00219695	6.43E-04
0.099835452	0.002196191	6.43E-04
0.099834988	0.00219499	6.43E-04
0.099813032	0.002190704	6.42E-04
0.099806413	0.002190313	6.42E-04
0.099805163	0.002188954	6.42E-04
0.099790343	0.002186968	6.42E-04
0.09978355	0.002185798	6.42E-04
0.099774996	0.002183918	6.42E-04
0.099766269	0.002182984	6.41E-04
0.099760511	0.002182966	6.40E-04
0.099737716	0.002182141	6.40E-04
0.099727379	0.002181576	6.40E-04
0.099683577	0.002180884	6.39E-04
0.099673883	0.002180668	6.39E-04
0.099630387	0.002178819	6.39E-04
0.099630329	0.002175683	6.39E-04
0.099598612	0.002174097	6.38E-04
0.099597326	0.002174056	6.38E-04
0.099578279	0.002173408	6.38E-04
0.099569166	0.002172918	6.38E-04
0.099541797	0.002172253	6.38E-04
0.099539077	0.002166799	6.37E-04
0.099449203	0.002165944	6.37E-04
0.099441528	0.002164922	6.37E-04
0.099414282	0.002164662	6.37E-04
0.099387932	0.002161631	6.36E-04
0.099377146	0.002158667	6.36E-04
0.099349671	0.002158353	6.36E-04
0.099348391	0.002158349	6.36E-04
0.099257617	0.002157952	6.35E-04
0.099248721	0.002157218	6.35E-04
0.099246403	0.002155244	6.35E-04
0.099240396	0.002153189	6.35E-04
0.099202471	0.002149688	6.35E-04
0.09904966	0.00214794	6.35E-04
0.099040645	0.002147146	6.34E-04
0.099012157	0.002146279	6.34E-04
0.098996609	0.002145458	6.33E-04
0.098992123	0.002142069	6.33E-04
0.098942052	0.002140166	6.32E-04
0.098928335	0.002136855	6.32E-04
0.098912007	0.002135577	6.32E-04
0.098883514	0.002133478	6.32E-04
0.098875355	0.002132361	6.31E-04
0.09883971	0.002131467	6.31E-04
0.09882168	0.002131103	6.31E-04
0.098814589	0.002131082	6.31E-04
0.098801601	0.002130503	6.30E-04
0.098791501	0.002130167	6.30E-04
0.098781548	0.002129692	6.30E-04
0.098755895	0.002127345	6.30E-04
0.098737314	0.002119222	6.29E-04
0.098721357	0.00211841	6.29E-04
0.098702873	0.002117401	6.29E-04
0.098661999	0.002116624	6.28E-04
0.098633276	0.002115882	6.28E-04
0.098629198	0.002115881	6.28E-04
0.098554005	0.002115098	6.28E-04
0.098543556	0.002114071	6.28E-04
0.098516523	0.002112234	6.27E-04
0.098513383	0.002110416	6.27E-04
0.098482361	0.002107711	6.27E-04
0.098460768	0.002106443	6.27E-04
0.098425615	0.002106024	6.27E-04
0.098403825	0.002102869	6.27E-04
0.098387765	0.002101925	6.27E-04
[truncated: 14,513 more rows]
