# Supplementary material for: Identification and characterization of constrained non-exonic bases lacking predictive epigenomic and transcription factor binding annotations
Source: Nat Commun. 2020 Dec 2;11:6168. doi: 10.1038/s41467-020-19962-9 (PMC7710766; doi:10.1038/s41467-020-19962-9)
Supplement: Supplementary file 11 — Source Data [file 41467_2020_19962_MOESM11_ESM.zip › SourceData/SupFig20f.txt]

Genome Average	CNEP	CNEP Shuffled
0.387666369	0.124809486	0.014454259
0.339606145	0.122187916	0.012715539
0.332565288	0.120164215	0.008872599
0.331252811	0.085086023	0.008732912
0.327926833	0.075286802	0.007315109
0.320313122	0.06793557	0.006498827
0.306082188	0.067803736	0.005723182
0.303819193	0.061599765	0.005662593
0.302961903	0.061007174	0.005099669
0.302777915	0.060221699	0.004960745
0.276150287	0.058404149	0.00485606
0.271867552	0.056286451	0.004768711
0.271602308	0.052770095	0.004681063
0.267208468	0.051821142	0.004631087
0.262680641	0.0500881	0.004622988
0.251376479	0.048522605	0.004615129
0.25017844	0.045640872	0.004555834
0.24027829	0.044231269	0.004492061
0.236662413	0.039314689	0.004474744
0.231993666	0.038988821	0.004454448
0.230941553	0.038050783	0.004432646
0.230848915	0.037566677	0.004245097
0.227906293	0.037237642	0.004234988
0.227681047	0.036742655	0.004212408
0.22267977	0.029358958	0.004180499
0.220941892	0.028170615	0.004102354
0.219946659	0.027875047	0.004043209
0.217692337	0.027756507	0.003981945
0.216306422	0.027445322	0.003908843
0.214866494	0.027376432	0.003862752
0.214603439	0.026721858	0.003714995
0.210530312	0.02664666	0.003555849
0.209924956	0.026483113	0.003528042
0.208584973	0.026332624	0.003503596
0.208226452	0.025692527	0.003467298
0.207776444	0.02536411	0.003448828
0.205873857	0.024778861	0.003384926
0.201785129	0.024727199	0.003279658
0.199834835	0.024701206	0.003251681
0.19914609	0.024567601	0.003242402
0.198497168	0.02424512	0.003238824
0.198163102	0.024067033	0.003186265
0.198155557	0.02393403	0.003160757
0.197826757	0.023681715	0.003110606
0.196974379	0.02349184	0.003053689
0.196589298	0.023435093	0.003025672
0.193572359	0.023420712	0.003019211
0.192635789	0.023241205	0.00301022
0.192392781	0.022154517	0.00296869
0.19230631	0.021973225	0.002947664
0.191137186	0.021585254	0.002911996
0.18848984	0.02151132	0.002885662
0.188198276	0.021502154	0.002877067
0.187927688	0.021128897	0.002810117
0.187777525	0.021075909	0.002736565
0.186862135	0.020867468	0.002671915
0.186493207	0.020723014	0.002619115
0.184192667	0.020668768	0.002557474
0.182633173	0.020542246	0.002547315
0.182389822	0.020263394	0.00240828
0.182159911	0.019529438	0.002357439
0.181081666	0.019339609	0.002319372
0.179601973	0.019204123	0.002313808
0.17895484	0.018977611	0.002310527
0.178716384	0.018947228	0.002307978
0.178266128	0.018912071	0.002305403
0.178062055	0.018906325	0.002248005
0.177971119	0.018894524	0.002243108
0.176943503	0.018893313	0.002238353
0.176843249	0.018694159	0.002215897
0.176785308	0.018574528	0.00221001
0.176616924	0.018523521	0.002198299
0.175200084	0.018485704	0.002197433
0.175119043	0.018007571	0.002188568
0.174622581	0.017902934	0.002174507
0.174486654	0.017841837	0.002151948
0.174356656	0.017564173	0.002149366
0.172416225	0.017470222	0.002143602
0.172381255	0.017465006	0.002137732
0.172320124	0.017385813	0.002127715
0.170920232	0.017384229	0.002123404
0.17077371	0.017328834	0.002117558
0.169511025	0.01725692	0.002094742
0.168326843	0.017041296	0.002080361
0.168108798	0.016882869	0.002056803
0.168030764	0.016741234	0.002011142
0.166607461	0.016656275	0.002009251
0.165541023	0.016554404	0.002000721
0.16551501	0.016525057	0.001999919
0.165467831	0.016411191	0.001980284
0.164899515	0.016401315	0.001978449
0.164392518	0.016383857	0.001975589
0.163773822	0.016136728	0.001965533
0.163747619	0.016130256	0.001963728
0.163686567	0.016113599	0.001939783
0.163639282	0.016079893	0.001922653
0.163317531	0.015813334	0.0019207
0.163269772	0.015803886	0.001908497
0.16238361	0.015784191	0.001901387
0.161524258	0.015664274	0.001891163
0.161514912	0.015512976	0.001884787
0.161221867	0.015443129	0.001880443
0.161135935	0.015410661	0.001867652
0.160822617	0.015219968	0.001863508
0.160181659	0.015172466	0.001861715
0.159666302	0.014903378	0.001840646
0.159490464	0.014655702	0.001829944
0.158897705	0.014543629	0.001826046
0.158742848	0.014490888	0.001819042
0.158716195	0.014316322	0.001818104
0.157575687	0.014221392	0.00181666
0.157405793	0.014184751	0.001813791
0.157374755	0.014083019	0.001783583
0.15680943	0.014067611	0.001773482
0.156790649	0.014067516	0.001750008
0.15671116	0.013979994	0.001735988
0.155606362	0.013506201	0.001725345
0.15549552	0.013483898	0.001724603
0.155469616	0.013459622	0.001721057
0.155393049	0.013158826	0.001697767
0.15526513	0.013022144	0.001690607
0.155163378	0.013011278	0.001689715
0.155059773	0.01280161	0.001665971
0.154179504	0.01260728	0.001664827
0.153695591	0.012597319	0.001655846
0.153569119	0.012555188	0.001619758
0.153503694	0.012553679	0.001616127
0.153083938	0.012444112	0.001601484
0.152067253	0.012289009	0.001585274
0.152012988	0.012280447	0.001581704
0.151402746	0.012041462	0.001577816
0.151151721	0.011962196	0.001577796
0.151001665	0.011775976	0.001545818
0.15081251	0.011724576	0.001541231
0.150577243	0.01170907	0.001532399
0.150424436	0.011672015	0.001525486
0.149756593	0.011472812	0.001520437
0.149488482	0.011338923	0.00151995
0.149457279	0.011323039	0.001517676
0.149423316	0.011315079	0.001511609
0.14936319	0.011182659	0.001509238
0.148216468	0.011117567	0.00150315
0.148060086	0.011026893	0.001488638
0.147984968	0.011021957	0.001488406
0.147877626	0.010984698	0.001477375
0.147735892	0.010923399	0.001469468
0.146921084	0.010919786	0.001459185
0.146878705	0.01090598	0.001457092
0.146525726	0.010875838	0.001455454
0.145877973	0.01086408	0.00145008
0.145450589	0.010780865	0.001445113
0.144801522	0.010601875	0.001442166
0.14477591	0.010465502	0.001435775
0.144710747	0.010439952	0.001426516
0.144696879	0.01040586	0.001424138
0.14397353	0.010319294	0.001423267
0.143791835	0.010268711	0.001422177
0.142993249	0.010249941	0.001416885
0.142965206	0.010205831	0.00141589
0.14278742	0.010170455	0.001407569
0.142786217	0.010139423	0.001406591
0.142680292	0.009934901	0.001397158
0.142618995	0.009882726	0.001394757
0.142340954	0.009859757	0.001389054
0.142211819	0.009754717	0.001386718
0.142058474	0.009717327	0.001381445
0.141229736	0.009704244	0.001364213
0.141060649	0.00956674	0.001355783
0.141038341	0.009496889	0.001352047
0.140962468	0.009459318	0.001351823
0.140914473	0.009437182	0.001343577
0.140889006	0.009349724	0.001338543
0.140751945	0.009318866	0.001336676
0.140373889	0.00931446	0.00133271
0.139652638	0.009313872	0.001330818
0.138954676	0.009277865	0.001326983
0.138697225	0.009250883	0.00132233
0.138681548	0.009249463	0.001315565
0.138400479	0.009139009	0.001295705
0.137383712	0.009082525	0.001291347
0.137336901	0.009081586	0.001283622
0.137172885	0.009043102	0.00127764
0.136913583	0.009035045	0.001276837
0.136786594	0.009031289	0.00127324
0.136742259	0.008749969	0.001269705
0.136710863	0.008727696	0.001267011
0.136305829	0.00863162	0.001264287
0.135984767	0.008584478	0.001256532
0.135578029	0.008582913	0.001243415
0.135352041	0.008572184	0.001234955
0.135038901	0.008565285	0.001234733
0.135027422	0.008500694	0.001225916
0.134912384	0.00849176	0.00122551
0.134879493	0.00846399	0.001223838
0.134851625	0.008453269	0.001220782
0.134765194	0.008426589	0.001211231
0.134760872	0.008425469	0.001205597
0.134722304	0.008394646	0.001203975
0.134681651	0.008375247	0.001202417
0.134405581	0.008313336	0.001170906
0.134218249	0.008211778	0.001166868
0.133902842	0.008206723	0.001164269
0.133732878	0.008184923	0.001163753
0.13356393	0.008144284	0.001146418
0.133340641	0.008134653	0.001145627
0.133273544	0.008123973	0.001140805
0.133255939	0.008118743	0.001140748
0.133154301	0.008108333	0.00113894
0.133036198	0.008099756	0.001126549
0.132361648	0.008089704	0.001124894
0.132190002	0.008006484	0.001122066
0.131938318	0.008004397	0.001120561
0.131746074	0.007985554	0.00111947
0.131734911	0.007888927	0.001118546
0.131677649	0.007859664	0.001112851
0.131485469	0.00781125	0.001112173
0.13147117	0.007788145	0.001102703
0.131242808	0.007783093	0.001102563
0.131166082	0.007754453	0.001099856
0.131103081	0.007697948	0.001096078
0.131077747	0.007687209	0.001095848
0.130658864	0.007611853	0.001095795
0.13042232	0.00748335	0.00109005
0.130051953	0.007462134	0.001089489
0.129798618	0.007391747	0.001087458
0.129648441	0.007387596	0.001084278
0.129403381	0.007385724	0.001078232
0.129293195	0.007324728	0.001062952
0.129029203	0.007248641	0.001061237
0.129027929	0.007234012	0.001057951
0.128678517	0.007228638	0.001050581
0.128316183	0.00719126	0.001036625
0.128238338	0.007189198	0.001033766
0.128129263	0.007138415	0.001033696
0.127924343	0.007129783	0.001027951
0.127813799	0.007121536	0.001026917
0.127743899	0.007098926	0.001020149
0.127619339	0.007093815	0.001010224
0.127567757	0.007080377	0.001008773
0.127266893	0.007051697	0.001004844
0.126984618	0.007039022	0.001001709
0.126952574	0.007024103	0.001001682
0.126829198	0.006994429	9.99E-04
0.126597308	0.006966003	9.98E-04
0.126571601	0.006929724	9.93E-04
0.126489895	0.006921246	9.93E-04
0.126151815	0.006902851	9.91E-04
0.126052971	0.006899329	9.90E-04
0.125763832	0.00688802	9.87E-04
0.125204952	0.006847052	9.77E-04
0.124924711	0.006841925	9.74E-04
0.124744394	0.006829184	9.73E-04
0.124327639	0.006807344	9.66E-04
0.123957857	0.006806631	9.66E-04
0.123929007	0.006730499	9.57E-04
0.123888285	0.006726514	9.51E-04
0.123873995	0.006723477	9.45E-04
0.123666038	0.006721191	9.40E-04
0.123393995	0.006709639	9.36E-04
0.123340697	0.006705076	9.36E-04
0.123308836	0.006675563	9.33E-04
0.123175189	0.006658132	9.31E-04
0.123125185	0.006657104	9.25E-04
0.123004642	0.006612106	9.23E-04
0.122899757	0.006579601	9.20E-04
0.12284722	0.006563617	9.15E-04
0.122823156	0.006554857	9.13E-04
0.122757606	0.006554575	9.09E-04
0.122741543	0.006541813	9.07E-04
0.122662926	0.006536931	9.06E-04
0.122639649	0.006485271	9.05E-04
0.122397317	0.006442188	9.04E-04
0.122355184	0.006413702	9.02E-04
0.122350555	0.006387831	9.02E-04
0.122240604	0.006385523	8.89E-04
0.122176243	0.006338533	8.85E-04
0.122064656	0.006313248	8.83E-04
0.122018086	0.006299937	8.76E-04
0.121880877	0.006269317	8.65E-04
0.121515267	0.00626314	8.63E-04
0.121498597	0.006241259	8.54E-04
0.121397101	0.006229414	8.54E-04
0.120943133	0.006224196	8.53E-04
0.120490744	0.006218924	8.52E-04
0.120321114	0.006197908	8.50E-04
0.120277176	0.006190986	8.49E-04
0.120198366	0.006174876	8.45E-04
0.119798573	0.006102743	8.42E-04
0.119621812	0.005983585	8.42E-04
0.119534394	0.005960893	8.40E-04
0.119532177	0.005883278	8.39E-04
0.119190574	0.005850881	8.38E-04
0.11871375	0.005766222	8.37E-04
0.11848055	0.005756031	8.32E-04
0.118418723	0.005748991	8.30E-04
0.118361918	0.005685543	8.30E-04
0.118289008	0.005667094	8.28E-04
0.118260104	0.005637708	8.24E-04
0.118257461	0.005486491	8.22E-04
0.118252036	0.005485158	8.21E-04
0.118203547	0.005483078	8.20E-04
0.118197698	0.005460143	8.20E-04
0.118008284	0.005450014	8.15E-04
0.117974266	0.005446709	8.14E-04
0.117941255	0.005345378	8.11E-04
0.117786459	0.005334664	8.11E-04
0.117685526	0.005318677	8.10E-04
0.117684866	0.005318585	8.10E-04
0.117665293	0.005303538	8.08E-04
0.117570482	0.005288962	8.06E-04
0.117569036	0.005282426	8.06E-04
0.117465626	0.005252152	8.05E-04
0.11735458	0.005150308	8.04E-04
0.117139731	0.00514784	8.00E-04
0.117120745	0.005117415	8.00E-04
0.117031208	0.005104999	7.99E-04
0.1167006	0.005072077	7.96E-04
0.116679915	0.005039128	7.95E-04
0.116453751	0.004992232	7.93E-04
0.116435277	0.004968264	7.90E-04
0.116405768	0.004959513	7.88E-04
0.116391862	0.00492391	7.88E-04
0.116229054	0.004901126	7.87E-04
0.115901937	0.004892961	7.85E-04
0.115807391	0.004855396	7.84E-04
0.115757476	0.004844528	7.84E-04
0.115625754	0.004830954	7.79E-04
0.11560268	0.004830261	7.75E-04
0.115258035	0.004792518	7.70E-04
0.114899918	0.004756712	7.66E-04
0.114865238	0.004755848	7.66E-04
0.114750256	0.004724585	7.62E-04
0.114670905	0.004712081	7.61E-04
0.114379075	0.004700673	7.60E-04
0.11427733	0.004695051	7.58E-04
0.114129374	0.004689273	7.57E-04
0.113985422	0.00466672	7.57E-04
0.113956975	0.004648169	7.56E-04
0.113788249	0.00462016	7.56E-04
0.113766937	0.004614176	7.54E-04
0.1137112	0.004484379	7.52E-04
0.113615783	0.004481859	7.52E-04
0.113587013	0.004448247	7.51E-04
0.11349718	0.004446698	7.49E-04
0.11349627	0.004445674	7.48E-04
0.113342798	0.004442224	7.45E-04
0.113299445	0.004426526	7.42E-04
0.113269559	0.004365471	7.39E-04
0.113225708	0.004348384	7.35E-04
0.113092788	0.004344823	7.29E-04
0.112918001	0.004329448	7.25E-04
0.112903216	0.004319826	7.22E-04
0.112754729	0.004313795	7.21E-04
0.112748077	0.004306139	7.21E-04
0.112586687	0.004283693	7.19E-04
0.112568768	0.004255949	7.19E-04
0.112520637	0.00419633	7.19E-04
0.112498759	0.004179867	7.15E-04
0.112411046	0.004179325	7.15E-04
0.112376443	0.004153991	7.15E-04
0.112324974	0.004139161	7.11E-04
0.111988025	0.004108653	7.10E-04
0.111919841	0.004105647	7.07E-04
0.111879296	0.004066234	7.06E-04
0.111825297	0.004058853	6.99E-04
0.111611379	0.004020967	6.98E-04
0.111505912	0.003991835	6.95E-04
0.111498511	0.00397803	6.95E-04
0.111497179	0.003976514	6.90E-04
0.111471154	0.003963802	6.88E-04
0.111302476	0.003879203	6.87E-04
0.111194418	0.003845341	6.87E-04
0.111167464	0.003841632	6.86E-04
0.111127135	0.003840447	6.85E-04
0.111043436	0.003798814	6.85E-04
0.110965636	0.003778659	6.82E-04
0.110964652	0.00374653	6.81E-04
0.110655823	0.003723378	6.75E-04
0.110520984	0.003706745	6.75E-04
0.11049523	0.003683746	6.72E-04
0.110345294	0.003678423	6.68E-04
0.110321066	0.003662405	6.68E-04
0.110260365	0.003659112	6.66E-04
0.110244075	0.003635076	6.65E-04
0.110202392	0.003604795	6.64E-04
0.110113555	0.003587172	6.57E-04
0.110054966	0.003571025	6.56E-04
0.109803254	0.003542694	6.54E-04
0.109777234	0.003450005	6.54E-04
0.109670327	0.003449758	6.51E-04
0.109458569	0.003447499	6.47E-04
0.109341138	0.003437742	6.46E-04
0.109185419	0.003421865	6.43E-04
0.108890168	0.003395731	6.40E-04
0.108735995	0.003379851	6.37E-04
0.108724511	0.003341335	6.35E-04
0.108656563	0.00333573	6.35E-04
0.108553499	0.003334801	6.34E-04
0.108447205	0.003294744	6.34E-04
0.108290656	0.003263344	6.34E-04
0.108242824	0.003259369	6.33E-04
0.108146291	0.003251531	6.33E-04
0.107936181	0.003242022	6.33E-04
0.107902651	0.00321297	6.32E-04
0.107846429	0.003145353	6.29E-04
0.107814849	0.003127	6.29E-04
0.107498531	0.003119281	6.28E-04
0.107329198	0.003084381	6.23E-04
0.107219195	0.00307098	6.21E-04
0.106946146	0.003019139	6.21E-04
0.10694487	0.002995335	6.16E-04
0.10690473	0.002969099	6.16E-04
0.106695976	0.002968009	6.14E-04
0.106682251	0.002931338	6.14E-04
0.106575156	0.002916287	6.13E-04
0.106518724	0.002909858	6.13E-04
0.106511577	0.002900281	6.08E-04
0.106483628	0.002875462	6.06E-04
0.106226776	0.002864117	6.05E-04
0.106031457	0.002855052	6.04E-04
0.105909152	0.002831178	6.01E-04
0.105858754	0.0028278	5.97E-04
0.10580929	0.002827672	5.95E-04
0.105709903	0.002824785	5.94E-04
0.105693343	0.002776762	5.94E-04
0.105641666	0.002753412	5.93E-04
0.105623089	0.00273951	5.89E-04
0.105455536	0.002735916	5.89E-04
0.105373094	0.002711347	5.86E-04
0.105367272	0.00270611	5.83E-04
0.105330817	0.002698824	5.77E-04
0.105306873	0.002662763	5.76E-04
0.105284943	0.002633911	5.75E-04
0.105274217	0.002628313	5.71E-04
0.1051905	0.002598503	5.69E-04
0.104830861	0.002591367	5.62E-04
0.104816838	0.002590307	5.62E-04
0.104564351	0.00258525	5.59E-04
0.104486783	0.002581746	5.58E-04
0.104418268	0.002574599	5.57E-04
0.104373033	0.002572504	5.56E-04
0.104273127	0.00255098	5.55E-04
0.104184929	0.002547002	5.51E-04
0.103778242	0.002458655	5.51E-04
0.103733627	0.002422941	5.49E-04
0.103600764	0.002408497	5.46E-04
0.103564084	0.002360976	5.45E-04
0.103533148	0.00233679	5.43E-04
0.103527219	0.002313081	5.40E-04
0.103386541	0.002309607	5.39E-04
0.103361052	0.002294328	5.39E-04
0.103187269	0.002292316	5.32E-04
0.103066043	0.002286	5.28E-04
0.102992015	0.002229247	5.24E-04
0.102730172	0.002206853	5.21E-04
0.102495728	0.002140323	5.19E-04
0.102303633	0.002134312	5.18E-04
0.102195935	0.002131692	5.16E-04
0.102187293	0.002123621	5.15E-04
0.102032526	0.002119117	5.14E-04
0.102028258	0.002112605	5.08E-04
0.101874861	0.002098891	5.07E-04
0.101850295	0.002093359	5.07E-04
0.101787086	0.002088795	5.06E-04
0.101779401	0.00208019	5.05E-04
0.101776196	0.002077542	5.04E-04
0.101644056	0.002056202	5.02E-04
0.10150629	0.00205137	5.01E-04
0.101390313	0.002042698	5.01E-04
0.101270384	0.002024235	5.00E-04
0.101260995	0.002023008	4.99E-04
0.101209699	0.002010487	4.99E-04
0.101111661	0.00200632	4.99E-04
0.101080713	0.002003398	4.94E-04
0.100906043	0.001986093	4.90E-04
0.100771056	0.00198412	4.88E-04
0.100746124	0.001983153	4.86E-04
0.100635847	0.001968271	4.85E-04
0.1006333	0.001956451	4.85E-04
0.100612438	0.001955767	4.85E-04
0.100503998	0.001939617	4.83E-04
0.100403392	0.001929612	4.82E-04
0.100387821	0.001892008	4.81E-04
0.100329303	0.001844604	4.80E-04
0.100194667	0.001818603	4.79E-04
0.100149008	0.001816718	4.79E-04
0.100128122	0.001805634	4.76E-04
0.100117707	0.001799201	4.76E-04
0.10003622	0.001798349	4.75E-04
0.099908837	0.00179268	4.73E-04
0.099876711	0.001791655	4.73E-04
0.099813147	0.00176038	4.68E-04
0.099617283	0.001743566	4.68E-04
0.099612993	0.00173213	4.68E-04
0.099564902	0.001698366	4.67E-04
0.099539755	0.001680493	4.67E-04
0.099488444	0.001653768	4.62E-04
0.099422653	0.00162801	4.62E-04
0.099376233	0.001626369	4.60E-04
0.099287048	0.001622559	4.59E-04
0.099050241	0.001621452	4.58E-04
0.099048029	0.001612986	4.58E-04
0.098997124	0.001594003	4.57E-04
0.098937693	0.001585264	4.56E-04
0.098895688	0.001571104	4.56E-04
0.098739045	0.001570702	4.55E-04
0.098571774	0.001560342	4.53E-04
0.098510713	0.001537627	4.49E-04
0.098468044	0.001534357	4.49E-04
0.098401209	0.001532578	4.48E-04
0.098365234	0.001527895	4.46E-04
0.098356285	0.001484585	4.45E-04
0.098099443	0.001484179	4.45E-04
0.098087767	0.001460279	4.45E-04
0.098077666	0.001446153	4.43E-04
0.097900984	0.00144	4.40E-04
0.097849405	0.001438644	4.40E-04
0.097737013	0.001431404	4.40E-04
0.097660624	0.001423172	4.40E-04
0.097555784	0.001408126	4.39E-04
0.097460774	0.001397876	4.38E-04
0.097460598	0.001395963	4.37E-04
0.097422285	0.001394935	4.36E-04
0.097334481	0.001352797	4.36E-04
0.097315093	0.001347982	4.35E-04
0.097309489	0.001346069	4.35E-04
0.097239662	0.001341043	4.34E-04
0.097080547	0.001328813	4.33E-04
0.097049876	0.001272535	4.32E-04
0.097007059	0.001271642	4.29E-04
0.096977727	0.001259911	4.29E-04
0.096897363	0.00124179	4.29E-04
0.096880493	0.001231652	4.23E-04
0.096823935	0.001225656	4.22E-04
0.09680151	0.001217278	4.19E-04
0.096711742	0.00121582	4.17E-04
0.096707105	0.001214098	4.13E-04
0.096649288	0.001194227	4.12E-04
0.096548583	0.001175547	4.11E-04
0.096520667	0.001167188	4.11E-04
0.096446154	0.001139844	4.10E-04
0.096383898	0.001137797	4.07E-04
0.096051346	0.001135224	4.05E-04
0.096050097	0.001077968	4.03E-04
0.096042503	0.0010642	3.98E-04
0.096009775	0.001060134	3.97E-04
0.095983356	0.001047015	3.97E-04
0.095789991	0.001046884	3.93E-04
0.095759612	0.001045239	3.93E-04
0.095699564	0.001025219	3.93E-04
0.095680913	0.001012805	3.93E-04
0.095673497	0.001011121	3.91E-04
0.095651767	9.90E-04	3.88E-04
0.095651561	9.90E-04	3.88E-04
0.095576358	9.66E-04	3.81E-04
0.09551822	9.51E-04	3.81E-04
0.095501386	9.43E-04	3.78E-04
0.095388874	9.35E-04	3.78E-04
0.095266227	9.23E-04	3.77E-04
0.095189582	9.14E-04	3.75E-04
0.095154592	8.98E-04	3.75E-04
0.095106792	8.97E-04	3.74E-04
0.095064564	8.87E-04	3.71E-04
0.094851364	8.76E-04	3.71E-04
0.094802946	8.72E-04	3.70E-04
0.094786581	8.59E-04	3.69E-04
0.09477559	8.40E-04	3.68E-04
0.094726054	8.21E-04	3.66E-04
0.094702292	8.10E-04	3.65E-04
0.094683632	8.02E-04	3.64E-04
0.094664833	7.97E-04	3.63E-04
0.094595504	7.93E-04	3.63E-04
0.09452915	7.71E-04	3.63E-04
0.094425367	7.68E-04	3.59E-04
0.094405183	7.66E-04	3.58E-04
0.094385086	6.99E-04	3.58E-04
0.09435238	6.86E-04	3.57E-04
0.094229455	6.82E-04	3.56E-04
0.094079764	6.81E-04	3.54E-04
0.094079451	6.75E-04	3.51E-04
0.094056105	6.74E-04	3.50E-04
0.09405173	6.45E-04	3.49E-04
0.093892782	6.31E-04	3.48E-04
0.093750771	5.81E-04	3.46E-04
0.093712767	5.78E-04	3.46E-04
0.093687016	5.37E-04	3.46E-04
0.093677681	5.19E-04	3.45E-04
0.093625117	5.15E-04	3.44E-04
0.093614321	5.11E-04	3.41E-04
0.093605206	5.01E-04	3.40E-04
0.093600176	4.77E-04	3.40E-04
0.093560009	4.42E-04	3.39E-04
0.093542293	4.35E-04	3.39E-04
0.093430082	4.07E-04	3.39E-04
0.093411809	4.05E-04	3.33E-04
0.093403534	4.04E-04	3.32E-04
0.093398057	4.00E-04	3.30E-04
0.093386118	3.96E-04	3.29E-04
0.093259524	3.91E-04	3.27E-04
0.093224792	3.82E-04	3.26E-04
0.093080933	3.64E-04	3.24E-04
0.093072689	3.53E-04	3.23E-04
0.093068069	3.44E-04	3.23E-04
0.092959737	3.35E-04	3.21E-04
0.092906049	3.33E-04	3.20E-04
0.09270983	3.11E-04	3.17E-04
0.0925496	2.90E-04	3.14E-04
0.092472675	2.90E-04	3.14E-04
0.092437352	2.65E-04	3.14E-04
0.092400489	2.43E-04	3.12E-04
0.092400172	2.40E-04	3.10E-04
0.092370509	2.33E-04	3.08E-04
0.092346011	2.07E-04	3.05E-04
0.092277457	1.83E-04	3.01E-04
0.092245917	1.70E-04	3.00E-04
0.092241576	1.66E-04	3.00E-04
0.092098817	1.32E-04	2.98E-04
0.092093787	1.10E-04	2.98E-04
0.092032804	8.82E-05	2.98E-04
0.092004303	8.58E-05	2.97E-04
0.091960451	6.82E-05	2.96E-04
0.091938678	4.28E-05	2.95E-04
0.091902597	2.44E-05	2.93E-04
0.091875175	1.91E-05	2.93E-04
0.091771626	1.83E-05	2.92E-04
0.091721898	-7.30E-06	2.90E-04
0.091598047	-1.30E-05	2.88E-04
0.09155624	-1.92E-05	2.88E-04
0.091491927	-3.19E-05	2.87E-04
0.091474426	-4.02E-05	2.87E-04
0.091405473	-5.27E-05	2.84E-04
0.091378915	-5.32E-05	2.80E-04
0.091347457	-7.60E-05	2.78E-04
0.091166776	-8.08E-05	2.78E-04
0.091107324	-8.62E-05	2.76E-04
0.091099871	-9.05E-05	2.75E-04
0.091076024	-1.13E-04	2.73E-04
0.090976877	-1.16E-04	2.73E-04
0.090896709	-1.30E-04	2.73E-04
0.09085384	-1.52E-04	2.71E-04
0.090702832	-1.53E-04	2.71E-04
0.090669443	-1.54E-04	2.70E-04
0.090628883	-1.70E-04	2.70E-04
0.090563442	-2.07E-04	2.69E-04
0.090543097	-2.37E-04	2.68E-04
0.090523994	-2.38E-04	2.65E-04
0.090425202	-2.73E-04	2.65E-04
0.090417582	-2.77E-04	2.63E-04
0.090324331	-2.91E-04	2.62E-04
0.090230101	-3.00E-04	2.58E-04
0.090186513	-3.10E-04	2.52E-04
0.090136708	-3.24E-04	2.48E-04
0.090008719	-3.41E-04	2.45E-04
0.089985631	-3.43E-04	2.44E-04
0.08995279	-3.53E-04	2.42E-04
0.089951871	-3.60E-04	2.41E-04
0.089940056	-3.74E-04	2.41E-04
0.089870413	-3.92E-04	2.39E-04
0.08984373	-3.94E-04	2.37E-04
0.089813934	-3.95E-04	2.36E-04
0.089786818	-4.10E-04	2.34E-04
0.089778952	-4.22E-04	2.31E-04
0.089705445	-4.53E-04	2.30E-04
0.089691562	-4.70E-04	2.30E-04
0.089679657	-4.72E-04	2.29E-04
0.089674597	-4.76E-04	2.28E-04
0.089583724	-4.87E-04	2.28E-04
0.08957992	-5.11E-04	2.26E-04
0.089543238	-5.12E-04	2.26E-04
0.089509204	-5.14E-04	2.24E-04
0.089473542	-5.21E-04	2.24E-04
0.089461077	-5.26E-04	2.23E-04
0.089447776	-5.28E-04	2.23E-04
0.089357308	-5.40E-04	2.22E-04
0.089331819	-5.48E-04	2.20E-04
0.089295492	-5.48E-04	2.18E-04
0.089281088	-5.57E-04	2.17E-04
0.089087023	-6.35E-04	2.16E-04
0.088918189	-6.46E-04	2.16E-04
0.088871287	-6.53E-04	2.15E-04
0.088824502	-6.66E-04	2.15E-04
0.088651665	-6.67E-04	2.15E-04
0.088636955	-6.69E-04	2.13E-04
0.088594012	-6.69E-04	2.11E-04
0.088448625	-6.86E-04	2.10E-04
0.08841761	-6.87E-04	2.10E-04
0.088324607	-6.89E-04	2.09E-04
0.088175674	-6.94E-04	2.09E-04
0.088162451	-6.96E-04	2.09E-04
0.088102876	-7.03E-04	2.09E-04
0.088053296	-7.14E-04	2.08E-04
0.088040312	-7.14E-04	2.07E-04
0.087950614	-7.22E-04	2.06E-04
0.08783389	-7.24E-04	2.03E-04
0.087670111	-7.30E-04	2.02E-04
0.087584849	-7.35E-04	1.96E-04
0.087576639	-7.42E-04	1.96E-04
0.087536886	-7.62E-04	1.95E-04
0.087497085	-7.64E-04	1.93E-04
0.087423107	-7.65E-04	1.93E-04
0.087349926	-7.76E-04	1.90E-04
0.087217647	-7.80E-04	1.90E-04
0.087033681	-7.92E-04	1.89E-04
0.086939422	-7.95E-04	1.89E-04
0.086897746	-7.96E-04	1.89E-04
0.086810819	-8.15E-04	1.89E-04
0.086797131	-8.30E-04	1.86E-04
0.086764609	-8.42E-04	1.86E-04
0.086763195	-8.42E-04	1.86E-04
0.0866731	-8.74E-04	1.86E-04
0.086602743	-8.76E-04	1.86E-04
0.08646594	-8.81E-04	1.82E-04
0.086278956	-8.96E-04	1.82E-04
0.086270087	-9.02E-04	1.82E-04
0.086227727	-9.04E-04	1.78E-04
0.086164211	-9.10E-04	1.78E-04
0.086156337	-9.18E-04	1.76E-04
0.086139736	-9.30E-04	1.75E-04
0.086115408	-9.93E-04	1.74E-04
0.086081589	-0.001025624	1.73E-04
0.085955135	-0.001026786	1.71E-04
0.085886828	-0.001057744	1.66E-04
0.085803602	-0.00106491	1.64E-04
0.085786111	-0.001071798	1.64E-04
0.085757128	-0.001092927	1.59E-04
0.085747392	-0.001096634	1.58E-04
0.085539835	-0.001116375	1.58E-04
0.085537992	-0.001156323	1.56E-04
0.085496463	-0.001181868	1.54E-04
0.085431141	-0.001187049	1.53E-04
0.085416965	-0.001198755	1.51E-04
0.085402909	-0.001201141	1.51E-04
0.085294914	-0.001206593	1.51E-04
0.085289395	-0.001230737	1.48E-04
0.085229813	-0.001236873	1.47E-04
0.085203821	-0.001243592	1.46E-04
0.08518768	-0.001270877	1.42E-04
0.085062338	-0.001274021	1.42E-04
0.08495533	-0.001278725	1.42E-04
0.084801501	-0.001279612	1.42E-04
0.084690944	-0.001302444	1.42E-04
0.084615965	-0.001303566	1.42E-04
0.084602777	-0.001313364	1.38E-04
0.084565478	-0.001344386	1.38E-04
0.084511299	-0.001345682	1.36E-04
0.084481275	-0.001371374	1.36E-04
0.084437164	-0.001376888	1.34E-04
0.084425138	-0.001378568	1.34E-04
0.084330093	-0.001396672	1.33E-04
0.084323177	-0.001409826	1.33E-04
0.084083857	-0.001439652	1.31E-04
0.083945117	-0.001451198	1.29E-04
0.083909642	-0.001467707	1.28E-04
0.08389137	-0.001469675	1.27E-04
0.083874257	-0.001480271	1.22E-04
0.083849824	-0.001502792	1.20E-04
0.0838388	-0.001503978	1.16E-04
0.08376574	-0.001506626	1.15E-04
0.083741747	-0.001521403	1.15E-04
0.08372502	-0.001531396	1.15E-04
0.083593872	-0.001556257	1.13E-04
0.08359143	-0.001581947	1.13E-04
0.083581741	-0.001587014	1.12E-04
0.083535738	-0.001608119	1.11E-04
0.083531953	-0.001612594	1.11E-04
0.083527347	-0.001631626	1.08E-04
0.083386748	-0.001637552	1.07E-04
0.083247711	-0.001655728	1.07E-04
0.083188141	-0.001665737	1.04E-04
0.083045913	-0.001685069	1.04E-04
0.083045078	-0.001693382	1.04E-04
0.083044323	-0.001703319	1.04E-04
0.082953711	-0.001716577	1.04E-04
0.08289194	-0.001724543	1.01E-04
0.082876094	-0.001731303	9.85E-05
0.082832004	-0.00173314	9.83E-05
0.082796499	-0.001736186	9.78E-05
0.082765086	-0.001741597	9.74E-05
0.082691016	-0.001758904	9.60E-05
0.082656127	-0.00178771	9.45E-05
0.082622076	-0.001802566	9.17E-05
0.082553751	-0.001818185	9.12E-05
0.082526676	-0.001820819	9.07E-05
0.082478564	-0.001823535	8.85E-05
0.082406116	-0.001833377	8.84E-05
0.082290632	-0.001834247	8.80E-05
0.082285761	-0.001840883	8.78E-05
0.082248429	-0.001855055	8.67E-05
0.08223979	-0.001859128	8.58E-05
0.082211346	-0.001859747	8.23E-05
0.082206752	-0.001866066	8.20E-05
0.082205035	-0.001867137	8.17E-05
0.082135342	-0.001868172	8.02E-05
0.082125934	-0.001869687	7.94E-05
0.081997296	-0.001870385	7.93E-05
0.081990145	-0.001887688	7.74E-05
0.081948518	-0.001918955	7.73E-05
0.081896958	-0.001935801	7.29E-05
0.081837001	-0.001953142	7.26E-05
0.081818074	-0.001959221	7.22E-05
0.081769245	-0.002000306	6.98E-05
0.08172563	-0.002014703	6.40E-05
0.081719096	-0.002015694	6.38E-05
0.081718504	-0.002016229	5.97E-05
0.081659616	-0.002028517	5.90E-05
0.08164989	-0.002040039	5.66E-05
0.081634492	-0.002080739	5.37E-05
0.081630005	-0.00209116	5.24E-05
0.081597299	-0.002111765	5.10E-05
0.081563025	-0.002114696	4.91E-05
0.081535024	-0.002114789	4.88E-05
0.081482208	-0.002120823	4.19E-05
0.081470969	-0.002160656	4.04E-05
0.081464639	-0.00217127	3.89E-05
0.081367983	-0.002203636	3.84E-05
0.081350711	-0.002213435	3.83E-05
0.081343626	-0.002243781	3.63E-05
0.08134209	-0.002246826	3.50E-05
0.081289222	-0.002267831	3.33E-05
0.081273506	-0.002285722	3.09E-05
0.081266686	-0.002313971	2.98E-05
0.081264183	-0.00231895	2.92E-05
0.081249862	-0.002342813	2.90E-05
0.081219479	-0.002357649	2.88E-05
0.081204613	-0.002361989	2.87E-05
0.081185333	-0.002363015	2.87E-05
0.081138234	-0.00236527	2.84E-05
0.080935836	-0.002387929	2.62E-05
0.080901055	-0.00239065	2.43E-05
0.080884612	-0.002425579	2.36E-05
0.08087016	-0.002432206	2.36E-05
0.080840394	-0.002432497	2.26E-05
0.080835159	-0.002446893	2.17E-05
0.080795386	-0.002452137	2.10E-05
0.08077372	-0.002454762	2.02E-05
0.080761192	-0.002470341	1.90E-05
0.08067249	-0.002472102	1.76E-05
0.080583044	-0.002473783	1.05E-05
0.08050898	-0.002475199	9.02E-06
0.080466517	-0.002477558	8.63E-06
0.08046629	-0.002492138	6.84E-06
0.080462519	-0.002505163	2.58E-06
0.080461456	-0.002527676	1.85E-06
0.080406458	-0.002547011	1.75E-06
0.080343605	-0.002547786	-6.94E-07
0.080271442	-0.002549798	-2.19E-06
0.08013651	-0.00255027	-5.65E-06
0.080123884	-0.002555412	-6.20E-06
0.080087012	-0.002556455	-8.19E-06
0.080074514	-0.002564715	-9.28E-06
0.080060732	-0.002574411	-9.30E-06
0.079944063	-0.002577126	-1.40E-05
0.079862715	-0.002587971	-1.44E-05
0.079800191	-0.002592614	-1.45E-05
0.079799838	-0.002594061	-1.46E-05
0.079771359	-0.002603348	-1.79E-05
0.079726874	-0.002615729	-1.98E-05
0.079614629	-0.002627046	-2.12E-05
0.079473229	-0.00263663	-2.13E-05
0.079391455	-0.002642504	-2.33E-05
0.07935555	-0.002646909	-2.53E-05
0.079324227	-0.002668462	-2.77E-05
0.079269366	-0.002671254	-2.82E-05
0.079265167	-0.002673385	-2.83E-05
0.079251156	-0.002682166	-2.83E-05
0.079249641	-0.002693962	-2.90E-05
0.079199977	-0.002705855	-3.02E-05
0.079158844	-0.002713065	-3.09E-05
0.079158657	-0.00275842	-3.28E-05
0.07899194	-0.002790813	-3.30E-05
0.078913468	-0.002792443	-3.36E-05
0.078909417	-0.002806253	-3.68E-05
0.078905598	-0.00282276	-3.87E-05
0.078809282	-0.002831645	-3.91E-05
0.078718141	-0.002836392	-4.11E-05
0.078695377	-0.002839964	-5.03E-05
0.078614382	-0.00285472	-5.53E-05
0.078577513	-0.002856401	-5.69E-05
0.078416155	-0.002868295	-5.71E-05
0.078381245	-0.002869033	-5.78E-05
0.078326323	-0.002877058	-5.93E-05
0.078290159	-0.002914323	-6.04E-05
0.078225579	-0.002916942	-6.08E-05
0.07814562	-0.002930728	-6.21E-05
0.078082464	-0.002931256	-6.35E-05
0.078077605	-0.002938943	-6.40E-05
0.077980198	-0.002972193	-6.42E-05
0.077930022	-0.002975764	-6.53E-05
0.077881967	-0.003007587	-6.60E-05
0.077853847	-0.003047327	-6.60E-05
0.077815783	-0.003054863	-6.63E-05
0.077800844	-0.003067366	-6.65E-05
0.077679167	-0.003089868	-6.67E-05
0.077597528	-0.003095916	-6.72E-05
0.077569437	-0.003111294	-7.03E-05
0.077447757	-0.003115328	-7.08E-05
0.077348337	-0.003115881	-7.36E-05
0.077306056	-0.003115919	-7.44E-05
0.077301142	-0.003116193	-7.66E-05
0.077253606	-0.003117442	-7.78E-05
0.077248679	-0.003123541	-7.84E-05
0.077016767	-0.003127547	-8.41E-05
0.076942566	-0.003141976	-8.57E-05
0.076939125	-0.003149101	-8.62E-05
0.076916438	-0.003153067	-8.63E-05
0.076878814	-0.003160311	-8.96E-05
0.076798801	-0.003184522	-8.97E-05
0.076594604	-0.003192043	-9.49E-05
0.076569467	-0.003209547	-9.50E-05
0.07654242	-0.003211535	-9.74E-05
0.076412929	-0.003226436	-1.01E-04
0.076351988	-0.003230711	-1.02E-04
0.076319995	-0.003257497	-1.03E-04
0.076307632	-0.003257731	-1.03E-04
0.076302296	-0.003266966	-1.03E-04
0.076246661	-0.00329364	-1.04E-04
0.076234784	-0.003306177	-1.04E-04
0.076205005	-0.003316525	-1.05E-04
0.076184932	-0.003320475	-1.05E-04
0.076168397	-0.003342301	-1.07E-04
0.076159719	-0.00334755	-1.07E-04
0.076124378	-0.003351291	-1.08E-04
0.076078027	-0.003394112	-1.12E-04
0.076002304	-0.00339957	-1.12E-04
0.075948824	-0.003406416	-1.12E-04
0.075938199	-0.003421942	-1.14E-04
0.075768707	-0.00343969	-1.14E-04
0.07575274	-0.003473339	-1.14E-04
0.075580458	-0.00347479	-1.15E-04
0.075497096	-0.003487748	-1.18E-04
0.075378919	-0.003518038	-1.21E-04
0.075325908	-0.003520741	-1.21E-04
0.075270255	-0.003523636	-1.22E-04
0.075181028	-0.003523814	-1.23E-04
0.07515267	-0.00352421	-1.24E-04
0.075139879	-0.003531318	-1.25E-04
0.075032841	-0.003538524	-1.28E-04
0.075025877	-0.003540103	-1.31E-04
0.074871163	-0.00355968	-1.33E-04
0.074863654	-0.00356465	-1.35E-04
0.074769347	-0.003571789	-1.37E-04
0.074682002	-0.003576037	-1.38E-04
0.074600849	-0.003590683	-1.41E-04
0.074579536	-0.003597692	-1.41E-04
0.074525626	-0.003605527	-1.42E-04
0.07450105	-0.003611159	-1.47E-04
0.074478772	-0.003612051	-1.48E-04
0.074469574	-0.003619991	-1.50E-04
0.074423061	-0.003622519	-1.51E-04
0.074409989	-0.003623957	-1.53E-04
0.074372865	-0.00363575	-1.54E-04
0.074366385	-0.003639899	-1.54E-04
0.074344147	-0.003640523	-1.56E-04
0.074235656	-0.003643245	-1.56E-04
0.074114234	-0.003654548	-1.56E-04
0.074075664	-0.003661611	-1.58E-04
0.074020673	-0.003662797	-1.59E-04
0.074000682	-0.003678394	-1.59E-04
0.073983505	-0.003681513	-1.59E-04
0.073889593	-0.003684248	-1.60E-04
0.07387028	-0.003684815	-1.60E-04
0.073788064	-0.003719494	-1.62E-04
0.073742868	-0.003722936	-1.63E-04
0.073710924	-0.003738934	-1.63E-04
0.073667393	-0.003750913	-1.63E-04
0.073632554	-0.003761619	-1.66E-04
0.073632252	-0.003764778	-1.68E-04
0.073623153	-0.00377291	-1.69E-04
0.073606149	-0.003780344	-1.74E-04
0.073515949	-0.003787382	-1.76E-04
0.073416212	-0.003793133	-1.79E-04
0.073362519	-0.003809569	-1.81E-04
0.073096455	-0.003817504	-1.81E-04
0.073035088	-0.003818453	-1.83E-04
0.07295886	-0.003819445	-1.84E-04
0.072931473	-0.00382573	-1.84E-04
0.07292951	-0.003827779	-1.86E-04
0.072858449	-0.003840413	-1.87E-04
0.072712663	-0.003842917	-1.87E-04
0.072706542	-0.003875452	-1.88E-04
0.072697258	-0.003899096	-1.89E-04
0.072691884	-0.003926719	-1.93E-04
0.072653613	-0.00393265	-1.93E-04
0.072626957	-0.00393952	-1.96E-04
0.072611217	-0.003949195	-1.97E-04
0.072587411	-0.003968382	-1.98E-04
0.072440589	-0.003995467	-2.01E-04
0.072437999	-0.004010073	-2.03E-04
0.072384976	-0.004012539	-2.03E-04
0.072323966	-0.004023147	-2.03E-04
0.072294286	-0.004023686	-2.10E-04
0.072214846	-0.004025282	-2.11E-04
0.072112469	-0.004049751	-2.13E-04
0.072046642	-0.00405028	-2.16E-04
0.071912747	-0.004054163	-2.18E-04
0.071907719	-0.00405624	-2.19E-04
0.071811357	-0.004076619	-2.21E-04
0.071795205	-0.004079019	-2.22E-04
0.071755556	-0.004085289	-2.23E-04
0.071702679	-0.004093629	-2.33E-04
0.071539051	-0.00410136	-2.34E-04
0.071491113	-0.004106693	-2.35E-04
0.071411002	-0.004109758	-2.35E-04
0.071402334	-0.004122206	-2.36E-04
0.071396371	-0.004134132	-2.36E-04
0.071391783	-0.004154378	-2.37E-04
0.07136322	-0.004172651	-2.38E-04
0.071213319	-0.004177334	-2.38E-04
0.071200409	-0.004181382	-2.45E-04
0.071182199	-0.004187051	-2.45E-04
0.071152172	-0.00421292	-2.47E-04
0.071135425	-0.0042338	-2.49E-04
0.071052578	-0.004252935	-2.50E-04
0.071023256	-0.004263381	-2.50E-04
0.071009682	-0.004276528	-2.50E-04
0.070890354	-0.004286625	-2.53E-04
0.070832102	-0.004291885	-2.55E-04
0.070786194	-0.004298696	-2.55E-04
0.070775261	-0.00430178	-2.56E-04
0.07062961	-0.004310613	-2.58E-04
0.070611062	-0.004311887	-2.64E-04
0.070587923	-0.004344753	-2.65E-04
0.070467491	-0.004371918	-2.67E-04
0.07044735	-0.00438623	-2.69E-04
0.070305066	-0.004401638	-2.72E-04
0.070302465	-0.004403917	-2.74E-04
0.070292321	-0.004420325	-2.77E-04
0.070083137	-0.004442284	-2.82E-04
0.070075409	-0.004444017	-2.83E-04
0.069999039	-0.004452944	-2.83E-04
0.069946292	-0.004480694	-2.83E-04
0.069921564	-0.004487342	-2.85E-04
0.069876011	-0.004525365	-2.85E-04
0.069847975	-0.004541999	-2.86E-04
0.069834734	-0.004548315	-2.87E-04
0.06981484	-0.004549898	-2.90E-04
0.069805434	-0.004556818	-2.95E-04
0.069716691	-0.004572654	-2.96E-04
0.069698786	-0.0045762	-2.97E-04
0.069687604	-0.004578521	-2.97E-04
0.069451666	-0.004580501	-3.03E-04
0.069444365	-0.00461828	-3.03E-04
0.069326078	-0.004626134	-3.05E-04
0.069325719	-0.00462664	-3.08E-04
0.069314628	-0.004633283	-3.13E-04
0.069288532	-0.004649732	-3.15E-04
0.069269223	-0.004651449	-3.15E-04
0.069134099	-0.00465843	-3.17E-04
0.069122947	-0.004667051	-3.19E-04
0.06911293	-0.00468129	-3.19E-04
0.069099745	-0.004688767	-3.20E-04
0.069086851	-0.004702397	-3.21E-04
0.069039634	-0.004743036	-3.24E-04
0.068937371	-0.00475386	-3.26E-04
0.068691741	-0.004759091	-3.27E-04
0.068651918	-0.004763361	-3.29E-04
0.068637778	-0.004779414	-3.30E-04
0.068582892	-0.004786603	-3.32E-04
0.068554304	-0.004819071	-3.43E-04
0.068545803	-0.004828697	-3.45E-04
0.068514191	-0.004829041	-3.45E-04
0.068500322	-0.004869093	-3.45E-04
0.068253187	-0.004872986	-3.48E-04
0.068196225	-0.004874977	-3.48E-04
0.068006602	-0.004884732	-3.49E-04
0.067946266	-0.004904321	-3.49E-04
0.067934102	-0.004904439	-3.53E-04
0.067931747	-0.004907904	-3.56E-04
0.067813427	-0.004923078	-3.57E-04
0.067782263	-0.004923852	-3.57E-04
0.067644832	-0.004949223	-3.58E-04
0.067571487	-0.005002986	-3.61E-04
0.067410143	-0.00500699	-3.61E-04
0.067352713	-0.005020324	-3.61E-04
0.067206179	-0.005031034	-3.67E-04
0.067169181	-0.005036024	-3.70E-04
0.067141852	-0.005047162	-3.70E-04
0.067137659	-0.005070675	-3.70E-04
0.067120307	-0.005074727	-3.72E-04
0.06705948	-0.005089685	-3.73E-04
0.066958164	-0.005097377	-3.75E-04
0.066851125	-0.005105583	-3.77E-04
0.066846797	-0.005113409	-3.80E-04
0.066691898	-0.005123143	-3.81E-04
0.066666373	-0.005138381	-3.85E-04
0.066501071	-0.005157988	-3.88E-04
0.066486889	-0.005161773	-3.91E-04
0.066465661	-0.005164242	-3.93E-04
0.066430113	-0.005177481	-3.96E-04
0.066349828	-0.005190364	-3.96E-04
0.066138961	-0.005200933	-3.98E-04
0.066033027	-0.005202677	-4.01E-04
0.065988581	-0.005206215	-4.01E-04
0.065981918	-0.005212024	-4.02E-04
0.065945815	-0.005221381	-4.02E-04
0.065795184	-0.005229008	-4.05E-04
0.065731253	-0.005249349	-4.13E-04
0.06562432	-0.005268357	-4.13E-04
0.065503931	-0.005269653	-4.14E-04
0.065427625	-0.005271184	-4.18E-04
0.065370987	-0.005284029	-4.20E-04
0.065221194	-0.005287615	-4.21E-04
0.065161935	-0.005289954	-4.22E-04
0.065129493	-0.005293101	-4.24E-04
0.065115766	-0.005297575	-4.27E-04
0.065034346	-0.005299816	-4.28E-04
0.065019853	-0.005313273	-4.35E-04
0.064924917	-0.005317872	-4.35E-04
0.06477692	-0.005353656	-4.37E-04
0.064641017	-0.005356707	-4.38E-04
0.064508712	-0.005404255	-4.41E-04
0.06446668	-0.005408521	-4.43E-04
0.064405372	-0.005412989	-4.44E-04
0.064252446	-0.00543819	-4.47E-04
0.064211994	-0.005443359	-4.48E-04
0.064206168	-0.005457718	-4.50E-04
0.064186931	-0.005462301	-4.50E-04
0.064142766	-0.005464447	-4.52E-04
0.064025808	-0.005484907	-4.53E-04
0.063879577	-0.005515849	-4.55E-04
0.063813432	-0.005527768	-4.57E-04
0.063698567	-0.005572136	-4.58E-04
0.063375112	-0.005573478	-4.58E-04
0.063374383	-0.005573789	-4.62E-04
0.063358909	-0.005582255	-4.64E-04
0.063262599	-0.005590238	-4.65E-04
0.063233292	-0.005594829	-4.66E-04
0.063207029	-0.005601258	-4.67E-04
0.063167586	-0.005607177	-4.70E-04
0.063157068	-0.005609423	-4.70E-04
0.063076226	-0.005619448	-4.73E-04
0.063063318	-0.005635691	-4.75E-04
0.062989493	-0.005664706	-4.75E-04
0.062854282	-0.005680593	-4.76E-04
0.062707027	-0.005703767	-4.79E-04
0.062691378	-0.005710014	-4.81E-04
0.062686909	-0.005737281	-4.86E-04
0.062616048	-0.005750029	-4.87E-04
0.062397405	-0.005757802	-4.89E-04
0.062394546	-0.005771729	-4.89E-04
0.062293194	-0.005777193	-4.91E-04
0.062209842	-0.005778924	-4.92E-04
0.062166664	-0.005786656	-4.93E-04
0.062098792	-0.005791301	-4.98E-04
0.062075789	-0.005792594	-5.02E-04
0.062060709	-0.005810305	-5.05E-04
0.061983145	-0.005821255	-5.05E-04
0.061972005	-0.005832346	-5.10E-04
0.061782891	-0.005856386	-5.10E-04
0.061768948	-0.00587075	-5.11E-04
0.061741532	-0.00590553	-5.12E-04
0.061733218	-0.005907696	-5.14E-04
0.061705515	-0.005947192	-5.18E-04
0.061665215	-0.005958247	-5.22E-04
0.061646678	-0.005958645	-5.24E-04
0.061605322	-0.005980699	-5.26E-04
0.061414409	-0.005998951	-5.27E-04
0.06139805	-0.006014763	-5.29E-04
0.06138617	-0.006017601	-5.34E-04
0.061297955	-0.006040047	-5.36E-04
0.06127681	-0.006040317	-5.40E-04
0.061204197	-0.006044804	-5.44E-04
0.061200855	-0.006061161	-5.45E-04
0.060989907	-0.006074764	-5.46E-04
0.06088881	-0.006089749	-5.48E-04
0.060845957	-0.006095629	-5.48E-04
0.060378825	-0.006108548	-5.49E-04
0.060230606	-0.006114821	-5.49E-04
0.060201062	-0.006117248	-5.58E-04
0.060174461	-0.006149184	-5.61E-04
0.059929976	-0.006153075	-5.64E-04
0.059793441	-0.006173702	-5.65E-04
0.059732538	-0.00620506	-5.67E-04
0.059661998	-0.006217858	-5.69E-04
0.059528837	-0.006243488	-5.75E-04
0.059495655	-0.006249391	-5.81E-04
0.059410127	-0.006276559	-5.83E-04
0.059359868	-0.006314049	-5.85E-04
0.059263708	-0.006317725	-5.85E-04
0.059148242	-0.00631864	-5.88E-04
0.059040829	-0.006328723	-5.90E-04
0.059032931	-0.006329343	-5.91E-04
0.058910066	-0.006337607	-5.93E-04
0.058894934	-0.006366394	-5.93E-04
0.058813153	-0.00636952	-5.94E-04
0.058693396	-0.006423871	-5.94E-04
0.058586559	-0.006438212	-6.01E-04
0.058577123	-0.006443695	-6.08E-04
0.058528083	-0.006455855	-6.08E-04
0.058483558	-0.006470155	-6.11E-04
0.058438932	-0.006495147	-6.11E-04
0.058433047	-0.0065028	-6.14E-04
0.058372163	-0.006509853	-6.22E-04
0.058158437	-0.006536473	-6.25E-04
0.058116152	-0.006538854	-6.28E-04
0.058036907	-0.006573998	-6.29E-04
0.058004631	-0.006576098	-6.29E-04
0.057995186	-0.006586769	-6.33E-04
0.057969841	-0.006650106	-6.39E-04
0.057852003	-0.006699473	-6.42E-04
0.057709774	-0.006722354	-6.42E-04
0.057677339	-0.006743348	-6.45E-04
0.057664923	-0.006785193	-6.46E-04
0.057649475	-0.006791168	-6.47E-04
0.057570321	-0.006797254	-6.50E-04
0.057506907	-0.006813787	-6.56E-04
0.057391856	-0.006816746	-6.58E-04
0.05717025	-0.006864111	-6.65E-04
0.057156994	-0.006868983	-6.66E-04
0.057119629	-0.006910735	-6.69E-04
0.056995173	-0.006961966	-6.73E-04
0.056873871	-0.006966643	-6.75E-04
0.056710142	-0.006973884	-6.81E-04
0.056534227	-0.007006033	-6.82E-04
0.056438031	-0.007019332	-6.87E-04
0.056360974	-0.007021523	-6.88E-04
0.056289226	-0.007067806	-6.88E-04
0.056006623	-0.007090342	-6.88E-04
0.055887519	-0.007105294	-6.90E-04
0.05583599	-0.007110086	-6.91E-04
0.055769352	-0.007115776	-6.99E-04
0.055742353	-0.007152365	-7.00E-04
0.055662792	-0.00716545	-7.03E-04
0.055634967	-0.007181766	-7.09E-04
0.055395969	-0.007192295	-7.12E-04
0.055278304	-0.007210954	-7.14E-04
0.055224228	-0.007225884	-7.17E-04
0.055207212	-0.007240702	-7.18E-04
0.055156935	-0.007251885	-7.20E-04
0.055004519	-0.007276399	-7.32E-04
0.055003479	-0.007288177	-7.36E-04
0.054983676	-0.007302035	-7.40E-04
0.054972613	-0.007304421	-7.45E-04
0.054944845	-0.007367268	-7.47E-04
0.05477576	-0.007372221	-7.52E-04
0.05435629	-0.007415785	-7.56E-04
0.054120989	-0.007449436	-7.69E-04
0.054116049	-0.007453573	-7.74E-04
0.054099545	-0.007453901	-7.75E-04
0.053993676	-0.007469686	-7.80E-04
0.053910172	-0.007500435	-7.81E-04
0.053551217	-0.007559548	-7.83E-04
0.053479604	-0.007625905	-7.85E-04
0.053429762	-0.007695531	-7.96E-04
0.053403462	-0.007724703	-7.99E-04
0.053369642	-0.007777765	-8.15E-04
0.053282355	-0.007795903	-8.16E-04
0.0531157	-0.007801928	-8.16E-04
0.05304063	-0.007811376	-8.18E-04
0.052842172	-0.007814824	-8.34E-04
0.052826253	-0.007821653	-8.35E-04
0.052744493	-0.007828126	-8.37E-04
0.052547492	-0.00789897	-8.38E-04
0.05239915	-0.007908355	-8.41E-04
0.052389548	-0.007920774	-8.43E-04
0.052378266	-0.007925347	-8.45E-04
0.05236919	-0.007961792	-8.45E-04
0.052289273	-0.007971127	-8.46E-04
0.052125467	-0.007977871	-8.52E-04
0.052109091	-0.008010179	-8.53E-04
0.051966368	-0.008014255	-8.63E-04
0.051916474	-0.008025968	-8.63E-04
0.051884652	-0.008027214	-8.64E-04
0.051813351	-0.008034148	-8.72E-04
0.051714713	-0.008034353	-8.75E-04
0.051604228	-0.00804203	-8.76E-04
0.051421382	-0.008065104	-8.77E-04
0.051254001	-0.008080067	-8.77E-04
0.051187351	-0.008087109	-8.78E-04
0.051006068	-0.008099909	-8.81E-04
0.050971628	-0.008115632	-8.83E-04
0.050940203	-0.008118885	-8.84E-04
0.050898787	-0.008123547	-8.94E-04
0.050714076	-0.008139497	-9.00E-04
0.050633972	-0.008148214	-9.07E-04
0.050550824	-0.008151625	-9.17E-04
0.050537158	-0.008156237	-9.22E-04
0.050389326	-0.008167281	-9.27E-04
0.050298953	-0.008183476	-9.31E-04
0.050291479	-0.008203346	-9.35E-04
0.050242184	-0.008236095	-9.36E-04
0.050099361	-0.008257558	-9.37E-04
0.050013982	-0.008265163	-9.41E-04
0.049971955	-0.008267168	-9.45E-04
0.049694747	-0.008279827	-9.46E-04
0.049613796	-0.00828172	-9.52E-04
0.049602953	-0.008307948	-9.60E-04
0.049585723	-0.008310391	-9.66E-04
0.049508348	-0.008321851	-9.68E-04
0.049265867	-0.008322323	-9.68E-04
0.049264255	-0.008332377	-9.81E-04
0.04919941	-0.008344106	-9.82E-04
0.048869082	-0.008441205	-9.91E-04
0.04875117	-0.008448984	-9.91E-04
0.048604954	-0.008475101	-9.95E-04
0.048553482	-0.0084815	-0.001006976
0.048463691	-0.00848236	-0.001010591
0.04844502	-0.008505552	-0.001011275
0.04836944	-0.008584615	-0.001015095
0.048251518	-0.008590376	-0.00101657
0.048174938	-0.008633134	-0.001019556
0.048101468	-0.008714936	-0.001025598
0.047985462	-0.008736272	-0.001029633
0.047815555	-0.008747991	-0.001029725
0.047628146	-0.00875572	-0.00103164
0.047606505	-0.00876669	-0.001032607
0.047489366	-0.008774114	-0.001042508
0.047335028	-0.008804033	-0.001056258
0.047262525	-0.008833994	-0.001061779
0.047241606	-0.008843298	-0.001063401
0.047201582	-0.008848193	-0.001067978
0.047187943	-0.008852351	-0.001070361
0.04683764	-0.008857281	-0.001072957
0.046822735	-0.008895107	-0.001074369
0.04681589	-0.008902505	-0.001076361
0.046376973	-0.008942241	-0.00108612
0.046320864	-0.008944533	-0.001096415
0.046268855	-0.008945857	-0.00109959
0.045910565	-0.008962789	-0.001100581
0.045773096	-0.009063639	-0.001106134
0.045743889	-0.009147098	-0.001107448
0.045716025	-0.009166418	-0.001113465
0.045597749	-0.009173169	-0.001116927
0.045118109	-0.009257204	-0.00112717
0.045077639	-0.009280747	-0.00113432
0.044955918	-0.009331479	-0.001134793
0.044917459	-0.0093377	-0.001139258
0.044562939	-0.009339569	-0.001140607
0.044476683	-0.009344723	-0.001141817
0.04432369	-0.009369763	-0.00114336
0.044237898	-0.009396727	-0.00115284
0.044207939	-0.009435583	-0.001152841
0.044165942	-0.009444797	-0.001160125
0.04414331	-0.00948588	-0.001166783
0.044044633	-0.009523383	-0.001180331
0.043708352	-0.009549343	-0.001197622
0.043588699	-0.009575727	-0.001198859
0.043341346	-0.009599008	-0.001207814
0.043315661	-0.009602641	-0.001216689
0.042854072	-0.009627219	-0.001224166
0.042837259	-0.009673553	-0.001224214
0.04207586	-0.009698062	-0.00123325
0.042047395	-0.009744113	-0.001238638
0.041981205	-0.009752542	-0.00123933
0.041979806	-0.009767357	-0.001247174
0.041962734	-0.009795345	-0.001255948
0.041919412	-0.009829724	-0.001256681
0.041860359	-0.009838913	-0.001260928
0.041643487	-0.009859885	-0.00126471
0.041631217	-0.009876779	-0.001264921
0.041627148	-0.009928744	-0.001270119
0.041626167	-0.009934452	-0.00127998
0.041620345	-0.009943401	-0.001288462
0.041574941	-0.009973642	-0.001288987
0.041563861	-0.010048328	-0.001295804
0.041549711	-0.010052589	-0.001302733
0.041074652	-0.010058244	-0.001303462
0.041008887	-0.010071383	-0.001320211
0.040939534	-0.010113673	-0.001325311
0.040857518	-0.0101169	-0.001325593
0.040311711	-0.010176188	-0.001330093
0.040265736	-0.010182256	-0.001335415
0.040187971	-0.010190417	-0.001336488
0.040120154	-0.010206476	-0.001340616
0.040101324	-0.010255021	-0.00134798
0.040100592	-0.010301163	-0.001353231
0.040088178	-0.010306654	-0.001354465
0.040055979	-0.010319602	-0.001362291
0.040030135	-0.010356279	-0.001376226
0.039806294	-0.010367464	-0.001378497
0.039693513	-0.010376662	-0.001378663
0.039526443	-0.010388397	-0.001382121
0.039512957	-0.010405883	-0.00138663
0.03946927	-0.010406092	-0.001388087
0.039399011	-0.01041759	-0.001391132
0.039306883	-0.010497866	-0.001412423
0.039293322	-0.010498363	-0.00141441
0.039226586	-0.010524264	-0.001420049
0.039038484	-0.010669445	-0.00142769
0.039024896	-0.010699301	-0.001430331
0.038508941	-0.010701015	-0.001444148
0.038476123	-0.010729102	-0.001454888
0.038430689	-0.010737324	-0.001458012
0.038100581	-0.010749649	-0.001471899
0.037877299	-0.010788703	-0.001472162
0.037838688	-0.010820546	-0.001478047
0.037794483	-0.01088317	-0.001488477
0.037763308	-0.010888538	-0.001491929
0.037360569	-0.010890007	-0.001496363
0.037341123	-0.010996325	-0.001499379
0.037339843	-0.011043992	-0.00150433
0.037310384	-0.011125415	-0.00150988
0.037219897	-0.011140247	-0.001512191
0.036964933	-0.011179808	-0.001524835
0.036606827	-0.011224228	-0.001530235
0.036579366	-0.011224571	-0.001539701
0.036535658	-0.011252355	-0.001544617
0.036394247	-0.011327938	-0.001550863
0.03618677	-0.011357324	-0.001551174
0.03555638	-0.011378369	-0.001552637
0.035545969	-0.011392088	-0.001560801
0.035330585	-0.011510295	-0.001578364
0.034874075	-0.011567071	-0.001590187
0.034524098	-0.011582361	-0.001606046
0.034478922	-0.011646281	-0.001616366
0.03429282	-0.011670348	-0.001628393
0.034084565	-0.011696495	-0.001642098
0.033985153	-0.011727269	-0.00165035
0.033966759	-0.011750417	-0.0016584
0.03365806	-0.011797928	-0.001658603
0.033607461	-0.011842248	-0.001679248
0.033405182	-0.011922334	-0.001694929
0.033290013	-0.011944231	-0.001698049
0.032984032	-0.011946557	-0.001713919
0.032889761	-0.011950799	-0.00171674
0.032415994	-0.012020842	-0.001725462
0.031608276	-0.012023957	-0.001726319
0.031342281	-0.012080029	-0.001726575
0.031231609	-0.012091014	-0.001760769
0.03104773	-0.012216914	-0.001770193
0.030970104	-0.012273302	-0.001783869
0.03032698	-0.012274219	-0.001787532
0.03009607	-0.012299441	-0.00179588
0.02965152	-0.012342127	-0.00183315
0.029567037	-0.012372374	-0.001838389
0.029438001	-0.012373424	-0.001840233
0.028950423	-0.0124128	-0.001852188
0.028809083	-0.012694214	-0.001899781
0.028778159	-0.01270261	-0.001906939
0.027583994	-0.012709757	-0.001922253
0.027559917	-0.012734004	-0.001951169
0.027334447	-0.01277719	-0.001957922
0.027144686	-0.012847622	-0.002003049
0.026458391	-0.012853481	-0.00201401
0.026388882	-0.012888292	-0.00202688
0.026233305	-0.012906702	-0.002034571
0.026216058	-0.012963826	-0.002055965
0.026178837	-0.012985331	-0.002078231
0.02555156	-0.01302639	-0.00209784
0.025366533	-0.01304936	-0.00211151
0.024644807	-0.013137595	-0.002149999
0.0242644	-0.013241605	-0.002164804
0.024020769	-0.013248569	-0.002182359
0.023774927	-0.013299144	-0.002183574
0.023687253	-0.013330783	-0.002208747
0.023325706	-0.013377295	-0.00222682
0.023284705	-0.013441996	-0.00229668
0.022900147	-0.013565861	-0.002319156
0.022134329	-0.013601032	-0.002320743
0.021853303	-0.013696861	-0.002349789
0.021272837	-0.013735004	-0.002372796
0.021263654	-0.013741757	-0.002399274
0.021085823	-0.013759754	-0.002425948
0.021065836	-0.013811517	-0.002447459
0.020904576	-0.014021492	-0.002554136
0.02007443	-0.014220241	-0.002564014
0.019777868	-0.014513103	-0.002595809
0.019068579	-0.014574698	-0.002628047
0.018681102	-0.014621386	-0.002631196
0.018494069	-0.014648645	-0.002633339
0.017698185	-0.014779546	-0.00267693
0.017288186	-0.014808078	-0.002690253
0.01693969	-0.014854615	-0.002713097
0.016798117	-0.014854678	-0.002724761
0.015356106	-0.014948542	-0.002765049
0.015168225	-0.015006825	-0.002773086
0.014956958	-0.015030986	-0.002805501
0.014596914	-0.015438507	-0.002813056
0.014076189	-0.01557551	-0.002834094
0.013884823	-0.01581935	-0.002885793
0.012812813	-0.015823248	-0.002893964
0.012696198	-0.0158359	-0.002909991
0.011923295	-0.015993419	-0.002960026
0.011729818	-0.016020645	-0.003022257
0.011009357	-0.01607876	-0.003072435
0.010868596	-0.016088766	-0.003226267
0.009873419	-0.016163115	-0.003242706
0.009068251	-0.016236299	-0.003276988
0.008690949	-0.01632395	-0.003277939
0.008217127	-0.016548205	-0.003278951
0.007772943	-0.016557868	-0.003356023
0.007541671	-0.016684876	-0.00342379
0.007338512	-0.016874404	-0.003585415
0.00605852	-0.016877397	-0.003684481
0.006054658	-0.016906544	-0.003705408
0.006035693	-0.017092448	-0.003717685
0.004236051	-0.017141167	-0.003735876
0.004053677	-0.017186635	-0.003756078
0.003983819	-0.017225907	-0.003912374
0.002605699	-0.017281918	-0.003995835
5.62E-04	-0.017366583	-0.004014683
3.76E-04	-0.017583895	-0.004221031
-4.35E-04	-0.017858133	-0.004235572
-0.001454343	-0.018081467	-0.004309326
-0.001821071	-0.018359853	-0.004403583
-0.002180974	-0.01873581	-0.004534019
-0.002971866	-0.018873904	-0.004540681
-0.003620876	-0.019031977	-0.004826511
-0.008928035	-0.019398651	-0.004971244
-0.01051526	-0.019947226	-0.005046319
-0.011714436	-0.02049429	-0.005068882
-0.017231476	-0.021786001	-0.005075638
-0.024149886	-0.025561454	-0.005398587
-0.02798568	-0.026629493	-0.005417098
-0.028459986	-0.026875351	-0.006460571
-0.03153597	-0.03537404	-0.008911891
-0.036983153	-0.036830616	-0.011609721
