# Supplementary material for: Identification and characterization of constrained non-exonic bases lacking predictive epigenomic and transcription factor binding annotations
Source: Nat Commun. 2020 Dec 2;11:6168. doi: 10.1038/s41467-020-19962-9 (PMC7710766; doi:10.1038/s41467-020-19962-9)
Supplement: Supplementary file 11 — Source Data [file 41467_2020_19962_MOESM11_ESM.zip › SourceData/SupFig20g.txt]

Dataset	Observed Average CNEP Score	Expected Average CNEP Score	Number of bases
3_TxFlnk_E097_15_coreMarks_mnemonics.bed.gz	0.073806498	0.063634578	203,600
wgEncodeSydhTfbsHelas3Spt20StdPk.narrowPeak	0.07738239	0.057081725	204,124
wgEncodeAwgTfbsSydhK562NelfeUniPk.narrowPeak	0.106350379	0.089532527	205,766
wgEncodeSydhTfbsHelas3Znf274UcdPk.narrowPeak	0.025724749	0.021372741	209,180
wgEncodeUwHistoneK562H3k27me3StdPkRep1.narrowPeak	0.058892624	0.051480271	209,590
GSE45201.TCF7L2.mdamb453_veh16hr_filPeaks_public.bed.gz	0.153791539	0.150108264	210,135
wgEncodeSydhTfbsK562Bdp1StdPk.narrowPeak	0.104996343	0.105672562	213,854
11_BivFlnk_E004_15_coreMarks_mnemonics.bed.gz	0.133706555	0.121133287	214,200
11_BivFlnk_E121_15_coreMarks_mnemonics.bed.gz	0.151814386	0.144715116	215,000
wgEncodeSydhTfbsK562NelfeStdPk.narrowPeak	0.106041067	0.082148448	215,281
GSE20303.GATAD1.hela_filPeaks_public.bed.gz	0.11684626	0.095260033	217,607
10_TssBiv_E115_15_coreMarks_mnemonics.bed.gz	0.182441249	0.167752963	219,400
10_TssBiv_E117_15_coreMarks_mnemonics.bed.gz	0.11778465	0.113501136	220,000
3_TxFlnk_E087_15_coreMarks_mnemonics.bed.gz	0.075744279	0.064513075	221,800
10_TssBiv_E113_15_coreMarks_mnemonics.bed.gz	0.179563683	0.163495536	224,000
10_TssBiv_E083_15_coreMarks_mnemonics.bed.gz	0.157165018	0.143955947	227,000
10_TssBiv_E104_15_coreMarks_mnemonics.bed.gz	0.155642953	0.151774826	229,600
GSE31558.TP53.imr90_filPeaks_public.bed.gz	0.090889403	0.080288963	231,137
wgEncodeSydhTfbsK562Stat1Ifna6hStdPk.narrowPeak	0.087271729	0.068438422	235,595
GSE41466.NR3C3.t47d_r5_filPeaks_public.bed.gz	0.064930106	0.068581387	237,415
wgEncodeAwgTfbsSydhK562Tr4UcdUniPk.narrowPeak	0.104720874	0.091859326	239,845
3_TxFlnk_E065_15_coreMarks_mnemonics.bed.gz	0.070776136	0.060044239	243,000
GSE21614.SMAD3.bgo3_filPeaks_public.bed.gz	0.20937275	0.208692989	244,099
wgEncodeAwgTfbsSydhGm12878Zzz3UniPk.narrowPeak	0.082099587	0.075216578	253,950
3_TxFlnk_E021_15_coreMarks_mnemonics.bed.gz	0.050440858	0.0387433	261,200
wgEncodeAwgTfbsHaibH1hescFosl1sc183V0416102UniPk.narrowPeak	0.152414548	0.140191335	264,353
10_TssBiv_E046_15_coreMarks_mnemonics.bed.gz	0.171389032	0.1596753	266,400
GSE21488.E2F4.lymphoblastoid_filPeaks_public.bed.gz	0.147265082	0.1376912	268,109
3_TxFlnk_E100_15_coreMarks_mnemonics.bed.gz	0.057367839	0.051940326	269,800
6_EnhG_E087_15_coreMarks_mnemonics.bed.gz	0.065410973	0.062963546	270,200
11_BivFlnk_E028_15_coreMarks_mnemonics.bed.gz	0.124798449	0.104809384	272,800
GSE32644.MEF2C.huvec_dmso_filPeaks_public.bed.gz	0.040850214	0.039664148	273,156
12_EnhBiv_E117_15_coreMarks_mnemonics.bed.gz	0.098902473	0.093564881	278,200
wgEncodeHaibTfbsA549GrPcr1xDex500pmPkRep2.broadPeak	0.131213226	0.122871027	280,182
wgEncodeAwgTfbsHaibA549GrPcr1xDex500pmUniPk.narrowPeak	0.240959957	0.232687183	280,327
wgEncodeAwgTfbsHaibGm12878Atf3Pcr1xUniPk.narrowPeak	0.193037757	0.180945841	281,062
11_BivFlnk_E002_15_coreMarks_mnemonics.bed.gz	0.123706734	0.117109097	281,400
wgEncodeSydhTfbsK562Znf274UcdPk.narrowPeak	0.019600387	0.01702654	283,572
wgEncodeAwgTfbsSydhK562Brf2UniPk.narrowPeak	0.070275735	0.064790784	285,901
3_TxFlnk_E083_15_coreMarks_mnemonics.bed.gz	0.064142409	0.054710132	287,200
10_TssBiv_E096_15_coreMarks_mnemonics.bed.gz	0.128335139	0.133210069	288,000
10_TssBiv_E032_15_coreMarks_mnemonics.bed.gz	0.17594583	0.16233564	289,000
wgEncodeSydhTfbsGm12878MaxStdPk.narrowPeak	0.112938882	0.102326152	289,491
GSE29194.TCF7L2.CD34_prog_bio_filPeaks_public.bed.gz	0.185632806	0.179989254	290,334
wgEncodeHaibTfbsH1hescRxraV0416102PkRep1.broadPeak	0.15507906	0.147084929	290,679
3_TxFlnk_E106_15_coreMarks_mnemonics.bed.gz	0.061637676	0.049431741	295,200
wgEncodeAwgTfbsHaibH1hescRxraV0416102UniPk.narrowPeak	0.204392838	0.195853455	295,282
GSE28857.TFAP4.lncap_dht_filPeaks_public.bed.gz	0.203886314	0.190696324	296,141
wgEncodeSydhTfbsHelas3Bdp1StdPk.narrowPeak	0.079478293	0.073667261	297,320
wgEncodeHaibTfbsGm12878RxraPcr1xPkRep2.broadPeak	0.142194989	0.123212391	297,884
wgEncodeAwgTfbsHaibGm12878RxraPcr1xUniPk.narrowPeak	0.204158525	0.187456829	299,681
wgEncodeAwgTfbsSydhGm08714Znf274UcdUniPk.narrowPeak	0.018082685	0.014766918	300,452
wgEncodeAwgTfbsBroadK562Hdac6a301341aUniPk.narrowPeak	0.085361529	0.071615957	300,565
11_BivFlnk_E123_15_coreMarks_mnemonics.bed.gz	0.091307406	0.084494224	303,000
10_TssBiv_E123_15_coreMarks_mnemonics.bed.gz	0.121482752	0.111562904	309,200
wgEncodeSydhTfbsK562Sirt6StdPk.narrowPeak	0.124311411	0.110098439	314,103
wgEncodeSydhTfbsK562Stat2Ifna30StdPk.narrowPeak	0.111261873	0.096524552	315,355
GSE45201.MYC.mdamb453_dht6hr_filPeaks_public.bed.gz	0.134723158	0.121505459	319,391
wgEncodeAwgTfbsHaibK562Bcl3Pcr1xUniPk.narrowPeak	0.122444422	0.107849943	320,531
GSE41466.NR3C3.t47d_r360_filPeaks_public.bed.gz	0.048525711	0.049655726	322,999
GSE27158.STAT1.cd4_ifng_filPeaks_public.bed.gz	0.133074729	0.120338825	326,393
wgEncodeSydhTfbsK562Atf3StdPk.narrowPeak	0.098216425	0.081508891	327,406
wgEncodeHaibTfbsK562Six5V0416101PkRep1.broadPeak	0.133095141	0.121349883	329,236
GSE37403.SNAPC1.mcf10a_filPeaks_public.bed.gz	0.092042682	0.080913857	330,960
wgEncodeSydhTfbsHepg2Hsf1ForsklnStdPk.narrowPeak	0.138382353	0.124697132	334,717
10_TssBiv_E038_15_coreMarks_mnemonics.bed.gz	0.166698815	0.150959574	342,600
11_BivFlnk_E097_15_coreMarks_mnemonics.bed.gz	0.150919189	0.138108051	354,000
wgEncodeHaibTfbsSknshNrsfPcr2xPkRep1.broadPeak	0.131527264	0.122203053	355,611
wgEncodeAwgTfbsSydhK562Atf3UniPk.narrowPeak	0.118395086	0.105041489	358,287
wgEncodeHaibTfbsH1hescBcl11aV0416102PkRep2.broadPeak	0.251279282	0.249723521	358,978
wgEncodeAwgTfbsSydhNt2d1Znf274UcdUniPk.narrowPeak	0.024283896	0.023630632	359,089
wgEncodeUwHistoneNhekH3k27me3StdPkRep2.narrowPeak	0.082070229	0.079792969	359,850
11_BivFlnk_E120_15_coreMarks_mnemonics.bed.gz	0.140691738	0.128705036	361,400
GSE17917.KLF4.esc_filPeaks_public.bed.gz	0.03868897	0.033488033	362,316
3_TxFlnk_E035_15_coreMarks_mnemonics.bed.gz	0.078208591	0.075981798	362,600
10_TssBiv_E036_15_coreMarks_mnemonics.bed.gz	0.149838835	0.137533126	369,800
3_TxFlnk_E067_15_coreMarks_mnemonics.bed.gz	0.052219382	0.048416353	372,400
wgEncodeSydhTfbsGm12878Zzz3StdPk.narrowPeak	0.079590512	0.067403966	373,435
18_EnhAc_E045_25_imputed12marks_mnemonics.bed.gz	0.058159564	0.05740222	378,400
3_TxFlnk_E047_15_coreMarks_mnemonics.bed.gz	0.057731686	0.052655013	379,000
GSE39277.MBD4.ls180_veh_filPeaks_public.bed.gz	0.064673864	0.063905085	381,605
GSE13084.RNF2.esc_filPeaks_public.bed.gz	0.029286406	0.024741604	387,293
GSE39538.SMARCA4.bcell_filPeaks_public.bed.gz	0.132966477	0.123205926	388,362
wgEncodeAwgTfbsSydhHepg2Hsf1ForsklnUniPk.narrowPeak	0.170083114	0.162294865	389,561
GSE42262.BRD4.bcellp493-6_cmyc1hr_filPeaks_public.bed.gz	0.162586927	0.152032704	392,187
wgEncodeAwgTfbsSydhHepg2ErraForsklnUniPk.narrowPeak	0.102365971	0.096307426	393,682
10_TssBiv_E050_15_coreMarks_mnemonics.bed.gz	0.147847547	0.151695482	396,200
wgEncodeAwgTfbsSydhK562Irf1Ifna30UniPk.narrowPeak	0.111698099	0.106036306	397,180
10_TssBiv_E048_15_coreMarks_mnemonics.bed.gz	0.156175374	0.139487839	398,800
11_BivFlnk_E096_15_coreMarks_mnemonics.bed.gz	0.123619988	0.109456306	402,800
wgEncodeSydhTfbsHepg2Irf3IggrabPk.narrowPeak	0.179057604	0.171275952	403,479
3_TxFlnk_E012_15_coreMarks_mnemonics.bed.gz	0.068584743	0.06028998	405,200
wgEncodeSydhTfbsK562Stat2Ifna6hStdPk.narrowPeak	0.08410179	0.071674925	408,096
wgEncodeHaibTfbsGm12878Mef2csc13268V0416101PkRep1.broadPeak	0.188581063	0.183615514	416,046
10_TssBiv_E099_15_coreMarks_mnemonics.bed.gz	0.170384302	0.151449136	416,800
11_BivFlnk_E083_15_coreMarks_mnemonics.bed.gz	0.147620409	0.133261364	418,000
3_TxFlnk_E094_15_coreMarks_mnemonics.bed.gz	0.054846468	0.039769845	425,800
GSE42161.BRD4.plasma_jq1_filPeaks_public.bed.gz	0.051227105	0.0442751	427,859
GSE39263.ZNF143.hpball_filPeaks_public.bed.gz	0.122695844	0.111403259	427,961
GSE27823.MED12.lncap_dht_sifoxa1_filPeaks_public.bed.gz	0.06409917	0.057707889	434,438
11_BivFlnk_E106_15_coreMarks_mnemonics.bed.gz	0.121418793	0.106230005	437,600
wgEncodeAwgTfbsUtaH1hescCmycUniPk.narrowPeak	0.053934125	0.051031687	437,875
10_TssBiv_E047_15_coreMarks_mnemonics.bed.gz	0.16673013	0.152502854	438,000
wgEncodeAwgTfbsSydhGm12878Tr4UniPk.narrowPeak	0.069360804	0.060790076	445,122
11_BivFlnk_E126_15_coreMarks_mnemonics.bed.gz	0.135987233	0.124498212	447,400
wgEncodeAwgTfbsSydhHepg2Brca1a300IggrabUniPk.narrowPeak	0.127858114	0.115047362	447,620
10_TssBiv_E043_15_coreMarks_mnemonics.bed.gz	0.143435791	0.127639817	448,800
10_TssBiv_E042_15_coreMarks_mnemonics.bed.gz	0.146533823	0.132991767	449,400
wgEncodeAwgTfbsHaibH1hescBcl11aPcr1xUniPk.narrowPeak	0.260926171	0.253682934	452,221
wgEncodeHaibTfbsHepg2Bhlhe40V0416101PkRep2.broadPeak	0.161828995	0.152194269	452,816
3_TxFlnk_E098_15_coreMarks_mnemonics.bed.gz	0.051214632	0.044387935	454,200
wgEncodeAwgTfbsSydhK562Tf3c110UniPk.narrowPeak	0.061895902	0.066783129	454,224
GSE22478.SMC4.hela_m_filPeaks_public.bed.gz	0.016760043	0.011537959	458,790
10_TssBiv_E065_15_coreMarks_mnemonics.bed.gz	0.134162844	0.115419736	461,600
10_TssBiv_E097_15_coreMarks_mnemonics.bed.gz	0.182311497	0.173098084	464,400
3_TxFlnk_E096_15_coreMarks_mnemonics.bed.gz	0.056476365	0.045241574	468,800
11_BivFlnk_E007_15_coreMarks_mnemonics.bed.gz	0.09297997	0.082101982	469,200
wgEncodeHaibTfbsGm12878Atf3Pcr1xPkRep1.broadPeak	0.143659096	0.128825059	469,666
wgEncodeSydhTfbsGm12878Yy1StdPk.narrowPeak	0.11263824	0.101593488	469,693
wgEncodeUwHistoneCaco2H3k27me3StdPkRep2.narrowPeak	0.075496078	0.073054842	471,170
wgEncodeSydhTfbsHepg2Znf274UcdPk.narrowPeak	0.015035199	0.009500506	471,317
10_TssBiv_E119_15_coreMarks_mnemonics.bed.gz	0.193293389	0.192078947	475,000
wgEncodeSydhTfbsK562Stat1Ifng6hStdPk.narrowPeak	0.095157754	0.086540303	475,163
3_TxFlnk_E024_15_coreMarks_mnemonics.bed.gz	0.058286254	0.049148467	476,200
3_TxFlnk_E086_15_coreMarks_mnemonics.bed.gz	0.089610418	0.091654489	479,000
wgEncodeSydhTfbsK562Nfe2StdPk.narrowPeak	0.11603969	0.102339831	479,415
GSE39277.NCOA1.ls180_veh_filPeaks_public.bed.gz	0.067428716	0.067083359	480,570
11_BivFlnk_E008_15_coreMarks_mnemonics.bed.gz	0.123913106	0.120421687	481,400
wgEncodeAwgTfbsBroadH1hescJarid1aab26049UniPk.narrowPeak	0.092852737	0.07490296	486,653
GSE24518.NR3C1.helab2_grkd_dmso_filPeaks_public.bed.gz	0.057119701	0.054766934	488,616
wgEncodeSydhTfbsK562Rpc155StdPk.narrowPeak	0.061425979	0.058483479	489,634
wgEncodeAwgTfbsSydhHelas3Irf3IggrabUniPk.narrowPeak	0.226727719	0.210354296	493,288
wgEncodeAwgTfbsSydhK562Stat1Ifna6hUniPk.narrowPeak	0.128812231	0.119350274	495,732
wgEncodeSydhTfbsGm12878JundStdPk.narrowPeak	0.156268126	0.152758504	501,540
wgEncodeAwgTfbsHaibHepg2Tcf12Pcr1xUniPk.narrowPeak	0.210867505	0.207271193	501,974
wgEncodeSydhTfbsHepg2Srebp1InslnStdPk.narrowPeak	0.130953066	0.121644964	503,087
GSE24518.RELA.helab2_grkd_dmso_filPeaks_public.bed.gz	0.035213358	0.030222746	506,721
11_BivFlnk_E113_15_coreMarks_mnemonics.bed.gz	0.116352206	0.10271737	507,200
wgEncodeSydhTfbsK562Stat1Ifng30StdPk.narrowPeak	0.094407752	0.087619493	507,875
wgEncodeHaibTfbsHepg2Zbtb33V0416101PkRep1.broadPeak	0.118495398	0.10620979	508,270
3_TxFlnk_E074_15_coreMarks_mnemonics.bed.gz	0.046542479	0.040451784	510,200
GSE41466.NR3C3.t47d_r60_filPeaks_public.bed.gz	0.057775837	0.058705641	510,330
10_TssBiv_E029_15_coreMarks_mnemonics.bed.gz	0.168817467	0.162291342	514,000
10_TssBiv_E006_15_coreMarks_mnemonics.bed.gz	0.08210488	0.076639566	516,600
wgEncodeBroadHistoneHuvecH3k9me1StdAlnRep0.bam_VS_wgEncodeBroadHistoneHuvecControlStdAlnRep0.bam.narrowPeak	0.070662564	0.069205669	516,699
3_TxFlnk_E053_15_coreMarks_mnemonics.bed.gz	0.076526996	0.066365214	518,600
wgEncodeAwgTfbsSydhHepg2Pgc1aForsklnUniPk.narrowPeak	0.127546663	0.118136533	519,435
wgEncodeAwgTfbsSydhHepg2Nrf1IggrabUniPk.narrowPeak	0.145016414	0.131114758	519,440
wgEncodeAwgTfbsSydhH1hescCjunIggrabUniPk.narrowPeak	0.23275395	0.216688207	523,816
wgEncodeHaibTfbsK562Taf7sc101167V0416101PkRep1.broadPeak	0.094553934	0.082661602	524,391
GSE27158.STAT4.cd4_il12_filPeaks_public.bed.gz	0.171717512	0.167705464	524,886
wgEncodeAwgTfbsSydhK562Rpc155UniPk.narrowPeak	0.057758133	0.052529744	525,231
wgEncodeHaibTfbsK562SrfV0416101PkRep2.broadPeak	0.115074776	0.105798265	526,235
wgEncodeHaibTfbsHct116Zbtb33V0416101PkRep2.broadPeak	0.141902823	0.12772015	527,912
wgEncodeAwgTfbsSydhK562Stat1Ifna30UniPk.narrowPeak	0.133239503	0.121863967	529,092
11_BivFlnk_E067_15_coreMarks_mnemonics.bed.gz	0.132668611	0.120471226	530,000
GSE45638.NFKB1.lcl_dex_filPeaks_public.bed.gz	0.032516549	0.035606575	530,190
wgEncodeAwgTfbsHaibHepg2Bhlhe40V0416101UniPk.narrowPeak	0.180146804	0.172023988	536,851
wgEncodeHaibTfbsHepg2Atf3V0416101PkRep2.broadPeak	0.107902249	0.093592223	537,152
3_TxFlnk_E037_15_coreMarks_mnemonics.bed.gz	0.056748638	0.05270748	537,400
wgEncodeHaibTfbsGm12878Ets1Pcr1xPkRep1V2.broadPeak	0.079637126	0.07074229	541,271
wgEncodeAwgTfbsHaibGm12878Zbtb33Pcr1xUniPk.narrowPeak	0.118858916	0.106717499	545,255
4_Tx_E004_15_coreMarks_mnemonics.bed.gz	0.045576442	0.043942132	547,800
11_BivFlnk_E128_15_coreMarks_mnemonics.bed.gz	0.130493447	0.119719137	549,200
2_TssAFlnk_E002_15_coreMarks_mnemonics.bed.gz	0.112131719	0.107187046	550,400
12_EnhBiv_E103_15_coreMarks_mnemonics.bed.gz	0.117669951	0.113309891	551,000
wgEncodeHaibTfbsH1hescPou5f1sc9081V0416102PkRep2.broadPeak	0.156906553	0.150812005	552,829
wgEncodeAwgTfbsSydhGm12878CfosUniPk.narrowPeak	0.230876762	0.218109065	554,805
wgEncodeHaibTfbsK562Bcl3Pcr1xPkRep1.broadPeak	0.038713672	0.030798474	559,630
wgEncodeHaibTfbsH1hescFosl1sc183V0416102PkRep1.broadPeak	0.143359033	0.131824535	560,954
wgEncodeAwgTfbsSydhK562Nfe2UniPk.narrowPeak	0.127502316	0.118350552	563,261
GSE45638.NFKB1.lcl_etoh_filPeaks_public.bed.gz	0.032195081	0.035568107	563,890
11_BivFlnk_E013_15_coreMarks_mnemonics.bed.gz	0.164747033	0.149372787	564,800
3_TxFlnk_E095_15_coreMarks_mnemonics.bed.gz	0.061101665	0.052967924	567,400
wgEncodeSydhTfbsGm12878CfosStdPk.narrowPeak	0.215875478	0.207332488	573,182
3_TxFlnk_E028_15_coreMarks_mnemonics.bed.gz	0.07624452	0.068931354	577,600
wgEncodeSydhTfbsK562Ini1IggmusPk.narrowPeak	0.109979626	0.10260516	577,834
wgEncodeAwgTfbsHaibHepg2Sp2V0422111UniPk.narrowPeak	0.173941173	0.165245969	581,639
11_BivFlnk_E037_15_coreMarks_mnemonics.bed.gz	0.155826669	0.141600188	585,400
wgEncodeAwgTfbsSydhGm12878NfyaIggmusUniPk.narrowPeak	0.208101284	0.198234233	585,638
GSE14664.ESR1.mcf7_e2_filPeaks_public.bed.gz	0.079376165	0.074739183	588,152
wgEncodeAwgTfbsSydhH1hescBrca1IggrabUniPk.narrowPeak	0.128275852	0.119381984	590,066
GSE17917.MYC.esc_filPeaks_public.bed.gz	0.064360829	0.059918614	590,768
GSE32644.MEF2C.huvec_statin_filPeaks_public.bed.gz	0.029470212	0.025061093	591,724
11_BivFlnk_E066_15_coreMarks_mnemonics.bed.gz	0.1529033	0.145830537	596,000
wgEncodeAwgTfbsSydhK562Stat2Ifna6hUniPk.narrowPeak	0.129784479	0.121318114	596,094
3_TxFlnk_E040_15_coreMarks_mnemonics.bed.gz	0.073692935	0.069526496	598,200
GSE36354.MBD4.h2171_filPeaks_public.bed.gz	0.237315799	0.237659125	602,672
3_TxFlnk_E008_15_coreMarks_mnemonics.bed.gz	0.049794032	0.045547911	603,200
wgEncodeAwgTfbsSydhH1hescRfx5200401194IggrabUniPk.narrowPeak	0.172095657	0.165343966	603,752
GSE37583.ORC1.hela_s3_filPeaks_public.bed.gz	0.053874982	0.047234828	609,058
3_TxFlnk_E029_15_coreMarks_mnemonics.bed.gz	0.057162609	0.051707981	615,200
GSE40343.E2F7.imr90_senescent_ras_e2f7hairpin_filPeaks_public.bed.gz	0.174364446	0.165738807	616,832
11_BivFlnk_E023_15_coreMarks_mnemonics.bed.gz	0.148285589	0.134575555	621,400
GSE31216.ELF5.t47d_doxy48hrs_filPeaks_public.bed.gz	0.110439699	0.101521062	622,164
GSE34500.RELA.huvec_filPeaks_public.bed.gz	0.053615859	0.046006208	622,704
wgEncodeAwgTfbsHaibGm12891Pax5c20V0416101UniPk.narrowPeak	0.145693877	0.135909019	625,251
wgEncodeHaibTfbsHepg2Tcf12Pcr1xPkRep2.broadPeak	0.041943956	0.037393764	627,023
GSE36579.SETDB1.wm853_2_filPeaks_public.bed.gz	0.047910875	0.044726245	631,514
3_TxFlnk_E069_15_coreMarks_mnemonics.bed.gz	0.052714536	0.046214783	631,800
11_BivFlnk_E026_15_coreMarks_mnemonics.bed.gz	0.146373697	0.130106106	633,800
9_TxReg_E002_25_imputed12marks_mnemonics.bed.gz	0.139232972	0.128232379	635,600
3_TxFlnk_E113_15_coreMarks_mnemonics.bed.gz	0.045286827	0.037664814	638,600
wgEncodeHaibTfbsH1hescBcl11aPcr1xPkRep1.broadPeak	0.223799103	0.218969015	640,368
11_BivFlnk_E048_15_coreMarks_mnemonics.bed.gz	0.137942356	0.124125852	645,200
GSE22162.ATRX.erythroid_filPeaks_public.bed.gz	0.060609524	0.053388797	646,011
10_TssBiv_E034_15_coreMarks_mnemonics.bed.gz	0.154696271	0.141577308	650,000
wgEncodeHaibTfbsH1hescSp2V0422111PkRep2.broadPeak	0.185685529	0.178320786	650,614
3_TxFlnk_E091_15_coreMarks_mnemonics.bed.gz	0.067480921	0.060093289	651,200
wgEncodeAwgTfbsSydhHelas3Tr4UniPk.narrowPeak	0.120973049	0.110186151	653,181
GSE45638.NR3C1.lcl_etoh_filPeaks_public.bed.gz	0.029555801	0.032043896	656,139
wgEncodeAwgTfbsSydhGm12878Corestsc30189IggmusUniPk.narrowPeak	0.144243378	0.134156271	657,705
10_TssBiv_E051_15_coreMarks_mnemonics.bed.gz	0.156046776	0.145289046	658,200
18_EnhAc_E033_25_imputed12marks_mnemonics.bed.gz	0.068948973	0.065876883	664,000
3_TxFlnk_E073_15_coreMarks_mnemonics.bed.gz	0.053186178	0.048016622	667,800
11_BivFlnk_E074_15_coreMarks_mnemonics.bed.gz	0.138408996	0.121607036	668,000
10_TssBiv_E041_15_coreMarks_mnemonics.bed.gz	0.157442618	0.146268284	670,000
10_TssBiv_E035_15_coreMarks_mnemonics.bed.gz	0.13601084	0.123462571	670,600
8_ZNFRpts_E099_15_coreMarks_mnemonics.bed.gz	0.014237426	0.009454505	679,200
GSE38258.CDK8.hct116_normoxia_filPeaks_public.bed.gz	0.184113211	0.174093003	679,440
wgEncodeAwgTfbsHaibHepg2Zbtb33Pcr1xUniPk.narrowPeak	0.170191017	0.162833903	680,362
wgEncodeAwgTfbsSydhHek293Elk4UcdUniPk.narrowPeak	0.114561058	0.104777563	681,990
wgEncodeAwgTfbsBroadK562Ezh239875UniPk.narrowPeak	0.095298901	0.088167067	684,564
wgEncodeAwgTfbsBroadHsmmEzh239875UniPk.narrowPeak	0.163761029	0.150398734	686,171
wgEncodeAwgTfbsSydhK562Stat1Ifng30UniPk.narrowPeak	0.120210623	0.114306479	686,958
12_EnhBiv_E120_15_coreMarks_mnemonics.bed.gz	0.121328028	0.114374636	687,200
wgEncodeAwgTfbsHaibK562Sp2sc643V0416102UniPk.narrowPeak	0.202262276	0.191760144	688,489
wgEncodeHaibTfbsGm12878SrfPcr2xPkRep1.broadPeak	0.083450529	0.079015342	692,606
11_BivFlnk_E086_15_coreMarks_mnemonics.bed.gz	0.120505603	0.120224957	696,800
wgEncodeHaibTfbsHepg2Zbtb33V0416101PkRep2.broadPeak	0.125025728	0.113065142	701,925
wgEncodeAwgTfbsUwGm12801CtcfUniPk.narrowPeak	0.112395434	0.102563501	703,452
3_TxFlnk_E079_15_coreMarks_mnemonics.bed.gz	0.060197326	0.052634116	715,800
11_BivFlnk_E114_15_coreMarks_mnemonics.bed.gz	0.152005269	0.141907366	722,200
wgEncodeAwgTfbsHaibHepg2Atf3V0416101UniPk.narrowPeak	0.163331826	0.147820219	722,435
GSE29180.TAL1.jurkat_filPeaks_public.bed.gz	0.155172421	0.149055769	722,493
10_TssBiv_E039_15_coreMarks_mnemonics.bed.gz	0.152102944	0.136192509	726,200
wgEncodeHaibTfbsHepg2SrfV0416101PkRep1.broadPeak	0.16590779	0.158186835	728,621
3_TxFlnk_E072_15_coreMarks_mnemonics.bed.gz	0.05551968	0.04952836	735,200
12_EnhBiv_E100_15_coreMarks_mnemonics.bed.gz	0.130087392	0.120803813	739,600
wgEncodeHaibTfbsA549Taf1V0422111Etoh02PkRep2.broadPeak	0.086495079	0.076487249	741,957
wgEncodeSydhTfbsHelas3Zzz3StdPk.narrowPeak	0.044097952	0.034888832	743,877
11_BivFlnk_E038_15_coreMarks_mnemonics.bed.gz	0.150114714	0.137441962	745,200
wgEncodeSydhTfbsK562Brg1IggmusPk.narrowPeak	0.105276926	0.101186296	749,012
wgEncodeAwgTfbsSydhGm12878Stat1UniPk.narrowPeak	0.121470217	0.108742253	749,658
GSE41561.E2F4.mcf7_tam_filPeaks_public.bed.gz	0.138658273	0.126026964	751,365
wgEncodeAwgTfbsHaibH1hescSix5Pcr1xUniPk.narrowPeak	0.143481742	0.128471109	751,813
3_TxFlnk_E048_15_coreMarks_mnemonics.bed.gz	0.058540765	0.052476784	753,800
GSE32349.ESR1.h3396_etoh_filPeaks_public.bed.gz	0.034947853	0.031923192	755,078
3_TxFlnk_E045_15_coreMarks_mnemonics.bed.gz	0.065932982	0.059287791	756,800
11_BivFlnk_E040_15_coreMarks_mnemonics.bed.gz	0.162451613	0.146398574	757,200
3_TxFlnk_E076_15_coreMarks_mnemonics.bed.gz	0.074059662	0.068234964	758,200
wgEncodeAwgTfbsSydhK562Stat1Ifng6hUniPk.narrowPeak	0.123756495	0.115118627	758,852
6_EnhG_E109_15_coreMarks_mnemonics.bed.gz	0.056292081	0.052468791	761,000
12_EnhBiv_E097_15_coreMarks_mnemonics.bed.gz	0.113708852	0.103225722	762,000
wgEncodeUwHistoneCaco2H3k27me3StdAlnRep0.bam_VS_wgEncodeUwHistoneCaco2InputStdAlnRep1.bam.narrowPeak	0.077696784	0.074518198	763,696
wgEncodeAwgTfbsSydhGm12878JundUniPk.narrowPeak	0.157383871	0.152869505	763,738
wgEncodeAwgTfbsBroadDnd41Ezh239875UniPk.narrowPeak	0.158118087	0.147187081	764,775
GSE40343.E2F7.imr90_senescent_ras_rbhairpin_filPeaks_public.bed.gz	0.200547108	0.189871237	766,372
10_TssBiv_E030_15_coreMarks_mnemonics.bed.gz	0.150005215	0.137211388	769,200
3_TxFlnk_E068_15_coreMarks_mnemonics.bed.gz	0.060143457	0.053943406	770,400
GSE22767.PRDM14.esc_filPeaks_public.bed.gz	0.114907237	0.111499897	771,633
10_TssBiv_E031_15_coreMarks_mnemonics.bed.gz	0.139778564	0.131159425	775,600
wgEncodeHaibTfbsGm12891Pax5c20V0416101PkRep2.broadPeak	0.135598178	0.125280809	777,665
wgEncodeAwgTfbsSydhK562Rfx5IggrabUniPk.narrowPeak	0.148122274	0.138759397	780,185
wgEncodeBroadHistoneNhlfH3k09me3AlnRep0.bam_VS_wgEncodeBroadHistoneNhlfControlStdAlnRep0.bam.narrowPeak	0.01522632	0.01249037	782,703
wgEncodeHaibTfbsHct116Atf3V0422111PkRep2.broadPeak	0.122964152	0.115423123	783,058
wgEncodeSydhTfbsK562Gata1UcdPk.narrowPeak	0.121674528	0.112573592	784,056
GSE38258.CDK8.hct116_hypoxia_filPeaks_public.bed.gz	0.161195096	0.151952318	785,118
wgEncodeAwgTfbsBroadGm12878Ezh239875UniPk.narrowPeak	0.169457064	0.158197451	789,349
wgEncodeAwgTfbsHaibK562Zbtb33Pcr1xUniPk.narrowPeak	0.101784091	0.092839901	791,260
wgEncodeAwgTfbsSydhHelas3Nrf1IggmusUniPk.narrowPeak	0.148606717	0.136346376	791,343
12_EnhBiv_E114_15_coreMarks_mnemonics.bed.gz	0.123624481	0.119069371	791,400
wgEncodeSydhTfbsHepg2CebpzIggrabPk.narrowPeak	0.114475894	0.110523714	792,857
wgEncodeAwgTfbsSydhK562Sirt6UniPk.narrowPeak	0.135190757	0.123840861	801,888
wgEncodeHaibTfbsU87NrsfPcr2xPkRep1.broadPeak	0.111611904	0.104141684	803,876
10_TssBiv_E091_15_coreMarks_mnemonics.bed.gz	0.14838475	0.150930507	804,400
10_TssBiv_E122_15_coreMarks_mnemonics.bed.gz	0.164492785	0.154486663	806,000
wgEncodeAwgTfbsSydhA549Bhlhe40IggrabUniPk.narrowPeak	0.169246486	0.156502034	806,440
wgEncodeAwgTfbsSydhK562Usf2IggrabUniPk.narrowPeak	0.109296517	0.099517576	810,490
wgEncodeHaibTfbsEcc1EraaV0416102Bpa1hPkRep2.broadPeak	0.174632176	0.162934871	810,557
3_TxFlnk_E121_15_coreMarks_mnemonics.bed.gz	0.075824959	0.066352702	810,600
3_TxFlnk_E105_15_coreMarks_mnemonics.bed.gz	0.05595071	0.047171263	812,200
wgEncodeHaibTfbsH1hescHdac2sc6296V0416102PkRep1.broadPeak	0.211033536	0.198952913	812,206
wgEncodeHaibTfbsHct116Atf3V0422111PkRep1.broadPeak	0.135256777	0.126921174	814,411
11_BivFlnk_E103_15_coreMarks_mnemonics.bed.gz	0.111578297	0.102544193	814,600
3_TxFlnk_E050_15_coreMarks_mnemonics.bed.gz	0.071556924	0.067183972	814,800
wgEncodeAwgTfbsHaibH1hescSp2V0422111UniPk.narrowPeak	0.182155633	0.172242342	815,103
GSE39879.AR.lncap_1f5_dht_filPeaks_public.bed.gz	0.157748243	0.151090726	817,987
11_BivFlnk_E047_15_coreMarks_mnemonics.bed.gz	0.14467444	0.129093316	821,400
GSE24518.NR3C1.helab2_p65kd_dmso_filPeaks_public.bed.gz	0.09016294	0.085570523	821,492
GSE43350.BCL6.germ_bcell_filPeaks_public.bed.gz	0.136480819	0.131033383	822,880
11_BivFlnk_E099_15_coreMarks_mnemonics.bed.gz	0.135735469	0.115444848	825,000
18_EnhAc_E048_25_imputed12marks_mnemonics.bed.gz	0.0495424	0.046628916	830,000
GSE30726.MYC.lcl_blue1_filPeaks_public.bed.gz	0.132425157	0.120597099	831,185
GSE45638.NR3C1.lcl_dex_filPeaks_public.bed.gz	0.027463313	0.027262699	833,098
wgEncodeAwgTfbsSydhGm12878Yy1UniPk.narrowPeak	0.106079579	0.10014224	833,452
GSE24518.RELA.helab2_p65kd_ta_tnfa_filPeaks_public.bed.gz	0.109960596	0.101227132	840,822
GSE29195.TCF7L2.k562_bio_filPeaks_public.bed.gz	0.167994322	0.16150853	846,042
10_TssBiv_E053_15_coreMarks_mnemonics.bed.gz	0.157826168	0.156061913	852,000
12_EnhBiv_E067_15_coreMarks_mnemonics.bed.gz	0.120526965	0.112017472	852,800
3_TxFlnk_E066_15_coreMarks_mnemonics.bed.gz	0.044190274	0.038143744	853,600
wgEncodeAwgTfbsHaibH1hescPou5f1sc9081V0416102UniPk.narrowPeak	0.178096838	0.175930084	855,003
3_TxFlnk_E071_15_coreMarks_mnemonics.bed.gz	0.058811717	0.053000351	855,400
3_TxFlnk_E075_15_coreMarks_mnemonics.bed.gz	0.057994337	0.051297032	855,800
wgEncodeHaibTfbsH1hescSix5Pcr1xPkRep2.broadPeak	0.108964058	0.095365807	859,826
GSE31621.CEBPB.blood_monocyte_filPeaks_public.bed.gz	0.11990922	0.112581672	861,368
3_TxFlnk_E102_15_coreMarks_mnemonics.bed.gz	0.069690912	0.064168209	864,400
wgEncodeAwgTfbsSydhHelas3Brg1IggmusUniPk.narrowPeak	0.123641634	0.115268658	865,374
3_TxFlnk_E103_15_coreMarks_mnemonics.bed.gz	0.065214897	0.059399827	866,000
GSE29808.JUND.pc3_filPeaks_public.bed.gz	0.151200747	0.142259122	871,148
wgEncodeSydhTfbsHelas3Tr4StdPk.narrowPeak	0.097567891	0.088788203	871,194
wgEncodeSydhTfbsHelas3Gcn5StdPk.narrowPeak	0.091594457	0.07609402	872,493
3_TxFlnk_E062_15_coreMarks_mnemonics.bed.gz	0.06577949	0.061506783	877,200
wgEncodeSydhTfbsK562CjunIfna6hStdPk.narrowPeak	0.146228731	0.132581306	884,099
GSE39538.SMARCA4.cd4_filPeaks_public.bed.gz	0.116850103	0.107883907	884,942
UCSD.H9.H4K5ac.SK282.narrowPeak	0.039846653	0.038012834	889,055
wgEncodeSydhTfbsHepg2Tr4UcdPk.narrowPeak	0.104271992	0.089994347	889,742
wgEncodeHaibTfbsK562Mef2aV0416101PkRep2.broadPeak	0.176625668	0.164081016	891,942
11_BivFlnk_E095_15_coreMarks_mnemonics.bed.gz	0.123004552	0.109499159	892,000
wgEncodeHaibTfbsK562Yy1V0416102PkRep1.broadPeak	0.139281565	0.125491025	892,012
wgEncodeAwgTfbsSydhHelas3Tf3c110UniPk.narrowPeak	0.043092514	0.040132399	893,966
3_TxFlnk_E001_15_coreMarks_mnemonics.bed.gz	0.055758565	0.052098025	896,200
wgEncodeAwgTfbsHaibK562SrfV0416101UniPk.narrowPeak	0.146677699	0.134197748	897,312
wgEncodeAwgTfbsHaibK562Six5Pcr1xUniPk.narrowPeak	0.141902918	0.126201567	897,578
11_BivFlnk_E068_15_coreMarks_mnemonics.bed.gz	0.142051112	0.128315605	897,800
wgEncodeAwgTfbsHaibGm12878Ets1Pcr1xUniPk.narrowPeak	0.161135613	0.144917235	900,740
wgEncodeHaibTfbsU87NrsfPcr2xPkRep1V2.broadPeak	0.114888515	0.106757957	903,853
wgEncodeHaibTfbsH1hescRxraV0416102PkRep2.broadPeak	0.158999283	0.150675914	904,627
wgEncodeHaibTfbsH1hescAtf3V0416102PkRep1.broadPeak	0.1298155	0.116024879	907,829
GSE31939.VDR.ls180_125_filPeaks_public.bed.gz	0.072358239	0.0712503	908,326
GSE40343.E2F7.imr90_quiescent_filPeaks_public.bed.gz	0.268363622	0.262862222	908,766
9_TxReg_E021_25_imputed12marks_mnemonics.bed.gz	0.150043685	0.13833315	910,400
wgEncodeSydhTfbsHelas3E2f4StdPk.narrowPeak	0.11151552	0.100242267	916,345
wgEncodeAwgTfbsUchicagoK562Ehdac8UniPk.narrowPeak	0.090881359	0.082268225	917,043
wgEncodeHaibTfbsHepg2NrsfPcr2xPkRep1.broadPeak	0.097966961	0.091646323	917,560
10_TssBiv_E045_15_coreMarks_mnemonics.bed.gz	0.165284109	0.15097555	918,200
wgEncodeSydhTfbsHepg2Nrf1IggrabPk.narrowPeak	0.118964263	0.105451295	919,543
GSE24518.RELA.helab2_grkd_ta_tnfa_filPeaks_public.bed.gz	0.134326089	0.129075129	927,210
wgEncodeAwgTfbsSydhHepg2Srebp1InslnUniPk.narrowPeak	0.16622847	0.156216509	930,289
3_TxFlnk_E005_15_coreMarks_mnemonics.bed.gz	0.07137616	0.062079502	935,200
wgEncodeAwgTfbsSydhHepg2Tr4UcdUniPk.narrowPeak	0.124394851	0.109404702	940,067
3_TxFlnk_E003_15_coreMarks_mnemonics.bed.gz	0.055873433	0.047789239	940,400
wgEncodeHaibTfbsK562Sp1Pcr1xPkRep1.broadPeak	0.175457166	0.163621616	940,652
wgEncodeAwgTfbsHaibHepg2SrfV0416101UniPk.narrowPeak	0.177161216	0.168109808	948,798
wgEncodeAwgTfbsUtaHelas3CmycUniPk.narrowPeak	0.148862622	0.139101185	948,883
wgEncodeAwgTfbsHaibT47dEraaV0416102Bpa1hUniPk.narrowPeak	0.151607222	0.149813493	949,025
wgEncodeHaibTfbsSknmcFoxp2Pcr2xPkRep1.broadPeak	0.19240099	0.181808945	949,725
GSE38303.SNAPC5.imr90h_filPeaks_public.bed.gz	0.01819746	0.014878194	954,837
10_TssBiv_E116_15_coreMarks_mnemonics.bed.gz	0.175507806	0.165538775	956,800
wgEncodeHaibTfbsGm12878Egr1Pcr2xPkRep3.broadPeak	0.096461658	0.083967534	958,293
18_EnhAc_E014_25_imputed12marks_mnemonics.bed.gz	0.064288113	0.061328956	959,400
wgEncodeAwgTfbsSydhPbdefetalGata1UcdUniPk.narrowPeak	0.125189196	0.116951085	962,785
11_BivFlnk_E076_15_coreMarks_mnemonics.bed.gz	0.147563938	0.13372665	963,600
GSE30726.MYC.lcl_ramos_filPeaks_public.bed.gz	0.14246778	0.129323893	972,908
wgEncodeHaibTfbsHepg2Sp2V0422111PkRep1.broadPeak	0.150775169	0.14188502	973,422
wgEncodeAwgTfbsUtaHuvecCmycUniPk.narrowPeak	0.186883124	0.173315273	976,345
3_TxFlnk_E043_15_coreMarks_mnemonics.bed.gz	0.06511933	0.060386801	976,600
wgEncodeAwgTfbsHaibK562Thap1sc98174V0416101UniPk.narrowPeak	0.139507641	0.124807887	977,290
wgEncodeAwgTfbsSydhHelas3Spt20UniPk.narrowPeak	0.076682778	0.076410733	981,086
wgEncodeAwgTfbsSydhH1hescChd1a301218aIggrabUniPk.narrowPeak	0.132081726	0.124041478	981,329
10_TssBiv_E105_15_coreMarks_mnemonics.bed.gz	0.162143137	0.150823487	981,800
12_EnhBiv_E026_15_coreMarks_mnemonics.bed.gz	0.126375133	0.119481584	991,000
GSE24933.GABPA.hpc_filPeaks_public.bed.gz	0.139421089	0.124286429	995,346
wgEncodeUwHistoneCaco2H3k27me3StdPkRep1.narrowPeak	0.073819268	0.071141706	996,360
GSE35197.NCOR1.293T_gps2_filPeaks_public.bed.gz	0.06899468	0.062920679	999,425
wgEncodeAwgTfbsSydhK562Gtf2bUniPk.narrowPeak	0.12174816	0.111749339	1,003,299
11_BivFlnk_E073_15_coreMarks_mnemonics.bed.gz	0.120078312	0.10584047	1,004,200
3_TxFlnk_E046_15_coreMarks_mnemonics.bed.gz	0.067156948	0.062305318	1,004,200
wgEncodeAwgTfbsSydhK562Ini1IggmusUniPk.narrowPeak	0.110124746	0.09890926	1,010,507
GSE34871.ARNT.786o_filPeaks_public.bed.gz	0.137113023	0.126638567	1,011,173
wgEncodeSydhTfbsGm12878Srebp2IggrabPk.narrowPeak	0.067684822	0.058086565	1,011,542
wgEncodeAwgTfbsBroadK562P300UniPk.narrowPeak	0.080636739	0.073816291	1,013,953
10_TssBiv_E028_15_coreMarks_mnemonics.bed.gz	0.143564398	0.133982804	1,014,800
3_TxFlnk_E032_15_coreMarks_mnemonics.bed.gz	0.070064269	0.062793103	1,015,000
3_TxFlnk_E038_15_coreMarks_mnemonics.bed.gz	0.059149365	0.057426108	1,015,000
wgEncodeAwgTfbsSydhH1hescNrf1IggrabUniPk.narrowPeak	0.15661365	0.142463501	1,015,153
wgEncodeHaibTfbsGm12878NrsfPcr2xPkRep2.broadPeak	0.093599711	0.086420525	1,016,188
wgEncodeHaibTfbsGm12878SrfPcr2xPkRep2.broadPeak	0.089820987	0.083536999	1,016,370
wgEncodeAwgTfbsHaibEcc1EraaV0416102Bpa1hUniPk.narrowPeak	0.215367849	0.206255693	1,018,744
wgEncodeSydhTfbsGm08714Znf274UcdPk.narrowPeak	0.018866425	0.015987565	1,021,669
GSE33281.BRD4.cd4+tcell_p5d_filPeaks_public.bed.gz	0.050431631	0.046088001	1,023,607
GSE24518.NR3C1.helab2_grkd_ta_tnfa_filPeaks_public.bed.gz	0.113124736	0.110032272	1,024,738
wgEncodeUwHistoneHmecH3k27me3StdPkRep1.narrowPeak	0.075573137	0.071502743	1,026,090
18_EnhAc_E041_25_imputed12marks_mnemonics.bed.gz	0.055942275	0.054026454	1,028,200
wgEncodeHaibTfbsHepg2Atf3V0416101PkRep1.broadPeak	0.136563781	0.119836612	1,029,266
12_EnhBiv_E068_15_coreMarks_mnemonics.bed.gz	0.12564656	0.118575581	1,032,000
GSE25000.TAL1.jurkat_filPeaks_public.bed.gz	0.106199399	0.102578891	1,033,836
wgEncodeAwgTfbsSydhK562Pol2s2UniPk.narrowPeak	0.042461084	0.038646593	1,035,971
3_TxFlnk_E018_15_coreMarks_mnemonics.bed.gz	0.049686356	0.042628242	1,041,000
11_BivFlnk_E079_15_coreMarks_mnemonics.bed.gz	0.120144995	0.106763862	1,046,000
GSE33281.BRD4.cd4+tcell_jq1_p5d_filPeaks_public.bed.gz	0.056443174	0.050567876	1,047,676
wgEncodeHaibTfbsH1hescP300V0416102PkRep1.broadPeak	0.201575998	0.185364719	1,048,135
10_TssBiv_E079_15_coreMarks_mnemonics.bed.gz	0.172317105	0.157046842	1,048,200
10_TssBiv_E081_15_coreMarks_mnemonics.bed.gz	0.175890424	0.179662233	1,048,800
wgEncodeAwgTfbsSydhK562Nrf1IggrabUniPk.narrowPeak	0.144488811	0.13043471	1,053,276
wgEncodeAwgTfbsSydhK562Stat2Ifna30UniPk.narrowPeak	0.144492421	0.133378019	1,064,482
3_TxFlnk_E084_15_coreMarks_mnemonics.bed.gz	0.069972475	0.063255208	1,065,600
wgEncodeSydhTfbsK562CjunIfng6hStdPk.narrowPeak	0.142686948	0.132040672	1,066,766
wgEncodeAwgTfbsHaibGm12878Six5Pcr1xUniPk.narrowPeak	0.15094761	0.133917426	1,067,040
wgEncodeAwgTfbsSydhGm12878E2f4IggmusUniPk.narrowPeak	0.147830784	0.133969448	1,075,094
10_TssBiv_E110_15_coreMarks_mnemonics.bed.gz	0.158937787	0.144718401	1,076,000
GSE24518.RELA.helab2_p65kd_dmso_filPeaks_public.bed.gz	0.058252806	0.056607305	1,076,725
wgEncodeHaibTfbsHepg2Zeb1V0422111PkRep2.broadPeak	0.11161342	0.105719098	1,076,953
3_TxFlnk_E089_15_coreMarks_mnemonics.bed.gz	0.084278572	0.080653441	1,081,200
6_EnhG_E081_15_coreMarks_mnemonics.bed.gz	0.065746369	0.06238027	1,081,600
3_TxFlnk_E063_15_coreMarks_mnemonics.bed.gz	0.060680964	0.054041359	1,082,000
GSE38303.BRF2.imr90h_filPeaks_public.bed.gz	0.019850435	0.017588842	1,082,206
wgEncodeAwgTfbsSydhHelas3Rpc155UniPk.narrowPeak	0.043802034	0.040653105	1,082,445
UCSD.H1_BMP4_Derived_Trophoblast_Cultured_Cells.H3K23ac.SK513.narrowPeak	0.033762297	0.032966313	1,083,682
wgEncodeHaibTfbsK562Taf7sc101167V0416101PkRep2.broadPeak	0.087603178	0.079962796	1,085,361
3_TxFlnk_E080_15_coreMarks_mnemonics.bed.gz	0.067784656	0.062235948	1,088,800
11_BivFlnk_E025_15_coreMarks_mnemonics.bed.gz	0.135934829	0.125762385	1,090,000
wgEncodeAwgTfbsSydhK562Setdb1MnasedUcdUniPk.narrowPeak	0.015678654	0.013862605	1,090,127
3_TxFlnk_E054_15_coreMarks_mnemonics.bed.gz	0.068773557	0.063689119	1,096,400
wgEncodeHaibTfbsPanc1NrsfPcr2xPkRep2.broadPeak	0.088607756	0.083236705	1,096,992
wgEncodeAwgTfbsSydhK562Elk112771IggrabUniPk.narrowPeak	0.11398964	0.100858655	1,097,764
11_BivFlnk_E110_15_coreMarks_mnemonics.bed.gz	0.119500649	0.107389612	1,098,400
wgEncodeAwgTfbsHaibH1hescSrfPcr1xUniPk.narrowPeak	0.132028729	0.126059187	1,100,844
wgEncodeAwgTfbsUtaHepg2CmycUniPk.narrowPeak	0.150531449	0.135611928	1,101,037
wgEncodeHaibTfbsT47dEraaV0416102Bpa1hPkRep1.broadPeak	0.154659039	0.149877251	1,104,694
wgEncodeAwgTfbsBroadHelas3Ezh239875UniPk.narrowPeak	0.101001994	0.098628173	1,105,351
10_TssBiv_E063_15_coreMarks_mnemonics.bed.gz	0.13762648	0.133080534	1,113,200
GSE40050.FOXA1.c42b_etoh_filPeaks_public.bed.gz	0.17052836	0.165247853	1,114,429
12_EnhBiv_E128_15_coreMarks_mnemonics.bed.gz	0.115439504	0.109350824	1,116,800
wgEncodeAwgTfbsHaibK562Taf7sc101167V0416101UniPk.narrowPeak	0.108539309	0.099138996	1,117,010
GSE21770.ESR2.u2os_notreated_filPeaks_public.bed.gz	0.133060629	0.126279108	1,117,380
wgEncodeHaibTfbsK562Sp2sc643V0416102PkRep1.broadPeak	0.184064469	0.171132193	1,124,261
wgEncodeHaibTfbsA549GrPcr1xDex500pmPkRep1.broadPeak	0.11226569	0.106348395	1,125,560
11_BivFlnk_E021_15_coreMarks_mnemonics.bed.gz	0.09785771	0.087251374	1,128,200
2_TssAFlnk_E109_15_coreMarks_mnemonics.bed.gz	0.083409187	0.077370552	1,129,800
wgEncodeUwHistoneHreH3k36me3StdPkRep2.narrowPeak	0.032416778	0.028911141	1,132,470
wgEncodeAwgTfbsSydhGm18526NfkbTnfaIggrabUniPk.narrowPeak	0.145234523	0.135106009	1,132,779
wgEncodeSydhTfbsHelas3E2f6StdPk.narrowPeak	0.099511482	0.087237954	1,138,587
wgEncodeSydhTfbsHek293Elk4UcdPk.narrowPeak	0.099937903	0.089682805	1,141,788
wgEncodeSydhTfbsNt2d1Znf274UcdPk.narrowPeak	0.029395407	0.02584124	1,142,747
GSE30623.NR3C1.lncap1f5_filPeaks_public.bed.gz	0.160366975	0.155657803	1,143,518
wgEncodeAwgTfbsHaibH1hescAtf3V0416102UniPk.narrowPeak	0.147865414	0.135179677	1,144,388
wgEncodeHaibTfbsEcc1EraaV0416102Bpa1hPkRep1.broadPeak	0.211591694	0.206061115	1,151,133
10_TssBiv_E005_15_coreMarks_mnemonics.bed.gz	0.166851545	0.154418867	1,151,200
10_TssBiv_E106_15_coreMarks_mnemonics.bed.gz	0.153495729	0.137561415	1,152,000
wgEncodeHaibTfbsEcc1Foxa1sc6553V0416102Dm002p1hPkRep1.broadPeak	0.234760675	0.228653195	1,155,899
wgEncodeHaibTfbsK562Sin3ak20V0416101PkRep1.broadPeak	0.111285865	0.094875189	1,156,306
11_BivFlnk_E105_15_coreMarks_mnemonics.bed.gz	0.124724861	0.110681231	1,160,400
wgEncodeAwgTfbsHaibK562Mef2aV0416101UniPk.narrowPeak	0.195420901	0.18700449	1,163,952
wgEncodeHaibTfbsGm12878Atf3Pcr1xPkRep2.broadPeak	0.10983463	0.097213804	1,168,044
wgEncodeHaibTfbsEcc1Foxa1sc6553V0416102Dm002p1hPkRep2.broadPeak	0.249356959	0.242954125	1,168,698
wgEncodeUwHistoneCaco2H3k36me3StdPkRep2.narrowPeak	0.032624182	0.029663897	1,169,730
11_BivFlnk_E116_15_coreMarks_mnemonics.bed.gz	0.139082137	0.125465892	1,169,800
3_TxFlnk_E088_15_coreMarks_mnemonics.bed.gz	0.088407008	0.081069328	1,173,400
wgEncodeAwgTfbsHaibHct116Zbtb33V0416101UniPk.narrowPeak	0.180861979	0.16662885	1,174,534
GSE39277.NCOR2.ls180_veh_filPeaks_public.bed.gz	0.095492552	0.090404701	1,174,596
wgEncodeAwgTfbsSydhK562Bach1sc14700IggrabUniPk.narrowPeak	0.103280376	0.095442945	1,178,272
6_EnhG_E104_15_coreMarks_mnemonics.bed.gz	0.075183541	0.067941476	1,179,000
18_EnhAc_E039_25_imputed12marks_mnemonics.bed.gz	0.055145767	0.053024932	1,179,200
wgEncodeSydhTfbsGm12878Znf274StdPk.narrowPeak	0.023943741	0.021336424	1,180,411
wgEncodeAwgTfbsSydhHelas3E2f4UniPk.narrowPeak	0.136812131	0.124598495	1,180,869
GSE17917.POU5F1.esc_filPeaks_public.bed.gz	0.087321383	0.081757293	1,183,980
3_TxFlnk_E006_15_coreMarks_mnemonics.bed.gz	0.056605915	0.048087367	1,185,800
3_TxFlnk_E070_15_coreMarks_mnemonics.bed.gz	0.074837998	0.071245791	1,187,800
11_BivFlnk_E100_15_coreMarks_mnemonics.bed.gz	0.128009693	0.114138814	1,190,800
wgEncodeHaibTfbsK562Thap1sc98174V0416101PkRep2.broadPeak	0.13584408	0.121089412	1,194,993
13_EnhA1_E021_25_imputed12marks_mnemonics.bed.gz	0.128908365	0.120221387	1,197,000
GSE29195.TCF7L2.u937_bio_filPeaks_public.bed.gz	0.162096662	0.156096045	1,197,186
wgEncodeUwHistoneHelas3H3k27me3StdAlnRep0.bam_VS_wgEncodeUwHistoneHelas3InputStdAlnRep1.bam.narrowPeak	0.050839299	0.049317488	1,198,074
12_EnhBiv_E105_15_coreMarks_mnemonics.bed.gz	0.083062991	0.076126781	1,207,200
wgEncodeAwgTfbsSydhHelas3Prdm19115IggrabUniPk.narrowPeak	0.179325899	0.172302648	1,207,953
wgEncodeSydhTfbsGm12878Tr4StdPk.narrowPeak	0.045833803	0.039442911	1,210,452
3_TxFlnk_E078_15_coreMarks_mnemonics.bed.gz	0.097494029	0.089815587	1,210,600
wgEncodeSydhTfbsGm12878Gcn5StdPk.narrowPeak	0.088982526	0.081743203	1,227,625
wgEncodeAwgTfbsSydhK562Gata1UcdUniPk.narrowPeak	0.125499453	0.118187962	1,231,056
GSE42161.MYC.plasma_jq1_filPeaks_public.bed.gz	0.08895797	0.082250438	1,235,346
wgEncodeAwgTfbsBroadHsmmtEzh239875UniPk.narrowPeak	0.154243385	0.13956081	1,237,208
wgEncodeAwgTfbsSydhK562NfyaUniPk.narrowPeak	0.155984949	0.147317647	1,239,602
10_TssBiv_E022_15_coreMarks_mnemonics.bed.gz	0.17900582	0.170376991	1,243,400
wgEncodeSydhTfbsK562MaxStdPk.narrowPeak	0.113407249	0.103415891	1,245,517
GSE29600.RBPJ.cutll_filPeaks_public.bed.gz	0.140957445	0.130619162	1,246,894
18_EnhAc_E037_25_imputed12marks_mnemonics.bed.gz	0.049922807	0.04913961	1,247,400
wgEncodeHaibTfbsPfsk1NrsfPcr2xPkRep1.broadPeak	0.100040971	0.093400286	1,250,577
wgEncodeAwgTfbsHaibEcc1Foxa1sc6553V0416102Dm002p1hUniPk.narrowPeak	0.254635422	0.248315794	1,253,855
wgEncodeHaibTfbsH1hescSrfPcr1xPkRep2.broadPeak	0.111102582	0.103025884	1,254,840
wgEncodeHaibTfbsH1hescEgr1V0416102PkRep1.broadPeak	0.158905467	0.144776148	1,258,688
18_EnhAc_E003_25_imputed12marks_mnemonics.bed.gz	0.063149165	0.061225981	1,259,400
GSE41820.ARNT.mcf7_filPeaks_public.bed.gz	0.129298536	0.124927366	1,259,742
18_EnhAc_E044_25_imputed12marks_mnemonics.bed.gz	0.060415703	0.05941931	1,261,000
11_BivFlnk_E129_15_coreMarks_mnemonics.bed.gz	0.155776026	0.14560413	1,263,800
GSE39277.NCOA1.ls180_125_filPeaks_public.bed.gz	0.050072698	0.048482773	1,266,027
GSE28264.NKX3-1.lncap_dht_filPeaks_public.bed.gz	0.154833255	0.150954715	1,266,923
wgEncodeSydhTfbsK562Tf3c110StdPk.narrowPeak	0.061391418	0.054009239	1,268,570
wgEncodeAwgTfbsSydhH1hescGtf2f1IggrabUniPk.narrowPeak	0.124289224	0.111454351	1,268,710
12_EnhBiv_E074_15_coreMarks_mnemonics.bed.gz	0.130597175	0.120212825	1,271,000
wgEncodeHaibTfbsH1hescSp2V0422111PkRep1.broadPeak	0.159314335	0.149687611	1,271,012
12_EnhBiv_E007_15_coreMarks_mnemonics.bed.gz	0.129137754	0.117899696	1,281,600
wgEncodeSydhTfbsK562Irf1Ifna30StdPk.narrowPeak	0.077721257	0.071331735	1,282,725
14_EnhA2_E002_25_imputed12marks_mnemonics.bed.gz	0.183972819	0.177723805	1,284,600
wgEncodeHaibTfbsH1hescSix5Pcr1xPkRep1.broadPeak	0.111552242	0.097536905	1,286,349
wgEncodeAwgTfbsSydhK562Znf263UcdUniPk.narrowPeak	0.086500245	0.0799899	1,288,172
wgEncodeSydhTfbsH1hescZnf274m01UcdPk.narrowPeak	0.024138834	0.019839383	1,293,387
11_BivFlnk_E072_15_coreMarks_mnemonics.bed.gz	0.122881383	0.108039921	1,298,800
wgEncodeHaibTfbsMcf7Egr1V0422111PkRep2.broadPeak	0.132651787	0.121046462	1,301,050
GSE30623.FOXA1.lncap1f5_sifoxa1_filPeaks_public.bed.gz	0.180744419	0.175863543	1,303,033
wgEncodeSydhTfbsHelas3Nrf1IggmusPk.narrowPeak	0.127231356	0.115009802	1,305,830
wgEncodeAwgTfbsHaibH1hescNanogsc33759V0416102UniPk.narrowPeak	0.226094064	0.220011789	1,306,330
3_TxFlnk_E082_15_coreMarks_mnemonics.bed.gz	0.075457667	0.070425463	1,307,400
13_EnhA1_E062_25_imputed12marks_mnemonics.bed.gz	0.098050653	0.094383792	1,308,000
wgEncodeHaibTfbsGm12878NrsfPcr1xPkRep2.broadPeak	0.154511196	0.142268574	1,310,321
11_BivFlnk_E042_15_coreMarks_mnemonics.bed.gz	0.150040802	0.135637012	1,311,200
wgEncodeAwgTfbsSydhHelas3Baf170IggmusUniPk.narrowPeak	0.14041179	0.130001683	1,313,458
wgEncodeHaibTfbsHct116Tead4sc101184V0422111PkRep2.broadPeak	0.168885354	0.159736798	1,316,367
wgEncodeSydhTfbsHelas3Irf3IggrabPk.narrowPeak	0.136288089	0.127159373	1,318,149
wgEncodeHaibTfbsGm12878Zeb1sc25388V0416102PkRep1.broadPeak	0.106963109	0.093099833	1,318,171
8_ZNFRpts_E002_15_coreMarks_mnemonics.bed.gz	0.010746003	0.008231393	1,319,400
8_ZNFRpts_E104_15_coreMarks_mnemonics.bed.gz	0.024105167	0.022254278	1,320,600
wgEncodeHaibTfbsHepg2Tead4sc101184V0422111PkRep2.broadPeak	0.144382006	0.136911698	1,322,429
wgEncodeHaibTfbsGm12892Pax5c20V0416101PkRep1.broadPeak	0.126146091	0.113807849	1,324,522
GSE39263.ZNF143.293trex_filPeaks_public.bed.gz	0.093361538	0.083761169	1,325,274
6_EnhG_E007_15_coreMarks_mnemonics.bed.gz	0.059998141	0.055433235	1,327,800
wgEncodeHaibTfbsH1hescAtf3V0416102PkRep2.broadPeak	0.111784931	0.099577691	1,328,292
10_TssBiv_E095_15_coreMarks_mnemonics.bed.gz	0.157088175	0.141677627	1,330,600
10_TssBiv_E109_15_coreMarks_mnemonics.bed.gz	0.151129654	0.137291356	1,339,600
wgEncodeHaibTfbsHepg2Sp1Pcr1xPkRep2.broadPeak	0.014533531	0.011721881	1,339,802
12_EnhBiv_E115_15_coreMarks_mnemonics.bed.gz	0.119025628	0.114582463	1,340,000
10_TssBiv_E010_15_coreMarks_mnemonics.bed.gz	0.139838652	0.129360179	1,341,000
11_BivFlnk_E081_15_coreMarks_mnemonics.bed.gz	0.156089174	0.148157328	1,345,600
2_TssAFlnk_E065_15_coreMarks_mnemonics.bed.gz	0.134309478	0.129233427	1,345,600
GSE24518.NR3C1.helab2_wt_ta_tnfa_filPeaks_public.bed.gz	0.179311217	0.173672693	1,346,448
wgEncodeBroadHistoneK562H3k9me1StdAlnRep1.bam_VS_wgEncodeBroadHistoneK562ControlStdAlnRep1.bam.narrowPeak	0.044051176	0.039780459	1,347,081
10_TssBiv_E044_15_coreMarks_mnemonics.bed.gz	0.148465073	0.138036483	1,347,200
10_TssBiv_E074_15_coreMarks_mnemonics.bed.gz	0.158825459	0.145583727	1,353,800
wgEncodeHaibTfbsGm12878Cebpbsc150V0422111PkRep2.broadPeak	0.145278251	0.136982812	1,356,349
wgEncodeHaibTfbsHepg2NrsfPcr2xPkRep2.broadPeak	0.101063527	0.094146266	1,358,543
3_TxFlnk_E031_15_coreMarks_mnemonics.bed.gz	0.065392785	0.061117688	1,364,200
wgEncodeUwHistoneCaco2H3k36me3StdPkRep1.narrowPeak	0.031875891	0.028556752	1,365,150
13_EnhA1_E007_25_imputed12marks_mnemonics.bed.gz	0.156004257	0.146316115	1,376,400
wgEncodeAwgTfbsSydhH1hescCmycIggrabUniPk.narrowPeak	0.140052362	0.129178468	1,378,705
GSE21939.TP53.u2os_eto_filPeaks_public.bed.gz	0.083945083	0.079594429	1,378,746
9_TxReg_E007_25_imputed12marks_mnemonics.bed.gz	0.154479143	0.141901102	1,379,200
12_EnhBiv_E121_15_coreMarks_mnemonics.bed.gz	0.109838237	0.106599717	1,380,400
10_TssBiv_E054_15_coreMarks_mnemonics.bed.gz	0.152855226	0.146421178	1,381,600
wgEncodeAwgTfbsHaibGm12878P300Pcr1xUniPk.narrowPeak	0.17595352	0.165670128	1,384,960
10_TssBiv_E126_15_coreMarks_mnemonics.bed.gz	0.169127245	0.156324134	1,386,000
6_EnhG_E021_15_coreMarks_mnemonics.bed.gz	0.049892339	0.046487529	1,387,200
wgEncodeHaibTfbsH1hescPou5f1sc9081V0416102PkRep1.broadPeak	0.146943801	0.142846608	1,396,743
UCSD.H9.H2AK5ac.SK193.narrowPeak	0.044772363	0.04407916	1,396,947
wgEncodeAwgTfbsSydhK562Znf274m01UcdUniPk.narrowPeak	0.062517831	0.057596415	1,397,600
12_EnhBiv_E013_15_coreMarks_mnemonics.bed.gz	0.167086041	0.159316169	1,400,200
GSE39277.NCOR2.ls180_125_filPeaks_public.bed.gz	0.075987172	0.073735295	1,405,209
wgEncodeAwgTfbsSydhGm12878Nrf1IggmusUniPk.narrowPeak	0.154007348	0.139267797	1,405,867
wgEncodeAwgTfbsSydhK562Yy1UcdUniPk.narrowPeak	0.118607632	0.106676753	1,408,791
wgEncodeHaibTfbsH1hescJundV0416102PkRep1.broadPeak	0.198961596	0.184475146	1,409,221
wgEncodeAwgTfbsUtaMcf7CmycSerumstvdUniPk.narrowPeak	0.082767208	0.074469712	1,409,469
10_TssBiv_E124_15_coreMarks_mnemonics.bed.gz	0.155879694	0.155883969	1,410,400
wgEncodeHaibTfbsK562Bcl3Pcr1xPkRep2.broadPeak	0.057944078	0.051895339	1,414,496
wgEncodeUwHistoneHelas3H3k36me3StdPkRep1.narrowPeak	0.036952107	0.03397149	1,418,800
GSE32349.ESR1.h3396_e2_filPeaks_public.bed.gz	0.031022844	0.028572304	1,420,169
wgEncodeHaibTfbsSknshZbtb33V0422111PkRep2.broadPeak	0.14777415	0.138428197	1,421,412
wgEncodeAwgTfbsSydhK562Gtf2f1ab28179IggrabUniPk.narrowPeak	0.116633467	0.10368017	1,424,513
12_EnhBiv_E008_15_coreMarks_mnemonics.bed.gz	0.125873025	0.126815647	1,425,800
3_TxFlnk_E122_15_coreMarks_mnemonics.bed.gz	0.075923748	0.070023304	1,426,800
12_EnhBiv_E076_15_coreMarks_mnemonics.bed.gz	0.138610348	0.132328009	1,427,400
wgEncodeAwgTfbsSydhGm12878Rfx5200401194IggmusUniPk.narrowPeak	0.163880438	0.154547674	1,431,369
wgEncodeAwgTfbsHaibH1hescHdac2sc6296V0416102UniPk.narrowPeak	0.193605233	0.184615105	1,433,068
3_TxFlnk_E125_15_coreMarks_mnemonics.bed.gz	0.077355789	0.071278215	1,435,400
wgEncodeHaibTfbsH1hescNanogsc33759V0416102PkRep1.broadPeak	0.220361637	0.216557021	1,438,269
10_TxEnh5'_E002_25_imputed12marks_mnemonics.bed.gz	0.106499312	0.097657659	1,441,400
6_EnhG_E008_15_coreMarks_mnemonics.bed.gz	0.061068584	0.057697214	1,446,400
wgEncodeAwgTfbsHaibHepg2NrsfPcr2xUniPk.narrowPeak	0.108546959	0.09896006	1,447,488
8_ZNFRpts_E117_15_coreMarks_mnemonics.bed.gz	0.017593117	0.015012776	1,448,000
2_TssAFlnk_E004_15_coreMarks_mnemonics.bed.gz	0.089452351	0.083333391	1,455,800
wgEncodeHaibTfbsHct116NrsfV0422111PkRep1.broadPeak	0.095278521	0.091363841	1,458,542
11_BivFlnk_E011_15_coreMarks_mnemonics.bed.gz	0.16935919	0.158289636	1,460,800
18_EnhAc_E047_25_imputed12marks_mnemonics.bed.gz	0.054174379	0.052424761	1,462,000
wgEncodeHaibTfbsHepg2SrfV0416101PkRep2.broadPeak	0.165777557	0.15674414	1,462,010
wgEncodeAwgTfbsHaibGm12878Zeb1sc25388V0416102UniPk.narrowPeak	0.105337465	0.093430182	1,462,552
wgEncodeHaibTfbsH1hescSrfPcr1xPkRep1.broadPeak	0.111769472	0.106543602	1,465,034
wgEncodeHaibTfbsA549Foxa1V0416102Dex100nmPkRep1.broadPeak	0.142236386	0.138545804	1,471,858
wgEncodeAwgTfbsSydhH1hescSuz12UcdUniPk.narrowPeak	0.078321547	0.072283783	1,472,443
11_BivFlnk_E115_15_coreMarks_mnemonics.bed.gz	0.150318725	0.140708125	1,478,200
wgEncodeHaibTfbsGm12878NrsfPcr2xPkRep1.broadPeak	0.092663813	0.086091436	1,479,006
11_BivFlnk_E069_15_coreMarks_mnemonics.bed.gz	0.137790629	0.123811605	1,481,200
wgEncodeAwgTfbsSydhNt2d1Yy1UcdUniPk.narrowPeak	0.134705523	0.123195368	1,482,158
GSE30726.MYC.lcl_raji_filPeaks_public.bed.gz	0.111559749	0.100790047	1,486,367
wgEncodeSydhTfbsPbdefetalGata1UcdPk.narrowPeak	0.109823304	0.102617586	1,486,446
GSE31939.TCF4.ls180_125_filPeaks_public.bed.gz	0.122821976	0.121295918	1,487,447
12_EnhBiv_E072_15_coreMarks_mnemonics.bed.gz	0.109037182	0.10292535	1,487,600
3_TxFlnk_E019_15_coreMarks_mnemonics.bed.gz	0.067188118	0.062546992	1,489,600
wgEncodeUwHistoneHreH3k36me3StdPkRep1.narrowPeak	0.036264756	0.033561348	1,493,690
12_EnhBiv_E004_15_coreMarks_mnemonics.bed.gz	0.153100648	0.150315679	1,494,400
11_BivFlnk_E102_15_coreMarks_mnemonics.bed.gz	0.129830747	0.118970883	1,497,400
wgEncodeAwgTfbsSydhHepg2Tcf7l2UcdUniPk.narrowPeak	0.165306619	0.159735188	1,499,632
wgEncodeAwgTfbsSydhHelas3Zkscan1hpa006672IggrabUniPk.narrowPeak	0.11032207	0.098999139	1,501,008
wgEncodeAwgTfbsSydhK562Brg1IggmusUniPk.narrowPeak	0.107398982	0.100828136	1,511,406
wgEncodeHaibTfbsK562Six5V0416101PkRep2.broadPeak	0.122614235	0.106535019	1,511,740
wgEncodeHaibTfbsHct116Tead4sc101184V0422111PkRep1.broadPeak	0.171542273	0.162066477	1,512,347
12_EnhBiv_E073_15_coreMarks_mnemonics.bed.gz	0.099760132	0.092451236	1,512,400
GSE23893.ESR1.mcf7_e2_filPeaks_public.bed.gz	0.117806128	0.112465326	1,514,449
10_TssBiv_E007_15_coreMarks_mnemonics.bed.gz	0.124196202	0.109157537	1,515,200
10_TssBiv_E087_15_coreMarks_mnemonics.bed.gz	0.151012928	0.139208861	1,516,800
GSE38303.SNAPC4.imr90h_filPeaks_public.bed.gz	0.011611226	0.009360732	1,522,023
wgEncodeHaibTfbsHepg2Sp2V0422111PkRep2.broadPeak	0.142190207	0.133104751	1,523,597
GSE38303.SNAPC1.imr90h_filPeaks_public.bed.gz	0.018208621	0.015975821	1,527,621
3_TxFlnk_E126_15_coreMarks_mnemonics.bed.gz	0.084818154	0.078475936	1,533,400
3_TxFlnk_E030_15_coreMarks_mnemonics.bed.gz	0.044796315	0.04117322	1,533,600
10_TssBiv_E023_15_coreMarks_mnemonics.bed.gz	0.147163167	0.138259877	1,533,800
18_EnhAc_E042_25_imputed12marks_mnemonics.bed.gz	0.050641463	0.049150098	1,534,000
wgEncodeAwgTfbsHaibK562Hdac2sc6296V0416102UniPk.narrowPeak	0.151832164	0.141495669	1,534,471
GSE21939.TP53.u2os_actd_filPeaks_public.bed.gz	0.046539489	0.042941844	1,537,172
wgEncodeAwgTfbsSydhHepg2Chd2ab68301IggrabUniPk.narrowPeak	0.164951467	0.152101587	1,537,576
wgEncodeHaibTfbsMcf7Tead4sc101184V0422111PkRep1.broadPeak	0.165968243	0.158483258	1,539,049
12_EnhBiv_E123_15_coreMarks_mnemonics.bed.gz	0.06558769	0.062433894	1,539,200
6_EnhG_E012_15_coreMarks_mnemonics.bed.gz	0.072541066	0.069980051	1,541,400
GSE29180.RUNX1.jurkat_filPeaks_public.bed.gz	0.140659215	0.134232849	1,544,350
wgEncodeHaibTfbsA549Foxa1V0416102Dex100nmPkRep2.broadPeak	0.143717485	0.139803743	1,546,695
8_ZNFRpts_E110_15_coreMarks_mnemonics.bed.gz	0.010622545	0.007937629	1,550,400
3_TxFlnk_E112_15_coreMarks_mnemonics.bed.gz	0.073352119	0.068647699	1,551,800
GSE31939.CTNNB1.ls180_125_filPeaks_public.bed.gz	0.099246191	0.095630294	1,552,633
4_Tx_E104_15_coreMarks_mnemonics.bed.gz	0.03611347	0.030748912	1,562,600
wgEncodeHaibTfbsK562Sp2sc643V0416102PkRep2.broadPeak	0.139416492	0.128742648	1,562,864
wgEncodeSydhTfbsHelas3Baf170IggmusPk.narrowPeak	0.120154852	0.110783425	1,564,846
10_TssBiv_E052_15_coreMarks_mnemonics.bed.gz	0.170305223	0.156871086	1,565,000
GSE31939.TCF4.ls180_veh_filPeaks_public.bed.gz	0.121617867	0.121264142	1,568,582
wgEncodeAwgTfbsSydhHelas3Tcf7l2UcdUniPk.narrowPeak	0.182444019	0.173768937	1,570,695
12_EnhBiv_E109_15_coreMarks_mnemonics.bed.gz	0.142185261	0.131178163	1,573,000
wgEncodeAwgTfbsSydhHepg2Usf2IggrabUniPk.narrowPeak	0.109645425	0.102604336	1,577,331
wgEncodeAwgTfbsSydhK562CjunIfna6hUniPk.narrowPeak	0.156735404	0.146638051	1,580,006
GSE29422.SMAD3.esc_filPeaks_public.bed.gz	0.157809277	0.152104186	1,580,231
3_TxFlnk_E077_15_coreMarks_mnemonics.bed.gz	0.052745491	0.045361775	1,580,400
11_BivFlnk_E125_15_coreMarks_mnemonics.bed.gz	0.156818211	0.142451467	1,581,400
wgEncodeHaibTfbsSknshFoxm1sc502V0422111PkRep2.broadPeak	0.245689823	0.241713005	1,583,837
wgEncodeAwgTfbsHaibK562Bclaf101388Pcr1xUniPk.narrowPeak	0.129777682	0.116491661	1,588,427
wgEncodeAwgTfbsSydhA549Pol2s2IggrabUniPk.narrowPeak	0.059679512	0.055443787	1,590,088
10_TssBiv_E121_15_coreMarks_mnemonics.bed.gz	0.165783408	0.150069313	1,590,600
UCSD.H9.H4K8ac.SK283.narrowPeak	0.037361164	0.037128525	1,593,815
GSE19013.ESR1.mcf7_e2_filPeaks_public.bed.gz	0.113798585	0.108346341	1,595,190
3_TxFlnk_E119_15_coreMarks_mnemonics.bed.gz	0.072283386	0.066898873	1,597,000
GSE24518.NR3C1.helab2_wt_ta_filPeaks_public.bed.gz	0.175971243	0.17164058	1,605,024
GSE29422.SMAD4.esc_filPeaks_public.bed.gz	0.142537361	0.136190451	1,606,135
wgEncodeHaibTfbsT47dEraaV0416102Bpa1hPkRep2.broadPeak	0.131783215	0.127423278	1,613,981
wgEncodeHaibTfbsK562Mef2aV0416101PkRep1.broadPeak	0.152469414	0.146051736	1,622,194
wgEncodeUwHistoneNhekH3k27me3StdPkRep1.narrowPeak	0.072658492	0.068170866	1,622,790
18_EnhAc_E020_25_imputed12marks_mnemonics.bed.gz	0.075414539	0.07396719	1,623,000
GSE30623.AR.lncap1f5_filPeaks_public.bed.gz	0.154687956	0.150138052	1,633,808
13_EnhA1_E087_25_imputed12marks_mnemonics.bed.gz	0.167789529	0.158591418	1,634,800
wgEncodeSydhTfbsGm18526NfkbTnfaIggrabPk.narrowPeak	0.124138784	0.115173425	1,639,877
wgEncodeAwgTfbsSydhK562CmycUniPk.narrowPeak	0.129509231	0.117717017	1,640,056
wgEncodeHaibTfbsHct116Elf1V0422111PkRep1.broadPeak	0.072088761	0.063498692	1,646,404
wgEncodeAwgTfbsHaibHelas3GabpPcr1xUniPk.narrowPeak	0.148118355	0.133775874	1,647,343
3_TxFlnk_E090_15_coreMarks_mnemonics.bed.gz	0.090457742	0.085800516	1,648,000
wgEncodeAwgTfbsSydhHelas3Elk112771IggrabUniPk.narrowPeak	0.144087123	0.131551868	1,648,175
11_BivFlnk_E009_15_coreMarks_mnemonics.bed.gz	0.137612262	0.123963537	1,649,600
11_BivFlnk_E052_15_coreMarks_mnemonics.bed.gz	0.144102379	0.130668717	1,649,800
wgEncodeHaibTfbsGm12878GabpPcr2xPkRep1.broadPeak	0.10615525	0.093829936	1,650,923
3_TxFlnk_E034_15_coreMarks_mnemonics.bed.gz	0.068390139	0.06426864	1,652,400
wgEncodeAwgTfbsHaibPanc1NrsfPcr2xUniPk.narrowPeak	0.098023271	0.090673929	1,652,534
11_BivFlnk_E045_15_coreMarks_mnemonics.bed.gz	0.14890882	0.134878993	1,659,000
11_BivFlnk_E006_15_coreMarks_mnemonics.bed.gz	0.12089202	0.108290135	1,670,600
12_EnhBiv_E126_15_coreMarks_mnemonics.bed.gz	0.119685123	0.115044249	1,678,000
12_EnhBiv_E033_15_coreMarks_mnemonics.bed.gz	0.124419762	0.120035663	1,682,400
GSE31006.FOXP1.esch9_filPeaks_public.bed.gz	0.192537377	0.181611981	1,687,675
11_BivFlnk_E031_15_coreMarks_mnemonics.bed.gz	0.14256649	0.128148176	1,688,200
11_BivFlnk_E119_15_coreMarks_mnemonics.bed.gz	0.144394917	0.133833392	1,690,800
1_TssA_E042_25_imputed12marks_mnemonics.bed.gz	0.174924814	0.16367654	1,691,400
18_EnhAc_E004_25_imputed12marks_mnemonics.bed.gz	0.104355926	0.102815524	1,694,800
GSE32349.RAC3.h3396_e2_filPeaks_public.bed.gz	0.029305712	0.027091583	1,699,227
10_TssBiv_E049_15_coreMarks_mnemonics.bed.gz	0.154209074	0.143057821	1,704,400
10_TssBiv_E125_15_coreMarks_mnemonics.bed.gz	0.17731419	0.16690811	1,710,200
11_BivFlnk_E001_15_coreMarks_mnemonics.bed.gz	0.126585669	0.122692555	1,711,200
3_TxFlnk_E092_15_coreMarks_mnemonics.bed.gz	0.091630896	0.084489864	1,711,800
wgEncodeAwgTfbsBroadHelas3Pol2bUniPk.narrowPeak	0.108471079	0.095894886	1,711,804
13_ReprPC_E113_15_coreMarks_mnemonics.bed.gz	0.141704524	0.137697998	1,713,400
13_EnhA1_E002_25_imputed12marks_mnemonics.bed.gz	0.145407369	0.137595391	1,714,000
wgEncodeAwgTfbsHaibH1hescGabpPcr1xUniPk.narrowPeak	0.098638166	0.08680458	1,716,338
13_EnhA1_E086_25_imputed12marks_mnemonics.bed.gz	0.177780801	0.169472005	1,716,400
GSE25000.TAL1.erythroid_filPeaks_public.bed.gz	0.097522415	0.093490535	1,722,538
18_EnhAc_E008_25_imputed12marks_mnemonics.bed.gz	0.065612126	0.063687587	1,726,400
13_EnhA1_E022_25_imputed12marks_mnemonics.bed.gz	0.117424001	0.111876881	1,728,000
GSE39277.MBD4.ls180_125_filPeaks_public.bed.gz	0.044734628	0.042972084	1,731,438
12_EnhBiv_E116_15_coreMarks_mnemonics.bed.gz	0.122285648	0.11559312	1,737,000
11_BivFlnk_E088_15_coreMarks_mnemonics.bed.gz	0.148689016	0.141845444	1,738,200
6_EnhG_E100_15_coreMarks_mnemonics.bed.gz	0.052315765	0.049858163	1,743,200
wgEncodeAwgTfbsSydhK562Setdb1UcdUniPk.narrowPeak	0.047236194	0.039622674	1,746,765
12_EnhBiv_E112_15_coreMarks_mnemonics.bed.gz	0.100437074	0.095123429	1,750,000
wgEncodeAwgTfbsSydhGm19193NfkbTnfaIggrabUniPk.narrowPeak	0.15470103	0.14550721	1,758,028
wgEncodeAwgTfbsSydhHepg2Pol2s2IggrabUniPk.narrowPeak	0.090085692	0.083006481	1,763,031
9_TxReg_E008_25_imputed12marks_mnemonics.bed.gz	0.135261048	0.126029329	1,766,200
GSE37752.ERG.rwpe1_filPeaks_public.bed.gz	0.161088742	0.151582279	1,767,103
GSE39263.ZNF143.hela_s3_filPeaks_public.bed.gz	0.075008223	0.067757861	1,767,330
3_TxFlnk_E033_15_coreMarks_mnemonics.bed.gz	0.061916331	0.059026774	1,770,400
wgEncodeAwgTfbsHaibPfsk1Sin3ak20V0416101UniPk.narrowPeak	0.241937253	0.232645294	1,775,455
8_ZNFRpts_E105_15_coreMarks_mnemonics.bed.gz	0.011619827	0.010336306	1,777,400
wgEncodeSydhTfbsHelas3Tcf7l2UcdPk.narrowPeak	0.170782476	0.161395883	1,777,756
wgEncodeHaibTfbsSknshUsf1V0422111PkRep1.broadPeak	0.123302954	0.114555189	1,781,351
wgEncodeSydhTfbsK562Znf263UcdPk.narrowPeak	0.097466859	0.090067745	1,783,452
wgEncodeHaibTfbsHct116Yy1sc281V0416101PkRep1.broadPeak	0.153669088	0.139936382	1,787,707
wgEncodeSydhTfbsHelas3Rpc155StdPk.narrowPeak	0.039035853	0.035143615	1,788,120
10_TssBiv_E128_15_coreMarks_mnemonics.bed.gz	0.156806359	0.14227241	1,789,400
wgEncodeAwgTfbsHaibGm12878SrfPcr2xUniPk.narrowPeak	0.145936008	0.134797471	1,790,679
wgEncodeHaibTfbsSknshMef2aV0422111PkRep2.broadPeak	0.219892122	0.215620463	1,792,178
3_TxFlnk_E101_15_coreMarks_mnemonics.bed.gz	0.066005716	0.058433604	1,812,600
GSE29808.GABPA.rwpe1_filPeaks_public.bed.gz	0.050675139	0.045521777	1,815,642
wgEncodeAwgTfbsSydhH1hescUsf2IggrabUniPk.narrowPeak	0.11624044	0.111096252	1,817,127
wgEncodeAwgTfbsSydhHelas3E2f1UniPk.narrowPeak	0.156976897	0.143409587	1,817,830
1_TssA_E039_25_imputed12marks_mnemonics.bed.gz	0.173838271	0.161385451	1,818,000
3_TxFlnk_E108_15_coreMarks_mnemonics.bed.gz	0.057142104	0.053461053	1,820,400
11_BivFlnk_E122_15_coreMarks_mnemonics.bed.gz	0.149829946	0.137527711	1,822,400
wgEncodeHaibTfbsSknshRxraV0422111PkRep2.broadPeak	0.213927245	0.207615612	1,825,454
wgEncodeHaibTfbsGm12878Six5Pcr1xPkRep1.broadPeak	0.117835598	0.101518223	1,826,411
11_TxEnh3'_E021_25_imputed12marks_mnemonics.bed.gz	0.055905915	0.052482759	1,827,000
wgEncodeAwgTfbsBroadK562Hdac2a300705aUniPk.narrowPeak	0.092175787	0.08405545	1,827,499
GSE41561.KLF4.mcf7_filPeaks_public.bed.gz	0.07613842	0.069816856	1,828,996
18_EnhAc_E016_25_imputed12marks_mnemonics.bed.gz	0.096548549	0.094259962	1,832,000
11_BivFlnk_E101_15_coreMarks_mnemonics.bed.gz	0.122754226	0.11187159	1,832,800
11_BivFlnk_E027_15_coreMarks_mnemonics.bed.gz	0.11701962	0.107916121	1,833,600
10_TxEnh5'_E021_25_imputed12marks_mnemonics.bed.gz	0.100887584	0.09382999	1,834,600
wgEncodeAwgTfbsHaibGm12878GabpPcr2xUniPk.narrowPeak	0.128406109	0.113940141	1,841,061
wgEncodeSydhTfbsK562CmycIfna30StdPk.narrowPeak	0.102515578	0.091758807	1,844,733
GSE30623.NR3C1.lncap1f5_sifoxa1_filPeaks_public.bed.gz	0.12038746	0.116467727	1,848,716
GSE29180.GATA3.jurkat_filPeaks_public.bed.gz	0.108938155	0.105877391	1,852,846
11_BivFlnk_E046_15_coreMarks_mnemonics.bed.gz	0.14425247	0.132107031	1,853,200
wgEncodeAwgTfbsSydhK562CfosUniPk.narrowPeak	0.177339734	0.167366703	1,856,927
wgEncodeOpenChromChipH1hescCmycPk.narrowPeak	0.023124873	0.023191136	1,863,988
wgEncodeHaibTfbsPfsk1Foxp2Pcr2xPkRep2.broadPeak	0.138545821	0.130490055	1,866,648
wgEncodeAwgTfbsUtaK562CmycUniPk.narrowPeak	0.152192774	0.138467825	1,872,639
wgEncodeSydhTfbsK562CjunIfng30StdPk.narrowPeak	0.13841562	0.129947102	1,872,864
2_TssAFlnk_E021_15_coreMarks_mnemonics.bed.gz	0.082391432	0.075348998	1,876,800
13_EnhA1_E094_25_imputed12marks_mnemonics.bed.gz	0.117220564	0.110165335	1,878,000
3_TxFlnk_E014_15_coreMarks_mnemonics.bed.gz	0.06766044	0.063312088	1,878,800
12_EnhBiv_E119_15_coreMarks_mnemonics.bed.gz	0.137130619	0.128711448	1,880,600
GSE29195.GATA2.k562_filPeaks_public.bed.gz	0.048901998	0.04643044	1,890,037
12_EnhBiv_E129_15_coreMarks_mnemonics.bed.gz	0.122088996	0.1196382	1,894,000
wgEncodeAwgTfbsHaibK562Ctcflsc98982V0416101UniPk.narrowPeak	0.104827704	0.095768601	1,895,496
wgEncodeHaibTfbsGm12878Usf1Pcr2xPkRep2.broadPeak	0.108650561	0.100291111	1,899,276
10_TssBiv_E027_15_coreMarks_mnemonics.bed.gz	0.114835434	0.131054979	1,899,800
10_TssBiv_E067_15_coreMarks_mnemonics.bed.gz	0.162952146	0.152164965	1,899,800
GSE29422.SMAD3.endoderm_filPeaks_public.bed.gz	0.124462235	0.124836375	1,899,925
wgEncodeOpenChromChipHelas3CmycPk.narrowPeak	0.159323955	0.147633855	1,904,680
12_EnhBiv_E023_15_coreMarks_mnemonics.bed.gz	0.107476372	0.105541225	1,905,400
GSE40050.FOXA1.c42b_dht_filPeaks_public.bed.gz	0.149598263	0.145258865	1,908,467
wgEncodeHaibTfbsHct116NrsfV0422111PkRep2.broadPeak	0.093166955	0.089118455	1,912,449
wgEncodeSydhTfbsK562Yy1UcdPk.narrowPeak	0.12387998	0.112671527	1,917,259
wgEncodeHaibTfbsK562Trim28sc81411V0422111PkRep2.broadPeak	0.077931925	0.070827535	1,919,363
wgEncodeHaibTfbsK562SrfV0416101PkRep1.broadPeak	0.124370736	0.114003755	1,919,553
wgEncodeHaibTfbsMcf7Taf1V0422111PkRep2.broadPeak	0.118719928	0.106475532	1,921,958
wgEncodeHaibTfbsH1hescSin3ak20Pcr1xPkRep2.broadPeak	0.146240625	0.13322224	1,924,810
wgEncodeSydhTfbsA549Bhlhe40IggrabPk.narrowPeak	0.149422064	0.139063588	1,927,913
wgEncodeAwgTfbsHaibA549Six5V0422111Etoh02UniPk.narrowPeak	0.147767257	0.134351461	1,928,950
wgEncodeSydhTfbsK562Setdb1UcdPk.narrowPeak	0.057268363	0.048302917	1,932,404
10_TssBiv_E026_15_coreMarks_mnemonics.bed.gz	0.15982583	0.145777628	1,932,800
3_TxFlnk_E093_15_coreMarks_mnemonics.bed.gz	0.081931536	0.079114384	1,933,400
wgEncodeHaibTfbsK562Ctcflsc98982V0416101PkRep1.broadPeak	0.105072735	0.095884614	1,941,774
GSE43350.BCOR.germ_bcell_filPeaks_public.bed.gz	0.128958287	0.11936688	1,946,013
1_TssA_E044_25_imputed12marks_mnemonics.bed.gz	0.167954584	0.158003749	1,947,400
wgEncodeAwgTfbsSydhHelas3Znf143IggrabUniPk.narrowPeak	0.12813755	0.117093836	1,947,626
wgEncodeSydhTfbsK562Setdb1MnasedUcdPk.narrowPeak	0.012795674	0.011377038	1,949,387
11_BivFlnk_E049_15_coreMarks_mnemonics.bed.gz	0.14529368	0.133772828	1,949,400
18_EnhAc_E040_25_imputed12marks_mnemonics.bed.gz	0.05462191	0.052032354	1,953,400
wgEncodeHaibTfbsEcc1Creb1sc240V0422111PkRep1.broadPeak	0.133710602	0.123447232	1,954,493
wgEncodeAwgTfbsSydhHepg2Corestsc30189IggrabUniPk.narrowPeak	0.133431616	0.122916521	1,956,643
wgEncodeHaibTfbsGm12878Usf1Pcr2xPkRep1.broadPeak	0.105797384	0.097753577	1,959,092
wgEncodeAwgTfbsHaibH1hescJundV0416102UniPk.narrowPeak	0.194817671	0.180848908	1,961,567
wgEncodeAwgTfbsSydhHepg2Rfx5200401194IggrabUniPk.narrowPeak	0.157965857	0.150743022	1,962,998
wgEncodeAwgTfbsHaibH1hescTcf12Pcr1xUniPk.narrowPeak	0.183877895	0.174204595	1,963,780
wgEncodeAwgTfbsSydhHelas3NfyaIggrabUniPk.narrowPeak	0.16625927	0.15691001	1,966,922
wgEncodeAwgTfbsHaibHepg2Zbtb7aV0416101UniPk.narrowPeak	0.154928283	0.144321094	1,975,037
12_EnhBiv_E102_15_coreMarks_mnemonics.bed.gz	0.118416748	0.11328566	1,977,000
12_EnhBiv_E069_15_coreMarks_mnemonics.bed.gz	0.128997442	0.120923809	1,981,200
3_TxFlnk_E010_15_coreMarks_mnemonics.bed.gz	0.086050311	0.080261288	1,984,400
wgEncodeSydhTfbsGm12878Nfe2sc22827StdPk.narrowPeak	0.115457776	0.106678399	1,988,875
10_TssBiv_E024_15_coreMarks_mnemonics.bed.gz	0.141277484	0.135765306	1,989,400
10_TssBiv_E088_15_coreMarks_mnemonics.bed.gz	0.154726115	0.153031536	1,991,400
GSE38395.NIPBL.lcl_hls554p_filPeaks_public.bed.gz	0.15961231	0.151820136	1,991,829
GSE42355.BRD4.mm1s_jq1_500nm_filPeaks_public.bed.gz	0.119417103	0.110417408	1,993,807
GSE23730.RUNX1T1.kasumi1_leukemic_filPeaks_public.bed.gz	0.099139165	0.09304905	1,996,310
wgEncodeAwgTfbsSydhNt2d1Suz12UcdUniPk.narrowPeak	0.151850606	0.139778192	1,997,445
6_EnhG_E018_15_coreMarks_mnemonics.bed.gz	0.05637269	0.052888625	2,000,000
10_TssBiv_E093_15_coreMarks_mnemonics.bed.gz	0.169131436	0.158713469	2,012,000
GSE42044.REST.apl_filPeaks_public.bed.gz	0.093209926	0.087530053	2,012,683
wgEncodeAwgTfbsHaibK562Sp1Pcr1xUniPk.narrowPeak	0.175236525	0.161804415	2,012,785
wgEncodeAwgTfbsSydhGm12878Elk112771IggmusUniPk.narrowPeak	0.130877475	0.117364128	2,013,277
wgEncodeAwgTfbsSydhK562Tblr1ab24550IggrabUniPk.narrowPeak	0.130031319	0.118718793	2,013,984
8_ZNFRpts_E056_15_coreMarks_mnemonics.bed.gz	0.019253638	0.017359359	2,014,000
14_EnhA2_E021_25_imputed12marks_mnemonics.bed.gz	0.159129628	0.153883264	2,014,800
10_TssBiv_E017_15_coreMarks_mnemonics.bed.gz	0.169682226	0.157206444	2,015,800
8_ZNFRpts_E004_15_coreMarks_mnemonics.bed.gz	0.013953909	0.01142903	2,023,400
3_TxFlnk_E051_15_coreMarks_mnemonics.bed.gz	0.066634382	0.061844509	2,025,200
11_BivFlnk_E017_15_coreMarks_mnemonics.bed.gz	0.121838849	0.110478684	2,029,000
wgEncodeHaibTfbsK562Bclaf101388Pcr1xPkRep1.broadPeak	0.086207045	0.077207206	2,029,681
GSE39096.YY1.hesc_filPeaks_public.bed.gz	0.049705451	0.045246938	2,034,657
GSE31939.CTNNB1.ls180_veh_filPeaks_public.bed.gz	0.080096844	0.077612928	2,035,054
wgEncodeHaibTfbsSknshSin3ak20V0416101PkRep1.broadPeak	0.147399555	0.133729743	2,041,784
11_BivFlnk_E039_15_coreMarks_mnemonics.bed.gz	0.148495772	0.136953049	2,050,000
10_TssBiv_E059_15_coreMarks_mnemonics.bed.gz	0.134128045	0.122180612	2,050,800
GSE39263.ZNF143.flp143ha_0hr_filPeaks_public.bed.gz	0.036138092	0.03420018	2,057,343
wgEncodeHaibTfbsGm12878SrfV0416101PkRep1.broadPeak	0.129797017	0.118113769	2,060,289
11_BivFlnk_E033_15_coreMarks_mnemonics.bed.gz	0.1493163	0.137177188	2,060,800
wgEncodeHaibTfbsPanc1NrsfV0422111PkRep1.broadPeak	0.095289363	0.090686996	2,062,589
wgEncodeHaibTfbsHct116SrfV0422111PkRep2.broadPeak	0.133332741	0.127741218	2,062,997
wgEncodeAwgTfbsHaibA549Foxa1V0416102Dex100nmUniPk.narrowPeak	0.150606273	0.147107998	2,065,282
3_TxFlnk_E016_15_coreMarks_mnemonics.bed.gz	0.065552798	0.060011465	2,071,600
3_TxFlnk_E118_15_coreMarks_mnemonics.bed.gz	0.05902217	0.05528874	2,072,800
11_BivFlnk_E035_15_coreMarks_mnemonics.bed.gz	0.147107088	0.133884784	2,077,400
wgEncodeHaibTfbsGm12878SrfV0416101PkRep2.broadPeak	0.158542663	0.148791646	2,080,557
wgEncodeHaibTfbsK562Bclaf101388Pcr1xPkRep2.broadPeak	0.097539323	0.085073682	2,084,352
wgEncodeAwgTfbsHaibGm12878Pbx3Pcr1xUniPk.narrowPeak	0.16406359	0.154101151	2,084,793
1_TssA_E113_25_imputed12marks_mnemonics.bed.gz	0.177187807	0.165956812	2,087,400
3_TxFlnk_E061_15_coreMarks_mnemonics.bed.gz	0.060787927	0.055465595	2,089,800
wgEncodeAwgTfbsUtaGm12878CmycUniPk.narrowPeak	0.107516847	0.095826707	2,093,263
wgEncodeSydhTfbsGm12878Srebp1IggrabPk.narrowPeak	0.091137528	0.083820532	2,094,797
UCSD.H1_BMP4_Derived_Trophoblast_Cultured_Cells.H3K23ac.SK512.narrowPeak	0.044457866	0.041547837	2,096,493
12_EnhBiv_E086_15_coreMarks_mnemonics.bed.gz	0.138784669	0.151904586	2,099,800
wgEncodeAwgTfbsSydhHuvecMaxUniPk.narrowPeak	0.16173919	0.150081827	2,107,487
wgEncodeHaibTfbsK562Thap1sc98174V0416101PkRep1.broadPeak	0.105857293	0.091750838	2,112,948
9_TxReg_E022_25_imputed12marks_mnemonics.bed.gz	0.125829161	0.114002531	2,113,600
GSE36354.MAX.p493_6_1hr_filPeaks_public.bed.gz	0.118831153	0.106672604	2,115,883
10_TssBiv_E068_15_coreMarks_mnemonics.bed.gz	0.152615681	0.143423913	2,116,000
wgEncodeAwgTfbsHaibGm12878NrsfPcr1xUniPk.narrowPeak	0.10270816	0.092939226	2,116,765
GSE41561.GREB1.mcf7_filPeaks_public.bed.gz	0.152929393	0.149172022	2,119,501
wgEncodeAwgTfbsSydhH1hescChd2IggrabUniPk.narrowPeak	0.173969085	0.161927487	2,120,409
12_EnhBiv_E062_15_coreMarks_mnemonics.bed.gz	0.112298179	0.103630611	2,125,400
2_TssAFlnk_E008_15_coreMarks_mnemonics.bed.gz	0.096385902	0.090996472	2,126,000
wgEncodeAwgTfbsSydhK562CjunUniPk.narrowPeak	0.165086407	0.155752841	2,127,714
wgEncodeHaibTfbsHct116SrfV0422111PkRep1.broadPeak	0.120658688	0.113096118	2,130,807
GSE26831.FOXA1.mcf7_e2_filPeaks_public.bed.gz	0.138477793	0.133364859	2,131,043
18_EnhAc_E018_25_imputed12marks_mnemonics.bed.gz	0.060493171	0.057790736	2,139,400
wgEncodeHaibTfbsU87NrsfPcr2xPkRep2V2.broadPeak	0.100505251	0.094012567	2,141,719
UCSD.H9.H3T11ph.SK509.narrowPeak	0.089657443	0.08510191	2,142,966
wgEncodeAwgTfbsBroadHmecEzh239875UniPk.narrowPeak	0.152659359	0.141301747	2,147,799
wgEncodeAwgTfbsSydhK562CjunIfna30UniPk.narrowPeak	0.167462889	0.157303213	2,148,041
wgEncodeAwgTfbsSydhH1hescMxi1IggrabUniPk.narrowPeak	0.148868882	0.137512829	2,155,228
wgEncodeSydhTfbsK562CfosStdPk.narrowPeak	0.157106146	0.147180532	2,163,316
wgEncodeSydhTfbsImr90Rfx5IggrabPk.narrowPeak	0.10052104	0.096881852	2,166,190
GSE29422.SMAD2+3.endoderm_filPeaks_public.bed.gz	0.120881255	0.11798336	2,172,425
6_EnhG_E086_15_coreMarks_mnemonics.bed.gz	0.078278404	0.074647575	2,172,800
wgEncodeHaibTfbsHepg2Zeb1V0422111PkRep1.broadPeak	0.09369863	0.086616286	2,173,399
11_BivFlnk_E032_15_coreMarks_mnemonics.bed.gz	0.138433749	0.125934943	2,175,800
wgEncodeHaibTfbsK562Fosl1sc183V0416101PkRep2.broadPeak	0.132942407	0.122405257	2,175,842
3_TxFlnk_E023_15_coreMarks_mnemonics.bed.gz	0.067388256	0.06265312	2,176,400
wgEncodeHaibTfbsGm12878Ets1Pcr1xPkRep2V2.broadPeak	0.120109898	0.105719332	2,179,048
12_EnhBiv_E101_15_coreMarks_mnemonics.bed.gz	0.106703463	0.100404472	2,180,000
wgEncodeBroadHistoneK562H3k9me3StdAlnRep0.bam_VS_wgEncodeBroadHistoneK562ControlStdAlnRep1.bam.narrowPeak	0.018012155	0.016465606	2,180,105
18_EnhAc_E002_25_imputed12marks_mnemonics.bed.gz	0.071597101	0.07022586	2,187,200
wgEncodeAwgTfbsSydhGm12878P300bUniPk.narrowPeak	0.160055674	0.154137444	2,193,625
GSE38303.GTF2B.imr90h_filPeaks_public.bed.gz	0.088107203	0.078676442	2,198,015
15_RepetitiveCNV_wgEncodeBroadHmmNhekHMM.bed.gz	0.007975313	0.006162738	2,208,069
12_EnhBiv_E082_15_coreMarks_mnemonics.bed.gz	0.162786975	0.161954794	2,208,800
wgEncodeUwHistoneGm12878H3k27me3StdPkRep1.narrowPeak	0.074339614	0.070263128	2,210,900
wgEncodeHaibTfbsSknshFoxm1sc502V0422111PkRep1.broadPeak	0.192845705	0.188006549	2,214,125
11_BivFlnk_E127_15_coreMarks_mnemonics.bed.gz	0.141408782	0.130741789	2,216,600
wgEncodeBroadHistoneGm12878H3k27me3StdAlnRep0.bam_VS_wgEncodeBroadHistoneGm12878ControlStdAlnRep0.bam.narrowPeak	0.127609856	0.11931918	2,219,310
8_ZNFRpts_E129_15_coreMarks_mnemonics.bed.gz	0.014616097	0.011484776	2,220,200
wgEncodeSydhTfbsNt2d1Yy1UcdPk.narrowPeak	0.126960211	0.114854962	2,220,790
wgEncodeAwgTfbsSydhK562CjunIfng6hUniPk.narrowPeak	0.145393588	0.136570895	2,225,476
wgEncodeHaibTfbsGm12878GabpPcr2xPkRep2.broadPeak	0.098586334	0.088310459	2,225,682
14_EnhA2_E094_25_imputed12marks_mnemonics.bed.gz	0.144385119	0.137617166	2,227,600
15_RepetitiveCNV_wgEncodeBroadHmmHepg2HMM.bed.gz	0.015760267	0.014608925	2,227,628
10_TssBiv_E120_15_coreMarks_mnemonics.bed.gz	0.159130076	0.144599202	2,231,800
wgEncodeHaibTfbsMcf7SrfV0422111PkRep2.broadPeak	0.124099401	0.115229406	2,235,944
12_EnhBiv_E125_15_coreMarks_mnemonics.bed.gz	0.142017345	0.132504693	2,237,400
wgEncodeAwgTfbsSydhHelas3E2f6UniPk.narrowPeak	0.104894907	0.092470047	2,242,245
wgEncodeSydhTfbsGm12878MafkIggmusPk.narrowPeak	0.087001243	0.085988373	2,243,187
wgEncodeHaibTfbsA549Ets1V0422111Etoh02PkRep2.broadPeak	0.110034467	0.097618939	2,245,197
wgEncodeAwgTfbsSydhK562Corestab24166IggrabUniPk.narrowPeak	0.125271499	0.116595626	2,248,487
11_TxEnh3'_E024_25_imputed12marks_mnemonics.bed.gz	0.057937794	0.054121231	2,248,600
wgEncodeHaibTfbsPanc1Sin3ak20V0416101PkRep2.broadPeak	0.122708543	0.109822016	2,252,399
wgEncodeHaibTfbsMcf7Pmlsc71910V0422111PkRep1.broadPeak	0.100641865	0.088100771	2,262,903
wgEncodeAwgTfbsHaibEcc1GrV0416102Dex100nmUniPk.narrowPeak	0.233012499	0.224211419	2,262,988
wgEncodeAwgTfbsSydhK562Mxi1af4185IggrabUniPk.narrowPeak	0.144926146	0.13258077	2,264,727
wgEncodeAwgTfbsBroadHepg2Ezh239875UniPk.narrowPeak	0.125337471	0.117953972	2,266,401
8_ZNFRpts_E021_15_coreMarks_mnemonics.bed.gz	0.012175428	0.01061812	2,271,000
wgEncodeHaibTfbsU87NrsfPcr2xPkRep2.broadPeak	0.09334468	0.087198244	2,281,812
11_BivFlnk_E010_15_coreMarks_mnemonics.bed.gz	0.154920968	0.141367499	2,283,000
13_EnhA1_E098_25_imputed12marks_mnemonics.bed.gz	0.106308379	0.100091194	2,283,600
10_TssBiv_E129_15_coreMarks_mnemonics.bed.gz	0.156071937	0.145228605	2,285,600
wgEncodeHaibTfbsHepg2NrsfV0416101PkRep1.broadPeak	0.11981292	0.112985246	2,287,989
GSE26831.FOXA1.t47d_e2_filPeaks_public.bed.gz	0.113693411	0.109523634	2,288,344
12_EnhBiv_E048_15_coreMarks_mnemonics.bed.gz	0.140835574	0.132367265	2,288,400
10_TssBiv_E061_15_coreMarks_mnemonics.bed.gz	0.138869947	0.12796646	2,292,800
12_EnhBiv_E079_15_coreMarks_mnemonics.bed.gz	0.117562936	0.108182671	2,293,200
wgEncodeAwgTfbsSydhHelas3CfosUniPk.narrowPeak	0.198386491	0.190680043	2,295,252
wgEncodeHaibTfbsHct116Sin3ak20V0422111PkRep1.broadPeak	0.117139828	0.10627145	2,295,466
9_TxReg_E003_25_imputed12marks_mnemonics.bed.gz	0.126305352	0.117708279	2,296,200
10_TssBiv_E009_15_coreMarks_mnemonics.bed.gz	0.137974238	0.126827216	2,296,800
wgEncodeAwgTfbsSydhHelas3NfybIggrabUniPk.narrowPeak	0.150634989	0.144426558	2,297,557
12_EnhBiv_E038_15_coreMarks_mnemonics.bed.gz	0.148799118	0.140656098	2,299,200
wgEncodeAwgTfbsHaibH1hescEgr1V0416102UniPk.narrowPeak	0.171951542	0.158208962	2,300,979
wgEncodeHaibTfbsEcc1SrfV0422111PkRep2.broadPeak	0.14080344	0.131631025	2,305,262
10_TssBiv_E062_15_coreMarks_mnemonics.bed.gz	0.165822861	0.153327442	2,305,600
3_TxFlnk_E049_15_coreMarks_mnemonics.bed.gz	0.072608503	0.067490567	2,305,800
10_TssBiv_E102_15_coreMarks_mnemonics.bed.gz	0.163174252	0.151441174	2,306,800
wgEncodeHaibTfbsA549Yy1cV0422111Etoh02PkRep2.broadPeak	0.132123117	0.121152567	2,308,682
12_EnhBiv_E096_15_coreMarks_mnemonics.bed.gz	0.126280053	0.118687954	2,312,800
wgEncodeBroadHistoneHmecH4k20me1StdAlnRep0.bam_VS_wgEncodeBroadHistoneHmecControlStdAlnRep0.bam.narrowPeak	0.052650417	0.048934411	2,315,058
UCSD.H9.H3K56ac.SK279.narrowPeak	0.036612219	0.035259895	2,315,662
wgEncodeHaibTfbsMcf7Tead4sc101184V0422111PkRep2.broadPeak	0.160083574	0.153611935	2,317,691
wgEncodeHaibTfbsSknshElf1V0422111PkRep2.broadPeak	0.108598369	0.096352257	2,321,038
3_TxFlnk_E129_15_coreMarks_mnemonics.bed.gz	0.084630318	0.078252342	2,327,400
6_EnhG_E065_15_coreMarks_mnemonics.bed.gz	0.058590037	0.057135323	2,327,400
wgEncodeSydhTfbsH1hescRfx5200401194IggrabPk.narrowPeak	0.141645841	0.13417893	2,334,722
GSE39459.SUZ12.lncap_filPeaks_public.bed.gz	0.059885909	0.055309694	2,334,871
10_TssBiv_E114_15_coreMarks_mnemonics.bed.gz	0.171688456	0.1604659	2,335,800
10_TssBiv_E080_15_coreMarks_mnemonics.bed.gz	0.148897997	0.137964188	2,335,800
15_RepetitiveCNV_wgEncodeBroadHmmH1hescHMM.bed.gz	0.009037663	0.006171667	2,342,560
12_EnhBiv_E122_15_coreMarks_mnemonics.bed.gz	0.142232881	0.133120043	2,345,000
wgEncodeAwgTfbsHaibK562Fosl1sc183V0416101UniPk.narrowPeak	0.140059646	0.132290563	2,347,384
3_TxFlnk_E120_15_coreMarks_mnemonics.bed.gz	0.083895015	0.076971527	2,347,800
10_TssBiv_E089_15_coreMarks_mnemonics.bed.gz	0.158290054	0.15913018	2,350,200
wgEncodeBroadHistoneNhlfH4k20me1StdAlnRep0.bam_VS_wgEncodeBroadHistoneNhlfControlStdAlnRep0.bam.narrowPeak	0.061299731	0.058221588	2,362,281
wgEncodeSydhTfbsK562Nrf1IggrabPk.narrowPeak	0.122121846	0.109644598	2,363,126
wgEncodeHaibTfbsK562Ctcflsc98982V0416101PkRep2.broadPeak	0.101044006	0.090405931	2,364,961
12_EnhBiv_E045_15_coreMarks_mnemonics.bed.gz	0.143813252	0.134650177	2,366,200
13_ReprPC_E104_15_coreMarks_mnemonics.bed.gz	0.098423852	0.099083967	2,367,000
8_ZNFRpts_E128_15_coreMarks_mnemonics.bed.gz	0.015662613	0.01293279	2,367,200
13_EnhA1_E059_25_imputed12marks_mnemonics.bed.gz	0.130773092	0.122500211	2,371,400
12_EnhBiv_E095_15_coreMarks_mnemonics.bed.gz	0.12886003	0.120273247	2,372,400
wgEncodeAwgTfbsUtaMcf7CmycEstroUniPk.narrowPeak	0.111357632	0.100609707	2,374,910
wgEncodeAwgTfbsHaibGm12878Usf1Pcr2xUniPk.narrowPeak	0.112440388	0.103291666	2,380,284
8_ZNFRpts_E122_15_coreMarks_mnemonics.bed.gz	0.010364199	0.007128109	2,380,400
wgEncodeHaibTfbsT47dEralphaaPcr2xGen1hPkRep2.broadPeak	0.137167002	0.13288069	2,381,200
8_ZNFRpts_E109_15_coreMarks_mnemonics.bed.gz	0.013208576	0.010207266	2,382,200
12_EnhBiv_E037_15_coreMarks_mnemonics.bed.gz	0.155137216	0.146443575	2,382,800
13_EnhA1_E035_25_imputed12marks_mnemonics.bed.gz	0.105037332	0.099663869	2,383,000
wgEncodeSydhTfbsGm12878Spt20StdPk.narrowPeak	0.066759282	0.063741154	2,383,366
wgEncodeAwgTfbsSydhHelas3Brca1a300IggrabUniPk.narrowPeak	0.181587568	0.171132323	2,387,163
wgEncodeAwgTfbsHaibHelas3NrsfPcr1xUniPk.narrowPeak	0.101149055	0.095196789	2,387,486
1_TssA_E112_25_imputed12marks_mnemonics.bed.gz	0.175592702	0.164369737	2,399,000
GSE17954.ETS1.jurkat_filPeaks_public.bed.gz	0.1380723	0.126853576	2,402,855
10_TssBiv_E076_15_coreMarks_mnemonics.bed.gz	0.142487634	0.131121933	2,405,000
10_TssBiv_E108_15_coreMarks_mnemonics.bed.gz	0.146751151	0.138574396	2,407,400
wgEncodeAwgTfbsHaibGm12878Bclaf101388V0416101UniPk.narrowPeak	0.129371599	0.117426868	2,417,626
wgEncodeHaibTfbsEcc1EralphaaV0416102Gen1hPkRep1.broadPeak	0.184277375	0.178439617	2,419,041
GSE39538.SMARCA4.cd36_filPeaks_public.bed.gz	0.114164778	0.104896245	2,420,263
3_TxFlnk_E013_15_coreMarks_mnemonics.bed.gz	0.080314969	0.074107673	2,425,400
1_TssA_E045_25_imputed12marks_mnemonics.bed.gz	0.165060832	0.153734134	2,426,600
13_EnhA1_E099_25_imputed12marks_mnemonics.bed.gz	0.130778931	0.122835215	2,426,800
3_TxFlnk_E017_15_coreMarks_mnemonics.bed.gz	0.097770967	0.090677581	2,429,600
wgEncodeAwgTfbsHaibPfsk1Taf1V0416101UniPk.narrowPeak	0.150574578	0.140209916	2,439,075
wgEncodeAwgTfbsHaibA549Ets1V0422111Etoh02UniPk.narrowPeak	0.137634333	0.126331751	2,442,648
14_EnhA2_E003_25_imputed12marks_mnemonics.bed.gz	0.169696323	0.164097211	2,445,200
GSE29422.SMAD2+3.esc_filPeaks_public.bed.gz	0.155961015	0.152296857	2,448,084
wgEncodeAwgTfbsSydhGm12878Usf2IggmusUniPk.narrowPeak	0.121634195	0.113282628	2,449,568
3_TxFlnk_E027_15_coreMarks_mnemonics.bed.gz	0.069429553	0.063193652	2,452,600
15_RepetitiveCNV_wgEncodeBroadHmmHmecHMM.bed.gz	0.00852084	0.007358515	2,457,867
GSE41820.AHR.mcf7_filPeaks_public.bed.gz	0.135493052	0.130772741	2,458,754
GSE29194.GATA1.CD34_eryth_bmp_filPeaks_public.bed.gz	0.109311971	0.106269171	2,458,754
12_EnhBiv_E028_15_coreMarks_mnemonics.bed.gz	0.117060916	0.107479478	2,460,800
11_BivFlnk_E062_15_coreMarks_mnemonics.bed.gz	0.126607943	0.112274177	2,461,000
12_EnhBiv_E075_15_coreMarks_mnemonics.bed.gz	0.097525148	0.091397429	2,462,200
12_EnhBiv_E127_15_coreMarks_mnemonics.bed.gz	0.104654137	0.100019189	2,462,400
12_EnhBiv_E054_15_coreMarks_mnemonics.bed.gz	0.145197528	0.13774367	2,464,400
wgEncodeAwgTfbsSydhK562Chd2ab68301IggrabUniPk.narrowPeak	0.140794251	0.131689629	2,466,056
GSE29600.ZNF143.cutll_filPeaks_public.bed.gz	0.102646159	0.094260765	2,477,839
GSE39277.NCOR1.ls180_veh_filPeaks_public.bed.gz	0.088716051	0.085004959	2,478,526
wgEncodeHaibTfbsEcc1GrV0416102Dex100nmPkRep2.broadPeak	0.206027728	0.197161367	2,479,081
GSE24518.RELA.helab2_wt_ta_tnfa_filPeaks_public.bed.gz	0.159230872	0.150993718	2,483,350
11_TxEnh3'_E009_25_imputed12marks_mnemonics.bed.gz	0.070307993	0.06576572	2,487,200
wgEncodeSydhTfbsGm12892NfkbTnfaIggrabPk.narrowPeak	0.120127187	0.111632269	2,487,623
GSE42161.BRD4.plasma_dmso_filPeaks_public.bed.gz	0.100925792	0.092983582	2,495,048
wgEncodeHaibTfbsMcf7Tcf12V0422111PkRep2.broadPeak	0.141555677	0.136866377	2,497,445
3_TxFlnk_E124_15_coreMarks_mnemonics.bed.gz	0.048167176	0.044943654	2,502,400
9_TxReg_E004_25_imputed12marks_mnemonics.bed.gz	0.137187785	0.128307976	2,517,400
GSE31939.RXRA.ls180_veh_filPeaks_public.bed.gz	0.048937045	0.046963359	2,522,376
wgEncodeAwgTfbsSydhK562Ubfsc13125IggmusUniPk.narrowPeak	0.125397309	0.114205265	2,523,325
wgEncodeAwgTfbsSydhK562Irf1Ifna6hUniPk.narrowPeak	0.120190365	0.111589036	2,532,070
wgEncodeHaibTfbsHct116Zbtb33V0416101PkRep1.broadPeak	0.129227597	0.115774628	2,532,608
wgEncodeSydhTfbsGm12878JundIggrabPk.narrowPeak	0.094887292	0.08883109	2,532,942
11_TxEnh3'_E010_25_imputed12marks_mnemonics.bed.gz	0.07670569	0.072431158	2,534,800
18_EnhAc_E038_25_imputed12marks_mnemonics.bed.gz	0.061671879	0.058896548	2,535,000
wgEncodeHaibTfbsHepg2Bhlhe40V0416101PkRep1.broadPeak	0.049671647	0.0453296	2,539,472
wgEncodeAwgTfbsSydhK562E2f4UcdUniPk.narrowPeak	0.156812311	0.142512962	2,543,202
GSE22478.E2F1.hela_filPeaks_public.bed.gz	0.099796764	0.092364665	2,549,384
13_EnhA1_E024_25_imputed12marks_mnemonics.bed.gz	0.132485995	0.125907059	2,550,000
wgEncodeAwgTfbsSydhHepg2P300sc582IggrabUniPk.narrowPeak	0.168197113	0.159454726	2,551,544
wgEncodeAwgTfbsHaibGm12878Mef2csc13268V0416101UniPk.narrowPeak	0.178966538	0.171794505	2,555,073
12_EnhBiv_E078_15_coreMarks_mnemonics.bed.gz	0.124813985	0.118140682	2,574,600
GSE39277.NCOR1.ls180_125_filPeaks_public.bed.gz	0.096241159	0.092883169	2,576,772
4_PromD2_E041_25_imputed12marks_mnemonics.bed.gz	0.05522971	0.052398604	2,579,000
10_TxEnh5'_E004_25_imputed12marks_mnemonics.bed.gz	0.10953673	0.10412379	2,583,000
wgEncodeBroadHistoneNhdfadH3k09me3AlnRep0.bam_VS_wgEncodeBroadHistoneNhdfadControlStdAlnRep0.bam.narrowPeak	0.019964947	0.019030029	2,585,046
8_ZNFRpts_E037_15_coreMarks_mnemonics.bed.gz	0.010336175	0.008087735	2,586,200
wgEncodeHaibTfbsPfsk1NrsfPcr2xPkRep2.broadPeak	0.107909763	0.099783273	2,588,971
9_TxReg_E024_25_imputed12marks_mnemonics.bed.gz	0.127198288	0.118181318	2,590,200
2_TssAFlnk_E007_15_coreMarks_mnemonics.bed.gz	0.082008028	0.074703648	2,593,200
1_TssA_E041_25_imputed12marks_mnemonics.bed.gz	0.160409707	0.149927303	2,596,400
wgEncodeHaibTfbsSknshZbtb33V0422111PkRep1.broadPeak	0.159348237	0.150372195	2,598,903
10_TssBiv_E127_15_coreMarks_mnemonics.bed.gz	0.148627973	0.140380339	2,603,600
2_TssAFlnk_E106_15_coreMarks_mnemonics.bed.gz	0.084780461	0.077542985	2,611,400
3_TxFlnk_E059_15_coreMarks_mnemonics.bed.gz	0.050214049	0.046695793	2,612,200
11_BivFlnk_E084_15_coreMarks_mnemonics.bed.gz	0.12828154	0.117268997	2,613,600
13_EnhA1_E008_25_imputed12marks_mnemonics.bed.gz	0.121653283	0.116139371	2,614,600
9_TxReg_E065_25_imputed12marks_mnemonics.bed.gz	0.146584148	0.138424432	2,616,200
GSE22478.PHF8.hela_filPeaks_public.bed.gz	0.067177249	0.058947731	2,620,139
wgEncodeAwgTfbsSydhGm12878Stat3IggmusUniPk.narrowPeak	0.135639547	0.129844076	2,620,701
14_EnhA2_E065_25_imputed12marks_mnemonics.bed.gz	0.195287243	0.189673581	2,622,400
3_TxFlnk_E015_15_coreMarks_mnemonics.bed.gz	0.060992302	0.055794017	2,624,000
11_BivFlnk_E091_15_coreMarks_mnemonics.bed.gz	0.130268262	0.119707714	2,625,000
wgEncodeAwgTfbsSydhGm19099NfkbTnfaIggrabUniPk.narrowPeak	0.149923476	0.141589021	2,626,579
wgEncodeHaibTfbsHl60NrsfV0422111PkRep2.broadPeak	0.088799178	0.083203911	2,628,981
wgEncodeAwgTfbsSydhK562CjunIfng30UniPk.narrowPeak	0.147758488	0.138303612	2,630,855
wgEncodeAwgTfbsSydhHelas3Elk4UcdUniPk.narrowPeak	0.126794629	0.117308328	2,633,969
wgEncodeSydhTfbsHelas3Tf3c110StdPk.narrowPeak	0.063328668	0.058100054	2,636,254
3_TxFlnk_E128_15_coreMarks_mnemonics.bed.gz	0.077502089	0.070861235	2,637,200
wgEncodeHaibTfbsH1hescTaf7sc101167V0416102PkRep1.broadPeak	0.118118893	0.105466778	2,641,858
11_BivFlnk_E005_15_coreMarks_mnemonics.bed.gz	0.119177014	0.105994475	2,642,600
18_EnhAc_E062_25_imputed12marks_mnemonics.bed.gz	0.089693414	0.087436824	2,643,400
12_EnhBiv_E052_15_coreMarks_mnemonics.bed.gz	0.118959726	0.112459525	2,643,600
11_BivFlnk_E054_15_coreMarks_mnemonics.bed.gz	0.152237201	0.137596568	2,645,800
wgEncodeHaibTfbsH1hescGabpPcr1xPkRep2.broadPeak	0.083397906	0.071035443	2,648,354
4_Strong_Enhancer_wgEncodeBroadHmmH1hescHMM.bed.gz	0.114785076	0.107419066	2,648,615
18_EnhAc_E112_25_imputed12marks_mnemonics.bed.gz	0.088107515	0.087496608	2,653,000
GSE35197.NCOR1.293T_ctl_filPeaks_public.bed.gz	0.096179772	0.08815885	2,656,503
wgEncodeHaibTfbsPanc1NrsfV0422111PkRep2.broadPeak	0.096266899	0.091535782	2,660,110
wgEncodeSydhTfbsK562Usf2IggrabPk.narrowPeak	0.077429921	0.068887251	2,666,738
6_EnhG_E110_15_coreMarks_mnemonics.bed.gz	0.048836572	0.046075285	2,667,200
wgEncodeHaibTfbsK562Gata2sc267Pcr1xPkRep2.broadPeak	0.111675456	0.106438613	2,667,958
3_TxFlnk_E020_15_coreMarks_mnemonics.bed.gz	0.071462524	0.065686245	2,669,600
10_TssBiv_E090_15_coreMarks_mnemonics.bed.gz	0.158878042	0.157077283	2,672,000
wgEncodeHaibTfbsPfsk1Sin3ak20V0416101PkRep1.broadPeak	0.199236916	0.186707158	2,674,635
13_EnhA1_E033_25_imputed12marks_mnemonics.bed.gz	0.095686292	0.092054459	2,675,400
wgEncodeAwgTfbsSydhK562NfybUniPk.narrowPeak	0.106267053	0.102733955	2,675,958
wgEncodeAwgTfbsHaibSknshNrsfV0416101UniPk.narrowPeak	0.171891573	0.161896108	2,678,582
wgEncodeAwgTfbsHaibH1hescP300V0416102UniPk.narrowPeak	0.200100661	0.188952233	2,680,225
wgEncodeHaibTfbsPanc1NrsfPcr2xPkRep1.broadPeak	0.057033133	0.052348002	2,680,556
GSE39263.ZNF143.k562_filPeaks_public.bed.gz	0.07658869	0.068652324	2,685,357
15_RepetitiveCNV_wgEncodeBroadHmmHsmmHMM.bed.gz	0.012491261	0.011263387	2,685,915
3_TxFlnk_E117_15_coreMarks_mnemonics.bed.gz	0.054420004	0.049192336	2,688,000
12_EnhBiv_E049_15_coreMarks_mnemonics.bed.gz	0.12256796	0.117790011	2,693,000
11_BivFlnk_E077_15_coreMarks_mnemonics.bed.gz	0.123220421	0.112485156	2,711,600
22_PromP_E035_25_imputed12marks_mnemonics.bed.gz	0.113402297	0.108961757	2,714,200
wgEncodeAwgTfbsHaibGm12892Pax5c20V0416101UniPk.narrowPeak	0.141213023	0.128667341	2,721,147
wgEncodeAwgTfbsBroadHuvecPol2bUniPk.narrowPeak	0.154681339	0.142924136	2,727,342
11_BivFlnk_E029_15_coreMarks_mnemonics.bed.gz	0.13149527	0.121190367	2,729,200
wgEncodeOpenChromChipGm12878CmycPk.narrowPeak	0.087587549	0.078511971	2,729,934
GSE40343.E2F7.imr90_senescent_ras_filPeaks_public.bed.gz	0.198015483	0.188360913	2,734,742
1_TssA_E124_25_imputed12marks_mnemonics.bed.gz	0.166200935	0.155160725	2,737,600
GSE39879.NR3C1.vcap_dex_filPeaks_public.bed.gz	0.186646248	0.18037738	2,737,695
11_TxEnh3'_E003_25_imputed12marks_mnemonics.bed.gz	0.060530053	0.057624079	2,740,200
wgEncodeAwgTfbsHaibA549Usf1V0422111Etoh02UniPk.narrowPeak	0.134525745	0.125781863	2,741,530
GSE21770.ESR2.u2os_e2_filPeaks_public.bed.gz	0.090827677	0.08644461	2,741,640
wgEncodeHaibTfbsMcf7Foxm1sc502V0422111PkRep2.broadPeak	0.15910885	0.153955432	2,742,469
GSE36354.MYC.u87_filPeaks_public.bed.gz	0.137496402	0.126113001	2,749,661
wgEncodeHaibTfbsSknshElf1V0422111PkRep1.broadPeak	0.107414774	0.097352271	2,751,320
wgEncodeAwgTfbsHaibA549GrPcr1xDex5nmUniPk.narrowPeak	0.181148933	0.175122367	2,753,202
9_TxReg_E094_25_imputed12marks_mnemonics.bed.gz	0.122128548	0.11259385	2,754,400
GSE39998.NKX2-1.nci_h2087_filPeaks_public.bed.gz	0.139306957	0.130734681	2,754,992
10_TssBiv_E100_15_coreMarks_mnemonics.bed.gz	0.152780568	0.139195827	2,760,600
12_EnhBiv_E077_15_coreMarks_mnemonics.bed.gz	0.098276501	0.09347682	2,761,000
10_TssBiv_E075_15_coreMarks_mnemonics.bed.gz	0.161715306	0.149606954	2,762,400
12_EnhBiv_E071_15_coreMarks_mnemonics.bed.gz	0.124802365	0.117727075	2,763,400
wgEncodeSydhTfbsGm12878E2f4IggmusPk.narrowPeak	0.122764698	0.110387249	2,764,110
15_RepetitiveCNV_wgEncodeBroadHmmGm12878HMM.bed.gz	0.011363802	0.010424028	2,764,910
11_TxEnh3'_E016_25_imputed12marks_mnemonics.bed.gz	0.058890578	0.056417799	2,768,200
11_BivFlnk_E043_15_coreMarks_mnemonics.bed.gz	0.154815375	0.141272847	2,768,400
6_EnhG_E099_15_coreMarks_mnemonics.bed.gz	0.051315075	0.047216032	2,777,600
wgEncodeHaibTfbsHelas3NrsfPcr1xPkRep1.broadPeak	0.089987295	0.085296419	2,779,680
wgEncodeAwgTfbsHaibH1hescSin3ak20Pcr1xUniPk.narrowPeak	0.163806626	0.152673069	2,780,194
13_EnhA1_E097_25_imputed12marks_mnemonics.bed.gz	0.159149426	0.151843997	2,782,000
8_ZNFRpts_E126_15_coreMarks_mnemonics.bed.gz	0.014820785	0.012392093	2,784,800
wgEncodeAwgTfbsUchicagoK562EfosUniPk.narrowPeak	0.142199502	0.134532771	2,786,375
GSE31939.RXRA.ls180_125_filPeaks_public.bed.gz	0.038033095	0.036462808	2,786,634
1_TssA_E051_25_imputed12marks_mnemonics.bed.gz	0.168406759	0.156882968	2,792,400
wgEncodeAwgTfbsSydhGm12878Chd1a301218aIggmusUniPk.narrowPeak	0.122571608	0.113610522	2,794,092
3_TxFlnk_E009_15_coreMarks_mnemonics.bed.gz	0.080496718	0.074408144	2,798,400
3_TxFlnk_E026_15_coreMarks_mnemonics.bed.gz	0.088722663	0.08188239	2,808,000
wgEncodeUwHistoneHepg2H3k27me3StdPkRep2.narrowPeak	0.0588159	0.0562725	2,808,370
wgEncodeHaibTfbsT47dJundV0422111PkRep2.broadPeak	0.147794276	0.143372292	2,812,571
10_TssBiv_E072_15_coreMarks_mnemonics.bed.gz	0.163284693	0.151790205	2,815,600
11_BivFlnk_E082_15_coreMarks_mnemonics.bed.gz	0.14011092	0.129822988	2,816,200
wgEncodeAwgTfbsHaibA549Usf1Pcr1xEtoh02UniPk.narrowPeak	0.145160102	0.136046075	2,819,859
wgEncodeAwgTfbsSydhK562Tblr1nb600270IggrabUniPk.narrowPeak	0.14838624	0.138014842	2,821,519
wgEncodeSydhTfbsGm12878NfyaIggmusPk.narrowPeak	0.115663523	0.10967165	2,824,032
wgEncodeAwgTfbsHaibGm12878Cebpbsc150V0422111UniPk.narrowPeak	0.13905028	0.132090535	2,826,832
wgEncodeSydhTfbsGm12878Irf3IggmusPk.narrowPeak	0.120002739	0.112339398	2,826,949
6_EnhG_E001_15_coreMarks_mnemonics.bed.gz	0.060878618	0.058321378	2,830,000
BI.Fetal_Heart.H3K9me3.UW_H-22727.narrowPeak	0.040086927	0.037593494	2,831,720
11_BivFlnk_E112_15_coreMarks_mnemonics.bed.gz	0.135050848	0.121158156	2,833,600
11_BivFlnk_E071_15_coreMarks_mnemonics.bed.gz	0.146140615	0.13354596	2,834,000
GSE29194.GATA1.CD34_eryth_bio_filPeaks_public.bed.gz	0.101165348	0.098608296	2,834,115
13_ReprPC_E065_15_coreMarks_mnemonics.bed.gz	0.070892393	0.069664245	2,835,400
wgEncodeAwgTfbsHaibT47dEralphaaV0416102Est10nm1hUniPk.narrowPeak	0.150953786	0.147089228	2,840,123
wgEncodeAwgTfbsHaibGm12892Taf1V0416102UniPk.narrowPeak	0.127339165	0.115416245	2,840,549
wgEncodeAwgTfbsHaibT47dEralphaaPcr2xGen1hUniPk.narrowPeak	0.150770997	0.146929806	2,851,644
wgEncodeHaibTfbsHepg2GabpPcr2xPkRep2.broadPeak	0.103593273	0.093617096	2,860,626
8_ZNFRpts_E048_15_coreMarks_mnemonics.bed.gz	0.01064197	0.008320957	2,861,600
wgEncodeSydhTfbsHelas3E2f1StdPk.narrowPeak	0.144939941	0.131409241	2,863,619
3_TxFlnk_E025_15_coreMarks_mnemonics.bed.gz	0.073976625	0.069532263	2,870,200
GSE29600.NOTCH1.cutll_filPeaks_public.bed.gz	0.130370001	0.12089794	2,871,240
wgEncodeHaibTfbsHepg2Zbtb33Pcr1xPkRep1.broadPeak	0.024272997	0.021501596	2,871,717
1_TssA_E033_25_imputed12marks_mnemonics.bed.gz	0.161435716	0.150896474	2,873,200
15_RepetitiveCNV_wgEncodeBroadHmmNhlfHMM.bed.gz	0.011476607	0.010397307	2,875,432
10_TxEnh5'_E008_25_imputed12marks_mnemonics.bed.gz	0.099191955	0.094018534	2,875,800
11_BivFlnk_E078_15_coreMarks_mnemonics.bed.gz	0.142104964	0.128625104	2,878,400
12_EnhBiv_E021_15_coreMarks_mnemonics.bed.gz	0.116281382	0.110156011	2,881,200
wgEncodeHaibTfbsA549Usf1Pcr1xDex100nmPkRep2.broadPeak	0.129147259	0.119001754	2,887,636
wgEncodeHaibTfbsHct116Sin3ak20V0422111PkRep2.broadPeak	0.12577482	0.116172024	2,890,810
9_TxReg_E097_25_imputed12marks_mnemonics.bed.gz	0.138800719	0.130553452	2,891,400
wgEncodeSydhTfbsGm12878ErraIggrabPk.narrowPeak	0.074048222	0.066505274	2,893,357
wgEncodeHaibTfbsGm12878Egr1V0416101PkRep1.broadPeak	0.16143477	0.147907459	2,893,970
10_TssBiv_E073_15_coreMarks_mnemonics.bed.gz	0.152598146	0.139856314	2,895,200
10_TssBiv_E107_15_coreMarks_mnemonics.bed.gz	0.133734336	0.123607492	2,901,600
13_EnhA1_E112_25_imputed12marks_mnemonics.bed.gz	0.095297989	0.092904278	2,905,800
11_BivFlnk_E036_15_coreMarks_mnemonics.bed.gz	0.142328714	0.127529416	2,906,600
wgEncodeAwgTfbsSydhMcf7Gata3UcdUniPk.narrowPeak	0.133189757	0.12909473	2,915,241
wgEncodeHaibTfbsGm12878P300Pcr1xPkRep2.broadPeak	0.039989067	0.036546661	2,917,298
1_TssA_E034_25_imputed12marks_mnemonics.bed.gz	0.161639921	0.150751131	2,918,600
10_TssBiv_E086_15_coreMarks_mnemonics.bed.gz	0.157142878	0.153571026	2,925,000
11_TxEnh3'_E015_25_imputed12marks_mnemonics.bed.gz	0.057995524	0.054869975	2,930,200
GSE20725.PHF8.293t_filPeaks_public.bed.gz	0.094257038	0.08377076	2,932,303
9_TxReg_E098_25_imputed12marks_mnemonics.bed.gz	0.107761468	0.099606308	2,934,400
1_TssA_E040_25_imputed12marks_mnemonics.bed.gz	0.158898792	0.147327169	2,936,400
4_PromD2_E124_25_imputed12marks_mnemonics.bed.gz	0.063831121	0.061652619	2,936,400
wgEncodeAwgTfbsSydhK562Pol2s2IggrabUniPk.narrowPeak	0.066739662	0.059301432	2,936,822
UCSD.H9.H3K4ac.SK328.narrowPeak	0.03666775	0.0344536	2,937,857
GSE43539.TAF3.hct116_filPeaks_public.bed.gz	0.108348713	0.096845576	2,940,426
wgEncodeHaibTfbsHl60GabpV0422111PkRep2.broadPeak	0.0833133	0.073699649	2,940,628
wgEncodeAwgTfbsSydhH1hescJundIggrabUniPk.narrowPeak	0.168122172	0.15686456	2,940,720
3_TxFlnk_E052_15_coreMarks_mnemonics.bed.gz	0.084399822	0.07763938	2,941,600
wgEncodeHaibTfbsGm12892Taf1V0416102PkRep2.broadPeak	0.100625196	0.089303908	2,942,500
wgEncodeHaibTfbsK562Hdac2sc6296V0416102PkRep2.broadPeak	0.108907328	0.098813472	2,946,749
1_TssA_E043_25_imputed12marks_mnemonics.bed.gz	0.159529343	0.148912549	2,946,800
11_BivFlnk_E041_15_coreMarks_mnemonics.bed.gz	0.147949427	0.135268837	2,951,600
1_TssA_E030_25_imputed12marks_mnemonics.bed.gz	0.161288287	0.150653326	2,952,200
wgEncodeHaibTfbsEcc1Creb1sc240V0422111PkRep2.broadPeak	0.14521702	0.131714195	2,953,165
8_ZNFRpts_E121_15_coreMarks_mnemonics.bed.gz	0.013999785	0.011784783	2,954,000
wgEncodeHaibTfbsEcc1Egr1V0422111PkRep2.broadPeak	0.15562621	0.141865236	2,955,814
wgEncodeHaibTfbsHct116Elf1V0422111PkRep2.broadPeak	0.084433142	0.075533462	2,967,549
20_ZNFRpts_E017_25_imputed12marks_mnemonics.bed.gz	0.0113073	0.009018624	2,980,000
10_TssBiv_E077_15_coreMarks_mnemonics.bed.gz	0.15756586	0.145136114	2,982,800
wgEncodeHaibTfbsA549Elf1V0422111Etoh02PkRep1.broadPeak	0.106849078	0.096260356	2,985,284
18_EnhAc_E034_25_imputed12marks_mnemonics.bed.gz	0.083485431	0.081838142	2,987,800
wgEncodeAwgTfbsHaibPanc1Sin3ak20V0416101UniPk.narrowPeak	0.134120668	0.124866769	2,991,044
wgEncodeSydhTfbsK562Gata2UcdPk.narrowPeak	0.107449224	0.101240604	2,992,616
wgEncodeHaibTfbsGm12878RxraPcr1xPkRep1.broadPeak	0.053265322	0.046961761	2,992,786
wgEncodeAwgTfbsHaibA549Atf3V0422111Etoh02UniPk.narrowPeak	0.170420916	0.159692619	2,996,610
8_ZNFRpts_E119_15_coreMarks_mnemonics.bed.gz	0.015373938	0.012045318	3,001,000
wgEncodeHaibTfbsA549GrPcr1xDex5nmPkRep1.broadPeak	0.160890407	0.153450941	3,001,210
8_ZNFRpts_E125_15_coreMarks_mnemonics.bed.gz	0.013089471	0.010181971	3,004,600
wgEncodeHaibTfbsMcf7Foxm1sc502V0422111PkRep1.broadPeak	0.142526358	0.136039781	3,018,674
11_TxEnh3'_E014_25_imputed12marks_mnemonics.bed.gz	0.059944997	0.056925984	3,023,000
20_ZNFRpts_E104_25_imputed12marks_mnemonics.bed.gz	0.011224522	0.009206828	3,027,400
wgEncodeHaibTfbsT47dJundV0422111PkRep1.broadPeak	0.148553549	0.144887699	3,029,360
1_TssA_E035_25_imputed12marks_mnemonics.bed.gz	0.164480446	0.153211362	3,029,400
wgEncodeHaibTfbsK562NrsfV0416102PkRep2.broadPeak	0.132088621	0.123439794	3,029,809
wgEncodeHaibTfbsHct116Usf1V0422111PkRep1.broadPeak	0.086050358	0.079950464	3,031,155
wgEncodeAwgTfbsHaibHepg2Cebpdsc636V0416101UniPk.narrowPeak	0.155681148	0.145303122	3,034,952
12_EnhBiv_E066_15_coreMarks_mnemonics.bed.gz	0.159167518	0.149395337	3,036,400
12_EnhBiv_E039_15_coreMarks_mnemonics.bed.gz	0.138394537	0.131737715	3,040,200
22_PromP_E112_25_imputed12marks_mnemonics.bed.gz	0.092069247	0.088625583	3,046,200
wgEncodeAwgTfbsSydhGm12892NfkbTnfaIggrabUniPk.narrowPeak	0.13816864	0.12888023	3,046,984
wgEncodeSydhTfbsHuvecMaxStdPk.narrowPeak	0.127022774	0.115039589	3,048,481
wgEncodeHaibTfbsGm12891Yy1sc281V0416101PkRep1.broadPeak	0.125504403	0.112283636	3,052,268
wgEncodeAwgTfbsHaibA549Usf1Pcr1xDex100nmUniPk.narrowPeak	0.165142331	0.156291978	3,052,911
8_ZNFRpts_E100_15_coreMarks_mnemonics.bed.gz	0.011657638	0.009610578	3,064,800
wgEncodeAwgTfbsBroadNhekPol2bUniPk.narrowPeak	0.111344135	0.102156211	3,066,769
18_EnhAc_E035_25_imputed12marks_mnemonics.bed.gz	0.100364948	0.099031336	3,068,400
13_EnhA1_E065_25_imputed12marks_mnemonics.bed.gz	0.153472518	0.14722784	3,070,800
1_TssA_E093_25_imputed12marks_mnemonics.bed.gz	0.161348218	0.150611245	3,071,600
1_TssA_E047_25_imputed12marks_mnemonics.bed.gz	0.160807521	0.149299577	3,076,000
1_TssA_E062_25_imputed12marks_mnemonics.bed.gz	0.163518891	0.151949889	3,076,200
wgEncodeAwgTfbsHaibHepg2Mbd4sc271530V0422111UniPk.narrowPeak	0.135740418	0.13066309	3,076,986
11_BivFlnk_E085_15_coreMarks_mnemonics.bed.gz	0.13056552	0.12002233	3,078,800
wgEncodeAwgTfbsHaibHepg2GabpPcr2xUniPk.narrowPeak	0.126767066	0.112898441	3,079,221
wgEncodeAwgTfbsHaibH1hescNrsfV0416102UniPk.narrowPeak	0.089869873	0.084260511	3,082,022
18_EnhAc_E043_25_imputed12marks_mnemonics.bed.gz	0.053992073	0.052742136	3,090,200
11_BivFlnk_E030_15_coreMarks_mnemonics.bed.gz	0.127470789	0.117977304	3,090,800
wgEncodeAwgTfbsSydhMcf10aesStat3Etoh01UniPk.narrowPeak	0.196714492	0.188226436	3,093,269
wgEncodeHaibTfbsA549Usf1V0422111Etoh02PkRep1.broadPeak	0.106039808	0.098158461	3,094,993
8_ZNFRpts_E067_15_coreMarks_mnemonics.bed.gz	0.009794729	0.008500193	3,105,400
wgEncodeAwgTfbsSydhK562Gata2UcdUniPk.narrowPeak	0.114491222	0.10884106	3,106,562
12_EnhBiv_E113_15_coreMarks_mnemonics.bed.gz	0.139143629	0.126957025	3,108,800
8_ZNFRpts_E073_15_coreMarks_mnemonics.bed.gz	0.010540617	0.009386253	3,110,400
wgEncodeHaibTfbsHepg2Cebpdsc636V0416101PkRep2.broadPeak	0.147670361	0.13663104	3,117,090
wgEncodeUwHistoneHelas3H3k36me3StdPkRep2.narrowPeak	0.03670675	0.035678458	3,118,100
wgEncodeAwgTfbsHaibEcc1EralphaaV0416102Gen1hUniPk.narrowPeak	0.201857845	0.194820318	3,119,400
11_TxEnh3'_E020_25_imputed12marks_mnemonics.bed.gz	0.058985725	0.056259928	3,122,400
wgEncodeAwgTfbsHaibK562Sin3ak20V0416101UniPk.narrowPeak	0.132345192	0.119411124	3,125,002
wgEncodeHaibTfbsEcc1Foxm1sc502V0422111PkRep2.broadPeak	0.180703771	0.17414705	3,125,096
wgEncodeAwgTfbsSydhK562CmycIfna30UniPk.narrowPeak	0.116131032	0.105843239	3,137,241
wgEncodeOpenChromChipMcf7CmycSerumstvdPkRep1.narrowPeak	0.08109768	0.074231112	3,139,307
12_EnhBiv_E031_15_coreMarks_mnemonics.bed.gz	0.122153046	0.113831396	3,148,200
1_TssA_E037_25_imputed12marks_mnemonics.bed.gz	0.155116255	0.143497523	3,148,800
20_ZNFRpts_E120_25_imputed12marks_mnemonics.bed.gz	0.012596657	0.010234132	3,151,000
3_TxFlnk_E036_15_coreMarks_mnemonics.bed.gz	0.061794733	0.055975879	3,152,800
1_TssA_E031_25_imputed12marks_mnemonics.bed.gz	0.158600778	0.147740598	3,158,800
1_TssA_E032_25_imputed12marks_mnemonics.bed.gz	0.159086723	0.147823989	3,160,600
18_EnhAc_E015_25_imputed12marks_mnemonics.bed.gz	0.065869381	0.065062472	3,161,400
10_TssBiv_E101_15_coreMarks_mnemonics.bed.gz	0.159580129	0.151724078	3,167,200
12_EnhBiv_E044_15_coreMarks_mnemonics.bed.gz	0.133607421	0.126850868	3,170,000
1_TssA_E036_25_imputed12marks_mnemonics.bed.gz	0.165032071	0.154515057	3,174,600
GSE29195.SMAD1.k562_bmp4_filPeaks_public.bed.gz	0.116322202	0.111808123	3,177,372
8_ZNFRpts_E052_15_coreMarks_mnemonics.bed.gz	0.012704458	0.010714668	3,178,400
11_BivFlnk_E012_15_coreMarks_mnemonics.bed.gz	0.1430656	0.131477536	3,191,800
wgEncodeHaibTfbsMcf7Taf1V0422111PkRep1.broadPeak	0.11545682	0.104870771	3,193,714
wgEncodeHaibTfbsEcc1GrV0416102Dex100nmPkRep1.broadPeak	0.213507314	0.205077579	3,195,470
1_TssA_E038_25_imputed12marks_mnemonics.bed.gz	0.157388301	0.146935822	3,195,800
11_TxEnh3'_E019_25_imputed12marks_mnemonics.bed.gz	0.060497699	0.058034744	3,202,000
wgEncodeAwgTfbsHaibA549Zbtb33V0422111Etoh02UniPk.narrowPeak	0.163642409	0.152018001	3,204,979
GSE33850.TAL1.tall_prima2_filPeaks_public.bed.gz	0.047897141	0.045707974	3,206,935
wgEncodeHaibTfbsMcf7Fosl2V0422111PkRep2.broadPeak	0.141503285	0.133616838	3,207,354
wgEncodeAwgTfbsSydhH1hescMafkIggrabUniPk.narrowPeak	0.127792816	0.123773475	3,207,537
wgEncodeHaibTfbsHepg2Nr2f2sc271940V0422111PkRep1.broadPeak	0.119631703	0.116726794	3,207,614
wgEncodeAwgTfbsHaibK562Stat5asc74442V0422111UniPk.narrowPeak	0.121939443	0.115510559	3,210,845
wgEncodeOpenChromChipMcf7CmycEstroPkRep1.narrowPeak	0.102758705	0.094017399	3,211,488
11_TxEnh3'_E008_25_imputed12marks_mnemonics.bed.gz	0.058638102	0.055883139	3,215,800
8_ZNFRpts_E118_15_coreMarks_mnemonics.bed.gz	0.011830378	0.010400967	3,216,600
wgEncodeSydhTfbsK562CmycStdPk.narrowPeak	0.113952411	0.102231292	3,222,707
wgEncodeAwgTfbsBroadNhdfadEzh239875UniPk.narrowPeak	0.143776598	0.128784216	3,224,512
1_TssA_E046_25_imputed12marks_mnemonics.bed.gz	0.155932296	0.143855245	3,225,800
8_ZNFRpts_E038_15_coreMarks_mnemonics.bed.gz	0.010556575	0.007879792	3,229,400
13_EnhA1_E070_25_imputed12marks_mnemonics.bed.gz	0.186066682	0.179036521	3,231,000
wgEncodeAwgTfbsSydhK562Arid3asc8821IggrabUniPk.narrowPeak	0.140841679	0.132752367	3,231,255
10_TssBiv_E025_15_coreMarks_mnemonics.bed.gz	0.148444832	0.139809578	3,233,600
wgEncodeHaibTfbsHepg2GabpPcr2xPkRep1.broadPeak	0.106636715	0.095687015	3,235,068
wgEncodeAwgTfbsHaibH1hescSp4v20V0422111UniPk.narrowPeak	0.124871682	0.113481655	3,236,001
wgEncodeSydhTfbsK562CmycIfna6hStdPk.narrowPeak	0.103196753	0.091858004	3,237,437
8_ZNFRpts_E103_15_coreMarks_mnemonics.bed.gz	0.01089709	0.008901875	3,242,800
11_BivFlnk_E024_15_coreMarks_mnemonics.bed.gz	0.119262948	0.107483965	3,243,000
wgEncodeBroadHistoneGm12878H4k20me1StdAlnRep0.bam_VS_wgEncodeBroadHistoneGm12878ControlStdAlnRep0.bam.narrowPeak	0.045841399	0.042347024	3,243,026
wgEncodeUwHistoneSaecH3k27me3StdPkRep2.narrowPeak	0.089254887	0.085850648	3,247,640
BI.Adult_Liver.H3K27me3.4.narrowPeak	0.089567533	0.086431012	3,247,862
wgEncodeAwgTfbsSydhHepg2Hnf4aForsklnUniPk.narrowPeak	0.118758206	0.112681556	3,249,416
wgEncodeHaibTfbsK562Yy1V0416101PkRep2.broadPeak	0.130708238	0.120314655	3,249,627
wgEncodeHaibTfbsK562Yy1sc281V0416101PkRep2.broadPeak	0.130708238	0.120314655	3,249,627
GSE29073.GATA3.mcf7_dmso_filPeaks_public.bed.gz	0.13052775	0.124295913	3,251,549
wgEncodeAwgTfbsHaibH1hescAtf2sc81188V0422111UniPk.narrowPeak	0.140655368	0.130876929	3,252,953
wgEncodeSydhTfbsH1hescNrf1IggrabPk.narrowPeak	0.122015377	0.110057723	3,256,398
GSE29422.SMAD4.endoderm_filPeaks_public.bed.gz	0.117835313	0.115946045	3,263,132
wgEncodeHaibTfbsEcc1Egr1V0422111PkRep1.broadPeak	0.148083627	0.135310827	3,265,463
wgEncodeHaibTfbsGm12878Bcl3V0416101PkRep2.broadPeak	0.067219277	0.062892303	3,269,319
wgEncodeAwgTfbsHaibHct116Yy1sc281V0416101UniPk.narrowPeak	0.155056025	0.143633497	3,273,909
20_ZNFRpts_E065_25_imputed12marks_mnemonics.bed.gz	0.011727786	0.009244198	3,275,000
22_PromP_E029_25_imputed12marks_mnemonics.bed.gz	0.110980964	0.107928393	3,276,200
10_TssBiv_E033_15_coreMarks_mnemonics.bed.gz	0.137577218	0.128293237	3,290,000
wgEncodeHaibTfbsGm12891Pax5c20V0416101PkRep1.broadPeak	0.12074648	0.111983933	3,290,414
3_TxFlnk_E111_15_coreMarks_mnemonics.bed.gz	0.069850563	0.06503548	3,290,600
12_EnhBiv_E106_15_coreMarks_mnemonics.bed.gz	0.122243126	0.112398078	3,294,200
1_TssA_E029_25_imputed12marks_mnemonics.bed.gz	0.15567442	0.144828041	3,300,200
13_EnhA1_E079_25_imputed12marks_mnemonics.bed.gz	0.111252118	0.104519994	3,301,000
8_ZNFRpts_E057_15_coreMarks_mnemonics.bed.gz	0.011583824	0.009232443	3,309,200
8_ZNFRpts_E042_15_coreMarks_mnemonics.bed.gz	0.010214054	0.007603411	3,309,600
wgEncodeUwHistoneBjH3k27me3StdPkRep1.narrowPeak	0.072385276	0.068946681	3,309,920
13_EnhA1_E100_25_imputed12marks_mnemonics.bed.gz	0.136090852	0.130047688	3,313,200
wgEncodeAwgTfbsSydhA549MaxIggrabUniPk.narrowPeak	0.136350264	0.12522213	3,318,445
GSE40762.FOXM1.mdamb23_thiostrepton_filPeaks_public.bed.gz	0.174724979	0.164757742	3,323,686
10_TssBiv_E055_15_coreMarks_mnemonics.bed.gz	0.137811364	0.128121808	3,329,000
11_TxEnh3'_E065_25_imputed12marks_mnemonics.bed.gz	0.05682418	0.052986866	3,331,000
1_TssA_E116_25_imputed12marks_mnemonics.bed.gz	0.155752381	0.143696122	3,331,600
GSE33281.BRD4.cd4+tcell_jq1_filPeaks_public.bed.gz	0.100426119	0.092001633	3,337,900
1_TssA_E048_25_imputed12marks_mnemonics.bed.gz	0.154443192	0.142785841	3,338,400
wgEncodeAwgTfbsSydhHelas3Usf2IggmusUniPk.narrowPeak	0.131259004	0.123333929	3,339,444
3_TxFlnk_E085_15_coreMarks_mnemonics.bed.gz	0.076562254	0.071152062	3,341,400
wgEncodeAwgTfbsSydhHelas3Hae2f1UniPk.narrowPeak	0.154416005	0.1410323	3,342,323
wgEncodeAwgTfbsHaibA549Elf1V0422111Etoh02UniPk.narrowPeak	0.135668649	0.125007066	3,343,397
18_EnhAc_E021_25_imputed12marks_mnemonics.bed.gz	0.100188155	0.098614023	3,348,000
20_ZNFRpts_E098_25_imputed12marks_mnemonics.bed.gz	0.010778625	0.008251388	3,349,800
wgEncodeSydhTfbsNt2d1Suz12UcdPk.narrowPeak	0.175344474	0.165360702	3,350,013
12_EnhBiv_E035_15_coreMarks_mnemonics.bed.gz	0.142322317	0.134042748	3,351,000
13_EnhA1_E009_25_imputed12marks_mnemonics.bed.gz	0.177196865	0.169655288	3,352,800
11_BivFlnk_E016_15_coreMarks_mnemonics.bed.gz	0.164592541	0.156941358	3,356,800
wgEncodeAwgTfbsSydhGm18505NfkbTnfaIggrabUniPk.narrowPeak	0.131548273	0.123335923	3,357,116
1_TssA_E115_25_imputed12marks_mnemonics.bed.gz	0.156106187	0.145953072	3,359,400
wgEncodeHaibTfbsK562Cebpbsc150V0422111PkRep2.broadPeak	0.108638425	0.102721074	3,363,470
4_PromD2_E051_25_imputed12marks_mnemonics.bed.gz	0.052317119	0.049680053	3,365,400
14_EnhA2_E104_25_imputed12marks_mnemonics.bed.gz	0.177154041	0.172218466	3,372,600
8_ZNFRpts_E075_15_coreMarks_mnemonics.bed.gz	0.011986816	0.008954729	3,375,200
wgEncodeAwgTfbsUtaHuvecPol2UniPk.narrowPeak	0.132112711	0.119130117	3,382,627
1_TssA_E050_25_imputed12marks_mnemonics.bed.gz	0.163414302	0.153349932	3,383,800
wgEncodeUwHistoneGm06990H3k27me3StdPkRep1.narrowPeak	0.067602284	0.063805173	3,385,470
10_TssBiv_E069_15_coreMarks_mnemonics.bed.gz	0.158589071	0.147165389	3,392,000
GSE36570.KLF4.fibrobj_post_filPeaks_public.bed.gz	0.077465273	0.073825317	3,393,724
GSE39179.GATA3.tall_rpmi8402_filPeaks_public.bed.gz	0.132302043	0.128541404	3,395,052
10_TssBiv_E058_15_coreMarks_mnemonics.bed.gz	0.132490847	0.122329966	3,400,800
20_ZNFRpts_E117_25_imputed12marks_mnemonics.bed.gz	0.012802575	0.010649725	3,412,600
10_TssBiv_E071_15_coreMarks_mnemonics.bed.gz	0.161036128	0.149930982	3,415,800
23_PromBiv_E065_25_imputed12marks_mnemonics.bed.gz	0.15474042	0.142628049	3,418,600
9_TxReg_E086_25_imputed12marks_mnemonics.bed.gz	0.155852952	0.147411481	3,423,000
wgEncodeHaibTfbsHct116Cbx3sc101004V0422111PkRep1.broadPeak	0.108977835	0.103004864	3,424,348
GSE30623.AR.lncap1f5_sifoxa1_filPeaks_public.bed.gz	0.137969539	0.13445019	3,426,968
GSE29195.GATA2.k562_bmp_filPeaks_public.bed.gz	0.110684784	0.10613275	3,429,799
14_EnhA2_E008_25_imputed12marks_mnemonics.bed.gz	0.153931163	0.149821377	3,434,600
wgEncodeHaibTfbsPfsk1Taf1V0416101PkRep1.broadPeak	0.139565711	0.127508625	3,439,036
9_TxReg_E005_25_imputed12marks_mnemonics.bed.gz	0.121250176	0.11298743	3,444,600
GSE39263.ZNF76.flp76_4hr_filPeaks_public.bed.gz	0.043343354	0.040794731	3,446,211
wgEncodeAwgTfbsHaibK562Atf3V0416101UniPk.narrowPeak	0.147977945	0.137976857	3,448,100
wgEncodeAwgTfbsHaibHepg2Cebpbsc150V0416101UniPk.narrowPeak	0.127038731	0.12223603	3,450,427
20_ZNFRpts_E095_25_imputed12marks_mnemonics.bed.gz	0.0113956	0.009156116	3,451,600
18_EnhAc_E019_25_imputed12marks_mnemonics.bed.gz	0.072884499	0.071274764	3,452,600
11_TxEnh3'_E001_25_imputed12marks_mnemonics.bed.gz	0.06205944	0.059546632	3,453,600
12_EnhBiv_E002_15_coreMarks_mnemonics.bed.gz	0.120216519	0.118358527	3,463,200
wgEncodeAwgTfbsHaibK562NrsfV0416102UniPk.narrowPeak	0.125363607	0.116959476	3,464,202
GSE39263.ZNF143.flp143ha_4hr_filPeaks_public.bed.gz	0.056502372	0.052978363	3,472,276
10_TssBiv_E111_15_coreMarks_mnemonics.bed.gz	0.121654121	0.119433583	3,478,000
wgEncodeHaibTfbsGm12878NrsfPcr1xPkRep1.broadPeak	0.071134783	0.06557076	3,479,127
22_PromP_E128_25_imputed12marks_mnemonics.bed.gz	0.124584841	0.12053167	3,479,600
6_EnhG_E019_15_coreMarks_mnemonics.bed.gz	0.074446126	0.072630014	3,480,400
wgEncodeHaibTfbsA549Six5V0422111Etoh02PkRep1.broadPeak	0.130130705	0.117009935	3,480,854
GSE38339.MEIS1.sem_filPeaks_public.bed.gz	0.15658373	0.151929051	3,481,194
8_ZNFRpts_E045_15_coreMarks_mnemonics.bed.gz	0.010971225	0.009360534	3,482,200
wgEncodeUwHistoneSknshraH3k27me3StdPkRep1.narrowPeak	0.072086605	0.068649249	3,486,320
12_EnhBiv_E099_15_coreMarks_mnemonics.bed.gz	0.136311852	0.125324888	3,491,200
wgEncodeAwgTfbsSydhGm10847NfkbTnfaIggrabUniPk.narrowPeak	0.136219118	0.127517971	3,494,878
wgEncodeHaibTfbsMcf7P300V0422111PkRep1.broadPeak	0.138165817	0.132730069	3,495,263
6_EnhG_E003_15_coreMarks_mnemonics.bed.gz	0.056689947	0.053853559	3,495,600
16_EnhW1_E098_25_imputed12marks_mnemonics.bed.gz	0.091585677	0.085278254	3,500,400
wgEncodeAwgTfbsHaibH1hescTaf7sc101167V0416102UniPk.narrowPeak	0.127460748	0.11633303	3,501,310
14_EnhA2_E022_25_imputed12marks_mnemonics.bed.gz	0.124834517	0.119521202	3,502,000
14_EnhA2_E095_25_imputed12marks_mnemonics.bed.gz	0.161612976	0.156812824	3,512,200
13_EnhA1_E096_25_imputed12marks_mnemonics.bed.gz	0.112962584	0.107001436	3,516,600
wgEncodeHaibTfbsHelas3GabpPcr1xPkRep1.broadPeak	0.054139743	0.048506445	3,517,213
18_EnhAc_E059_25_imputed12marks_mnemonics.bed.gz	0.121294109	0.119056547	3,517,400
GSE23730.CBFB.skno1_leukemic_filPeaks_public.bed.gz	0.092551678	0.085628595	3,519,388
20_ZNFRpts_E096_25_imputed12marks_mnemonics.bed.gz	0.010899643	0.00858914	3,524,800
UCSD.H1.H3K4ac.AK51.narrowPeak	0.06772088	0.065294303	3,525,365
wgEncodeAwgTfbsSydhH1hescMaxUcdUniPk.narrowPeak	0.135747154	0.128274859	3,526,106
14_EnhA2_E004_25_imputed12marks_mnemonics.bed.gz	0.176908119	0.173762971	3,527,200
wgEncodeAwgTfbsHaibGm12878Egr1Pcr2xUniPk.narrowPeak	0.157607882	0.145100693	3,527,652
wgEncodeAwgTfbsBroadNhlfEzh239875UniPk.narrowPeak	0.129414791	0.118120867	3,528,079
12_EnhBiv_E047_15_coreMarks_mnemonics.bed.gz	0.139618081	0.13044253	3,531,400
9_TxReg_E018_25_imputed12marks_mnemonics.bed.gz	0.124899318	0.11766268	3,533,000
wgEncodeAwgTfbsSydhHelas3CmycUniPk.narrowPeak	0.153671588	0.142039941	3,538,862
12_EnhBiv_E042_15_coreMarks_mnemonics.bed.gz	0.138018861	0.130800325	3,542,000
11_BivFlnk_E075_15_coreMarks_mnemonics.bed.gz	0.120977105	0.109201267	3,542,800
GSE12889.CTCF.hela_filPeaks_public.bed.gz	0.097145612	0.090900957	3,543,065
wgEncodeAwgTfbsHaibK562Ets1V0416101UniPk.narrowPeak	0.1358091	0.124183636	3,546,824
14_EnhA2_E007_25_imputed12marks_mnemonics.bed.gz	0.135400657	0.129194224	3,547,200
18_EnhAc_E072_25_imputed12marks_mnemonics.bed.gz	0.058903445	0.058349411	3,550,400
3_TxFlnk_E044_15_coreMarks_mnemonics.bed.gz	0.088731748	0.08232594	3,554,800
2_TssAFlnk_E013_15_coreMarks_mnemonics.bed.gz	0.118361268	0.112236594	3,558,200
8_ZNFRpts_E083_15_coreMarks_mnemonics.bed.gz	0.022257865	0.020328977	3,561,800
wgEncodeSydhTfbsK562CjunStdPk.narrowPeak	0.131343833	0.121333692	3,567,997
wgEncodeHaibTfbsA549Zbtb33V0422111Etoh02PkRep2.broadPeak	0.116173033	0.105433491	3,572,105
wgEncodeUchicagoTfbsK562Enr4a1ControlPk.narrowPeak	0.066053912	0.059489127	3,573,880
wgEncodeBroadHistoneHsmmH3k9me3StdAlnRep0.bam_VS_wgEncodeBroadHistoneHsmmControlStdAlnRep0.bam.narrowPeak	0.013431728	0.012472915	3,574,866
wgEncodeAwgTfbsHaibA549Sin3ak20V0422111Etoh02UniPk.narrowPeak	0.136305434	0.127191123	3,576,647
12_EnhBiv_E005_15_coreMarks_mnemonics.bed.gz	0.127683931	0.119353665	3,579,800
8_ZNFRpts_E069_15_coreMarks_mnemonics.bed.gz	0.010421227	0.00924411	3,582,200
20_ZNFRpts_E128_25_imputed12marks_mnemonics.bed.gz	0.012181988	0.009718167	3,582,800
wgEncodeHaibTfbsHepg2Nr2f2sc271940V0422111PkRep2.broadPeak	0.128477734	0.124451266	3,588,714
18_EnhAc_E011_25_imputed12marks_mnemonics.bed.gz	0.088838132	0.086788544	3,597,200
11_TxEnh3'_E002_25_imputed12marks_mnemonics.bed.gz	0.065502779	0.062483047	3,598,200
22_PromP_E062_25_imputed12marks_mnemonics.bed.gz	0.100546551	0.096213605	3,599,400
wgEncodeAwgTfbsSydhH1hescBach1sc14700IggrabUniPk.narrowPeak	0.129340198	0.120237349	3,600,936
3_Poised_Promoter_wgEncodeBroadHmmK562HMM.bed.gz	0.066594398	0.063182332	3,604,184
wgEncodeSydhTfbsHepg2Pol2PravastStdPk.narrowPeak	0.100799656	0.09051479	3,606,731
wgEncodeHaibTfbsHepg2Zbtb7aV0416101PkRep1.broadPeak	0.146431633	0.135801062	3,608,858
wgEncodeAwgTfbsBroadNhaEzh239875UniPk.narrowPeak	0.136064739	0.122708013	3,612,095
wgEncodeHaibTfbsMcf7JundV0422111PkRep2.broadPeak	0.147640468	0.141237571	3,617,667
wgEncodeAwgTfbsSydhK562Irf1Ifng30UniPk.narrowPeak	0.120635376	0.109956948	3,620,517
wgEncodeAwgTfbsSydhHepg2CjunIggrabUniPk.narrowPeak	0.126942235	0.121082974	3,622,295
2_TssAFlnk_E094_15_coreMarks_mnemonics.bed.gz	0.083772786	0.073197971	3,623,000
wgEncodeAwgTfbsHaibK562Yy1V0416101UniPk.narrowPeak	0.132993362	0.120849517	3,638,643
20_ZNFRpts_E105_25_imputed12marks_mnemonics.bed.gz	0.011302132	0.009229982	3,639,200
22_PromP_E031_25_imputed12marks_mnemonics.bed.gz	0.114698729	0.11068637	3,639,800
1_TssA_E109_25_imputed12marks_mnemonics.bed.gz	0.16358417	0.151542778	3,644,400
11_BivFlnk_E059_15_coreMarks_mnemonics.bed.gz	0.121089089	0.109402171	3,648,200
12_EnhBiv_E070_15_coreMarks_mnemonics.bed.gz	0.157732078	0.151169448	3,649,800
wgEncodeHaibTfbsT47dEralphaaPcr2xGen1hPkRep1.broadPeak	0.126475697	0.122442242	3,652,026
GSE27158.STAT5B.cd4_il12_filPeaks_public.bed.gz	0.121971608	0.117152536	3,652,836
wgEncodeAwgTfbsHaibU87NrsfPcr2xUniPk.narrowPeak	0.127723763	0.117264887	3,660,273
8_ZNFRpts_E108_15_coreMarks_mnemonics.bed.gz	0.010473078	0.009156364	3,664,200
UCSD.Small_Intestine.H3K9me3.STL002.narrowPeak	0.013818366	0.013052776	3,664,795
wgEncodeHaibTfbsHepg2Zbtb7aV0416101PkRep2.broadPeak	0.153297282	0.142195494	3,667,189
15_RepetitiveCNV_wgEncodeBroadHmmHuvecHMM.bed.gz	0.010612138	0.0096334	3,670,926
wgEncodeHaibTfbsK562Atf3V0416101PkRep1.broadPeak	0.115681923	0.103756183	3,674,422
8_ZNFRpts_E111_15_coreMarks_mnemonics.bed.gz	0.014518321	0.013059665	3,690,600
20_ZNFRpts_E058_25_imputed12marks_mnemonics.bed.gz	0.010789457	0.008742034	3,703,200
wgEncodeHaibTfbsSknshTaf1V0416101PkRep1.broadPeak	0.148505904	0.136386422	3,703,556
11_BivFlnk_E093_15_coreMarks_mnemonics.bed.gz	0.134635565	0.123296048	3,716,800
11_TxEnh3'_E004_25_imputed12marks_mnemonics.bed.gz	0.067029145	0.064261394	3,725,600
20_ZNFRpts_E121_25_imputed12marks_mnemonics.bed.gz	0.013088986	0.010298417	3,728,000
wgEncodeAwgTfbsSydhK562Atf106325UniPk.narrowPeak	0.150220647	0.14133559	3,735,540
22_PromP_E036_25_imputed12marks_mnemonics.bed.gz	0.085761613	0.082031601	3,740,400
20_ZNFRpts_E100_25_imputed12marks_mnemonics.bed.gz	0.012056789	0.009741345	3,743,400
wgEncodeSydhTfbsK562NfyaStdPk.narrowPeak	0.109293771	0.102627152	3,750,545
wgEncodeAwgTfbsSydhK562Kap1UcdUniPk.narrowPeak	0.011714147	0.010412415	3,756,021
20_ZNFRpts_E094_25_imputed12marks_mnemonics.bed.gz	0.010883816	0.008824762	3,758,600
wgEncodeAwgTfbsHaibGm12891Taf1Pcr1xUniPk.narrowPeak	0.126808275	0.115033474	3,759,221
13_EnhA1_E004_25_imputed12marks_mnemonics.bed.gz	0.129124341	0.12288103	3,760,200
wgEncodeAwgTfbsSydhGm10847Pol2IggmusUniPk.narrowPeak	0.117214706	0.103994819	3,767,993
9_TxReg_E012_25_imputed12marks_mnemonics.bed.gz	0.145700092	0.136565799	3,769,800
10_TxEnh5'_E003_25_imputed12marks_mnemonics.bed.gz	0.094793123	0.090413948	3,770,400
8_ZNFRpts_E040_15_coreMarks_mnemonics.bed.gz	0.012388151	0.010209316	3,774,200
20_ZNFRpts_E055_25_imputed12marks_mnemonics.bed.gz	0.011067424	0.00909964	3,774,600
20_ZNFRpts_E122_25_imputed12marks_mnemonics.bed.gz	0.012744713	0.01007922	3,780,600
10_TssBiv_E004_15_coreMarks_mnemonics.bed.gz	0.146896647	0.133618171	3,789,000
4_PromD2_E039_25_imputed12marks_mnemonics.bed.gz	0.062879032	0.060064811	3,791,800
wgEncodeHaibTfbsMcf7JundV0422111PkRep1.broadPeak	0.13310797	0.124548494	3,793,137
20_ZNFRpts_E125_25_imputed12marks_mnemonics.bed.gz	0.013012818	0.010959344	3,794,000
wgEncodeAwgTfbsBroadNhekEzh239875UniPk.narrowPeak	0.139666483	0.129312411	3,797,615
GSE39879.AR.lncap_1f5_dht+dex_filPeaks_public.bed.gz	0.129992491	0.12697368	3,797,728
8_ZNFRpts_E127_15_coreMarks_mnemonics.bed.gz	0.015056886	0.013318984	3,798,000
20_ZNFRpts_E127_25_imputed12marks_mnemonics.bed.gz	0.011965529	0.00935973	3,798,400
GSE42355.BRD4.mm1s_jq1_50nm_filPeaks_public.bed.gz	0.08604318	0.07942822	3,800,551
wgEncodeHaibTfbsHl60GabpV0422111PkRep1.broadPeak	0.084418798	0.075776104	3,801,228
wgEncodeAwgTfbsSydhHepg2MaxIggrabUniPk.narrowPeak	0.132718476	0.120959215	3,802,170
wgEncodeHaibTfbsK562Fosl1sc183V0416101PkRep1.broadPeak	0.11122399	0.10271862	3,802,996
4_PromD2_E034_25_imputed12marks_mnemonics.bed.gz	0.06887176	0.065777167	3,811,600
11_BivFlnk_E108_15_coreMarks_mnemonics.bed.gz	0.126389584	0.116007925	3,817,000
20_ZNFRpts_E119_25_imputed12marks_mnemonics.bed.gz	0.012055729	0.009715543	3,817,800
wgEncodeHaibTfbsGm12891Taf1Pcr1xPkRep2.broadPeak	0.110296406	0.097502945	3,824,205
wgEncodeAwgTfbsSydhGm12878Pol2UniPk.narrowPeak	0.116735969	0.105389482	3,824,319
wgEncodeHaibTfbsA549Usf1Pcr1xEtoh02PkRep2.broadPeak	0.125002166	0.115207034	3,831,181
20_ZNFRpts_E079_25_imputed12marks_mnemonics.bed.gz	0.01081562	0.008466736	3,833,000
wgEncodeSydhTfbsGm12878Brca1a300IggmusPk.narrowPeak	0.099772625	0.090193908	3,833,158
4_PromD2_E046_25_imputed12marks_mnemonics.bed.gz	0.07034463	0.067513696	3,833,200
10_TssBiv_E103_15_coreMarks_mnemonics.bed.gz	0.135291855	0.124864513	3,838,000
3_TxFlnk_E107_15_coreMarks_mnemonics.bed.gz	0.061277464	0.055763618	3,840,600
wgEncodeAwgTfbsHaibA549Bcl3V0422111Etoh02UniPk.narrowPeak	0.152931509	0.144907803	3,845,364
10_TssBiv_E013_15_coreMarks_mnemonics.bed.gz	0.147888664	0.134419794	3,848,200
4_PromD2_E043_25_imputed12marks_mnemonics.bed.gz	0.061972264	0.059702563	3,850,400
14_EnhA2_E087_25_imputed12marks_mnemonics.bed.gz	0.194579482	0.186329276	3,856,800
9_TxReg_E009_25_imputed12marks_mnemonics.bed.gz	0.146561382	0.137551065	3,857,800
wgEncodeHaibTfbsMcf7NrsfV0422111PkRep2.broadPeak	0.108650901	0.104183811	3,860,607
18_EnhAc_E074_25_imputed12marks_mnemonics.bed.gz	0.07385038	0.073637788	3,861,000
8_ZNFRpts_E012_15_coreMarks_mnemonics.bed.gz	0.011670218	0.010233372	3,864,000
8_ZNFRpts_E062_15_coreMarks_mnemonics.bed.gz	0.01309361	0.010484272	3,865,600
wgEncodeAwgTfbsHaibGm12878Stat5asc74442V0422111UniPk.narrowPeak	0.116958258	0.110537528	3,872,056
wgEncodeAwgTfbsSydhK562Rad21UniPk.narrowPeak	0.123604218	0.117037962	3,877,101
3_TxFlnk_E104_15_coreMarks_mnemonics.bed.gz	0.12085484	0.107648313	3,882,000
14_RepetitiveCNV_wgEncodeBroadHmmHmecHMM.bed.gz	0.011523013	0.010340543	3,890,729
wgEncodeHaibTfbsHepg2Hnf4gsc6558V0416101PkRep2.broadPeak	0.099733447	0.095683853	3,891,955
wgEncodeAwgTfbsHaibPfsk1NrsfPcr2xUniPk.narrowPeak	0.138315929	0.131758699	3,892,946
22_PromP_E033_25_imputed12marks_mnemonics.bed.gz	0.126405852	0.121682744	3,897,800
22_PromP_E051_25_imputed12marks_mnemonics.bed.gz	0.091516398	0.088867822	3,904,200
3_TxFlnk_E011_15_coreMarks_mnemonics.bed.gz	0.072371847	0.067705729	3,904,400
20_ZNFRpts_E107_25_imputed12marks_mnemonics.bed.gz	0.012011356	0.009948869	3,906,600
wgEncodeAwgTfbsSydhHek293Pol2UniPk.narrowPeak	0.121683422	0.109820878	3,910,083
11_BivFlnk_E014_15_coreMarks_mnemonics.bed.gz	0.158487234	0.153097879	3,913,000
8_ZNFRpts_E107_15_coreMarks_mnemonics.bed.gz	0.012657592	0.011464986	3,914,200
11_BivFlnk_E053_15_coreMarks_mnemonics.bed.gz	0.149528717	0.13793393	3,914,800
4_PromD2_E115_25_imputed12marks_mnemonics.bed.gz	0.066935144	0.064648174	3,916,000
wgEncodeAwgTfbsSydhHepg2CebpbForsklnUniPk.narrowPeak	0.125506321	0.11975214	3,917,335
20_ZNFRpts_E114_25_imputed12marks_mnemonics.bed.gz	0.012959245	0.010402606	3,917,600
wgEncodeHaibTfbsGm12878Six5Pcr1xPkRep2.broadPeak	0.037414223	0.032372952	3,927,206
3_Poised_Promoter_wgEncodeBroadHmmHmecHMM.bed.gz	0.14582017	0.136427411	3,936,467
GSE23436.CDX2.caco2_diff_filPeaks_public.bed.gz	0.168751563	0.161117822	3,941,181
11_TxEnh3'_E018_25_imputed12marks_mnemonics.bed.gz	0.059961952	0.057200642	3,942,600
3_TxFlnk_E127_15_coreMarks_mnemonics.bed.gz	0.080826186	0.075360983	3,952,400
GSE17917.TAF2.esc_filPeaks_public.bed.gz	0.122088583	0.111199458	3,957,562
wgEncodeHaibTfbsEcc1CtcfcV0416102Dm002p1hPkRep2.broadPeak	0.108005769	0.10057672	3,959,460
13_EnhA1_E061_25_imputed12marks_mnemonics.bed.gz	0.134780278	0.128604029	3,961,400
20_ZNFRpts_E129_25_imputed12marks_mnemonics.bed.gz	0.012992355	0.010649293	3,962,000
GSE29195.GATA1.k562_filPeaks_public.bed.gz	0.069885055	0.062401235	3,962,053
13_EnhA1_E003_25_imputed12marks_mnemonics.bed.gz	0.127525983	0.122555551	3,964,800
GSE39879.NR3C1.lncap_1f5_dex_filPeaks_public.bed.gz	0.134111202	0.130245063	3,965,062
wgEncodeHaibTfbsMcf7NrsfV0422111PkRep1.broadPeak	0.092614545	0.087302444	3,967,094
wgEncodeAwgTfbsHaibA549Taf1V0422111Etoh02UniPk.narrowPeak	0.110971377	0.100432398	3,973,765
8_ZNFRpts_E076_15_coreMarks_mnemonics.bed.gz	0.011912817	0.010419243	3,978,000
1_TssA_E056_25_imputed12marks_mnemonics.bed.gz	0.163514789	0.154176165	3,983,200
8_ZNFRpts_E120_15_coreMarks_mnemonics.bed.gz	0.015740668	0.012862252	3,984,800
GSE23436.GATA6.caco2_prolif_filPeaks_public.bed.gz	0.112978921	0.111979155	3,988,662
16_EnhW1_E115_25_imputed12marks_mnemonics.bed.gz	0.073346816	0.069829289	3,989,200
9_TxReg_E087_25_imputed12marks_mnemonics.bed.gz	0.145840141	0.135794572	3,992,400
wgEncodeAwgTfbsHaibSknshTaf1V0416101UniPk.narrowPeak	0.177769657	0.164810343	3,994,769
wgEncodeAwgTfbsSydhH1hescCebpbIggrabUniPk.narrowPeak	0.116869885	0.112729978	4,000,003
wgEncodeHaibTfbsGm12878Taf1Pcr1xPkRep1.broadPeak	0.107987289	0.09712457	4,005,297
4_PromD2_E080_25_imputed12marks_mnemonics.bed.gz	0.074191991	0.070851215	4,007,800
wgEncodeUwHistoneHreH3k27me3StdPkRep2.narrowPeak	0.093486446	0.087868988	4,009,950
wgEncodeAwgTfbsBroadH1hescChd1a301218aUniPk.narrowPeak	0.123914048	0.115036102	4,018,106
16_EnhW1_E094_25_imputed12marks_mnemonics.bed.gz	0.091805576	0.087194795	4,026,800
10_TxEnh5'_E007_25_imputed12marks_mnemonics.bed.gz	0.101577861	0.09593086	4,028,800
wgEncodeAwgTfbsHaibK562GabpV0416101UniPk.narrowPeak	0.135425571	0.125065587	4,034,735
13_EnhA1_E105_25_imputed12marks_mnemonics.bed.gz	0.125051992	0.119647636	4,035,600
wgEncodeAwgTfbsSydhH1hescCtbp2UcdUniPk.narrowPeak	0.166031051	0.155896965	4,039,442
wgEncodeHaibTfbsH1hescHdac2sc6296V0416102PkRep2.broadPeak	0.171000828	0.161609995	4,040,273
wgEncodeHaibTfbsA549Tead4sc101184V0422111PkRep2.broadPeak	0.160805401	0.153283697	4,041,405
wgEncodeAwgTfbsUwHl60CtcfUniPk.narrowPeak	0.106392238	0.098014958	4,046,464
14_EnhA2_E096_25_imputed12marks_mnemonics.bed.gz	0.143027645	0.137221598	4,047,200
22_PromP_E093_25_imputed12marks_mnemonics.bed.gz	0.109194831	0.104962699	4,054,800
12_EnhBiv_E083_15_coreMarks_mnemonics.bed.gz	0.147964614	0.13886942	4,055,000
wgEncodeSydhTfbsH1hescBrca1IggrabPk.narrowPeak	0.122153056	0.111969132	4,055,812
16_EnhW1_E089_25_imputed12marks_mnemonics.bed.gz	0.108427106	0.10447044	4,056,200
UCSD.Adrenal_Gland.H3K27me3.STL003.narrowPeak	0.051087806	0.049696672	4,056,499
11_BivFlnk_E063_15_coreMarks_mnemonics.bed.gz	0.132168462	0.122309464	4,059,600
12_EnhBiv_E057_15_coreMarks_mnemonics.bed.gz	0.09925302	0.094188051	4,060,600
20_ZNFRpts_E075_25_imputed12marks_mnemonics.bed.gz	0.011363211	0.009228714	4,061,400
wgEncodeAwgTfbsHaibGm12891Yy1sc281V0416101UniPk.narrowPeak	0.128950826	0.11869146	4,062,826
10_TssBiv_E021_15_coreMarks_mnemonics.bed.gz	0.150302263	0.138652744	4,064,000
wgEncodeHaibTfbsA549Creb1sc240V0416102Dex100nmPkRep2.broadPeak	0.16624259	0.153965504	4,068,348
6_EnhG_E103_15_coreMarks_mnemonics.bed.gz	0.06181381	0.058999914	4,073,400
12_EnhBiv_E030_15_coreMarks_mnemonics.bed.gz	0.119752209	0.112269604	4,075,600
wgEncodeAwgTfbsSydhHepg2Bhlhe40cIggrabUniPk.narrowPeak	0.136118019	0.127121001	4,077,320
wgEncodeHaibTfbsGm12878Ets1Pcr1xPkRep2.broadPeak	0.13050126	0.118019061	4,078,087
wgEncodeHaibTfbsGm12878Ets1Pcr1xPkRep1.broadPeak	0.13050126	0.118019061	4,078,087
14_RepetitiveCNV_wgEncodeBroadHmmH1hescHMM.bed.gz	0.017809131	0.016441429	4,079,101
11_BivFlnk_E044_15_coreMarks_mnemonics.bed.gz	0.149619543	0.13721038	4,083,800
6_EnhG_E075_15_coreMarks_mnemonics.bed.gz	0.04764731	0.044135609	4,083,800
14_RepetitiveCNV_wgEncodeBroadHmmNhekHMM.bed.gz	0.011190716	0.009859614	4,084,085
4_PromD2_E108_25_imputed12marks_mnemonics.bed.gz	0.068678777	0.065554481	4,085,800
1_TssA_E059_25_imputed12marks_mnemonics.bed.gz	0.159913465	0.150228462	4,088,200
4_PromD2_E037_25_imputed12marks_mnemonics.bed.gz	0.068703613	0.065945612	4,091,000
8_ZNFRpts_E091_15_coreMarks_mnemonics.bed.gz	0.012745337	0.012516054	4,095,600
GSE12889.CTCF.jurkat_filPeaks_public.bed.gz	0.101696122	0.094277322	4,095,810
wgEncodeHaibTfbsK562Sp1Pcr1xPkRep2.broadPeak	0.093530614	0.085821326	4,098,049
22_PromP_E003_25_imputed12marks_mnemonics.bed.gz	0.047836874	0.045520996	4,098,400
6_EnhG_E083_15_coreMarks_mnemonics.bed.gz	0.054402572	0.052636666	4,099,400
BI.Fetal_Kidney.H3K9me3.UW_H-22676.narrowPeak	0.012453329	0.011549323	4,106,193
UCSD.Right_Atrium.H3K27me3.STL003.narrowPeak	0.077006815	0.077154954	4,106,700
wgEncodeAwgTfbsHaibHepg2Usf1Pcr1xUniPk.narrowPeak	0.102990951	0.098007681	4,108,127
11_BivFlnk_E057_15_coreMarks_mnemonics.bed.gz	0.128189645	0.115397467	4,110,400
10_TssBiv_E085_15_coreMarks_mnemonics.bed.gz	0.169916411	0.159955739	4,112,000
wgEncodeUwHistoneSknshraH3k36me3StdPkRep2.narrowPeak	0.031886688	0.030019674	4,117,200
wgEncodeHaibTfbsH1hescSp4v20V0422111PkRep1.broadPeak	0.126686963	0.113089359	4,120,538
8_ZNFRpts_E047_15_coreMarks_mnemonics.bed.gz	0.011713786	0.009011356	4,125,600
wgEncodeHaibTfbsMcf7Tcf12V0422111PkRep1.broadPeak	0.118541007	0.113838833	4,127,570
1_TssA_E055_25_imputed12marks_mnemonics.bed.gz	0.163478093	0.155303219	4,134,800
wgEncodeHaibTfbsH1hescEgr1V0416102PkRep2.broadPeak	0.153381545	0.140466178	4,135,241
12_EnhBiv_E025_15_coreMarks_mnemonics.bed.gz	0.100230713	0.099245176	4,135,400
8_ZNFRpts_E018_15_coreMarks_mnemonics.bed.gz	0.011582269	0.010114744	4,146,200
4_PromD2_E047_25_imputed12marks_mnemonics.bed.gz	0.067277294	0.064805661	4,147,400
wgEncodeAwgTfbsBroadH1hescEzh239875UniPk.narrowPeak	0.148881861	0.133824809	4,149,141
wgEncodeHaibTfbsGm12892Yy1V0416101PkRep2.broadPeak	0.116630009	0.10737185	4,151,875
14_RepetitiveCNV_wgEncodeBroadHmmNhlfHMM.bed.gz	0.011722099	0.010816437	4,153,378
wgEncodeHaibTfbsSknshGabpV0422111PkRep1.broadPeak	0.087283709	0.078476533	4,154,347
13_EnhA1_E012_25_imputed12marks_mnemonics.bed.gz	0.176290364	0.170580594	4,154,800
3_Poised_Promoter_wgEncodeBroadHmmNhlfHMM.bed.gz	0.135671985	0.125671921	4,158,600
16_EnhW1_E029_25_imputed12marks_mnemonics.bed.gz	0.069729986	0.065854808	4,160,000
20_ZNFRpts_E108_25_imputed12marks_mnemonics.bed.gz	0.012244434	0.0096172	4,163,400
20_ZNFRpts_E056_25_imputed12marks_mnemonics.bed.gz	0.011114857	0.009046874	4,167,600
GSE29422.FOXH1.esc_filPeaks_public.bed.gz	0.13207949	0.129836642	4,168,750
wgEncodeHaibTfbsGm12892Taf1V0416102PkRep1.broadPeak	0.115182335	0.103667598	4,170,686
GSE34500.RELA.huvec_tnf_filPeaks_public.bed.gz	0.174946705	0.165466564	4,172,837
14_EnhA2_E079_25_imputed12marks_mnemonics.bed.gz	0.120313178	0.114884355	4,174,400
8_ZNFRpts_E094_15_coreMarks_mnemonics.bed.gz	0.014188172	0.010529058	4,174,400
11_TxEnh3'_E104_25_imputed12marks_mnemonics.bed.gz	0.055056355	0.051618151	4,175,600
wgEncodeBroadHistoneNhekH3k9me1StdAlnRep0.bam_VS_wgEncodeBroadHistoneNhekControlStdAlnRep0.bam.narrowPeak	0.054721194	0.051523766	4,177,480
wgEncodeHaibTfbsHelas3NrsfPcr1xPkRep2.broadPeak	0.102814452	0.096577032	4,180,743
22_PromP_E017_25_imputed12marks_mnemonics.bed.gz	0.115098211	0.112391278	4,185,000
3_Poised_Promoter_wgEncodeBroadHmmHsmmHMM.bed.gz	0.143494974	0.132451936	4,186,647
wgEncodeAwgTfbsSydhK562CmycIfna6hUniPk.narrowPeak	0.116049578	0.106388343	4,191,815
wgEncodeSydhTfbsHelas3Prdm19115IggrabPk.narrowPeak	0.144596968	0.138762853	4,193,907
wgEncodeHaibTfbsHepg2Yy1sc281V0416101PkRep2.broadPeak	0.126773911	0.11704012	4,209,674
4_PromD2_E032_25_imputed12marks_mnemonics.bed.gz	0.070612564	0.068167019	4,215,400
8_ZNFRpts_E123_15_coreMarks_mnemonics.bed.gz	0.015880304	0.014380009	4,217,400
13_EnhA1_E045_25_imputed12marks_mnemonics.bed.gz	0.081562739	0.078697741	4,219,400
wgEncodeAwgTfbsHaibGm12878Taf1Pcr1xUniPk.narrowPeak	0.135705082	0.12407846	4,219,431
GSE31485.CTCF.bl41_filPeaks_public.bed.gz	0.116137285	0.108666903	4,222,760
14_EnhA2_E098_25_imputed12marks_mnemonics.bed.gz	0.122934687	0.117509171	4,225,200
wgEncodeHaibTfbsA549GrPcr2xDex100nmPkRep2.broadPeak	0.162053772	0.153861	4,226,690
wgEncodeUwTfbsGm12801CtcfStdPkRep1.narrowPeak	0.127150774	0.11981301	4,236,320
20_ZNFRpts_E052_25_imputed12marks_mnemonics.bed.gz	0.013012106	0.01060447	4,237,600
UCSD.Thymus.H3K9me3.STL001.narrowPeak	0.016625583	0.015191646	4,241,838
wgEncodeSydhTfbsK562Gtf2bStdPk.narrowPeak	0.121228546	0.110167988	4,253,039
wgEncodeAwgTfbsSydhMcf10aesE2f4TamHvdUniPk.narrowPeak	0.166623505	0.155967082	4,258,958
wgEncodeSydhTfbsHepg2Hnf4aForsklnStdPk.narrowPeak	0.10680378	0.099718772	4,261,665
13_EnhA1_E113_25_imputed12marks_mnemonics.bed.gz	0.099445583	0.094295719	4,269,600
18_EnhAc_E051_25_imputed12marks_mnemonics.bed.gz	0.08664443	0.085257167	4,269,600
20_ZNFRpts_E022_25_imputed12marks_mnemonics.bed.gz	0.01032133	0.008584461	4,272,400
GSE19485.NFKB1.lclgm18951_filPeaks_public.bed.gz	0.100742251	0.092554312	4,272,983
22_PromP_E057_25_imputed12marks_mnemonics.bed.gz	0.094255614	0.091782742	4,277,400
9_TxReg_E099_25_imputed12marks_mnemonics.bed.gz	0.125278828	0.116898657	4,280,000
22_PromP_E059_25_imputed12marks_mnemonics.bed.gz	0.121286694	0.118542436	4,280,600
wgEncodeAwgTfbsHaibSknmcFoxp2Pcr2xUniPk.narrowPeak	0.234379127	0.223966541	4,288,414
wgEncodeAwgTfbsSydhK562Irf1Ifng6hUniPk.narrowPeak	0.144273493	0.132111306	4,288,488
wgEncodeAwgTfbsUtaGlioblaPol2UniPk.narrowPeak	0.127613872	0.11653058	4,294,450
4_PromD2_E038_25_imputed12marks_mnemonics.bed.gz	0.065878206	0.063091395	4,296,200
wgEncodeAwgTfbsHaibHepg2NrsfV0416101UniPk.narrowPeak	0.140294362	0.130208571	4,297,100
wgEncodeAwgTfbsSydhHek293Tcf7l2UcdUniPk.narrowPeak	0.273011106	0.268983792	4,298,272
3_PromD1_E002_25_imputed12marks_mnemonics.bed.gz	0.112576851	0.104608205	4,298,800
8_ZNFRpts_E046_15_coreMarks_mnemonics.bed.gz	0.011547825	0.009237496	4,302,600
18_EnhAc_E124_25_imputed12marks_mnemonics.bed.gz	0.087501759	0.086044194	4,302,600
20_ZNFRpts_E097_25_imputed12marks_mnemonics.bed.gz	0.011335732	0.008956997	4,304,400
11_TxEnh3'_E022_25_imputed12marks_mnemonics.bed.gz	0.048776098	0.045567374	4,305,800
wgEncodeHaibTfbsA549Gata3V0422111PkRep1.broadPeak	0.175513863	0.167446993	4,310,909
10_TxEnh5'_E009_25_imputed12marks_mnemonics.bed.gz	0.118870784	0.114113286	4,319,600
wgEncodeAwgTfbsHaibK562Usf1V0416101UniPk.narrowPeak	0.094821303	0.088805686	4,320,354
20_ZNFRpts_E082_25_imputed12marks_mnemonics.bed.gz	0.010256168	0.009169883	4,327,400
4_PromD2_E044_25_imputed12marks_mnemonics.bed.gz	0.061931032	0.059435216	4,328,200
UCSD.H9.H4K91ac.SK332.narrowPeak	0.048525879	0.0466455	4,329,930
3_TxFlnk_E057_15_coreMarks_mnemonics.bed.gz	0.069233022	0.063824551	4,332,600
10_TssBiv_E056_15_coreMarks_mnemonics.bed.gz	0.092588276	0.086576995	4,333,400
20_ZNFRpts_E126_25_imputed12marks_mnemonics.bed.gz	0.013012304	0.010704505	4,337,800
3_TxFlnk_E058_15_coreMarks_mnemonics.bed.gz	0.072146028	0.066610071	4,342,200
GSE18292.SOX2.esc_filPeaks_public.bed.gz	0.174073458	0.170267498	4,342,655
6_EnhG_E082_15_coreMarks_mnemonics.bed.gz	0.061766366	0.058200292	4,346,400
4_PromD2_E092_25_imputed12marks_mnemonics.bed.gz	0.067488345	0.064572226	4,351,600
wgEncodeAwgTfbsBroadHuvecEzh239875UniPk.narrowPeak	0.151782398	0.137226363	4,352,398
wgEncodeHaibTfbsT47dEralphaaV0416102Est10nm1hPkRep2.broadPeak	0.132419053	0.128587325	4,352,408
8_ZNFRpts_E072_15_coreMarks_mnemonics.bed.gz	0.010684799	0.00931316	4,354,000
9_TxReg_E100_25_imputed12marks_mnemonics.bed.gz	0.127608813	0.121177426	4,354,200
4_PromD2_E030_25_imputed12marks_mnemonics.bed.gz	0.066660755	0.063390382	4,357,400
wgEncodeHaibTfbsMcf7SrfV0422111PkRep1.broadPeak	0.114367532	0.106242354	4,361,175
4_Tx_E002_15_coreMarks_mnemonics.bed.gz	0.045866016	0.045552363	4,367,600
4_PromD2_E089_25_imputed12marks_mnemonics.bed.gz	0.075347421	0.07164674	4,374,400
wgEncodeHaibTfbsA549Pbx3V0422111PkRep2.broadPeak	0.140512728	0.1306588	4,375,685
wgEncodeSydhTfbsHelas3CfosStdPk.narrowPeak	0.16650252	0.159578796	4,376,385
13_EnhA1_E048_25_imputed12marks_mnemonics.bed.gz	0.078238305	0.075449285	4,376,400
wgEncodeHaibTfbsMcf7Egr1V0422111PkRep1.broadPeak	0.135315816	0.123663049	4,379,461
wgEncodeHaibTfbsHepg2Hdac2sc6296V0416101PkRep2.broadPeak	0.155657005	0.149209112	4,381,150
14_RepetitiveCNV_wgEncodeBroadHmmHepg2HMM.bed.gz	0.023471831	0.023360532	4,381,193
13_EnhA1_E082_25_imputed12marks_mnemonics.bed.gz	0.21338465	0.207072379	4,381,800
UCSD.H9.H3K23me2.SK277.narrowPeak	0.052258819	0.049446474	4,383,260
9_TxReg_E016_25_imputed12marks_mnemonics.bed.gz	0.127072653	0.1189856	4,388,800
wgEncodeAwgTfbsSydhHelas3MafkIggrabUniPk.narrowPeak	0.13839811	0.132191703	4,391,849
wgEncodeAwgTfbsHaibGm12891Pou2f2Pcr1xUniPk.narrowPeak	0.129550016	0.121627279	4,393,040
GSE36134.POU5F1.nccit_snf5_filPeaks_public.bed.gz	0.149648668	0.146951651	4,394,772
wgEncodeHaibTfbsSknshYy1sc281V0422111PkRep1.broadPeak	0.119815421	0.110930213	4,397,206
wgEncodeHaibTfbsHepg2Cebpbsc150V0416101PkRep1.broadPeak	0.12100934	0.115072793	4,397,284
wgEncodeAwgTfbsBroadK562Chd1a301218aUniPk.narrowPeak	0.093668377	0.08444029	4,405,095
wgEncodeUwHistoneGm12878H3k27me3StdPkRep2.narrowPeak	0.07675833	0.072094782	4,406,640
wgEncodeSydhTfbsK562Znf274m01UcdPk.narrowPeak	0.061178972	0.057193251	4,407,548
14_RepetitiveCNV_wgEncodeBroadHmmHsmmHMM.bed.gz	0.019026619	0.017463896	4,411,487
18_EnhAc_E001_25_imputed12marks_mnemonics.bed.gz	0.07426438	0.073250283	4,412,000
22_PromP_E046_25_imputed12marks_mnemonics.bed.gz	0.117388573	0.112208392	4,412,600
8_ZNFRpts_E102_15_coreMarks_mnemonics.bed.gz	0.011806525	0.009370585	4,416,800
20_ZNFRpts_E006_25_imputed12marks_mnemonics.bed.gz	0.010770338	0.008787299	4,417,000
wgEncodeHaibTfbsHct116Egr1V0422111PkRep2.broadPeak	0.117692751	0.108850442	4,417,644
13_EnhA1_E005_25_imputed12marks_mnemonics.bed.gz	0.112959722	0.10660316	4,420,800
GSE41166.ETS1.huvec_vegf0hr_filPeaks_public.bed.gz	0.138519758	0.128423777	4,421,177
4_PromD2_E098_25_imputed12marks_mnemonics.bed.gz	0.081198186	0.076902304	4,422,400
wgEncodeAwgTfbsHaibSknshraUsf1sc8983V0416102UniPk.narrowPeak	0.152373248	0.144503918	4,423,278
2_TssAFlnk_E099_15_coreMarks_mnemonics.bed.gz	0.094355246	0.086111299	4,425,000
8_ZNFRpts_E074_15_coreMarks_mnemonics.bed.gz	0.010707463	0.009129546	4,427,000
wgEncodeSydhTfbsH1hescCjunIggrabPk.narrowPeak	0.147831153	0.138942645	4,428,428
4_PromD2_E090_25_imputed12marks_mnemonics.bed.gz	0.074186062	0.070816533	4,429,400
UCSD.H9.H3K4ac.SK379.narrowPeak	0.085555322	0.080075858	4,431,423
12_EnhBiv_E058_15_coreMarks_mnemonics.bed.gz	0.102958182	0.09677812	4,434,600
wgEncodeAwgTfbsHaibA549Creb1sc240V0416102Dex100nmUniPk.narrowPeak	0.171314973	0.158364913	4,439,042
11_TxEnh3'_E114_25_imputed12marks_mnemonics.bed.gz	0.051267587	0.048882853	4,441,000
wgEncodeUwHistoneGm12878H3k27me3StdAlnRep0.bam_VS_wgEncodeUwHistoneGm12878InputStdAlnRep1.bam.narrowPeak	0.088475566	0.082499631	4,445,829
wgEncodeHaibTfbsEcc1Cebpbsc150V0422111PkRep2.broadPeak	0.150382466	0.144079037	4,445,848
10_TssBiv_E084_15_coreMarks_mnemonics.bed.gz	0.165423304	0.153892424	4,448,000
wgEncodeHaibTfbsA549E2f6V0422111PkRep2.broadPeak	0.111340658	0.0992778	4,449,323
wgEncodeAwgTfbsHaibHepg2Elf1sc631V0416101UniPk.narrowPeak	0.147608017	0.136299583	4,450,131
6_EnhG_E097_15_coreMarks_mnemonics.bed.gz	0.047998511	0.045431584	4,452,200
wgEncodeAwgTfbsHaibH1hescSp1Pcr1xUniPk.narrowPeak	0.181201302	0.171524087	4,456,995
wgEncodeAwgTfbsHaibGm12878Tcf3Pcr1xUniPk.narrowPeak	0.12855844	0.118475656	4,457,230
wgEncodeAwgTfbsHaibK562Gata2sc267Pcr1xUniPk.narrowPeak	0.118507048	0.113251778	4,459,643
wgEncodeAwgTfbsSydhGm12878Bhlhe40cIggmusUniPk.narrowPeak	0.144769772	0.135065923	4,459,874
wgEncodeHaibTfbsA549Zbtb33V0422111Etoh02PkRep1.broadPeak	0.145287108	0.133994391	4,465,422
20_ZNFRpts_E087_25_imputed12marks_mnemonics.bed.gz	0.012176238	0.010008781	4,470,000
1_TssA_E106_25_imputed12marks_mnemonics.bed.gz	0.154432902	0.143064322	4,480,600
8_ZNFRpts_E034_15_coreMarks_mnemonics.bed.gz	0.010886508	0.008757693	4,484,400
11_BivFlnk_E018_15_coreMarks_mnemonics.bed.gz	0.131391134	0.126573259	4,484,800
wgEncodeAwgTfbsHaibT47dP300V0416102Dm002p1hUniPk.narrowPeak	0.181162931	0.174576965	4,485,914
4_PromD2_E071_25_imputed12marks_mnemonics.bed.gz	0.068530209	0.065316456	4,487,200
wgEncodeHaibTfbsPanc1NrsfV0416101PkRep2.broadPeak	0.117758485	0.108298625	4,489,997
GSE23436.HNF4A.caco2_prolif_filPeaks_public.bed.gz	0.125282787	0.121195612	4,493,725
20_ZNFRpts_E061_25_imputed12marks_mnemonics.bed.gz	0.010888864	0.009134906	4,502,400
wgEncodeAwgTfbsSydhHuvecPol2UniPk.narrowPeak	0.147611034	0.137017706	4,507,547
8_ZNFRpts_E028_15_coreMarks_mnemonics.bed.gz	0.012619789	0.011264584	4,508,400
3_TxFlnk_E022_15_coreMarks_mnemonics.bed.gz	0.084365938	0.074440437	4,512,000
11_TxEnh3'_E082_25_imputed12marks_mnemonics.bed.gz	0.057204505	0.053562738	4,512,400
4_PromD2_E040_25_imputed12marks_mnemonics.bed.gz	0.065284412	0.062744593	4,512,600
wgEncodeAwgTfbsHaibGm12878Bcl11aPcr1xUniPk.narrowPeak	0.150158912	0.143668422	4,518,044
20_ZNFRpts_E099_25_imputed12marks_mnemonics.bed.gz	0.010795862	0.008967682	4,519,200
1_TssA_E078_25_imputed12marks_mnemonics.bed.gz	0.157660977	0.147720611	4,520,400
wgEncodeHaibTfbsGm12878Pbx3Pcr1xPkRep1.broadPeak	0.058361936	0.054222153	4,525,037
9_TxReg_E015_25_imputed12marks_mnemonics.bed.gz	0.117618478	0.109814391	4,527,000
16_EnhW1_E105_25_imputed12marks_mnemonics.bed.gz	0.104236288	0.099254294	4,529,600
20_ZNFRpts_E118_25_imputed12marks_mnemonics.bed.gz	0.011638612	0.009534546	4,531,600
wgEncodeAwgTfbsBroadK562Sap3039731UniPk.narrowPeak	0.106580228	0.094287263	4,532,757
13_EnhA1_E053_25_imputed12marks_mnemonics.bed.gz	0.17714837	0.171167133	4,534,400
2_TssAFlnk_E113_15_coreMarks_mnemonics.bed.gz	0.080103149	0.071053992	4,536,800
11_TxEnh3'_E051_25_imputed12marks_mnemonics.bed.gz	0.048479207	0.046728841	4,537,000
wgEncodeAwgTfbsSydhHepg2Mazab85725IggrabUniPk.narrowPeak	0.157328103	0.144949649	4,542,605
20_ZNFRpts_E057_25_imputed12marks_mnemonics.bed.gz	0.011019263	0.008942651	4,543,200
wgEncodeAwgTfbsHaibA549Yy1cV0422111Etoh02UniPk.narrowPeak	0.122514835	0.112774935	4,544,986
9_TxReg_E019_25_imputed12marks_mnemonics.bed.gz	0.129041179	0.121831813	4,550,000
20_ZNFRpts_E111_25_imputed12marks_mnemonics.bed.gz	0.011921596	0.009794593	4,555,600
20_ZNFRpts_E073_25_imputed12marks_mnemonics.bed.gz	0.011964186	0.010021944	4,557,000
wgEncodeHaibTfbsHct116Usf1V0422111PkRep2.broadPeak	0.08092542	0.076237304	4,558,418
wgEncodeAwgTfbsUchicagoK562EjunbUniPk.narrowPeak	0.126537557	0.1185647	4,563,171
wgEncodeHaibTfbsSknshNrsfV0416101PkRep2.broadPeak	0.151567658	0.141084408	4,564,234
4_PromD2_E085_25_imputed12marks_mnemonics.bed.gz	0.068154475	0.064404308	4,567,800
wgEncodeAwgTfbsHaibGm12892Yy1V0416101UniPk.narrowPeak	0.122223114	0.112359619	4,568,741
11_BivFlnk_E020_15_coreMarks_mnemonics.bed.gz	0.150012403	0.143464569	4,569,400
22_PromP_E124_25_imputed12marks_mnemonics.bed.gz	0.074148938	0.071326378	4,569,400
6_EnhG_E020_15_coreMarks_mnemonics.bed.gz	0.074422065	0.072025008	4,570,600
4_PromD2_E050_25_imputed12marks_mnemonics.bed.gz	0.056712182	0.05506695	4,570,600
4_PromD2_E111_25_imputed12marks_mnemonics.bed.gz	0.067205969	0.064845246	4,573,400
20_ZNFRpts_E103_25_imputed12marks_mnemonics.bed.gz	0.011912715	0.00948371	4,576,400
2_TssAFlnk_E096_15_coreMarks_mnemonics.bed.gz	0.08832913	0.079514769	4,577,200
wgEncodeHaibTfbsH1hescNrsfV0416102PkRep1.broadPeak	0.082508474	0.077427852	4,580,787
11_BivFlnk_E111_15_coreMarks_mnemonics.bed.gz	0.122971394	0.113623222	4,584,800
wgEncodeAwgTfbsHaibPanc1Pol24h8V0416101UniPk.narrowPeak	0.126984643	0.117752606	4,585,476
1_TssA_E057_25_imputed12marks_mnemonics.bed.gz	0.160558253	0.150206571	4,585,600
11_TxEnh3'_E098_25_imputed12marks_mnemonics.bed.gz	0.047448754	0.044100757	4,585,800
20_ZNFRpts_E106_25_imputed12marks_mnemonics.bed.gz	0.011299171	0.008914766	4,586,800
8_ZNFRpts_E095_15_coreMarks_mnemonics.bed.gz	0.01231223	0.010387028	4,591,400
11_TxEnh3'_E095_25_imputed12marks_mnemonics.bed.gz	0.049882589	0.047320526	4,592,600
11_BivFlnk_E034_15_coreMarks_mnemonics.bed.gz	0.121484584	0.110785787	4,593,800
22_PromP_E120_25_imputed12marks_mnemonics.bed.gz	0.108538731	0.104413068	4,593,800
18_EnhAc_E030_25_imputed12marks_mnemonics.bed.gz	0.047031443	0.046591389	4,597,400
GSE41166.ETS1.huvec_vegf1hr_filPeaks_public.bed.gz	0.13439771	0.124376127	4,597,894
12_EnhBiv_E084_15_coreMarks_mnemonics.bed.gz	0.117728509	0.112565029	4,601,800
wgEncodeHaibTfbsSknshMef2aV0422111PkRep1.broadPeak	0.204788	0.199683312	4,602,325
wgEncodeHaibTfbsK562Stat5asc74442V0422111PkRep2.broadPeak	0.085835826	0.08042567	4,609,200
20_ZNFRpts_E059_25_imputed12marks_mnemonics.bed.gz	0.010828019	0.009043445	4,611,600
23_PromBiv_E104_25_imputed12marks_mnemonics.bed.gz	0.148246021	0.137796809	4,616,600
4_PromD2_E082_25_imputed12marks_mnemonics.bed.gz	0.076698713	0.073764996	4,617,800
wgEncodeSydhTfbsSknshRfx5IggrabPk.narrowPeak	0.129996836	0.126198142	4,618,608
GSE30726.MYC.lcl_bl41_filPeaks_public.bed.gz	0.127812997	0.116666252	4,625,380
11_TxEnh3'_E007_25_imputed12marks_mnemonics.bed.gz	0.05526574	0.051422267	4,628,000
13_ReprPC_E037_15_coreMarks_mnemonics.bed.gz	0.139595925	0.13806882	4,628,000
1_TssA_E061_25_imputed12marks_mnemonics.bed.gz	0.162590942	0.153155623	4,628,800
4_PromD2_E091_25_imputed12marks_mnemonics.bed.gz	0.073167739	0.069792837	4,629,200
11_TxEnh3'_E087_25_imputed12marks_mnemonics.bed.gz	0.064161898	0.059847988	4,631,200
11_BivFlnk_E061_15_coreMarks_mnemonics.bed.gz	0.145737309	0.132341389	4,632,400
1_TssA_E079_25_imputed12marks_mnemonics.bed.gz	0.155948366	0.145803814	4,632,600
BI.Fetal_Brain.H3K9me3.UW_H-22510.narrowPeak	0.088596602	0.081127628	4,633,779
4_PromD2_E042_25_imputed12marks_mnemonics.bed.gz	0.065803896	0.063507974	4,633,800
GSE26439.PRAME.k562_filPeaks_public.bed.gz	0.11089361	0.104261557	4,634,081
9_TxReg_E079_25_imputed12marks_mnemonics.bed.gz	0.113743678	0.106742849	4,635,800
wgEncodeHaibTfbsGm12891Taf1Pcr1xPkRep1.broadPeak	0.116461739	0.104781784	4,639,597
wgEncodeUwHistoneAg04450H3k27me3StdPkRep1.narrowPeak	0.085910276	0.08164974	4,643,640
wgEncodeAwgTfbsSydhHelas3Stat3IggrabUniPk.narrowPeak	0.188754343	0.180029743	4,644,427
20_ZNFRpts_E113_25_imputed12marks_mnemonics.bed.gz	0.010860306	0.00858239	4,646,200
15_RepetitiveCNV_wgEncodeBroadHmmK562HMM.bed.gz	0.022449944	0.018824526	4,646,465
wgEncodeHaibTfbsHelas3Taf1Pcr1xPkRep1.broadPeak	0.063504569	0.056855583	4,646,483
wgEncodeAwgTfbsHaibEcc1EralphaaV0416102Est10nm1hUniPk.narrowPeak	0.182741829	0.176705236	4,647,890
1_TssA_E091_25_imputed12marks_mnemonics.bed.gz	0.155323893	0.144748828	4,650,200
wgEncodeAwgTfbsSydhGm12878NfybIggmusUniPk.narrowPeak	0.109843445	0.105211822	4,651,262
wgEncodeAwgTfbsUtaA549Pol2UniPk.narrowPeak	0.117669915	0.106366494	4,657,477
UCSD.H9.H3K18ac.SK276.narrowPeak	0.044134191	0.042056053	4,659,145
16_EnhW1_E032_25_imputed12marks_mnemonics.bed.gz	0.078142849	0.074959307	4,663,000
wgEncodeSydhTfbsK562Rad21StdPk.narrowPeak	0.10203976	0.096792178	4,665,439
16_EnhW1_E085_25_imputed12marks_mnemonics.bed.gz	0.106082943	0.102184743	4,669,200
wgEncodeSydhTfbsK562P300sc584sc48343IggrabPk.narrowPeak	0.116594435	0.110051135	4,671,517
wgEncodeAwgTfbsSydhHepg2TbpIggrabUniPk.narrowPeak	0.142906109	0.132626063	4,671,742
wgEncodeHaibTfbsHct116Cebpbsc150V0422111PkRep1.broadPeak	0.128607944	0.122242409	4,672,466
4_PromD2_E084_25_imputed12marks_mnemonics.bed.gz	0.068955332	0.065548359	4,674,400
1_TssA_E103_25_imputed12marks_mnemonics.bed.gz	0.156002008	0.144808453	4,676,400
wgEncodeAwgTfbsHaibGm12878Mef2aPcr1xUniPk.narrowPeak	0.16389869	0.156063283	4,678,365
1_TssA_E075_25_imputed12marks_mnemonics.bed.gz	0.15652791	0.144897333	4,682,600
BI.Fetal_Lung.H3K9me3.UW_H-22727.narrowPeak	0.011038295	0.010385247	4,682,965
18_EnhAc_E009_25_imputed12marks_mnemonics.bed.gz	0.114415511	0.112244267	4,683,600
wgEncodeAwgTfbsSydhHelas3Mxi1af4185IggrabUniPk.narrowPeak	0.14976033	0.13857156	4,684,410
6_EnhG_E070_15_coreMarks_mnemonics.bed.gz	0.062130818	0.05910834	4,684,800
11_TxEnh3'_E127_25_imputed12marks_mnemonics.bed.gz	0.046829391	0.044624707	4,685,000
3_Poised_Promoter_wgEncodeBroadHmmGm12878HMM.bed.gz	0.142377116	0.131727389	4,691,642
GSE33850.TAL1.tall_prima5_filPeaks_public.bed.gz	0.051954307	0.050234903	4,693,843
wgEncodeAwgTfbsSydhGm18951NfkbTnfaIggrabUniPk.narrowPeak	0.133073007	0.124242371	4,698,047
11_TxEnh3'_E011_25_imputed12marks_mnemonics.bed.gz	0.065470215	0.062537392	4,713,600
wgEncodeHaibTfbsMcf7P300V0422111PkRep2.broadPeak	0.137296739	0.132529886	4,716,987
11_TxEnh3'_E122_25_imputed12marks_mnemonics.bed.gz	0.051624944	0.048911244	4,718,000
20_ZNFRpts_E027_25_imputed12marks_mnemonics.bed.gz	0.012056841	0.009884962	4,718,000
GSE29195.GATA2.k562_bio_filPeaks_public.bed.gz	0.104222163	0.100472927	4,720,921
9_TxReg_E104_25_imputed12marks_mnemonics.bed.gz	0.134829395	0.126868145	4,723,000
1_TssA_E096_25_imputed12marks_mnemonics.bed.gz	0.1552876	0.144231294	4,725,800
2_TssAFlnk_E100_15_coreMarks_mnemonics.bed.gz	0.102723692	0.096870451	4,726,800
12_EnhBiv_E036_15_coreMarks_mnemonics.bed.gz	0.128210998	0.119670154	4,731,000
9_TxReg_E014_25_imputed12marks_mnemonics.bed.gz	0.128462811	0.121313464	4,731,000
8_ZNFRpts_E101_15_coreMarks_mnemonics.bed.gz	0.011660487	0.009179295	4,731,600
22_PromP_E008_25_imputed12marks_mnemonics.bed.gz	0.062242549	0.059689507	4,732,800
8_ZNFRpts_E068_15_coreMarks_mnemonics.bed.gz	0.011409759	0.010444274	4,733,000
wgEncodeAwgTfbsSydhHelas3Ini1IggmusUniPk.narrowPeak	0.113573401	0.103523392	4,737,934
wgEncodeAwgTfbsHaibHepg2RxraPcr1xUniPk.narrowPeak	0.148499299	0.143021427	4,738,949
wgEncodeAwgTfbsHaibHepg2Hnf4asc8987V0416101UniPk.narrowPeak	0.122812777	0.118241184	4,740,087
11_TxEnh3'_E058_25_imputed12marks_mnemonics.bed.gz	0.043346154	0.041085672	4,746,600
4_PromD2_E048_25_imputed12marks_mnemonics.bed.gz	0.067442875	0.064924327	4,747,400
14_EnhA2_E070_25_imputed12marks_mnemonics.bed.gz	0.19851379	0.192787178	4,748,800
1_TssA_E110_25_imputed12marks_mnemonics.bed.gz	0.151601548	0.140192134	4,750,600
23_PromBiv_E095_25_imputed12marks_mnemonics.bed.gz	0.141030665	0.130815213	4,750,600
wgEncodeAwgTfbsHaibK562Taf1V0416101UniPk.narrowPeak	0.134323609	0.123145163	4,751,092
12_EnhBiv_E061_15_coreMarks_mnemonics.bed.gz	0.139175515	0.131555647	4,751,400
8_ZNFRpts_E093_15_coreMarks_mnemonics.bed.gz	0.011751625	0.010139829	4,755,800
wgEncodeHaibTfbsHepg2Creb1sc240V0422111PkRep2.broadPeak	0.115452161	0.105661119	4,756,454
wgEncodeAwgTfbsSydhMcf7Tcf7l2UcdUniPk.narrowPeak	0.157606379	0.151282924	4,757,257
11_TxEnh3'_E017_25_imputed12marks_mnemonics.bed.gz	0.046445508	0.044065022	4,758,400
22_PromP_E028_25_imputed12marks_mnemonics.bed.gz	0.105472637	0.102447052	4,759,400
9_TxReg_E096_25_imputed12marks_mnemonics.bed.gz	0.116874269	0.108657559	4,759,800
wgEncodeHaibTfbsK562E2f6V0416102PkRep1.broadPeak	0.125381455	0.112789078	4,759,827
wgEncodeHaibTfbsK562E2f6sc22823V0416102PkRep1.broadPeak	0.125381455	0.112789078	4,759,827
20_ZNFRpts_E067_25_imputed12marks_mnemonics.bed.gz	0.011798436	0.009839616	4,762,000
wgEncodeAwgTfbsHaibH1hescTead4sc101184V0422111UniPk.narrowPeak	0.141862096	0.135799222	4,762,253
wgEncodeHaibTfbsHepg2Usf1Pcr1xPkRep1.broadPeak	0.060787263	0.057075505	4,767,702
9_TxReg_E070_25_imputed12marks_mnemonics.bed.gz	0.141713316	0.134653628	4,771,600
wgEncodeHaibTfbsH1hescJundV0416102PkRep2.broadPeak	0.164704351	0.151847926	4,773,325
1_TssA_E099_25_imputed12marks_mnemonics.bed.gz	0.149378373	0.140240586	4,774,800
6_EnhG_E045_15_coreMarks_mnemonics.bed.gz	0.046303481	0.044603177	4,774,800
1_TssA_E058_25_imputed12marks_mnemonics.bed.gz	0.157549515	0.149002188	4,775,200
10_TssBiv_E002_15_coreMarks_mnemonics.bed.gz	0.145378701	0.135243868	4,778,200
2_TssAFlnk_E012_15_coreMarks_mnemonics.bed.gz	0.1164771	0.110704049	4,786,600
20_ZNFRpts_E068_25_imputed12marks_mnemonics.bed.gz	0.011959591	0.009927097	4,787,200
22_PromP_E119_25_imputed12marks_mnemonics.bed.gz	0.104026136	0.10108333	4,789,400
20_ZNFRpts_E072_25_imputed12marks_mnemonics.bed.gz	0.011897056	0.010105954	4,789,800
11_BivFlnk_E058_15_coreMarks_mnemonics.bed.gz	0.134063408	0.121847423	4,800,200
12_EnhBiv_E085_15_coreMarks_mnemonics.bed.gz	0.121324148	0.115859876	4,803,600
22_PromP_E038_25_imputed12marks_mnemonics.bed.gz	0.116845084	0.110602264	4,805,200
20_ZNFRpts_E069_25_imputed12marks_mnemonics.bed.gz	0.01179195	0.010185967	4,810,000
wgEncodeHaibTfbsEcc1NrsfV0422111PkRep1.broadPeak	0.094455008	0.088616766	4,817,528
wgEncodeAwgTfbsHaibK562Trim28sc81411V0422111UniPk.narrowPeak	0.100664507	0.094215998	4,818,619
10_TxEnh5'_E022_25_imputed12marks_mnemonics.bed.gz	0.081433142	0.07581969	4,819,200
12_EnhBiv_E040_15_coreMarks_mnemonics.bed.gz	0.151191876	0.141598702	4,823,600
wgEncodeHaibTfbsH1neuronsTaf1V0422111PkRep1.broadPeak	0.160802068	0.148750971	4,826,429
12_EnhBiv_E111_15_coreMarks_mnemonics.bed.gz	0.08905256	0.088284046	4,828,800
22_PromP_E030_25_imputed12marks_mnemonics.bed.gz	0.068636671	0.066873525	4,829,400
4_PromD2_E105_25_imputed12marks_mnemonics.bed.gz	0.076256757	0.07215159	4,829,800
11_TxEnh3'_E100_25_imputed12marks_mnemonics.bed.gz	0.050869594	0.047394022	4,831,200
wgEncodeHaibTfbsH1hescNanogsc33759V0416102PkRep2.broadPeak	0.178610969	0.168502145	4,834,753
wgEncodeAwgTfbsSydhGm12878Pol2s2IggmusUniPk.narrowPeak	0.099792878	0.089747783	4,836,554
22_PromP_E050_25_imputed12marks_mnemonics.bed.gz	0.105028303	0.102228625	4,837,400
wgEncodeHaibTfbsEcc1EralphaaV0416102Gen1hPkRep2.broadPeak	0.170735466	0.16359003	4,837,642
9_TxReg_E001_25_imputed12marks_mnemonics.bed.gz	0.127991733	0.120631148	4,839,200
1_TssA_E027_25_imputed12marks_mnemonics.bed.gz	0.160333389	0.150084241	4,846,200
20_ZNFRpts_E026_25_imputed12marks_mnemonics.bed.gz	0.012996324	0.010649752	4,848,000
20_ZNFRpts_E049_25_imputed12marks_mnemonics.bed.gz	0.013076751	0.010589758	4,848,600
4_PromD2_E063_25_imputed12marks_mnemonics.bed.gz	0.063383676	0.059847701	4,849,000
wgEncodeAwgTfbsHaibA549GrPcr2xDex100nmUniPk.narrowPeak	0.158665619	0.149347447	4,849,718
16_EnhW1_E087_25_imputed12marks_mnemonics.bed.gz	0.124796132	0.119408736	4,850,200
13_EnhA1_E043_25_imputed12marks_mnemonics.bed.gz	0.074493755	0.071701738	4,856,800
UCSD.Right_Ventricle.H3K9me3.STL001.narrowPeak	0.008776313	0.008320404	4,859,710
wgEncodeSydhTfbsHepg2Brca1a300IggrabPk.narrowPeak	0.115155221	0.104078779	4,860,155
8_ZNFRpts_E026_15_coreMarks_mnemonics.bed.gz	0.012958321	0.011044762	4,860,200
wgEncodeAwgTfbsSydhGm12878Ikzf1iknuclaUniPk.narrowPeak	0.120501888	0.115713278	4,861,605
wgEncodeUwTfbsGm12870CtcfStdPkRep2.narrowPeak	0.104883311	0.097811234	4,864,500
4_PromD2_E122_25_imputed12marks_mnemonics.bed.gz	0.070986698	0.06796178	4,869,200
11_TxEnh3'_E094_25_imputed12marks_mnemonics.bed.gz	0.047806477	0.04430324	4,870,400
wgEncodeSydhTfbsHelas3Hae2f1StdPk.narrowPeak	0.146782524	0.134576523	4,871,353
wgEncodeUwHistoneHreH3k36me3StdAlnRep0.bam_VS_wgEncodeUwHistoneHreInputStdAlnRep1.bam.narrowPeak	0.034395463	0.032615151	4,873,134
4_PromD2_E094_25_imputed12marks_mnemonics.bed.gz	0.081389123	0.076934215	4,874,200
wgEncodeSydhTfbsMcf7Gata3UcdPk.narrowPeak	0.123849641	0.119837956	4,876,072
3_TxFlnk_E041_15_coreMarks_mnemonics.bed.gz	0.06679087	0.063327012	4,877,800
4_PromD2_E078_25_imputed12marks_mnemonics.bed.gz	0.06144457	0.05912565	4,884,200
wgEncodeHaibTfbsA549Usf1Pcr1xEtoh02PkRep1.broadPeak	0.111987684	0.104307259	4,886,007
20_ZNFRpts_E074_25_imputed12marks_mnemonics.bed.gz	0.011858367	0.009897009	4,888,800
4_PromD2_E029_25_imputed12marks_mnemonics.bed.gz	0.06900241	0.066126002	4,889,200
20_ZNFRpts_E101_25_imputed12marks_mnemonics.bed.gz	0.011820513	0.009480537	4,896,400
wgEncodeHaibTfbsHepg2Cebpbsc150V0416101PkRep2.broadPeak	0.129703768	0.12387119	4,897,303
wgEncodeAwgTfbsHaibGm12878Tcf12Pcr1xUniPk.narrowPeak	0.141832359	0.132434418	4,899,610
9_TxReg_E020_25_imputed12marks_mnemonics.bed.gz	0.126228616	0.118439219	4,907,000
10_TxEnh5'_E024_25_imputed12marks_mnemonics.bed.gz	0.09005542	0.086033815	4,909,000
10_TssBiv_E078_15_coreMarks_mnemonics.bed.gz	0.150397084	0.13684023	4,918,000
1_TssA_E118_25_imputed12marks_mnemonics.bed.gz	0.149992285	0.139415441	4,920,800
16_EnhW1_E021_25_imputed12marks_mnemonics.bed.gz	0.11159675	0.107461218	4,925,000
1_TssA_E107_25_imputed12marks_mnemonics.bed.gz	0.165275174	0.155515602	4,925,800
10_TssBiv_E112_15_coreMarks_mnemonics.bed.gz	0.162484238	0.149754462	4,931,000
13_EnhA1_E047_25_imputed12marks_mnemonics.bed.gz	0.076735742	0.073735399	4,931,200
wgEncodeHaibTfbsHepg2Sin3ak20Pcr1xPkRep1.broadPeak	0.066400451	0.059255205	4,932,938
20_ZNFRpts_E034_25_imputed12marks_mnemonics.bed.gz	0.011180746	0.009120014	4,933,600
wgEncodeHaibTfbsK562Usf1V0416101PkRep2.broadPeak	0.087364324	0.08107315	4,939,422
20_ZNFRpts_E085_25_imputed12marks_mnemonics.bed.gz	0.010007351	0.008396896	4,942,600
1_TssA_E017_25_imputed12marks_mnemonics.bed.gz	0.160161562	0.148417681	4,944,800
22_PromP_E105_25_imputed12marks_mnemonics.bed.gz	0.110758784	0.108380204	4,948,000
wgEncodeSydhTfbsHelas3Stat1Ifng30StdPk.narrowPeak	0.113585477	0.10777287	4,953,807
wgEncodeAwgTfbsHaibGm12878Bcl3V0416101UniPk.narrowPeak	0.112337785	0.105857033	4,954,966
13_ReprPC_E038_15_coreMarks_mnemonics.bed.gz	0.134928166	0.132902247	4,958,400
wgEncodeAwgTfbsHaibSknshNrsfPcr2xUniPk.narrowPeak	0.174541869	0.165067896	4,959,541
wgEncodeHaibTfbsT47dEralphaaV0416102Est10nm1hPkRep1.broadPeak	0.121320718	0.11783948	4,961,546
22_PromP_E096_25_imputed12marks_mnemonics.bed.gz	0.128445154	0.124226143	4,962,800
10_TssBiv_E092_15_coreMarks_mnemonics.bed.gz	0.145846318	0.138249234	4,963,400
23_PromBiv_E052_25_imputed12marks_mnemonics.bed.gz	0.144921786	0.135267803	4,965,400
18_EnhAc_E057_25_imputed12marks_mnemonics.bed.gz	0.072174263	0.070918381	4,968,800
GSE24518.NR3C1.helab2_p65kd_ta_tnfa_filPeaks_public.bed.gz	0.163307027	0.156870873	4,969,463
4_PromD2_E045_25_imputed12marks_mnemonics.bed.gz	0.067686319	0.064579647	4,973,200
13_EnhA1_E040_25_imputed12marks_mnemonics.bed.gz	0.079987103	0.076799419	4,974,800
16_EnhW1_E104_25_imputed12marks_mnemonics.bed.gz	0.135637944	0.130162773	4,977,800
14_RepetitiveCNV_wgEncodeBroadHmmHuvecHMM.bed.gz	0.016758843	0.015128453	4,980,714
16_EnhW1_E122_25_imputed12marks_mnemonics.bed.gz	0.103819959	0.100070091	4,982,800
13_ReprPC_E007_15_coreMarks_mnemonics.bed.gz	0.123765478	0.118809512	4,986,400
4_PromD2_E049_25_imputed12marks_mnemonics.bed.gz	0.064589724	0.06188267	4,987,200
1_TssA_E006_25_imputed12marks_mnemonics.bed.gz	0.159226013	0.148180306	4,988,200
20_ZNFRpts_E071_25_imputed12marks_mnemonics.bed.gz	0.011870622	0.009775424	4,989,400
1_TssA_E076_25_imputed12marks_mnemonics.bed.gz	0.152876244	0.141868387	4,990,400
1_TssA_E102_25_imputed12marks_mnemonics.bed.gz	0.150607524	0.139745473	4,992,600
4_PromD2_E127_25_imputed12marks_mnemonics.bed.gz	0.062113531	0.059684973	4,995,600
wgEncodeHaibTfbsH1hescTcf12Pcr1xPkRep1.broadPeak	0.166055979	0.157474082	4,995,784
23_PromBiv_E126_25_imputed12marks_mnemonics.bed.gz	0.147566348	0.137138325	4,996,200
4_PromD2_E096_25_imputed12marks_mnemonics.bed.gz	0.082037406	0.077686202	4,998,600
20_ZNFRpts_E005_25_imputed12marks_mnemonics.bed.gz	0.010340037	0.008603723	5,004,200
22_PromP_E126_25_imputed12marks_mnemonics.bed.gz	0.123406907	0.118551533	5,004,600
23_PromBiv_E026_25_imputed12marks_mnemonics.bed.gz	0.143836882	0.133880115	5,005,200
22_PromP_E022_25_imputed12marks_mnemonics.bed.gz	0.077966544	0.076018066	5,012,200
12_EnhBiv_E011_15_coreMarks_mnemonics.bed.gz	0.159020827	0.156439155	5,014,400
1_TssA_E128_25_imputed12marks_mnemonics.bed.gz	0.15311313	0.141920122	5,017,000
wgEncodeSydhTfbsHelas3NfybIggrabPk.narrowPeak	0.123946301	0.117184079	5,023,400
16_EnhW1_E084_25_imputed12marks_mnemonics.bed.gz	0.102426174	0.098904459	5,024,000
13_EnhA1_E106_25_imputed12marks_mnemonics.bed.gz	0.101533067	0.09751836	5,038,200
14_RepetitiveCNV_wgEncodeBroadHmmGm12878HMM.bed.gz	0.017417867	0.016330477	5,039,075
13_EnhA1_E104_25_imputed12marks_mnemonics.bed.gz	0.146351865	0.140267347	5,041,200
12_EnhBiv_E043_15_coreMarks_mnemonics.bed.gz	0.139475894	0.131974039	5,042,200
6_EnhG_E016_15_coreMarks_mnemonics.bed.gz	0.077587696	0.074049536	5,042,800
22_PromP_E129_25_imputed12marks_mnemonics.bed.gz	0.103234871	0.099882322	5,049,800
4_PromD2_E010_25_imputed12marks_mnemonics.bed.gz	0.067171773	0.064326192	5,053,000
4_PromD2_E058_25_imputed12marks_mnemonics.bed.gz	0.064109348	0.061670985	5,055,400
14_EnhA2_E024_25_imputed12marks_mnemonics.bed.gz	0.15630569	0.152013274	5,058,800
wgEncodeHaibTfbsEcc1NrsfV0422111PkRep2.broadPeak	0.087454406	0.083560705	5,061,820
23_PromBiv_E129_25_imputed12marks_mnemonics.bed.gz	0.145016016	0.134931314	5,070,200
13_EnhA1_E038_25_imputed12marks_mnemonics.bed.gz	0.079081738	0.076702655	5,073,400
12_EnhBiv_E027_15_coreMarks_mnemonics.bed.gz	0.10293163	0.104063966	5,074,600
11_BivFlnk_E022_15_coreMarks_mnemonics.bed.gz	0.115385564	0.103872075	5,076,800
22_PromP_E016_25_imputed12marks_mnemonics.bed.gz	0.055044808	0.052709203	5,081,200
wgEncodeHaibTfbsA549GrPcr1xDex5nmPkRep2.broadPeak	0.150654699	0.142987397	5,081,558
8_ZNFRpts_E106_15_coreMarks_mnemonics.bed.gz	0.011870218	0.009288694	5,082,200
1_TssA_E108_25_imputed12marks_mnemonics.bed.gz	0.158432166	0.148294399	5,083,400
6_EnhG_E014_15_coreMarks_mnemonics.bed.gz	0.073501146	0.071814435	5,089,600
wgEncodeAwgTfbsSydhGm15510NfkbTnfaIggrabUniPk.narrowPeak	0.128743582	0.119395335	5,091,116
14_EnhA2_E105_25_imputed12marks_mnemonics.bed.gz	0.157065943	0.152216139	5,091,400
wgEncodeAwgTfbsHaibHepg2JundPcr1xUniPk.narrowPeak	0.161555463	0.15281041	5,092,531
20_ZNFRpts_E046_25_imputed12marks_mnemonics.bed.gz	0.011256062	0.00920426	5,094,000
wgEncodeUwHistoneK562H3k36me3StdPkRep2.narrowPeak	0.033806609	0.03200315	5,094,850
wgEncodeAwgTfbsUtaMcf7Pol2UniPk.narrowPeak	0.106944683	0.096372896	5,100,887
wgEncodeHaibTfbsHepg2Tcf12Pcr1xPkRep1.broadPeak	0.090492666	0.085187042	5,111,734
18_EnhAc_E069_25_imputed12marks_mnemonics.bed.gz	0.06012931	0.059781741	5,121,200
2_PromU_E002_25_imputed12marks_mnemonics.bed.gz	0.092657838	0.08464117	5,122,200
wgEncodeHaibTfbsGm12878Egr1V0416101PkRep2.broadPeak	0.157152399	0.144635967	5,122,545
4_PromD2_E107_25_imputed12marks_mnemonics.bed.gz	0.07017664	0.066476275	5,125,400
13_EnhA1_E109_25_imputed12marks_mnemonics.bed.gz	0.105798596	0.101387285	5,126,200
11_TxEnh3'_E124_25_imputed12marks_mnemonics.bed.gz	0.041248234	0.038770942	5,133,200
wgEncodeAwgTfbsHaibSknshraYy1sc281V0416102UniPk.narrowPeak	0.185379269	0.174142219	5,134,994
wgEncodeHaibTfbsHct116Egr1V0422111PkRep1.broadPeak	0.125162536	0.11501501	5,139,577
8_ZNFRpts_E055_15_coreMarks_mnemonics.bed.gz	0.013989065	0.012423444	5,140,000
22_PromP_E058_25_imputed12marks_mnemonics.bed.gz	0.094514168	0.092851989	5,142,200
4_PromD2_E101_25_imputed12marks_mnemonics.bed.gz	0.06534855	0.062168601	5,142,600
11_TxEnh3'_E034_25_imputed12marks_mnemonics.bed.gz	0.042969137	0.041164661	5,144,200
4_PromD2_E072_25_imputed12marks_mnemonics.bed.gz	0.077216546	0.073137873	5,146,400
wgEncodeHaibTfbsA549Atf3V0422111Etoh02PkRep1.broadPeak	0.139365646	0.128171013	5,147,488
11_BivFlnk_E070_15_coreMarks_mnemonics.bed.gz	0.14012384	0.129519914	5,152,200
12_EnhBiv_E124_15_coreMarks_mnemonics.bed.gz	0.101841162	0.09867136	5,153,200
16_EnhW1_E100_25_imputed12marks_mnemonics.bed.gz	0.113992951	0.108976629	5,158,200
wgEncodeUwTfbsGm12867CtcfStdPkRep2.narrowPeak	0.104381722	0.097685383	5,159,060
1_TssA_E127_25_imputed12marks_mnemonics.bed.gz	0.152896508	0.143051777	5,160,600
4_PromD2_E066_25_imputed12marks_mnemonics.bed.gz	0.07177421	0.069173101	5,167,800
4_PromD2_E097_25_imputed12marks_mnemonics.bed.gz	0.083045682	0.079407604	5,168,000
22_PromP_E047_25_imputed12marks_mnemonics.bed.gz	0.114607954	0.10884342	5,170,200
1_TssA_E101_25_imputed12marks_mnemonics.bed.gz	0.151130368	0.14060985	5,173,400
22_PromP_E125_25_imputed12marks_mnemonics.bed.gz	0.12039625	0.116659747	5,178,200
8_ZNFRpts_E030_15_coreMarks_mnemonics.bed.gz	0.012383961	0.009936609	5,178,200
13_EnhA1_E031_25_imputed12marks_mnemonics.bed.gz	0.079976233	0.07637066	5,184,000
22_PromP_E086_25_imputed12marks_mnemonics.bed.gz	0.107727138	0.103231714	5,184,400
13_ReprPC_E096_15_coreMarks_mnemonics.bed.gz	0.092925092	0.094004704	5,187,400
20_ZNFRpts_E110_25_imputed12marks_mnemonics.bed.gz	0.011494484	0.009204865	5,190,000
10_TxEnh5'_E018_25_imputed12marks_mnemonics.bed.gz	0.095295697	0.091931818	5,194,200
wgEncodeAwgTfbsSydhK562Mafkab50322IggrabUniPk.narrowPeak	0.107786729	0.103897725	5,198,533
20_ZNFRpts_E109_25_imputed12marks_mnemonics.bed.gz	0.011135103	0.008920472	5,198,800
1_TssA_E088_25_imputed12marks_mnemonics.bed.gz	0.157475351	0.14621698	5,201,400
1_TssA_E119_25_imputed12marks_mnemonics.bed.gz	0.155828791	0.144801987	5,208,000
wgEncodeAwgTfbsSydhGm12878Sin3anb6001263IggmusUniPk.narrowPeak	0.120644662	0.109317466	5,209,378
wgEncodeAwgTfbsSydhHelas3Baf155IggmusUniPk.narrowPeak	0.123659645	0.115666187	5,209,634
22_PromP_E006_25_imputed12marks_mnemonics.bed.gz	0.102961415	0.10007802	5,213,400
wgEncodeHaibTfbsGm12878Mef2csc13268V0416101PkRep2.broadPeak	0.140682137	0.135845226	5,215,417
wgEncodeAwgTfbsSydhHelas3Gtf2f1ab28179IggrabUniPk.narrowPeak	0.139595204	0.130088201	5,222,474
11_TxEnh3'_E041_25_imputed12marks_mnemonics.bed.gz	0.043147178	0.041817421	5,225,400
6_EnhG_E035_15_coreMarks_mnemonics.bed.gz	0.058713849	0.057420494	5,226,000
22_PromP_E056_25_imputed12marks_mnemonics.bed.gz	0.091361882	0.089749015	5,226,400
18_EnhAc_E068_25_imputed12marks_mnemonics.bed.gz	0.064388611	0.064121334	5,229,800
wgEncodeAwgTfbsHaibGm12878Sp1Pcr1xUniPk.narrowPeak	0.159717469	0.148888216	5,231,413
18_EnhAc_E079_25_imputed12marks_mnemonics.bed.gz	0.092595588	0.089194647	5,232,800
12_EnhBiv_E009_15_coreMarks_mnemonics.bed.gz	0.140234676	0.135688288	5,234,000
wgEncodeHaibTfbsK562Six5Pcr1xPkRep1.broadPeak	0.030603448	0.026693145	5,236,260
1_TssA_E066_25_imputed12marks_mnemonics.bed.gz	0.145591637	0.134270177	5,241,000
wgEncodeHaibTfbsEcc1EralphaaV0416102Est10nm1hPkRep2.broadPeak	0.152962154	0.147553582	5,245,098
wgEncodeAwgTfbsHaibA549NrsfV0422111Etoh02UniPk.narrowPeak	0.135412469	0.127553574	5,245,688
wgEncodeAwgTfbsUtaMcf7Pol2SerumstvdUniPk.narrowPeak	0.108822819	0.098972878	5,246,551
wgEncodeHaibTfbsK562Creb1sc240V0422111PkRep2.broadPeak	0.106960817	0.098267142	5,246,853
22_PromP_E018_25_imputed12marks_mnemonics.bed.gz	0.056830412	0.053386473	5,247,200
GSE26501.TAL1.cd36_shbrg1_filPeaks_public.bed.gz	0.099607519	0.09557717	5,257,019
wgEncodeHaibTfbsSknshGabpV0422111PkRep2.broadPeak	0.109664954	0.100265665	5,259,814
wgEncodeAwgTfbsHaibHelas3Taf1Pcr1xUniPk.narrowPeak	0.147861936	0.136661453	5,261,544
wgEncodeHaibTfbsA549GabpV0422111Etoh02PkRep2.broadPeak	0.113480669	0.104719096	5,263,159
4_PromD2_E100_25_imputed12marks_mnemonics.bed.gz	0.077182527	0.073366254	5,265,200
20_ZNFRpts_E081_25_imputed12marks_mnemonics.bed.gz	0.011165523	0.009460068	5,266,400
18_EnhAc_E073_25_imputed12marks_mnemonics.bed.gz	0.066262457	0.066158049	5,266,400
wgEncodeHaibTfbsH1hescNrsfV0416102PkRep2.broadPeak	0.080637777	0.075701725	5,267,839
18_EnhAc_E007_25_imputed12marks_mnemonics.bed.gz	0.109376097	0.10735818	5,269,000
wgEncodeAwgTfbsHaibGm12878Irf4sc6059Pcr1xUniPk.narrowPeak	0.12147458	0.114854357	5,271,955
4_PromD2_E095_25_imputed12marks_mnemonics.bed.gz	0.081907967	0.07773223	5,272,800
4_PromD2_E114_25_imputed12marks_mnemonics.bed.gz	0.065845669	0.062478962	5,276,200
9_TxReg_E010_25_imputed12marks_mnemonics.bed.gz	0.140109719	0.132958856	5,277,800
BI.ES-I3.H3K9me3.Solexa-12683-16494.narrowPeak	0.009414683	0.009085218	5,282,977
10_TxEnh5'_E014_25_imputed12marks_mnemonics.bed.gz	0.097762181	0.094831485	5,284,400
23_PromBiv_E120_25_imputed12marks_mnemonics.bed.gz	0.145406398	0.134843259	5,285,800
20_ZNFRpts_E028_25_imputed12marks_mnemonics.bed.gz	0.011963687	0.00990986	5,286,200
1_TssA_E123_25_imputed12marks_mnemonics.bed.gz	0.144764498	0.133723679	5,290,400
wgEncodeAwgTfbsHaibEcc1CtcfcV0416102Dm002p1hUniPk.narrowPeak	0.122245199	0.114786304	5,296,063
4_PromD2_E026_25_imputed12marks_mnemonics.bed.gz	0.066923741	0.064190979	5,299,000
12_EnhBiv_E022_15_coreMarks_mnemonics.bed.gz	0.102010686	0.098721392	5,304,400
4_PromD2_E068_25_imputed12marks_mnemonics.bed.gz	0.073728979	0.070310945	5,304,800
20_ZNFRpts_E123_25_imputed12marks_mnemonics.bed.gz	0.011623989	0.009485779	5,305,600
11_TxEnh3'_E012_25_imputed12marks_mnemonics.bed.gz	0.071214308	0.067824678	5,306,800
22_PromP_E042_25_imputed12marks_mnemonics.bed.gz	0.119967428	0.115967455	5,314,200
4_PromD2_E104_25_imputed12marks_mnemonics.bed.gz	0.086900625	0.082006771	5,317,000
GSE26014.SPI1.hspc_filPeaks_public.bed.gz	0.094921076	0.091866194	5,319,982
Trophoblast-DS19317.hg19.bed	0.1882361	0.177630872	5,320,366
23_PromBiv_E079_25_imputed12marks_mnemonics.bed.gz	0.133509714	0.123624028	5,324,600
wgEncodeAwgTfbsUtaProgfibPol2UniPk.narrowPeak	0.125157816	0.113168502	5,328,795
GSE20725.PHF8.hela_filPeaks_public.bed.gz	0.104777255	0.093882774	5,330,946
3_TxFlnk_E123_15_coreMarks_mnemonics.bed.gz	0.062646091	0.059130814	5,332,000
wgEncodeAwgTfbsSydhGm12878MaxIggmusUniPk.narrowPeak	0.121176712	0.109835167	5,338,989
GSE31939.CDX2.ls180_veh_filPeaks_public.bed.gz	0.172528695	0.166987235	5,339,215
1_TssA_E085_25_imputed12marks_mnemonics.bed.gz	0.150780772	0.139843949	5,339,600
1_TssA_E077_25_imputed12marks_mnemonics.bed.gz	0.152465189	0.142607416	5,341,400
wgEncodeAwgTfbsHaibPfsk1Foxp2Pcr2xUniPk.narrowPeak	0.169873264	0.157690691	5,349,214
12_EnhBiv_E063_15_coreMarks_mnemonics.bed.gz	0.106696819	0.102937477	5,350,000
18_EnhAc_E024_25_imputed12marks_mnemonics.bed.gz	0.075498927	0.073975994	5,350,800
4_PromD2_E076_25_imputed12marks_mnemonics.bed.gz	0.069338644	0.066073898	5,352,000
4_PromD2_E005_25_imputed12marks_mnemonics.bed.gz	0.081162427	0.077283007	5,355,000
wgEncodeAwgTfbsSydhK562Pol2Ifna6hUniPk.narrowPeak	0.102806113	0.09314666	5,355,345
wgEncodeAwgTfbsSydhK562Pol2Ifna30UniPk.narrowPeak	0.105936995	0.096044388	5,355,732
20_ZNFRpts_E091_25_imputed12marks_mnemonics.bed.gz	0.010232935	0.008838859	5,356,800
22_PromP_E121_25_imputed12marks_mnemonics.bed.gz	0.113050519	0.108648454	5,357,200
1_TssA_E094_25_imputed12marks_mnemonics.bed.gz	0.146057431	0.135804215	5,357,400
22_PromP_E089_25_imputed12marks_mnemonics.bed.gz	0.091533047	0.088093318	5,358,000
9_TxReg_E006_25_imputed12marks_mnemonics.bed.gz	0.1144376	0.106692977	5,359,200
11_BivFlnk_E003_15_coreMarks_mnemonics.bed.gz	0.119280975	0.109797853	5,361,200
wgEncodeAwgTfbsHaibSknshSin3ak20V0416101UniPk.narrowPeak	0.199708483	0.187627175	5,362,203
wgEncodeHaibTfbsH1hescP300V0416102PkRep2.broadPeak	0.175382315	0.166507589	5,365,823
wgEncodeUwHistoneSknshraH3k36me3StdPkRep1.narrowPeak	0.031793702	0.030343114	5,366,580
8_ZNFRpts_E071_15_coreMarks_mnemonics.bed.gz	0.010758187	0.009958914	5,366,800
20_ZNFRpts_E021_25_imputed12marks_mnemonics.bed.gz	0.011790722	0.010649914	5,368,400
[truncated: 8,742 more rows]
