# Supplementary material for: Identification and characterization of constrained non-exonic bases lacking predictive epigenomic and transcription factor binding annotations
Source: Nat Commun. 2020 Dec 2;11:6168. doi: 10.1038/s41467-020-19962-9 (PMC7710766; doi:10.1038/s41467-020-19962-9)
Supplement: Supplementary file 11 — Source Data [file 41467_2020_19962_MOESM11_ESM.zip › SourceData/SupFig20h.txt]

Genome Average	CNEP	CNEP Shuffled
0.242647861	0.019994213	0.013208018
0.23111103	0.014929732	0.010608576
0.227529771	0.00980759	0.009684338
0.221408201	0.008177899	0.008717244
0.21954974	0.007712856	0.007411524
0.212228913	0.007166885	0.006883797
0.2082695	0.007166845	0.006870372
0.206861773	0.007098443	0.006578094
0.20597967	0.007017499	0.006491913
0.202115195	0.006849496	0.006313785
0.201500104	0.006844622	0.006228659
0.200397939	0.006753546	0.00597871
0.200258984	0.005874008	0.005948965
0.199354748	0.005603138	0.005923367
0.198640375	0.005442245	0.005642635
0.196381049	0.005241085	0.005630971
0.196205104	0.005216312	0.005462484
0.195450292	0.00509022	0.005398657
0.1948161	0.005000682	0.005288877
0.191974683	0.004975239	0.005181259
0.191236925	0.004973401	0.004907782
0.191233162	0.004964878	0.004907208
0.191191273	0.004839209	0.004842407
0.191168914	0.004773537	0.00481367
0.190991331	0.004586386	0.004781781
0.19007506	0.004551591	0.004772758
0.187199174	0.004540858	0.004772679
0.187084641	0.004328886	0.004772169
0.185059806	0.004276944	0.004744512
0.184281347	0.004139487	0.004740879
0.182757398	0.004085555	0.004633598
0.18251252	0.004038181	0.004571242
0.182265316	0.003991612	0.004560904
0.181962301	0.003950855	0.004498734
0.181518832	0.003895207	0.004453035
0.179367005	0.003817709	0.004423512
0.178557768	0.003766056	0.004413231
0.178510974	0.003669309	0.004368566
0.17833556	0.003666734	0.00430367
0.177514994	0.003567272	0.004291047
0.176700413	0.003544221	0.004243819
0.176655044	0.003534711	0.004175051
0.176604923	0.003503819	0.004141167
0.175706832	0.003357536	0.004104078
0.175234186	0.003352588	0.004099222
0.175103	0.003343815	0.004096544
0.175084084	0.003238514	0.004068151
0.174211435	0.003237842	0.003998847
0.174166442	0.003205104	0.003959734
0.174147234	0.003201032	0.003894519
0.173758106	0.003198626	0.003856041
0.173604307	0.003116405	0.00382571
0.169994609	0.003089888	0.003818949
0.169473419	0.003047649	0.003741418
0.168900275	0.003004923	0.003716866
0.16871571	0.002991775	0.003645764
0.16857986	0.002989189	0.003637724
0.168020932	0.002988165	0.00361772
0.167671984	0.002962225	0.003595944
0.167548833	0.00294407	0.003590541
0.167271038	0.002872435	0.00356857
0.167238968	0.002846777	0.003540276
0.167198406	0.002759532	0.003535108
0.167108816	0.002733722	0.003532204
0.166761965	0.002684542	0.00352897
0.166498861	0.002640557	0.003525303
0.166498861	0.002636691	0.003523566
0.166161591	0.002632909	0.003497098
0.165902068	0.002614711	0.003463387
0.165878467	0.002537873	0.003458749
0.165817172	0.002510206	0.003457396
0.165618358	0.002494623	0.003448831
0.165589335	0.002489173	0.003428621
0.16519401	0.002472296	0.003384781
0.164801672	0.002406052	0.003380564
0.164607094	0.002395845	0.003374711
0.164461848	0.002377659	0.003366608
0.164461848	0.00236881	0.003357534
0.164339847	0.002349885	0.003309433
0.164129773	0.002310389	0.003305721
0.163911681	0.002293884	0.003281608
0.163623558	0.002291762	0.003280698
0.163447323	0.002221673	0.003271653
0.162542179	0.002221643	0.003235302
0.162259178	0.002194474	0.003230646
0.162259178	0.002183243	0.003195909
0.162013047	0.002180431	0.003191809
0.161881795	0.002127679	0.003155288
0.161514224	0.002076672	0.003145016
0.161044503	0.002072871	0.003127875
0.160925849	0.002064463	0.003115117
0.160732815	0.002048197	0.003110138
0.160356418	0.002029352	0.003104534
0.159992969	0.002008374	0.003067359
0.159822745	0.002007734	0.003039868
0.159568207	0.002004652	0.003034583
0.159075196	0.002003667	0.003031673
0.158229291	0.001984112	0.00300778
0.15815538	0.001960098	0.003006807
0.157657607	0.001949762	0.002996293
0.157623131	0.001904518	0.002993096
0.157498892	0.001892611	0.00298534
0.15690756	0.001859056	0.002980475
0.156800823	0.001856004	0.002968759
0.156780212	0.0018529	0.002944832
0.156626786	0.001837064	0.00294036
0.156456053	0.001836029	0.002936523
0.156238861	0.001827618	0.002935006
0.155931494	0.001816728	0.002931489
0.155885177	0.001809907	0.002914858
0.155707346	0.001808223	0.002899605
0.155698219	0.001728528	0.002885885
0.15557727	0.001705067	0.002876234
0.155575128	0.001677851	0.002873706
0.15541564	0.001658375	0.002870204
0.155364021	0.001656311	0.002865219
0.155187196	0.001649029	0.002843168
0.155184665	0.001630859	0.002835882
0.155039663	0.001617882	0.002811967
0.154806728	0.001615914	0.002807753
0.154662763	0.001603206	0.002792445
0.154421817	0.001591196	0.002792395
0.154399434	0.001589242	0.002786586
0.154375341	0.001578195	0.002781204
0.154375341	0.001570909	0.002770903
0.154058823	0.001556019	0.002755149
0.154039573	0.001547616	0.002752713
0.154031656	0.001539899	0.002750777
0.153805163	0.001534533	0.002748641
0.15368468	0.001527936	0.002746388
0.15368468	0.00152639	0.002744303
0.153642149	0.001524737	0.002726963
0.153642149	0.001512633	0.002724958
0.15363415	0.001500732	0.002709899
0.15363415	0.001487972	0.002709387
0.153550402	0.00147379	0.002708126
0.153366297	0.001463527	0.002704525
0.153348109	0.001447985	0.002702693
0.153192872	0.001446357	0.002701097
0.152989105	0.001444867	0.002686608
0.152954745	0.001422464	0.002681994
0.152903938	0.001418288	0.002678824
0.152824152	0.001408323	0.002678172
0.152824152	0.001386096	0.002672013
0.152765096	0.001381032	0.002665953
0.152765096	0.001369689	0.002663482
0.152759901	0.001349524	0.00265821
0.152314532	0.001348593	0.002643474
0.152277743	0.00134724	0.002634689
0.152225776	0.001346353	0.002631859
0.151640734	0.001342407	0.002629114
0.151374575	0.001336861	0.002627148
0.151374575	0.001335088	0.002620162
0.151333157	0.001335022	0.002590581
0.150756673	0.001329212	0.002585828
0.150703123	0.001327334	0.002582159
0.150624926	0.001316325	0.002580651
0.150306123	0.001313649	0.002575635
0.150279819	0.001313303	0.002574424
0.15023642	0.001296998	0.002569065
0.149902652	0.001294821	0.002563621
0.149798649	0.001289683	0.00256137
0.149760647	0.001288992	0.002556281
0.14950301	0.001287275	0.002554019
0.149466795	0.001282514	0.002547896
0.149242303	0.00127274	0.002546229
0.149226022	0.001261728	0.002543865
0.149181639	0.001253645	0.002543543
0.149074602	0.001252485	0.00253039
0.148992292	0.001239944	0.002528042
0.148417216	0.001231428	0.002524366
0.14821956	0.001225483	0.002519373
0.14819399	0.00122221	0.002500092
0.147893947	0.00121951	0.002492624
0.147714047	0.001208803	0.002474117
0.147524636	0.001205782	0.002469676
0.147498212	0.001201096	0.002459036
0.14743788	0.001196831	0.002452962
0.147287228	0.001195037	0.002452684
0.147266164	0.001187276	0.002449636
0.147256566	0.001177637	0.002448566
0.14722368	0.001176789	0.002444555
0.14692142	0.001160561	0.002424485
0.146906892	0.001154833	0.002422517
0.146772415	0.001147392	0.002420892
0.146690956	0.001143537	0.002407435
0.146552528	0.001140687	0.002404635
0.146533009	0.001139124	0.002393356
0.146523383	0.001138681	0.002374675
0.146523383	0.001132242	0.002372814
0.146504698	0.00112651	0.002364186
0.146494045	0.001119054	0.002357482
0.146463537	0.001118937	0.00235462
0.146412029	0.001118531	0.002351221
0.146396699	0.001112979	0.002342794
0.146396699	0.001109534	0.002332233
0.146262917	0.001099558	0.002326611
0.146214411	0.001099176	0.002325249
0.146173154	0.001097396	0.002316704
0.146122619	0.001095724	0.002312816
0.146007295	0.001090831	0.002306784
0.146002808	0.001083899	0.002304705
0.145995604	0.001079507	0.002302581
0.145780582	0.00106782	0.002300578
0.145691066	0.001066505	0.002289202
0.145627709	0.001060906	0.00228909
0.145595071	0.001057151	0.002284149
0.145587739	0.001053433	0.002282858
0.145587739	0.001052047	0.002282358
0.145550469	0.001041502	0.002277784
0.145504341	0.001038684	0.002270908
0.145416181	0.001026294	0.002267402
0.145253137	0.001025383	0.002263744
0.14497459	0.001018907	0.002262486
0.144875255	9.94E-04	0.002258343
0.144798636	9.90E-04	0.002258047
0.144712728	9.88E-04	0.002257719
0.144705071	9.82E-04	0.00225576
0.144705071	9.82E-04	0.002252327
0.144186302	9.75E-04	0.002247175
0.144078383	9.74E-04	0.002237941
0.143910698	9.67E-04	0.002237201
0.143882554	9.66E-04	0.002235725
0.143767319	9.63E-04	0.002217302
0.143750756	9.51E-04	0.002217229
0.143600932	9.42E-04	0.002209509
0.143518933	9.41E-04	0.002209086
0.143477677	9.37E-04	0.002204442
0.143415822	9.33E-04	0.002200673
0.143384325	9.30E-04	0.0021981
0.143161084	9.29E-04	0.002193154
0.143021125	9.27E-04	0.002181521
0.142839334	9.25E-04	0.002180178
0.142825014	9.16E-04	0.002179908
0.14275575	9.14E-04	0.002179716
0.142618959	9.08E-04	0.002176238
0.142569623	9.05E-04	0.002154971
0.142463902	9.02E-04	0.002154863
0.142327213	8.97E-04	0.002151686
0.142235298	8.96E-04	0.002149757
0.142221229	8.95E-04	0.002142386
0.142177053	8.94E-04	0.002142296
0.142161493	8.72E-04	0.002138558
0.142042178	8.71E-04	0.002137034
0.141953025	8.70E-04	0.002137029
0.141529107	8.70E-04	0.002136742
0.141473256	8.70E-04	0.002134354
0.141462828	8.65E-04	0.002132993
0.141441479	8.60E-04	0.002132912
0.141343044	8.58E-04	0.002131202
0.140958871	8.52E-04	0.002128495
0.140958871	8.50E-04	0.002125835
0.14076292	8.42E-04	0.002118751
0.14076231	8.42E-04	0.002114173
0.140354924	8.37E-04	0.002110109
0.140328646	8.34E-04	0.002109774
0.14026999	8.28E-04	0.002107937
0.140222851	8.19E-04	0.002105547
0.140222851	8.15E-04	0.002096425
0.140190914	8.14E-04	0.002085379
0.14015796	8.13E-04	0.002082699
0.139778483	8.11E-04	0.002082102
0.139758033	8.10E-04	0.002078997
0.139660518	8.01E-04	0.002077267
0.139625676	7.99E-04	0.002066344
0.13949182	7.97E-04	0.00206235
0.139394887	7.97E-04	0.002062324
0.139380237	7.95E-04	0.002061339
0.139375418	7.93E-04	0.002052937
0.139364535	7.88E-04	0.0020515
0.139138467	7.85E-04	0.002050412
0.138940106	7.80E-04	0.002041586
0.138923358	7.79E-04	0.002041216
0.138840831	7.74E-04	0.002040035
0.138840831	7.74E-04	0.00203727
0.138824377	7.70E-04	0.002036013
0.138809701	7.66E-04	0.002034011
0.13875017	7.64E-04	0.002030965
0.138691014	7.60E-04	0.002024199
0.138652456	7.53E-04	0.002019203
0.138575722	7.50E-04	0.00201605
0.138535233	7.48E-04	0.002013737
0.13853188	7.43E-04	0.002011952
0.138462053	7.38E-04	0.002011813
0.138424796	7.36E-04	0.002011764
0.138312618	7.26E-04	0.002008155
0.138278897	7.25E-04	0.002004126
0.138231422	7.23E-04	0.001996627
0.138208212	7.23E-04	0.001993229
0.138184606	7.20E-04	0.001992167
0.138112818	7.18E-04	0.001991115
0.138112818	7.08E-04	0.001989684
0.138069006	7.06E-04	0.00198837
0.138030067	7.04E-04	0.001986293
0.138003332	7.01E-04	0.001986036
0.138003332	6.98E-04	0.001984442
0.137916229	6.96E-04	0.001981758
0.137854176	6.88E-04	0.001977069
0.1375825	6.85E-04	0.001975255
0.137419129	6.83E-04	0.001970253
0.137415871	6.64E-04	0.001969518
0.137411941	6.63E-04	0.001968534
0.137327995	6.58E-04	0.001968485
0.137327995	6.54E-04	0.001962347
0.137220284	6.52E-04	0.001960942
0.137220284	6.49E-04	0.001960001
0.137204485	6.44E-04	0.001959068
0.137170704	6.39E-04	0.001956358
0.137082556	6.39E-04	0.001955704
0.137065437	6.31E-04	0.00195018
0.136985596	6.30E-04	0.001949108
0.136957134	6.29E-04	0.001944068
0.136957134	6.28E-04	0.001942736
0.136866765	6.22E-04	0.001935739
0.136700833	6.13E-04	0.001935068
0.136643118	6.09E-04	0.001933457
0.136605227	6.08E-04	0.001931926
0.136353837	6.07E-04	0.001930358
0.136338831	6.07E-04	0.001922829
0.136293701	6.03E-04	0.001910999
0.136293701	6.01E-04	0.001898706
0.136269784	5.99E-04	0.001896529
0.136176851	5.92E-04	0.001892401
0.136010312	5.89E-04	0.00189
0.135949089	5.88E-04	0.001889808
0.135932277	5.87E-04	0.0018884
0.135924282	5.85E-04	0.001887238
0.135832647	5.84E-04	0.001885723
0.135459136	5.81E-04	0.001884754
0.135443555	5.77E-04	0.001884242
0.135428966	5.69E-04	0.001883311
0.135304352	5.68E-04	0.00188084
0.135251215	5.67E-04	0.001878978
0.135208944	5.59E-04	0.001878504
0.135208944	5.58E-04	0.001877758
0.135168491	5.55E-04	0.001876259
0.135131122	5.51E-04	0.0018756
0.135131122	5.50E-04	0.001872855
0.135021512	5.49E-04	0.001870777
0.135019741	5.45E-04	0.001870049
0.135019741	5.42E-04	0.001866618
0.134994631	5.41E-04	0.00186591
0.134961787	5.40E-04	0.00186401
0.134898437	5.38E-04	0.00186334
0.134882443	5.37E-04	0.001862011
0.134773662	5.36E-04	0.001860259
0.134773662	5.36E-04	0.001859249
0.134619637	5.31E-04	0.001858761
0.134604154	5.31E-04	0.001855494
0.134569072	5.29E-04	0.00185539
0.134568013	5.29E-04	0.001852282
0.134558524	5.25E-04	0.001838536
0.134535927	5.24E-04	0.001829286
0.134476063	5.23E-04	0.001827161
0.134427853	5.20E-04	0.001818647
0.134409628	5.17E-04	0.001814991
0.134409522	5.16E-04	0.001813857
0.134405066	5.15E-04	0.001812733
0.134253553	5.15E-04	0.001807603
0.134253553	5.08E-04	0.001803833
0.134251331	5.05E-04	0.001803282
0.134074707	5.02E-04	0.001802557
0.134074707	5.01E-04	0.001798832
0.133974197	4.98E-04	0.001797111
0.1339691	4.97E-04	0.001790817
0.1339691	4.94E-04	0.001786008
0.133967175	4.92E-04	0.001785993
0.133963559	4.92E-04	0.001783608
0.133890782	4.91E-04	0.001782168
0.133671722	4.91E-04	0.00177825
0.133668346	4.91E-04	0.001775408
0.133594229	4.91E-04	0.001772983
0.133494569	4.90E-04	0.001771587
0.1334373	4.89E-04	0.001768311
0.133245721	4.88E-04	0.001765499
0.133220887	4.87E-04	0.001762364
0.13312978	4.86E-04	0.0017613
0.133122944	4.85E-04	0.001760966
0.133084402	4.85E-04	0.001760411
0.132829016	4.84E-04	0.001755501
0.132829016	4.83E-04	0.001751972
0.132773736	4.79E-04	0.001750094
0.132750574	4.78E-04	0.001747229
0.132693029	4.77E-04	0.001745342
0.132688198	4.76E-04	0.001744022
0.132656003	4.76E-04	0.001742549
0.132638982	4.76E-04	0.001735194
0.132565127	4.71E-04	0.001733045
0.132544188	4.71E-04	0.001733015
0.132445662	4.70E-04	0.001732917
0.132314916	4.70E-04	0.001732618
0.13230895	4.69E-04	0.001727758
0.132303752	4.68E-04	0.001725734
0.132281067	4.68E-04	0.001724059
0.132281067	4.67E-04	0.001723224
0.132247195	4.66E-04	0.001720796
0.132218672	4.66E-04	0.001713576
0.132214925	4.66E-04	0.001713328
0.132180796	4.65E-04	0.001711316
0.132149331	4.64E-04	0.001710769
0.132073763	4.64E-04	0.001709151
0.132023175	4.63E-04	0.001705789
0.132018839	4.63E-04	0.00170514
0.131956531	4.62E-04	0.001703377
0.131937061	4.62E-04	0.001700349
0.131875327	4.62E-04	0.001691603
0.131861252	4.60E-04	0.001691257
0.131644063	4.60E-04	0.0016884
0.131509864	4.60E-04	0.001688169
0.13139896	4.59E-04	0.001688001
0.131260503	4.59E-04	0.001687736
0.131192781	4.58E-04	0.001679044
0.131148426	4.58E-04	0.001676353
0.131118215	4.58E-04	0.00167512
0.130947608	4.57E-04	0.001674954
0.130909936	4.57E-04	0.001672067
0.130848627	4.57E-04	0.001672062
0.130819065	4.56E-04	0.001671663
0.130808507	4.56E-04	0.001669922
0.130788321	4.56E-04	0.001666426
0.130765211	4.55E-04	0.001665129
0.130764445	4.54E-04	0.001661909
0.130722043	4.54E-04	0.001660417
0.130569967	4.54E-04	0.001654336
0.130340483	4.53E-04	0.001653862
0.130186559	4.52E-04	0.001652863
0.130186554	4.51E-04	0.001652498
0.130139179	4.51E-04	0.001652206
0.130070066	4.50E-04	0.00165062
0.130010208	4.49E-04	0.001648248
0.130010208	4.49E-04	0.001648041
0.13000661	4.48E-04	0.001647928
0.129898749	4.48E-04	0.001647921
0.129863817	4.46E-04	0.001646674
0.129821931	4.46E-04	0.001646264
0.129726344	4.45E-04	0.001645419
0.129713112	4.44E-04	0.001644784
0.129708339	4.43E-04	0.001638405
0.129678302	4.43E-04	0.001636823
0.129678172	4.41E-04	0.001636001
0.129674723	4.41E-04	0.001633017
0.12965362	4.40E-04	0.001631692
0.129643413	4.40E-04	0.001629501
0.12957448	4.39E-04	0.001628337
0.129458575	4.38E-04	0.001626804
0.129435936	4.38E-04	0.001625695
0.129398867	4.37E-04	0.001620244
0.129126573	4.37E-04	0.001619615
0.129022985	4.37E-04	0.001613642
0.129004361	4.36E-04	0.001609945
0.128922969	4.36E-04	0.001608644
0.128920202	4.35E-04	0.001607445
0.128841917	4.34E-04	0.001605494
0.128813477	4.34E-04	0.001603078
0.128802912	4.34E-04	0.001600974
0.128634403	4.34E-04	0.001599018
0.128525943	4.34E-04	0.001598575
0.128519483	4.33E-04	0.001597513
0.128479568	4.33E-04	0.001597147
0.128440445	4.32E-04	0.001596079
0.128339834	4.31E-04	0.00159578
0.128310801	4.30E-04	0.001592398
0.128201267	4.29E-04	0.001588801
0.128107873	4.29E-04	0.00158771
0.128020336	4.29E-04	0.001586087
0.128017984	4.29E-04	0.00158474
0.127872526	4.28E-04	0.001584066
0.127806521	4.27E-04	0.001583274
0.127676534	4.27E-04	0.001579502
0.127383598	4.26E-04	0.001578367
0.127383598	4.26E-04	0.001577442
0.12732428	4.26E-04	0.001577054
0.12732428	4.25E-04	0.001576826
0.127055169	4.25E-04	0.001571778
0.127050335	4.24E-04	0.001571112
0.127050335	4.24E-04	0.001567874
0.127048124	4.23E-04	0.001565592
0.126910309	4.23E-04	0.001563165
0.126864027	4.20E-04	0.00156121
0.126863523	4.20E-04	0.001558617
0.12675902	4.20E-04	0.00155785
0.126724088	4.20E-04	0.001557211
0.126719822	4.20E-04	0.001557176
0.126655787	4.20E-04	0.001556653
0.126468359	4.19E-04	0.001554723
0.126460894	4.19E-04	0.001552997
0.126434082	4.18E-04	0.00155234
0.126389931	4.17E-04	0.001552338
0.126384061	4.17E-04	0.001551587
0.126384061	4.16E-04	0.001550771
0.126305047	4.16E-04	0.001543341
0.126298942	4.16E-04	0.001540921
0.126251443	4.16E-04	0.001530073
0.126232233	4.16E-04	0.001529576
0.126196857	4.15E-04	0.001529092
0.126196857	4.14E-04	0.001528382
0.126186629	4.14E-04	0.001528318
0.125992972	4.12E-04	0.00152677
0.125990525	4.11E-04	0.001524277
0.125975875	4.11E-04	0.001523831
0.125938456	4.10E-04	0.001521987
0.125912682	4.10E-04	0.001519964
0.125876896	4.10E-04	0.001519081
0.125865986	4.10E-04	0.0015165
0.125820792	4.08E-04	0.001514637
0.125811156	4.08E-04	0.001514344
0.125797535	4.08E-04	0.001513154
0.125797535	4.08E-04	0.001512707
0.125750313	4.07E-04	0.001512645
0.125750313	4.07E-04	0.001511371
0.125612462	4.06E-04	0.001510928
0.125533214	4.06E-04	0.001506927
0.125454089	4.06E-04	0.001506295
0.125439845	4.06E-04	0.001506159
0.125340738	4.05E-04	0.001506004
0.125340738	4.04E-04	0.001503448
0.125209056	4.03E-04	0.00150042
0.125174829	4.02E-04	0.001500269
0.125110996	4.02E-04	0.001500192
0.125109254	4.01E-04	0.001498877
0.125053568	4.01E-04	0.001496883
0.124873877	4.01E-04	0.001496612
0.124849939	4.01E-04	0.001495564
0.124769754	4.00E-04	0.001494309
0.124756377	3.99E-04	0.001491958
0.124720189	3.99E-04	0.001489685
0.124664971	3.99E-04	0.001489226
0.124502791	3.99E-04	0.001489179
0.124475291	3.98E-04	0.001486814
0.124475125	3.98E-04	0.001486294
0.124461352	3.98E-04	0.001486111
0.12441354	3.98E-04	0.001485487
0.124392352	3.98E-04	0.00148113
0.124376076	3.97E-04	0.001479969
0.124318241	3.97E-04	0.001479901
0.124318241	3.96E-04	0.001479608
0.124309066	3.96E-04	0.001477397
0.12429415	3.95E-04	0.001476126
0.124284786	3.94E-04	0.001475786
0.124238642	3.94E-04	0.001474414
0.124216107	3.93E-04	0.001474094
0.124084754	3.92E-04	0.001468809
0.124012543	3.92E-04	0.001468391
0.123961837	3.92E-04	0.001466474
0.123909603	3.91E-04	0.001465895
0.12390726	3.91E-04	0.001464833
0.123906681	3.91E-04	0.001464508
0.12390658	3.91E-04	0.001464459
0.123889945	3.91E-04	0.001463017
0.123869445	3.90E-04	0.001462417
0.123798462	3.90E-04	0.001454954
0.123793832	3.88E-04	0.00145426
0.123791948	3.87E-04	0.001452708
0.123764306	3.86E-04	0.001450892
0.123757427	3.85E-04	0.001449795
0.123613875	3.85E-04	0.001446595
0.123613452	3.84E-04	0.001446284
0.123602217	3.84E-04	0.001444947
0.12348956	3.84E-04	0.001442221
0.12342745	3.84E-04	0.001442167
0.123393668	3.83E-04	0.001441384
0.123356322	3.83E-04	0.001440176
0.123327417	3.83E-04	0.001440175
0.123310878	3.82E-04	0.001437578
0.123303721	3.81E-04	0.001437208
0.123258823	3.80E-04	0.001434363
0.122915716	3.80E-04	0.001433196
0.12276935	3.80E-04	0.001432325
0.122690656	3.80E-04	0.001428917
0.12264319	3.80E-04	0.001428139
0.12263906	3.79E-04	0.00142704
0.122626995	3.78E-04	0.001424302
0.122575149	3.77E-04	0.001424045
0.122398179	3.76E-04	0.00142178
0.122334397	3.74E-04	0.001421326
0.122222519	3.73E-04	0.001421257
0.122194135	3.73E-04	0.001421092
0.122184897	3.73E-04	0.001421058
0.122167595	3.73E-04	0.001420313
0.122136009	3.72E-04	0.00142006
0.122112821	3.72E-04	0.001419456
0.122041515	3.72E-04	0.001416696
0.121629475	3.72E-04	0.001416445
0.121629475	3.71E-04	0.001415134
0.121555577	3.70E-04	0.00141445
0.12148085	3.68E-04	0.001413852
0.121460732	3.66E-04	0.001413075
0.121400823	3.66E-04	0.001410793
0.121400823	3.66E-04	0.001410782
0.121379882	3.65E-04	0.001407448
0.121348701	3.65E-04	0.001404942
0.121313719	3.64E-04	0.001402959
0.121201228	3.63E-04	0.001396669
0.121104405	3.63E-04	0.001394726
0.120937575	3.60E-04	0.001393193
0.120898642	3.57E-04	0.00139264
0.120881619	3.56E-04	0.001392506
0.120840844	3.54E-04	0.001391863
0.120837321	3.51E-04	0.001387799
0.120802704	3.50E-04	0.001387077
0.120640151	3.49E-04	0.001384402
0.120615265	3.47E-04	0.001383664
0.120612456	3.45E-04	0.001383472
0.120543433	3.44E-04	0.001381417
0.120500773	3.42E-04	0.001379274
0.120473466	3.42E-04	0.001374648
0.120442087	3.41E-04	0.001370881
0.120399687	3.41E-04	0.001370172
0.120358378	3.39E-04	0.001369342
0.120350394	3.39E-04	0.001367828
0.120317289	3.37E-04	0.001364016
0.120155974	3.37E-04	0.001362128
0.120054509	3.37E-04	0.001357584
0.119975915	3.37E-04	0.001351916
0.119941862	3.34E-04	0.001349152
0.11993143	3.33E-04	0.001347763
0.119931326	3.32E-04	0.001344205
0.119927647	3.32E-04	0.001338807
0.119910335	3.32E-04	0.001337858
0.119892947	3.32E-04	0.00133756
0.119663801	3.31E-04	0.001337065
0.119583505	3.31E-04	0.00133581
0.119543969	3.29E-04	0.001331607
0.119394952	3.28E-04	0.00133146
0.119383288	3.28E-04	0.001327608
0.119124039	3.27E-04	0.001323451
0.119104359	3.24E-04	0.00132299
0.119042764	3.23E-04	0.001322199
0.119011879	3.22E-04	0.00132215
0.118729133	3.21E-04	0.001320895
0.118729133	3.20E-04	0.00132083
0.118501718	3.15E-04	0.00131955
0.118376691	3.14E-04	0.001319455
0.118282777	3.14E-04	0.001316195
0.118281167	3.13E-04	0.001316071
0.118238598	3.12E-04	0.001316061
0.118221279	3.08E-04	0.001313585
0.118156046	3.08E-04	0.001313317
0.118124775	3.07E-04	0.001313056
0.118016267	3.02E-04	0.001311636
0.118000705	3.01E-04	0.001309782
0.117903544	2.99E-04	0.001309632
0.117879536	2.97E-04	0.001308668
0.117872299	2.96E-04	0.001304955
0.117862148	2.93E-04	0.001303581
0.117789276	2.88E-04	0.001302696
0.117784753	2.88E-04	0.001300492
0.117676159	2.86E-04	0.001299774
0.117615313	2.84E-04	0.001298658
0.117615313	2.83E-04	0.001298391
0.117543117	2.82E-04	0.001297144
0.117543117	2.81E-04	0.001296999
0.117455994	2.81E-04	0.001295385
0.117396073	2.79E-04	0.001294787
0.117362097	2.78E-04	0.001294522
0.117357445	2.78E-04	0.001293478
0.117320701	2.78E-04	0.001292628
0.117259448	2.73E-04	0.001291824
0.117155562	2.71E-04	0.001291307
0.117137397	2.70E-04	0.001288467
0.11711346	2.69E-04	0.001287438
0.117099443	2.67E-04	0.001286191
0.117029237	2.66E-04	0.00128537
0.117004167	2.65E-04	0.001285181
0.116910892	2.60E-04	0.00128511
0.116835615	2.57E-04	0.001284355
0.116784191	2.57E-04	0.001283607
0.116754941	2.56E-04	0.001281653
0.11674343	2.56E-04	0.001279858
0.116732814	2.55E-04	0.001276607
0.1167203	2.54E-04	0.001276175
0.116697857	2.54E-04	0.001275549
0.116549728	2.54E-04	0.001275283
0.11625465	2.54E-04	0.00127423
0.11623667	2.53E-04	0.001272123
0.116228176	2.53E-04	0.001270669
0.116020061	2.52E-04	0.001269135
0.115895584	2.52E-04	0.001268198
0.115849192	2.52E-04	0.001268056
0.115794104	2.52E-04	0.001267235
0.115752423	2.50E-04	0.001267134
0.11571605	2.49E-04	0.001267037
0.115623262	2.48E-04	0.001265501
0.115592821	2.48E-04	0.001264646
0.115487337	2.46E-04	0.001263727
0.115455989	2.45E-04	0.001260184
0.115428947	2.44E-04	0.001258438
0.115417065	2.44E-04	0.00125828
0.115416852	2.44E-04	0.001257824
0.115410539	2.43E-04	0.001257105
0.11538322	2.43E-04	0.001257033
0.115358803	2.42E-04	0.001256427
0.115290119	2.41E-04	0.001254391
0.115175252	2.41E-04	0.001250593
0.115048013	2.41E-04	0.001249216
0.115027212	2.39E-04	0.001248637
0.114991615	2.38E-04	0.00124631
0.114985134	2.38E-04	0.001245749
0.114967529	2.38E-04	0.001244497
0.114870113	2.38E-04	0.001242446
0.114837957	2.36E-04	0.001240337
0.114762488	2.36E-04	0.001238303
0.114683826	2.36E-04	0.001237293
0.114642024	2.34E-04	0.001235473
0.114609262	2.34E-04	0.001234691
0.114607892	2.33E-04	0.001232719
0.114513061	2.33E-04	0.001232604
0.114442944	2.33E-04	0.001231454
0.114429948	2.32E-04	0.001228558
0.114389537	2.29E-04	0.001228353
0.11429882	2.28E-04	0.001227731
0.114203782	2.28E-04	0.00122538
0.11419047	2.27E-04	0.001224229
0.114093126	2.26E-04	0.001224222
0.114061581	2.26E-04	0.001223188
0.114040018	2.24E-04	0.001222552
0.113849198	2.23E-04	0.001221548
0.113796882	2.22E-04	0.001220927
0.113706704	2.18E-04	0.001220223
0.113635441	2.13E-04	0.001219382
0.113504541	2.12E-04	0.001217464
0.113425957	2.11E-04	0.001216623
0.113328499	2.11E-04	0.001216287
0.113093653	2.11E-04	0.001215967
0.113061036	2.10E-04	0.001215887
0.113032642	2.07E-04	0.001214762
0.113021679	2.06E-04	0.00121433
0.112964846	2.04E-04	0.001213995
0.112819561	2.04E-04	0.001212928
0.112722144	2.03E-04	0.001212618
0.112683423	2.03E-04	0.001212114
0.11264713	2.02E-04	0.001211655
0.112630052	2.02E-04	0.00121051
0.1126197	2.01E-04	0.001210385
0.112603006	2.01E-04	0.001209526
0.112511483	2.01E-04	0.001208743
0.112501411	2.01E-04	0.001208276
0.112438403	2.01E-04	0.001206286
0.112429243	2.00E-04	0.001205701
0.112406979	2.00E-04	0.001205502
0.112306948	1.99E-04	0.001204928
0.112297809	1.97E-04	0.001204673
0.112280113	1.97E-04	0.001203038
0.11222572	1.95E-04	0.001202643
0.112157914	1.92E-04	0.001202358
0.112117005	1.91E-04	0.00120133
0.112100979	1.91E-04	0.001200876
0.11199692	1.89E-04	0.001200406
0.111911242	1.88E-04	0.00119942
0.111911242	1.86E-04	0.001198995
0.111895911	1.86E-04	0.001196919
0.111873421	1.84E-04	0.001196416
0.111829676	1.84E-04	0.001196256
0.111779797	1.83E-04	0.001195738
0.111765209	1.83E-04	0.00119529
0.111757341	1.82E-04	0.001193178
0.111711241	1.82E-04	0.001193107
0.111701602	1.81E-04	0.001192305
0.1116951	1.80E-04	0.001191556
0.111693856	1.78E-04	0.001190914
0.111643858	1.76E-04	0.001189795
0.111577515	1.75E-04	0.001188612
0.111415484	1.72E-04	0.001188176
0.111390501	1.71E-04	0.001186068
0.111357281	1.69E-04	0.001186005
0.111356389	1.67E-04	0.001185806
0.111304483	1.67E-04	0.001185337
0.111300641	1.66E-04	0.001184308
0.111289535	1.66E-04	0.00118405
0.111219048	1.64E-04	0.001182251
0.111199895	1.64E-04	0.001181118
0.111170604	1.64E-04	0.001181006
0.111166373	1.64E-04	0.001179918
0.111166373	1.63E-04	0.001179581
0.111072646	1.62E-04	0.001178007
0.111052339	1.62E-04	0.001176711
0.111048833	1.61E-04	0.001176202
0.111000854	1.61E-04	0.001174716
0.110935399	1.60E-04	0.001172722
0.110842836	1.60E-04	0.001172243
0.110783026	1.58E-04	0.001171652
0.110762118	1.58E-04	0.00117099
0.110756733	1.57E-04	0.001170596
0.110755918	1.55E-04	0.001170411
0.110748021	1.53E-04	0.001170399
0.110740248	1.53E-04	0.001169848
0.110710944	1.52E-04	0.001167565
0.110662444	1.52E-04	0.001166661
0.110650165	1.51E-04	0.001164808
0.110647566	1.50E-04	0.001163497
0.110611242	1.48E-04	0.001163023
0.110578683	1.47E-04	0.001161538
0.110574	1.46E-04	0.001160912
0.11056398	1.45E-04	0.001159053
0.110559253	1.44E-04	0.001157086
0.110498297	1.44E-04	0.001156783
0.110495868	1.44E-04	0.001156606
0.110485766	1.44E-04	0.001156145
0.11047503	1.42E-04	0.0011547
0.110455543	1.42E-04	0.001154609
0.110450565	1.41E-04	0.001154189
0.110416609	1.41E-04	0.001153948
0.110393905	1.41E-04	0.001152762
0.110389976	1.41E-04	0.001150248
0.110366115	1.40E-04	0.001150067
0.110353873	1.40E-04	0.001147855
0.110336184	1.39E-04	0.001147257
0.110320805	1.39E-04	0.00114599
0.110270057	1.39E-04	0.001145588
0.110241461	1.38E-04	0.001144931
0.110211575	1.38E-04	0.001144901
0.110161978	1.37E-04	0.001143133
0.110161237	1.36E-04	0.001141128
0.110134382	1.35E-04	0.001137904
0.110128258	1.35E-04	0.00113784
0.110088757	1.34E-04	0.001135959
0.110081475	1.31E-04	0.001135817
0.11007438	1.31E-04	0.001135225
0.110038843	1.30E-04	0.001135206
0.109995115	1.29E-04	0.001134122
0.109987153	1.29E-04	0.001133916
0.109981483	1.28E-04	0.00113148
0.109975514	1.27E-04	0.001131434
0.109925934	1.27E-04	0.0011311
0.109828903	1.26E-04	0.001131075
0.109804158	1.26E-04	0.001129426
0.109715427	1.25E-04	0.001125187
0.109636705	1.25E-04	0.001122964
0.109539697	1.25E-04	0.001122665
0.109521529	1.25E-04	0.001122503
0.109505553	1.25E-04	0.001120478
0.109500694	1.24E-04	0.001119426
0.109476486	1.24E-04	0.00111807
0.109463541	1.24E-04	0.001117978
0.109442453	1.24E-04	0.001116857
0.109437643	1.24E-04	0.001115528
0.109369466	1.23E-04	0.001115151
0.109357984	1.22E-04	0.001114964
0.10929711	1.21E-04	0.00111456
0.109289001	1.20E-04	0.001114487
0.109221893	1.19E-04	0.001112822
0.109199305	1.18E-04	0.001112695
0.109157224	1.18E-04	0.001111571
0.1091569	1.15E-04	0.001111391
0.109010446	1.14E-04	0.001111356
0.108944713	1.14E-04	0.001109789
0.108918174	1.13E-04	0.001109536
0.108915431	1.13E-04	0.001108437
0.108870482	1.13E-04	0.001107571
0.108870482	1.13E-04	0.001107171
0.108861658	1.13E-04	0.001106005
0.108833437	1.12E-04	0.001104117
0.108774441	1.12E-04	0.001103924
0.10875255	1.11E-04	0.001103715
0.108743239	1.11E-04	0.001103286
0.108731976	1.11E-04	0.001102917
0.10868732	1.10E-04	0.001102742
0.108684031	1.10E-04	0.001102285
0.108654243	1.09E-04	0.001101548
0.108652426	1.07E-04	0.001101347
0.108645453	1.07E-04	0.001100472
0.10864484	1.06E-04	0.001098661
0.10863022	1.06E-04	0.001098112
0.108627806	1.06E-04	0.001097872
0.108615292	1.05E-04	0.001097644
0.108476961	1.05E-04	0.001097426
0.108473282	1.04E-04	0.00109618
0.108461588	1.04E-04	0.001095741
0.108448807	1.04E-04	0.001095222
0.108441594	1.03E-04	0.001094729
0.10842323	1.02E-04	0.001093921
0.108414696	1.02E-04	0.001093256
0.108400071	1.02E-04	0.001092038
0.108367356	1.01E-04	0.001091934
0.108359472	1.00E-04	0.001089976
0.108300441	9.98E-05	0.001088907
0.10823359	9.93E-05	0.001088724
0.108162393	9.93E-05	0.001088123
0.108152933	9.80E-05	0.001088025
0.107961249	9.61E-05	0.001087357
0.107941316	9.56E-05	0.001087173
0.107918766	9.47E-05	0.001087143
0.107893426	9.47E-05	0.001085866
0.107866112	9.46E-05	0.001085789
0.107845556	9.16E-05	0.001085179
0.107836037	9.15E-05	0.001085087
0.107802714	9.13E-05	0.001083469
0.107774204	8.99E-05	0.001082837
0.107755091	8.99E-05	0.001082547
0.107718001	8.92E-05	0.001082085
0.107671654	8.83E-05	0.001082004
0.107601748	8.81E-05	0.00108085
0.107548167	8.78E-05	0.001078952
0.107509077	8.73E-05	0.001078889
0.107460621	8.66E-05	0.001077178
0.107458528	8.64E-05	0.001076513
0.107434195	8.51E-05	0.001076274
0.107422817	8.34E-05	0.001075719
0.107378649	8.33E-05	0.001074196
0.107355156	8.33E-05	0.001072925
0.107337625	8.21E-05	0.001071795
0.10729695	8.14E-05	0.001070502
0.10728585	8.11E-05	0.001070405
0.107238977	7.99E-05	0.001068548
0.107221888	7.99E-05	0.001067925
0.107204944	7.87E-05	0.001067793
0.107171139	7.86E-05	0.001066581
0.107161621	7.81E-05	0.001064872
0.107136402	7.76E-05	0.001064665
0.107087789	7.73E-05	0.001064587
0.107073184	7.65E-05	0.001063427
0.10696366	7.63E-05	0.001062348
0.106925885	7.59E-05	0.001061716
0.106894493	7.58E-05	0.001061179
0.106840378	7.51E-05	0.001060699
0.106778063	7.49E-05	0.001059643
0.106738252	7.49E-05	0.001059226
0.106726285	7.46E-05	0.001057761
0.106703307	7.45E-05	0.001057382
0.106505307	7.42E-05	0.001057206
0.106492361	7.40E-05	0.001056866
0.106453438	7.38E-05	0.001055407
0.106423732	7.33E-05	0.001054579
0.106372169	7.29E-05	0.001053898
0.106369968	7.27E-05	0.001053755
0.106366198	7.13E-05	0.001053695
0.106286577	6.81E-05	0.001051092
0.106282738	6.80E-05	0.0010506
0.10626659	6.79E-05	0.001048705
0.106233319	6.79E-05	0.001048225
0.106225238	6.77E-05	0.001046532
0.106187692	6.72E-05	0.001046402
0.106179833	6.63E-05	0.00104581
0.106103483	6.56E-05	0.001045576
0.106099561	6.49E-05	0.001045288
0.106089237	6.32E-05	0.001044741
0.106082905	6.30E-05	0.001042968
0.105997688	6.28E-05	0.001041399
0.10595746	6.28E-05	0.001041364
0.105873148	6.26E-05	0.001038976
0.105863626	6.21E-05	0.001038484
0.105773819	6.13E-05	0.001037092
0.10573306	6.10E-05	0.001035163
0.105726511	5.98E-05	0.00103494
0.105711368	5.93E-05	0.001034346
0.105668004	5.93E-05	0.001034154
0.105653977	5.89E-05	0.001033181
0.105635207	5.79E-05	0.001031275
0.105633013	5.74E-05	0.001030608
0.105630908	5.71E-05	0.001028399
0.105609049	5.68E-05	0.00102632
0.105580903	5.52E-05	0.001025155
0.10549763	5.42E-05	0.001024636
0.105484175	5.34E-05	0.001022984
0.105481801	5.20E-05	0.001022662
0.105475785	5.20E-05	0.001022546
0.10544348	5.20E-05	0.001022264
0.105433616	5.05E-05	0.001022117
0.105420815	4.98E-05	0.001020945
0.105410434	4.97E-05	0.001020769
0.105389054	4.82E-05	0.001020491
0.105288564	4.80E-05	0.001020375
0.105253375	4.71E-05	0.001020045
0.105250502	4.69E-05	0.001019867
0.10518403	4.58E-05	0.001019537
0.10512176	4.54E-05	0.001019433
0.105070413	4.43E-05	0.00101919
0.105020603	4.41E-05	0.001018592
0.104998312	4.35E-05	0.001018373
0.104989554	4.30E-05	0.001018372
0.104967157	4.27E-05	0.001018358
0.104963586	4.08E-05	0.001017928
0.104944553	4.04E-05	0.001017749
0.104942317	4.00E-05	0.001016949
0.104862093	3.99E-05	0.001016544
0.104814263	3.87E-05	0.001016051
0.104806484	3.86E-05	0.001014572
0.10479078	3.83E-05	0.001014087
0.104762959	3.80E-05	0.001013438
0.104679738	3.72E-05	0.001013287
0.104660862	3.70E-05	0.001013253
0.104597715	3.64E-05	0.001013075
0.104589191	3.62E-05	0.00101288
0.104571762	3.61E-05	0.001012514
0.104499051	3.60E-05	0.001012329
0.104467776	3.55E-05	0.001011433
0.104424987	3.54E-05	0.001010945
0.104423824	3.52E-05	0.001008348
0.104376516	3.51E-05	0.001008059
0.104349793	3.48E-05	0.001006588
0.104326312	3.37E-05	0.001005034
0.104323607	3.36E-05	0.001004962
0.104274128	3.36E-05	0.001004847
0.104195555	3.24E-05	0.00100429
0.104173058	3.24E-05	0.001004143
0.104150109	3.14E-05	0.001003971
0.104143494	3.06E-05	0.001002916
0.104129706	2.98E-05	0.001002875
0.104053189	2.93E-05	0.001002176
0.103965422	2.90E-05	0.001001851
0.103942877	2.88E-05	0.001001656
0.10390368	2.87E-05	0.001001371
0.103855045	2.83E-05	0.001001313
0.103849101	2.75E-05	0.001000048
0.103835025	2.67E-05	1.00E-03
0.103804844	2.66E-05	9.99E-04
0.103774584	2.64E-05	9.98E-04
0.103760834	2.51E-05	9.98E-04
0.103694468	2.51E-05	9.96E-04
0.103684828	2.36E-05	9.95E-04
0.103682093	2.33E-05	9.93E-04
0.103646672	2.28E-05	9.92E-04
0.103557609	2.16E-05	9.92E-04
0.103545844	2.09E-05	9.91E-04
0.103498142	2.05E-05	9.91E-04
0.103495628	2.04E-05	9.91E-04
0.103463214	1.95E-05	9.90E-04
0.103453782	1.89E-05	9.90E-04
0.103443312	1.86E-05	9.89E-04
0.103433678	1.77E-05	9.88E-04
0.10339301	1.63E-05	9.88E-04
0.10337402	1.61E-05	9.87E-04
0.103354432	1.54E-05	9.86E-04
0.103347966	1.54E-05	9.86E-04
0.103322127	1.45E-05	9.86E-04
0.103294807	1.44E-05	9.85E-04
0.10326438	1.43E-05	9.84E-04
0.103261095	1.42E-05	9.84E-04
0.103181946	1.41E-05	9.83E-04
0.103163413	1.40E-05	9.83E-04
0.103145181	1.38E-05	9.82E-04
0.103120519	1.37E-05	9.82E-04
0.103058363	1.33E-05	9.81E-04
0.103049897	1.29E-05	9.81E-04
0.10304509	1.25E-05	9.79E-04
0.103035457	1.24E-05	9.79E-04
0.102972537	1.13E-05	9.78E-04
0.102921682	1.13E-05	9.78E-04
0.102867073	1.09E-05	9.78E-04
0.102777273	9.72E-06	9.77E-04
0.102662613	9.50E-06	9.76E-04
0.102626329	9.49E-06	9.76E-04
0.102625016	8.92E-06	9.76E-04
0.102620296	8.66E-06	9.76E-04
0.102596183	8.12E-06	9.76E-04
0.102521027	7.24E-06	9.75E-04
0.102515917	7.07E-06	9.75E-04
0.102501926	6.23E-06	9.74E-04
0.102426077	5.38E-06	9.74E-04
0.102401224	4.82E-06	9.74E-04
0.10239181	4.20E-06	9.74E-04
0.102333584	3.57E-06	9.73E-04
0.10227536	3.23E-06	9.73E-04
0.102244501	1.89E-06	9.72E-04
0.10224433	1.40E-06	9.72E-04
0.102242101	1.26E-06	9.72E-04
0.102229978	2.35E-07	9.72E-04
0.102214401	-1.05E-06	9.71E-04
0.1022067	-1.49E-06	9.71E-04
0.102189518	-1.51E-06	9.71E-04
0.102179476	-1.68E-06	9.71E-04
0.102172232	-2.22E-06	9.70E-04
0.102117662	-2.78E-06	9.70E-04
0.102058352	-2.91E-06	9.69E-04
0.102043502	-2.91E-06	9.67E-04
0.102037151	-3.28E-06	9.67E-04
0.102010548	-4.75E-06	9.67E-04
0.101969892	-5.46E-06	9.67E-04
0.101955566	-5.63E-06	9.67E-04
0.101948806	-5.88E-06	9.66E-04
0.101922467	-6.65E-06	9.66E-04
0.101918271	-7.11E-06	9.66E-04
0.101880477	-8.43E-06	9.65E-04
0.101852431	-9.19E-06	9.64E-04
0.101851506	-9.68E-06	9.64E-04
0.101815037	-1.03E-05	9.63E-04
0.101814568	-1.09E-05	9.63E-04
0.101715624	-1.15E-05	9.62E-04
0.101630018	-1.25E-05	9.62E-04
0.101610301	-1.26E-05	9.62E-04
0.1016038	-1.28E-05	9.61E-04
0.101597756	-1.32E-05	9.61E-04
0.101590657	-1.38E-05	9.60E-04
0.101567406	-1.39E-05	9.60E-04
0.101563387	-1.55E-05	9.59E-04
0.101548246	-1.65E-05	9.59E-04
0.101540107	-1.76E-05	9.58E-04
0.101533376	-1.76E-05	9.57E-04
0.101497164	-1.89E-05	9.56E-04
0.101470115	-1.91E-05	9.55E-04
0.10142324	-1.93E-05	9.55E-04
0.101392587	-1.96E-05	9.54E-04
0.101362386	-2.18E-05	9.54E-04
0.101360658	-2.19E-05	9.54E-04
0.101353985	-2.33E-05	9.54E-04
0.10133182	-2.39E-05	9.54E-04
0.101229431	-2.46E-05	9.53E-04
0.101186487	-2.48E-05	9.53E-04
0.101174028	-2.52E-05	9.53E-04
0.101153395	-2.58E-05	9.52E-04
0.101118599	-2.68E-05	9.51E-04
0.101114794	-2.73E-05	9.50E-04
0.101086191	-2.78E-05	9.49E-04
0.101058941	-2.82E-05	9.49E-04
0.10100948	-2.93E-05	9.49E-04
0.100997446	-2.96E-05	9.49E-04
0.100929234	-2.96E-05	9.48E-04
0.100874655	-2.96E-05	9.47E-04
0.100818389	-3.16E-05	9.47E-04
0.100814553	-3.16E-05	9.46E-04
0.100805101	-3.17E-05	9.46E-04
0.100784602	-3.18E-05	9.46E-04
0.1007586	-3.19E-05	9.45E-04
0.100741473	-3.23E-05	9.45E-04
0.100729345	-3.27E-05	9.45E-04
0.100643326	-3.34E-05	9.45E-04
0.100620435	-3.44E-05	9.44E-04
0.10058592	-3.44E-05	9.43E-04
0.100550599	-3.45E-05	9.43E-04
0.100547423	-3.51E-05	9.43E-04
0.100510001	-3.52E-05	9.43E-04
0.10047898	-3.82E-05	9.42E-04
0.100475404	-3.96E-05	9.42E-04
0.100475404	-3.97E-05	9.41E-04
0.100467528	-3.98E-05	9.41E-04
0.100466101	-4.01E-05	9.41E-04
0.100453345	-4.19E-05	9.41E-04
0.100447081	-4.19E-05	9.40E-04
0.100446482	-4.22E-05	9.40E-04
0.100430999	-4.23E-05	9.39E-04
0.100414366	-4.25E-05	9.38E-04
0.100411215	-4.35E-05	9.38E-04
0.100397532	-4.37E-05	9.36E-04
0.100391423	-4.42E-05	9.36E-04
0.100351589	-4.60E-05	9.35E-04
0.100281847	-4.72E-05	9.34E-04
0.100268706	-4.88E-05	9.34E-04
0.100223606	-4.90E-05	9.34E-04
0.100170377	-4.92E-05	9.33E-04
0.100146167	-4.93E-05	9.33E-04
0.100144681	-4.96E-05	9.32E-04
0.100135	-5.02E-05	9.32E-04
0.100123287	-5.03E-05	9.32E-04
0.100112408	-5.07E-05	9.31E-04
0.100105376	-5.19E-05	9.31E-04
0.100041648	-5.20E-05	9.31E-04
0.100007478	-5.33E-05	9.30E-04
0.099937154	-5.34E-05	9.28E-04
0.099913478	-5.36E-05	9.28E-04
0.099881569	-5.40E-05	9.28E-04
0.099847726	-5.43E-05	9.27E-04
0.099818826	-5.59E-05	9.27E-04
0.099791489	-5.75E-05	9.26E-04
0.09978355	-5.84E-05	9.25E-04
0.099737716	-5.86E-05	9.25E-04
0.099727379	-5.87E-05	9.24E-04
0.099726769	-5.98E-05	9.24E-04
0.099657455	-6.03E-05	9.24E-04
0.099630387	-6.04E-05	9.23E-04
0.099597326	-6.04E-05	9.23E-04
0.099580063	-6.09E-05	9.23E-04
0.099578279	-6.11E-05	9.22E-04
0.099541259	-6.34E-05	9.22E-04
0.099432974	-6.34E-05	9.22E-04
0.099411676	-6.37E-05	9.21E-04
0.099377146	-6.40E-05	9.21E-04
0.09936672	-6.42E-05	9.20E-04
0.099349671	-6.45E-05	9.19E-04
0.09929672	-6.52E-05	9.19E-04
0.099257617	-6.64E-05	9.19E-04
0.099254104	-6.66E-05	9.18E-04
0.099248403	-6.85E-05	9.18E-04
0.099202077	-6.85E-05	9.17E-04
0.099193408	-7.12E-05	9.17E-04
0.099155829	-7.18E-05	9.17E-04
0.099012157	-7.21E-05	9.17E-04
0.098992123	-7.22E-05	9.17E-04
0.098961876	-7.22E-05	9.16E-04
0.098926318	-7.34E-05	9.15E-04
0.098874533	-7.44E-05	9.15E-04
0.098818473	-7.48E-05	9.14E-04
0.098813326	-7.49E-05	9.14E-04
0.098791501	-7.49E-05	9.14E-04
0.098786565	-7.51E-05	9.13E-04
0.098781548	-7.53E-05	9.13E-04
0.098755895	-7.55E-05	9.11E-04
0.098738113	-7.63E-05	9.10E-04
0.098737314	-7.72E-05	9.09E-04
0.098702873	-7.75E-05	9.08E-04
0.098699115	-7.76E-05	9.08E-04
0.098690925	-7.81E-05	9.08E-04
0.098629198	-7.82E-05	9.07E-04
0.098622453	-7.90E-05	9.06E-04
0.098555712	-7.93E-05	9.06E-04
0.098530148	-7.94E-05	9.06E-04
0.098514484	-7.95E-05	9.05E-04
0.098482361	-7.97E-05	9.05E-04
0.098408276	-8.00E-05	9.05E-04
0.098403825	-8.02E-05	9.04E-04
0.098402293	-8.06E-05	9.04E-04
0.098389928	-8.06E-05	9.03E-04
0.098355557	-8.08E-05	9.03E-04
0.098349722	-8.15E-05	9.02E-04
0.098324171	-8.15E-05	9.01E-04
0.098291452	-8.16E-05	8.99E-04
0.098247975	-8.17E-05	8.99E-04
0.098244548	-8.17E-05	8.98E-04
0.098233379	-8.22E-05	8.96E-04
0.098232192	-8.22E-05	8.96E-04
0.09817934	-8.26E-05	8.95E-04
0.09814036	-8.28E-05	8.95E-04
0.098128653	-8.31E-05	8.95E-04
0.098106788	-8.36E-05	8.95E-04
0.098064744	-8.40E-05	8.94E-04
0.098033817	-8.48E-05	8.94E-04
0.098011324	-8.57E-05	8.93E-04
0.09796142	-8.60E-05	8.93E-04
0.097913394	-8.67E-05	8.93E-04
0.097897434	-8.67E-05	8.93E-04
0.09788056	-8.68E-05	8.93E-04
0.09788056	-8.69E-05	8.92E-04
0.097858768	-8.72E-05	8.91E-04
0.097836078	-8.79E-05	8.90E-04
0.097836078	-8.85E-05	8.90E-04
0.09782821	-8.94E-05	8.90E-04
0.09782712	-8.98E-05	8.89E-04
0.097813776	-9.04E-05	8.89E-04
0.09775484	-9.13E-05	8.88E-04
0.097741806	-9.14E-05	8.88E-04
0.097731953	-9.14E-05	8.88E-04
0.097705969	-9.21E-05	8.87E-04
0.097683296	-9.26E-05	8.87E-04
0.097648883	-9.28E-05	8.87E-04
0.097647164	-9.32E-05	8.86E-04
0.097644722	-9.35E-05	8.85E-04
0.097644722	-9.43E-05	8.85E-04
0.097639493	-9.47E-05	8.85E-04
0.097609567	-9.50E-05	8.85E-04
0.097498084	-9.51E-05	8.85E-04
0.097488624	-9.52E-05	8.82E-04
0.097482259	-9.54E-05	8.81E-04
0.097467212	-9.58E-05	8.81E-04
0.097460328	-9.59E-05	8.81E-04
0.097429554	-9.70E-05	8.80E-04
0.097416024	-9.77E-05	8.80E-04
0.097415399	-9.77E-05	8.80E-04
0.097405244	-9.93E-05	8.80E-04
0.097344571	-1.00E-04	8.80E-04
0.097308832	-1.01E-04	8.80E-04
0.097305376	-1.02E-04	8.79E-04
0.097258143	-1.03E-04	8.78E-04
0.097198723	-1.04E-04	8.76E-04
0.097149185	-1.04E-04	8.76E-04
0.097120375	-1.04E-04	8.76E-04
0.097117539	-1.04E-04	8.76E-04
0.097091783	-1.05E-04	8.76E-04
0.097013804	-1.06E-04	8.76E-04
0.096974176	-1.07E-04	8.76E-04
0.096970411	-1.07E-04	8.75E-04
0.096954867	-1.07E-04	8.74E-04
0.096879129	-1.08E-04	8.74E-04
0.096849591	-1.08E-04	8.74E-04
0.096834439	-1.09E-04	8.72E-04
0.096805856	-1.10E-04	8.72E-04
0.096795213	-1.10E-04	8.72E-04
0.096764182	-1.10E-04	8.72E-04
0.09665403	-1.10E-04	8.72E-04
0.096614799	-1.10E-04	8.71E-04
0.096582462	-1.11E-04	8.70E-04
0.096560821	-1.11E-04	8.70E-04
0.096534862	-1.12E-04	8.70E-04
0.096522836	-1.13E-04	8.69E-04
0.096510167	-1.13E-04	8.68E-04
0.096479909	-1.14E-04	8.67E-04
0.096428973	-1.15E-04	8.67E-04
0.096418999	-1.15E-04	8.67E-04
0.096342788	-1.15E-04	8.67E-04
0.096301933	-1.16E-04	8.66E-04
0.096289649	-1.17E-04	8.66E-04
0.096243977	-1.18E-04	8.66E-04
0.096237179	-1.18E-04	8.65E-04
0.096221514	-1.19E-04	8.64E-04
0.096192357	-1.19E-04	8.63E-04
0.096163145	-1.20E-04	8.63E-04
0.096142547	-1.20E-04	8.62E-04
0.09614137	-1.21E-04	8.62E-04
0.096107394	-1.22E-04	8.62E-04
0.096097044	-1.23E-04	8.61E-04
0.09609562	-1.23E-04	8.60E-04
0.096079105	-1.23E-04	8.60E-04
0.09607369	-1.23E-04	8.59E-04
0.096059931	-1.24E-04	8.58E-04
0.096058808	-1.24E-04	8.58E-04
0.095988469	-1.24E-04	8.58E-04
0.095987941	-1.24E-04	8.57E-04
0.095983959	-1.25E-04	8.56E-04
0.09593245	-1.25E-04	8.56E-04
0.095916141	-1.26E-04	8.55E-04
0.095869411	-1.26E-04	8.55E-04
0.095837335	-1.27E-04	8.55E-04
0.095832684	-1.27E-04	8.55E-04
0.095816445	-1.28E-04	8.55E-04
0.095772342	-1.28E-04	8.54E-04
0.095767577	-1.28E-04	8.53E-04
0.095757367	-1.28E-04	8.53E-04
0.095756359	-1.28E-04	8.51E-04
0.095737295	-1.29E-04	8.51E-04
0.095723167	-1.29E-04	8.51E-04
0.095703732	-1.29E-04	8.51E-04
0.095694056	-1.31E-04	8.50E-04
0.095684304	-1.31E-04	8.50E-04
0.09567758	-1.32E-04	8.50E-04
0.095660918	-1.32E-04	8.49E-04
0.095622273	-1.32E-04	8.48E-04
0.095611762	-1.33E-04	8.48E-04
0.095604293	-1.35E-04	8.48E-04
0.095601976	-1.36E-04	8.48E-04
0.095599841	-1.36E-04	8.47E-04
0.095582394	-1.37E-04	8.47E-04
0.095563685	-1.37E-04	8.46E-04
0.095528791	-1.37E-04	8.46E-04
0.095526135	-1.37E-04	8.44E-04
0.095499028	-1.38E-04	8.44E-04
0.095497612	-1.38E-04	8.44E-04
0.095497612	-1.38E-04	8.43E-04
0.095469739	-1.39E-04	8.43E-04
0.095457677	-1.39E-04	8.42E-04
0.095440263	-1.39E-04	8.42E-04
0.095412356	-1.40E-04	8.42E-04
0.095394268	-1.41E-04	8.41E-04
0.095386209	-1.41E-04	8.41E-04
0.095384871	-1.42E-04	8.40E-04
0.095361835	-1.42E-04	8.40E-04
0.095323656	-1.42E-04	8.39E-04
0.095258293	-1.43E-04	8.37E-04
0.095207432	-1.43E-04	8.37E-04
0.095177019	-1.43E-04	8.37E-04
0.095171328	-1.44E-04	8.37E-04
0.095146606	-1.44E-04	8.36E-04
0.095142878	-1.44E-04	8.35E-04
0.095125694	-1.45E-04	8.35E-04
0.095116874	-1.45E-04	8.34E-04
0.09511221	-1.45E-04	8.34E-04
0.095111778	-1.45E-04	8.34E-04
0.095099172	-1.45E-04	8.34E-04
0.095061284	-1.45E-04	8.34E-04
0.095042798	-1.46E-04	8.34E-04
0.094986469	-1.46E-04	8.34E-04
0.09497339	-1.46E-04	8.33E-04
0.094961656	-1.47E-04	8.33E-04
0.094932401	-1.47E-04	8.32E-04
0.094911359	-1.47E-04	8.30E-04
0.094901711	-1.48E-04	8.29E-04
0.094892355	-1.48E-04	8.29E-04
0.094845562	-1.48E-04	8.29E-04
0.09483752	-1.48E-04	8.29E-04
0.094827753	-1.48E-04	8.29E-04
0.094818599	-1.49E-04	8.28E-04
0.09475614	-1.49E-04	8.28E-04
0.094742481	-1.50E-04	8.28E-04
0.094738488	-1.50E-04	8.27E-04
0.09473643	-1.51E-04	8.27E-04
0.094731576	-1.52E-04	8.27E-04
0.094720516	-1.52E-04	8.26E-04
0.094696768	-1.53E-04	8.25E-04
0.094658873	-1.53E-04	8.25E-04
0.094592054	-1.54E-04	8.24E-04
0.09458576	-1.54E-04	8.24E-04
0.094528448	-1.55E-04	8.23E-04
0.094517199	-1.55E-04	8.20E-04
0.094517199	-1.57E-04	8.20E-04
0.094492681	-1.58E-04	8.20E-04
0.094484181	-1.58E-04	8.19E-04
0.094457663	-1.58E-04	8.19E-04
0.094454998	-1.59E-04	8.19E-04
0.094438272	-1.59E-04	8.19E-04
0.094419542	-1.59E-04	8.18E-04
0.094401118	-1.60E-04	8.18E-04
0.094399372	-1.60E-04	8.16E-04
0.094391205	-1.60E-04	8.15E-04
0.094385557	-1.61E-04	8.15E-04
0.094376898	-1.61E-04	8.14E-04
0.094350194	-1.61E-04	8.13E-04
0.094347041	-1.62E-04	8.13E-04
0.0943452	-1.62E-04	8.12E-04
0.094340551	-1.62E-04	8.12E-04
0.094311285	-1.62E-04	8.11E-04
0.094282087	-1.63E-04	8.11E-04
0.094241896	-1.63E-04	8.11E-04
0.094234267	-1.63E-04	8.11E-04
0.094182991	-1.63E-04	8.10E-04
0.094168486	-1.64E-04	8.10E-04
0.094166141	-1.64E-04	8.10E-04
0.094164836	-1.65E-04	8.10E-04
0.094157907	-1.65E-04	8.10E-04
0.094144626	-1.66E-04	8.10E-04
0.094135716	-1.66E-04	8.09E-04
0.094103955	-1.67E-04	8.07E-04
0.094101032	-1.67E-04	8.06E-04
0.094099265	-1.68E-04	8.06E-04
0.094099265	-1.70E-04	8.06E-04
0.094095129	-1.70E-04	8.06E-04
0.094061621	-1.71E-04	8.06E-04
0.094048086	-1.71E-04	8.05E-04
0.094021375	-1.71E-04	8.05E-04
0.093977769	-1.71E-04	8.05E-04
0.093938112	-1.71E-04	8.04E-04
0.093887132	-1.72E-04	8.04E-04
0.093880015	-1.72E-04	8.03E-04
0.093856806	-1.73E-04	8.03E-04
0.093828972	-1.74E-04	8.01E-04
0.093814816	-1.74E-04	8.01E-04
0.093813782	-1.74E-04	8.01E-04
0.093789847	-1.74E-04	8.00E-04
0.093725656	-1.75E-04	8.00E-04
0.09366456	-1.75E-04	8.00E-04
0.09365504	-1.75E-04	8.00E-04
0.093651988	-1.76E-04	7.99E-04
0.093651031	-1.76E-04	7.99E-04
0.093611902	-1.76E-04	7.99E-04
0.093582217	-1.76E-04	7.99E-04
0.093563562	-1.76E-04	7.99E-04
0.093561615	-1.76E-04	7.98E-04
0.093521286	-1.77E-04	7.98E-04
0.093477293	-1.78E-04	7.98E-04
0.093432811	-1.78E-04	7.98E-04
0.093424972	-1.79E-04	7.98E-04
0.093421112	-1.79E-04	7.98E-04
0.093411443	-1.79E-04	7.97E-04
0.093389238	-1.79E-04	7.97E-04
0.09337315	-1.80E-04	7.97E-04
0.09334345	-1.80E-04	7.97E-04
0.093339438	-1.80E-04	7.96E-04
0.093199607	-1.80E-04	7.95E-04
0.093196156	-1.80E-04	7.95E-04
0.09317413	-1.81E-04	7.95E-04
0.093160694	-1.82E-04	7.94E-04
0.093154634	-1.82E-04	7.94E-04
0.093154198	-1.82E-04	7.94E-04
0.093122502	-1.84E-04	7.94E-04
0.093121534	-1.84E-04	7.93E-04
0.09307875	-1.84E-04	7.93E-04
0.093027872	-1.85E-04	7.93E-04
0.092996257	-1.85E-04	7.91E-04
0.092996169	-1.85E-04	7.91E-04
0.092993903	-1.86E-04	7.90E-04
0.092993903	-1.86E-04	7.89E-04
0.09297868	-1.86E-04	7.89E-04
0.092965773	-1.87E-04	7.88E-04
0.092941276	-1.87E-04	7.88E-04
0.092931548	-1.88E-04	7.88E-04
0.092925856	-1.88E-04	7.87E-04
0.092920776	-1.88E-04	7.87E-04
0.09289744	-1.88E-04	7.87E-04
0.092863016	-1.89E-04	7.87E-04
0.092846605	-1.89E-04	7.86E-04
0.092838065	-1.90E-04	7.86E-04
0.092816156	-1.90E-04	7.86E-04
0.092815759	-1.90E-04	7.86E-04
0.092810561	-1.91E-04	7.86E-04
0.092778828	-1.92E-04	7.85E-04
0.092777302	-1.92E-04	7.84E-04
0.092743727	-1.92E-04	7.84E-04
0.092724909	-1.92E-04	7.83E-04
0.09270225	-1.93E-04	7.83E-04
0.092693199	-1.94E-04	7.83E-04
0.09265315	-1.94E-04	7.82E-04
0.092643008	-1.95E-04	7.82E-04
0.09264221	-1.95E-04	7.82E-04
0.092632705	-1.96E-04	7.82E-04
0.092618805	-1.96E-04	7.82E-04
0.092588727	-1.97E-04	7.81E-04
0.092544266	-1.98E-04	7.80E-04
0.092543745	-1.98E-04	7.80E-04
0.09254311	-1.98E-04	7.80E-04
0.09254037	-1.99E-04	7.80E-04
0.092528783	-1.99E-04	7.79E-04
0.092515427	-1.99E-04	7.79E-04
0.092463405	-2.00E-04	7.79E-04
0.092430763	-2.00E-04	7.79E-04
0.092426094	-2.01E-04	7.79E-04
0.092400134	-2.02E-04	7.79E-04
0.092379371	-2.02E-04	7.79E-04
0.092370788	-2.02E-04	7.79E-04
0.092346004	-2.04E-04	7.78E-04
0.092321853	-2.04E-04	7.78E-04
0.092318807	-2.05E-04	7.78E-04
0.092302305	-2.05E-04	7.78E-04
0.092275722	-2.06E-04	7.78E-04
0.092272629	-2.07E-04	7.78E-04
0.092269658	-2.07E-04	7.77E-04
0.092254771	-2.07E-04	7.76E-04
0.09223403	-2.08E-04	7.76E-04
0.09216415	-2.09E-04	7.76E-04
0.092162817	-2.09E-04	7.76E-04
0.092120577	-2.09E-04	7.76E-04
0.092119095	-2.10E-04	7.75E-04
0.092091939	-2.10E-04	7.74E-04
0.092035089	-2.11E-04	7.74E-04
0.092004354	-2.11E-04	7.74E-04
0.091997889	-2.12E-04	7.74E-04
0.09198761	-2.12E-04	7.74E-04
0.091975741	-2.12E-04	7.74E-04
0.091923998	-2.13E-04	7.74E-04
0.091910838	-2.13E-04	7.73E-04
0.091910069	-2.14E-04	7.71E-04
0.091868854	-2.14E-04	7.71E-04
0.091807343	-2.15E-04	7.71E-04
0.091768219	-2.15E-04	7.70E-04
0.091756048	-2.16E-04	7.70E-04
0.09174207	-2.16E-04	7.70E-04
0.091732638	-2.18E-04	7.70E-04
0.091711903	-2.18E-04	7.70E-04
0.091666022	-2.19E-04	7.70E-04
0.091652579	-2.19E-04	7.69E-04
0.09165073	-2.19E-04	7.68E-04
0.091626513	-2.20E-04	7.68E-04
0.091610531	-2.20E-04	7.68E-04
0.091598827	-2.20E-04	7.68E-04
0.091576756	-2.20E-04	7.68E-04
0.091576756	-2.20E-04	7.67E-04
0.091554097	-2.20E-04	7.66E-04
0.091552975	-2.21E-04	7.66E-04
0.091537746	-2.22E-04	7.66E-04
0.091531098	-2.23E-04	7.65E-04
0.091504835	-2.23E-04	7.64E-04
0.091501556	-2.24E-04	7.64E-04
0.09149136	-2.25E-04	7.64E-04
0.091488852	-2.25E-04	7.64E-04
0.091485597	-2.25E-04	7.63E-04
0.091448226	-2.25E-04	7.62E-04
0.091426669	-2.26E-04	7.62E-04
0.091424547	-2.26E-04	7.61E-04
0.091396699	-2.26E-04	7.61E-04
0.09132131	-2.29E-04	7.61E-04
0.091304946	-2.31E-04	7.61E-04
0.091298346	-2.31E-04	7.60E-04
0.091276048	-2.31E-04	7.60E-04
0.091246874	-2.33E-04	7.59E-04
0.091237568	-2.33E-04	7.59E-04
0.091225924	-2.33E-04	7.59E-04
0.091191672	-2.34E-04	7.59E-04
0.091185155	-2.34E-04	7.58E-04
0.091172042	-2.34E-04	7.58E-04
0.091138847	-2.34E-04	7.58E-04
0.091127285	-2.35E-04	7.57E-04
0.091126749	-2.36E-04	7.57E-04
0.091110993	-2.36E-04	7.57E-04
0.091100858	-2.36E-04	7.57E-04
0.09109107	-2.36E-04	7.57E-04
0.091075865	-2.36E-04	7.56E-04
0.091050672	-2.37E-04	7.56E-04
0.091040504	-2.38E-04	7.56E-04
0.090997915	-2.38E-04	7.55E-04
0.090997463	-2.39E-04	7.55E-04
0.090980397	-2.39E-04	7.55E-04
0.090958411	-2.39E-04	7.55E-04
0.090913244	-2.40E-04	7.54E-04
0.090892052	-2.41E-04	7.54E-04
0.090890721	-2.41E-04	7.53E-04
0.090887368	-2.42E-04	7.53E-04
0.090873988	-2.42E-04	7.53E-04
0.090849199	-2.42E-04	7.52E-04
0.090837477	-2.42E-04	7.52E-04
0.090836542	-2.43E-04	7.51E-04
0.090821912	-2.43E-04	7.50E-04
0.090806611	-2.43E-04	7.50E-04
0.090790731	-2.44E-04	7.49E-04
0.090756987	-2.44E-04	7.49E-04
0.090737682	-2.46E-04	7.49E-04
0.090703285	-2.47E-04	7.49E-04
0.090661062	-2.47E-04	7.49E-04
0.090657285	-2.47E-04	7.49E-04
0.090655922	-2.49E-04	7.49E-04
0.09065301	-2.49E-04	7.48E-04
0.090637728	-2.49E-04	7.48E-04
0.090636514	-2.49E-04	7.48E-04
0.090634293	-2.50E-04	7.47E-04
0.090628633	-2.50E-04	7.46E-04
0.090592227	-2.50E-04	7.46E-04
0.090586651	-2.50E-04	7.45E-04
0.090576605	-2.52E-04	7.45E-04
0.090571863	-2.52E-04	7.45E-04
0.090550318	-2.52E-04	7.45E-04
0.090520018	-2.53E-04	7.44E-04
0.090486501	-2.53E-04	7.43E-04
0.090408069	-2.53E-04	7.43E-04
0.090406668	-2.53E-04	7.43E-04
0.090370514	-2.53E-04	7.43E-04
0.090343358	-2.54E-04	7.42E-04
0.090305337	-2.54E-04	7.42E-04
0.090304678	-2.54E-04	7.42E-04
0.090283694	-2.55E-04	7.42E-04
0.090273791	-2.55E-04	7.42E-04
0.090273368	-2.56E-04	7.41E-04
0.090267792	-2.56E-04	7.40E-04
0.090260174	-2.58E-04	7.40E-04
0.090255181	-2.58E-04	7.40E-04
0.090254612	-2.59E-04	7.40E-04
0.090235608	-2.59E-04	7.40E-04
0.090177004	-2.61E-04	7.39E-04
0.090174007	-2.61E-04	7.39E-04
0.090163175	-2.61E-04	7.39E-04
0.090162311	-2.61E-04	7.39E-04
0.090162118	-2.63E-04	7.39E-04
0.090135591	-2.63E-04	7.38E-04
0.090127609	-2.64E-04	7.37E-04
0.090101626	-2.64E-04	7.36E-04
0.090097847	-2.64E-04	7.36E-04
0.090072742	-2.65E-04	7.36E-04
0.090049497	-2.65E-04	7.35E-04
0.090035908	-2.65E-04	7.35E-04
0.090023515	-2.65E-04	7.35E-04
0.090012701	-2.65E-04	7.35E-04
0.089959184	-2.66E-04	7.35E-04
0.08995522	-2.67E-04	7.35E-04
0.089953065	-2.68E-04	7.34E-04
0.089937936	-2.68E-04	7.34E-04
0.089915962	-2.69E-04	7.34E-04
0.089850671	-2.69E-04	7.34E-04
0.089843045	-2.71E-04	7.33E-04
0.089774781	-2.72E-04	7.33E-04
0.089758073	-2.72E-04	7.32E-04
0.089724142	-2.73E-04	7.32E-04
0.089705404	-2.73E-04	7.32E-04
0.089703181	-2.74E-04	7.31E-04
0.089691364	-2.74E-04	7.31E-04
0.089682225	-2.74E-04	7.31E-04
0.089672926	-2.74E-04	7.30E-04
0.089667912	-2.76E-04	7.30E-04
0.089660737	-2.76E-04	7.29E-04
0.089636652	-2.76E-04	7.29E-04
0.089602169	-2.77E-04	7.29E-04
0.089600958	-2.78E-04	7.29E-04
0.089586303	-2.78E-04	7.29E-04
0.089579362	-2.78E-04	7.28E-04
0.089527846	-2.79E-04	7.27E-04
0.089517144	-2.79E-04	7.27E-04
0.089454771	-2.80E-04	7.26E-04
0.089422908	-2.80E-04	7.26E-04
0.089403349	-2.80E-04	7.25E-04
0.089361192	-2.81E-04	7.25E-04
0.089346304	-2.82E-04	7.25E-04
0.08931872	-2.82E-04	7.25E-04
0.089287768	-2.82E-04	7.24E-04
0.08928066	-2.82E-04	7.24E-04
0.089260874	-2.82E-04	7.24E-04
0.089227048	-2.82E-04	7.24E-04
0.089214696	-2.83E-04	7.23E-04
0.089209069	-2.83E-04	7.23E-04
0.089204779	-2.83E-04	7.22E-04
0.089165141	-2.83E-04	7.22E-04
0.089145658	-2.83E-04	7.22E-04
0.089143012	-2.83E-04	7.22E-04
0.089103858	-2.84E-04	7.22E-04
0.089099431	-2.84E-04	7.21E-04
0.089097022	-2.85E-04	7.21E-04
0.089090705	-2.85E-04	7.21E-04
0.089079895	-2.85E-04	7.21E-04
0.089079215	-2.87E-04	7.19E-04
0.089042504	-2.87E-04	7.19E-04
0.089036034	-2.89E-04	7.18E-04
0.089030538	-2.89E-04	7.18E-04
0.089022339	-2.89E-04	7.18E-04
0.089021061	-2.90E-04	7.17E-04
0.089015274	-2.90E-04	7.16E-04
0.089010779	-2.90E-04	7.15E-04
0.088988509	-2.90E-04	7.15E-04
0.088983366	-2.90E-04	7.15E-04
0.088983342	-2.91E-04	7.14E-04
0.088980689	-2.91E-04	7.14E-04
0.088865436	-2.93E-04	7.14E-04
0.088823985	-2.93E-04	7.13E-04
0.088794774	-2.94E-04	7.13E-04
0.08879248	-2.95E-04	7.13E-04
0.088791042	-2.95E-04	7.13E-04
0.088765195	-2.95E-04	7.13E-04
0.088756718	-2.95E-04	7.13E-04
0.08875455	-2.96E-04	7.12E-04
0.088709904	-2.96E-04	7.12E-04
0.088708752	-2.96E-04	7.12E-04
0.088652085	-2.96E-04	7.12E-04
0.088643334	-2.97E-04	7.12E-04
0.088635531	-2.97E-04	7.11E-04
0.08863418	-2.97E-04	7.11E-04
0.088593667	-2.97E-04	7.10E-04
0.088566576	-2.99E-04	7.10E-04
0.088559102	-2.99E-04	7.10E-04
0.088549983	-2.99E-04	7.09E-04
0.088547662	-2.99E-04	7.09E-04
0.088493081	-2.99E-04	7.09E-04
0.088444443	-2.99E-04	7.09E-04
0.08840921	-3.00E-04	7.09E-04
0.088406302	-3.01E-04	7.08E-04
0.088390055	-3.02E-04	7.08E-04
0.088382621	-3.02E-04	7.08E-04
0.088380629	-3.02E-04	7.08E-04
0.088378289	-3.02E-04	7.08E-04
0.08837798	-3.03E-04	7.07E-04
0.088368967	-3.03E-04	7.07E-04
0.088332231	-3.03E-04	7.07E-04
0.088316414	-3.03E-04	7.06E-04
0.088290154	-3.03E-04	7.06E-04
0.088284342	-3.04E-04	7.05E-04
0.08827705	-3.04E-04	7.05E-04
0.088257076	-3.05E-04	7.04E-04
0.088226924	-3.05E-04	7.04E-04
0.088226018	-3.05E-04	7.04E-04
0.088171517	-3.05E-04	7.04E-04
0.08813684	-3.05E-04	7.03E-04
0.088134027	-3.06E-04	7.03E-04
0.088126637	-3.06E-04	7.02E-04
0.088104245	-3.07E-04	7.02E-04
0.088090654	-3.07E-04	7.02E-04
0.088069043	-3.07E-04	7.02E-04
0.088065893	-3.07E-04	7.02E-04
0.088044445	-3.07E-04	7.02E-04
0.088042382	-3.07E-04	7.02E-04
0.087976926	-3.07E-04	7.01E-04
0.0879325	-3.07E-04	7.01E-04
0.087906158	-3.09E-04	7.01E-04
0.087893914	-3.10E-04	7.01E-04
0.087869872	-3.10E-04	7.01E-04
0.08785839	-3.11E-04	7.00E-04
0.087846378	-3.11E-04	7.00E-04
0.08783441	-3.11E-04	7.00E-04
0.087829447	-3.12E-04	6.99E-04
0.08779408	-3.12E-04	6.99E-04
0.087779406	-3.13E-04	6.98E-04
0.087740203	-3.13E-04	6.98E-04
0.087724447	-3.14E-04	6.96E-04
0.087687167	-3.14E-04	6.96E-04
0.087642234	-3.15E-04	6.96E-04
0.087640709	-3.15E-04	6.96E-04
0.087639295	-3.15E-04	6.95E-04
0.087629455	-3.16E-04	6.95E-04
0.087621108	-3.16E-04	6.94E-04
0.087605755	-3.17E-04	6.94E-04
0.087591237	-3.18E-04	6.93E-04
0.087550073	-3.18E-04	6.93E-04
0.087545382	-3.18E-04	6.93E-04
0.087538781	-3.18E-04	6.93E-04
0.087509	-3.18E-04	6.93E-04
0.08750824	-3.19E-04	6.93E-04
0.087504997	-3.19E-04	6.93E-04
0.087498893	-3.19E-04	6.92E-04
0.087476589	-3.20E-04	6.91E-04
0.087426209	-3.21E-04	6.90E-04
0.087422737	-3.21E-04	6.90E-04
0.087416234	-3.21E-04	6.90E-04
0.087410492	-3.21E-04	6.90E-04
0.087371038	-3.22E-04	6.88E-04
0.087336544	-3.22E-04	6.87E-04
0.087330195	-3.22E-04	6.87E-04
0.087306036	-3.22E-04	6.86E-04
0.087288627	-3.22E-04	6.86E-04
0.087257427	-3.23E-04	6.85E-04
0.087251015	-3.23E-04	6.85E-04
0.08721332	-3.24E-04	6.85E-04
0.08717692	-3.24E-04	6.85E-04
0.087171083	-3.24E-04	6.85E-04
0.087165467	-3.24E-04	6.84E-04
0.087150008	-3.25E-04	6.84E-04
0.087140186	-3.25E-04	6.83E-04
0.087133304	-3.25E-04	6.83E-04
0.087132767	-3.26E-04	6.82E-04
0.08709063	-3.26E-04	6.82E-04
0.087087383	-3.26E-04	6.81E-04
0.087075823	-3.26E-04	6.81E-04
0.087058043	-3.26E-04	6.81E-04
0.087057192	-3.26E-04	6.81E-04
0.087054528	-3.27E-04	6.80E-04
0.087046477	-3.27E-04	6.80E-04
0.087030844	-3.28E-04	6.80E-04
0.087017088	-3.28E-04	6.79E-04
0.086996577	-3.28E-04	6.77E-04
0.08697268	-3.28E-04	6.77E-04
0.086969756	-3.29E-04	6.77E-04
0.086861584	-3.29E-04	6.77E-04
0.086853955	-3.30E-04	6.76E-04
0.086839216	-3.30E-04	6.76E-04
0.086820838	-3.30E-04	6.76E-04
0.086818979	-3.31E-04	6.76E-04
0.086786332	-3.31E-04	6.76E-04
0.086778358	-3.32E-04	6.75E-04
0.086766799	-3.32E-04	6.75E-04
0.086716992	-3.33E-04	6.75E-04
0.086709124	-3.33E-04	6.75E-04
0.086694155	-3.34E-04	6.75E-04
0.086680031	-3.34E-04	6.74E-04
0.086669601	-3.34E-04	6.74E-04
0.086667787	-3.35E-04	6.73E-04
0.086618187	-3.35E-04	6.73E-04
0.086610716	-3.36E-04	6.73E-04
0.086556451	-3.36E-04	6.73E-04
0.086531603	-3.36E-04	6.72E-04
0.086526133	-3.37E-04	6.72E-04
0.086512439	-3.37E-04	6.72E-04
0.086467772	-3.37E-04	6.72E-04
0.08645955	-3.37E-04	6.71E-04
0.086456144	-3.37E-04	6.71E-04
0.086352603	-3.38E-04	6.71E-04
0.086324543	-3.38E-04	6.71E-04
0.086296017	-3.38E-04	6.71E-04
0.086287197	-3.38E-04	6.71E-04
0.086266129	-3.39E-04	6.71E-04
0.086240929	-3.39E-04	6.70E-04
0.08622275	-3.40E-04	6.70E-04
0.086215593	-3.40E-04	6.69E-04
0.086210691	-3.40E-04	6.69E-04
0.086207218	-3.41E-04	6.69E-04
0.086185796	-3.41E-04	6.68E-04
0.086164463	-3.41E-04	6.68E-04
0.086146015	-3.41E-04	6.67E-04
0.0861007	-3.42E-04	6.66E-04
0.086099553	-3.42E-04	6.66E-04
0.086075395	-3.42E-04	6.66E-04
0.08606395	-3.42E-04	6.65E-04
0.086054603	-3.42E-04	6.65E-04
0.086037187	-3.43E-04	6.65E-04
0.085979359	-3.43E-04	6.64E-04
0.08597671	-3.43E-04	6.64E-04
0.085969257	-3.43E-04	6.64E-04
0.085956134	-3.44E-04	6.64E-04
0.085940459	-3.44E-04	6.63E-04
0.085921307	-3.44E-04	6.63E-04
0.085921067	-3.44E-04	6.62E-04
0.085912361	-3.44E-04	6.62E-04
0.085889047	-3.45E-04	6.62E-04
0.08585684	-3.45E-04	6.62E-04
0.085814616	-3.45E-04	6.61E-04
0.085756863	-3.46E-04	6.61E-04
0.085740315	-3.47E-04	6.61E-04
0.085737102	-3.47E-04	6.61E-04
0.085710125	-3.47E-04	6.60E-04
0.085705352	-3.47E-04	6.60E-04
0.08566698	-3.47E-04	6.60E-04
0.085666511	-3.48E-04	6.60E-04
0.085655723	-3.48E-04	6.60E-04
0.085645591	-3.48E-04	6.59E-04
0.085634344	-3.48E-04	6.59E-04
0.085633093	-3.49E-04	6.59E-04
0.085609664	-3.49E-04	6.59E-04
0.085600098	-3.49E-04	6.59E-04
0.085587198	-3.49E-04	6.58E-04
0.085565656	-3.49E-04	6.58E-04
0.085544515	-3.50E-04	6.58E-04
0.085519659	-3.50E-04	6.58E-04
0.085503004	-3.50E-04	6.58E-04
0.085467153	-3.50E-04	6.57E-04
0.085459823	-3.51E-04	6.57E-04
0.085452069	-3.51E-04	6.57E-04
0.085420018	-3.52E-04	6.57E-04
0.085414124	-3.53E-04	6.57E-04
0.08540485	-3.53E-04	6.57E-04
0.085399555	-3.53E-04	6.56E-04
0.085396846	-3.53E-04	6.56E-04
0.085393135	-3.53E-04	6.56E-04
0.085373195	-3.54E-04	6.56E-04
0.085368974	-3.54E-04	6.56E-04
0.085361626	-3.55E-04	6.55E-04
0.085335142	-3.55E-04	6.55E-04
0.085290956	-3.56E-04	6.54E-04
0.085288147	-3.56E-04	6.53E-04
0.085257007	-3.56E-04	6.53E-04
0.085241755	-3.56E-04	6.52E-04
0.085197641	-3.57E-04	6.52E-04
0.085184546	-3.57E-04	6.52E-04
0.085168648	-3.58E-04	6.51E-04
0.085151042	-3.58E-04	6.51E-04
0.085146519	-3.59E-04	6.51E-04
0.085138332	-3.59E-04	6.50E-04
0.085119238	-3.59E-04	6.50E-04
0.085110043	-3.59E-04	6.50E-04
0.085075779	-3.59E-04	6.50E-04
0.085072343	-3.59E-04	6.50E-04
0.084998901	-3.59E-04	6.49E-04
0.08499521	-3.60E-04	6.49E-04
0.084985688	-3.60E-04	6.49E-04
0.084979477	-3.61E-04	6.49E-04
0.084952674	-3.61E-04	6.49E-04
0.084942313	-3.61E-04	6.48E-04
0.084940913	-3.62E-04	6.48E-04
0.08492481	-3.62E-04	6.47E-04
0.084881905	-3.62E-04	6.47E-04
0.08487773	-3.62E-04	6.47E-04
0.084875439	-3.63E-04	6.47E-04
0.084864761	-3.63E-04	6.46E-04
0.084856326	-3.63E-04	6.46E-04
0.084845271	-3.63E-04	6.46E-04
0.08483358	-3.64E-04	6.46E-04
0.084825087	-3.64E-04	6.45E-04
0.084813667	-3.64E-04	6.45E-04
0.084799558	-3.65E-04	6.45E-04
0.084787308	-3.65E-04	6.45E-04
0.084776537	-3.65E-04	6.45E-04
0.084747546	-3.66E-04	6.44E-04
0.084744121	-3.66E-04	6.44E-04
0.084707351	-3.67E-04	6.44E-04
0.084659464	-3.68E-04	6.44E-04
0.08465898	-3.68E-04	6.44E-04
0.084656694	-3.69E-04	6.43E-04
0.084624949	-3.69E-04	6.43E-04
0.084605166	-3.70E-04	6.43E-04
0.084599408	-3.70E-04	6.43E-04
0.084575307	-3.70E-04	6.43E-04
0.084572943	-3.70E-04	6.42E-04
0.084569681	-3.71E-04	6.42E-04
0.084567504	-3.71E-04	6.40E-04
0.084559865	-3.71E-04	6.39E-04
0.084531038	-3.71E-04	6.39E-04
0.084489931	-3.71E-04	6.39E-04
0.084480922	-3.72E-04	6.39E-04
0.084453038	-3.72E-04	6.38E-04
0.08443428	-3.72E-04	6.38E-04
0.084423288	-3.74E-04	6.38E-04
0.084327842	-3.74E-04	6.37E-04
0.084321334	-3.75E-04	6.37E-04
0.084308364	-3.75E-04	6.37E-04
0.08425553	-3.77E-04	6.37E-04
0.0842179	-3.77E-04	6.36E-04
0.084197859	-3.77E-04	6.35E-04
0.084189033	-3.77E-04	6.34E-04
0.084166288	-3.78E-04	6.34E-04
0.084155751	-3.78E-04	6.34E-04
0.084081251	-3.78E-04	6.33E-04
0.084080812	-3.79E-04	6.33E-04
0.084060543	-3.79E-04	6.33E-04
0.084037004	-3.80E-04	6.32E-04
0.084025629	-3.80E-04	6.32E-04
0.084025629	-3.80E-04	6.32E-04
0.084021725	-3.81E-04	6.32E-04
0.084011871	-3.81E-04	6.32E-04
0.083987504	-3.81E-04	6.32E-04
0.083967568	-3.82E-04	6.31E-04
0.083931484	-3.82E-04	6.31E-04
0.083904878	-3.82E-04	6.31E-04
0.083880524	-3.82E-04	6.30E-04
0.08387226	-3.83E-04	6.30E-04
0.083870867	-3.83E-04	6.29E-04
0.083829127	-3.84E-04	6.29E-04
0.083826788	-3.84E-04	6.29E-04
0.083806277	-3.85E-04	6.29E-04
0.083773651	-3.85E-04	6.29E-04
0.083768898	-3.85E-04	6.29E-04
0.083768109	-3.85E-04	6.29E-04
0.083761943	-3.86E-04	6.29E-04
0.083752518	-3.86E-04	6.28E-04
0.083750819	-3.86E-04	6.28E-04
0.083740741	-3.87E-04	6.28E-04
0.083740741	-3.87E-04	6.28E-04
0.083674453	-3.87E-04	6.27E-04
0.083653977	-3.89E-04	6.27E-04
0.083611566	-3.89E-04	6.27E-04
0.083599221	-3.89E-04	6.27E-04
0.083573415	-3.89E-04	6.27E-04
0.083573302	-3.90E-04	6.26E-04
0.083573267	-3.90E-04	6.26E-04
0.083553045	-3.91E-04	6.25E-04
0.083537127	-3.91E-04	6.25E-04
0.083509447	-3.91E-04	6.24E-04
0.083490221	-3.92E-04	6.24E-04
0.083488134	-3.92E-04	6.24E-04
0.083473345	-3.93E-04	6.24E-04
0.083445156	-3.93E-04	6.24E-04
0.083433372	-3.94E-04	6.24E-04
0.083412748	-3.94E-04	6.24E-04
0.083410492	-3.95E-04	6.23E-04
0.083382354	-3.95E-04	6.23E-04
0.083376246	-3.96E-04	6.23E-04
0.08336468	-3.96E-04	6.22E-04
0.083353866	-3.97E-04	6.22E-04
0.083345012	-3.97E-04	6.22E-04
0.083331516	-3.98E-04	6.22E-04
0.083330686	-3.98E-04	6.22E-04
0.083308522	-3.98E-04	6.22E-04
0.083272144	-3.98E-04	6.22E-04
0.083262883	-3.99E-04	6.22E-04
0.083260792	-3.99E-04	6.21E-04
0.083259026	-3.99E-04	6.21E-04
0.083243111	-4.00E-04	6.20E-04
0.083205374	-4.00E-04	6.20E-04
0.083192016	-4.00E-04	6.19E-04
0.083178514	-4.02E-04	6.19E-04
0.083149612	-4.02E-04	6.19E-04
0.083144474	-4.02E-04	6.18E-04
0.083099646	-4.03E-04	6.18E-04
0.083094473	-4.03E-04	6.18E-04
0.083057043	-4.03E-04	6.18E-04
0.083044191	-4.03E-04	6.18E-04
0.083017762	-4.03E-04	6.18E-04
0.083012738	-4.04E-04	6.18E-04
0.082997245	-4.05E-04	6.18E-04
0.082994018	-4.05E-04	6.17E-04
0.08297877	-4.05E-04	6.17E-04
0.082968021	-4.06E-04	6.17E-04
0.082922106	-4.07E-04	6.17E-04
0.082918319	-4.07E-04	6.17E-04
0.082901739	-4.08E-04	6.17E-04
[truncated: 8,742 more rows]
