# Supplementary material for: Identification and characterization of constrained non-exonic bases lacking predictive epigenomic and transcription factor binding annotations
Source: Nat Commun. 2020 Dec 2;11:6168. doi: 10.1038/s41467-020-19962-9 (PMC7710766; doi:10.1038/s41467-020-19962-9)
Supplement: Supplementary file 11 — Source Data [file 41467_2020_19962_MOESM11_ESM.zip › SourceData/SupFig21a.txt]

ChIP-Atlas ID	Number of bases covered	CNEP Underestimation Value		Remap 2018 ID	Number of bases covered	CNEP Underestimation Value		ENCODE Portal ID	Number of bases covered	CNEP Underestimation Value		GENCODE	Number of bases covered	CNEP Underestimation Value
SRX077859	357,259	0.124025298		GSE61838.AR.PROSTATE_ETOH.bed.gz	465	0.287569892		ENCFF327BRB	71,601,390	0.065825722		gencode_exon_v28lift37_subtractv19.bed.gz	12,328,546	0.037803117
SRX018606	54,872	0.114657603		GSE64439.MDM2.H1299.bed.gz	470	0.2509		ENCFF876ORT	43,699,340	0.064611624
SRX738217	1,041,959	0.114212207		GSE49224.BRD4.NCIH2171_JQ1.bed.gz	8,861	0.181809502		ENCFF120FFI	57,284,460	0.062320741
SRX111321	4,464,494	0.111466509		GSE72082.GABPA.MCF7.bed.gz	264,736	0.124809486		ENCFF904WAI	57,754,330	0.059957088
SRX1013896	2,700	0.110756296		ERP004206.PDX1.ESC_H9.bed.gz	677,638	0.122187916		ENCFF985KHI	45,573,050	0.055732535
SRX968909	151,200	0.106915278		GSE30026.CDX2.COLO320.bed.gz	2,777,895	0.120164215		ENCFF002CVR	56,472	0.055222677
SRX150396	27,121	0.102775598		GSE45638.NR3C1.LCL_ETOH.bed.gz	3,515	0.110480797		ENCFF260IOW	179,543,935	0.053934586
SRX111320	3,102,422	0.102730191		GSE54344.KMT2A.CD34.bed.gz	866	0.109303695		ENCFF443QHY	48,403,959	0.04975899
SRX015144	27,455	0.102614424		GSE75297.SMAD3.ESC_DIFF_D2.bed.gz	23,873	0.103845516		ENCFF744AFG	45,708	0.049137853
SRX968911	340,876	0.099950715		GSE72641.OVOL2.HCEC.bed.gz	750	0.094885333		ENCFF137IBM	10,419	0.048778002
SRX190499	53,364	0.086031707		GSE67108.TP53.SW480.bed.gz	2,505	0.092639122		ENCFF727YWH	140,238,803	0.048183496
DRX020609	915,715	0.085709368		GSE60270.MED1.MCF7.bed.gz	11,196	0.088643623		ENCFF318HIS	138,897,916	0.047089976
SRX729712	366,644	0.082620397		GSE64758.LEF1.ESC_WNT3A.bed.gz	281,470	0.085086023		ENCFF698UAJ	48,833,290	0.046252004
SRX754589	700,185	0.082004744		ERP008568.GATA1.CHRF28811.bed.gz	4,875	0.082152615		ENCFF146XEP	406,717	0.045352953
SRX1460241	69,288	0.077245771		GSE58685.PDX1.ESC.bed.gz	2,485,844	0.075286802		ENCFF914JZM	247,846	0.043914556
SRX3733799	1,999	0.076930965		GSE32644.MEF2C.HUVEC.bed.gz	56,763	0.068961489		ENCFF492AYJ	14,593	0.043512712
SRX612590	923,828	0.075767121		GSE75297.SMAD3.ESC.bed.gz	39,909	0.068226064		ENCFF533SID	10,882,934	0.042922467
SRX1035582	413,019	0.073946944		GSE75297.SMAD3.ESC_DIFF_D0.bed.gz	23,832	0.0679559		ENCFF413KUZ	25,943	0.042274409
SRX1460239	75,598	0.073754755		GSE67282.SOX2.IPSC.bed.gz	2,051,645	0.06793557		ENCFF002CPJ	54,684	0.041031929
SRX059367	117,174	0.072742562		GSE69119.RARA.SKNSH.bed.gz	573,095	0.067803736		ENCFF002CRX	46,156	0.040711153
DRX020610	2,326,674	0.069277867		GSE32644.MEF2C.HUVEC_STATIN.bed.gz	52,475	0.06740686		ENCFF542IRR	38,930,120	0.040211897
ERX333778	4,206,091	0.069116041		GSE53531.ESR1.MCF7_SHESR1.bed.gz	19,115	0.066601203		ENCFF205KSG	43,439,626	0.039496454
SRX1035584	1,270,229	0.06863181		GSE47987.AR.DU145_ARC562S.bed.gz	6,871	0.065143065		ENCFF501XJA	14,802,633	0.038594385
SRX702048	34,113	0.068545364		GSE60270.PRKDC.MCF7_SHRARS.bed.gz	6,278	0.063764893		ENCFF408PSW	10,580	0.038441399
SRX451077	3,954,209	0.067612058		ERP004206.GATA6.ESC_H9.bed.gz	495,371	0.061599765		ENCFF173UEW	12,569,973	0.038158801
SRX968910	169,206	0.066392734		GSE84389.TEAD4.BE2C.bed.gz	17,646,124	0.061007174		ENCFF645LQG	166,234	0.037194671
SRX3372026	3,295,224	0.064994909		GSE59657.TAL1.HSPC.bed.gz	1,491	0.060544601		ENCFF793HCV	13,260	0.036914857
SRX3372021	876,449	0.063906558		GSE69119.MAML3.SKNSH_RA.bed.gz	1,528,387	0.060221699		ENCFF331WKY	15,994,603	0.036055894
SRX702077	80,181	0.063458513		GSE67282.SOX2.IPSC_KDP53.bed.gz	1,504,153	0.058404149		ENCFF917PXT	1,380,676	0.035751549
SRX1035585	1,215,277	0.062917546		GSE49952.XBP1.T47D_HYPO_GLUDEP.bed.gz	12,235	0.057931508		ENCFF088FKG	125,208,898	0.035705969
SRX2911576	11,538,424	0.06281556		GSE70679.AR.DUCAP.bed.gz	1,459	0.057145305		ENCFF913DIG	400,907	0.035633045
SRX1035583	1,153,234	0.06110582		GSE59694.KDM1B.HEPG2.bed.gz	761	0.056877792		ENCFF025DVE	400,907	0.035632092
SRX1460238	83,556	0.060963725		GSE67282.SOX2.IPSC_INHI.bed.gz	907,589	0.056286451		ENCFF032YPD	111,639	0.035313681
SRX3395152	1,724,543	0.060594977		GSE79893.PAX8.JHOS4.bed.gz	448	0.0559375		ENCFF109PJK	8,060	0.03525
SRX2546084	98,256	0.059440024		GSE69558.MEF2B.OCILY7.bed.gz	155,197	0.054812181		ENCFF207RWS	156,393	0.035010601
SRX3395153	1,905,279	0.059439046		GSE61965.SOX10.501MEL.bed.gz	1,437,962	0.052770095		ENCFF310SIH	124,219,130	0.033886476
SRX059360	1,923,556	0.058752513		GSE56288.AR.LHSAR_HOXB13.bed.gz	7,320,739	0.051821142		ENCFF065QOM	72,109	0.033877727
SRX312171	70,969	0.058322507		ERP004206.ONECUT1.ESC_H9.bed.gz	13,352,984	0.0500881		ENCFF885NNA	902,252	0.033073249
SRX1596304	642,749	0.058092887		GSE67282.SOX2.IPSC_KDP53_INHI.bed.gz	1,853,668	0.048522605		ENCFF947SUP	204,379	0.032364582
SRX3395151	2,057,586	0.057757451		GSE79480.POU2F2.BJAB_BIRA.bed.gz	149,212	0.047479331		ENCFF861TAJ	1,697,319	0.032250718
SRX170347	111,747	0.057364037		GSE39179.GATA3.RPMI8402.bed.gz	111,319	0.046402204		ENCFF405GHU	558,419	0.031415983
SRX971589	308,897	0.056323655		GSE49320.GATA6.LS174T.bed.gz	845	0.046210651		ENCFF523NXP	2,678,145	0.031299067
SRX1948680	14,710,311	0.055751891		ERP001456.PDX1.ISLET.bed.gz	10,789,814	0.045640872		ENCFF580EYI	154,257	0.030897671
SRX971590	592,471	0.055598053		GSE69558.MEF2B.KARPAS422.bed.gz	971,395	0.044231269		ENCFF054OUB	568,871	0.030545945
SRX968912	112,530	0.055293042		GSE79480.POU2F2.BJAB_BIRA_T223A.bed.gz	173,223	0.04250084		ENCFF150ABP	544,753	0.03006534
ERX1214187	116,360	0.054490804		GSE72249.NR3C1.T47D.bed.gz	55,272	0.04052229		ENCFF777SHY	290,320	0.029847399
SRX3372016	2,418,181	0.053754708		GSE46837.SOX2.ESC_H9.bed.gz	753,902	0.039314689		ENCFF767YXX	883,619	0.029213388
SRX2636405	4,758,157	0.052964302		ERP008568.RUNX1.HL60.bed.gz	6,705	0.039033259		ENCFF047QFE	328,027	0.029097062
SRX718421	806,797	0.052533119		GSE65664.GATA3.KELLY.bed.gz	6,946,161	0.038988821		ENCFF966LOF	40,267,465	0.029075425
SRX514564	14,606	0.052274134		ERP008568.SMC3.U937.bed.gz	42,003	0.0382731		ENCFF830XLX	289,187	0.029000156
SRX045542	153,340	0.049154109		ERP004206.HNF1B.ESC_H9.bed.gz	741,905	0.038050783		ENCFF583XQL	18,674,054	0.028895322
SRX2830156	1,785,180	0.048043284		GSE69119.MAML3.SKNSH.bed.gz	3,644,287	0.037566677		ENCFF170QIG	42,034,980	0.028483081
SRX1091543	9,406,968	0.047615323		GSE52437.TEAD4.WA09_DMSO.bed.gz	3,823	0.037335339		ENCFF888JDR	19,289,915	0.027930233
SRX3372012	2,395,553	0.047454243		GSE62482.CDK9.CD4_TH1_BAY.bed.gz	21,038	0.037293469		ENCFF598JSJ	231,114	0.02765826
ERX103427	2,397,702	0.047362503		GSE64758.NIPBL.ESC_WNT3A.bed.gz	1,156,450	0.037237642		ENCFF176KDC	231,077	0.027071504
SRX3581481	1,823,093	0.047121879		GSE49224.BRD4.NCIH2171_DMSO.bed.gz	2,127,489	0.036742655		ENCFF052QTX	7,752	0.027006192
SRX2683575	122,731	0.046660159		ERP014035.TP53.BC3_TPA_4H.bed.gz	7,859	0.036442932		ENCFF769YKQ	15,117,187	0.026495152
SRX702051	286,404	0.046198237		GSE54693.MBD2.MCF7.bed.gz	46,115	0.03636383		ENCFF292QIG	17,276,724	0.026285845
SRX150673	121,345	0.046160831		GSE47164.HOXB7.BT474.bed.gz	36,163	0.03588997		ENCFF446SWE	60,664,233	0.025711858
SRX006760	274,838	0.046137692		GSE63398.EHF.CALU3.bed.gz	17,756	0.035462041		ENCFF014ODT	111,304,488	0.025705514
SRX866612	2,561,870	0.045902351		GSE75297.SMAD3.ESC_DIFF_D1.bed.gz	71,559	0.034786316		ENCFF576YYS	47,579,230	0.025219082
SRX045541	559,994	0.045890911		ERP002305.ESR1.BREAST_GLYC.bed.gz	29,117	0.034195006		ENCFF205KVS	1,117,189	0.025073971
SRX018657	134,738	0.04547553		GSE60270.PRKDC.MCF7_SHCTR.bed.gz	4,326	0.033563338		ENCFF294RNI	628,307	0.024817526
ERX016349	110,308	0.044976665		GSE54027.HOXC11.MCF7_LY2_TAMOXIFEN.bed.gz	17,441	0.031639585		ENCFF830VEQ	55,588,504	0.024385331
SRX128191	253,480	0.044671816		GSE29180.TCF3.JURKAT.bed.gz	34,328	0.031266051		ENCFF941ZLF	345,193	0.023367319
SRX3581502	1,203,582	0.044628522		GSE50723.STAT3.U2932.bed.gz	122,283	0.03124772		ENCFF636PSO	66,053,350	0.023354846
ERX321647	2,743,012	0.044499073		ERP013415.MYCN.SHSY5Y_OVERMYCN_48H.bed.gz	3,214	0.030160236		ENCFF737WUQ	38,324,790	0.023042958
SRX890395	975,781	0.044149602		ERP002305.ESR1.MCF7.bed.gz	10,579	0.03015493		ENCFF550UEU	1,416,146	0.023030158
SRX2424216	185,763	0.043905595		GSE72714.AR.C42B_SR2211.bed.gz	1,716	0.029981935		ENCFF866CDK	155,997	0.022938069
ERX103431	1,959,197	0.043660884		GSE68332.MLLT3.NPCS.bed.gz	16,115	0.029852684		ENCFF593GTZ	100,973,108	0.022801827
ERX321666	3,500,853	0.043433201		GSE62890.HNF4A.HCT166_TCF4_DOX.bed.gz	879,638	0.029358958		ENCFF201DHP	25,685,839	0.022586577
SRX335314	113,406	0.043288768		GSE62272.YAP1.CCLP1.bed.gz	14,845	0.028682654		ENCFF148HZW	27,867,107	0.022488955
SRX3240992	537,660	0.043195655		GSE20650.POU5F1.ESC.bed.gz	46,343	0.028546188		ENCFF718VYE	96,522,423	0.022309666
SRX1048472	482,676	0.043007025		GSE39179.TCF3.RPMI8402.bed.gz	415,250	0.028170615		ENCFF005XMA	2,471,099	0.022209303
SRX2683586	100,824	0.042969283		GSE75948.SIX2.KIDNEY_FETAL_16W.bed.gz	6,864,354	0.027875047		ENCFF238SQE	436,473	0.021861822
SRX1993438	86,041	0.042363455		GSE72249.NR3C1.ZR751.bed.gz	1,476,419	0.027756507		ENCFF504ZVA	55,677,220	0.021379283
SRX2423664	6,714,400	0.041672094		GSE69394.ASCL1.NCIH889.bed.gz	5,525,097	0.027445322		ENCFF451VDG	280,964	0.020979713
SRX3240998	450,883	0.041541378		GSE75948.SIX2.KIDNEY_FETAL_17W.bed.gz	15,871,030	0.027376432		ENCFF530EKX	25,561,550	0.020830793
SRX1091547	9,845,169	0.041527566		GSE39277.MED1.LS180_125.bed.gz	185,666	0.027326355		ENCFF264PJZ	36,196,604	0.020770885
SRX312240	73,373	0.041442329		GSE29194.GATA2.CD34_PROG_BMP.bed.gz	2,172	0.026798803		ENCFF067AYJ	29,689,114	0.020530547
SRX2370802	46,110,231	0.041260029		GSE73865.SIX2.HEK.bed.gz	19,234,450	0.026721858		ENCFF704BPH	50,966,207	0.020158165
SRX2321774	888,154	0.041086914		ERP004003.PDX1.ISLET.bed.gz	25,156,833	0.02664666		ENCFF745CSH	30,559,090	0.02001307
ERX103434	6,243,855	0.040884791		GSE62482.CDK9.CD4_TH1_DMSO.bed.gz	41,605	0.026514409		ENCFF804SPK	24,405,560	0.019752079
SRX702152	103,526	0.040804281		GSE69539.PGR.ESC.bed.gz	2,280,792	0.026483113		ENCFF505ABC	305,310	0.019725957
ERX1214186	142,035	0.040757778		GSE39277.NCOA1.LS180_125.bed.gz	326,399	0.026332624		ENCFF769NCM	316,944	0.019717856
SRX3581513	786,505	0.040592576		GSE20650.NANOG.ESC.bed.gz	1,564,032	0.025692527		ENCFF151FHL	84,081,493	0.019682201
SRX3240991	1,127,335	0.040218695		GSE64233.BRD4.SGBS.bed.gz	1,875,716	0.02536411		ENCFF401BCF	32,026,820	0.019667097
SRX2254546	57,584	0.040143547		GSE43036.IRF1.CD14.bed.gz	53,962	0.025266224		ENCFF002CVP	133,913	0.01951573
SRX312241	62,366	0.040015537		GSE72977.FOXM1.MCF7_MI63.bed.gz	158,617	0.025240277		ENCFF251WTV	113,802,185	0.019199608
SRX1658069	187,490	0.039798688		ERP008568.GATA2.HL60.bed.gz	36,935	0.025204657		ENCFF217BIX	56,430,300	0.019155069
SRX702076	127,170	0.039731768		GSE69479.SOX2.ESC.bed.gz	587,951	0.024778861		ENCFF286WRO	45,410,910	0.019115586
SRX113590	142,046	0.039605325		ERP004206.FOXA2.ESC_H9.bed.gz	39,420,694	0.024727199		ENCFF834EJV	125,732,667	0.019064676
SRX006758	391,370	0.039524527		GSE64233.BRD4.SGBS_TNF.bed.gz	2,553,118	0.024701206		ENCFF403LVI	22,640,204	0.018937113
SRX301447	171,108	0.0391372		GSE60606.T.ESC_H9_ENDODERM.bed.gz	5,754,087	0.024567601		ENCFF755DGT	384,945	0.018935793
SRX2683590	115,248	0.039118475		GSE49404.SOX2.RENVM_SHSOX2.bed.gz	692,331	0.02424512		ENCFF664WRF	85,892,904	0.018837558
SRX1993439	81,461	0.03903997		GSE46837.SOX2.KYSE70.bed.gz	2,201,360	0.024067033		ENCFF885UDD	43,413,760	0.018788407
SRX764808	2,742,375	0.03890415		GSE72266.GATA3.CD4_TH1.bed.gz	50,636	0.02406681		ENCFF292JRY	138,297	0.018735265
SRX3031996	160,506	0.038743206		ERP004003.NKX3-1.ISLET.bed.gz	20,224,023	0.02393403		ENCFF027CYL	345,200	0.018606162
ERX321648	4,493,507	0.038661391		GSE51234.KLF5.GP5D_SIRAD21.bed.gz	133,716	0.023865962		ENCFF666HPI	104,710,935	0.018522341
SRX748428	208,557	0.038599764		GSE60130.CEBPA.KASUMI1_SICTR.bed.gz	414,984	0.023681715		ENCFF936MWV	107,531,474	0.018231963
SRX2203276	339,750	0.038105816		GSE51290.KLF5.LOVO_PHASEM.bed.gz	109,576	0.023622144		ENCFF115IHL	130,654,043	0.017875092
SRX1091541	4,388,089	0.037986975		ERP008682.FOXA2.PANCREAS_CARN1618.bed.gz	1,857,585	0.02349184		ENCFF405FNI	70,108	0.01779426
SRX2321776	984,768	0.037853716		GSE52953.MAF.KERATINOCYTE_EPIDERMAL_PROLIF.bed.gz	655,632	0.023435093		ENCFF249FGP	35,035,080	0.017561816
SRX748424	343,635	0.037724114		GSE69558.MEF2B.DOHH2.bed.gz	2,154,905	0.023420712		ENCFF735WFO	3,347,609	0.017429842
ERX329893	28,122	0.037607923		GSE62890.HNF4A.HCT166_TCF4.bed.gz	1,112,483	0.023241205		ENCFF456PQY	2,293,785	0.017143598
SRX1048469	3,522,325	0.037594994		GSE29194.SMAD1.CD34_ERYTH_BMP.bed.gz	634,136	0.022154517		ENCFF145LFA	42,647,569	0.017056614
SRX017447	566,131	0.037557413		GSE71909.BRD4.LP1_CPI203.bed.gz	56,735	0.022014876		ENCFF617QXJ	167,435,700	0.017051723
SRX748423	251,373	0.037236545		GSE60024.LHX2.RETINAL_PIGMENT.bed.gz	7,154,693	0.021973225		ENCFF777EIJ	142,465,176	0.017047164
SRX748430	221,761	0.037010868		GSE69739.KLF3.HEK293.bed.gz	769,719	0.021585254		ENCFF302BMC	93,326,053	0.016883241
SRX2203277	301,268	0.036859003		GSE39277.NCOA1.LS180.bed.gz	543,736	0.02151132		ENCFF583IYC	154,773,169	0.016811602
SRX2911577	1,962,228	0.036520347		GSE17917.EP300.ESC.bed.gz	1,078,623	0.021502154		ENCFF575OBR	179,557,639	0.016742742
SRX1012691	114,420	0.036441758		GSE64758.LEF1.ESC.bed.gz	129,957	0.021285187		ENCFF401WAT	144,547,904	0.016650287
SRX1012695	119,560	0.036366594		GSE33850.TCF12.CCRFCEM.bed.gz	167,479	0.021276256		ENCFF965MJL	11,098,342	0.016599091
SRX1477665	611,582	0.036363341		GSE31939.TCF4.LS180_125.bed.gz	1,307,450	0.021128897		ENCFF070GBJ	12,911,055	0.016503709
SRX3599303	445,585	0.036344179		GSE26097.EOMES.ESC.bed.gz	10,362,986	0.021075909		ENCFF325SFZ	116,705	0.016438936
SRX150439	17,360	0.036100518		GSE61944.FLI1.SKNMC_SHFLI_48H.bed.gz	175,990	0.020987232		ENCFF466GNI	2,434,294	0.016405196
SRX1487533	1,720,280	0.035778172		GSE29422.SMAD3.ENDODERM.bed.gz	1,033,507	0.020867468		ENCFF978PTL	742,821	0.016345373
SRX359974	51,346	0.035641296		GSE64758.NIPBL.ESC_WNT3A_ACTIVIN.bed.gz	2,354,097	0.020723014		ENCFF504OUS	611,217	0.016332101
SRX097076	148,467	0.035423973		GSE60606.T.ESC_H9_MESODERM.bed.gz	7,912,615	0.020668768		ENCFF449EZT	1,734,407	0.016315439
SRX748422	165,343	0.034946203		GSE31939.TCF4.LS180.bed.gz	1,067,728	0.020542246		ENCFF951AIG	134,877,887	0.016296861
SRX1012694	120,019	0.034879019		GSE60270.ESR1_P118.MCF7_SHCTR.bed.gz	16,281	0.020332596		ENCFF423CKN	3,186,016	0.016183469
SRX1487599	2,297,213	0.034851013		GSE65664.GATA3.SHSY5Y.bed.gz	2,566,154	0.020263394		ENCFF937NUZ	32,975,030	0.015993826
SRX748427	469,137	0.03482548		GSE51705.KLF5.AGS.bed.gz	161,080	0.019570381		ENCFF135FAV	6,003	0.015862902
SRX702119	1,588,713	0.034792108		ERR063469.MEIS1.CHRF28811.bed.gz	7,469,000	0.019529438		ENCFF865TWF	44,985,094	0.015752013
SRX702105	31,755	0.034539915		ERP010999.FOXP1.SUDHL4.bed.gz	105,963	0.019402801		ENCFF955FKY	62,329,084	0.015700591
ERX321658	849,490	0.034342315		GSE68864.NR3C1.HMSC_DMI.bed.gz	1,479,059	0.019339609		ENCFF001VMC	36,287	0.015609915
SRX821819	415,656	0.034332778		GSE39179.TCF12.RPMI8402.bed.gz	1,533,807	0.019204123		ENCFF953NPJ	704,050	0.015583649
SRX392817	464,404	0.034272883		GSE65664.GATA3.NGP.bed.gz	1,304,601	0.018977611		ENCFF914KNX	111,394,566	0.015580997
SRX017005	71,948	0.034168524		GSE66297.KDM1A.NCIH526_DMSO.bed.gz	9,271,235	0.018947228		ENCFF287VNA	137,042,177	0.015569754
SRX986355	233,854	0.034131787		GSE36578.SMAD3.BGO3_DIFF_48H.bed.gz	1,613,741	0.018912071		ENCFF961GVG	148,482,990	0.015526525
SRX687837	224,624	0.034085089		ERP008682.TEAD1.PANCREAS_12D.bed.gz	4,595,953	0.018906325		ENCFF764LKV	82,476,992	0.015468114
SRX1487597	1,805,149	0.03406143		GSE23436.CDX2.CACO2_PROLIF.bed.gz	1,062,682	0.018894524		ENCFF383WVL	13,287,683	0.015360571
SRX986358	209,603	0.033963994		GSE53601.MED1.OCILY1.bed.gz	1,478,761	0.018893313		ENCFF114UVX	126,434,662	0.015258739
SRX2545043	1,062,678	0.033942222		GSE67282.SOX2.GLIOMA_STEM.bed.gz	1,146,558	0.018694159		ENCFF678PTP	65,451,404	0.015104351
SRX3581479	2,198,648	0.033794669		GSE46837.TP63.HCC95.bed.gz	642,896	0.018574528		ENCFF305FYM	11,268,422	0.015054102
SRX018654	393,307	0.033600648		GSE74850.CTCF.TLYMPHOCYTE_NAIVE.bed.gz	83,441	0.018571254		ENCFF597JRR	3,544,646	0.015016286
SRX1892835	17,932,691	0.033546339		GSE31939.RXR.LS180.bed.gz	1,784,504	0.018523521		ENCFF667IBC	111,028,652	0.014902974
SRX1044122	1,959,563	0.033545325		GSE39179.TAL1.RPMI8402.bed.gz	1,759,107	0.018485704		ENCFF672TVL	25,504,077	0.014835202
SRX2545055	2,192,360	0.033409087		GSE72249.NR3C1.T47D_DEX.bed.gz	220,591	0.018007571		ENCFF436VLT	995,376	0.014795583
SRX001944	17,399	0.033340882		GSE51936.GATA6.HUG1N.bed.gz	1,268,257	0.017902934		ENCFF700HZX	645,534	0.014785982
SRX1048459	856,691	0.033290952		GSE15780.TP73_DELTANP.SAOS2.bed.gz	7,279,716	0.017841837		ENCFF957JAM	152,213,369	0.014783223
SRX3240996	517,083	0.033133244		GSE46837.TP63.TT.bed.gz	1,430,424	0.017564173		ENCFF294WFB	68,533,170	0.014635517
SRX1048453	145,488	0.032871378		GSE36134.POU5F1.NCCIT.bed.gz	2,425,252	0.017470222		ENCFF614IMK	1,394,579	0.014604501
SRX058249	97,244	0.032687508		GSE60477.LYL1.TSU1621MT.bed.gz	3,274,126	0.017465006		ENCFF188XKK	1,225,348	0.014599364
SRX1123843	171,603	0.032672815		GSE52008.NR2F2.STROMA_ENDOMETRIUM.bed.gz	6,789,829	0.017385813		ENCFF647SXX	13,440	0.014596429
SRX059368	113,855	0.032663809		GSE46837.TP63.KYSE70.bed.gz	654,518	0.017384229		ENCFF620BCJ	207,704	0.014577298
SRX080042	6,440	0.032599379		GSE69394.ASCL1.NCIH2107.bed.gz	4,000,134	0.017328834		ENCFF146TSF	40,892,740	0.01446883
SRX367336	309,485	0.032595554		GSE75115.ZBTB16.ESC.bed.gz	225,440	0.01725692		ENCFF722DQI	140,528,612	0.014411034
SRX2321775	1,384,028	0.032316667		GSE60270.PRKDC.MCF7_SHRARS_E2.bed.gz	2,445	0.017230266		ENCFF190WDB	57,690,958	0.014282432
SRX266861	242,151	0.032294994		GSE53601.BRD4.OCILY1_DMSO.bed.gz	3,116,593	0.017041296		ENCFF671WKV	259,030	0.01426412
ERX1965642	29,460,748	0.032227156		GSE18292.NANOG.ESC.bed.gz	5,612,186	0.016882869		ENCFF473WYF	126,807,609	0.014185261
SRX702107	288,192	0.032208628		GSE83860.AR.LNCAP_DMSO.bed.gz	222,962	0.016741234		ENCFF756HSC	712,457	0.014004623
ERX329878	24,296	0.032138047		GSE19898.RB1.FIBROBLAST_SENESCENT.bed.gz	17,686	0.016709488		ENCFF970AHP	22,027,535	0.013980913
ERX103432	61,996	0.032087296		GSE31294.AR.LNCAP.bed.gz	377,947	0.016656275		ENCFF735AUV	123,716,549	0.013873532
SRX2423471	197,586	0.03199215		GSE68349.FOXO1.BCELL_GERMINAL_CENTER.bed.gz	3,228,522	0.016554404		ENCFF684MOG	104,217	0.013721734
SRX2424215	94,201	0.031765257		GSE51705.GATA6.KATOIII.bed.gz	591,711	0.016525057		ENCFF846GFV	9,369,495	0.013547834
SRX2423665	8,598,211	0.031647987		GSE36354.MED1.NCIH2171.bed.gz	4,258,821	0.016411191		ENCFF063ESL	88,625,893	0.013331013
ERX333777	72,873	0.031273284		ERP002306.ONECUT1.LIVER.bed.gz	7,231,514	0.016401315		ENCFF950EWN	33,072,370	0.013326909
SRX748429	319,889	0.031193423		GSE31939.RXR.LS180_125.bed.gz	2,009,166	0.016383857		ENCFF532HTM	366,440	0.013244406
ERX329894	46,877	0.031008064		GSE63080.JUNB.KERATINOCYTE_NEONATAL.bed.gz	71,179	0.01619132		ENCFF208AFB	140,875	0.013166765
SRX1012537	320,970	0.030998165		ERP004003.FOXA2.ISLET.bed.gz	44,215,164	0.016136728		ENCFF273GGC	570,536	0.013134963
SRX1012693	183,587	0.030996492		GSE31939.CTNNB1.LS180.bed.gz	1,648,855	0.016130256		ENCFF813QDL	110,883,011	0.013107539
SRX019003	92,428	0.030935398		GSE60477.GATA2.TSU1621MT.bed.gz	2,146,194	0.016113599		ENCFF450AEF	16,813,162	0.012994122
SRX669878	93,666	0.030778137		GSE39241.FOXA1.HUH7_ASYNC.bed.gz	934,267	0.016079893		ENCFF704KAE	555,713	0.012964187
SRX190500	507,944	0.030750929		GSE69394.ASCL1.H128.bed.gz	1,147,674	0.015813334		ENCFF066ZQT	267,707	0.012795175
SRX194574	271,215	0.03064016		GSE69479.SOX2.HNSC.bed.gz	27,702,693	0.015803886		ENCFF089IQG	5,865,870	0.012777271
SRX1487591	2,489,346	0.030599208		GSE60814.TP63.HACAT_LACZ_NOT.bed.gz	657,818	0.015784191		ENCFF328DKO	43,589,469	0.012744879
SRX748421	541,580	0.030552576		GSE76586.UBTF.ESC_ACTIVINA.bed.gz	65,589	0.015689003		ENCFF808UCP	1,003,968	0.012518997
SRX019002	56,205	0.030537906		GSE67382.TP63.KERATINOCYTE_EPIDERMAL_KDPAF.bed.gz	3,282,790	0.015664274		ENCFF435GRZ	50,430,750	0.012493529
SRX3322940	258,148	0.030488232		GSE70161.AR.MDAMB453_R1881.bed.gz	130,196	0.015606632		ENCFF938VNZ	221,930	0.012400635
SRX2545057	2,675,067	0.030414839		GSE60026.MED1.MYOBLAST.bed.gz	4,081,989	0.015512976		ENCFF940QJC	2,952,288	0.012388944
SRX022574	70,852	0.03038332		GSE41629.NR1H3.SGBS.bed.gz	325,465	0.015443129		ENCFF996EEH	98,666,500	0.012386468
SRX1012696	106,779	0.030347812		GSE39277.MED1.LS180.bed.gz	338,289	0.015410661		ENCFF299FOE	1,823,367	0.012375411
ERX329874	23,488	0.030335065		GSE56857.IRF4.OCILY3_SHSPIB.bed.gz	168,028	0.015348615		ENCFF766IDA	1,171,158	0.012169077
SRX1431678	3,949	0.030257027		GSE63010.NOTCH1.CD34.bed.gz	1,187,690	0.015219968		ENCFF010JWV	1,097,692	0.012120771
SRX1048478	67,703	0.030232013		GSE45984.MED1.MM1S_BIORU.bed.gz	797,996	0.015172466		ENCFF999GRI	40,112,509	0.012108185
SRX1012690	131,329	0.030231099		GSE60270.ESR1_P118.MCF7_SHRARS.bed.gz	97,335	0.015025818		ENCFF903AYX	657,965	0.012032862
SRX2911578	13,972,993	0.030221075		GSE47938.AFF4.HCT166.bed.gz	1,505,680	0.014903378		ENCFF068DLY	1,667,406	0.011988747
SRX833401	1,206,011	0.030199409		GSE71616.NR3C1.RSA411_DEX.bed.gz	280,458	0.014655702		ENCFF857YPI	1,873,710	0.011921032
SRX1091546	22,051,298	0.030128544		GSE31939.CTNNB1.LS180_125.bed.gz	1,520,275	0.014543629		ENCFF333UCS	1,206,905	0.011901344
SRX1013899	4,851	0.030112348		GSE36570.SOX2.BJ_INDUCED.bed.gz	20,975,645	0.014490888		ENCFF497PCE	1,189,073	0.01184578
ERX1965643	39,154,783	0.029903578		GSE40343.E2F7.IMR90_QUIES.bed.gz	863,320	0.014316322		ENCFF446FHX	439,123	0.011839209
SRX3599301	211,856	0.029734678		GSE76770.HIF1A.H1299.bed.gz	416,258	0.014221392		ENCFF297SKQ	7,161,873	0.011836406
ERX626831	354,815	0.029723239		GSE43111.TP63.EP156T.bed.gz	885,164	0.014184751		ENCFF946CZF	511,945	0.011727318
SRX277131	172,062	0.029473207		GSE41629.CEBPA.SGBS.bed.gz	2,222,329	0.014083019		ENCFF002CRV	120,095	0.011706582
SRX392809	550,941	0.029416892		GSE29282.NCOR2.OCILY1.bed.gz	2,096,904	0.014067611		ENCFF201OWM	363,320	0.011699023
SRX701971	692,649	0.029325419		GSE46237.NR2F2.HELA.bed.gz	1,371,915	0.014067516		ENCFF046WLI	2,375,819	0.011574252
SRX032890	175,395	0.029324764		GSE60270.GATA3.MCF7.bed.gz	157,040	0.01402691		ENCFF206NAC	1,882,135	0.011569713
SRX016557	67,478	0.029267658		GSE33850.TCF3.CCRFCEM.bed.gz	112,028	0.014014836		ENCFF360UWJ	68,980,819	0.011562438
SRX701967	2,308,480	0.029085965		GSE60024.OTX2.RETINAL_PIGMENT.bed.gz	3,943,532	0.013979994		ENCFF767SMB	60,584,695	0.011517857
ERX333780	2,447,504	0.029084095		GSE23436.GATA6.CACO2_DIFF.bed.gz	59,686	0.013776112		ENCFF052YIL	70,999	0.011382442
SRX2545053	4,181,126	0.029060773		GSE28319.NR1H3.THP1.bed.gz	78,435	0.013603455		ENCFF038HQM	17,976,650	0.011335357
SRX312162	92,721	0.028949321		GSE69394.ASCL1.NCIH82.bed.gz	4,887,535	0.013506201		ENCFF550GEX	11,546,939	0.011300017
SRX330107	392,312	0.028893855		GSE41629.PPARG.SGBS.bed.gz	3,333,886	0.013483898		ENCFF028TZK	133,277,235	0.011290722
SRX392818	94,058	0.028809862		GSE56674.TP63.KERATINOCYTE_ADRIA.bed.gz	759,557	0.013459622		ENCFF757GZB	9,192,914	0.011236272
SRX1616411	226,086	0.028717369		GSE42728.TP53.IMR90_SENES_SHP53.bed.gz	96,067	0.013452996		ENCFF025FXN	110,960,575	0.011209015
SRX2550935	1,299,522	0.028711849		GSE17954.RUNX.JURKAT.bed.gz	391,347	0.013158826		ENCFF591NRB	40,363,610	0.011205976
SRX2636404	21,092,811	0.028426253		GSE72009.TP63.MCF10A_DCIS.bed.gz	3,550,337	0.013022144		ENCFF529VTS	350,570	0.011204133
SRX150565	152,607	0.028409241		GSE53998.BRD4.HUVEC_TNF_JQ1.bed.gz	2,323,290	0.013011278		ENCFF729QET	108,142,301	0.011164209
SRX682386	486,328	0.028293693		GSE39089.HIF1A.HUVEC_NOMO.bed.gz	93,606	0.013010769		ENCFF423EOR	98,489,602	0.01116072
SRX3581509	2,959,784	0.028278052		ERP013415.MYCN.SHSY5Y.bed.gz	73,892	0.013000501		ENCFF656XYE	7,886,916	0.011157621
SRX2545056	1,314,934	0.028257554		GSE67382.TP63.KERATINOCYTE_EPIDERMAL.bed.gz	6,938,878	0.01280161		ENCFF330XDW	153,355,368	0.011004134
ERX626843	365,507	0.028245484		GSE47987.AR.DU145_ARG56W.bed.gz	47,239	0.012612418		ENCFF390NBA	110,039,969	0.010930805
SRX1181994	149,119	0.028232117		GSE29422.SMAD2.ENDODERM.bed.gz	1,627,160	0.01260728		ENCFF462AIJ	112,356,105	0.010890582
SRX1044125	993,458	0.028184071		GSE28950.HDAC3.VCAP_ETOH.bed.gz	983,911	0.012597319		ENCFF479KRR	105,236,881	0.010881593
SRX2844299	436,371	0.028084976		GSE69394.NEUROD1.NCIH524.bed.gz	1,226,223	0.012555188		ENCFF111MTD	8,868,065	0.010878614
SRX701972	452,316	0.02808265		GSE61197.ASCL1.SCLC_ASCLP.bed.gz	6,420,208	0.012553679		ENCFF533THY	34,718,360	0.01075495
SRX764807	2,789,572	0.028016094		GSE53855.CDK2.T47D_PROGESTIN_5M.bed.gz	432,274	0.012444112		ENCFF742JAC	157,970,632	0.010718329
SRX3321968	36,798	0.02793698		GSE38901.HSF1.HME1.bed.gz	151,001	0.012409527		ENCFF221GNN	6,388,872	0.010710637
SRX359945	29,232	0.027919506		ERP007093.NR3C1.IMR90.bed.gz	11,409,312	0.012289009		ENCFF551ZGR	11,627,775	0.010698713
SRX277140	78,527	0.027819884		GSE32892.AR.VCAP_R1881_1C26.bed.gz	4,644,789	0.012280447		ENCFF175TXH	93,273,777	0.010673731
SRX644410	179,164	0.027801294		GSE35109.ESR1.MCF7.bed.gz	1,118,728	0.012041462		ENCFF991HKN	57,879,184	0.010649369
SRX367329	56,589	0.027762127		ERP000783.ESR1.ZR751.bed.gz	11,783,593	0.011962196		ENCFF500ZGP	10,017	0.010633024
SRX1487621	2,093,026	0.02774799		GSE50723.STAT3.SUDHL6.bed.gz	27,009	0.011801511		ENCFF754EEH	65,391,434	0.010572733
SRX189406	14,996	0.027729128		GSE60390.PROX1.SW480.bed.gz	6,827,217	0.011775976		ENCFF946JBN	139,864,762	0.010551897
SRX2423689	1,632,470	0.027693713		GSE65664.GATA3.BE2C.bed.gz	6,385,603	0.011724576		ENCFF935BGO	1,736,255	0.010491001
SRX3321967	30,674	0.027409826		GSE51705.KLF5.YCC3.bed.gz	432,200	0.01170907		ENCFF118XOE	13,349,923	0.010472746
SRX017448	2,390,753	0.02736987		GSE56288.HOXB13.LNCAP.bed.gz	16,085,303	0.011672015		ENCFF655JXN	96,423,405	0.010463584
SRX738218	90,631	0.027302457		GSE80151.TWIST1.SHEP21_DOX_24H.bed.gz	1,293,806	0.011472812		ENCFF789CRK	124,276,244	0.010438738
ERX333779	11,823,297	0.027049367		ERP004003.MAFB.ISLET.bed.gz	13,199,255	0.011338923		ENCFF251ROS	29,517,060	0.010372121
SRX371983	326,784	0.027013486		GSE24518.RELA.HELAB2_GRKD_DMSO.bed.gz	1,442,234	0.011323039		ENCFF833VKG	88,645,684	0.010318295
SRX027906	80,088	0.027012299		ERP007081.NR3C1.IMR90_GLUCC.bed.gz	6,615,032	0.011315079		ENCFF204XSK	7,411,602	0.010273153
SRX2671517	543,779	0.026944614		GSE72249.NR3C1.ZR751_DEX.bed.gz	6,439,580	0.011182659		ENCFF531NFE	4,083,810	0.010253559
SRX3323075	7,433,855	0.026886867		GSE61838.AR.PROSTATE_DHT.bed.gz	4,446,229	0.011117567		ENCFF969WFT	216,018	0.010239767
SRX1099626	647,674	0.026854229		GSE53602.CDK8.SW480.bed.gz	3,886,184	0.011026893		ENCFF351ZRA	216,018	0.010239295
SRX011618	1,229,047	0.026805015		GSE45638.NR3C1.LCL_DEX.bed.gz	319,536	0.011021957		ENCFF910MED	79,123,523	0.010156736
SRX029437	186,402	0.026575455		GSE32892.AR.VCAP_R1881_10C30.bed.gz	3,311,119	0.010984698		ENCFF882WGE	130,572,628	0.01014969
SRX1542136	139,759	0.026384433		GSE32892.AR.VCAP.bed.gz	4,104,384	0.010923399		ENCFF302DUJ	124,983,479	0.010115426
SRX754591	1,256,201	0.026252221		GSE74814.POU4F2.HNPC_DIF.bed.gz	10,436,130	0.010919786		ENCFF168WPY	74,982,726	0.010096235
ERX333776	100,534	0.026198669		GSE36578.SMAD3.BGO3_DIFF_2H.bed.gz	1,828,923	0.01090598		ENCFF335MVL	43,557,220	0.010088788
SRX1478541	3,217,027	0.026076814		GSE46837.SOX2.TT.bed.gz	2,638,658	0.010875838		ENCFF845LKF	72,485,642	0.010034854
SRX312239	74,246	0.026027544		GSE64233.RELA.SGBS.bed.gz	6,074,903	0.01086408		ENCFF228XCJ	31,072,457	0.010008711
SRX1515056	3,661,731	0.026014229		GSE68296.YAP1.HUCCT1.bed.gz	40,572	0.010862122		ENCFF375IKN	120,477,551	0.009993286
SRX257000	55,807	0.025973695		GSE79491.NR4A1.KASUMI1.bed.gz	7,546,752	0.010780865		ENCFF601TVP	137,722,662	0.009989195
SRX1048491	1,339,344	0.025860756		ERP014035.TP53.BC3.bed.gz	13,866	0.010675393		ENCFF283OGT	119,803,675	0.009936807
SRX080038	6,483	0.025826469		GSE75791.DUX4.HEK293.bed.gz	2,852,387	0.010601875		ENCFF943HPR	31,821,040	0.009930264
SRX1012536	1,283,457	0.025810877		GSE42728.TP53.IMR90.bed.gz	1,244,346	0.010465502		ENCFF729KEF	91,005,833	0.009916009
SRX814234	1,925,217	0.025772073		GSE28264.NKX3-1.LNCAP_ETOH.bed.gz	641,067	0.010439952		ENCFF001XEH	87,720,804	0.00991579
SRX130132	23,124	0.025756271		GSE56086.AR.VCAP_SHPIAS1_R1881.bed.gz	33,666,405	0.01040586		ENCFF039AWP	95,525,307	0.009913322
SRX753136	242,937	0.025739743		GSE33850.RUNX1.CCRFCEM.bed.gz	138,307	0.010378152		ENCFF750MDG	134,800,219	0.009878106
SRX1048490	86,317	0.025642782		ERP010999.FOXP1.U2932.bed.gz	3,562,274	0.010319294		ENCFF474BTD	26,385,291	0.009866722
SRX213546	248,246	0.025634685		GSE43070.RELA.IMR90_TNF.bed.gz	6,082,190	0.010268711		ENCFF441DMR	136,859,874	0.009832244
SRX1993434	63,773	0.025634061		GSE18292.SOX2.ESC.bed.gz	2,268,558	0.010249941		ENCFF482AIR	36,095,676	0.009813958
SRX096349	211,312	0.025577516		GSE68647.DAXX.PC3_DAXX.bed.gz	5,668,007	0.010205831		ENCFF243XHX	16,940	0.009768123
SRX2346893	57,007	0.025431964		GSE25000.TAL1_SCL.JURKAT.bed.gz	689,157	0.010170455		ENCFF994WPN	116,758,515	0.009751936
SRX1123848	86,471	0.025228666		GSE29422.SMAD4.ENDODERM.bed.gz	1,630,465	0.010139423		ENCFF609LOZ	132,221,546	0.009669605
SRX2514244	1,243,778	0.025209871		GSE33850.TAL1.CCRFCEM.bed.gz	952,015	0.009934901		ENCFF805GLK	158,679,969	0.009664859
SRX1479438	26,856	0.025167151		GSE32892.AR.VCAP_R1881_10C26.bed.gz	5,994,026	0.009882726		ENCFF908NXJ	92,764,721	0.009655185
SRX295041	39,832	0.025165445		GSE24518.RELA.HELAB2_P65KD_DMSO.bed.gz	730,259	0.009859757		ENCFF035UIJ	2,181,244	0.00964151
SRX2545058	2,204,097	0.025114423		GSE60477.LMO2.TSU1621MT.bed.gz	8,809,517	0.009754717		ENCFF393NLP	19,886,921	0.009638913
SRX682387	1,210,081	0.025114103		GSE56086.FOXA1.VCAP_SHPIAS1_R1881.bed.gz	55,290,485	0.009717327		ENCFF131TVY	106,646,249	0.009624641
SRX2370673	47,016,914	0.02510373		GSE32892.AR.VCAP_R1881_1C30.bed.gz	7,296,937	0.009704244		ENCFF431CEH	2,390,372	0.009616284
SRX502064	765,286	0.025016799		GSE58258.KDM1A_8A.SHSY5Y_B3_SHLSD18A.bed.gz	15,720	0.009582316		ENCFF603ZQN	34,435,310	0.009614166
SRX256994	125,011	0.024974194		GSE15780.TP73_TA.SAOS2.bed.gz	4,529,687	0.00956674		ENCFF220SFO	169,802,750	0.00960549
SRX150499	32,055	0.024872781		ERP000380.FOXA1.ZR751_E2_TAM.bed.gz	15,934,276	0.009496889		ENCFF483OPS	125,896,081	0.009602484
SRX130266	835,811	0.024851184		GSE56674.TP63.KERATINOCYTE.bed.gz	7,637,012	0.009459318		ENCFF411LEJ	14,693,604	0.009585963
SRX032891	131,519	0.024848189		ERP008568.TAL1.CHRF28811.bed.gz	7,658,573	0.009437182		ENCFF978ZDT	15,220,829	0.009573719
SRX256997	88,345	0.02476285		GSE46237.TERF2.HELA.bed.gz	144,010	0.00935576		ENCFF085JGE	57,629,978	0.009565703
SRX701968	115,665	0.024750443		GSE36578.SMAD3.BGO3_DIFF_0H.bed.gz	705,908	0.009349724		ENCFF456VQO	140,595,174	0.009551611
SRX3240997	4,009,231	0.024711703		GSE25426.RXR.THP1_DIFF.bed.gz	138,868	0.00934334		ENCFF452BDW	110,876,473	0.00953892
SRX1027440	736,268	0.024615451		GSE58428.AR.VCAP_ETOH24H.bed.gz	498,081	0.009318866		ENCFF229FTN	140,546,256	0.009512557
SRX2425863	300,106	0.024614266		GSE71018.GRHL2.OVCAR3.bed.gz	3,696,329	0.00931446		ENCFF925BZG	379,957	0.009512076
DRX020608	98,679	0.024611853		GSE72249.NR3C1.MCF7.bed.gz	294,381	0.009313872		ENCFF234WHY	114,161,788	0.0094982
SRX017001	78,541	0.024343604		GSE68976.GATA3.JURKAT.bed.gz	2,799,957	0.009277865		ENCFF187JST	13,709,829	0.00949636
SRX312238	77,719	0.024329134		GSE73319.BRD4.COLO320.bed.gz	4,775,378	0.009250883		ENCFF843TJJ	300,587	0.009489003
SRX1048481	99,306	0.024286609		GSE64758.NIPBL.ESC.bed.gz	1,092,632	0.009249463		ENCFF435MRA	26,470,030	0.009488913
SRX011617	1,144,812	0.024237508		GSE60006.HES1.SW1353.bed.gz	283,399	0.009139009		ENCFF405OQJ	54,399,016	0.009482005
SRX190488	177,145	0.024224003		GSE33850.GATA3.CCRFCEM.bed.gz	180,777	0.009131068		ENCFF327LZT	6,895,026	0.009461155
SRX1542134	145,873	0.024111405		GSE42575.RUNX1.JURKAT.bed.gz	1,106,521	0.009082525		ENCFF272ARC	136,762,779	0.009404844
SRX150523	23,489	0.02396062		GSE46194.GRHL2.HBE.bed.gz	10,719,405	0.009081586		ENCFF113YPN	108,879,229	0.009390044
SRX037944	24,151	0.023938098		GSE28950.AR.VCAP.bed.gz	1,065,460	0.009043102		ENCFF187DOI	101,807,203	0.009379376
SRX702086	348,914	0.023866921		GSE64233.RELA.SGBS_TNF.bed.gz	21,162,842	0.009035045		ENCFF693FFA	42,173,020	0.009357354
SRX594728	78,996	0.023862879		GSE43743.CDK8.MM1S.bed.gz	1,300,668	0.009031289		ENCFF568NCD	136,361,324	0.009344331
SRX058001	271,917	0.023862237		GSE46237.TERF2.WI38VA13.bed.gz	121,627	0.008758203		ENCFF444GOV	103,030,889	0.009306329
SRX026263	364,246	0.023833286		GSE23436.GATA6.CACO2_PROLIF.bed.gz	2,750,188	0.008749969		ENCFF844JHU	106,547,287	0.009306106
SRX695883	306,089	0.023809833		GSE69646.POU5F1.ESC_PRIMED.bed.gz	13,426,613	0.008727696		ENCFF774HWT	111,199,981	0.009294053
SRX2245092	328,311	0.023795243		GSE28950.AR.VCAP_DHAT_2H.bed.gz	19,414,564	0.00863162		ENCFF894KGN	104,107,156	0.009282733
SRX2423690	845,895	0.023653767		GSE32892.AR.VCAP_R1881.bed.gz	14,831,397	0.008584478		ENCFF998UCX	20,573,062	0.009278522
SRX1167097	14,630	0.023639303		GSE29422.SMAD2.ESC.bed.gz	545,162	0.008582913		ENCFF497PRX	5,598,663	0.009272587
SRX2545054	4,558,100	0.023623315		GSE56674.TP63.KERATINOCYTE_CISP.bed.gz	7,110,574	0.008572184		ENCFF666PHA	93,012,571	0.009271117
SRX1745739	389,948	0.023604896		GSE56086.FOXA1.VCAP_SHCTR_R1881.bed.gz	54,810,820	0.008565285		ENCFF271PVK	86,845,934	0.009262397
SRX196107	564,300	0.023601561		GSE54855.ESR1.MCF7_E2_5M.bed.gz	423,550	0.008500694		ENCFF031DVG	106,498,219	0.009251236
SRX263385	389,453	0.023590957		GSE63484.LYL1.NB4.bed.gz	1,149,448	0.00849176		ENCFF941MND	136,240,007	0.009223029
SRX2671519	879,474	0.023584589		GSE46237.HMBOX1.WI38VA13.bed.gz	426,322	0.00846399		ENCFF192IFJ	137,100,012	0.009215839
SRX189398	12,835	0.023560732		GSE39277.NCOR2.LS180.bed.gz	2,033,486	0.008453269		ENCFF351PHF	12,402,226	0.00920033
SRX158105	310,335	0.02352008		GSE29282.NCOR.OCILY1.bed.gz	2,106,245	0.008426589		ENCFF582UCY	139,722,754	0.009169269
SRX366172	170,483	0.023518955		GSE43834.LMO2.KASUMI1.bed.gz	1,586,140	0.008425469		ENCFF994MOY	63,939,427	0.00914418
SRX502056	615,119	0.023492495		GSE38339.HOXA9.SEM.bed.gz	1,219,726	0.008394646		ENCFF045IZP	68,998,128	0.009143134
ERX161936	301,395	0.023478681		GSE39998.NKX2-1.NCIH1819.bed.gz	3,479,097	0.008375247		ENCFF151EFN	96,407,453	0.009116165
SRX150498	36,408	0.023463415		GSE59824.TP63.KERATINOCYTE_D4.bed.gz	13,551,822	0.008313336		ENCFF265NZD	151,632,402	0.009100718
SRX150506	35,121	0.023436491		GSE59824.TP63.KERATINOCYTE_D0.bed.gz	14,782,597	0.008211778		ENCFF624REB	76,769,178	0.009056187
SRX190496	85,309	0.023423531		GSE83860.FOXA1.LNCAP_DMSO.bed.gz	49,478,065	0.008206723		ENCFF601EJI	154,106,481	0.00904533
SRX1542131	163,304	0.023389231		GSE60814.TP63.HACAT_DNRAS_TGFB.bed.gz	2,053,270	0.008184923		ENCFF253KPM	141,501,767	0.009035646
SRX1123863	1,716,050	0.023336564		GSE59824.TP63.KERATINOCYTE_D2.bed.gz	16,310,342	0.008144284		ENCFF595QWI	153,447,339	0.009031573
SRX833403	6,211,412	0.023320816		GSE65427.RUNX1.U937.bed.gz	2,286,726	0.008134653		ENCFF696QFR	146,613,897	0.009029437
SRX753144	147,229	0.023306842		GSE51705.GATA4.YCC3.bed.gz	2,074,849	0.008123973		ENCFF198BVJ	973,604	0.009023733
SRX150501	36,193	0.023291631		GSE60477.TAL1.TSU1621MT.bed.gz	8,404,101	0.008118743		ENCFF406ZDS	139,513,841	0.009015693
SRX502054	569,576	0.023216774		ERP000380.ESR1.ZR751_E2_TAM.bed.gz	1,873,693	0.008108333		ENCFF837MEB	6,695,976	0.009005686
SRX205096	65,760	0.023138063		GSE59824.TP63.KERATINOCYTE_D7.bed.gz	12,520,244	0.008099756		ENCFF890KMK	8,526,445	0.009003373
SRX367646	172,147	0.023115872		GSE47120.AR.LNCAP_SHCTR.bed.gz	218,117	0.008089704		ENCFF625DLL	125,685,816	0.008964355
SRX2671516	836,131	0.023020894		GSE64758.NIPBL.ESC_ACTIVIN.bed.gz	1,256,994	0.008006484		ENCFF717LPP	135,643,145	0.008924767
DRX020614	5,422,299	0.022954287		GSE28264.NKX3-1.LNCAP_DHT.bed.gz	2,136,674	0.008004397		ENCFF010UIT	70,791,181	0.008914772
SRX1542130	180,369	0.022897765		GSE83860.FOXA1.LNCAP_TNFA.bed.gz	67,189,721	0.007985554		ENCFF545XJL	5,382,995	0.008912367
SRX701970	351,721	0.022887243		ERP000380.FOXA1.MCF7_TAMR_E2_TAM.bed.gz	11,307,102	0.007888927		ENCFF350IOX	111,910,968	0.008908837
SRX821807	151,713	0.02288587		GSE51705.GATA6.AGS.bed.gz	6,430,754	0.007859664		ENCFF282NPF	262,463,573	0.008899176
SRX1091542	9,384,224	0.022811943		GSE53855.CDK2.T47D.bed.gz	50,838	0.007829989		ENCFF692CDD	122,197,787	0.008893433
SRX017914	28,138	0.022799346		GSE71909.BRD4.LP1.bed.gz	407,480	0.00781125		ENCFF135DYG	44,350,334	0.008891618
SRX041291	243,295	0.022766428		GSE62272.TEAD1.CCLP1.bed.gz	1,697,347	0.007788145		ENCFF356UKE	931,100	0.008891455
SRX764805	1,479,061	0.022695145		GSE52725.AR.LNCAP_SHGATA2.bed.gz	1,803,085	0.007783093		ENCFF259GGN	123,573,569	0.008888118
SRX099053	438,076	0.022615425		ERP000783.ESR1.MCF7.bed.gz	26,945,331	0.007754453		ENCFF985UBC	107,362,240	0.008887746
SRX190498	42,622	0.022597649		GSE62482.TBX21.CD4_TH1.bed.gz	4,304,007	0.007697948		ENCFF257HFC	246,402	0.008882314
SRX2423472	173,222	0.022577525		GSE72266.MYB.CD4_TH2.bed.gz	3,410,033	0.007687209		ENCFF334CAD	5,012,020	0.008842872
SRX190489	86,229	0.022525856		GSE28264.FOXA1.LNCAP_ETOH.bed.gz	19,702,348	0.007611853		ENCFF556OSI	40,622,670	0.008823093
SRX1542137	163,391	0.022512262		GSE53998.RELA.HUVEC.bed.gz	79,036	0.007586239		ENCFF593TJL	73,153,715	0.008813021
SRX097071	351,796	0.02249963		GSE31939.CDX2.LS180.bed.gz	8,228,542	0.00748335		ENCFF444QJT	500,798	0.008810309
SRX1542128	181,848	0.022452009		GSE80151.TWIST1.SHEP21_DOX_0H.bed.gz	10,688,810	0.007462134		ENCFF310ZLH	81,220,984	0.008768583
SRX116439	78,324	0.022356098		GSE57431.CDK9.A375_DMSO.bed.gz	2,613,170	0.007391747		ENCFF576UZR	198,889,969	0.008760343
SRX359969	40,281	0.022352747		GSE74814.POU2F2.HNPC_UNDIF.bed.gz	3,825,584	0.007387596		ENCFF513UXU	112,320,076	0.00872936
SRX096350	289,612	0.022291673		GSE47152.MYC.PAVE.bed.gz	1,359,522	0.007385724		ENCFF196XDI	26,215,861	0.008712246
SRX1048452	89,939	0.022258486		GSE42728.TP53.IMR90_SENES_SHLUC.bed.gz	2,808,784	0.007324728		ENCFF780SRO	97,109,903	0.008702422
SRX156141	12,345,442	0.022246957		GSE83860.FOXA1.LNCAP_DHT.bed.gz	56,639,912	0.007248641		ENCFF915XVA	32,103,460	0.008698442
SRX359955	148,468	0.022165463		GSE51705.GATA4.KATOIII.bed.gz	686,657	0.007234012		ENCFF695SDJ	52,450,109	0.008698079
SRX3599298	249,519	0.022160709		GSE83860.FOXA1.LNCAP_DHT_TNFA.bed.gz	73,714,949	0.007228638		ENCFF355JHZ	64,885,276	0.008679967
SRX701969	53,344	0.022131561		GSE43350.NCOR2.BCELL_GERMINAL_CENTER.bed.gz	2,517,630	0.00719126		ENCFF853YEV	140,422,613	0.00866199
SRX392808	904,177	0.021975911		GSE43625.GATA1.ERYTHROID_R3R4.bed.gz	960,267	0.007189198		ENCFF409EFR	94,844,791	0.008633
SRX3372014	3,977,497	0.021939338		GSE29194.GATA1.CD34_ERYTH_BIO.bed.gz	3,756,614	0.007138415		ENCFF599BDQ	25,105,598	0.008615046
SRX3323074	7,155,852	0.021923999		GSE29194.GATA1.CD34_ERYTH_BMP.bed.gz	3,692,218	0.007129783		ENCFF673TND	118,961	0.008559335
SRX684517	1,835,708	0.021897516		GSE69542.FOXO1.ESC.bed.gz	27,142,007	0.007121536		ENCFF253IKF	143,708,500	0.008545194
SRX1058804	1,179,192	0.021761702		GSE53998.RELA.HUVEC_TNF_JQ1.bed.gz	6,728,745	0.007098926		ENCFF881ZSX	107,474,436	0.008540355
SRX735299	1,028,787	0.021714136		GSE64713.STAT5B.CD8_H9RET.bed.gz	3,082,580	0.007093815		ENCFF750ZEF	9,633,285	0.008532208
SRX277138	621,952	0.021685339		GSE59530.ESR1.MCF7.bed.gz	313,919	0.007080377		ENCFF678BIU	76,778,977	0.008531167
SRX821818	516,212	0.021657918		GSE72249.FOXA1.ZR751.bed.gz	32,689,144	0.007051697		ENCFF078LFQ	137,621,373	0.008511656
SRX1542133	112,294	0.021592774		GSE63484.LYL1.KASUMI1.bed.gz	2,894,505	0.007039022		ENCFF734XYJ	132,181,964	0.008503808
SRX359909	38,587	0.021575634		GSE43070.RELA.HUVEC_TNF.bed.gz	2,201,148	0.007024103		ENCFF521FVU	113,262,440	0.008503
SRX158107	289,328	0.02150533		GSE33850.TAL1.PRIMA2.bed.gz	9,151,722	0.006994429		ENCFF849UJR	282,425	0.008496783
SRX701981	287,086	0.021481859		ERP000901.NCOA1.MCF7_E2.bed.gz	1,949,919	0.006966003		ENCFF446MPR	106,387,049	0.008489151
SRX027907	58,871	0.021383856		GSE25000.TAL1_SCL.ERYTHROID.bed.gz	287,425	0.006929724		ENCFF069FUJ	56,561,801	0.008480695
SRX2469659	167,195	0.021378414		ERP002417.ELK1.ESC_H1.bed.gz	305,495	0.006921246		ENCFF415VFS	109,010,233	0.008479577
SRX156142	10,427,871	0.021288136		GSE53998.RELA.HUVEC_TNF.bed.gz	5,853,336	0.006902851		ENCFF594MZL	27,162,533	0.008434328
SRX1542140	120,641	0.021198233		GSE40724.PGR.LEIOMYOMA_RU486.bed.gz	5,311,003	0.006899329		ENCFF175OER	174,232	0.008427528
SRX1993437	100,935	0.021174162		GSE39277.NCOR.LS180.bed.gz	4,521,625	0.00688802		ENCFF912DOL	5,300,364	0.008425498
SRX018610	23,902	0.021128567		GSE59530.ESR1.MCF7_E2.bed.gz	7,086,005	0.006847052		ENCFF159CMK	92,489,726	0.008423551
SRX2642353	409,127	0.02101127		GSE54855.ESR1.MCF7_E2_120M.bed.gz	432,762	0.006841925		ENCFF789SAI	25,071,910	0.008421736
SRX2642357	3,330,108	0.021002083		GSE71976.JUN.BT549_TNF.bed.gz	1,158,288	0.006829184		ENCFF707NDG	105,537,939	0.008416072
SRX194571	417,854	0.020889909		GSE39579.BRD4.HEK293T.bed.gz	3,773,521	0.006807344		ENCFF232WSQ	20,986,126	0.008412095
SRX512373	2,728,421	0.020843582		GSE72249.FOXA1.ZR751_DEX.bed.gz	31,266,081	0.006806631		ENCFF640LEB	747,404	0.008404105
SRX831875	855,509	0.020820784		GSE62482.RELA.CD4_TH1_DMSO.bed.gz	4,647,522	0.006730499		ENCFF747VIZ	173,846,925	0.008369091
SRX702109	335,961	0.02078624		GSE31939.CDX2.LS180_125.bed.gz	10,539,983	0.006726514		ENCFF991SFM	332,589,954	0.008359052
SRX1206075	275,584	0.020662038		GSE56086.AR.VCAP.bed.gz	26,778,799	0.006723477		ENCFF325GEB	57,536,026	0.008349514
SRX2423809	113,558	0.020642658		GSE73576.SATB1.SHSY5Y_ABETA.bed.gz	73,447	0.006721459		ENCFF706ONY	144,984,405	0.008346991
SRX1007721	130,014	0.020570462		GSE29073.EP300.MCF7_DMSO.bed.gz	446,299	0.006721191		ENCFF822WFQ	127,642,706	0.00833274
ERX1305856	306,196	0.020557875		GSE72249.FOXA1.ZR751_E2.bed.gz	27,815,711	0.006709639		ENCFF719NRS	233,297	0.008324599
SRX1044121	1,406,801	0.02047373		GSE39277.NCOR.LS180_125.bed.gz	5,018,631	0.006705076		ENCFF625VEV	122,222,352	0.008315507
SRX695885	85,600	0.020401203		GSE56288.AR.PROSTATE.bed.gz	20,079,699	0.006675563		ENCFF155LWQ	171,135,654	0.008296225
SRX256998	83,950	0.020264169		ERP000380.FOXA1.MCF7_E2_TAM.bed.gz	14,794,653	0.006658132		ENCFF567WYM	127,760,034	0.00828701
SRX539649	154,756	0.020245432		ERP002305.ESR1.MCF7_MRNAHIST.bed.gz	471,321	0.006657104		ENCFF158NHJ	43,256,060	0.008276135
SRX017890	259,024	0.020236673		GSE40129.ESR1.ZR751_SICTR_E2.bed.gz	120,171	0.006629495		ENCFF187VWY	31,286,580	0.008237262
SRX695884	1,405,748	0.020217801		GSE72266.GATA3.CD4_TH2.bed.gz	1,528,279	0.006612106		ENCFF843WIQ	9,576,872	0.00823592
SRX014774	195,046	0.020213242		GSE56086.FOXA1.VCAP_ETOH.bed.gz	52,527,847	0.006579601		ENCFF690BQH	92,887,568	0.008226885
SRX2020844	1,748,710	0.020114496		GSE44416.TEAD4.MKN28.bed.gz	1,963,595	0.006563617		ENCFF069MVV	43,090,102	0.008223749
SRX1303985	1,618,758	0.020105297		GSE29194.TCF7L2.CD34_PROG_BIO.bed.gz	2,572,165	0.006554857		ENCFF370WUU	103,313,443	0.008215287
SRX277132	207,646	0.020013581		GSE43985.ESR1.VCAP_E2_ERA.bed.gz	2,953,843	0.006554575		ENCFF342EPY	110,684,463	0.008189783
SRX1058805	1,960,781	0.020004604		GSE40129.FOXA1.MCF7_SIGATA.bed.gz	24,055,121	0.006541813		ENCFF870ZAW	62,508,765	0.008179408
ERX626828	847,890	0.019997006		GSE28950.AR.VCAP_DHAT_18H.bed.gz	9,689,439	0.006536931		ENCFF025ZWJ	92,295,712	0.008155744
SRX1035588	54,188	0.019968646		GSE40129.ESR1.MCF7_SIGATA_E2.bed.gz	14,071,580	0.006485271		ENCFF590AZG	110,717,479	0.00815364
SRX2671518	804,704	0.019960859		GSE34774.RNF2.HEK293T.bed.gz	8,111	0.006453705		ENCFF641QDG	83,979,575	0.008149621
SRX469952	4,525	0.01995779		GSE28264.FOXA1.LNCAP_DHT.bed.gz	10,544,253	0.006442188		ENCFF898FAQ	4,074,425	0.008147591
SRX017900	242,113	0.019940718		GSE36134.POU5F1.NCCIT_SNF5.bed.gz	20,536,636	0.006413702		ENCFF168INE	16,670,621	0.008131478
SRX037943	28,115	0.019904642		GSE61268.AR.LNCAP_R1881_SHCTR.bed.gz	224,162	0.006387831		ENCFF290CCX	145,553,286	0.008121517
SRX3240994	614,971	0.019880432		GSE61197.ASCL1.SCLC_ASCLP_NE.bed.gz	1,576,091	0.006385523		ENCFF677QYW	160,894,433	0.008109771
SRX1542139	132,211	0.01981348		GSE56567.SOX2.IPSC.bed.gz	17,879,561	0.006338533		ENCFF305ASW	90,248,255	0.008107224
SRX821811	136,446	0.019739216		ERP007081.NR3C1.U2OS_GLUCC.bed.gz	4,348,240	0.006313248		ENCFF971NUS	147,133	0.00809768
ERX342826	4,708	0.01973237		GSE57702.KLF4.KERATINOCYTE_DIFF.bed.gz	9,217,071	0.006299937		ENCFF151QZZ	48,934,306	0.008061367
SRX3322766	1,332,433	0.019730143		GSE36570.POU5F1.BJ_INDUCED.bed.gz	8,581,962	0.006269317		ENCFF001WSR	101,696,228	0.008045982
SRX1035589	56,531	0.019620191		GSE51022.ESR1.MDAMB134VI_ESTROGEN.bed.gz	11,478,324	0.00626314		ENCFF790CEE	181,230,042	0.008039818
SRX539661	177,133	0.019584171		GSE81651.ESRRA.BT474_HRG.bed.gz	23,679,552	0.006241259		ENCFF679VBK	1,588,306	0.00803546
SRX097067	182,351	0.019583232		GSE39277.CREBBP.LS180.bed.gz	1,005,752	0.006229414		ENCFF803SFG	375,393	0.008020802
SRX2730808	166,398	0.019562188		GSE55421.SNAI2.KERATINOCYTE_SHCTR.bed.gz	1,652,203	0.006224196		ENCFF879FJY	83,882,119	0.007995183
SRX3256870	685,993	0.019561172		GSE72249.ESR1.ZR751_E2.bed.gz	11,198,639	0.006218924		ENCFF450ORR	15,849,534	0.007980878
SRX266860	293,533	0.019523726		GSE77039.PPARG.HT29_ROSIG_2H.bed.gz	7,892,404	0.006197908		ENCFF273HJB	105,037,939	0.007948691
SRX367311	735,223	0.01942861		GSE50413.MYOD1.RHABDOMYOSARCOMA.bed.gz	11,839,074	0.006190986		ENCFF677EHH	111,390,755	0.007947617
SRX150560	125,158	0.019420141		GSE66218.FOXA2.CACO2.bed.gz	9,095,020	0.006174876		ENCFF274PNL	81,050,007	0.007943194
SRX1167103	17,624	0.019331366		GSE28319.NR1H3.THP1_T09.bed.gz	82,596	0.006163737		ENCFF657EZC	136,957,861	0.00793141
SRX1445367	97,185	0.019326676		GSE64233.MED1.SGBS_TNF.bed.gz	10,830,948	0.006102743		ENCFF517QNU	88,454,645	0.007931261
SRX702033	118,023	0.019308635		GSE69558.PAX5.OCILY7.bed.gz	2,327,475	0.005983585		ENCFF854MYR	128,430,385	0.007929768
SRX423971	61,809	0.019279797		GSE81651.ESRRA.SKBR3_EGF.bed.gz	12,419,132	0.005960893		ENCFF351HSM	145,248,092	0.007911529
DRX020607	91,751	0.019257022		GSE55605.PRKDC.FIBROBLAST_MET.bed.gz	179,975	0.005949376		ENCFF052EPC	113,913,289	0.007901578
SRX130267	386,517	0.019245373		GSE43147.ZFX.RPMI8402.bed.gz	167,163	0.005934447		ENCFF043HEN	16,280,717	0.007899856
SRX065551	27,564	0.019208714		ERP000380.FOXA1.T47D_E2_TAM.bed.gz	13,173,825	0.005883278		ENCFF112VKY	131,111,457	0.007899624
SRX647371	122,860	0.019206186		GSE64656.FOXA1.LNCAP.bed.gz	28,297,285	0.005850881		ENCFF671LMY	15,781,120	0.00789777
SRX245741	138,715	0.019190282		GSE81651.ESRRA.SKBR3.bed.gz	8,035,739	0.005766222		ENCFF815EZY	102,972,308	0.007887537
SRX2423842	447,902	0.019184775		ERP001226.FOXA1.MCF7.bed.gz	19,842,160	0.005756031		ENCFF290NCZ	10,022,954	0.007876065
SRX190493	257,591	0.019172056		GSE71675.CBFA2T2.NCCIT.bed.gz	11,621,080	0.005748991		ENCFF486IPS	15,725,520	0.007865548
SRX821806	133,398	0.019144777		GSE56086.FOXA1.VCAP_R1881.bed.gz	55,673,754	0.005685543		ENCFF310CYQ	105,865,268	0.007861576
SRX095407	367,545	0.019136285		GSE71018.GRHL2.PEO1.bed.gz	5,181,037	0.005667094		ENCFF671DTY	80,785,159	0.007860082
SRX359959	31,999	0.019097191		GSE58258.KDM1A_8A.SHSY5Y_B0_SHLSD18A.bed.gz	24,890	0.005638047		ENCFF054XIU	80,438,843	0.007858176
SRX821808	299,623	0.01907707		GSE72249.ESR1.ZR751.bed.gz	6,523,088	0.005637708		ENCFF711NWL	54,801,303	0.007854986
SRX160733	146,398	0.019074448		GSE53855.CDK2.T47D_PROGESTIN_30M.bed.gz	171,324	0.005621688		ENCFF839EPV	822,367	0.007839152
SRX100440	123,042	0.019063604		GSE26014.MEIS1.HSPC.bed.gz	70,988	0.005510298		ENCFF316QNH	44,352,610	0.007834937
SRX1478543	10,880,464	0.019058848		GSE52725.AR.LNCAP_SHCTR.bed.gz	20,257,379	0.005486491		ENCFF854CCF	200,378,585	0.007809082
SRX1424891	120,108	0.018997111		GSE63034.FOXA1.LNCAP_ABL.bed.gz	15,057,357	0.005485158		ENCFF644TNS	136,050,835	0.007800161
SRX3240990	3,226,453	0.018963121		GSE30082.NFKBIA.DERMAL.bed.gz	570,922	0.005483078		ENCFF946SYP	71,897,153	0.007792144
SRX895428	344,300	0.018946988		GSE83860.AR.LNCAP_DHT.bed.gz	9,009,315	0.005460143		ENCFF605AVV	164,170,277	0.007784016
SRX713894	1,142,799	0.018915655		GSE81651.ESRRA.BT474_EGF.bed.gz	12,637,260	0.005450014		ENCFF011UPW	302,815,598	0.007778142
SRX029433	116,555	0.01889997		GSE40129.ESR1.MCF7_SICTR_E2.bed.gz	13,271,876	0.005446709		ENCFF467GRI	86,819,174	0.00777675
SRX2423962	102,031	0.018899472		GSE39277.CREBBP.LS180_125.bed.gz	3,499,881	0.005345378		ENCFF429WXC	98,200,072	0.007767165
SRX701977	452,588	0.018863739		GSE56288.AR.PROSTATE_CANCER.bed.gz	63,577,559	0.005334664		ENCFF014MFB	135,192,259	0.007763844
SRX1116230	196,427	0.018859785		GSE52146.SOX11.GRANTA519.bed.gz	3,805,239	0.005318677		ENCFF433ITJ	106,669,986	0.007751754
SRX1445371	206,591	0.018785954		ERP001226.AR.MCF7.bed.gz	15,727,286	0.005318585		ENCFF471IMS	103,032,883	0.007741649
SRX041289	679,722	0.018705909		GSE41561.ESR1.MCF7.bed.gz	15,730,101	0.005303538		ENCFF804AVM	9,460	0.007735201
SRX080037	20,740	0.018666442		GSE60270.ESR1.MCF7_E2.bed.gz	9,181,088	0.005288962		ENCFF432YGS	18,894,698	0.007728557
SRX098453	905,848	0.01857828		GSE71909.BRD4.LP1_SGCCBP300.bed.gz	242,439	0.005282426		ENCFF846FXF	100,756,601	0.007717245
SRX017002	54,519	0.018568572		GSE38303.BRF2.IMR90_TERT.bed.gz	518,663	0.005252152		ENCFF940ITK	308,993	0.007700971
SRX1709953	30,751	0.018549641		GSE72640.MYCN.BE2C.bed.gz	190,238	0.005167522		ENCFF607JOX	9,507,331	0.007684396
SRX831879	1,304,969	0.018470246		GSE84432.AR.VCAP_R1881_30M.bed.gz	16,253,978	0.005150308		ENCFF677RGJ	139,823,679	0.007682628
SRX3322939	556,922	0.018451799		GSE63034.FOXA1.LNCAP_ABL_SHCREB1.bed.gz	76,521,619	0.00514784		ENCFF350CSY	30,255,530	0.007677481
SRX1318615	13,236,467	0.018437917		GSE47987.FOXA1.DU145_FOXA1_ARC562S.bed.gz	26,784,427	0.005117415		ENCFF611RXG	11,956,930	0.007652735
SRX017998	14,365	0.018409607		GSE59530.ESR1.MCF7_TNF.bed.gz	190,996	0.00511528		ENCFF981ETO	114,714,398	0.007651879
SRX021069	233,527	0.018369799		ERP004238.NANOG.ESC_H1_3IL.bed.gz	27,488,105	0.005104999		ENCFF502JYT	76,766,898	0.007646975
SRX1012692	67,218	0.01836886		GSE84432.AR.VCAP_R1881_4H.bed.gz	17,372,181	0.005072077		ENCFF702RVC	280,056,479	0.007638528
SRX1478544	13,233,838	0.018365545		GSE82295.TEAD1.HFOB_DIFF.bed.gz	389,107	0.005039128		ENCFF724ZSR	115,886,030	0.007624331
SRX1047416	15,501,956	0.018361505		GSE61197.ASCL1.SCLC_ASCLM.bed.gz	33,224	0.005003612		ENCFF222CSK	119,191,964	0.007622132
SRX758133	945,962	0.018360281		GSE52924.GFI1B.CD34.bed.gz	834,530	0.004992232		ENCFF797HUX	91,036,233	0.00761692
SRX2642354	563,510	0.018332968		GSE46641.TP53.U2OS.bed.gz	165,900	0.004983972		ENCFF319MWF	92,549,105	0.007606808
SRX866613	1,772,028	0.018286814		GSE31939.VDR.LS180_125.bed.gz	1,574,178	0.004968264		ENCFF530LEM	137,733,558	0.007597553
SRX475789	123,191	0.018280061		GSE23852.FOXA1.MCF7_E2.bed.gz	15,045,281	0.004959513		ENCFF186ZMA	106,102,247	0.007594531
SRX735300	368,958	0.018245318		GSE33850.TAL1.PRIMA5.bed.gz	8,737,103	0.00492391		ENCFF457WBU	79,131,561	0.007586651
SRX3240995	4,396,693	0.0181558		GSE75876.ESRRA.BT474_AICAR.bed.gz	6,409,963	0.004901126		ENCFF949EAE	75,925	0.007581771
ERX1725517	17,041	0.018154979		GSE54855.ESR1.MCF7_E2_10M.bed.gz	1,189,575	0.004892961		ENCFF248VST	100,558,771	0.007579452
ERX626840	870,601	0.018137638		GSE62475.PGR_A.ESC.bed.gz	1,151,599	0.004855396		ENCFF370UMM	135,027,480	0.00757513
SRX1161718	241,199	0.018127633		GSE63736.RELB.L1236.bed.gz	2,230,760	0.004844528		ENCFF122YOI	10,484,241	0.007568716
SRX1995225	101,778	0.018120321		GSE69558.PAX5.DOHH2.bed.gz	611,573	0.004830954		ENCFF181OFO	7,404,712	0.007564909
SRX098507	919,417	0.018111058		GSE64233.MED1.SGBS.bed.gz	17,472,445	0.004830261		ENCFF182ANX	137,267,372	0.007554784
SRX1542142	112,604	0.018091791		GSE60171.BRD2.HUVEC_MS417.bed.gz	74,448	0.004802412		ENCFF231HAY	41,464,605	0.007552597
SRX098460	991,722	0.018023571		GSE60171.BRD3.HUVEC.bed.gz	1,361,370	0.004792518		ENCFF808RKL	135,527,991	0.007508282
SRX2545044	2,284,934	0.017992109		GSE63736.RELA.L1236.bed.gz	64,121	0.004765787		ENCFF525KJR	14,278,771	0.00750174
SRX098442	996,780	0.017963784		GSE39277.NCOR2.LS180_125.bed.gz	3,268,630	0.004756712		ENCFF824PBX	128,816,105	0.007497152
SRX189433	5,133	0.017927333		GSE80151.TWIST1.SHEP21.bed.gz	7,313,211	0.004755848		ENCFF282XFW	172,239,695	0.007485047
SRX1445365	105,275	0.017889261		GSE69043.AR.LNCAP_SHFOXA1_PHFRPMIFCS.bed.gz	319,286	0.004724585		ENCFF887XGB	1,481,225	0.007470409
SRX098429	601,394	0.017864613		GSE53423.TAL1.ECFC.bed.gz	21,734,890	0.004712081		ENCFF749COB	1,261,787	0.007468383
SRX098515	1,142,076	0.017816809		GSE45982.EZH2.OCILY1.bed.gz	402,479	0.004700673		ENCFF138QJZ	36,419,470	0.007460245
SRX1167100	16,755	0.017803163		GSE60814.TP63.HACAT_LACZ_TGFB.bed.gz	4,009,969	0.004695051		ENCFF767GKW	71,967,443	0.007447329
SRX098456	1,151,531	0.017785606		GSE37345.AR.LNCAP_SHFOXA1_R1881_HD.bed.gz	319,769	0.004689273		ENCFF063HEH	62,991,864	0.007419743
SRX011576	286,901	0.017775369		GSE61965.SMARCA4.501MEL_SHMITF.bed.gz	8,616,799	0.00466672		ENCFF725JDK	44,350,359	0.007413335
SRX1652876	159,547	0.01777475		GSE38303.POU2F1.IMR90_TERT.bed.gz	641,981	0.004648169		ENCFF789ECC	17,783,194	0.007411866
ERX1305855	152,936	0.017774089		GSE81651.ESRRA.BT474.bed.gz	25,741,668	0.00462016		ENCFF069LAN	9,267,637	0.007390839
SRX098454	937,863	0.017761693		GSE63484.LYL1.THP1.bed.gz	1,214,106	0.004614176		ENCFF920BWA	89,424,296	0.007378
SRX647369	78,082	0.017758626		GSE41000.SIRT3.U2OS_UV.bed.gz	608	0.004516447		ENCFF546HCW	31,371,581	0.007366809
SRX1116232	3,960,212	0.017729463		GSE23852.FOXA1.MCF7_ETOH.bed.gz	14,514,257	0.004484379		ENCFF599UGJ	121,557,374	0.007365749
ERX342845	27,765	0.017717594		GSE53423.TAL1.ECFC_TSA.bed.gz	26,216,652	0.004481859		ENCFF390PTY	98,018,627	0.007362566
SRX277135	701,994	0.01768704		GSE59657.TAL1.MOLT3.bed.gz	12,860,142	0.004448247		ENCFF640MOW	119,632,080	0.007357993
SRX092313	1,376,494	0.017681571		GSE23436.HNF4A.CACO2_PROLIF.bed.gz	2,785,589	0.004446698		ENCFF923FKQ	23,140,191	0.007346056
SRX335160	1,009,411	0.017639532		ERP000901.NCOA2.MCF7.bed.gz	5,002,147	0.004445674		ENCFF592ZJD	7,145,531	0.007336751
SRX335146	71,144	0.017628472		GSE83860.AR.LNCAP_DHT_TNFA.bed.gz	7,403,516	0.004442224		ENCFF883CRS	58,722,143	0.007334749
SRX098425	762,964	0.017613825		GSE63034.FOXA1.LNCAP_ABL_SHCTR.bed.gz	69,384,973	0.004426526		ENCFF065CJT	142,490,253	0.007333871
SRX027490	1,602,164	0.017610246		GSE73576.SATB1.SHSY5Y.bed.gz	92,836	0.004371031		ENCFF313QUR	111,040,838	0.007331697
DRX020611	3,056,633	0.017596887		GSE51290.KLF5.LOVO_PHASES.bed.gz	963,314	0.004365471		ENCFF351IWE	52,821,855	0.007326797
SRX702024	135,490	0.017586316		GSE38391.GATA2.LNCAP.bed.gz	19,244,305	0.004348384		ENCFF192SZH	135,446,955	0.00732221
SRX098440	858,624	0.017582451		GSE44236.CLOCK.U2OS.bed.gz	5,525,807	0.004344823		ENCFF390APJ	8,486,690	0.007296255
SRX2609668	14,309,021	0.017566522		GSE52725.GATA2.LNCAP.bed.gz	19,246,323	0.004329448		ENCFF434CQV	77,965,815	0.007286725
SRX190494	111,615	0.017562532		GSE21614.SMAD3.BGO3.bed.gz	3,459,290	0.004319826		ENCFF083ZXX	130,012,516	0.007278555
SRX1542127	167,597	0.017558924		GSE33889.RUNX2.C42B.bed.gz	20,111,060	0.004313795		ENCFF291RVB	123,206,588	0.007277887
SRX098466	682,232	0.017542185		GSE52725.FOXA1.LNCAP.bed.gz	8,406,276	0.004306139		ENCFF971VJZ	155,149	0.007277295
SRX018991	2,583,959	0.017537032		GSE67046.NR3C1.NALM6_CASP1.bed.gz	1,550,407	0.004283693		ENCFF314VOK	112,145,591	0.007272554
SRX150443	43,150	0.017504311		GSE83860.RELA.LNCAP_TNFA.bed.gz	534,752	0.004255949		ENCFF745WFD	27,934,542	0.007238087
SRX084601	1,077,861	0.017493782		GSE51022.ESR1.MDAMB134VI_ETOH.bed.gz	212,051	0.00419633		ENCFF371JLL	143,844,573	0.007237681
SRX2911537	22,705	0.017457036		GSE30267.AFF4.HCT116_STARVED.bed.gz	92,379	0.004186742		ENCFF414JVR	64,770,038	0.007236098
SRX098464	718,943	0.017452268		GSE74069.AR.MDAMB45_MPA.bed.gz	2,469,385	0.004179867		ENCFF154OXO	117,869,688	0.007236007
SRX098448	785,875	0.017429699		GSE40762.FOXM1.MCF7.bed.gz	1,428,495	0.004179325		ENCFF628ZZL	94,443,211	0.0072039
SRX1515038	105,741	0.017412933		GSE45822.ESR1.MCF7.bed.gz	9,488,079	0.004153991		ENCFF839VSW	103,858,376	0.007179976
SRX702049	342,599	0.017394838		GSE62718.FOXP1.PROGENITOR_NEURAL.bed.gz	531,881	0.004139161		ENCFF440OBY	123,187,868	0.007178579
ERX629396	76,058	0.017374675		GSE79893.PAX8.FT246.bed.gz	11,675	0.004108779		ENCFF270RLY	105,239,197	0.007176072
SRX098433	754,432	0.017371316		GSE70161.AR.MDAMB453_R1881_SIPIAS1.bed.gz	9,877,255	0.004108653		ENCFF214BMQ	127,100,668	0.007173279
SRX150393	25,410	0.01733416		ERP004003.NKX2-2.ISLET.bed.gz	43,357,769	0.004105647		ENCFF002CYL	454,224	0.007166845
SRX359913	130,488	0.017317508		GSE30623.NR3C1.LNCAP_1F5.bed.gz	2,213,682	0.004066234		ENCFF623FWU	41,947,210	0.007164443
SRX890396	3,499,764	0.017301688		GSE51705.GATA6.YCC3.bed.gz	8,132,939	0.004058853		ENCFF266RBJ	85,116,331	0.007164353
SRX1048945	1,106,585	0.017254609		GSE62482.BRD4.CD4_TH1_DMSO.bed.gz	10,350,963	0.004020967		ENCFF776GTW	113,834,320	0.007144441
SRX359888	39,154	0.01722248		GSE51633.JMJD6.HEK293T.bed.gz	715,276	0.003991835		ENCFF124YWT	58,133,098	0.007140131
SRX3322365	44,086	0.017194438		GSE64713.STAT5B.CD8_IL2.bed.gz	10,545,298	0.00397803		ENCFF396VHM	926,665	0.007132905
SRX256999	80,542	0.017182811		GSE60814.TP63.HACAT_CARAS_TGFB.bed.gz	4,172,617	0.003976514		ENCFF107IVH	85,081,900	0.007119133
SRX098463	761,790	0.017170093		GSE24518.NR3C1.HELAB2_GRKD_DMSO.bed.gz	1,893,742	0.003963802		ENCFF720HMJ	86,891,494	0.007118117
SRX098482	560,534	0.017139902		GSE75503.RBPJ.LCL.bed.gz	5,936,127	0.003879203		ENCFF905USH	134,124,339	0.007117132
SRX100402	233,402	0.017139677		GSE62428.CHD8.T47D_ETOH_45.bed.gz	4,399,054	0.003845341		ENCFF814THZ	107,697,277	0.007104985
SRX3581511	8,130,201	0.017139645		GSE56674.TP53.KERATINOCYTE_CISP.bed.gz	4,186,456	0.003841632		ENCFF690XME	116,057,552	0.007096934
SRX2043228	718,790	0.017137916		GSE24518.NR3C1.HELAB2_TA_TNFA.bed.gz	2,339,326	0.003840447		ENCFF671NLJ	138,016,807	0.007086002
SRX1161713	1,057,031	0.017136124		GSE75503.EBF1.MUTUL.bed.gz	20,021,819	0.003798814		ENCFF263EYR	140,112,313	0.007081891
SRX098444	839,091	0.017125374		ERP001226.FOXA1.MDAMB453.bed.gz	42,759,672	0.003778659		ENCFF989VGU	128,875,628	0.007063882
SRX098492	1,052,402	0.017118558		GSE82295.CEBPB.HFOB_DIFF.bed.gz	30,393,784	0.00374653		ENCFF318RHH	105,508,181	0.007055497
SRX023664	59,822	0.017095834		GSE72249.NR3C1.MCF7_DEX.bed.gz	4,584,412	0.003723378		ENCFF957ZSV	187,498,719	0.007055391
SRX098452	784,070	0.017095659		GSE64557.HNF1B.PDAC.bed.gz	18,504,508	0.003706745		ENCFF610HTV	89,943,752	0.007052076
SRX718128	861,229	0.017095649		GSE55605.PCGF2.FIBROBLAST_MET.bed.gz	4,414,590	0.003683746		ENCFF246YPT	138,766,981	0.007038161
SRX098517	1,046,734	0.017078405		ERP008568.SMC3.HL60.bed.gz	49,525,458	0.003678423		ENCFF256WVT	1,569,094	0.007033614
SRX098488	559,192	0.017068241		GSE51234.REST.GP5D.bed.gz	1,937,941	0.003662405		ENCFF040TAT	142,451,285	0.00703121
SRX098435	811,161	0.017047342		GSE59530.FOXA1.MCF7.bed.gz	6,600,541	0.003659112		ENCFF864QJF	74,898,394	0.007026819
SRX3322246	681,220	0.017039531		GSE54110.AR.PC3.bed.gz	489,907	0.003635076		ENCFF586MTZ	101,840,898	0.007010531
SRX098493	1,112,462	0.017014245		GSE71018.GRHL2.OVCA429.bed.gz	9,223,258	0.003604795		ENCFF499CWW	127,886,081	0.006997351
SRX098485	833,904	0.017010928		GSE68976.RUNX1.JURKAT.bed.gz	10,921,253	0.003587172		ENCFF128GGA	92,672,409	0.006996356
SRX2245087	143,580	0.016984476		GSE21939.TP53_PS46.U2OS_ACTD.bed.gz	25,480	0.00357237		ENCFF946WNX	112,032,400	0.006986413
SRX2609659	15,774,563	0.016982845		GSE51673.FOXK1.HEK293T.bed.gz	596,671	0.003571025		ENCFF836QOM	30,114,871	0.006978868
SRX098431	711,921	0.016978514		ERP010999.FOXP1.SUDHL6.bed.gz	5,231,177	0.003542694		ENCFF067FOD	132,905,876	0.006976124
SRX098513	947,722	0.016978055		GSE60130.CEBPA.KASUMI1_SIRUNX1ETO.bed.gz	3,082,887	0.003450005		ENCFF084ORS	100,677,332	0.006966996
SRX098459	700,367	0.016976548		GSE48516.JARID2.UTEIPS6.bed.gz	10,401,713	0.003449758		ENCFF902JQV	83,977,413	0.006960274
SRX2642372	5,743,800	0.016973079		ERP008682.FOXA2.LIVER_CARN1618.bed.gz	9,376,170	0.003447499		ENCFF583XLS	94,731,537	0.006952964
SRX641907	157,409	0.016951312		GSE44236.ARNTL.U2OS.bed.gz	3,997,888	0.003437742		ENCFF912ZTV	70,721,987	0.006931917
SRX098443	927,902	0.016942452		GSE24518.RELA.HELAB2_GRKD_TA_TNFA.bed.gz	1,613,403	0.003421865		ENCFF905EBM	558,742	0.006926433
SRX098434	816,299	0.016924938		GSE42355.BRD4.NCIH2171.bed.gz	34,549,195	0.003395731		ENCFF234MVI	406,977	0.006925556
SRX098468	679,228	0.016897495		ERP008801.PPARG.MACROPHAGE.bed.gz	173,290	0.003394789		ENCFF782VWT	130,975,873	0.006921601
SRX098462	735,760	0.016870774		GSE24518.NR3C1.HELAB2_TA.bed.gz	2,909,424	0.003379851		ENCFF625LUF	124,201,763	0.006919434
SRX117469	42,895	0.0168373		GSE38901.HSF1.HMLER.bed.gz	37,440	0.003357399		ENCFF577OXM	157,745,500	0.006914738
SRX098490	760,187	0.016826665		GSE47987.FOXA1.DU145_FOXA1_ARQ6540X.bed.gz	18,954,287	0.003341335		ENCFF858CRA	43,578	0.006913328
SRX1261975	134,612	0.016817825		GSE56674.TP53.KERATINOCYTE.bed.gz	1,145,729	0.00333573		ENCFF457PCA	12,870,218	0.006911408
SRX2630287	6,904,471	0.016811207		GSE59530.ESR1.MCF7_E2_TNF.bed.gz	6,067,263	0.003334801		ENCFF372HWW	138,032,835	0.006899108
SRX098477	694,435	0.016802701		GSE61268.AR.LNCAP_ETOH_SHCTR.bed.gz	139,174	0.003295716		ENCFF824VGN	94,149,874	0.00689874
SRX098480	684,665	0.016789073		GSE40129.FOXA1.MCF7_SICTR.bed.gz	19,869,711	0.003294744		ENCFF270KIL	68,956,824	0.006894536
ERX329897	44,988	0.016784765		GSE51234.KLF5.GP5D.bed.gz	7,132,017	0.003263344		ENCFF535FRY	129,043,120	0.006890785
SRX360589	90,880	0.016778081		GSE24518.NR3C1.HELAB2_GRKD_TA_TNFA.bed.gz	1,954,106	0.003259369		ENCFF275VNL	136,203,595	0.006889273
SRX150528	14,997	0.016763619		GSE31939.CEBPB.LS180_125.bed.gz	27,928,027	0.003251531		ENCFF603MKX	122,807,223	0.006885829
ERX629397	1,396,233	0.016744733		GSE51234.REST.GP5D_SIRAD21.bed.gz	1,688,046	0.003242022		ENCFF796TTQ	131,110,362	0.006880206
SRX702047	920,201	0.016721491		GSE42390.TAL1.ERYTHROID.bed.gz	3,285,476	0.00321297		ENCFF878IXX	156,691,915	0.006873697
SRX014752	592,898	0.016677084		GSE36570.KLF4.BJ_INDUCED.bed.gz	9,762,286	0.003145353		ENCFF780FQB	83,974,187	0.006865293
SRX098486	864,703	0.016676202		ERP004238.NANOG.ESC_H1.bed.gz	13,837,629	0.003127		ENCFF475OYN	18,624,418	0.006863337
SRX386478	143,707	0.016673551		GSE47987.AR.DU145_FOXA1_ARQ6540X.bed.gz	4,855,866	0.003119281		ENCFF255JYC	104,770,583	0.006860838
SRX098461	645,937	0.016665613		GSE65427.RUNX1.KASUMI1.bed.gz	4,053,785	0.003084381		ENCFF578GCS	932,027	0.00685911
SRX098455	973,299	0.01665149		GSE31939.CEBPB.LS180.bed.gz	22,797,239	0.00307098		ENCFF723VGS	161,310,846	0.006857489
SRX098496	974,670	0.016620257		GSE54344.MLLT3.CD34.bed.gz	18,770	0.003053969		ENCFF063ECO	85,094,233	0.00685341
SRX098506	1,003,296	0.01659764		GSE80151.BRD4.BE2C.bed.gz	11,694,225	0.003019139		ENCFF257FNC	61,306,144	0.006834834
SRX702153	82,637	0.016577477		GSE53998.BRD4.HUVEC.bed.gz	10,361,238	0.002995335		ENCFF830CSU	131,705,154	0.006830812
ERX1825296	188,838	0.016569711		GSE70161.AR.MDAMB453_R1881_SICTR.bed.gz	7,087,780	0.002969099		ENCFF668SRV	100,573,778	0.006828582
SRX098498	733,796	0.016560652		GSE57702.ZNF750.KERATINOCYTE_DIFF.bed.gz	16,814,068	0.002968009		ENCFF017WDB	122,473,616	0.00681832
SRX2423843	416,711	0.016532647		GSE46237.NR2F2.WI38VA13.bed.gz	1,385,026	0.002931338		ENCFF373KHY	10,202,727	0.006816299
SRX539667	123,229	0.016517573		GSE25426.PPARG.THP1_DIFF.bed.gz	410,199	0.002916287		ENCFF001WSP	93,626,363	0.006806442
SRX098500	672,492	0.016484493		GSE63736.NFKB2.L1236.bed.gz	5,054,063	0.002909858		ENCFF553DKF	142,314,292	0.006805286
SRX2469661	136,914	0.016470105		ERP001226.AR.MDAMB453.bed.gz	5,739,140	0.002900281		ENCFF470PIP	27,117,003	0.006798168
SRX107293	87,437	0.016465089		ERP000380.ESR1.MCF7_SHCRT_E2.bed.gz	9,160,100	0.002875462		ENCFF571QFG	101,399,677	0.006793788
SRX107289	106,866	0.016464797		GSE44236.CRY1.U2OS.bed.gz	6,039,225	0.002864117		ENCFF151HMH	95,673,098	0.006791575
SRX098436	802,177	0.016458066		GSE24518.NR3C1.HELAB2_P65KD_TA_TNFA.bed.gz	4,749,678	0.002855052		ENCFF980ENB	181,256,688	0.006789648
SRX701974	252,748	0.016431469		GSE34774.CBX2.HEK293T.bed.gz	4,494,589	0.002831178		ENCFF376HAO	108,979,134	0.006784663
SRX098481	824,774	0.016420907		GSE48096.ESR2.MCF7_C412_E2.bed.gz	274,239	0.0028278		ENCFF407UZQ	80,932,737	0.006781537
SRX098451	802,930	0.016416453		ERP010664.BRD4.BT474_INHHDAC.bed.gz	1,074,658	0.002827672		ENCFF453YFD	114,328,541	0.006779544
SRX647367	134,690	0.016398812		GSE51936.GATA6.AGS.bed.gz	3,474,640	0.002824785		ENCFF262SHR	77,966,342	0.006766852
SRX098509	1,255,444	0.016396635		GSE68356.ESR1.MCF7_E2.bed.gz	4,658,123	0.002776762		ENCFF865JLD	132,719,676	0.006760405
SRX098503	953,615	0.016385645		GSE39998.FOXA1.NCIH3122.bed.gz	12,884,978	0.002753412		ENCFF211SUY	110,533,021	0.006757004
SRX098512	1,569,827	0.016373636		ERP000380.ESR1.MCF7_SHFOXA1_E2.bed.gz	3,894,792	0.00273951		ENCFF952XRR	52,097,013	0.006753054
SRX1012697	237,370	0.016371572		ERP005838.NRIP1.MCF7.bed.gz	13,409,476	0.002735916		ENCFF035VDP	174,393,675	0.006751177
SRX098430	864,764	0.016367726		GSE54855.ESR1.MCF7_E2_2M.bed.gz	266,746	0.002711347		ENCFF318HRX	120,929,997	0.006750998
SRX098476	734,889	0.016364384		GSE32349.CREBBP_M742.NCIH3396_E2.bed.gz	331,134	0.00270611		ENCFF393ZWF	111,637,871	0.006744391
SRX098457	832,473	0.016363824		ERP000901.NCOA2.MCF7_E2.bed.gz	9,403,229	0.002698824		ENCFF745TRP	86,778,934	0.006737195
SRX098437	686,420	0.016338194		GSE80151.TWIST1.BE2C.bed.gz	16,401,522	0.002662763		ENCFF965BIL	120,454,094	0.006736233
SRX098439	821,212	0.016334752		GSE22441.ETV1.GIST.bed.gz	4,843,551	0.002633911		ENCFF801WBW	127,490,083	0.006726191
SRX2609666	13,896,461	0.016316457		ERP000901.ESR1.MCF7_E2.bed.gz	5,983,989	0.002628313		ENCFF578WGS	118,158,510	0.006722461
SRX769727	229,375	0.016294156		GSE49014.REST.NCIH295R.bed.gz	685,896	0.002598503		ENCFF255ARD	84,027,904	0.006718725
SRX2424203	135,142	0.016279943		GSE29073.EP300.MCF7_E2.bed.gz	439,769	0.002591367		ENCFF014UVA	105,869,006	0.006714533
SRX097073	1,960,563	0.016258043		GSE77039.PPARG.HT29_ROSIG_48H.bed.gz	6,308,482	0.002590307		ENCFF924OFW	92,918,818	0.006698803
SRX1161180	1,408,283	0.016252837		GSE71751.GATA3.THYMOCYTE.bed.gz	2,460,957	0.00258525		ENCFF922ONM	133,703,252	0.006696583
SRX098495	960,536	0.016223714		GSE74999.SPI1.K562.bed.gz	368,319	0.002581746		ENCFF358ADA	312,190	0.006695701
SRX098467	638,973	0.01621751		GSE52924.TAL1.CD34.bed.gz	5,133,885	0.002574599		ENCFF208MYK	79,163,335	0.006694813
SRX098501	1,148,535	0.016208984		GSE52637.LDB1.HEP.bed.gz	6,722,014	0.002572504		ENCFF539VNF	124,242,516	0.006691754
SRX098487	840,016	0.016200162		GSE48516.JARID2.UTEIPS7.bed.gz	8,128,263	0.00255098		ENCFF028UBX	98,896,078	0.006686723
SRX098446	896,659	0.016192918		GSE65847.NR3C1.U2OS_SHHIC5.bed.gz	19,829,562	0.002547002		ENCFF787GZZ	102,938,722	0.006680168
SRX098499	879,940	0.016187696		GSE24518.RELA.HELAB2_TNFA.bed.gz	5,834,705	0.002458655		ENCFF007UID	122,924,687	0.006678881
SRX098423	810,372	0.016170598		GSE57628.TOP1.HCT116_JQ1.bed.gz	39,897	0.002449934		ENCFF441TSO	144,775,343	0.006676787
SRX2609661	15,479,080	0.016163104		GSE29180.TCF12.JURKAT.bed.gz	677,206	0.002422941		ENCFF551KZV	82,787,974	0.006672125
SRX335115	85,145	0.016156404		ERP013415.MYCN.SMSKCNR.bed.gz	27,421	0.002412786		ENCFF868JZD	122,527,184	0.006671505
SRX3229129	468,177	0.016154634		GSE59530.ESR1.MCF7_SHFOXA1_E2_TNF.bed.gz	2,598,070	0.002408497		ENCFF286OEN	11,476,101	0.006670124
SRX098489	769,489	0.016148859		GSE68864.CEBPB.HMSC_DMI_HI.bed.gz	24,222,454	0.002360976		ENCFF832BPN	106,658,454	0.006641213
SRX016555	311,655	0.016131052		ERP000901.NCOA1.MCF7.bed.gz	3,435,819	0.00233679		ENCFF755RMC	130,439,257	0.006639096
SRX543181	2,797,611	0.016125119		GSE24518.RELA.HELAB2_TA_TNFA.bed.gz	4,759,723	0.002313081		ENCFF001WZE	104,619,664	0.006629291
SRX017999	15,701	0.016124196		GSE72249.ESR1.MCF7_E2.bed.gz	6,300,776	0.002309607		ENCFF978OGV	128,488,786	0.006622306
SRX007035	38,932	0.016107058		GSE59087.TAL1.PROES.bed.gz	7,088,432	0.002294328		ENCFF170DYF	135,359,131	0.006617364
SRX702050	379,231	0.01610449		GSE60171.BRD3.HUVEC_MS417.bed.gz	393,605	0.002292316		ENCFF402BHJ	39,708,350	0.006609115
SRX098497	1,167,603	0.016064307		ERP005838.NRIP1.MCF7_E2.bed.gz	16,987,668	0.002286		ENCFF977TIL	140,650,849	0.006605773
SRX1745736	1,605,806	0.016061913		GSE40129.GATA3.MCF7_E2.bed.gz	7,230,604	0.002229247		ENCFF502WVO	127,867,404	0.006605316
SRX098465	678,095	0.016061744		GSE62482.MED1.CD4_TH1_DMSO.bed.gz	2,156,120	0.002206853		ENCFF482QCD	67,864,939	0.006605293
SRX3599302	98,759	0.016052289		GSE49014.REST.NCIH295R_SF1.bed.gz	673,078	0.002140323		ENCFF664JPQ	17,380,062	0.006593131
SRX098447	808,224	0.016002604		ERP010664.CDK9.BT474.bed.gz	1,977,787	0.002134312		ENCFF859ZJJ	22,293,835	0.006579875
SRX2642371	5,700,080	0.015952762		GSE43625.NFE2.ERYTHROID_R3R4.bed.gz	2,747,243	0.002131692		ENCFF646DRT	121,718,908	0.006571982
SRX831878	1,269,748	0.015949777		ERP000209.ESR1.MCF7_E2.bed.gz	14,876,286	0.002123621		ENCFF228HWO	135,972,049	0.0065689
SRX017915	138,608	0.015945588		GSE69646.MED1.ESC_PRIMED.bed.gz	7,582,012	0.002119117		ENCFF191KLS	180,622,287	0.006567772
SRX1569438	339,094	0.015944296		GSE58428.AR.LNCAP_DHT24H_SHFOXA1.bed.gz	298,237	0.002112605		ENCFF513SAI	68,992,165	0.006542739
SRX378020	170,535	0.015936471		GSE29194.SMAD1.CD34_PROG_BMP.bed.gz	4,526,305	0.002098891		ENCFF049YRJ	24,152,178	0.006531253
SRX098511	1,514,513	0.015936043		GSE30623.NR3C1.LNCAP_1F5_SIFOXA1.bed.gz	2,890,788	0.002093359		ENCFF634NTU	91,107,039	0.006491392
SRX098420	1,493,764	0.015918816		GSE68296.TEAD4.HUCCT1.bed.gz	2,743,954	0.002088795		ENCFF464WVN	198,403,507	0.006486843
SRX098450	691,331	0.015906846		GSE56857.SPIB.OCILY3_SHSPIB.bed.gz	785,995	0.00208019		ENCFF304VXR	137,745,982	0.006486328
SRX815543	223,934	0.015892857		GSE77039.NR1H2.HT29_GW3965_2H.bed.gz	4,834,763	0.002077542		ENCFF311CAL	23,928,510	0.006483974
SRX2844298	214,050	0.015884046		GSE65138.BRD4.MOLM14_CA25.bed.gz	16,817,313	0.002056202		ENCFF907MBG	163,859,885	0.006480717
SRX098475	1,027,299	0.01586854		GSE65847.NR3C1.U2OS_SHNS.bed.gz	5,981,269	0.00205137		ENCFF252AKV	133,471,837	0.006472145
SRX1177350	110,610	0.015864687		GSE36354.CDK9.P4936_CMYC_1H.bed.gz	487,701	0.002042698		ENCFF895NJW	126,966,586	0.006467427
SRX698197	184,914	0.015851964		GSE38103.SMAD3.LX2_CALCIPOTRIOL_TGFB1.bed.gz	9,524,014	0.002024235		ENCFF029ZPV	128,178,270	0.006465714
SRX098508	826,580	0.015849491		ERP014035.TP53.BC3_NUT.bed.gz	202,757	0.002023008		ENCFF169ZKI	125,118,190	0.006465504
SRX3229131	245,949	0.015839666		GSE45984.CDK7.SKMEL147.bed.gz	4,475,596	0.002010487		ENCFF555YAB	127,320,053	0.006454154
SRX335140	338,540	0.015833695		GSE37403.SNAPC4.MCF10A.bed.gz	411,711	0.00200632		ENCFF343EFL	8,612,301	0.006447279
SRX098483	771,995	0.015805881		GSE64557.FOXA1.PDAC_SHCTR.bed.gz	32,642,238	0.002003398		ENCFF632WHJ	103,565,051	0.006439702
SRX098518	875,271	0.015788575		GSE49952.XBP1.MDAMB231.bed.gz	41,308,810	0.001986093		ENCFF784PDY	13,930,207	0.006430089
SRX017942	20,694	0.015781869		GSE20303.GLYR1.HELA.bed.gz	10,501,420	0.00198412		ENCFF381NIE	99,972,737	0.006428502
SRX1998396	523,825	0.015781669		GSE68356.PGR.T47D_PG.bed.gz	3,572,253	0.001983153		ENCFF354WUJ	97,930,692	0.006422729
SRX098421	1,180,615	0.015779898		GSE51234.NIPBL.GP5D.bed.gz	12,247,036	0.001968271		ENCFF127HJI	52,417,103	0.006417205
SRX1044120	600,653	0.015772672		GSE38339.MEIS1.SEM.bed.gz	3,746,481	0.001956451		ENCFF191NQS	90,810,651	0.006415679
SRX014773	336,834	0.015744874		GSE38901.HSF1.BPE.bed.gz	209,074	0.001955767		ENCFF754CVA	247,505	0.006413967
SRX2370712	10,634,951	0.015694511		ERP002306.FOXA1.LIVER.bed.gz	10,986,588	0.001939617		ENCFF461RDS	104,795,820	0.006413054
SRX098473	780,206	0.015692484		GSE68356.ESR1.MCF7_E2PG.bed.gz	6,195,635	0.001929612		ENCFF491NVT	56,959,010	0.006409623
SRX098516	1,048,070	0.015678592		GSE50413.MYOD1.MYOBLAST.bed.gz	11,713,258	0.001892008		ENCFF488KHJ	230,033,968	0.006400222
SRX098474	821,300	0.015660821		GSE34774.RYBP.HEK293T.bed.gz	605,094	0.001844604		ENCFF532HJO	153,660,204	0.006379673
SRX098505	1,032,492	0.015652975		GSE64713.STAT5B.CD8_H9.bed.gz	9,927,654	0.001818603		ENCFF613CRP	9,452,917	0.006368236
SRX821810	101,018	0.015641737		GSE15780.TP53.SAOS2.bed.gz	7,466,205	0.001816718		ENCFF902GTD	52,683,229	0.006362071
SRX098504	668,006	0.015628208		GSE60792.GATA2.CD34_DMSO.bed.gz	1,815,734	0.001805634		ENCFF544TJM	104,781,358	0.006345456
SRX026634	229,699	0.015611056		ERP000901.NCOA3.MCF7_E2.bed.gz	8,420,303	0.001799201		ENCFF695DKI	100,659,073	0.006341056
SRX098458	669,369	0.015583488		GSE79128.AR.VCAP_SH1_DHT.bed.gz	14,765,177	0.001798349		ENCFF658SVX	131,088,813	0.006330877
SRX098441	822,008	0.015578777		GSE64877.TP53.HEPG2.bed.gz	59,865	0.001798229		ENCFF503JVU	178,752,335	0.006317486
SRX2609667	16,744,453	0.015574418		GSE67046.NR3C1.NALM6.bed.gz	4,874,810	0.00179268		ENCFF272ULK	149,915,904	0.00631125
SRX1136035	53,143	0.015561993		GSE74069.AR.MDAMB45_DHT.bed.gz	5,337,446	0.001791655		ENCFF723MLM	155,488,311	0.006311099
SRX702043	1,794,787	0.015557555		GSE35197.GSPT2.HEK293T.bed.gz	5,200,769	0.00176038		ENCFF572LJS	142,706,466	0.006297202
SRX3322854	1,842,533	0.015548611		GSE58428.FOXA1.VCAP_DHT24H.bed.gz	34,354,127	0.001743566		ENCFF618BDU	83,940,823	0.006292586
SRX098471	606,269	0.015542154		GSE59530.FOXA1.MCF7_E2.bed.gz	6,804,356	0.00173213		ENCFF419TOT	121,313,010	0.006280674
SRX098514	657,779	0.01552161		ERP008568.CTCF.U937.bed.gz	3,744,996	0.001698366		ENCFF943HTN	7,698,721	0.00627806
SRX2545059	8,956,021	0.015497715		GSE59087.EZH2.PROES_SHEZH2.bed.gz	31,451	0.00168567		ENCFF875HGQ	121,814,471	0.006264518
ERX321652	13,975,438	0.015487772		GSE68356.PGR.T47D_E2PG.bed.gz	3,505,287	0.001680493		ENCFF077UDW	169,453,497	0.006260018
SRX098479	836,524	0.015462573		GSE65427.RUNX1T1.KASUMI1.bed.gz	4,436,918	0.001653768		ENCFF829NXG	48,353,988	0.006259445
ERX626834	2,287,611	0.015449551		GSE79128.AR.VCAP_SH2_R1881.bed.gz	9,635,108	0.00162801		ENCFF811QWR	181,561,323	0.006244681
SRX695882	600,838	0.015408346		GSE79128.AR.VCAP_SH2_DHT.bed.gz	10,804,190	0.001626369		ENCFF941AZB	113,984,889	0.006243748
SRX150531	26,948	0.015399436		GSE64557.FOXA1.PDAC_KOKLF5.bed.gz	32,953,412	0.001622559		ENCFF013FRI	40,040,320	0.006227148
SRX1652877	786,923	0.015383785		GSE47987.FOXA1.DU145_FOXA1.bed.gz	23,250,543	0.001621452		ENCFF270DBZ	214,775,695	0.006201647
SRX317604	41,392	0.015383383		GSE59530.FOXA1.MCF7_TNF.bed.gz	7,937,271	0.001612986		ENCFF690KLI	94,035,738	0.006200124
SRX150533	21,025	0.015380499		GSE68349.BCL6.BCELL_GERMINAL_CENTER.bed.gz	11,298,934	0.001594003		ENCFF430CBL	123,558,170	0.006197655
SRX098445	772,749	0.015368877		GSE32349.CREBBP_M768.NCIH3396_ETOH.bed.gz	843,302	0.001585264		ENCFF759WEY	21,327,395	0.006196846
SRX098502	931,247	0.015358821		GSE58428.FOXA1.VCAP_ETOH24H.bed.gz	21,729,332	0.001571104		ENCFF930CDD	131,804,903	0.006181801
SRX3581504	5,017,902	0.015354729		GSE48930.AR.MCF7.bed.gz	13,020,525	0.001570702		ENCFF993TLL	196,290,592	0.006175621
SRX1239822	768,630	0.015350187		GSE31939.VDR.LS180.bed.gz	298,675	0.001560342		ENCFF916MQB	71,969,765	0.006162036
SRX098449	631,905	0.015348795		GSE79128.AR.VCAP_R1881.bed.gz	3,412,826	0.001537627		ENCFF473NOQ	135,247,060	0.006153943
SRX2400569	14,963	0.015346588		GSE39263.ZNF143.FLP143HA_T0.bed.gz	9,130,195	0.001534357		ENCFF599QYZ	98,699,443	0.006148328
SRX1304577	1,376,033	0.015317549		GSE56288.AR.PLHSAR_FOXA1_HOXB13.bed.gz	72,386,545	0.001532578		ENCFF404LWH	13,480,384	0.006147274
SRX3322685	534,152	0.015306682		GSE59530.ESR1.MCF7_SHCTR_E2_TNF.bed.gz	8,164,030	0.001527895		ENCFF341OFU	153,813,928	0.006145008
SRX098491	956,442	0.015272238		GSE74999.SPI1.K562_SAHA.bed.gz	1,979,424	0.001484585		ENCFF047WZX	97,465,730	0.006132017
SRX2370713	13,468,275	0.015258058		GSE43625.KLF1.ERYTHROID_R3R4.bed.gz	3,578,925	0.001484179		ENCFF539MLU	82,685,647	0.006131031
SRX2140208	461,388	0.015254604		GSE57702.KDM1A.KERATINOCYTE_DIFF.bed.gz	4,995,089	0.001460279		ENCFF995CTV	61,042,116	0.006130365
SRX016998	71,650	0.015225848		GSE40762.FOXM1.MCF7_THIOS.bed.gz	547,947	0.001446153		ENCFF467EXO	131,062,545	0.006119262
SRX2253228	173,325	0.015214793		GSE69558.SPI1.OCILY7.bed.gz	8,679,855	0.00144		ENCFF691RYI	1,105,995	0.006113959
SRX098494	1,077,513	0.01519478		GSE71675.PRDM14.NCCIT.bed.gz	15,027,260	0.001438644		ENCFF474LJV	113,232,106	0.006113607
SRX098426	508,144	0.015186355		GSE72249.FOXA1.MCF7_E2.bed.gz	20,462,464	0.001431404		ENCFF379IZI	118,239,487	0.006113454
SRX1652872	107,423	0.015185361		GSE56674.TP53.KERATINOCYTE_ADRIA.bed.gz	2,168,943	0.001423172		ENCFF764ZHV	124,544,900	0.006112893
SRX713899	118,658	0.015179027		GSE65138.BRD4.MOLM14_DMSO.bed.gz	36,546,156	0.001408126		ENCFF587UQZ	114,728,956	0.006110292
SRX2642373	7,929,058	0.015147417		GSE68864.CEBPB.HMSC_DMI_LOW.bed.gz	25,870,634	0.001397876		ENCFF669BPX	3,805,219	0.006097192
SRX702042	1,792,151	0.015066763		GSE33850.LMO2.CCRFCEM.bed.gz	13,510,094	0.001395963		ENCFF815GPU	165,468,413	0.006095102
SRX098484	757,169	0.015056521		GSE63629.SOX9.HT29.bed.gz	5,201,007	0.001394935		ENCFF208WDH	138,038,362	0.006094021
SRX2609665	15,378,319	0.015030684		GSE51181.VDR.THP1_2H_125D.bed.gz	89,870	0.001370135		ENCFF562LQW	74,934,116	0.006088361
DRX020612	10,410,624	0.015028644		GSE23730.FLI1.NB4.bed.gz	4,035,239	0.001352797		ENCFF815REN	8,145,563	0.006087277
SRX098510	688,586	0.015009445		GSE60477.ERG.TSU1621MT_ATRA.bed.gz	23,163,320	0.001347982		ENCFF474MWR	225,309,662	0.006086014
SRX695881	727,923	0.014984299		GSE29180.TAL1.JURKAT.bed.gz	870,704	0.001346069		ENCFF051XDB	79,193,337	0.006080719
SRX1603678	167,461	0.014980192		ERP002306.HNF4A.LIVER.bed.gz	16,258,284	0.001341043		ENCFF935HJA	64,798,388	0.006060665
SRX702104	392,752	0.01497446		GSE72249.FOXA1.MCF7_DEX.bed.gz	20,084,046	0.001328813		ENCFF818TBG	135,339,780	0.006054536
SRX029081	404,003	0.014966273		GSE43036.IRF1.CD14_LPS.bed.gz	2,906,280	0.001272535		ENCFF234GQW	76,578,392	0.00604957
SRX367310	79,065	0.014946601		ERP010664.CDK9.BT474_INHHDAC.bed.gz	2,161,251	0.001271642		ENCFF087CPK	10,965,582	0.006048486
SRX475791	142,358	0.014929375		GSE39459.AR.LNCAP_ABL.bed.gz	11,079,957	0.001259911		ENCFF906FFH	129,031,739	0.006047705
SRX2256168	41,041,961	0.014917752		GSE83860.RELA.LNCAP_DHT_TNFA.bed.gz	4,903,229	0.00124179		ENCFF173BHD	15,266,483	0.006047506
SRX098478	555,177	0.014906693		GSE64557.FOXA1.PDAC.bed.gz	29,693,931	0.001231652		ENCFF972ILN	135,140,179	0.006043653
SRX359920	23,666	0.014875856		ERP000901.NCOA3.MCF7.bed.gz	27,589,451	0.001225656		ENCFF873CLE	54,372,174	0.006040511
SRX2642370	6,339,691	0.014875463		GSE38103.VDR.LX2_CALCIPOTRIOL.bed.gz	449,672	0.001217278		ENCFF965JJU	32,808,850	0.006026804
SRX130088	455,299	0.014851276		GSE29808.GABPA.RWPE1.bed.gz	704,123	0.00121582		ENCFF581ONV	4,642,178	0.006016676
SRX1916935	266,936	0.01484146		GSE30623.AR.LNCAP_1F5_SIFOXA1.bed.gz	6,016,422	0.001214098		ENCFF728DBX	26,076,782	0.006014305
SRX098469	663,989	0.014838963		GSE21366.PPARG.ASC.bed.gz	7,493,591	0.001194227		ENCFF701HCP	65,945,725	0.006010325
SRX2635807	3,450,178	0.014837538		GSE69043.GATA2.LNCAP_SHGATA2_ETOH.bed.gz	20,800,638	0.001175547		ENCFF600NIF	83,968,140	0.006005688
SRX2642374	6,546,712	0.014824416		GSE50723.STAT3.OCILY3.bed.gz	1,675,487	0.001167188		ENCFF222MCF	119,931,759	0.005993217
SRX150470	21,293	0.01480975		GSE63233.MBD2.HMLER.bed.gz	114,195	0.001144525		ENCFF927WFK	105,425,902	0.005991413
SRX017903	9,756	0.014808733		GSE60477.RUNX1.TSU1621MT.bed.gz	28,224,220	0.001139844		ENCFF133YMX	10,722,799	0.005983448
SRX3581475	161,358	0.014807831		GSE39459.EZH2.LNCAP.bed.gz	13,081,526	0.001137797		ENCFF940CQO	91,039,777	0.005971608
ERX626858	56,804	0.014796335		ERP004110.SPI1.LCL.bed.gz	54,635,884	0.001135224		ENCFF715GDR	80,962,749	0.005963723
SRX098524	2,612,149	0.014795532		ERP002038.TP53.SAOS2.bed.gz	138,015	0.001118973		ENCFF507JPU	124,522,183	0.005962022
SRX098432	807,694	0.014779399		GSE74999.SPI1.K562_NABUT.bed.gz	7,426,288	0.001077968		ENCFF228ORA	146,687,426	0.005953971
SRX3186361	440,243	0.014765373		GSE45738.RUNX1.KASUMI1.bed.gz	10,716,373	0.0010642		ENCFF097DVZ	90,129,247	0.005946442
SRX098523	2,465,368	0.014745481		GSE56857.SPI1.OCILY3.bed.gz	659,590	0.001060134		ENCFF730DRK	107,644,010	0.005945517
SRX098417	2,499,599	0.014731838		GSE55421.SNAI2.KERATINOCYTE_LACZ_DIFF.bed.gz	1,252,122	0.001047015		ENCFF363RKC	122,845,202	0.005935226
SRX098422	773,954	0.014724826		GSE61965.SMARCA4.501MEL_SHCTR.bed.gz	28,089,547	0.001046884		ENCFF605EZB	85,008,274	0.00592584
SRX189721	341,846	0.014685118		GSE51509.SMAD3.NCIH441_SIITTF1.bed.gz	20,544,744	0.001045239		ENCFF800PUH	119,255,431	0.005924941
SRX098522	2,535,479	0.014673047		GSE51509.SMAD3.NCIH441.bed.gz	17,616,960	0.001025219		ENCFF052OWI	57,995,369	0.005919039
SRX2512778	118,555	0.014667589		GSE37345.FOXA1.LNCAP_SHCTR_R1881.bed.gz	21,604,694	0.001012805		ENCFF332JOV	115,868,014	0.00591023
SRX098470	625,501	0.014638816		GSE54855.ESR1.MCF7_E2_40M.bed.gz	1,031,228	0.001011121		ENCFF016WHL	136,023,927	0.00588889
SRX647372	79,835	0.014622622		GSE72249.ESR1.MCF7.bed.gz	1,116,711	0.000990415		ENCFF482XGS	169,191,245	0.005882959
SRX1569430	146,590	0.014591746		ERP002306.CEBPA.LIVER.bed.gz	8,285,261	0.000989974		ENCFF650KWX	76,755,087	0.005880626
SRX100321	432,865	0.014590847		GSE49952.XBP1.MDAMB231_HYPO_GLUDEP.bed.gz	48,789,616	0.000966464		ENCFF924QYS	131,874,154	0.00587684
SRX150467	26,513	0.014569268		GSE30623.FOXA1.LNCAP_1F5.bed.gz	7,559,743	0.000950526		ENCFF405MPR	54,891,962	0.005876203
SRX017909	23,748	0.014551162		GSE39459.SUZ12.LNCAP.bed.gz	6,190,615	0.000942673		ENCFF283VJO	61,169,389	0.00587495
SRX3599315	164,741	0.014548327		GSE51290.HNF4A.LOVO_PHASES.bed.gz	4,557,503	0.000934684		ENCFF593EHO	1,095,170	0.005874518
SRX2245091	333,351	0.014534473		GSE62482.AFF4.CD4_TH1_DMSO.bed.gz	4,390,510	0.00092341		ENCFF001UCB	552,829	0.005874008
SRX2545061	7,700,276	0.014533204		ERP000209.CEBPA.HEPG2.bed.gz	7,539,990	0.000913982		ENCFF906ESV	90,423,292	0.005869577
SRX098424	854,003	0.014506716		GSE51234.HNF4A.GP5D.bed.gz	6,618,135	0.000898457		ENCFF223FON	106,547,456	0.005866518
SRX701982	1,555,605	0.014494582		GSE60130.LMO2.KASUMI1_SIRUNX1ETO.bed.gz	5,869,780	0.000897087		ENCFF657QUD	126,980,005	0.005864572
SRX3010112	2,642,457	0.014487055		GSE39263.ZNF143.FLP143HA_T4.bed.gz	12,229,029	0.000887006		ENCFF733OTG	136,211,367	0.005860921
SRX701960	103,807	0.0144799		GSE79128.AR.VCAP_SH1_R1881.bed.gz	8,869,870	0.000875622		ENCFF450DKI	110,640,065	0.005857816
SRX098438	680,309	0.0144757		GSE71739.KDM1A.SKNO1_DMSO.bed.gz	1,859,724	0.000871703		ENCFF313NGV	12,778,668	0.005855125
SRX495669	340,535	0.014454855		GSE73319.BRD4.SW480.bed.gz	14,788,303	0.000858561		ENCFF533JRR	136,025,904	0.005843667
SRX3323014	270,821	0.014452642		ERP002305.ESR1.MCF7_GLYC.bed.gz	5,902,330	0.000839702		ENCFF325TSC	58,073,569	0.005842752
SRX2731657	188,192	0.014450072		ERP000380.ESR1.MCF7_E2_TAM.bed.gz	3,237,854	0.000820944		ENCFF893LMP	58,796,678	0.005830306
SRX098525	2,581,495	0.01443112		GSE52953.MAFB.KERATINOCYTE_EPIDERMAL_PROLIF.bed.gz	1,112,491	0.000809853		ENCFF422YAW	65,998,259	0.005820951
SRX1503373	1,936,933	0.014430611		GSE67783.STAG1.HSPC.bed.gz	169,549,144	0.000801996		ENCFF842DAK	110,607,432	0.005809867
SRX189416	11,977	0.01442782		GSE60270.ESR1.MCF7.bed.gz	1,198,415	0.000797127		ENCFF903KIH	145,487,494	0.005809484
SRX3240988	1,076,820	0.014411093		GSE53998.BRD4.HUVEC_TNF.bed.gz	13,042,059	0.00079335		ENCFF141MCC	77,960,844	0.00580066
SRX743843	73,674	0.014346961		GSE48930.ESR1.MCF7.bed.gz	21,344,189	0.000770797		ENCFF661IHD	82,769,831	0.005798633
SRX112546	139,500	0.014341713		GSE79480.OCA2.HBL1.bed.gz	23,080,230	0.000768361		ENCFF573QSE	134,313,402	0.005783168
SRX098418	2,608,229	0.014341675		GSE69043.AR.LNCAP_SHFOXA1_RPMIFBS.bed.gz	614,801	0.000765513		ENCFF275EOL	27,724,970	0.005769559
SRX971585	2,653,952	0.014338658		ERP000209.ESR1.MCF7.bed.gz	4,472,793	0.000698924		ENCFF744SPK	115,117,853	0.005769509
SRX1424892	107,077	0.014330659		GSE60130.LMO2.KASUMI1_SICTR.bed.gz	7,936,187	0.000686331		ENCFF436KCV	95,356,669	0.005765117
SRX098419	760,621	0.01429871		GSE55421.SNAI2.KERATINOCYTE_LACZ.bed.gz	7,916,468	0.00068187		ENCFF577FKU	26,567,020	0.005763089
SRX3599300	63,494	0.014298469		GSE54379.BRD4.KOPTK1_E.bed.gz	27,540,745	0.000680609		ENCFF181XHB	14,290,715	0.005758232
SRX190484	1,420,343	0.014248315		GSE81651.ESRRA.SKBR3_HRG.bed.gz	20,588,911	0.000674778		ENCFF371XXQ	100,984,657	0.005754072
SRX098520	2,349,288	0.014237961		GSE70482.GATA1.K562.bed.gz	29,577,966	0.000674303		ENCFF697FHS	50,998,235	0.005747018
SRX016997	50,968	0.014231812		GSE36578.SMAD1.BGO3.bed.gz	3,668,211	0.00064475		ENCFF605EQP	58,745,250	0.005743193
SRX1136012	52,969	0.014223206		GSE28950.HDAC3.VCAP_DHAT_2H.bed.gz	1,345,762	0.00063089		ENCFF772ZNX	32,115,210	0.005734316
SRX016978	4,462,764	0.01421553		GSE65138.CDK8.MOLM14_DMSO.bed.gz	68,085,123	0.000581121		ENCFF849XOM	138,338,505	0.005732904
SRX186629	192,998	0.014213101		GSE56857.SPIB.OCILY10.bed.gz	3,621,538	0.000577938		ENCFF622FPS	90,812,506	0.005729116
SRX701966	2,681,284	0.01421022		GSE50723.STAT3.SUDHL2.bed.gz	4,177,040	0.000536861		ENCFF352QMZ	132,430,044	0.005727711
SRX277134	515,218	0.01417671		GSE55421.SNAI2.KERATINOCYTE_SHSNAI2.bed.gz	171,712	0.000527039		ENCFF101JCE	94,680,723	0.005725487
SRX687556	307,581	0.014172634		GSE68864.CEBPB.HMSC.bed.gz	7,023,706	0.000518529		ENCFF575POH	1,413,592	0.005721114
SRX190485	1,369,174	0.014151781		GSE70679.AR.DUCAP_ANDROGEN.bed.gz	4,831,515	0.000514892		ENCFF453FOJ	131,669,726	0.005720583
SRX098416	2,291,968	0.014149705		GSE67783.CTCF.HSPC.bed.gz	138,444,629	0.000510971		ENCFF277OHH	77,994,365	0.005711602
SRX150615	13,431	0.014146676		ERP000380.ESR1.MCF7_E2.bed.gz	4,020,800	0.000500895		ENCFF266KLW	11,060,325	0.005710158
SRX150569	37,964	0.014135181		GSE58428.AR.VCAP_DHT24H_SHFOXA1.bed.gz	20,501,631	0.000476625		ENCFF363SUO	107,327,096	0.005696364
SRX098428	548,782	0.014125651		GSE45441.SFMBT1.HELA_S3_G1.bed.gz	2,243	0.000449398		ENCFF192NOU	10,358,020	0.005690995
SRX099877	43,064	0.014121424		ERP000380.FOXA1.MCF7.bed.gz	11,476,797	0.000442068		ENCFF159YHL	15,659,962	0.005679744
SRX2424508	6,383,544	0.01406825		GSE31621.SPI1.MONOCYTE_MACROPHAGE.bed.gz	7,660,861	0.000435371		ENCFF428CYD	124,792,165	0.005679164
SRX1047332	22,283	0.01406036		GSE23436.CDX2.CACO2_DIFF.bed.gz	5,439,557	0.000407433		ENCFF014JMW	10,355,730	0.005674745
SRX059366	30,170	0.014059297		GSE83860.RELA.LNCAP_SICTR_TNFA.bed.gz	6,689,803	0.000404695		ENCFF128NOD	112,968,698	0.005671436
SRX1827540	4,421	0.014019905		GSE37345.FOXA1.LNCAP_SHFOXA1_R1881.bed.gz	13,474,446	0.000404173		ENCFF866YBG	92,416,172	0.005669706
SRX359890	54,249	0.014002802		GSE41820.ARNT.MCF7.bed.gz	60,988,959	0.000400377		ENCFF139FWO	83,928,253	0.005657133
SRX026881	24,905	0.013971331		GSE25426.SPI1.THP1_DIFF.bed.gz	6,116,010	0.00039641		ENCFF598COF	61,169,865	0.005650968
SRX518687	408,547	0.013968104		GSE40724.PGR.T47D.bed.gz	20,241,232	0.000391113		ENCFF305MUT	67,122,335	0.005649289
SRX022564	87,449	0.013964871		GSE39263.ZNF143.FLP76_T4.bed.gz	14,839,881	0.000382135		ENCFF871OPM	132,259,690	0.005637283
SRX099628	97,945	0.013957292		GSE45024.UBN1.HELA.bed.gz	8,783,059	0.00036398		ENCFF819BDT	115,071,025	0.005626027
SRX3323072	237,128	0.013919803		GSE68356.ESR1.MCF7.bed.gz	2,640,379	0.00035323		ENCFF287WRJ	166,968,944	0.005620382
SRX335123	144,274	0.013905499		GSE56567.POU5F1.IPSC.bed.gz	6,782,104	0.000343731		ENCFF934BOE	114,015,312	0.005619786
SRX3100755	192,965	0.013886218		GSE68647.DAXX.PC3.bed.gz	14,078,260	0.000334553		ENCFF711KLW	12,675,234	0.005618522
SRX017886	16,980	0.013882627		GSE76181.RUNX1.JURKAT.bed.gz	12,681,723	0.000333124		ENCFF493YRO	73,048,057	0.005617645
SRX698185	555,825	0.013856757		GSE60024.PAX6.RETINAL_PIGMENT.bed.gz	2,896,175	0.000311336		ENCFF194TDU	134,661,957	0.005612035
SRX1993441	189,785	0.013856311		ERP010999.FOXP1.RCK8.bed.gz	477	0.00030608		ENCFF002CJF	855,003	0.005603138
SRX1089834	298,557	0.013853425		GSE60024.MITF.RETINAL_PIGMENT.bed.gz	564,139	0.000290134		ENCFF407JBN	136,624,894	0.005599721
SRX014762	49,125	0.013838962		GSE72249.FOXA1.MCF7.bed.gz	22,240,817	0.000290023		ENCFF521MOS	59,998,827	0.005597333
SRX150661	69,174	0.01382213		GSE76181.GATA3.JURKAT.bed.gz	16,179,877	0.000265452		ENCFF620FTP	112,650,117	0.005592703
SRX301448	152,641	0.013816262		GSE61268.AR.C42B_R1881_SHCTR.bed.gz	924,040	0.000243106		ENCFF692VTI	150,546,871	0.005588077
SRX3124572	173,574	0.013806382		GSE47987.FOXA1.DU145_FOXA1_HIGH.bed.gz	17,602,298	0.00024011		ENCFF512QTF	97,562,504	0.005587916
SRX098521	2,587,892	0.013806162		GSE58428.FOXP1.VCAP_DHT24H.bed.gz	64,521,913	0.000232887		ENCFF311XFB	125,985,904	0.005587026
SRX150404	27,940	0.013799034		GSE58864.SPI1.DENDRITE.bed.gz	3,148,456	0.000206613		ENCFF838LKB	138,496,111	0.005582875
ERX026987	1,058,593	0.013795732		GSE83860.PIAS1.LNCAP_TNFA.bed.gz	35,544,496	0.000183382		ENCFF144QTJ	110,889,442	0.005577677
SRX713896	725,264	0.013759555		GSE79480.POU2F2.HBL1.bed.gz	24,072,399	0.000170221		ENCFF948OFI	136,869,443	0.005572566
SRX1123967	67,666	0.013732938		GSE47987.AR.DU145_ARQ6540X.bed.gz	3,720,479	0.000165832		ENCFF607FHS	124,394,078	0.005572359
SRX469459	35,959	0.013718568		GSE46166.JUN.BT549.bed.gz	6,943,467	0.000132445		ENCFF375HRI	109,330,519	0.005568701
SRX130604	825,211	0.013693846		ERP003844.ESR1.MCF7_LY2.bed.gz	26,814,405	0.000109508		ENCFF656XHS	111,836,478	0.005566413
SRX1995011	136,972	0.013690557		GSE51181.VDR.THP1_1H_125D.bed.gz	49,825	0.000102439		ENCFF294GPL	120,520,657	0.005563993
SRX396835	112,211	0.013647762		GSE65138.CDK8.MOLM14_IBET.bed.gz	33,788,348	8.81701E-05		ENCFF019QBS	20,325,932	0.005551531
ERX159246	218,510	0.013630983		GSE49091.ERG.VCAP.bed.gz	7,370,098	8.5759E-05		ENCFF322ADA	121,937,525	0.005541021
ERX1214188	350,077	0.013619404		GSE60171.BRD2.HUVEC.bed.gz	2,543,537	6.8229E-05		ENCFF355WZV	122,450,050	0.005537542
SRX158109	1,284,815	0.013614642		GSE69043.GATA2.LNCAP_ETOH.bed.gz	27,449,059	4.28085E-05		ENCFF158NKC	191,001,078	0.005535638
SRX475749	1,956,974	0.013597702		GSE83860.PIAS1.LNCAP_DMSO.bed.gz	27,079,675	2.44041E-05		ENCFF037TEH	106,659,219	0.005531719
SRX130090	281,773	0.013595156		GSE69043.GATA2.LNCAP_CSFCS.bed.gz	15,545,179	1.91169E-05		ENCFF823IOL	6,516,827	0.00552567
SRX2630286	7,813,549	0.013583004		GSE69558.SPI1.DOHH2.bed.gz	24,280,092	1.83118E-05		ENCFF679JWK	124,059,630	0.005520281
SRX018992	3,340,093	0.013567159		GSE42262.BRD4.P4936_MYC_0H.bed.gz	1,867,413	-7.30315E-06		ENCFF947XIL	131,850,707	0.005509249
SRX018607	26,139	0.013554382		GSE59530.FOXA1.MCF7_E2_TNF.bed.gz	7,217,102	-1.30261E-05		ENCFF923FBF	199,852,386	0.005506795
SRX098472	359,511	0.013554014		GSE22162.ATRX.ERYTHROID.bed.gz	518,319	-1.92102E-05		ENCFF059VOH	22,658,628	0.005503209
SRX084500	22,651	0.013549071		GSE29073.GATA3.MCF7_E2.bed.gz	4,309,448	-3.18936E-05		ENCFF647BJJ	117,049,589	0.005497985
SRX186628	195,818	0.013536314		GSE68296.TEAD1.HUCCT1.bed.gz	14,432,717	-4.01872E-05		ENCFF875DOP	104,750,661	0.005491986
SRX831876	182,223	0.013520725		GSE45982.EZH2.SUDHL5.bed.gz	6,608,620	-5.27202E-05		ENCFF489ZRF	126,246,673	0.005485982
SRX019005	42,759	0.013519633		GSE72249.FOXA1.T47D.bed.gz	9,083,014	-5.3189E-05		ENCFF554MYS	146,957,096	0.00548502
SRX3322870	839,810	0.013517818		GSE46055.KDM5B.HCC2157.bed.gz	13,298,694	-7.60024E-05		ENCFF831SBJ	52,470,480	0.005483353
SRX1089835	350,057	0.013514702		GSE46641.TP53.U2OS_DMSO.bed.gz	986,339	-8.0813E-05		ENCFF607QZV	73,177,917	0.005481334
SRX098519	2,397,682	0.013514625		GSE32349.ESR1.NCIH3396_E2.bed.gz	1,685,890	-8.61711E-05		ENCFF669EAC	127,431,983	0.00547534
ERX626846	2,304,185	0.013490241		GSE29180.GATA3.JURKAT.bed.gz	2,251,857	-9.048E-05		ENCFF219ASD	24,677,213	0.00547362
SRX1161195	81,904	0.013410969		GSE20303.SGF29.HELA.bed.gz	60,219	-0.000102675		ENCFF814VNW	40,503,991	0.005470674
SRX098427	705,524	0.01339124		GSE69539.FOSL2.ESC.bed.gz	10,548,512	-0.000112548		ENCFF945BWH	127,050,857	0.005456373
SRX017907	570,990	0.013385007		ERP008801.RXR.MACROPHAGE.bed.gz	8,015,931	-0.000115724		ENCFF999RPY	62,813,651	0.005451753
SRX539655	90,878	0.013384284		GSE39263.NOTCH1.HPBALL.bed.gz	25,743,716	-0.000130418		ENCFF446ASD	20,310,541	0.005443034
SRX702053	940,201	0.013371236		GSE46641.TP53.U2OS_NUT.bed.gz	5,505,040	-0.0001522		ENCFF702WPJ	43,155,352	0.005439608
SRX014070	103,348	0.013365551		GSE29180.RUNX1.JURKAT.bed.gz	2,027,035	-0.000153135		ENCFF310EMX	168,334,766	0.005439257
SRX2947681	112,530	0.013351977		GSE48515.JARID2.MRC5_IPS25_CTR.bed.gz	18,077,285	-0.000154162		ENCFF832IFU	29,419,388	0.005427252
SRX243627	709,105	0.01333956		GSE56857.BATF.OCILY10.bed.gz	2,444,083	-0.000170224		ENCFF234PNC	106,229,049	0.00542618
SRX150607	34,149	0.013305924		GSE22478.SMC4.HELA_M.bed.gz	24,227	-0.000178561		ENCFF814JGD	85,615,825	0.005425276
SRX1503375	1,123,744	0.013282233		GSE82295.BRD4.HFOB_DIFF.bed.gz	9,311,111	-0.000207392		ENCFF894WLR	168,551,825	0.005424474
SRX1445369	149,592	0.013277735		GSE57628.BRD4.HCT116.bed.gz	3,567,475	-0.000236644		ENCFF914HFS	74,924,033	0.005419225
ERX321651	4,121,459	0.013276614		GSE73319.BRD4.HT29.bed.gz	17,220,528	-0.000238179		ENCFF325AWC	119,233,075	0.005412114
SRX3322288	259,531	0.013272048		GSE49404.SOX2.RENVM.bed.gz	7,395,009	-0.000272883		ENCFF535RVB	164,114,905	0.005408666
SRX150527	18,096	0.013262765		GSE40867.ESR1.BREAST_TUMOR_GOODOUTCOME.bed.gz	1,056,818	-0.000277142		ENCFF974RFW	118,375,607	0.005405676
ERX1126197	22,381	0.013262276		GSE68355.ESR1.MCF7.bed.gz	17,569,914	-0.00029122		ENCFF027ZKP	85,013,160	0.005387179
SRX092315	1,818,732	0.013246764		GSE63589.HSF1.WM451LU.bed.gz	70,730,029	-0.000299819		ENCFF585NXD	60,550,235	0.005386476
ERX329886	61,801	0.013237116		GSE47938.ZC3H8.HCT166.bed.gz	3,935,079	-0.000309707		ENCFF387HZM	115,434,380	0.005384809
SRX026637	208,339	0.013214737		GSE44416.TEAD4.SNU216.bed.gz	8,334,673	-0.000323543		ENCFF822PEG	116,940,465	0.005382979
SRX3733786	54,429	0.013213765		GSE41561.TLE3.MCF7.bed.gz	2,735,634	-0.000341346		ENCFF431PAS	155,370,530	0.005377474
SRX682383	976,893	0.013180524		GSE64557.ELF3.PDAC_SHCTR.bed.gz	40,370,663	-0.000343384		ENCFF931FRR	251,585,153	0.005362772
SRX702118	1,166,084	0.013176663		ERP013415.MYCN.SHSY5Y_OVERMYCN_24H.bed.gz	25,132	-0.000345536		ENCFF767MET	119,093,078	0.005359111
ERX159245	208,437	0.013166113		GSE73319.BRD4.HCT166.bed.gz	4,599,581	-0.000352989		ENCFF703EJD	20,338,434	0.005354781
SRX020508	56,378	0.013144471		GSE50144.PPARG.HUVEC_PPARG_NORMO.bed.gz	4,454	-0.000359003		ENCFF351TTL	14,415,643	0.005350858
SRX186608	243,537	0.01313352		GSE36351.TFAP2C.MCF7.bed.gz	18,546,914	-0.000360395		ENCFF087ZHG	118,342,713	0.005349352
SRX065552	35,645	0.013119203		GSE21234.TFAP2C.MCF7.bed.gz	18,546,489	-0.000373641		ENCFF967EHX	94,117,890	0.00534593
SRX790968	442,566	0.013107537		GSE36354.MED1.U87MG.bed.gz	28,003,131	-0.000392443		ENCFF013REF	139,224,430	0.005323011
SRX017868	14,303	0.013102846		GSE60130.SPI1.KASUMI1_SICTR.bed.gz	13,364,172	-0.000393717		ENCFF383VOG	203,713,665	0.005321659
SRX1135999	42,894	0.013097007		GSE32349.ESR1.NCIH3396_ETOH.bed.gz	572,078	-0.000394943		ENCFF965OFQ	80,848,402	0.005320177
SRX713895	1,303,858	0.013080507		GSE56857.SPI1.NCIH929.bed.gz	4,941,391	-0.000410197		ENCFF841ZJM	80,847,581	0.005314844
SRX2469660	135,845	0.013075454		GSE43876.BHLHE22.CAL1.bed.gz	3,955,891	-0.000421926		ENCFF896DNG	38,421,030	0.005313496
SRX2642375	4,795,649	0.013073698		GSE80151.MYCN.NGP.bed.gz	2,916,184	-0.000452615		ENCFF412ACC	131,454,698	0.005299038
SRX3240989	5,248,076	0.013041133		GSE60270.ESR1.MCF7_SHCTR_E2.bed.gz	3,597,394	-0.000470257		ENCFF722KNP	97,019,355	0.005298176
SRX2652426	241,194	0.013040917		GSE52924.GATA1.CD34.bed.gz	36,592,360	-0.000471945		ENCFF326RNA	92,467,331	0.005291908
SRX2425862	932,465	0.013030615		GSE38103.VDR.LX2_CALCIPOTRIOL_TGFB1.bed.gz	8,360,003	-0.000476397		ENCFF328CFX	177,636,275	0.005281107
SRX335242	770,618	0.013023942		ERP004176.TP53.U2OS_UV_8H.bed.gz	493,688	-0.000486965		ENCFF672VNU	19,147,617	0.005278468
SRX3302807	144,284	0.013019177		GSE61965.SMARCA4.501MEL_SHSOX10.bed.gz	15,775,633	-0.000510645		ENCFF357NBU	82,588,393	0.005278405
SRX389280	14,646	0.012979039		GSE72249.FOXA1.T47D_DEX.bed.gz	6,956,997	-0.000512152		ENCFF887ZYJ	85,171,516	0.005265298
SRX2609664	19,168,758	0.012977976		GSE42161.MED1.MM1S_JQ1.bed.gz	16,985,401	-0.000513671		ENCFF225EQY	132,965,651	0.005263275
SRX026636	409,888	0.012976069		GSE75876.ESRRA.BT474.bed.gz	1,318,417	-0.000520665		ENCFF718CML	84,783,053	0.005260185
SRX059713	789,098	0.012950152		GSE64862.RUNX1.BONE_MARROW.bed.gz	21,873,534	-0.000526041		ENCFF693ETV	103,693,549	0.005258758
SRX1995223	94,384	0.012905471		ERP004110.GTF2B.LCL.bed.gz	37,972,780	-0.000528265		ENCFF507RFD	118,506,815	0.005248831
SRX017975	28,045	0.012886326		GSE24518.NR3C1.HELAB2_P65KD_DMSO.bed.gz	1,156,555	-0.000540285		ENCFF106CWI	83,886,797	0.005226762
SRX1424894	108,992	0.012879349		GSE43743.BRD4.MM1S.bed.gz	23,370,921	-0.000547737		ENCFF420CVJ	55,158,864	0.005223242
SRX189727	436,745	0.012859698		ERP000380.ESR1.MCF7_TAM.bed.gz	1,797,259	-0.000548052		ENCFF970VRK	136,548,190	0.005218396
SRX196108	749,664	0.012854842		GSE56857.SPI1.OCILY10.bed.gz	1,436,417	-0.000556694		ENCFF362URR	120,963,597	0.005204746
SRX702108	198,661	0.012833591		GSE68355.ESR1.MCF7_PROG.bed.gz	32,812,056	-0.000634757		ENCFF981IPY	100,746,704	0.005203582
SRX518264	88,020	0.012804635		GSE49091.ERG.VCAP_R1881.bed.gz	13,332,736	-0.000645537		ENCFF642MPW	27,875,445	0.005199957
SRX702549	675,021	0.012798756		GSE64557.ELF3.PDAC_KOKLF5.bed.gz	32,590,459	-0.00065301		ENCFF693SXL	597,495	0.00519572
ERX075980	135,041	0.012785495		GSE79128.AR.VCAP_DHT.bed.gz	9,729,388	-0.000666085		ENCFF327OZA	147,957,960	0.00518617
SRX158108	1,272,279	0.012782765		GSE51274.GATA3.MCF7.bed.gz	16,735,521	-0.000666911		ENCFF975TXL	194,830,139	0.005182907
SRX2256176	32,769,939	0.012779962		GSE43720.AR.LNCAP_DHT.bed.gz	11,706,517	-0.000668886		ENCFF432ZMO	117,882,985	0.005182793
SRX189725	780,246	0.012776319		GSE83860.PIAS1.LNCAP_DHT_TNFA.bed.gz	23,508,946	-0.000668986		ENCFF518HWU	90,965,207	0.005178228
SRX895431	388,490	0.012769629		GSE41820.AHR.MCF7.bed.gz	33,044,034	-0.000686353		ENCFF697OBV	145,620	0.005175862
SRX026266	41,204	0.012768056		GSE63202.AR.LNCAP.bed.gz	3,078,982	-0.000686982		ENCFF296GFU	1,340,936	0.005174325
SRX974294	4,223,272	0.012744761		GSE49091.ERG.VCAP_ETOH.bed.gz	13,060,500	-0.000689051		ENCFF048ORT	148,335,822	0.005173266
SRX3847781	99,841	0.012737302		GSE35197.TBL1X.HEK293T.bed.gz	12,401,108	-0.000693812		ENCFF954MNX	81,630,199	0.005171765
SRX475748	2,313,489	0.01273589		GSE41561.NR2F1.MCF7.bed.gz	42,769,202	-0.000695803		ENCFF465DTB	195,013,284	0.005171097
SRX1424893	119,510	0.012697766		GSE56288.AR.LHSAR_LACZ.bed.gz	60,735,853	-0.000702676		ENCFF845ELN	10,998,806	0.005169425
SRX2609662	16,898,030	0.012677008		GSE41105.MYC.NCIH2171.bed.gz	1,307,414	-0.000713541		ENCFF840FHF	30,439,290	0.005155644
SRX055347	49,204	0.012674132		GSE45984.BRD4.MM1S.bed.gz	15,701,403	-0.000714391		ENCFF355HPD	104,703,431	0.005137498
SRX971586	4,079,207	0.012651887		GSE58428.AR.VCAP_DHT24H_SHFOXP1.bed.gz	49,511,965	-0.000722339		ENCFF860MVU	344,211	0.005136007
SRX2423978	49,444	0.012624343		GSE83860.PIAS1.LNCAP_DHT.bed.gz	24,390,145	-0.000723766		ENCFF570ZKC	77,856,595	0.005133912
SRX1067669	151,042	0.01260558		GSE58258.KDM1A.SHSY5Y_B3.bed.gz	13,477,396	-0.000729822		ENCFF010YFK	64,622,760	0.005133868
SRX107294	41,577	0.012597085		GSE58428.RUNX1.VCAP_DHT24H.bed.gz	39,607,041	-0.000735126		ENCFF375CPS	80,834,080	0.005117395
SRX702046	204,669	0.012553205		GSE75503.RBPJ.MUTUL.bed.gz	7,481,174	-0.000741595		ENCFF627LOQ	2,679,425	0.005113508
SRX021070	284,625	0.012532097		ERP004237.STAT3.ESC_H1.bed.gz	19,316,957	-0.000762417		ENCFF306SXM	61,193,371	0.005109366
SRX1033269	103,559	0.012526096		GSE33281.BRD4.CD4.bed.gz	25,135,299	-0.000763757		ENCFF506WYU	99,287,841	0.005100067
SRX1116233	72,340	0.012524357		GSE61268.AR.LNCAP_HOTAIR.bed.gz	877,176	-0.000765353		ENCFF099ZTD	86,377,894	0.005094204
SRX863782	154,979	0.01251134		GSE60130.SPI1.KASUMI1_SIRUNX1ETO.bed.gz	13,541,970	-0.000775604		ENCFF757ODD	90,721	0.005086121
SRX2514251	3,206,041	0.012490767		GSE40129.ESR1.ZR751_SIGATA_E2.bed.gz	227,189	-0.000780487		ENCFF377VMB	121,887,411	0.005086035
SRX150532	227,806	0.012485167		GSE68864.ATF4.HMSC.bed.gz	128,953	-0.000780726		ENCFF709GPG	45,972,015	0.00507685
SRX831873	3,831,930	0.012468505		GSE23730.ERG.AMLPZ12.bed.gz	8,630,135	-0.000792208		ENCFF435TZX	170,328,519	0.005075033
SRX502060	439,100	0.012454159		GSE68355.ESR1.MCF7_R5020.bed.gz	27,974,567	-0.000794702		ENCFF562UJV	97,951,216	0.005073777
SRX1286394	805,070	0.012443128		GSE55605.PRKDC.FIBROBLAST_OHT.bed.gz	375,155	-0.000795836		ENCFF691NVX	117,740,434	0.005064163
SRX3387555	167,110	0.012433122		GSE70660.RUNX1.CD34_ADULT.bed.gz	3,053,004	-0.000815311		ENCFF515LFS	86,628,741	0.005061
SRX017892	13,097	0.0124288		GSE32349.CREBBP.NCIH3396.bed.gz	325,740	-0.000830227		ENCFF997LLV	112,881,741	0.005058098
SRX1094502	1,814,586	0.012407573		GSE40269.NKX3-1.LNCAP.bed.gz	19,104,935	-0.000842024		ENCFF656LKP	157,542,129	0.00505332
SRX674018	191,544	0.012390218		GSE58428.FOXA1.LNCAP_ETOH24H.bed.gz	30,766,927	-0.000842069		ENCFF228KKV	77,922,343	0.005046513
SRX1136011	49,355	0.012376639		GSE63581.BRD4.HCC1395.bed.gz	43,658,100	-0.00087394		ENCFF642AZQ	196,153,480	0.005041325
SRX159190	69,641	0.012366465		GSE60477.RXR.TSU1621MT.bed.gz	11,772,518	-0.000876321		ENCFF141TPZ	76,722,547	0.005038973
ERX210279	2,646,144	0.012364002		GSE56857.SPIB.OCILY3.bed.gz	9,275,851	-0.000881484		ENCFF988AWI	107,406,374	0.005038121
SRX682385	4,707,097	0.012363272		GSE34097.AFF4.HEK293T.bed.gz	40,229	-0.000892341		ENCFF449DID	160,780,549	0.005036283
SRX1161179	878,858	0.012362631		GSE21614.POU5F1.BGO3.bed.gz	18,834,641	-0.000895638		ENCFF636HOL	114,324,197	0.005035438
SRX751297	2,208,625	0.012359627		GSE84382.TRIM28.WIBR3.bed.gz	639,024	-0.00090167		ENCFF086XWF	160,574,544	0.005014595
SRX328779	800,948	0.012359026		ERP000901.CREBBP.MCF7_E2.bed.gz	24,526,377	-0.000903998		ENCFF255SFG	119,758,555	0.00501444
SRX1745732	786,002	0.01234629		GSE72714.AR.C42B.bed.gz	1,104,324	-0.000909627		ENCFF016LSH	69,703,469	0.005012274
SRX014071	134,790	0.012342622		ERP008568.CEBPA.U937.bed.gz	7,401,024	-0.000917962		ENCFF434AON	25,617,514	0.005010883
SRX2630423	357,175	0.012337479		GSE32349.NCOA3.NCIH3396_E2.bed.gz	1,139,162	-0.000930189		ENCFF076VIZ	88,415,921	0.005010487
SRX3322255	209,024	0.01233255		GSE38395.SMC1A.LCL.bed.gz	2,789,279	-0.000993494		ENCFF684GVN	89,455,001	0.005006612
ERX626783	368,234	0.012301615		ERP013564.FOXM1.OE33.bed.gz	398,812	-0.001025624		ENCFF397BNF	18,786,317	0.005005964
SRX1091518	24,214,481	0.012287616		GSE63581.BRD4.HCC1395_JQ1.bed.gz	12,154,300	-0.001026786		ENCFF067XYR	70,542,451	0.005002669
SRX2245089	594,436	0.012285942		GSE58428.AR.VCAP_DHT24H_SHRUNX1.bed.gz	22,345,992	-0.001057744		ENCFF501SMZ	134,365,575	0.005002459
SRX016976	1,457,701	0.012278624		GSE34871.EPAS1.786O.bed.gz	283,440	-0.00106491		ENCFF831BNS	25,652,997	0.005000973
SRX682388	3,594,024	0.012276746		GSE62428.CHD8.T47D_R5020_45.bed.gz	1,764,573	-0.001071798		ENCFF904PBE	203,630,391	0.004986685
SRX2545042	219,936	0.012274471		GSE62890.HNF4A.HCT166.bed.gz	2,349,964	-0.001092927		ENCFF354QYP	86,723,471	0.004986431
SRX285742	51,321	0.01225358		GSE73207.GATA2.TF1.bed.gz	20,015,323	-0.001096634		ENCFF242EJE	105,350,609	0.004985871
SRX710476	49,936	0.012243552		GSE64557.ELF3.PDAC.bed.gz	39,498,341	-0.001116375		ENCFF118LBD	122,356,166	0.004976978
SRX235053	101,705	0.012201681		GSE20303.C17ORF49.HELA.bed.gz	134,092	-0.001132238		ENCFF396SZC	122,699,734	0.004976658
SRX895432	735,044	0.012178123		GSE65138.BRD4.MOLM14_IBET.bed.gz	22,479,200	-0.001156323		ENCFF977JIT	84,851,771	0.00497498
SRX065550	34,478	0.012167904		GSE42262.BRD4.P4936_MYC_1H.bed.gz	3,244,038	-0.001181868		ENCFF517GNM	132,299,641	0.004972296
SRX112547	266,844	0.012162619		GSE56857.IRF4.OCILY3.bed.gz	2,406,717	-0.001187049		ENCFF980AUY	68,936,190	0.004965745
ERX321660	2,999,114	0.012152847		GSE39998.NKX2-1.NCIH3122.bed.gz	18,161,751	-0.001198755		ENCFF491JFL	132,301,381	0.004961778
SRX335279	172,308	0.012151931		GSE42355.BRD4.MM1S_JQ1_5NM.bed.gz	26,862,574	-0.001201141		ENCFF642BLW	170,340,654	0.004957679
SRX2911561	44,533	0.012150271		GSE69043.FOXA1.LNCAP_PHFRPMIFCS.bed.gz	20,092,443	-0.001206593		ENCFF618CLL	82,650,668	0.004956677
SRX189394	22,656	0.012146672		GSE70408.CDK9.HCT166_SHCTR.bed.gz	57,684	-0.001224031		ENCFF996PWC	141,595,020	0.004955919
SRX1678066	330,493	0.012108538		ERP008568.SPI1.U937.bed.gz	33,648,787	-0.001230737		ENCFF346SOF	15,801,366	0.004952409
SRX3229128	1,783,033	0.012066762		GSE70660.RUNX1.CD34_FETAL.bed.gz	1,373,184	-0.001236873		ENCFF742QVY	96,797,929	0.004948158
SRX080039	11,892	0.012061386		GSE79128.AR.VCAP_SH3_DHT.bed.gz	6,963,261	-0.001243592		ENCFF626BVG	55,629,798	0.004937256
SRX2911555	25,222	0.012058481		ERP000901.CREBBP.MCF7.bed.gz	15,399,185	-0.001270877		ENCFF617HUR	111,326,771	0.004932869
SRX312181	258,731	0.012054489		GSE33571.TP63.KERATINOCYTE.bed.gz	7,839,271	-0.001274021		ENCFF509UZC	6,440,629	0.004932361
SRX701992	742,075	0.01204136		GSE47987.AR.DU145_FOXA1_HIGH.bed.gz	149,838	-0.001274977		ENCFF813IMW	90,400,640	0.004928206
SRX514843	2,235,502	0.012035189		GSE23436.HNF4A.CACO2_DIFF.bed.gz	11,560,776	-0.001278725		ENCFF992RBK	115,777,685	0.004926183
SRX065548	55,262	0.012023977		GSE58428.AR.VCAP_DHT24H.bed.gz	28,101,609	-0.001279612		ENCFF775AMH	111,329,589	0.004926161
SRX502068	73,624	0.012016408		GSE29422.SMAD4.ESC.bed.gz	683,108	-0.001302444		ENCFF555PRT	102,544,927	0.00492483
SRX130089	507,494	0.012002834		GSE51705.GATA4.AGS.bed.gz	31,767,750	-0.001303566		ENCFF510WZL	55,770,136	0.004919007
SRX1733714	88,037	0.012000523		ERP003272.AR.MDAMB453_SHFOXA1.bed.gz	36,062,199	-0.001313364		ENCFF136HKZ	113,728,041	0.004917813
SRX3322254	298,238	0.011979724		GSE48515.JARID2.MRC5_IPS25_MEG3.bed.gz	22,224,864	-0.001344386		ENCFF657XCG	90,545,911	0.004917323
SRX1993440	223,166	0.01195433		GSE80808.FOXA1.MCF7.bed.gz	13,108,468	-0.001345682		ENCFF249QCH	80,837,552	0.004912817
SRX366173	1,510,818	0.011953484		GSE72249.FOXA1.T47D_E2.bed.gz	6,502,862	-0.001371374		ENCFF895CZK	90,641,789	0.004905857
SRX1995009	362,434	0.011951754		GSE63233.MBD2.HMEC1.bed.gz	279,884	-0.001376888		ENCFF547PLM	67,090,372	0.004904456
SRX1653203	4,169,835	0.011930452		GSE71616.SPI1.RSA411_DEX.bed.gz	4,762,628	-0.001378568		ENCFF396RQL	166,855,418	0.00490297
SRX158113	2,349,400	0.011928729		GSE31129.PGR.T47D.bed.gz	10,869,575	-0.001396672		ENCFF974XPG	114,254,582	0.004901546
SRX695886	129,543	0.011926094		ERP007081.NR3C1.K562_GLUCC.bed.gz	2,609,203	-0.001409826		ENCFF041EID	62,986,803	0.004899014
SRX671998	10,895	0.011920422		GSE60270.FOXA1.MCF7_E2.bed.gz	21,756,395	-0.001439652		ENCFF471LWP	68,921,693	0.004895733
SRX2370815	2,651,666	0.01190183		GSE41234.TFAP2C.A375_DMSO.bed.gz	21,676,117	-0.001451198		ENCFF297NXF	112,257,079	0.004894559
SRX3172940	27,310	0.011867228		ERP008568.RAD21.CHRF28811.bed.gz	3,481,663	-0.001467707		ENCFF686LNT	103,057,218	0.004891873
SRX084527	86,959	0.011816787		GSE62428.CHD8.T47D_R5020_5.bed.gz	570,518	-0.001469675		ENCFF629PYS	85,086,764	0.004891105
SRX3322951	431,339	0.011804792		GSE63581.BRD4.T47D_DMSO.bed.gz	17,293,923	-0.001480271		ENCFF122PLB	74,981,701	0.004886799
SRX367332	51,411	0.011792554		GSE69646.CTCF.ESC_NAIVE.bed.gz	26,508,023	-0.001502792		ENCFF649YSY	29,950,404	0.004878229
SRX3599299	82,351	0.011776008		GSE63581.BRD4.SUM185_DMSO.bed.gz	6,711,770	-0.001503978		ENCFF058MMF	157,480,898	0.004874727
SRX701976	165,320	0.01176243		GSE65138.CDK8.SET2.bed.gz	13,541,263	-0.001506626		ENCFF111FYA	6,152,841	0.004874031
SRX701959	91,427	0.011739956		GSE40762.FOXM1.MDAMB231_THIOS.bed.gz	3,374,579	-0.001521403		ENCFF257CHZ	123,213,126	0.004873798
SRX190259	19,946,131	0.011722262		GSE23730.ERG.SKNO1.bed.gz	23,950,669	-0.001531396		ENCFF041WNR	101,613,572	0.004869442
SRX015826	208,472	0.01170892		GSE51621.TCF7L2.LNCAP.bed.gz	9,874,950	-0.001556257		ENCFF281EIU	146,667,093	0.004864083
SRX2881139	158,022	0.011700959		GSE54110.AR.PC3_R1881.bed.gz	20,636,965	-0.001581947		ENCFF904GCW	67,185,657	0.004862522
SRX014781	20,490	0.011695168		GSE55605.PCGF2.FIBROBLAST_OHT.bed.gz	2,401,117	-0.001587014		ENCFF215GXO	58,756,943	0.004857619
SRX065555	40,904	0.011690715		GSE63581.BRD4.SUM1315_DMSO.bed.gz	22,125,617	-0.001608119		ENCFF028EAN	83,238,859	0.004856288
SRX117459	21,210	0.011675719		GSE51633.JMJD6.HELA.bed.gz	1,392,605	-0.001612594		ENCFF138QHW	184,779,500	0.004842619
SRX021787	26,259	0.011635934		GSE66594.SPI1.MACROPHAGE_IFNG.bed.gz	42,759,329	-0.001631626		ENCFF402YMV	258,618	0.004842049
SRX017889	166,676	0.011634566		GSE47188.SPI1.MACROPHAGE_IFNG.bed.gz	3,339,533	-0.001637552		ENCFF439JKZ	136,363,444	0.004834929
SRX831880	231,102	0.011625931		GSE66081.JUN.MDAMB231.bed.gz	44,994,664	-0.001655728		ENCFF304FFB	114,756,171	0.004832479
SRX702031	139,338	0.011609037		ERP000209.HNF4A.HEPG2.bed.gz	8,288,274	-0.001665737		ENCFF061FAC	155,156,496	0.004832255
SRX2346892	37,177	0.011597305		GSE50723.STAT3.OCILY10.bed.gz	9,643	-0.001684745		ENCFF967PXA	92,492,968	0.004829272
SRX056720	18,685	0.011593043		GSE14664.ESR1.MCF7_E2.bed.gz	8,359,130	-0.001685069		ENCFF212ABS	68,111,956	0.004821747
SRX1360818	73,109	0.011580407		GSE41105.MYC.H128.bed.gz	12,373,311	-0.001693382		ENCFF270TPE	812,262	0.004820538
SRX335298	58,546	0.011540447		GSE47938.ELL.HCT166.bed.gz	212,535	-0.001703319		ENCFF394RSM	44,825,463	0.004813506
SRX335229	52,536	0.011536794		GSE40762.FOXM1.MDAMB231.bed.gz	1,219,483	-0.001716577		ENCFF516AJC	1,389,892	0.004813319
SRX277137	108,174	0.0115301		GSE54592.ESR1.MCF7_LY2_ETOH.bed.gz	10,984,516	-0.001724543		ENCFF520LTZ	224,948,906	0.004812649
SRX185910	58,627	0.011519812		GSE29073.GATA3.MCF7_DMSO.bed.gz	2,093,721	-0.001731303		ENCFF900JXE	19,688,422	0.004810791
SRX1458761	146,287	0.011512158		GSE48516.JARID2.UTEIPS11.bed.gz	5,690,823	-0.00173314		ENCFF442AZU	113,425,778	0.004803918
SRX2423808	123,534	0.011510483		GSE71739.KDM1A.KASUMI1_GSK690.bed.gz	8,777,250	-0.001736186		ENCFF947QYH	88,717,163	0.004798005
SRX190253	34,099	0.011507024		GSE72266.MYB.CD4_TH1.bed.gz	12,918,014	-0.001741597		ENCFF577SXY	152,043,292	0.004797447
SRX701988	810,698	0.011501076		GSE45982.EZH2.FARAGE.bed.gz	20,272,440	-0.001758904		ENCFF703VGN	135,544,494	0.00478976
ERX1790113	94,568	0.011500486		GSE53601.BRD4.OCILY1_JQ1.bed.gz	4,922,109	-0.00178771		ENCFF615HHV	135,533,768	0.004789133
SRX753140	200,044	0.011496266		GSE53491.TP53.IMR90_SENE.bed.gz	1,773,537	-0.001802566		ENCFF909UTX	145,194,940	0.004784758
SRX150526	22,668	0.011479839		GSE68355.PGR.MCF7_PROG.bed.gz	29,558,101	-0.001818185		ENCFF775ACP	41,837,425	0.004781962
SRX641970	242,940	0.011479131		GSE42355.BRD4.MM1S_JQ1_50NM.bed.gz	21,914,814	-0.001820819		ENCFF448ABV	12,069,960	0.00478038
SRX2424202	70,861	0.011469652		GSE70482.SPI1.K562.bed.gz	15,336,932	-0.001823535		ENCFF616DKI	62,925,161	0.004778927
SRX335170	36,115	0.011467313		GSE38901.HSF1.MCF7.bed.gz	419,631	-0.001833377		ENCFF894NTO	107,590,308	0.004775334
SRX669879	65,281	0.011459766		GSE66594.SPI1.MACROPHAGE_IL4.bed.gz	53,504,846	-0.001834247		ENCFF443ZHQ	161,618,751	0.004773143
SRX974295	1,371,199	0.011447813		GSE63484.JMJD1C.HL60.bed.gz	24,129,000	-0.001840883		ENCFF114SKT	59,979,533	0.00476396
ERX378367	461,371	0.01144013		GSE39579.BRD2.HEK293T.bed.gz	35,702,727	-0.001855055		ENCFF380YEP	64,727,131	0.004762042
SRX129113	171,963	0.011436309		GSE69646.POU5F1.ESC_NAIVE.bed.gz	32,770,031	-0.001859128		ENCFF281ART	169,948,472	0.004753066
SRX1136031	57,378	0.011435271		GSE59657.MYB.JURKAT.bed.gz	26,201,438	-0.001859747		ENCFF702TTL	27,384,520	0.004748233
SRX1514279	250,910	0.011426986		GSE60477.FLI1.TSU1621MT.bed.gz	8,458,770	-0.001866066		ENCFF255EDE	171,027,927	0.004744652
SRX1239820	60,226	0.011414389		GSE62475.PGR_B.ESC.bed.gz	3,206,108	-0.001867137		ENCFF539MNA	129,415,348	0.004744394
SRX037946	719,835	0.01141397		GSE52941.CIITA.RAJI_AB1.bed.gz	399,437	-0.001868172		ENCFF248TTW	127,458,366	0.004744353
SRX701996	341,496	0.011389732		GSE60270.ESR1_P118.MCF7_SHCTR_E2.bed.gz	307,551	-0.001869687		ENCFF789HHG	110,813,322	0.004740636
SRX1079391	5,343,188	0.011383016		GSE71616.SPI1.RSA411.bed.gz	2,579,490	-0.001870385		ENCFF140CXA	106,663,417	0.004724544
SRX873866	174,375	0.011369927		GSE31621.CEBPB.MONOCYTE_MACROPHAGE.bed.gz	2,824,542	-0.001887688		ENCFF961BTT	67,140,503	0.004722185
SRX2635953	348,415	0.011332922		GSE73319.BRD4.COLO205.bed.gz	17,635,218	-0.001918955		ENCFF793DXA	65,950,816	0.004716876
SRX790967	231,107	0.011329834		GSE23730.FLI1.SKNO1.bed.gz	26,294,989	-0.001935801		ENCFF443VLF	85,033,120	0.004715794
SRX396578	35,188	0.011326788		GSE63581.BRD4.SUM159.bed.gz	263,266	-0.001953142		ENCFF480OLQ	198,814,809	0.004712609
SRX1012650	60,124	0.011314034		GSE83860.RELA.LNCAP_SIFOXA1_TNFA.bed.gz	7,187,777	-0.001959221		ENCFF880ZWB	65,950,827	0.004706433
SRX335277	58,527	0.011310745		GSE52469.RELA.KB_IL.bed.gz	4,648,903	-0.002000306		ENCFF167UCC	107,824,275	0.00470614
SRX514839	2,519,925	0.011278493		GSE63581.BRD4.SUM149_DMSO.bed.gz	6,960,611	-0.002014703		ENCFF435ESC	64,791,329	0.004694853
SRX265221	911,109	0.011276967		GSE47987.AR.DU145.bed.gz	2,955,971	-0.002015694		ENCFF694JRS	123,013,886	0.004690552
SRX2661484	378,405	0.011268871		GSE22767.PRDM14.ESC.bed.gz	1,881,032	-0.002016229		ENCFF982EXB	77,912,715	0.004684053
ERX332516	6,060,228	0.011262173		GSE80151.MYCN.KELLY.bed.gz	2,336,472	-0.002028517		ENCFF304WER	1,382,662	0.00468304
SRX095364	41,402	0.01124436		GSE42262.BRD4.P4936_MYC_24H.bed.gz	677,115	-0.002040039		ENCFF922GQP	126,284,402	0.004677344
SRX702005	571,770	0.011227074		GSE71276.ESR1.MCF7_E2.bed.gz	5,325,511	-0.002080739		ENCFF178CPV	79,146,744	0.004676699
SRX360022	337,223	0.011209446		GSE60477.ERG.TSU1621MT.bed.gz	18,396,219	-0.00209116		ENCFF585JRW	92,256,385	0.00467049
SRX1995007	382,400	0.01120421		GSE53041.VDR.THP1_CAL.bed.gz	373,096	-0.002111765		ENCFF276TUD	1,463,342	0.004670001
SRX017887	179,121	0.011133424		GSE51274.GATA3.T47D.bed.gz	11,780,561	-0.002114696		ENCFF609XUG	70,798,856	0.004666895
SRX1167106	21,497	0.011122994		GSE51234.CTCF.GP5D.bed.gz	29,338,474	-0.002114789		ENCFF594TUH	92,256,551	0.004662006
SRX3733789	22,816	0.011122283		GSE72249.ESR1.T47D_E2.bed.gz	3,143,665	-0.002120823		ENCFF043BDV	12,870,043	0.004660014
SRX014074	104,079	0.011113644		GSE79893.PAX8.FT33.bed.gz	545	-0.002154128		ENCFF696LBE	25,182,475	0.00465822
SRX059703	530,036	0.011100106		GSE43036.STAT1.CD14_LPS.bed.gz	10,525,877	-0.002160656		ENCFF421XER	92,519,206	0.004656213
SRX359968	101,545	0.011096174		GSE36351.TFAP2C.SKBR3.bed.gz	25,153,613	-0.00217127		ENCFF840ABK	12,106,139	0.004654705
SRX147605	104,343	0.011093672		GSE39459.SUZ12.LNCAP_ABL.bed.gz	4,217,012	-0.002203636		ENCFF588OJE	218,280,659	0.004650322
SRX150368	41,655	0.011088873		GSE71675.SUZ12.NCCIT.bed.gz	2,483,957	-0.002213435		ENCFF868UJU	102,026,819	0.004644659
SRX469457	36,491	0.011059631		GSE54379.BRD4.KOPTK1.bed.gz	26,956,181	-0.002243781		ENCFF929FJI	121,165,785	0.004643179
SRX2452426	262,219	0.011015975		GSE77039.NR1H2.HT29_GW3965_48H.bed.gz	11,511,937	-0.002246826		ENCFF595TGO	100,239,961	0.004638924
SRX1091551	24,983,020	0.011009824		GSE71739.KDM1A.SKNO1_GSK690.bed.gz	7,744,764	-0.002267831		ENCFF599GTR	18,742,537	0.004637482
SRX813774	8,099,749	0.010998561		ERP004110.MYC.LCL.bed.gz	88,064,239	-0.002285722		ENCFF447SAN	107,665,472	0.004630853
SRX2781308	381,982	0.010990963		GSE56857.IRF4.NCIH929.bed.gz	5,072,041	-0.002313971		ENCFF713DPH	130,813,285	0.004629138
SRX3434294	1,346,277	0.010984265		GSE70764.CTCF.DELTA47.bed.gz	12,684,412	-0.00231895		ENCFF567HZK	81,976,336	0.004628125
SRX866614	33,000	0.010979091		GSE46044.CBFB.ME1.bed.gz	20,465,014	-0.002342813		ENCFF245YKX	93,742,893	0.004627582
SRX017953	14,035	0.0109772		GSE48516.JARID2.UTEIPS4.bed.gz	3,814,423	-0.002357649		ENCFF815LEF	37,152,270	0.004624676
SRX014812	36,657	0.010975912		GSE72249.ESR1.T47D.bed.gz	1,979,409	-0.002361989		ENCFF551KDQ	123,439,412	0.004620265
SRX170346	1,013,596	0.01094488		GSE36354.MED1.P4936_CMYC_1H.bed.gz	880,905	-0.002363015		ENCFF945AET	13,168,838	0.004619971
SRX017699	112,752	0.010944152		GSE71739.KDM1A.KASUMI1_DMSO.bed.gz	10,180,490	-0.00236527		ENCFF117BVV	85,025,203	0.004619645
SRX2545060	6,902,968	0.01093755		GSE68355.PGR.MCF7_R5020.bed.gz	20,287,631	-0.002387929		ENCFF732WXK	2,386,380	0.004619543
SRX359900	35,585	0.010933961		GSE63736.NFKB1.L1236.bed.gz	12,930,145	-0.00239065		ENCFF054TZW	115,724,676	0.004615776
SRX288275	42,608	0.010929778		GSE53041.VDR.THP1.bed.gz	98,867	-0.002392194		ENCFF405JCS	103,023,336	0.004615128
SRX150530	20,791	0.010926603		GSE36351.TFAP2C.MDAMB453.bed.gz	17,289,225	-0.002425579		ENCFF953BDX	83,811,200	0.004614855
SRX150364	30,280	0.010887913		GSE61048.USP7.HEK293T.bed.gz	1,669,659	-0.002432206		ENCFF310NCC	102,610,932	0.004613642
SRX021071	368,093	0.010887784		GSE32349.CREBBP_M768.NCIH3396_E2.bed.gz	2,256,438	-0.002432497		ENCFF499RVM	134,926,091	0.004608008
SRX335301	55,973	0.010883551		GSE38411.SMC1A.BCBL1.bed.gz	23,067,295	-0.002446893		ENCFF134YYB	157,416,057	0.004606056
ERX1214189	276,878	0.010873367		GSE64557.KLF4.PDAC.bed.gz	38,964,264	-0.002452137		ENCFF964VEP	44,576,110	0.004602349
SRX130061	1,563,701	0.010863181		GSE51234.MYC.GP5D.bed.gz	11,624,595	-0.002454762		ENCFF099MXC	90,637,755	0.004600092
SRX1890344	65,898	0.010857386		GSE71739.KDM1A.KASUMI1_RN1.bed.gz	11,306,712	-0.002470341		ENCFF235SRJ	71,998,683	0.004595057
SRX2250317	2,535,159	0.010843995		GSE49224.MED1.MM1S_JQ1_50NM.bed.gz	20,864,000	-0.002472102		ENCFF329TNA	95,910,308	0.004591275
SRX2524361	137,129	0.010819039		GSE66594.SPI1.MACROPHAGE_TPP.bed.gz	36,448,111	-0.002473783		ENCFF095RQX	20,624,099	0.004573237
SRX1813579	104,828	0.010814		GSE39579.BRD3.HEK293T.bed.gz	7,012,958	-0.002475199		ENCFF653VPD	106,295,664	0.004565357
SRX821809	86,797	0.010805846		GSE72009.TP63.MDAMB231.bed.gz	42,925	-0.00247562		ENCFF945BEK	126,084,260	0.004560164
SRX1733712	111,747	0.010804451		GSE69043.GATA2.LNCAP_SHGATA2_R1881.bed.gz	28,162,439	-0.002477558		ENCFF738BIG	65,942,555	0.004559053
SRX1997969	500,062	0.010799727		GSE64557.IRF1.PDAC.bed.gz	27,891,351	-0.002492138		ENCFF211EQN	155,467,728	0.0045452
SRX185913	530,730	0.010793249		GSE31485.CTCF.BJAB.bed.gz	3,434,332	-0.002505163		ENCFF870QVY	64,298,291	0.004537983
SRX150452	282,098	0.010791314		GSE59530.RELA.MCF7.bed.gz	166,520	-0.002513596		ENCFF253DCO	74,816,337	0.004534349
SRX702037	4,424,166	0.010791289		GSE49224.IRF4.MM1S.bed.gz	30,418,554	-0.002527676		ENCFF883DUG	55,192,657	0.004531765
SRX092314	3,156,094	0.010787881		GSE31485.CTCF.BL41.bed.gz	4,152,802	-0.002547011		ENCFF255AOS	155,704,367	0.004523621
SRX668220	52,016	0.01075025		GSE48516.JARID2.EDOMIPS2.bed.gz	5,885,932	-0.002547786		ENCFF808TOG	83,801,807	0.004522585
SRX3599312	447,791	0.010733217		GSE70660.SPI1.CD34_ADULT.bed.gz	43,063,990	-0.002549798		ENCFF128RLF	131,301,931	0.00452166
SRX718142	517,340	0.010724839		GSE68355.PGR.T47D_R5020.bed.gz	21,498,856	-0.00255027		ENCFF498CHM	141,422,015	0.004521621
SRX385397	121,298	0.010722765		GSE49224.BRD4.MM1S_JQ1_150NM.bed.gz	16,638,318	-0.002555412		ENCFF475TJT	120,752,380	0.004521184
ERX159396	115,126	0.010722104		GSE56857.SPIB.OCILY3_SHCTR.bed.gz	7,375,097	-0.002556455		ENCFF115XCV	73,151,046	0.004515292
SRX2683612	33,908	0.010707621		GSE51705.KLF5.KATOIII.bed.gz	8,733,676	-0.002564715		ENCFF973ISL	223,513	0.004510539
SRX3321887	487,367	0.010697833		GSE70482.CTCF.K562.bed.gz	14,913,620	-0.002574411		ENCFF585OAO	157,884,887	0.004500758
ERX593132	5,203,065	0.010666072		GSE46166.FOSL1.BT549.bed.gz	9,563,618	-0.002577126		ENCFF834INF	136,827,790	0.004500557
SRX022399	31,388	0.010654581		GSE59942.RBPJ.FIBROBLAST_DERMAL.bed.gz	2,114	-0.002578524		ENCFF075PCI	68,962,952	0.004493382
SRX372174	6,072,975	0.010650677		GSE59657.MYB.MOLT3.bed.gz	16,563,036	-0.002587971		ENCFF673CDR	64,758,187	0.004486877
SRX152824	376,048	0.010650465		GSE30623.AR.LNCAP_1F5.bed.gz	3,671,369	-0.002592614		ENCFF326AWX	107,997,500	0.004483364
SRX017954	25,024	0.010645101		GSE51234.HNF4A.GP5D_SIRAD21.bed.gz	1,731,648	-0.002594061		ENCFF023FEK	114,581,769	0.00448206
SRX1023263	1,020,379	0.010637103		GSE36579.SETDB1.WN8532.bed.gz	1,074,172	-0.002603348		ENCFF644PFR	85,175,308	0.004481577
SRX100513	35,744	0.010633141		GSE69566.SMARCB1.HEPG2.bed.gz	16,593,793	-0.002615729		ENCFF154HFX	113,829,253	0.004479543
SRX1044124	1,668,121	0.01062785		GSE72622.HEXIM1.HCT166.bed.gz	27,660,096	-0.002627046		ENCFF636JSD	20,039,297	0.004477753
SRX080043	3,149	0.010626866		ERP003925.BCL11A.MCF10A.bed.gz	1,637,261	-0.00263663		ENCFF246ZRW	78,955,964	0.004460533
SRX3322950	401,397	0.010622924		GSE45201.TCF7L2.MDAMB453.bed.gz	6,002,340	-0.002642504		ENCFF044AVI	61,175,626	0.004457922
SRX017970	16,610	0.010622517		GSE74716.SMARCA4.MCF10A.bed.gz	7,226,762	-0.002646909		ENCFF723YDW	78,250,705	0.00445435
SRX347423	521,391	0.010618263		GSE51234.SMC3.GP5D.bed.gz	30,551,766	-0.002668462		ENCFF770YEM	67,146,893	0.004454347
ERX022779	136,083	0.010602603		GSE49091.ERG.JURKAT.bed.gz	13,839,767	-0.002671254		ENCFF524UVY	119,777,916	0.004445102
SRX1761300	52,498	0.010598728		GSE64557.KLF6.PDAC.bed.gz	36,983,477	-0.002673385		ENCFF175OAK	76,910,881	0.004433356
SRX017896	160,104	0.010558574		GSE71739.KDM1A.SKNO1_RN1.bed.gz	8,258,958	-0.002682166		ENCFF899WHU	82,433,374	0.004431245
SRX3322605	2,223,062	0.010550854		GSE70660.SPI1.CD34_FETAL.bed.gz	14,586,838	-0.002693962		ENCFF696JUU	99,938,098	0.004428946
SRX1136026	92,022	0.010546587		GSE43350.BCL6.BCELL_GERMINAL_CENTER.bed.gz	10,946,425	-0.002705855		ENCFF323MMZ	95,458,598	0.004427632
SRX1091034	2,121,539	0.010545586		GSE36578.SMAD3.BGO3.bed.gz	4,654,254	-0.002713065		ENCFF495GMC	121,071,108	0.004424948
SRX1091550	21,894,539	0.010539189		GSE39096.YY1.ESC_H1.bed.gz	2,317,227	-0.00275842		ENCFF976ZTX	115,597,413	0.004424032
SRX1048948	9,337,198	0.010537093		GSE51234.RAD21.GP5D.bed.gz	28,114,284	-0.002790813		ENCFF348QEP	121,075,631	0.00442296
SRX968974	57,479	0.010533343		ERP001226.FOXA1.LNCAP.bed.gz	26,097,287	-0.002792443		ENCFF963QJH	46,023,246	0.004421346
SRX035159	18,012,304	0.010522184		ERP010664.BRD4.BT474.bed.gz	2,346,266	-0.002806253		ENCFF426BJU	4,968	0.004418881
SRX702114	2,406,071	0.010514653		ERP008568.CTCF.CHRF28811.bed.gz	6,995,124	-0.00282276		ENCFF373SRH	141,340,706	0.0044179
SRX2424237	291,475	0.010509361		GSE65138.MED1.MOLM14.bed.gz	8,052,031	-0.002831645		ENCFF186JXU	89,556,060	0.004414301
SRX027916	53,291	0.010487681		GSE74355.ATF3.HCT116_CAMP.bed.gz	13,388,815	-0.002836392		ENCFF251JUI	91,562,638	0.004414184
SRX701991	1,341,020	0.010478588		GSE49091.GABPA.VCAP.bed.gz	10,352,586	-0.002839964		ENCFF480UVM	9,970,736	0.004412221
SRX1334502	7,295,267	0.010471159		GSE40050.AR.LNCAP_DHT.bed.gz	515,708	-0.00285472		ENCFF303DKR	156,572,194	0.004411546
SRX3322954	223,650	0.010470324		GSE56857.IRF4.OCILY3_SHCTR.bed.gz	2,035,593	-0.002856401		ENCFF665KBK	1,981,502	0.004409089
SRX019714	66,462	0.010442554		GSE57431.NFE2L2.A375_DMSO.bed.gz	2,170,241	-0.002868295		ENCFF978HRR	76,791,700	0.00440829
SRX1136030	53,001	0.010424728		GSE40300.NME2.A549_IND.bed.gz	4,862,051	-0.002869033		ENCFF008AIJ	102,732,093	0.004404432
SRX015828	36,280	0.010418026		GSE78113.CTCF.786O_NORMOXIA.bed.gz	34,388,824	-0.002877058		ENCFF987TTM	74,817,792	0.004400629
SRX367495	60,215	0.010413385		GSE43109.HIF1A.MACROPHAGE_NORMO_IL.bed.gz	20,215	-0.002881227		ENCFF447CBR	77,833,927	0.004399491
SRX338980	201,294	0.010389873		GSE24518.RELA.HELAB2_P65KD_TA_TNFA.bed.gz	1,091,372	-0.002914323		ENCFF199EXY	65,885,770	0.004399247
SRX317608	41,483	0.010389509		GSE68355.PGR.T47D_PROG.bed.gz	25,125,064	-0.002916942		ENCFF915EDD	116,259,575	0.004396388
SRX212375	920,672	0.010373667		GSE59087.EZH2.PROES_SHCTR.bed.gz	2,055,528	-0.002930728		ENCFF533JJE	89,555,150	0.004395601
SRX1552474	46,382	0.010367211		GSE31621.SPI1.MONOCYTE.bed.gz	11,024,943	-0.002931256		ENCFF859FLD	88,551,394	0.00439522
SRX188855	125,838	0.010359661		GSE38411.CTCF.BCBL1.bed.gz	16,715,901	-0.002938943		ENCFF676SDF	126,952,774	0.004394297
SRX684519	170,042	0.010355183		GSE29498.RBPJ.NHEK.bed.gz	8,463,783	-0.002972193		ENCFF080EAQ	146,243,026	0.004385906
SRX2635806	3,939,854	0.010345253		GSE71976.JUN.BT549.bed.gz	1,032,991	-0.002975764		ENCFF344EMX	130,693,947	0.004383525
SRX701990	1,291,041	0.010321948		GSE46935.TFAP4.DLD1.bed.gz	8,669,436	-0.003007587		ENCFF314NQZ	128,932,010	0.004366409
SRX359895	46,117	0.010318386		GSE61268.AR.LNCAP_R1881.bed.gz	1,049,897	-0.003047327		ENCFF721FWT	52,941,346	0.004360762
SRX134726	799,039	0.010297919		GSE36354.MYC.NCIH2171.bed.gz	27,751,831	-0.003054863		ENCFF495TAN	67,122,576	0.004360369
SRX702002	146,984	0.010293685		GSE47535.GATA6.PATU8988.bed.gz	13,305,941	-0.003067366		ENCFF563WGT	77,943,730	0.004359024
SRX1135995	51,231	0.010271906		GSE36351.TFAP2C.BT474.bed.gz	26,513,014	-0.003089868		ENCFF299QBC	86,586,959	0.004358208
SRX2683596	39,856	0.010264377		GSE53495.CBX4.HEK293T.bed.gz	394,938	-0.003095916		ENCFF091TOR	85,000,230	0.004352518
SRX159091	644,191	0.010234648		GSE54379.BRD4.DND41.bed.gz	4,947,135	-0.003111294		ENCFF869BQK	109,150,659	0.00434592
SRX028585	136,609	0.010201817		GSE78113.CTCF.MCF7_HYPOXIA.bed.gz	17,949,961	-0.003115328		ENCFF586SOS	17,758,934	0.004340228
SRX2430636	222,994	0.010172565		GSE63484.JMJD1C.THP1.bed.gz	9,402,920	-0.003115881		ENCFF975MKK	137,919,714	0.00433416
SRX011616	419,321	0.010172183		GSE38258.CDK8.HCT166_HYPO.bed.gz	39,106,632	-0.003115919		ENCFF533IKU	33,495,911	0.004334147
SRX022398	35,358	0.010160586		GSE62492.AR.LNCAP_R1881.bed.gz	6,987,305	-0.003116193		ENCFF646NDI	44,465,099	0.00432994
SRX889797	44,678	0.010150947		GSE60267.TP53.HCT166_IR.bed.gz	2,699,740	-0.003117442		ENCFF755MSZ	138,717,558	0.004326998
SRX029598	571,547	0.010148264		GSE34500.RELA.HUVEC_TNF_30M.bed.gz	6,649,887	-0.003123541		ENCFF237DHH	92,539,807	0.004322742
SRX1531776	103,981	0.010147306		GSE68355.ESR1.T47D_PROG.bed.gz	8,821,937	-0.003127547		ENCFF391VQJ	62,965,064	0.004321664
SRX095369	36,093	0.010135456		GSE70764.CTCF.K562.bed.gz	19,604,248	-0.003141976		ENCFF692UVD	173,387,716	0.004321302
SRX1127543	853,009	0.01013511		GSE61268.AR.LNCAP_R1881_HOTAIR.bed.gz	2,782,699	-0.003149101		ENCFF485ZSI	127,583,841	0.004319733
SRX1995013	149,209	0.010125649		GSE72931.BRD4.MCF10A.bed.gz	28,192,566	-0.003153067		ENCFF002CUE	177,415	0.004319494
SRX1318617	74,364	0.010125572		GSE74238.BRD4.IMR90_SENES.bed.gz	5,565,330	-0.003160311		ENCFF817HHD	3,011,764	0.004319205
SRX017474	299,027	0.0101191		GSE29422.SMAD3.ESC.bed.gz	1,583,254	-0.003184522		ENCFF966PVP	137,233,064	0.004314901
SRX150680	35,646	0.010092044		GSE52457.CTCF.ESC_H1_MESEN.bed.gz	23,092,057	-0.003192043		ENCFF485PHV	84,952,091	0.004312207
SRX1067668	122,008	0.010076011		GSE29498.SND1.NHEK.bed.gz	3,708,559	-0.003209547		ENCFF713TOF	41,935,570	0.004309287
SRX335154	1,530,951	0.010073697		GSE77039.JUND.HT29_DSMO.bed.gz	6,580,426	-0.003211535		ENCFF209GQK	130,358,900	0.004301653
SRX1757997	61,282	0.010072501		GSE37345.AR.LNCAP_SHFOXA1_R1881.bed.gz	5,354,499	-0.003226436		ENCFF814FEG	120,637,801	0.004298588
SRX1527001	159,392	0.010068673		GSE60792.GATA2.CD34_ACY957.bed.gz	8,437,511	-0.003230711		ENCFF263GIU	112,106,609	0.004297504
SRX1091519	20,761,715	0.010060721		GSE78113.CTCF.MCF7_NORMOXIA.bed.gz	19,994,890	-0.003257497		ENCFF572SON	24,321,516	0.004296857
ERX626871	57,375	0.010059904		GSE55921.BRD4.MCF7_E2.bed.gz	5,652,072	-0.003257731		ENCFF859ZGV	98,651,417	0.00429551
SRX2423963	170,414	0.010055353		GSE43834.TCF3.KASUMI1.bed.gz	31,152,095	-0.003266966		ENCFF409JZE	138,926,966	0.00429433
SRX268452	5,315,236	0.010053491		GSE51234.RFX2.GP5D.bed.gz	337,468	-0.00329364		ENCFF190ZMZ	43,012,829	0.004292079
SRX3322124	365,145	0.010040444		ERP000395.CTCF.HEPATOCYTE.bed.gz	17,075,365	-0.003306177		ENCFF771CBA	70,704,294	0.004286161
SRX173194	34,808	0.010036658		GSE59935.HIF1A.T47D_HAEGIN2.bed.gz	69,484,994	-0.003316525		ENCFF411FEE	138,443,331	0.00428528
SRX701995	931,473	0.01003385		GSE38395.NIPBL.LCL.bed.gz	1,955,401	-0.003320475		ENCFF414TMK	138,446,924	0.004283152
SRX359922	34,672	0.010019497		GSE39241.FOXA1.HUH7_MITO.bed.gz	8,869	-0.003321344		ENCFF591IMY	83,457,691	0.004280706
SRX813771	2,808,212	0.010018905		GSE65478.AR.PROSTATE.bed.gz	6,786,497	-0.003342301		ENCFF909EYB	95,927,121	0.004280657
SRX014069	121,751	0.010015589		GSE57702.RCOR1.KERATINOCYTE_DIFF.bed.gz	20,851,907	-0.00334755		ENCFF659LPO	14,218,920	0.004267191
SRX2683588	41,933	0.010002289		GSE50144.PPARG.HUVEC_DMSO_HYPO.bed.gz	4,901,696	-0.003351291		ENCFF614KPG	116,525,136	0.004263742
SRX097099	178,660	0.009998539		GSE52457.CTCF.ESC_H1_TROP.bed.gz	24,961,791	-0.003394112		ENCFF210LCR	110,304,517	0.004261626
SRX545963	32,289	0.009998142		GSE30623.FOXA1.LNCAP_1F5_SIFOXA1.bed.gz	1,953,911	-0.00339957		ENCFF642QNU	83,358,275	0.004256859
SRX3372020	1,410,109	0.00999541		GSE55421.SNAI2.KERATINOCYTE_SNAI2_DIFF.bed.gz	25,916,844	-0.003406416		ENCFF921JTC	158,928,756	0.004250821
SRX022567	54,297	0.009994659		GSE51234.CTCF.GP5D_SIRAD21.bed.gz	14,184,667	-0.003421942		ENCFF508LBP	184,466,229	0.004245643
SRX702041	3,479,001	0.009981521		GSE29808.ETS1.RWPE1.bed.gz	132,563	-0.003432685		ENCFF007QAA	186,499,124	0.004243295
SRX543699	48,781	0.009977778		GSE56288.FOXA1.LNCAP.bed.gz	9,501,600	-0.00343969		ENCFF790RYU	147,761,280	0.004234808
SRX351410	49,486	0.009974922		GSE69646.CTCF.ESC_PRIMED.bed.gz	11,289,031	-0.003473339		ENCFF671XXI	134,916,128	0.004226632
SRX019718	40,398	0.009972424		GSE46055.KDM5B.MDAMB231.bed.gz	28,069,637	-0.00347479		ENCFF148PBJ	1,345,149	0.004225764
SRX036547	323,465	0.009970631		GSE42355.BRD4.MM1S_JQ1_5UM.bed.gz	13,963,817	-0.003487748		ENCFF569JWR	79,160,283	0.004225483
SRX015143	138,729	0.009960102		GSE52457.CTCF.ESC_H1_EMB.bed.gz	25,482,675	-0.003518038		ENCFF103CHJ	136,354,206	0.004225132
SRX698196	72,546	0.009935655		GSE69558.BACH2.DOHH2.bed.gz	2,062,698	-0.003520741		ENCFF333ZRM	49,156,345	0.004223181
SRX701989	1,503,717	0.009887088		GSE83777.BRD4.JURKAT.bed.gz	29,017,752	-0.003523636		ENCFF460LKG	34,221,536	0.004220566
SRX2424507	4,285,611	0.009880452		GSE42161.BRD4.MM1S_DMSO.bed.gz	12,321,320	-0.003523814		ENCFF138FLC	141,242,174	0.00421979
SRX176070	28,327	0.009879408		GSE33571.TP63.KERATINOCYTE_DIFF.bed.gz	15,570,690	-0.00352421		ENCFF705EEN	146,135,849	0.00421474
SRX1995008	308,961	0.00986475		GSE23852.TFAP2C.MCF7_E2.bed.gz	11,991,285	-0.003531318		ENCFF066GNV	105,446,043	0.004212558
SRX695888	102,118	0.009864706		GSE55921.ESR1.MCF7_E2.bed.gz	1,419,394	-0.003538524		ENCFF685WLQ	96,997,633	0.004208362
SRX014764	34,782	0.009860474		ERP008568.CTCF.HL60.bed.gz	15,673,833	-0.003540103		ENCFF203NBA	90,823,617	0.004204392
SRX833421	3,118,855	0.009842686		GSE54379.BRD4.DND41_E.bed.gz	15,185,105	-0.00355968		ENCFF748IWA	92,822,048	0.00420168
SRX702117	866,238	0.009831359		GSE62482.BRD4.CD4_TH1_BAY.bed.gz	6,037,000	-0.00356465		ENCFF041POZ	59,794,317	0.004200024
SRX158106	3,105,679	0.009830238		ERP003925.BRD4.MCF10A.bed.gz	15,931,132	-0.003571789		ENCFF198ZBJ	80,821,325	0.004189941
SRX1818081	41,085	0.009811683		GSE33281.BRD4.CD4_JG1.bed.gz	22,099,952	-0.003576037		ENCFF884XPS	88,550,900	0.004172815
SRX660084	8,148,326	0.00978125		GSE69043.GATA2.LNCAP_R1881.bed.gz	27,615,012	-0.003590683		ENCFF237TTT	92,921,258	0.00416975
SRX701965	1,874,951	0.009767879		GSE69566.ARID1B.HEPG2.bed.gz	7,366,404	-0.003597692		ENCFF433RNR	124,689,518	0.004166207
SRX186631	14,314,622	0.009758543		GSE73319.BRD4.COLO741.bed.gz	29,691,364	-0.003605527		ENCFF497YWO	81,909,135	0.004159286
SRX718425	72,071	0.009735233		GSE53491.TP53.IMR90_APO.bed.gz	7,636,267	-0.003611159		ENCFF226DWG	204,370,396	0.004150113
SRX150665	43,605	0.009727164		GSE58740.TP53.IMR90_NUT3A.bed.gz	2,600,357	-0.003612051		ENCFF145NMU	7,389,925	0.004149899
SRX1514287	56,061	0.009708532		GSE59087.EED.PROES.bed.gz	14,696,855	-0.003619991		ENCFF839PVK	62,948,002	0.004145807
SRX359891	57,692	0.009699941		GSE36354.MAX.NCIH2171.bed.gz	36,726,100	-0.003622519		ENCFF399JDJ	79,667,687	0.004145472
SRX3135183	139,701	0.009696831		GSE71776.BRD4.MV411_DMSO.bed.gz	21,391,228	-0.003623957		ENCFF256QBB	56,385,784	0.004144328
SRX512370	5,398,617	0.009692891		GSE62428.CHD8.T47D.bed.gz	5,328,496	-0.00363575		ENCFF126JHD	125,123,499	0.004143341
SRX098625	76,566	0.009691991		GSE23730.TCF12.KASUMI1.bed.gz	10,658,456	-0.003639899		ENCFF293IYJ	9,566,691	0.004143104
SRX268888	123,920	0.009689526		GSE43985.ESR1.VCAP_E2.bed.gz	692,587	-0.003640523		ENCFF568EZF	49,421,360	0.004141941
SRX3322293	1,046,435	0.009679093		GSE57628.BRD4.HCT116_JQ1.bed.gz	759,138	-0.003643245		ENCFF963KYY	64,650,566	0.004138554
SRX1143683	2,921,386	0.009663044		GSE66081.TEAD4.MDAMB231.bed.gz	6,829,009	-0.003654548		ENCFF711IWR	47,558,291	0.004137332
SRX101136	4,469,744	0.009656069		GSE31129.PGR.AB32.bed.gz	18,595,118	-0.003661611		ENCFF948QKK	118,313	0.004137221
SRX1136004	56,111	0.009650817		GSE39459.EZH2.LNCAP_ABL.bed.gz	23,670,132	-0.003662797		ENCFF138BYH	115,917,642	0.004131172
SRX647366	40,662	0.009636737		GSE43109.EPAS1.MACROPHAGE_HYPO_IL.bed.gz	103,916	-0.003662968		ENCFF072HSB	79,076,185	0.004121895
SRX359885	40,501	0.009633565		GSE38901.HSF1.HME1_HEAT.bed.gz	966,255	-0.003678394		ENCFF954BWE	140,120,003	0.004119514
SRX398302	1,233,656	0.009609809		ERP000209.STAG1.MCF7.bed.gz	18,703,130	-0.003681513		ENCFF631NAL	79,077,317	0.004118348
SRX084526	9,571	0.009589803		GSE49224.BRD4.U87MG_DMSO.bed.gz	44,709,512	-0.003684248		ENCFF040ZSF	201,155,073	0.004110178
SRX815542	199,662	0.009581277		GSE23852.TFAP2C.MCF7_ETOH.bed.gz	13,198,710	-0.003684815		ENCFF053URN	20,573,736	0.004109049
ERX342815	50,774	0.009576614		GSE41166.ETS1.HUVEC_VEGF_1H.bed.gz	7,612,534	-0.003719494		ENCFF327TVJ	68,654,003	0.004104236
SRX1458762	144,100	0.009562061		GSE68976.CTCF.JURKAT.bed.gz	10,156,660	-0.003722936		ENCFF157CCV	83,368,317	0.00410218
SRX1012634	136,770	0.009559765		ERP000209.CTCF.HEPG2.bed.gz	11,730,730	-0.003738934		ENCFF595JYV	47,992,320	0.004100872
ERX026988	747,498	0.009558355		GSE49224.MED1.MM1S_JQ1_5NM.bed.gz	20,077,232	-0.003750913		ENCFF853BNC	141,877,231	0.004098217
SRX386758	210,591	0.009551059		GSE58428.AR.LNCAP_DHT24H.bed.gz	11,483,508	-0.003761619		ENCFF137VXT	139,642,526	0.004095588
SRX2442518	213,505	0.009542268		GSE69566.ARID2.HEPG2.bed.gz	13,992,851	-0.003764778		ENCFF958APN	65,993,171	0.004092527
SRX065553	42,781	0.009541923		ERP000209.CTCF.MCF7_E2_SHCTR.bed.gz	17,393,385	-0.00377291		ENCFF328IOZ	25,265,879	0.004089855
SRX185915	37,806	0.009531027		GSE68355.ESR1.T47D_R5020.bed.gz	6,525,848	-0.003780344		ENCFF030PHB	149,965,957	0.004087943
SRX359929	57,022	0.009524236		GSE47987.AR.DU145_FOXA1.bed.gz	2,170,533	-0.003787382		ENCFF697GQV	92,542,994	0.004087526
SRX014776	663,443	0.009523686		GSE42355.BRD4.U87MG.bed.gz	35,681,677	-0.003793133		ENCFF863TZJ	46,173,410	0.00408387
SRX2630467	284,139	0.009505221		ERP000380.ESR1.MCF7_TAMR.bed.gz	604,303	-0.003809569		ENCFF219VQM	187,598,348	0.004082718
SRX1456195	1,341,462	0.009487821		GSE20650.CTCF.ESC.bed.gz	2,989,072	-0.003817504		ENCFF508MRO	110,419,777	0.004081764
SRX1514991	87,195	0.009480406		GSE45201.FOXA1.MDAMB453_DHT.bed.gz	18,023,903	-0.003818453		ENCFF092FFG	73,892,415	0.004080051
SRX017523	324,030	0.009477678		GSE64656.AR.LNCAP.bed.gz	5,937,071	-0.003819445		ENCFF873YHT	44,119,295	0.004079197
SRX017905	532,105	0.009477146		GSE70764.CTCF.OVCAR8.bed.gz	21,886,208	-0.00382573		ENCFF406TUM	115,780,928	0.00407679
SRX017863	195,967	0.00947608		GSE49091.GABPA.JURKAT.bed.gz	22,688,631	-0.003827779		ENCFF164IAN	67,137,981	0.004074264
SRX514845	4,061,478	0.009470515		GSE63484.JMJD1C.NB4.bed.gz	14,577,704	-0.003840413		ENCFF676HRI	90,592,014	0.004067369
SRX335255	63,300	0.009463239		GSE66081.YAP1.MDAMB231.bed.gz	5,222,055	-0.003842917		ENCFF547FPA	92,208,724	0.00406533
SRX371488	30,712	0.009454871		GSE42355.BRD4.MM1S_JQ1_500NM.bed.gz	15,198,853	-0.003875452		ENCFF925ZGX	96,514,433	0.004064462
DRX015440	35,286	0.009453098		GSE70764.CTCF.MCF7.bed.gz	10,233,539	-0.003899096		ENCFF241JSX	76,699,647	0.004062776
SRX1334501	22,840,956	0.009438277		GSE36354.MAX.U87MG.bed.gz	48,854,698	-0.003926719		ENCFF532VDQ	88,307,919	0.004052593
SRX248933	232,169	0.009402345		GSE43720.AR.LNCAP.bed.gz	3,741,010	-0.00393265		ENCFF625OET	230,564,485	0.004052251
SRX461549	239,264	0.009401017		GSE44420.BACH2.OCILY7.bed.gz	3,213,466	-0.00393952		ENCFF628ATN	163,118,747	0.004049666
SRX2606575	1,954,335	0.009386754		ERP003925.BRD4.MDA157.bed.gz	9,502,468	-0.003949195		ENCFF684XYC	68,984,624	0.004049515
SRX1053973	38,688	0.009382082		ERP001996.RAD51.U2OS_UASISIER.bed.gz	115,699	-0.003959395		ENCFF997NWM	103,214	0.004049315
SRX2633442	528,553	0.009381044		GSE41105.MAX.NCIH2171.bed.gz	41,168,743	-0.003968382		ENCFF763YLZ	38,479,087	0.004044645
SRX702063	242,555	0.009363893		GSE51234.SMC3.GP5D_SIRAD21.bed.gz	5,443,102	-0.003995467		ENCFF928PAZ	25,811,446	0.004042716
SRX1161194	60,243	0.009360955		GSE63581.BRD4.SUM159_RES.bed.gz	478,924	-0.004010073		ENCFF784YSB	61,179,518	0.004042086
ERX008601	48,211	0.009343158		GSE51290.RAD21.LOVO_PHASES.bed.gz	7,549,989	-0.004012539		ENCFF343BET	23,493,100	0.004038437
SRX1013895	5,591	0.009339295		GSE72082.RAD21.MCF7.bed.gz	16,990,222	-0.004023147		ENCFF774CXV	80,839,022	0.004037338
SRX687835	1,598,338	0.009336412		GSE38901.HSF1.SKBR3.bed.gz	1,299,262	-0.004023686		ENCFF493ZGH	145,212,813	0.004036288
SRX2781313	897,622	0.009334211		GSE47938.ICE2.HCT166.bed.gz	672,052	-0.004025282		ENCFF536YVV	99,937,292	0.004036095
SRX268450	5,994,482	0.009324805		ERP001226.AR.LNCAP.bed.gz	10,767,455	-0.004049751		ENCFF285WIV	68,984,734	0.004031765
SRX335202	51,814	0.009304956		ERP008568.STAG1.CHRF28811.bed.gz	12,040,813	-0.00405028		ENCFF031ZQX	29,234,829	0.004031412
ERX210237	63,696	0.009292216		ERP003503.AR.MDAMB453_FOXA1.bed.gz	20,417,053	-0.004054163		ENCFF413DRM	110,886,531	0.004030623
SRX1818082	41,859	0.009291455		ERP000209.RAD21.HEPG2.bed.gz	7,448,278	-0.00405624		ENCFF222GJV	83,973,319	0.004030611
SRX2423977	60,599	0.009274328		ERP003787.RUNX2.IMSC3.bed.gz	76,184,680	-0.004076619		ENCFF785UNT	82,577,225	0.004030347
SRX335306	60,264	0.009260554		ERP000209.STAG1.HEPG2.bed.gz	13,081,738	-0.004079019		ENCFF686BCT	53,947,980	0.004029718
SRX702021	81,608	0.009259117		GSE56857.BATF.OCILY3.bed.gz	669,896	-0.004085289		ENCFF276CQA	92,467,428	0.00402502
SRX248934	1,316,996	0.009258216		ERP000380.CTCF.MCF7_TAM.bed.gz	11,024,097	-0.004093629		ENCFF354DQU	120,192,241	0.004022336
SRX514837	5,602,143	0.009252994		GSE72082.RAD21.HEPG2.bed.gz	27,006,544	-0.00410136		ENCFF893RQA	97,090,864	0.004021042
SRX150674	37,038	0.009245505		GSE29282.BCL6.OCILY1.bed.gz	31,404,814	-0.004106693		ENCFF794REZ	69,369,571	0.004019835
SRX2424459	123,198	0.009244874		GSE46044.ERG.ME1.bed.gz	21,031,889	-0.004109758		ENCFF126HBJ	80,838,319	0.004019496
SRX543688	198,777	0.00924363		GSE64528.CHD1.LNCAP_DHT.bed.gz	2,193,211	-0.004122206		ENCFF069WNS	147,811,345	0.004018905
SRX387194	257,183	0.00923993		GSE42161.MAX.MM1S_JQ1.bed.gz	162,654	-0.004125045		ENCFF558HCQ	58,784,889	0.004018319
SRX3322177	381,144	0.009234969		ERP003503.AR.LNCAP.bed.gz	9,053,196	-0.004134132		ENCFF576VMW	74,879,712	0.004016658
SRX1134085	665,458	0.009224049		GSE56857.SPI1.OCILY3_SHCTR.bed.gz	680,758	-0.004154378		ENCFF408TRC	83,779,270	0.004014764
SRX359898	40,975	0.009218523		ERP000209.RAD21.MCF7.bed.gz	13,776,726	-0.004172651		ENCFF349TEE	154,511,893	0.004010379
SRX1131806	88,177	0.00921839		GSE64557.ZEB1.PDAC.bed.gz	13,807,994	-0.004177334		ENCFF158VHL	136,686,854	0.004008247
SRX003798	571,565	0.00921269		ERP000209.RAD21.MCF7_E2_SHCTR.bed.gz	16,560,643	-0.004181382		ENCFF096XNX	160,725,704	0.004007747
SRX335168	44,158	0.00920952		GSE39912.TP53.ESC_H9.bed.gz	692,149	-0.004187051		ENCFF930VYW	131,320,571	0.004006737
SRX751298	5,252,882	0.009194181		ERP000209.RAD21.MCF7_E2.bed.gz	10,285,017	-0.00421292		ENCFF951TLZ	75,287,945	0.003998557
SRX128782	95,730	0.009184519		GSE23730.FLI1.UAE_ZINC.bed.gz	13,653,948	-0.0042338		ENCFF147CFU	114,276,691	0.003993613
SRX701994	280,126	0.00917415		ERP002305.ESR1.BREAST_MRNAHIST.bed.gz	993,722	-0.004252935		ENCFF860WKG	94,169,541	0.003982126
SRX702001	463,167	0.009172428		ERP004176.TP53.U2OS.bed.gz	202,710	-0.004263381		ENCFF523ODF	108,753,222	0.003981907
SRX016702	142,546	0.009161337		ERP000380.CTCF.MCF7.bed.gz	10,140,056	-0.004276528		ENCFF517NOH	31,415,111	0.003976932
SRX359901	35,434	0.00915234		GSE44420.BCL6.OCILY7.bed.gz	3,080,533	-0.004286625		ENCFF353OKS	125,175,349	0.003975298
SRX1478542	76,711	0.009150213		GSE41166.ETS1.HUVEC_VEGF_12H.bed.gz	18,869,895	-0.004291885		ENCFF106WXI	121,539,844	0.003974149
SRX1058477	2,373,194	0.009140221		GSE51290.RAD21.LOVO_PHASEM.bed.gz	9,128,630	-0.004298696		ENCFF732QKX	92,310,777	0.003973831
SRX150643	39,218	0.009129099		GSE46832.CTCF.LYMPHOCYTE_BLOOD.bed.gz	5,873,377	-0.00430178		ENCFF567PTY	135,180,485	0.003973626
SRX062337	729,600	0.00912283		GSE62492.AR.LNCAP_SHCTR_DHT.bed.gz	14,733,136	-0.004310613		ENCFF779HVA	114,009,980	0.00397168
SRX367331	121,651	0.009121084		GSE52457.CTCF.ESC_H1_NEUR.bed.gz	14,194,346	-0.004311887		ENCFF694HVC	122,210,522	0.003970014
SRX031173	2,576	0.009098214		GSE46237.HMBOX1.HELA.bed.gz	972,301	-0.004344753		ENCFF997UWU	4,520,519	0.003967553
SRX502066	1,500,476	0.009094915		GSE43036.STAT1.CD14_INFG_LPS.bed.gz	17,897,099	-0.004371918		ENCFF561VAE	67,148,517	0.003963595
SRX701987	271,836	0.009092471		GSE68355.ESR1.T47D.bed.gz	2,412,548	-0.00438623		ENCFF922RLL	32,950,792	0.003961538
SRX644407	90,219	0.009088551		GSE55421.SNAI2.KERATINOCYTE_SNAI2.bed.gz	3,609,019	-0.004401638		ENCFF134OVY	128,627,876	0.003961049
SRX026651	657,717	0.009084812		GSE52457.CTCF.ESC_H1_MESEN_STEM.bed.gz	13,532,926	-0.004403917		ENCFF371OCE	24,403,170	0.003957304
SRX096347	139,985	0.009079537		GSE72266.MAF.CD4_TH1.bed.gz	26,057,610	-0.004420325		ENCFF227XHU	34,601,020	0.003957082
SRX702067	161,846	0.009066026		GSE29808.JUND.PC3.bed.gz	1,774,212	-0.004442284		ENCFF542MFI	70,733,921	0.003950469
SRX821820	136,300	0.009065539		GSE46044.TCF12.ME1.bed.gz	11,388,715	-0.004444017		ENCFF038ZOH	94,398,571	0.003947564
SRX3229170	255,685	0.009057485		GSE40050.AR.C42B_DHT.bed.gz	1,328,884	-0.004452944		ENCFF953EDE	67,170,180	0.003945632
SRX316364	508,069	0.00902417		GSE46044.RUNX1.ME1.bed.gz	14,289,727	-0.004480694		ENCFF269RLS	153,195,164	0.003944283
SRX100441	98,828	0.009012598		GSE54592.ESR1.MCF7_LETR_ANDRO.bed.gz	18,735	-0.004487216		ENCFF257PQU	141,368,770	0.003942262
SRX1117698	47,717	0.009008718		GSE43350.BCOR.BCELL_GERMINAL_CENTER.bed.gz	21,159,723	-0.004487342		ENCFF977KKU	38,415,868	0.003929791
SRX359954	81,989	0.00900111		GSE60171.BRD4.HUVEC.bed.gz	913,578	-0.004525365		ENCFF960PIA	106,321,697	0.003928437
SRX359827	709,511	0.008999552		GSE59935.ARNT.T47D_HAEGIN2.bed.gz	35,966,673	-0.004541999		ENCFF223NIO	105,242,196	0.003927731
SRX092454	54,999	0.008999036		GSE42161.CDK9.MM1S_DMSO.bed.gz	15,452,033	-0.004548315		ENCFF449PNR	83,755,905	0.003925806
SRX018652	58,397	0.008997688		GSE36354.MYC.MM1S_DMSO.bed.gz	17,071,303	-0.004549898		ENCFF874QFO	23,837,900	0.003915271
SRX150394	28,848	0.008993795		ERP000380.CTCF.MCF7_E2.bed.gz	11,890,423	-0.004556818		ENCFF669AZU	42,122,030	0.003913708
SRX2524358	119,661	0.00899008		GSE69043.FOXA1.LNCAP_R1881.bed.gz	14,966,460	-0.004572654		ENCFF599JWP	822,719	0.003911594
ERX096843	45,353	0.008979318		GSE55921.BRD4.MCF7.bed.gz	6,081,286	-0.0045762		ENCFF588DFT	172,750,127	0.003909011
SRX702103	151,350	0.008978507		GSE41166.ETS1.HUVEC_VEGF_4H.bed.gz	16,479,042	-0.004578521		ENCFF497JEN	102,590,139	0.00390822
SRX1814976	116,012	0.008976313		GSE51234.RAD21.GP5D_SIRAD21.bed.gz	9,151,517	-0.004580501		ENCFF976NKK	83,805,863	0.003907932
SRX1167109	22,249	0.008972628		GSE73492.EWSR1.HEK293.bed.gz	6,877	-0.004614803		ENCFF173DKW	122,976,688	0.003896511
SRX352046	133,873	0.008969613		GSE53938.KDM4C.KYSE150.bed.gz	14,730,617	-0.00461828		ENCFF086YFF	173,433,999	0.003895794
SRX185909	221,111	0.008966578		GSE55053.TERF1.LCL.bed.gz	7,861,740	-0.004626134		ENCFF670YGF	96,483,213	0.003895099
SRX017894	214,538	0.008962067		ERP003503.AR.MDAMB453.bed.gz	18,977,204	-0.00462664		ENCFF119UKJ	95,745,467	0.003893859
SRX1318620	547,971	0.008961938		GSE52469.CDK6.KB_IL.bed.gz	9,200,442	-0.004633283		ENCFF318UXE	44,030,749	0.003892486
SRX396839	96,653	0.008959701		GSE76815.CTCF.SKNSH.bed.gz	10,991,512	-0.004649732		ENCFF321JQC	96,530,398	0.003890894
ERX321659	1,196,219	0.008959009		GSE62847.RUNX1.KASUMI1.bed.gz	7,602,610	-0.004651449		ENCFF335ZZX	173,427,459	0.003890051
SRX031425	128,082	0.008957691		GSE68170.TEAD1.MSTO.bed.gz	10,560,773	-0.00465843		ENCFF731IOL	35,917,143	0.003889105
SRX101464	38,476	0.008954413		GSE57398.HSF1.HCT166_KOFBXW7.bed.gz	927,744	-0.004667051		ENCFF294MMU	68,973,102	0.003879918
ERX309863	4,825,016	0.008942573		GSE45441.RCOR1.HELA.bed.gz	4,692,238	-0.00468129		ENCFF704WHY	84,807,934	0.003866876
SRX1998093	112,899	0.008933259		ERP000783.CTCF.MCF7_TAM.bed.gz	7,210,531	-0.004688767		ENCFF435PQI	101,778,979	0.003846508
SRX2423591	65,136	0.00892227		GSE60024.E2F4.RETINAL_PIGMENT.bed.gz	160,411	-0.004699634		ENCFF411VNI	101,529,329	0.003842735
SRX702087	164,735	0.008918153		GSE51268.TP53.SAOS2.bed.gz	3,183,362	-0.004702397		ENCFF630PWI	108,728,986	0.003842254
SRX1431672	26,976	0.008913219		GSE28950.EZH2.VCAP_ETOH.bed.gz	1,962,040	-0.004743036		ENCFF025EPQ	112,660,532	0.003841813
SRX173192	48,650	0.008907379		GSE46055.KDM5B.SUM185_SHCTCF.bed.gz	18,915,943	-0.00475386		ENCFF225XDH	139,577,232	0.003840631
SRX031172	2,985	0.008907203		GSE46055.KDM5B.SUM159.bed.gz	9,920,880	-0.004759091		ENCFF319RSR	123,810,470	0.003837852
SRX093541	46,880	0.008906271		GSE58506.TP53.HCT166_5FU.bed.gz	1,010,371	-0.004763361		ENCFF891APA	2,249,411	0.0038348
SRX974291	9,680,253	0.008905983		GSE36354.CDK9.P4936.bed.gz	2,626,478	-0.004779414		ENCFF029FHZ	150,005,593	0.003834381
SRX351411	50,007	0.008898654		ERP000209.STAG1.MCF7_E2_SHCTR.bed.gz	16,979,276	-0.004786603		ENCFF436LYU	145,591,915	0.003833697
SRX1435941	309,920	0.008896122		GSE42355.MED1.MM1S_JQ1_500NM.bed.gz	17,999,570	-0.004819071		ENCFF853ZNE	112,661,452	0.003830786
SRX512372	720,031	0.008894188		GSE46055.KDM5B.T47D.bed.gz	13,995,964	-0.004828697		ENCFF770XDD	120,324,260	0.003828671
SRX3599314	449,338	0.008878566		GSE69043.GATA2.LNCAP_FBS.bed.gz	6,864,048	-0.004829041		ENCFF106WRW	132,050,664	0.003828239
SRX065549	75,101	0.008864942		GSE23730.RUNX1.SKNO1.bed.gz	21,101,156	-0.004869093		ENCFF686SJD	65,947,180	0.003827894
SRX087844	76,885	0.008862314		GSE43743.BRD3.MM1S.bed.gz	4,959,787	-0.004872986		ENCFF439SZI	100,983,750	0.003823504
SRX027903	897,664	0.008859088		ERP000209.CTCF.MCF7_E2_SHCTCF.bed.gz	7,259,891	-0.004874977		ENCFF196NEV	94,243,835	0.003821055
SRX335232	57,154	0.008853361		GSE60477.RARA.TSU1621MT.bed.gz	10,350,296	-0.004884732		ENCFF830WTR	94,242,972	0.003816864
SRX107287	61,425	0.00885138		GSE69566.ARID1A.HEPG2.bed.gz	11,594,638	-0.004904321		ENCFF622NKF	70,738,465	0.003814751
ERX210239	45,433	0.008848634		GSE51234.JUND.GP5D.bed.gz	2,607,590	-0.004904439		ENCFF711VHK	129,508,298	0.00381326
SRX2545062	7,498,211	0.008830331		GSE39912.TP53.ESC_DAMAGED.bed.gz	5,619,625	-0.004907904		ENCFF861IZT	80,959,459	0.003809281
SRX335131	26,311	0.008825928		ERP000783.CTCF.ZR751.bed.gz	8,090,659	-0.004923078		ENCFF121FBN	82,761,836	0.003806157
SRX831874	3,314,580	0.008821112		GSE45982.EZH2.SUDHL6.bed.gz	1,431,665	-0.004923852		ENCFF091AYC	155,045,540	0.003804316
SRX646127	268,738	0.008817037		GSE59530.RELA.MCF7_E2.bed.gz	187,097	-0.004932014		ENCFF636MRW	144,049,845	0.003801167
SRX117460	23,217	0.00881436		GSE38901.HSF1.BPLER.bed.gz	489,725	-0.004949223		ENCFF624UCY	206,989,079	0.003798897
SRX1818083	40,768	0.008812843		GSE62492.AR.LNCAP_SHFOXP1_DHT.bed.gz	11,784,294	-0.005002986		ENCFF151HYU	122,533,120	0.003787106
SRX028649	753,509	0.008802037		ERP003503.AR.LNCAP_FOXA1.bed.gz	18,883,274	-0.00500699		ENCFF886RMX	82,734,935	0.003782397
SRX152076	47,201	0.008801085		GSE23784.CTCF.ISLET.bed.gz	9,546,101	-0.005020324		ENCFF997MQT	85,655,549	0.003780842
SRX1478540	535,080	0.008787921		GSE23730.ERG.MCF7.bed.gz	14,122,669	-0.005031034		ENCFF289KHP	114,274,339	0.003778063
SRX099884	79,556	0.008787332		GSE55053.TERF2.LCL.bed.gz	3,841,808	-0.005036024		ENCFF908ZPP	39,224,891	0.003777113
SRX016977	5,433,766	0.00877334		GSE50681.MITF.MELANOCYTE_BRAFV600E.bed.gz	6,074,260	-0.005047162		ENCFF593GDN	68,974,177	0.003772755
SRX2400577	17,036	0.008770193		GSE46044.TAL1.ME1.bed.gz	7,482,398	-0.005070675		ENCFF548KLU	2,540,616	0.003771511
SRX1521254	96,635	0.008766617		GSE77356.MYC.U2OS_SHRCTR.bed.gz	7,314,883	-0.005074727		ENCFF037LWJ	143,460,354	0.003764146
SRX101134	3,196,376	0.00875577		GSE49224.BRD4.U87MG_JQ1.bed.gz	38,091,447	-0.005089685		ENCFF700LQD	67,051,894	0.003758085
SRX1047413	4,254,669	0.008750027		GSE63484.JMJD1C.KASUMI1.bed.gz	14,931,925	-0.005097377		ENCFF623FSQ	38,921,000	0.003756547
SRX687836	1,634,364	0.008739298		GSE55407.RAD21.THP1.bed.gz	5,055,429	-0.005105583		ENCFF645PAM	83,770,534	0.00375654
SRX1034078	88,485	0.008733085		GSE38258.CDK8.HCT166_NOMO.bed.gz	12,223,820	-0.005113409		ENCFF514HVB	95,616,604	0.003751183
SRX130094	42,378	0.008725825		GSE72622.TRIM28.HCT166.bed.gz	6,530,803	-0.005123143		ENCFF948QTU	76,665,053	0.003751071
SRX518257	44,765	0.008717279		ERP000209.STAG1.MCF7_E2_SHCTCF.bed.gz	14,398,348	-0.005138381		ENCFF819QEC	165,425,130	0.003750371
SRX335269	55,426	0.008710172		GSE70920.ATRX.LAN6_KOATRX.bed.gz	33,265	-0.005154066		ENCFF823NKG	104,091,275	0.00374972
SRX687834	1,657,028	0.008709682		GSE53271.TRIM28.TB40E.bed.gz	48,588,889	-0.005157988		ENCFF908TKC	8,313,070	0.003742992
SRX2630422	821,222	0.00870932		GSE67783.STAG1.ERYTHROID.bed.gz	17,716,398	-0.005161773		ENCFF235LAV	79,008,472	0.003738726
SRX378005	13,920	0.008693678		GSE29600.NOTCH1.CUTLL1.bed.gz	3,932,764	-0.005164242		ENCFF808EVW	42,652,680	0.003737143
SRX470069	40,782	0.008686087		GSE26439.NFYB.K562.bed.gz	4,690,964	-0.005177481		ENCFF761UVN	125,530,487	0.003736399
SRX371438	252,315	0.008679076		GSE69043.FOXA1.LNCAP_SHGATA2_R1881.bed.gz	8,386,456	-0.005190364		ENCFF455ZJN	122,432,993	0.003729923
SRX1431668	20,237	0.00866749		GSE28950.ERG.VCAP_DHAT_18H.bed.gz	8,358,523	-0.005200933		ENCFF811WQQ	124,526,633	0.00372759
SRX190102	35,553	0.008667117		GSE49570.REST.CD4.bed.gz	5,158,843	-0.005202677		ENCFF315FCJ	124,524,902	0.00372596
SRX2545039	3,260,297	0.008665208		ERP008568.STAG1.HL60.bed.gz	7,811,492	-0.005206215		ENCFF422YEP	123,545,119	0.003725173
SRX530186	482,231	0.008662699		GSE73319.BRD4.HCT15.bed.gz	24,757,955	-0.005212024		ENCFF467HMZ	73,183,365	0.003719283
SRX100920	24,829	0.008660639		GSE31006.FOXP1.ESC_H9.bed.gz	9,785,184	-0.005221381		ENCFF429ZJG	122,924,142	0.003719121
SRX1787685	177,240	0.008660049		GSE56694.KDM6B.CUTLL1.bed.gz	12,654,120	-0.005229008		ENCFF302RJE	121,977,137	0.003711611
SRX1035586	63,917	0.008653175		GSE23730.ERG.CD34_NR29.bed.gz	12,301,576	-0.005249349		ENCFF992AXF	117,173,633	0.003706095
SRX026652	271,751	0.008649451		GSE21366.CTCF.ASC.bed.gz	13,166,489	-0.005268357		ENCFF422YLS	76,231,205	0.003704411
SRX022562	58,983	0.008644932		GSE28950.ERG.VCAP.bed.gz	5,111,646	-0.005269653		ENCFF387XCG	92,055,673	0.003704086
SRX264459	37,948	0.008642722		GSE60156.BMPR1A.HUVEC.bed.gz	10,347,784	-0.005271184		ENCFF447SVH	138,165,911	0.003703836
SRX335240	65,649	0.00864103		GSE46641.TP53.U2OS_DXR.bed.gz	670,091	-0.005284029		ENCFF071RWT	253,674	0.00370185
SRX259809	46,126	0.008604496		GSE69043.AR.LNCAP_RPMIFBS.bed.gz	1,235,905	-0.005287615		ENCFF444LYN	82,693,332	0.003701708
SRX3322366	39,109	0.008597867		GSE76815.RAD21.SKNSH.bed.gz	5,024,459	-0.005289954		ENCFF159YRA	62,954,350	0.003700253
ERX309858	4,897,838	0.008580591		GSE72622.CDK9.HCT166.bed.gz	8,000,281	-0.005293101		ENCFF459HBL	155,742,783	0.003699398
SRX011574	28,533	0.008578944		GSE59933.BCL6.CD4.bed.gz	8,866,871	-0.005297575		ENCFF506HHV	146,853,058	0.003688397
SRX3581507	12,895,078	0.008578643		GSE64862.STAT5A.MV411.bed.gz	3,957,926	-0.005299816		ENCFF601WVR	86,823,558	0.003680681
SRX150534	17,270	0.008578576		ERP000395.REST.HEPATOCYTE.bed.gz	263,355	-0.005313273		ENCFF751VFZ	139,287,005	0.003680203
SRX037082	130,095	0.008564388		GSE60270.GATA3.MCF7_E2.bed.gz	2,905,181	-0.005317872		ENCFF481XAZ	710,508	0.00367758
SRX490431	100,855	0.008533052		GSE43070.RELA.IMR90.bed.gz	137,369	-0.005321019		ENCFF002CVA	112,781	0.003671416
SRX2443770	167,396	0.008527701		GSE77356.MYC.U2OS_DOX.bed.gz	5,463,738	-0.005353656		ENCFF779XER	116,213,127	0.003671224
SRX096353	2,264,930	0.00851848		GSE40867.ESR1.BREAST_TUMOR_BADOUTCOME.bed.gz	16,225,830	-0.005356707		ENCFF533PPU	167,004,192	0.00367047
ERX302079	6,112,329	0.008513683		GSE54027.HOXC11.MCF7_LY2.bed.gz	1,185	-0.005403376		ENCFF784XMU	100,613,018	0.003664566
SRX974290	3,537,167	0.008509504		GSE76454.ZNF143.MCF7.bed.gz	22,060,336	-0.005404255		ENCFF411KUR	79,131,785	0.003658754
SRX157639	262,201	0.008502515		GSE85488.MYC.CD34.bed.gz	12,488,682	-0.005408521		ENCFF052MLC	74,779,518	0.003658018
SRX220064	42,010	0.008502428		GSE51290.MYC.LOVO_PHASEM.bed.gz	377,862	-0.005412989		ENCFF976ZDJ	93,942,075	0.003655089
SRX147740	1,180,919	0.008495297		GSE41561.KLF4.MCF7.bed.gz	3,165,526	-0.00543819		ENCFF660TAR	43,870,661	0.003651893
SRX1569429	501,767	0.008494829		GSE69558.BACH2.OCILY7.bed.gz	1,071,284	-0.005443359		ENCFF882JKR	78,161,775	0.003650283
SRX2424766	172,896	0.008475425		ERP000209.STAG1.MCF7_E2.bed.gz	17,027,359	-0.005457718		ENCFF127UZX	57,966,671	0.003649141
SRX2402111	541,853	0.008472021		GSE36354.MED1.P4936.bed.gz	5,271,705	-0.005462301		ENCFF267CBS	171,559,404	0.003648085
SRX035787	18,854	0.008470828		GSE73742.MED26.U2OS_SHCTR.bed.gz	12,157,722	-0.005464447		ENCFF939WYL	103,433,075	0.003642669
SRX1012607	138,695	0.008463939		GSE74355.ATF3.HCT116_DMSO.bed.gz	5,554,617	-0.005484907		ENCFF664LLB	71,959,883	0.003642494
SRX017958	23,612	0.008460105		GSE67783.CTCF.ERYTHROID.bed.gz	23,760,260	-0.005515849		ENCFF222WLA	111,323,637	0.003641177
SRX271859	184,418	0.008455552		GSE36354.MYC.U87MG.bed.gz	10,371,978	-0.005527768		ENCFF315GZR	64,791,891	0.003640749
SRX120297	48,012	0.008446597		ERP004176.TP53.U2OS_UV_16H.bed.gz	466,342	-0.005572136		ENCFF363MZC	89,110,880	0.003635725
SRX150730	207,092	0.008444826		GSE54889.EBF1.ASC.bed.gz	2,334,533	-0.005573478		ENCFF772MXQ	94,206,913	0.00363551
SRX159191	76,283	0.008441003		GSE40050.FOXA1.C42B.bed.gz	4,855,769	-0.005573789		ENCFF865RNJ	113,586,657	0.003634874
SRX150354	131,223	0.008440273		GSE64862.RUNX1.CD34.bed.gz	14,101,671	-0.005582255		ENCFF463CMO	134,320,868	0.003634004
SRX150718	26,835	0.008435402		GSE71276.ESR1.MCF7.bed.gz	476,191	-0.005590238		ENCFF045PNJ	33,784,962	0.003630398
SRX713898	96,010	0.008433965		GSE60130.RUNX1.AMLBLAST.bed.gz	14,100,010	-0.005594829		ENCFF636JXY	81,629,163	0.003630339
SRX204168	111,479	0.008428466		GSE43743.CTCF.MM1S.bed.gz	24,812,792	-0.005601258		ENCFF258LFF	111,926,899	0.003626803
SRX1091549	17,571,679	0.008423294		GSE41166.ETS1.HUVEC.bed.gz	7,945,546	-0.005607177		ENCFF850MTK	97,730,566	0.003626168
SRX128783	513,545	0.008397733		GSE37345.AR.LNCAP_SHCTR_R1881.bed.gz	1,774,776	-0.005609423		ENCFF098WVX	20,541,047	0.003626115
SRX396819	108,467	0.008386053		GSE59223.MYC.LS174T_DMSO.bed.gz	212,720	-0.005619448		ENCFF680TBL	142,879,815	0.003625944
SRX236116	54,655	0.008385107		GSE70482.REST.K562.bed.gz	2,628,665	-0.005635691		ENCFF392REV	166,418,210	0.003625764
SRX130092	949,977	0.008381558		GSE46055.CTCF.SUM159.bed.gz	12,475,566	-0.005664706		ENCFF072ERX	97,051,052	0.003618751
SRX447436	27,474	0.00837985		GSE28950.HDAC2.VCAP_ETOH.bed.gz	3,941,472	-0.005680593		ENCFF379EPK	2,008,208	0.003618234
SRX702040	4,554,300	0.008364204		GSE84432.CTCF.VCAP_ETOH.bed.gz	10,439,871	-0.005703767		ENCFF599VMK	28,771,344	0.003616556
SRX092309	67,772	0.008358334		GSE50144.PPARG.HUVEC_PPARG_HYPO.bed.gz	1,386,152	-0.005710014		ENCFF514JHJ	102,367,252	0.003609921
SRX1099628	2,579,170	0.008337476		ERP002246.CTCF.813.bed.gz	5,542,577	-0.005737281		ENCFF400DMX	96,336,666	0.003606741
SRX335155	58,358	0.008327839		GSE55921.ESR1.MCF7_E2_JQ1.bed.gz	1,092,825	-0.005750029		ENCFF316GUJ	53,896,680	0.003603686
SRX2514253	102,591	0.008320769		GSE48516.JARID2.AMIPS6.bed.gz	8,397,925	-0.005757802		ENCFF251ZGT	140,552,233	0.003602025
SRX335194	51,805	0.008319718		GSE75503.EBF1.LCL.bed.gz	6,212,344	-0.005771729		ENCFF310LKB	113,911,661	0.00359971
SRX007036	287,221	0.008318518		GSE51672.ZMYND11.HELA.bed.gz	3,554,314	-0.005777193		ENCFF306RGV	143,683,085	0.003592742
SRX026641	233,044	0.008309731		GSE29808.ERG.RWPE1_FLAG.bed.gz	378,567	-0.005778924		ENCFF402JUG	28,090,243	0.003592562
SRX3070472	399,734	0.008304998		GSE51169.RELA.AC16.bed.gz	276,942	-0.005786656		ENCFF433BDE	3,424,110	0.00358911
SRX1065299	45,297	0.008303994		ERP004003.CTCF.ISLET.bed.gz	18,981,286	-0.005791301		ENCFF807TUA	75,702,477	0.003582502
SRX502055	2,868,297	0.008299115		GSE23730.FLI1.UAE.bed.gz	11,147,393	-0.005792594		ENCFF915JWV	176,921,107	0.003581425
SRX1757995	40,495	0.008289838		GSE28950.HDAC1.VCAP_ETOH.bed.gz	780,021	-0.005810305		ENCFF160NTQ	2,604,487	0.003576385
SRX861685	64,528	0.008287813		GSE74238.BRD4.IMR90_QUIES.bed.gz	19,739,986	-0.005821255		ENCFF526YXC	77,428,525	0.003575971
SRX553427	887,101	0.008277047		GSE84382.TRIM28.WIBR3_NAIVE.bed.gz	10,387,542	-0.005832346		ENCFF995XHS	188,255,046	0.003575582
SRX1239819	582,579	0.008274286		GSE28950.ERG.VCAP_DHAT_2H.bed.gz	6,363,467	-0.005856386		ENCFF218NQT	146,617,892	0.003573539
SRX316360	5,893,183	0.008269217		GSE55727.TP53.GM06170.bed.gz	6,189,813	-0.00587075		ENCFF362BKF	137,822,380	0.003572562
SRX2683584	124,251	0.008264835		GSE62492.AR.LNCAP.bed.gz	421,659	-0.00590553		ENCFF511NBR	88,349,356	0.003571367
SRX1091513	21,646,662	0.00826399		GSE44672.MYC.U2OS.bed.gz	770,831	-0.005907696		ENCFF328FTQ	63,388,871	0.003570979
SRX2606566	1,170,076	0.008260631		GSE69043.AR.LNCAP_R1881.bed.gz	5,938,912	-0.005947192		ENCFF371DUN	122,351,021	0.003569327
SRX514838	348,234	0.008252511		GSE62482.AFF4.CD4_TH1_BAY.bed.gz	2,583,781	-0.005958247		ENCFF372ATJ	52,792,269	0.003565755
SRX020509	61,549	0.008250955		GSE58428.FOXA1.LNCAP_DHT24H.bed.gz	11,839,438	-0.005958645		ENCFF864VEN	22,278,960	0.003563563
SRX2635883	730,171	0.008248618		GSE72266.MAF.CD4_TH2.bed.gz	13,034,279	-0.005980699		ENCFF878CWL	120,747,123	0.00356103
SRX100520	33,793	0.00824727		GSE65138.CDK8.MOLM14.bed.gz	14,024,400	-0.005998951		ENCFF226PAC	80,889,617	0.003555362
SRX698192	317,589	0.008238428		GSE65544.MYC.HFF_OHT_SHBPTF.bed.gz	1,197,265	-0.006014763		ENCFF677VMG	83,949,704	0.003552363
SRX294971	1,269,499	0.008225846		GSE84432.CTCF.VCAP_R1881.bed.gz	11,315,738	-0.006017601		ENCFF075DYV	121,307,473	0.003551971
SRX1665944	83,086	0.008218172		GSE21939.TP53.U2OS_ETO.bed.gz	455,261	-0.006040047		ENCFF808XMV	9,311,041	0.003547597
SRX1135997	88,533	0.008208284		GSE42355.CDK9.MM1S_JQ1_500NM.bed.gz	14,243,767	-0.006040317		ENCFF137BQM	136,415,953	0.003545448
SRX663251	8,840,015	0.008199146		GSE40343.E2F7.IMR90_SENES_SHCTR.bed.gz	3,718,394	-0.006044804		ENCFF604XWK	123,807,688	0.003542874
SRX702052	836,476	0.008194686		GSE44737.MBD3.MCF7.bed.gz	5,422,209	-0.006061161		ENCFF067PUA	7,937,200	0.003541981
SRX328780	30,655	0.00819204		GSE79893.PAX8.OVSAHO.bed.gz	3,502,988	-0.006074764		ENCFF330QXG	44,188,817	0.003539324
SRX1814975	163,745	0.008191304		GSE43070.CTCF.IMR90.bed.gz	10,177,287	-0.006089749		ENCFF820ZTK	127,798,151	0.003535562
SRX702116	2,495,688	0.008188572		ERP000380.ESR1.MCF7.bed.gz	292,946	-0.006095629		ENCFF716CEW	71,984,248	0.003534606
SRX173205	40,828	0.008185706		GSE61965.MITF.501MEL.bed.gz	6,786,589	-0.006108548		ENCFF242KBX	100,545,360	0.003533667
SRX150423	619,742	0.008184227		GSE40343.E2F7.IMR90_SENES_E2F7.bed.gz	992,325	-0.006114821		ENCFF881JMT	94,307,488	0.003523744
SRX029921	56,241	0.008181949		GSE49224.MED1.MM1S_JQ1_5000NM.bed.gz	13,754,050	-0.006117248		ENCFF947TJN	109,552,156	0.003519867
SRX1091512	22,094,891	0.008179985		ERP022459.TP53.NCIH1299.bed.gz	29,854	-0.006123099		ENCFF292VZA	27,867,999	0.003516511
DRX000744	75,488	0.008165695		GSE64713.STAT5B.CD8_H9RETR.bed.gz	2,330,976	-0.006149184		ENCFF071TPY	110,288,954	0.003515852
SRX1136033	42,364	0.008159263		GSE39263.ZNF143.K562.bed.gz	4,822,749	-0.006153075		ENCFF421RTE	1,819,843	0.003513929
SRX518253	374,039	0.008148086		GSE41048.CTCF.WI38VA13.bed.gz	6,664,692	-0.006173702		ENCFF908HDQ	95,600,788	0.003513915
SRX335211	58,379	0.008145583		GSE49224.CDK9.MM1S_JQ1_5000NM.bed.gz	12,246,725	-0.00620506		ENCFF485WCF	1,297,396	0.00351182
SRX017860	874,825	0.008144613		GSE61944.FLI1.SKNMC_SHGFP_96H.bed.gz	1,481,527	-0.006217858		ENCFF531FOV	94,586,149	0.003511762
SRX873891	194,994	0.008143107		GSE68976.CTCF.HEK293.bed.gz	3,615,227	-0.006243488		ENCFF139FDW	105,503,450	0.003507948
SRX016996	255,612	0.008131993		GSE45982.EZH2.WSUDLCL2.bed.gz	4,020,700	-0.006249391		ENCFF237AGN	110,645,317	0.003505906
SRX663249	10,144,795	0.008130512		GSE46055.KDM5B.SUM185.bed.gz	2,930,662	-0.006276559		ENCFF983MAR	8,615,966	0.00350501
SRX1091515	18,848,388	0.008125051		GSE55306.TBP.K562.bed.gz	9,819,656	-0.006314049		ENCFF042XOO	16,215,515	0.00350133
SRX150539	42,912	0.00812493		GSE39263.ZNF143.HELA.bed.gz	5,599,068	-0.006317725		ENCFF231ONX	96,615,468	0.003501142
SRX150649	250,160	0.008110349		GSE23730.ERG.K562_DOX.bed.gz	8,084,019	-0.00631864		ENCFF514RPR	24,168,957	0.00349897
SRX1665937	72,375	0.008109223		GSE63034.CREB1.LNCAP_ABL_SHFOXA1.bed.gz	25,393,448	-0.006328723		ENCFF486RTH	171,594,299	0.003494661
SRX1916933	359,449	0.00810712		ERP000209.RAD21.MCF7_E2_SHCTCF.bed.gz	9,644,842	-0.006329343		ENCFF119WLE	21,422,377	0.003494022
SRX101217	169,806	0.008089479		GSE38403.KMT2A.RSA411.bed.gz	3,100,314	-0.006337607		ENCFF868NHG	73,569,384	0.003487064
SRX335118	52,125	0.008082743		GSE62482.RELA.CD4_TH1_BAY.bed.gz	5,309,673	-0.006366394		ENCFF048TGI	110,655,429	0.003486497
SRX915356	249,091	0.008077028		GSE51633.CDK9.HEK293T_SIJMJD6.bed.gz	530,848	-0.00636952		ENCFF038BWR	67,164,973	0.003484757
SRX335225	48,610	0.008076466		GSE57369.CHD8.HNSC.bed.gz	70,677,352	-0.006423871		ENCFF971SJB	116,953,772	0.003483617
SRX879213	89,595	0.008069022		GSE70660.IRF2.CD34_ADULT.bed.gz	976,107	-0.006438212		ENCFF477NKZ	100,083,805	0.00347448
SRX220091	516,559	0.008065582		GSE46055.KDM5B.MCF7.bed.gz	5,643,339	-0.006443695		ENCFF625AUG	102,393	0.003472825
SRX1304582	271,162	0.008040939		GSE62428.CHD8.T47D_ETOH_5.bed.gz	2,390,191	-0.006455855		ENCFF001WZX	101,231,833	0.003457884
SRX022568	29,847	0.008038262		GSE76454.ZNF143.MCF7_E2.bed.gz	18,886,140	-0.006470155		ENCFF565QFG	55,157,267	0.003446325
SRX873806	118,439	0.008032109		GSE45852.HSF1.MO91.bed.gz	7,684,704	-0.006495147		ENCFF090HSK	3,723,529	0.00343791
ERX022794	657,894	0.00802515		GSE37752.ERG.RWPE1.bed.gz	1,607,570	-0.0065028		ENCFF070OIO	74,931,817	0.003437151
SRX101309	39,067	0.008022423		GSE60270.TFAP2A.MCF7_E2.bed.gz	8,013,597	-0.006509853		ENCFF275QAK	206,920,695	0.00343125
SRX335264	82,237	0.008020708		GSE59935.EGLN2.T47D_HAEGIN2.bed.gz	24,637,879	-0.006536473		ENCFF558UKL	128,317,546	0.00342994
SRX1161197	158,182	0.008018043		GSE59087.EZH2.PROES.bed.gz	2,168,006	-0.006538854		ENCFF320LNM	70,178,674	0.003429537
SRX334248	38,424	0.008017697		ERP008568.SP1.HL60.bed.gz	64,731	-0.00657104		ENCFF155OWJ	156,101,350	0.003425778
SRX359902	51,879	0.008016847		GSE48516.JARID2.MRC5_IPS25.bed.gz	3,856,107	-0.006573998		ENCFF709THW	10,381,881	0.003422125
SRX278508	39,680	0.008007813		GSE60270.ESR1.MCF7_SHFOXA1_E2.bed.gz	375,221	-0.006576098		ENCFF982ZRX	113,279,859	0.003419867
SRX1761297	52,189	0.00800456		GSE73742.MED26.U2OS_SHEP400.bed.gz	11,203,823	-0.006586769		ENCFF705XME	79,098,020	0.003417021
SRX335292	55,226	0.007995165		GSE64656.VDR.LNCAP.bed.gz	7,012,565	-0.006650106		ENCFF727LYG	121,841,147	0.003416781
SRX3322334	352,495	0.007994164		GSE42161.MYC.MM1S_JQ1.bed.gz	958,300	-0.006699473		ENCFF557NXL	198,884,610	0.003416705
ERX1767835	199,161	0.007991705		ERP002246.CTCF.GM12878.bed.gz	4,531,949	-0.006722354		ENCFF311GKF	111,392,490	0.003408671
SRX1127537	16,599,390	0.007989671		GSE51290.HNF4A.LOVO_PHASEM.bed.gz	388,740	-0.006743348		ENCFF645PHP	60,093,341	0.003407858
SRX1998399	479,396	0.007981934		GSE62425.FOXM1.HMEC1.bed.gz	46,665	-0.006746705		ENCFF754FCZ	62,936,681	0.003403677
SRX1515000	142,656	0.007971091		GSE28950.EZH2.VCAP_DHAT_2H.bed.gz	2,025,361	-0.006785193		ENCFF558TFD	71,935,979	0.003400529
SRX038746	180,034	0.007962157		GSE45441.SFMBT1.HELA.bed.gz	3,432,841	-0.006791168		ENCFF926XFR	66,602,524	0.003391572
SRX2629475	441,816	0.007949461		GSE60024.ZNF92.RETINAL_PIGMENT.bed.gz	5,017,018	-0.006797254		ENCFF096OOS	19,466,890	0.003391537
SRX2410062	72,286	0.007949271		GSE59657.MED1.JURKAT.bed.gz	5,130,826	-0.006813787		ENCFF363JNV	140,058,964	0.003386711
SRX764814	32,101	0.007948382		GSE39998.NKX2-1.NCIH2087.bed.gz	5,678,894	-0.006816746		ENCFF583NBG	84,550,191	0.003386011
SRX335187	50,403	0.007945102		ERP000783.CTCF.MCF10A.bed.gz	7,409,514	-0.006864111		ENCFF098TYI	71,935,381	0.00338162
SRX101131	3,739,169	0.007944078		GSE43109.HIF1A.MACROPHAGE_HYPO_IL.bed.gz	206,026	-0.006868983		ENCFF369JAI	450,395	0.003379991
SRX1757999	38,504	0.007942318		GSE47849.BDP1.IMR90.bed.gz	42,022	-0.006896911		ENCFF556KAN	100,173,667	0.003374546
SRX271858	158,336	0.007940532		GSE44672.MYC.U2OS_DOX.bed.gz	3,683,361	-0.006910735		ENCFF485HDW	16,783,277	0.003374495
SRX285744	65,977	0.007932886		GSE43786.PGR.HUVEC_PR_PROGESTERON.bed.gz	1,184,327	-0.006961966		ENCFF327WVX	107,685,416	0.003372824
SRX425255	794,199	0.007929117		GSE47188.SPI1.MACROPHAGE_IL4.bed.gz	1,832,273	-0.006966643		ENCFF316URQ	74,367,397	0.003372774
SRX1997952	87,914	0.007928476		GSE51234.RFX2.GP5D_SIRAD21.bed.gz	16,308	-0.006968114		ENCFF614FVZ	5,759,718	0.003367959
SRX335215	66,342	0.007922658		GSE28950.HDAC2.VCAP_DHAT_2H.bed.gz	2,540,536	-0.006973884		ENCFF960SGY	96,798,284	0.003365679
SRX3240993	4,787,987	0.007911837		GSE60270.MED1.MCF7_SHRARS.bed.gz	15,821,664	-0.007006033		ENCFF409TGM	131,559,119	0.003361277
SRX335322	46,159	0.007904721		GSE38103.SMAD3.LX2_TGFB1.bed.gz	266,763	-0.007019332		ENCFF651ZPC	142,975,168	0.003358771
SRX425995	100,008	0.007893679		GSE72082.CREB1.HEPG2.bed.gz	22,234,002	-0.007021523		ENCFF096XKZ	4,318,463	0.003357293
ERX007065	47,887	0.007888508		ERP004238.POU5F1.ESC_H1_3IL.bed.gz	15,513,401	-0.007067806		ENCFF222RUB	52,790,913	0.00335668
SRX663252	8,382,651	0.007887579		GSE44672.MYC.HELA.bed.gz	2,761,539	-0.007090342		ENCFF599SPU	99,610,849	0.003355798
SRX335246	25,788	0.007886847		GSE36354.MAX.P4936.bed.gz	22,165,625	-0.007105294		ENCFF518BAN	42,620,740	0.003355682
SRX100512	51,798	0.007885806		GSE41105.MAX.H128.bed.gz	9,882,902	-0.007110086		ENCFF343ZXM	148,633,494	0.003354253
SRX2156831	47,259	0.007873506		GSE42355.CDK9.MM1S_DMSO.bed.gz	1,919,746	-0.007115776		ENCFF255SKA	120,450,634	0.003345735
SRX335151	54,953	0.007872018		GSE60841.ASH2L.VCAP.bed.gz	9,021,792	-0.007152365		ENCFF487NKY	141,764,227	0.003342419
SRX1304574	1,697,219	0.007861769		GSE43743.BRD2.MM1S.bed.gz	2,236,134	-0.00716545		ENCFF890QZH	164,914,524	0.003332417
SRX1136024	65,677	0.007856647		GSE63034.CREB1.LNCAP_ABL_SHCTR.bed.gz	22,021,270	-0.007181766		ENCFF776DBC	40,060,153	0.0033321
SRX212432	79,898	0.007838406		GSE52469.CDK6.KB.bed.gz	1,569,320	-0.007192295		ENCFF974BNY	125,526,698	0.003332085
SRX335274	58,455	0.007829151		GSE71776.BRD4.MV411_SGC.bed.gz	21,182,374	-0.007210954		ENCFF273RCZ	76,669,201	0.003330939
DRX015231	114,345	0.007828335		ERP008568.STAG1.U937.bed.gz	2,798,380	-0.007225884		ENCFF527IRJ	79,096,451	0.003329902
ERX008571	56,245	0.007825442		GSE52469.RELA.KB.bed.gz	3,196,867	-0.007240702		ENCFF618KFB	53,771,568	0.003328483
SRX063289	29,313	0.007823389		GSE47784.MAFK.OCILY7.bed.gz	6,676,233	-0.007251885		ENCFF413CDN	163,379,403	0.003326854
SRX2543998	155,982	0.007820377		GSE60270.FOXA1.MCF7.bed.gz	5,072,036	-0.007276399		ENCFF411XOO	134,934,185	0.003324811
SRX359896	40,708	0.007814091		GSE47120.ETV1.LNCAP.bed.gz	3,567,651	-0.007288177		ENCFF677CZU	41,268,630	0.003321798
SRX3229133	346,844	0.007809817		GSE43036.STAT1.CD14.bed.gz	1,752,723	-0.007302035		ENCFF548FHH	82,565,605	0.003320598
SRX067531	45,043	0.007804676		GSE62499.BRD4.MPNST_PDJQ.bed.gz	13,572,741	-0.007304421		ENCFF199SKV	110,456,915	0.003318658
SRX158111	5,186,546	0.007798205		GSE69962.CTCF.THP1.bed.gz	1,385,619	-0.007367268		ENCFF789DNP	95,642,085	0.003316511
SRX099232	61,657	0.007787242		GSE83777.CDK7.JURKAT.bed.gz	13,605,075	-0.007372221		ENCFF277DQI	92,720,848	0.003314439
SRX096360	6,015,173	0.007767891		GSE43834.TCF12.KASUMI1.bed.gz	6,260,695	-0.007415785		ENCFF743AYH	46,559,861	0.003313184
SRX2683603	36,625	0.007765515		ERP000380.ESR1.MCF7_TAMR_TAM.bed.gz	639,787	-0.007449436		ENCFF292NAI	62,992,609	0.00330632
SRX3124570	3,562,374	0.007761766		GSE46044.GATA2.ME1.bed.gz	4,493,230	-0.007453573		ENCFF345MBC	7,829,981	0.003305158
SRX371443	514,370	0.007757692		GSE38901.HSF1.BT20.bed.gz	886,988	-0.007453901		ENCFF469ORR	74,956,721	0.003302068
SRX371471	19,168,469	0.007756462		GSE43834.RUNX1T1.KASUMI1.bed.gz	11,203,123	-0.007469686		ENCFF854IEG	125,449,025	0.003301707
SRX000147	71,451	0.007755567		GSE69962.CTCF.THP1_2D3.bed.gz	1,822,709	-0.007500435		ENCFF551TJN	197,555,753	0.003298685
SRX326594	98,291	0.007753874		GSE62616.ZNF644.HEK293T.bed.gz	711,875	-0.007559548		ENCFF245OXU	298,744	0.003297268
SRX301446	486,128	0.007745878		GSE70920.ATRX.K562_KOATRX.bed.gz	71,762	-0.007592612		ENCFF397JDZ	62,992,619	0.00329498
SRX1658075	59,453	0.007745513		GSE46044.SPI1.ME1.bed.gz	6,038,036	-0.007625905		ENCFF346VHH	111,042,124	0.003293961
SRX096345	84,829	0.007742411		GSE38901.HSF1.BPE_HEAT.bed.gz	1,110,361	-0.007695531		ENCFF236WSQ	125,030,084	0.003293155
ERX309866	5,360,849	0.007734911		GSE38103.VDR.LX2.bed.gz	489,599	-0.007724703		ENCFF213AFI	186,141,855	0.003286798
SRX1027446	69,264,320	0.007733937		GSE70764.CTCFL.DELTA47.bed.gz	4,997,752	-0.007777765		ENCFF269JRM	8,235,420	0.003286506
SRX101133	6,822,644	0.007720911		GSE60270.ESR1.MCF7_SHCTR.bed.gz	873,155	-0.007795903		ENCFF418EHB	138,376,619	0.003285609
SRX101216	677,543	0.007720419		GSE46044.FLI1.ME1.bed.gz	4,159,029	-0.007801928		ENCFF143UBP	156,656,396	0.003285106
SRX2370703	149,823	0.007700453		GSE60270.ESR1.MCF7_SHGATA3_E2.bed.gz	801,241	-0.007811376		ENCFF378JGJ	99,405,936	0.003282901
SRX863781	31,780	0.007696979		GSE23730.CBFB.SKNO1.bed.gz	6,167,066	-0.007814824		ENCFF162PXN	88,353,949	0.003281091
SRX680489	72,647	0.007695073		GSE51633.CDK9.HEK293T_SIBRD4.bed.gz	1,434,930	-0.007821653		ENCFF509UMD	108,597,653	0.003278613
SRX026660	1,753,204	0.007688191		GSE43109.HIF1A.MACROPHAGE_HYPO.bed.gz	924,808	-0.007828126		ENCFF770RLT	15,737,559	0.003273348
SRX266862	4,199,656	0.007687314		GSE30726.MYC.RAJI.bed.gz	6,328,891	-0.00789897		ENCFF607IFK	89,397,713	0.003269497
SRX335253	58,413	0.007670125		GSE42262.MAX.P4936.bed.gz	12,501,737	-0.007908355		ENCFF725FYI	101,796,878	0.003268835
SRX150525	24,785	0.007667783		GSE27300.ESR1.MCF7_TLED.bed.gz	775,061	-0.007920774		ENCFF643QTL	20,329,882	0.003268602
SRX702036	4,294,367	0.007655754		GSE58506.TP53.HCT166.bed.gz	178,464	-0.007923026		ENCFF637LOO	585,693	0.003268397
SRX022575	222,834	0.007655286		GSE23730.ERG.K562.bed.gz	4,031,477	-0.007925347		ENCFF332ZVG	6,857,851	0.003265365
SRX1091520	18,274,389	0.007648168		GSE50622.CDK7.JURKAT.bed.gz	6,351,545	-0.007961792		ENCFF383YDP	755,585	0.003260455
SRX883580	114,054	0.007646247		GSE20303.PHF8.HELA.bed.gz	1,095,470	-0.007971127		ENCFF731FIC	48,528,320	0.003260339
SRX2424410	127,508	0.007643215		GSE43539.TAF3.HCT166.bed.gz	14,672,656	-0.007977871		ENCFF245NLP	81,969,858	0.003260268
SRX205099	320,700	0.007637022		GSE56857.SPI1.OCILY3_SHSPIB.bed.gz	139,855	-0.007996933		ENCFF576LKG	85,101,469	0.003256363
SRX1044415	102,775	0.007627867		GSE36354.MAX.P4936_CMYC_1H.bed.gz	14,349,312	-0.008010179		ENCFF504CYN	104,355,533	0.00325508
SRX212183	5,490,385	0.00762511		GSE31621.CEBPB.MONOCYTE.bed.gz	402,950	-0.008014255		ENCFF762IGQ	129,624,615	0.00325078
SRX316361	7,247,171	0.0076209		GSE80151.MYCN.SHEP21_DOX_24H.bed.gz	7,186,812	-0.008025968		ENCFF849HOO	115,287,202	0.003249923
SRX360057	105,035	0.007618699		GSE51169.RELA.AC16_TNFA.bed.gz	1,593,484	-0.008027214		ENCFF515UKM	76,127,361	0.003245786
DRX013214	111,677	0.00761146		GSE28162.L3MBTL2.K562.bed.gz	854,461	-0.008034148		ENCFF619TUA	90,443,845	0.003243969
SRX157635	654,312	0.007611311		GSE59087.NFE2.PROES.bed.gz	14,476,676	-0.008034353		ENCFF752ZNY	129,247,132	0.003240326
SRX243768	61,383	0.007600459		GSE60841.ASH2L.VCAP_R1881.bed.gz	11,405,064	-0.00804203		ENCFF438QDX	203,894	0.003235667
SRX080354	36,655	0.007591461		GSE51234.NIPBL.GP5D_SIRAD21.bed.gz	1,907,529	-0.008065104		ENCFF841NML	31,991,667	0.003233849
SRX1665952	68,224	0.007582698		GSE60270.MED1.MCF7_SHRARS_E2.bed.gz	13,190,631	-0.008080067		ENCFF350ETZ	117,831,230	0.003229358
SRX335252	90,740	0.007579623		GSE60984.HSF1.U2OS_HEAT.bed.gz	1,704,699	-0.008087109		ENCFF484TJY	129,607,981	0.003221622
SRX663250	10,756,224	0.007576719		GSE45852.HSF1.MCF7_CHX_10UM.bed.gz	518,860	-0.008099909		ENCFF517GFP	81,494,939	0.003219948
SRX100481	48,540	0.007576123		ERP003925.BRD4.T47D.bed.gz	12,500,714	-0.008115632		ENCFF047EYM	94,280,468	0.003218758
SRX254612	102,033	0.007575353		GSE38901.HSF1.HT29.bed.gz	391,781	-0.008118885		ENCFF371ZTN	216,110,035	0.003215909
SRX423972	43,009	0.007574298		GSE43036.STAT1.CD14_INFG.bed.gz	13,951,952	-0.008123547		ENCFF611VKE	79,691,710	0.003213186
ERX1973087	166,113	0.007572538		GSE40050.FOXA1.C42B_DHT.bed.gz	8,244,314	-0.008139497		ENCFF056GMV	80,461,065	0.003211896
SRX335153	55,166	0.007564496		GSE45394.ZFX.DAOY.bed.gz	2,351,250	-0.008148214		ENCFF882DAL	37,639,101	0.003210676
SRX100551	113,487	0.007550151		GSE59087.EZH1.PROES.bed.gz	8,015,754	-0.008151625		ENCFF865UXS	160,835,815	0.003209669
SRX335266	51,201	0.007545497		GSE43098.CTCF.MONOCYTE_BLOOD.bed.gz	1,349,677	-0.008156237		ENCFF327DRE	109,547,216	0.003205664
SRX476915	86,921	0.007545495		GSE77356.MYC.U2OS_SHMYC.bed.gz	881,053	-0.008167281		ENCFF671UIB	101,050,503	0.003202156
SRX1127526	20,066,755	0.007545187		GSE50491.BRD4.HEK293T.bed.gz	5,915	-0.008177008		ENCFF667SBT	101,626,283	0.003199669
SRX2424571	62,371	0.007543859		GSE36354.MED1.MM1S_DMSO.bed.gz	423,173	-0.008183476		ENCFF476SFW	163,445,860	0.003198026
SRX883581	97,056	0.007540502		GSE56567.KLF4.IPSC.bed.gz	1,677,984	-0.008203346		ENCFF895ZCE	101,051,172	0.00319734
SRX1745738	2,940,953	0.007536228		GSE60984.HSF1.U2OS_HEAT_20.bed.gz	1,957,038	-0.008236095		ENCFF573XSG	59,292,601	0.003190188
SRX096354	3,044,225	0.007533183		GSE40129.GATA3.MCF7.bed.gz	680,434	-0.008257558		ENCFF395ELT	163,436,633	0.003189381
SRX2636317	1,816,258	0.007513123		GSE28950.HDAC1.VCAP_DHAT_2H.bed.gz	1,055,728	-0.008265163		ENCFF221VFW	141,040,460	0.003189061
SRX014768	16,548	0.007505076		GSE55615.ARRB1.C42.bed.gz	1,415,486	-0.008267168		ENCFF603ABN	89,715,043	0.003180242
SRX084990	277,534	0.007490448		GSE22478.E2F1.HELA.bed.gz	3,725,659	-0.008279827		ENCFF390VNW	105,289,275	0.003177995
SRX1053948	94,169	0.007488186		GSE35197.NCOR.HEK293T_SIGSP2.bed.gz	433,561	-0.00828172		ENCFF547MKE	18,506,252	0.003177511
SRX102995	74,770	0.007484539		GSE62482.MED1.CD4_TH1_BAY.bed.gz	1,957,605	-0.008307948		ENCFF857XKJ	67,722,449	0.003175668
ERX210211	97,154	0.007481432		GSE51234.JUND.GP5D_SIRAD21.bed.gz	7,117,359	-0.008310391		ENCFF355FJN	89,713,940	0.003173958
SRX150504	34,099	0.007480718		GSE49224.CDK9.MM1S_JQ1_50NM.bed.gz	11,167,879	-0.008321851		ENCFF998YLT	162,323,703	0.003173823
SRX335293	53,828	0.007474604		GSE83777.MYC.JURKAT.bed.gz	8,613,088	-0.008322323		ENCFF550GTF	110,333,470	0.003172963
SRX702020	72,102	0.007469904		GSE69043.AR.LNCAP_SHGATA2_ETOH.bed.gz	2,749,775	-0.008332377		ENCFF774DHN	75,252,086	0.003171245
SRX359961	25,194	0.007464952		GSE70764.CTCFL.K562.bed.gz	12,718,039	-0.008344106		ENCFF430GOT	155,466,969	0.003164867
SRX130270	1,061,946	0.007463479		GSE39912.TP53.ESC_DIFF.bed.gz	5,466,601	-0.008441205		ENCFF601GLM	56,038,714	0.003162891
SRX667987	28,200,056	0.007460227		GSE30726.MYC.BL41.bed.gz	4,045,988	-0.008448984		ENCFF118EOA	108,617,874	0.00316218
ERX1725516	2,395,760	0.007457999		GSE59087.EZH1.PROES_SHCTR.bed.gz	3,948,091	-0.008475101		ENCFF014TGJ	126,185,231	0.003161202
SRX761563	85,777	0.0074492		GSE33281.BRD4.ESC.bed.gz	6,446,077	-0.0084815		ENCFF515RCQ	120,761,181	0.003158495
SRX220061	49,177	0.007447892		GSE80151.MYCN.SHEP21_DOX_0H.bed.gz	9,575,034	-0.00848236		ENCFF577WFW	109,504,592	0.003151114
SRX641978	29,376	0.007446759		GSE29600.ZNF143.CUTLL1.bed.gz	2,077,139	-0.008505552		ENCFF326NFT	181,063,815	0.003148649
SRX1761293	37,862	0.007442		GSE45738.TFAP4.KASUMI1.bed.gz	5,992,558	-0.008584615		ENCFF882TLL	26,445,515	0.003145472
SRX814231	971,201	0.007426632		GSE60270.TFAP2A.MCF7.bed.gz	2,342,579	-0.008590376		ENCFF612TXE	62,319,307	0.00314328
SRX180829	48,039	0.007423656		ERP000380.ESR1.T47D_E2_TAM.bed.gz	200,354	-0.008633134		ENCFF741KXN	110,565,311	0.003141771
SRX018608	48,290	0.007421889		GSE70001.MYC.IMEC.bed.gz	237,620	-0.008714936		ENCFF153JBF	152,995,674	0.003140636
DRX015287	58,754	0.007417555		GSE36354.MAX.P4936_CMYC_24H.bed.gz	6,116,725	-0.008736272		ENCFF129GGF	110,566,211	0.003139465
SRX1531784	120,330	0.00741653		GSE62211.KLF9.GBM1A.bed.gz	18,243,246	-0.008747991		ENCFF522TKF	83,405,088	0.003139444
SRX698195	214,123	0.007416079		GSE63581.BRD4.MDA436_DMSO.bed.gz	3,333,714	-0.00875572		ENCFF483RRM	157,930,832	0.003135329
SRX1453404	129,935	0.007410482		ERP009021.RXR.MACROPHAGE.bed.gz	585,199	-0.00876669		ENCFF935KIG	58,848,084	0.003134423
SRX067515	99,126	0.007408924		GSE46237.NR2C2.WI38VA13.bed.gz	574,192	-0.008774114		ENCFF739ZCZ	196,647,589	0.003133236
SRX660083	8,651,728	0.007406224		GSE69043.AR.LNCAP_SHGATA2_R1881.bed.gz	8,428,676	-0.008804033		ENCFF012GOG	60,688,850	0.003130456
SRX128619	29,666	0.007398031		GSE55727.TP53.GM00011.bed.gz	4,050,042	-0.008833994		ENCFF239RPT	2,784,358	0.003128986
SRX2661486	421,438	0.007392138		GSE66252.MYC.BREAST_PRIMARY.bed.gz	237,718	-0.008843298		ENCFF913KNZ	129,590,547	0.003122165
SRX359936	39,776	0.007390638		GSE51234.MYC.GP5D_SIRAD21.bed.gz	4,057,342	-0.008848193		ENCFF490MZG	53,934,547	0.003120624
SRX2543990	80,102	0.007385846		GSE36570.MYC.BJ_INDUCED.bed.gz	5,345,857	-0.008852351		ENCFF066UZX	3,051,382	0.003119302
SRX1823764	58,230	0.007380989		GSE64528.CHD1.LNCAP.bed.gz	2,464,843	-0.008857281		ENCFF006UUP	206,537,059	0.003110087
ERX309861	5,257,499	0.007376982		GSE69331.TRIM24.LNCAPABL_ETOH.bed.gz	16,690,086	-0.008895107		ENCFF301CFJ	120,823,126	0.003108231
SRX502062	618,758	0.00737324		GSE35197.NCOR.HEK293T_SICTR.bed.gz	4,096,806	-0.008902505		ENCFF755LJZ	78,973,738	0.003105775
SRX393516	12,961,918	0.007367424		GSE54855.ESR1.MCF7.bed.gz	16,549	-0.008924044		ENCFF349HZL	153,593,820	0.003105347
SRX1652870	482,275	0.007363529		GSE34871.HIF1A.786O.bed.gz	640,230	-0.008942241		ENCFF088YCI	108,508,354	0.003102123
ERX210275	2,581,211	0.007363168		GSE50723.STAT3.OCILY19.bed.gz	401,395	-0.008944533		ENCFF057BYS	23,072,017	0.003101954
SRX495668	290,402	0.007357749		GSE59087.EZH1.PROES_SHEZH2.bed.gz	1,436,066	-0.008945857		ENCFF721YVP	94,553,213	0.003099337
SRX1099627	4,176,817	0.007357347		GSE64223.RELA.KB_5Z.bed.gz	956,125	-0.008962789		ENCFF176SWZ	23,762,864	0.003098685
SRX743827	65,030	0.007355713		GSE38901.HSF1.HCT15.bed.gz	260,233	-0.009063639		ENCFF204NZF	24,164,800	0.003098121
SRX1023264	27,583	0.007347134		GSE48516.JARID2.AMIPS8.bed.gz	3,359,575	-0.009147098		ENCFF723GUK	319,735	0.003097621
SRX2544005	47,729	0.007346351		GSE71776.BRD4.MV411_IBET.bed.gz	14,392,806	-0.009166418		ENCFF455MUC	53,991,180	0.003097161
ERX159397	102,572	0.007344412		GSE70764.CTCFL.OVCAR8.bed.gz	10,539,617	-0.009173169		ENCFF907WEZ	68,874,994	0.003096498
SRX062423	86,705	0.007343971		GSE45852.HSF1.MO91_27A_20UM.bed.gz	2,853,664	-0.009257204		ENCFF499LYC	168,696,326	0.00309581
SRX1034076	97,093	0.007319858		GSE79128.ERG.VCAP_SH1_DHT.bed.gz	6,622,152	-0.009280747		ENCFF913NQR	50,302,417	0.003094262
SRX1136028	50,075	0.007317244		GSE30726.MYC.CA46.bed.gz	500,696	-0.009331479		ENCFF879ZZA	21,219,920	0.003093995
SRX100527	51,845	0.007313589		GSE64223.RELA.KB_5Z_IL.bed.gz	841,896	-0.0093377		ENCFF752JNV	39,513,631	0.0030931
SRX159090	1,067,133	0.007309271		GSE80151.MYCN.BE2C.bed.gz	17,581,180	-0.009339569		ENCFF888CCA	125,516,897	0.003091213
SRX2683589	106,958	0.007308214		GSE43147.ZFX.NOMO1.bed.gz	1,956,163	-0.009344723		ENCFF055TPM	104,760,165	0.003089176
SRX2630169	35,664	0.007291611		GSE82295.FOSL2.HFOB_DIFF.bed.gz	814,206	-0.009369763		ENCFF026UVT	110,638,562	0.003088137
SRX335323	75,928	0.007288299		GSE69331.TRIM24.LNCAP_ETOH.bed.gz	7,659,286	-0.009396727		ENCFF788BDL	118,009,720	0.003086676
SRX015145	125,863	0.007287821		GSE36570.POU5F1.BJ.bed.gz	119,006	-0.009416954		ENCFF704OEE	119,078,993	0.003085381
SRX062357	37,749	0.007272511		GSE60032.FOXM1.HEK293.bed.gz	638,583	-0.009435583		ENCFF657NEN	111,508,968	0.003079116
SRX186761	62,289	0.007269646		GSE53372.BAHD1.HEK293.bed.gz	942,217	-0.009444797		ENCFF867NAA	78,709,762	0.003074613
SRX335262	70,746	0.007267619		GSE46044.TBP.ME1.bed.gz	5,675,935	-0.00948588		ENCFF415TPT	92,342,683	0.00307433
SRX101239	258,882	0.007266001		GSE36354.MYC.P4936_CMYC_1H.bed.gz	2,224,180	-0.009523383		ENCFF227YDJ	82,185,195	0.003073059
SRX679419	4,344,508	0.007260227		GSE51290.MYC.LOVO_PHASES.bed.gz	3,166,461	-0.009549343		ENCFF351HRN	92,164,794	0.003072258
SRX253229	401,996	0.00726006		GSE65138.CDK8.MV411.bed.gz	2,218,609	-0.009575727		ENCFF646CMN	109,581,728	0.003071512
SRX174815	1,242,517	0.007259743		GSE70098.MYC.BE2C_SHCTR.bed.gz	8,044,728	-0.009599008		ENCFF342UVO	91,146,306	0.003069803
SRX2630170	45,717	0.007259531		GSE30267.AFF4.HCT116_SERUM.bed.gz	212,138	-0.009602641		ENCFF042LXV	21,285,623	0.003068576
SRX029597	180,792	0.007258944		GSE62499.BRD4.MPNST_DMSO.bed.gz	35,947,980	-0.009627219		ENCFF175VLC	1,627,241	0.003063432
SRX371430	2,818,127	0.007257451		GSE45982.EZH2.OCILY7.bed.gz	349,769	-0.009673553		ENCFF881NRM	150,568,077	0.003060691
SRX081228	354,892	0.00725412		GSE65544.MYC.HFF_OHT.bed.gz	1,493,092	-0.009698062		ENCFF313BLC	90,449,588	0.003059167
SRX029083	408,506	0.007246491		GSE24126.DDX5.HELA.bed.gz	357,802	-0.009744113		ENCFF144GCK	70,289,417	0.003059034
SRX1304580	981,542	0.007242569		ERP000333.PPARG.WPMY1.bed.gz	76,168	-0.009746652		ENCFF121FEA	136,189,518	0.003058677
SRX132058	501,251	0.007238962		GSE36354.MED1.P4936_CMYC_24H.bed.gz	379,972	-0.009752542		ENCFF414XXU	161,799,170	0.003056585
SRX357296	1,732,818	0.007237911		GSE38901.HSF1.BREAST_TUMOR.bed.gz	986,519	-0.009767357		ENCFF970NFP	123,537,310	0.003053545
SRX143302	53,623	0.007236037		GSE45864.FANCL.JURKAT.bed.gz	1,376,168	-0.009795345		ENCFF268OOC	167,506,839	0.003053133
SRX2512689	739,306	0.007227469		GSE20303.LRWD1.HELA.bed.gz	587	-0.009800681		ENCFF406GXU	82,715,254	0.00304848
SRX713900	49,606	0.007216002		GSE59530.RELA.MCF7_E2_TNF.bed.gz	587,975	-0.009829724		ENCFF598OWM	53,951,175	0.003047175
SRX266863	4,922,787	0.007213997		GSE26439.NFYA.K562.bed.gz	8,097,554	-0.009838913		ENCFF916MXJ	21,377,648	0.003044112
SRX092574	52,125	0.007206753		GSE29600.RBPJ.CUTLL1.bed.gz	1,995,183	-0.009859885		ENCFF951BED	29,161,420	0.003037121
SRX701983	67,474	0.007194475		GSE40591.BRCA1.MCF10A.bed.gz	8,405,710	-0.009876779		ENCFF499YNQ	122,360,631	0.003032193
SRX204418	123,526	0.007185095		GSE61268.AR.C42B_ETOH_SHCTR.bed.gz	265,563	-0.009928744		ENCFF854NST	118,703,831	0.003027913
SRX1033290	62,993	0.007177353		GSE58607.CSNK2A1.LNCAP_DHT.bed.gz	6,094,377	-0.009934452		ENCFF467KJE	144,993,909	0.003027817
SRX278509	38,781	0.007171012		GSE37403.SNAPC1.MCF10A.bed.gz	1,387,878	-0.009943401		ENCFF492QMD	92,430,426	0.003024767
SRX091826	78,270	0.007166347		GSE60270.MED1.MCF7_E2.bed.gz	1,540,465	-0.009973642		ENCFF355REI	58,795,100	0.0030165
SRX895442	321,171	0.007161764		GSE60171.BRD4.HUVEC_MS417.bed.gz	3,243	-0.010014801		ENCFF929WKT	93,924,382	0.0030137
SRX3322694	187,289	0.007160084		GSE50681.MITF.MELANOCYTE_CTR.bed.gz	9,320,532	-0.010048328		ENCFF778JLP	86,961,231	0.003012453
SRX2370721	35,718,977	0.0071588		GSE49091.GABPA.VCAP_ETOH.bed.gz	12,230,389	-0.010052589		ENCFF818XOG	34,759,919	0.003010628
SRX275506	48,687	0.007155401		GSE30726.MYC.RAMOS.bed.gz	3,247,292	-0.010058244		ENCFF865EDO	153,711,929	0.003007706
SRX1453396	213,701	0.007153383		GSE36570.MYC.BJ.bed.gz	1,893,437	-0.010071383		ENCFF198CPZ	91,029,024	0.003004704
SRX2683577	113,820	0.007149578		GSE36354.CDK9.P4936_CMYC_24H.bed.gz	87,773	-0.010082679		ENCFF631KGG	165,774,851	0.003003289
SRX116432	62,807	0.00714906		GSE60027.CDK7.JURKAT_DMSO.bed.gz	7,461,743	-0.010113673		ENCFF163OZR	134,520,960	0.003002371
SRX758012	125,515	0.007144811		GSE31417.THAP11.HELA.bed.gz	106,153	-0.010116436		ENCFF642PNJ	150,315,540	0.002999001
SRX334257	301,460	0.007143767		GSE26014.IKZF1.HSPC.bed.gz	411,531	-0.0101169		ENCFF119XQX	80,854,980	0.002998522
SRX335250	54,541	0.007143433		GSE71776.BRD4.MV411_IBET_SGC.bed.gz	9,461,229	-0.010176188		ENCFF690XXK	116,604,960	0.002996786
SRX264463	36,693	0.00714019		GSE45201.MYC.MDAMB453_DHT.bed.gz	5,939,558	-0.010182256		ENCFF683XUE	150,316,105	0.002996011
SRX130495	39,923	0.007137239		GSE50723.STAT3.SUDHL10.bed.gz	474,139	-0.010190417		ENCFF820XSG	48,910,443	0.002995774
SRX150702	28,756	0.007136215		GSE40632.AFF4.HELA_EGF.bed.gz	14,611,994	-0.010206476		ENCFF886HLJ	78,247,371	0.00299248
SRX220959	91,800	0.007123279		GSE68170.YAP1.MSTO.bed.gz	357,583	-0.010255021		ENCFF473OII	109,653,594	0.002986685
SRX3644355	49,956,749	0.00711451		GSE37345.AR.LNCAP_SHCTR_R1881_HD.bed.gz	5,976	-0.01026573		ENCFF963HHX	106,508,298	0.00298559
SRX396588	47,917	0.007113864		GSE69043.AR.LNCAP_PHFRPMIFCS.bed.gz	5,976	-0.01026573		ENCFF231INW	165,784,963	0.002984008
SRX335125	52,923	0.007111048		GSE48602.MYC.MDAMB231.bed.gz	5,644	-0.010289688		ENCFF396QYK	151,792,733	0.002982806
SRX101137	5,795,276	0.007104139		ERP003925.BCL11A.MDA157.bed.gz	1,032,419	-0.010301163		ENCFF680PCI	141,468,301	0.00297993
SRX1012538	3,737,898	0.007098361		GSE55615.ARRB1.PROSTATE.bed.gz	3,165,586	-0.010306654		ENCFF525ETQ	65,944,833	0.002977804
SRX1665941	74,466	0.007096071		GSE79128.ERG.VCAP_SH3_DHT.bed.gz	4,224,677	-0.010319602		ENCFF917NOB	151,800,796	0.002976675
SRX702039	5,044,374	0.007089083		GSE41561.E2F4.MCF7_ICI.bed.gz	211,994	-0.010356279		ENCFF049XJW	2,189,592	0.002975762
ERX008590	43,585	0.00708324		GSE69043.FOXA1.LNCAP_ETOH.bed.gz	257,016	-0.010367464		ENCFF250VQN	204,806,248	0.002974872
SRX425253	1,995,555	0.00708097		GSE42262.MYC.P4936.bed.gz	2,192,875	-0.010376662		ENCFF906IMT	1,060,812	0.002971026
SRX641996	49,349	0.007080123		GSE47190.BRD1.RKO.bed.gz	9,830,105	-0.010388397		ENCFF934NEI	104,055,336	0.002967452
SRX017870	936,536	0.007079716		GSE82295.JUND.HFOB_DIFF.bed.gz	429,565	-0.010405883		ENCFF915DZV	82,070,993	0.002966684
SRX014751	87,855	0.007077286		GSE38901.HSF1.COLON_TUMOR.bed.gz	304,500	-0.010406092		ENCFF155XFE	95,347,587	0.002957116
SRX135221	328,755	0.007068957		GSE74355.TP53.HCT116_DMSO_KOATF3.bed.gz	445,039	-0.01041759		ENCFF881TQQ	152,928,895	0.002956622
SRX335130	79,715	0.007064103		GSE49091.GABPA.VCAP_R1881.bed.gz	13,490,083	-0.010497866		ENCFF641DSK	108,487,265	0.002952517
SRX099872	50,555	0.00706302		GSE70098.MYC.BE2C_SHWDR5.bed.gz	7,051,232	-0.010498363		ENCFF082QVO	85,167,016	0.002949727
SRX335296	65,929	0.007062249		GSE79128.ERG.VCAP_DHT.bed.gz	8,050,747	-0.010524264		ENCFF260ODB	884,750	0.002947625
SRX3372030	163,539	0.007058286		GSE60270.MED1.MCF7_SHCTR_E2.bed.gz	5,696,578	-0.010669445		ENCFF929SGA	90,820,179	0.002946143
SRX595682	63,500	0.007055701		GSE31216.ELF5.T47D_ELF5_48H.bed.gz	50,296	-0.010687689		ENCFF003WYE	23,109,786	0.002944248
SRX518256	88,130	0.007052196		GSE45852.HSF1.MO91_CHX_10UM.bed.gz	5,228,820	-0.010699301		ENCFF047JXH	128,879,407	0.002943378
SRX1034075	52,805	0.007050753		GSE58258.KDM1A.SHSY5Y_B0_SHLSD18A.bed.gz	3,300,955	-0.010701015		ENCFF521WMG	1,249,061	0.0029343
SRX1091511	24,835,588	0.007047165		ERP003925.BRD4.MDA231.bed.gz	3,332,812	-0.010729102		ENCFF252CYF	156,291,648	0.002933292
SRX116471	20,491	0.007042311		GSE30726.MYC.BLUE1.bed.gz	2,884,665	-0.010737324		ENCFF525BTB	125,749,914	0.002932416
SRX392836	112,786	0.007041672		GSE53133.NRF1.NAMALWA.bed.gz	2,356,254	-0.010749649		ENCFF808UFI	96,466,762	0.002932083
SRX425996	75,788	0.00703304		GSE58641.DDX5.NTERA2.bed.gz	22,155,909	-0.010788703		ENCFF721WZY	115,561,221	0.002927064
SRX2254535	2,553,025	0.007031151		GSE39089.HIF1A.HUVEC_HYPOX.bed.gz	1,378,174	-0.010820546		ENCFF786DOF	132,326,069	0.002926206
SRX335315	58,643	0.007030541		GSE61944.ELF1.SKNMC_SHFLI_96H.bed.gz	16,772,104	-0.01088317		ENCFF995FGG	129,391,126	0.002922503
SRX032892	50,299	0.007028828		GSE67867.NRF1.HCC1954.bed.gz	8,057,858	-0.010888538		ENCFF378WXQ	82,747,806	0.002922135
SRX212645	102,452	0.007028745		GSE59530.RELA.MCF7_TNF.bed.gz	346,621	-0.010890007		ENCFF150BYS	125,751,800	0.002920023
SRX359952	83,545	0.0070175		GSE74928.CREB1.KG1_DMSO.bed.gz	114,974	-0.010909988		ENCFF852XOL	111,635,607	0.002919531
SRX1665948	59,860	0.007015386		GSE50723.STAT3.SUDHL4.bed.gz	578,222	-0.010996325		ENCFF184LWN	117,606,434	0.002917685
SRX1041183	7,234,577	0.007015058		GSE80151.MYCN.SHEP21.bed.gz	15,616,984	-0.011043992		ENCFF387DEN	135,785,514	0.002917363
SRX105258	39,804	0.007012712		GSE17917.POU5F1.ESC.bed.gz	11,794	-0.011084789		ENCFF363MKS	73,175,669	0.002917352
SRX000367	4,761	0.007008612		GSE58740.TP53.IMR90_DMSO.bed.gz	110,606	-0.011087608		ENCFF233FOV	167,795,696	0.002915005
SRX1136009	44,998	0.007006511		GSE62425.E2F1.HMEC1.bed.gz	7,139,184	-0.011125415		ENCFF430QIK	80,900,746	0.0029099
SRX761565	85,876	0.007005531		GSE50723.STAT3.OCILY7.bed.gz	1,125,710	-0.011140247		ENCFF999YFK	58,759,563	0.002907611
SRX335259	61,706	0.006993955		GSE31558.TP53.IMR90.bed.gz	236,397	-0.011179808		ENCFF903FBL	167,056,214	0.002907575
SRX1569439	76,679	0.006990467		GSE60270.PRKDC.MCF7_E2.bed.gz	2,267,416	-0.011224228		ENCFF932DYK	98,372,333	0.002904725
SRX359957	70,589	0.006990466		GSE40632.ELL2.HELA_DOX_EGF.bed.gz	9,914,372	-0.011224571		ENCFF073PBK	37,355,369	0.002901319
SRX144530	50,256	0.006990071		ERP014035.TP53.BC3_TPA_24H.bed.gz	27,472	-0.011233001		ENCFF297GYL	165,686,387	0.002896959
ERX1796156	309,868	0.006987453		GSE42958.CXXC4.HEK293T.bed.gz	7,925,084	-0.011252355		ENCFF941MON	68,501,486	0.00289367
SRX097078	52,125	0.006980988		GSE75070.RUNX1.MCF7.bed.gz	40,232	-0.011299836		ENCFF095BZW	78,042,432	0.002891989
SRX026715	66,473	0.006975915		GSE60223.MYC.P4936_SHTERT.bed.gz	326,281	-0.011327938		ENCFF052WWT	128,575,906	0.002891368
SRX335318	53,748	0.006969487		GSE46044.ELF1.ME1.bed.gz	8,914,951	-0.011357324		ENCFF640ORY	846,331	0.002891188
ERX1268191	260,460	0.006968594		GSE36354.MYC.P4936.bed.gz	1,152,853	-0.011378369		ENCFF887IBL	80,484,955	0.002890751
SRX014073	91,333	0.006966759		GSE58428.CTBP2.LNCAP_DHT24H.bed.gz	1,088,797	-0.011392088		ENCFF947TJH	93,131,381	0.002889058
DRX000549	45,516	0.006957312		GSE38170.FOXM1.U2OS.bed.gz	93,707	-0.011404249		ENCFF230HEO	110,416,451	0.002886784
SRX084499	20,055	0.006955074		GSE42161.BRD4.MM1S_JQ1.bed.gz	182,986	-0.011451138		ENCFF750SRP	145,841,465	0.002885087
SRX035158	20,452	0.006946704		GSE38901.HSF1.NCIH441.bed.gz	294,369	-0.011510295		ENCFF392HAM	74,809,973	0.002880281
SRX101135	7,133,081	0.00694148		GSE79128.ERG.VCAP_SH2_DHT.bed.gz	4,280,202	-0.011567071		ENCFF039PBB	90,838,849	0.002879317
SRX101218	1,395,894	0.006940536		GSE49952.XBP1.HS578T_HYPO_GLUDEP.bed.gz	905,193	-0.011582361		ENCFF566XKZ	39,256,102	0.002877491
SRX2512721	92,000	0.006940391		GSE38303.GTF2B.IMR90_TERT.bed.gz	3,093,757	-0.011646281		ENCFF446FKN	67,148,043	0.002873751
SRX335325	517,996	0.006937762		GSE59223.MYC.LS174T_BI8622.bed.gz	637,056	-0.011670348		ENCFF700BWV	81,900,953	0.002870384
SRX335218	42,944	0.006936941		GSE68356.ESR1.T47D_E2.bed.gz	534,640	-0.011696495		ENCFF308TCJ	96,011,865	0.002870004
SRX014789	49,724	0.006935062		GSE38901.HSF1.MCF10A_HEAT.bed.gz	1,065,472	-0.011727269		ENCFF031KKB	6,261,389	0.002867645
SRX196109	64,326	0.006934785		GSE60270.MED1.MCF7_SHCTR.bed.gz	7,734,385	-0.011750417		ENCFF355LBT	99,983,169	0.002865445
SRX189074	69,786	0.006934385		GSE40632.AFF4.HELA_DOX_EGF.bed.gz	15,946,687	-0.011797928		ENCFF721DKV	90,079,316	0.002861363
SRX189429	13,780	0.006930406		GSE74355.ATF3.HCT116_DMSO_KOATF3.bed.gz	172,965	-0.011828162		ENCFF708ZIZ	146,054,885	0.002860692
SRX173195	22,737	0.00692963		GSE45441.KDM1A.HELA.bed.gz	1,252,163	-0.011842248		ENCFF551KOG	76,685,661	0.0028603
SRX366796	34,449	0.006928706		GSE21939.TP53.U2OS_ACTD.bed.gz	219,672	-0.011922334		ENCFF593OVL	126,615,169	0.002860104
SRX2881138	6,199,532	0.006924803		GSE72082.GABPA.HEPG2.bed.gz	5,453,425	-0.011944231		ENCFF495DAO	60,387,987	0.002858309
SRX099878	84,634	0.006924428		GSE40632.ELL2.HELA_DOX.bed.gz	13,046,022	-0.011946557		ENCFF299QDF	30,000,892	0.002858161
SRX306180	50,256	0.006920925		GSE51633.BRD4.HEK293T.bed.gz	9,849,852	-0.011950799		ENCFF142WNN	90,506,252	0.002857757
SRX2423526	61,683	0.006920351		GSE36354.MYC.P4936_CMYC_24H.bed.gz	1,692,669	-0.012020842		ENCFF725GND	109,213,717	0.002857041
ERX173373	46,118	0.006917429		GSE41561.E2F4.MCF7_TAM.bed.gz	1,031,727	-0.012023957		ENCFF421BMH	4,408,831	0.002854906
SRX1569440	81,613	0.00691717		GSE58258.KDM1A_8A.SHSY5Y_B3_SHCTR.bed.gz	225,642	-0.012080029		ENCFF268ECX	121,340,463	0.002852708
SRX667983	15,417,852	0.006914712		GSE54759.NR2C2.ERYTHROID_D8.bed.gz	48,374	-0.01208302		ENCFF868FGE	135,153,591	0.002852339
SRX174813	158,485	0.006914642		GSE40343.E2F7.IMR90_SENES_SHRB.bed.gz	1,024,681	-0.012091014		ENCFF821INE	64,778,877	0.002851148
SRX476924	399,179	0.006913097		GSE64862.FOS.MV411_SHFLT3.bed.gz	1,285,359	-0.012216914		ENCFF482ZCR	163,642,291	0.002849091
SRX218227	30,713	0.006901996		GSE43109.EPAS1.MACROPHAGE_NORMO_IL.bed.gz	8,985	-0.012262437		ENCFF060XZX	68,975,539	0.002843475
SRX186762	67,850	0.006894031		GSE61944.FLI1.SKNMC.bed.gz	1,097,761	-0.012273302		ENCFF074LXY	102,507,353	0.002842456
SRX041293	1,735,698	0.006892261		GSE40632.AFF4.HELA.bed.gz	13,057,620	-0.012274219		ENCFF873YWK	135,153,036	0.002842058
SRX359933	38,722	0.006889856		GSE41006.MBD2.HELA.bed.gz	1,269,457	-0.012299441		ENCFF384GPX	86,322,079	0.002841972
SRX2140291	116,626	0.006888884		GSE28857.TFAP4.LNCAP.bed.gz	2,789,499	-0.012342127		ENCFF455HDH	36,991,172	0.002841661
SRX199877	35,028	0.006888147		GSE51633.CDK9.HEK293T_SICTR.bed.gz	5,057,068	-0.012372374		ENCFF793WOV	56,960,610	0.002838811
SRX2424723	64,036	0.006883565		GSE60223.MYC.P4936_SHCTR.bed.gz	4,003,548	-0.012373424		ENCFF030MOS	95,064,787	0.002837043
SRX3070476	419,299	0.00688284		GSE79893.PAX8.KURAMOCHI.bed.gz	1,241	-0.012374698		ENCFF409JXS	49,578,722	0.002835833
SRX017487	213,319	0.006879795		GSE57431.CDK9.A375_A771726.bed.gz	972,147	-0.0124128		ENCFF289JSG	124,837,198	0.002832943
SRX102992	33,779	0.006879363		GSE47120.AR.LNCAP_SHETV1.bed.gz	2,313	-0.012568093		ENCFF890IXQ	63,113,537	0.002830064
SRX152827	626,695	0.006868908		GSE47987.AR.DU145_FOXA1_ARG56W.bed.gz	1,929	-0.012691032		ENCFF647DHT	127,570,480	0.002829684
SRX1447319	106,207	0.006868521		GSE20303.TRRAP.HELA.bed.gz	149,414	-0.012693503		ENCFF820FCA	184,589,885	0.002829295
SRX2430631	276,532	0.006865249		GSE40591.PALB2.MCF10A.bed.gz	912,095	-0.012694214		ENCFF216JDJ	101,079,846	0.002829114
SRX173193	39,547	0.006858422		GSE67867.NRF1.HMEC1.bed.gz	8,356,985	-0.01270261		ENCFF730GTB	107,219,554	0.002819052
SRX194570	1,709,362	0.006858091		GSE40632.AFF4.HELA_DOX.bed.gz	16,340,923	-0.012709757		ENCFF024LWI	222,615,401	0.002818258
SRX335319	25,401	0.006856029		GSE40632.ELL2.HELA.bed.gz	10,945,106	-0.012734004		ENCFF296FGF	95,066,266	0.002814372
SRX101214	232,939	0.006849939		GSE68356.PGR.T47D_E2.bed.gz	4,890	-0.012743967		ENCFF431WDE	137,285,368	0.002814288
SRX335134	54,558	0.006847282		GSE77356.MYC.U2OS.bed.gz	713,712	-0.01277719		ENCFF683BND	102,980,722	0.002812738
SRX194573	705,723	0.006846097		GSE67494.KMT2B.BCELL_GERMINAL_CENTER_TONSIL.bed.gz	1,032,598	-0.012847622		ENCFF792GAN	138,766,073	0.002811899
SRX148010	80,612	0.00684212		GSE67809.E2F1.LNCAP_ABL.bed.gz	2,293,333	-0.012853481		ENCFF343BZT	33,145,630	0.002810644
SRX101215	98,390	0.006841295		GSE39263.ZNF143.HEK293T.bed.gz	1,209,184	-0.012888292		ENCFF862YTD	136,487,335	0.002805785
ERX016250	19,528,636	0.006840433		GSE24518.RELA.HELAB2_TA.bed.gz	312,259	-0.012906702		ENCFF721MPC	34,092,717	0.002804803
SRX130496	45,368	0.006833429		GSE60223.MYC.P4936_SHTERC.bed.gz	3,341,370	-0.012963826		ENCFF373FDW	101,644,116	0.002801425
SRX1053940	51,854	0.006819975		GSE69043.AR.LNCAP_ETOH.bed.gz	3,766,438	-0.012985331		ENCFF536OEM	136,860,691	0.002801358
SRX136963	494,474	0.006815614		GSE20303.GATAD1.HELA.bed.gz	3,546,630	-0.01302639		ENCFF661JJB	178,578,044	0.00279987
SRX335133	47,794	0.006812027		GSE58258.KDM1A.SHSY5Y_B0.bed.gz	5,184,733	-0.01304936		ENCFF536YJT	55,172,952	0.002799115
SRX2745847	83,071	0.006811896		GSE40632.ELL2.HELA_EGF.bed.gz	5,588,054	-0.013137595		ENCFF143RTQ	77,780,639	0.002796939
SRX080141	26,125	0.006811675		GSE65138.CDK8.K562.bed.gz	840,818	-0.013241605		ENCFF719LYG	136,491,665	0.002796495
SRX027905	683,464	0.006808909		GSE38901.HSF1.SW620.bed.gz	350,696	-0.013248569		ENCFF417EBM	59,406,062	0.002792717
SRX335243	36,742	0.006807169		GSE47027.NR5A2.MCF7.bed.gz	1,572,469	-0.013299144		ENCFF892VYV	77,862,688	0.002792658
SRX481175	39,496	0.006804335		GSE69331.TRIM24.LNCAP_DHT.bed.gz	5,516,308	-0.013330783		ENCFF375BQH	26,654,216	0.002791115
SRX196110	62,760	0.006803999		GSE24518.RELA.HELAB2_DMSO.bed.gz	762,663	-0.013377295		ENCFF650YKB	62,998,532	0.002790753
SRX595694	46,781	0.006797546		GSE77260.E2F1.MESENCHYMAL.bed.gz	5,093,954	-0.013441996		ENCFF570FPH	8,280	0.00279058
SRX103006	85,480	0.006795672		ERP013415.MYCN.SMSKCN.bed.gz	36,683	-0.013527056		ENCFF693LBE	124,219,043	0.00278957
SRX1998175	177,555	0.006794909		GSE31417.ZNF143.HELA.bed.gz	444,067	-0.013565861		ENCFF740QPT	100,030,204	0.002784112
SRX701986	334,187	0.006773746		GSE27300.ESR1.HCC1428_TLED.bed.gz	621,135	-0.013601032		ENCFF901FWU	64,047,581	0.002776445
SRX150591	88,426	0.006759743		GSE71848.GTF2B.HELA_ASYNC.bed.gz	8,601,685	-0.013696861		ENCFF386BWC	172,486,026	0.002774284
SRX1036445	26,655	0.006753817		GSE61944.ELF1.SKNMC_SHGFP_96H.bed.gz	2,234,739	-0.013735004		ENCFF116MTZ	76,507,732	0.002772026
SRX3599313	235,232	0.006747347		GSE21488.E2F4.LYMPHOBLASTOID.bed.gz	218,918	-0.013741757		ENCFF935FTJ	118,158,546	0.002771779
SRX2683572	50,868	0.006746068		GSE64862.FOS.MV411.bed.gz	2,241,168	-0.013759754		ENCFF188UYW	158,448,487	0.002769899
SRX144531	39,193	0.006742913		GSE51929.RNF2.HMELBRAF_OVER.bed.gz	3,392,984	-0.013811517		ENCFF975NRI	84,951,156	0.002768337
SRX160734	607,248	0.006741592		GSE62425.MYBL2.HMEC1.bed.gz	148,218	-0.013912649		ENCFF072MHF	140,164,729	0.002767438
SRX189402	48,286	0.006738868		GSE45982.EZH2.PFEIFFER.bed.gz	1,979,555	-0.014021492		ENCFF003ARN	140,701,872	0.002765807
SRX701993	222,150	0.006735688		ERP010664.NELFA.BT474_INHHDAC.bed.gz	3,419,260	-0.014220241		ENCFF697EFZ	139,911,459	0.002763338
SRX1569783	53,535	0.006733576		GSE31417.YY1.HELA.bed.gz	285,888	-0.014513103		ENCFF804GTQ	15,267,646	0.002760266
SRX335182	58,097	0.006732809		GSE63209.NR3C1.MM1S.bed.gz	3,460	-0.014515029		ENCFF056WCP	60,520,147	0.002759416
SRX150705	406,947	0.006729048		GSE49428.NFATC1.HUVEC_VEGF.bed.gz	8,407,381	-0.014574698		ENCFF525QBA	62,124,774	0.002759299
SRX375327	44,949	0.006727914		GSE38901.HSF1.NCIH838.bed.gz	8,746,488	-0.014621386		ENCFF274DVQ	83,803,449	0.002758835
SRX135213	187,131	0.006725599		GSE46237.NR2C2.HELA.bed.gz	273,991	-0.014648645		ENCFF054VTQ	95,239,820	0.002756946
SRX2683576	142,417	0.006722329		GSE30267.ELL2.HCT116_SERUM.bed.gz	153,583	-0.014732308		ENCFF564LZF	16,627,584	0.002753341
SRX713891	101,809	0.006720172		GSE64713.STAT5B.CD8.bed.gz	884,580	-0.014779546		ENCFF963ROK	116,102,495	0.002753018
SRX335128	51,100	0.006718787		GSE74928.CREB1.KG1_XX65023.bed.gz	2,228,034	-0.014808078		ENCFF180UME	84,487,109	0.002752496
SRX334233	40,798	0.006712339		GSE59087.SUZ12.PROES.bed.gz	5,212,415	-0.014854615		ENCFF034ALK	136,353,173	0.002750486
SRX184874	38,169	0.006695853		GSE57431.NFE2L2.A375_A771726.bed.gz	1,089,954	-0.014854678		ENCFF772RKI	88,433,271	0.002746557
SRX643282	30,407	0.006693985		GSE54592.ESR1.MCF7_LETR.bed.gz	75,457	-0.01486656		ENCFF804YIE	88,391,031	0.002743426
SRX713901	24,453	0.006691981		GSE29808.ETV1.RWPE1_FLAG.bed.gz	423,838	-0.014948542		ENCFF427OVX	153,382,164	0.002742539
SRX235609	101,817	0.006691643		GSE21939.TP53_PS15.U2OS_ACTD.bed.gz	208,353	-0.015006825		ENCFF618LWB	121,380,583	0.002741763
SRX035785	33,800	0.006691538		GSE47987.FOXA1.DU145.bed.gz	832,452	-0.015030986		ENCFF046WGV	95,000,655	0.002741747
SRX017867	580,964	0.006687371		GSE50144.PPARG.HUVEC_DMSO_NORMO.bed.gz	25,616	-0.015430044		ENCFF756XID	128,522,140	0.002740502
SRX502057	2,207,848	0.006681702		GSE22478.PHF8.HELA.bed.gz	3,669,795	-0.015438507		ENCFF943DQA	170,756,259	0.002738342
SRX2781323	80,866	0.006678814		ERP010664.NELFA.BT474.bed.gz	1,344,160	-0.01557551		ENCFF911LYM	89,736,923	0.00273304
ERX210271	2,540,736	0.006677706		GSE49428.NFATC1.HUVEC.bed.gz	7,714,697	-0.01581935		ENCFF603MIK	134,496,790	0.002732345
SRX203350	1,569	0.006672403		GSE59935.NRF1.T47D_HAEGIN2.bed.gz	4,798,841	-0.015823248		ENCFF991ZKB	7,677,606	0.002731699
SRX1023266	29,661	0.006672061		GSE21939.TP53_PS15.U2OS_ETO.bed.gz	245,807	-0.0158359		ENCFF833HIY	209,738,273	0.002726577
SRX2671520	851,977	0.006669343		GSE38901.HSF1.MCF10A.bed.gz	95,967	-0.015988986		ENCFF688WOB	89,735,625	0.00272597
SRX335178	47,268	0.006664911		GSE60027.CDK7.JURKAT_THZ2102.bed.gz	3,507,004	-0.015993419		ENCFF753PDW	30,474,395	0.002715721
SRX335185	35,928	0.006663076		GSE62492.FOXP1.LNCAP.bed.gz	4,580,379	-0.016020645		ENCFF054VAP	136,838,236	0.002708587
SRX014780	1,106,483	0.006660222		GSE47938.ICE1.HCT166.bed.gz	232,276	-0.01607876		ENCFF044ASF	85,160,226	0.002707025
SRX315153	27,423	0.00665828		GSE17917.TAF2.ESC.bed.gz	208,345	-0.016088766		ENCFF494HET	93,385,473	0.002704674
SRX335230	65,932	0.006658057		GSE59021.GABPA.DU145.bed.gz	955,052	-0.016163115		ENCFF528ISK	123,332,663	0.002703496
SRX2630128	1,188,352	0.006656523		GSE61944.FLI1.SKNMC_SHGFP_48H.bed.gz	1,246,043	-0.016236299		ENCFF812QZD	71,581,138	0.002702836
SRX184875	41,904	0.006656238		GSE74355.TP53.HCT116_CAMP.bed.gz	31,136	-0.0162676		ENCFF551DVX	9,156,236	0.002702176
SRX667982	15,090,758	0.006654861		GSE52098.FOXM1.HELA.bed.gz	3,088,497	-0.01632395		ENCFF642UWE	138,748,131	0.00270193
SRX956465	61,296	0.006650728		GSE60270.ESR1_P118.MCF7_SHRARS_E2.bed.gz	21,047	-0.016515418		ENCFF628SZN	119,158,582	0.002701694
SRX1136022	55,694	0.006648436		GSE39263.ZNF143.HPBALL.bed.gz	773,006	-0.016548205		ENCFF643AZY	88,560,558	0.002700914
SRX386756	205,046	0.006642383		GSE71848.GTF2B.HELA_G2M.bed.gz	2,379,801	-0.016557868		ENCFF985CUX	163,851,900	0.002700085
SRX1878910	173,012	0.006642129		ERP007114.SP2.HEK293T.bed.gz	4,823,963	-0.016684876		ENCFF238JYT	76,583,385	0.002698094
SRX698187	1,777,100	0.006638135		GSE59021.ETS1.DU145.bed.gz	2,960,201	-0.016874404		ENCFF950ARZ	70,668,343	0.002698089
SRX335303	76,592	0.006626723		GSE80593.KDM5A.T47D_MK2206.bed.gz	4,142,757	-0.016877397		ENCFF817OVB	78,956,287	0.002697104
SRX359904	34,064	0.006623062		GSE63202.TOP1.LNCAP_DHT.bed.gz	3,510,652	-0.016906544		ENCFF976XOX	161,543,048	0.002696751
SRX095408	1,201,507	0.006617764		GSE31294.AR.LNCAP_KDP53.bed.gz	9,904	-0.016916498		ENCFF518DDL	152,736,335	0.002693736
SRX107291	28,411	0.006608356		GSE64137.MITF.501MEL.bed.gz	1,992	-0.016929719		ENCFF097DFJ	64,809,520	0.002692818
SRX190019	37,142	0.006605918		GSE51929.RNF2.HMELBRAF_OVERTUMOR.bed.gz	256,868	-0.017092448		ENCFF512HLJ	122,432,236	0.002692036
SRX335244	42,431	0.006605454		GSE80593.KDM5A.T47D_DMSO.bed.gz	3,225,007	-0.017141167		ENCFF835BHM	151,130,656	0.00268971
SRX335122	46,479	0.006603563		GSE61944.FLI1.SKNMC_SHFLI_96H.bed.gz	74,727	-0.017154415		ENCFF782XTI	75,695,674	0.002689594
SRX475753	5,323,859	0.006598145		GSE51633.BRD4.HELA.bed.gz	4,819,347	-0.017186635		ENCFF084INO	142,310,489	0.002689488
SRX188853	157,528	0.006592092		GSE31417.HCFC1.HELA.bed.gz	449,730	-0.017225907		ENCFF804JRA	68,959,943	0.002688332
SRX2267440	11,313,917	0.006588368		GSE59021.ETS1.PANC1.bed.gz	1,451,487	-0.017281918		ENCFF323DKD	7,907,451	0.002685821
SRX668341	86,973	0.006586952		GSE45852.HSF1.MO91_27A_100UM.bed.gz	356,364	-0.017366583		ENCFF364FSA	17,886,914	0.002685235
SRX2911539	24,261	0.006581757		GSE51673.ASXL1.HEK293T.bed.gz	1,494,104	-0.017583895		ENCFF002CUO	519,435	0.002684542
SRX335142	66,754	0.006580804		GSE22484.VDR.LCLGM10861_CALCITRIOL.bed.gz	1,346,597	-0.017858133		ENCFF145HMB	174,502,332	0.002684296
SRX027846	170,842	0.006565856		GSE52437.SMAD2.WA09_DMSO.bed.gz	1,088	-0.017871324		ENCFF998DOG	107,474,079	0.002684125
SRX470409	62,208	0.006565152		GSE31417.GABPA.HELA.bed.gz	877,191	-0.018081467		ENCFF714OKK	47,940,846	0.002683403
SRX2267465	59,503	0.006563837		GSE42161.CDK9.MM1S_JQ1.bed.gz	52,885	-0.018323835		ENCFF621XGL	121,510,571	0.00268227
SRX1818074	50,329	0.006560313		GSE47041.TP53.MCF7_NUT.bed.gz	73,839	-0.018347323		ENCFF705ZZH	127,385,549	0.002681649
SRX502069	1,603,887	0.006558657		GSE38901.HSF1.ZR751.bed.gz	487,822	-0.018359853		ENCFF846YGT	121,654,496	0.002676527
SRX357297	1,793,258	0.006556691		GSE24518.NR3C1.HELAB2_DMSO.bed.gz	118,508	-0.018516733		ENCFF537QBW	74,830,211	0.002675419
SRX335285	55,673	0.00653949		GSE48423.ZMYND11.U2OS_SHZNYMD11.bed.gz	9,828	-0.018616707		ENCFF436OWU	57,857,993	0.002668245
SRX668213	59,312	0.006538137		ERP007114.SP1.HEK293T.bed.gz	6,819,945	-0.01873581		ENCFF166FRO	1,788,103	0.002664454
SRX398298	3,059,215	0.006528928		GSE24518.NR3C1.HELAB2_TNFA.bed.gz	107,466	-0.018793535		ENCFF148CAJ	109,269,966	0.002663731
SRX374730	24,497	0.006527289		GSE13084.EZH2.ESC.bed.gz	38,263	-0.018847111		ENCFF884TKH	152,541,143	0.002659155
SRX218229	52,478	0.006523267		GSE63034.CREB1.LNCAP.bed.gz	5,762,756	-0.018873904		ENCFF185HLZ	103,234,955	0.00265691
DRX000550	27,349	0.006522908		GSE38901.HSF1.NCIH1703.bed.gz	92,640	-0.018946449		ENCFF800NJQ	152,544,739	0.002654588
SRX1012701	163,853	0.006521937		GSE63034.CREB1.LNCAP_ABL.bed.gz	6,240,551	-0.019031977		ENCFF732WNG	30,626,321	0.002653022
SRX357292	1,561,892	0.006517297		GSE41000.SIRT3.U2OS_KOSIRT3.bed.gz	1,085	-0.019277419		ENCFF371MFR	126,160,776	0.002650922
SRX342209	36,966	0.006511876		GSE45852.HSF1.MCF7.bed.gz	251,393	-0.019398651		ENCFF857XBX	99,302,933	0.002647973
SRX1993444	69,558	0.006509287		GSE41000.SIRT3.U2OS.bed.gz	11,975	-0.019746889		ENCFF879FVC	79,943,225	0.002646059
SRX1360984	175,760	0.006502338		GSE45984.CDK7.MM1S.bed.gz	308,431	-0.019947226		ENCFF146XLM	64,168,367	0.002643523
SRX059704	13,711,997	0.006499009		GSE63202.TOP1.LNCAP.bed.gz	2,059,733	-0.02049429		ENCFF523JZB	106,151,407	0.002643268
SRX1514980	186,015	0.006497121		GSE64528.CHD1.LNCAP_DHT_KDCHD1.bed.gz	551	-0.020515426		ENCFF632YKL	73,188,238	0.00264299
SRX1665939	71,146	0.006494322		GSE34774.BMI1.HEK293T.bed.gz	26,256	-0.021056749		ENCFF450OZZ	119,031,259	0.002640561
SRX359966	17,579	0.006491723		GSE40050.AR.22RV1_DHT.bed.gz	89,887	-0.02138821		ENCFF518XSF	70,915,718	0.002638562
SRX3322871	1,226,420	0.006490239		GSE57398.HSF1.HCT166_KOFBXW7_HEAT.bed.gz	108,689	-0.021573536		ENCFF661ZVZ	199,911,805	0.002636814
SRX1521251	105,665	0.006484844		GSE34500.RELA.HUVEC_TNF_0M.bed.gz	289,385	-0.021786001		ENCFF206YWO	140,880,787	0.002633512
SRX1079393	9,771,383	0.006478255		GSE40050.AR.C42B.bed.gz	108,692	-0.022528116		ENCFF350LWS	104,541,314	0.002631735
SRX023660	97,618	0.006476213		GSE47938.ICE1.HCT166_SHICE1.bed.gz	9,425	-0.022566897		ENCFF056BGC	73,125,937	0.00263039
SRX1477666	2,133,139	0.006469636		GSE32349.CARM1.NCIH3396_E2.bed.gz	4,643	-0.024266423		ENCFF507ZLI	115,039,559	0.002630351
SRX341012	5,744,276	0.006464525		GSE69043.FOXA1.LNCAP_SHGATA2_ETOH.bed.gz	42,547	-0.024700895		ENCFF742ZBG	28,315,629	0.002630149
SRX318771	416,359	0.006463014		GSE74238.BRD4.IMR90_PROLIF.bed.gz	160,939	-0.024841654		ENCFF001WMJ	106,919,500	0.002626482
SRX701964	3,894,707	0.006456332		GSE21939.TP53_PS46.U2OS_ETO.bed.gz	49,152	-0.025125427		ENCFF868DFG	70,343,562	0.002625295
SRX268451	9,232,753	0.00645129		GSE30267.ELL2.HCT116_STARVED.bed.gz	66,016	-0.025138088		ENCFF974XKH	109,541,290	0.002625097
SRX1514978	55,942	0.006450377		GSE76586.UBTF.ESC.bed.gz	74,890	-0.025353211		ENCFF300RLB	77,953,913	0.002620806
SRX3322046	7,158,019	0.006444431		GSE28323.RBP2.U937.bed.gz	498,310	-0.025561454		ENCFF848FMM	136,422,296	0.002619953
SRX1458763	216,195	0.006443886		GSE72641.OVOL2.HCET.bed.gz	480	-0.02598125		ENCFF747WRX	88,447,332	0.002618487
SRX056733	77,707	0.006437567		GSE58714.TP53.HCT166.bed.gz	21,462	-0.026126969		ENCFF793AVR	31,444,157	0.002618446
SRX667986	24,561,468	0.006429287		GSE79734.RBPJ.GIC.bed.gz	3,154,472	-0.026629493		ENCFF661PVV	164,841,326	0.002614635
SRX753138	1,232,384	0.006427729		GSE71675.RNF2.NCCIT.bed.gz	358,270	-0.026875351		ENCFF608NEP	80,848,617	0.002612661
SRX188594	66,290	0.006426882		GSE65937.ZNF165.WHIM12.bed.gz	25,836	-0.027968377		ENCFF301WWU	121,658,356	0.002611422
SRX150669	105,211	0.006424091		GSE40343.E2F7.IMR90.bed.gz	129,792	-0.028180743		ENCFF592OPP	153,313,616	0.002611264
SRX335159	652,728	0.006421863		GSE45201.TCF7L2.MDAMB453_DHT.bed.gz	91,708	-0.02918078		ENCFF419HXY	8,677,207	0.002606965
SRX335114	114,844	0.006413134		GSE28323.RBP2_L.U937.bed.gz	97,164	-0.03015622		ENCFF382SAW	71,981,602	0.002606066
SRX190039	33,236	0.006408202		GSE43786.PGR.HUVEC.bed.gz	1,117	-0.032305282		ENCFF472YFZ	88,446,912	0.002604926
SRX502067	2,551,504	0.006407087		GSE79893.PAX8.FT194.bed.gz	438	-0.0336621		ENCFF181NNV	71,981,590	0.002604754
SRX335195	50,368	0.006395886		GSE77225.RELA.HDF_NUTLIN.bed.gz	2,573,164	-0.03537404		ENCFF562ZXJ	76,673,592	0.002601515
SRX327767	4,369,312	0.006390004		GSE40050.AR.22RV1.bed.gz	22,546	-0.036748603		ENCFF875SAQ	85,316,924	0.002599981
SRX2253225	95,021	0.006385431		GSE77225.RELA.HDF_DMSO.bed.gz	1,126,515	-0.036830616		ENCFF990HKP	121,440,456	0.002598055
SRX2630252	3,763,133	0.00638499		GSE74069.AR.MDAMB45.bed.gz	53,021	-0.037714208		ENCFF009PGQ	80,825,425	0.002594719
SRX1569778	144,617	0.006370192		GSE57398.HSF1.HCT166.bed.gz	5,520	-0.038225725		ENCFF921UUS	1,647,166	0.002594571
SRX190192	35,282	0.006353381		GSE58258.SVIL.SHSY5Y_B3_SHCTR.bed.gz	27,534	-0.039202223		ENCFF079EBS	106,543,102	0.002591988
SRX1091514	27,530,220	0.006347991		GSE51181.VDR.THP1.bed.gz	2,602	-0.040571483		ENCFF777PWG	9,227,616	0.002587693
SRX335158	51,226	0.00634787		GSE47987.AR.DU145_FOXA1_ARC562S.bed.gz	2,347	-0.041814231		ENCFF129GZP	854,421	0.002586597
ERX324208	61,654	0.006344292		GSE43786.PGR.HUVEC_PR.bed.gz	9,022	-0.050173687		ENCFF028RTA	17,628,464	0.002579439
SRX160741	262,294	0.006342291		GSE63209.NR3C1.MM1S_DEX.bed.gz	3,461	-0.050855533		ENCFF377UTP	71,599,265	0.002578214
SRX026265	1,343,355	0.006340486		GSE58428.CTBP1.LNCAP_DHT1H.bed.gz	16,943	-0.052877413		ENCFF289WNM	100,558,689	0.002577265
SRX285743	133,362	0.006340232		GSE41006.MBD3.HELA.bed.gz	5,558	-0.053774019		ENCFF339GTZ	76,677,168	0.002577048
SRX1653204	5,033,358	0.006339675		GSE17917.KLF4.ESC.bed.gz	1,053	-0.057690408		ENCFF772XDS	165,200,551	0.002574981
SRX736053	36,800	0.006337038		GSE47938.ICE1.HCT166_SHCTR.bed.gz	43,549	-0.062415647		ENCFF972PDN	74,936,234	0.002573928
SRX285748	134,738	0.006335733		GSE83116.ZNF335.JURKAT.bed.gz	87	-0.062896552		ENCFF878LCK	68,406,053	0.002573365
SRX2424177	263,326	0.006334976		GSE13084.RNF2.ESC.bed.gz	4,970	-0.093345272		ENCFF515HFJ	5,835,708	0.002569327
SRX2424572	58,737	0.006327766		GSE70764.CTCFL.NHDF.bed.gz	2,021	-0.105952004		ENCFF168HAG	13,508,471	0.002567815
ERX629395	246,059	0.006325893		GSE64223.RELA.KB_IL.bed.gz	86	-0.600627907		ENCFF482DDO	149,865,908	0.002565756
SRX080135	172,752	0.006321218						ENCFF533OIU	97,533,999	0.002565648
SRX334231	38,567	0.006320844						ENCFF369VCL	9,376,439	0.002563616
SRX026903	46,296	0.006316399						ENCFF033WHB	82,657,223	0.002561097
SRX150402	33,767	0.006313768						ENCFF577UJR	283,664	0.002561012
SRX268300	48,458	0.006308556						ENCFF915JCV	87,963,323	0.002560548
SRX100483	196,780	0.006304314						ENCFF272GTS	176,819,424	0.002557947
SRX317570	33,957	0.006304179						ENCFF559OHC	137,902,335	0.002556355
SRX1161196	444,278	0.00630229						ENCFF373EUK	129,569,260	0.00255396
SRX205073	38,350	0.006295411						ENCFF333BCC	64,281,172	0.00254947
SRX100526	49,695	0.006289285						ENCFF114CHQ	54,539,289	0.002544862
SRX684516	1,825,111	0.006287089						ENCFF781ZDN	4,537,092	0.002538822
SRX105187	1,516,157	0.00628348						ENCFF676YFV	107,644,960	0.002537903
SRX189393	3,507	0.006282007						ENCFF418WIA	98,403,154	0.00253638
SRX572998	69,647	0.006279395						ENCFF731JIX	115,955,285	0.002535289
SRX017982	37,232	0.006273636						ENCFF533MTU	64,792,519	0.002531477
SRX080125	62,551	0.006273217						ENCFF719OMW	80,596,330	0.002526172
SRX335193	387,252	0.006273145						ENCFF142SVH	129,931,899	0.002525752
SRX2683585	104,060	0.006272506						ENCFF971PWB	110,019,537	0.002524794
SRX335145	66,621	0.006272362						ENCFF771KCK	15,060,098	0.002523468
SRX357293	862,874	0.006269022						ENCFF947WYS	38,426,093	0.00252113
SRX103012	25,309	0.006263819						ENCFF668CZT	100,195,904	0.002519256
SRX220092	549,534	0.006262481						ENCFF040IUQ	138,469,527	0.002514557
SRX2512852	106,346	0.006260593						ENCFF725ZKM	68,952,003	0.002514255
SRX968973	34,307	0.006246713						ENCFF074AXA	116,608,309	0.002513509
SRX2642352	1,801,515	0.006242491						ENCFF479ZWB	172,729,854	0.002511302
SRX825396	6,400,253	0.006242058						ENCFF145RHD	67,103,037	0.00251104
SRX042342	99,369	0.006241987						ENCFF259PLY	141,656,781	0.002507162
SRX383816	1,667,993	0.006240761						ENCFF831MNI	77,551,792	0.002505601
SRX190074	39,014	0.006240529						ENCFF603HVK	73,548,594	0.002504643
SRX1053379	3,635,318	0.006233947						ENCFF736WSI	117,163,759	0.002503101
SRX396592	56,655	0.006228206						ENCFF892POX	2,817,000	0.002501896
SRX2424124	178,867	0.006225313						ENCFF816IJY	161,048,823	0.002500471
DRX000745	77,208	0.006217853						ENCFF220GLK	103,716,091	0.00249981
SRX029082	47,301	0.006216211						ENCFF675GZY	95,253,232	0.002498803
SRX1094490	135,123	0.006206508						ENCFF598QPN	71,589,184	0.002498748
SRX2420134	589,112	0.006206017						ENCFF702IHF	106,995,861	0.00249663
SRX425269	40,402	0.006200609						ENCFF750EJJ	137,797,196	0.002496326
SRX027458	26,327	0.006194211						ENCFF878NMO	106,144,839	0.002494939
SRX335284	61,285	0.006189867						ENCFF658PRB	89,454,751	0.002493928
SRX968972	51,924	0.006188776						ENCFF951IZK	59,884,468	0.002493835
SRX2524359	132,829	0.006186947						ENCFF107CCL	88,442,191	0.002492962
SRX099233	63,915	0.006185934						ENCFF371OGO	4,320,082	0.00249129
SRX490430	582,666	0.006179911						ENCFF812ITJ	101,778,192	0.002489927
SRX1094518	68,134	0.006173687						ENCFF774DGH	143,208,702	0.002488003
SRX020936	255,644	0.006169177						ENCFF437FOK	63,764,241	0.00248735
SRX392833	105,962	0.006166597						ENCFF655DUF	82,874,257	0.002486264
SRX469953	2,924	0.006164501						ENCFF498JUY	83,022,212	0.002485944
SRX2543992	96,038	0.006159468						ENCFF981HQF	166,321,188	0.002483401
SRX335108	51,952	0.006148329						ENCFF665KNY	92,541,569	0.002479152
SRX497610	17,167,677	0.006147462						ENCFF906GWO	89,511,081	0.002478417
SRX2410191	70,223	0.006146434						ENCFF207PRF	157,267,254	0.002477807
SRX334235	22,140	0.00614598						ENCFF982HET	128,791,726	0.00247738
SRX080259	91,627	0.006136444						ENCFF542FYO	97,789,541	0.002475861
SRX895441	193,076	0.006132114						ENCFF987UND	144,226,775	0.002472111
SRX747773	92,145	0.006126149						ENCFF244PNH	112,823,833	0.002469109
SRX330072	716,622	0.006122518						ENCFF762YQG	60,063,016	0.00246826
SRX2166010	30,690	0.006119062						ENCFF946FOG	85,401,434	0.002466767
SRX190096	41,470	0.00611348						ENCFF381BVK	151,252,007	0.00246451
SRX318767	1,285,711	0.006113167						ENCFF042DJX	72,718,194	0.002461918
SRX116469	66,932	0.00611192						ENCFF027RDL	134,586,167	0.002459868
SRX392798	140,349	0.006106164						ENCFF032IBC	64,792,516	0.00245967
SRX3322802	430,363	0.006105906						ENCFF374LID	76,172,142	0.002455778
SRX338979	111,460	0.006102252						ENCFF330USX	133,550,007	0.002455446
SRX425271	39,779	0.006098193						ENCFF074NOU	106,051,412	0.002451973
SRX016974	47,999	0.006094273						ENCFF337RTD	128,882,251	0.002451751
SRX1819611	59,259	0.006093707						ENCFF205BAR	96,081,295	0.002448328
SRX502806	335,270	0.006092364						ENCFF606JSI	172,551,429	0.002446631
ERX1725515	27,647	0.006092234						ENCFF044MZF	123,573,154	0.00244651
SRX2630363	64,077	0.006091234						ENCFF989SEE	100,609,792	0.002446448
SRX2545046	134,545	0.006089933						ENCFF479ZWE	86,907,484	0.002445202
SRX360572	46,271	0.006088997						ENCFF415JVE	86,923,208	0.002442294
ERX333774	31,284,350	0.006084458						ENCFF521IBT	23,102,976	0.002440937
SRX2636598	880,174	0.006075588						ENCFF435ICE	84,993,866	0.002439899
SRX2630279	35,483	0.006073359						ENCFF775HMC	120,296,371	0.002439334
SRX1053378	3,897,464	0.006071476						ENCFF502ZML	90,601,514	0.002438229
ERX1761770	422,487	0.006068388						ENCFF770MLZ	113,562,940	0.002437831
SRX2546014	115,248	0.006066708						ENCFF685JCP	74,092,249	0.002436886
SRX1000242	63,413	0.006066075						ENCFF023RDZ	76,741,519	0.00243604
SRX189387	25,222	0.006063159						ENCFF830SNU	86,970,389	0.002435907
SRX213875	207,100	0.006060608						ENCFF232MXI	32,302,440	0.002431753
SRX1044416	94,839	0.006056158						ENCFF354CNQ	15,303,141	0.002428795
SRX335132	64,861	0.006054779						ENCFF168HOV	187,978	0.002426465
SRX155716	31,239	0.006054067						ENCFF980FHO	138,914,410	0.002425415
SRX475754	4,626,337	0.006051898						ENCFF322TVZ	133,222,661	0.002425072
SRX564190	2,783,818	0.006049015						ENCFF154VUH	132,643,864	0.00242299
SRX1135998	50,606	0.00604865						ENCFF574BPV	110,153,511	0.002421639
SRX335129	25,606	0.006047645						ENCFF129CAN	122,041,905	0.002418028
SRX116435	68,665	0.00604621						ENCFF766ELN	19,679,145	0.002416685
SRX150612	55,065	0.006046109						ENCFF931IXE	3,536,260	0.002414996
SRX713897	98,609	0.006045107						ENCFF218LZW	119,002,992	0.002413528
SRX825306	38,969	0.006041238						ENCFF623RZZ	78,969,718	0.002411655
SRX2423625	208,556	0.006041035						ENCFF305IJI	96,273,870	0.002408538
SRX2636074	94,396	0.00603944						ENCFF015ADC	114,709,742	0.002408024
SRX1027450	8,086,110	0.006037276						ENCFF734JFJ	45,469,379	0.00240374
SRX335198	53,900	0.006018776						ENCFF427NVF	108,299,347	0.002403592
SRX2636439	112,346	0.0060179						ENCFF790DLJ	108,639,442	0.002403005
SRX1823765	69,658	0.006016107						ENCFF510UIU	40,686,475	0.002400683
SRX838181	713,015	0.006001721						ENCFF297IFU	57,553,859	0.002398675
SRX236113	27,111	0.005998561						ENCFF433YXI	71,884,760	0.002396656
SRX1823770	48,478	0.005998102						ENCFF288DTP	95,924,332	0.002392838
SRX360575	1,664,984	0.00599762						ENCFF140XPK	94,842,651	0.00239228
SRX028650	272,003	0.005997574						ENCFF993SLF	144,705,152	0.002391255
SRX682382	2,453,741	0.005992139						ENCFF632AEM	70,771,402	0.00239069
SRX2705420	39,385	0.005990961						ENCFF469YOH	194,330,983	0.002388027
SRX1091521	10,178,366	0.005987573						ENCFF286MSB	98,365,255	0.002387819
SRX083228	843,431	0.005985076						ENCFF680YPK	74,737,767	0.002384565
SRX3322555	351,551	0.00598427						ENCFF094ESY	96,941,404	0.002384315
SRX2512690	1,165,598	0.005971838						ENCFF438AHF	3,488,605	0.002383148
ERX008568	8,950,385	0.005969679						ENCFF229WQW	75,102,980	0.002382934
SRX572999	73,770	0.00596786						ENCFF855KUE	89,684,784	0.002381785
SRX968423	166,988	0.005963734						ENCFF193FRQ	49,016,517	0.002381506
SRX685191	561,277	0.005961189						ENCFF726OZS	90,635,951	0.002378973
SRX2420128	284,983	0.005961163						ENCFF920WQE	74,501,556	0.002378792
SRX014072	95,272	0.005948043						ENCFF363AAC	158,552,940	0.002377512
SRX155715	28,268	0.005946158						ENCFF412UTE	49,581,820	0.002376137
SRX099885	77,928	0.005945655						ENCFF020AOB	100,655,354	0.002374039
SRX150629	31,214	0.005944416						ENCFF192RQZ	184,103,067	0.002371616
SRX160739	134,861	0.005943653						ENCFF026MIP	84,539,064	0.002369847
SRX2267441	5,842,105	0.005942288						ENCFF350FQQ	133,232,042	0.002369584
SRX027904	32,285	0.005942171						ENCFF258BUQ	194,761,503	0.002369496
SRX012400	26,812	0.005941556						ENCFF037BJD	95,719,743	0.002369449
SRX099052	35,945	0.005937154						ENCFF388GQN	17,368,631	0.002369184
SRX469398	93,732	0.005936606						ENCFF001UAW	640,368	0.00236881
SRX097080	48,534	0.00593417						ENCFF761YWV	115,715,295	0.002366048
SRX317587	43,529	0.005931356						ENCFF365RUW	112,925,757	0.002365019
SRX028583	44,035	0.005929056						ENCFF501YCY	74,869,035	0.002361653
SRX206839	510,373	0.005925637						ENCFF001XCI	71,530	0.002357738
SRX290876	69,115	0.005920495						ENCFF543QRY	78,969,705	0.002355286
SRX1569445	73,434	0.005918621						ENCFF019ASX	4,779,490	0.002353861
SRX1261924	58,300	0.005914408						ENCFF246FCW	159,795,233	0.002353817
SRX366790	40,155	0.005906911						ENCFF380MCV	86,742,756	0.002352456
SRX367642	3,734,085	0.00589964						ENCFF223YLF	151,956,490	0.002352445
SRX641979	145,227	0.005897471						ENCFF385GVM	107,838,278	0.002347045
SRX3599222	1,917,494	0.005896144						ENCFF662BPG	113,986,495	0.002343785
SRX702055	60,339	0.005891264						ENCFF276JDQ	86,539,643	0.002340334
SRX1091516	23,698,742	0.005890891						ENCFF956UUX	83,841,694	0.002339238
SRX157410	40,042	0.005889441						ENCFF701OSU	35,037,040	0.002339021
SRX698194	132,664	0.005889435						ENCFF480BUU	121,484,003	0.002334107
SRX243766	56,946	0.005888947						ENCFF596KVH	76,664,403	0.002330299
SRX188592	69,009	0.005887247						ENCFF963COX	44,123,610	0.002330055
SRX151372	205,822	0.005881922						ENCFF230JPS	103,660,894	0.002329502
SRX1012617	60,577	0.005881259						ENCFF824GTA	106,100,641	0.002328598
SRX188596	66,863	0.00588104						ENCFF107RYF	111,984,313	0.002325604
SRX101130	12,729,102	0.005877589						ENCFF028OCG	80,345,921	0.002322884
SRX1140810	42,515	0.005875644						ENCFF373WLW	100,997,007	0.002322735
SRX1818079	47,458	0.005869695						ENCFF148CEZ	127,179,856	0.002320661
SRX751299	5,376,838	0.005868286						ENCFF156VOX	88,539,481	0.002319643
SRX017528	3,773,351	0.005868122						ENCFF649FUD	110,609,475	0.002317851
SRX335305	45,274	0.005865						ENCFF671MRQ	71,895,199	0.002317342
SRX502810	454,269	0.005858579						ENCFF556WPW	96,542,860	0.00231728
ERX016243	51,041	0.00585494						ENCFF600TLW	48,772,841	0.002316486
SRX1136005	55,339	0.005844414						ENCFF160DPN	28,623,657	0.002315307
SRX831250	219,482	0.005843399						ENCFF771POP	92,795,866	0.002314293
SRX335278	69,937	0.00584243						ENCFF010JFS	50,998,590	0.002311399
SRX130127	412,699	0.00584134						ENCFF063GQS	126,617,726	0.002308579
SRX014770	45,555	0.005839008						ENCFF434TLG	80,659,047	0.002306921
SRX335239	238,543	0.005837664						ENCFF515NYK	131,176,217	0.002306842
SRX176642	39,677	0.005832019						ENCFF128ZQH	131,176,149	0.00230079
SRX1531791	13,008,035	0.005827571						ENCFF538OVI	13,632,707	0.002300384
SRX1033281	84,476	0.005825465						ENCFF639DYE	94,474,924	0.002300245
SRX335171	32,209	0.005818715						ENCFF681HOI	75,663,304	0.002300204
SRX518249	90,806	0.005816972						ENCFF851VOU	102,813,375	0.002299831
SRX016975	4,639,556	0.005811047						ENCFF532LQQ	59,912,358	0.002299014
SRX371470	14,593,271	0.005808807						ENCFF654MRF	93,142,617	0.002298825
SRX2891909	73,524	0.005793197						ENCFF777FSS	105,989,720	0.002297583
SRX080407	41,576	0.005789662						ENCFF875ITP	173,041,152	0.002297005
SRX159089	1,127,149	0.005788388						ENCFF347PIM	92,032,666	0.002296095
SRX1569779	45,877	0.005787802						ENCFF736LBL	121,289,278	0.002293977
SRX702090	28,940	0.005784934						ENCFF200GTS	28,849,159	0.002293235
SRX3322919	290,430	0.005784816						ENCFF337FXU	739,973	0.002286867
SRX213872	53,052	0.005784212						ENCFF920QCC	19,189,271	0.002286152
SRX2683573	110,119	0.005780846						ENCFF246LQX	48,425,272	0.002285319
SRX1757998	43,082	0.005778608						ENCFF969HTA	92,529,563	0.002283799
DRX015269	48,042	0.00577578						ENCFF355FZF	119,282,942	0.002279699
SRX019786	8,677,386	0.005771499						ENCFF617ITM	109,833,158	0.002277237
SRX1665950	69,227	0.005768703						ENCFF490WRP	56,882,051	0.002277058
SRX080255	87,538	0.005767735						ENCFF065SXF	93,875,119	0.002276859
SRX2635783	7,772,937	0.00576624						ENCFF216JVB	43,261,724	0.00227081
SRX327769	112,140	0.005759934						ENCFF596UYZ	82,952,739	0.002269659
SRX359938	84,579	0.005759858						ENCFF558QUM	109,839,761	0.002269086
SRX359967	73,309	0.005759075						ENCFF428MNL	59,639,017	0.002264882
SRX335203	56,340	0.005755289						ENCFF774TWW	128,698,492	0.002263599
SRX155747	55,687	0.005752097						ENCFF459CAS	134,687,891	0.002261882
SRX1466274	458,830	0.005746126						ENCFF981RBQ	160,836,130	0.002261047
SRX130497	62,220	0.005743105						ENCFF426TDF	128,697,275	0.002260366
SRX155720	56,072	0.005741832						ENCFF547MRJ	80,865,312	0.002257702
SRX1136015	56,019	0.005741481						ENCFF317YVO	120,307,517	0.002254856
SRX335204	51,736	0.005738422						ENCFF542DWV	113,853,596	0.002250558
SRX1360983	257,571	0.005738076						ENCFF501HAG	137,097,970	0.002249371
SRX017112	32,498	0.005736291						ENCFF975WVC	8,070,041	0.002249214
SRX611330	51,255	0.005734133						ENCFF624YSW	120,628,805	0.002247092
SRX084523	147,932	0.00572922						ENCFF357ZYM	2,490,675	0.002246661
SRX1012615	56,837	0.005728276						ENCFF997EFC	13,523,428	0.002242856
SRX1027445	61,061,929	0.005725082						ENCFF071KIB	142,595,200	0.002241624
SRX1640092	54,205	0.005724988						ENCFF241GHZ	139,489,556	0.002240064
SRX813776	290,120	0.005723787						ENCFF851RZA	139,206,596	0.002236912
SRX652750	44,859	0.005721572						ENCFF001WUA	121,205,082	0.002231073
SRX359940	113,177	0.005716895						ENCFF142NKY	94,261,824	0.002230944
ERX1790111	87,322	0.00571336						ENCFF891AHH	110,513,103	0.002229136
SRX218226	38,223	0.005709756						ENCFF811UJD	73,180,421	0.002227389
SRX144726	90,080	0.005704596						ENCFF844TSM	77,903,126	0.002227209
SRX335199	43,353	0.005701336						ENCFF401ZKP	80,843,482	0.002226792
SRX425273	38,261	0.005700426						ENCFF497HNH	80,954,825	0.002225951
SRX142794	135,468	0.005696046						ENCFF113OOA	54,274,528	0.002225002
SRX019004	34,868	0.005694017						ENCFF640NTC	61,199,793	0.002223151
SRX2630455	424,180	0.005691332						ENCFF715NVD	173,509,656	0.002219121
SRX1823766	58,502	0.005689925						ENCFF102HLC	153,235,670	0.002218781
SRX142960	35,010	0.005684176						ENCFF978PVD	18,267,998	0.002218352
SRX2885444	58,193	0.005680889						ENCFF489KKG	80,843,995	0.002216925
SRX188944	55,351	0.005679843						ENCFF511WFI	4,113,292	0.002216848
SRX335210	50,241	0.005678211						ENCFF270NTV	118,142,867	0.00221634
SRX062336	914,692	0.005675448						ENCFF593QEG	151,643,836	0.002213983
SRX497611	18,691,967	0.005674841						ENCFF666HXY	73,118,529	0.002213836
SRX105186	1,222,885	0.005673587						ENCFF067DXS	48,376,909	0.002212908
SRX100566	100,941	0.005666033						ENCFF571CDI	73,118,990	0.002211673
SRX063292	26,519	0.005665146						ENCFF549YBI	52,765,384	0.002209143
SRX1041184	3,978,084	0.005663996						ENCFF001WRB	94,604,127	0.002208281
SRX3322987	44,819	0.005661795						ENCFF758GUY	63,441,561	0.002207041
SRX1098755	77,424	0.00565955						ENCFF769CZK	111,995,120	0.002205159
SRX895434	256,397	0.005658151						ENCFF966OGQ	141,388,505	0.002204153
SRX3229182	94,126	0.005657661						ENCFF882ZXB	89,675,015	0.00220214
SRX2630375	424,449	0.005655674						ENCFF925XIR	65,704,717	0.002200398
SRX186647	67,087	0.005652675						ENCFF994GRM	127,707,909	0.002199852
SRX142122	485,068	0.005642021						ENCFF878ZPT	89,675,488	0.002197571
SRX1569772	149,504	0.005642003						ENCFF577IGI	61,197,930	0.002197116
SRX317592	43,154	0.005638944						ENCFF598TIP	165,575,187	0.00219695
SRX101818	48,501	0.005638708						ENCFF389XPF	103,148,543	0.002196191
SRX204173	170,624	0.005637993						ENCFF199PBO	139,034,842	0.00219499
SRX1058473	3,207,020	0.005633179						ENCFF570JVX	21,490,848	0.002190704
SRX170349	1,180,192	0.005629864						ENCFF830ZWP	89,469,977	0.002190313
SRX173196	20,966	0.005627444						ENCFF556UZM	147,018,256	0.002188954
SRX147008	52,213	0.005626415						ENCFF551KNM	102,257,242	0.002186968
SRX1456194	1,172,025	0.005622976						ENCFF064VGD	98,049,977	0.002185798
ERX026024	33,858	0.005622157						ENCFF102VYH	621,955	0.002183918
SRX275408	45,729	0.005615583						ENCFF443OXB	71,353,342	0.002182984
SRX212431	104,725	0.005615536						ENCFF514NHJ	26,634,513	0.002182966
SRX764806	4,639,888	0.005615075						ENCFF288VSN	88,434,069	0.002182141
SRX825301	52,625	0.005613872						ENCFF819OXI	57,368,782	0.002181576
SRX1998172	389,952	0.005612688						ENCFF881THB	690,198	0.002180884
SRX1998165	53,912	0.005609493						ENCFF557TKJ	67,118,222	0.002180668
SRX425268	43,580	0.005606196						ENCFF624XKD	116,170,348	0.002178819
SRX212186	906,363	0.005605378						ENCFF214BKN	98,051,804	0.002175683
SRX151375	362,796	0.005603692						ENCFF155WKH	62,978,700	0.002174097
SRX751300	5,362,570	0.005602842						ENCFF145HTU	47,642,941	0.002174056
[truncated: 29,902 more rows]
