# Supplementary material for: Identification and characterization of constrained non-exonic bases lacking predictive epigenomic and transcription factor binding annotations
Source: Nat Commun. 2020 Dec 2;11:6168. doi: 10.1038/s41467-020-19962-9 (PMC7710766; doi:10.1038/s41467-020-19962-9)
Supplement: Supplementary file 11 — Source Data [file 41467_2020_19962_MOESM11_ESM.zip › SourceData/SupFig21b.txt]

Data Set	Number of Bases Covered	CNEP Underestimation Value
wgEncodeAwgTfbsSydhK562Brf1UniPk.narrowPeak.gz	56,472	0.055
wgEncodeAwgTfbsSydhGm12878Pol3UniPk.narrowPeak.gz	54,684	0.041
wgEncodeAwgTfbsSydhHelas3Brf1UniPk.narrowPeak.gz	46,156	0.041
10_TssBiv_E027_15_coreMarks_mnemonics.bed.gz	1,899,800	0.020
wgEncodeAwgTfbsSydhK562Bdp1UniPk.narrowPeak.gz	133,913	0.020
GSE27158.STAT5A.cd4_il12_filPeaks_public.bed.gz	98,760	0.017
3_TxFlnk_E004_15_coreMarks_mnemonics.bed.gz	37,200	0.016
wgEncodeSydhTfbsK562Brf1StdPk.narrowPeak.gz	36,287	0.016
12_EnhBiv_E086_15_coreMarks_mnemonics.bed.gz	2,099,800	0.015
3_TxFlnk_E109_15_coreMarks_mnemonics.bed.gz	55,800	0.014
GSE29194.SMAD1.CD34_eryth_bmp_filPeaks_public.bed.gz	74,225	0.012
wgEncodeAwgTfbsSydhHelas3Bdp1UniPk.narrowPeak.gz	120,095	0.012
13_ReprPC_E024_15_coreMarks_mnemonics.bed.gz	21,553,400	0.010
10_TssBiv_E066_15_coreMarks_mnemonics.bed.gz	190,600	0.009
wgEncodeOpenChromFaireAstrocyPk.narrowPeak.gz	44,113,297	0.008
wgEncodeOpenChromFaireNhaPk.narrowPeak.gz	45,652,043	0.008
10_TssBiv_E096_15_coreMarks_mnemonics.bed.gz	288,000	0.007
wgEncodeAwgTfbsSydhK562Tf3c110UniPk.narrowPeak.gz	454,224	0.007
13_ReprPC_E086_15_coreMarks_mnemonics.bed.gz	32,165,400	0.007
10_TssBiv_E091_15_coreMarks_mnemonics.bed.gz	804,400	0.007
13_ReprPC_E088_15_coreMarks_mnemonics.bed.gz	67,372,400	0.007
GSE41466.NR3C3.t47d_r5_filPeaks_public.bed.gz	237,415	0.007
10_TssBiv_E050_15_coreMarks_mnemonics.bed.gz	396,200	0.007
wgEncodeHaibTfbsH1hescPou5f1sc9081V0416102PkRep2.broadPeak.gz	552,829	0.006
wgEncodeAwgTfbsHaibH1hescPou5f1sc9081V0416102UniPk.narrowPeak.gz	855,003	0.006
12_EnhBiv_E103_15_coreMarks_mnemonics.bed.gz	551,000	0.005
14_ReprPCWk_E096_15_coreMarks_mnemonics.bed.gz	126,044,200	0.005
12_EnhBiv_E027_15_coreMarks_mnemonics.bed.gz	5,074,600	0.005
14_ReprPCWk_E086_15_coreMarks_mnemonics.bed.gz	193,028,200	0.005
BI.Fetal_Lung.H3K27me3.UW_H22772.narrowPeak.gz	78,494,976	0.005
9_Het_E024_15_coreMarks_mnemonics.bed.gz	141,626,000	0.005
12_EnhBiv_E120_15_coreMarks_mnemonics.bed.gz	687,200	0.005
9_Het_E019_15_coreMarks_mnemonics.bed.gz	154,529,000	0.005
UCSF-UBC.UCSF-4star.H3K9me3.A14671.narrowPeak.gz	99,753,781	0.005
GSE45638.NFKB1.lcl_etoh_filPeaks_public.bed.gz	563,890	0.005
GSE45638.NFKB1.lcl_dex_filPeaks_public.bed.gz	530,190	0.005
BI.iPS-18a.H3K9me3.DNA_Lib_343.narrowPeak.gz	95,355,852	0.005
12_EnhBiv_E114_15_coreMarks_mnemonics.bed.gz	791,400	0.005
GSE41466.NR3C3.t47d_r30_filPeaks_public.bed.gz	196,790	0.004
UCSF-UBC.UCSF-4Star.H3K9me3.A19298.narrowPeak.gz	90,029,389	0.004
wgEncodeAwgTfbsSydhHepg2Irf3IggrabUniPk.narrowPeak.gz	177,415	0.004
8_ZNFRpts_E024_15_coreMarks_mnemonics.bed.gz	17,012,400	0.004
8_ZNFRpts_E008_15_coreMarks_mnemonics.bed.gz	6,512,800	0.004
12_EnhBiv_E111_15_coreMarks_mnemonics.bed.gz	4,828,800	0.004
14_ReprPCWk_E076_15_coreMarks_mnemonics.bed.gz	108,109,600	0.004
13_ReprPC_E096_15_coreMarks_mnemonics.bed.gz	5,187,400	0.004
13_ReprPC_E027_15_coreMarks_mnemonics.bed.gz	65,802,800	0.004
BI.Fetal_Kidney.H3K27me3.UW_H-22676.narrowPeak.gz	21,638,108	0.004
3_TxFlnk_E083_15_coreMarks_mnemonics.bed.gz	287,200	0.004
wgEncodeOpenChromFaireA549Pk.narrowPeak.gz	33,419,932	0.004
wgEncodeAwgTfbsSydhHepg2Znf274UcdUniPk.narrowPeak.gz	112,781	0.004
3_TxFlnk_E086_15_coreMarks_mnemonics.bed.gz	479,000	0.004
14_ReprPCWk_E082_15_coreMarks_mnemonics.bed.gz	225,319,400	0.004
BI.Brain_Anterior_Caudate.H3K27me3.112.narrowPeak.gz	14,241,129	0.004
BI.Fetal_Lung.H3K27me3.UW_H-22727.narrowPeak.gz	29,181,998	0.004
12_EnhBiv_E008_15_coreMarks_mnemonics.bed.gz	1,425,800	0.004
UCSF-UBC.Breast_Myoepithelial_Cells.H3K27me3.RM066.narrowPeak.gz	53,590,088	0.004
14_ReprPCWk_E097_15_coreMarks_mnemonics.bed.gz	252,612,000	0.003
14_ReprPCWk_E014_15_coreMarks_mnemonics.bed.gz	104,537,600	0.003
UCSF-UBC.Breast_Luminal_Epithelial_Cells.H3K27me3.RM080.narrowPeak.gz	50,634,002	0.003
14_ReprPCWk_E027_15_coreMarks_mnemonics.bed.gz	330,047,000	0.003
UCSF-UBC.Pancreatic_Islets.H3K27me3.ZGI_213.narrowPeak.gz	52,499,502	0.003
UCSF-UBC.Breast_Myoepithelial_Cells.H3K27me3.RM080.narrowPeak.gz	63,582,690	0.003
14_ReprPCWk_E102_15_coreMarks_mnemonics.bed.gz	225,518,600	0.003
BI.HUES6.H3K27me3.Lib_XZ_20101004_04--ChIP_XZ_20100930_04_ES_cell_HUES_6_H3K27Me3.narrowPeak.gz	78,485,179	0.003
GSE36354.MYC.h128_filPeaks_public.bed.gz	9,705	0.003
GSE45638.NR3C1.lcl_etoh_filPeaks_public.bed.gz	656,139	0.003
wgEncodeOpenChromFaireColonocPk.narrowPeak.gz	48,148,136	0.003
13_ReprPC_E090_15_coreMarks_mnemonics.bed.gz	57,490,200	0.003
BI.Colon_Smooth_Muscle.H3K27me3.Donor_83_REMC_18.narrowPeak.gz	24,774,889	0.003
3_TxFlnk_E100_15_coreMarks_mnemonics.bed.gz	269,800	0.003
GSE22767.PRDM14.esc_filPeaks_public.bed.gz	771,633	0.003
9_Het_E008_15_coreMarks_mnemonics.bed.gz	90,692,800	0.003
12_EnhBiv_E082_15_coreMarks_mnemonics.bed.gz	2,208,800	0.003
BI.Adult_Liver.H3K27me3.3.narrowPeak.gz	44,518,437	0.003
UCSF-UBC.UCSF-4Star.H3K27me3.A19299.narrowPeak.gz	66,441,047	0.003
UCSD.Lung.H3K27me3.STL002.narrowPeak.gz	22,848,761	0.003
14_ReprPCWk_E101_15_coreMarks_mnemonics.bed.gz	252,230,200	0.003
13_ReprPC_E082_15_coreMarks_mnemonics.bed.gz	43,720,200	0.003
wgEncodeAwgTfbsSydhHepg2Pgc1aForsklnUniPk.narrowPeak.gz	519,435	0.003
GSE42728.TP53.imr90_growing_filPeaks_public.bed.gz	14,987	0.003
3_TxFlnk_E008_15_coreMarks_mnemonics.bed.gz	603,200	0.003
BI.Stomach_Smooth_Muscle.H3K27me3.28.narrowPeak.gz	47,578,221	0.003
14_ReprPCWk_E015_15_coreMarks_mnemonics.bed.gz	154,695,200	0.003
BI.Brain_Substantia_Nigra.H3K27me3.112.narrowPeak.gz	15,309,772	0.003
13_ReprPC_E097_15_coreMarks_mnemonics.bed.gz	9,935,200	0.003
14_ReprPCWk_E063_15_coreMarks_mnemonics.bed.gz	316,577,400	0.003
14_ReprPCWk_E103_15_coreMarks_mnemonics.bed.gz	145,460,600	0.002
12_EnhBiv_E023_15_coreMarks_mnemonics.bed.gz	1,905,400	0.002
12_EnhBiv_E025_15_coreMarks_mnemonics.bed.gz	4,135,400	0.002
12_EnhBiv_E076_15_coreMarks_mnemonics.bed.gz	1,427,400	0.002
18_EnhAc_E002_25_imputed12marks_mnemonics.bed.gz	2,187,200	0.002
BI.Colonic_Mucosa.H3K27me3.155.narrowPeak.gz	11,036,977	0.002
wgEncodeHaibTfbsH1hescBcl11aPcr1xPkRep1.broadPeak.gz	640,368	0.002
wgEncodeUwHistoneHelas3H3k27me3StdPkRep1.narrowPeak.gz	71,530	0.002
14_ReprPCWk_E090_15_coreMarks_mnemonics.bed.gz	350,332,600	0.002
UCSD.H9.H3K9me3.SK200.narrowPeak.gz	35,072,672	0.002
BI.Adipose_Nuclei.H3K27me3.95.narrowPeak.gz	99,759,871	0.002
14_ReprPCWk_E108_15_coreMarks_mnemonics.bed.gz	283,718,600	0.002
14_ReprPCWk_E068_15_coreMarks_mnemonics.bed.gz	178,696,400	0.002
14_ReprPCWk_E050_15_coreMarks_mnemonics.bed.gz	239,653,800	0.002
6_EnhG_E109_15_coreMarks_mnemonics.bed.gz	761,000	0.002
UCSD.Ovary.H3K27me3.STL002.narrowPeak.gz	32,377,576	0.002
14_ReprPCWk_E088_15_coreMarks_mnemonics.bed.gz	250,616,600	0.002
GSE20650.POU5F1.esc_filPeaks_public.bed.gz	66,105	0.002
14_ReprPCWk_E075_15_coreMarks_mnemonics.bed.gz	143,636,800	0.002
BI.Brain_Inferior_Temporal_Lobe.H3K27me3.112.narrowPeak.gz	32,456,296	0.002
UCSF-UBC.Fetal_Brain.H3K27me3.HuFNSC01.narrowPeak.gz	76,144,477	0.002
UCSF-UBC.Penis_Foreskin_Keratinocyte_Primary_Cells.H3K27me3.skin01.narrowPeak.gz	6,105,852	0.002
BI.Rectal_Mucosa.H3K27me3.29.narrowPeak.gz	49,398,794	0.002
GSE24518.NR3C1.helab2_grkd_dmso_filPeaks_public.bed.gz	488,616	0.002
13_ReprPC_E111_15_coreMarks_mnemonics.bed.gz	70,953,200	0.002
11_BivFlnk_E008_15_coreMarks_mnemonics.bed.gz	481,400	0.002
10_TssBiv_E089_15_coreMarks_mnemonics.bed.gz	2,350,200	0.002
BI.Mobilized_CD34_Primary_Cells.H3K27me3.UW_RO_01536.narrowPeak.gz	38,324,137	0.002
BI.Mesenchymal_Stem_Cell_Derived_Adipocyte_Cultured_Cells.H3K27me3.92.narrowPeak.gz	128,516,200	0.002
12_Repressed_wgEncodeBroadHmmHmecHMM.bed.gz	65,006,217	0.002
14_ReprPCWk_E089_15_coreMarks_mnemonics.bed.gz	357,114,400	0.002
22_PromP_E055_25_imputed12marks_mnemonics.bed.gz	5,485,200	0.002
BI.Adipose_Derived_Mesenchymal_Stem_Cell_Cultured_Cells.H3K27me3.1.narrowPeak.gz	97,680,794	0.002
wgEncodeSydhTfbsHepg2Irf3IggrabPk.narrowPeak.gz	403,479	0.002
14_ReprPCWk_E111_15_coreMarks_mnemonics.bed.gz	409,062,000	0.002
24_ReprPC_E086_25_imputed12marks_mnemonics.bed.gz	52,343,800	0.002
24_ReprPC_E079_25_imputed12marks_mnemonics.bed.gz	13,657,600	0.002
12_EnhBiv_E024_15_coreMarks_mnemonics.bed.gz	6,965,000	0.002
8_ZNFRpts_E019_15_coreMarks_mnemonics.bed.gz	7,994,800	0.002
13_ReprPC_E063_15_coreMarks_mnemonics.bed.gz	34,633,200	0.002
wgEncodeOpenChromFairePancreasocPk.narrowPeak.gz	47,856,707	0.002
BI.Adipose_Nuclei.H3K27me3.94.narrowPeak.gz	61,638,195	0.002
13_ReprPC_E089_15_coreMarks_mnemonics.bed.gz	48,834,400	0.002
UCSD.H9.H3K9me3.SK100.narrowPeak.gz	32,740,940	0.002
13_ReprPC_E104_15_coreMarks_mnemonics.bed.gz	2,367,000	0.002
18_EnhAc_E028_25_imputed12marks_mnemonics.bed.gz	9,202,000	0.002
UW.Fetal_Muscle_Leg.H3K27me3.H-24644.Histone.DS22559.narrowPeak.gz	107,764,811	0.002
BI.Adipose_Nuclei.H3K27me3.92.narrowPeak.gz	85,331,758	0.002
14_ReprPCWk_E092_15_coreMarks_mnemonics.bed.gz	306,591,600	0.002
BI.Rectal_Mucosa.H3K27me3.31.narrowPeak.gz	48,427,653	0.002
14_ReprPCWk_E124_15_coreMarks_mnemonics.bed.gz	227,805,000	0.002
8_ZNFRpts_E014_15_coreMarks_mnemonics.bed.gz	13,360,600	0.002
13_ReprPC_E073_15_coreMarks_mnemonics.bed.gz	11,665,400	0.002
BI.HUES48.H3K9me3.Lib_EpiLabSPL_Row_1707.narrowPeak.gz	104,996,904	0.002
BI.Adipose_Nuclei.H3K27me3.93.narrowPeak.gz	56,156,613	0.002
14_ReprPCWk_E023_15_coreMarks_mnemonics.bed.gz	419,649,400	0.002
9_TxReg_E021_25_imputed12marks_mnemonics.bed.gz	910,400	0.002
BI.Adipose_Nuclei.H3K27me3.7.narrowPeak.gz	60,376,256	0.002
BI.Brain_Hippocampus_Middle.H3K27me3.112.narrowPeak.gz	35,108,613	0.002
wgEncodeAwgTfbsSydhNt2d1Znf274UcdUniPk.narrowPeak.gz	359,089	0.002
13_ReprPC_E054_15_coreMarks_mnemonics.bed.gz	24,342,400	0.002
14_ReprPCWk_E119_15_coreMarks_mnemonics.bed.gz	271,594,400	0.002
13_ReprPC_E023_15_coreMarks_mnemonics.bed.gz	66,889,600	0.002
GSE27158.STAT4.cd4_il12_filPeaks_public.bed.gz	524,886	0.002
BI.Fetal_Brain.H3K27me3.UW_H22676.narrowPeak.gz	83,628,702	0.002
wgEncodeHaibTfbsA549Foxa1V0416102Dex100nmPkRep1.broadPeak.gz	1,471,858	0.001
22_PromP_E056_25_imputed12marks_mnemonics.bed.gz	5,226,400	0.001
14_ReprPCWk_E025_15_coreMarks_mnemonics.bed.gz	358,623,000	0.001
9_Het_E014_15_coreMarks_mnemonics.bed.gz	162,006,200	0.001
UCSD.H9.H4K8ac.SK283.narrowPeak.gz	1,593,815	0.001
BI.Rectal_Smooth_Muscle.H3K27me3.30.narrowPeak.gz	34,141,743	0.001
wgEncodeAwgTfbsHaibH1hescBcl11aPcr1xUniPk.narrowPeak.gz	452,221	0.001
24_ReprPC_E080_25_imputed12marks_mnemonics.bed.gz	57,506,200	0.001
9_TxReg_E002_25_imputed12marks_mnemonics.bed.gz	635,600	0.001
UCSF-UBC.Neurosphere_Cultured_Cells_Ganglionic_Eminence_Derived.H3K27me3.HuFNSC04.narrowPeak.gz	68,544,201	0.001
BI.Chondrocytes_from_Bone_Marrow_Derived_Mesenchymal_Stem_Cell_Cultured_Cells.H3K27me3.59.narrowPeak.gz	156,510,401	0.001
BI.Colon_Smooth_Muscle.H3K27me3.156.narrowPeak.gz	34,319,057	0.001
24_ReprPC_E104_25_imputed12marks_mnemonics.bed.gz	15,487,000	0.001
24_ReprPC_E023_25_imputed12marks_mnemonics.bed.gz	85,206,600	0.001
wgEncodeHaibTfbsGm12878Mef2csc13268V0416101PkRep1.broadPeak.gz	416,046	0.001
18_EnhAc_E014_25_imputed12marks_mnemonics.bed.gz	959,400	0.001
14_ReprPCWk_E094_15_coreMarks_mnemonics.bed.gz	18,168,200	0.001
12_EnhBiv_E090_15_coreMarks_mnemonics.bed.gz	20,086,200	0.001
BI.Adipose_Derived_Mesenchymal_Stem_Cell_Cultured_Cells.H3K27me3.92.narrowPeak.gz	170,065,316	0.001
BI.Chondrocytes_from_Bone_Marrow_Derived_Mesenchymal_Stem_Cell_Cultured_Cells.H3K27me3.60.narrowPeak.gz	152,560,577	0.001
13_ReprPC_E068_15_coreMarks_mnemonics.bed.gz	9,144,800	0.001
24_ReprPC_E081_25_imputed12marks_mnemonics.bed.gz	34,472,800	0.001
BI.Mesenchymal_Stem_Cell_Derived_Adipocyte_Cultured_Cells.H3K27me3.93.narrowPeak.gz	113,205,107	0.001
14_ReprPCWk_E024_15_coreMarks_mnemonics.bed.gz	161,467,000	0.001
13_ReprPC_E008_15_coreMarks_mnemonics.bed.gz	12,547,200	0.001
wgEncodeHaibTfbsHct116NrsfV0422111PkRep1.broadPeak.gz	1,458,542	0.001
14_ReprPCWk_E081_15_coreMarks_mnemonics.bed.gz	251,795,800	0.001
UCSD.H9.H2AK5ac.SK193.narrowPeak.gz	1,396,947	0.001
22_PromP_E097_25_imputed12marks_mnemonics.bed.gz	8,031,800	0.001
13_ReprPC_E101_15_coreMarks_mnemonics.bed.gz	18,132,400	0.001
24_ReprPC_E095_25_imputed12marks_mnemonics.bed.gz	21,238,200	0.001
24_ReprPC_E072_25_imputed12marks_mnemonics.bed.gz	30,132,000	0.001
GSE41466.NR3C3.t47d_r360_filPeaks_public.bed.gz	322,999	0.001
18_EnhAc_E096_25_imputed12marks_mnemonics.bed.gz	12,673,000	0.001
BI.Mobilized_CD34_Primary_Cells.H3K27me3.UW_RO_01480.narrowPeak.gz	63,484,461	0.001
3_TxFlnk_E066_15_coreMarks_mnemonics.bed.gz	853,600	0.001
16_EnhW1_E082_25_imputed12marks_mnemonics.bed.gz	7,191,200	0.001
24_ReprPC_E111_25_imputed12marks_mnemonics.bed.gz	40,818,200	0.001
14_ReprPCWk_E017_15_coreMarks_mnemonics.bed.gz	426,628,000	0.001
wgEncodeAwgTfbsHaibH1hescNanogsc33759V0416102UniPk.narrowPeak.gz	1,306,330	0.001
12_EnhBiv_E014_15_coreMarks_mnemonics.bed.gz	7,217,400	0.001
13_ReprPC_E053_15_coreMarks_mnemonics.bed.gz	62,648,200	0.001
14_ReprPCWk_E129_15_coreMarks_mnemonics.bed.gz	395,323,200	0.001
14_ReprPCWk_E009_15_coreMarks_mnemonics.bed.gz	321,501,600	0.001
24_ReprPC_E070_25_imputed12marks_mnemonics.bed.gz	43,454,800	0.001
13_ReprPC_E108_15_coreMarks_mnemonics.bed.gz	40,919,000	0.001
14_ReprPCWk_E091_15_coreMarks_mnemonics.bed.gz	233,839,200	0.001
BI.iPS-18c.H3K9me3.Solexa-19774.narrowPeak.gz	59,909,694	0.001
24_ReprPC_E082_25_imputed12marks_mnemonics.bed.gz	27,699,600	0.001
BI.Bone_Marrow_Derived_Mesenchymal_Stem_Cell_Cultured_Cells.H3K27me3.59.narrowPeak.gz	104,320,498	0.001
24_ReprPC_E087_25_imputed12marks_mnemonics.bed.gz	26,137,200	0.001
wgEncodeHaibTfbsHct116NrsfV0422111PkRep2.broadPeak.gz	1,912,449	0.001
13_ReprPC_E025_15_coreMarks_mnemonics.bed.gz	96,686,200	0.001
13_ReprPC_E072_15_coreMarks_mnemonics.bed.gz	13,757,800	0.001
24_ReprPC_E069_25_imputed12marks_mnemonics.bed.gz	29,056,400	0.001
13_ReprPC_E009_15_coreMarks_mnemonics.bed.gz	52,734,200	0.001
14_ReprPCWk_E010_15_coreMarks_mnemonics.bed.gz	389,471,800	0.001
BI.Bone_Marrow_Derived_Mesenchymal_Stem_Cell_Cultured_Cells.H3K27me3.60.narrowPeak.gz	113,284,635	0.001
18_EnhAc_E008_25_imputed12marks_mnemonics.bed.gz	1,726,400	0.001
18_EnhAc_E004_25_imputed12marks_mnemonics.bed.gz	1,694,800	0.001
13_ReprPC_E071_15_coreMarks_mnemonics.bed.gz	16,491,600	0.001
wgEncodeHaibTfbsH1hescNanogsc33759V0416102PkRep1.broadPeak.gz	1,438,269	0.001
13_ReprPC_E074_15_coreMarks_mnemonics.bed.gz	10,353,000	0.001
wgEncodeBroadHistoneMonocd14ro1746H3k27me3Pk.broadPeak.gz	383,750,313	0.001
18_EnhAc_E103_25_imputed12marks_mnemonics.bed.gz	7,869,800	0.001
14_ReprPCWk_E049_15_coreMarks_mnemonics.bed.gz	404,961,800	0.001
14_ReprPCWk_E026_15_coreMarks_mnemonics.bed.gz	387,178,200	0.001
24_ReprPC_E089_25_imputed12marks_mnemonics.bed.gz	65,610,000	0.001
13_ReprPC_E124_15_coreMarks_mnemonics.bed.gz	80,327,400	0.001
24_ReprPC_E092_25_imputed12marks_mnemonics.bed.gz	64,696,200	0.001
BI.CD34_Primary_Cells.H3K27me3.CD34_39804.narrowPeak.gz	51,921,490	0.001
13_ReprPC_E075_15_coreMarks_mnemonics.bed.gz	11,816,800	0.001
24_ReprPC_E074_25_imputed12marks_mnemonics.bed.gz	33,128,400	0.001
24_ReprPC_E096_25_imputed12marks_mnemonics.bed.gz	19,064,000	0.001
BI.Chondrocytes_from_Bone_Marrow_Derived_Mesenchymal_Stem_Cell_Cultured_Cells.H3K27me3.57.narrowPeak.gz	123,409,281	0.001
24_ReprPC_E067_25_imputed12marks_mnemonics.bed.gz	28,920,000	0.001
13_ReprPC_E092_15_coreMarks_mnemonics.bed.gz	72,102,800	0.001
BI.Bone_Marrow_Derived_Mesenchymal_Stem_Cell_Cultured_Cells.H3K27me3.57.narrowPeak.gz	166,731,109	0.001
BI.Skeletal_Muscle.H3K27me3.62.narrowPeak.gz	69,912,573	0.001
wgEncodeBroadHistoneK562RestPk.broadPeak.gz	362,713,300	0.001
GSE32644.MEF2C.huvec_dmso_filPeaks_public.bed.gz	273,156	0.001
10_TssBiv_E063_15_coreMarks_mnemonics.bed.gz	1,113,200	0.001
18_EnhAc_E009_25_imputed12marks_mnemonics.bed.gz	4,683,600	0.001
24_ReprPC_E073_25_imputed12marks_mnemonics.bed.gz	33,345,400	0.001
BI.HUES6.H3K9me3.Lib_XZ_20101004_06--ChIP_XZ_20100930_06_ES_cell_HUES_6_H3K9Me3.narrowPeak.gz	114,174,548	0.001
13_ReprPC_E091_15_coreMarks_mnemonics.bed.gz	26,693,800	0.001
13_ReprPC_E129_15_coreMarks_mnemonics.bed.gz	72,191,000	0.001
13_ReprPC_E022_15_coreMarks_mnemonics.bed.gz	7,419,200	0.001
BI.Mobilized_CD34_Primary_Cells.H3K27me3.RO_01536.narrowPeak.gz	99,296,391	0.001
24_ReprPC_E053_25_imputed12marks_mnemonics.bed.gz	28,691,200	0.001
24_ReprPC_E103_25_imputed12marks_mnemonics.bed.gz	44,741,200	0.001
6_EnhG_E004_15_coreMarks_mnemonics.bed.gz	131,000	0.001
13_ReprPC_E038_15_coreMarks_mnemonics.bed.gz	4,958,400	0.001
24_ReprPC_E105_25_imputed12marks_mnemonics.bed.gz	27,104,400	0.001
14_ReprPCWk_E074_15_coreMarks_mnemonics.bed.gz	169,928,000	0.001
14_ReprPCWk_E033_15_coreMarks_mnemonics.bed.gz	352,971,400	0.001
14_ReprPCWk_E052_15_coreMarks_mnemonics.bed.gz	415,893,200	0.001
wgEncodeOpenChromFaireKidneyocPk.narrowPeak.gz	59,508,672	0.001
13_ReprPC_E070_15_coreMarks_mnemonics.bed.gz	29,439,800	0.001
13_Heterochromlo_wgEncodeBroadHmmHsmmHMM.bed.gz	1,855,327,925	0.001
wgEncodeAwgTfbsSydhGm12878Znf274UniPk.narrowPeak.gz	122,154	0.001
13_ReprPC_E017_15_coreMarks_mnemonics.bed.gz	134,755,800	0.001
BI.H9_Derived_Neuron_Cultured_Cells.H3K27me3.113.narrowPeak.gz	93,057,737	0.001
18_EnhAc_E107_25_imputed12marks_mnemonics.bed.gz	14,041,600	0.001
BI.Brain_Angular_Gyrus.H3K9me3.112.narrowPeak.gz	15,856,493	0.001
18_EnhAc_E003_25_imputed12marks_mnemonics.bed.gz	1,259,400	0.001
18_EnhAc_E068_25_imputed12marks_mnemonics.bed.gz	5,229,800	0.001
GSE33850.TAL1.tall_prima2_filPeaks_public.bed.gz	3,206,935	0.001
3_TxFlnk_E093_15_coreMarks_mnemonics.bed.gz	1,933,400	0.001
24_ReprPC_E071_25_imputed12marks_mnemonics.bed.gz	22,979,600	0.001
UCSD.Right_Atrium.H3K27me3.STL003.narrowPeak.gz	4,106,700	0.001
24_ReprPC_E088_25_imputed12marks_mnemonics.bed.gz	43,929,400	0.001
wgEncodeSydhTfbsK562Znf274UcdPk.narrowPeak.gz	283,572	0.001
18_EnhAc_E111_25_imputed12marks_mnemonics.bed.gz	7,191,400	0.001
14_ReprPCWk_E126_15_coreMarks_mnemonics.bed.gz	370,150,200	0.001
24_ReprPC_E091_25_imputed12marks_mnemonics.bed.gz	67,683,000	0.001
14_ReprPCWk_E054_15_coreMarks_mnemonics.bed.gz	231,313,600	0.001
13_Heterochromlo_wgEncodeBroadHmmNhlfHMM.bed.gz	1,916,672,175	0.001
wgEncodeAwgTfbsSydhShsy5yGata3sc269sc269UcdUniPk.narrowPeak.gz	7,108,446	0.001
14_ReprPCWk_E053_15_coreMarks_mnemonics.bed.gz	318,298,200	0.001
24_ReprPC_E113_25_imputed12marks_mnemonics.bed.gz	29,079,600	0.001
14_ReprPCWk_E072_15_coreMarks_mnemonics.bed.gz	209,724,800	0.001
13_EnhA1_E045_25_imputed12marks_mnemonics.bed.gz	4,219,400	0.001
13_Heterochromlo_wgEncodeBroadHmmH1hescHMM.bed.gz	1,992,618,522	0.001
UCSF-UBC.Neurosphere_Cultured_Cells_Cortex_Derived.H3K27me3.HuFNSC01.narrowPeak.gz	90,139,961	0.001
wgEncodeBroadHistoneOsteoH3k27me3Pk.broadPeak.gz	688,459,990	0.001
BI.HUES48.H3K9me3.Lib_EpiLabSPL_Row_1718.narrowPeak.gz	82,795,792	0.001
13_ReprPC_E081_15_coreMarks_mnemonics.bed.gz	56,213,200	0.001
24_ReprPC_E054_25_imputed12marks_mnemonics.bed.gz	31,533,800	0.001
BI.H9_Derived_Neuronal_Progenitor_Cultured_Cells.H3K27me3.113.narrowPeak.gz	135,797,172	0.001
13_Heterochromlo_wgEncodeBroadHmmHuvecHMM.bed.gz	1,965,547,081	0.001
18_EnhAc_E010_25_imputed12marks_mnemonics.bed.gz	12,890,400	0.001
12_Repressed_wgEncodeBroadHmmNhekHMM.bed.gz	148,376,351	0.001
13_ReprPC_E113_15_coreMarks_mnemonics.bed.gz	1,713,400	0.001
24_ReprPC_E078_25_imputed12marks_mnemonics.bed.gz	35,871,000	0.001
wgEncodeSydhTfbsHelas3Znf274UcdPk.narrowPeak.gz	209,180	0.001
14_ReprPCWk_E127_15_coreMarks_mnemonics.bed.gz	313,102,600	0.001
24_ReprPC_E097_25_imputed12marks_mnemonics.bed.gz	35,073,200	0.001
18_EnhAc_E078_25_imputed12marks_mnemonics.bed.gz	8,019,400	0.001
13_Heterochromlo_wgEncodeBroadHmmHmecHMM.bed.gz	2,017,777,169	0.001
UCSF-UBC.Fetal_Brain.H3K27me3.HuFNSC02.narrowPeak.gz	22,004,119	0.001
13_Heterochromlo_wgEncodeBroadHmmNhekHMM.bed.gz	1,946,259,543	0.001
13_Heterochromlo_wgEncodeBroadHmmK562HMM.bed.gz	1,894,957,215	0.001
BI.Adult_Liver.H3K27me3.4.narrowPeak.gz	3,247,862	0.001
18_EnhAc_E023_25_imputed12marks_mnemonics.bed.gz	12,727,400	0.001
13_Heterochromlo_wgEncodeBroadHmmHepg2HMM.bed.gz	1,989,090,513	0.001
13_Heterochromlo_wgEncodeBroadHmmGm12878HMM.bed.gz	2,054,720,385	0.001
13_ReprPC_E103_15_coreMarks_mnemonics.bed.gz	10,029,400	0.001
24_ReprPC_E098_25_imputed12marks_mnemonics.bed.gz	16,261,000	0.001
UCSF-UBC.Neurosphere_Cultured_Cells_Ganglionic_Eminence_Derived.H3K27me3.HuFNSC02.narrowPeak.gz	21,652,188	0.001
24_ReprPC_E090_25_imputed12marks_mnemonics.bed.gz	66,429,000	0.001
wgEncodeBroadHistoneNhekH3k27me3StdPk.broadPeak.gz	517,946,798	0.001
24_ReprPC_E107_25_imputed12marks_mnemonics.bed.gz	43,038,000	0.001
13_ReprPC_E102_15_coreMarks_mnemonics.bed.gz	17,275,600	0.001
BI.Mobilized_CD34_Primary_Cells.H3K27me3.RO_01549.narrowPeak.gz	102,786,122	0.001
wgEncodeUwHistoneSaecH3k27me3StdPkRep2.narrowPeak.gz	3,247,640	0.001
3_TxFlnk_E012_15_coreMarks_mnemonics.bed.gz	405,200	0.001
BI.Brain_Mid_Frontal_Lobe.H3K9me3.112.narrowPeak.gz	41,905,530	0.001
24_ReprPC_E068_25_imputed12marks_mnemonics.bed.gz	30,164,000	0.001
18_EnhAc_E129_25_imputed12marks_mnemonics.bed.gz	9,719,200	0.001
wgEncodeBroadHistoneGm12878H3k27me3StdPk.broadPeak.gz	781,141,372	0.001
wgEncodeOpenChromFaireSmallintestineocPk.narrowPeak.gz	35,473,308	0.001
22_PromP_E052_25_imputed12marks_mnemonics.bed.gz	5,719,200	0.001
wgEncodeBroadHistoneGm12878Ezh239875Pk.broadPeak.gz	986,829,937	0.001
12_EnhBiv_E015_15_coreMarks_mnemonics.bed.gz	7,685,000	0.001
24_ReprPC_E094_25_imputed12marks_mnemonics.bed.gz	19,446,400	0.001
wgEncodeBroadHistoneHmecH3k27me3StdPk.broadPeak.gz	600,540,987	0.001
18_EnhAc_E127_25_imputed12marks_mnemonics.bed.gz	11,620,200	0.001
18_EnhAc_E121_25_imputed12marks_mnemonics.bed.gz	8,156,400	0.001
24_ReprPC_E028_25_imputed12marks_mnemonics.bed.gz	36,879,600	0.001
15_Quies_E055_15_coreMarks_mnemonics.bed.gz	1,613,862,200	0.001
13_ReprPC_E067_15_coreMarks_mnemonics.bed.gz	10,992,000	0.001
13_ReprPC_E015_15_coreMarks_mnemonics.bed.gz	44,080,400	0.001
13_ReprPC_E049_15_coreMarks_mnemonics.bed.gz	103,811,400	0.001
24_ReprPC_E058_25_imputed12marks_mnemonics.bed.gz	41,043,000	0.001
13_ReprPC_E095_15_coreMarks_mnemonics.bed.gz	18,274,600	0.001
15_Quies_E034_15_coreMarks_mnemonics.bed.gz	1,649,992,400	0.001
24_ReprPC_E119_25_imputed12marks_mnemonics.bed.gz	57,988,000	0.001
24_ReprPC_E076_25_imputed12marks_mnemonics.bed.gz	42,607,800	0.001
24_ReprPC_E100_25_imputed12marks_mnemonics.bed.gz	20,795,200	0.001
wgEncodeSydhTfbsK562Bdp1StdPk.narrowPeak.gz	213,854	0.001
BI.CD3_Primary_Cells.H3K27me3.CD3_39661.narrowPeak.gz	88,131,816	0.001
22_PromP_E010_25_imputed12marks_mnemonics.bed.gz	7,936,400	0.001
24_ReprPC_E025_25_imputed12marks_mnemonics.bed.gz	60,055,000	0.001
24_ReprPC_E099_25_imputed12marks_mnemonics.bed.gz	45,799,600	0.001
15_Quies_E006_15_coreMarks_mnemonics.bed.gz	1,794,007,800	0.001
15_Quies_E080_15_coreMarks_mnemonics.bed.gz	1,662,450,800	0.001
wgEncodeOpenChromChipH1hescCmycPk.narrowPeak.gz	1,863,988	0.001
BI.CD8_Naive_Primary_Cells.H3K9me3.Donor_100_7_pooled_leukopaks_Jan_7_2011.narrowPeak.gz	15,257,883	0.001
13_ReprPC_E010_15_coreMarks_mnemonics.bed.gz	54,192,600	0.001
UW.Fetal_Placenta.H3K27me3.H-24996.Histone.DS23312.narrowPeak.gz	44,129,487	0.001
wgEncodeSydhHistoneMcf7H3k27me3bUcdPk.narrowPeak.gz	15,180,341	0.001
18_EnhAc_E012_25_imputed12marks_mnemonics.bed.gz	6,190,000	0.001
15_Quies_E094_15_coreMarks_mnemonics.bed.gz	2,311,984,000	0.001
15_Quies_E122_15_coreMarks_mnemonics.bed.gz	1,780,066,200	0.001
15_Quies_E056_15_coreMarks_mnemonics.bed.gz	1,774,329,000	0.001
15_Quies_E118_15_coreMarks_mnemonics.bed.gz	1,612,961,800	0.001
15_Quies_E059_15_coreMarks_mnemonics.bed.gz	1,950,841,000	0.001
GSE36134.POU5F1.nccit_snf5_filPeaks_public.bed.gz	4,394,772	0.001
24_ReprPC_E022_25_imputed12marks_mnemonics.bed.gz	26,548,600	0.001
8_TxWk_E088_25_imputed12marks_mnemonics.bed.gz	193,804,800	0.001
15_Quies_E058_15_coreMarks_mnemonics.bed.gz	1,730,782,800	0.001
wgEncodeBroadHistoneNhdfadH3k27me3StdPk.broadPeak.gz	695,247,268	0.001
15_Quies_E057_15_coreMarks_mnemonics.bed.gz	1,837,554,600	0.001
GSE30623.FOXA1.lncap1f5_sifoxa1_filPeaks_public.bed.gz	1,303,033	0.001
24_ReprPC_E049_25_imputed12marks_mnemonics.bed.gz	65,898,600	0.001
8_ZNFRpts_E092_15_coreMarks_mnemonics.bed.gz	12,536,400	0.001
BI.Mobilized_CD34_Primary_Cells.H3K27me3.UW_RO_01549.narrowPeak.gz	88,242,247	0.001
BI.Mesenchymal_Stem_Cell_Derived_Adipocyte_Cultured_Cells.H3K9me3.92.narrowPeak.gz	83,928,026	0.001
15_Quies_E036_15_coreMarks_mnemonics.bed.gz	1,964,746,600	0.001
24_ReprPC_E108_25_imputed12marks_mnemonics.bed.gz	43,642,200	0.001
14_ReprPCWk_E028_15_coreMarks_mnemonics.bed.gz	264,504,600	0.001
UCSD.IMR90.H3K27me3.LL223.narrowPeak.gz	130,781,309	0.001
24_ReprPC_E027_25_imputed12marks_mnemonics.bed.gz	38,035,000	0.001
15_Quies_E121_15_coreMarks_mnemonics.bed.gz	1,730,630,800	0.001
15_Quies_E095_15_coreMarks_mnemonics.bed.gz	1,838,469,600	0.001
18_EnhAc_E128_25_imputed12marks_mnemonics.bed.gz	7,746,200	0.001
15_Quies_E061_15_coreMarks_mnemonics.bed.gz	1,648,283,800	0.001
14_ReprPCWk_E114_15_coreMarks_mnemonics.bed.gz	401,719,600	0.001
15_Quies_E120_15_coreMarks_mnemonics.bed.gz	1,961,903,400	0.001
14_ReprPCWk_E035_15_coreMarks_mnemonics.bed.gz	291,628,200	0.001
15_Quies_E106_15_coreMarks_mnemonics.bed.gz	1,897,441,000	0.001
11_BivFlnk_E002_15_coreMarks_mnemonics.bed.gz	281,400	0.001
BI.CD3_Primary_Cells.H3K9me3.CD3_39811.narrowPeak.gz	46,169,817	0.001
UW.Fetal_Stomach.H3K27me3.H-24776.Histone.DS22599.narrowPeak.gz	122,159,347	0.001
UCSD.Right_Ventricle.H3K9me3.STL001.narrowPeak.gz	4,859,710	0.001
24_ReprPC_E077_25_imputed12marks_mnemonics.bed.gz	27,612,200	0.001
24_ReprPC_E005_25_imputed12marks_mnemonics.bed.gz	32,169,800	0.001
24_ReprPC_E057_25_imputed12marks_mnemonics.bed.gz	62,245,600	0.001
15_Quies_E077_15_coreMarks_mnemonics.bed.gz	2,028,677,600	0.001
14_ReprPCWk_E041_15_coreMarks_mnemonics.bed.gz	369,033,000	0.001
24_ReprPC_E063_25_imputed12marks_mnemonics.bed.gz	45,610,000	0.000
15_Quies_E065_15_coreMarks_mnemonics.bed.gz	1,987,791,600	0.000
14_ReprPCWk_E020_15_coreMarks_mnemonics.bed.gz	114,994,000	0.000
13_ReprPC_E077_15_coreMarks_mnemonics.bed.gz	20,345,600	0.000
BI.Mesenchymal_Stem_Cell_Derived_Adipocyte_Cultured_Cells.H3K9me3.93.narrowPeak.gz	87,777,612	0.000
UCSD.IMR90.H3K27me3.SK05.narrowPeak.gz	134,441,303	0.000
25_Quies_E055_25_imputed12marks_mnemonics.bed.gz	2,342,714,046	0.000
15_Quies_E104_15_coreMarks_mnemonics.bed.gz	2,251,058,600	0.000
15_Quies_E028_15_coreMarks_mnemonics.bed.gz	1,781,791,400	0.000
25_Quies_E056_25_imputed12marks_mnemonics.bed.gz	2,321,881,046	0.000
25_Quies_E059_25_imputed12marks_mnemonics.bed.gz	2,312,181,446	0.000
15_Quies_E069_15_coreMarks_mnemonics.bed.gz	2,118,757,000	0.000
24_ReprPC_E066_25_imputed12marks_mnemonics.bed.gz	33,299,200	0.000
15_Quies_E107_15_coreMarks_mnemonics.bed.gz	2,007,637,000	0.000
15_Quies_E071_15_coreMarks_mnemonics.bed.gz	2,064,291,000	0.000
18_EnhAc_E117_25_imputed12marks_mnemonics.bed.gz	23,941,600	0.000
25_Quies_E006_25_imputed12marks_mnemonics.bed.gz	2,352,904,646	0.000
BI.Mobilized_CD34_Primary_Cells.H3K9me3.UW_RO_01536.narrowPeak.gz	23,974,380	0.000
24_ReprPC_E075_25_imputed12marks_mnemonics.bed.gz	38,473,400	0.000
15_Quies_E125_15_coreMarks_mnemonics.bed.gz	2,111,660,200	0.000
15_Quies_E022_15_coreMarks_mnemonics.bed.gz	2,247,514,200	0.000
25_Quies_E121_25_imputed12marks_mnemonics.bed.gz	2,368,624,046	0.000
15_EnhAF_E111_25_imputed12marks_mnemonics.bed.gz	12,657,400	0.000
25_Quies_E125_25_imputed12marks_mnemonics.bed.gz	2,342,045,446	0.000
15_Quies_E005_15_coreMarks_mnemonics.bed.gz	2,125,269,600	0.000
25_Quies_E120_25_imputed12marks_mnemonics.bed.gz	2,379,419,046	0.000
25_Quies_E073_25_imputed12marks_mnemonics.bed.gz	2,320,571,046	0.000
15_Quies_E109_15_coreMarks_mnemonics.bed.gz	1,969,669,200	0.000
15_Quies_E073_15_coreMarks_mnemonics.bed.gz	2,218,362,600	0.000
25_Quies_E071_25_imputed12marks_mnemonics.bed.gz	2,352,716,046	0.000
25_Quies_E017_25_imputed12marks_mnemonics.bed.gz	2,390,712,046	0.000
15_Quies_E051_15_coreMarks_mnemonics.bed.gz	1,804,499,400	0.000
24_ReprPC_E127_25_imputed12marks_mnemonics.bed.gz	37,824,400	0.000
25_Quies_E099_25_imputed12marks_mnemonics.bed.gz	2,370,769,646	0.000
UW.Fetal_Muscle_Trunk.H3K27me3.H-24851.Histone.DS23036.narrowPeak.gz	91,688,163	0.000
25_Quies_E052_25_imputed12marks_mnemonics.bed.gz	2,326,574,246	0.000
25_Quies_E061_25_imputed12marks_mnemonics.bed.gz	2,391,112,646	0.000
15_Quies_E105_15_coreMarks_mnemonics.bed.gz	2,147,037,800	0.000
25_Quies_E025_25_imputed12marks_mnemonics.bed.gz	2,301,304,246	0.000
25_Quies_E128_25_imputed12marks_mnemonics.bed.gz	2,340,054,646	0.000
24_ReprPC_E007_25_imputed12marks_mnemonics.bed.gz	35,747,000	0.000
25_Quies_E026_25_imputed12marks_mnemonics.bed.gz	2,331,092,846	0.000
25_Quies_E028_25_imputed12marks_mnemonics.bed.gz	2,349,158,046	0.000
25_Quies_E049_25_imputed12marks_mnemonics.bed.gz	2,338,604,646	0.000
25_Quies_E122_25_imputed12marks_mnemonics.bed.gz	2,419,684,646	0.000
17_EnhW2_E019_25_imputed12marks_mnemonics.bed.gz	47,130,600	0.000
25_Quies_E057_25_imputed12marks_mnemonics.bed.gz	2,334,725,046	0.000
15_Quies_E128_15_coreMarks_mnemonics.bed.gz	2,055,679,400	0.000
25_Quies_E114_25_imputed12marks_mnemonics.bed.gz	2,408,838,846	0.000
25_Quies_E078_25_imputed12marks_mnemonics.bed.gz	2,338,798,246	0.000
25_Quies_E058_25_imputed12marks_mnemonics.bed.gz	2,411,382,246	0.000
25_Quies_E117_25_imputed12marks_mnemonics.bed.gz	2,403,464,046	0.000
25_Quies_E074_25_imputed12marks_mnemonics.bed.gz	2,318,431,846	0.000
25_Quies_E129_25_imputed12marks_mnemonics.bed.gz	2,336,290,046	0.000
25_Quies_E126_25_imputed12marks_mnemonics.bed.gz	2,332,517,846	0.000
25_Quies_E081_25_imputed12marks_mnemonics.bed.gz	2,393,673,046	0.000
12_Repressed_wgEncodeBroadHmmNhlfHMM.bed.gz	188,778,986	0.000
15_Quies_E098_15_coreMarks_mnemonics.bed.gz	2,179,378,800	0.000
24_ReprPC_E061_25_imputed12marks_mnemonics.bed.gz	41,708,000	0.000
25_Quies_E054_25_imputed12marks_mnemonics.bed.gz	2,395,989,046	0.000
25_Quies_E094_25_imputed12marks_mnemonics.bed.gz	2,451,639,846	0.000
25_Quies_E083_25_imputed12marks_mnemonics.bed.gz	2,338,253,646	0.000
UCSF-UBC.Neurosphere_Cultured_Cells_Ganglionic_Eminence_Derived.H3K27me3.HuFNSC01.narrowPeak.gz	113,220,172	0.000
25_Quies_E053_25_imputed12marks_mnemonics.bed.gz	2,397,236,646	0.000
UCSF-UBC.Neurosphere_Cultured_Cells_Cortex_Derived.H3K9me3.HuFNSC01.narrowPeak.gz	79,957,282	0.000
25_Quies_E013_25_imputed12marks_mnemonics.bed.gz	2,349,108,246	0.000
25_Quies_E118_25_imputed12marks_mnemonics.bed.gz	2,387,708,246	0.000
25_Quies_E005_25_imputed12marks_mnemonics.bed.gz	2,396,311,446	0.000
25_Quies_E069_25_imputed12marks_mnemonics.bed.gz	2,332,897,846	0.000
25_Quies_E067_25_imputed12marks_mnemonics.bed.gz	2,336,729,046	0.000
25_Quies_E097_25_imputed12marks_mnemonics.bed.gz	2,401,386,446	0.000
25_Quies_E068_25_imputed12marks_mnemonics.bed.gz	2,330,678,246	0.000
24_ReprPC_E065_25_imputed12marks_mnemonics.bed.gz	15,621,200	0.000
24_ReprPC_E083_25_imputed12marks_mnemonics.bed.gz	43,203,200	0.000
25_Quies_E011_25_imputed12marks_mnemonics.bed.gz	2,309,466,246	0.000
15_Quies_E084_15_coreMarks_mnemonics.bed.gz	1,920,786,200	0.000
15_Quies_E087_15_coreMarks_mnemonics.bed.gz	2,192,517,600	0.000
25_Quies_E072_25_imputed12marks_mnemonics.bed.gz	2,339,823,246	0.000
25_Quies_E087_25_imputed12marks_mnemonics.bed.gz	2,429,718,446	0.000
6_EnhG_E100_15_coreMarks_mnemonics.bed.gz	1,743,200	0.000
25_Quies_E104_25_imputed12marks_mnemonics.bed.gz	2,460,871,046	0.000
25_Quies_E096_25_imputed12marks_mnemonics.bed.gz	2,413,459,046	0.000
25_Quies_E106_25_imputed12marks_mnemonics.bed.gz	2,404,566,446	0.000
25_Quies_E070_25_imputed12marks_mnemonics.bed.gz	2,384,680,646	0.000
25_Quies_E102_25_imputed12marks_mnemonics.bed.gz	2,396,170,446	0.000
25_Quies_E095_25_imputed12marks_mnemonics.bed.gz	2,459,160,246	0.000
25_Quies_E127_25_imputed12marks_mnemonics.bed.gz	2,409,767,646	0.000
25_Quies_E082_25_imputed12marks_mnemonics.bed.gz	2,459,244,646	0.000
25_Quies_E066_25_imputed12marks_mnemonics.bed.gz	2,374,719,246	0.000
13_ReprPC_E078_15_coreMarks_mnemonics.bed.gz	24,876,200	0.000
25_Quies_E080_25_imputed12marks_mnemonics.bed.gz	2,330,154,446	0.000
15_Quies_E100_15_coreMarks_mnemonics.bed.gz	2,172,903,400	0.000
15_Quies_E079_15_coreMarks_mnemonics.bed.gz	2,196,805,000	0.000
25_Quies_E119_25_imputed12marks_mnemonics.bed.gz	2,370,271,246	0.000
25_Quies_E098_25_imputed12marks_mnemonics.bed.gz	2,463,883,846	0.000
25_Quies_E090_25_imputed12marks_mnemonics.bed.gz	2,332,739,246	0.000
25_Quies_E109_25_imputed12marks_mnemonics.bed.gz	2,365,012,446	0.000
15_Quies_E113_15_coreMarks_mnemonics.bed.gz	2,288,016,600	0.000
15_Quies_E123_15_coreMarks_mnemonics.bed.gz	2,068,571,600	0.000
25_Quies_E110_25_imputed12marks_mnemonics.bed.gz	2,358,637,646	0.000
25_Quies_E123_25_imputed12marks_mnemonics.bed.gz	2,401,814,446	0.000
25_Quies_E091_25_imputed12marks_mnemonics.bed.gz	2,332,716,046	0.000
25_Quies_E077_25_imputed12marks_mnemonics.bed.gz	2,393,620,846	0.000
15_Quies_E085_15_coreMarks_mnemonics.bed.gz	1,874,404,800	0.000
25_Quies_E076_25_imputed12marks_mnemonics.bed.gz	2,339,703,846	0.000
15_Quies_E115_15_coreMarks_mnemonics.bed.gz	1,907,424,800	0.000
25_Quies_E079_25_imputed12marks_mnemonics.bed.gz	2,449,430,846	0.000
25_Quies_E027_25_imputed12marks_mnemonics.bed.gz	2,329,750,246	0.000
9_Het_E023_15_coreMarks_mnemonics.bed.gz	110,282,400	0.000
24_ReprPC_E085_25_imputed12marks_mnemonics.bed.gz	53,168,000	0.000
25_Quies_E075_25_imputed12marks_mnemonics.bed.gz	2,399,492,646	0.000
15_Quies_E029_15_coreMarks_mnemonics.bed.gz	1,985,458,400	0.000
25_Quies_E105_25_imputed12marks_mnemonics.bed.gz	2,399,323,046	0.000
25_Quies_E063_25_imputed12marks_mnemonics.bed.gz	2,341,786,446	0.000
15_Quies_E017_15_coreMarks_mnemonics.bed.gz	1,488,068,000	0.000
25_Quies_E009_25_imputed12marks_mnemonics.bed.gz	2,390,968,046	0.000
15_Quies_E067_15_coreMarks_mnemonics.bed.gz	2,204,782,600	0.000
15_Quies_E117_15_coreMarks_mnemonics.bed.gz	2,068,124,400	0.000
25_Quies_E022_25_imputed12marks_mnemonics.bed.gz	2,441,718,446	0.000
25_Quies_E113_25_imputed12marks_mnemonics.bed.gz	2,386,075,246	0.000
UCSD.H9.H3K27ac.SK265.narrowPeak.gz	9,164,281	0.000
25_Quies_E103_25_imputed12marks_mnemonics.bed.gz	2,379,870,646	0.000
25_Quies_E010_25_imputed12marks_mnemonics.bed.gz	2,392,794,446	0.000
22_PromP_E121_25_imputed12marks_mnemonics.bed.gz	5,357,200	0.000
25_Quies_E084_25_imputed12marks_mnemonics.bed.gz	2,353,696,246	0.000
25_Quies_E007_25_imputed12marks_mnemonics.bed.gz	2,414,097,846	0.000
25_Quies_E023_25_imputed12marks_mnemonics.bed.gz	2,252,069,646	0.000
15_Quies_E031_15_coreMarks_mnemonics.bed.gz	2,001,228,000	0.000
25_Quies_E101_25_imputed12marks_mnemonics.bed.gz	2,420,800,046	0.000
14_ReprPCWk_E066_15_coreMarks_mnemonics.bed.gz	470,516,400	0.000
25_Quies_E124_25_imputed12marks_mnemonics.bed.gz	2,399,447,046	0.000
15_Quies_E062_15_coreMarks_mnemonics.bed.gz	2,112,150,800	0.000
25_Quies_E089_25_imputed12marks_mnemonics.bed.gz	2,331,258,446	0.000
25_Quies_E092_25_imputed12marks_mnemonics.bed.gz	2,337,123,846	0.000
25_Quies_E085_25_imputed12marks_mnemonics.bed.gz	2,370,715,646	0.000
15_Quies_E011_15_coreMarks_mnemonics.bed.gz	1,923,541,600	0.000
wgEncodeBroadHistoneNhlfH4k20me1StdAlnRep0.bam_VS_wgEncodeBroadHistoneNhlfControlStdAlnRep0.bam.narrowPeak.gz	2,362,281	0.000
24_ReprPC_E056_25_imputed12marks_mnemonics.bed.gz	85,661,400	0.000
15_Quies_E072_15_coreMarks_mnemonics.bed.gz	2,123,806,000	0.000
25_Quies_E115_25_imputed12marks_mnemonics.bed.gz	2,460,295,446	0.000
15_Quies_E078_15_coreMarks_mnemonics.bed.gz	2,123,466,800	0.000
25_Quies_E108_25_imputed12marks_mnemonics.bed.gz	2,372,831,246	0.000
15_Quies_E007_15_coreMarks_mnemonics.bed.gz	2,373,249,200	0.000
18_EnhAc_E025_25_imputed12marks_mnemonics.bed.gz	15,694,400	0.000
25_Quies_E111_25_imputed12marks_mnemonics.bed.gz	2,383,797,646	0.000
25_Quies_E100_25_imputed12marks_mnemonics.bed.gz	2,444,347,246	0.000
15_Quies_E110_15_coreMarks_mnemonics.bed.gz	2,289,121,400	0.000
25_Quies_E003_25_imputed12marks_mnemonics.bed.gz	2,358,702,846	0.000
15_Quies_E003_15_coreMarks_mnemonics.bed.gz	2,203,070,600	0.000
25_Quies_E004_25_imputed12marks_mnemonics.bed.gz	2,351,419,446	0.000
25_Quies_E050_25_imputed12marks_mnemonics.bed.gz	2,369,804,246	0.000
25_Quies_E107_25_imputed12marks_mnemonics.bed.gz	2,386,509,646	0.000
25_Quies_E036_25_imputed12marks_mnemonics.bed.gz	2,349,409,446	0.000
13_ReprPC_E069_15_coreMarks_mnemonics.bed.gz	18,657,200	0.000
15_Quies_E020_15_coreMarks_mnemonics.bed.gz	2,127,436,000	0.000
25_Quies_E012_25_imputed12marks_mnemonics.bed.gz	2,315,579,046	0.000
25_Quies_E112_25_imputed12marks_mnemonics.bed.gz	2,417,717,246	0.000
15_Quies_E021_15_coreMarks_mnemonics.bed.gz	2,381,023,600	0.000
wgEncodeBroadHistoneOsteoblH2azStdPk.broadPeak.gz	494,243,474	0.000
25_Quies_E002_25_imputed12marks_mnemonics.bed.gz	2,261,527,246	0.000
14_ReprPCWk_E018_15_coreMarks_mnemonics.bed.gz	136,945,800	0.000
25_Quies_E001_25_imputed12marks_mnemonics.bed.gz	2,294,274,246	0.000
25_Quies_E086_25_imputed12marks_mnemonics.bed.gz	2,350,718,046	0.000
25_Quies_E031_25_imputed12marks_mnemonics.bed.gz	2,321,747,846	0.000
15_Quies_E046_15_coreMarks_mnemonics.bed.gz	2,062,591,800	0.000
25_Quies_E088_25_imputed12marks_mnemonics.bed.gz	2,346,488,046	0.000
25_Quies_E062_25_imputed12marks_mnemonics.bed.gz	2,418,617,246	0.000
25_Quies_E033_25_imputed12marks_mnemonics.bed.gz	2,413,009,446	0.000
15_Quies_E112_15_coreMarks_mnemonics.bed.gz	2,232,384,000	0.000
25_Quies_E116_25_imputed12marks_mnemonics.bed.gz	2,424,952,446	0.000
BI.CD4_Naive_Primary_Cells.H3K9me3.Donor_101_8_pooled_leukopaks_Jan_20_2011.narrowPeak.gz	12,378,335	0.000
25_Quies_E093_25_imputed12marks_mnemonics.bed.gz	2,396,724,046	0.000
25_Quies_E051_25_imputed12marks_mnemonics.bed.gz	2,400,394,246	0.000
25_Quies_E020_25_imputed12marks_mnemonics.bed.gz	2,342,372,046	0.000
8_ZNFRpts_E091_15_coreMarks_mnemonics.bed.gz	4,095,600	0.000
15_Quies_E013_15_coreMarks_mnemonics.bed.gz	2,069,019,000	0.000
15_Quies_E083_15_coreMarks_mnemonics.bed.gz	2,176,198,400	0.000
12_Repressed_wgEncodeBroadHmmHepg2HMM.bed.gz	122,789,239	0.000
25_Quies_E008_25_imputed12marks_mnemonics.bed.gz	2,348,016,046	0.000
15_Quies_E032_15_coreMarks_mnemonics.bed.gz	2,128,108,600	0.000
15_Quies_E030_15_coreMarks_mnemonics.bed.gz	2,131,162,600	0.000
15_Quies_E114_15_coreMarks_mnemonics.bed.gz	1,923,516,600	0.000
BI.Brain_Cingulate_Gyrus.H3K9me3.112.narrowPeak.gz	38,541,356	0.000
24_ReprPC_E017_25_imputed12marks_mnemonics.bed.gz	77,662,400	0.000
25_Quies_E037_25_imputed12marks_mnemonics.bed.gz	2,451,123,846	0.000
wgEncodeUwHistoneH7esH3k36me3StdDiffa14dPkRep1.narrowPeak.gz	13,802,210	0.000
15_Quies_E091_15_coreMarks_mnemonics.bed.gz	1,994,830,000	0.000
25_Quies_E035_25_imputed12marks_mnemonics.bed.gz	2,311,673,246	0.000
25_Quies_E038_25_imputed12marks_mnemonics.bed.gz	2,450,520,446	0.000
25_Quies_E016_25_imputed12marks_mnemonics.bed.gz	2,369,048,446	0.000
25_Quies_E015_25_imputed12marks_mnemonics.bed.gz	2,357,808,246	0.000
25_Quies_E021_25_imputed12marks_mnemonics.bed.gz	2,440,011,646	0.000
25_Quies_E034_25_imputed12marks_mnemonics.bed.gz	2,473,264,646	0.000
15_EnhAF_E030_25_imputed12marks_mnemonics.bed.gz	12,425,200	0.000
25_Quies_E048_25_imputed12marks_mnemonics.bed.gz	2,462,057,246	0.000
24_ReprPC_E110_25_imputed12marks_mnemonics.bed.gz	30,627,200	0.000
15_Quies_E127_15_coreMarks_mnemonics.bed.gz	1,910,073,400	0.000
25_Quies_E030_25_imputed12marks_mnemonics.bed.gz	2,333,551,646	0.000
25_Quies_E047_25_imputed12marks_mnemonics.bed.gz	2,449,731,846	0.000
25_Quies_E065_25_imputed12marks_mnemonics.bed.gz	2,481,814,246	0.000
15_Quies_E012_15_coreMarks_mnemonics.bed.gz	2,295,131,600	0.000
25_Quies_E040_25_imputed12marks_mnemonics.bed.gz	2,445,530,046	0.000
UCSD.H1.H2BK120ac.AK146.narrowPeak.gz	12,603,166	0.000
25_Quies_E043_25_imputed12marks_mnemonics.bed.gz	2,461,459,446	0.000
25_Quies_E045_25_imputed12marks_mnemonics.bed.gz	2,425,842,246	0.000
18_EnhAc_E032_25_imputed12marks_mnemonics.bed.gz	14,506,200	0.000
25_Quies_E039_25_imputed12marks_mnemonics.bed.gz	2,443,574,646	0.000
15_Quies_E099_15_coreMarks_mnemonics.bed.gz	2,405,636,000	0.000
25_Quies_E024_25_imputed12marks_mnemonics.bed.gz	2,410,949,646	0.000
15_Quies_E016_15_coreMarks_mnemonics.bed.gz	2,075,532,400	0.000
25_Quies_E032_25_imputed12marks_mnemonics.bed.gz	2,449,955,246	0.000
25_Quies_E029_25_imputed12marks_mnemonics.bed.gz	2,407,612,446	0.000
7_Weak_Enhancer_wgEncodeBroadHmmGm12878HMM.bed.gz	60,784,213	0.000
BI.CD8_Naive_Primary_Cells.H3K9me3.Donor_101_8_pooled_leukopaks_Jan_20_2011.narrowPeak.gz	17,501,770	0.000
25_Quies_E014_25_imputed12marks_mnemonics.bed.gz	2,345,747,846	0.000
8_TxWk_E119_25_imputed12marks_mnemonics.bed.gz	177,659,200	0.000
25_Quies_E046_25_imputed12marks_mnemonics.bed.gz	2,466,769,246	0.000
15_Quies_E074_15_coreMarks_mnemonics.bed.gz	2,205,435,400	0.000
25_Quies_E041_25_imputed12marks_mnemonics.bed.gz	2,466,156,646	0.000
25_Quies_E042_25_imputed12marks_mnemonics.bed.gz	2,442,827,246	0.000
25_Quies_E019_25_imputed12marks_mnemonics.bed.gz	2,350,539,446	0.000
UCSF-UBC.Neurosphere_Cultured_Cells_Ganglionic_Eminence_Derived.H3K9me3.HuFNSC04.narrowPeak.gz	78,451,523	0.000
15_Quies_E054_15_coreMarks_mnemonics.bed.gz	2,039,609,800	0.000
25_Quies_E044_25_imputed12marks_mnemonics.bed.gz	2,452,959,646	0.000
wgEncodeBroadHistoneHsmmtH3k27me3Pk.broadPeak.gz	994,027,383	0.000
25_Quies_E018_25_imputed12marks_mnemonics.bed.gz	2,325,844,646	0.000
15_Quies_E116_15_coreMarks_mnemonics.bed.gz	2,075,871,000	0.000
wgEncodeBroadHistoneNhekH3k09me3AlnRep0.bam_VS_wgEncodeBroadHistoneNhekControlStdAlnRep0.bam.narrowPeak.gz	20,353,899	0.000
15_Quies_E093_15_coreMarks_mnemonics.bed.gz	2,259,974,600	0.000
8_TxWk_E023_25_imputed12marks_mnemonics.bed.gz	169,539,800	0.000
17_EnhW2_E015_25_imputed12marks_mnemonics.bed.gz	53,386,600	0.000
15_Quies_E044_15_coreMarks_mnemonics.bed.gz	2,112,164,400	0.000
13_ReprPC_E050_15_coreMarks_mnemonics.bed.gz	58,809,000	0.000
UCSD.H9.H3K23me2.SK277.narrowPeak.gz	4,383,260	0.000
15_Quies_E052_15_coreMarks_mnemonics.bed.gz	1,828,872,000	0.000
15_Quies_E039_15_coreMarks_mnemonics.bed.gz	2,278,420,400	0.000
15_Quies_E048_15_coreMarks_mnemonics.bed.gz	2,421,366,200	0.000
15_Quies_E040_15_coreMarks_mnemonics.bed.gz	2,288,027,400	0.000
UCSD.Lung.H3K9me3.STL002.narrowPeak.gz	90,515,283	0.000
15_Quies_E042_15_coreMarks_mnemonics.bed.gz	2,209,756,800	0.000
15_Quies_E045_15_coreMarks_mnemonics.bed.gz	2,376,169,800	0.000
15_Quies_E037_15_coreMarks_mnemonics.bed.gz	2,431,936,400	0.000
15_Quies_E038_15_coreMarks_mnemonics.bed.gz	2,439,825,600	0.000
13_ReprPC_E021_15_coreMarks_mnemonics.bed.gz	12,806,000	0.000
8_TxWk_E063_25_imputed12marks_mnemonics.bed.gz	182,864,400	0.000
15_Quies_E047_15_coreMarks_mnemonics.bed.gz	2,287,273,800	0.000
17_EnhW2_E038_25_imputed12marks_mnemonics.bed.gz	27,288,200	0.000
15_Quies_E035_15_coreMarks_mnemonics.bed.gz	1,977,116,600	0.000
24_ReprPC_E026_25_imputed12marks_mnemonics.bed.gz	76,723,400	0.000
15_Quies_E126_15_coreMarks_mnemonics.bed.gz	1,944,901,800	0.000
15_Quies_E070_15_coreMarks_mnemonics.bed.gz	2,160,306,000	0.000
15_Quies_E053_15_coreMarks_mnemonics.bed.gz	1,893,719,400	0.000
15_Quies_E041_15_coreMarks_mnemonics.bed.gz	2,043,622,200	0.000
13_ReprPC_E125_15_coreMarks_mnemonics.bed.gz	38,240,400	0.000
15_Quies_E066_15_coreMarks_mnemonics.bed.gz	1,759,005,400	0.000
15_Quies_E004_15_coreMarks_mnemonics.bed.gz	2,477,255,400	0.000
wgEncodeBroadHistoneHepg2H3k09me3AlnRep0.bam_VS_wgEncodeBroadHistoneHepg2ControlStdAlnRep0.bam.narrowPeak.gz	34,978,834	0.000
13_ReprPC_E058_15_coreMarks_mnemonics.bed.gz	43,341,800	0.000
17_EnhW2_E018_25_imputed12marks_mnemonics.bed.gz	73,651,200	0.000
8_TxWk_E016_25_imputed12marks_mnemonics.bed.gz	158,742,400	0.000
14_ReprPCWk_E043_15_coreMarks_mnemonics.bed.gz	325,283,200	0.000
wgEncodeBroadHistoneNhekEzh239875Pk.broadPeak.gz	572,643,548	0.000
15_Quies_E026_15_coreMarks_mnemonics.bed.gz	1,819,824,400	0.000
14_ReprPCWk_E099_15_coreMarks_mnemonics.bed.gz	102,807,600	0.000
15_Quies_E043_15_coreMarks_mnemonics.bed.gz	2,078,337,600	0.000
13_ReprPC_E055_15_coreMarks_mnemonics.bed.gz	117,987,200	0.000
8_TxWk_E027_25_imputed12marks_mnemonics.bed.gz	185,660,000	0.000
UCSF-UBC.Neurosphere_Cultured_Cells_Cortex_Derived.H3K27me3.HuFNSC02.narrowPeak.gz	55,822,527	0.000
8_TxWk_E014_25_imputed12marks_mnemonics.bed.gz	158,575,800	0.000
15_Quies_E049_15_coreMarks_mnemonics.bed.gz	1,696,636,400	0.000
15_Quies_E119_15_coreMarks_mnemonics.bed.gz	1,979,882,000	0.000
8_TxWk_E057_25_imputed12marks_mnemonics.bed.gz	178,129,000	0.000
BI.CD4+_CD25-_IL17+_PMA-Ionomcyin_stimulated_Th17_Primary_Cells.H3K27me3.Donor_332.narrowPeak.gz	53,131,521	0.000
11_Weak_Txn_wgEncodeBroadHmmHepg2HMM.bed.gz	345,724,107	0.000
wgEncodeBroadHistoneOsteoH3k27me3AlnRep0.bam_VS_wgEncodeBroadHistoneOsteoblControlStdAlnRep0.bam.narrowPeak.gz	59,512,003	0.000
15_Quies_E018_15_coreMarks_mnemonics.bed.gz	2,204,480,200	0.000
BI.CD4+_CD25-_CD45RO+_Memory_Primary_Cells.H3K27me3.Donor_62.narrowPeak.gz	7,686,120	0.000
24_ReprPC_E109_25_imputed12marks_mnemonics.bed.gz	33,679,000	0.000
9_Het_E015_15_coreMarks_mnemonics.bed.gz	194,880,400	0.000
17_EnhW2_E041_25_imputed12marks_mnemonics.bed.gz	17,233,800	0.000
UCSF-UBC.Pancreatic_Islets.H3K9me3.ZGI_213.narrowPeak.gz	55,114,040	0.000
wgEncodeBroadHistoneA549H3k27me3Dex100nmPk.broadPeak.gz	854,824,463	0.000
15_Quies_E068_15_coreMarks_mnemonics.bed.gz	2,111,922,000	0.000
5_TxWk_E061_15_coreMarks_mnemonics.bed.gz	364,525,200	0.000
8_TxWk_E019_25_imputed12marks_mnemonics.bed.gz	162,337,000	0.000
BI.CD4+_CD25-_IL17+_PMA-Ionomcyin_stimulated_Th17_Primary_Cells.H3K27me3.Donor_62.narrowPeak.gz	30,715,195	0.000
8_TxWk_E066_25_imputed12marks_mnemonics.bed.gz	183,736,200	0.000
8_TxWk_E110_25_imputed12marks_mnemonics.bed.gz	195,304,800	0.000
18_EnhAc_E066_25_imputed12marks_mnemonics.bed.gz	20,266,000	0.000
13_ReprPC_E084_15_coreMarks_mnemonics.bed.gz	50,163,400	0.000
wgEncodeAwgTfbsSydhK562Znf274UcdUniPk.narrowPeak.gz	147,024	0.000
15_Quies_E001_15_coreMarks_mnemonics.bed.gz	2,138,380,200	0.000
15_Quies_E081_15_coreMarks_mnemonics.bed.gz	2,141,290,400	0.000
24_ReprPC_E055_25_imputed12marks_mnemonics.bed.gz	71,008,400	0.000
24_ReprPC_E129_25_imputed12marks_mnemonics.bed.gz	78,437,000	0.000
13_ReprPC_E085_15_coreMarks_mnemonics.bed.gz	33,834,600	0.000
wgEncodeBroadHistoneNhlfH3k27me3StdPk.broadPeak.gz	576,824,574	0.000
15_Quies_E129_15_coreMarks_mnemonics.bed.gz	1,871,277,000	0.000
18_EnhAc_E016_25_imputed12marks_mnemonics.bed.gz	1,832,000	0.000
11_Weak_Txn_wgEncodeBroadHmmGm12878HMM.bed.gz	301,847,506	0.000
10_Txn_Elongation_wgEncodeBroadHmmK562HMM.bed.gz	124,992,999	0.000
wgEncodeBroadHistoneH1hescChd7a301223a1Pk.broadPeak.gz	723,006,285	0.000
24_ReprPC_E052_25_imputed12marks_mnemonics.bed.gz	73,314,000	0.000
wgEncodeBroadHistoneA549H3k27me3Etoh02Pk.broadPeak.gz	937,552,600	0.000
8_TxWk_E068_25_imputed12marks_mnemonics.bed.gz	201,489,600	0.000
UCSD.H1_BMP4_Derived_Mesendoderm_Cultured_Cells.H3K36me3.AK137.narrowPeak.gz	25,330,963	0.000
wgEncodeBroadHistoneHelas3H4k20me1StdPk.broadPeak.gz	448,528,045	0.000
13_ReprPC_E083_15_coreMarks_mnemonics.bed.gz	30,369,000	0.000
wgEncodeUwHistoneMonocd14ro1746H3k27me3StdAlnRep1.bam_VS_wgEncodeUwHistoneMonocd14ro1746InputStdAlnRep1.bam.narrowPeak.gz	34,303,202	0.000
15_Quies_E092_15_coreMarks_mnemonics.bed.gz	1,835,080,200	0.000
8_TxWk_E072_25_imputed12marks_mnemonics.bed.gz	206,281,200	0.000
15_Quies_E075_15_coreMarks_mnemonics.bed.gz	2,386,145,000	0.000
8_TxWk_E049_25_imputed12marks_mnemonics.bed.gz	165,727,000	0.000
12_EnhBiv_E048_15_coreMarks_mnemonics.bed.gz	2,288,400	0.000
24_ReprPC_E029_25_imputed12marks_mnemonics.bed.gz	48,781,600	0.000
13_ReprPC_E014_15_coreMarks_mnemonics.bed.gz	32,256,200	0.000
BI.Brain_Anterior_Caudate.H3K9me3.112.narrowPeak.gz	52,862,044	0.000
14_ReprPCWk_E093_15_coreMarks_mnemonics.bed.gz	102,785,400	0.000
13_ReprPC_E105_15_coreMarks_mnemonics.bed.gz	8,757,400	0.000
14_ReprPCWk_E002_15_coreMarks_mnemonics.bed.gz	214,169,400	0.000
5_TxWk_E013_15_coreMarks_mnemonics.bed.gz	309,699,000	0.000
24_ReprPC_E059_25_imputed12marks_mnemonics.bed.gz	76,235,000	0.000
BI.Muscle_Satellite_Cultured_Cells.H3K9me3.hSKM-3.narrowPeak.gz	58,710,965	0.000
wgEncodeBroadHistoneHuvecH3k9me1StdAlnRep0.bam_VS_wgEncodeBroadHistoneHuvecControlStdAlnRep0.bam.narrowPeak.gz	516,699	0.000
24_ReprPC_E084_25_imputed12marks_mnemonics.bed.gz	51,399,600	0.000
8_TxWk_E036_25_imputed12marks_mnemonics.bed.gz	153,991,000	0.000
7_Weak_Enhancer_wgEncodeBroadHmmK562HMM.bed.gz	74,341,249	0.000
15_Quies_E008_15_coreMarks_mnemonics.bed.gz	2,309,148,400	0.000
11_Weak_Txn_wgEncodeBroadHmmHsmmHMM.bed.gz	420,263,793	0.000
15_Quies_E002_15_coreMarks_mnemonics.bed.gz	2,417,283,600	0.000
18_EnhAc_E071_25_imputed12marks_mnemonics.bed.gz	8,120,000	0.000
11_Weak_Txn_wgEncodeBroadHmmK562HMM.bed.gz	346,257,002	0.000
8_TxWk_E067_25_imputed12marks_mnemonics.bed.gz	206,005,600	0.000
5_TxWk_E010_15_coreMarks_mnemonics.bed.gz	304,313,000	0.000
6_EnhG_E083_15_coreMarks_mnemonics.bed.gz	4,099,400	0.000
BI.Colon_Smooth_Muscle.H3K9me3.Donor_83_REMC_18.narrowPeak.gz	25,430,911	0.000
15_Quies_E103_15_coreMarks_mnemonics.bed.gz	2,285,069,800	0.000
13_ReprPC_E076_15_coreMarks_mnemonics.bed.gz	12,538,200	0.000
12_EnhBiv_E088_15_coreMarks_mnemonics.bed.gz	6,901,400	0.000
11_Weak_Txn_wgEncodeBroadHmmNhekHMM.bed.gz	377,491,367	0.000
8_TxWk_E001_25_imputed12marks_mnemonics.bed.gz	165,216,200	0.000
5_Tx5'_E065_25_imputed12marks_mnemonics.bed.gz	75,133,800	0.000
UCSF-UBC.Neurosphere_Cultured_Cells_Ganglionic_Eminence_Derived.H3K9me3.HuFNSC01.narrowPeak.gz	123,320,142	0.000
15_Quies_E025_15_coreMarks_mnemonics.bed.gz	1,696,312,600	0.000
BI.Adipose_Nuclei.H3K9me3.7.narrowPeak.gz	21,456,757	0.000
24_ReprPC_E010_25_imputed12marks_mnemonics.bed.gz	40,624,600	0.000
14_ReprPCWk_E016_15_coreMarks_mnemonics.bed.gz	92,625,000	0.000
8_TxWk_E011_25_imputed12marks_mnemonics.bed.gz	157,108,600	0.000
8_TxWk_E045_25_imputed12marks_mnemonics.bed.gz	137,567,800	0.000
14_ReprPCWk_E042_15_coreMarks_mnemonics.bed.gz	279,162,400	0.000
11_Weak_Txn_wgEncodeBroadHmmHmecHMM.bed.gz	398,047,762	0.000
wgEncodeBroadHistoneHuvecH3k27me3StdPk.broadPeak.gz	583,630,089	0.000
18_EnhAc_E029_25_imputed12marks_mnemonics.bed.gz	9,574,400	0.000
15_Quies_E009_15_coreMarks_mnemonics.bed.gz	1,969,550,400	0.000
8_TxWk_E042_25_imputed12marks_mnemonics.bed.gz	138,496,800	0.000
8_TxWk_E108_25_imputed12marks_mnemonics.bed.gz	195,441,400	0.000
8_TxWk_E035_25_imputed12marks_mnemonics.bed.gz	155,243,600	0.000
15_Quies_E033_15_coreMarks_mnemonics.bed.gz	1,936,778,800	0.000
GSE23436.GATA6.caco2_prolif_filPeaks_public.bed.gz	3,988,662	0.000
13_ReprPC_E127_15_coreMarks_mnemonics.bed.gz	45,509,200	0.000
15_Quies_E076_15_coreMarks_mnemonics.bed.gz	2,291,531,600	0.000
BI.Mobilized_CD34_Primary_Cells.H3K27me3.Mobilized_CD34_5_28_09.narrowPeak.gz	70,219,394	0.000
8_TxWk_E050_25_imputed12marks_mnemonics.bed.gz	159,855,200	0.000
18_EnhAc_E088_25_imputed12marks_mnemonics.bed.gz	26,120,400	0.000
14_ReprPCWk_E128_15_coreMarks_mnemonics.bed.gz	311,766,200	0.000
UCSF-UBC.Breast_Fibroblast_Primary_Cells.H3K27me3.RM071.narrowPeak.gz	6,387,622	0.000
24_ReprPC_E128_25_imputed12marks_mnemonics.bed.gz	89,004,800	0.000
18_EnhAc_E114_25_imputed12marks_mnemonics.bed.gz	17,856,400	0.000
11_Weak_Txn_wgEncodeBroadHmmHuvecHMM.bed.gz	361,531,481	0.000
8_TxWk_E020_25_imputed12marks_mnemonics.bed.gz	160,908,000	0.000
14_ReprPCWk_E013_15_coreMarks_mnemonics.bed.gz	130,899,000	0.000
UCSD.Adrenal_Gland.H3K27me3.STL003.narrowPeak.gz	4,056,499	0.000
BI.Fetal_Kidney.H3K9me3.UW_H-22676.narrowPeak.gz	4,106,193	0.000
5_TxWk_E001_15_coreMarks_mnemonics.bed.gz	439,755,800	0.000
UCSD.Psoas_Muscle.H3K36me3.STL001.narrowPeak.gz	41,671,573	0.000
14_ReprPCWk_E005_15_coreMarks_mnemonics.bed.gz	70,887,400	0.000
8_TxWk_E044_25_imputed12marks_mnemonics.bed.gz	135,183,600	0.000
17_EnhW2_E051_25_imputed12marks_mnemonics.bed.gz	27,070,800	0.000
5_TxWk_E116_15_coreMarks_mnemonics.bed.gz	269,705,600	0.000
9_Het_E086_15_coreMarks_mnemonics.bed.gz	11,949,200	0.000
wgEncodeBroadHistoneGm12878H3k27me3StdPkV2.broadPeak.gz	991,502,541	0.000
BI.Brain_Hippocampus_Middle.H3K9me3.112.narrowPeak.gz	30,558,687	0.000
UCSD.Left_Ventricle.H3K27me3.STL001.narrowPeak.gz	30,768,824	0.000
8_ZNFRpts_E105_15_coreMarks_mnemonics.bed.gz	1,777,400	0.000
BI.Brain_Inferior_Temporal_Lobe.H3K9me3.112.narrowPeak.gz	23,695,266	0.000
24_ReprPC_E001_25_imputed12marks_mnemonics.bed.gz	44,144,400	0.000
17_EnhW2_E031_25_imputed12marks_mnemonics.bed.gz	53,651,600	0.000
5_TxWk_E051_15_coreMarks_mnemonics.bed.gz	282,707,600	0.000
8_TxWk_E126_25_imputed12marks_mnemonics.bed.gz	171,135,600	0.000
24_ReprPC_E008_25_imputed12marks_mnemonics.bed.gz	45,464,600	0.000
17_EnhW2_E049_25_imputed12marks_mnemonics.bed.gz	31,091,600	0.000
BI.Colonic_Mucosa.H3K27me3.32.narrowPeak.gz	46,932,090	0.000
8_TxWk_E024_25_imputed12marks_mnemonics.bed.gz	170,814,800	0.000
7_Weak_Enhancer_wgEncodeBroadHmmHuvecHMM.bed.gz	48,320,849	0.000
8_TxWk_E109_25_imputed12marks_mnemonics.bed.gz	197,919,400	0.000
15_Quies_E124_15_coreMarks_mnemonics.bed.gz	1,997,115,800	0.000
18_EnhAc_E126_25_imputed12marks_mnemonics.bed.gz	9,534,000	0.000
8_TxWk_E101_25_imputed12marks_mnemonics.bed.gz	187,940,000	0.000
18_EnhAc_E045_25_imputed12marks_mnemonics.bed.gz	378,400	0.000
BI.Adult_Liver.H3K9me3.3.narrowPeak.gz	48,553,894	0.000
wgEncodeAwgTfbsSydhGm12878Brca1a300IggmusUniPk.narrowPeak.gz	151,349	0.000
5_TxWk_E057_15_coreMarks_mnemonics.bed.gz	371,938,600	0.000
14_ReprPCWk_E039_15_coreMarks_mnemonics.bed.gz	181,320,200	0.000
14_ReprPCWk_E029_15_coreMarks_mnemonics.bed.gz	176,272,400	0.000
24_ReprPC_E030_25_imputed12marks_mnemonics.bed.gz	60,675,200	0.000
15_Quies_E050_15_coreMarks_mnemonics.bed.gz	1,994,366,400	0.000
UCSD.Pancreas.H3K9me3.STL002.narrowPeak.gz	45,495,257	0.000
UCSD.H1.H2BK120ac.SK530.narrowPeak.gz	30,265,443	0.000
15_Quies_E010_15_coreMarks_mnemonics.bed.gz	1,876,003,600	0.000
5_TxWk_E058_15_coreMarks_mnemonics.bed.gz	335,705,800	0.000
UCSD.H9.H3K9me3.AK40.narrowPeak.gz	74,620,650	0.000
BI.ES-I3.H3K9me3.Solexa-15475.narrowPeak.gz	10,293,266	0.000
8_TxWk_E069_25_imputed12marks_mnemonics.bed.gz	206,094,600	0.000
BI.hESC_Derived_CD56+_Mesoderm_Cultured_Cells.H3K9me3.DNA_Lib_3197.narrowPeak.gz	35,579,352	0.000
18_EnhAc_E108_25_imputed12marks_mnemonics.bed.gz	12,984,000	0.000
22_PromP_E125_25_imputed12marks_mnemonics.bed.gz	5,178,200	0.000
BI.Muscle_Satellite_Cultured_Cells.H3K9me3.hSKM-2.narrowPeak.gz	32,028,492	0.000
24_ReprPC_E122_25_imputed12marks_mnemonics.bed.gz	52,661,000	0.000
8_TxWk_E051_25_imputed12marks_mnemonics.bed.gz	155,364,200	0.000
wgEncodeUwHistoneNhekH3k27me3StdPkRep2.narrowPeak.gz	359,850	0.000
3_TxFlnk_E035_15_coreMarks_mnemonics.bed.gz	362,600	0.000
8_TxWk_E041_25_imputed12marks_mnemonics.bed.gz	132,153,400	0.000
8_TxWk_E103_25_imputed12marks_mnemonics.bed.gz	194,650,400	0.000
13_ReprPC_E052_15_coreMarks_mnemonics.bed.gz	75,239,400	0.000
11_TxEnh3'_E031_25_imputed12marks_mnemonics.bed.gz	8,473,800	0.000
5_TxWk_E085_15_coreMarks_mnemonics.bed.gz	424,900,200	0.000
15_EnhAF_E045_25_imputed12marks_mnemonics.bed.gz	6,029,600	0.000
18_EnhAc_E101_25_imputed12marks_mnemonics.bed.gz	9,068,200	0.000
18_EnhAc_E059_25_imputed12marks_mnemonics.bed.gz	3,517,400	0.000
24_ReprPC_E118_25_imputed12marks_mnemonics.bed.gz	38,712,000	0.000
8_TxWk_E009_25_imputed12marks_mnemonics.bed.gz	168,322,400	0.000
13_ReprPC_E037_15_coreMarks_mnemonics.bed.gz	4,628,000	0.000
12_Repressed_wgEncodeBroadHmmHuvecHMM.bed.gz	197,151,724	0.000
8_TxWk_E032_25_imputed12marks_mnemonics.bed.gz	143,882,600	0.000
8_TxWk_E012_25_imputed12marks_mnemonics.bed.gz	165,001,600	0.000
8_TxWk_E124_25_imputed12marks_mnemonics.bed.gz	141,557,200	0.000
UCSD.H9.H4K91ac.SK287.narrowPeak.gz	8,648,682	0.000
8_TxWk_E039_25_imputed12marks_mnemonics.bed.gz	136,806,800	0.000
8_TxWk_E076_25_imputed12marks_mnemonics.bed.gz	192,329,800	0.000
17_EnhW2_E108_25_imputed12marks_mnemonics.bed.gz	26,053,200	0.000
BI.Fetal_Brain.H3K27me3.UW_H-22510.narrowPeak.gz	23,249,152	0.000
11_Weak_Txn_wgEncodeBroadHmmNhlfHMM.bed.gz	377,994,157	0.000
15_Quies_E015_15_coreMarks_mnemonics.bed.gz	1,949,578,200	0.000
8_TxWk_E087_25_imputed12marks_mnemonics.bed.gz	187,633,600	0.000
14_ReprPCWk_E055_15_coreMarks_mnemonics.bed.gz	332,697,400	0.000
8_TxWk_E100_25_imputed12marks_mnemonics.bed.gz	200,486,200	0.000
UCSD.Esophagus.H3K9me3.STL002.narrowPeak.gz	39,894,788	0.000
8_TxWk_E074_25_imputed12marks_mnemonics.bed.gz	205,750,200	0.000
15_Quies_E089_15_coreMarks_mnemonics.bed.gz	1,904,923,000	0.000
24_ReprPC_E125_25_imputed12marks_mnemonics.bed.gz	78,124,600	0.000
8_TxWk_E033_25_imputed12marks_mnemonics.bed.gz	144,792,400	0.000
8_TxWk_E015_25_imputed12marks_mnemonics.bed.gz	160,573,400	0.000
8_TxWk_E073_25_imputed12marks_mnemonics.bed.gz	210,711,600	0.000
BI.Brain_Substantia_Nigra.H3K9me3.112.narrowPeak.gz	34,112,748	0.000
8_TxWk_E030_25_imputed12marks_mnemonics.bed.gz	139,758,000	0.000
17_EnhW2_E020_25_imputed12marks_mnemonics.bed.gz	60,976,400	0.000
13_ReprPC_E066_15_coreMarks_mnemonics.bed.gz	14,719,800	0.000
BI.iPS-15b.H3K9me3.Solexa-20732.narrowPeak.gz	27,436,824	0.000
15_Quies_E096_15_coreMarks_mnemonics.bed.gz	2,093,760,000	0.000
15_EnhAF_E090_25_imputed12marks_mnemonics.bed.gz	23,413,600	0.000
8_TxWk_E021_25_imputed12marks_mnemonics.bed.gz	184,179,200	0.000
8_TxWk_E008_25_imputed12marks_mnemonics.bed.gz	176,611,400	0.000
15_EnhAF_E038_25_imputed12marks_mnemonics.bed.gz	7,691,200	0.000
6_Tx_E065_25_imputed12marks_mnemonics.bed.gz	9,555,400	0.000
16_EnhW1_E016_25_imputed12marks_mnemonics.bed.gz	9,495,800	0.000
13_ReprPC_E026_15_coreMarks_mnemonics.bed.gz	80,674,000	0.000
8_TxWk_E129_25_imputed12marks_mnemonics.bed.gz	172,302,800	0.000
15_Quies_E108_15_coreMarks_mnemonics.bed.gz	2,022,003,000	0.000
15_Quies_E101_15_coreMarks_mnemonics.bed.gz	2,128,861,800	0.000
15_Quies_E102_15_coreMarks_mnemonics.bed.gz	2,140,901,800	0.000
6_EnhG_E014_15_coreMarks_mnemonics.bed.gz	5,089,600	0.000
UCSF-UBC.Neurosphere_Cultured_Cells_Cortex_Derived.H3K9me3.HuFNSC02.narrowPeak.gz	67,748,037	0.000
5_TxWk_E031_15_coreMarks_mnemonics.bed.gz	324,122,800	0.000
14_ReprPCWk_E098_15_coreMarks_mnemonics.bed.gz	15,350,400	0.000
wgEncodeBroadHistoneK562Cbx2Pk.broadPeak.gz	389,191,230	0.000
12_EnhBiv_E033_15_coreMarks_mnemonics.bed.gz	1,682,400	0.000
14_ReprPCWk_E116_15_coreMarks_mnemonics.bed.gz	303,231,600	0.000
17_EnhW2_E036_25_imputed12marks_mnemonics.bed.gz	42,680,400	0.000
6_EnhG_E065_15_coreMarks_mnemonics.bed.gz	2,327,400	0.000
14_ReprPCWk_E056_15_coreMarks_mnemonics.bed.gz	341,566,200	0.000
8_TxWk_E118_25_imputed12marks_mnemonics.bed.gz	181,763,200	0.000
BI.Adipose_Nuclei.H3K36me3.93.narrowPeak.gz	110,242,374	0.000
22_PromP_E012_25_imputed12marks_mnemonics.bed.gz	7,162,000	0.000
22_PromP_E128_25_imputed12marks_mnemonics.bed.gz	3,479,600	0.000
5_TxWk_E123_15_coreMarks_mnemonics.bed.gz	333,059,400	0.000
14_ReprPCWk_E004_15_coreMarks_mnemonics.bed.gz	82,191,200	0.000
9_Het_E025_15_coreMarks_mnemonics.bed.gz	91,597,400	0.000
8_TxWk_E125_25_imputed12marks_mnemonics.bed.gz	172,648,600	0.000
24_ReprPC_E013_25_imputed12marks_mnemonics.bed.gz	44,896,200	0.000
8_TxWk_E062_25_imputed12marks_mnemonics.bed.gz	148,648,400	0.000
8_TxWk_E047_25_imputed12marks_mnemonics.bed.gz	143,466,000	0.000
14_ReprPCWk_E121_15_coreMarks_mnemonics.bed.gz	548,331,200	0.000
8_TxWk_E054_25_imputed12marks_mnemonics.bed.gz	184,999,200	0.000
15_Quies_E023_15_coreMarks_mnemonics.bed.gz	1,704,538,800	0.000
BI.Skeletal_Muscle.H3K9me3.62.narrowPeak.gz	30,112,866	0.000
24_ReprPC_E102_25_imputed12marks_mnemonics.bed.gz	28,737,400	0.000
8_TxWk_E028_25_imputed12marks_mnemonics.bed.gz	168,963,400	0.000
wgEncodeBroadHistoneCd20ro01794Ezh239875Pk.broadPeak.gz	1,247,293,146	0.000
9_Het_E001_15_coreMarks_mnemonics.bed.gz	82,107,600	0.000
8_TxWk_E002_25_imputed12marks_mnemonics.bed.gz	183,886,200	0.000
wgEncodeBroadHistoneOsteoP300kat3bPk.broadPeak.gz	576,135,210	0.000
wgEncodeBroadHistoneNhdfadEzh239875Pk.broadPeak.gz	435,013,235	0.000
14_ReprPCWk_E001_15_coreMarks_mnemonics.bed.gz	117,910,600	0.000
3_TxFlnk_E018_15_coreMarks_mnemonics.bed.gz	1,041,000	0.000
5_Strong_Enhancer_wgEncodeBroadHmmK562HMM.bed.gz	18,897,686	0.000
17_EnhW2_E074_25_imputed12marks_mnemonics.bed.gz	46,270,200	0.000
17_EnhW2_E035_25_imputed12marks_mnemonics.bed.gz	66,690,600	0.000
8_TxWk_E102_25_imputed12marks_mnemonics.bed.gz	194,033,400	0.000
9_Het_E018_15_coreMarks_mnemonics.bed.gz	79,307,000	0.000
8_TxWk_E123_25_imputed12marks_mnemonics.bed.gz	172,323,200	0.000
12_EnhBiv_E039_15_coreMarks_mnemonics.bed.gz	3,040,200	0.000
BI.Adipose_Derived_Mesenchymal_Stem_Cell_Cultured_Cells.H3K9me3.1.narrowPeak.gz	36,957,128	0.000
5_TxWk_E118_15_coreMarks_mnemonics.bed.gz	330,358,200	0.000
9_Het_E011_15_coreMarks_mnemonics.bed.gz	157,368,000	0.000
GSE39277.NCOR1.ls180_veh_filPeaks_public.bed.gz	2,478,526	0.000
9_Het_E066_15_coreMarks_mnemonics.bed.gz	113,942,000	0.000
wgEncodeBroadHistoneNhaH3k27me3StdPk.broadPeak.gz	566,772,395	0.000
9_Het_E033_15_coreMarks_mnemonics.bed.gz	55,760,400	0.000
8_TxWk_E107_25_imputed12marks_mnemonics.bed.gz	202,559,200	0.000
9_Het_E082_15_coreMarks_mnemonics.bed.gz	117,346,000	0.000
18_EnhAc_E081_25_imputed12marks_mnemonics.bed.gz	24,216,200	0.000
8_TxWk_E029_25_imputed12marks_mnemonics.bed.gz	154,200,600	0.000
8_TxWk_E025_25_imputed12marks_mnemonics.bed.gz	165,742,800	0.000
BI.CD4+_CD25-_CD45RO+_Memory_Primary_Cells.H3K9me3.Donor_62.narrowPeak.gz	8,888,327	0.000
8_TxWk_E086_25_imputed12marks_mnemonics.bed.gz	193,575,800	0.000
14_ReprPCWk_E070_15_coreMarks_mnemonics.bed.gz	206,606,200	0.000
13_ReprPC_E001_15_coreMarks_mnemonics.bed.gz	29,081,400	0.000
24_ReprPC_E101_25_imputed12marks_mnemonics.bed.gz	28,048,800	0.000
8_TxWk_E046_25_imputed12marks_mnemonics.bed.gz	136,679,200	0.000
18_EnhAc_E125_25_imputed12marks_mnemonics.bed.gz	9,177,000	0.000
9_Het_E129_15_coreMarks_mnemonics.bed.gz	39,861,600	0.000
15_EnhAF_E033_25_imputed12marks_mnemonics.bed.gz	9,324,400	0.000
UW.Fetal_Muscle_Leg.H3K9me3.H-24644.Histone.DS23305.narrowPeak.gz	85,486,143	0.000
UCSD.Aorta.H3K9me3.STL003.narrowPeak.gz	23,784,847	0.000
8_TxWk_E018_25_imputed12marks_mnemonics.bed.gz	164,505,000	0.000
8_TxWk_E031_25_imputed12marks_mnemonics.bed.gz	151,401,800	0.000
22_PromP_E126_25_imputed12marks_mnemonics.bed.gz	5,004,600	0.000
8_TxWk_E026_25_imputed12marks_mnemonics.bed.gz	167,341,400	0.000
UCSD.IMR90.H3K9me3.YL104.narrowPeak.gz	93,634,004	0.000
BI.Brain_Hippocampus_Middle.H3K9me3.149.narrowPeak.gz	14,463,352	0.000
15_Quies_E014_15_coreMarks_mnemonics.bed.gz	2,077,773,600	0.000
5_TxWk_E043_15_coreMarks_mnemonics.bed.gz	236,742,400	0.000
8_TxWk_E116_25_imputed12marks_mnemonics.bed.gz	147,354,800	0.000
5_TxWk_E047_15_coreMarks_mnemonics.bed.gz	278,848,600	0.000
9_Het_E118_15_coreMarks_mnemonics.bed.gz	232,442,600	0.000
15_Quies_E063_15_coreMarks_mnemonics.bed.gz	1,877,151,800	0.000
5_TxWk_E033_15_coreMarks_mnemonics.bed.gz	321,144,800	0.000
8_TxWk_E053_25_imputed12marks_mnemonics.bed.gz	188,127,800	0.000
8_TxWk_E071_25_imputed12marks_mnemonics.bed.gz	201,770,000	0.000
8_TxWk_E075_25_imputed12marks_mnemonics.bed.gz	202,803,400	0.000
5_TxWk_E035_15_coreMarks_mnemonics.bed.gz	385,934,400	0.000
8_TxWk_E093_25_imputed12marks_mnemonics.bed.gz	160,001,200	0.000
BI.Stomach_Smooth_Muscle.H3K9me3.28.narrowPeak.gz	17,101,576	0.000
8_TxWk_E040_25_imputed12marks_mnemonics.bed.gz	138,849,400	0.000
5_TxWk_E044_15_coreMarks_mnemonics.bed.gz	236,990,400	0.000
wgEncodeBroadHistoneHmecH3k09me3Pk.broadPeak.gz	463,366,334	0.000
9_Het_E108_15_coreMarks_mnemonics.bed.gz	28,268,400	0.000
wgEncodeBroadHistoneK562Cbx8Pk.broadPeak.gz	332,730,294	0.000
8_TxWk_E127_25_imputed12marks_mnemonics.bed.gz	169,628,200	0.000
14_ReprPCWk_E044_15_coreMarks_mnemonics.bed.gz	321,937,200	0.000
5_TxWk_E062_15_coreMarks_mnemonics.bed.gz	306,613,400	0.000
13_ReprPC_E019_15_coreMarks_mnemonics.bed.gz	35,698,800	0.000
BI.Muscle_Satellite_Cultured_Cells.H3K27me3.hSKM-2.narrowPeak.gz	73,970,677	0.000
8_ZNFRpts_E095_15_coreMarks_mnemonics.bed.gz	4,591,400	0.000
8_TxWk_E013_25_imputed12marks_mnemonics.bed.gz	160,269,400	0.000
5_TxWk_E093_15_coreMarks_mnemonics.bed.gz	269,778,800	0.000
wgEncodeBroadHistoneHepg2H3k09me3Pk.broadPeak.gz	552,246,114	0.000
8_TxWk_E083_25_imputed12marks_mnemonics.bed.gz	178,494,800	0.000
15_EnhAF_E040_25_imputed12marks_mnemonics.bed.gz	8,365,600	0.000
UCSD.H9.H3K79me2.AK143.narrowPeak.gz	14,599,545	0.000
8_TxWk_E113_25_imputed12marks_mnemonics.bed.gz	222,549,800	0.000
6_Tx_E004_25_imputed12marks_mnemonics.bed.gz	14,309,800	0.000
BI.Th17_Primary_Cells.H3K9me3.20.narrowPeak.gz	40,586,321	0.000
18_EnhAc_E034_25_imputed12marks_mnemonics.bed.gz	2,987,800	0.000
BI.Chondrocytes_from_Bone_Marrow_Derived_Mesenchymal_Stem_Cell_Cultured_Cells.H3K9me3.57.narrowPeak.gz	73,237,406	0.000
24_ReprPC_E002_25_imputed12marks_mnemonics.bed.gz	54,785,800	0.000
8_TxWk_E052_25_imputed12marks_mnemonics.bed.gz	169,737,400	0.000
BI.CD4_Memory_Primary_Cells.H3K27me3.Donor_100_7_pooled_leukopaks_Jan_7_2011.narrowPeak.gz	34,559,911	0.000
22_PromP_E096_25_imputed12marks_mnemonics.bed.gz	4,962,800	0.000
wgEncodeHaibTfbsHl60NrsfV0422111PkRep2.broadPeak.gz	2,628,981	0.000
24_ReprPC_E120_25_imputed12marks_mnemonics.bed.gz	78,245,000	0.000
13_ReprPC_E057_15_coreMarks_mnemonics.bed.gz	56,674,000	0.000
24_ReprPC_E014_25_imputed12marks_mnemonics.bed.gz	42,177,600	0.000
8_TxWk_E085_25_imputed12marks_mnemonics.bed.gz	202,236,600	0.000
15_Quies_E111_15_coreMarks_mnemonics.bed.gz	1,850,196,200	0.000
22_PromP_E053_25_imputed12marks_mnemonics.bed.gz	12,771,600	0.000
GSE28950.ERG.vcap_dht18hr_filPeaks_public.bed.gz	6,229,318	0.000
8_TxWk_E078_25_imputed12marks_mnemonics.bed.gz	190,086,200	0.000
8_TxWk_E005_25_imputed12marks_mnemonics.bed.gz	217,336,800	0.000
8_TxWk_E121_25_imputed12marks_mnemonics.bed.gz	175,375,200	0.000
24_ReprPC_E020_25_imputed12marks_mnemonics.bed.gz	41,449,000	0.000
9_Het_E027_15_coreMarks_mnemonics.bed.gz	146,053,200	0.000
BI.Mobilized_CD34_Primary_Cells.H3K9me3.UW_RO_01549.narrowPeak.gz	78,987,233	0.000
11_Weak_Txn_wgEncodeBroadHmmH1hescHMM.bed.gz	503,587,684	0.000
14_ReprPCWk_E040_15_coreMarks_mnemonics.bed.gz	255,419,200	0.000
5_TxWk_E122_15_coreMarks_mnemonics.bed.gz	314,828,400	0.000
9_Het_E043_15_coreMarks_mnemonics.bed.gz	51,784,400	0.000
9_TxReg_E007_25_imputed12marks_mnemonics.bed.gz	1,379,200	0.000
9_Het_E087_15_coreMarks_mnemonics.bed.gz	102,155,400	0.000
14_ReprPCWk_E003_15_coreMarks_mnemonics.bed.gz	89,662,000	0.000
14_ReprPCWk_E117_15_coreMarks_mnemonics.bed.gz	356,697,600	0.000
5_TxWk_E078_15_coreMarks_mnemonics.bed.gz	381,779,000	0.000
BI.CD4+_CD25-_IL17+_PMA-Ionomcyin_stimulated_Th17_Primary_Cells.H3K9me3.Donor_62.narrowPeak.gz	18,568,780	0.000
5_TxWk_E011_15_coreMarks_mnemonics.bed.gz	354,601,400	0.000
14_ReprPCWk_E122_15_coreMarks_mnemonics.bed.gz	376,022,200	0.000
BI.Adipose_Nuclei.H3K9me3.92.narrowPeak.gz	73,027,204	0.000
8_TxWk_E128_25_imputed12marks_mnemonics.bed.gz	177,774,200	0.000
13_ReprPC_E107_15_coreMarks_mnemonics.bed.gz	72,766,800	0.000
BI.Adipose_Nuclei.H3K9me3.94.narrowPeak.gz	80,987,550	0.000
8_TxWk_E105_25_imputed12marks_mnemonics.bed.gz	222,595,600	0.000
14_ReprPCWk_E061_15_coreMarks_mnemonics.bed.gz	476,416,600	0.000
5_TxWk_E015_15_coreMarks_mnemonics.bed.gz	344,181,600	0.000
24_ReprPC_E126_25_imputed12marks_mnemonics.bed.gz	86,827,200	0.000
8_TxWk_E111_25_imputed12marks_mnemonics.bed.gz	200,929,200	0.000
18_EnhAc_E109_25_imputed12marks_mnemonics.bed.gz	8,160,200	0.000
5_TxWk_E032_15_coreMarks_mnemonics.bed.gz	256,719,400	0.000
15_Quies_E090_15_coreMarks_mnemonics.bed.gz	1,768,723,800	0.000
8_TxWk_E007_25_imputed12marks_mnemonics.bed.gz	203,309,400	0.000
8_TxWk_E004_25_imputed12marks_mnemonics.bed.gz	172,739,200	0.000
18_EnhAc_E100_25_imputed12marks_mnemonics.bed.gz	15,573,000	0.000
14_ReprPCWk_E051_15_coreMarks_mnemonics.bed.gz	261,570,800	0.000
14_ReprPCWk_E045_15_coreMarks_mnemonics.bed.gz	153,260,800	0.000
9_Het_E089_15_coreMarks_mnemonics.bed.gz	78,222,400	0.000
5_TxWk_E066_15_coreMarks_mnemonics.bed.gz	323,607,400	0.000
BI.HUES6.H3K9me3.Lib_XZ_20101004_13--ChIP_XZ_20100930_13_ES_cell_HUES_6_H3K9Me3.narrowPeak.gz	122,431,303	0.000
14_ReprPCWk_E084_15_coreMarks_mnemonics.bed.gz	310,999,200	0.000
24_ReprPC_E106_25_imputed12marks_mnemonics.bed.gz	28,387,600	0.000
13_ReprPC_E119_15_coreMarks_mnemonics.bed.gz	13,336,200	0.000
4_Tx_E115_15_coreMarks_mnemonics.bed.gz	179,548,400	0.000
7_Enh_E018_15_coreMarks_mnemonics.bed.gz	106,551,400	0.000
8_TxWk_E043_25_imputed12marks_mnemonics.bed.gz	137,920,000	0.000
18_EnhAc_E043_25_imputed12marks_mnemonics.bed.gz	3,090,200	0.000
5_TxWk_E030_15_coreMarks_mnemonics.bed.gz	210,769,200	0.000
5_TxWk_E009_15_coreMarks_mnemonics.bed.gz	254,950,400	0.000
24_ReprPC_E062_25_imputed12marks_mnemonics.bed.gz	34,079,600	0.000
14_ReprPCWk_E065_15_coreMarks_mnemonics.bed.gz	168,914,400	0.000
wgEncodeBroadHistoneK562Rnf2Pk.broadPeak.gz	393,335,980	0.000
15_Quies_E088_15_coreMarks_mnemonics.bed.gz	1,937,440,400	0.000
5_TxWk_E055_15_coreMarks_mnemonics.bed.gz	375,176,200	0.000
22_PromP_E022_25_imputed12marks_mnemonics.bed.gz	5,012,200	0.000
9_Het_E030_15_coreMarks_mnemonics.bed.gz	112,287,200	0.000
8_TxWk_E112_25_imputed12marks_mnemonics.bed.gz	159,969,600	0.000
18_EnhAc_E105_25_imputed12marks_mnemonics.bed.gz	18,644,800	0.000
wgEncodeBroadHistoneHmecH4k20me1StdPk.broadPeak.gz	914,954,843	0.000
6_EnhG_E051_15_coreMarks_mnemonics.bed.gz	12,779,600	0.000
8_TxWk_E003_25_imputed12marks_mnemonics.bed.gz	169,852,200	0.000
13_ReprPC_E018_15_coreMarks_mnemonics.bed.gz	42,007,800	0.000
8_TxWk_E084_25_imputed12marks_mnemonics.bed.gz	208,381,400	0.000
18_EnhAc_E097_25_imputed12marks_mnemonics.bed.gz	16,428,400	0.000
9_Het_E078_15_coreMarks_mnemonics.bed.gz	69,120,800	0.000
7_Tx3'_E042_25_imputed12marks_mnemonics.bed.gz	115,672,000	0.000
5_Tx5'_E077_25_imputed12marks_mnemonics.bed.gz	73,877,200	0.000
8_TxWk_E099_25_imputed12marks_mnemonics.bed.gz	181,354,800	0.000
BI.CD3_Primary_Cells.H3K9me3.CD3_39840.narrowPeak.gz	67,912,552	0.000
9_Het_E097_15_coreMarks_mnemonics.bed.gz	21,843,600	0.000
14_ReprPCWk_E058_15_coreMarks_mnemonics.bed.gz	333,248,400	0.000
wgEncodeBroadHistoneHelas3H3k27me3StdPk.broadPeak.gz	792,042,050	0.000
BI.CD4+_CD25int_CD127+_Tmem_Primary_Cells.H3K9me3.Donor_332.narrowPeak.gz	27,913,775	0.000
15_EnhAF_E029_25_imputed12marks_mnemonics.bed.gz	23,467,200	0.000
8_TxWk_E059_25_imputed12marks_mnemonics.bed.gz	204,280,000	0.000
16_EnhW1_E015_25_imputed12marks_mnemonics.bed.gz	11,100,800	0.000
24_ReprPC_E112_25_imputed12marks_mnemonics.bed.gz	36,590,600	0.000
24_ReprPC_E024_25_imputed12marks_mnemonics.bed.gz	37,997,800	0.000
15_Quies_E097_15_coreMarks_mnemonics.bed.gz	2,022,064,000	0.000
9_Het_E111_15_coreMarks_mnemonics.bed.gz	52,695,200	0.000
BI.Fetal_Lung.H3K9me3.UW_H23266.narrowPeak.gz	51,764,317	0.000
5_TxWk_E041_15_coreMarks_mnemonics.bed.gz	248,121,800	0.000
8_TxWk_E120_25_imputed12marks_mnemonics.bed.gz	180,978,800	0.000
8_TxWk_E065_25_imputed12marks_mnemonics.bed.gz	210,852,800	0.000
5_TxWk_E046_15_coreMarks_mnemonics.bed.gz	259,813,200	0.000
BI.Brain_Angular_Gyrus.H3K9me3.149.narrowPeak.gz	35,105,808	0.000
12_EnhBiv_E072_15_coreMarks_mnemonics.bed.gz	1,487,600	0.000
wgEncodeBroadHistoneHuvecH3k09me3Pk.broadPeak.gz	689,589,142	0.000
24_ReprPC_E019_25_imputed12marks_mnemonics.bed.gz	40,218,000	0.000
15_Quies_E019_15_coreMarks_mnemonics.bed.gz	2,135,862,600	0.000
UCSF-UBC.Breast_Luminal_Epithelial_Cells.H3K9me3.RM080.narrowPeak.gz	58,424,589	0.000
14_ReprPCWk_E011_15_coreMarks_mnemonics.bed.gz	180,594,200	0.000
8_TxWk_E061_25_imputed12marks_mnemonics.bed.gz	176,095,400	0.000
BI.Adipose_Nuclei.H3K9me3.93.narrowPeak.gz	80,319,762	0.000
5_TxWk_E028_15_coreMarks_mnemonics.bed.gz	541,684,400	0.000
22_PromP_E118_25_imputed12marks_mnemonics.bed.gz	11,913,400	0.000
5_TxWk_E080_15_coreMarks_mnemonics.bed.gz	321,850,600	0.000
8_TxWk_E077_25_imputed12marks_mnemonics.bed.gz	190,165,600	0.000
UCSD.Left_Ventricle.H3K9me3.STL003.narrowPeak.gz	47,528,006	0.000
wgEncodeHaibTfbsHepg2Nr2f2sc271940V0422111PkRep1.broadPeak.gz	3,207,614	0.000
5_TxWk_E077_15_coreMarks_mnemonics.bed.gz	344,658,000	0.000
8_TxWk_E115_25_imputed12marks_mnemonics.bed.gz	154,270,800	0.000
wgEncodeBroadHistoneOsteoblH3k9me3StdPk.broadPeak.gz	872,886,197	0.000
15_Quies_E082_15_coreMarks_mnemonics.bed.gz	2,071,346,600	0.000
17_EnhW2_E002_25_imputed12marks_mnemonics.bed.gz	94,865,000	0.000
8_TxWk_E034_25_imputed12marks_mnemonics.bed.gz	141,712,600	0.000
5_TxWk_E016_15_coreMarks_mnemonics.bed.gz	322,016,800	0.000
24_ReprPC_E009_25_imputed12marks_mnemonics.bed.gz	39,846,200	0.000
8_TxWk_E010_25_imputed12marks_mnemonics.bed.gz	159,651,000	0.000
14_ReprPCWk_E083_15_coreMarks_mnemonics.bed.gz	204,129,800	0.000
14_ReprPCWk_E046_15_coreMarks_mnemonics.bed.gz	272,430,400	0.000
8_TxWk_E038_25_imputed12marks_mnemonics.bed.gz	143,287,200	0.000
wgEncodeBroadHistoneK562PcafPk.broadPeak.gz	816,661,232	0.000
8_TxWk_E037_25_imputed12marks_mnemonics.bed.gz	141,467,200	0.000
wgEncodeBroadHistoneHsmmEzh239875Pk.broadPeak.gz	1,008,795,943	0.000
9_Het_E053_15_coreMarks_mnemonics.bed.gz	76,918,200	0.000
9_Het_E067_15_coreMarks_mnemonics.bed.gz	31,163,600	0.000
8_TxWk_E080_25_imputed12marks_mnemonics.bed.gz	205,363,000	0.000
14_ReprPCWk_E085_15_coreMarks_mnemonics.bed.gz	235,088,200	0.000
5_TxWk_E034_15_coreMarks_mnemonics.bed.gz	241,553,400	0.000
5_TxWk_E070_15_coreMarks_mnemonics.bed.gz	329,781,000	0.000
BI.CD15_Primary_Cells.H3K9me3.23.narrowPeak.gz	94,966,994	0.000
5_TxWk_E120_15_coreMarks_mnemonics.bed.gz	399,578,400	0.000
wgEncodeUwHistoneCaco2H3k27me3StdPkRep2.narrowPeak.gz	471,170	0.000
9_Het_E016_15_coreMarks_mnemonics.bed.gz	164,306,000	0.000
24_ReprPC_E003_25_imputed12marks_mnemonics.bed.gz	41,865,200	0.000
wgEncodeBroadHistoneDnd41H3k27me3Pk.broadPeak.gz	902,804,123	0.000
24_ReprPC_E004_25_imputed12marks_mnemonics.bed.gz	42,371,600	0.000
5_TxWk_E042_15_coreMarks_mnemonics.bed.gz	265,328,200	0.000
22_PromP_E099_25_imputed12marks_mnemonics.bed.gz	6,781,000	0.000
18_EnhAc_E019_25_imputed12marks_mnemonics.bed.gz	3,452,600	0.000
BI.Pancreatic_Islets.H3K9me3.pancreatic_islets_normal_0_0_00.narrowPeak.gz	9,328,170	0.000
5_TxWk_E125_15_coreMarks_mnemonics.bed.gz	347,556,800	0.000
17_EnhW2_E025_25_imputed12marks_mnemonics.bed.gz	31,089,800	0.000
14_ReprPCWk_E019_15_coreMarks_mnemonics.bed.gz	88,444,600	0.000
wgEncodeBroadHistoneHmecH3k27me3StdAlnRep0.bam_VS_wgEncodeBroadHistoneHmecControlStdAlnRep0.bam.narrowPeak.gz	18,946,611	0.000
BI.Adipose_Derived_Mesenchymal_Stem_Cell_Cultured_Cells.H3K9me3.92.narrowPeak.gz	88,165,877	0.000
BI.ES-WA7.H3K27me3.Solexa-12609.narrowPeak.gz	34,622,481	0.000
BI.CD34_Primary_Cells.H3K9me3.CD34_39811.narrowPeak.gz	74,772,851	0.000
8_TxWk_E006_25_imputed12marks_mnemonics.bed.gz	213,675,800	0.000
14_ReprPCWk_E012_15_coreMarks_mnemonics.bed.gz	92,844,000	0.000
BI.Adipose_Derived_Mesenchymal_Stem_Cell_Cultured_Cells.H3K9me3.93.narrowPeak.gz	114,136,711	0.000
10_Txn_Elongation_wgEncodeBroadHmmGm12878HMM.bed.gz	158,170,219	0.000
22_PromP_E027_25_imputed12marks_mnemonics.bed.gz	7,828,600	0.000
wgEncodeBroadHistoneK562H3k27me3StdPk.broadPeak.gz	641,257,663	0.000
15_EnhAF_E044_25_imputed12marks_mnemonics.bed.gz	6,578,400	0.000
9_Het_E012_15_coreMarks_mnemonics.bed.gz	46,661,200	0.000
BI.Brain_Substantia_Nigra.H3K9me3.149.narrowPeak.gz	30,751,881	0.000
8_TxWk_E022_25_imputed12marks_mnemonics.bed.gz	204,308,400	0.000
8_TxWk_E106_25_imputed12marks_mnemonics.bed.gz	206,424,800	0.000
5_TxWk_E114_15_coreMarks_mnemonics.bed.gz	352,269,200	0.000
14_ReprPCWk_E069_15_coreMarks_mnemonics.bed.gz	241,966,200	0.000
5_TxWk_E084_15_coreMarks_mnemonics.bed.gz	347,106,400	0.000
14_ReprPCWk_E120_15_coreMarks_mnemonics.bed.gz	337,572,400	0.000
15_RepetitiveCNV_wgEncodeBroadHmmHepg2HMM.bed.gz	2,227,628	0.000
5_TxWk_E029_15_coreMarks_mnemonics.bed.gz	229,801,800	0.000
5_TxWk_E037_15_coreMarks_mnemonics.bed.gz	265,034,800	0.000
wgEncodeBroadHistoneK562Cbpsc369Pk.broadPeak.gz	990,151,386	0.000
5_TxWk_E127_15_coreMarks_mnemonics.bed.gz	366,079,400	0.000
BI.CD4+_CD25-_Th_Primary_Cells.H3K9me3.Donor_62.narrowPeak.gz	60,763,652	0.000
24_ReprPC_E031_25_imputed12marks_mnemonics.bed.gz	50,928,000	0.000
5_TxWk_E054_15_coreMarks_mnemonics.bed.gz	366,077,200	0.000
GSE33850.TAL1.tall_prima5_filPeaks_public.bed.gz	4,693,843	0.000
BI.Mobilized_CD34_Primary_Cells.H3K36me3.UW_RO_01536.narrowPeak.gz	24,558,438	0.000
wgEncodeBroadHistoneH1hescSirt6Pk.broadPeak.gz	1,024,190,317	0.000
9_Het_E096_15_coreMarks_mnemonics.bed.gz	154,368,600	0.000
BI.Treg_Primary_Cells.H3K9me3.20.narrowPeak.gz	74,877,812	0.000
GSE39277.MBD4.ls180_125_filPeaks_public.bed.gz	1,731,438	0.000
24_ReprPC_E012_25_imputed12marks_mnemonics.bed.gz	46,589,000	0.000
6_Tx_E123_25_imputed12marks_mnemonics.bed.gz	17,001,000	0.000
5_Tx5'_E025_25_imputed12marks_mnemonics.bed.gz	71,054,800	0.000
BI.HUES64.H3K9me3.Lib_MC_20101025_06--ChIP_MC_20101020_06_ES_cell_HUES_64_H3K9Me3.narrowPeak.gz	96,872,483	0.000
12_Repressed_wgEncodeBroadHmmGm12878HMM.bed.gz	89,823,627	0.000
UCSD.H1.H2BK120ac.SAK206.narrowPeak.gz	39,333,755	0.000
UCSD.Lung.H3K9me3.STL001.narrowPeak.gz	49,192,852	0.000
5_TxWk_E036_15_coreMarks_mnemonics.bed.gz	296,117,000	0.000
14_ReprPCWk_E104_15_coreMarks_mnemonics.bed.gz	197,071,000	0.000
8_TxWk_E070_25_imputed12marks_mnemonics.bed.gz	200,307,000	0.000
BI.Rectal_Smooth_Muscle.H3K9me3.30.narrowPeak.gz	21,204,986	0.000
9_Het_E003_15_coreMarks_mnemonics.bed.gz	116,796,200	0.000
8_TxWk_E048_25_imputed12marks_mnemonics.bed.gz	147,125,400	0.000
14_ReprPCWk_E006_15_coreMarks_mnemonics.bed.gz	303,286,200	0.000
5_TxWk_E049_15_coreMarks_mnemonics.bed.gz	347,667,600	0.000
5_TxWk_E112_15_coreMarks_mnemonics.bed.gz	334,232,600	0.000
21_Het_E002_25_imputed12marks_mnemonics.bed.gz	104,194,600	0.000
wgEncodeUwHistoneSknshraH3k27me3StdAlnRep0.bam_VS_wgEncodeUwHistoneSknshraInputStdAlnRep1.bam.narrowPeak.gz	30,476,949	0.000
GSE31939.TCF4.ls180_125_filPeaks_public.bed.gz	1,487,447	0.000
24_ReprPC_E006_25_imputed12marks_mnemonics.bed.gz	59,176,400	0.000
5_TxWk_E107_15_coreMarks_mnemonics.bed.gz	355,821,600	0.000
9_Het_E073_15_coreMarks_mnemonics.bed.gz	37,278,200	0.000
wgEncodeBroadHistoneNhaEzh239875Pk.broadPeak.gz	848,372,309	0.000
12_TxEnhW_E063_25_imputed12marks_mnemonics.bed.gz	20,027,200	0.000
5_TxWk_E053_15_coreMarks_mnemonics.bed.gz	370,681,200	0.000
5_TxWk_E126_15_coreMarks_mnemonics.bed.gz	379,282,000	0.000
8_ZNFRpts_E073_15_coreMarks_mnemonics.bed.gz	3,110,400	0.000
14_ReprPCWk_E071_15_coreMarks_mnemonics.bed.gz	230,824,000	0.000
13_ReprPC_E126_15_coreMarks_mnemonics.bed.gz	45,566,000	0.000
9_Het_E054_15_coreMarks_mnemonics.bed.gz	91,849,400	0.000
8_TxWk_E082_25_imputed12marks_mnemonics.bed.gz	182,587,000	0.000
UCSF-UBC.Fetal_Brain.H3K9me3.HuFNSC01.narrowPeak.gz	63,169,359	0.000
15_EnhAF_E047_25_imputed12marks_mnemonics.bed.gz	11,224,000	0.000
9_Het_E092_15_coreMarks_mnemonics.bed.gz	79,771,600	0.000
9_Het_E032_15_coreMarks_mnemonics.bed.gz	77,369,800	0.000
UCSD.H9.H3T11ph.SK509.narrowPeak.gz	2,142,966	0.000
wgEncodeUwHistoneHmecH3k27me3StdAlnRep1.bam_VS_wgEncodeUwHistoneHmecInputStdAlnRep1.bam.narrowPeak.gz	12,003,982	0.000
17_EnhW2_E050_25_imputed12marks_mnemonics.bed.gz	21,087,200	0.000
9_Het_E107_15_coreMarks_mnemonics.bed.gz	26,340,200	0.000
17_EnhW2_E016_25_imputed12marks_mnemonics.bed.gz	50,450,600	0.000
UW.Fetal_Stomach.H3K9me3.H-24754.Histone.DS22928.narrowPeak.gz	95,218,962	0.000
BI.CD4_Memory_Primary_Cells.H3K27me3.Donor_101_8_pooled_leukopaks_Jan_20_2011.narrowPeak.gz	20,871,430	0.000
5_TxWk_E020_15_coreMarks_mnemonics.bed.gz	310,772,200	0.000
17_EnhW2_E113_25_imputed12marks_mnemonics.bed.gz	33,739,800	0.000
wgEncodeSydhHistoneU2osH3k9me3UcdPk.narrowPeak.gz	56,169,551	0.000
5_TxWk_E052_15_coreMarks_mnemonics.bed.gz	365,841,200	0.000
8_TxWk_E055_25_imputed12marks_mnemonics.bed.gz	188,118,800	0.000
24_ReprPC_E114_25_imputed12marks_mnemonics.bed.gz	41,439,400	0.000
18_EnhAc_E087_25_imputed12marks_mnemonics.bed.gz	18,273,400	0.000
UCSF-UBC.Breast_Myoepithelial_Cells.H3K9me3.RM066.narrowPeak.gz	55,069,978	0.000
6_EnhG_E086_15_coreMarks_mnemonics.bed.gz	2,172,800	0.000
BI.Fetal_Brain.H3K9me3.UW_H22676.narrowPeak.gz	49,583,188	0.000
UCSD.IMR90.H3K9me1.LL237.narrowPeak.gz	28,625,961	0.000
17_EnhW2_E012_25_imputed12marks_mnemonics.bed.gz	53,557,200	0.000
5_TxWk_E038_15_coreMarks_mnemonics.bed.gz	281,652,000	0.000
21_Het_E012_25_imputed12marks_mnemonics.bed.gz	84,530,400	0.000
24_ReprPC_E018_25_imputed12marks_mnemonics.bed.gz	42,768,000	0.000
8_TxWk_E017_25_imputed12marks_mnemonics.bed.gz	179,344,400	0.000
wgEncodeBroadHistoneHuvecEzh239875Pk.broadPeak.gz	482,568,908	0.000
12_Repressed_wgEncodeBroadHmmHsmmHMM.bed.gz	118,220,468	0.000
wgEncodeBroadHistoneGm12878H4k20me1StdPk.broadPeak.gz	714,243,480	0.000
18_EnhAc_E083_25_imputed12marks_mnemonics.bed.gz	18,703,600	0.000
22_PromP_E114_25_imputed12marks_mnemonics.bed.gz	9,681,400	0.000
UW.Fetal_Placenta.H3K9me3.H-24996.Histone.DS23311.narrowPeak.gz	59,092,190	0.000
11_TxEnh3'_E020_25_imputed12marks_mnemonics.bed.gz	3,122,400	0.000
UW.Fetal_Muscle_Leg.H3K9me3.H-24644.Histone.DS22903.narrowPeak.gz	48,350,454	0.000
5_TxWk_E115_15_coreMarks_mnemonics.bed.gz	234,222,000	0.000
5_TxWk_E121_15_coreMarks_mnemonics.bed.gz	427,210,400	0.000
5_TxWk_E119_15_coreMarks_mnemonics.bed.gz	365,139,200	0.000
13_ReprPC_E080_15_coreMarks_mnemonics.bed.gz	124,921,800	0.000
7_Tx3'_E030_25_imputed12marks_mnemonics.bed.gz	132,644,200	0.000
15_Quies_E024_15_coreMarks_mnemonics.bed.gz	1,969,523,200	0.000
5_Tx5'_E115_25_imputed12marks_mnemonics.bed.gz	58,362,400	0.000
8_TxWk_E056_25_imputed12marks_mnemonics.bed.gz	190,631,600	0.000
24_ReprPC_E050_25_imputed12marks_mnemonics.bed.gz	41,578,600	0.000
wgEncodeBroadHistoneHuvecH3k9me1StdPk.broadPeak.gz	993,310,765	0.000
wgEncodeUwHistoneSaecH3k36me3StdPkRep1.narrowPeak.gz	11,264,150	0.000
wgEncodeBroadHistoneK562Suz12051317Pk.broadPeak.gz	465,259,713	0.000
9_Het_E002_15_coreMarks_mnemonics.bed.gz	21,298,200	0.000
14_ReprPCWk_E067_15_coreMarks_mnemonics.bed.gz	178,886,400	0.000
9_Het_E124_15_coreMarks_mnemonics.bed.gz	111,205,200	0.000
5_TxWk_E117_15_coreMarks_mnemonics.bed.gz	338,502,000	0.000
8_TxWk_E091_25_imputed12marks_mnemonics.bed.gz	209,649,800	0.000
8_ZNFRpts_E111_15_coreMarks_mnemonics.bed.gz	3,690,600	0.000
8_ZNFRpts_E069_15_coreMarks_mnemonics.bed.gz	3,582,200	0.000
wgEncodeUwHistoneHelas3H3k27me3StdAlnRep0.bam_VS_wgEncodeUwHistoneHelas3InputStdAlnRep1.bam.narrowPeak.gz	1,198,074	0.000
UW.CD56_Primary_Cells.H3K9me3.RO_01679.Histone.DS22900.narrowPeak.gz	71,450,869	0.000
17_EnhW2_E022_25_imputed12marks_mnemonics.bed.gz	44,636,800	0.000
5_TxWk_E025_15_coreMarks_mnemonics.bed.gz	364,339,200	0.000
7_Weak_Enhancer_wgEncodeBroadHmmHepg2HMM.bed.gz	34,973,865	0.000
8_TxWk_E079_25_imputed12marks_mnemonics.bed.gz	232,359,000	0.000
UCSF-UBC.Fetal_Brain.H3K9me3.HuFNSC02.narrowPeak.gz	11,417,182	0.000
BI.Mobilized_CD34_Primary_Cells.H3K9me3.Mobilized_CD34_5_28_09.narrowPeak.gz	80,113,521	0.000
14_ReprPCWk_E100_15_coreMarks_mnemonics.bed.gz	177,973,600	0.000
BI.Duodenum_Smooth_Muscle.H3K9me3.160.narrowPeak.gz	39,667,791	0.000
5_TxWk_E026_15_coreMarks_mnemonics.bed.gz	350,260,200	0.000
BI.CD4+_CD25-_Th_Primary_Cells.H3K9me3.Donor_332.narrowPeak.gz	27,606,353	0.000
wgEncodeBroadHistoneHsmmH3k27me3StdPk.broadPeak.gz	705,493,838	0.000
9_Het_E051_15_coreMarks_mnemonics.bed.gz	165,277,400	0.000
9_Het_E063_15_coreMarks_mnemonics.bed.gz	102,744,400	0.000
9_Het_E050_15_coreMarks_mnemonics.bed.gz	107,506,400	0.000
14_RepetitiveCNV_wgEncodeBroadHmmGm12878HMM.bed.gz	5,039,075	0.000
4_Tx_E056_15_coreMarks_mnemonics.bed.gz	92,093,400	0.000
7_Tx3'_E045_25_imputed12marks_mnemonics.bed.gz	121,731,400	0.000
5_TxWk_E063_15_coreMarks_mnemonics.bed.gz	360,109,400	0.000
8_TxWk_E089_25_imputed12marks_mnemonics.bed.gz	210,973,800	0.000
UCSD.H1_BMP4_Derived_Mesendoderm_Cultured_Cells.H2AK5ac.AK126.narrowPeak.gz	24,077,561	0.000
21_Het_E018_25_imputed12marks_mnemonics.bed.gz	85,238,600	0.000
wgEncodeBroadHistoneNhekH3k9me1StdPk.broadPeak.gz	779,247,300	0.000
5_TxWk_E014_15_coreMarks_mnemonics.bed.gz	325,530,800	0.000
24_ReprPC_E051_25_imputed12marks_mnemonics.bed.gz	38,821,600	0.000
wgEncodeUwHistoneHelas3H3k36me3StdAlnRep0.bam_VS_wgEncodeUwHistoneHelas3InputStdAlnRep1.bam.narrowPeak.gz	8,467,617	0.000
BI.CD4+_CD25-_CD45RO+_Memory_Primary_Cells.H3K9me3.Donor_332.narrowPeak.gz	33,577,812	0.000
BI.CD4+_CD25int_CD127+_Tmem_Primary_Cells.H3K9me3.Donor_62.narrowPeak.gz	16,360,790	0.000
24_ReprPC_E117_25_imputed12marks_mnemonics.bed.gz	44,671,200	0.000
8_TxWk_E098_25_imputed12marks_mnemonics.bed.gz	243,175,200	0.000
9_Het_E068_15_coreMarks_mnemonics.bed.gz	72,339,000	0.000
wgEncodeBroadHistoneH1hescSuz12051317Pk.broadPeak.gz	1,018,931,807	0.000
BI.CD4+_CD25int_CD127+_Tmem_Primary_Cells.H3K36me3.Donor_62.narrowPeak.gz	31,505,571	0.000
4_Tx_E043_15_coreMarks_mnemonics.bed.gz	161,888,000	0.000
wgEncodeBroadHistoneHsmmH4k20me1StdPk.broadPeak.gz	664,612,047	0.000
8_TxWk_E097_25_imputed12marks_mnemonics.bed.gz	225,097,800	0.000
24_ReprPC_E016_25_imputed12marks_mnemonics.bed.gz	41,259,600	0.000
UCSD.H1_BMP4_Derived_Mesendoderm_Cultured_Cells.H3K9me3.AK136.narrowPeak.gz	34,971,244	0.000
5_TxWk_E129_15_coreMarks_mnemonics.bed.gz	350,856,200	0.000
9_Het_E127_15_coreMarks_mnemonics.bed.gz	125,133,200	0.000
5_TxWk_E095_15_coreMarks_mnemonics.bed.gz	513,674,400	0.000
10_Txn_Elongation_wgEncodeBroadHmmHsmmHMM.bed.gz	204,669,641	0.000
UCSD.H1.H3K9me3.LL218.narrowPeak.gz	80,634,220	0.000
8_TxWk_E081_25_imputed12marks_mnemonics.bed.gz	193,261,200	0.000
22_PromP_E059_25_imputed12marks_mnemonics.bed.gz	4,280,600	0.000
14_ReprPCWk_E095_15_coreMarks_mnemonics.bed.gz	342,547,000	0.000
UCSD.iPS_DF_6.9.H3K27me3.SK433.narrowPeak.gz	12,470,292	0.000
12_EnhBiv_E001_15_coreMarks_mnemonics.bed.gz	6,331,600	0.000
17_EnhW2_E037_25_imputed12marks_mnemonics.bed.gz	23,210,600	0.000
BI.CD4+_CD25-_CD45RA+_Naive_Primary_Cells.H3K9me3.Donor_332.narrowPeak.gz	52,087,788	0.000
14_ReprPCWk_E047_15_coreMarks_mnemonics.bed.gz	251,615,000	0.000
5_TxWk_E039_15_coreMarks_mnemonics.bed.gz	269,263,600	0.000
7_Tx3'_E039_25_imputed12marks_mnemonics.bed.gz	113,277,600	0.000
wgEncodeBroadHistoneNhdfadH4k20me1Pk.broadPeak.gz	498,992,128	0.000
wgEncodeBroadHistoneNhekH3k09me3Pk.broadPeak.gz	687,140,640	0.000
8_TxWk_E058_25_imputed12marks_mnemonics.bed.gz	177,659,200	0.000
wgEncodeBroadHistoneHepg2H2azStdPk.broadPeak.gz	875,680,465	0.000
BI.CD4+_CD25-_IL17-_PMA-Ionomycin_stimulated_MACS_purified_Th_Primary_Cells.H3K9me3.Donor_332.narrowPeak.gz	33,218,348	0.000
4_Tx_E034_15_coreMarks_mnemonics.bed.gz	158,120,400	0.000
4_Tx_E046_15_coreMarks_mnemonics.bed.gz	178,140,200	0.000
8_TxWk_E096_25_imputed12marks_mnemonics.bed.gz	245,001,800	0.000
BI.Skeletal_Muscle.H3K9me3.19.narrowPeak.gz	43,096,603	0.000
BI.Mobilized_CD34_Primary_Cells.H3K9me3.UW_RO_01480.narrowPeak.gz	54,487,079	0.000
8_ZNFRpts_E117_15_coreMarks_mnemonics.bed.gz	1,448,000	0.000
7_Tx3'_E031_25_imputed12marks_mnemonics.bed.gz	139,369,800	0.000
BI.Adipose_Nuclei.H3K9me3.95.narrowPeak.gz	88,577,562	0.000
12_EnhBiv_E018_15_coreMarks_mnemonics.bed.gz	7,988,200	0.000
5_Tx5'_E123_25_imputed12marks_mnemonics.bed.gz	53,071,200	0.000
BI.Brain_Inferior_Temporal_Lobe.H3K9me3.149.narrowPeak.gz	51,081,770	0.000
7_Tx3'_E040_25_imputed12marks_mnemonics.bed.gz	115,066,600	0.000
6_Tx_E122_25_imputed12marks_mnemonics.bed.gz	15,932,600	0.000
8_TxWk_E122_25_imputed12marks_mnemonics.bed.gz	165,980,600	0.000
8_TxWk_E104_25_imputed12marks_mnemonics.bed.gz	217,616,000	0.000
wgEncodeBroadHistoneK562Setdb1Pk.broadPeak.gz	766,646,853	0.000
5_TxWk_E003_15_coreMarks_mnemonics.bed.gz	345,304,800	0.000
8_TxWk_E117_25_imputed12marks_mnemonics.bed.gz	180,230,200	0.000
UCSD.Pancreas.H3K9me3.STL003.narrowPeak.gz	54,578,717	0.000
BI.hESC_Derived_CD184+_Endoderm_Cultured_Cells.H3K9me3.DNA_Lib_242.narrowPeak.gz	136,609,128	0.000
BI.HUES6.H3K36me3.Lib_XZ_20101004_03--ChIP_XZ_20100930_03_ES_cell_HUES_6_H3K36Me3.narrowPeak.gz	155,711,025	0.000
18_EnhAc_E072_25_imputed12marks_mnemonics.bed.gz	3,550,400	0.000
9_Het_E088_15_coreMarks_mnemonics.bed.gz	47,127,200	0.000
13_ReprPC_E128_15_coreMarks_mnemonics.bed.gz	38,948,600	0.000
24_ReprPC_E121_25_imputed12marks_mnemonics.bed.gz	61,883,600	0.000
5_TxWk_E045_15_coreMarks_mnemonics.bed.gz	287,220,800	0.000
9_Het_E090_15_coreMarks_mnemonics.bed.gz	111,724,600	0.000
BI.Mobilized_CD34_Primary_Cells.H3K27me3.RO_01517.narrowPeak.gz	58,434,630	0.000
GSE45638.NR3C1.lcl_dex_filPeaks_public.bed.gz	833,098	0.000
BI.Colon_Smooth_Muscle.H3K9me3.156.narrowPeak.gz	25,704,050	0.000
21_Het_E014_25_imputed12marks_mnemonics.bed.gz	86,736,600	0.000
8_TxWk_E114_25_imputed12marks_mnemonics.bed.gz	171,185,800	0.000
24_ReprPC_E021_25_imputed12marks_mnemonics.bed.gz	33,495,800	0.000
18_EnhAc_E104_25_imputed12marks_mnemonics.bed.gz	9,976,000	0.000
5_TxWk_E048_15_coreMarks_mnemonics.bed.gz	285,417,000	0.000
UCSF-UBC.CD8_Naive_Primary_Cells.H3K9me3.TC001.narrowPeak.gz	43,309,705	0.000
BI.Mobilized_CD34_Primary_Cells.H3K9me3.RO_01536.narrowPeak.gz	102,802,674	0.000
12_Repressed_wgEncodeBroadHmmH1hescHMM.bed.gz	38,190,271	0.000
5_TxWk_E068_15_coreMarks_mnemonics.bed.gz	411,868,800	0.000
9_Het_E072_15_coreMarks_mnemonics.bed.gz	52,329,200	0.000
5_TxWk_E067_15_coreMarks_mnemonics.bed.gz	415,187,000	0.000
BI.CD34_Cultured_Cells.H3K9me3.cultured_CD34_2_20_09.narrowPeak.gz	58,831,429	0.000
BI.Brain_Mid_Frontal_Lobe.H3K9me3.149.narrowPeak.gz	30,205,378	0.000
UW.CD19_Primary_Cells.H3K9me3.RO_01679.Histone.DS22899.narrowPeak.gz	51,514,604	0.000
wgEncodeBroadHistoneHsmmH3k9me3StdAlnRep0.bam_VS_wgEncodeBroadHistoneHsmmControlStdAlnRep0.bam.narrowPeak.gz	3,574,866	0.000
7_Tx3'_E062_25_imputed12marks_mnemonics.bed.gz	110,977,000	0.000
BI.Chondrocytes_from_Bone_Marrow_Derived_Mesenchymal_Stem_Cell_Cultured_Cells.H3K9me3.60.narrowPeak.gz	111,571,283	0.000
5_TxWk_E071_15_coreMarks_mnemonics.bed.gz	396,516,200	0.000
17_EnhW2_E001_25_imputed12marks_mnemonics.bed.gz	56,446,800	0.000
8_TxWk_E092_25_imputed12marks_mnemonics.bed.gz	203,726,200	0.000
14_ReprPCWk_E107_15_coreMarks_mnemonics.bed.gz	292,289,800	0.000
BI.ES-I3.H3K9me3.Solexa-12683-16494.narrowPeak.gz	5,282,977	0.000
15_Quies_E086_15_coreMarks_mnemonics.bed.gz	2,224,246,200	0.000
wgEncodeOpenChromFaireFrontalcortexocPk.narrowPeak.gz	57,244,269	0.000
14_ReprPCWk_E059_15_coreMarks_mnemonics.bed.gz	377,330,600	0.000
21_Het_E001_25_imputed12marks_mnemonics.bed.gz	94,012,000	0.000
9_Het_E080_15_coreMarks_mnemonics.bed.gz	95,151,600	0.000
24_ReprPC_E035_25_imputed12marks_mnemonics.bed.gz	64,093,400	0.000
4_Tx_E044_15_coreMarks_mnemonics.bed.gz	152,158,000	0.000
14_ReprPCWk_E057_15_coreMarks_mnemonics.bed.gz	358,168,600	0.000
BI.Brain_Anterior_Caudate.H3K9me3.149.narrowPeak.gz	40,903,244	0.000
13_ReprPC_E048_15_coreMarks_mnemonics.bed.gz	6,467,200	0.000
8_TxWk_E090_25_imputed12marks_mnemonics.bed.gz	211,783,200	0.000
18_EnhAc_E050_25_imputed12marks_mnemonics.bed.gz	13,281,000	0.000
18_EnhAc_E013_25_imputed12marks_mnemonics.bed.gz	16,993,000	0.000
9_Het_E035_15_coreMarks_mnemonics.bed.gz	78,111,200	0.000
14_ReprPCWk_E078_15_coreMarks_mnemonics.bed.gz	178,710,000	0.000
5_TxWk_E050_15_coreMarks_mnemonics.bed.gz	272,351,600	0.000
5_Tx5'_E038_25_imputed12marks_mnemonics.bed.gz	62,099,800	0.000
14_ReprPCWk_E125_15_coreMarks_mnemonics.bed.gz	267,690,200	0.000
8_TxWk_E094_25_imputed12marks_mnemonics.bed.gz	239,797,600	0.000
BI.HUES48.H3K36me3.Lib_MC_20101025_09--ChIP_MC_20101020_09_ES_cell_HUES_48_H3K36Me3.narrowPeak.gz	143,424,092	0.000
5_TxWk_E128_15_coreMarks_mnemonics.bed.gz	362,088,000	0.000
5_Tx5'_E028_25_imputed12marks_mnemonics.bed.gz	87,014,000	0.000
9_Het_E074_15_coreMarks_mnemonics.bed.gz	46,093,800	0.000
BI.CD8_Memory_Primary_Cells.H3K9me3.Donor_100_7_pooled_leukopaks_Jan_7_2011.narrowPeak.gz	7,881,326	0.000
17_EnhW2_E092_25_imputed12marks_mnemonics.bed.gz	36,441,600	0.000
5_TxWk_E012_15_coreMarks_mnemonics.bed.gz	357,492,800	0.000
wgEncodeBroadHistoneHmecEzh239875Pk.broadPeak.gz	712,308,887	0.000
15_Quies_E027_15_coreMarks_mnemonics.bed.gz	1,689,036,600	0.000
UCSF-UBC.Peripheral_Blood_Mononuclear_Primary_Cells.H3K9me3.TC016.narrowPeak.gz	21,203,409	0.000
BI.CD4+_CD25-_Th_Primary_Cells.H3K36me3.Donor_62.narrowPeak.gz	184,802,593	0.000
12_Repressed_wgEncodeBroadHmmK562HMM.bed.gz	219,809,445	0.000
BI.ES-I3.H3K4me1.Lib_MC_20100211_02--ChIP_MC_20100208_02_hES_I3_TESR_H3K4Me1.narrowPeak.gz	121,462,480	0.000
5_TxWk_E124_15_coreMarks_mnemonics.bed.gz	232,917,400	0.000
14_ReprPCWk_E031_15_coreMarks_mnemonics.bed.gz	345,812,800	0.000
18_EnhAc_E053_25_imputed12marks_mnemonics.bed.gz	25,006,800	0.000
4_Tx_E002_15_coreMarks_mnemonics.bed.gz	4,367,600	0.000
9_Het_E020_15_coreMarks_mnemonics.bed.gz	137,053,800	0.000
5_TxWk_E040_15_coreMarks_mnemonics.bed.gz	282,142,200	0.000
5_TxWk_E056_15_coreMarks_mnemonics.bed.gz	391,288,600	0.000
BI.Mobilized_CD34_Primary_Cells.H3K36me3.RO_01536.narrowPeak.gz	210,183,391	0.000
UCSF-UBC.Breast_Myoepithelial_Cells.H3K9me3.RM080.narrowPeak.gz	75,874,481	0.000
9_Het_E085_15_coreMarks_mnemonics.bed.gz	122,753,600	0.000
5_TxWk_E103_15_coreMarks_mnemonics.bed.gz	384,054,000	0.000
14_ReprPCWk_E105_15_coreMarks_mnemonics.bed.gz	186,782,400	0.000
wgEncodeBroadHistoneNhlfEzh239875Pk.broadPeak.gz	591,204,147	0.000
9_Het_E013_15_coreMarks_mnemonics.bed.gz	149,292,400	0.000
4_Tx_E124_15_coreMarks_mnemonics.bed.gz	212,974,600	0.000
BI.CD4+_CD25-_IL17-_PMA-Ionomycin_stimulated_MACS_purified_Th_Primary_Cells.H3K9me3.Donor_62.narrowPeak.gz	32,716,205	0.000
8_ZNFRpts_E015_15_coreMarks_mnemonics.bed.gz	15,828,600	0.000
15_RepetitiveCNV_wgEncodeBroadHmmHsmmHMM.bed.gz	2,685,915	0.000
wgEncodeBroadHistoneNhaH3k27me3StdAlnRep0.bam_VS_wgEncodeBroadHistoneNhaControlStdAlnRep0.bam.narrowPeak.gz	38,808,131	0.000
wgEncodeBroadHistoneHelas3Ezh239875Pk.broadPeak.gz	721,134,451	0.000
5_Tx5'_E041_25_imputed12marks_mnemonics.bed.gz	60,357,800	0.000
6_EnhG_E041_15_coreMarks_mnemonics.bed.gz	21,159,400	0.000
5_TxWk_E002_15_coreMarks_mnemonics.bed.gz	273,268,400	0.000
5_TxWk_E108_15_coreMarks_mnemonics.bed.gz	361,851,200	0.000
14_ReprPCWk_E032_15_coreMarks_mnemonics.bed.gz	234,036,400	0.000
14_ReprPCWk_E110_15_coreMarks_mnemonics.bed.gz	218,415,200	0.000
UCSD.H1_BMP4_Derived_Mesendoderm_Cultured_Cells.H3K27me3.AK132.narrowPeak.gz	24,694,264	0.000
9_Het_E065_15_coreMarks_mnemonics.bed.gz	147,013,800	0.000
7_Tx3'_E020_25_imputed12marks_mnemonics.bed.gz	107,706,000	0.000
7_Tx3'_E038_25_imputed12marks_mnemonics.bed.gz	108,848,600	0.000
BI.Bone_Marrow_Derived_Mesenchymal_Stem_Cell_Cultured_Cells.H3K9me3.57.narrowPeak.gz	107,394,106	0.000
8_TxWk_E095_25_imputed12marks_mnemonics.bed.gz	213,842,200	0.000
5_TxWk_E091_15_coreMarks_mnemonics.bed.gz	317,580,600	0.000
5_TxWk_E076_15_coreMarks_mnemonics.bed.gz	379,188,800	0.000
22_PromP_E061_25_imputed12marks_mnemonics.bed.gz	7,610,200	0.000
8_ZNFRpts_E071_15_coreMarks_mnemonics.bed.gz	5,366,800	0.000
BI.Brain_Hippocampus_Middle.H3K9me3.150.narrowPeak.gz	55,673,255	0.000
9_Het_E031_15_coreMarks_mnemonics.bed.gz	43,611,800	0.000
UCSF-UBC.UCSF-4star.H3K27me3.A14672.narrowPeak.gz	47,348,592	0.000
4_Tx_E029_15_coreMarks_mnemonics.bed.gz	183,815,600	0.000
GSE31939.TCF4.ls180_veh_filPeaks_public.bed.gz	1,568,582	0.000
5_Tx5'_E093_25_imputed12marks_mnemonics.bed.gz	62,580,400	0.000
11_TxEnh3'_E050_25_imputed12marks_mnemonics.bed.gz	7,358,400	0.000
5_Tx5'_E037_25_imputed12marks_mnemonics.bed.gz	59,822,200	0.000
4_Tx_E032_15_coreMarks_mnemonics.bed.gz	163,124,400	0.000
5_TxWk_E019_15_coreMarks_mnemonics.bed.gz	325,161,200	0.000
7_Tx3'_E043_25_imputed12marks_mnemonics.bed.gz	100,705,400	0.000
BI.CD4+_CD25-_CD45RA+_Naive_Primary_Cells.H3K9me3.Donor_62.narrowPeak.gz	9,144,487	0.000
BI.CD19_Primary_Cells.H3K9me3.CD19_12_29_08.narrowPeak.gz	32,918,176	0.000
22_PromP_E083_25_imputed12marks_mnemonics.bed.gz	14,727,800	0.000
7_Tx3'_E044_25_imputed12marks_mnemonics.bed.gz	107,124,600	0.000
22_PromP_E129_25_imputed12marks_mnemonics.bed.gz	5,049,800	0.000
BI.hESC_Derived_CD184+_Endoderm_Cultured_Cells.H3K9me3.DNA_Lib_248.narrowPeak.gz	137,669,620	0.000
BI.Bone_Marrow_Derived_Mesenchymal_Stem_Cell_Cultured_Cells.H3K9me3.60.narrowPeak.gz	53,859,798	0.000
8_ZNFRpts_E001_15_coreMarks_mnemonics.bed.gz	7,784,800	0.000
BI.Chondrocytes_from_Bone_Marrow_Derived_Mesenchymal_Stem_Cell_Cultured_Cells.H3K27me3.58.narrowPeak.gz	152,582,984	0.000
BI.Mobilized_CD34_Primary_Cells.H3K36me3.UW_RO_01480.narrowPeak.gz	79,302,369	0.000
21_Het_E020_25_imputed12marks_mnemonics.bed.gz	82,869,200	0.000
11_TxEnh3'_E073_25_imputed12marks_mnemonics.bed.gz	13,928,000	0.000
5_Tx5'_E088_25_imputed12marks_mnemonics.bed.gz	80,462,800	0.000
17_EnhW2_E040_25_imputed12marks_mnemonics.bed.gz	24,072,000	0.000
9_Txn_Transition_wgEncodeBroadHmmK562HMM.bed.gz	36,063,344	0.000
wgEncodeBroadHistoneK562H3k9me3StdPk.broadPeak.gz	924,495,394	0.000
UCSF-UBC.Brain_Germinal_Matrix.H3K9me3.HuFGM01.narrowPeak.gz	48,172,548	0.000
wgEncodeBroadHistoneNhlfH3k09me3Pk.broadPeak.gz	887,622,236	0.000
21_Het_E011_25_imputed12marks_mnemonics.bed.gz	83,816,000	0.000
9_Het_E076_15_coreMarks_mnemonics.bed.gz	20,612,600	0.000
wgEncodeBroadHistoneK562Chd7a301223a1Pk.broadPeak.gz	711,878,276	0.000
BI.HUES48.H3K36me3.Lib_EpiLabSPL_Row_1715.narrowPeak.gz	155,834,552	0.000
BI.Adult_Kidney.H3K9me3.27.narrowPeak.gz	13,159,649	0.000
7_Tx3'_E018_25_imputed12marks_mnemonics.bed.gz	123,918,400	0.000
11_TxEnh3'_E018_25_imputed12marks_mnemonics.bed.gz	3,942,600	0.000
BI.CD4+_CD25-_CD45RA+_Naive_Primary_Cells.H3K27me3.Donor_332.narrowPeak.gz	34,361,229	0.000
14_ReprPCWk_E080_15_coreMarks_mnemonics.bed.gz	472,670,000	0.000
wgEncodeBroadHistoneOsteoH4k20me1Pk.broadPeak.gz	598,497,943	0.000
UCSF-UBC.H1.H3K9me3.H1EScd2-me3K9-B.narrowPeak.gz	73,100,989	0.000
21_Het_E019_25_imputed12marks_mnemonics.bed.gz	84,187,000	0.000
5_TxWk_E018_15_coreMarks_mnemonics.bed.gz	347,295,600	0.000
5_TxWk_E104_15_coreMarks_mnemonics.bed.gz	404,436,600	0.000
17_EnhW2_E129_25_imputed12marks_mnemonics.bed.gz	28,878,800	0.000
BI.HUES48.H3K27me3.Lib_EpiLabSPL_Row_1716.narrowPeak.gz	58,516,637	0.000
6_EnhG_E124_15_coreMarks_mnemonics.bed.gz	10,032,600	0.000
13_ReprPC_E016_15_coreMarks_mnemonics.bed.gz	37,950,000	0.000
BI.CD34_Primary_Cells.H3K36me3.CD34_39661.narrowPeak.gz	104,327,996	0.000
14_ReprPCWk_E079_15_coreMarks_mnemonics.bed.gz	130,603,000	0.000
11_BivFlnk_E001_15_coreMarks_mnemonics.bed.gz	1,711,200	0.000
BI.ES-WA7.H3K9me3.Solexa-12613.narrowPeak.gz	45,971,904	0.000
5_Tx5'_E116_25_imputed12marks_mnemonics.bed.gz	50,920,600	0.000
5_TxWk_E106_15_coreMarks_mnemonics.bed.gz	423,502,200	0.000
wgEncodeBroadHistoneHsmmtH3k09me3AlnRep0.bam_VS_wgEncodeBroadHistoneHsmmtControlStdAlnRep0.bam.narrowPeak.gz	12,320,388	0.000
BI.Duodenum_Smooth_Muscle.H3K9me3.Donor_174_REMC_28.narrowPeak.gz	89,441,770	0.000
UCSF-UBC.Neurosphere_Cultured_Cells_Ganglionic_Eminence_Derived.H3K9me3.HuFNSC02.narrowPeak.gz	46,050,501	0.000
17_EnhW2_E047_25_imputed12marks_mnemonics.bed.gz	22,766,200	0.000
5_TxWk_E072_15_coreMarks_mnemonics.bed.gz	402,077,000	0.000
21_Het_E016_25_imputed12marks_mnemonics.bed.gz	77,684,200	0.000
7_Tx3'_E035_25_imputed12marks_mnemonics.bed.gz	141,518,600	0.000
8_ZNFRpts_E068_15_coreMarks_mnemonics.bed.gz	4,733,000	0.000
5_Tx5'_E074_25_imputed12marks_mnemonics.bed.gz	72,308,000	0.000
UCSD.H9.H3K23ac.YL236.narrowPeak.gz	7,217,870	0.000
wgEncodeBroadHistoneH1hescH2azStdPk.broadPeak.gz	869,071,927	0.000
UCSD.IMR90.H3K9me3.LL224.narrowPeak.gz	118,962,668	0.000
14_ReprPCWk_E109_15_coreMarks_mnemonics.bed.gz	538,778,400	0.000
9_Het_E070_15_coreMarks_mnemonics.bed.gz	74,936,000	0.000
21_Het_E015_25_imputed12marks_mnemonics.bed.gz	75,745,000	0.000
15_EnhAF_E001_25_imputed12marks_mnemonics.bed.gz	11,878,000	0.000
7_Tx3'_E093_25_imputed12marks_mnemonics.bed.gz	118,942,000	0.000
5_TxWk_E074_15_coreMarks_mnemonics.bed.gz	387,321,200	0.000
5_TxWk_E023_15_coreMarks_mnemonics.bed.gz	373,479,400	0.000
BI.iPS-18c.H3K27me3.Solexa-19791.narrowPeak.gz	61,480,998	0.000
6_EnhG_E038_15_coreMarks_mnemonics.bed.gz	7,992,600	0.000
14_ReprPCWk_E112_15_coreMarks_mnemonics.bed.gz	183,064,800	0.000
24_ReprPC_E011_25_imputed12marks_mnemonics.bed.gz	38,459,800	0.000
7_Tx3'_E041_25_imputed12marks_mnemonics.bed.gz	99,050,800	0.000
BI.hESC_Derived_CD56+_Ectoderm_Cultured_Cells.H3K9me3.DNA_Lib_3192.narrowPeak.gz	31,576,871	0.000
7_Tx3'_E037_25_imputed12marks_mnemonics.bed.gz	110,933,600	0.000
13_ReprPC_E056_15_coreMarks_mnemonics.bed.gz	77,581,400	0.000
18_EnhAc_E080_25_imputed12marks_mnemonics.bed.gz	20,849,800	0.000
4_Tx_E051_15_coreMarks_mnemonics.bed.gz	193,848,200	0.000
UCSD.H1_BMP4_Derived_Trophoblast_Cultured_Cells.H3K9me3.AY66.narrowPeak.gz	57,562,463	0.000
BI.Adult_Kidney.H3K9me3.153.narrowPeak.gz	53,687,148	0.000
10_Txn_Elongation_wgEncodeBroadHmmHepg2HMM.bed.gz	151,392,099	0.000
24_ReprPC_E036_25_imputed12marks_mnemonics.bed.gz	58,562,600	0.000
17_EnhW2_E091_25_imputed12marks_mnemonics.bed.gz	28,956,200	0.000
BI.Muscle_Satellite_Cultured_Cells.H3K9me3.hSKM-1.narrowPeak.gz	20,053,512	0.000
7_Weak_Enhancer_wgEncodeBroadHmmNhekHMM.bed.gz	55,984,777	0.000
5_TxWk_E105_15_coreMarks_mnemonics.bed.gz	461,127,200	0.000
BI.Chondrocytes_from_Bone_Marrow_Derived_Mesenchymal_Stem_Cell_Cultured_Cells.H3K9me3.59.narrowPeak.gz	90,155,818	0.000
UCSF-UBC.Brain_Germinal_Matrix.H3K9me3.HuFGM02.narrowPeak.gz	51,642,903	0.000
14_ReprPCWk_E118_15_coreMarks_mnemonics.bed.gz	427,755,200	0.000
BI.HUES64.H3K9me3.Lib_EpiLabSPL_Row_1724.narrowPeak.gz	116,422,084	0.000
wgEncodeBroadHistoneMonocd14ro1746H3k09me3Pk.broadPeak.gz	583,735,693	0.000
BI.CD4_Naive_Primary_Cells.H3K9me3.Donor_100_7_pooled_leukopaks_Jan_7_2011.narrowPeak.gz	19,713,121	0.000
5_TxWk_E017_15_coreMarks_mnemonics.bed.gz	386,540,600	0.000
14_ReprPCWk_E062_15_coreMarks_mnemonics.bed.gz	308,966,400	0.000
4_Tx_E080_15_coreMarks_mnemonics.bed.gz	161,963,800	0.000
4_Tx_E117_15_coreMarks_mnemonics.bed.gz	75,324,200	0.000
wgEncodeBroadHistoneDnd41H3k36me3AlnRep0.bam_VS_wgEncodeBroadHistoneDnd41ControlStdAlnRep0.bam.narrowPeak.gz	173,899,041	0.000
wgEncodeBroadHistoneDnd41Ezh239875Pk.broadPeak.gz	843,789,428	0.000
BI.CD4+_CD25+_CD127-_Treg_Primary_Cells.H3K9me3.Donor_332.narrowPeak.gz	38,202,949	0.000
13_ReprPC_E012_15_coreMarks_mnemonics.bed.gz	33,587,000	0.000
wgEncodeBroadHistoneNhdfadH3k36me3StdPk.broadPeak.gz	611,417,757	0.000
UW.Fetal_Intestine_Small.H3K9me3.H-24595.Histone.DS22902.narrowPeak.gz	94,184,768	0.000
11_BivFlnk_E104_15_coreMarks_mnemonics.bed.gz	56,800	0.000
UCSD.H1.H2AK5ac.YL97.narrowPeak.gz	64,339,534	0.000
BI.hESC_Derived_CD56+_Ectoderm_Cultured_Cells.H3K9me3.DNA_Lib_1811.narrowPeak.gz	40,872,345	0.000
7_Tx3'_E001_25_imputed12marks_mnemonics.bed.gz	116,320,000	0.000
BI.Adult_Liver.H3K9me3.4.narrowPeak.gz	19,386,083	0.000
UCSF-UBC.CD8_Naive_Primary_Cells.H3K36me3.TC001.narrowPeak.gz	44,163,864	0.000
9_Het_E036_15_coreMarks_mnemonics.bed.gz	68,743,000	0.000
11_TxEnh3'_E033_25_imputed12marks_mnemonics.bed.gz	7,837,200	0.000
5_Tx5'_E040_25_imputed12marks_mnemonics.bed.gz	61,896,800	0.000
UCSD.H9.H2BK15ac.SK376.narrowPeak.gz	8,511,094	0.000
UCSD.Ovary.H3K9me3.STL002.narrowPeak.gz	20,991,998	0.000
UCSD.H1_Derived_Neuronal_Progenitor_Cultured_Cells.H3K9me3.AK244.narrowPeak.gz	24,455,919	0.000
4_Tx_E050_15_coreMarks_mnemonics.bed.gz	167,992,800	0.000
7_Tx3'_E033_25_imputed12marks_mnemonics.bed.gz	115,539,000	0.000
UW.CD14_Primary_Cells.H3K36me3.RO_01721.Histone.DS22406.narrowPeak.gz	172,505,149	0.000
UCSD.H1.H3K9me3.YL75.narrowPeak.gz	59,977,472	0.000
5_Tx5'_E048_25_imputed12marks_mnemonics.bed.gz	59,489,800	0.000
BI.Duodenum_Mucosa.H3K9me3.61.narrowPeak.gz	62,397,559	0.000
7_Tx3'_E116_25_imputed12marks_mnemonics.bed.gz	126,973,000	0.000
wgEncodeBroadHistoneHsmmH3k9me3StdPk.broadPeak.gz	857,428,072	0.000
21_Het_E008_25_imputed12marks_mnemonics.bed.gz	82,923,600	0.000
7_Tx3'_E048_25_imputed12marks_mnemonics.bed.gz	105,253,600	0.000
6_Tx_E088_25_imputed12marks_mnemonics.bed.gz	21,069,400	0.000
UCSF-UBC.Penis_Foreskin_Fibroblast_Primary_Cells.H3K9me3.skin01.narrowPeak.gz	150,533,915	0.000
17_EnhW2_E011_25_imputed12marks_mnemonics.bed.gz	59,930,200	0.000
wgEncodeBroadHistoneK562P300StdPk.broadPeak.gz	972,510,044	0.000
15_RepetitiveCNV_wgEncodeBroadHmmGm12878HMM.bed.gz	2,764,910	0.000
BI.iPS-18a.H3K36me3.DNA_Lib_347.narrowPeak.gz	109,106,170	0.000
wgEncodeBroadHistoneNhekH4k20me1StdPk.broadPeak.gz	598,800,862	0.000
5_Tx5'_E044_25_imputed12marks_mnemonics.bed.gz	61,575,200	0.000
5_TxWk_E110_15_coreMarks_mnemonics.bed.gz	346,018,400	0.000
18_EnhAc_E055_25_imputed12marks_mnemonics.bed.gz	10,374,000	0.000
BI.ES-I3.H3K36me3.Solexa-15381.narrowPeak.gz	30,407,478	0.000
5_TxWk_E069_15_coreMarks_mnemonics.bed.gz	389,452,000	0.000
21_Het_E003_25_imputed12marks_mnemonics.bed.gz	80,328,000	0.000
14_ReprPCWk_E106_15_coreMarks_mnemonics.bed.gz	420,152,200	0.000
21_Het_E004_25_imputed12marks_mnemonics.bed.gz	84,147,400	0.000
24_ReprPC_E093_25_imputed12marks_mnemonics.bed.gz	49,732,400	0.000
BI.Colonic_Mucosa.H3K9me3.32.narrowPeak.gz	34,649,663	0.000
BI.Muscle_Satellite_Cultured_Cells.H3K27me3.hSKM-3.narrowPeak.gz	74,059,457	0.000
5_Tx5'_E023_25_imputed12marks_mnemonics.bed.gz	66,153,600	0.000
7_Tx3'_E002_25_imputed12marks_mnemonics.bed.gz	126,212,000	0.000
wgEncodeBroadHistoneNhlfH4k20me1StdPk.broadPeak.gz	771,962,562	0.000
wgEncodeBroadHistoneHmecCtcfStdPk.broadPeak.gz	173,282,416	0.000
7_Tx3'_E046_25_imputed12marks_mnemonics.bed.gz	114,589,400	0.000
14_ReprPCWk_E022_15_coreMarks_mnemonics.bed.gz	45,426,400	0.000
6_Tx_E084_25_imputed12marks_mnemonics.bed.gz	22,940,600	0.000
7_Tx3'_E080_25_imputed12marks_mnemonics.bed.gz	108,006,000	0.000
BI.CD19_Primary_Cells.H3K36me3.CD19_12_29_08.narrowPeak.gz	121,015,535	0.000
UCSD.H1_BMP4_Derived_Mesendoderm_Cultured_Cells.H3K9me3.SK526.narrowPeak.gz	104,060,562	0.000
BI.CD4_Memory_Primary_Cells.H3K9me3.Donor_100_7_pooled_leukopaks_Jan_7_2011.narrowPeak.gz	38,185,569	0.000
12_EnhBiv_E049_15_coreMarks_mnemonics.bed.gz	2,693,000	0.000
9_Het_E083_15_coreMarks_mnemonics.bed.gz	9,896,800	0.000
13_ReprPC_E002_15_coreMarks_mnemonics.bed.gz	29,832,000	0.000
4_Tx_E066_15_coreMarks_mnemonics.bed.gz	171,046,200	0.000
4_Tx_E016_15_coreMarks_mnemonics.bed.gz	158,118,400	0.000
15_RepetitiveCNV_wgEncodeBroadHmmNhlfHMM.bed.gz	2,875,432	0.000
BI.hESC_Derived_CD56+_Mesoderm_Cultured_Cells.H3K9me3.DNA_Lib_1276.narrowPeak.gz	108,600,099	0.000
6_EnhG_E101_15_coreMarks_mnemonics.bed.gz	6,365,200	0.000
22_PromP_E066_25_imputed12marks_mnemonics.bed.gz	15,143,800	0.000
UCSF-UBC.Peripheral_Blood_Mononuclear_Primary_Cells.H3K9me3.TC010.HS2622.narrowPeak.gz	61,227,410	0.000
BI.Fetal_Heart.H3K36me3.UW_H-22727.narrowPeak.gz	16,774,001	0.000
14_ReprPCWk_E073_15_coreMarks_mnemonics.bed.gz	183,930,200	0.000
UCSD.H1.H2AK5ac.SAK201.narrowPeak.gz	13,959,034	0.000
15_EnhAF_E037_25_imputed12marks_mnemonics.bed.gz	9,501,200	0.000
wgEncodeBroadHistoneHepg2Ezh239875Pk.broadPeak.gz	691,303,466	0.000
5_TxWk_E083_15_coreMarks_mnemonics.bed.gz	405,590,400	0.000
5_TxWk_E097_15_coreMarks_mnemonics.bed.gz	507,116,800	0.000
12_EnhBiv_E124_15_coreMarks_mnemonics.bed.gz	5,153,200	0.000
UCSF-UBC.Penis_Foreskin_Keratinocyte_Primary_Cells.H3K36me3.skin01.narrowPeak.gz	52,925,148	0.000
BI.Treg_Primary_Cells.H3K36me3.20.narrowPeak.gz	176,911,192	0.000
17_EnhW2_E023_25_imputed12marks_mnemonics.bed.gz	51,939,200	0.000
16_EnhW1_E014_25_imputed12marks_mnemonics.bed.gz	16,737,200	0.000
UCSD.Psoas_Muscle.H3K9me3.STL001.narrowPeak.gz	34,410,205	0.000
9_Het_E029_15_coreMarks_mnemonics.bed.gz	227,897,600	0.000
UCSD.H1_BMP4_Derived_Trophoblast_Cultured_Cells.H3K9me3.LH4.narrowPeak.gz	13,079,389	0.000
21_Het_E024_25_imputed12marks_mnemonics.bed.gz	66,166,200	0.000
9_Het_E040_15_coreMarks_mnemonics.bed.gz	25,490,200	0.000
14_ReprPCWk_E030_15_coreMarks_mnemonics.bed.gz	246,409,000	0.000
17_EnhW2_E045_25_imputed12marks_mnemonics.bed.gz	33,886,600	0.000
7_Tx3'_E019_25_imputed12marks_mnemonics.bed.gz	113,018,800	0.000
6_Tx_E072_25_imputed12marks_mnemonics.bed.gz	16,206,200	0.000
17_EnhW2_E105_25_imputed12marks_mnemonics.bed.gz	18,612,200	0.000
9_Het_E071_15_coreMarks_mnemonics.bed.gz	61,358,600	0.000
UW.CD8_Primary_Cells.H3K9me3.RO_01701.Histone.DS22908.narrowPeak.gz	70,821,712	0.000
BI.Brain_Anterior_Caudate.H3K27me3.149.narrowPeak.gz	48,133,066	0.000
4_Tx_E010_15_coreMarks_mnemonics.bed.gz	202,857,800	0.000
13_ReprPC_E006_15_coreMarks_mnemonics.bed.gz	34,036,600	0.000
UW.CD4_Primary_Cells.H3K36me3.RO_01701.Histone.DS22906.narrowPeak.gz	176,276,068	0.000
5_Tx5'_E052_25_imputed12marks_mnemonics.bed.gz	73,758,000	0.000
UCSF-UBC.Penis_Foreskin_Keratinocyte_Primary_Cells.H3K9me3.skin02.narrowPeak.gz	62,848,700	0.000
BI.CD4+_CD25+_CD127-_Treg_Primary_Cells.H3K9me3.Donor_62.narrowPeak.gz	55,459,303	0.000
wgEncodeUwHistoneH7esH3k36me3StdDiffa14dAlnRep0.bam_VS_wgEncodeUwHistoneH7esInputStdDiffa14dAlnRep1.bam.narrowPeak.gz	49,690,689	0.000
4_Tx_E030_15_coreMarks_mnemonics.bed.gz	142,420,600	0.000
14_ReprPCWk_E077_15_coreMarks_mnemonics.bed.gz	247,507,400	0.000
wgEncodeSydhHistoneNt2d1H3k09me3UcdPk.narrowPeak.gz	59,994,224	0.000
BI.Treg_Primary_Cells.H3K27me3.20.narrowPeak.gz	78,898,288	0.000
BI.CD4_Naive_Primary_Cells.H3K36me3.Donor_101_8_pooled_leukopaks_Jan_20_2011.narrowPeak.gz	53,663,045	0.000
9_Het_E113_15_coreMarks_mnemonics.bed.gz	67,549,800	0.000
7_Tx3'_E047_25_imputed12marks_mnemonics.bed.gz	119,471,200	0.000
6_Tx_E076_25_imputed12marks_mnemonics.bed.gz	20,628,000	0.000
BI.iPS-20b.H3K9me3.DNA_Lib_351.narrowPeak.gz	112,922,819	0.000
wgEncodeBroadHistoneOsteoblH3k9me3StdAlnRep0.bam_VS_wgEncodeBroadHistoneOsteoblControlStdAlnRep0.bam.narrowPeak.gz	11,851,026	0.000
3_TxFlnk_E007_15_coreMarks_mnemonics.bed.gz	193,800	0.000
BI.Bone_Marrow_Derived_Mesenchymal_Stem_Cell_Cultured_Cells.H3K9me3.59.narrowPeak.gz	25,770,031	0.000
UW.Fetal_Muscle_Trunk.H3K9me3.H-24851.Histone.DS23309.narrowPeak.gz	33,637,628	0.000
UCSD.H9.H3K4me1.AK141.narrowPeak.gz	29,281,283	0.000
9_Het_E069_15_coreMarks_mnemonics.bed.gz	40,761,800	0.000
BI.HUES64.H3K36me3.Lib_EpiLabSPL_Row_1721.narrowPeak.gz	165,508,135	0.000
BI.CD19_Primary_Cells.H3K36me3.CD19_8_1_08.narrowPeak.gz	91,438,761	0.000
5_TxWk_E111_15_coreMarks_mnemonics.bed.gz	370,776,200	0.000
5_TxWk_E088_15_coreMarks_mnemonics.bed.gz	438,324,600	0.000
5_Tx5'_E045_25_imputed12marks_mnemonics.bed.gz	58,459,200	0.000
5_TxWk_E098_15_coreMarks_mnemonics.bed.gz	576,406,800	0.000
UCSD.H1.H2BK15ac.SAK204.narrowPeak.gz	18,183,298	0.000
5_Tx5'_E107_25_imputed12marks_mnemonics.bed.gz	60,788,600	0.000
6_Tx_E017_25_imputed12marks_mnemonics.bed.gz	17,369,200	0.000
14_ReprPCWk_E087_15_coreMarks_mnemonics.bed.gz	296,400,200	0.000
22_PromP_E009_25_imputed12marks_mnemonics.bed.gz	7,370,800	0.000
13_ReprPC_E020_15_coreMarks_mnemonics.bed.gz	38,116,600	0.000
17_EnhW2_E085_25_imputed12marks_mnemonics.bed.gz	20,809,000	0.000
7_Weak_Enhancer_wgEncodeBroadHmmHmecHMM.bed.gz	74,109,854	0.000
9_Het_E079_15_coreMarks_mnemonics.bed.gz	74,779,200	0.000
5_TxWk_E006_15_coreMarks_mnemonics.bed.gz	533,535,400	0.000
9_Het_E009_15_coreMarks_mnemonics.bed.gz	63,301,800	0.000
10_Txn_Elongation_wgEncodeBroadHmmHuvecHMM.bed.gz	101,688,700	0.000
9_Het_E038_15_coreMarks_mnemonics.bed.gz	10,550,200	0.000
BI.CD34_Primary_Cells.H3K36me3.CD34_39811.narrowPeak.gz	89,659,566	0.000
5_Tx5'_E117_25_imputed12marks_mnemonics.bed.gz	69,356,000	0.000
4_Tx_E063_15_coreMarks_mnemonics.bed.gz	156,740,200	0.000
UCSD.Lung.H3K36me3.STL001.narrowPeak.gz	86,996,578	0.000
5_TxWk_E073_15_coreMarks_mnemonics.bed.gz	395,953,000	0.000
3_TxFlnk_E021_15_coreMarks_mnemonics.bed.gz	261,200	0.000
10_Txn_Elongation_wgEncodeBroadHmmH1hescHMM.bed.gz	82,134,508	0.000
12_EnhBiv_E037_15_coreMarks_mnemonics.bed.gz	2,382,800	0.000
7_Tx3'_E088_25_imputed12marks_mnemonics.bed.gz	108,882,000	0.000
7_Tx3'_E124_25_imputed12marks_mnemonics.bed.gz	104,203,400	0.000
7_Tx3'_E029_25_imputed12marks_mnemonics.bed.gz	125,936,200	0.000
5_TxWk_E005_15_coreMarks_mnemonics.bed.gz	488,727,800	0.000
5_TxWk_E101_15_coreMarks_mnemonics.bed.gz	337,027,000	0.000
BI.CD4+_CD25-_Th_Primary_Cells.H3K36me3.Donor_332.narrowPeak.gz	123,410,685	0.000
5_TxWk_E008_15_coreMarks_mnemonics.bed.gz	392,810,400	0.000
7_Tx3'_E009_25_imputed12marks_mnemonics.bed.gz	111,694,000	0.000
4_Tx_E108_15_coreMarks_mnemonics.bed.gz	113,923,600	0.000
BI.Chondrocytes_from_Bone_Marrow_Derived_Mesenchymal_Stem_Cell_Cultured_Cells.H3K9me3.58.narrowPeak.gz	36,281,823	0.000
5_Tx5'_E039_25_imputed12marks_mnemonics.bed.gz	60,136,600	0.000
BI.Stomach_Smooth_Muscle.H3K9me3.161.narrowPeak.gz	28,010,653	0.000
9_Het_E005_15_coreMarks_mnemonics.bed.gz	97,694,600	0.000
5_TxWk_E102_15_coreMarks_mnemonics.bed.gz	355,679,400	0.000
18_EnhAc_E084_25_imputed12marks_mnemonics.bed.gz	8,490,600	0.000
UW.CD3_Primary_Cells.H3K36me3.RO_01679.Histone.DS22563.narrowPeak.gz	158,085,159	0.000
6_Tx_E052_25_imputed12marks_mnemonics.bed.gz	23,353,800	0.000
5_TxWk_E079_15_coreMarks_mnemonics.bed.gz	467,528,800	0.000
24_ReprPC_E034_25_imputed12marks_mnemonics.bed.gz	29,017,000	0.000
7_Tx3'_E032_25_imputed12marks_mnemonics.bed.gz	114,305,400	0.000
7_Tx3'_E111_25_imputed12marks_mnemonics.bed.gz	100,084,600	0.000
BI.CD4+_CD25-_Th_Primary_Cells.H3K27me3.Donor_332.narrowPeak.gz	50,327,208	0.000
17_EnhW2_E086_25_imputed12marks_mnemonics.bed.gz	42,415,200	0.000
BI.Rectal_Mucosa.H3K9me3.31.narrowPeak.gz	40,132,290	0.000
wgEncodeBroadHistoneHelas3H3k36me3StdAlnRep0.bam_VS_wgEncodeBroadHistoneHelas3ControlStdAlnRep0.bam.narrowPeak.gz	72,772,275	0.000
7_Tx3'_E084_25_imputed12marks_mnemonics.bed.gz	110,831,400	0.000
9_Het_E041_15_coreMarks_mnemonics.bed.gz	37,023,000	0.000
7_Tx3'_E016_25_imputed12marks_mnemonics.bed.gz	106,713,200	0.000
9_Het_E044_15_coreMarks_mnemonics.bed.gz	66,283,200	0.000
7_Tx3'_E055_25_imputed12marks_mnemonics.bed.gz	75,397,800	0.000
7_Tx3'_E094_25_imputed12marks_mnemonics.bed.gz	75,965,800	0.000
7_Tx3'_E089_25_imputed12marks_mnemonics.bed.gz	114,873,000	0.000
wgEncodeBroadHistoneA549H3k09me3Etoh02Pk.broadPeak.gz	927,954,270	0.000
7_Tx3'_E112_25_imputed12marks_mnemonics.bed.gz	127,425,000	0.000
10_TssBiv_E090_15_coreMarks_mnemonics.bed.gz	2,672,000	0.000
10_Txn_Elongation_wgEncodeBroadHmmNhekHMM.bed.gz	130,406,672	0.000
BI.Brain_Cingulate_Gyrus.H3K9me3.149.narrowPeak.gz	36,184,655	0.000
4_Tx_E089_15_coreMarks_mnemonics.bed.gz	164,874,200	0.000
UW.CD19_Primary_Cells.H3K36me3.RO_01679.Histone.DS22586.narrowPeak.gz	168,480,308	0.000
9_Het_E105_15_coreMarks_mnemonics.bed.gz	41,711,400	0.000
14_ReprPCWk_E115_15_coreMarks_mnemonics.bed.gz	489,412,200	0.000
9_Het_E114_15_coreMarks_mnemonics.bed.gz	37,395,000	0.000
UCSF-UBC.CD8_Naive_Primary_Cells.H3K27me3.TC001.narrowPeak.gz	66,826,324	0.000
5_Tx5'_E128_25_imputed12marks_mnemonics.bed.gz	65,072,800	0.000
9_Het_E100_15_coreMarks_mnemonics.bed.gz	78,852,600	0.000
7_Tx3'_E077_25_imputed12marks_mnemonics.bed.gz	96,264,200	0.000
BI.Fetal_Lung.H3K9me3.UW_H-22727.narrowPeak.gz	4,682,965	0.000
5_Tx5'_E114_25_imputed12marks_mnemonics.bed.gz	69,450,000	0.000
4_Tx_E040_15_coreMarks_mnemonics.bed.gz	40,855,000	0.000
UW.CD14_Primary_Cells.H3K9me3.RO_01721.Histone.DS22404.narrowPeak.gz	107,391,055	0.000
9_Het_E115_15_coreMarks_mnemonics.bed.gz	73,008,400	0.000
14_ReprPCWk_E034_15_coreMarks_mnemonics.bed.gz	703,347,200	0.000
UW.Fetal_Intestine_Large.H3K36me3.H-24595.Histone.DS22554.narrowPeak.gz	130,244,545	0.000
5_TxWk_E027_15_coreMarks_mnemonics.bed.gz	387,127,600	0.000
wgEncodeBroadHistoneHelas3H3k27me3StdAlnRep0.bam_VS_wgEncodeBroadHistoneHelas3ControlStdAlnRep0.bam.narrowPeak.gz	66,961,688	0.000
UCSD.H9.H3K4me1.YL123.narrowPeak.gz	73,842,378	0.000
7_Tx3'_E008_25_imputed12marks_mnemonics.bed.gz	119,368,400	0.000
21_Het_E074_25_imputed12marks_mnemonics.bed.gz	35,199,200	0.000
7_Tx3'_E034_25_imputed12marks_mnemonics.bed.gz	106,989,200	0.000
5_TxWk_E075_15_coreMarks_mnemonics.bed.gz	321,224,400	0.000
13_ReprPC_E011_15_coreMarks_mnemonics.bed.gz	55,719,200	0.000
7_Tx3'_E006_25_imputed12marks_mnemonics.bed.gz	90,232,600	0.000
5_Tx5'_E072_25_imputed12marks_mnemonics.bed.gz	66,547,600	0.000
UCSD.Aorta.H3K27me3.STL003.narrowPeak.gz	22,236,094	0.000
13_ReprPC_E061_15_coreMarks_mnemonics.bed.gz	56,124,600	0.000
BI.Mobilized_CD34_Primary_Cells.H3K9me3.RO_01562.narrowPeak.gz	118,540,264	0.000
9_Het_E045_15_coreMarks_mnemonics.bed.gz	17,640,200	0.000
UCSD.H1.H3K4me1.LL311.narrowPeak.gz	87,485,370	0.000
wgEncodeBroadHistoneH1hescH3k4me1StdPk.broadPeak.gz	401,734,236	0.000
17_EnhW2_E008_25_imputed12marks_mnemonics.bed.gz	66,390,600	0.000
wgEncodeBroadHistoneK562Ezh239875StdPk.broadPeak.gz	871,279,430	0.000
5_TxWk_E109_15_coreMarks_mnemonics.bed.gz	389,839,000	0.000
BI.Bone_Marrow_Derived_Mesenchymal_Stem_Cell_Cultured_Cells.H3K27me3.58.narrowPeak.gz	124,087,683	0.000
14_EnhA2_E018_25_imputed12marks_mnemonics.bed.gz	8,794,600	0.000
4_Tx_E025_15_coreMarks_mnemonics.bed.gz	165,533,400	0.000
9_Het_E058_15_coreMarks_mnemonics.bed.gz	208,920,200	0.000
15_RepetitiveCNV_wgEncodeBroadHmmHuvecHMM.bed.gz	3,670,926	0.000
21_Het_E027_25_imputed12marks_mnemonics.bed.gz	25,839,600	0.000
21_Het_E100_25_imputed12marks_mnemonics.bed.gz	18,506,000	0.000
4_Tx_E015_15_coreMarks_mnemonics.bed.gz	148,526,000	0.000
5_Tx5'_E110_25_imputed12marks_mnemonics.bed.gz	73,731,000	0.000
UW.CD3_Primary_Cells.H3K9me3.RO_01679.Histone.DS22898.narrowPeak.gz	48,674,995	0.000
7_Tx3'_E015_25_imputed12marks_mnemonics.bed.gz	107,403,600	0.000
4_Tx_E014_15_coreMarks_mnemonics.bed.gz	145,985,600	0.000
BI.Skeletal_Muscle.H3K9me3.63.narrowPeak.gz	25,081,958	0.000
5_Tx5'_E122_25_imputed12marks_mnemonics.bed.gz	67,076,400	0.000
7_Tx3'_E012_25_imputed12marks_mnemonics.bed.gz	139,558,000	0.000
GSE36570.SOX2.fibrobj_post_filPeaks_public.bed.gz	9,574,777	0.000
21_Het_E021_25_imputed12marks_mnemonics.bed.gz	64,870,800	0.000
21_Het_E083_25_imputed12marks_mnemonics.bed.gz	35,134,400	0.000
21_Het_E067_25_imputed12marks_mnemonics.bed.gz	32,494,600	0.000
15_EnhAF_E025_25_imputed12marks_mnemonics.bed.gz	20,749,800	0.000
5_Tx5'_E068_25_imputed12marks_mnemonics.bed.gz	74,723,400	0.000
17_EnhW2_E072_25_imputed12marks_mnemonics.bed.gz	54,681,800	0.000
5_Tx5'_E034_25_imputed12marks_mnemonics.bed.gz	66,189,400	0.000
7_Tx3'_E098_25_imputed12marks_mnemonics.bed.gz	72,144,000	0.000
wgEncodeBroadHistoneDnd41H3k36me3Pk.broadPeak.gz	508,544,205	0.000
BI.hESC_Derived_CD56+_Mesoderm_Cultured_Cells.H3K9me3.DNA_Lib_1282.narrowPeak.gz	112,513,883	0.000
9_Het_E026_15_coreMarks_mnemonics.bed.gz	61,855,800	0.000
GSE39879.AR.lncap_1f5_dht+dex_filPeaks_public.bed.gz	3,797,728	0.000
5_Tx5'_E027_25_imputed12marks_mnemonics.bed.gz	84,748,800	0.000
BI.Muscle_Satellite_Cultured_Cells.H3K27me3.hSKM-1.narrowPeak.gz	66,719,954	0.000
5_Tx5'_E087_25_imputed12marks_mnemonics.bed.gz	82,250,800	0.000
BI.Fetal_Kidney.H3K36me3.UW_H-22676.narrowPeak.gz	23,817,991	0.000
5_TxWk_E099_15_coreMarks_mnemonics.bed.gz	336,290,200	0.000
21_Het_E054_25_imputed12marks_mnemonics.bed.gz	28,254,000	0.000
wgEncodeAwgTfbsSydhHelas3Znf274UcdUniPk.narrowPeak.gz	52,235	0.000
wgEncodeBroadHistoneHsmmtH3k27me3AlnRep0.bam_VS_wgEncodeBroadHistoneHsmmtControlStdAlnRep0.bam.narrowPeak.gz	134,899,960	0.000
7_Tx3'_E092_25_imputed12marks_mnemonics.bed.gz	105,802,600	0.000
7_Tx3'_E078_25_imputed12marks_mnemonics.bed.gz	103,219,200	0.000
BI.CD19_Primary_Cells.H3K9me3.CD19_2_20_09.narrowPeak.gz	35,204,675	0.000
18_EnhAc_E042_25_imputed12marks_mnemonics.bed.gz	1,534,000	0.000
7_Tx3'_E090_25_imputed12marks_mnemonics.bed.gz	110,716,600	0.000
7_Tx3'_E091_25_imputed12marks_mnemonics.bed.gz	109,525,400	0.000
8_ZNFRpts_E107_15_coreMarks_mnemonics.bed.gz	3,914,200	0.000
4_Tx_E039_15_coreMarks_mnemonics.bed.gz	114,584,400	0.000
7_Tx3'_E113_25_imputed12marks_mnemonics.bed.gz	89,104,400	0.000
wgEncodeBroadHistoneHelas3H3k09me3Pk.broadPeak.gz	868,549,759	0.000
UCSD.H1_BMP4_Derived_Mesendoderm_Cultured_Cells.H2AK5ac.AK170.narrowPeak.gz	62,146,577	0.000
UCSF-UBC.Penis_Foreskin_Fibroblast_Primary_Cells.H3K27me3.skin03.narrowPeak.gz	56,072,723	0.000
6_Tx_E021_25_imputed12marks_mnemonics.bed.gz	12,865,400	0.000
7_Tx3'_E076_25_imputed12marks_mnemonics.bed.gz	111,044,000	0.000
5_Tx5'_E101_25_imputed12marks_mnemonics.bed.gz	73,149,600	0.000
7_Tx3'_E096_25_imputed12marks_mnemonics.bed.gz	71,206,400	0.000
18_EnhAc_E113_25_imputed12marks_mnemonics.bed.gz	5,950,000	0.000
5_Tx5'_E066_25_imputed12marks_mnemonics.bed.gz	71,143,800	0.000
7_Tx3'_E014_25_imputed12marks_mnemonics.bed.gz	108,846,800	0.000
7_Tx3'_E079_25_imputed12marks_mnemonics.bed.gz	73,998,400	0.000
wgEncodeBroadHistoneH1hescHdac6a301341aPk.broadPeak.gz	887,366,660	0.000
21_Het_E035_25_imputed12marks_mnemonics.bed.gz	45,694,400	0.000
7_Tx3'_E036_25_imputed12marks_mnemonics.bed.gz	130,546,600	0.000
7_Tx3'_E024_25_imputed12marks_mnemonics.bed.gz	96,397,400	0.000
wgEncodeHaibTfbsPanc1NrsfV0422111PkRep1.broadPeak.gz	2,062,589	0.000
BI.CD34_Cultured_Cells.H3K9me3.123.narrowPeak.gz	39,976,349	0.000
4_Tx_E013_15_coreMarks_mnemonics.bed.gz	208,151,400	0.000
UCSF-UBC.Peripheral_Blood_Mononuclear_Primary_Cells.H3K9me3.TC015.narrowPeak.gz	16,969,131	0.000
BI.Chondrocytes_from_Bone_Marrow_Derived_Mesenchymal_Stem_Cell_Cultured_Cells.H3K36me3.60.narrowPeak.gz	203,035,114	0.000
5_TxWk_E004_15_coreMarks_mnemonics.bed.gz	303,101,600	0.000
BI.Mobilized_CD34_Primary_Cells.H3K36me3.RO_01549.narrowPeak.gz	209,859,770	0.000
5_Tx5'_E078_25_imputed12marks_mnemonics.bed.gz	74,250,600	0.000
13_ReprPC_E003_15_coreMarks_mnemonics.bed.gz	24,907,600	0.000
10_Txn_Elongation_wgEncodeBroadHmmNhlfHMM.bed.gz	130,608,488	0.000
5_TxWk_E096_15_coreMarks_mnemonics.bed.gz	448,420,600	0.000
5_Tx5'_E071_25_imputed12marks_mnemonics.bed.gz	76,657,800	0.000
8_ZNFRpts_E118_15_coreMarks_mnemonics.bed.gz	3,216,600	0.000
14_ReprPCWk_E037_15_coreMarks_mnemonics.bed.gz	128,081,400	0.000
wgEncodeBroadHistoneK562Lsd1Pk.broadPeak.gz	367,711,851	0.000
20_ZNFRpts_E104_25_imputed12marks_mnemonics.bed.gz	3,027,400	0.000
24_ReprPC_E042_25_imputed12marks_mnemonics.bed.gz	39,753,600	0.000
wgEncodeBroadHistoneK562H3k9me1StdPk.broadPeak.gz	746,104,409	0.000
BI.Bone_Marrow_Derived_Mesenchymal_Stem_Cell_Cultured_Cells.H3K9me3.58.narrowPeak.gz	70,750,118	0.000
4_Tx_E033_15_coreMarks_mnemonics.bed.gz	178,556,800	0.000
5_Tx5'_E026_25_imputed12marks_mnemonics.bed.gz	70,152,800	0.000
5_TxWk_E059_15_coreMarks_mnemonics.bed.gz	387,644,000	0.000
14_ReprPCWk_E123_15_coreMarks_mnemonics.bed.gz	353,615,400	0.000
BI.CD4+_CD25-_IL17+_PMA-Ionomcyin_stimulated_Th17_Primary_Cells.H3K9me3.Donor_332.narrowPeak.gz	41,144,492	0.000
wgEncodeUwHistoneHuvecH3k27me3StdAlnRep0.bam_VS_wgEncodeUwHistoneHuvecInputStdAlnRep1.bam.narrowPeak.gz	34,960,704	0.000
UCSD.H9.H3K18ac.SK276.narrowPeak.gz	4,659,145	0.000
4_Tx_E090_15_coreMarks_mnemonics.bed.gz	164,589,600	0.000
BI.iPS-20b.H3K36me3.DNA_Lib_355.narrowPeak.gz	180,393,235	0.000
BI.Rectal_Mucosa.H3K36me3.31.narrowPeak.gz	113,059,316	0.000
8_ZNFRpts_E082_15_coreMarks_mnemonics.bed.gz	9,836,800	0.000
BI.Mesenchymal_Stem_Cell_Derived_Adipocyte_Cultured_Cells.H3K36me3.93.narrowPeak.gz	125,280,836	0.000
22_PromP_E011_25_imputed12marks_mnemonics.bed.gz	21,666,800	0.000
6_Tx_E128_25_imputed12marks_mnemonics.bed.gz	19,278,600	0.000
5_Tx5'_E046_25_imputed12marks_mnemonics.bed.gz	59,664,200	0.000
7_Tx3'_E063_25_imputed12marks_mnemonics.bed.gz	100,761,800	0.000
5_Tx5'_E013_25_imputed12marks_mnemonics.bed.gz	79,721,000	0.000
14_ReprPCWk_E007_15_coreMarks_mnemonics.bed.gz	31,746,400	0.000
5_TxWk_E092_15_coreMarks_mnemonics.bed.gz	396,809,000	0.000
UCSD.H1.H2BK20ac.SAK205.narrowPeak.gz	41,398,386	0.000
4_PromD2_E115_25_imputed12marks_mnemonics.bed.gz	3,916,000	0.000
5_Tx5'_E083_25_imputed12marks_mnemonics.bed.gz	67,532,400	0.000
6_Tx_E126_25_imputed12marks_mnemonics.bed.gz	20,753,800	0.000
UCSD.H1.H3K9me3.AK54.narrowPeak.gz	43,578,003	0.000
BI.HUES6.H3K36me3.Lib_XZ_20101004_10--ChIP_XZ_20100930_10_ES_cell_HUES_6_H3K36Me3.narrowPeak.gz	149,202,950	0.000
18_EnhAc_E120_25_imputed12marks_mnemonics.bed.gz	10,236,600	0.000
22_PromP_E088_25_imputed12marks_mnemonics.bed.gz	12,267,600	0.000
21_Het_E071_25_imputed12marks_mnemonics.bed.gz	30,439,000	0.000
18_EnhAc_E110_25_imputed12marks_mnemonics.bed.gz	14,110,600	0.000
UCSF-UBC.Penis_Foreskin_Keratinocyte_Primary_Cells.H3K27me3.skin01.A05937.narrowPeak.gz	17,964,513	0.000
21_Het_E070_25_imputed12marks_mnemonics.bed.gz	31,933,600	0.000
BI.H1.H3K36me3.Solexa-12524.narrowPeak.gz	26,137,754	0.000
7_Tx3'_E106_25_imputed12marks_mnemonics.bed.gz	94,876,200	0.000
9_Het_E116_15_coreMarks_mnemonics.bed.gz	80,609,800	0.000
wgEncodeBroadHistoneK562Chd4mi2Pk.broadPeak.gz	449,424,309	0.000
9_Het_E098_15_coreMarks_mnemonics.bed.gz	71,692,800	0.000
7_Tx3'_E083_25_imputed12marks_mnemonics.bed.gz	107,089,600	0.000
5_Tx5'_E099_25_imputed12marks_mnemonics.bed.gz	61,871,600	0.000
wgEncodeBroadHistoneMonocd14ro1746H3k36me3Pk.broadPeak.gz	449,965,583	0.000
5_Tx5'_E081_25_imputed12marks_mnemonics.bed.gz	62,220,200	0.000
UCSD.IMR90.H3K9me3.SK06.narrowPeak.gz	103,467,876	0.000
wgEncodeSydhHistonePbmcH3k9me3UcdPk.narrowPeak.gz	18,787,292	0.000
5_Tx5'_E129_25_imputed12marks_mnemonics.bed.gz	67,022,200	0.000
4_Tx_E093_15_coreMarks_mnemonics.bed.gz	161,644,000	0.000
18_EnhAc_E063_25_imputed12marks_mnemonics.bed.gz	12,984,000	0.000
15_RepetitiveCNV_wgEncodeBroadHmmHmecHMM.bed.gz	2,457,867	0.000
wgEncodeBroadHistoneHsmmtH3k09me3Pk.broadPeak.gz	790,253,891	0.000
7_Tx3'_E056_25_imputed12marks_mnemonics.bed.gz	82,168,000	0.000
7_Tx3'_E051_25_imputed12marks_mnemonics.bed.gz	117,174,000	0.000
4_Tx_E031_15_coreMarks_mnemonics.bed.gz	151,944,200	0.000
wgEncodeBroadHistoneK562H4k20me1StdPk.broadPeak.gz	772,752,056	0.000
wgEncodeOpenChromFaireMrta2041Pk.narrowPeak.gz	66,794,045	0.000
21_Het_E063_25_imputed12marks_mnemonics.bed.gz	28,492,000	0.000
BI.CD15_Primary_Cells.H3K36me3.23.narrowPeak.gz	147,867,225	0.000
5_TxWk_E113_15_coreMarks_mnemonics.bed.gz	455,248,000	0.000
8_ZNFRpts_E072_15_coreMarks_mnemonics.bed.gz	4,354,000	0.000
wgEncodeBroadHistoneHepg2H3k27me3StdPk.broadPeak.gz	762,778,767	0.000
4_Tx_E020_15_coreMarks_mnemonics.bed.gz	139,296,400	0.000
wgEncodeBroadHistoneK562Cbx3sc101004Pk.broadPeak.gz	821,288,686	0.000
5_Tx5'_E069_25_imputed12marks_mnemonics.bed.gz	72,399,600	0.000
4_Tx_E049_15_coreMarks_mnemonics.bed.gz	170,471,200	0.000
UCSD.H1_Derived_Mesenchymal_Stem_Cells.H3K79me1.SK515.narrowPeak.gz	102,684,474	0.000
UCSF-UBC.UCSF-4Star.H3K36me3.A19300.narrowPeak.gz	164,345,510	0.000
6_EnhG_E087_15_coreMarks_mnemonics.bed.gz	270,200	0.000
BI.HUES64.H3K36me3.Lib_MC_20101025_03--ChIP_MC_20101020_03_ES_cell_HUES_64_H3K36Me3.narrowPeak.gz	153,837,480	0.000
BI.H9_Derived_Neuronal_Progenitor_Cultured_Cells.H3K36me3.113.narrowPeak.gz	259,627,432	0.000
18_EnhAc_E092_25_imputed12marks_mnemonics.bed.gz	11,825,200	0.000
5_TxWk_E090_15_coreMarks_mnemonics.bed.gz	367,543,000	0.000
UCSD.iPS_DF_6.9.H3K9me3.SK274.narrowPeak.gz	26,368,730	0.000
22_PromP_E005_25_imputed12marks_mnemonics.bed.gz	6,844,600	0.000
15_EnhAF_E056_25_imputed12marks_mnemonics.bed.gz	14,700,800	0.000
7_Enh_E001_15_coreMarks_mnemonics.bed.gz	115,508,000	0.000
UCSD.Esophagus.H3K9me3.STL003.narrowPeak.gz	60,077,945	0.000
21_Het_E010_25_imputed12marks_mnemonics.bed.gz	54,831,200	0.000
17_EnhW2_E014_25_imputed12marks_mnemonics.bed.gz	57,525,200	0.000
18_EnhAc_E119_25_imputed12marks_mnemonics.bed.gz	7,179,800	0.000
UCSD.H1_Derived_Mesenchymal_Stem_Cells.H3K27me3.SK439.narrowPeak.gz	55,224,276	0.000
BI.H1.H3K9me3.Solexa-12525.narrowPeak.gz	18,131,745	0.000
9_Het_E081_15_coreMarks_mnemonics.bed.gz	34,765,200	0.000
21_Het_E053_25_imputed12marks_mnemonics.bed.gz	28,715,600	0.000
7_Tx3'_E010_25_imputed12marks_mnemonics.bed.gz	117,587,800	0.000
8_ZNFRpts_E076_15_coreMarks_mnemonics.bed.gz	3,978,000	0.000
4_Tx_E095_15_coreMarks_mnemonics.bed.gz	111,919,400	0.000
5_Tx5'_E127_25_imputed12marks_mnemonics.bed.gz	65,361,000	0.000
17_EnhW2_E032_25_imputed12marks_mnemonics.bed.gz	23,276,000	0.000
21_Het_E009_25_imputed12marks_mnemonics.bed.gz	53,530,800	0.000
5_TxWk_E100_15_coreMarks_mnemonics.bed.gz	466,269,400	0.000
5_Tx5'_E042_25_imputed12marks_mnemonics.bed.gz	55,522,600	0.000
17_EnhW2_E034_25_imputed12marks_mnemonics.bed.gz	19,766,200	0.000
9_Het_E039_15_coreMarks_mnemonics.bed.gz	30,990,200	0.000
24_ReprPC_E124_25_imputed12marks_mnemonics.bed.gz	36,989,600	0.000
5_Tx5'_E076_25_imputed12marks_mnemonics.bed.gz	75,254,800	0.000
BI.CD3_Primary_Cells.H3K27me3.CD3_39804.narrowPeak.gz	49,091,584	0.000
UW.CD56_Primary_Cells.H3K36me3.RO_01679.Histone.DS22595.narrowPeak.gz	136,484,871	0.000
7_Tx3'_E013_25_imputed12marks_mnemonics.bed.gz	94,987,400	0.000
12_TxEnhW_E027_25_imputed12marks_mnemonics.bed.gz	19,974,400	0.000
15_EnhAF_E092_25_imputed12marks_mnemonics.bed.gz	17,984,800	0.000
4_Tx_E009_15_coreMarks_mnemonics.bed.gz	220,211,600	0.000
5_Tx5'_E010_25_imputed12marks_mnemonics.bed.gz	67,008,800	0.000
7_Tx3'_E003_25_imputed12marks_mnemonics.bed.gz	118,769,200	0.000
UCSF-UBC.Breast_vHMEC.H3K36me3.RM035.narrowPeak.gz	216,253,112	0.000
UCSD.Sigmoid_Colon.H3K9me3.STL001.narrowPeak.gz	39,110,247	0.000
21_Het_E007_25_imputed12marks_mnemonics.bed.gz	46,785,200	0.000
BI.Adult_Liver.H3K36me3.3.narrowPeak.gz	118,328,433	0.000
5_Tx5'_E058_25_imputed12marks_mnemonics.bed.gz	84,110,400	0.000
UCSD.H1.H3K56ac.SAK211.narrowPeak.gz	23,282,450	0.000
9_Het_E084_15_coreMarks_mnemonics.bed.gz	71,760,800	0.000
14_ReprPCWk_E036_15_coreMarks_mnemonics.bed.gz	314,422,200	0.000
wgEncodeBroadHistoneHuvecH3k36me3StdPk.broadPeak.gz	515,753,124	0.000
BI.Mobilized_CD34_Primary_Cells.H3K36me3.RO_01562.narrowPeak.gz	188,044,731	0.000
5_Tx5'_E057_25_imputed12marks_mnemonics.bed.gz	73,647,400	0.000
24_ReprPC_E045_25_imputed12marks_mnemonics.bed.gz	40,269,400	0.000
6_EnhG_E027_15_coreMarks_mnemonics.bed.gz	22,568,600	0.000
24_ReprPC_E043_25_imputed12marks_mnemonics.bed.gz	33,159,600	0.000
11_TxEnh3'_E068_25_imputed12marks_mnemonics.bed.gz	12,014,800	0.000
wgEncodeBroadHistoneHepg2H3k36me3StdPk.broadPeak.gz	505,820,469	0.000
4_Tx_E058_15_coreMarks_mnemonics.bed.gz	195,050,200	0.000
9_Het_E093_15_coreMarks_mnemonics.bed.gz	58,744,800	0.000
5_Tx5'_E047_25_imputed12marks_mnemonics.bed.gz	61,521,200	0.000
UW.Fetal_Adrenal_Gland.H3K36me3.H-24800.Histone.DS23068.narrowPeak.gz	175,979,505	0.000
7_Enh_E116_15_coreMarks_mnemonics.bed.gz	78,426,400	0.000
21_Het_E088_25_imputed12marks_mnemonics.bed.gz	27,170,800	0.000
11_TxEnh3'_E035_25_imputed12marks_mnemonics.bed.gz	8,110,400	0.000
UCSD.H9.H2BK20ac.SK377.narrowPeak.gz	11,731,851	0.000
UCSD.H1.H3K4ac.SAK207.narrowPeak.gz	41,212,987	0.000
wgEncodeSydhHistoneU2osH3k36me3bUcdPk.narrowPeak.gz	138,693,981	0.000
wgEncodeBroadHistoneNhlfH2azPk.broadPeak.gz	524,142,349	0.000
9_Het_E095_15_coreMarks_mnemonics.bed.gz	65,232,600	0.000
BI.CD4+_CD25-_IL17-_PMA-Ionomycin_stimulated_MACS_purified_Th_Primary_Cells.H3K27me3.Donor_332.narrowPeak.gz	65,627,578	0.000
21_Het_E097_25_imputed12marks_mnemonics.bed.gz	23,378,000	0.000
9_Het_E049_15_coreMarks_mnemonics.bed.gz	106,528,000	0.000
9_Het_E057_15_coreMarks_mnemonics.bed.gz	83,229,400	0.000
5_Tx5'_E112_25_imputed12marks_mnemonics.bed.gz	64,622,200	0.000
wgEncodeAwgTfbsSydhHelas3Spt20UniPk.narrowPeak.gz	981,086	0.000
5_Tx5'_E108_25_imputed12marks_mnemonics.bed.gz	66,893,200	0.000
4_Tx_E105_15_coreMarks_mnemonics.bed.gz	63,071,400	0.000
6_Tx_E012_25_imputed12marks_mnemonics.bed.gz	25,419,000	0.000
12_EnhBiv_E056_15_coreMarks_mnemonics.bed.gz	9,995,800	0.000
BI.Brain_Substantia_Nigra.H3K27me3.149.narrowPeak.gz	28,575,135	0.000
14_EnhA2_E048_25_imputed12marks_mnemonics.bed.gz	12,021,600	0.000
15_EnhAF_E089_25_imputed12marks_mnemonics.bed.gz	26,552,600	0.000
21_Het_E105_25_imputed12marks_mnemonics.bed.gz	22,887,200	0.000
BI.CD8_Naive_Primary_Cells.H3K27me3.Donor_100_7_pooled_leukopaks_Jan_7_2011.narrowPeak.gz	22,509,768	0.000
17_EnhW2_E030_25_imputed12marks_mnemonics.bed.gz	55,885,800	0.000
21_Het_E086_25_imputed12marks_mnemonics.bed.gz	29,294,000	0.000
14_EnhA2_E014_25_imputed12marks_mnemonics.bed.gz	10,007,400	0.000
wgEncodeBroadHistoneK562Hdac6a301341aPk.broadPeak.gz	669,021,499	0.000
6_EnhG_E030_15_coreMarks_mnemonics.bed.gz	9,213,000	0.000
5_TxWk_E021_15_coreMarks_mnemonics.bed.gz	420,676,800	0.000
UCSD.H1_BMP4_Derived_Mesendoderm_Cultured_Cells.H2BK15ac.AK419.narrowPeak.gz	33,717,371	0.000
21_Het_E068_25_imputed12marks_mnemonics.bed.gz	31,594,000	0.000
6_Tx_E022_25_imputed12marks_mnemonics.bed.gz	13,415,400	0.000
wgEncodeUwHistoneNhekH3k27me3StdPkRep1.narrowPeak.gz	1,622,790	0.000
7_Tx3'_E103_25_imputed12marks_mnemonics.bed.gz	115,449,000	0.000
22_PromP_E013_25_imputed12marks_mnemonics.bed.gz	6,327,800	0.000
UCSD.H1.H3K36me3.LL160.narrowPeak.gz	45,668,526	0.000
UCSD.H1_Derived_Mesenchymal_Stem_Cells.H3K9me3.SK507.narrowPeak.gz	53,063,390	0.000
UCSD.H1.H3K4me1.LL228.narrowPeak.gz	26,889,213	0.000
5_TxWk_E082_15_coreMarks_mnemonics.bed.gz	344,201,800	0.000
BI.CD34_Primary_Cells.H3K9me3.CD34_39889.narrowPeak.gz	55,837,481	0.000
21_Het_E082_25_imputed12marks_mnemonics.bed.gz	20,546,800	0.000
21_Het_E030_25_imputed12marks_mnemonics.bed.gz	55,336,400	0.000
wgEncodeHaibTfbsH1hescNrsfV0416102PkRep1.broadPeak.gz	4,580,787	0.000
21_Het_E111_25_imputed12marks_mnemonics.bed.gz	21,177,400	0.000
wgEncodeBroadHistoneK562NcorPk.broadPeak.gz	614,146,229	0.000
9_Het_E052_15_coreMarks_mnemonics.bed.gz	60,562,000	0.000
18_EnhAc_E085_25_imputed12marks_mnemonics.bed.gz	10,786,600	0.000
21_Het_E013_25_imputed12marks_mnemonics.bed.gz	42,225,600	0.000
7_Tx3'_E109_25_imputed12marks_mnemonics.bed.gz	115,617,000	0.000
7_Tx3'_E023_25_imputed12marks_mnemonics.bed.gz	107,579,800	0.000
7_Tx3'_E110_25_imputed12marks_mnemonics.bed.gz	113,466,400	0.000
9_Het_E061_15_coreMarks_mnemonics.bed.gz	130,277,200	0.000
7_Tx3'_E011_25_imputed12marks_mnemonics.bed.gz	106,555,600	0.000
6_Tx_E050_25_imputed12marks_mnemonics.bed.gz	28,650,800	0.000
4_Tx_E041_15_coreMarks_mnemonics.bed.gz	133,156,000	0.000
9_Het_E091_15_coreMarks_mnemonics.bed.gz	148,643,400	0.000
21_Het_E076_25_imputed12marks_mnemonics.bed.gz	31,954,200	0.000
9_Txn_Transition_wgEncodeBroadHmmNhekHMM.bed.gz	20,134,334	0.000
4_Tx_E042_15_coreMarks_mnemonics.bed.gz	104,833,200	0.000
9_Txn_Transition_wgEncodeBroadHmmHuvecHMM.bed.gz	19,986,999	0.000
BI.Adipose_Nuclei.H3K36me3.92.narrowPeak.gz	132,612,098	0.000
BI.CD3_Primary_Cells.H3K36me3.CD3_39804.narrowPeak.gz	181,278,842	0.000
9_Het_E101_15_coreMarks_mnemonics.bed.gz	31,742,200	0.000
UCSF-UBC.H1.H3K9me3.H1EScd1-me3K9-A.narrowPeak.gz	47,061,287	0.000
5_Tx5'_E067_25_imputed12marks_mnemonics.bed.gz	71,099,200	0.000
9_Het_E094_15_coreMarks_mnemonics.bed.gz	34,287,800	0.000
UW.CD8_Primary_Cells.H3K36me3.RO_01701.Histone.DS22910.narrowPeak.gz	127,755,456	0.000
21_Het_E023_25_imputed12marks_mnemonics.bed.gz	26,332,200	0.000
6_Tx_E028_25_imputed12marks_mnemonics.bed.gz	33,058,400	0.000
4_Tx_E077_15_coreMarks_mnemonics.bed.gz	155,814,000	0.000
9_Het_E106_15_coreMarks_mnemonics.bed.gz	65,568,000	0.000
BI.Skeletal_Muscle.H3K36me3.19.narrowPeak.gz	131,199,740	0.000
9_Het_E046_15_coreMarks_mnemonics.bed.gz	102,435,000	0.000
6_EnhG_E115_15_coreMarks_mnemonics.bed.gz	16,607,800	0.000
UCSF-UBC.H1.H3K27me3.H1EScd1-me3K27-A.narrowPeak.gz	85,414,356	0.000
14_ReprPCWk_E008_15_coreMarks_mnemonics.bed.gz	55,592,600	0.000
16_EnhW1_E053_25_imputed12marks_mnemonics.bed.gz	5,845,600	0.000
11_TxEnh3'_E019_25_imputed12marks_mnemonics.bed.gz	3,202,000	0.000
10_Txn_Elongation_wgEncodeBroadHmmHmecHMM.bed.gz	117,428,007	0.000
13_ReprPC_E118_15_coreMarks_mnemonics.bed.gz	96,247,200	0.000
BI.Adipose_Derived_Mesenchymal_Stem_Cell_Cultured_Cells.H3K36me3.92.narrowPeak.gz	221,965,949	0.000
4_Tx_E023_15_coreMarks_mnemonics.bed.gz	142,739,600	0.000
22_PromP_E017_25_imputed12marks_mnemonics.bed.gz	4,185,000	0.000
UCSF-UBC.Peripheral_Blood_Mononuclear_Primary_Cells.H3K36me3.TC010.HS2624.narrowPeak.gz	142,043,788	0.000
7_Enh_E002_15_coreMarks_mnemonics.bed.gz	40,526,400	0.000
5_Tx5'_E125_25_imputed12marks_mnemonics.bed.gz	73,905,400	0.000
BI.Adult_Liver.H3K9me3.5.narrowPeak.gz	69,283,425	0.000
[truncated: 8,837 more rows]
