# Supplementary material for: Identification and characterization of constrained non-exonic bases lacking predictive epigenomic and transcription factor binding annotations
Source: Nat Commun. 2020 Dec 2;11:6168. doi: 10.1038/s41467-020-19962-9 (PMC7710766; doi:10.1038/s41467-020-19962-9)
Supplement: Supplementary file 11 — Source Data [file 41467_2020_19962_MOESM11_ESM.zip › SourceData/SupFig21c.txt]

Number of Bases Covered	CNEP Underestimation Value
549	0.319
1195	0.296
226	0.283
1855	0.159
2576	0.157
3450	0.151
340	0.142
608	0.128
1381	0.124
1859	0.104
1248	0.098
1281	0.087
6443	0.083
9163	0.075
4468	0.063
465	0.062
9910	0.060
4761	0.059
25821	0.058
7447	0.058
12440	0.055
1929	0.050
1796	0.049
7060	0.046
764	0.045
448	0.045
3312	0.044
1085	0.043
7733	0.043
8932	0.042
41833	0.041
67775	0.040
47547	0.040
7923	0.039
7753	0.039
16791	0.038
5133	0.037
23231	0.037
39527	0.037
15544	0.036
1775	0.035
32956	0.035
20474	0.035
48004	0.034
19390	0.034
32023	0.033
9802	0.033
3126	0.033
14491	0.033
2261	0.032
1999	0.032
29612	0.032
2021	0.031
21326	0.031
24542	0.031
11365	0.031
14632	0.030
246	0.030
9022	0.029
26149	0.029
30348	0.029
18424	0.029
1527	0.028
3388	0.028
21024	0.028
34563	0.028
3178	0.028
72473	0.028
57588	0.028
40040	0.028
83005	0.027
51036	0.027
6133	0.027
12274	0.027
2850	0.027
40040	0.026
48818	0.026
49392	0.026
29860	0.026
35669	0.026
16411	0.026
51989	0.025
40496	0.025
33926	0.025
6359	0.025
46448	0.025
47948	0.025
58723	0.025
31136	0.024
14499	0.024
68297	0.024
3149	0.023
25943	0.023
70814	0.023
5520	0.023
344	0.023
10580	0.023
47466	0.023
13398	0.023
29457	0.022
18736	0.022
36920	0.022
26348	0.022
42727	0.022
62836	0.022
30322	0.022
7528	0.022
11044	0.022
27613	0.022
8815	0.022
73817	0.022
41931	0.022
79853	0.022
5689	0.022
5747	0.022
26403	0.022
24910	0.022
50902	0.022
81719	0.022
14311	0.021
38946	0.021
19415	0.021
28050	0.021
38835	0.021
17464	0.021
32964	0.021
142493	0.021
100027	0.021
30337	0.021
24371	0.021
81048	0.021
77967	0.021
46863	0.021
9868	0.021
12926	0.021
2200	0.021
93575	0.020
56926	0.020
44171	0.020
21401	0.020
34985	0.020
14672	0.020
19971	0.020
23357	0.020
22998	0.020
31310	0.020
112521	0.020
15017	0.020
68624	0.020
50315	0.020
28729	0.019
72867	0.019
30032	0.019
39072	0.019
48046	0.019
112724	0.019
26371	0.019
23520	0.019
55761	0.019
30106	0.019
107578	0.019
11160	0.019
48652	0.019
33510	0.019
70834	0.019
24733	0.019
42696	0.019
15559	0.019
88711	0.018
19015	0.018
53250	0.018
17104	0.018
61461	0.018
11686	0.018
66313	0.018
68472	0.018
46792	0.018
56438	0.018
32909	0.018
46069	0.018
737	0.018
63667	0.018
24597	0.018
50780	0.018
55108	0.018
58617	0.018
14100	0.017
29295	0.017
46799	0.017
50029	0.017
19929	0.017
118711	0.017
88027	0.017
36906	0.017
14496	0.017
82954	0.017
63695	0.017
74868	0.017
80849	0.017
39596	0.017
88911	0.017
66677	0.017
77866	0.017
92690	0.017
36846	0.017
134003	0.017
46066	0.017
78444	0.017
19100	0.017
58161	0.017
9225	0.017
11603	0.017
131152	0.017
17999	0.017
2985	0.017
9684	0.017
88712	0.017
54844	0.017
122352	0.017
67107	0.017
84678	0.017
54934	0.017
61851	0.017
79846	0.017
18749	0.017
42157	0.017
44028	0.017
17013	0.017
46311	0.017
42603	0.017
27509	0.017
36819	0.016
33707	0.016
8600	0.016
189426	0.016
66587	0.016
37160	0.016
14761	0.016
31098	0.016
19229	0.016
85447	0.016
39556	0.016
88587	0.016
71513	0.016
18805	0.016
185780	0.016
41262	0.016
109199	0.016
176759	0.016
70634	0.016
61551	0.016
68454	0.016
30025	0.016
15936	0.016
39875	0.016
90201	0.016
98529	0.016
41396	0.016
24257	0.016
99066	0.016
63979	0.016
8567	0.015
115637	0.015
48873	0.015
44886	0.015
78704	0.015
101212	0.015
125339	0.015
19643	0.015
24403	0.015
59151	0.015
36743	0.015
53259	0.015
111408	0.015
27910	0.015
83847	0.015
65589	0.015
35917	0.015
13967	0.015
72569	0.015
8861	0.015
23876	0.015
46170	0.015
74435	0.015
23262	0.015
89598	0.015
39416	0.015
81381	0.015
41914	0.015
19115	0.015
89887	0.015
23812	0.015
48609	0.015
11013	0.015
56521	0.015
4309	0.015
114867	0.015
46429	0.015
10581	0.015
56835	0.015
22596	0.015
101317	0.015
88688	0.015
86733	0.015
36414	0.015
40990	0.015
26203	0.015
24287	0.015
71345	0.014
32661	0.014
242439	0.014
82482	0.014
107503	0.014
26559	0.014
19357	0.014
42049	0.014
107042	0.014
112471	0.014
97606	0.014
107279	0.014
29452	0.014
104519	0.014
173348	0.014
45260	0.014
56795	0.014
115029	0.014
38486	0.014
52441	0.014
18360	0.014
75241	0.014
58598	0.014
58994	0.014
30797	0.014
70888	0.014
27452	0.014
136094	0.014
73287	0.014
69347	0.014
65567	0.014
34328	0.014
23108	0.014
45707	0.014
62332	0.014
80130	0.014
65668	0.014
105792	0.014
39038	0.014
30180	0.014
88947	0.014
72474	0.014
102728	0.014
70279	0.014
79257	0.014
119266	0.014
31504	0.014
13312	0.014
161200	0.014
29419	0.014
54127	0.014
54599	0.014
32769	0.014
83630	0.014
15365	0.013
15043	0.013
61033	0.013
119101	0.013
104221	0.013
34423	0.013
1180411	0.013
79196	0.013
107821	0.013
3265	0.013
50195	0.013
48153	0.013
72621	0.013
21699	0.013
20075	0.013
162957	0.013
36901	0.013
47235	0.013
151139	0.013
92423	0.013
81304	0.013
13660	0.013
29373	0.013
39413	0.013
97688	0.013
60287	0.013
126023	0.013
52429	0.013
258966	0.013
59690	0.013
90144	0.013
121954	0.013
34756	0.013
315	0.013
50609	0.013
8874	0.013
12797	0.013
108692	0.013
69642	0.013
92004	0.013
50388	0.013
68694	0.013
58324	0.013
57924	0.013
68727	0.013
134676	0.013
76422	0.013
34361	0.013
77202	0.013
115015	0.013
114170	0.013
119270	0.013
30273	0.013
93064	0.013
49361	0.013
132469	0.013
8873	0.013
51623	0.013
84454	0.013
69730	0.013
128329	0.013
230970	0.013
94509	0.013
423488	0.013
69637	0.013
86679	0.013
16384	0.013
71826	0.013
63908	0.013
72801	0.013
147560	0.013
57911	0.013
65991	0.013
97898	0.013
67233	0.013
143547	0.013
23448	0.013
53862	0.013
102353	0.013
124697	0.013
201387	0.013
102096	0.013
118656	0.013
78738	0.013
52595	0.013
99424	0.013
72156	0.013
62579	0.013
205550	0.013
24640	0.013
103367	0.013
51538	0.013
16496	0.012
77130	0.012
40409	0.012
99661	0.012
74988	0.012
112803	0.012
39939	0.012
14490	0.012
54043	0.012
106218	0.012
85267	0.012
78594	0.012
37397	0.012
247450	0.012
65400	0.012
107549	0.012
58283	0.012
117613	0.012
50831	0.012
105369	0.012
15082	0.012
61250	0.012
109424	0.012
120108	0.012
115160	0.012
103553	0.012
67321	0.012
107566	0.012
54364	0.012
43613	0.012
67537	0.012
138536	0.012
138776	0.012
47627	0.012
42014	0.012
133513	0.012
54574	0.012
59856	0.012
18681	0.012
45639	0.012
166251	0.012
228032	0.012
328795	0.012
182095	0.012
98433	0.012
57452	0.012
49262	0.012
55349	0.012
210212	0.012
91938	0.012
145228	0.012
155319	0.012
43008	0.012
61233	0.012
147906	0.012
76487	0.012
108428	0.012
68778	0.012
106411	0.012
43562	0.012
185235	0.012
67707	0.012
16975	0.012
127046	0.012
77422	0.012
68387	0.012
36657	0.012
96316	0.012
214471	0.012
37586	0.012
21255	0.012
167999	0.012
30720	0.012
60973	0.012
30913	0.012
84426	0.012
27737	0.012
133856	0.012
72783	0.012
95973	0.012
111782	0.012
44634	0.012
70374	0.012
386674	0.012
25192	0.012
22040	0.012
84073	0.012
80880	0.012
55793	0.012
77580	0.012
304694	0.012
35548	0.012
70731	0.012
104674	0.012
74431	0.012
101007	0.012
102340	0.012
113485	0.011
185005	0.011
80837	0.011
84693	0.011
138250	0.011
105435	0.011
205947	0.011
88785	0.011
22858	0.011
87770	0.011
45254	0.011
98502	0.011
38098	0.011
275282	0.011
133248	0.011
71678	0.011
22088	0.011
72521	0.011
87905	0.011
80235	0.011
260486	0.011
91084	0.011
65730	0.011
12548	0.011
125088	0.011
57438	0.011
37074	0.011
17098	0.011
70348	0.011
76951	0.011
151364	0.011
87968	0.011
82290	0.011
93896	0.011
51360	0.011
88294	0.011
11524	0.011
28336	0.011
89275	0.011
97070	0.011
123449	0.011
97712	0.011
34266	0.011
100242	0.011
185022	0.011
100416	0.011
96083	0.011
89091	0.011
44558	0.011
91943	0.011
27875	0.011
52730	0.011
32588	0.011
151076	0.011
68261	0.011
117219	0.011
113472	0.011
178285	0.011
65016	0.011
93431	0.011
64477	0.011
213500	0.011
73948	0.011
187101	0.011
153180	0.011
158888	0.011
241972	0.011
111467	0.011
48212	0.011
70623	0.011
129213	0.011
53534	0.011
29300	0.011
107242	0.011
106520	0.011
14060	0.011
43569	0.011
320742	0.011
135002	0.011
14383	0.011
38913	0.011
139645	0.011
270864	0.011
70660	0.011
91415	0.011
66084	0.011
63494	0.011
152846	0.011
162301	0.011
39909	0.011
83440	0.011
119571	0.011
89870	0.011
58376	0.011
23212	0.011
73224	0.011
31703	0.011
89330	0.011
94141	0.011
129662	0.011
109995	0.011
109590	0.011
129846	0.011
54452	0.011
80502	0.011
66623	0.011
65912	0.011
75026	0.011
63725	0.011
103948	0.011
68454	0.011
267400	0.011
175723	0.011
70263	0.011
72869	0.011
251706	0.011
55810	0.011
213062	0.011
65455	0.011
88337	0.011
130356	0.011
71557	0.011
28504	0.011
54299	0.010
29672	0.010
381231	0.010
83633	0.010
59374	0.010
84085	0.010
129818	0.010
75453	0.010
38945	0.010
110738	0.010
78997	0.010
46669	0.010
35954	0.010
44786	0.010
298050	0.010
60712	0.010
122297	0.010
158850	0.010
2906	0.010
29156	0.010
62170	0.010
20381	0.010
51950	0.010
94065	0.010
72556	0.010
48405	0.010
208483	0.010
137461	0.010
49045	0.010
91193	0.010
56858	0.010
19526	0.010
90263	0.010
81562	0.010
70222	0.010
162899	0.010
71764	0.010
177964	0.010
39284	0.010
18226	0.010
71559	0.010
201957	0.010
42753	0.010
36756	0.010
156364	0.010
101081	0.010
229794	0.010
161739	0.010
192978	0.010
107733	0.010
47754	0.010
108472	0.010
42694	0.010
55393	0.010
216188	0.010
91637	0.010
89975	0.010
110445	0.010
226820	0.010
61859	0.010
23280	0.010
242899	0.010
94867	0.010
114707	0.010
35243	0.010
8869	0.010
205223	0.010
53772	0.010
73548	0.010
4295	0.010
114567	0.010
103197	0.010
199704	0.010
126632	0.010
54521	0.010
110098	0.010
74179	0.010
78528	0.010
18971	0.010
49091	0.010
90485	0.010
16178	0.010
42911	0.010
177622	0.010
93994	0.010
238500	0.010
82844	0.010
67212	0.010
413261	0.010
82572	0.010
121193	0.010
309819	0.010
52698	0.010
127050	0.010
114027	0.010
75571	0.010
82455	0.010
44568	0.010
79280	0.010
65929	0.010
67907	0.010
121173	0.010
79495	0.010
179033	0.010
234806	0.010
59616	0.010
55133	0.010
64138	0.010
87378	0.010
63817	0.010
21466	0.010
77403	0.010
115164	0.010
11805	0.010
76718	0.010
89835	0.010
109883	0.010
96255	0.010
63937	0.010
50075	0.010
17700	0.010
86249	0.010
110764	0.010
59230	0.010
76761	0.010
61461	0.010
103965	0.010
148929	0.010
58054	0.010
32998	0.010
80461	0.010
93609	0.010
71949	0.010
68938	0.010
62896	0.010
206980	0.010
359886	0.010
160276	0.010
125586	0.010
43951	0.010
199054	0.010
231434	0.010
80847	0.010
93560	0.010
24824	0.010
84735	0.010
61277	0.010
58336	0.010
59932	0.010
97911	0.010
75358	0.010
76108	0.010
39323	0.010
97981	0.010
99712	0.010
212756	0.010
50474	0.010
198213	0.010
75923	0.010
32681	0.010
203106	0.010
80257	0.010
112440	0.010
127091	0.010
82858	0.010
114193	0.010
52281	0.009
55652	0.009
65349	0.009
60062	0.009
227525	0.009
215061	0.009
90374	0.009
61094	0.009
62425	0.009
87557	0.009
53422	0.009
34973	0.009
31376	0.009
122552	0.009
71881	0.009
67306	0.009
117296	0.009
58403	0.009
61018	0.009
49259	0.009
62892	0.009
93980	0.009
80149	0.009
24163	0.009
87456	0.009
170694	0.009
117940	0.009
92597	0.009
71262	0.009
60641	0.009
79636	0.009
85997	0.009
235588	0.009
54268	0.009
70186	0.009
30216	0.009
199408	0.009
67462	0.009
70301	0.009
227276	0.009
62953	0.009
66315	0.009
71531	0.009
138719	0.009
65570	0.009
92886	0.009
50813	0.009
33422	0.009
57811	0.009
179964	0.009
69723	0.009
53324	0.009
161337	0.009
132846	0.009
27980	0.009
49859	0.009
87834	0.009
34164	0.009
63282	0.009
31674	0.009
171673	0.009
45927	0.009
71252	0.009
129938	0.009
29943	0.009
92388	0.009
27327	0.009
85627	0.009
182430	0.009
62434	0.009
119101	0.009
102573	0.009
47051	0.009
98902	0.009
75260	0.009
267175	0.009
60057	0.009
99474	0.009
184041	0.009
82199	0.009
167101	0.009
57932	0.009
62977	0.009
166818	0.009
296687	0.009
80358	0.009
35766	0.009
114207	0.009
84019	0.009
76939	0.009
65474	0.009
14371	0.009
81583	0.009
63101	0.009
25765	0.009
108828	0.009
170807	0.009
331716	0.009
36424	0.009
79822	0.009
132209	0.009
51007	0.009
57641	0.009
274328	0.009
148516	0.009
200341	0.009
3439	0.009
13731	0.009
61266	0.009
165459	0.009
36850	0.009
44839	0.009
310004	0.009
28674	0.009
91134	0.009
118830	0.009
47515	0.009
99219	0.009
102404	0.009
24704	0.009
123240	0.009
164101	0.009
52894	0.009
205859	0.009
63286	0.009
9355	0.009
135720	0.009
251939	0.009
115185	0.009
78990	0.009
47785	0.009
45432	0.009
223099	0.009
56548	0.009
45382	0.009
65211	0.009
42133	0.009
71530	0.009
306068	0.009
41855	0.009
56200	0.009
68911	0.009
106581	0.009
253223	0.009
173724	0.009
263449	0.009
59949	0.009
35663	0.009
89066	0.009
202005	0.009
9806	0.009
148110	0.009
40683	0.009
80013	0.009
444151	0.009
82362	0.009
101637	0.009
129794	0.009
466079	0.009
75329	0.009
67428	0.009
66058	0.009
60841	0.009
31262	0.009
41577	0.009
68603	0.009
25503	0.009
125024	0.009
80390	0.009
62479	0.009
56598	0.009
7278	0.009
115418	0.009
131175	0.009
49880	0.009
64507	0.009
459492	0.009
177675	0.009
69551	0.009
73482	0.009
59637	0.009
209515	0.009
62320	0.009
53936	0.009
408305	0.009
36903	0.009
53143	0.009
88322	0.009
64962	0.009
241206	0.009
76010	0.009
60560	0.009
82156	0.009
80054	0.009
30626	0.009
57628	0.009
31069	0.009
353382	0.009
22447	0.009
118972	0.009
82628	0.009
94231	0.009
197011	0.009
45864	0.009
54785	0.009
31704	0.009
19504	0.009
55935	0.009
81403	0.009
83243	0.009
210502	0.009
125401	0.009
84939	0.009
179325	0.009
345449	0.009
121157	0.009
64225	0.009
147609	0.009
102441	0.009
234744	0.009
41788	0.009
46769	0.009
110973	0.009
283314	0.009
20747	0.009
111234	0.009
70065	0.009
18427	0.009
226737	0.009
123863	0.009
44069	0.009
89009	0.008
212031	0.008
62826	0.008
147423	0.008
61930	0.008
123647	0.008
28676	0.008
18108	0.008
47082	0.008
103474	0.008
103555	0.008
52816	0.008
111907	0.008
63158	0.008
78154	0.008
27317	0.008
200960	0.008
46684	0.008
117415	0.008
42263	0.008
228448	0.008
227261	0.008
54479	0.008
147931	0.008
110341	0.008
152749	0.008
55594	0.008
42889	0.008
59102	0.008
303977	0.008
62883	0.008
8075	0.008
25219	0.008
22180	0.008
27144	0.008
79736	0.008
18298	0.008
79071	0.008
64721	0.008
96638	0.008
74894	0.008
95864	0.008
141249	0.008
260944	0.008
90386	0.008
69655	0.008
143566	0.008
82261	0.008
48435	0.008
201463	0.008
3823	0.008
57138	0.008
61415	0.008
68742	0.008
67774	0.008
125066	0.008
85252	0.008
27588	0.008
26933	0.008
61611	0.008
136457	0.008
184164	0.008
86524	0.008
361388	0.008
114181	0.008
72520	0.008
168625	0.008
122837	0.008
297421	0.008
150105	0.008
235419	0.008
87002	0.008
6877	0.008
73317	0.008
50913	0.008
73961	0.008
110398	0.008
74260	0.008
162011	0.008
53946	0.008
47578	0.008
76007	0.008
98941	0.008
58822	0.008
96179	0.008
114267	0.008
84122	0.008
83015	0.008
278017	0.008
13432	0.008
100270	0.008
75512	0.008
207173	0.008
192885	0.008
78530	0.008
92181	0.008
344777	0.008
271424	0.008
33387	0.008
216372	0.008
37423	0.008
119175	0.008
98445	0.008
214773	0.008
128068	0.008
34119	0.008
134628	0.008
39070	0.008
46852	0.008
72784	0.008
67805	0.008
115515	0.008
77340	0.008
17710	0.008
75037	0.008
119556	0.008
311518	0.008
41894	0.008
351697	0.008
125207	0.008
324446	0.008
142519	0.008
74762	0.008
85009	0.008
359229	0.008
38830	0.008
127643	0.008
53004	0.008
154774	0.008
49960	0.008
82217	0.008
309996	0.008
146767	0.008
17165	0.008
70404	0.008
64283	0.008
44213	0.008
72578	0.008
102170	0.008
122342	0.008
90020	0.008
60393	0.008
105056	0.008
22486	0.008
69601	0.008
66434	0.008
16113	0.008
132016	0.008
63017	0.008
63775	0.008
113347	0.008
123217	0.008
172450	0.008
83744	0.008
17686	0.008
65798	0.008
116136	0.008
27279	0.008
52521	0.008
131953	0.008
54762	0.008
93144	0.008
175949	0.008
103661	0.008
93055	0.008
123183	0.008
138383	0.008
116634	0.008
174952	0.008
79334	0.008
78713	0.008
72249	0.008
58597	0.008
60639	0.008
291764	0.008
130056	0.008
167798	0.008
104658	0.008
60735	0.008
48793	0.008
123836	0.008
146017	0.008
68446	0.008
62298	0.008
42513	0.008
169682	0.008
36799	0.008
333036	0.008
128135	0.008
45131	0.008
27558	0.008
43495	0.008
102118	0.008
67367	0.008
85622	0.008
133965	0.008
50213	0.008
782213	0.008
105634	0.008
44098	0.008
199471	0.008
51923	0.008
46130	0.008
178457	0.008
105001	0.008
139258	0.008
53730	0.008
80261	0.008
46594	0.008
48001	0.008
205217	0.008
227893	0.008
38251	0.008
213790	0.008
54482	0.008
52935	0.008
153743	0.008
129746	0.008
141126	0.008
51106	0.008
276630	0.008
508167	0.008
122934	0.008
108750	0.008
146016	0.008
10522	0.008
230501	0.008
136527	0.008
13057	0.008
195480	0.008
45940	0.008
58825	0.008
176422	0.008
145308	0.008
37816	0.008
93724	0.008
15926	0.008
141459	0.008
98507	0.008
243010	0.008
357843	0.008
7752	0.008
28660	0.008
69341	0.008
83398	0.008
31002	0.008
57226	0.008
170618	0.008
343414	0.008
194455	0.008
98831	0.008
169046	0.008
124204	0.008
344038	0.008
29239	0.008
54358	0.008
86248	0.008
184209	0.008
133118	0.008
72692	0.008
237420	0.008
79862	0.008
76795	0.008
160979	0.008
70618	0.008
75956	0.008
66477	0.008
17799	0.008
4178	0.008
92933	0.008
114981	0.008
13202	0.008
341870	0.008
40259	0.008
53847	0.008
84929	0.008
79001	0.008
67473	0.008
44307	0.008
58655	0.008
175634	0.008
101791	0.008
185056	0.008
58488	0.008
144780	0.008
60683	0.008
47121	0.008
107239	0.008
302285	0.008
158595	0.008
126155	0.008
79531	0.008
160954	0.008
423927	0.008
103994	0.008
84702	0.008
54475	0.008
137153	0.008
157857	0.008
203629	0.008
84898	0.008
58574	0.008
69855	0.008
163290	0.008
237212	0.008
109432	0.008
41328	0.008
37837	0.008
87382	0.008
32312	0.008
371764	0.008
193596	0.008
58547	0.008
331755	0.008
108653	0.008
128128	0.008
37363	0.008
228782	0.008
74806	0.008
136726	0.008
12755	0.008
311206	0.008
31440	0.008
89810	0.008
51955	0.008
199997	0.008
97663	0.008
90317	0.008
91694	0.008
72150	0.008
141185	0.008
136759	0.008
63381	0.008
24558	0.007
63457	0.007
97064	0.007
116561	0.007
59070	0.007
3583	0.007
63198	0.007
71758	0.007
50226	0.007
54174	0.007
168109	0.007
55187	0.007
56380	0.007
198090	0.007
108205	0.007
48383	0.007
135604	0.007
52277	0.007
252127	0.007
77692	0.007
44619	0.007
126852	0.007
99392	0.007
43855	0.007
18791	0.007
49035	0.007
70303	0.007
84360	0.007
60050	0.007
117347	0.007
63724	0.007
80956	0.007
161444	0.007
51323	0.007
218231	0.007
123626	0.007
131121	0.007
89165	0.007
82513	0.007
73613	0.007
106169	0.007
95572	0.007
230444	0.007
90348	0.007
275355	0.007
38476	0.007
377322	0.007
46156	0.007
73552	0.007
74353	0.007
145200	0.007
332819	0.007
82993	0.007
142709	0.007
130255	0.007
52529	0.007
56003	0.007
107481	0.007
108113	0.007
266397	0.007
78521	0.007
77115	0.007
20857	0.007
67979	0.007
31427	0.007
86860	0.007
397487	0.007
83936	0.007
70886	0.007
93469	0.007
166761	0.007
101874	0.007
197737	0.007
52337	0.007
269075	0.007
34418	0.007
43864	0.007
306520	0.007
96948	0.007
127654	0.007
48880	0.007
170536	0.007
246631	0.007
186102	0.007
192447	0.007
546163	0.007
68158	0.007
354709	0.007
90903	0.007
145926	0.007
170358	0.007
983050	0.007
46557	0.007
100438	0.007
57258	0.007
205941	0.007
76553	0.007
45006	0.007
65559	0.007
133120	0.007
124725	0.007
462864	0.007
71676	0.007
298564	0.007
233643	0.007
98977	0.007
381814	0.007
106561	0.007
60341	0.007
88170	0.007
133128	0.007
40421	0.007
42246	0.007
99632	0.007
64024	0.007
114009	0.007
43096	0.007
106901	0.007
33652	0.007
95297	0.007
74095	0.007
120580	0.007
36561	0.007
53978	0.007
185313	0.007
172497	0.007
70064	0.007
63676	0.007
77537	0.007
182906	0.007
29876	0.007
57016	0.007
97277	0.007
65001	0.007
43527	0.007
113447	0.007
197237	0.007
114662	0.007
84471	0.007
120377	0.007
77281	0.007
113732	0.007
80446	0.007
77126	0.007
111007	0.007
217037	0.007
286846	0.007
137906	0.007
40080	0.007
53244	0.007
59482	0.007
118610	0.007
801364	0.007
69770	0.007
175548	0.007
89980	0.007
60214	0.007
82731	0.007
43416	0.007
32310	0.007
872491	0.007
315229	0.007
143362	0.007
275441	0.007
79805	0.007
89974	0.007
159777	0.007
581981	0.007
40189	0.007
179550	0.007
99643	0.007
62316	0.007
286848	0.007
121538	0.007
136608	0.007
89447	0.007
23486	0.007
39587	0.007
36004	0.007
72404	0.007
110578	0.007
42394	0.007
106505	0.007
172027	0.007
63782	0.007
155417	0.007
41465	0.007
80094	0.007
102191	0.007
150918	0.007
112813	0.007
39772	0.007
248982	0.007
37231	0.007
61856	0.007
25126	0.007
67189	0.007
15695	0.007
215444	0.007
42130	0.007
50747	0.007
84267	0.007
127147	0.007
181600	0.007
83145	0.007
60272	0.007
64453	0.007
61730	0.007
73028	0.007
87295	0.007
127023	0.007
83204	0.007
209196	0.007
146524	0.007
122528	0.007
473793	0.007
121256	0.007
72120	0.007
65953	0.007
56776	0.007
65670	0.007
71400	0.007
126372	0.007
261200	0.007
137591	0.007
45199	0.007
36251	0.007
104018	0.007
246221	0.007
64019	0.007
206670	0.007
492392	0.007
74044	0.007
64668	0.007
120948	0.007
53481	0.007
185850	0.007
333709	0.007
93548	0.007
63830	0.007
52757	0.007
154207	0.007
70940	0.007
51129	0.007
71240	0.007
93074	0.007
65887	0.007
314333	0.007
139568	0.007
71721	0.007
39155	0.007
104356	0.007
327440	0.007
33112	0.007
217065	0.007
162086	0.007
74467	0.007
62544	0.007
52126	0.007
59189	0.007
19336	0.007
102774	0.007
61669	0.007
56055	0.007
199321	0.007
1169224	0.007
129051	0.007
311719	0.007
34400	0.007
60673	0.007
82046	0.007
26902	0.007
165932	0.007
107875	0.007
60712	0.007
58453	0.007
220243	0.007
74929	0.007
148599	0.007
114637	0.007
97164	0.007
103974	0.007
171822	0.007
178849	0.007
107055	0.007
6231	0.007
70319	0.007
97608	0.007
120688	0.007
506442	0.007
113289	0.007
35820	0.007
43574	0.007
82254	0.007
128932	0.007
257827	0.007
71484	0.007
144414	0.007
73286	0.007
86174	0.007
81169	0.007
102871	0.007
84453	0.007
107444	0.007
66728	0.007
171076	0.007
89922	0.007
61666	0.007
97872	0.007
104685	0.007
84157	0.007
158959	0.007
70081	0.007
179140	0.007
65209	0.007
398671	0.007
51902	0.007
167947	0.007
60815	0.007
106030	0.007
171790	0.007
64410	0.007
30506	0.007
95119	0.007
139553	0.007
154508	0.007
94463	0.007
122505	0.007
84117	0.007
54588	0.007
452221	0.007
319140	0.007
94084	0.007
47573	0.007
120905	0.007
287992	0.007
255308	0.007
70652	0.007
86598	0.007
49668	0.007
60133	0.007
134421	0.007
75807	0.007
77183	0.007
278195	0.007
133129	0.007
111425	0.007
43990	0.007
117784	0.007
19219	0.007
91045	0.007
73258	0.007
195948	0.007
68657	0.007
144719	0.007
93340	0.007
45279	0.007
118239	0.007
46496	0.007
102291	0.007
34074	0.007
225447	0.007
518695	0.007
92634	0.007
114549	0.007
141367	0.007
258165	0.007
216542	0.007
64082	0.007
146265	0.007
146562	0.007
33866	0.007
83347	0.007
281121	0.007
50269	0.007
119031	0.007
93880	0.007
191251	0.007
110884	0.007
14109	0.007
85932	0.007
68576	0.007
137064	0.007
289602	0.007
39144	0.007
125922	0.007
60925	0.007
193706	0.007
65601	0.007
46400	0.007
40680	0.007
304863	0.007
93127	0.007
505	0.007
61194	0.007
56210	0.007
36757	0.007
37100	0.007
150562	0.007
46692	0.007
251089	0.006
52178	0.006
87760	0.006
47349	0.006
235369	0.006
94727	0.006
10483	0.006
212011	0.006
83486	0.006
53424	0.006
136349	0.006
109765	0.006
148099	0.006
78317	0.006
226328	0.006
27866	0.006
16549	0.006
78117	0.006
105747	0.006
174292	0.006
79939	0.006
47397	0.006
42575	0.006
102394	0.006
186280	0.006
43356	0.006
130793	0.006
99974	0.006
19024	0.006
102959	0.006
105607	0.006
108624	0.006
68203	0.006
80357	0.006
244762	0.006
54252	0.006
39763	0.006
857103	0.006
184310	0.006
93954	0.006
46406	0.006
350076	0.006
57542	0.006
149212	0.006
70247	0.006
91246	0.006
96381	0.006
60555	0.006
77606	0.006
130831	0.006
50790	0.006
56147	0.006
48575	0.006
115303	0.006
5081	0.006
99488	0.006
48793	0.006
111268	0.006
56551	0.006
81310	0.006
101285	0.006
277612	0.006
73677	0.006
128364	0.006
70519	0.006
556731	0.006
135503	0.006
152220	0.006
63904	0.006
199499	0.006
62850	0.006
199168	0.006
151284	0.006
663349	0.006
79850	0.006
172859	0.006
81233	0.006
357737	0.006
217182	0.006
117898	0.006
123643	0.006
136206	0.006
114710	0.006
1081610	0.006
78507	0.006
145948	0.006
146914	0.006
137745	0.006
678813	0.006
149680	0.006
103269	0.006
188977	0.006
876630	0.006
441630	0.006
92646	0.006
142875	0.006
45612	0.006
163696	0.006
920560	0.006
69982	0.006
743074	0.006
64960	0.006
39049	0.006
92308	0.006
96725	0.006
78822	0.006
254510	0.006
160542	0.006
583574	0.006
64350	0.006
79723	0.006
68947	0.006
126767	0.006
554416	0.006
66765	0.006
119489	0.006
91350	0.006
78887	0.006
71613	0.006
102249	0.006
123427	0.006
65758	0.006
77310	0.006
134885	0.006
68704	0.006
108437	0.006
93037	0.006
219166	0.006
97852	0.006
24393	0.006
136843	0.006
110297	0.006
498761	0.006
934464	0.006
24930	0.006
275805	0.006
133147	0.006
201769	0.006
111844	0.006
105618	0.006
70528	0.006
192054	0.006
525586	0.006
215699	0.006
117268	0.006
41313	0.006
33913	0.006
401242	0.006
88796	0.006
156079	0.006
338653	0.006
59753	0.006
64332	0.006
342292	0.006
103993	0.006
71374	0.006
162618	0.006
112233	0.006
81478	0.006
100871	0.006
87316	0.006
333998	0.006
121665	0.006
52667	0.006
11823	0.006
233371	0.006
50816	0.006
90922	0.006
147571	0.006
106986	0.006
145519	0.006
273834	0.006
209653	0.006
357825	0.006
214018	0.006
28217	0.006
299625	0.006
60842	0.006
92373	0.006
43813	0.006
68682	0.006
79779	0.006
112461	0.006
261515	0.006
196110	0.006
118229	0.006
25297	0.006
93902	0.006
14623	0.006
111192	0.006
58618	0.006
61136	0.006
338396	0.006
56476	0.006
122231	0.006
[truncated: 48,375 more rows]
