# Supplementary material for: Identification and characterization of constrained non-exonic bases lacking predictive epigenomic and transcription factor binding annotations
Source: Nat Commun. 2020 Dec 2;11:6168. doi: 10.1038/s41467-020-19962-9 (PMC7710766; doi:10.1038/s41467-020-19962-9)
Supplement: Supplementary file 11 — Source Data [file 41467_2020_19962_MOESM11_ESM.zip › SourceData/SupFig22.txt]

	Align Probabilities
	Chimp	Gorilla	Orangutan	Gibbon	Rhesus	crab-eating macaque	Baboon	green monkey	Marmoset	Squirrel�monkey	Bushbaby	Chinese tree shrew	Squirrel	lesser Egyptian jerboa	Prairie Vole	Chinese Hamster	golden hamster	Mouse	Rat	Naked�mole-rat	Guinea�pig	Chinchilla	brush-tailed rat	Rabbit	Pika	Pig	Alpaca	Bactrian camel	Dolphin	Killer whale	Tibetan antelope	Cow	Sheep	domestic goat	Horse	White�rhinoceros	Cat	Dog	Ferret�	Panda	Pacific walrus	Weddell seal	Black Flying-fox	Megabat	David's Myotis (bat)	Microbat	big brown bat	Hedgehog	Shrew
1	0.98	0.93	0.96	0.97	0.97	0.98	0.98	0.99	0.98	0.98	0.98	0.97	0.98	0.95	0.97	0.96	0.93	0.98	0.97	0.98	0.96	0.97	0.97	0.90	0.94	0.87	0.97	0.94	0.97	0.99	0.96	0.96	0.96	0.92	0.98	1.00	0.98	0.99	0.99	0.99	1.00	0.98	0.98	0.90	0.92	0.89	0.97	0.89	0.91
2	0.99	0.96	0.98	0.99	0.99	0.97	0.98	0.99	0.97	0.99	0.98	0.97	0.95	0.93	0.92	0.93	0.86	0.93	0.92	0.97	0.95	0.97	0.94	0.94	0.92	0.90	0.97	0.97	0.97	0.98	0.98	0.98	0.98	0.96	0.99	0.99	0.98	0.98	0.99	0.98	0.99	0.97	0.96	0.89	0.92	0.88	0.93	0.89	0.85
3	0.99	0.95	0.97	0.98	0.98	0.98	0.98	0.99	0.97	0.98	0.97	0.97	0.95	0.92	0.93	0.93	0.88	0.94	0.93	0.96	0.94	0.96	0.94	0.92	0.92	0.88	0.96	0.95	0.96	0.98	0.97	0.97	0.96	0.94	0.98	0.99	0.97	0.98	0.98	0.98	0.99	0.96	0.96	0.90	0.91	0.89	0.94	0.88	0.86
4	0.98	0.98	0.97	0.98	0.98	0.99	0.97	0.99	0.96	0.97	0.97	0.97	0.95	0.92	0.93	0.93	0.87	0.94	0.93	0.96	0.95	0.96	0.95	0.94	0.91	0.89	0.96	0.96	0.96	0.98	0.97	0.97	0.97	0.94	0.99	0.99	0.98	0.97	0.98	0.97	0.98	0.96	0.96	0.88	0.89	0.89	0.92	0.84	0.81
5	0.99	0.98	0.97	0.98	0.98	0.98	0.98	0.99	0.96	0.98	0.96	0.95	0.96	0.93	0.94	0.97	0.92	0.97	0.95	0.96	0.95	0.97	0.95	0.95	0.91	0.92	0.98	0.97	0.97	0.98	0.99	0.98	0.99	0.97	0.98	0.99	0.98	0.98	0.99	0.99	0.99	0.98	0.96	0.90	0.91	0.90	0.93	0.85	0.85
6	0.98	0.98	0.97	0.98	0.99	0.99	0.98	0.99	0.96	0.97	0.92	0.89	0.93	0.82	0.88	0.92	0.84	0.90	0.88	0.95	0.93	0.96	0.91	0.89	0.78	0.89	0.96	0.97	0.96	0.97	0.99	0.98	0.99	0.96	0.97	0.97	0.97	0.97	0.96	0.97	0.98	0.97	0.95	0.88	0.96	0.97	0.97	0.68	0.69
7	0.98	0.95	0.96	0.97	0.96	0.97	0.97	0.99	0.95	0.96	0.92	0.90	0.90	0.81	0.80	0.81	0.77	0.82	0.80	0.90	0.86	0.89	0.86	0.80	0.75	0.84	0.93	0.92	0.94	0.97	0.94	0.94	0.94	0.89	0.96	0.98	0.94	0.94	0.95	0.95	0.97	0.94	0.93	0.86	0.83	0.82	0.88	0.74	0.67
8	0.99	0.97	0.97	0.98	0.98	0.98	0.98	0.99	0.96	0.97	0.94	0.92	0.90	0.79	0.65	0.68	0.62	0.69	0.66	0.93	0.91	0.94	0.89	0.90	0.84	0.91	0.96	0.96	0.97	0.97	0.99	0.98	0.99	0.96	0.98	0.98	0.97	0.97	0.97	0.98	0.98	0.97	0.95	0.88	0.90	0.90	0.92	0.77	0.76
9	0.98	0.98	0.97	0.98	0.99	0.99	0.98	0.99	0.95	0.96	0.91	0.88	0.91	0.78	0.85	0.89	0.82	0.88	0.84	0.94	0.92	0.96	0.91	0.87	0.77	0.89	0.96	0.96	0.96	0.97	0.99	0.98	0.99	0.96	0.97	0.97	0.96	0.96	0.96	0.97	0.98	0.97	0.95	0.88	0.96	0.96	0.97	0.66	0.67
10	0.98	0.97	0.96	0.98	0.98	0.99	0.98	0.99	0.94	0.95	0.89	0.85	0.89	0.74	0.80	0.85	0.77	0.84	0.79	0.90	0.87	0.92	0.85	0.83	0.71	0.86	0.93	0.94	0.95	0.96	0.99	0.97	0.98	0.96	0.95	0.96	0.95	0.95	0.95	0.96	0.98	0.97	0.93	0.86	0.86	0.86	0.87	0.58	0.60
11	0.97	0.97	0.93	0.97	0.98	0.98	0.97	0.98	0.94	0.93	0.85	0.79	0.86	0.68	0.80	0.85	0.79	0.83	0.79	0.84	0.79	0.85	0.77	0.78	0.67	0.82	0.89	0.90	0.90	0.93	0.97	0.95	0.97	0.96	0.87	0.89	0.28	0.14	0.03	0.04	0.01	0.02	0.81	0.74	0.67	0.70	0.70	0.46	0.47
12	0.98	0.95	0.96	0.97	0.98	0.99	0.96	0.99	0.92	0.90	0.85	0.75	0.83	0.68	0.80	0.86	0.76	0.83	0.78	0.88	0.85	0.88	0.82	0.77	0.64	0.80	0.88	0.89	0.90	0.92	0.98	0.94	0.98	0.96	0.92	0.94	0.92	0.90	0.90	0.92	0.95	0.91	0.19	0.00	0.02	0.02	0.07	0.41	0.47
13	0.99	0.97	0.96	0.97	0.98	0.99	0.98	0.99	0.92	0.92	0.87	0.79	0.85	0.69	0.79	0.86	0.79	0.83	0.79	0.88	0.85	0.91	0.83	0.80	0.66	0.82	0.89	0.89	0.93	0.94	0.99	0.96	0.98	0.97	0.94	0.96	0.94	0.93	0.91	0.95	0.96	0.95	0.98	1.00	0.02	0.02	0.10	0.47	0.52
14	0.98	0.97	0.96	0.96	0.98	0.99	0.98	0.99	0.93	0.94	0.87	0.81	0.85	0.65	0.79	0.84	0.74	0.82	0.77	0.19	0.07	0.05	0.03	0.77	0.66	0.85	0.93	0.93	0.95	0.96	0.99	0.96	0.99	0.97	0.95	0.96	0.95	0.94	0.94	0.95	0.97	0.95	0.94	0.87	0.91	0.92	0.93	0.54	0.53
15	0.98	0.98	0.97	0.98	0.99	0.99	0.98	0.99	0.95	0.96	0.91	0.88	0.91	0.79	0.85	0.89	0.81	0.88	0.84	0.93	0.91	0.96	0.90	0.86	0.75	0.88	0.95	0.96	0.96	0.97	0.99	0.98	0.99	0.96	0.96	0.97	0.96	0.96	0.96	0.97	0.98	0.96	0.94	0.88	0.95	0.95	0.96	0.64	0.65
16	0.98	0.95	0.95	0.96	0.98	0.98	0.97	0.99	0.89	0.90	0.81	0.73	0.82	0.59	0.73	0.82	0.74	0.79	0.72	0.85	0.81	0.88	0.76	0.71	0.52	0.78	0.86	0.87	0.89	0.92	0.98	0.95	0.98	0.96	0.92	0.94	0.92	0.91	0.91	0.91	0.94	0.92	0.88	0.78	0.91	0.92	0.91	0.32	0.37
17	0.98	0.95	0.96	0.96	0.98	0.98	0.97	0.99	0.89	0.90	0.81	0.74	0.84	0.61	0.75	0.83	0.75	0.82	0.74	0.87	0.84	0.91	0.79	0.72	0.54	0.79	0.86	0.88	0.89	0.91	0.98	0.95	0.98	0.96	0.93	0.94	0.92	0.92	0.92	0.91	0.95	0.92	0.88	0.79	0.94	0.94	0.93	0.33	0.38
18	0.98	0.96	0.96	0.96	0.98	0.99	0.97	0.99	0.90	0.90	0.82	0.74	0.82	0.62	0.76	0.83	0.75	0.81	0.75	0.79	0.74	0.80	0.71	0.72	0.55	0.76	0.85	0.86	0.89	0.91	0.98	0.95	0.98	0.97	0.92	0.94	0.92	0.91	0.91	0.92	0.94	0.93	0.81	0.73	0.57	0.57	0.60	0.35	0.39
19	0.98	0.98	0.97	0.98	0.99	0.99	0.98	0.99	0.96	0.97	0.92	0.90	0.92	0.82	0.86	0.89	0.82	0.88	0.85	0.94	0.91	0.95	0.90	0.88	0.79	0.88	0.95	0.96	0.96	0.97	0.99	0.97	0.99	0.96	0.97	0.97	0.96	0.96	0.96	0.97	0.98	0.97	0.95	0.88	0.94	0.94	0.95	0.69	0.70
20	0.98	0.97	0.96	0.97	0.97	0.99	0.97	0.99	0.94	0.93	0.87	0.81	0.88	0.71	0.81	0.85	0.79	0.85	0.78	0.92	0.90	0.94	0.87	0.80	0.67	0.79	0.86	0.86	0.98	0.99	0.04	0.19	0.03	0.01	0.93	0.95	0.93	0.92	0.92	0.93	0.96	0.94	0.90	0.82	0.78	0.79	0.81	0.50	0.52
21	0.98	0.97	0.97	0.96	0.98	0.98	0.97	0.98	0.92	0.92	0.86	0.79	0.87	0.68	0.80	0.85	0.76	0.82	0.77	0.92	0.90	0.94	0.86	0.78	0.63	0.29	0.38	0.38	0.00	0.01	0.01	0.03	0.01	0.01	0.92	0.93	0.92	0.91	0.92	0.92	0.95	0.93	0.87	0.81	0.79	0.78	0.81	0.43	0.46
22	0.98	0.96	0.94	0.93	0.97	0.98	0.96	0.98	0.88	0.88	0.75	0.67	0.77	0.54	0.75	0.80	0.70	0.77	0.71	0.17	0.07	0.06	0.04	0.65	0.48	0.59	0.70	0.70	0.66	0.69	0.05	0.16	0.02	0.02	0.90	0.92	0.88	0.87	0.89	0.90	0.93	0.90	0.83	0.76	0.71	0.73	0.73	0.33	0.32
23	0.97	0.94	0.95	0.91	0.97	0.98	0.96	0.98	0.81	0.80	0.59	0.45	0.38	0.10	0.02	0.02	0.02	0.06	0.02	0.14	0.05	0.06	0.03	0.40	0.20	0.55	0.77	0.78	0.74	0.78	0.04	0.13	0.03	0.03	0.86	0.90	0.83	0.84	0.81	0.80	0.89	0.87	0.78	0.71	0.90	0.92	0.89	0.13	0.17
24	0.98	0.94	0.95	0.93	0.97	0.98	0.95	0.98	0.81	0.80	0.67	0.50	0.62	0.22	0.09	0.08	0.08	0.15	0.07	0.54	0.48	0.52	0.41	0.49	0.30	0.14	0.00	0.01	0.00	0.01	0.01	0.02	0.01	0.01	0.84	0.86	0.86	0.87	0.83	0.79	0.91	0.85	0.82	0.73	0.89	0.91	0.88	0.16	0.20
25	0.98	0.96	0.96	0.94	0.96	0.98	0.96	0.97	0.83	0.85	0.69	0.61	0.71	0.36	0.43	0.45	0.40	0.47	0.38	0.81	0.75	0.83	0.68	0.59	0.38	0.55	0.69	0.71	0.69	0.72	0.04	0.13	0.03	0.02	0.88	0.90	0.87	0.87	0.87	0.84	0.91	0.90	0.83	0.75	0.88	0.91	0.90	0.20	0.24
26	0.98	0.96	0.96	0.95	0.98	0.98	0.96	0.99	0.87	0.89	0.75	0.68	0.74	0.34	0.06	0.05	0.04	0.14	0.06	0.86	0.80	0.88	0.75	0.65	0.45	0.67	0.81	0.83	0.77	0.80	0.05	0.15	0.03	0.03	0.92	0.94	0.89	0.90	0.89	0.87	0.93	0.90	0.88	0.80	0.90	0.91	0.89	0.30	0.34
27	0.98	0.95	0.96	0.96	0.98	0.98	0.97	0.98	0.89	0.89	0.78	0.69	0.66	0.31	0.05	0.04	0.03	0.11	0.05	0.67	0.61	0.66	0.56	0.63	0.46	0.75	0.86	0.87	0.89	0.91	0.98	0.95	0.98	0.96	0.92	0.94	0.91	0.91	0.90	0.90	0.95	0.92	0.89	0.82	0.79	0.80	0.81	0.34	0.37
28	0.91	0.83	0.87	0.82	0.74	0.90	0.87	0.95	0.76	0.70	0.75	0.56	0.61	0.46	0.48	0.38	0.43	0.49	0.45	0.56	0.48	0.48	0.45	0.41	0.33	0.44	0.57	0.49	0.61	0.71	0.49	0.61	0.50	0.42	0.68	0.78	0.57	0.61	0.62	0.53	0.75	0.61	0.55	0.50	0.32	0.35	0.49	0.33	0.19
29	0.98	0.96	0.96	0.94	0.96	0.98	0.94	0.97	0.85	0.85	0.72	0.57	0.71	0.49	0.69	0.79	0.70	0.75	0.66	0.75	0.69	0.76	0.65	0.56	0.38	0.44	0.47	0.49	0.49	0.52	0.02	0.08	0.01	0.01	0.83	0.86	0.84	0.83	0.85	0.84	0.92	0.89	0.49	0.42	0.00	0.01	0.03	0.17	0.20
30	0.98	0.94	0.95	0.93	0.96	0.98	0.95	0.98	0.82	0.82	0.65	0.53	0.68	0.24	0.03	0.03	0.02	0.08	0.02	0.84	0.81	0.91	0.72	0.55	0.35	0.47	0.54	0.57	0.53	0.56	0.01	0.08	0.01	0.01	0.85	0.87	0.85	0.85	0.85	0.81	0.91	0.86	0.57	0.50	0.01	0.01	0.04	0.16	0.20
31	0.97	0.94	0.94	0.93	0.97	0.98	0.96	0.98	0.84	0.82	0.62	0.46	0.43	0.13	0.05	0.04	0.03	0.08	0.04	0.12	0.02	0.05	0.01	0.43	0.25	0.45	0.57	0.58	0.57	0.59	0.03	0.10	0.01	0.01	0.84	0.85	0.81	0.80	0.79	0.78	0.89	0.85	0.57	0.50	0.00	0.01	0.04	0.16	0.15
32	0.93	0.90	0.92	0.86	0.92	0.96	0.87	0.97	0.63	0.63	0.42	0.21	0.32	0.06	0.03	0.03	0.03	0.07	0.02	0.23	0.13	0.19	0.10	0.17	0.08	0.36	0.65	0.65	0.64	0.72	0.03	0.10	0.02	0.02	0.69	0.70	0.66	0.67	0.64	0.50	0.77	0.74	0.36	0.31	0.05	0.05	0.07	0.03	0.04
33	0.95	0.87	0.89	0.81	0.02	0.02	0.03	0.12	0.59	0.57	0.47	0.33	0.47	0.16	0.14	0.13	0.10	0.19	0.12	0.42	0.35	0.43	0.27	0.35	0.19	0.31	0.44	0.45	0.43	0.47	0.07	0.11	0.07	0.05	0.73	0.73	0.64	0.59	0.61	0.48	0.69	0.62	0.58	0.44	0.28	0.32	0.30	0.06	0.09
34	0.97	0.94	0.94	0.94	0.00	0.00	0.03	0.12	0.81	0.80	0.73	0.66	0.74	0.46	0.46	0.50	0.44	0.52	0.43	0.71	0.63	0.70	0.57	0.66	0.51	0.72	0.84	0.85	0.85	0.88	0.89	0.87	0.88	0.88	0.91	0.93	0.88	0.89	0.87	0.85	0.92	0.88	0.79	0.69	0.63	0.63	0.65	0.31	0.33
35	0.98	0.96	0.96	0.96	0.98	0.98	0.97	0.99	0.89	0.90	0.77	0.66	0.41	0.17	0.02	0.02	0.02	0.07	0.03	0.10	0.03	0.03	0.02	0.48	0.35	0.79	0.88	0.89	0.91	0.93	0.98	0.95	0.98	0.96	0.93	0.94	0.91	0.91	0.91	0.92	0.95	0.92	0.89	0.82	0.92	0.93	0.92	0.37	0.38
36	0.98	0.93	0.95	0.95	0.97	0.99	0.95	0.98	0.84	0.83	0.68	0.57	0.65	0.24	0.05	0.05	0.04	0.13	0.05	0.68	0.59	0.68	0.52	0.56	0.36	0.69	0.82	0.84	0.84	0.88	0.97	0.93	0.97	0.97	0.90	0.92	0.89	0.89	0.89	0.84	0.94	0.91	0.84	0.74	0.92	0.95	0.91	0.20	0.24
37	0.98	0.95	0.97	0.97	0.98	0.99	0.97	0.99	0.92	0.93	0.84	0.79	0.78	0.42	0.05	0.05	0.03	0.12	0.06	0.91	0.87	0.93	0.82	0.75	0.59	0.83	0.91	0.92	0.93	0.94	0.99	0.97	0.99	0.96	0.94	0.95	0.94	0.94	0.93	0.93	0.96	0.94	0.92	0.84	0.95	0.97	0.95	0.45	0.49
38	0.99	0.96	0.97	0.94	0.97	0.99	0.98	0.98	0.88	0.87	0.76	0.64	0.74	0.33	0.06	0.05	0.04	0.13	0.06	0.82	0.77	0.83	0.70	0.66	0.47	0.75	0.83	0.84	0.89	0.90	0.98	0.94	0.97	0.96	0.92	0.94	0.90	0.90	0.87	0.90	0.94	0.92	0.98	1.00	0.02	0.02	0.12	0.29	0.35
39	0.98	0.91	0.93	0.95	0.97	0.98	0.92	0.97	0.84	0.81	0.74	0.60	0.72	0.32	0.05	0.05	0.04	0.14	0.05	0.82	0.79	0.85	0.69	0.62	0.46	0.70	0.79	0.81	0.79	0.86	0.97	0.92	0.97	0.96	0.89	0.90	0.87	0.86	0.87	0.85	0.92	0.86	0.19	0.00	0.03	0.03	0.06	0.27	0.27
40	0.99	0.94	0.96	0.95	0.96	0.98	0.96	0.98	0.80	0.79	0.61	0.49	0.63	0.22	0.04	0.04	0.02	0.10	0.04	0.77	0.69	0.78	0.60	0.48	0.28	0.59	0.72	0.73	0.77	0.81	0.95	0.89	0.94	0.93	0.86	0.90	0.83	0.84	0.81	0.80	0.89	0.86	0.53	0.45	0.01	0.01	0.05	0.12	0.17
41	0.98	0.94	0.97	0.95	0.97	0.98	0.96	0.98	0.86	0.84	0.74	0.62	0.76	0.49	0.68	0.78	0.72	0.77	0.68	0.85	0.80	0.88	0.76	0.61	0.44	0.67	0.78	0.80	0.86	0.89	0.97	0.92	0.97	0.95	0.88	0.91	0.87	0.86	0.86	0.85	0.90	0.89	0.59	0.51	0.02	0.02	0.08	0.21	0.26
42	0.97	0.94	0.94	0.95	0.96	0.98	0.97	0.99	0.84	0.84	0.71	0.59	0.69	0.44	0.67	0.76	0.66	0.74	0.66	0.12	0.03	0.04	0.02	0.51	0.36	0.67	0.78	0.78	0.84	0.86	0.97	0.92	0.95	0.96	0.87	0.90	0.86	0.84	0.84	0.83	0.91	0.88	0.67	0.58	0.33	0.35	0.38	0.20	0.20
43	0.98	0.96	0.96	0.96	0.98	0.99	0.98	0.99	0.84	0.82	0.63	0.50	0.36	0.11	0.01	0.01	0.01	0.04	0.01	0.06	0.01	0.01	0.00	0.40	0.25	0.69	0.78	0.79	0.87	0.89	0.97	0.93	0.97	0.96	0.87	0.91	0.86	0.87	0.84	0.87	0.93	0.90	0.59	0.50	0.01	0.01	0.05	0.19	0.22
44	0.95	0.85	0.85	0.83	0.78	0.82	0.72	0.85	0.61	0.52	0.45	0.28	0.35	0.06	0.03	0.02	0.02	0.06	0.02	0.14	0.07	0.11	0.04	0.23	0.10	0.49	0.58	0.57	0.58	0.69	0.91	0.84	0.93	0.93	0.74	0.74	0.66	0.64	0.57	0.44	0.67	0.58	0.50	0.38	0.33	0.36	0.36	0.06	0.04
45	0.98	0.94	0.94	0.92	0.94	0.96	0.94	0.93	0.80	0.76	0.62	0.46	0.59	0.26	0.22	0.24	0.20	0.29	0.21	0.54	0.45	0.53	0.42	0.50	0.31	0.60	0.68	0.70	0.74	0.78	0.95	0.90	0.95	0.94	0.77	0.77	0.18	0.09	0.03	0.04	0.02	0.02	0.39	0.33	0.01	0.01	0.05	0.14	0.15
46	0.97	0.94	0.94	0.95	0.95	0.96	0.92	0.97	0.86	0.85	0.67	0.55	0.61	0.26	0.11	0.12	0.10	0.18	0.11	0.59	0.50	0.59	0.46	0.51	0.34	0.68	0.79	0.80	0.80	0.85	0.96	0.91	0.95	0.94	0.85	0.87	0.34	0.19	0.09	0.08	0.05	0.03	0.80	0.70	0.89	0.93	0.90	0.19	0.22
47	0.98	0.96	0.96	0.96	0.97	0.97	0.96	0.98	0.90	0.90	0.80	0.73	0.75	0.51	0.45	0.49	0.43	0.51	0.44	0.73	0.67	0.73	0.63	0.67	0.52	0.76	0.86	0.87	0.90	0.92	0.98	0.95	0.98	0.96	0.91	0.93	0.91	0.90	0.90	0.91	0.95	0.93	0.83	0.75	0.69	0.69	0.71	0.36	0.38
48	0.98	0.94	0.95	0.94	0.91	0.92	0.90	0.92	0.85	0.83	0.71	0.60	0.70	0.29	0.05	0.05	0.03	0.13	0.05	0.77	0.70	0.78	0.63	0.60	0.41	0.70	0.81	0.83	0.84	0.88	0.97	0.93	0.97	0.96	0.90	0.92	0.89	0.88	0.88	0.87	0.94	0.90	0.73	0.64	0.45	0.47	0.48	0.23	0.27
49	0.98	0.96	0.97	0.97	0.98	0.98	0.97	0.99	0.91	0.92	0.81	0.73	0.63	0.33	0.05	0.04	0.03	0.10	0.05	0.61	0.56	0.60	0.53	0.63	0.49	0.81	0.90	0.91	0.93	0.94	0.98	0.96	0.98	0.96	0.94	0.95	0.93	0.93	0.92	0.93	0.96	0.94	0.92	0.84	0.94	0.95	0.94	0.42	0.44
50	0.98	0.98	0.97	0.98	0.98	0.99	0.98	0.99	0.95	0.96	0.91	0.88	0.92	0.82	0.86	0.90	0.83	0.89	0.86	0.93	0.91	0.95	0.90	0.88	0.80	0.89	0.96	0.96	0.96	0.97	0.99	0.98	0.99	0.96	0.97	0.97	0.96	0.96	0.96	0.96	0.97	0.96	0.95	0.88	0.93	0.94	0.95	0.70	0.70
51	0.98	0.96	0.96	0.96	0.98	0.98	0.97	0.99	0.90	0.90	0.81	0.73	0.83	0.63	0.77	0.84	0.75	0.81	0.75	0.73	0.68	0.74	0.65	0.72	0.56	0.78	0.87	0.88	0.90	0.92	0.98	0.95	0.98	0.96	0.92	0.94	0.92	0.91	0.91	0.92	0.95	0.92	0.79	0.71	0.58	0.58	0.60	0.37	0.40
52	0.98	0.96	0.95	0.96	0.95	0.96	0.95	0.97	0.90	0.90	0.82	0.74	0.82	0.62	0.75	0.82	0.74	0.80	0.74	0.73	0.68	0.73	0.64	0.70	0.55	0.77	0.86	0.87	0.90	0.92	0.98	0.94	0.97	0.96	0.91	0.93	0.91	0.90	0.90	0.91	0.94	0.92	0.78	0.69	0.57	0.56	0.59	0.35	0.38
53	0.98	0.97	0.97	0.98	0.98	0.99	0.98	0.99	0.96	0.96	0.92	0.89	0.92	0.82	0.85	0.88	0.82	0.87	0.85	0.93	0.91	0.94	0.90	0.87	0.79	0.88	0.95	0.96	0.96	0.97	0.98	0.97	0.98	0.95	0.96	0.97	0.96	0.95	0.95	0.96	0.97	0.96	0.94	0.88	0.93	0.93	0.94	0.69	0.68
54	0.98	0.94	0.95	0.97	0.96	0.97	0.96	0.99	0.95	0.95	0.93	0.91	0.90	0.85	0.85	0.85	0.80	0.86	0.84	0.91	0.87	0.91	0.87	0.82	0.80	0.82	0.93	0.91	0.92	0.95	0.93	0.93	0.92	0.89	0.96	0.98	0.94	0.95	0.96	0.94	0.97	0.94	0.92	0.84	0.83	0.81	0.88	0.77	0.72
55	0.98	0.97	0.97	0.98	0.98	0.99	0.98	0.99	0.95	0.96	0.91	0.89	0.91	0.80	0.82	0.85	0.79	0.85	0.82	0.92	0.89	0.92	0.87	0.87	0.79	0.88	0.96	0.96	0.96	0.97	0.99	0.97	0.98	0.95	0.97	0.97	0.96	0.96	0.96	0.96	0.97	0.96	0.95	0.88	0.92	0.92	0.94	0.69	0.69
56	0.98	0.96	0.95	0.96	0.88	0.89	0.87	0.90	0.88	0.88	0.80	0.71	0.81	0.61	0.76	0.83	0.75	0.80	0.74	0.75	0.70	0.75	0.66	0.71	0.55	0.73	0.81	0.82	0.83	0.85	0.76	0.76	0.75	0.74	0.92	0.93	0.88	0.86	0.86	0.86	0.89	0.87	0.78	0.70	0.56	0.57	0.59	0.35	0.38
57	0.98	0.93	0.94	0.94	0.97	0.98	0.95	0.98	0.84	0.84	0.71	0.61	0.59	0.25	0.04	0.04	0.03	0.10	0.04	0.57	0.51	0.57	0.46	0.54	0.37	0.70	0.82	0.83	0.84	0.88	0.85	0.83	0.84	0.83	0.90	0.92	0.85	0.84	0.82	0.81	0.88	0.83	0.77	0.68	0.58	0.60	0.61	0.27	0.29
58	0.97	0.95	0.94	0.94	0.95	0.96	0.93	0.95	0.85	0.83	0.70	0.58	0.67	0.38	0.36	0.38	0.34	0.42	0.35	0.63	0.55	0.63	0.52	0.56	0.40	0.67	0.77	0.78	0.81	0.85	0.96	0.92	0.95	0.94	0.79	0.81	0.22	0.11	0.04	0.04	0.02	0.02	0.60	0.53	0.43	0.46	0.46	0.22	0.23
59	0.96	0.91	0.90	0.88	0.86	0.88	0.83	0.90	0.72	0.66	0.55	0.39	0.33	0.08	0.03	0.03	0.02	0.06	0.02	0.09	0.04	0.06	0.02	0.27	0.15	0.56	0.68	0.67	0.74	0.80	0.93	0.89	0.94	0.92	0.80	0.82	0.74	0.73	0.68	0.65	0.78	0.72	0.54	0.45	0.24	0.25	0.27	0.11	0.11
60	0.98	0.94	0.96	0.94	0.96	0.98	0.96	0.98	0.82	0.80	0.64	0.53	0.66	0.33	0.32	0.37	0.33	0.40	0.31	0.73	0.65	0.74	0.60	0.49	0.31	0.60	0.73	0.74	0.81	0.84	0.96	0.91	0.95	0.94	0.85	0.89	0.83	0.82	0.81	0.81	0.88	0.86	0.50	0.42	0.01	0.02	0.05	0.13	0.17
61	0.97	0.95	0.96	0.94	0.95	0.97	0.95	0.97	0.84	0.83	0.67	0.54	0.64	0.33	0.29	0.32	0.28	0.34	0.27	0.66	0.60	0.67	0.54	0.52	0.33	0.44	0.51	0.53	0.52	0.55	0.02	0.08	0.01	0.01	0.84	0.86	0.84	0.83	0.85	0.83	0.91	0.88	0.53	0.46	0.00	0.01	0.04	0.16	0.18
62	0.98	0.95	0.95	0.93	0.94	0.95	0.93	0.96	0.83	0.83	0.66	0.53	0.57	0.22	0.09	0.09	0.07	0.14	0.08	0.53	0.45	0.51	0.41	0.49	0.29	0.46	0.58	0.59	0.57	0.59	0.03	0.10	0.02	0.02	0.87	0.90	0.86	0.87	0.85	0.83	0.92	0.89	0.83	0.74	0.90	0.92	0.89	0.18	0.22
63	0.98	0.97	0.96	0.96	0.97	0.98	0.97	0.98	0.91	0.91	0.82	0.75	0.85	0.67	0.80	0.84	0.77	0.83	0.76	0.81	0.77	0.81	0.74	0.73	0.59	0.57	0.65	0.66	0.61	0.62	0.03	0.13	0.02	0.01	0.91	0.93	0.89	0.88	0.88	0.89	0.92	0.89	0.87	0.80	0.77	0.77	0.80	0.41	0.42
64	0.98	0.95	0.95	0.93	0.96	0.97	0.95	0.97	0.85	0.84	0.68	0.55	0.71	0.39	0.39	0.43	0.39	0.46	0.40	0.72	0.66	0.74	0.61	0.57	0.35	0.41	0.49	0.50	0.45	0.48	0.02	0.07	0.01	0.02	0.79	0.82	0.21	0.12	0.04	0.05	0.02	0.03	0.67	0.60	0.44	0.44	0.45	0.18	0.19
65	0.97	0.94	0.95	0.91	0.95	0.97	0.92	0.96	0.83	0.80	0.57	0.43	0.47	0.18	0.04	0.03	0.03	0.05	0.02	0.41	0.34	0.42	0.33	0.37	0.21	0.02	0.00	0.01	0.00	0.01	0.00	0.00	0.00	0.00	0.09	0.09	0.02	0.01	0.01	0.01	0.01	0.01	0.01	0.01	0.00	0.01	0.00	0.03	0.04
66	0.98	0.97	0.96	0.97	0.96	0.97	0.95	0.97	0.90	0.90	0.79	0.71	0.81	0.65	0.71	0.76	0.69	0.77	0.69	0.76	0.72	0.78	0.70	0.67	0.53	0.01	0.01	0.01	0.01	0.01	0.00	0.01	0.01	0.01	0.04	0.05	0.01	0.01	0.01	0.01	0.01	0.01	0.01	0.01	0.01	0.00	0.01	0.06	0.08
67	0.97	0.93	0.95	0.95	0.93	0.95	0.90	0.96	0.83	0.84	0.68	0.57	0.71	0.50	0.66	0.73	0.66	0.72	0.66	0.61	0.58	0.62	0.50	0.52	0.36	0.02	0.01	0.01	0.01	0.01	0.01	0.01	0.01	0.01	0.04	0.05	0.02	0.01	0.01	0.01	0.01	0.01	0.01	0.01	0.01	0.01	0.01	0.02	0.02
68	0.95	0.90	0.92	0.92	0.95	0.97	0.90	0.96	0.81	0.80	0.53	0.40	0.55	0.20	0.02	0.01	0.02	0.09	0.03	0.71	0.71	0.82	0.61	0.41	0.21	0.02	0.01	0.01	0.01	0.01	0.00	0.01	0.00	0.00	0.06	0.06	0.01	0.01	0.01	0.01	0.01	0.01	0.02	0.01	0.00	0.00	0.01	0.02	0.01
69	0.96	0.92	0.92	0.90	0.92	0.95	0.90	0.95	0.64	0.61	0.42	0.22	0.33	0.08	0.05	0.05	0.05	0.08	0.03	0.24	0.17	0.24	0.15	0.20	0.12	0.09	0.00	0.00	0.00	0.00	0.01	0.03	0.01	0.01	0.58	0.61	0.57	0.66	0.62	0.50	0.80	0.73	0.34	0.28	0.05	0.07	0.07	0.04	0.05
70	0.95	0.90	0.91	0.87	0.83	0.87	0.82	0.89	0.64	0.62	0.42	0.22	0.31	0.07	0.04	0.04	0.03	0.07	0.03	0.21	0.14	0.20	0.12	0.18	0.09	0.20	0.31	0.31	0.32	0.36	0.02	0.07	0.02	0.01	0.62	0.65	0.62	0.67	0.64	0.53	0.82	0.77	0.35	0.28	0.07	0.08	0.09	0.03	0.04
71	0.96	0.93	0.93	0.89	0.94	0.96	0.92	0.96	0.74	0.72	0.46	0.30	0.39	0.15	0.12	0.13	0.11	0.16	0.12	0.32	0.26	0.31	0.23	0.27	0.13	0.26	0.40	0.42	0.42	0.46	0.02	0.08	0.02	0.02	0.63	0.67	0.17	0.11	0.05	0.05	0.04	0.04	0.48	0.40	0.31	0.34	0.33	0.06	0.07
72	0.96	0.91	0.91	0.87	0.93	0.97	0.92	0.96	0.69	0.66	0.38	0.22	0.29	0.07	0.04	0.04	0.03	0.08	0.03	0.19	0.13	0.17	0.10	0.19	0.08	0.24	0.39	0.41	0.40	0.46	0.02	0.07	0.01	0.01	0.62	0.66	0.17	0.11	0.05	0.05	0.04	0.04	0.43	0.35	0.24	0.27	0.25	0.03	0.04
73	0.96	0.89	0.87	0.83	0.93	0.97	0.85	0.94	0.67	0.61	0.28	0.11	0.16	0.05	0.04	0.04	0.03	0.05	0.03	0.12	0.08	0.12	0.08	0.13	0.05	0.25	0.20	0.20	0.25	0.30	0.72	0.63	0.79	0.76	0.29	0.28	0.10	0.13	0.06	0.04	0.07	0.05	0.07	0.06	0.03	0.04	0.04	0.02	0.02
74	0.98	1.00	0.95	0.93	0.97	0.98	0.98	0.98	0.89	0.99	0.99	0.16	0.09	0.04	0.01	0.02	0.02	0.01	0.01	0.02	0.01	0.02	0.01	0.07	0.04	0.01	0.01	0.01	0.01	0.01	0.00	0.01	0.00	0.00	0.02	0.03	0.01	0.02	0.01	0.00	0.01	0.02	0.01	0.01	0.01	0.01	0.01	0.01	0.01
75	0.98	1.00	0.94	0.94	0.95	0.99	1.00	0.97	0.87	1.00	0.00	0.11	0.13	0.06	0.04	0.04	0.04	0.02	0.03	0.06	0.04	0.06	0.05	0.09	0.04	0.04	0.03	0.03	0.05	0.04	0.01	0.02	0.01	0.01	0.06	0.07	0.04	0.04	0.04	0.01	0.04	0.04	0.03	0.03	0.02	0.02	0.02	0.02	0.02
76	0.96	1.00	0.94	0.91	0.94	0.98	1.00	0.95	0.83	1.00	0.00	0.00	0.00	0.00	0.00	0.00	0.00	0.00	0.00	0.00	0.00	0.00	0.00	0.00	0.00	0.00	0.00	0.00	0.00	0.00	0.00	0.00	0.00	0.00	0.00	0.00	0.00	0.00	0.00	0.00	0.00	0.00	0.00	0.00	0.00	0.00	0.00	0.00	0.00
77	0.94	0.00	0.85	0.84	0.86	0.96	1.00	0.93	0.82	0.82	0.14	0.04	0.04	0.02	0.01	0.02	0.02	0.01	0.01	0.02	0.02	0.03	0.02	0.02	0.01	0.02	0.01	0.01	0.01	0.01	0.00	0.01	0.00	0.00	0.03	0.02	0.01	0.02	0.01	0.00	0.01	0.01	0.01	0.01	0.01	0.01	0.01	0.00	0.01
78	0.96	1.00	0.93	0.86	0.92	0.98	1.00	0.94	1.00	0.00	0.11	0.03	0.03	0.01	0.00	0.01	0.01	0.00	0.00	0.02	0.01	0.01	0.01	0.03	0.01	0.01	0.01	0.01	0.02	0.01	0.00	0.01	0.00	0.00	0.02	0.02	0.01	0.01	0.01	0.00	0.01	0.01	0.01	0.01	0.00	0.00	0.00	0.00	0.00
79	0.93	1.00	1.00	0.81	1.00	0.97	0.78	0.90	0.00	0.00	0.06	0.00	0.00	0.00	0.00	0.00	0.00	0.00	0.00	0.00	0.00	0.00	0.00	0.00	0.00	0.00	0.00	0.00	0.00	0.00	0.00	0.00	0.00	0.00	0.00	0.00	0.00	0.00	0.00	0.00	0.00	0.00	0.00	0.00	0.00	0.00	0.00	0.00	0.00
80	0.96	0.84	0.95	0.88	0.90	0.97	1.00	0.95	0.00	0.00	0.20	0.16	0.19	0.09	0.06	0.06	0.06	0.04	0.05	0.15	0.11	0.14	0.09	0.12	0.06	0.03	0.01	0.01	0.01	0.01	0.00	0.01	0.01	0.00	0.02	0.02	0.02	0.02	0.02	0.00	0.02	0.02	0.01	0.01	0.01	0.01	0.01	0.02	0.02
81	0.92	0.89	0.62	0.77	0.93	0.94	1.00	0.91	0.00	0.00	0.13	0.02	0.04	0.00	0.00	0.00	0.00	0.00	0.00	0.01	0.00	0.00	0.00	0.02	0.00	0.05	0.04	0.05	0.07	0.08	0.01	0.02	0.01	0.01	0.14	0.16	0.06	0.06	0.06	0.01	0.06	0.07	0.08	0.06	0.02	0.03	0.02	0.00	0.00
82	0.86	0.70	0.73	0.72	0.66	0.68	0.58	0.68	0.45	0.38	0.16	0.08	0.05	0.03	0.02	0.02	0.02	0.02	0.02	0.03	0.02	0.03	0.02	0.03	0.01	0.02	0.04	0.02	0.06	0.03	0.01	0.01	0.01	0.00	0.06	0.07	0.03	0.03	0.02	0.02	0.04	0.07	0.03	0.04	0.01	0.01	0.01	0.01	0.01
83	0.89	0.77	0.69	0.82	0.73	0.95	0.00	0.89	0.68	0.63	0.08	0.00	0.00	0.00	0.00	0.00	0.00	0.00	0.00	0.00	0.00	0.00	0.00	0.00	0.00	0.00	0.00	0.00	0.00	0.00	0.00	0.00	0.00	0.00	0.00	0.00	0.00	0.00	0.00	0.00	0.00	0.00	0.00	0.00	0.00	0.00	0.00	0.00	0.00
84	0.81	0.61	0.67	0.79	0.81	0.97	0.00	0.92	0.49	0.46	0.26	0.14	0.13	0.06	0.02	0.03	0.02	0.05	0.03	0.09	0.08	0.12	0.07	0.12	0.02	0.04	0.03	0.05	0.04	0.08	0.01	0.02	0.01	0.00	0.13	0.12	0.04	0.05	0.04	0.01	0.05	0.04	0.03	0.02	0.01	0.01	0.01	0.01	0.01
85	0.87	0.00	0.73	0.72	0.64	0.90	0.54	0.90	0.00	0.00	0.06	0.00	0.01	0.00	0.00	0.00	0.00	0.00	0.00	0.00	0.00	0.00	0.00	0.00	0.00	0.00	0.00	0.00	0.00	0.00	0.00	0.00	0.00	0.00	0.00	0.00	0.00	0.00	0.00	0.00	0.00	0.00	0.00	0.00	0.00	0.00	0.00	0.00	0.00
86	0.92	1.00	0.78	0.76	0.00	0.75	0.39	0.83	0.00	0.00	0.03	0.00	0.01	0.00	0.00	0.00	0.00	0.00	0.00	0.00	0.00	0.00	0.00	0.00	0.00	0.00	0.00	0.00	0.00	0.00	0.00	0.00	0.00	0.00	0.00	0.00	0.00	0.00	0.00	0.00	0.00	0.00	0.00	0.00	0.00	0.00	0.00	0.00	0.00
87	0.93	0.83	0.89	0.81	0.91	0.96	0.82	0.91	0.14	0.00	0.10	0.03	0.04	0.02	0.01	0.01	0.01	0.01	0.01	0.03	0.02	0.02	0.02	0.03	0.01	0.01	0.01	0.01	0.01	0.01	0.00	0.01	0.00	0.00	0.02	0.02	0.01	0.01	0.01	0.00	0.01	0.01	0.01	0.01	0.01	0.01	0.01	0.00	0.00
88	0.96	0.87	0.93	0.91	0.93	0.98	0.94	0.96	0.85	0.97	0.17	0.07	0.05	0.03	0.01	0.02	0.02	0.01	0.01	0.03	0.02	0.03	0.02	0.04	0.02	0.02	0.01	0.01	0.02	0.01	0.01	0.01	0.01	0.00	0.02	0.03	0.02	0.02	0.01	0.00	0.01	0.02	0.01	0.01	0.01	0.01	0.01	0.01	0.01
89	0.96	0.92	0.92	0.89	0.93	0.95	0.90	0.95	0.74	0.71	0.52	0.38	0.47	0.21	0.17	0.18	0.16	0.22	0.16	0.42	0.36	0.43	0.32	0.34	0.20	0.19	0.24	0.25	0.25	0.28	0.08	0.10	0.08	0.08	0.47	0.49	0.33	0.31	0.28	0.25	0.34	0.31	0.29	0.24	0.13	0.14	0.14	0.06	0.06
90	0.90	0.79	0.87	0.88	0.00	0.00	0.10	0.21	0.78	0.78	0.13	0.03	0.03	0.01	0.01	0.00	0.00	0.00	0.00	0.01	0.00	0.01	0.00	0.02	0.00	0.00	0.00	0.00	0.00	0.00	0.00	0.00	0.00	0.00	0.01	0.01	0.01	0.01	0.00	0.00	0.00	0.00	0.00	0.00	0.00	0.00	0.00	0.00	0.01
91	0.89	0.71	0.81	0.73	0.01	0.00	0.04	0.12	0.28	0.24	0.27	0.13	0.18	0.08	0.05	0.06	0.05	0.06	0.05	0.17	0.15	0.20	0.11	0.14	0.06	0.08	0.11	0.09	0.10	0.11	0.08	0.07	0.07	0.08	0.22	0.22	0.10	0.09	0.10	0.04	0.12	0.11	0.10	0.07	0.04	0.05	0.04	0.01	0.02
92	0.84	1.00	0.86	1.00	0.01	0.00	0.00	0.00	0.00	0.00	0.04	0.01	0.01	0.00	0.00	0.00	0.00	0.00	0.00	0.00	0.00	0.00	0.00	0.00	0.00	0.00	0.00	0.00	0.00	0.00	0.00	0.00	0.00	0.00	0.00	0.01	0.00	0.00	0.00	0.00	0.00	0.00	0.00	0.00	0.00	0.00	0.00	0.00	0.00
93	1.00	1.00	1.00	0.00	0.00	0.00	0.02	0.00	0.00	0.00	0.03	0.00	0.00	0.00	0.00	0.00	0.00	0.00	0.00	0.00	0.00	0.00	0.00	0.00	0.00	0.00	0.00	0.00	0.00	0.00	0.00	0.00	0.00	0.00	0.01	0.01	0.00	0.00	0.00	0.00	0.00	0.00	0.00	0.00	0.00	0.00	0.00	0.00	0.00
94	1.00	1.00	0.00	0.00	0.00	0.00	0.00	0.00	0.00	0.00	0.02	0.00	0.00	0.00	0.00	0.00	0.00	0.00	0.00	0.00	0.00	0.00	0.00	0.00	0.00	0.00	0.00	0.00	0.00	0.00	0.00	0.00	0.00	0.00	0.00	0.00	0.00	0.00	0.00	0.00	0.00	0.00	0.00	0.00	0.00	0.00	0.00	0.00	0.00
95	0.44	0.49	0.22	0.09	0.03	0.07	0.05	0.13	0.02	0.05	0.08	0.02	0.01	0.01	0.00	0.00	0.00	0.00	0.00	0.01	0.01	0.01	0.01	0.01	0.00	0.00	0.01	0.00	0.01	0.01	0.00	0.01	0.01	0.00	0.03	0.02	0.01	0.01	0.01	0.00	0.02	0.02	0.01	0.02	0.00	0.01	0.01	0.00	0.00
96	0.00	0.00	0.00	0.00	0.00	0.00	0.00	0.00	0.00	0.00	0.00	0.00	0.00	0.00	0.00	0.00	0.00	0.00	0.00	0.00	0.00	0.00	0.00	0.00	0.00	0.00	0.00	0.00	0.00	0.00	0.00	0.00	0.00	0.00	0.00	0.00	0.00	0.00	0.00	0.00	0.00	0.00	0.00	0.00	0.00	0.00	0.00	0.00	0.00
97	1.00	0.00	0.00	0.00	0.00	0.00	0.00	0.20	0.00	0.00	0.00	0.00	0.00	0.00	0.00	0.00	0.00	0.00	0.00	0.00	0.00	0.00	0.00	0.00	0.00	0.00	0.00	0.00	0.00	0.00	0.00	0.00	0.00	0.00	0.00	0.00	0.00	0.00	0.00	0.00	0.00	0.00	0.00	0.00	0.00	0.00	0.00	0.00	0.00
98	0.71	0.00	1.00	0.00	0.00	0.04	0.02	0.06	0.00	0.00	0.03	0.00	0.00	0.00	0.00	0.00	0.00	0.00	0.00	0.00	0.00	0.01	0.00	0.00	0.00	0.00	0.00	0.00	0.00	0.00	0.00	0.00	0.00	0.00	0.00	0.00	0.00	0.00	0.00	0.00	0.00	0.00	0.00	0.00	0.00	0.00	0.00	0.00	0.00
99	0.82	0.00	0.74	1.00	0.00	0.06	0.02	0.07	0.00	0.00	0.04	0.00	0.01	0.00	0.00	0.00	0.00	0.01	0.00	0.00	0.00	0.00	0.00	0.01	0.00	0.00	0.00	0.00	0.00	0.00	0.00	0.00	0.00	0.00	0.00	0.00	0.00	0.00	0.00	0.00	0.00	0.00	0.00	0.00	0.00	0.00	0.00	0.00	0.00
100	0.88	0.78	0.81	0.71	0.72	0.72	0.63	0.68	0.48	0.45	0.02	0.01	0.01	0.00	0.01	0.00	0.00	0.00	0.00	0.00	0.00	0.00	0.00	0.02	0.00	0.01	0.02	0.01	0.08	0.00	0.00	0.01	0.01	0.01	0.03	0.03	0.02	0.02	0.02	0.01	0.02	0.04	0.03	0.03	0.01	0.02	0.01	0.01	0.00
[truncated: 186 more columns]
