# Supplementary material for: Identification and characterization of constrained non-exonic bases lacking predictive epigenomic and transcription factor binding annotations
Source: Nat Commun. 2020 Dec 2;11:6168. doi: 10.1038/s41467-020-19962-9 (PMC7710766; doi:10.1038/s41467-020-19962-9)
Supplement: Supplementary file 11 — Source Data [file 41467_2020_19962_MOESM11_ESM.zip › SourceData/SupFig23a.txt]

FalsePositive	State_1_TP	State_2_TP	State_3_TP	State_4_TP	State_5_TP	State_6_TP	State_7_TP	State_8_TP	State_9_TP	State_10_TP	State_11_TP	State_12_TP	State_13_TP	State_14_TP	State_15_TP	State_16_TP	State_17_TP	State_18_TP	State_19_TP	State_20_TP	State_21_TP	State_22_TP	State_23_TP	State_24_TP	State_25_TP	State_26_TP	State_27_TP	State_28_TP	State_29_TP	State_30_TP	State_31_TP	State_32_TP	State_33_TP	State_34_TP	State_35_TP	State_36_TP	State_37_TP	State_38_TP	State_39_TP	State_40_TP	State_41_TP	State_42_TP	State_43_TP	State_44_TP	State_45_TP	State_46_TP	State_47_TP	State_48_TP	State_49_TP
0	0	0	0	0	0	0	0	0	0	0	0	0	0	0	0	0	0	0	0	0	0	0	0	0	0	0	0	0	0	0	0	0	0	0	0	0	0	0	0	0	0	0	0	0	0	0	0	0	0
4.17469E-09	1.89316E-05	1.55951E-05	1.63941E-06	1.83659E-05	4.1105E-06	0	0	1.25594E-07	0	0	0	0	0	0	0	0	0	0	1.69264E-07	0	0	0	0	0	0	0	0	0	0	0	0	0	0	0	0	0	7.07175E-07	0	0	0	0	0	0	0	0	0	0	0	0
1.35678E-08	0.000122363	6.1402E-05	9.83648E-06	3.55708E-05	7.73166E-06	4.12492E-07	9.61488E-07	7.53564E-07	1.06641E-06	3.6059E-07	0	0	0	0	8.15976E-07	0	0	0	1.18485E-06	0	0	0	0	0	0	0	0	0	0	0	0	0	0	0	0	0	3.06442E-06	0	0	0	0	0	0	0	0	0	0	0	1.74857E-06
2.95707E-08	0.00035416	0.000126473	2.96916E-05	6.14309E-05	1.16464E-05	2.80495E-06	7.11501E-06	4.64698E-06	2.66603E-06	3.96649E-06	0	0	0	0	4.48787E-06	0	0	0	4.2316E-06	3.83862E-07	0	0	0	0	0	0	0	1.47059E-06	0	0	0	0	0	0	1.65802E-06	0	6.12885E-06	0	0	0	0	0	0	0	0	0	0	0	3.49715E-06
4.90527E-08	0.000615046	0.000193502	5.24612E-05	9.3413E-05	1.72576E-05	6.18738E-06	8.65339E-06	6.78207E-06	3.73244E-06	6.13003E-06	8.09098E-07	0	0	1.39235E-06	5.30384E-06	0	0	0	6.60129E-06	7.67723E-07	0	0	0	0	0	0	1.53217E-06	3.67647E-06	0	0	0	0	0	0	2.48703E-06	0	8.4861E-06	0	0	0	0	0	0	0	0	0	3.99978E-06	0	3.49715E-06
9.84532E-08	0.000919799	0.000291904	8.57959E-05	0.000124973	2.5446E-05	1.01886E-05	9.99948E-06	1.14291E-05	5.33206E-06	8.65416E-06	3.23639E-06	0	5.89679E-07	2.78469E-06	6.52781E-06	0	0	0	9.64804E-06	2.30317E-06	0	0	0	0	0	0	3.06435E-06	4.41177E-06	0	0	0	0	0	0	3.31603E-06	0	8.72182E-06	4.83617E-06	0	0	0	0	0	0	0	0	3.99978E-06	0	5.24572E-06
1.41244E-07	0.001177454	0.000375812	0.000118584	0.000160121	3.30472E-05	1.46022E-05	1.03841E-05	1.53225E-05	8.79789E-06	1.15389E-05	4.04549E-06	6.06558E-07	8.84518E-07	4.17704E-06	8.15976E-06	0	0	0	1.16792E-05	2.68703E-06	4.65754E-06	0	0	0	0	0	3.06435E-06	5.88236E-06	0	0	0	0	0	0	5.80306E-06	0	9.19327E-06	6.04522E-06	0	0	0	0	0	0	0	0	3.99978E-06	0	5.24572E-06
1.98646E-07	0.001421256	0.000480085	0.000160298	0.00019717	4.35844E-05	2.09134E-05	1.0961E-05	1.89647E-05	1.33301E-05	1.29812E-05	4.04549E-06	6.06558E-07	2.06388E-06	5.56939E-06	1.30556E-05	0	7.05369E-07	2.57742E-06	1.55723E-05	3.45476E-06	6.21006E-06	0	0	0	0	0	4.59652E-06	8.82354E-06	0	0	0	0	0	0	9.9481E-06	0	1.17862E-05	8.46331E-06	0	0	0	0	0	0	0	0	7.99955E-06	0	5.24572E-06
2.56744E-07	0.001648435	0.000577876	0.000198733	0.000223452	5.51003E-05	2.74307E-05	1.2307E-05	2.52444E-05	1.83956E-05	1.76689E-05	4.85459E-06	2.42623E-06	4.71743E-06	8.35408E-06	1.71355E-05	0	2.11611E-06	3.86613E-06	2.03117E-05	3.83862E-06	1.31964E-05	0	0	0	0	0	9.19304E-06	1.32353E-05	0	0	0	0	0	0	1.90672E-05	0	1.50864E-05	1.57176E-05	0	0	0	0	0	0	0	0	7.99955E-06	0	5.24572E-06
3.31192E-07	0.001952726	0.000682211	0.000239354	0.000259867	7.05637E-05	3.51031E-05	1.423E-05	3.45383E-05	2.3461E-05	2.27172E-05	8.90008E-06	3.03279E-06	7.66583E-06	1.34593E-05	2.40713E-05	2.0264E-06	3.17416E-06	3.86613E-06	2.79285E-05	5.75793E-06	1.63014E-05	0	0	0	0	0	1.83861E-05	1.47059E-05	0	0	0	0	0	0	3.15023E-05	0	1.83865E-05	2.6599E-05	0	0	0	0	4.17887E-06	0	0	0	7.99955E-06	0	1.224E-05
4.19557E-07	0.002254709	0.000771561	0.000275421	0.000293222	8.33519E-05	4.0878E-05	1.71145E-05	4.23252E-05	2.74601E-05	2.70442E-05	8.90008E-06	7.88526E-06	1.03194E-05	1.6244E-05	2.77432E-05	8.1056E-06	4.23221E-06	5.15485E-06	3.57147E-05	7.67723E-06	1.70777E-05	0	0	0	0	0	1.99182E-05	1.83824E-05	0	0	0	0	0	0	4.31085E-05	0	2.23939E-05	3.38532E-05	0	0	0	0	4.17887E-06	0	0	0	7.99955E-06	0	1.74857E-05
5.36448E-07	0.002631494	0.000882623	0.000320961	0.000338292	0.000100707	4.77666E-05	2.30757E-05	5.09912E-05	3.33253E-05	3.20925E-05	9.70918E-06	1.21312E-05	1.41523E-05	2.13493E-05	3.2639E-05	1.0132E-05	9.52248E-06	5.15485E-06	4.50242E-05	1.07481E-05	1.86302E-05	0	0	0	0	0	2.60469E-05	2.27941E-05	0	0	0	0	0	2.10244E-06	5.47146E-05	0	2.78155E-05	4.59437E-05	0	0	0	0	4.17887E-06	0	0	0	1.59991E-05	0	2.448E-05
6.47425E-07	0.002998121	0.000977845	0.000360307	0.000376291	0.000116562	5.53565E-05	3.21137E-05	6.01595E-05	3.97238E-05	3.75013E-05	9.70918E-06	1.94099E-05	1.91646E-05	2.4134E-05	3.87589E-05	1.41848E-05	1.30493E-05	5.15485E-06	5.09484E-05	1.1132E-05	1.94064E-05	0	0	0	0	0	2.75791E-05	2.57353E-05	0	0	0	0	0	4.20489E-06	5.88596E-05	0	3.253E-05	4.71527E-05	8.95682E-06	0	0	0	8.35774E-06	0	0	0	1.99989E-05	0	2.448E-05
7.88321E-07	0.003397993	0.001094778	0.000410582	0.00041545	0.000135255	6.43488E-05	4.01902E-05	6.98303E-05	4.61223E-05	4.54343E-05	1.05183E-05	2.30492E-05	2.3882E-05	2.8311E-05	4.61026E-05	2.0264E-05	2.11611E-05	6.44356E-06	5.82268E-05	1.26674E-05	2.17352E-05	0	0	0	0	0	2.91113E-05	2.94118E-05	0	0	0	0	0	8.40977E-06	6.38337E-05	0	3.5123E-05	4.83617E-05	1.34352E-05	0	0	0	1.67155E-05	0	0	0	3.5998E-05	0	2.448E-05
9.20172E-07	0.003784937	0.001196422	0.000450474	0.000452815	0.000151958	7.22274E-05	4.6536E-05	7.92498E-05	5.19875E-05	5.12038E-05	1.21365E-05	3.1541E-05	2.83046E-05	3.34163E-05	5.30384E-05	2.0264E-05	2.29245E-05	7.73227E-06	6.669E-05	1.34352E-05	2.32877E-05	0	0	0	0	0	3.06435E-05	3.30883E-05	0	0	0	0	0	1.8922E-05	6.71497E-05	0	3.7716E-05	4.83617E-05	1.34352E-05	0	0	0	2.08944E-05	0	0	0	3.99978E-05	0	2.62286E-05
1.07185E-06	0.004178807	0.001318186	0.000502935	0.000504958	0.000171336	8.10547E-05	5.51894E-05	9.1558E-05	5.81194E-05	5.87761E-05	1.29456E-05	3.82132E-05	3.3022E-05	3.99139E-05	5.75263E-05	2.43168E-05	2.5746E-05	1.28871E-05	7.32913E-05	1.45867E-05	2.79453E-05	0	0	0	0	0	4.13687E-05	4.04412E-05	0	0	0	0	0	2.31269E-05	7.21238E-05	0	4.31377E-05	5.19889E-05	2.46313E-05	0	0	0	2.08944E-05	0	0	0	4.39975E-05	0	2.62286E-05
1.21623E-06	0.004550975	0.001430532	0.000548293	0.000549078	0.000187974	8.87683E-05	6.19198E-05	0.000100601	6.31849E-05	6.45456E-05	1.29456E-05	4.18525E-05	3.53807E-05	4.50192E-05	6.07902E-05	2.63432E-05	2.6804E-05	1.28871E-05	8.27701E-05	1.57383E-05	3.26028E-05	0	0	0	0	0	4.59652E-05	4.41177E-05	0	0	0	0	0	3.7844E-05	7.54398E-05	0	4.78522E-05	5.80341E-05	2.68705E-05	0	0	0	2.50732E-05	0	0	0	4.39975E-05	0	3.672E-05
1.37974E-06	0.005021033	0.001563244	0.000609315	0.000600693	0.000206863	9.75957E-05	6.99963E-05	0.000113663	7.03831E-05	7.39209E-05	1.69911E-05	4.73116E-05	3.77395E-05	4.78039E-05	6.97659E-05	3.0396E-05	3.10362E-05	1.28871E-05	9.03869E-05	1.95769E-05	3.80366E-05	0	0	0	0	0	4.74973E-05	5.44118E-05	0	0	0	0	0	3.7844E-05	7.70978E-05	0	5.16238E-05	6.89155E-05	2.68705E-05	0	0	0	2.50732E-05	0	0	0	5.19971E-05	0	4.02172E-05
1.5349E-06	0.005390892	0.001686598	0.000660866	0.000644391	0.000223272	0.000105969	7.5573E-05	0.000123584	7.67816E-05	8.25751E-05	2.10366E-05	5.39837E-05	4.00982E-05	5.15168E-05	7.67017E-05	3.24224E-05	3.20943E-05	1.41758E-05	9.59727E-05	2.07285E-05	4.19179E-05	0	0	0	0	0	5.05617E-05	5.66177E-05	0	0	0	0	1.94413E-05	3.7844E-05	8.12428E-05	0	5.58668E-05	7.37517E-05	2.68705E-05	0	0	0	2.92521E-05	0	0	0	5.19971E-05	0	4.02172E-05
1.69771E-06	0.005780606	0.001827872	0.000730085	0.000695689	0.000242911	0.000114632	8.32649E-05	0.000139786	8.1847E-05	9.12292E-05	2.91275E-05	6.30821E-05	4.48156E-05	5.84786E-05	8.48615E-05	3.85016E-05	3.56211E-05	1.8042E-05	0.000107483	2.26478E-05	4.89042E-05	0	0	0	0	1.10095E-05	5.20939E-05	6.17648E-05	0	0	0	0	1.94413E-05	3.99464E-05	9.03619E-05	0	6.12885E-05	7.73788E-05	2.68705E-05	0	0	0	2.92521E-05	0	0	0	5.59969E-05	5.76748E-06	4.02172E-05
1.85496E-06	0.006165702	0.001956608	0.000790197	0.000740443	0.000263203	0.000124036	8.96107E-05	0.000152722	8.87787E-05	9.77198E-05	3.64094E-05	7.15739E-05	4.89434E-05	6.68326E-05	9.22053E-05	4.0528E-05	3.98533E-05	2.19081E-05	0.000117469	2.4951E-05	5.89955E-05	0	0	0	0	1.76152E-05	5.66904E-05	6.76471E-05	0	4.56619E-06	0	0	1.94413E-05	4.62538E-05	9.4507E-05	0	6.43529E-05	8.10059E-05	2.91097E-05	0	0	0	2.92521E-05	0	0	0	6.79962E-05	5.76748E-06	4.19657E-05
2.05186E-06	0.006617291	0.00211103	0.000861785	0.00079628	0.000285778	0.00013373	0.000100956	0.000170305	9.8643E-05	0.000106013	4.28822E-05	8.00657E-05	5.39556E-05	8.16843E-05	9.83251E-05	4.25544E-05	4.51436E-05	2.70629E-05	0.000129487	2.80219E-05	6.75344E-05	0	0	0	0	2.2019E-05	6.28191E-05	7.94118E-05	3.47645E-06	1.36986E-05	0	0	1.94413E-05	4.83562E-05	0.000101139	0	7.09532E-05	8.58421E-05	2.91097E-05	0	0	3.91419E-06	2.92521E-05	0	0	0	7.59957E-05	5.76748E-06	4.37143E-05
2.22824E-06	0.007021319	0.002251998	0.000919893	0.000850744	0.000308516	0.000144249	0.000110187	0.000185502	0.000105575	0.000116471	5.34005E-05	9.46231E-05	5.57247E-05	8.63255E-05	0.000104853	4.45808E-05	4.97285E-05	3.09291E-05	0.000143705	3.18605E-05	7.8402E-05	0	0	0	0	2.86247E-05	6.89478E-05	8.08824E-05	2.08587E-05	1.36986E-05	0	0	1.94413E-05	5.04586E-05	0.000105284	0	7.44891E-05	8.94692E-05	3.13489E-05	0	0	1.17426E-05	2.92521E-05	0	0	0	7.59957E-05	5.76748E-06	4.896E-05
2.41784E-06	0.007460902	0.002412047	0.000992391	0.000904153	0.000335039	0.000156623	0.000121917	0.000203839	0.000112506	0.000129452	5.66369E-05	0.000114033	5.98524E-05	9.28231E-05	0.000113013	4.66072E-05	5.64295E-05	3.60839E-05	0.0001564	3.64669E-05	9.62559E-05	0	0	0	0	3.08265E-05	7.66086E-05	8.89707E-05	3.1288E-05	1.36986E-05	0	0	1.94413E-05	5.25611E-05	0.000107771	0	8.03822E-05	9.67235E-05	3.13489E-05	0	0	1.17426E-05	2.92521E-05	0	0	1.10204E-05	8.39953E-05	5.76748E-06	5.24572E-05
2.60744E-06	0.007903255	0.002553687	0.0010607	0.000954184	0.000358886	0.000168214	0.000131532	0.000219036	0.000118105	0.000137385	5.90642E-05	0.00012859	6.4275E-05	9.46796E-05	0.00012158	5.066E-05	5.99564E-05	4.25275E-05	0.000164525	4.14571E-05	0.000108676	0	0	0	0	3.08265E-05	8.27373E-05	9.85295E-05	4.86703E-05	1.36986E-05	0	0	1.94413E-05	5.6766E-05	0.000112745	0	8.36824E-05	9.91416E-05	3.35881E-05	0	2.94069E-06	1.17426E-05	2.92521E-05	0	0	1.65307E-05	8.39953E-05	1.1535E-05	5.77029E-05
2.80679E-06	0.00836454	0.002713308	0.001134656	0.00101361	0.000385931	0.000180135	0.000141146	0.000238503	0.000128503	0.000146399	6.95824E-05	0.000144967	6.78131E-05	9.83925E-05	0.000128516	5.066E-05	6.701E-05	4.76823E-05	0.000178573	4.56795E-05	0.000131964	0	0	0	0	3.08265E-05	8.73338E-05	0.000107353	4.86703E-05	1.36986E-05	9.36803E-06	0	1.94413E-05	6.30733E-05	0.000114403	2.17411E-06	8.76897E-05	0.000100351	3.58273E-05	0	8.82208E-06	1.17426E-05	2.92521E-05	0	0	2.20409E-05	9.99944E-05	1.1535E-05	5.77029E-05
2.99152E-06	0.008767183	0.002856539	0.0012026	0.001065963	0.000409158	0.000188839	0.000149992	0.00025483	0.000136234	0.000154693	7.20097E-05	0.000155279	7.25305E-05	0.000104426	0.000136676	5.26864E-05	7.15949E-05	5.28372E-05	0.000187544	5.18213E-05	0.000149818	0	0	0	0	3.08265E-05	9.19304E-05	0.000116177	4.86703E-05	1.36986E-05	9.36803E-06	0	1.94413E-05	6.30733E-05	0.000120206	2.17411E-06	9.26399E-05	0.000100351	4.03057E-05	0	1.47035E-05	1.56567E-05	2.92521E-05	0	7.10717E-06	2.20409E-05	0.000107994	1.1535E-05	5.94515E-05
3.20651E-06	0.009270948	0.003023131	0.001272549	0.001126655	0.0004394	0.00020241	0.000161338	0.000275553	0.000145299	0.000169117	7.52461E-05	0.000169836	7.9017E-05	0.000106747	0.000147284	6.0792E-05	7.9354E-05	5.92807E-05	0.000200747	5.91147E-05	0.00016379	0	0	0	0	3.08265E-05	9.65269E-05	0.000122794	4.86703E-05	1.36986E-05	9.36803E-06	0	1.94413E-05	6.51758E-05	0.000126009	2.17411E-06	9.6883E-05	0.000106396	4.03057E-05	0	1.47035E-05	1.56567E-05	2.92521E-05	0	7.10717E-06	2.20409E-05	0.000111994	1.73024E-05	6.29486E-05
3.42012E-06	0.009695755	0.003175475	0.001337943	0.001181964	0.000463574	0.00021297	0.000170376	0.000292006	0.000155163	0.000178853	8.09098E-05	0.000185	8.49138E-05	0.000110924	0.000156259	6.68712E-05	8.42916E-05	6.18581E-05	0.000211241	6.41049E-05	0.000180868	0	0	0	0	3.08265E-05	0.000101123	0.000135294	4.86703E-05	1.36986E-05	9.36803E-06	0	1.94413E-05	6.51758E-05	0.00013347	2.17411E-06	0.000101126	0.000110023	4.25449E-05	0	1.47035E-05	1.95709E-05	2.92521E-05	0	7.10717E-06	2.20409E-05	0.000111994	1.73024E-05	6.81943E-05
3.68799E-06	0.010169969	0.003349467	0.001419003	0.001249728	0.000495055	0.000225138	0.000177875	0.000312729	0.000164227	0.000186786	8.2528E-05	0.000205017	9.34641E-05	0.000118349	0.000167275	6.88976E-05	9.06399E-05	6.95904E-05	0.000223598	6.90951E-05	0.000192512	0	0	0	0	3.30284E-05	0.000104188	0.000141912	4.86703E-05	1.82648E-05	9.36803E-06	0	1.94413E-05	6.72782E-05	0.000137615	2.17411E-06	0.000107491	0.000112441	4.47841E-05	0	2.05848E-05	2.73993E-05	2.92521E-05	0	7.10717E-06	2.75511E-05	0.000123993	2.30699E-05	7.51886E-05
3.92491E-06	0.010577229	0.003504685	0.001488587	0.001309893	0.000522458	0.000235492	0.000190375	0.000331317	0.000171959	0.000197243	8.65735E-05	0.000226246	9.96557E-05	0.000121598	0.000172987	7.49768E-05	9.55775E-05	7.99001E-05	0.000235615	7.67723E-05	0.000200274	0	0	0	0	3.52303E-05	0.000104188	0.000149265	5.21467E-05	2.28309E-05	9.36803E-06	0	1.94413E-05	6.72782E-05	0.000142589	2.17411E-06	0.000112677	0.00011365	5.82193E-05	0	2.94069E-05	2.73993E-05	2.92521E-05	0	7.10717E-06	2.75511E-05	0.000127993	2.30699E-05	7.86858E-05
4.22131E-06	0.011067143	0.003679717	0.001564	0.00138019	0.000555016	0.000247825	0.00020422	0.000353673	0.00018209	0.000206618	9.62827E-05	0.000243836	0.000111154	0.00012856	0.000184003	7.70032E-05	0.000103689	9.14985E-05	0.00025068	8.48334E-05	0.000205708	3.96184E-06	0	0	0	3.52303E-05	0.000110316	0.000155882	5.21467E-05	3.19633E-05	9.36803E-06	0	1.94413E-05	6.93806E-05	0.000147564	2.17411E-06	0.00011857	0.000116068	7.6133E-05	0	2.94069E-05	2.73993E-05	2.92521E-05	0	1.42143E-05	2.75511E-05	0.000139992	2.88374E-05	8.21829E-05
4.47458E-06	0.011540433	0.003831754	0.001633584	0.001441199	0.000583529	0.000260819	0.000218258	0.000367488	0.00019622	0.000218157	0.000101946	0.00026082	0.000117346	0.000134129	0.000197058	8.71352E-05	0.000111801	9.53646E-05	0.000265406	9.36623E-05	0.000215023	7.92368E-06	0	0	0	4.40379E-05	0.000114913	0.000161765	5.90996E-05	3.19633E-05	9.36803E-06	0	1.94413E-05	7.14831E-05	0.000155854	2.17411E-06	0.000123284	0.000118486	8.28506E-05	0	2.94069E-05	2.73993E-05	3.3431E-05	0	1.42143E-05	3.30613E-05	0.000155991	2.88374E-05	8.74286E-05
4.76924E-06	0.01208945	0.004006909	0.001720655	0.001517934	0.000618892	0.000275916	0.000231526	0.00038796	0.00021035	0.000233662	0.000105183	0.000276591	0.000126781	0.000142019	0.000205218	9.1188E-05	0.00011956	0.000106963	0.000284702	0.000102107	0.000224338	7.92368E-06	0	0	0	5.50474E-05	0.000121042	0.000175	6.60525E-05	4.56619E-05	9.36803E-06	0	1.94413E-05	7.35855E-05	0.000159999	2.17411E-06	0.000129413	0.000123322	9.8525E-05	0	2.94069E-05	2.73993E-05	3.76099E-05	0	1.42143E-05	3.30613E-05	0.000159991	4.03723E-05	9.26744E-05
5.05208E-06	0.012582133	0.004170994	0.001800258	0.001587071	0.000651254	0.000289075	0.000243257	0.000406297	0.000220747	0.000248086	0.00010761	0.00029964	0.000137395	0.000151766	0.000219497	0.00010132	0.000126966	0.000118561	0.000298074	0.000109017	0.000239087	1.18855E-05	0	0	0	5.72493E-05	0.00012717	0.00018603	6.60525E-05	4.56619E-05	9.36803E-06	0	1.94413E-05	7.35855E-05	0.000161657	4.34822E-06	0.000134835	0.00012695	0.000129874	0	3.23476E-05	2.73993E-05	3.76099E-05	0	1.42143E-05	4.40817E-05	0.00017199	4.03723E-05	9.79201E-05
5.361E-06	0.013157008	0.004360521	0.001896801	0.001666656	0.000688836	0.000304131	0.000255948	0.000430787	0.000232478	0.000266476	0.000110037	0.000313591	0.000147715	0.000155479	0.000231329	0.000103346	0.000132962	0.00013016	0.000318216	0.000122836	0.000248402	1.58474E-05	0	0	0	5.72493E-05	0.000134831	0.000194118	6.95289E-05	4.56619E-05	9.36803E-06	0	1.94413E-05	7.77904E-05	0.000169118	6.52233E-06	0.000140256	0.000136622	0.000143309	0	4.11697E-05	2.73993E-05	4.17887E-05	0	1.42143E-05	4.40817E-05	0.00017999	5.19073E-05	0.000101417
5.65393E-06	0.013641842	0.004522527	0.001971121	0.001737798	0.000720219	0.000317908	0.000269409	0.000449626	0.000242875	0.000279457	0.000118937	0.000326935	0.000157739	0.000161048	0.000241529	0.000105373	0.000141074	0.000135315	0.000335143	0.000127826	0.000258494	1.58474E-05	9.05215E-06	0	0	5.72493E-05	0.000139428	0.000197059	7.30054E-05	6.39266E-05	9.36803E-06	0	1.94413E-05	7.77904E-05	0.000178237	6.52233E-06	0.000146385	0.000141458	0.000161223	0	4.99918E-05	2.73993E-05	4.17887E-05	0	1.42143E-05	6.06124E-05	0.00018399	6.34423E-05	0.000106663
6.00773E-06	0.014219948	0.004707956	0.002066025	0.001820339	0.000760117	0.000333211	0.000281908	0.000478639	0.000254339	0.000296765	0.000123792	0.000337853	0.000170122	0.000168938	0.000252953	0.000119558	0.000147775	0.000141758	0.000353592	0.000139726	0.000278676	1.58474E-05	9.05215E-06	0	0	5.94512E-05	0.000145556	0.000210294	8.69112E-05	7.3059E-05	9.36803E-06	0	3.88825E-05	7.77904E-05	0.00019233	8.69645E-06	0.000154871	0.000163221	0.000176897	0	4.99918E-05	2.73993E-05	4.17887E-05	0	2.13215E-05	6.61226E-05	0.000191989	7.49772E-05	0.000111909
6.32849E-06	0.01474911	0.004874671	0.002147813	0.00189127	0.000793947	0.000348845	0.000296908	0.000504637	0.000268202	0.000313353	0.000129456	0.000349378	0.000178378	0.000178684	0.000268048	0.00012969	0.000152712	0.000148202	0.000371027	0.000151625	0.000294201	1.98092E-05	2.71564E-05	0	0	6.3855E-05	0.000156282	0.000219853	8.69112E-05	8.67576E-05	9.36803E-06	0	3.88825E-05	7.77904E-05	0.000201449	8.69645E-06	0.00016265	0.00017652	0.000194811	0	8.82208E-05	2.73993E-05	4.17887E-05	0	2.84287E-05	6.61226E-05	0.000195989	8.07447E-05	0.000115406
6.68334E-06	0.01531475	0.005067072	0.002249639	0.001974655	0.00083365	0.000366541	0.000312291	0.000531388	0.000281799	0.000332103	0.000135928	0.000357263	0.000188108	0.000186574	0.000282328	0.000131716	0.000158355	0.000150779	0.000391507	0.000165444	0.000309727	1.98092E-05	2.71564E-05	1.00999E-05	0	6.60569E-05	0.000163942	0.000227941	9.38641E-05	9.589E-05	9.36803E-06	0	3.88825E-05	7.98929E-05	0.000214713	8.69645E-06	0.000171608	0.000193447	0.000203768	0	0.000120568	2.73993E-05	4.17887E-05	0	3.55358E-05	7.16328E-05	0.000215988	9.22797E-05	0.000125897
7.00235E-06	0.015836061	0.005234338	0.002335253	0.00204453	0.000867936	0.000382463	0.000322675	0.000556633	0.00029353	0.000344363	0.000137547	0.00037364	0.000199017	0.000195393	0.000299463	0.000137795	0.000163646	0.000154645	0.000410973	0.000180415	0.000320594	2.3771E-05	2.71564E-05	2.01998E-05	0	6.60569E-05	0.000170071	0.000238235	0.000100817	0.000100456	9.36803E-06	0	3.88825E-05	8.19953E-05	0.000223832	8.69645E-06	0.000184101	0.000214001	0.000214964	0	0.000141153	2.73993E-05	4.17887E-05	0	3.55358E-05	7.71431E-05	0.000231987	9.22797E-05	0.000132892
7.37738E-06	0.01639616	0.005428268	0.002429246	0.00213066	0.000907997	0.000401355	0.000338828	0.000583007	0.000304727	0.000357705	0.000144829	0.000383345	0.000212579	0.000203283	0.000313743	0.000141848	0.000170347	0.000162378	0.0004301	0.000187708	0.000333791	2.77329E-05	2.71564E-05	2.01998E-05	0	6.60569E-05	0.000177732	0.000250735	0.000121676	0.000100456	9.36803E-06	0	3.88825E-05	8.19953E-05	0.000237096	8.69645E-06	0.000196595	0.000224882	0.000223921	0	0.000208789	2.73993E-05	4.17887E-05	0	3.55358E-05	7.71431E-05	0.000235987	9.80471E-05	0.000145132
7.72979E-06	0.01692763	0.00560856	0.002518503	0.002214362	0.000947667	0.000418185	0.000355558	0.000606745	0.00031779	0.000371768	0.00015292	0.000390624	0.000219655	0.000213493	0.00032639	0.000143874	0.000178106	0.000168821	0.000447872	0.000196537	0.000346211	2.77329E-05	3.62086E-05	2.01998E-05	0	6.60569E-05	0.000183861	0.000260294	0.000132105	0.000109589	9.36803E-06	0	5.83238E-05	8.62002E-05	0.000250361	8.69645E-06	0.000208852	0.000236973	0.000235117	0	0.000244077	2.73993E-05	4.17887E-05	0	4.2643E-05	7.71431E-05	0.000243986	9.80471E-05	0.000148629
8.149E-06	0.017488653	0.005815455	0.002625247	0.002310625	0.000990534	0.000436087	0.000372865	0.000636259	0.00033352	0.00039124	0.000157774	0.000400329	0.000230564	0.000220455	0.000341486	0.000156033	0.000183749	0.000172687	0.000471739	0.00020575	0.000364065	3.16947E-05	3.62086E-05	2.01998E-05	0	7.04607E-05	0.000193054	0.000270588	0.000135581	0.000136986	9.36803E-06	0	9.72063E-05	9.04051E-05	0.000260309	1.08706E-05	0.000221581	0.000256317	0.000241834	0	0.000258781	2.73993E-05	4.59676E-05	0	4.2643E-05	7.71431E-05	0.000251986	9.80471E-05	0.000162617
8.52994E-06	0.018015967	0.005998438	0.002715232	0.002401188	0.001031867	0.000453329	0.000390172	0.000663764	0.00034685	0.000405303	0.000165865	0.000413066	0.000240294	0.000230201	0.000352502	0.000164138	0.000188333	0.000181708	0.000492389	0.00021573	0.000378037	3.16947E-05	3.62086E-05	3.02997E-05	0	7.48645E-05	0.00019765	0.000281618	0.000135581	0.000146118	9.36803E-06	0	9.72063E-05	9.461E-05	0.000266941	1.30447E-05	0.000232189	0.000270826	0.000246313	0	0.000273484	2.73993E-05	4.59676E-05	0	5.68574E-05	7.71431E-05	0.000267985	0.000103815	0.000173109
8.94637E-06	0.018547899	0.006204294	0.002821065	0.002491751	0.001078779	0.00047086	0.000409594	0.000692902	0.000363913	0.000418645	0.000173147	0.000425804	0.000250319	0.000236699	0.000366373	0.000166165	0.000194682	0.000189441	0.000516594	0.000231852	0.000403654	3.56566E-05	3.62086E-05	3.02997E-05	0	7.70664E-05	0.000203779	0.000291912	0.000139058	0.00015525	9.36803E-06	0	9.72063E-05	0.00010302	0.000277718	1.30447E-05	0.000245154	0.000296216	0.00025303	0	0.000276425	2.73993E-05	5.85042E-05	0	7.10717E-05	7.71431E-05	0.000287984	0.000103815	0.000178354
9.34157E-06	0.019054897	0.006389234	0.002917062	0.002579465	0.001122429	0.000488886	0.000428247	0.000722417	0.000379376	0.000437035	0.00017962	0.000436115	0.000262702	0.000245981	0.000376981	0.000166165	0.000203146	0.000193307	0.000538429	0.00024452	0.000416074	3.96184E-05	3.62086E-05	3.02997E-05	7.01031E-06	7.70664E-05	0.000208375	0.000300736	0.000142534	0.000159817	9.36803E-06	0	9.72063E-05	0.00010302	0.000282692	1.73929E-05	0.000259769	0.000305888	0.000259748	0	0.000291129	3.52277E-05	5.85042E-05	0	7.81789E-05	7.71431E-05	0.000299983	0.000121117	0.000181852
9.77679E-06	0.019598373	0.006591175	0.003021438	0.002676361	0.001171265	0.000509964	0.000448246	0.000751931	0.000391906	0.000453261	0.000183665	0.000451279	0.000272137	0.000261761	0.000396972	0.000168191	0.000215137	0.000203616	0.000561787	0.000259107	0.000433151	3.96184E-05	3.62086E-05	4.03996E-05	5.60825E-05	7.70664E-05	0.000216036	0.000313971	0.000142534	0.000168949	9.36803E-06	0	9.72063E-05	0.000113532	0.000295127	1.9567E-05	0.000270848	0.000314351	0.000270944	0	0.000294069	3.52277E-05	7.10408E-05	1.13802E-05	7.81789E-05	7.71431E-05	0.000323982	0.000126885	0.00019584
1.01984E-05	0.020096597	0.006777828	0.00311707	0.002759852	0.001216155	0.00052733	0.000461514	0.00078132	0.000406036	0.000471291	0.000194184	0.000462197	0.000284815	0.000271972	0.000412884	0.000172244	0.000222897	0.000208771	0.000582945	0.000271006	0.000461097	4.35802E-05	3.62086E-05	4.03996E-05	5.60825E-05	8.5874E-05	0.000222165	0.000327941	0.000146011	0.000168949	9.36803E-06	0	9.72063E-05	0.000117737	0.000303417	2.17411E-05	0.000281691	0.000330069	0.000277661	0	0.000302891	3.52277E-05	7.93986E-05	1.13802E-05	8.5286E-05	7.71431E-05	0.000331981	0.000126885	0.000202834
1.06702E-05	0.020626682	0.00698509	0.003232922	0.002849676	0.001262806	0.000546923	0.000480359	0.000818998	0.000424698	0.000488599	0.000200656	0.000476755	0.000298083	0.000278469	0.000427163	0.00018035	0.000235946	0.000222947	0.000607319	0.000283674	0.000478951	4.35802E-05	3.62086E-05	4.03996E-05	6.30928E-05	9.24796E-05	0.000229826	0.000341177	0.000146011	0.000187214	9.36803E-06	0	0.000116648	0.000126147	0.000313365	3.26117E-05	0.00029442	0.000342159	0.000284379	0	0.000311713	3.52277E-05	7.93986E-05	2.27604E-05	8.5286E-05	7.71431E-05	0.000335981	0.000132652	0.000206332
1.10904E-05	0.021121213	0.007173149	0.003335841	0.002938234	0.001310566	0.000566187	0.000501512	0.00084889	0.000441228	0.000508071	0.00020632	0.000490706	0.00031194	0.000286823	0.000441443	0.000186429	0.000243352	0.000233257	0.000635248	0.000295957	0.000492147	5.15039E-05	3.62086E-05	4.03996E-05	6.30928E-05	9.68834E-05	0.00023289	0.000352941	0.000146011	0.000187214	9.36803E-06	0	0.000116648	0.000126147	0.000322484	3.47858E-05	0.000305735	0.000361504	0.000295575	0	0.000317595	3.52277E-05	9.19352E-05	3.41406E-05	8.5286E-05	8.81635E-05	0.00035198	0.000149954	0.000218572
1.15663E-05	0.021665612	0.007386038	0.003447685	0.00303513	0.0013626	0.000586399	0.000525934	0.000880414	0.000458823	0.000531149	0.000216029	0.000509509	0.000321965	0.000303067	0.00045817	0.000198587	0.000255344	0.000252587	0.000665207	0.000312463	0.000515435	5.94276E-05	4.52607E-05	4.03996E-05	7.01031E-05	0.000103489	0.000248212	0.000363236	0.000146011	0.000205479	9.36803E-06	0	0.000116648	0.000126147	0.000327458	4.78305E-05	0.00032035	0.000372385	0.000302293	0	0.000329358	3.52277E-05	0.000100293	3.41406E-05	8.5286E-05	9.91839E-05	0.00035998	0.000167257	0.000222069
1.20141E-05	0.022173995	0.007583087	0.003559712	0.003129176	0.001410556	0.000606405	0.000545356	0.000913194	0.000477219	0.000549178	0.000225738	0.00052346	0.000333169	0.00031235	0.000475714	0.000212772	0.000263103	0.000257742	0.000691274	0.000324747	0.000540275	5.94276E-05	4.52607E-05	5.04994E-05	7.71134E-05	0.000112297	0.000260469	0.000380883	0.000149487	0.000232876	9.36803E-06	0	0.000116648	0.000128249	0.00033409	5.00046E-05	0.000331429	0.000380849	0.000315728	0	0.000332298	3.52277E-05	0.000104472	3.41406E-05	8.5286E-05	9.91839E-05	0.00036398	0.000167257	0.000227314
1.25164E-05	0.022723474	0.007802825	0.003677021	0.003236628	0.001463568	0.000628927	0.000569393	0.000948486	0.000498014	0.000569732	0.000232211	0.00054105	0.0003485	0.000326273	0.000494481	0.000226957	0.000276152	0.000270629	0.000720049	0.000337031	0.000560458	6.33894E-05	4.52607E-05	5.04994E-05	7.71134E-05	0.000116701	0.000274259	0.000397794	0.000152964	0.000269405	9.36803E-06	0	0.000116648	0.000128249	0.000347355	5.65269E-05	0.000346987	0.000389312	0.000320206	0	0.00033818	3.52277E-05	0.000117008	3.41406E-05	8.5286E-05	0.000110204	0.000371979	0.000167257	0.000239554
1.29645E-05	0.023175062	0.00801076	0.003775022	0.003335212	0.001513286	0.000649345	0.000587277	0.000984029	0.000514543	0.000592449	0.000238684	0.00056046	0.000360884	0.000336484	0.000509169	0.000235062	0.000283558	0.000284805	0.000744084	0.000352385	0.00057443	6.33894E-05	4.52607E-05	5.04994E-05	9.81444E-05	0.000121104	0.000288048	0.000413971	0.00015644	0.000301368	9.36803E-06	0	0.000116648	0.000128249	0.0003515	6.52233E-05	0.000357123	0.000400193	0.000331402	0	0.00033818	3.52277E-05	0.000133724	3.41406E-05	8.5286E-05	0.000132245	0.000379979	0.000167257	0.000248297
1.34759E-05	0.023745781	0.008236064	0.003899253	0.003443403	0.001570572	0.000671537	0.000608237	0.001018944	0.000534005	0.00061156	0.000247584	0.000580476	0.000374446	0.000350871	0.000522633	0.000247221	0.000293786	0.00028996	0.000777429	0.000364669	0.000602376	7.5275E-05	4.52607E-05	5.04994E-05	0.000112165	0.000123306	0.000298774	0.000434559	0.00015644	0.000310501	9.36803E-06	0	0.000116648	0.000130352	0.000358132	8.47904E-05	0.000368438	0.000412284	0.000347077	0	0.00033818	3.52277E-05	0.000137903	4.55208E-05	8.5286E-05	0.000148776	0.000395978	0.000178792	0.00025704
1.39563E-05	0.024266169	0.008453356	0.004011826	0.00354811	0.001622573	0.000691832	0.000628429	0.001055241	0.000547869	0.00062959	0.000255675	0.000595034	0.000391252	0.000364795	0.000537728	0.0002533	0.000304719	0.00030027	0.000803496	0.000378488	0.000619453	7.5275E-05	4.52607E-05	5.04994E-05	0.000112165	0.00012771	0.000307967	0.000453677	0.000166869	0.000315067	9.36803E-06	0	0.000116648	0.000132454	0.000369738	9.13127E-05	0.000379753	0.000432838	0.000351555	0	0.00033818	3.52277E-05	0.000137903	4.55208E-05	8.5286E-05	0.000148776	0.000399978	0.000178792	0.000265783
1.44601E-05	0.024833656	0.008680067	0.004136785	0.003654505	0.00167875	0.000716004	0.000652658	0.001092291	0.000565998	0.000658076	0.000267002	0.000617476	0.000411301	0.000383824	0.000558535	0.000267485	0.000316005	0.000317023	0.000829732	0.000395378	0.000635755	8.31986E-05	4.52607E-05	6.05993E-05	0.000119175	0.000134316	0.000321756	0.000466177	0.000180775	0.00034703	9.36803E-06	0	0.000116648	0.000132454	0.000381344	0.000102183	0.000395075	0.000450973	0.000369469	0	0.000344061	3.52277E-05	0.000146261	5.69009E-05	8.5286E-05	0.000154286	0.000423976	0.000184559	0.000271029
1.49412E-05	0.025359123	0.008891732	0.004256098	0.003762062	0.001730653	0.000739062	0.000678234	0.001130848	0.000587592	0.000683318	0.000281566	0.000642345	0.000426633	0.000399603	0.000578119	0.000271538	0.00032976	0.000324755	0.000860369	0.000412651	0.000654385	9.11223E-05	4.52607E-05	6.05993E-05	0.000126186	0.000143123	0.000334014	0.000481618	0.000187728	0.000360729	9.36803E-06	0	0.000116648	0.000132454	0.000386318	0.000104357	0.000406626	0.000460646	0.000398579	0	0.000344061	3.52277E-05	0.000146261	5.69009E-05	8.5286E-05	0.000159796	0.000435976	0.000190327	0.000279772
1.54912E-05	0.025939077	0.00912517	0.004380329	0.003876586	0.001787711	0.000762904	0.000699963	0.001172294	0.000609454	0.00070279	0.000299366	0.000659935	0.000449925	0.000413991	0.000600966	0.000287749	0.000343162	0.000342797	0.000890836	0.000424551	0.000670686	9.11223E-05	5.43129E-05	6.05993E-05	0.000133196	0.000145325	0.000344739	0.000495589	0.000201634	0.000392692	1.87361E-05	0	0.000116648	0.000132454	0.000395437	0.000108706	0.000421476	0.000472736	0.00042321	0	0.000349942	3.52277E-05	0.000154618	5.69009E-05	9.95004E-05	0.000159796	0.000451975	0.000190327	0.000290263
1.60131E-05	0.026461313	0.009343563	0.004504925	0.003976965	0.001843137	0.000786169	0.00072477	0.001205828	0.00062545	0.000723343	0.000312312	0.000684804	0.000464962	0.00043302	0.000616878	0.000297881	0.000354801	0.000356973	0.000923166	0.000434148	0.000690093	9.11223E-05	5.43129E-05	8.07991E-05	0.000133196	0.000156335	0.000369254	0.000511765	0.00020511	0.000424656	2.81041E-05	0	0.000116648	0.000134556	0.000402898	0.000119576	0.000432555	0.000496917	0.000438884	0	0.000352883	3.52277E-05	0.000171334	6.82811E-05	9.95004E-05	0.000165307	0.000475973	0.000201862	0.000300755
1.6552E-05	0.027069895	0.00958434	0.004639174	0.004088005	0.001905676	0.000811991	0.000750345	0.001244008	0.000649178	0.000749306	0.000322021	0.000712706	0.00048737	0.000454369	0.000638093	0.000312066	0.000365734	0.000375015	0.000955326	0.000449118	0.00071959	9.50841E-05	5.43129E-05	8.07991E-05	0.000133196	0.000160738	0.000384575	0.000530147	0.000208587	0.000470317	3.74721E-05	0	0.000116648	0.000142966	0.000413675	0.000119576	0.000455185	0.000512635	0.00045008	0	0.000352883	3.52277E-05	0.000208944	6.82811E-05	9.95004E-05	0.000176327	0.000491972	0.000213397	0.000316492
1.70828E-05	0.02758151	0.009798696	0.004757941	0.004195351	0.001963125	0.000838597	0.000773806	0.001281687	0.000671039	0.000773465	0.000335776	0.000738788	0.000504176	0.00047247	0.000654005	0.00032625	0.000375609	0.000387902	0.000987147	0.000468695	0.000739773	0.000103008	5.43129E-05	9.0899E-05	0.000140206	0.00016294	0.000393768	0.000547795	0.000219016	0.000493148	3.74721E-05	0	0.000116648	0.000151376	0.000431914	0.00012175	0.000471921	0.000542861	0.000465755	0	0.000355824	3.52277E-05	0.000229838	7.96613E-05	9.95004E-05	0.000176327	0.000507972	0.000230699	0.000326983
1.76802E-05	0.028137453	0.010034825	0.004886179	0.004308502	0.002025533	0.000867017	0.000798035	0.001323509	0.000687569	0.000796543	0.000343058	0.000770329	0.000527173	0.000491962	0.000675628	0.000334356	0.000388658	0.000408521	0.001020154	0.000483666	0.000769271	0.00010697	5.43129E-05	0.000111099	0.000161237	0.000169546	0.000404494	0.000565442	0.000225969	0.000515979	3.74721E-05	0	0.000116648	0.000163991	0.000442691	0.000123924	0.000486301	0.000562205	0.000481429	0	0.000361705	3.52277E-05	0.000229838	7.96613E-05	0.000113715	0.000181837	0.000523971	0.000248002	0.000339223
1.81269E-05	0.028565954	0.010219642	0.004986366	0.004403498	0.002075087	0.000888756	0.000820919	0.001357294	0.000709963	0.000814212	0.000353576	0.000793378	0.000547222	0.000509135	0.000694395	0.000342462	0.000402413	0.000421409	0.001044528	0.000496717	0.00078402	0.00010697	5.43129E-05	0.000111099	0.000161237	0.000171748	0.00042288	0.000576471	0.000229446	0.000525112	3.74721E-05	0	0.000116648	0.000168195	0.000456784	0.000130447	0.000505394	0.000580341	0.000488147	0	0.000361705	3.52277E-05	0.000234017	9.10415E-05	0.000113715	0.000187347	0.000551969	0.000253769	0.000347966
1.87065E-05	0.029076184	0.010444579	0.005106953	0.004511477	0.00213208	0.000917011	0.000842456	0.001397861	0.000730225	0.000847747	0.000356812	0.000824313	0.000573463	0.000526307	0.000722139	0.00035462	0.000418284	0.000442028	0.001080412	0.000513223	0.000805755	0.00010697	5.43129E-05	0.000111099	0.000175258	0.000176152	0.000438201	0.000591912	0.000236398	0.000543377	3.74721E-05	0	0.000116648	0.000168195	0.000473364	0.000136969	0.000520952	0.000588804	0.00050606	0	0.000364646	3.52277E-05	0.000254911	9.10415E-05	0.000113715	0.000187347	0.000555969	0.000265304	0.00035496
1.93386E-05	0.029618274	0.01069031	0.005230092	0.004632861	0.002196804	0.000945143	0.000867455	0.001438553	0.000757418	0.000875152	0.000369758	0.000851001	0.000607664	0.000541159	0.000744986	0.000372858	0.000432038	0.000461359	0.001113926	0.000535103	0.000834476	0.00010697	5.43129E-05	0.000121199	0.000189278	0.000187161	0.000456587	0.000608824	0.000239875	0.000552509	3.74721E-05	0	0.000116648	0.0001724	0.000490773	0.000141317	0.000537924	0.000621448	0.000523974	0	0.000373468	4.3056E-05	0.000279984	9.10415E-05	0.000113715	0.000203878	0.000575968	0.000288374	0.000375943
1.99126E-05	0.030139586	0.01090803	0.005354141	0.004745379	0.002256667	0.000972533	0.000892069	0.001477362	0.000781146	0.000896787	0.000378658	0.000878296	0.000630662	0.000560187	0.000766201	0.000387042	0.000446498	0.000475534	0.001144901	0.000551993	0.000855435	0.000110932	5.43129E-05	0.000141398	0.000189278	0.000191565	0.000473441	0.000627206	0.000239875	0.000557075	3.74721E-05	0	0.000116648	0.000178708	0.000508182	0.000156536	0.000555839	0.000642002	0.000523974	0	0.000376409	4.3056E-05	0.000317594	0.000102422	0.000113715	0.000203878	0.000595967	0.000317211	0.000395177
2.05245E-05	0.030713075	0.011146788	0.005482015	0.004866869	0.002325469	0.001002439	0.000919567	0.001522073	0.000804341	0.000924552	0.000389985	0.000911657	0.000658671	0.000576896	0.000790681	0.000401227	0.000458137	0.000497443	0.001180616	0.000570418	0.000899682	0.000114893	5.43129E-05	0.000141398	0.000203299	0.000191565	0.000488763	0.000644853	0.000260734	0.000566207	3.74721E-05	0	0.000116648	0.00018922	0.000518959	0.000163058	0.000572104	0.000662556	0.000546366	0	0.000385231	4.3056E-05	0.00033431	0.000102422	0.000113715	0.000203878	0.000615966	0.000322979	0.000414412
2.11271E-05	0.031234387	0.011374783	0.005612803	0.004983608	0.002388497	0.001032138	0.00094822	0.001561384	0.000833667	0.000950515	0.000402931	0.000945624	0.000681964	0.000598709	0.000815976	0.000419465	0.000472244	0.000516773	0.001219885	0.000589612	0.000925298	0.000118855	5.43129E-05	0.000141398	0.00022433	0.000195969	0.000499488	0.000658089	0.000281592	0.00057534	4.68402E-05	0	0.000116648	0.000191322	0.000533882	0.000173929	0.000589077	0.000672228	0.000550845	0	0.000394053	4.3056E-05	0.000338489	0.000102422	0.000113715	0.000209388	0.000627965	0.000322979	0.000424903
2.17829E-05	0.031795409	0.011623449	0.005737763	0.005103831	0.002455766	0.001064642	0.000977064	0.00160911	0.000858994	0.000975396	0.000413449	0.000972313	0.000713512	0.000620522	0.000844535	0.000423518	0.000483883	0.000534815	0.001257123	0.000614179	0.000954796	0.000130741	5.43129E-05	0.000151498	0.00023134	0.000202574	0.000519406	0.000666177	0.000298974	0.000602737	6.55762E-05	0	0.000116648	0.000193425	0.000547975	0.000176103	0.000609113	0.000685528	0.000575476	0	0.000411697	4.69702E-05	0.000359383	0.000102422	0.000113715	0.000220409	0.000651963	0.000328746	0.000437143
2.24011E-05	0.032308872	0.011852728	0.00586418	0.005224266	0.00252111	0.001093929	0.001011101	0.001652691	0.000884588	0.001002079	0.000431249	0.001000821	0.00074329	0.000641408	0.000869422	0.00043365	0.000500107	0.000546414	0.001291822	0.000639897	0.000983518	0.000142626	6.3365E-05	0.000151498	0.000245361	0.00020918	0.000539325	0.000677942	0.00031288	0.000621002	7.49443E-05	0	0.000116648	0.000195527	0.000561239	0.000189148	0.000627264	0.000702454	0.000584433	1.53539E-05	0.000435222	4.69702E-05	0.000392814	0.000102422	0.000113715	0.000236939	0.000683962	0.000328746	0.00045288
2.30714E-05	0.032922995	0.012102923	0.006005352	0.005352088	0.002592456	0.001125114	0.001045138	0.001694137	0.000914447	0.00103345	0.000445004	0.001038428	0.000768647	0.000664613	0.000895941	0.000449861	0.000510687	0.000561878	0.001327537	0.000660242	0.001006805	0.00015055	9.05215E-05	0.000161598	0.000252371	0.000213584	0.000560775	0.000691177	0.000337215	0.000625568	7.49443E-05	0	0.000136089	0.000195527	0.000573674	0.000202192	0.000645179	0.000731471	0.000597868	3.07078E-05	0.000444045	5.47986E-05	0.000413708	0.000113802	0.000113715	0.00025898	0.000687961	0.000340281	0.000472115
2.3707E-05	0.033422604	0.012331957	0.0061192	0.005471784	0.002655875	0.001157123	0.001075905	0.001734704	0.000940575	0.001061937	0.000454713	0.001069969	0.00079813	0.000689212	0.000920421	0.000466072	0.000527969	0.000581209	0.001360882	0.000680203	0.001035527	0.000154512	9.05215E-05	0.000161598	0.000259382	0.00022019	0.000576097	0.000713236	0.000358074	0.0006347	9.36803E-05	0	0.000136089	0.000195527	0.000582793	0.000202192	0.000661209	0.000752025	0.000622499	5.37387E-05	0.00046757	5.47986E-05	0.000438782	0.000113802	0.000113715	0.000275511	0.00071196	0.000346049	0.00047736
2.44157E-05	0.034007637	0.012585944	0.006252174	0.005599501	0.002726602	0.00118872	0.001106288	0.001784063	0.000968568	0.001089342	0.000469277	0.001103936	0.00083528	0.000717523	0.000942452	0.00047823	0.000546308	0.00060956	0.001400998	0.000708993	0.001065801	0.000162435	0.000108626	0.000161598	0.000273402	0.00022019	0.000594483	0.000726471	0.000385886	0.000657531	9.36803E-05	0	0.000136089	0.00019763	0.000599373	0.000213063	0.000681009	0.000767743	0.00064937	6.14156E-05	0.000488155	5.47986E-05	0.000484749	0.000113802	0.000120822	0.000286531	0.000723959	0.000351816	0.000496595
2.50889E-05	0.034527564	0.012816813	0.006380413	0.005716135	0.002796448	0.001219038	0.001132633	0.001829904	0.000994162	0.001116747	0.000483841	0.001136084	0.000868892	0.000744905	0.000966523	0.000492415	0.000564295	0.000627602	0.001433666	0.000728186	0.001099956	0.00019413	0.000108626	0.000161598	0.000280412	0.000224593	0.000615933	0.000740442	0.000406744	0.000675796	9.36803E-05	0	0.000136089	0.000203937	0.000611808	0.000221759	0.000701989	0.000779833	0.000667283	6.90926E-05	0.000499918	6.2627E-05	0.000522359	0.000113802	0.000127929	0.000292042	0.000743958	0.000363351	0.000517578
2.58295E-05	0.035117676	0.013065051	0.00652286	0.005846491	0.002867795	0.001251873	0.001160324	0.001880519	0.001029087	0.001153527	0.000496786	0.001171264	0.000905452	0.000763934	0.000994267	0.000504574	0.000579813	0.000643067	0.00147412	0.000764652	0.001131783	0.000209977	0.000117678	0.000161598	0.000280412	0.000233401	0.000628191	0.000755883	0.000427603	0.000689495	9.36803E-05	0	0.000136089	0.000208142	0.000626731	0.000236978	0.000727212	0.000791924	0.000691914	9.21234E-05	0.000514621	7.04553E-05	0.000547432	0.000113802	0.000135036	0.000303062	0.000759957	0.000397956	0.000535063
2.65166E-05	0.035680083	0.013299528	0.006648912	0.005965658	0.002935455	0.001283676	0.001186476	0.001922844	0.001060279	0.001182374	0.00051135	0.001210084	0.000931398	0.000788532	0.001016706	0.000516732	0.00059251	0.000657243	0.00151305	0.000793826	0.001165162	0.000221863	0.00012673	0.000161598	0.000294433	0.000246612	0.000643512	0.000779412	0.000444985	0.00073059	9.36803E-05	0	0.000136089	0.000208142	0.000645798	0.0002435	0.000742534	0.000805223	0.000712067	9.21234E-05	0.000526384	7.43695E-05	0.000585042	0.000125182	0.000135036	0.000303062	0.000775957	0.000415258	0.0005508
2.73039E-05	0.036230485	0.013563972	0.006796277	0.006100448	0.003012054	0.00131783	0.001215706	0.0019771	0.001088006	0.001216991	0.000521868	0.001239199	0.000961177	0.000817307	0.001046081	0.000530917	0.000604854	0.000671419	0.001553674	0.000828757	0.001195436	0.000221863	0.00012673	0.000161598	0.000322474	0.000257622	0.000668027	0.00081103	0.00047975	0.000776252	9.36803E-05	0	0.000136089	0.000214449	0.000663207	0.000247849	0.000763985	0.000820941	0.000747895	9.98004E-05	0.000546969	7.82837E-05	0.000610115	0.000125182	0.000135036	0.000308572	0.000799955	0.000438328	0.000566538
2.79931E-05	0.036771191	0.013803954	0.006945464	0.006222043	0.003079453	0.001349097	0.001245319	0.002028217	0.001115199	0.001244035	0.00053805	0.001280445	0.000988597	0.000848403	0.001073416	0.000545102	0.000620725	0.000694615	0.001593451	0.000851789	0.001240459	0.000229787	0.00012673	0.000161598	0.000343505	0.000262026	0.000684881	0.000832354	0.000524944	0.000803649	0.000103048	0	0.000136089	0.000216552	0.000683103	0.000258719	0.000786614	0.000833031	0.000794918	0.000122831	0.000567554	8.61121E-05	0.000622652	0.000125182	0.000135036	0.000308572	0.000807955	0.000449863	0.000584023
2.88179E-05	0.037374232	0.014072435	0.007106855	0.00635831	0.003158009	0.001383994	0.001275126	0.002076822	0.001145325	0.001276488	0.000558278	0.001311379	0.001021619	0.000880891	0.001101975	0.00055726	0.000639417	0.000721678	0.00163509	0.000884417	0.001270733	0.000229787	0.00012673	0.000171698	0.000350516	0.000266429	0.000700203	0.000852942	0.000559708	0.000831046	0.000103048	0	0.000136089	0.000229166	0.000700512	0.000263067	0.000805708	0.00084754	0.00081731	0.000161216	0.000599901	8.61121E-05	0.000676977	0.000125182	0.000135036	0.000308572	0.000819954	0.000455631	0.000605006
2.95746E-05	0.037968961	0.014316697	0.007240741	0.006479694	0.003234184	0.001418478	0.001305509	0.002128316	0.001173585	0.001307499	0.000563941	0.00134474	0.001048449	0.000905953	0.001127679	0.000569418	0.000659167	0.000743586	0.001675205	0.000910904	0.001301007	0.000261481	0.00012673	0.000181798	0.000357526	0.000268631	0.000713992	0.000879412	0.000604902	0.00086301	0.000103048	0	0.000136089	0.000235474	0.000717093	0.000271764	0.000827159	0.000860839	0.000857616	0.00017657	0.000632249	9.00263E-05	0.000714587	0.000125182	0.000135036	0.000308572	0.000839953	0.000461398	0.000618995
3.04266E-05	0.03858724	0.014583649	0.007402314	0.006622294	0.003316296	0.001452674	0.001338968	0.002179056	0.001204245	0.001345721	0.000581742	0.001376887	0.001071742	0.000941226	0.00115379	0.000575498	0.000676096	0.000771938	0.001714474	0.000936623	0.00133361	0.000273367	0.000135782	0.000181798	0.000378557	0.000281843	0.000744636	0.000910295	0.000660525	0.000890407	0.000103048	0	0.00015553	0.000243883	0.000734502	0.00028046	0.000853324	0.000870511	0.000875529	0.000191924	0.000670478	0.000101769	0.000743839	0.000125182	0.000142143	0.000319593	0.000871951	0.000472933	0.000643475
3.12107E-05	0.039151033	0.014825527	0.00753456	0.006747583	0.003391003	0.001485467	0.001370505	0.002227535	0.001232238	0.001374208	0.00059226	0.001409642	0.001101815	0.00096536	0.001178677	0.000595762	0.000693025	0.000787403	0.001753236	0.000968099	0.001359226	0.000293176	0.000135782	0.000191898	0.000392577	0.00029065	0.00076149	0.000937501	0.000691813	0.000931503	0.000103048	0	0.00015553	0.000250191	0.000751911	0.000289157	0.00087619	0.000880184	0.0009024	0.000207278	0.000685181	0.000109597	0.000789807	0.000125182	0.000149251	0.000319593	0.00089195	0.000484468	0.000653966
3.20989E-05	0.039759153	0.01510312	0.007698137	0.006896622	0.003473148	0.001521766	0.001404157	0.002278652	0.001259698	0.0014063	0.000609251	0.001445429	0.001128056	0.000994135	0.001213356	0.00060792	0.000714539	0.000809311	0.001799783	0.000994586	0.001398815	0.000297138	0.000162939	0.000191898	0.000406598	0.000295054	0.000779876	0.000955883	0.000764818	0.000940635	0.000103048	0	0.00015553	0.000254396	0.000775123	0.000302202	0.000902591	0.000889856	0.000915835	0.000222632	0.000702825	0.000117426	0.000835774	0.000125182	0.000149251	0.000319593	0.000911949	0.000484468	0.000673201
3.28997E-05	0.040304014	0.015353621	0.00784532	0.007022122	0.003548703	0.001556333	0.001429925	0.002329768	0.001287425	0.001438753	0.000623815	0.001478183	0.001162552	0.001017341	0.001240283	0.000624131	0.000732173	0.000831219	0.001843961	0.001018385	0.001427537	0.000309023	0.000162939	0.000191898	0.000406598	0.00030166	0.000799794	0.000980883	0.000820442	0.000945201	0.000103048	0	0.00015553	0.000258601	0.000798335	0.000304376	0.000923335	0.000901947	0.000931509	0.000222632	0.000714588	0.00012134	0.000860848	0.000125182	0.000149251	0.000319593	0.000927948	0.000501771	0.000699429
3.37903E-05	0.040949074	0.015630541	0.008002521	0.007158283	0.003633034	0.001594406	0.0014655	0.002380634	0.001323683	0.001480942	0.000638378	0.001515183	0.00119351	0.001053078	0.001271698	0.000648448	0.000752629	0.000850549	0.001890001	0.001042568	0.001464021	0.000328833	0.000171991	0.000201998	0.000406598	0.000312669	0.000812051	0.001004413	0.000883018	0.000963466	0.000103048	0	0.00015553	0.000260703	0.000814916	0.000323943	0.000949264	0.000915246	0.000938227	0.000237986	0.000738114	0.000129168	0.000881742	0.000125182	0.000156358	0.000336123	0.000951947	0.000507538	0.000711669
3.46298E-05	0.04146623	0.015872908	0.008143328	0.007283784	0.003707414	0.001631077	0.001496845	0.002431751	0.001353009	0.001510511	0.000660224	0.001549757	0.001224174	0.001089743	0.001302297	0.000670738	0.00076991	0.000863437	0.00192944	0.001073277	0.001498176	0.00034468	0.000190095	0.000201998	0.000413608	0.000314871	0.000827373	0.00102353	0.000921258	0.000986297	0.000103048	0	0.00015553	0.000264908	0.000840615	0.000328291	0.000968358	0.000924918	0.000960619	0.000253339	0.000755758	0.000144825	0.0008901	0.000125182	0.000163465	0.000352654	0.000971946	0.000507538	0.000723909
3.55468E-05	0.042094206	0.016151725	0.008308909	0.007423956	0.003789233	0.001669603	0.001532804	0.002486133	0.001389267	0.0015527	0.00067317	0.001585544	0.00124835	0.00112316	0.001331265	0.000682897	0.000788602	0.000889211	0.001969894	0.001103602	0.001536213	0.000352604	0.000190095	0.000201998	0.000420619	0.000317073	0.000850356	0.001042648	0.000945594	0.001009128	0.000103048	0	0.000174971	0.000264908	0.000871288	0.000347858	0.000992402	0.000941845	0.000994207	0.000261016	0.000773402	0.000160482	0.000910994	0.000136562	0.000163465	0.000352654	0.000987945	0.00054791	0.000741395
3.63873E-05	0.042636296	0.016406567	0.008453542	0.007548718	0.00386854	0.001705078	0.001563572	0.002532351	0.001423392	0.001586595	0.000688543	0.00162315	0.001272232	0.001159361	0.001356968	0.000697082	0.000807295	0.000913696	0.002012379	0.001129705	0.001564158	0.000352604	0.000190095	0.000201998	0.000420619	0.000325881	0.000864145	0.001066913	0.000980358	0.001031959	0.000103048	0	0.000174971	0.000264908	0.000893671	0.000369599	0.001015032	0.000952726	0.001021078	0.000268693	0.000779283	0.000172224	0.000923531	0.000136562	0.000177679	0.000352654	0.001011943	0.000565213	0.000769372
3.73308E-05	0.043239337	0.016690643	0.008615479	0.007687518	0.003953718	0.001745873	0.001601455	0.002588869	0.001462049	0.001628063	0.000707152	0.001654085	0.001298768	0.001196026	0.001389199	0.000721398	0.000819286	0.000933027	0.002054526	0.001161949	0.001595208	0.000352604	0.000190095	0.000212098	0.000434639	0.000334688	0.000879467	0.001095589	0.001025552	0.001050224	0.000121784	0	0.000174971	0.000273318	0.000908594	0.000382644	0.001037897	0.000963608	0.001038991	0.000284047	0.000793987	0.000172224	0.00096532	0.000136562	0.000177679	0.000352654	0.001035942	0.00057098	0.000783361
3.81664E-05	0.043825755	0.016949217	0.008767945	0.007820829	0.004032666	0.00178044	0.00162953	0.002643	0.001493242	0.001657631	0.000722525	0.001694724	0.00133179	0.00122805	0.001414902	0.000739636	0.000835862	0.000951069	0.002097011	0.001192274	0.001646441	0.00038826	0.000190095	0.000222198	0.000434639	0.0003479	0.000896321	0.001118383	0.001046411	0.00105479	0.000121784	0	0.000174971	0.00027542	0.000924345	0.000395688	0.001055812	0.000982952	0.00104347	0.000314755	0.00080869	0.000176138	0.000986214	0.000136562	0.000206108	0.000352654	0.001047941	0.000582515	0.000804343
3.91398E-05	0.044444496	0.01722522	0.00892715	0.007969129	0.004122869	0.001823009	0.001663567	0.002698512	0.001527634	0.001698739	0.000737898	0.001726872	0.0013598	0.001263787	0.001449989	0.000757874	0.000854202	0.000969111	0.002145251	0.001222599	0.001674387	0.000396184	0.000190095	0.000222198	0.000434639	0.000354505	0.000914707	0.001141177	0.001108987	0.001077621	0.000121784	0	0.000174971	0.000281727	0.000951702	0.000397862	0.00107962	0.001001088	0.001065862	0.000322432	0.000820453	0.000176138	0.001019645	0.000170703	0.000213215	0.000358164	0.00106794	0.000599818	0.000820081
4.00513E-05	0.045033223	0.01747725	0.009076883	0.008092413	0.004200512	0.001861371	0.001699334	0.002753271	0.001554561	0.001727947	0.000754079	0.001758413	0.001384566	0.001298131	0.001479364	0.000763953	0.000868309	0.000994885	0.002184859	0.001249086	0.001707766	0.000400146	0.000190095	0.000222198	0.000434639	0.000356707	0.000930029	0.001167648	0.001129845	0.001086753	0.000131152	0	0.000174971	0.000294342	0.000974914	0.000404385	0.001102014	0.001020433	0.001086015	0.000345463	0.000841038	0.000207452	0.001065612	0.000170703	0.000220322	0.000369185	0.00107594	0.000611353	0.000849806
4.10929E-05	0.045650116	0.017767197	0.009243374	0.008238813	0.004291987	0.001904312	0.001741255	0.00281004	0.001590285	0.001767611	0.000769452	0.001793593	0.00141523	0.001329227	0.001515675	0.000772058	0.000887001	0.00101035	0.002232084	0.001275572	0.001749683	0.000431841	0.000190095	0.000222198	0.000434639	0.000363313	0.000940754	0.001194119	0.00115418	0.001091319	0.000168625	0	0.000174971	0.000300649	0.000993981	0.000410907	0.001127473	0.00104945	0.00109945	0.000345463	0.000855741	0.000211366	0.001103222	0.000182083	0.000255858	0.000369185	0.001099938	0.000611353	0.000884778
4.20186E-05	0.046198671	0.018026076	0.009395293	0.00837413	0.004369695	0.001940817	0.001775484	0.002860277	0.001621745	0.001800064	0.000785634	0.001826347	0.00144147	0.001357538	0.00154913	0.000790296	0.000903225	0.001032258	0.002278631	0.001302443	0.001791601	0.000443726	0.000190095	0.000222198	0.00044165	0.000369919	0.00095914	0.001227207	0.001195898	0.001100452	0.000168625	0	0.000213854	0.000302752	0.001019681	0.000415255	0.001147981	0.001071213	0.001115124	0.000345463	0.000867504	0.000227023	0.001128296	0.000182083	0.000270072	0.000369185	0.001127937	0.00061712	0.000914504
4.30703E-05	0.046789245	0.018317307	0.009569253	0.008526757	0.004459474	0.001981241	0.001818943	0.002920437	0.001660669	0.001839369	0.000810716	0.0018682	0.00146948	0.001390026	0.001578913	0.00081056	0.000925444	0.001060609	0.002325856	0.001333152	0.001830414	0.000447688	0.000199147	0.000232297	0.00045567	0.000378726	0.00097293	0.001266913	0.001220233	0.001105018	0.000168625	0	0.000213854	0.000304854	0.001055328	0.000419604	0.001170139	0.001102648	0.001135277	0.000345463	0.000882208	0.000246594	0.001140832	0.000182083	0.000284287	0.000380205	0.001147936	0.000628655	0.000944229
4.3979E-05	0.047333644	0.018579	0.009720262	0.008658802	0.004542825	0.002019768	0.001857403	0.002974945	0.001692661	0.001870379	0.00082528	0.001907019	0.001498964	0.001421586	0.001616448	0.000828798	0.000940609	0.001076074	0.002366987	0.001359254	0.001866898	0.000455612	0.000208199	0.000232297	0.00045567	0.000385332	0.00099438	0.001295589	0.001241092	0.001127849	0.000168625	0	0.000213854	0.000309059	0.00108683	0.000432648	0.001194418	0.001123202	0.00115543	0.000345463	0.00089397	0.000250508	0.001170084	0.000182083	0.000291394	0.000396736	0.001167935	0.00064019	0.000973955
4.50436E-05	0.04797224	0.018867479	0.009883656	0.008806679	0.004636421	0.002063121	0.001902593	0.003036109	0.001731851	0.001915093	0.000846317	0.001943413	0.001533165	0.001450361	0.001658879	0.000847035	0.000955422	0.001103137	0.002417935	0.001393802	0.001911921	0.000475421	0.000208199	0.000232297	0.00045567	0.000402947	0.001011234	0.00133603	0.001275856	0.001132415	0.000168625	0	0.000213854	0.000319571	0.001105898	0.000436996	0.001221527	0.001144964	0.00118454	0.000345463	0.000908674	0.000273993	0.001190979	0.000182083	0.000312715	0.000402246	0.001203933	0.00064019	0.000998435
4.60044E-05	0.048518024	0.019134615	0.010037215	0.008945585	0.004718142	0.002102638	0.001939706	0.003089989	0.00176491	0.001955479	0.00087059	0.001982839	0.001561765	0.001480064	0.001696006	0.000863246	0.000973409	0.001128911	0.002460251	0.00142643	0.001956168	0.000503154	0.000208199	0.000232297	0.00045567	0.000416158	0.001034216	0.001366913	0.001296715	0.001155246	0.000168625	0	0.000213854	0.000330084	0.001131597	0.000441345	0.001248164	0.001171563	0.001215889	0.000345463	0.000932199	0.00028965	0.001211873	0.000182083	0.00032693	0.000407756	0.001227931	0.000657493	0.001024664
4.70982E-05	0.049150155	0.019430983	0.010217368	0.009100112	0.004810367	0.002145908	0.001982781	0.003152786	0.001802501	0.001995504	0.000887581	0.002030151	0.001595082	0.001522763	0.001730685	0.000881484	0.000997392	0.001145664	0.002508661	0.001458674	0.002002743	0.000519001	0.000217252	0.000232297	0.00045567	0.000422764	0.001066392	0.001400001	0.001331479	0.001173511	0.000168625	0	0.000213854	0.000338493	0.001156467	0.000450041	0.001279044	0.001202998	0.001256194	0.000345463	0.000961606	0.000301392	0.001249483	0.000182083	0.00032693	0.000413266	0.00124793	0.000680562	0.001047395
4.80765E-05	0.049709792	0.019696773	0.010377484	0.009245879	0.004893686	0.002184105	0.00202124	0.003203902	0.001835827	0.002030481	0.000903763	0.002079889	0.001624566	0.001553395	0.00176414	0.000891616	0.001021374	0.001164995	0.002558255	0.001487464	0.002043885	0.000542772	0.000217252	0.000232297	0.00045567	0.000440379	0.00108631	0.00142206	0.001359291	0.001214606	0.000168625	0	0.000213854	0.000349006	0.001188798	0.000454389	0.001302852	0.001236852	0.001283065	0.000345463	0.00097925	0.000313135	0.001270377	0.000182083	0.000334037	0.000418777	0.001267929	0.0007094	0.001063132
4.91887E-05	0.050321145	0.019993203	0.010560916	0.009400934	0.004988978	0.00222952	0.002064123	0.003272854	0.00187875	0.00207267	0.000927226	0.002116889	0.001657588	0.001590988	0.001795555	0.000917959	0.001046767	0.001189481	0.002609373	0.001524699	0.002089684	0.000570505	0.000226304	0.000232297	0.000462681	0.000453591	0.001129211	0.001455883	0.001407961	0.001223739	0.000168625	0	0.000213854	0.000351108	0.001210353	0.000463086	0.001330432	0.001270705	0.001321131	0.000345463	0.000996895	0.000317049	0.001278735	0.000182083	0.000348251	0.000418777	0.001275929	0.00073247	0.001085864
5.0223E-05	0.050847536	0.020267249	0.010724675	0.009534562	0.005073929	0.002271017	0.002102582	0.003327613	0.001919007	0.002108369	0.000940172	0.002159954	0.001689135	0.001622548	0.001832274	0.000942276	0.00106546	0.001206234	0.002657613	0.001551953	0.002127721	0.00058239	0.000226304	0.000242397	0.000469691	0.000471206	0.001153726	0.001488236	0.001487919	0.001232871	0.000168625	0	0.000213854	0.00036162	0.001231907	0.00046526	0.001354711	0.001308185	0.001345762	0.000345463	0.001038064	0.000317049	0.001299629	0.000182083	0.000362466	0.000418777	0.001295927	0.000744005	0.001108595
5.13971E-05	0.051472279	0.020573281	0.01090665	0.009695316	0.005170232	0.002315566	0.002145657	0.00339154	0.001957397	0.002146231	0.000956354	0.002208479	0.001725106	0.001665711	0.001868585	0.000960514	0.001085563	0.001230719	0.002710593	0.001584197	0.002182835	0.0006022	0.000226304	0.000252497	0.000469691	0.000491023	0.001173644	0.00152206	0.00153659	0.001273967	0.000168625	0	0.000213854	0.000367928	0.001261751	0.000467434	0.001378284	0.00133962	0.001383829	0.000345463	0.001055708	0.000324877	0.001316345	0.000182083	0.00037668	0.000418777	0.001311927	0.000767075	0.001124332
5.24533E-05	0.052026375	0.020844024	0.011066948	0.009836333	0.005257792	0.002358218	0.002185847	0.003447806	0.001988857	0.002181569	0.000972536	0.002252151	0.001754885	0.001695414	0.001902856	0.000978751	0.001103902	0.001256493	0.002762387	0.001617977	0.002234844	0.00064578	0.000235356	0.000282797	0.000469691	0.000504234	0.001207352	0.001549266	0.001571354	0.001283099	0.000168625	0	0.000213854	0.000382645	0.001279989	0.000471782	0.001396199	0.001373474	0.001415178	0.00035314	0.001085115	0.000328792	0.001341418	0.000182083	0.000390894	0.000424287	0.001327926	0.000801679	0.001140069
5.36319E-05	0.052682517	0.021154459	0.011253295	0.009998882	0.005356249	0.002406562	0.002228922	0.003507589	0.00202938	0.002229527	0.000999236	0.002289758	0.001790855	0.001740897	0.001947734	0.001003068	0.001120831	0.001282268	0.002823322	0.001651373	0.002280643	0.000673513	0.000235356	0.000282797	0.000469691	0.000526253	0.001237995	0.001586031	0.001595689	0.001301364	0.000168625	0	0.000213854	0.000391055	0.001308176	0.000480479	0.00142425	0.001400073	0.001451005	0.00035314	0.001117463	0.000328792	0.001362312	0.000182083	0.000405109	0.000424287	0.001351924	0.000824749	0.001161052
5.46763E-05	0.053255544	0.021426059	0.011413046	0.010146021	0.005445897	0.00244777	0.002268535	0.003563729	0.002068837	0.002265225	0.001021891	0.002330397	0.00181798	0.001770137	0.001986085	0.001021306	0.001139171	0.001304176	0.002868516	0.001684385	0.002321009	0.000701246	0.000244408	0.000313097	0.000476701	0.00054607	0.00126251	0.001605884	0.001626977	0.001328761	0.000168625	0	0.000213854	0.000401567	0.001337191	0.000497872	0.00144688	0.001420626	0.001484593	0.00035314	0.001138048	0.000332706	0.001383207	0.000182083	0.000419323	0.000435307	0.001375923	0.000836284	0.001176789
5.58713E-05	0.053887676	0.02173203	0.011598847	0.010306881	0.005546996	0.002494258	0.002312956	0.003628285	0.00211496	0.002312463	0.001043737	0.002374676	0.001857784	0.001806802	0.002024028	0.001037517	0.001163859	0.001332527	0.002923019	0.001724307	0.002360598	0.000721055	0.000244408	0.000313097	0.000476701	0.00055708	0.001277832	0.001633825	0.001661742	0.001337893	0.000187361	0	0.000213854	0.000409977	0.0013546	0.000500046	0.001478231	0.001444807	0.001502507	0.00035314	0.001173336	0.000348363	0.001416638	0.000182083	0.00042643	0.000440817	0.001395922	0.000865122	0.001197772
5.69557E-05	0.054423763	0.022008339	0.011763334	0.01044832	0.005637916	0.002538725	0.002350454	0.003690579	0.002154683	0.002356094	0.0010672	0.002417135	0.001894344	0.001843931	0.002057483	0.001069939	0.001182551	0.001357013	0.002974644	0.001756935	0.00241416	0.000748788	0.00025346	0.000313097	0.000483712	0.000583503	0.00129775	0.001660295	0.001703459	0.00134246	0.000206097	0	0.000233295	0.000412079	0.001375325	0.000508742	0.001504632	0.001475033	0.001529377	0.00035314	0.001193921	0.000348363	0.001441711	0.000182083	0.000433537	0.000446328	0.001411921	0.000876657	0.001217007
5.81803E-05	0.055030498	0.022322382	0.011953506	0.010614775	0.005736536	0.00258348	0.002398721	0.003757144	0.002199206	0.002401168	0.001093092	0.00246202	0.001934147	0.001885701	0.002093386	0.00109223	0.001202654	0.001389231	0.00303321	0.001793018	0.002464616	0.000776521	0.000262512	0.000313097	0.000483712	0.00060332	0.001314604	0.001699266	0.001727794	0.001365291	0.000206097	0	0.000233295	0.000422591	0.001399367	0.000508742	0.001535277	0.001501632	0.001562965	0.00035314	0.001223328	0.000364019	0.001466784	0.000182083	0.000433537	0.000451838	0.001451919	0.000905494	0.00125023
5.93054E-05	0.0555966	0.022594716	0.012114897	0.010768774	0.005829674	0.002628854	0.002441603	0.003819941	0.002240263	0.002446241	0.001114937	0.002504479	0.001967759	0.001920046	0.002128881	0.001106414	0.001220993	0.001408561	0.003090421	0.001820272	0.0025011	0.000792368	0.000262512	0.000333296	0.000483712	0.000636348	0.001342183	0.00173309	0.001772988	0.001374423	0.000206097	0	0.000233295	0.000431001	0.001426724	0.000515264	0.001563799	0.001523395	0.001585357	0.00035314	0.001238031	0.000364019	0.001475142	0.000182083	0.000440644	0.000451838	0.001487917	0.000911262	0.00127471
6.05654E-05	0.056215802	0.022908392	0.012317456	0.010944939	0.005931817	0.002679921	0.002491793	0.003888641	0.002283186	0.002493479	0.001138401	0.002541479	0.002008741	0.001965993	0.002170496	0.001126678	0.001247797	0.00143047	0.003146447	0.001850981	0.002544571	0.000824063	0.000262512	0.000333296	0.000490722	0.000662771	0.00136823	0.001771325	0.001811229	0.001388122	0.000206097	0	0.000233295	0.000439411	0.001449107	0.000521787	0.001592794	0.001552412	0.001616706	0.00035314	0.00127332	0.000375762	0.001496036	0.000182083	0.000447752	0.000451838	0.001535914	0.000922797	0.001292195
6.17166E-05	0.056749119	0.02319577	0.012501252	0.011104005	0.006023651	0.002722242	0.002528137	0.003952066	0.002324243	0.002538552	0.001167529	0.002589398	0.002038815	0.00200173	0.002211702	0.001138837	0.001269664	0.0014498	0.003192995	0.001883609	0.00259658	0.000843872	0.000271564	0.000343396	0.000497732	0.000702405	0.001389681	0.001805148	0.001821658	0.001397254	0.000206097	0	0.000233295	0.000443616	0.001477293	0.000530483	0.001616838	0.001586265	0.001636859	0.00035314	0.001293905	0.000375762	0.001508573	0.000182083	0.000447752	0.000468369	0.001583911	0.000951634	0.001306184
6.30073E-05	0.057364627	0.023524308	0.012685595	0.011269721	0.006125826	0.002767369	0.002578327	0.004017375	0.002367166	0.002584708	0.001197465	0.002645808	0.002080977	0.002050462	0.002250869	0.001157074	0.001296115	0.001472997	0.00324936	0.001919308	0.002656352	0.000871605	0.000280617	0.000343396	0.000511753	0.000724424	0.001406534	0.001839707	0.001852946	0.001397254	0.000206097	0	0.000233295	0.00045623	0.001498848	0.000534831	0.001642296	0.001616491	0.001665969	0.00035314	0.00131743	0.00038359	0.001529467	0.000193463	0.000469073	0.000484899	0.00161591	0.000963169	0.001327167
6.41953E-05	0.05792565	0.023808078	0.012867752	0.011422876	0.006219161	0.002814393	0.002614671	0.004076404	0.002408489	0.002621488	0.001223356	0.002682808	0.002113409	0.002091769	0.002284324	0.001169233	0.001319745	0.001502637	0.003305048	0.001946563	0.002703703	0.000895376	0.000298721	0.000363596	0.000511753	0.000735433	0.00141726	0.001872795	0.001880758	0.00140182	0.000224833	0	0.000233295	0.000462538	0.001519573	0.000541354	0.001663747	0.00164309	0.001686122	0.00035314	0.001340956	0.000399247	0.001533646	0.000193463	0.00047618	0.00049592	0.001647908	0.000974704	0.001346401
6.55305E-05	0.058579483	0.024134047	0.0130643	0.011594397	0.006325512	0.002864511	0.002658899	0.004152514	0.002453812	0.002665119	0.00124682	0.002728906	0.002152033	0.002144214	0.002321451	0.001185444	0.001349018	0.001536144	0.003364629	0.001982646	0.002758818	0.000919147	0.000307773	0.000393896	0.000511753	0.000759654	0.001447903	0.001906619	0.001925952	0.001406386	0.000224833	0	0.000233295	0.000468845	0.001544443	0.000543528	0.001700048	0.001684198	0.001708514	0.00035314	0.001376244	0.000414904	0.001554541	0.000193463	0.000490395	0.00050143	0.001667907	0.000997774	0.001370881
6.67022E-05	0.059157589	0.024428948	0.013237713	0.011745019	0.006422011	0.002911205	0.002704666	0.004212422	0.002493536	0.002705506	0.001269475	0.002764086	0.002180928	0.002182271	0.002355314	0.001195576	0.001371237	0.001563207	0.003416254	0.002014506	0.002799959	0.000942918	0.000307773	0.000414095	0.000532784	0.000786077	0.001475482	0.001948531	0.00194681	0.001410952	0.000234201	0	0.000233295	0.000475152	0.001578433	0.000545702	0.001727864	0.001715633	0.001739863	0.00035314	0.001396829	0.000426646	0.001558719	0.000193463	0.000525931	0.00050694	0.001699905	0.001009309	0.001386618
6.80381E-05	0.059837742	0.024757791	0.013434078	0.011914112	0.006535181	0.002962643	0.002752933	0.004280494	0.002538591	0.002750579	0.001296175	0.00281625	0.002216308	0.002221721	0.002397745	0.001203682	0.001394867	0.001596713	0.003473465	0.002054044	0.002858179	0.000954803	0.000307773	0.000444395	0.000546804	0.000843326	0.001503061	0.001989707	0.001981575	0.001420085	0.000234201	0	0.000233295	0.000487767	0.00160579	0.000552224	0.001760866	0.001741023	0.001768972	0.000368494	0.00144388	0.000434475	0.001571256	0.000204843	0.000525931	0.00051245	0.001723903	0.001032379	0.001412847
6.92425E-05	0.060405691	0.025044374	0.013616235	0.0120698	0.006629853	0.003006986	0.002800815	0.004341658	0.002576982	0.002795653	0.001319639	0.002856283	0.002255522	0.002262099	0.002436504	0.001227998	0.001419555	0.001618621	0.003529661	0.002097804	0.002909412	0.000978574	0.000307773	0.000454495	0.000574846	0.000860941	0.001521447	0.002023531	0.002002434	0.001424651	0.000243569	0	0.000233295	0.000489869	0.001631489	0.000565269	0.001781138	0.00177004	0.001809278	0.000368494	0.001479168	0.000461874	0.001583793	0.000204843	0.000540145	0.00051245	0.001751902	0.001055449	0.001437327
7.06637E-05	0.06104521	0.025368875	0.013810597	0.012246388	0.00674038	0.003061063	0.002852735	0.004414628	0.002620705	0.002845414	0.001343912	0.002900562	0.002293262	0.002310367	0.002486278	0.00124421	0.001448828	0.00165986	0.003591273	0.002133119	0.002977722	0.001002345	0.000316825	0.000464595	0.000574846	0.000889566	0.001553623	0.002057354	0.002030245	0.001429217	0.000243569	0	0.000233295	0.000502484	0.001659675	0.000569617	0.001813668	0.001794221	0.00183167	0.000368494	0.001511516	0.000469702	0.00159215	0.000204843	0.000547252	0.000523471	0.001795899	0.001066983	0.001465304
7.19213E-05	0.061625625	0.025662675	0.013994758	0.012398698	0.006841413	0.003104664	0.00290331	0.004481821	0.002659096	0.002895176	0.00136333	0.002939382	0.002336603	0.002360027	0.002520957	0.001270553	0.001467873	0.001683057	0.003644083	0.002171122	0.003031284	0.001018193	0.000325877	0.000484795	0.000574846	0.000924796	0.001582734	0.002091913	0.002044151	0.001429217	0.000271673	0	0.000233295	0.000510894	0.001678743	0.000578314	0.001837476	0.001828074	0.001851823	0.000368494	0.001532101	0.000477531	0.00159215	0.000216224	0.000547252	0.000545512	0.001819898	0.001084286	0.001479293
7.33654E-05	0.062302546	0.025990234	0.014205877	0.012579719	0.006953832	0.003158412	0.002958884	0.004554289	0.002708417	0.00295251	0.001394076	0.002979415	0.002382893	0.00240319	0.0025589	0.001305002	0.001489034	0.001721718	0.003712297	0.002212963	0.003093385	0.001065735	0.00033493	0.000515094	0.000588866	0.000951219	0.001607249	0.002127943	0.002068486	0.001442916	0.000281041	0	0.000233295	0.000525611	0.001709416	0.000584836	0.001871185	0.001878854	0.001865258	0.000368494	0.001576211	0.000497102	0.001613045	0.000216224	0.000547252	0.000545512	0.001867895	0.001113123	0.001503773
7.46E-05	0.062870956	0.02628434	0.014387852	0.012736991	0.007054703	0.003205106	0.003007727	0.004621105	0.002750541	0.002993256	0.001422395	0.003023693	0.002426824	0.002445425	0.002600515	0.001333371	0.00151478	0.001743626	0.003770185	0.002251733	0.00313996	0.001073659	0.000362086	0.000515094	0.000588866	0.00097544	0.001630232	0.002166178	0.002078915	0.001465747	0.000299777	0	0.000233295	0.000536123	0.001735115	0.000589184	0.001900886	0.001915125	0.001892129	0.000376171	0.001620321	0.000501016	0.001625581	0.000227604	0.000547252	0.000556532	0.001907893	0.001130426	0.001524755
7.60619E-05	0.063528483	0.026618137	0.014597879	0.012912628	0.007170058	0.003258936	0.003062724	0.004698471	0.002796396	0.003044821	0.001449095	0.003064939	0.002472819	0.00248998	0.002653553	0.001353635	0.001536293	0.001774555	0.003833659	0.002301251	0.003190417	0.00109743	0.000371138	0.000525194	0.000588866	0.001001863	0.001648618	0.002194855	0.002106727	0.001474879	0.000299777	0	0.000233295	0.00055084	0.001759985	0.000597881	0.001930823	0.001944142	0.001914521	0.000376171	0.001629143	0.000512758	0.001654833	0.000227604	0.000554359	0.000556532	0.001951891	0.001159263	0.001563224
7.7372E-05	0.064096431	0.026919643	0.014783133	0.013073383	0.007272918	0.003309219	0.003107914	0.00476378	0.002835054	0.003089534	0.00147175	0.003109825	0.00251675	0.002522004	0.00268864	0.001369846	0.001562039	0.001801618	0.003891886	0.002355759	0.003238545	0.001117239	0.00038019	0.000535294	0.000595877	0.001030487	0.0016716	0.002230884	0.00211368	0.001484011	0.000318513	0	0.000272178	0.00055925	0.001783198	0.000613099	0.001960525	0.001969532	0.001932434	0.000376171	0.001649728	0.000520587	0.001671549	0.000227604	0.000568574	0.000578573	0.001983889	0.001182333	0.001589453
7.88718E-05	0.064776122	0.027262308	0.014997896	0.013258203	0.007394635	0.003361605	0.003157143	0.004839764	0.002883842	0.003149752	0.00150735	0.00315653	0.002561271	0.00256331	0.002726991	0.001379978	0.001593781	0.001837702	0.003957899	0.002406045	0.003306855	0.001148933	0.00038019	0.000545394	0.000595877	0.00106792	0.001705308	0.002278678	0.002131062	0.00149771	0.000337249	0	0.000272178	0.00056766	0.001810555	0.000626144	0.001993997	0.001994922	0.001963783	0.000406879	0.00169972	0.000540158	0.001671549	0.000227604	0.000575681	0.000600614	0.002039886	0.001205403	0.00161743
8.02199E-05	0.065379163	0.027576412	0.015186429	0.013426769	0.007497658	0.003410527	0.00320041	0.004902812	0.002924632	0.003191941	0.00153405	0.003213546	0.002596946	0.002596262	0.002771054	0.001398216	0.001617763	0.001862188	0.004016125	0.002449805	0.003351102	0.001168743	0.00038019	0.000585793	0.000616907	0.001083333	0.001732887	0.002325002	0.002138015	0.001506842	0.000355985	0	0.000272178	0.000584479	0.001837912	0.000637015	0.002026056	0.00202273	0.001983936	0.000414556	0.00174089	0.000544072	0.001688264	0.000227604	0.000618324	0.000622655	0.002095883	0.00121117	0.001636664
8.17628E-05	0.066019144	0.027915591	0.015389534	0.013618767	0.007612818	0.003469554	0.003255022	0.00498156	0.002977153	0.003243145	0.001563987	0.003266317	0.002642057	0.002630607	0.002820012	0.001420506	0.001643862	0.001898272	0.004079769	0.002502778	0.003407769	0.001200437	0.00038019	0.000626193	0.000623918	0.001109756	0.00175587	0.002369119	0.002148444	0.001529673	0.000402825	0	0.000272178	0.000590787	0.001867757	0.000641363	0.002057643	0.002045702	0.00200185	0.000422232	0.001773237	0.0005519	0.001700801	0.000227604	0.000632538	0.000655716	0.002151879	0.001240008	0.00167863
8.3123E-05	0.066599098	0.028217036	0.015578613	0.013776249	0.007719136	0.003523467	0.003310211	0.005057921	0.003019809	0.003291464	0.001581787	0.003301497	0.00268245	0.002674698	0.002873051	0.00144077	0.001671019	0.001938222	0.004136303	0.002546155	0.003453568	0.001220247	0.000389242	0.000636293	0.000623918	0.001125169	0.001778852	0.002407355	0.002169303	0.001547938	0.000449666	0	0.000291619	0.000599196	0.001900917	0.000654408	0.002080509	0.002072301	0.002024242	0.000429909	0.001814407	0.000563643	0.001709159	0.000227604	0.000632538	0.000683267	0.002183878	0.001251543	0.001699613
8.46805E-05	0.067251546	0.028557132	0.015799023	0.013952731	0.00783795	0.003582949	0.003360978	0.005132649	0.003076596	0.00335024	0.001611724	0.003352448	0.002734636	0.002716932	0.002922009	0.001465087	0.00169747	0.001969151	0.0041991	0.002589915	0.003510235	0.001251941	0.000389242	0.000636293	0.000623918	0.001158197	0.00182635	0.002453678	0.002186685	0.001552504	0.000487138	0	0.000291619	0.000601299	0.001924958	0.00066093	0.00211681	0.002091646	0.00205783	0.000499002	0.001855577	0.000579299	0.001721695	0.000238984	0.000646752	0.000710818	0.002219876	0.001268845	0.001731087
8.60864E-05	0.067841658	0.028871236	0.015992838	0.014125097	0.00794355	0.003633438	0.003407899	0.005204615	0.003121652	0.003400002	0.001634378	0.003405825	0.002779747	0.00275731	0.002959136	0.001473193	0.00171722	0.002011678	0.004264943	0.002625998	0.003559139	0.001267789	0.000398295	0.000636293	0.000630928	0.001182418	0.001852397	0.002504414	0.002200591	0.001570769	0.000533978	0	0.000291619	0.000607606	0.001938222	0.000667452	0.002145569	0.002121872	0.002080222	0.000522033	0.001884984	0.000594956	0.001730053	0.000238984	0.000660967	0.00074388	0.002271873	0.00130345	0.001759064
8.76731E-05	0.06851627	0.029220628	0.016211972	0.014316989	0.008073814	0.003692795	0.003462127	0.005282106	0.003171773	0.003458417	0.001655415	0.003462235	0.002834882	0.002807435	0.003001975	0.00149751	0.001747551	0.002047762	0.004335188	0.002671677	0.003623568	0.00129156	0.000398295	0.000656493	0.000630928	0.001208841	0.001881508	0.002548531	0.002249261	0.001589034	0.000552714	0	0.000291619	0.000630733	0.001967238	0.000687019	0.002182106	0.002141216	0.002120527	0.000545064	0.001920272	0.000618441	0.001759305	0.000238984	0.000668074	0.000771431	0.002291872	0.001320753	0.001792287
8.9137E-05	0.069118387	0.029535099	0.016401962	0.014486399	0.008176251	0.003744439	0.00350924	0.005349299	0.00321363	0.003504573	0.001681306	0.003507727	0.002880877	0.002849205	0.003043182	0.001523853	0.00177365	0.002076114	0.004398323	0.002708528	0.00367092	0.001303445	0.000398295	0.000666593	0.000637938	0.001235264	0.001898362	0.002600002	0.002252738	0.001598166	0.000590186	0	0.000291619	0.000634938	0.001996253	0.000693542	0.002211336	0.002165397	0.00214292	0.000545064	0.00195262	0.000630184	0.001763484	0.000238984	0.000682288	0.000793471	0.00231987	0.001332287	0.001816767
9.0769E-05	0.069801772	0.029890974	0.016622008	0.014685152	0.008301947	0.003801404	0.003570775	0.005431814	0.003265351	0.003560825	0.001712861	0.003560498	0.002937486	0.002892832	0.00309214	0.00154817	0.001794106	0.002105754	0.004463829	0.002754975	0.003728363	0.001323254	0.000407347	0.000666593	0.000644949	0.001263888	0.001930537	0.00264559	0.002280549	0.001648394	0.000608922	0	0.000291619	0.000651758	0.002031071	0.000700064	0.002245752	0.002188369	0.002178747	0.000545064	0.001979086	0.000657583	0.001784379	0.000238984	0.000696503	0.000798982	0.002347869	0.001343822	0.001842996
9.22524E-05	0.070430671	0.030210032	0.016820195	0.014854773	0.008405493	0.003853708	0.003619811	0.005507798	0.00330774	0.00361888	0.001743607	0.003609629	0.00298525	0.0029411	0.003137019	0.001574513	0.001818794	0.002134106	0.004524764	0.002792594	0.003789687	0.001347025	0.000416399	0.000686792	0.000658969	0.001299119	0.001958117	0.002686031	0.002308361	0.001662093	0.00061829	0	0.000291619	0.000668577	0.002059258	0.000710934	0.002275925	0.002221013	0.002219053	0.000545064	0.002011433	0.000665412	0.001809452	0.000238984	0.000717824	0.000815512	0.002363868	0.001361125	0.001860481
9.39139E-05	0.071097895	0.030570922	0.01704188	0.015054266	0.008528841	0.003913602	0.003681346	0.005590942	0.003360528	0.003673329	0.001777589	0.003649662	0.003031834	0.002985191	0.003181082	0.001600856	0.001845598	0.002176633	0.004590946	0.002841344	0.003839368	0.001366835	0.000416399	0.000706992	0.00066598	0.00131233	0.00198876	0.002725002	0.002343125	0.001675791	0.000674498	0	0.000291619	0.000687499	0.002085786	0.000717457	0.002306805	0.002258494	0.002250401	0.000552741	0.002067307	0.000681068	0.001842883	0.000238984	0.000739146	0.000826533	0.002399866	0.001384195	0.001884961
9.53907E-05	0.071702321	0.030880745	0.017238609	0.015231064	0.008639661	0.00396702	0.003737305	0.005667554	0.00340585	0.003727778	0.001800243	0.003692727	0.0030852	0.00303021	0.003227184	0.001625173	0.001868169	0.002202408	0.004650527	0.002882034	0.00387818	0.001390606	0.000416399	0.000706992	0.00066598	0.001334349	0.001999485	0.002758826	0.002363984	0.001698622	0.000702602	0	0.000291619	0.000702216	0.00210734	0.000726153	0.002332499	0.002282674	0.002290707	0.000552741	0.002111417	0.000692811	0.00185124	0.000238984	0.000739146	0.000870615	0.002435864	0.00139573	0.001897201
9.71145E-05	0.072373239	0.031241146	0.017468856	0.01542929	0.008766075	0.004027863	0.003792879	0.005753586	0.003457571	0.003785472	0.00183018	0.003744285	0.003140925	0.003079406	0.003270431	0.00164949	0.001894621	0.002237203	0.004725341	0.00292541	0.003939505	0.001426262	0.000416399	0.000706992	0.00067299	0.001387195	0.002025532	0.002798531	0.002398748	0.001716887	0.000749443	0	0.00031106	0.000710626	0.002141329	0.00073485	0.002366443	0.002306855	0.002319817	0.000552741	0.002137883	0.000704553	0.001863777	0.000238984	0.000746253	0.000914696	0.00249986	0.001413032	0.00192343
9.86515E-05	0.072986439	0.031564179	0.017665767	0.015606194	0.008878364	0.004081858	0.003853837	0.005829445	0.003503693	0.003835594	0.001860117	0.003796449	0.003185151	0.003124426	0.003314902	0.001669754	0.001915782	0.002273287	0.004788308	0.002979151	0.003985304	0.001453995	0.000416399	0.000706992	0.00067299	0.001402608	0.002057708	0.002846326	0.002419607	0.001721453	0.000786915	0	0.00031106	0.000716933	0.002172003	0.00074572	0.00239308	0.002327409	0.002353405	0.000552741	0.002187875	0.000708468	0.001880493	0.000238984	0.000767574	0.000931227	0.002539858	0.001436102	0.001949659
0.000100416	0.073682752	0.031921338	0.017896378	0.015804419	0.00900654	0.004141009	0.003920564	0.005909448	0.00356048	0.003901943	0.001882771	0.003852252	0.003237632	0.00318012	0.003369164	0.001692044	0.001945407	0.002311948	0.004858721	0.003034043	0.004036537	0.001477766	0.000416399	0.000727192	0.000687011	0.001437838	0.002088351	0.002897061	0.002440466	0.00174885	0.000815019	0	0.00031106	0.000723241	0.002198531	0.000754417	0.002425846	0.002347963	0.002378036	0.000575772	0.002243748	0.000724124	0.001897208	0.000238984	0.000774681	0.000942247	0.002595855	0.001447637	0.00197239
0.000102022	0.074249315	0.032238255	0.018100758	0.015982273	0.009120818	0.004197232	0.003974984	0.005985684	0.003604469	0.003956031	0.001913517	0.003907449	0.003281269	0.003227923	0.003414043	0.001714334	0.00197468	0.002337722	0.004921857	0.003082793	0.004091651	0.001501537	0.000425451	0.000747392	0.000701031	0.001484078	0.002123591	0.002934561	0.002457848	0.001762549	0.000815019	0	0.00031106	0.000737958	0.002235836	0.000758765	0.002457904	0.002370935	0.002400428	0.000575772	0.002279036	0.000731953	0.001909745	0.000250364	0.00080311	0.000947758	0.002619853	0.001482242	0.001993373
0.000103825	0.074950247	0.032606301	0.018337016	0.016184193	0.009252453	0.004257703	0.004041712	0.006069204	0.003657257	0.004013725	0.001952354	0.003959006	0.003336993	0.00327944	0.003460145	0.001742704	0.002002542	0.002371229	0.004994979	0.003137302	0.004140555	0.001533232	0.000425451	0.000747392	0.000701031	0.001512703	0.002148106	0.002980149	0.002478707	0.00178538	0.000815019	0	0.000330501	0.000754777	0.002269826	0.000769635	0.00249892	0.002397534	0.002425059	0.000598802	0.002317265	0.000735867	0.001922281	0.000250364	0.000824432	0.000953268	0.002659851	0.001499544	0.00202135
0.000105425	0.075545438	0.032927071	0.018537024	0.016370597	0.009366307	0.004315122	0.004100747	0.006141797	0.00371111	0.004062045	0.001975818	0.004003285	0.003381514	0.003328172	0.003503392	0.001758915	0.002025114	0.002415045	0.005062346	0.003179142	0.004196446	0.001545117	0.000425451	0.000747392	0.000701031	0.001550135	0.002184878	0.003014708	0.002513471	0.001817343	0.000833755	0	0.000330501	0.000765289	0.00229967	0.00077181	0.002533336	0.002416878	0.002458647	0.000621833	0.002361376	0.000743695	0.001947355	0.000250364	0.000838646	0.000964288	0.00268385	0.001528382	0.00205807
0.000107283	0.076238058	0.033288022	0.01876381	0.016573572	0.009502443	0.004378357	0.004169782	0.006230341	0.00376923	0.004117936	0.002008991	0.004054236	0.003438418	0.003378761	0.003547047	0.001777153	0.002049802	0.002462727	0.005140038	0.003237873	0.00425777	0.001580774	0.000434503	0.000767591	0.000722062	0.001580962	0.002218586	0.003066179	0.00253433	0.001840174	0.000852491	0	0.000408266	0.000784211	0.002319566	0.000780506	0.002573645	0.002441059	0.002472083	0.000621833	0.002414308	0.000755438	0.00196407	0.000250364	0.000859967	0.000980819	0.002707848	0.001551452	0.002091293
0.000108884	0.076871113	0.033606591	0.018970558	0.016748999	0.009621517	0.004436766	0.004230548	0.006310721	0.00382255	0.004173827	0.002031645	0.0041064	0.003492079	0.003427957	0.003595597	0.001797417	0.002075901	0.002496234	0.00520165	0.003285472	0.004312108	0.001632278	0.000434503	0.000777691	0.000729072	0.00161399	0.002232375	0.00310662	0.002555189	0.001840174	0.000852491	0	0.000408266	0.000807338	0.002346924	0.000795725	0.002604525	0.002468867	0.002492236	0.00062951	0.002470181	0.000771095	0.001972428	0.000250364	0.000867075	0.000991839	0.002747846	0.001557219	0.002112276
0.000110755	0.077587282	0.033978672	0.019206816	0.016954824	0.009755076	0.004502022	0.004303044	0.00640052	0.003883336	0.004228998	0.002061582	0.004148253	0.003542202	0.003473441	0.0036519	0.001815654	0.002110816	0.002537473	0.00527765	0.003344971	0.00437188	0.001648125	0.000443555	0.000787791	0.000729072	0.00164922	0.002264551	0.003158091	0.002579524	0.001858439	0.000852491	0	0.000408266	0.000822055	0.002380913	0.000813118	0.002639648	0.002496675	0.00253478	0.000660218	0.00250841	0.00079458	0.002005859	0.000250364	0.000895503	0.00101388	0.002787844	0.001580289	0.002138504
0.000112413	0.078213872	0.034302867	0.019411742	0.017136055	0.0098734	0.004557544	0.004367656	0.006477258	0.003937189	0.004283807	0.002085855	0.004194351	0.003586133	0.003525421	0.003701674	0.001848077	0.002136915	0.002570979	0.005340785	0.003392953	0.004420008	0.001675858	0.000443555	0.000797891	0.000736083	0.001675643	0.002298259	0.003200002	0.002603859	0.00188127	0.000889963	0	0.000408266	0.000830465	0.002404125	0.000817466	0.002667228	0.00251602	0.002561651	0.000660218	0.002552521	0.000810236	0.002018395	0.000250364	0.000923932	0.001024901	0.002831841	0.001609126	0.002161236
0.000114284	0.078862164	0.034672258	0.019645996	0.01733977	0.010006991	0.004625028	0.004429191	0.006571831	0.003995842	0.004344026	0.002122264	0.004252581	0.003654241	0.003579723	0.003757569	0.001864288	0.002164424	0.002605774	0.005427279	0.003447078	0.004469688	0.001699629	0.000443555	0.000818091	0.000757114	0.001715277	0.002322774	0.003250002	0.002638623	0.001913233	0.000889963	0	0.000408266	0.000845182	0.002430653	0.000826162	0.002704237	0.002542619	0.002595239	0.000667895	0.002617216	0.00084155	0.00203929	0.000261744	0.000931039	0.001041431	0.002847841	0.001609126	0.002189213
0.000115979	0.079467052	0.03500159	0.019864767	0.01752459	0.010124499	0.004684055	0.004495149	0.006646308	0.004041964	0.004396311	0.002149774	0.004299892	0.003696108	0.003626135	0.003805711	0.001880499	0.002192286	0.002635415	0.005497862	0.003489687	0.004526355	0.0017234	0.000452607	0.000838291	0.000757114	0.001754911	0.002353417	0.003300002	0.002649053	0.001936064	0.000889963	0	0.000408266	0.00085149	0.002468788	0.000832685	0.002738653	0.002569218	0.002642262	0.000690926	0.002646623	0.000861121	0.002047648	0.000261744	0.000959468	0.001057962	0.002867839	0.001626429	0.002211945
0.000117913	0.080143973	0.035368718	0.020099749	0.017735165	0.010259004	0.004747249	0.004571107	0.006740629	0.004099817	0.004464823	0.002181329	0.004372073	0.003750948	0.003695752	0.003857934	0.001908869	0.002222617	0.002688252	0.00556963	0.003547266	0.004585351	0.001751133	0.000452607	0.00086859	0.000757114	0.001779132	0.002377932	0.003360297	0.002666435	0.001954329	0.000899331	0	0.000408266	0.000864104	0.002501948	0.000839207	0.002771418	0.002595817	0.002682568	0.00070628	0.002705437	0.000892434	0.002056005	0.000273125	0.000959468	0.001080003	0.002903837	0.001643731	0.002246916
0.000119676	0.080746552	0.035710588	0.020305222	0.017916819	0.010381993	0.004809329	0.004636488	0.006818874	0.004164335	0.004530811	0.002204792	0.004433942	0.003798417	0.003743092	0.0039073	0.001939265	0.0022466	0.002719181	0.005640044	0.003584884	0.004645899	0.001770942	0.00046166	0.00088879	0.000778145	0.001818766	0.002403979	0.003419855	0.002697723	0.00197716	0.000908699	0	0.000408266	0.000872514	0.00253428	0.000847904	0.002804891	0.002619998	0.002711678	0.000713957	0.002749547	0.000908091	0.002064363	0.000273125	0.000980789	0.001085513	0.002959834	0.001649499	0.002274893
0.000121677	0.081426705	0.036091048	0.020545852	0.018122855	0.010516563	0.004879494	0.004710138	0.006912442	0.004218189	0.004599323	0.002240393	0.004495811	0.003857975	0.003807604	0.003967682	0.001961555	0.002281516	0.002768152	0.005717736	0.003637473	0.004703342	0.001794713	0.000488816	0.00088879	0.000778145	0.001851795	0.002425429	0.003477944	0.002735964	0.002013689	0.000908699	0	0.000408266	0.000876719	0.002565782	0.000860948	0.002840014	0.002647806	0.002774375	0.000736988	0.002799539	0.000912005	0.002089436	0.000273125	0.001002111	0.001091023	0.002991832	0.001649499	0.002297625
0.000123382	0.08202559	0.036421787	0.020774823	0.018307781	0.01064376	0.004941904	0.004783981	0.00699458	0.004271509	0.004655936	0.002271138	0.004544335	0.003906033	0.003852159	0.004015009	0.001983846	0.002312552	0.002804236	0.005791027	0.003687759	0.004769324	0.001826408	0.000488816	0.00092919	0.000778145	0.001893631	0.002463733	0.003518385	0.002767252	0.002031954	0.000908699	0	0.000408266	0.000889334	0.002603916	0.000869645	0.002872309	0.002681659	0.002812442	0.000767695	0.00284659	0.000943319	0.002106152	0.000273125	0.001023432	0.001107554	0.003003832	0.001666801	0.002320356
0.000125382	0.082696046	0.036796009	0.021019096	0.018513395	0.010781691	0.005011368	0.004864553	0.007088148	0.004324297	0.00471327	0.002303502	0.004594073	0.00395822	0.003910173	0.004072943	0.002014242	0.002342883	0.002841608	0.005864826	0.003744571	0.004831424	0.001881874	0.000488816	0.00093929	0.000785155	0.001920054	0.002498973	0.00356765	0.002805493	0.002054785	0.000918067	0	0.000408266	0.000891436	0.002637906	0.000876167	0.002912146	0.00270584	0.002848269	0.000790726	0.002875997	0.000958975	0.002152119	0.000273125	0.001023432	0.001129595	0.00303583	0.001689871	0.00235183
0.000127188	0.083285235	0.037124241	0.021242966	0.018701805	0.010907844	0.005071097	0.004929742	0.007174556	0.004378417	0.004766637	0.002326966	0.004640778	0.004012471	0.003963547	0.00412639	0.002066928	0.002365807	0.002868671	0.005933886	0.003786412	0.00488421	0.001909607	0.000488816	0.000969589	0.000799176	0.001948678	0.002543406	0.003615444	0.002815922	0.002068484	0.000918067	0	0.000408266	0.000910358	0.002674382	0.000889212	0.002953162	0.002740902	0.002881857	0.00080608	0.002902463	0.000966804	0.002164656	0.000273125	0.001037647	0.001135105	0.003071828	0.001712941	0.00237631
0.000129196	0.083959385	0.037500175	0.021494161	0.018919346	0.011049689	0.005137714	0.005010892	0.007260839	0.004441335	0.004829019	0.002354476	0.004695975	0.004071144	0.004020169	0.004188404	0.002111509	0.002392964	0.002897023	0.006017164	0.003840152	0.004964164	0.00191753	0.000488816	0.000989789	0.000834227	0.001981707	0.002583243	0.003674267	0.002836781	0.002086748	0.000918067	0	0.000427708	0.000922973	0.002712516	0.000915301	0.002990643	0.002766292	0.002940077	0.000821434	0.002943633	0.000966804	0.002214802	0.000273125	0.001066075	0.001151636	0.003107826	0.001736011	0.002402539
0.000131015	0.084573508	0.037848527	0.021722768	0.019111133	0.011178811	0.005200619	0.005083773	0.007340591	0.004494123	0.004891762	0.002389267	0.004750565	0.004127458	0.004080968	0.00423981	0.002145958	0.002421531	0.002933107	0.006090116	0.003889287	0.005003753	0.001945263	0.000488816	0.000999889	0.000834227	0.001994918	0.002616951	0.003728679	0.002857639	0.002105013	0.000936803	0	0.000427708	0.000939792	0.00274319	0.00093052	0.003025294	0.002797727	0.002982622	0.000821434	0.00297598	0.000970718	0.002218981	0.000273125	0.00108029	0.001184697	0.003147824	0.001759081	0.002430516
0.000133109	0.085228264	0.038236326	0.021977423	0.019320652	0.011319971	0.00527132	0.005157999	0.007434033	0.004558907	0.004961716	0.002425676	0.004806368	0.004194976	0.004144552	0.004309576	0.002172301	0.002449393	0.002975634	0.006166454	0.003946866	0.005075169	0.001988843	0.000488816	0.001020089	0.000834227	0.002019139	0.002649126	0.00379265	0.002871545	0.002150675	0.000964907	0	0.000447149	0.0009461	0.002781324	0.000934868	0.003055938	0.00283158	0.003049798	0.000867496	0.003020091	0.000978546	0.002239876	0.000273125	0.001108718	0.001206738	0.00320782	0.001805221	0.00246199
0.000135011	0.085818377	0.038579236	0.022217871	0.01951455	0.011448049	0.005333194	0.005227034	0.007520442	0.004613294	0.005015444	0.002461277	0.004863385	0.004245983	0.004201174	0.004358127	0.002192565	0.00247655	0.003006563	0.006237376	0.003996	0.005125626	0.002020538	0.000497868	0.001040288	0.000834227	0.002054369	0.002684366	0.003841179	0.002899357	0.002178072	0.000974275	0	0.000447149	0.000962919	0.002816971	0.000952261	0.003086583	0.002866642	0.003090103	0.000867496	0.003070083	0.000986375	0.002256591	0.000273125	0.001122933	0.001228779	0.003263817	0.001834058	0.002493465
0.00013716	0.086487909	0.038959757	0.022461232	0.019731036	0.011591395	0.005399894	0.005306645	0.007618154	0.004677812	0.005085759	0.002487977	0.004934959	0.004304656	0.004249442	0.004420957	0.002239172	0.002505117	0.003041359	0.006322516	0.004045902	0.00517453	0.002056195	0.00050692	0.001060488	0.000862268	0.002082994	0.002731864	0.003900003	0.002923692	0.002223734	0.000983643	0	0.000447149	0.000975534	0.002861738	0.000958783	0.003126892	0.002915004	0.003141605	0.000921234	0.003120074	0.000998117	0.002302559	0.000273125	0.001144254	0.001239799	0.003311815	0.001839826	0.002530185
0.000139076	0.087106188	0.039305724	0.022672535	0.019920606	0.011721169	0.005462428	0.005378757	0.007708079	0.004735931	0.005154632	0.002518723	0.00500532	0.004355664	0.004300958	0.004473995	0.002265515	0.002535448	0.003081309	0.006399192	0.004090814	0.005237407	0.002083928	0.000515973	0.001090788	0.000869279	0.00211382	0.002764039	0.003947062	0.002944551	0.002315058	0.000993011	0	0.000447149	0.001002866	0.002904017	0.000974002	0.003161072	0.002944021	0.003181911	0.000944265	0.003164185	0.001005946	0.002319274	0.000273125	0.001158469	0.001245309	0.003355812	0.001868663	0.002554665
0.00014121	0.087790035	0.039684839	0.022926461	0.020127276	0.011866962	0.005531108	0.005454522	0.007800391	0.004797783	0.005218096	0.002567268	0.005072647	0.004420234	0.004351547	0.004537234	0.002291858	0.002565426	0.003126414	0.006481962	0.004138413	0.005315032	0.002123546	0.000525025	0.001141287	0.000911341	0.002146849	0.002788554	0.004000003	0.002968886	0.002365286	0.001011748	0	0.000447149	0.00101548	0.002938007	0.000984873	0.003195252	0.00297062	0.003226695	0.00098265	0.003205354	0.001033345	0.002323453	0.000273125	0.001165576	0.00126735	0.003383811	0.001880198	0.002603625
0.000143185	0.088423089	0.040030133	0.023164176	0.020324974	0.011998237	0.005594756	0.005521827	0.007883283	0.004848971	0.005272184	0.002601251	0.005138762	0.004480381	0.004407241	0.00459476	0.00233036	0.002594347	0.003171518	0.006555592	0.004187163	0.005374028	0.002167126	0.000525025	0.001151387	0.000939382	0.002175474	0.002822262	0.004044121	0.002986268	0.002397249	0.001011748	0	0.00046659	0.001030197	0.002978628	0.000997917	0.003235089	0.002999637	0.003260283	0.000990327	0.003264168	0.001041173	0.002344347	0.000273125	0.001172683	0.001300412	0.003427808	0.001903268	0.002645591
0.000145417	0.089057529	0.040410838	0.023413914	0.020534704	0.012146835	0.005665333	0.005598169	0.007977604	0.004907357	0.005350432	0.002650606	0.005204877	0.004542297	0.004457365	0.004654326	0.002370888	0.002620445	0.003208891	0.00664124	0.004241672	0.005431471	0.002194859	0.000525025	0.001181687	0.000953402	0.002223915	0.002851373	0.004095591	0.00301408	0.002424646	0.001030484	0	0.00046659	0.001042812	0.003017592	0.001026181	0.00327917	0.003040745	0.003278197	0.001021035	0.003293575	0.00105683	0.002356884	0.000273125	0.001186897	0.001322452	0.003463806	0.001937873	0.002677065
0.000147453	0.089642562	0.040763716	0.023638149	0.020735041	0.012282025	0.005729723	0.00566105	0.008066399	0.004961744	0.005411372	0.002686206	0.005255222	0.004596253	0.004510275	0.004702469	0.002413442	0.002646544	0.003244975	0.006722656	0.004290038	0.005482704	0.002226554	0.000525025	0.001222086	0.000953402	0.002259146	0.002886613	0.004146327	0.003041891	0.00245661	0.001067956	0	0.000486031	0.001057529	0.003061529	0.001043574	0.003313586	0.003070971	0.003314024	0.001028712	0.00335533	0.001060744	0.0023736	0.000284505	0.001194004	0.001338983	0.003519803	0.001972478	0.002710288
0.000149631	0.090322253	0.041139712	0.023890983	0.020950049	0.012427622	0.005799475	0.00574143	0.00816386	0.005028128	0.005482047	0.002725852	0.005323156	0.004660528	0.004574787	0.004772235	0.002437759	0.002672995	0.003287502	0.006808642	0.00435184	0.005547133	0.002250325	0.000534077	0.001232186	0.000960413	0.002303184	0.00291266	0.004214709	0.003069703	0.002493139	0.00109606	0	0.000486031	0.001070144	0.003091373	0.00105227	0.003356016	0.003108451	0.003347612	0.001051743	0.00339944	0.001084229	0.002407031	0.000284505	0.001215326	0.001355514	0.0035758	0.002001315	0.002745259
0.000151664	0.090943764	0.041482866	0.024123051	0.021149647	0.012562224	0.005866753	0.005815657	0.008254413	0.005083315	0.005550199	0.002762261	0.005399582	0.004716547	0.004634658	0.004828537	0.002464102	0.002699094	0.003322298	0.00688718	0.004402126	0.005599919	0.002270134	0.000534077	0.001252386	0.000960413	0.002331808	0.002952497	0.004260297	0.003104467	0.002538801	0.001105428	0	0.000505473	0.001078554	0.003122876	0.001074011	0.003393732	0.003144723	0.003367765	0.001067097	0.00344061	0.001088144	0.002448819	0.000284505	0.001222433	0.001383065	0.003639796	0.002024385	0.002767991
0.000153924	0.091657162	0.041857699	0.024372424	0.021370143	0.012708898	0.005937784	0.005896615	0.008356396	0.005143034	0.005620514	0.00279867	0.005477222	0.004778758	0.004700562	0.004890959	0.002480314	0.002732599	0.003366114	0.006976552	0.004462008	0.005666677	0.002309752	0.000534077	0.001282686	0.000995464	0.002367038	0.002990801	0.004333827	0.003142708	0.002598162	0.001114796	0	0.000524914	0.001086963	0.003172616	0.00108923	0.003432156	0.003194293	0.003423745	0.001074774	0.003464135	0.001095972	0.002469714	0.000284505	0.00122954	0.001399596	0.003699793	0.00208206	0.002815202
0.000155972	0.092291602	0.042206602	0.024611596	0.02157713	0.012846208	0.006006712	0.005973341	0.008445442	0.005198754	0.005694795	0.002842362	0.005540304	0.004845982	0.004752543	0.004952565	0.002508683	0.002759403	0.003412507	0.007058645	0.004504617	0.005719462	0.002357295	0.000534077	0.001343285	0.001016495	0.002408875	0.003022976	0.004393386	0.003173996	0.002630125	0.001124164	0	0.000544355	0.001120602	0.00320246	0.001102275	0.003475293	0.003234192	0.003459572	0.001113158	0.003490602	0.001115543	0.002473892	0.000284505	0.001257969	0.001416126	0.003731791	0.002122432	0.002832688
0.000158195	0.092956979	0.042590976	0.024873538	0.021795832	0.01299523	0.006080548	0.006048337	0.008537	0.005264071	0.00576475	0.002882008	0.005612484	0.004918512	0.004818911	0.005026003	0.002528947	0.002792555	0.003465345	0.007143784	0.004567186	0.005793983	0.002381066	0.000534077	0.001343285	0.001044537	0.002444105	0.003056684	0.004457356	0.003212237	0.002684919	0.001152268	0	0.000544355	0.00113532	0.003237279	0.001110971	0.003511123	0.003268045	0.003502117	0.001166897	0.003508246	0.001127285	0.002486429	0.000284505	0.001293505	0.001432657	0.003767789	0.002157037	0.002867659
0.00016036	0.0935494	0.0429526	0.025099048	0.022001235	0.013134824	0.006152486	0.006120834	0.008624539	0.005322724	0.005832901	0.002908708	0.005681026	0.004975711	0.004881567	0.005086793	0.002549211	0.002822533	0.003509161	0.007228586	0.004614785	0.005859965	0.002424646	0.000543129	0.001353385	0.001058557	0.002477133	0.003102649	0.004508827	0.003229619	0.002739714	0.001171004	0	0.000544355	0.001145832	0.003282045	0.001124016	0.003550018	0.003310362	0.00352227	0.001174574	0.003546475	0.001146856	0.002515681	0.000284505	0.001300612	0.001465718	0.003807787	0.002185874	0.002900882
0.000162663	0.094218471	0.043343763	0.02536099	0.02223292	0.01328626	0.006229581	0.00620006	0.008726144	0.005388841	0.005908265	0.002954017	0.005757452	0.005039102	0.004943758	0.005149623	0.002573528	0.00285498	0.003567153	0.007316941	0.004671981	0.005933709	0.002484073	0.000552181	0.001383685	0.001079588	0.002521171	0.003142486	0.00456618	0.003257431	0.002762544	0.00123658	0	0.000544355	0.001171061	0.003327641	0.001141409	0.003590327	0.003353887	0.003544662	0.001189928	0.003578822	0.001201655	0.002549112	0.000284505	0.001314826	0.001498779	0.003887782	0.002203177	0.002948094
0.000164791	0.094844137	0.04370453	0.025601255	0.022437901	0.013425887	0.006297601	0.006268711	0.00882348	0.005447494	0.005969565	0.0029969	0.005830239	0.00510544	0.005000845	0.005203886	0.002603924	0.002889191	0.003603237	0.007395988	0.004727257	0.005988047	0.002507844	0.000579338	0.001383685	0.001100619	0.002558603	0.003183855	0.004618386	0.003274813	0.002789942	0.00128342	0	0.000544355	0.001179471	0.003380697	0.001156627	0.003637001	0.00338774	0.003593925	0.001189928	0.003602348	0.001209483	0.002565828	0.000284505	0.001336148	0.00152082	0.00393578	0.002232014	0.002972574
0.000167153	0.095501203	0.044101869	0.025855728	0.022670431	0.013583	0.006371726	0.006348514	0.008930486	0.005514678	0.006040962	0.003034118	0.005894534	0.005172959	0.005081601	0.005266308	0.00263432	0.0029167	0.003656074	0.007483836	0.004777926	0.006042385	0.002547463	0.000579338	0.001383685	0.001107629	0.002604843	0.00322982	0.004680151	0.003285242	0.002844736	0.00128342	0	0.000544355	0.001194188	0.00342049	0.00116315	0.003677074	0.003422803	0.003649905	0.001189928	0.003643518	0.001236883	0.002586722	0.000284505	0.001343255	0.001553882	0.003995776	0.002255084	0.003014539
0.000169305	0.09610332	0.044473339	0.026095264	0.022878473	0.013723083	0.006442056	0.006421779	0.009022169	0.005573864	0.006101541	0.003070527	0.005960649	0.005237529	0.005143328	0.005329546	0.002666742	0.002944915	0.003697313	0.007564913	0.004833586	0.006106038	0.002579158	0.000579338	0.001393785	0.001142681	0.002657689	0.003271188	0.004729415	0.003299148	0.002872133	0.001292788	0	0.000544355	0.001206803	0.003461111	0.001184891	0.003717147	0.003459074	0.003674536	0.001197605	0.003693509	0.001252539	0.00259508	0.000284505	0.001350362	0.001575923	0.004055773	0.002283921	0.003039019
0.000171712	0.096725755	0.044860465	0.026346095	0.023114697	0.013879119	0.006521213	0.006507544	0.009125156	0.005640514	0.006179428	0.003110173	0.006032223	0.005302983	0.005218979	0.005397272	0.002697138	0.002981241	0.003746284	0.007659532	0.004893085	0.00616581	0.00260689	0.00058839	0.001413984	0.001163712	0.002697323	0.003306428	0.004788239	0.003361724	0.002894964	0.001330261	0	0.000583238	0.001238339	0.003500904	0.001202284	0.003760992	0.003495345	0.003714842	0.001212959	0.003719976	0.001268196	0.002620153	0.000284505	0.001371684	0.001603474	0.00410377	0.002301224	0.003070494
0.000173915	0.097348189	0.045230835	0.026587088	0.023336882	0.014022628	0.006593193	0.006586194	0.009221361	0.005701033	0.006246858	0.00315791	0.006094092	0.00536313	0.005287204	0.005452758	0.002717402	0.003010162	0.003786234	0.00774281	0.004935694	0.006220148	0.002654433	0.000597442	0.001434184	0.001198763	0.002728149	0.003346265	0.00484118	0.003379107	0.002949758	0.001358365	0	0.000583238	0.001242544	0.003541525	0.00121098	0.003806722	0.003536453	0.003777539	0.00123599	0.003752323	0.001291681	0.002645226	0.000284505	0.001385898	0.001642045	0.004143768	0.002347364	0.003105465
0.000176363	0.098014951	0.045625605	0.026848484	0.02356329	0.014175173	0.006671608	0.006673305	0.009320957	0.005776748	0.006320058	0.003206456	0.006157174	0.00542829	0.005359142	0.005518445	0.002761983	0.003046135	0.003831339	0.007836243	0.004995576	0.006283801	0.002698013	0.000597442	0.001434184	0.001205774	0.002776591	0.003390698	0.004902945	0.003393012	0.002977155	0.001395837	0	0.000583238	0.001274081	0.003595411	0.001213154	0.003849624	0.003570306	0.00380441	0.001251343	0.003811137	0.001311252	0.002661942	0.000284505	0.001414327	0.001691637	0.004207764	0.002381969	0.003133442
0.000178644	0.098605525	0.045988819	0.027092756	0.023785053	0.014316301	0.00674763	0.006757916	0.009418293	0.005844732	0.006392176	0.003246911	0.00621601	0.005491385	0.005425975	0.005573115	0.002792379	0.00308352	0.003873866	0.007923414	0.005041256	0.006343573	0.002753478	0.000597442	0.001434184	0.001261856	0.002818427	0.003445856	0.004963974	0.003413871	0.002990854	0.001433309	0	0.000602679	0.001286696	0.003643493	0.001226199	0.003891583	0.00360295	0.003855912	0.001274374	0.003858188	0.001338651	0.002691194	0.000295885	0.001428541	0.001719188	0.004255762	0.002410806	0.003157922
0.000181105	0.099263052	0.046379676	0.027357612	0.024018955	0.014472859	0.00682984	0.006848103	0.009523038	0.005919114	0.006466458	0.003298693	0.006302748	0.005556545	0.005497448	0.005638393	0.002816696	0.003114556	0.003924126	0.008011939	0.005109583	0.006413436	0.002789135	0.000606494	0.001454384	0.001303918	0.002858061	0.003496418	0.005023533	0.00343473	0.003027383	0.001470781	0	0.000602679	0.001301413	0.003702353	0.001252288	0.003942736	0.003641639	0.003898457	0.001289728	0.003896417	0.001369965	0.002707909	0.000295885	0.00145697	0.001730209	0.004327758	0.002439643	0.003196391
0.000183457	0.099893798	0.046744663	0.027601703	0.024241141	0.014622403	0.006906192	0.006935599	0.009623764	0.005988164	0.006528479	0.003339148	0.006359158	0.005629665	0.005567994	0.005697959	0.00283696	0.003151941	0.003982118	0.008101988	0.005170617	0.006466222	0.002836677	0.000624598	0.001464484	0.001317939	0.002888888	0.003534722	0.005067651	0.003441683	0.003082178	0.001526989	0	0.00062212	0.001314027	0.003738	0.001258811	0.003989645	0.003677911	0.003932045	0.001305082	0.003919943	0.00139345	0.002732983	0.000295885	0.001471184	0.00175776	0.004375755	0.002480016	0.003219122
0.000185941	0.100549017	0.047148913	0.027865648	0.024488237	0.014780266	0.006984813	0.007034632	0.009733408	0.006051083	0.006609251	0.003390121	0.006431338	0.005705734	0.005645501	0.005766909	0.002867356	0.003185446	0.004031089	0.008198299	0.005242783	0.0065454	0.002872334	0.000651755	0.001474584	0.00135299	0.002930724	0.003565366	0.005131621	0.003472971	0.003146104	0.001536357	0	0.000661003	0.001330847	0.003785254	0.001269681	0.004034433	0.003711764	0.003981307	0.001328113	0.003943468	0.001413021	0.002749698	0.000307265	0.001478291	0.001796331	0.004427752	0.002514621	0.003262837
0.000188361	0.101154828	0.047517325	0.028118118	0.024718867	0.014926352	0.007060052	0.007120589	0.009837274	0.006111602	0.006689663	0.003434622	0.00649806	0.005771778	0.005709549	0.005826067	0.002901805	0.003215071	0.004067173	0.008285639	0.005301514	0.006618368	0.002919876	0.000669859	0.001494783	0.001395052	0.002963752	0.003611331	0.00519118	0.003507735	0.003196332	0.001555093	2.17424E-05	0.000661003	0.001358179	0.003832507	0.001282726	0.004078513	0.003751662	0.004012656	0.001366498	0.003999341	0.001420849	0.002762235	0.000318645	0.001492505	0.001823882	0.00447175	0.002526156	0.003280322
0.00019092	0.101849295	0.047906653	0.028384067	0.024961951	0.015086498	0.007140364	0.007216353	0.009942271	0.006184384	0.006764305	0.003481549	0.006578125	0.005847551	0.005779631	0.00588645	0.002920042	0.003259157	0.004108412	0.008381273	0.005365235	0.006689007	0.002987227	0.000687963	0.001494783	0.001472166	0.002998983	0.003658828	0.005256622	0.003528594	0.003269391	0.001630038	2.17424E-05	0.000680444	0.001366588	0.003883906	0.001304467	0.004125423	0.003803651	0.004059679	0.001366498	0.004058155	0.001452163	0.002808202	0.000318645	0.001513827	0.001867964	0.004543746	0.00256076	0.00332054
0.000193378	0.102483273	0.048278001	0.028622875	0.025188042	0.01523539	0.007212014	0.007313079	0.010042369	0.006255834	0.006841832	0.003535759	0.00664606	0.00591389	0.005859923	0.005940712	0.002952465	0.003294778	0.004144495	0.008471322	0.005423582	0.006763528	0.00301496	0.000706068	0.001504883	0.001549279	0.003029809	0.003700197	0.005318386	0.003552929	0.003324186	0.00166751	2.17424E-05	0.000699885	0.001370793	0.00393033	0.001317512	0.004165732	0.003849595	0.004104463	0.001397206	0.004093443	0.001463905	0.002833276	0.000318645	0.001542256	0.001912046	0.004587743	0.002601133	0.003355511
0.000195976	0.103149574	0.048678949	0.028904125	0.025423739	0.0153972	0.007294471	0.007410382	0.010147366	0.006329149	0.006910344	0.003593205	0.006707929	0.005988485	0.005936502	0.006014558	0.002984887	0.003327578	0.004172847	0.008563909	0.005481545	0.006825629	0.003038731	0.000751328	0.001525083	0.001584331	0.003071645	0.003747694	0.005376475	0.003566835	0.003388112	0.001676878	2.17424E-05	0.000719327	0.001374998	0.003980071	0.001328382	0.004210991	0.003888284	0.004140291	0.001404883	0.004149317	0.001479562	0.002849991	0.000318645	0.001563577	0.001945107	0.00464374	0.00262997	0.003395728
0.000198439	0.103762773	0.04905843	0.029164792	0.025643708	0.01555079	0.007369091	0.007505184	0.010252488	0.006399266	0.006991476	0.003641751	0.006779503	0.006055413	0.006007975	0.006077388	0.003021362	0.00336602	0.004225684	0.008653788	0.005540276	0.006904807	0.00305854	0.000760381	0.001555383	0.001640413	0.003120087	0.003778338	0.005433092	0.00359117	0.003452039	0.001695614	2.17424E-05	0.000719327	0.001389715	0.00401406	0.001343601	0.0042612	0.003929392	0.004202988	0.001420236	0.004181664	0.001522618	0.002862528	0.000330025	0.001563577	0.001983679	0.004719736	0.002664575	0.003434197
0.000200492	0.104281315	0.049375042	0.029374455	0.025823884	0.015677987	0.00743179	0.007578642	0.010342664	0.006449654	0.007052055	0.003680587	0.006847437	0.006116445	0.006070167	0.006128386	0.003053785	0.00339882	0.004268212	0.008732327	0.005604764	0.00696846	0.003078349	0.000787537	0.001585682	0.001689485	0.003155317	0.003818174	0.005505886	0.003615505	0.003493135	0.00171435	2.17424E-05	0.000719327	0.001396023	0.004051365	0.001354471	0.004300566	0.003965663	0.004232098	0.001420236	0.004214012	0.001526532	0.002883422	0.000341406	0.001592006	0.00201674	0.004763733	0.002687645	0.003462174
0.000203173	0.104932839	0.049781433	0.029652244	0.026078896	0.015843484	0.007512184	0.007665561	0.010450173	0.006525102	0.00712814	0.003736415	0.006925077	0.006186617	0.006143497	0.006195704	0.003096339	0.003438673	0.004318471	0.008826099	0.005681537	0.007028232	0.003137777	0.000796589	0.001585682	0.001724537	0.003201557	0.003856478	0.005570592	0.003643317	0.003543363	0.001742454	4.34849E-05	0.000719327	0.001412842	0.004111883	0.001376213	0.004351483	0.004021279	0.004276882	0.001420236	0.004252241	0.001573503	0.002900137	0.000352786	0.001627542	0.002049801	0.004799731	0.002704947	0.003490151
0.000205711	0.105549732	0.050160058	0.029891234	0.026307626	0.016002097	0.007588743	0.007752095	0.010554918	0.00659042	0.007206027	0.003789007	0.007000896	0.006250302	0.006225646	0.006258127	0.003132814	0.003479937	0.00435971	0.008922241	0.005742187	0.00708878	0.003177395	0.000814693	0.001605882	0.001752578	0.003230182	0.003888654	0.005632357	0.003667652	0.003557061	0.001770558	6.52273E-05	0.000738768	0.001419149	0.004163282	0.001387083	0.004394621	0.004087777	0.004308231	0.00143559	0.004305173	0.001596988	0.002933568	0.000352786	0.001663078	0.002082863	0.004859728	0.002733785	0.00354086
0.00020839	0.10620218	0.050558621	0.030163012	0.026559788	0.016168703	0.00767087	0.007846513	0.01067486	0.006662403	0.007283915	0.003842407	0.007077929	0.006325781	0.006298048	0.006324629	0.003173342	0.003516264	0.004415125	0.009019567	0.005809747	0.007151657	0.003232861	0.000823746	0.001656382	0.001766599	0.00327422	0.003922362	0.005699269	0.003705893	0.003589025	0.00180803	8.69698E-05	0.000738768	0.001438071	0.004198929	0.001389257	0.004448366	0.004140974	0.004348537	0.001473975	0.004346343	0.001632215	0.002983715	0.000375546	0.001712828	0.002137965	0.004911725	0.002797227	0.003581077
0.000210949	0.106824153	0.050940793	0.030418032	0.026788729	0.016325326	0.007746274	0.007927278	0.010775461	0.006725321	0.007364326	0.003906326	0.007155569	0.006399196	0.006370914	0.006379707	0.003197659	0.003552238	0.004455075	0.009109785	0.005876539	0.007219191	0.003284365	0.000823746	0.001676581	0.001780619	0.003322661	0.003968327	0.005746328	0.003723275	0.003639253	0.001817398	8.69698E-05	0.000738768	0.001461198	0.004245353	0.001400128	0.004498575	0.004178455	0.004406756	0.001497006	0.004387513	0.001651786	0.002996252	0.000375546	0.001755471	0.002187557	0.004947723	0.002831832	0.003616048
0.000213668	0.107484912	0.051358681	0.030705658	0.027036669	0.016495097	0.007829473	0.008014581	0.010889375	0.006801569	0.007449786	0.003954063	0.007227749	0.006469958	0.006453062	0.006449473	0.00321995	0.00358539	0.004502757	0.009206773	0.005947937	0.007310789	0.003320022	0.000859954	0.001686681	0.001822681	0.003377709	0.004014292	0.005822798	0.00374761	0.003652951	0.001817398	8.69698E-05	0.000738768	0.001469608	0.004301726	0.001408824	0.004550435	0.004215935	0.004458258	0.001520037	0.004437504	0.001706585	0.00303804	0.000375546	0.001798114	0.002215108	0.00499572	0.002849134	0.003661511
0.000216233	0.108090724	0.051735289	0.030971972	0.02726181	0.016653123	0.007909167	0.008098423	0.010993492	0.00687062	0.007531279	0.004006654	0.007309028	0.006545731	0.006515718	0.006514343	0.003256425	0.003617484	0.00455946	0.009299022	0.006015496	0.007375995	0.003395297	0.000878058	0.001696781	0.001864743	0.003426151	0.004054129	0.005882357	0.003775422	0.003684915	0.001836134	8.69698E-05	0.000738768	0.001482223	0.004341518	0.001419695	0.004599466	0.004252207	0.004498564	0.001543068	0.004475733	0.001718327	0.003079829	0.000375546	0.001798114	0.002253679	0.005043718	0.002860669	0.003694734
0.000219076	0.108747328	0.052147184	0.031254679	0.027513867	0.016818815	0.007992738	0.008203225	0.011110546	0.006947401	0.007622509	0.004074618	0.007388487	0.006618557	0.006589976	0.006586149	0.003286821	0.003652047	0.004608432	0.009398719	0.006068086	0.007459054	0.003486419	0.000887111	0.001696781	0.001878764	0.003492207	0.004100094	0.005958828	0.003820615	0.003739709	0.001864238	0.000108712	0.000738768	0.001494837	0.004379653	0.001434914	0.004650618	0.004315077	0.004541108	0.001596806	0.004496318	0.001765298	0.00311326	0.000375546	0.00183365	0.002281231	0.005091715	0.002866437	0.003747191
0.00022178	0.109359142	0.052527032	0.031507513	0.027747347	0.016980006	0.008070699	0.008291105	0.011218054	0.007020184	0.007692463	0.004113455	0.007472192	0.006690792	0.006651239	0.006648571	0.00331519	0.003689079	0.004662557	0.009496384	0.006136029	0.007535904	0.003557732	0.000896163	0.001696781	0.001927836	0.003527438	0.004138398	0.00601324	0.003865809	0.003771672	0.001911079	0.000108712	0.000738768	0.001503247	0.004426906	0.001445784	0.004696349	0.004354975	0.004585893	0.00161216	0.004519844	0.001780954	0.00315087	0.000375546	0.00183365	0.002314292	0.005143712	0.002912577	0.003769923
0.000224646	0.110049915	0.052938743	0.031795868	0.027991487	0.017152875	0.008157693	0.008387254	0.011331466	0.007098032	0.00777612	0.004176565	0.007560143	0.00676863	0.006736173	0.006723233	0.003359771	0.00372999	0.004728282	0.009602851	0.006205892	0.007622845	0.003601312	0.000932371	0.00175738	0.001983918	0.00356487	0.004185895	0.006097063	0.003890144	0.003803636	0.001939183	0.000108712	0.000738768	0.001526374	0.004473331	0.001461003	0.004754573	0.004415427	0.004655308	0.001642868	0.00454631	0.001792697	0.003192659	0.000375546	0.0018834	0.002363884	0.005215708	0.002929879	0.003818883
0.000227304	0.110674196	0.053317308	0.032073475	0.028228872	0.017313739	0.008236974	0.008479172	0.011438723	0.007170814	0.007853647	0.004231583	0.007638389	0.00684234	0.006792795	0.006793407	0.003390167	0.003769491	0.004777253	0.0096951	0.006270765	0.007684945	0.003625083	0.000959528	0.00177758	0.00201897	0.003617716	0.004233393	0.006151475	0.003938815	0.003849297	0.002004759	0.000108712	0.000738768	0.001538989	0.00451561	0.001474048	0.004812325	0.004457744	0.004720245	0.001650545	0.004578658	0.00182401	0.00322609	0.000375546	0.001940257	0.002374904	0.005267705	0.002958716	0.003867843
0.000230233	0.11132295	0.053730732	0.032352357	0.028487367	0.017487131	0.008326032	0.008582051	0.011566075	0.007247862	0.007939106	0.004289029	0.007717848	0.006931676	0.006865661	0.006868069	0.003418537	0.003811813	0.00483009	0.009808168	0.006349072	0.007774991	0.003692434	0.00096858	0.00178768	0.002047011	0.003661754	0.004277826	0.006222799	0.003966626	0.003908658	0.002014127	0.000130455	0.000738768	0.001547399	0.004580273	0.001493615	0.004860177	0.004514569	0.004769507	0.001696607	0.004599242	0.001859238	0.003288773	0.000386926	0.001968686	0.002391435	0.005315702	0.003010624	0.003913306
0.000232986	0.111927838	0.054104587	0.032614663	0.028718419	0.017650964	0.008408654	0.008677238	0.011677603	0.007318512	0.008013749	0.004331102	0.007785783	0.007003322	0.006938527	0.006931307	0.003446906	0.003852372	0.004872617	0.009908034	0.006404732	0.007847959	0.003743938	0.000995736	0.00179778	0.002103094	0.003694782	0.004308469	0.006313975	0.003980532	0.003940621	0.002070335	0.000152197	0.000738768	0.001564218	0.004625868	0.001511008	0.004907322	0.004559304	0.004821009	0.001734992	0.004625709	0.001867066	0.003313846	0.000398307	0.001990007	0.002402455	0.0053637	0.003039461	0.00394478
0.000236013	0.112621382	0.054519906	0.032900285	0.028974909	0.017826411	0.008495483	0.008784156	0.011796163	0.007394761	0.00809416	0.00440473	0.007873734	0.007085288	0.007017891	0.007008416	0.003485408	0.003893636	0.004933187	0.010027534	0.006473827	0.007920151	0.003795442	0.001068154	0.00181798	0.002145156	0.003736618	0.004343709	0.006398534	0.004004867	0.003963452	0.002107807	0.000152197	0.000738768	0.001578935	0.004671464	0.001526226	0.004963425	0.004613711	0.004888185	0.001765699	0.004663938	0.001890552	0.003359813	0.000409687	0.002025543	0.002424496	0.005439695	0.003068298	0.003978003
0.000238786	0.11324474	0.054892905	0.033164049	0.029212083	0.017988808	0.008578931	0.008881843	0.011906812	0.00746861	0.008174932	0.004461367	0.007955013	0.00716401	0.007089365	0.007073286	0.003521883	0.003930668	0.004975714	0.010128077	0.006530639	0.008012526	0.003839023	0.001086258	0.00181798	0.002173197	0.00377405	0.004392739	0.00647574	0.004029202	0.003999982	0.002135911	0.000152197	0.000738768	0.001595755	0.004712085	0.001545793	0.005019763	0.004663281	0.004955361	0.001781053	0.004696285	0.001933608	0.003384887	0.000409687	0.002046865	0.002452047	0.005515691	0.003097136	0.004028712
0.000241896	0.113936436	0.055310182	0.033455136	0.02947079	0.018169051	0.008667204	0.008982607	0.012035169	0.007546458	0.008278061	0.004527713	0.008045997	0.007266614	0.007165479	0.00714346	0.003558358	0.003977222	0.00504015	0.010235221	0.006609714	0.008096361	0.003890526	0.001194884	0.00183818	0.002215259	0.003818088	0.00443564	0.006544858	0.004039631	0.004086739	0.002201488	0.000152197	0.000738768	0.001620984	0.004753536	0.001563186	0.005077987	0.004726152	0.005035973	0.001811761	0.004734514	0.001949264	0.003439212	0.000409687	0.002075293	0.002479598	0.005591687	0.003149043	0.004077672
0.000244723	0.114548712	0.055692049	0.033720174	0.029711341	0.018333112	0.008746402	0.009068372	0.012145692	0.007623506	0.008365684	0.004590823	0.008116964	0.007342093	0.007235561	0.007217714	0.003606992	0.00401637	0.005076234	0.010330686	0.00668188	0.008168553	0.00394203	0.001312562	0.001848279	0.0022433	0.003873136	0.004489266	0.006615446	0.004057014	0.004141534	0.002220224	0.000152197	0.000738768	0.001642009	0.004804105	0.001576231	0.005129847	0.004787813	0.005076279	0.001888531	0.004760981	0.001980578	0.003501895	0.000409687	0.002110829	0.00252368	0.005623685	0.003183648	0.004117889
0.000247852	0.115220092	0.056111711	0.034011443	0.029973425	0.018513028	0.008838512	0.009177597	0.012265885	0.00770482	0.008450062	0.004653933	0.008207341	0.007431429	0.007313068	0.007296864	0.003653599	0.004060808	0.005125205	0.010434106	0.00676134	0.008253165	0.003985611	0.001321614	0.001868479	0.002264331	0.003925981	0.004542892	0.006705152	0.004098731	0.004173497	0.002267064	0.000152197	0.000738768	0.001663033	0.004847214	0.001595798	0.005186421	0.004860355	0.005121063	0.001919238	0.004790387	0.001996235	0.003543684	0.000409687	0.002160579	0.002545721	0.00571568	0.003229788	0.004161603
0.000250718	0.115836523	0.05649425	0.034285407	0.030218305	0.018678753	0.008920309	0.009277784	0.012377538	0.007777336	0.008531556	0.004714615	0.008282554	0.007517227	0.007374796	0.007371934	0.003686021	0.004105599	0.005179331	0.01053211	0.006834657	0.00833312	0.004017305	0.001321614	0.001888679	0.002285362	0.003978827	0.004585792	0.006783829	0.004136972	0.00424199	0.002351376	0.000152197	0.000738768	0.001673545	0.004895296	0.001608843	0.005238516	0.004900254	0.005168086	0.001919238	0.004805091	0.002027548	0.003589651	0.000409687	0.002203222	0.002562252	0.005751678	0.003252858	0.004194826
0.000253845	0.116529143	0.056921006	0.034579226	0.030480178	0.018859061	0.009009779	0.009387778	0.012503509	0.007858116	0.008617376	0.00478177	0.008365653	0.0076045	0.007452303	0.007438844	0.003742761	0.004146158	0.005230879	0.010644163	0.006914117	0.008416956	0.004056924	0.00134877	0.001908879	0.002292372	0.004025066	0.004642483	0.006858093	0.004164784	0.004315049	0.002351376	0.00017394	0.000738768	0.001675648	0.004939234	0.001630584	0.005284247	0.004957079	0.005219588	0.001988331	0.004825676	0.002086261	0.003648156	0.000409687	0.002281401	0.002595313	0.005851672	0.00329323	0.004243786
0.00025674	0.117119255	0.057306236	0.034842808	0.030720729	0.019026548	0.009092236	0.009480466	0.012624707	0.007935698	0.008696345	0.004838407	0.008445112	0.007692657	0.007527025	0.007510242	0.003781262	0.004180721	0.005285005	0.010737766	0.006974383	0.008491476	0.004104466	0.001357822	0.001918979	0.002313403	0.004060297	0.00468998	0.006939711	0.004175213	0.004365277	0.002454425	0.00017394	0.000738768	0.001709287	0.004986487	0.00163928	0.005325734	0.004998186	0.00526885	0.002026716	0.004863905	0.00211366	0.003698302	0.000409687	0.002295616	0.002628374	0.005903669	0.003322068	0.004271763
0.000259884	0.11778925	0.057743695	0.03514701	0.030976797	0.0192094	0.00919045	0.009595844	0.012755576	0.008018078	0.008788656	0.004908798	0.008524571	0.007781404	0.007593858	0.007591023	0.003823817	0.004223749	0.005332687	0.010840847	0.007041559	0.008582298	0.004167855	0.001366875	0.001939178	0.002348455	0.004093325	0.004754331	0.007019858	0.004199548	0.004456601	0.002491897	0.00017394	0.000758209	0.001719799	0.00504286	0.001663195	0.005384194	0.005061057	0.005313634	0.00204207	0.004902134	0.002152802	0.003727554	0.000409687	0.002331151	0.002700007	0.005991664	0.003368207	0.004317226
0.000262743	0.118411222	0.05814134	0.035412413	0.031221781	0.019374929	0.009275671	0.009699493	0.012874137	0.008093793	0.008868346	0.00497029	0.008608276	0.007863369	0.007659762	0.007665685	0.003854213	0.004261133	0.00538037	0.010943252	0.007105664	0.008652162	0.004219359	0.001384979	0.001959378	0.002432578	0.004117546	0.004800297	0.007086035	0.00422736	0.004525093	0.002576209	0.00017394	0.000797092	0.001740823	0.005085968	0.001678414	0.005437232	0.005119091	0.005349462	0.002072778	0.004940363	0.002172373	0.003756806	0.000409687	0.00235958	0.002733068	0.00606366	0.00340858	0.004366186
0.000265976	0.119077061	0.0585725	0.035711514	0.031485343	0.019559967	0.009368936	0.009805641	0.013007517	0.00817564	0.008952003	0.005043109	0.008680457	0.007940322	0.007734021	0.007748914	0.003898793	0.004314036	0.005444805	0.011063429	0.007183204	0.008753851	0.004270863	0.001421187	0.001959378	0.00247464	0.004163786	0.004850858	0.007175005	0.004262124	0.004575322	0.002632417	0.00017394	0.000797092	0.001761848	0.005134051	0.001693633	0.005496163	0.00515778	0.005396485	0.002134193	0.004990355	0.002211515	0.003815311	0.000409687	0.002366687	0.00276062	0.006151656	0.00345472	0.004415146
0.000268943	0.119668558	0.058972041	0.035988575	0.031723045	0.019729738	0.009454899	0.009902559	0.013118291	0.008242024	0.009042151	0.005107028	0.008761129	0.008022582	0.007809672	0.007823984	0.003929189	0.004350362	0.005484755	0.011165157	0.007251915	0.008835358	0.004310481	0.001439292	0.001979578	0.002509692	0.004196814	0.004889163	0.007258094	0.00427603	0.004634682	0.002651153	0.00017394	0.000816533	0.001778667	0.005180475	0.001721896	0.005549673	0.005218232	0.005477096	0.00214187	0.00501388	0.002278056	0.003894709	0.000409687	0.002395116	0.00277715	0.006211652	0.003489324	0.004464106
0.000272274	0.120340861	0.059412191	0.036291867	0.031977424	0.019920354	0.009549525	0.010005823	0.01325657	0.008325204	0.009143116	0.005170137	0.008852113	0.008094818	0.007876969	0.007904358	0.003975797	0.004392684	0.005528571	0.011285334	0.007332526	0.008916089	0.004338214	0.001439292	0.001989678	0.002607836	0.004247458	0.004942789	0.00734927	0.004286459	0.004716873	0.002679257	0.00017394	0.000816533	0.00178918	0.005225242	0.001741463	0.005607897	0.005281103	0.005562186	0.002187932	0.00505505	0.002317198	0.003936498	0.000409687	0.002416437	0.002788171	0.006287648	0.003518162	0.004521809
0.000275337	0.120967451	0.059817909	0.03656492	0.032215653	0.020089178	0.00963986	0.010103125	0.013371991	0.008401186	0.009230379	0.005236483	0.008927932	0.008167643	0.007951691	0.007983507	0.004018351	0.004438181	0.005572388	0.01138977	0.007396631	0.008999925	0.004389718	0.001484553	0.002060377	0.002656908	0.004287092	0.004996415	0.007436035	0.004310794	0.004757969	0.002707361	0.00017394	0.000816533	0.001803897	0.005289904	0.00176103	0.005660935	0.005324628	0.005609209	0.002203286	0.005087397	0.002344597	0.003995002	0.000409687	0.002430652	0.002843273	0.006371643	0.003564302	0.004562026
0.000278673	0.121650836	0.060256835	0.036889706	0.032494203	0.020280904	0.00973692	0.010214466	0.013505874	0.008486499	0.009323771	0.00531982	0.009019523	0.008256685	0.008040337	0.008069593	0.0040528	0.004481561	0.005622647	0.011499115	0.007461887	0.009088418	0.004413489	0.001502657	0.002070477	0.00270598	0.004317919	0.00504238	0.007533829	0.004328177	0.004812763	0.002838514	0.00017394	0.000816533	0.001827024	0.005337987	0.001778423	0.005721516	0.005382662	0.005649515	0.00221864	0.005122686	0.002379825	0.004024254	0.000409687	0.00245908	0.002881844	0.006415641	0.003610441	0.004593501
0.000281678	0.122271886	0.060652218	0.037173506	0.032736444	0.020452436	0.009819831	0.010314653	0.013631468	0.008558215	0.009413919	0.005379694	0.009103834	0.008324498	0.008123878	0.008142623	0.004079143	0.004525294	0.005667752	0.011601181	0.00751985	0.009175359	0.004464993	0.001529813	0.002080577	0.002769073	0.004361957	0.005094474	0.007623535	0.004359465	0.004853859	0.00285725	0.000195682	0.000816533	0.001839638	0.005386898	0.001791468	0.005776912	0.005433442	0.005727887	0.002264701	0.005155033	0.002407224	0.00404097	0.000421067	0.002480402	0.002942457	0.006447639	0.003627744	0.004635466
0.000285088	0.12293126	0.061100012	0.037473701	0.033001694	0.020637376	0.00991854	0.010428685	0.013757816	0.008641128	0.009513802	0.005444421	0.009196638	0.00841295	0.008210668	0.008218917	0.004127777	0.00457467	0.005730899	0.011720851	0.007584339	0.009259971	0.004496688	0.001575074	0.002110877	0.002825156	0.004392783	0.005146568	0.007716182	0.004401182	0.004904087	0.002885354	0.000195682	0.000835974	0.001864868	0.005454048	0.001811035	0.0058382	0.00548664	0.005779389	0.002280055	0.005199144	0.002458108	0.004091116	0.000421067	0.002508831	0.002986539	0.006515635	0.003650814	0.004696666
0.000288212	0.123515831	0.061498819	0.037742929	0.03325829	0.020807929	0.01000735	0.010531757	0.013883787	0.008722176	0.00960431	0.005494586	0.009280343	0.008495505	0.008278428	0.008280931	0.00415412	0.004615228	0.005791468	0.01182207	0.007647676	0.00933061	0.004556115	0.001629387	0.002171476	0.002874228	0.00442361	0.005203258	0.007790447	0.004422041	0.004995411	0.002913458	0.000195682	0.000835974	0.001887994	0.00550296	0.001828428	0.005896189	0.005533793	0.005828652	0.002287732	0.005231491	0.002505079	0.00411201	0.000421067	0.002515938	0.003008579	0.006559633	0.003668116	0.004749124
0.000291696	0.12416597	0.061936095	0.038046949	0.033540112	0.021003505	0.01010709	0.010645212	0.014026461	0.008819486	0.009700588	0.005550413	0.0093689	0.008586905	0.008362897	0.008380072	0.004192621	0.004660019	0.005845594	0.011944618	0.007727136	0.009436181	0.004607619	0.001665595	0.002221975	0.002958352	0.004452234	0.00525382	0.007876476	0.004446376	0.005041073	0.002969666	0.000195682	0.000835974	0.001917429	0.005550213	0.001845821	0.005959363	0.005583364	0.005884632	0.002326117	0.005257958	0.00257162	0.004141263	0.000421067	0.002544367	0.00301409	0.006627629	0.003679651	0.004805078
0.000294816	0.124765317	0.062333006	0.038326742	0.033795863	0.021183192	0.010196684	0.010752899	0.014147157	0.008894668	0.009786048	0.005616759	0.009448359	0.00866887	0.008446902	0.008457997	0.004231123	0.004703752	0.00591003	0.012053285	0.007798534	0.009521569	0.004663085	0.001701804	0.002221975	0.003021445	0.004500676	0.005279867	0.007966918	0.004463758	0.005118698	0.002988402	0.000195682	0.000835974	0.001934248	0.005607415	0.001867562	0.006014758	0.005618426	0.005938373	0.002379856	0.005284424	0.002622504	0.004178872	0.000421067	0.002565688	0.003052661	0.006679626	0.003720024	0.004831306
0.000298375	0.125418227	0.062778904	0.038631673	0.034072302	0.021377071	0.010295682	0.010871931	0.014285562	0.008973849	0.009882686	0.005692005	0.009547835	0.008757322	0.008524874	0.008540411	0.004263545	0.004742195	0.005964156	0.012169061	0.007881448	0.009625588	0.004698742	0.001701804	0.002252275	0.003084537	0.004529301	0.005339621	0.008073535	0.004505475	0.005178059	0.003035243	0.000195682	0.000855415	0.001955273	0.00567788	0.001882781	0.00607699	0.005661951	0.006018984	0.00241824	0.005322653	0.002657732	0.004241556	0.000421067	0.002608331	0.003080212	0.006727623	0.003743093	0.004889009
0.000301505	0.126041123	0.063182543	0.038907459	0.034320453	0.021552616	0.010388286	0.010981349	0.014398345	0.009047698	0.009975718	0.005758352	0.009627901	0.008838698	0.008600525	0.008613033	0.004302047	0.004783812	0.006031169	0.012273497	0.007949008	0.00970399	0.004734398	0.001701804	0.002272475	0.003126599	0.004557925	0.00538099	0.008152947	0.004522858	0.005232853	0.003044611	0.000195682	0.000874857	0.001967887	0.005730108	0.001906696	0.006127906	0.005712731	0.006072725	0.002448948	0.005355	0.00269296	0.004270808	0.000432447	0.002608331	0.003113274	0.00678362	0.003766163	0.004941467
0.000305067	0.126731896	0.063643547	0.039221133	0.034596681	0.021752302	0.010490667	0.011092497	0.014537252	0.009144208	0.010064784	0.005841689	0.009699475	0.008935995	0.008681745	0.00869667	0.004346628	0.004824018	0.006100759	0.01239706	0.008027316	0.009773077	0.004750246	0.001738013	0.002292675	0.003217733	0.004590954	0.005428487	0.008257359	0.00454024	0.005278515	0.003082083	0.000217424	0.000894298	0.001988912	0.005788968	0.001941482	0.006191081	0.005770765	0.006146619	0.002510364	0.005387348	0.002747758	0.00433767	0.000432447	0.002615438	0.003146335	0.006871615	0.003812303	0.004997421
0.00030826	0.127330781	0.064047553	0.039499105	0.034849794	0.021930945	0.010584468	0.011192107	0.014664353	0.009224722	0.01015457	0.005914507	0.009786212	0.009016781	0.00875786	0.008772964	0.004409446	0.004874451	0.006156174	0.012502681	0.00809142	0.009860794	0.004809673	0.001747065	0.002312874	0.003259795	0.004648203	0.005471388	0.008324271	0.004554146	0.00535614	0.003100819	0.000217424	0.000894298	0.002012039	0.005851143	0.0019567	0.006252133	0.005828799	0.006191403	0.002564103	0.005428518	0.002782986	0.004375279	0.000432447	0.002622545	0.003168376	0.006931612	0.003846908	0.005037638
0.000311884	0.128007702	0.064497243	0.03982553	0.035132882	0.022132882	0.010685899	0.011306139	0.014802381	0.009320699	0.010260584	0.005997845	0.009896	0.009104643	0.008840008	0.008868841	0.00445808	0.004921006	0.006214166	0.012621504	0.00815898	0.009956273	0.004865139	0.001765169	0.002363374	0.003301857	0.004696645	0.005531143	0.008431624	0.00458891	0.005401802	0.003175763	0.000239167	0.000894298	0.00203937	0.005917464	0.001965397	0.006324029	0.005885624	0.006249622	0.002617841	0.005466747	0.002829956	0.004417068	0.000432447	0.002629653	0.003190417	0.006979609	0.00388728	0.005091844
0.00031514	0.128646297	0.064901983	0.040116617	0.035381772	0.022307709	0.010776978	0.011404403	0.014928477	0.00939748	0.010354337	0.006057718	0.009971213	0.009190736	0.008922157	0.008942687	0.004510766	0.004960859	0.006272158	0.012728479	0.00823844	0.010039333	0.004916643	0.001774221	0.002413873	0.003343919	0.004718664	0.00559243	0.008515447	0.004616722	0.005429199	0.003213235	0.000239167	0.000952622	0.002060395	0.005983785	0.00198279	0.006382018	0.005950913	0.006301124	0.002633195	0.005499094	0.002896497	0.004454678	0.000432447	0.002672296	0.003217968	0.007035606	0.003950723	0.005130312
0.000318806	0.12931583	0.065353752	0.040439581	0.035660745	0.02251007	0.01087907	0.011516128	0.015071152	0.009490525	0.010458187	0.006126491	0.010066442	0.009281842	0.009006162	0.009028365	0.004553321	0.005013762	0.006335305	0.012853226	0.008310606	0.010120064	0.004983994	0.00181043	0.002423973	0.003421032	0.004758298	0.005653717	0.008613242	0.004675821	0.005488559	0.003222603	0.000260909	0.000952622	0.002073009	0.00603767	0.001995834	0.006447785	0.006008947	0.006357104	0.002656226	0.005537323	0.002963038	0.004496467	0.000443827	0.002707831	0.003245519	0.007127601	0.003968025	0.005193261
0.000322117	0.129907789	0.065764975	0.040721378	0.035903619	0.022687702	0.010969529	0.011619392	0.015189838	0.009571039	0.01055771	0.006179892	0.01015682	0.009374716	0.00908042	0.009094867	0.004585743	0.005055379	0.006392008	0.012966295	0.008390065	0.010203123	0.005023613	0.001846638	0.002484572	0.003470105	0.004797932	0.005715004	0.008707359	0.004724492	0.005529655	0.003297547	0.000304394	0.000972063	0.002108751	0.006089898	0.002013227	0.006507188	0.006036755	0.006422041	0.002686934	0.00556673	0.002978695	0.004542434	0.000455208	0.002729153	0.00326756	0.007171598	0.003996862	0.005245718
0.000325875	0.13055562	0.066209772	0.041046528	0.036177841	0.022890977	0.011074178	0.011737271	0.015339295	0.009668882	0.010651824	0.006249474	0.01024841	0.009467296	0.009162569	0.009184624	0.004634377	0.005104049	0.006438402	0.01309392	0.008480272	0.010283854	0.005063231	0.001864743	0.002514872	0.003505156	0.004844172	0.005764033	0.008828683	0.004738397	0.005602714	0.003372492	0.000304394	0.000991504	0.00213398	0.006143783	0.002032794	0.006572955	0.006098416	0.006502652	0.002717642	0.005593196	0.003025665	0.004584223	0.000455208	0.002743367	0.003289601	0.007235595	0.004043002	0.005308667
0.000329205	0.131105098	0.066617998	0.041327232	0.036414698	0.023071382	0.011166288	0.011839958	0.015467652	0.009752862	0.01074702	0.006298829	0.010329689	0.009556632	0.009243325	0.009265406	0.004678957	0.005153425	0.006506703	0.013203264	0.00855359	0.010370795	0.005079078	0.001900951	0.002555272	0.003561239	0.004879402	0.005817659	0.008911771	0.004783591	0.005671207	0.003391228	0.000326137	0.001010945	0.002163415	0.006194353	0.002048013	0.006634715	0.006132269	0.006572068	0.002809765	0.005643188	0.003068721	0.004655264	0.000466588	0.002757582	0.003317152	0.007263593	0.004077607	0.005355878
0.000333023	0.131793562	0.067071418	0.041656572	0.036693354	0.023278212	0.011271267	0.01196572	0.015622133	0.009849905	0.010853754	0.006365175	0.010434623	0.009664838	0.009335219	0.009345779	0.004723538	0.005204211	0.006563407	0.013328181	0.008633817	0.010453078	0.005142468	0.001928108	0.002575471	0.003638352	0.00492344	0.005892736	0.009014713	0.004814879	0.005730567	0.003419332	0.000326137	0.001030387	0.002182337	0.006249067	0.002058884	0.006698361	0.006196349	0.006654918	0.002825119	0.005684358	0.003150919	0.00470541	0.000466588	0.00278601	0.003355723	0.00732759	0.004129514	0.005406587
0.000336436	0.132357817	0.067480378	0.041949845	0.036949738	0.023458781	0.011363665	0.012069753	0.015743206	0.009933352	0.01094282	0.00642343	0.010521968	0.009752406	0.009411334	0.009426561	0.004757987	0.005247944	0.00662011	0.013439387	0.008712893	0.010548558	0.005186048	0.001973369	0.002646171	0.003673404	0.004974084	0.005949426	0.00910883	0.004839214	0.005803626	0.0034287	0.000326137	0.001030387	0.002194951	0.006304611	0.002074102	0.006751163	0.00624471	0.006713138	0.002840473	0.005713765	0.003186147	0.004738841	0.000466588	0.002800225	0.003421846	0.007399586	0.004169887	0.005453798
0.00034031	0.133010265	0.067938324	0.042281735	0.037239477	0.023662708	0.011471243	0.012191285	0.015891406	0.010016532	0.011050636	0.006500295	0.01062387	0.009847639	0.009499052	0.009517134	0.004822832	0.005310017	0.006688412	0.013567182	0.008803868	0.010646366	0.005245476	0.002045786	0.00267647	0.003750517	0.005018122	0.006007649	0.009211771	0.004863549	0.005867553	0.003466172	0.000347879	0.001030387	0.002207566	0.006369274	0.002082799	0.006820702	0.006297908	0.006798227	0.002871181	0.005754934	0.003240946	0.00478063	0.000477968	0.002857082	0.003427356	0.007459582	0.004210259	0.005495764
0.00034374	0.133590218	0.06835028	0.042573915	0.037497972	0.023846343	0.011568179	0.01229878	0.016023782	0.010097046	0.011149077	0.00655855	0.010719706	0.009929604	0.009583985	0.009592612	0.004859307	0.005355866	0.006738671	0.013679065	0.008882176	0.010716229	0.00527717	0.002054838	0.00272697	0.003799589	0.005044544	0.006055146	0.009302213	0.00490179	0.00593148	0.00352238	0.000347879	0.001049828	0.002222283	0.006417356	0.002106714	0.006873269	0.006351106	0.006834055	0.002894212	0.00577846	0.003276173	0.004826598	0.000477968	0.002864189	0.003449397	0.007519579	0.004221794	0.005539478
0.000347657	0.134259751	0.068816361	0.042900158	0.037794044	0.024053695	0.011676211	0.012425119	0.016175374	0.010198089	0.011255812	0.006626514	0.010816755	0.010022184	0.00967588	0.009688081	0.004903888	0.005413353	0.006817283	0.013811429	0.008960867	0.01079696	0.005304903	0.002081994	0.002807769	0.003848661	0.005084178	0.006108772	0.00940736	0.004922649	0.005977142	0.003578588	0.000369621	0.001069269	0.002237	0.00646461	0.002139326	0.006937386	0.006404304	0.006934819	0.002955627	0.005807867	0.003330972	0.004868386	0.000477968	0.002921046	0.003504499	0.007591575	0.004279469	0.005597181
0.000351201	0.134816156	0.069228256	0.043181955	0.03805275	0.024243496	0.01177129	0.01253896	0.016310514	0.010277536	0.011360743	0.006683151	0.010905919	0.010116532	0.009752923	0.009777838	0.00493631	0.005454265	0.006894605	0.013922297	0.009038791	0.010873033	0.005372254	0.002163464	0.002817869	0.003876703	0.005130418	0.006162398	0.009503683	0.004957414	0.006082164	0.003616061	0.000369621	0.001069269	0.002262229	0.006520153	0.002161067	0.00700386	0.006453875	0.00701543	0.002994012	0.005843155	0.003354457	0.004918533	0.000477968	0.002928154	0.00353205	0.007647572	0.004308306	0.005642644
0.000355257	0.135493076	0.069701247	0.043513298	0.038351777	0.024456329	0.011881879	0.012663568	0.016468511	0.01037378	0.011475772	0.006759206	0.011004788	0.010210881	0.009829503	0.009865964	0.004970759	0.005505757	0.006975794	0.014050092	0.009119018	0.010959198	0.00542772	0.002172516	0.002838068	0.003904744	0.005187668	0.006211428	0.009628684	0.004995654	0.006159789	0.003653533	0.000369621	0.001108152	0.002291664	0.006596422	0.002180634	0.007062791	0.00649861	0.007080367	0.003055428	0.005878444	0.003424912	0.0049645	0.000489348	0.002949475	0.003581642	0.007719568	0.004331376	0.005693353
0.000358802	0.136091961	0.070118157	0.043814768	0.038608056	0.024644662	0.011978444	0.012771447	0.016597119	0.010465491	0.011573852	0.006822316	0.011092739	0.010297859	0.009913972	0.009954497	0.005009261	0.005555132	0.007058272	0.014167222	0.009186962	0.011046138	0.005479224	0.002208724	0.002878468	0.003974847	0.005227302	0.006258925	0.009731625	0.00500956	0.006223716	0.003737845	0.000369621	0.001127593	0.00231479	0.006659427	0.002202375	0.007121958	0.00654818	0.007143065	0.003070782	0.005919613	0.003448397	0.005014647	0.000489348	0.002970797	0.003625724	0.007799563	0.004360214	0.00573357
0.000362887	0.13673933	0.070592493	0.044163963	0.03891025	0.024856255	0.012089652	0.012901633	0.016750092	0.010560668	0.011693928	0.006905653	0.011184936	0.010400168	0.010012364	0.010044662	0.005059921	0.005608388	0.007116264	0.014295355	0.00927026	0.011145499	0.00553469	0.002235881	0.002918868	0.00403794	0.005277945	0.006321744	0.009829419	0.00501999	0.006319606	0.003775317	0.000413106	0.001166475	0.002337917	0.006712483	0.002224116	0.007196448	0.006582034	0.007201284	0.003116843	0.00594902	0.003475797	0.00507733	0.000489348	0.002992118	0.003658785	0.007883559	0.004412121	0.005789524
0.000366542	0.137356224	0.071005978	0.04446944	0.039168006	0.025046121	0.012190712	0.013009704	0.016882092	0.010648647	0.011793091	0.00697119	0.011257116	0.010485377	0.010087087	0.010131972	0.005106528	0.005652121	0.007184565	0.014407746	0.009341658	0.011231664	0.005582232	0.002299246	0.002949167	0.004080002	0.005313176	0.006369241	0.009933096	0.005061707	0.006392665	0.003822157	0.000413106	0.001185917	0.002373659	0.006767198	0.002243683	0.007258915	0.006618305	0.007281896	0.003155228	0.005999012	0.003514938	0.00511494	0.000489348	0.003027654	0.003702867	0.007951555	0.004435191	0.005824496
0.000370627	0.138012366	0.071467961	0.044804245	0.0394664	0.025265902	0.012301714	0.013135659	0.017039838	0.010749156	0.011905234	0.007036727	0.011360838	0.010587686	0.010175269	0.010227033	0.005157188	0.005708903	0.007243846	0.01454028	0.009424188	0.011325591	0.005653545	0.002344507	0.002949167	0.004136084	0.00535281	0.006412142	0.01004486	0.00506866	0.006447459	0.003831525	0.000413106	0.001185917	0.0024094	0.006834347	0.002258902	0.00731926	0.00667513	0.007362507	0.003231998	0.006049004	0.003573651	0.005160907	0.000489348	0.00306319	0.0037745	0.008015551	0.004469796	0.005894439
0.000374277	0.138600631	0.071888296	0.045095332	0.039734289	0.025455083	0.012400877	0.013250845	0.017177991	0.010834203	0.011990333	0.007094982	0.011457887	0.010671715	0.010260202	0.010306183	0.005207848	0.00575193	0.007286374	0.014662827	0.009498274	0.011400112	0.005689202	0.002353559	0.002949167	0.004185156	0.005412261	0.006458107	0.010148537	0.005086042	0.006520518	0.003887733	0.000413106	0.001205358	0.002428322	0.006893207	0.002282817	0.007380077	0.006724701	0.007425205	0.003285736	0.006090173	0.003620621	0.005211054	0.000489348	0.003120047	0.003829602	0.008087547	0.004487098	0.005946896
0.000378416	0.139253079	0.072371623	0.045449263	0.040031416	0.025671342	0.012514519	0.0133743	0.017333602	0.010935512	0.012103559	0.007162137	0.011565248	0.010769602	0.010359058	0.010398796	0.005262561	0.00580448	0.007354675	0.014806871	0.009584642	0.01149171	0.00572882	0.00239882	0.002959267	0.004213198	0.005454097	0.006513266	0.010264713	0.005120807	0.006579879	0.003934574	0.000413106	0.001224799	0.002447244	0.006957041	0.002315429	0.00744278	0.006767017	0.007485663	0.00330109	0.006122521	0.003659763	0.005269558	0.000523489	0.003169797	0.003862663	0.008151544	0.004521703	0.006001102
0.000382152	0.139847808	0.072796666	0.045755104	0.040284529	0.025867602	0.012610918	0.013486025	0.017468364	0.011016026	0.012194067	0.007233337	0.011654412	0.010851862	0.010436102	0.01048121	0.005303089	0.005849624	0.007419111	0.014926879	0.009666021	0.011594176	0.005744667	0.002425976	0.002979467	0.00426227	0.005484924	0.006562295	0.010358831	0.005159047	0.006625541	0.003934574	0.000413106	0.001263682	0.002459859	0.007018387	0.00233717	0.007501947	0.006812961	0.007546122	0.00330109	0.006181335	0.003694991	0.005302989	0.000534869	0.003198226	0.003868174	0.008223539	0.004544773	0.006048313
0.00038635	0.14051965	0.07327241	0.046099199	0.040586405	0.026087644	0.012724312	0.013610634	0.017622971	0.011120534	0.012309455	0.007300493	0.011768445	0.010952992	0.010538207	0.010576679	0.005353749	0.005910286	0.007491279	0.015059243	0.009752006	0.011695866	0.005792209	0.002462185	0.002999667	0.004304332	0.005539971	0.006609792	0.010490449	0.005221624	0.006707732	0.003972046	0.000456591	0.001302564	0.002487191	0.007086366	0.002363259	0.0075729	0.006884295	0.007613298	0.003331798	0.006207801	0.003741961	0.005344778	0.000557629	0.003240869	0.003873684	0.008311535	0.004590913	0.006109513
0.000390071	0.141112532	0.073688524	0.046405405	0.040856511	0.02628335	0.012828673	0.013727359	0.017765771	0.011210912	0.012411502	0.007364411	0.011862462	0.011041149	0.010627317	0.010666028	0.005410488	0.005957545	0.007558292	0.015179082	0.009830314	0.011783583	0.00581598	0.002489341	0.002999667	0.004346394	0.005579605	0.006672611	0.010586037	0.005259864	0.006762526	0.004009518	0.000478334	0.001322006	0.002516625	0.007128646	0.002380652	0.007630417	0.006937492	0.007689431	0.003385537	0.006272496	0.003808502	0.005424176	0.000557629	0.003283512	0.003906745	0.008383531	0.004625518	0.00616197
0.000394392	0.141800073	0.074170628	0.046750957	0.041151633	0.026505383	0.012943717	0.01386639	0.017922889	0.011308489	0.012518237	0.007445321	0.011954659	0.0111411	0.010718284	0.010756601	0.005475333	0.006007274	0.007624016	0.015312462	0.009914764	0.011896916	0.005855599	0.002534602	0.003019866	0.004402476	0.005621441	0.006740027	0.010713978	0.0052842	0.00681732	0.004065726	0.000500076	0.001341447	0.002546059	0.007190821	0.002406741	0.00769972	0.006989481	0.007761086	0.003462306	0.006316607	0.003839816	0.005491038	0.000569009	0.003340369	0.003912255	0.008447527	0.00466589	0.006216176
0.000398177	0.142383259	0.07460827	0.047066453	0.041421845	0.026703372	0.013043004	0.013983115	0.018069708	0.011398334	0.012622808	0.007520567	0.012057773	0.011233679	0.010796719	0.010856558	0.005525993	0.006059824	0.00767943	0.015427054	0.009994607	0.011982304	0.005911065	0.002607019	0.003019866	0.004437528	0.005667681	0.006799782	0.010827214	0.005308535	0.006885813	0.004084462	0.000500076	0.001419212	0.002571289	0.007248852	0.002435005	0.007761716	0.007033007	0.007823783	0.003508368	0.00637248	0.003910271	0.005570437	0.00059177	0.003383012	0.003923276	0.008487525	0.004694727	0.006270382
0.000402521	0.143072185	0.075089334	0.047411822	0.041721822	0.026930885	0.01315615	0.014112916	0.018232729	0.011498577	0.012724855	0.00759905	0.012160282	0.011341001	0.01088026	0.01094958	0.005582732	0.006120485	0.00774	0.015567543	0.010085966	0.012083994	0.00596653	0.002670384	0.003040066	0.004472579	0.005727132	0.006861069	0.010947802	0.00533287	0.006936041	0.004112566	0.000521819	0.001438653	0.002596518	0.007318489	0.002461094	0.007834084	0.007093459	0.007911113	0.003546753	0.006445997	0.003953327	0.00567073	0.00061453	0.00343987	0.003934296	0.008527522	0.004729332	0.006340325
0.000406407	0.143661835	0.07553034	0.047717482	0.0419952	0.027123459	0.013258036	0.014230602	0.018386331	0.011587089	0.012826902	0.007657305	0.012238528	0.011433875	0.01095916	0.011033625	0.005633392	0.006167392	0.007808302	0.015686874	0.01016197	0.012171711	0.006018034	0.002724697	0.003040066	0.004542682	0.00578218	0.006916227	0.011052214	0.00538154	0.006986269	0.004150038	0.000543561	0.001516418	0.002619645	0.007373203	0.002480661	0.007899851	0.007136985	0.008009638	0.003569784	0.00650187	0.004015954	0.005720876	0.00062591	0.003510941	0.003945317	0.00857952	0.004763937	0.006391033
0.000410784	0.144352146	0.076014645	0.048078517	0.042308476	0.02735032	0.013375307	0.014371556	0.018549101	0.011699062	0.012937603	0.007727696	0.012334971	0.011534415	0.01106405	0.011128278	0.005698237	0.006218179	0.007880469	0.015829056	0.01023644	0.012267191	0.006081424	0.00277901	0.003070366	0.004570724	0.005824016	0.006986707	0.011173538	0.005423257	0.007050196	0.004159406	0.000565303	0.001574742	0.002659591	0.007458591	0.002493706	0.007971983	0.007201064	0.008074574	0.003592814	0.006545981	0.004055096	0.005771023	0.00062591	0.003596228	0.003972868	0.008675514	0.004844682	0.006453982
0.000414695	0.144902087	0.076451676	0.048396745	0.042581221	0.02755131	0.013479915	0.014488088	0.018693031	0.011788641	0.01304578	0.007807797	0.012422922	0.011629354	0.011150375	0.011223748	0.005740791	0.006271787	0.007948771	0.015953465	0.010312828	0.01235646	0.006128966	0.002842375	0.003090566	0.004640827	0.005870255	0.007037269	0.011278685	0.005475404	0.007100424	0.004196879	0.000587046	0.001633066	0.002705845	0.007514135	0.002513273	0.008035864	0.00725668	0.008148468	0.003638876	0.006607735	0.004098152	0.005821169	0.000648671	0.003603335	0.003994909	0.008731511	0.004885054	0.006518679
0.000419169	0.145557305	0.076939222	0.048756687	0.042888164	0.027776507	0.013603168	0.014629619	0.018851154	0.011893149	0.013159726	0.007881425	0.012520577	0.011726061	0.011239021	0.01133064	0.005793477	0.006319752	0.008022228	0.016086675	0.010406874	0.012452716	0.006204241	0.002878584	0.003100666	0.004703919	0.005920899	0.007113877	0.011405155	0.005499739	0.007178049	0.004206247	0.000587046	0.001652507	0.00271846	0.007580455	0.002537188	0.008103989	0.007337686	0.008251472	0.003661907	0.006660668	0.004145122	0.005900568	0.000648671	0.003624656	0.00402246	0.008803507	0.004919659	0.006581628
0.000423126	0.146178816	0.077368975	0.049060161	0.043171887	0.027974464	0.013704971	0.014753844	0.018990312	0.011979795	0.013265018	0.007961526	0.012604283	0.011816577	0.011327203	0.011416318	0.005850217	0.006371244	0.008093107	0.016218193	0.010498233	0.012551301	0.006243859	0.002941949	0.003161265	0.004774023	0.00598035	0.007181293	0.011511038	0.00553798	0.007223711	0.004234351	0.000587046	0.001671948	0.002756304	0.00763517	0.002574148	0.008165513	0.007384839	0.008318648	0.003677261	0.006684193	0.004215578	0.006000861	0.000660051	0.003653085	0.00403348	0.008891502	0.004983101	0.006611353
0.000427623	0.146842808	0.077848388	0.049419192	0.043484002	0.028201977	0.013826161	0.014886914	0.019155468	0.01208377	0.013384013	0.008039199	0.012703758	0.011908567	0.011421419	0.011523619	0.005929246	0.006425557	0.008154965	0.01635242	0.010591512	0.012643675	0.006283478	0.002996261	0.003191565	0.004844126	0.006048609	0.00724258	0.011658097	0.005576221	0.007305903	0.004253087	0.000587046	0.001749713	0.00281307	0.007680765	0.002585019	0.008230102	0.007445291	0.008385824	0.003715646	0.006743007	0.00427429	0.006059365	0.000660051	0.003688621	0.004061031	0.008987497	0.005023474	0.006672554
0.000431681	0.147416297	0.078273738	0.049720116	0.043761285	0.028402381	0.013931636	0.015013638	0.019304172	0.012181613	0.013491829	0.008095836	0.012793529	0.011995839	0.011502639	0.011613376	0.005959642	0.006478107	0.008202647	0.016483091	0.01067289	0.012732169	0.006350829	0.003077731	0.003201664	0.004886188	0.006081638	0.007296206	0.011769862	0.005621415	0.007369829	0.004271823	0.000587046	0.001788596	0.002848811	0.007733822	0.002611108	0.008290683	0.007510579	0.008446283	0.003738676	0.006769473	0.004317346	0.006096975	0.000660051	0.003709942	0.004083072	0.009043494	0.005046544	0.006711022
0.000436266	0.148074286	0.078751683	0.050067489	0.044070023	0.028630546	0.014050103	0.015136901	0.019462043	0.012293053	0.0136083	0.008175937	0.012904529	0.012092841	0.011595462	0.011713333	0.006016381	0.006531715	0.00827997	0.016627812	0.010776917	0.012853265	0.006410256	0.003095835	0.003221864	0.004956291	0.006141089	0.007345235	0.011895597	0.005659656	0.007433756	0.004309295	0.000587046	0.001808037	0.002878245	0.007797656	0.00264372	0.008365408	0.007612139	0.008526894	0.003792415	0.006848872	0.00439563	0.006159658	0.000671431	0.003745478	0.004099603	0.009131489	0.005109986	0.006749491
0.000440395	0.14863854	0.079175075	0.050384807	0.044346568	0.028836137	0.014157475	0.015255164	0.01961891	0.012389297	0.013715035	0.008250374	0.01300825	0.012182178	0.011680395	0.011796971	0.006058936	0.00658744	0.008362447	0.016752221	0.010855609	0.01295185	0.006465722	0.003150148	0.003242064	0.005033404	0.006196136	0.007414183	0.012005891	0.005673562	0.007447455	0.004337399	0.000587046	0.00184692	0.00289927	0.00785237	0.002665461	0.008431882	0.007684681	0.008589592	0.003815446	0.006913567	0.004430858	0.006209804	0.000671431	0.003788121	0.004143684	0.009203485	0.005173428	0.006814188
0.000445095	0.149318231	0.079664946	0.050746753	0.044667761	0.029066847	0.014274417	0.015386503	0.019784569	0.012502869	0.013832587	0.008349084	0.013113792	0.012285372	0.011784821	0.011900191	0.006117701	0.006646338	0.008430749	0.016890848	0.010949655	0.013064407	0.006556844	0.003186357	0.003252164	0.005068456	0.006255587	0.007464745	0.012138244	0.005701373	0.007506815	0.004365503	0.000587046	0.001924685	0.002928704	0.007916204	0.002713291	0.008505664	0.007758433	0.008654529	0.003869185	0.006978262	0.00447	0.006255772	0.000671431	0.003852086	0.004187766	0.009263481	0.005219568	0.006878885
0.000449295	0.149922657	0.080086442	0.051070446	0.044948844	0.029276776	0.01438711	0.015512073	0.019930132	0.012600179	0.013937879	0.008422712	0.013204169	0.012364389	0.011887855	0.011985869	0.006172414	0.006701357	0.008488741	0.017017796	0.011038327	0.013176188	0.006651929	0.003258774	0.003262264	0.005089487	0.00629302	0.007519903	0.012257362	0.005729185	0.007515947	0.004393607	0.000587046	0.001944126	0.002964446	0.007976721	0.002735032	0.008570253	0.007822512	0.008699313	0.003915246	0.007042958	0.004513056	0.006297561	0.000682811	0.003901836	0.004231848	0.009351476	0.00525994	0.006933091
0.000454016	0.150582032	0.080567445	0.051440406	0.045263809	0.029512837	0.014509331	0.015661488	0.020105712	0.012708687	0.014061201	0.008500385	0.013330333	0.012473774	0.011993209	0.012091946	0.006221048	0.006757786	0.008553177	0.017163871	0.011129686	0.013296508	0.006715318	0.003267826	0.003312763	0.005145569	0.006370086	0.007576593	0.012386039	0.005763949	0.007534212	0.004421711	0.000587046	0.001963567	0.002998085	0.008048845	0.00276547	0.008649221	0.007880546	0.008802316	0.003961308	0.007098831	0.004556112	0.006368602	0.000682811	0.003923157	0.004253889	0.00945947	0.005340685	0.006980302
0.000458225	0.151152289	0.080997076	0.051750073	0.045549326	0.029721559	0.01461761	0.015797443	0.020249769	0.012805463	0.014171902	0.008583722	0.013426169	0.012560752	0.01208696	0.012180887	0.00625347	0.006807867	0.008618901	0.01729048	0.011212216	0.013388882	0.006774746	0.003294982	0.003353163	0.005180621	0.00642073	0.007640945	0.012492656	0.005788284	0.007557043	0.004440447	0.000587046	0.001983008	0.003040134	0.00810356	0.002800256	0.008713102	0.007950671	0.008865014	0.004015047	0.007195874	0.004614825	0.006406211	0.000682811	0.003944479	0.004264909	0.009515467	0.005381057	0.00705724
0.000463042	0.151810739	0.081490065	0.052105462	0.045861336	0.029958468	0.014743668	0.01594705	0.020425224	0.012911838	0.014298469	0.008665441	0.013545055	0.012666304	0.012202525	0.012295124	0.00628184	0.00686606	0.00868978	0.017437063	0.011314323	0.013512307	0.006861906	0.003313087	0.003363263	0.005222683	0.006495594	0.007697635	0.012625009	0.005833478	0.007602705	0.004487288	0.000587046	0.002041332	0.003073773	0.008171538	0.002828519	0.008782405	0.008047395	0.008929951	0.004053432	0.00726351	0.004669623	0.006456358	0.000705572	0.003987122	0.004297971	0.009627461	0.005415662	0.007123685
0.000467394	0.152397157	0.081927035	0.052421868	0.046158146	0.030163764	0.014853185	0.016059545	0.020583598	0.013015013	0.014429363	0.008743924	0.013637251	0.012760063	0.012296741	0.012400385	0.006346685	0.006926369	0.008772258	0.017558933	0.011395318	0.013600024	0.006917372	0.003349295	0.003413762	0.005299796	0.006541834	0.007761986	0.012717656	0.005868243	0.007657499	0.004534128	0.000587046	0.002080215	0.003094797	0.008236201	0.002867653	0.008845815	0.00811631	0.008999366	0.004122524	0.007310561	0.004700937	0.006477252	0.000716952	0.004051086	0.004320011	0.009707456	0.005461802	0.007169148
0.000472174	0.153058379	0.082435986	0.052777803	0.046487994	0.030396987	0.014981016	0.016198383	0.020757922	0.013124054	0.014554848	0.008808652	0.013748252	0.012860309	0.012401631	0.012495038	0.006415582	0.006990205	0.008844425	0.017703315	0.011504719	0.013712581	0.006980761	0.003385504	0.003454162	0.005327837	0.006592477	0.007824805	0.012838245	0.005913436	0.007698595	0.0045716	0.000587046	0.002099656	0.003132641	0.008290916	0.002913309	0.008921954	0.008197316	0.009059825	0.004199294	0.007389959	0.004751821	0.006527399	0.000716952	0.004100837	0.004342052	0.009811451	0.005519477	0.007239091
0.000476433	0.153641565	0.082880478	0.053103318	0.04678206	0.030608384	0.015094781	0.016321646	0.020911523	0.013224563	0.014654732	0.008895225	0.013861071	0.012946402	0.0124861	0.012603971	0.006462189	0.007046635	0.008911438	0.017829925	0.011597997	0.01381039	0.007044151	0.003421712	0.003474361	0.005362889	0.006656332	0.007895285	0.012950745	0.005955154	0.007767088	0.004655912	0.000608788	0.002177421	0.003151563	0.008352262	0.002939399	0.008982771	0.008284367	0.009135958	0.004260709	0.007442892	0.004802705	0.00659844	0.000716952	0.00414348	0.004375114	0.009855448	0.005571384	0.007298543
0.000481374	0.154328644	0.083381541	0.053469635	0.047115708	0.030845423	0.015218116	0.0164676	0.021088862	0.0133488	0.014787789	0.008981799	0.01395994	0.013063453	0.012586349	0.0127076	0.006520955	0.007104122	0.008987472	0.017974815	0.011692043	0.013915961	0.007123388	0.003457921	0.003514761	0.005369899	0.006744408	0.007956572	0.013086039	0.005972536	0.007835581	0.004674648	0.000674016	0.002216303	0.003170485	0.008427702	0.002978533	0.009049481	0.008373836	0.009196416	0.004291417	0.007528172	0.004837933	0.006644407	0.000739712	0.004186123	0.004397155	0.009939443	0.005634826	0.007354497
0.000485733	0.154920141	0.083824075	0.053788957	0.047404814	0.031062105	0.015330768	0.016601632	0.021243468	0.01344611	0.01489849	0.009057045	0.014058203	0.013154264	0.012674067	0.012798989	0.006583773	0.007158436	0.009053197	0.018102101	0.011780331	0.014023084	0.007178853	0.003466973	0.003514761	0.00539093	0.006775235	0.00801173	0.01321398	0.006021206	0.007904073	0.004684016	0.000674016	0.002294068	0.003195714	0.008486562	0.003013319	0.009114777	0.008466933	0.009265832	0.004322125	0.007607571	0.004861418	0.006698733	0.000751092	0.004207444	0.004419195	0.010019439	0.005680966	0.007417446
0.000490682	0.155588288	0.084325077	0.054150902	0.047738673	0.031305376	0.015454186	0.016739894	0.021431357	0.01355755	0.015030106	0.009137954	0.014160711	0.013268661	0.012779421	0.012903842	0.006628354	0.007220508	0.009125365	0.018252577	0.011877448	0.01414418	0.00721451	0.003557495	0.003545061	0.00539794	0.006830282	0.008068421	0.013347804	0.006059447	0.007981699	0.004730856	0.000674016	0.002332951	0.003229353	0.008550395	0.003048104	0.009184788	0.008547939	0.009380031	0.004398895	0.007672266	0.004896646	0.006753058	0.000751092	0.00424298	0.004435726	0.010111434	0.005738641	0.007489137
0.000495133	0.156184403	0.084774339	0.054477146	0.048044033	0.031522221	0.015566837	0.016864695	0.021584958	0.013660458	0.015148379	0.009226146	0.014257154	0.013376867	0.012883847	0.013007063	0.006685093	0.007285755	0.009212997	0.018390358	0.011958443	0.014250528	0.007277899	0.003593703	0.00357536	0.005425982	0.006891935	0.008114386	0.013464716	0.006097688	0.00806389	0.004787065	0.000674016	0.002371834	0.003258788	0.008611742	0.003080716	0.009251498	0.008616854	0.009462882	0.004467987	0.007728139	0.004963187	0.006811562	0.000751092	0.004321159	0.004452257	0.010223427	0.005761711	0.007555583
0.00050013	0.156815149	0.085271059	0.054834356	0.048374725	0.031766274	0.015693596	0.017027571	0.021762925	0.013778563	0.015286124	0.009315956	0.0143724	0.013484189	0.012987344	0.013110692	0.006747912	0.00735735	0.009291608	0.018535924	0.012065157	0.014358427	0.007337327	0.003657068	0.00363596	0.005496085	0.00695579	0.008178737	0.013596334	0.006132453	0.008127817	0.004833905	0.000674016	0.002410716	0.003290324	0.008677234	0.003122024	0.009323158	0.008693024	0.009541254	0.004475664	0.007810478	0.005006243	0.006861709	0.000762473	0.004356695	0.004479808	0.010331421	0.005802083	0.00760804
0.0005046	0.157405723	0.085729617	0.055157684	0.048675969	0.0319886	0.015807197	0.017169871	0.021920671	0.013886804	0.01539971	0.009409811	0.014451253	0.013571167	0.013081096	0.013215952	0.006802625	0.007413427	0.0093496	0.018669812	0.012154213	0.014463998	0.007416564	0.003675173	0.003666259	0.005524126	0.007028453	0.008241556	0.013726481	0.006177646	0.008155214	0.004871377	0.000674016	0.00246904	0.003328168	0.008748529	0.003150288	0.009392461	0.008770403	0.009619626	0.004567788	0.007878114	0.00506887	0.006890961	0.000762473	0.00439223	0.004490828	0.010439415	0.005836688	0.00766924
0.000509726	0.158050783	0.086237223	0.055526006	0.049012994	0.03223585	0.015931522	0.017323325	0.022098387	0.013999044	0.015530965	0.00949153	0.014575597	0.013679373	0.013195268	0.013331005	0.006865443	0.007473736	0.009419191	0.018828751	0.01225632	0.014574227	0.007499762	0.003693277	0.003696559	0.005559178	0.007109923	0.008302843	0.013858834	0.006247175	0.008205442	0.004899481	0.000695758	0.00246904	0.003361807	0.008828113	0.003198118	0.009461764	0.00884899	0.009686802	0.004590818	0.007948691	0.005131497	0.006936928	0.000785233	0.004484624	0.004507359	0.01054341	0.005871293	0.0077182
0.000514285	0.158630275	0.086683244	0.055854253	0.049311705	0.032452859	0.016044421	0.017457933	0.022255002	0.014104885	0.01564383	0.009580531	0.014665974	0.013777849	0.013292733	0.013426882	0.006905971	0.007532634	0.009496513	0.018977196	0.012344992	0.014672812	0.007578999	0.003720433	0.003706659	0.005601239	0.00716497	0.008368727	0.013993393	0.006285416	0.008269369	0.004936953	0.000695758	0.002488481	0.003408061	0.008881999	0.003239426	0.009532011	0.008921533	0.009776371	0.004621526	0.008007505	0.005174553	0.006982896	0.000796613	0.004534374	0.0045294	0.010667403	0.005911665	0.007763663
0.000519439	0.159310428	0.087171463	0.056224396	0.049650841	0.032696194	0.016174975	0.017603502	0.022436109	0.014228856	0.015775805	0.009669532	0.014793352	0.013882222	0.013406441	0.013542751	0.00699108	0.007587653	0.009586723	0.019124963	0.012446331	0.014780711	0.007626541	0.003774746	0.003736959	0.005636291	0.007213412	0.008423885	0.014131628	0.006351469	0.00835156	0.005002529	0.000695758	0.002527364	0.003454315	0.008950807	0.003274212	0.009603671	0.008991658	0.009892809	0.004682942	0.008069259	0.005213695	0.007045579	0.000819374	0.004633874	0.004573482	0.010755398	0.00596934	0.0078406
0.000524146	0.159920857	0.087630511	0.056555011	0.049958524	0.0329179	0.016291875	0.017742533	0.022596743	0.014333364	0.015888309	0.00975206	0.014877663	0.013986595	0.013492766	0.013645156	0.007047819	0.007635618	0.009666623	0.019265791	0.012541913	0.014886282	0.00770974	0.003901476	0.003777358	0.005699384	0.007259652	0.00846985	0.01426104	0.00638971	0.008433751	0.005030633	0.000695758	0.002605129	0.003496364	0.009010495	0.003295953	0.009671324	0.009061782	0.009968942	0.004690619	0.008104547	0.005248923	0.007091547	0.000830754	0.004683624	0.004606543	0.010831393	0.006003945	0.007908794
0.000529387	0.160578846	0.088136649	0.056914224	0.050295338	0.033168804	0.016426801	0.017894256	0.022781241	0.014453602	0.016036512	0.009851579	0.014995942	0.014090674	0.013586518	0.013761432	0.007120769	0.007702628	0.009756833	0.019432008	0.012648626	0.015001168	0.007812748	0.003919581	0.003787458	0.005769487	0.007323507	0.00856178	0.01441104	0.006434904	0.008534208	0.005068106	0.000695758	0.002663452	0.00354472	0.009084277	0.003324217	0.009751942	0.009136743	0.010074185	0.004721327	0.008151599	0.005295893	0.007124978	0.000830754	0.004733375	0.004650625	0.010939387	0.006073155	0.007983983
0.000534085	0.161161108	0.088584871	0.057260322	0.050603126	0.033390217	0.016543578	0.018034057	0.022938359	0.01455891	0.016165964	0.00992278	0.015099664	0.014192688	0.013694657	0.013863429	0.00719372	0.007762937	0.009817402	0.01957876	0.012734228	0.015103634	0.007899908	0.003964841	0.003827858	0.005818559	0.007371949	0.00863226	0.014555893	0.006469668	0.008584436	0.005105578	0.000695758	0.002721776	0.003569949	0.009145624	0.003369873	0.009821009	0.009200822	0.010159275	0.00473668	0.00824276	0.005323292	0.007179303	0.000830754	0.004783125	0.004694706	0.011035382	0.00610776	0.008055675
0.00053946	0.161849572	0.089086117	0.057620265	0.050942262	0.033639686	0.016679411	0.018181741	0.023125117	0.014675415	0.016308036	0.010007735	0.015215516	0.014294998	0.013803724	0.013971954	0.007270723	0.007826773	0.00989988	0.019739391	0.012832496	0.015201443	0.007979145	0.003973894	0.003898557	0.00583959	0.007411583	0.008695079	0.014697805	0.006521815	0.00863923	0.005133682	0.000695758	0.002760659	0.003597281	0.009233499	0.003409007	0.00989762	0.009293919	0.010255561	0.004759711	0.008289811	0.005397662	0.007237807	0.000842134	0.004847089	0.004722257	0.011139376	0.006148132	0.00810988
0.000544257	0.162456769	0.089546571	0.057963266	0.051255433	0.033868471	0.016797384	0.018318465	0.023287636	0.01477939	0.016431358	0.010087027	0.015318631	0.014397896	0.013910934	0.014079255	0.007337594	0.007896252	0.009993956	0.019874972	0.012940745	0.015309342	0.008022725	0.004037259	0.003918757	0.005895673	0.007490851	0.008750237	0.01483457	0.006532244	0.008707723	0.005133682	0.0007175	0.002760659	0.003624613	0.009300648	0.003443793	0.00996763	0.009400314	0.01034289	0.004798096	0.008357447	0.005436804	0.007296311	0.000842134	0.004875518	0.004738788	0.011219372	0.006188504	0.008164086
0.00054967	0.163123531	0.090059865	0.058336506	0.051592142	0.034116113	0.01693099	0.018483072	0.023463844	0.014896429	0.016565858	0.010156609	0.015428418	0.014524972	0.014029748	0.014182884	0.007410545	0.007963614	0.010082877	0.020034249	0.013049378	0.015426557	0.008117809	0.004082519	0.003989456	0.005944745	0.007537091	0.00882225	0.014968393	0.006570485	0.008803613	0.005152418	0.0007175	0.002799541	0.00364774	0.00936614	0.003480753	0.010044948	0.00948132	0.010434697	0.004805773	0.008439786	0.005503345	0.007350637	0.000842134	0.004932375	0.004760829	0.011319366	0.006217342	0.008213046
0.000554546	0.163717337	0.090523071	0.058672403	0.051903624	0.034340037	0.017051974	0.018622103	0.023628121	0.015009468	0.0167018	0.010226191	0.015531533	0.014632589	0.014129997	0.014284065	0.007489574	0.008025687	0.010157622	0.020177277	0.013144576	0.015528247	0.008169313	0.004091572	0.004070255	0.005986807	0.007600946	0.008874343	0.015102217	0.006605249	0.008872106	0.005199258	0.0007175	0.002857865	0.003685584	0.009436606	0.003509016	0.010110951	0.009540563	0.010506352	0.004844158	0.008492719	0.005530744	0.007396604	0.000842134	0.004967911	0.0047994	0.011415361	0.006257714	0.008265503
0.000560045	0.164377173	0.091033307	0.059055844	0.052242867	0.034594399	0.017186199	0.018774018	0.023812996	0.015123308	0.016827646	0.010329756	0.015650419	0.014754063	0.014244169	0.014393406	0.007552393	0.008090228	0.010246543	0.020335708	0.013251289	0.015639252	0.008232703	0.00412778	0.004211653	0.006028868	0.007653791	0.008958613	0.015244864	0.006636537	0.0089269	0.005292938	0.0007175	0.002857865	0.003727633	0.009512875	0.003541628	0.010189683	0.009640914	0.010591441	0.004897897	0.008595643	0.005589457	0.007434214	0.000842134	0.005053197	0.004826952	0.011535354	0.006303854	0.008345938
0.000565016	0.165004687	0.091481835	0.059401578	0.052562476	0.034822761	0.017307018	0.018914395	0.023981668	0.015232348	0.016955295	0.010396911	0.015751107	0.01485136	0.014345811	0.01450193	0.007615211	0.008160412	0.010318711	0.020478905	0.013344184	0.015725416	0.008284207	0.004154937	0.004221753	0.006084951	0.007737464	0.009024496	0.015379423	0.00665392	0.008981694	0.005321042	0.0007175	0.002857865	0.003757067	0.009579195	0.003598155	0.010255686	0.009706202	0.010667574	0.004936281	0.00866916	0.005636427	0.007492718	0.000853514	0.005102947	0.004843482	0.011643348	0.006355761	0.008414132
0.000570583	0.165683454	0.091988646	0.059788844	0.052916707	0.035080972	0.017438479	0.019078425	0.024167547	0.015348054	0.017090516	0.010489148	0.015860894	0.014975192	0.014452557	0.014608007	0.007669924	0.008228833	0.010408921	0.020637336	0.01346011	0.0158698	0.008343634	0.004236406	0.004231853	0.006183095	0.007821136	0.00907659	0.015513982	0.006692161	0.009027356	0.005367883	0.0007175	0.002916189	0.003790706	0.009657122	0.003645985	0.010341019	0.009776327	0.010723554	0.004982343	0.008727974	0.005718625	0.007538686	0.000853514	0.005166912	0.004876544	0.011767341	0.006396133	0.008496315
0.000575616	0.166294345	0.092452953	0.060140953	0.053223228	0.035311062	0.01755967	0.019228802	0.024337727	0.015453095	0.017216362	0.010561158	0.015965222	0.015084578	0.01453749	0.014697357	0.007736795	0.008291258	0.010482378	0.02078815	0.013546479	0.0159777	0.008410985	0.004272615	0.004262153	0.006239178	0.007900404	0.009159328	0.0156581	0.006716496	0.00908215	0.005386619	0.0007175	0.00293563	0.00383696	0.009723443	0.003678597	0.010407729	0.00984887	0.010804166	0.005036082	0.008772085	0.005746024	0.00759719	0.000864894	0.005202448	0.004898584	0.011815338	0.006453808	0.008531286
0.000581234	0.167015593	0.092969978	0.060513464	0.05356912	0.035569796	0.017692121	0.019391101	0.024518206	0.015566935	0.017345092	0.010653395	0.016064091	0.015207526	0.014646557	0.014817713	0.007797587	0.008352978	0.010563566	0.020957753	0.013652809	0.016101901	0.008482299	0.004281667	0.004363152	0.006267219	0.007973066	0.009219082	0.015802953	0.006758213	0.009150643	0.005405355	0.000739243	0.003013395	0.003874804	0.009810489	0.003717731	0.010481275	0.009912949	0.010855668	0.005097497	0.008830898	0.005808651	0.007664052	0.000864894	0.005316162	0.004948176	0.011883335	0.006499948	0.008594235
0.000586361	0.167606167	0.093449207	0.060859198	0.053887357	0.035798223	0.017814631	0.019539747	0.024682106	0.015680241	0.017468054	0.010742396	0.016169026	0.015328115	0.01475284	0.01492991	0.007858379	0.008421751	0.010646044	0.021100612	0.013757219	0.016215234	0.008537764	0.004308823	0.00446415	0.006309281	0.008054537	0.009283434	0.015951482	0.006803407	0.009210004	0.005461563	0.000739243	0.003052278	0.00390634	0.009880954	0.00373295	0.010551521	0.009989119	0.010949714	0.005128205	0.008907356	0.005886935	0.00771002	0.000876275	0.005358805	0.004986748	0.01197133	0.006551855	0.008679915
0.000592043	0.168315872	0.093960422	0.061247193	0.054227338	0.036059501	0.017949145	0.019692624	0.024868487	0.01580981	0.017601832	0.010839488	0.016283059	0.015449589	0.014875366	0.01504537	0.007917145	0.008502163	0.010716923	0.021260397	0.013876216	0.016347974	0.008605116	0.00433598	0.00448435	0.006400415	0.008124997	0.00935851	0.016102953	0.00685903	0.009278496	0.005527139	0.000739243	0.003052278	0.003937877	0.009961368	0.003776432	0.010642039	0.010045944	0.011023608	0.005174267	0.008977933	0.005918248	0.007772703	0.000887655	0.005415663	0.005008789	0.012079324	0.006574925	0.008730624
0.000597279	0.16896047	0.094435309	0.061593109	0.054542937	0.036298791	0.01807578	0.019840885	0.025034774	0.015917517	0.017726957	0.010932534	0.016389207	0.015545117	0.0149784	0.015155935	0.007981989	0.008567763	0.010789091	0.021412396	0.013981394	0.016473728	0.008704162	0.004363136	0.00452475	0.006456498	0.008171237	0.009422861	0.0162456	0.006886842	0.009333291	0.005545875	0.000739243	0.00309116	0.003986233	0.010038466	0.003809043	0.010712993	0.01012695	0.011084066	0.005197298	0.00900734	0.005973047	0.007839565	0.000887655	0.005500949	0.00503083	0.012155319	0.006626833	0.008797069
0.000603034	0.169646625	0.094946707	0.061969081	0.054892417	0.036559514	0.018214377	0.0200028	0.025224798	0.016040688	0.01786939	0.011028817	0.01651901	0.015657451	0.01509118	0.015284859	0.008052913	0.008642884	0.010890899	0.021576751	0.014089643	0.016611125	0.008775475	0.004390292	0.004565149	0.006526601	0.0082439	0.00948568	0.016402953	0.006932035	0.009374386	0.005583347	0.000739243	0.003168925	0.004032487	0.010113906	0.003839481	0.010788189	0.010207956	0.011171395	0.005235682	0.009072035	0.006012189	0.007927321	0.000887655	0.005536485	0.005074911	0.012263313	0.00670181	0.008867012
0.000608303	0.170266751	0.095411441	0.062314997	0.055221315	0.036790779	0.018339857	0.020155869	0.025400629	0.016151061	0.017994515	0.011107299	0.016617879	0.015765362	0.01521185	0.015399096	0.008107626	0.008707426	0.01096951	0.021727227	0.014195589	0.016723683	0.008862635	0.004426501	0.004645948	0.006589693	0.008323168	0.009539306	0.016541924	0.006977229	0.009401784	0.005630188	0.000739243	0.003207808	0.004061921	0.010187688	0.003878615	0.010860792	0.010292589	0.011234093	0.005297098	0.009127908	0.006070902	0.008019256	0.000887655	0.005600449	0.005080422	0.012375307	0.006730647	0.008922967
0.000614101	0.170951983	0.095924368	0.062684593	0.055581351	0.037048012	0.018477877	0.020316245	0.025590276	0.016277964	0.018141275	0.011199537	0.016730092	0.015889489	0.01533809	0.015518228	0.008174497	0.008771262	0.011066164	0.021890736	0.014319576	0.016853318	0.008945834	0.004435553	0.004686348	0.006680827	0.00840684	0.00964043	0.01670663	0.0070259	0.009456578	0.005658292	0.000739243	0.003285573	0.00409556	0.010274733	0.003893834	0.010945417	0.010378431	0.011316944	0.00534316	0.009201426	0.006110043	0.008073582	0.000887655	0.005621771	0.005085932	0.012463302	0.006794089	0.009010395
0.000619396	0.171585038	0.096389715	0.063042714	0.055902333	0.037288085	0.018607235	0.020457968	0.025772011	0.016392337	0.018262072	0.011290156	0.016843519	0.015996516	0.01545319	0.015634097	0.008261633	0.00884074	0.011148641	0.02204375	0.014430512	0.016971309	0.009021109	0.00446271	0.004817647	0.006715879	0.008486108	0.009729296	0.016858101	0.007081523	0.009470276	0.005677028	0.000739243	0.003285573	0.004131302	0.01035266	0.003935142	0.011014013	0.010436465	0.011370685	0.005373868	0.009298468	0.00617267	0.008119549	0.000921795	0.005650199	0.005124503	0.012539298	0.006834462	0.009085584
0.000625267	0.172290125	0.096896159	0.06340976	0.056258041	0.037550048	0.018749421	0.020620652	0.025962788	0.016522172	0.018394769	0.011384011	0.016955126	0.016100595	0.015570147	0.015764245	0.008306213	0.008917978	0.01124014	0.022210306	0.014547206	0.01708309	0.009080536	0.004489866	0.004858046	0.006785982	0.008558771	0.009779857	0.01701913	0.007109334	0.009515938	0.005733236	0.000760985	0.00340222	0.004188068	0.010414836	0.003980798	0.011090388	0.010500544	0.011433383	0.005404575	0.009404333	0.00624704	0.008157159	0.000933176	0.005707057	0.005152054	0.012631293	0.006874834	0.009150281
0.000630728	0.172917638	0.097379364	0.063762416	0.056596439	0.037792926	0.018875891	0.020777375	0.026148667	0.016636012	0.018521336	0.011485148	0.017066732	0.01620998	0.01569453	0.015873994	0.008391322	0.0089931	0.011323906	0.022359089	0.014652768	0.017204962	0.009136002	0.004535127	0.004918645	0.006835054	0.008609414	0.00983808	0.017170601	0.007144099	0.009552468	0.005780076	0.000760985	0.003421661	0.004219604	0.01047867	0.004032977	0.01116252	0.010571878	0.011489363	0.005465991	0.009477851	0.006297924	0.008203127	0.000933176	0.005771021	0.005168585	0.012707288	0.006915207	0.009221973
0.000636654	0.173606102	0.097899324	0.064162615	0.056951514	0.038054498	0.019023563	0.020933905	0.026337937	0.016767447	0.018677832	0.011579004	0.0171747	0.016338825	0.015817985	0.01599843	0.008454141	0.009062932	0.011452777	0.022518366	0.014775604	0.017325282	0.009199391	0.004580388	0.005029744	0.006877116	0.008686481	0.009919285	0.017316189	0.007185816	0.009584431	0.00585502	0.000760985	0.003479985	0.004234322	0.010563228	0.004069937	0.01124526	0.010652884	0.01155206	0.00551973	0.009566071	0.006356637	0.008244915	0.000955936	0.005834986	0.005207157	0.012807283	0.006938276	0.009284921
0.000642138	0.174244236	0.098370235	0.064529115	0.057276823	0.038302042	0.019155148	0.021094858	0.026516657	0.016894083	0.018818823	0.011688232	0.017284487	0.016450864	0.015929373	0.01612001	0.008506827	0.009135937	0.011554585	0.022665288	0.01488155	0.017432405	0.009286552	0.004625648	0.005130743	0.006926188	0.008770153	0.009998958	0.017465454	0.007227533	0.009616394	0.005873756	0.000760985	0.003499426	0.004259551	0.010632036	0.0040982	0.011326113	0.010730262	0.011616997	0.005558115	0.009630767	0.006403607	0.008336851	0.000978696	0.005884736	0.005223687	0.012891278	0.006995951	0.009328636
0.000648094	0.174904996	0.098899919	0.064929678	0.05763992	0.038561069	0.019301006	0.021269272	0.026709067	0.017030051	0.018946832	0.011780469	0.017420962	0.016574696	0.016055148	0.016239959	0.008579777	0.009210001	0.011669281	0.022843015	0.015006305	0.017553502	0.009373712	0.004643753	0.005201442	0.006996292	0.008847219	0.010069438	0.01764266	0.007283157	0.009675755	0.005939333	0.000782728	0.00355775	0.004295292	0.010726543	0.004139508	0.011411917	0.010814895	0.011702087	0.005588822	0.009683699	0.006470148	0.008395355	0.000978696	0.005955808	0.005267769	0.013003272	0.007065161	0.009414316
0.00065357	0.175569449	0.099375296	0.065292353	0.057971457	0.038801599	0.019434364	0.021423302	0.026890425	0.017144956	0.01908566	0.011884843	0.017537422	0.016688504	0.016186493	0.016343996	0.008650701	0.009284065	0.011755624	0.023003308	0.01510419	0.017674598	0.009452949	0.004689013	0.005241842	0.007038353	0.008948506	0.010144515	0.017797072	0.007314445	0.009735115	0.005986173	0.000782728	0.00355775	0.004331034	0.010792035	0.004176468	0.011486406	0.010876557	0.011787177	0.005627207	0.00973075	0.006540604	0.00844968	0.001001457	0.005984236	0.005306341	0.013119265	0.007117068	0.009473767
0.000659685	0.176245446	0.099894216	0.065680529	0.058345003	0.039068488	0.0195815	0.021587332	0.027088989	0.017276392	0.019230617	0.011971416	0.01765752	0.016812042	0.016303914	0.01646476	0.008723652	0.009356365	0.011835524	0.023173756	0.015217813	0.017794918	0.009524262	0.004734274	0.005302441	0.007122477	0.009047592	0.010233381	0.017956631	0.007383974	0.009799042	0.006033013	0.000782728	0.003577192	0.0043878	0.010879081	0.004224299	0.011569853	0.010959981	0.011843157	0.005711654	0.009842497	0.006603231	0.008483111	0.001024217	0.006055308	0.005322871	0.01321126	0.007174743	0.009538464
0.000665264	0.176853105	0.100391548	0.066029907	0.058689312	0.03932024	0.019711435	0.021738863	0.027272231	0.01739343	0.019371607	0.012047471	0.017759422	0.016928504	0.016407412	0.016566757	0.00878647	0.009431487	0.011919291	0.02333388	0.015324526	0.017901265	0.009587652	0.004752378	0.00537314	0.00718557	0.009140071	0.010297732	0.01811766	0.007422214	0.009872101	0.006051749	0.000782728	0.003635515	0.004419337	0.010951205	0.004261259	0.011646463	0.011039778	0.011923768	0.005757715	0.009889548	0.006654115	0.0085249	0.001024217	0.006076629	0.005377973	0.013319254	0.007232418	0.009624144
0.000671357	0.177513402	0.100917501	0.066432473	0.059049347	0.039587749	0.019857416	0.02190347	0.027470795	0.017525932	0.019512237	0.01212919	0.017875881	0.017044081	0.016541077	0.01669201	0.008839157	0.009497791	0.012012078	0.023506191	0.01544813	0.018021585	0.009674812	0.004788587	0.00543374	0.007276704	0.009234753	0.010369744	0.018281631	0.007460455	0.009926895	0.006079853	0.000782728	0.003654957	0.004467693	0.01102996	0.004304741	0.011721188	0.011096603	0.01203125	0.005842162	0.00998365	0.006685429	0.00856251	0.001035597	0.006119273	0.005411035	0.013423248	0.007301628	0.00971507
0.00067711	0.178130296	0.101409757	0.066808992	0.059384684	0.039831117	0.019994529	0.022063269	0.027652278	0.017641904	0.019638444	0.012217382	0.017985062	0.017169682	0.016658962	0.016803798	0.008914133	0.009569386	0.012102288	0.023669361	0.015564056	0.018114735	0.009738202	0.004833848	0.005484239	0.007311756	0.009307416	0.010441756	0.01842869	0.007491743	0.009977123	0.006079853	0.000782728	0.003693839	0.004505537	0.011106229	0.00435692	0.011804871	0.011173981	0.012125297	0.005895901	0.010048345	0.006767627	0.008625193	0.001035597	0.006133487	0.005433076	0.013527242	0.00736507	0.009767527
0.000683325	0.178803522	0.101932225	0.067194072	0.059747042	0.040105444	0.020139685	0.02222903	0.027850465	0.017781071	0.019781237	0.01230881	0.018098488	0.017290272	0.016790307	0.016931498	0.008999242	0.009641687	0.012186054	0.02384438	0.015691498	0.018232727	0.009864981	0.004888161	0.005595338	0.007395879	0.009386684	0.010512236	0.018587514	0.007529984	0.010031918	0.006089221	0.000782728	0.00371328	0.004549688	0.011190788	0.004387357	0.011888789	0.01126466	0.012208148	0.005926608	0.01011304	0.006834168	0.008692055	0.001046977	0.00617613	0.005466137	0.013635236	0.007440047	0.009835722
0.000689206	0.179431959	0.10241708	0.067547821	0.060083117	0.040356381	0.020276921	0.022385752	0.0280322	0.017894377	0.019912131	0.01238972	0.018205242	0.017406144	0.016905408	0.017041247	0.009078272	0.009705523	0.012255644	0.024005519	0.015801282	0.018330535	0.00997195	0.004933421	0.005666037	0.007487013	0.009446135	0.010570458	0.018717661	0.007568225	0.010104977	0.006145429	0.000782728	0.003829928	0.004598044	0.011265399	0.004422143	0.011975771	0.011321485	0.012288759	0.005995701	0.010201261	0.006861567	0.008721307	0.001058358	0.006254309	0.005477157	0.01374323	0.007480419	0.00989867
0.000695555	0.18012735	0.102954042	0.067940369	0.060455186	0.040624934	0.020425418	0.022558051	0.028239807	0.01802208	0.020061416	0.012487621	0.018322308	0.017550025	0.01702747	0.017175475	0.009157301	0.009794399	0.012362607	0.024174276	0.015921431	0.018450079	0.010051187	0.004960578	0.005736736	0.007529075	0.009558432	0.010651664	0.01890222	0.00759256	0.010159771	0.006173533	0.000782728	0.00386881	0.004640093	0.011359077	0.004467799	0.012062754	0.011396445	0.012394002	0.006034086	0.010257134	0.006947679	0.008763096	0.001058358	0.006304059	0.005521239	0.013851224	0.007532327	0.009961619
0.000701393	0.180711459	0.103444891	0.068323263	0.060793056	0.040877893	0.020562407	0.022711697	0.028431337	0.018148183	0.020199161	0.012572576	0.018429062	0.017663539	0.017149068	0.017297872	0.009222146	0.009855413	0.01245024	0.024340323	0.016043115	0.018557978	0.010146271	0.004987734	0.005797336	0.007592168	0.009659719	0.010755851	0.019058838	0.007658613	0.010205433	0.006267214	0.000782728	0.003888252	0.004684244	0.011429543	0.004483018	0.012152329	0.011452061	0.012458939	0.006110855	0.010321829	0.006982907	0.008813242	0.001069738	0.006339595	0.005565321	0.013963218	0.007561164	0.010042053
0.000707765	0.18134082	0.10397274	0.068723644	0.061161219	0.041151078	0.020710491	0.022876688	0.028632539	0.018281751	0.020359263	0.012682613	0.018544308	0.017787961	0.017268346	0.017443115	0.009295097	0.009929125	0.012557203	0.024519066	0.016162112	0.018662773	0.010233432	0.005014891	0.005827635	0.007648251	0.009758804	0.010860039	0.019228691	0.007731618	0.010260227	0.006314054	0.000782728	0.003927134	0.004738908	0.011500008	0.004502585	0.012243555	0.011513723	0.012530593	0.006164594	0.010401228	0.007057276	0.008842494	0.001069738	0.006389345	0.005598382	0.014075212	0.007624606	0.010120739
0.000713746	0.181951711	0.10448157	0.069094151	0.061498773	0.041407822	0.020850409	0.023031488	0.028822186	0.018402522	0.020495205	0.012771614	0.018652882	0.017906192	0.017380198	0.017564288	0.009382232	0.009993666	0.012647412	0.024679359	0.016267674	0.018778435	0.010320592	0.005051099	0.005857935	0.007718354	0.009838073	0.010933583	0.019383838	0.007790718	0.010324154	0.006360894	0.000782728	0.003985458	0.004770445	0.011583738	0.004546067	0.012329594	0.011576593	0.012611205	0.006195302	0.010486508	0.007115989	0.008880104	0.001081118	0.006424881	0.005631444	0.014215204	0.007711119	0.01019243
0.000720199	0.182617087	0.105019265	0.069476135	0.061865141	0.041682867	0.021000638	0.023210132	0.029025899	0.018536623	0.020652062	0.012863851	0.018788145	0.018033562	0.017509222	0.01769362	0.009440997	0.010067377	0.012728601	0.02485624	0.016390126	0.018896426	0.010387943	0.005051099	0.005888235	0.007837529	0.009901928	0.011011724	0.019536779	0.007804624	0.010392647	0.006398366	0.000782728	0.004043782	0.004791469	0.011671613	0.004613465	0.012409034	0.011658808	0.012734361	0.006233686	0.010551203	0.007174702	0.008946966	0.001092498	0.006460417	0.005653484	0.014331197	0.007757258	0.010255379
0.000726333	0.183242292	0.105524364	0.069854293	0.062216628	0.041943101	0.021141051	0.023364547	0.02922057	0.018668591	0.020795577	0.012960134	0.018893686	0.018149729	0.017623394	0.0178254	0.009520027	0.010132271	0.012830409	0.025026181	0.016503366	0.019008984	0.010471142	0.005078256	0.005908434	0.007914642	0.009978994	0.01110059	0.019699279	0.007846341	0.010438309	0.006492047	0.000782728	0.004063223	0.004818801	0.011726328	0.00467434	0.01249083	0.01171926	0.01282169	0.006279748	0.010633543	0.007206015	0.008992934	0.001115259	0.006510167	0.005719607	0.014423192	0.007809166	0.010348053
0.000732929	0.183888276	0.106053009	0.070248663	0.062575819	0.0422233	0.02129062	0.023537807	0.029420516	0.018790962	0.020949548	0.013057226	0.019005899	0.018276805	0.017749634	0.017949428	0.009592977	0.010206334	0.012907732	0.025200692	0.01662505	0.019132409	0.01057415	0.005105412	0.005999333	0.007984746	0.010062666	0.011192521	0.019874279	0.007877629	0.010515934	0.006520151	0.000782728	0.004063223	0.004867157	0.011802596	0.004717822	0.012574748	0.011800266	0.012900062	0.006341164	0.010715882	0.007252986	0.009047259	0.00118354	0.006559917	0.005763689	0.014555185	0.00786684	0.010437231
0.00073805	0.184410973	0.106471325	0.070564158	0.062867035	0.042435317	0.021403643	0.023666647	0.029587053	0.018906667	0.021074673	0.013146227	0.019107195	0.018380293	0.017850811	0.018053873	0.009653769	0.010258884	0.012983766	0.025330687	0.016719096	0.019222454	0.010653387	0.005132569	0.005999333	0.008047838	0.010108906	0.011250743	0.020025015	0.007912394	0.010552463	0.006576359	0.000782728	0.004140988	0.004907104	0.011870575	0.004765653	0.012636508	0.011859509	0.012973956	0.006348841	0.010789399	0.007288213	0.009097405	0.0012063	0.006595453	0.005769199	0.014627181	0.007930283	0.010494934
0.000744347	0.184985386	0.106969635	0.070933208	0.063217466	0.042695486	0.021538075	0.023841638	0.029787752	0.01903677	0.021217827	0.013225518	0.019202424	0.018498229	0.017972409	0.018184429	0.009704429	0.010318488	0.013076553	0.025502828	0.01683579	0.019346655	0.0107247	0.005159725	0.006120532	0.008103921	0.010201385	0.01132582	0.020196338	0.007961064	0.010630088	0.006660671	0.000782728	0.004199312	0.004934435	0.011954305	0.004852617	0.012715712	0.01194656	0.013061285	0.006387226	0.010857035	0.007366497	0.00915591	0.00122906	0.006638096	0.00580226	0.014711176	0.007976423	0.010552636
0.000751036	0.185681238	0.107492164	0.071333407	0.06359534	0.042973794	0.02168851	0.024015475	0.030000634	0.019178869	0.021369996	0.01332261	0.019317064	0.018636214	0.018094936	0.018320697	0.009783459	0.010394315	0.013183516	0.025691388	0.016959009	0.019480948	0.010859402	0.005195934	0.006171032	0.008152993	0.010252029	0.011388639	0.020370603	0.007985399	0.010730545	0.006698143	0.000782728	0.004257636	0.004957562	0.012033061	0.004911318	0.012797744	0.012044493	0.013141896	0.006417933	0.010948197	0.007409553	0.009201877	0.001240441	0.006694953	0.005818791	0.014811171	0.00802833	0.010641814
0.000757295	0.186290743	0.107994694	0.071705008	0.063955164	0.043240422	0.021830449	0.024183927	0.030196686	0.019308704	0.021518559	0.013414847	0.019419572	0.018760636	0.018235099	0.018459821	0.009834119	0.01045674	0.013268571	0.025870469	0.017071097	0.019595058	0.010910906	0.005232142	0.006251831	0.008216086	0.010333499	0.011469844	0.020541927	0.008037546	0.010785339	0.006763719	0.000782728	0.004296518	0.005010123	0.012129226	0.004952626	0.012878834	0.01213638	0.013220268	0.006448641	0.011015833	0.007468266	0.009252024	0.001251821	0.006737596	0.005835322	0.014915165	0.008080237	0.010739734
0.000763998	0.186910407	0.108541441	0.072112129	0.064345177	0.043523427	0.021987526	0.024360264	0.030409694	0.019452403	0.021669646	0.013526503	0.019534818	0.018897737	0.018362266	0.018591193	0.009907069	0.010526925	0.013366513	0.026060214	0.017193165	0.019744875	0.011021838	0.005250247	0.00631243	0.008265158	0.010419373	0.011532663	0.020715456	0.008079263	0.010862964	0.006838664	0.000782728	0.004296518	0.005043762	0.012198863	0.005009153	0.012964637	0.012217386	0.013296401	0.006540765	0.011098172	0.007523064	0.009310528	0.001251821	0.006801561	0.005873893	0.015047157	0.008109075	0.010825414
0.000770333	0.187528686	0.109051371	0.072497026	0.064700568	0.043786434	0.022130413	0.024519487	0.030610267	0.019600368	0.021823258	0.013615504	0.019643999	0.019014493	0.018487113	0.018711142	0.009984072	0.010602046	0.013460589	0.026232186	0.017317536	0.019863643	0.011105036	0.005268351	0.006443728	0.008349282	0.010494238	0.011609271	0.020866927	0.008124457	0.010913192	0.006913608	0.000782728	0.004335401	0.005085811	0.012276789	0.005052635	0.013047141	0.012289929	0.013372534	0.006594503	0.011165808	0.007570035	0.009360674	0.001274581	0.006865525	0.005890424	0.015131153	0.008149447	0.010911094
0.000777166	0.188176978	0.109589495	0.072913073	0.065071898	0.044075148	0.02228353	0.024696785	0.03082968	0.019746999	0.021982999	0.013715023	0.01978836	0.019135672	0.018612889	0.018834354	0.010065128	0.010678932	0.01354951	0.026419731	0.017449968	0.019980858	0.011223891	0.005322664	0.006484128	0.008412375	0.010551487	0.011673623	0.021050751	0.008145315	0.010981685	0.00695108	0.000782728	0.004393724	0.00511945	0.012363835	0.005100466	0.013138367	0.012366098	0.013471059	0.006655919	0.0112158	0.007636576	0.009477683	0.001297342	0.006893954	0.005912465	0.015239147	0.008201354	0.010984534
0.000783564	0.188809109	0.110092086	0.073293235	0.065426445	0.044340732	0.022430955	0.024865622	0.031018573	0.019878168	0.022135889	0.013821015	0.019902999	0.019262748	0.018724276	0.018971438	0.010160369	0.010758286	0.013633277	0.026595258	0.017579714	0.020112045	0.011299166	0.005358872	0.006514428	0.008496498	0.010641765	0.011751764	0.021218398	0.008183556	0.011018215	0.007035392	0.000782728	0.004452048	0.005167807	0.01243513	0.005130903	0.013225114	0.012445895	0.013538236	0.006694304	0.011271673	0.007703117	0.009540366	0.001331482	0.006957918	0.005984098	0.015367139	0.008235959	0.011057974
0.000790625	0.189452322	0.110636815	0.073701813	0.065801575	0.044623672	0.022592157	0.025040421	0.031229195	0.020018134	0.022302482	0.01394157	0.020047967	0.019393067	0.018850052	0.019103218	0.010249531	0.010829881	0.013722198	0.026776878	0.017714065	0.020237022	0.011406136	0.005413185	0.006534627	0.008552581	0.010738648	0.011825308	0.021393398	0.008218321	0.011104972	0.007082233	0.00080447	0.004510372	0.005209855	0.012508083	0.005165689	0.013304081	0.012513602	0.013591976	0.006740365	0.01134225	0.007754001	0.009594691	0.001342862	0.00702899	0.006022669	0.015487133	0.008293634	0.011129665
0.000797068	0.190011959	0.111139957	0.074088532	0.066152638	0.044883254	0.022742304	0.025212912	0.031428387	0.0201597	0.022447078	0.014044326	0.020170491	0.019511003	0.018984181	0.019241526	0.010318428	0.010896185	0.013803386	0.026943095	0.017840356	0.020346475	0.011509144	0.00543129	0.006575027	0.008601653	0.010846541	0.011911109	0.02157281	0.008253085	0.011141502	0.007138441	0.00080447	0.004588137	0.005241392	0.012576891	0.005220042	0.013382342	0.012582517	0.013647957	0.006763396	0.011436352	0.007812714	0.009644838	0.001365623	0.007114276	0.00605573	0.015623125	0.008328239	0.011189117
0.000804177	0.190649631	0.111697835	0.074500571	0.066548984	0.045174969	0.022896081	0.025393864	0.031651442	0.020300733	0.022611507	0.014159218	0.020296049	0.019642796	0.019120167	0.019374938	0.010401511	0.010970954	0.013907772	0.027133517	0.017968182	0.020477662	0.01160819	0.005503707	0.006706326	0.008671756	0.010963242	0.011990782	0.021769134	0.008294803	0.011232825	0.007185281	0.00080447	0.004627019	0.005268724	0.012659791	0.005270046	0.013470503	0.012659896	0.01372409	0.006794104	0.011506928	0.007867513	0.009699163	0.001399763	0.007164026	0.006088792	0.01571912	0.008414751	0.011266054
0.000810793	0.191281762	0.112203667	0.074892573	0.066890654	0.045447208	0.02303637	0.025558278	0.031848373	0.020438034	0.022762955	0.014252264	0.020421607	0.01976368	0.019248727	0.019496518	0.010484593	0.011046429	0.014014735	0.027304981	0.018100998	0.020609626	0.011679503	0.005503707	0.006756825	0.008692787	0.011060125	0.012084245	0.021958104	0.008333044	0.011301318	0.007241489	0.00080447	0.004665902	0.005296056	0.012736889	0.005304832	0.013552771	0.012719139	0.013773352	0.006824812	0.011565742	0.00793014	0.009753488	0.001422524	0.007227991	0.006149404	0.015811115	0.008483961	0.011329003
0.000817919	0.191935134	0.112754389	0.075324467	0.0672699	0.045741762	0.023197489	0.025737884	0.03206339	0.020576134	0.02292522	0.014367156	0.02055323	0.019910805	0.019374038	0.019645026	0.010549438	0.011126841	0.014113966	0.02749625	0.018243027	0.020750128	0.011738931	0.005548968	0.006827524	0.008769901	0.011117374	0.012177708	0.022143399	0.008413002	0.011401774	0.007325801	0.00080447	0.004763108	0.005354924	0.012838857	0.005357011	0.013636454	0.012817072	0.01386292	0.006893904	0.011651022	0.008012338	0.009816171	0.001445284	0.007341706	0.006176955	0.015927108	0.008524333	0.011409437
0.000824625	0.19255803	0.113259427	0.075721023	0.067628458	0.046016187	0.02334908	0.025899799	0.032259065	0.020720633	0.023066571	0.014478002	0.020692738	0.020035227	0.019507703	0.019775582	0.010612256	0.011194556	0.014231239	0.027691919	0.018355882	0.020868119	0.01180232	0.005585176	0.006857824	0.008811962	0.011214258	0.012240527	0.022330899	0.008447766	0.011433738	0.007344538	0.00080447	0.004840873	0.005430612	0.012923416	0.005417886	0.013722022	0.012881151	0.013923379	0.00695532	0.011724539	0.008086707	0.009883033	0.001468044	0.007412777	0.006232057	0.016019103	0.00857624	0.011481129
0.000831907	0.193191546	0.113808253	0.07614727	0.068014776	0.046304705	0.023512221	0.026090943	0.032483753	0.020860599	0.023233524	0.014575094	0.020823755	0.020157881	0.019626981	0.019920826	0.01068926	0.011272147	0.014333047	0.027881664	0.018484092	0.021016384	0.011917213	0.00560328	0.006908323	0.008910107	0.011295728	0.012315603	0.022516193	0.008499913	0.011497664	0.007400746	0.00080447	0.004918638	0.005470558	0.013005488	0.005467891	0.01381254	0.012976665	0.013992794	0.006978351	0.011800997	0.008137591	0.009924822	0.001559086	0.007448313	0.00630369	0.016135096	0.008651218	0.011549323
0.000838753	0.193769191	0.114306258	0.076542551	0.068364784	0.046578641	0.023658532	0.026247858	0.032681689	0.020992834	0.023379203	0.014663286	0.020934148	0.020283482	0.019742546	0.020061582	0.010754104	0.011344447	0.014421968	0.028064807	0.018609231	0.021125837	0.012028145	0.005648541	0.006989122	0.008959179	0.011381602	0.012383019	0.022690458	0.008548583	0.01157529	0.007447586	0.00080447	0.004957521	0.005525222	0.013094192	0.005502676	0.013901173	0.013044372	0.014077884	0.006986028	0.011903922	0.008211961	0.009966611	0.001593227	0.007490956	0.006336752	0.016275089	0.008720427	0.011615769
0.000846172	0.194401322	0.114865848	0.076980639	0.068755324	0.046876489	0.023822828	0.026429002	0.032908888	0.021141332	0.023534978	0.014778178	0.021085181	0.020412622	0.019874355	0.020213761	0.010839213	0.0114171	0.014523776	0.028265046	0.018751643	0.021253143	0.012131153	0.005675698	0.007069922	0.009050313	0.011443255	0.012458095	0.022902223	0.008597254	0.011616385	0.00756937	0.00080447	0.004976962	0.005573578	0.013187041	0.005576596	0.013990513	0.013121751	0.014138343	0.007101182	0.011995083	0.008282416	0.010012578	0.001627367	0.007512278	0.006397364	0.016391082	0.00878387	0.01172418
0.00085303	0.195026527	0.115379019	0.077366083	0.069110294	0.047154731	0.023978048	0.026596493	0.033113607	0.021285297	0.023689671	0.014872842	0.021214378	0.020540287	0.019995953	0.020353293	0.010897979	0.01149328	0.014612697	0.028444805	0.018878702	0.021389764	0.012222275	0.00568475	0.007090121	0.009134437	0.011524725	0.012537768	0.023072076	0.008656353	0.011680312	0.007606842	0.000826213	0.005035286	0.005598807	0.01325502	0.005609208	0.014084567	0.013178576	0.01420104	0.007124213	0.012059778	0.008384185	0.010062725	0.001672888	0.007547813	0.006446956	0.016475077	0.008824242	0.011825597
0.000860585	0.195658197	0.115936714	0.077797795	0.069492179	0.047452776	0.024140612	0.026774369	0.033341811	0.021433262	0.023855181	0.014986116	0.021359952	0.020692425	0.020127762	0.020496905	0.010970929	0.011572634	0.014711928	0.028633195	0.019024569	0.021551226	0.012281703	0.005702854	0.007140621	0.00921155	0.011610599	0.012631231	0.023266194	0.008729359	0.011762503	0.007691155	0.000826213	0.005132492	0.005659778	0.013332946	0.005650516	0.014193707	0.013260791	0.014290609	0.007147244	0.012153881	0.008450726	0.010125408	0.001707028	0.0076331	0.006502058	0.016567072	0.008858847	0.011900786
0.000867532	0.196230301	0.116449335	0.078188157	0.069854853	0.047735846	0.024286139	0.026944552	0.033545273	0.021569496	0.024011317	0.015079971	0.021486723	0.020821564	0.02026746	0.020630725	0.011021589	0.01164564	0.014811159	0.028807537	0.019161992	0.021690176	0.012364901	0.005711906	0.00722142	0.009316705	0.011705281	0.012721629	0.023433105	0.008778029	0.011830996	0.007756731	0.000826213	0.00524914	0.005708135	0.013425795	0.005711391	0.014274797	0.013340588	0.014346589	0.007200983	0.012253864	0.00848204	0.010183912	0.001752549	0.007689957	0.006529609	0.016655067	0.008916522	0.011965483
0.000875116	0.196897986	0.117009964	0.078619323	0.07025521	0.04803924	0.024454766	0.027146465	0.033767826	0.02171826	0.024180794	0.01519729	0.021628658	0.020964267	0.020411336	0.020779232	0.011090487	0.011729579	0.01490008	0.029000498	0.019304788	0.021841546	0.012471871	0.005793376	0.007282019	0.009372787	0.011799962	0.012793641	0.023642664	0.008802364	0.011945151	0.007812939	0.000826213	0.005326905	0.005764901	0.013508696	0.005767918	0.01436838	0.013408294	0.014416004	0.007285429	0.012312678	0.008583809	0.010234059	0.00177531	0.007725493	0.006579201	0.01678706	0.008997266	0.012073895
0.000882153	0.19747009	0.117518733	0.079010414	0.070621051	0.048312328	0.024611925	0.027333378	0.033979075	0.02185716	0.024335126	0.015303282	0.021759674	0.021088689	0.020539432	0.020911421	0.011165464	0.011812812	0.015001888	0.029187535	0.019431079	0.021965747	0.012590726	0.005820532	0.007362818	0.00943588	0.011903451	0.012857992	0.02380737	0.008854511	0.011995379	0.007869147	0.000847955	0.005385229	0.005809052	0.013588281	0.005809226	0.014458191	0.013478419	0.014487659	0.007346845	0.012395017	0.008658178	0.010309278	0.00178669	0.007746814	0.006606752	0.016891054	0.009031871	0.012161323
0.000889815	0.198108686	0.118081442	0.07946107	0.071015918	0.048616081	0.02478014	0.027530291	0.034202632	0.022013923	0.024506046	0.015411702	0.021904035	0.021235519	0.02067449	0.021053808	0.011262731	0.011889345	0.015106274	0.029391498	0.019572724	0.022111683	0.012677887	0.005874845	0.007494117	0.009477942	0.012013546	0.012945326	0.024020606	0.008885799	0.012054739	0.00795346	0.000847955	0.005482435	0.005846896	0.013681959	0.005846186	0.014556488	0.013559424	0.014534682	0.007392906	0.01244795	0.008720805	0.010359425	0.00180945	0.007775243	0.006672875	0.017011047	0.009089546	0.012253998
0.000896915	0.198684946	0.118599261	0.079849793	0.071379332	0.048895041	0.02493833	0.027706243	0.034414886	0.02216322	0.02465533	0.015507984	0.022037478	0.021364659	0.020799801	0.021198236	0.01131947	0.011964114	0.015223546	0.029556699	0.019697095	0.022246752	0.012784856	0.005920106	0.007564816	0.009534025	0.012081805	0.013011209	0.024228694	0.008910134	0.0121141	0.008065876	0.000847955	0.0055602	0.005912072	0.013754912	0.005887494	0.014639935	0.013625922	0.014599619	0.007446645	0.012509704	0.008787346	0.010430466	0.00183221	0.007817886	0.006711446	0.017119041	0.009164523	0.012329186
0.000904685	0.199349861	0.119166741	0.080291888	0.071775044	0.049203002	0.025107452	0.027911232	0.034655524	0.022319716	0.024833101	0.01561964	0.022172741	0.021501169	0.020944141	0.021334504	0.011412684	0.012050874	0.015365305	0.029752538	0.019837588	0.022403556	0.012907673	0.005965366	0.007655715	0.009597117	0.012176486	0.013119994	0.024455165	0.008969233	0.012164328	0.008150188	0.000847955	0.005637965	0.005945711	0.013849419	0.005937499	0.014737996	0.013686374	0.014655599	0.007492707	0.012583222	0.008838231	0.010484791	0.001843591	0.007888958	0.006750018	0.017243034	0.009204895	0.012418364
0.00091188	0.199971372	0.119681441	0.080699009	0.072137824	0.049485714	0.025266468	0.028089877	0.034875941	0.022463415	0.024985991	0.015715113	0.022317101	0.021628245	0.021064347	0.021462612	0.011473476	0.012128465	0.015450359	0.029943468	0.019981152	0.022568122	0.012990872	0.006019679	0.007706214	0.00964619	0.012260158	0.013204263	0.024644871	0.009031809	0.012214556	0.00818766	0.000869698	0.005735171	0.006008784	0.013930662	0.005987503	0.014829693	0.013743199	0.014700383	0.007523415	0.012630273	0.008916514	0.01052658	0.001889111	0.007917386	0.006777569	0.017355028	0.009256803	0.012479564
0.00091986	0.200622434	0.120250082	0.081134	0.072532903	0.049795731	0.025440746	0.028286405	0.035113816	0.022615112	0.025169171	0.015823532	0.022460249	0.021777729	0.021192443	0.021619688	0.011560612	0.012216988	0.015543147	0.030152678	0.020127788	0.022700086	0.013105765	0.006037784	0.007787014	0.009695262	0.012321812	0.013288533	0.024843401	0.009073527	0.01230588	0.008290709	0.000869698	0.005793495	0.006038218	0.014029314	0.006037508	0.014919033	0.013819369	0.014778755	0.007523415	0.012692027	0.009002626	0.010580905	0.001911872	0.007960029	0.006821651	0.017487021	0.009291408	0.012563495
0.00092716	0.201220396	0.120751573	0.081534928	0.072902544	0.050078899	0.025595389	0.028468511	0.035321674	0.022742015	0.025337566	0.015931952	0.022592479	0.021902741	0.021316826	0.021751468	0.011668011	0.012296342	0.015638511	0.030339714	0.020251007	0.022839812	0.013220659	0.00606494	0.007888012	0.009800416	0.012392272	0.013352884	0.025018401	0.009125674	0.012392637	0.008346917	0.000869698	0.005832377	0.006084472	0.014123821	0.006074468	0.015003187	0.013893121	0.014857128	0.007561799	0.012756722	0.009084824	0.010643588	0.001934632	0.008031101	0.006865733	0.017611014	0.009343315	0.012670158
0.000935193	0.201914401	0.121336727	0.081970101	0.073298889	0.050388687	0.025768966	0.028658693	0.035556158	0.02290171	0.025510289	0.016052507	0.022727135	0.022043084	0.021456524	0.021894263	0.011736908	0.012376754	0.015726144	0.030551633	0.020400329	0.02300826	0.013339514	0.006073992	0.007968812	0.00988454	0.01248255	0.013440218	0.025194136	0.009174344	0.01249766	0.008412493	0.00089144	0.005890701	0.006132828	0.014215841	0.006146213	0.015093705	0.013983799	0.014953413	0.007600184	0.012818477	0.009174851	0.010739702	0.001968773	0.008080851	0.006887773	0.017767005	0.009406757	0.012745347
0.000942515	0.202512363	0.121857237	0.082374307	0.073669058	0.050673682	0.025929425	0.028834261	0.035764016	0.023040077	0.025670751	0.016154454	0.022852692	0.022160136	0.021570233	0.022034611	0.011817964	0.01244976	0.015829241	0.030744255	0.020530458	0.023144881	0.013402903	0.006119253	0.00806981	0.009933612	0.012579433	0.013522955	0.025387519	0.009212585	0.012547888	0.008440597	0.00089144	0.005968466	0.006172775	0.014307032	0.006200566	0.015192946	0.014066014	0.015025068	0.007638569	0.012868469	0.009264877	0.010768954	0.002002913	0.008095065	0.006975937	0.017894998	0.009487502	0.012825781
0.000950682	0.203158347	0.122431749	0.082812577	0.07406952	0.05098595	0.026104033	0.029025982	0.035997747	0.023194706	0.025848522	0.016275009	0.023018889	0.022300479	0.021718286	0.022186791	0.011907126	0.012529819	0.015914296	0.030954481	0.020682084	0.023309448	0.013557415	0.006173566	0.00812031	0.009996705	0.012665307	0.013605692	0.025593401	0.009292543	0.012607248	0.008478069	0.00089144	0.006007349	0.006212721	0.014405684	0.006263615	0.015293364	0.014149438	0.01510344	0.007684631	0.012936105	0.009347075	0.01082328	0.002025674	0.008130601	0.007003488	0.018014991	0.009556712	0.01292545
0.000958083	0.203710596	0.122952505	0.083218605	0.074438211	0.05127225	0.026260822	0.02921328	0.036203721	0.023337072	0.026014033	0.016367246	0.023151119	0.022429914	0.021850094	0.022310411	0.011992235	0.012599651	0.016013526	0.031142364	0.020819506	0.023420453	0.013700041	0.006245983	0.008170809	0.010066808	0.012744576	0.01368843	0.025793401	0.009337737	0.012666609	0.008515542	0.000913182	0.006065673	0.00624636	0.014511797	0.006304923	0.015388597	0.014224399	0.015199726	0.007738369	0.013006681	0.009421444	0.010873426	0.002037054	0.008201673	0.00705859	0.018110986	0.009620154	0.013021621
0.000966389	0.204375049	0.123518822	0.083673086	0.074842156	0.051588172	0.026434233	0.029401924	0.036443731	0.023493834	0.026198655	0.016486184	0.023310037	0.022576154	0.022011142	0.022458103	0.012061132	0.012686764	0.016116623	0.031349543	0.020988405	0.023588124	0.013799087	0.006291244	0.008251608	0.01010887	0.012856872	0.013777296	0.026010313	0.009428124	0.0127488	0.008553014	0.000913182	0.006143438	0.006294716	0.014600501	0.006381017	0.015502452	0.014309032	0.015269141	0.007815139	0.013071376	0.009499728	0.010927751	0.002071194	0.008244316	0.007119203	0.01821898	0.009654759	0.013128284
0.000973877	0.204951771	0.124041412	0.084083851	0.075208736	0.051873004	0.026592507	0.029577299	0.036659753	0.023642332	0.026347578	0.016590558	0.023435595	0.022691436	0.022129492	0.022599675	0.012138136	0.012767176	0.016217143	0.031531163	0.021126212	0.023729403	0.01389021	0.006381765	0.008332408	0.010164953	0.012927333	0.013849308	0.026193402	0.009483748	0.012803595	0.008646694	0.000913182	0.006298968	0.006343073	0.014690034	0.006431022	0.015592264	0.014396083	0.015320643	0.007907262	0.013139012	0.009558441	0.010982077	0.002071194	0.008308281	0.007163284	0.018314974	0.009689364	0.01323145
0.000982233	0.205635617	0.124630969	0.084536875	0.075616797	0.052191242	0.026765918	0.029801326	0.036900768	0.023806293	0.026534364	0.016721631	0.023587235	0.022836792	0.022276152	0.022758382	0.012229324	0.012852173	0.016317662	0.031742405	0.021273999	0.0238668	0.013993217	0.006427026	0.008413207	0.010242066	0.013030822	0.013959624	0.026424284	0.009511559	0.012876654	0.008731006	0.000913182	0.006357291	0.006391429	0.014796147	0.006494071	0.015698811	0.014481925	0.015423646	0.00793797	0.013236055	0.009636724	0.011048939	0.002082575	0.008393567	0.007207366	0.018446967	0.009770108	0.013308387
0.000989936	0.206238658	0.125145792	0.084952011	0.075980527	0.0524779	0.026926337	0.029983239	0.037114905	0.023952391	0.026686533	0.016825196	0.023722497	0.022966816	0.02239543	0.022903626	0.012308353	0.012941402	0.016413027	0.031932827	0.021401057	0.024003422	0.014096225	0.00644513	0.008443506	0.010284128	0.01308587	0.014036233	0.026638255	0.009553277	0.012926882	0.008824687	0.000913182	0.006396174	0.006460809	0.014890654	0.006548424	0.015792158	0.014588321	0.015517693	0.007976355	0.013312513	0.009711094	0.011115801	0.002162236	0.008464638	0.007251448	0.018534962	0.009833551	0.013387073
0.000998295	0.206887874	0.125719509	0.085404853	0.076408116	0.052796562	0.027107998	0.030195151	0.037359186	0.024110487	0.026878006	0.016936042	0.02389112	0.02311689	0.022540698	0.023063557	0.012395488	0.013023578	0.016531588	0.032134081	0.021564966	0.02417808	0.014223004	0.006481339	0.008524305	0.010403303	0.013191561	0.014138888	0.026879432	0.009612376	0.013022772	0.008871527	0.000913182	0.006396174	0.006511268	0.01500257	0.006602777	0.015903656	0.014670536	0.015602783	0.00801474	0.013415437	0.009808949	0.011165947	0.002184996	0.008528603	0.00731757	0.018682954	0.009908528	0.01348849
0.001005973	0.207495994	0.126234821	0.085813795	0.076785462	0.053087266	0.027275099	0.030386872	0.037577719	0.024249653	0.027043517	0.017040416	0.024034875	0.023252221	0.022657655	0.023218592	0.012474518	0.013097641	0.016616643	0.032329412	0.021693176	0.024322463	0.014329974	0.0065266	0.008574805	0.010501448	0.013262021	0.014209368	0.027098549	0.009678429	0.013091264	0.008899631	0.000913182	0.006415615	0.006574341	0.015092932	0.006628866	0.015994175	0.014738242	0.015685633	0.008060801	0.013480133	0.009879404	0.011236988	0.002196377	0.008620996	0.007378183	0.018810947	0.009931598	0.01357417
0.001014612	0.208160909	0.126815633	0.086257166	0.077204712	0.053419467	0.027450738	0.030606861	0.037827023	0.02441628	0.02722309	0.017156117	0.024203498	0.023393449	0.022809421	0.023380563	0.012567732	0.013190045	0.01670943	0.032548101	0.021866681	0.024484701	0.0144726	0.006589965	0.008675804	0.010571551	0.013354501	0.01429517	0.027308108	0.009775769	0.013150625	0.008983943	0.000913182	0.006473939	0.006620595	0.015188268	0.006683219	0.016100722	0.014813203	0.015788637	0.008099186	0.013580116	0.00996943	0.011345639	0.002219137	0.008677853	0.007433285	0.018946939	0.009960435	0.013666844
0.001022346	0.208770877	0.127345561	0.086672484	0.077592614	0.053719958	0.027615281	0.030786467	0.038048194	0.024578641	0.027384635	0.0172791	0.024369695	0.02352878	0.022939838	0.023524991	0.012642709	0.013264108	0.016804795	0.032735984	0.021994123	0.024645386	0.014563722	0.006644278	0.008706103	0.010641654	0.013449182	0.014397826	0.027525756	0.009838345	0.01322825	0.009049519	0.000913182	0.006512822	0.006666849	0.015277801	0.006718005	0.016205149	0.014894209	0.015878205	0.008145248	0.013656574	0.010020315	0.011395785	0.002276038	0.008770247	0.007493897	0.019070932	0.010029645	0.013768262
0.001031017	0.209434868	0.127928146	0.087120408	0.078008486	0.054050168	0.027796819	0.031006647	0.038298503	0.024744201	0.027563127	0.017402892	0.024558941	0.023678854	0.023084178	0.023673907	0.012723765	0.013357922	0.016905315	0.032947564	0.022167245	0.024786665	0.014694463	0.006680486	0.008766703	0.010683716	0.013557075	0.014500481	0.027735315	0.009897445	0.013296743	0.009115096	0.000913182	0.006551704	0.006711	0.015363189	0.006774532	0.016315939	0.014995768	0.015961056	0.008214341	0.01372421	0.010114255	0.011466826	0.00240122	0.008827104	0.007537979	0.019174926	0.010116157	0.013876673
0.001038854	0.209974188	0.128464435	0.087549569	0.078390582	0.054344787	0.027959217	0.03119433	0.038528968	0.024892166	0.027740176	0.017533966	0.024700876	0.023810352	0.023228982	0.023815071	0.0128109	0.013437629	0.017023876	0.033142725	0.022295071	0.024935707	0.014789547	0.006725747	0.008807102	0.010802891	0.013623132	0.014567897	0.027919138	0.009946115	0.013351537	0.009171304	0.000913182	0.006571145	0.006761459	0.015451064	0.006831058	0.016407636	0.015067102	0.016025993	0.008245048	0.013800668	0.010165139	0.01156294	0.00240122	0.008876854	0.00757104	0.01928692	0.010144994	0.013946616
0.001047631	0.210625713	0.129055399	0.088016074	0.078815321	0.054673399	0.02814917	0.031412972	0.038787817	0.025062525	0.027921192	0.017657758	0.02487981	0.023959836	0.023378891	0.02396929	0.012896009	0.0135258	0.017132128	0.033358706	0.022456676	0.025105707	0.014888593	0.006771008	0.008887901	0.010844953	0.013722218	0.014662891	0.028144138	0.010005215	0.013461126	0.00923688	0.000913182	0.006610028	0.006818225	0.015561322	0.006902804	0.016515598	0.015168662	0.016111082	0.00829111	0.013885948	0.010239509	0.011646518	0.00242398	0.008926604	0.007593081	0.019426912	0.010185367	0.01405153
0.001055527	0.211197355	0.129585389	0.088433942	0.079182851	0.054971704	0.028318168	0.031608924	0.039009993	0.025213689	0.028095357	0.017767795	0.025019319	0.024087796	0.023501417	0.024108822	0.012954775	0.013609034	0.017224915	0.033558437	0.022581048	0.025256301	0.015023296	0.006798164	0.008999	0.010901035	0.013783871	0.014759418	0.028345609	0.010071267	0.013520486	0.00928372	0.000913182	0.006668352	0.006853966	0.015672409	0.006959331	0.016610831	0.015252086	0.016180498	0.008360203	0.013985932	0.010290393	0.011721737	0.002469501	0.008983462	0.007648184	0.019522907	0.010277646	0.014119725
0.001064612	0.211857653	0.130174396	0.088890974	0.079606534	0.055306025	0.028501438	0.031827374	0.039255152	0.025381115	0.028291518	0.017909387	0.025177631	0.024239344	0.023653183	0.024285481	0.013045963	0.013698616	0.017337033	0.033783728	0.022732289	0.025416986	0.015114418	0.006852477	0.009079799	0.010985159	0.013904975	0.01486667	0.028581639	0.010130367	0.013620942	0.009358664	0.000913182	0.006765558	0.00689181	0.015783496	0.007000639	0.016718558	0.01531012	0.016285741	0.008436972	0.014030042	0.01038042	0.011788599	0.002480881	0.009068748	0.007697776	0.0196509	0.010358391	0.014194913
0.001072782	0.21241729	0.130709462	0.089324872	0.07999718	0.055602536	0.028668044	0.032033901	0.039475821	0.025530146	0.028465322	0.018021043	0.025341401	0.024381751	0.0237836	0.02442746	0.01312094	0.013784318	0.017424665	0.033976858	0.022871631	0.025580776	0.015217426	0.006888686	0.009130299	0.011055262	0.01400406	0.014931022	0.028780904	0.010196419	0.0137077	0.009405505	0.000913182	0.006843323	0.006946474	0.015886293	0.007054992	0.016812612	0.015391126	0.01637083	0.008483034	0.014112381	0.010443047	0.011872177	0.002526402	0.009118498	0.007741857	0.019802891	0.010427601	0.014285839
0.00108189	0.213083128	0.131294677	0.089788279	0.080420335	0.055935226	0.028851314	0.032255236	0.03972299	0.025700239	0.028654632	0.018142408	0.025528828	0.024526222	0.023944184	0.024583312	0.013204022	0.013880953	0.017544515	0.034203164	0.023029014	0.025760092	0.015344205	0.00690679	0.009200998	0.011104334	0.01409654	0.015036741	0.028994139	0.010252042	0.013785325	0.009508553	0.000913182	0.00695997	0.006988523	0.015988261	0.007104997	0.016924345	0.015489058	0.016462638	0.008521419	0.014200602	0.010493931	0.011951575	0.002549162	0.009168248	0.007752878	0.019934884	0.010531415	0.014385508
0.001090118	0.213638609	0.131834146	0.090199225	0.080806442	0.056238882	0.029019817	0.032455995	0.039946673	0.0258618	0.02881834	0.018254872	0.025684713	0.024682487	0.024095021	0.024744059	0.013278999	0.013971946	0.017634725	0.03439951	0.023174882	0.025893608	0.015431365	0.006961103	0.009271697	0.011195469	0.014180212	0.015124075	0.029203698	0.010314618	0.01386295	0.009536657	0.000913182	0.007018294	0.007043186	0.016099348	0.007146305	0.017036315	0.015579736	0.016547728	0.008590511	0.014291764	0.010533073	0.012014258	0.002617444	0.009210891	0.007791449	0.020054877	0.010600625	0.014486925
0.001099353	0.214314606	0.132430124	0.090672287	0.081254085	0.05657379	0.029209935	0.032670022	0.040199745	0.026041224	0.02901414	0.018374619	0.025844238	0.024831381	0.024249572	0.024915006	0.013333712	0.014063997	0.017764885	0.034630217	0.023334952	0.02605274	0.015530411	0.007015416	0.009372696	0.01123753	0.014301316	0.015206813	0.029424286	0.010380671	0.013954274	0.009611601	0.000913182	0.007076618	0.007104157	0.016207949	0.007189787	0.017145456	0.015678878	0.016637296	0.008628896	0.014365281	0.010587872	0.012131267	0.002685725	0.009281963	0.007824511	0.020214868	0.010646765	0.014604079
0.001107578	0.214917186	0.132980174	0.091085055	0.08164927	0.056880675	0.029378974	0.032863858	0.040424432	0.026191588	0.029194796	0.018491938	0.025985566	0.024969071	0.02437906	0.025066777	0.013426926	0.014150757	0.017853806	0.034827071	0.023470071	0.026190138	0.015629457	0.007069729	0.009493895	0.011314644	0.014395998	0.015292614	0.029663257	0.010425865	0.014041032	0.009705282	0.000913182	0.007134942	0.007163026	0.016302456	0.007239791	0.017245874	0.015779229	0.016706711	0.008674958	0.014432917	0.010677898	0.012235739	0.002731245	0.009331713	0.007857572	0.02035486	0.010698672	0.014677519
0.001116877	0.215583948	0.13359187	0.091558663	0.082091425	0.057218878	0.029573052	0.033086346	0.040681398	0.02636168	0.029394202	0.01862463	0.026152976	0.025124747	0.024550783	0.025221405	0.013514061	0.014245276	0.017972367	0.035049145	0.023629374	0.026353152	0.015760198	0.00716025	0.009635293	0.011370726	0.01447967	0.015392206	0.029916198	0.010519729	0.014100392	0.009789594	0.000913182	0.007193266	0.007223996	0.016397792	0.007307189	0.01735973	0.015861444	0.016771648	0.008736373	0.014494671	0.010748353	0.012315137	0.002776766	0.00938857	0.007901654	0.020514851	0.010762115	0.014770194
0.001125094	0.216145432	0.134135253	0.091988553	0.082468771	0.057518488	0.029746257	0.033275183	0.040916258	0.026522975	0.02957017	0.018746804	0.026311288	0.025269808	0.024688625	0.025361345	0.013603223	0.014330273	0.018106393	0.035255478	0.023797505	0.026507627	0.015843396	0.00716025	0.009726192	0.011419799	0.014556736	0.0154872	0.030129434	0.010571876	0.014196282	0.009817698	0.000913182	0.007251589	0.007282865	0.016496444	0.007346323	0.017460384	0.015950913	0.016852259	0.008790112	0.014565248	0.010818808	0.012361105	0.002822287	0.009424106	0.007934715	0.020634844	0.010825557	0.014847131
0.001134495	0.216754937	0.134746277	0.092454329	0.082907231	0.057863314	0.029938602	0.033498632	0.041187039	0.026697333	0.029779312	0.018882733	0.026484764	0.025427252	0.024855242	0.025534332	0.013696437	0.014433963	0.018235265	0.035489231	0.023951434	0.026652787	0.015922633	0.007223615	0.009786791	0.011496912	0.014655822	0.015600581	0.030386052	0.010679645	0.014278474	0.009892642	0.000913182	0.007329354	0.007343836	0.016619137	0.007381109	0.017576125	0.016040382	0.01693511	0.008866882	0.014650528	0.010897092	0.012465577	0.002845047	0.009509392	0.007962266	0.020778836	0.010900534	0.01493456
0.001143013	0.217320577	0.135278162	0.092879301	0.083293549	0.058168959	0.030106363	0.033684392	0.041423156	0.026855695	0.029952395	0.018985488	0.026646715	0.025572313	0.0249903	0.025686103	0.013793704	0.014520723	0.018340939	0.035695902	0.024082331	0.026797171	0.015986023	0.007259824	0.00988779	0.011560005	0.014715273	0.015683318	0.03058164	0.010742221	0.014315003	0.009939483	0.000913182	0.007368237	0.007409011	0.016709499	0.007409372	0.017672772	0.016135897	0.016993329	0.008905266	0.014729927	0.010967547	0.01252826	0.002867808	0.009552035	0.007984307	0.02088683	0.010952441	0.01499576
0.001152585	0.217946705	0.135883559	0.093371853	0.083739926	0.058516069	0.030297058	0.033916495	0.041689415	0.027029254	0.030148916	0.019130317	0.026832928	0.025744499	0.025180123	0.025850522	0.01388084	0.014616653	0.018446613	0.035923562	0.024246623	0.026960185	0.016116763	0.007350345	0.009998889	0.011623098	0.014838579	0.015772184	0.030840464	0.010829133	0.014388062	0.009976955	0.000913182	0.007601532	0.00746788	0.016826389	0.007463725	0.017791813	0.01622053	0.017085137	0.008989713	0.01482697	0.011014518	0.012624374	0.002879188	0.009687071	0.008017368	0.021026822	0.011004349	0.015116411
0.001161151	0.218544667	0.136419237	0.093796461	0.084138383	0.058827195	0.030475337	0.034119946	0.041923522	0.02718255	0.0303101	0.01924359	0.026988207	0.025882779	0.025342564	0.026000254	0.013935552	0.01471082	0.018553576	0.03613345	0.024393642	0.027106121	0.016192038	0.007359397	0.010130188	0.011637118	0.01494427	0.01586105	0.031075023	0.010888232	0.014433724	0.010005059	0.00097841	0.007659856	0.007509929	0.01693416	0.007500685	0.017898833	0.016294281	0.017163509	0.009043452	0.014909309	0.011057574	0.012699593	0.002913328	0.009758143	0.00805594	0.021170814	0.011062023	0.015202091
0.001170971	0.21918511	0.137038333	0.094283914	0.084594787	0.059176424	0.030671601	0.034350511	0.042197191	0.027366773	0.030501573	0.019413501	0.027190191	0.026052606	0.025515215	0.026182216	0.014044978	0.014819799	0.018672138	0.03636331	0.024558703	0.02725982	0.016318817	0.007440867	0.010190787	0.011651139	0.015049961	0.01596677	0.031310317	0.010971667	0.014479386	0.010080003	0.00097841	0.007795945	0.007577207	0.017030325	0.007546341	0.018015516	0.016386169	0.017237403	0.009081836	0.014985767	0.011128029	0.012833317	0.002924709	0.009829215	0.008127573	0.021358804	0.011113931	0.01532624
0.001179445	0.219770604	0.137575356	0.094712165	0.084992293	0.059482559	0.03084691	0.034552423	0.042441974	0.027521136	0.030683311	0.019534866	0.027350929	0.026201795	0.025669765	0.026341332	0.01413414	0.014905502	0.018773946	0.036558471	0.024697277	0.02740498	0.016445596	0.007468023	0.010200887	0.01168619	0.015142441	0.016074022	0.031508847	0.011016861	0.014584408	0.010164315	0.00097841	0.007893151	0.007636075	0.017119858	0.007613739	0.018112164	0.016475638	0.01732921	0.009127898	0.015065166	0.011198484	0.012925253	0.002947469	0.009893179	0.008160634	0.021450799	0.011171606	0.015418914
0.001189259	0.220428593	0.138193351	0.095201985	0.085445847	0.059832278	0.03104272	0.034790488	0.042705721	0.027704292	0.030888847	0.01966513	0.02751288	0.026371623	0.025844737	0.026512279	0.014209116	0.01499861	0.018905394	0.036793748	0.024846983	0.027571876	0.016560489	0.007531388	0.010332185	0.011728252	0.01524593	0.016165953	0.031766935	0.011110725	0.0146666	0.010220523	0.00097841	0.008009798	0.007684432	0.0172268	0.007652873	0.018238748	0.016553017	0.017396386	0.00917396	0.01516809	0.011276768	0.013096586	0.002970229	0.009942929	0.008188185	0.02159879	0.011217745	0.015518583
0.001197891	0.22099608	0.138732025	0.095626411	0.085845043	0.060140827	0.031213203	0.035004323	0.042952388	0.027860521	0.031083205	0.019792159	0.027654815	0.026511377	0.026004392	0.026661194	0.014282067	0.015082902	0.019012357	0.036998219	0.024988244	0.027720141	0.016659535	0.007558545	0.010493784	0.011742273	0.015322996	0.016259415	0.031980906	0.011166348	0.014753357	0.0102861	0.00097841	0.008087563	0.007736993	0.017332913	0.007707225	0.018335159	0.016647322	0.017479237	0.009196991	0.015256311	0.011311996	0.01315509	0.00301575	0.010056644	0.008210226	0.021706784	0.011269653	0.015613006
0.00120786	0.221641602	0.139348002	0.096114045	0.086308941	0.060494918	0.031413179	0.035239695	0.043224048	0.028053808	0.031295953	0.01994346	0.02784952	0.026668821	0.026192823	0.02681827	0.014377308	0.015187297	0.019115454	0.03723722	0.025165588	0.027890141	0.016794238	0.007603806	0.010554383	0.011784335	0.015457312	0.016366667	0.032238994	0.011256736	0.014840115	0.010361044	0.001000152	0.008223652	0.007804271	0.01743571	0.007761578	0.018457736	0.016754927	0.017580001	0.009227698	0.015388642	0.01139028	0.013272099	0.003061271	0.010099287	0.008232267	0.021838777	0.011327327	0.015703932
0.001216654	0.222254801	0.139888878	0.096549947	0.086696631	0.060810122	0.031591005	0.035455453	0.043469458	0.028217235	0.031475887	0.020063207	0.027995094	0.026811228	0.026337627	0.026961881	0.014464443	0.015275468	0.019223706	0.037448123	0.025314527	0.028043064	0.01688536	0.007649066	0.010625082	0.011812376	0.015565205	0.016450937	0.032451494	0.0113506	0.014913174	0.010407884	0.001021895	0.008359741	0.007863139	0.017521098	0.00780506	0.01855957	0.016861323	0.01764046	0.009266083	0.015473922	0.011456821	0.013330603	0.003061271	0.010120609	0.008259818	0.021974769	0.011396537	0.015801852
0.001226802	0.222927104	0.140518004	0.097028837	0.08715103	0.061160917	0.031791847	0.03569371	0.043756315	0.028397459	0.031698371	0.020208844	0.028179488	0.026978697	0.026498675	0.02713446	0.01456171	0.015387269	0.019348711	0.037699987	0.025484961	0.028198315	0.017059681	0.007721483	0.010715981	0.011861448	0.015666492	0.016548996	0.032705171	0.011444464	0.014981667	0.010464092	0.001021895	0.008398624	0.007930418	0.017639647	0.007881154	0.018673425	0.016995527	0.017714354	0.009319822	0.015568024	0.011535104	0.01345179	0.003084031	0.010170359	0.00831492	0.022102762	0.011465747	0.015899772
0.001235677	0.22350752	0.141055639	0.097468746	0.087544526	0.061470575	0.031971941	0.035897353	0.043998335	0.028571817	0.031896335	0.020335873	0.028343865	0.027116092	0.026651834	0.027273992	0.014622502	0.015480025	0.019465984	0.037908182	0.025643112	0.028334936	0.017138918	0.007757692	0.01082708	0.011889489	0.015750164	0.016645523	0.032947818	0.011531375	0.015059292	0.010539037	0.001021895	0.008437506	0.007972466	0.017746589	0.007963771	0.018781387	0.017075323	0.017772573	0.009365884	0.015670948	0.011613388	0.01352701	0.003129552	0.010248538	0.008364512	0.022254754	0.011534957	0.016001189
0.001245762	0.224168741	0.141683175	0.097959295	0.088021512	0.061832463	0.032179672	0.036132341	0.044271125	0.028764837	0.032096462	0.020479083	0.028526439	0.027290343	0.026846298	0.027438819	0.014693426	0.015568196	0.019594855	0.03814092	0.02582084	0.028519685	0.017245888	0.007821057	0.010998778	0.011945572	0.015840442	0.016754307	0.033230171	0.01161481	0.015155182	0.010604613	0.001021895	0.008534712	0.008031335	0.017860992	0.008013775	0.018901607	0.017187764	0.017886772	0.009396591	0.015753288	0.011672101	0.013581335	0.003175073	0.010312502	0.008392063	0.022414745	0.011609934	0.016106103
0.00125468	0.224727454	0.142229004	0.098391554	0.088421024	0.062158335	0.032356302	0.036346945	0.044512516	0.028929065	0.032281084	0.020599639	0.028682325	0.027440416	0.027010595	0.027594671	0.014802852	0.015653545	0.019696663	0.038356732	0.02596095	0.028685028	0.017408323	0.007902526	0.011079577	0.011987634	0.01593072	0.016853898	0.033458113	0.011705197	0.015228241	0.010660821	0.001043637	0.008612477	0.008088101	0.01797125	0.008059432	0.019006976	0.017295369	0.017947231	0.009427299	0.015844449	0.011726899	0.013648197	0.003197833	0.010376467	0.008419614	0.022574736	0.011673376	0.016207521
0.001265069	0.22538729	0.142845654	0.098875181	0.088890939	0.062522832	0.032554422	0.036590201	0.044796484	0.02911542	0.032508977	0.020767931	0.028865505	0.027619089	0.027187887	0.027768065	0.014910251	0.015740658	0.019820379	0.038604872	0.02613292	0.028850371	0.017491522	0.007956839	0.011241175	0.012057737	0.01605843	0.016956554	0.033748554	0.011816444	0.015296734	0.010773237	0.00106538	0.008670801	0.008157481	0.018074876	0.008115958	0.019123895	0.017405392	0.018027842	0.009458007	0.015947373	0.011840411	0.013735954	0.003300255	0.010433324	0.008463696	0.022718728	0.011719516	0.016317681
0.001274133	0.225955238	0.143391484	0.099309079	0.089307761	0.062840352	0.032734846	0.036798075	0.045039886	0.029282047	0.032696123	0.020894151	0.029011686	0.027778007	0.027334083	0.027931261	0.014983201	0.015826008	0.019944096	0.038822207	0.026283394	0.029007175	0.017626224	0.0080021	0.011301775	0.012085778	0.016183938	0.017065338	0.033994878	0.01187902	0.015356094	0.010801342	0.001130607	0.00880689	0.008205838	0.018176015	0.008161615	0.019235865	0.017500907	0.018095018	0.009511746	0.016044416	0.011899124	0.013819531	0.003311635	0.010490181	0.008496757	0.022830721	0.011777191	0.016405109
0.001284564	0.226637238	0.144034064	0.099827315	0.089786859	0.063204719	0.03294171	0.037046908	0.045315564	0.02946307	0.032918607	0.021044643	0.029184555	0.027940758	0.027513232	0.028104247	0.015072363	0.015923349	0.02004977	0.039066794	0.026458051	0.029188819	0.017729232	0.008056413	0.011332074	0.012099799	0.016296234	0.017174122	0.034245613	0.011969407	0.015461117	0.010876286	0.001174092	0.008884655	0.008279423	0.018320263	0.008231186	0.01936292	0.017607303	0.018198022	0.0095271	0.0161444	0.011961751	0.01389893	0.003391296	0.010511503	0.008546349	0.02303071	0.011817563	0.016489041
0.001293909	0.227243511	0.144595672	0.100279429	0.090207059	0.063528536	0.033116483	0.03727382	0.045568511	0.029634762	0.033109359	0.02116358	0.029347719	0.028106163	0.027662213	0.028246635	0.015177736	0.016007641	0.020156733	0.039281759	0.026618121	0.029327769	0.017812431	0.008119778	0.011392674	0.012141861	0.016412935	0.017270649	0.034477231	0.01203546	0.015570705	0.010913758	0.001174092	0.008981861	0.008342496	0.018435495	0.008281191	0.019472061	0.01771128	0.018276394	0.009557807	0.016220858	0.012032206	0.013990865	0.003425437	0.010547039	0.00856839	0.023110706	0.011886773	0.016592207
0.001304446	0.227916738	0.145232076	0.100792383	0.090669163	0.063892185	0.033322482	0.037531306	0.045854237	0.02982565	0.033321025	0.021319736	0.02953272	0.028298988	0.027840897	0.028431454	0.015275003	0.016102865	0.020302357	0.0395321	0.026790859	0.029493888	0.017911477	0.008155987	0.011534072	0.012190933	0.016503213	0.017379433	0.034767673	0.012118894	0.01568486	0.011016806	0.001174092	0.00911795	0.008420287	0.018578913	0.00833337	0.019590866	0.017822512	0.018386115	0.009573161	0.016297316	0.012098747	0.014070264	0.003459578	0.010667861	0.008612472	0.023302695	0.011921378	0.016690127
0.00131384	0.22848561	0.145785	0.101234114	0.091089574	0.06421822	0.033504927	0.037749756	0.046107434	0.029988811	0.033504926	0.021462947	0.029686785	0.028459381	0.027993127	0.028588937	0.015354032	0.016183277	0.02040932	0.039749774	0.026946323	0.02964293	0.018010523	0.008192195	0.011614871	0.012247015	0.016573673	0.017485153	0.035017673	0.012205806	0.015812713	0.01104491	0.001174092	0.009215156	0.008466541	0.018670933	0.008376852	0.019695528	0.017915609	0.01848464	0.009619223	0.016385536	0.012173117	0.014128768	0.003482338	0.010753147	0.008651043	0.023418689	0.011967518	0.016768812
0.001324557	0.229144984	0.146425379	0.101735228	0.091564133	0.064583435	0.033714308	0.038012627	0.046394668	0.030182897	0.033713347	0.021610202	0.029886343	0.028635105	0.028167171	0.028762332	0.015455352	0.016286614	0.020540769	0.0400035	0.027129425	0.029838546	0.01811353	0.00825556	0.01172597	0.012296088	0.016652942	0.017635306	0.035330908	0.01229967	0.015926868	0.011110487	0.001195834	0.009254039	0.008546434	0.018796114	0.008448597	0.019829184	0.018046185	0.018639145	0.009642254	0.016476698	0.012294456	0.014237418	0.003539239	0.010838433	0.008689615	0.023582679	0.012065565	0.016887715
0.001334145	0.229715241	0.146981727	0.10219062	0.091987394	0.064911916	0.033900301	0.038233577	0.046643218	0.030353523	0.033891839	0.02173804	0.03005072	0.028789896	0.028324506	0.028921855	0.015534382	0.016373022	0.02064	0.04021525	0.027282969	0.029993021	0.018236348	0.008318925	0.011766369	0.012317118	0.016760834	0.01773643	0.035563997	0.012365722	0.016050155	0.011147959	0.001195834	0.00942901	0.008601097	0.018913833	0.008509473	0.019946575	0.018134446	0.018746627	0.009672962	0.016585504	0.012376654	0.014350248	0.003573379	0.010916612	0.008761248	0.023714672	0.012123239	0.016973395
0.001345037	0.230360763	0.147625409	0.102680258	0.092457731	0.06528284	0.034114302	0.038489717	0.046927563	0.030546277	0.034099539	0.021875587	0.030227835	0.028968864	0.028501798	0.029123401	0.015627596	0.016488702	0.020757273	0.040464068	0.027447262	0.03020494	0.018375012	0.00838229	0.011887568	0.012422273	0.016862122	0.017871261	0.035842673	0.012476969	0.01616431	0.011241639	0.001195834	0.00958454	0.00866417	0.019040671	0.008555129	0.020064674	0.018240841	0.018872023	0.00970367	0.016653139	0.012443195	0.014471435	0.00360752	0.011001898	0.00882737	0.023902661	0.012175147	0.017095796
0.001354599	0.230932867	0.148179311	0.103125268	0.092866743	0.065609821	0.034302234	0.038716821	0.047181263	0.030708372	0.034276949	0.021994524	0.030391	0.029135743	0.028658205	0.029299244	0.015728916	0.016579342	0.02089001	0.040687157	0.027587372	0.030359415	0.018462172	0.008409447	0.011968367	0.012471345	0.016996437	0.017984642	0.036115468	0.012567356	0.016283031	0.011307215	0.001195834	0.009662305	0.008706219	0.019153416	0.008602959	0.020172636	0.018315802	0.018986222	0.009772762	0.016735479	0.012505822	0.014534118	0.00363028	0.011136934	0.008887983	0.024038654	0.012227054	0.017174481
0.001365505	0.231594088	0.148818039	0.103633121	0.093346263	0.065981757	0.034510253	0.038973538	0.047476283	0.030898459	0.034494745	0.022143398	0.030566902	0.0293153	0.028827607	0.029473863	0.015820104	0.016682679	0.021027902	0.040933944	0.027772393	0.030547269	0.018573104	0.008427551	0.012049166	0.012520418	0.017086715	0.018114876	0.036410321	0.012650791	0.01641545	0.011400896	0.001195834	0.009837277	0.008786112	0.019294348	0.008639919	0.020294977	0.018408899	0.019131771	0.00980347	0.016858988	0.012611505	0.014621875	0.003687181	0.01117247	0.008937575	0.024190645	0.012307799	0.017291636
0.001375185	0.232198052	0.149385641	0.104080499	0.09375918	0.066313207	0.034700206	0.039204872	0.047724959	0.031072551	0.034680809	0.022263954	0.030730672	0.029464194	0.028984942	0.029651338	0.01590116	0.016774024	0.021146463	0.04114654	0.027922867	0.030725032	0.018703845	0.008454708	0.012099666	0.012555469	0.0171858	0.018211403	0.036661792	0.012744655	0.016479377	0.011457104	0.001195834	0.009934483	0.008836571	0.019412896	0.008692098	0.020402703	0.018498368	0.019212382	0.009857209	0.016932505	0.012693703	0.014717989	0.003732702	0.01122222	0.008998187	0.024318638	0.012400078	0.01739655
0.001386301	0.232914221	0.150031462	0.104601468	0.0942368	0.066689709	0.034917919	0.039457936	0.048023245	0.031272503	0.034905457	0.022406355	0.030899296	0.029652007	0.029174765	0.029844316	0.015996401	0.016881945	0.021294665	0.041388926	0.028118252	0.030933069	0.01886628	0.00850902	0.012200665	0.012632583	0.017287088	0.01830793	0.036947821	0.012810707	0.016648326	0.011503944	0.001217577	0.010148337	0.008914361	0.019550511	0.008750799	0.020526694	0.018613227	0.019333299	0.009895593	0.017014845	0.012748502	0.014805745	0.003766843	0.011399899	0.009036759	0.024514627	0.012463521	0.017503213
0.001396241	0.233489096	0.150598575	0.105057589	0.094657527	0.067028108	0.035106965	0.03968504	0.048276568	0.031451393	0.035104863	0.022557656	0.031038197	0.029826552	0.029325139	0.030014855	0.01610988	0.016970469	0.021402917	0.041607107	0.028271413	0.031110055	0.018993059	0.008581438	0.012291564	0.012660624	0.017399384	0.018381474	0.037211792	0.012901095	0.016767047	0.01156952	0.001217577	0.010206661	0.008958512	0.019694759	0.008796455	0.020635364	0.018714787	0.019458694	0.009949332	0.017076599	0.012834614	0.014893501	0.003778223	0.011478078	0.009086351	0.02464662	0.012521195	0.017595887
0.001407352	0.23416971	0.151225132	0.105558703	0.095140108	0.067408036	0.035325255	0.039933873	0.048567192	0.031651079	0.035323741	0.022708149	0.031209853	0.030027632	0.02949779	0.030220073	0.016227411	0.017084033	0.021536943	0.041875052	0.028438777	0.031315764	0.0191238	0.008671959	0.012362263	0.012723717	0.017549113	0.01847034	0.037512528	0.012991483	0.016872069	0.011653832	0.001217577	0.010303867	0.009029996	0.019832374	0.008852982	0.020761241	0.018830855	0.019581851	0.010041456	0.01716482	0.012873756	0.015006331	0.003823744	0.011591793	0.009135943	0.024830609	0.012567335	0.01769031
0.001417344	0.234740891	0.151803253	0.106012274	0.095565797	0.067737105	0.035519209	0.040175591	0.048829809	0.03181424	0.035509084	0.022827086	0.031366345	0.030178	0.029661623	0.030402443	0.016330757	0.017176789	0.021650349	0.042103727	0.02860307	0.031484211	0.019230769	0.008726272	0.012483461	0.012786809	0.017645997	0.01857606	0.037796351	0.013116635	0.016949694	0.011784985	0.001261061	0.010439956	0.009095171	0.019940975	0.00892038	0.020872503	0.018927578	0.01966918	0.01007984	0.017232456	0.012940297	0.015131697	0.003857884	0.011684186	0.009174514	0.024970602	0.012636545	0.017789979
0.001428541	0.235404883	0.152446567	0.106543808	0.096048589	0.068111748	0.035734448	0.040420963	0.04912282	0.032004594	0.035711375	0.022970296	0.03154892	0.030355494	0.029844948	0.030574206	0.016482737	0.017288943	0.021785664	0.042360501	0.028788091	0.031651107	0.01936151	0.008807741	0.01261476	0.012828871	0.017758293	0.018687909	0.038098557	0.013196593	0.017013621	0.011850561	0.001282804	0.010478838	0.009168757	0.020063668	0.008972558	0.021007809	0.01902672	0.01978114	0.010110548	0.017308914	0.012995096	0.015211096	0.003869264	0.011797901	0.009262678	0.025134592	0.012734592	0.017908882
0.001438779	0.236008847	0.153021019	0.106999018	0.096485255	0.068451061	0.035928484	0.040647682	0.049395862	0.032178419	0.035914027	0.023127261	0.031711477	0.030532692	0.029993929	0.030739849	0.01658811	0.017391927	0.021913247	0.042580882	0.028973496	0.031828093	0.019504136	0.008834898	0.012665259	0.012870933	0.017852975	0.018789032	0.038332381	0.013273075	0.017136908	0.011944241	0.001304546	0.010576044	0.00922342	0.020185532	0.009011692	0.0211186	0.019121025	0.019861751	0.010148933	0.01737655	0.013061637	0.015277958	0.003892025	0.011883187	0.00932329	0.025242586	0.012798034	0.018026036
0.001450162	0.236665912	0.153675769	0.107513247	0.096965514	0.068831739	0.036147682	0.040908245	0.04969465	0.032385836	0.036128578	0.023301218	0.031880707	0.030714314	0.030181896	0.030941395	0.016691456	0.017511487	0.022087223	0.042832239	0.029145082	0.03199887	0.019611106	0.008889211	0.012826858	0.012905985	0.017969675	0.018900881	0.038650764	0.013353033	0.017219099	0.012009818	0.001348031	0.010692692	0.009284391	0.020318174	0.009053	0.021250842	0.019225003	0.019971473	0.010225702	0.017458889	0.01313992	0.015357356	0.003937546	0.011968473	0.009372882	0.025398578	0.012861477	0.018122208
0.001460423	0.23726803	0.154250037	0.107979023	0.097389514	0.069170758	0.036342626	0.041144579	0.049954629	0.032569259	0.036327263	0.023438764	0.032059035	0.030884731	0.03034248	0.031118054	0.016778591	0.017600011	0.02221996	0.043061423	0.029317436	0.032145582	0.019753732	0.008934471	0.012877357	0.012955057	0.018066559	0.018997408	0.038931646	0.013429515	0.017319556	0.012075394	0.001348031	0.01080934	0.009355874	0.020426774	0.009092134	0.021364225	0.019326563	0.020083433	0.010233379	0.017532406	0.013186891	0.015466007	0.003983066	0.012067973	0.009427984	0.025558569	0.012919151	0.018221876
0.001471821	0.237957879	0.154887358	0.108484144	0.097865128	0.069545401	0.036559845	0.041410334	0.050242114	0.032770011	0.036548665	0.023598157	0.032246462	0.031057507	0.030539265	0.031320008	0.01689207	0.01771816	0.022364295	0.043319212	0.029502842	0.03233887	0.019916167	0.008988784	0.013089455	0.013011139	0.01820748	0.019136835	0.039219146	0.013575526	0.017474806	0.012131602	0.001348031	0.011003752	0.009427357	0.020566876	0.009174751	0.021503774	0.019441422	0.020161805	0.010271764	0.017623568	0.013257346	0.015549584	0.004005827	0.012181688	0.009477576	0.02571056	0.012988361	0.018358265
0.001482387	0.238538295	0.155471289	0.108969046	0.098291345	0.069898578	0.036759986	0.041634745	0.050504856	0.032946768	0.03673545	0.023719521	0.032413872	0.031217899	0.030719806	0.031494219	0.016987311	0.017823613	0.022482857	0.043555166	0.029692085	0.032516633	0.02000729	0.009043097	0.013190454	0.013116294	0.018313171	0.019244087	0.039494882	0.013683296	0.017534167	0.012197178	0.001348031	0.011100958	0.009482021	0.020686253	0.009229104	0.02161598	0.019529682	0.020276004	0.010310149	0.017732373	0.013304316	0.015662414	0.004062728	0.012309617	0.009543699	0.025866551	0.013069106	0.018480665
0.001494025	0.239226297	0.156108365	0.109504223	0.098770548	0.070278898	0.036980628	0.041888386	0.050803142	0.033140055	0.036956853	0.023867586	0.032606757	0.031422223	0.030911486	0.031689237	0.017125106	0.017938588	0.02261946	0.043815494	0.029889006	0.032682752	0.020181611	0.009115514	0.013291452	0.013165366	0.018410055	0.019357468	0.039835323	0.013780636	0.017630056	0.012290859	0.001348031	0.011178723	0.009564016	0.020842107	0.009281282	0.021739499	0.019675976	0.020383486	0.010340857	0.01784412	0.013406085	0.015741813	0.004108248	0.012416224	0.009609821	0.026010543	0.013126781	0.018618802
0.001504492	0.239803019	0.156693336	0.109982568	0.099202992	0.070624213	0.037186255	0.042124527	0.051072541	0.033334142	0.037167798	0.024011606	0.032786905	0.031608267	0.031070677	0.031866712	0.017206162	0.01804263	0.022752198	0.044051955	0.030043319	0.032824031	0.020336122	0.009142671	0.013382351	0.013214438	0.018495929	0.019446334	0.040091206	0.013891882	0.017716814	0.012347067	0.001391516	0.011217606	0.009616577	0.02097309	0.009324764	0.021856655	0.019766655	0.020455141	0.010356211	0.017911756	0.013496111	0.015817032	0.004176529	0.012487296	0.009714516	0.026150536	0.013207525	0.018735957
0.001516156	0.24049333	0.157343989	0.110485503	0.099691589	0.071011155	0.037408341	0.042387014	0.051356635	0.033542625	0.037387757	0.024162098	0.032971905	0.031775441	0.031254467	0.032061322	0.01729735	0.018169596	0.022914575	0.044316853	0.030229108	0.032994031	0.020518367	0.00922414	0.01354395	0.013312583	0.018625841	0.019567376	0.040422089	0.013964888	0.017826403	0.012412643	0.001391516	0.011256489	0.009677548	0.021109048	0.009383465	0.021979703	0.019918994	0.020533513	0.010402272	0.018002917	0.013574395	0.015925683	0.00422205	0.012558368	0.009753087	0.026322526	0.013299805	0.018861854
0.001526821	0.241112532	0.1579311	0.110984613	0.100141238	0.071364006	0.0376117	0.042633539	0.051636961	0.033715117	0.037587885	0.024300454	0.033146594	0.031928168	0.031427582	0.032224109	0.017390564	0.018277165	0.023046024	0.044557716	0.030396855	0.033145401	0.020657031	0.009287505	0.013614649	0.013403717	0.018733733	0.019682289	0.040707383	0.014069181	0.017922293	0.012422011	0.001413259	0.011392577	0.009732212	0.02122428	0.009420425	0.022104637	0.020018136	0.020640995	0.010448334	0.018064672	0.013640936	0.015975829	0.004290331	0.012579689	0.009802679	0.026462518	0.013369015	0.018980757
0.001538641	0.241778371	0.158583221	0.11149611	0.100623186	0.07174302	0.037829042	0.042892949	0.05192432	0.033912937	0.037821547	0.024435573	0.033333414	0.032124531	0.031618334	0.032420352	0.017477699	0.018402015	0.023185205	0.044815674	0.030602221	0.033326269	0.020764001	0.009341818	0.013675248	0.013487841	0.018817406	0.019795669	0.041031648	0.01414914	0.018031881	0.012515691	0.001413259	0.011528666	0.009810002	0.021385108	0.009466082	0.022227214	0.020119695	0.020759673	0.010463688	0.018147011	0.013730962	0.016076122	0.004358613	0.012686297	0.009841251	0.026662507	0.013432457	0.019069934
0.001549543	0.242365713	0.159188128	0.111982651	0.101062807	0.072093849	0.038029761	0.043127167	0.05220251	0.034103558	0.038021314	0.024586065	0.033497185	0.032304383	0.031788664	0.032603538	0.017570914	0.018507115	0.023316653	0.04506737	0.030766898	0.0335149	0.020910589	0.009414235	0.013745947	0.013529902	0.018912087	0.019895261	0.041315472	0.014263862	0.018136903	0.012609372	0.001456743	0.011606431	0.009870973	0.021517749	0.009526957	0.022352384	0.020249063	0.020889547	0.010517427	0.018232291	0.013832731	0.016134627	0.004381373	0.012764476	0.009907373	0.0267785	0.013524737	0.019190586
0.001561447	0.243048174	0.159837742	0.112507628	0.10155151	0.07247867	0.038251351	0.043385808	0.052502429	0.034311774	0.038244519	0.024747885	0.033687038	0.032480992	0.031985449	0.032798556	0.017690471	0.018622796	0.023454545	0.045330914	0.030955758	0.033733804	0.021045292	0.0094776	0.013887346	0.013684129	0.019013374	0.020025495	0.041651501	0.014357726	0.018283022	0.012674948	0.001456743	0.011723079	0.009940354	0.021661997	0.00958131	0.022480147	0.020392939	0.021003746	0.010571165	0.018349919	0.013914929	0.016209846	0.004438274	0.012935048	0.009995537	0.026926492	0.013599714	0.01928326
0.001572416	0.243626743	0.160427727	0.112989433	0.101992504	0.072833283	0.038447904	0.043628103	0.052780494	0.034496797	0.038460152	0.024914559	0.033865366	0.032664087	0.032162277	0.032966647	0.017810029	0.018733891	0.02358986	0.045564836	0.031128112	0.03390691	0.021168109	0.009513809	0.013988345	0.013733202	0.019114662	0.02012049	0.041928707	0.014444638	0.018374345	0.01275926	0.001478486	0.011781402	0.010003427	0.021774742	0.009613921	0.022605317	0.020496917	0.021129142	0.010601873	0.018455784	0.013997127	0.016331034	0.004483795	0.013027441	0.01008921	0.027034486	0.013668924	0.019384677
0.00158437	0.244300431	0.161079482	0.113516595	0.102497778	0.073225151	0.038669289	0.043892319	0.053084431	0.034715144	0.038664245	0.025072333	0.034032776	0.032856322	0.032375306	0.033168601	0.01792756	0.018854509	0.023707133	0.045829396	0.031320043	0.034100198	0.021275078	0.009640539	0.014079244	0.013796294	0.019207141	0.020250725	0.042255178	0.014555884	0.018438272	0.012881045	0.001587198	0.011878609	0.010043373	0.021907383	0.009694363	0.022729309	0.020596059	0.02124558	0.010670966	0.018605759	0.014114553	0.016485652	0.004529315	0.013162477	0.010160843	0.027170478	0.013726598	0.019508826
0.001595534	0.244912707	0.161681882	0.114011152	0.102964104	0.073587821	0.038874462	0.044132307	0.053366641	0.034906565	0.038877715	0.025222826	0.034220203	0.033036174	0.032573948	0.033346484	0.018018748	0.018970542	0.023856623	0.046069751	0.03149969	0.034257778	0.021350353	0.009722008	0.014200442	0.013866397	0.019343659	0.020379427	0.042558855	0.014670607	0.018566125	0.012984093	0.001587198	0.011956374	0.010119061	0.022030076	0.009746542	0.022853536	0.0207085	0.021375454	0.010763089	0.018673395	0.01417718	0.01660266	0.004563456	0.013247763	0.010204925	0.027362468	0.013790041	0.019634723
0.001607694	0.245561923	0.162319264	0.114537221	0.103459035	0.073974568	0.039098775	0.044396332	0.053658898	0.035113449	0.039112098	0.0253984	0.034422186	0.033219565	0.032763771	0.033542726	0.018136279	0.019086576	0.024003536	0.046345989	0.031692389	0.034442527	0.021469209	0.00981253	0.014301441	0.013978562	0.019469167	0.020498937	0.042898561	0.014795759	0.018648317	0.013040301	0.001587198	0.012092463	0.010180032	0.022176811	0.009807417	0.022978706	0.020833031	0.021496371	0.010847536	0.018785141	0.014251549	0.016665343	0.004643117	0.013354371	0.010260027	0.027522459	0.01392846	0.0197851
0.001619073	0.246181125	0.162932305	0.115034692	0.1039223	0.07433639	0.039309806	0.04465651	0.053930307	0.035309135	0.039326288	0.025542419	0.034598695	0.03339293	0.03296334	0.033736929	0.01823152	0.019195908	0.024134985	0.046589052	0.031880097	0.034623395	0.021568255	0.009866843	0.01440244	0.014062686	0.01956605	0.020624575	0.043171355	0.014900052	0.018757905	0.013152718	0.001587198	0.01220911	0.010257823	0.022298675	0.009857422	0.023098218	0.020950308	0.021574744	0.010878244	0.018888065	0.014329833	0.016732205	0.004654497	0.013432549	0.010293089	0.02767845	0.014014972	0.019897009
0.001631348	0.246865895	0.163563817	0.115559668	0.104409736	0.07472007	0.039540555	0.04491092	0.054238389	0.03550962	0.039554902	0.025713139	0.034804318	0.033581333	0.033154556	0.033956018	0.018334867	0.019316526	0.024271588	0.046857674	0.03207625	0.034819012	0.021722766	0.009912104	0.014473139	0.0141398	0.019673943	0.020744084	0.043504444	0.015011298	0.018885759	0.013255766	0.00160894	0.012345199	0.010331408	0.022431317	0.009922645	0.023226217	0.021063958	0.02166879	0.010924305	0.018964523	0.014419859	0.016845035	0.004700018	0.013524943	0.010353701	0.02786244	0.014095717	0.020028152
0.001642826	0.247513725	0.164164627	0.116058414	0.104884928	0.075081762	0.039752658	0.045167445	0.054510048	0.035706373	0.039774862	0.025893568	0.034980827	0.033757647	0.033342059	0.034152668	0.018454424	0.019427621	0.024378551	0.04711631	0.03226012	0.03498125	0.021829736	0.009993573	0.014584238	0.014216913	0.019777432	0.020872787	0.043785326	0.015115592	0.01902731	0.013368182	0.001652425	0.012384081	0.010400789	0.022563958	0.009966127	0.023349501	0.021178818	0.021765076	0.01096269	0.019032159	0.014502057	0.016945328	0.00477968	0.013596014	0.010403293	0.02803843	0.014176462	0.020140061
0.001655145	0.248173561	0.16481424	0.116604339	0.105387881	0.075470628	0.039983695	0.045439739	0.054819512	0.035922322	0.040008524	0.026073188	0.035195548	0.033960496	0.033537915	0.034379918	0.018559797	0.019549298	0.024534485	0.047386455	0.032459344	0.035190839	0.021940667	0.010047886	0.014715537	0.014280006	0.019874316	0.021007618	0.044120621	0.01524422	0.019150597	0.013452495	0.001652425	0.01252017	0.010484887	0.022696599	0.010050918	0.0234841	0.021292468	0.021868079	0.011024106	0.019143906	0.014568598	0.017024726	0.00483658	0.013745265	0.010469416	0.028190421	0.014245672	0.020227489
0.001666894	0.24878907	0.165418903	0.117105088	0.105865817	0.075840345	0.040194437	0.045686841	0.055112146	0.036111076	0.040223436	0.026247144	0.035401172	0.034148899	0.033712887	0.034586767	0.018685434	0.019656514	0.024644026	0.047638489	0.032644366	0.035363944	0.022099141	0.010093147	0.014796336	0.014357119	0.019988814	0.021124063	0.044401503	0.015383278	0.019292149	0.013555543	0.001674168	0.012656259	0.010543755	0.022825096	0.010098748	0.023601491	0.021414581	0.022011389	0.011108552	0.019229186	0.014646882	0.017108304	0.004916242	0.013866087	0.010541048	0.02839041	0.014326416	0.020342895
0.001679399	0.249460449	0.166080748	0.117640083	0.106368031	0.076228299	0.04042931	0.045959519	0.055414953	0.036312895	0.040451689	0.026420291	0.035592844	0.034336122	0.033907351	0.034798921	0.018778648	0.01976373	0.024797382	0.04790271	0.032838983	0.035578967	0.022237805	0.010156512	0.014927634	0.014448253	0.020103313	0.021223654	0.04473018	0.015484095	0.019420003	0.013621119	0.00169591	0.012792348	0.010617341	0.022956079	0.010181364	0.02373609	0.021545158	0.022130066	0.011177645	0.019326229	0.014760393	0.017204418	0.004961763	0.01400823	0.010596151	0.028526403	0.014389858	0.020482781
0.00169124	0.25007919	0.166687613	0.11813464	0.106822852	0.076604508	0.040645333	0.046232582	0.055705578	0.036510181	0.040667683	0.026583729	0.035784517	0.034511551	0.034090213	0.034997611	0.018873889	0.01987412	0.024928831	0.048165238	0.033038592	0.035783899	0.022372508	0.010237981	0.015048833	0.014532377	0.0202046	0.021330906	0.045039004	0.015598818	0.019593518	0.0137148	0.001739395	0.012908995	0.010697233	0.023103643	0.010229195	0.023862203	0.021645508	0.022235309	0.011292799	0.019405627	0.014850419	0.017283816	0.004995903	0.01405798	0.010640232	0.028710392	0.014435998	0.020624415
0.00170384	0.250763036	0.167335698	0.118656701	0.107323482	0.07699941	0.040871543	0.046507567	0.056009892	0.036715731	0.040911081	0.026744739	0.036002878	0.034714401	0.03426472	0.035219149	0.018973183	0.019982747	0.025071878	0.048451971	0.033237816	0.035982621	0.02252702	0.01031945	0.015149832	0.014644542	0.020303686	0.021458077	0.045369151	0.01577264	0.019703106	0.013789744	0.001739395	0.013045084	0.010756102	0.0232396	0.010318333	0.024003873	0.021759159	0.02240101	0.011369569	0.019537958	0.014920875	0.017405004	0.005007283	0.014178802	0.010684314	0.028878383	0.014539813	0.020738073
0.001715895	0.251410867	0.167952103	0.119148708	0.107811868	0.07737663	0.041093382	0.046780053	0.05629813	0.036916217	0.041134286	0.026907368	0.036183025	0.034901624	0.034457328	0.035428854	0.01907045	0.020103717	0.025213636	0.048703328	0.033416695	0.036170475	0.02261418	0.010364711	0.015260931	0.014735676	0.020407175	0.02158065	0.045682387	0.015859552	0.019817261	0.01390216	0.001761138	0.013103408	0.010827585	0.023392967	0.01037486	0.024133051	0.021863136	0.022499535	0.01141563	0.019626179	0.015014815	0.017509476	0.005018664	0.014271195	0.010728396	0.029022375	0.014655162	0.020846484
0.001728655	0.252058697	0.168609178	0.119676416	0.108314082	0.077772413	0.041322191	0.047047154	0.056609729	0.037132965	0.041363621	0.027061097	0.03639714	0.035114793	0.034660147	0.035639784	0.019175823	0.020220456	0.025333486	0.048975335	0.033628203	0.03635833	0.022752845	0.010437128	0.015382129	0.01481279	0.020517269	0.021697096	0.045999299	0.015942986	0.019940548	0.014042681	0.00178288	0.013220056	0.010892761	0.023567059	0.01044878	0.024274957	0.021988877	0.022607017	0.011461692	0.019708519	0.015089185	0.017613947	0.005075564	0.014363589	0.010794518	0.029202365	0.014741675	0.020979376
0.001740853	0.252658968	0.169244053	0.120193196	0.108796029	0.078145262	0.041547205	0.047328294	0.056912159	0.037357977	0.041586105	0.027227771	0.036578501	0.035298478	0.034852291	0.03584133	0.019258905	0.020337547	0.025488132	0.049244126	0.033822437	0.036548513	0.0228717	0.010518598	0.015533628	0.014882893	0.020631768	0.021813541	0.046317681	0.016057709	0.020077534	0.014145729	0.001804622	0.013356144	0.010974756	0.023717109	0.010520526	0.024417335	0.022084391	0.022716738	0.011569169	0.019861435	0.015155726	0.017693346	0.005132465	0.014477303	0.010893702	0.029378355	0.014833954	0.021114016
0.00175385	0.253318804	0.169899048	0.120744949	0.109305209	0.078536706	0.041779397	0.047604241	0.057227274	0.03756886	0.041825537	0.027387163	0.036775026	0.035485111	0.035047219	0.036057564	0.01934604	0.020450054	0.025656953	0.049510717	0.034036632	0.036758878	0.023030173	0.010563858	0.015685126	0.014974027	0.020724248	0.021943775	0.04663827	0.016175908	0.020187122	0.014276882	0.001826365	0.013492233	0.011033624	0.023852237	0.010583575	0.024562306	0.022189578	0.022889157	0.011699678	0.019976122	0.015218353	0.017822891	0.005200747	0.014576804	0.010943294	0.029566344	0.014932001	0.021239913
0.001766256	0.253943085	0.170532149	0.121265372	0.109785151	0.078921364	0.042001937	0.04787288	0.057507977	0.037763214	0.042053429	0.027540083	0.036975191	0.035673219	0.035236114	0.036266454	0.019443307	0.020561502	0.025797422	0.049775277	0.034241614	0.036938194	0.023180723	0.010627223	0.015796225	0.015065161	0.02084315	0.022061753	0.04697577	0.016283678	0.020296711	0.014351826	0.001891592	0.013667205	0.011088288	0.023990682	0.010679236	0.024690069	0.022318946	0.023023509	0.011745739	0.020070224	0.015265323	0.017939899	0.005234887	0.01466209	0.011025948	0.029770333	0.015024281	0.021350073
0.001779239	0.254648634	0.171170265	0.121790895	0.110294437	0.079321649	0.042240316	0.048156904	0.057824976	0.037974363	0.042302957	0.027721321	0.037189306	0.03586398	0.035430114	0.036484727	0.019564891	0.020675772	0.025939181	0.050053547	0.034441606	0.037151664	0.023386739	0.010681536	0.015897224	0.015135264	0.020953245	0.022182794	0.047333858	0.016381019	0.020401733	0.014492346	0.002043789	0.013783852	0.011178693	0.024130784	0.010737937	0.024821603	0.022437432	0.023126513	0.011784124	0.020190792	0.015343607	0.018077802	0.005269028	0.014804233	0.011114111	0.029914325	0.015128096	0.021489959
0.001791754	0.255308008	0.171795355	0.122320972	0.110775645	0.079704155	0.042465083	0.048432659	0.058119494	0.03819351	0.04252472	0.027887186	0.037377945	0.036045306	0.035610655	0.036695249	0.019660132	0.020786514	0.026086094	0.050315906	0.034638143	0.037313902	0.023533327	0.010753954	0.016008322	0.015233408	0.021069945	0.02228545	0.047655917	0.016488788	0.020506756	0.014576659	0.002087274	0.013861617	0.011248074	0.024274203	0.010800986	0.024951016	0.022540201	0.023265344	0.011853217	0.020293716	0.015417976	0.018173916	0.005303168	0.014889519	0.011158193	0.030038318	0.01520884	0.021626347
0.001804806	0.255980311	0.172448822	0.122865257	0.111272898	0.080108844	0.042700451	0.048706683	0.058432348	0.038405193	0.042761628	0.028065997	0.037590241	0.03624108	0.035801871	0.036909443	0.019773611	0.020902195	0.02622012	0.050594176	0.034849651	0.037504085	0.023691801	0.010799214	0.01618002	0.015359594	0.021171233	0.022431006	0.047985329	0.016600035	0.020666572	0.014707811	0.002087274	0.013958823	0.011313249	0.024425082	0.010870558	0.025093159	0.022669568	0.023433284	0.011929986	0.020408403	0.015511917	0.018261673	0.005348689	0.015017448	0.011196764	0.030194309	0.015329957	0.021759239
0.001817474	0.256611519	0.173083574	0.123380761	0.111762234	0.080495753	0.042925094	0.0489709	0.058737667	0.03861421	0.042991323	0.028227816	0.037807389	0.036426829	0.035999584	0.037113437	0.019874931	0.021016112	0.026352857	0.050851965	0.035056552	0.037709793	0.023850274	0.010871631	0.016270919	0.015429697	0.021276924	0.022547451	0.048307388	0.016700852	0.020794426	0.014848332	0.002130759	0.014133795	0.011384732	0.024566843	0.010940129	0.025236244	0.022779591	0.023554201	0.011968371	0.020473099	0.015609771	0.018374502	0.005348689	0.015102734	0.011235336	0.0303623	0.0153934	0.021879891
0.001830784	0.257253347	0.173738386	0.123932332	0.112273314	0.080899626	0.043157369	0.049243386	0.059056802	0.038814961	0.043231116	0.028392872	0.037991782	0.036632921	0.036181982	0.03733375	0.020002594	0.021133203	0.026503636	0.051122956	0.035250786	0.03791162	0.023988939	0.01090784	0.016351718	0.015513821	0.021380413	0.02267309	0.048675771	0.016808622	0.020913147	0.014913908	0.002130759	0.014231001	0.011458318	0.024716894	0.011003179	0.025377914	0.022900496	0.023708706	0.012068171	0.020567201	0.015652827	0.018483153	0.005360069	0.015230663	0.011262887	0.030502292	0.015491447	0.022005788
0.001843662	0.257903486	0.174365555	0.124462956	0.112745762	0.081290157	0.043380568	0.049522602	0.059353204	0.039025578	0.043470908	0.028555501	0.038200438	0.036805402	0.036370877	0.037524688	0.020071491	0.021249236	0.026635085	0.051385654	0.035441566	0.038118104	0.024123641	0.011007414	0.016422418	0.015604955	0.021490508	0.022812517	0.049016213	0.016926821	0.021031867	0.015073164	0.002152501	0.014308766	0.011527699	0.024847877	0.011059705	0.025526185	0.023028654	0.023825145	0.012106556	0.020681888	0.015731111	0.018637771	0.00539421	0.015308842	0.011290438	0.03070628	0.015577959	0.022119445
0.001857016	0.258545775	0.17502844	0.125008698	0.113250509	0.081692791	0.043615565	0.049821625	0.059660658	0.039247924	0.043715388	0.028720557	0.038408488	0.036977884	0.036580193	0.03775153	0.020178891	0.021364212	0.026758801	0.051651906	0.035643861	0.038308287	0.024262305	0.011070779	0.016553716	0.015682068	0.021600602	0.022930495	0.049370625	0.017013732	0.021141456	0.015157477	0.002195986	0.014405972	0.011613899	0.025025285	0.011142322	0.025664084	0.023150768	0.023966215	0.012175649	0.020752464	0.015813309	0.01871717	0.00542835	0.015408342	0.011373091	0.030958266	0.015681774	0.022257582
0.00187006	0.259194067	0.175666372	0.125544604	0.113748183	0.082086388	0.043841446	0.050094687	0.059970121	0.039455874	0.043956262	0.028877522	0.038628669	0.037174247	0.036789045	0.03795838	0.020290343	0.021474954	0.02687994	0.051912065	0.03585652	0.03850468	0.024448512	0.011125092	0.016644615	0.015752171	0.02169088	0.023066858	0.049725037	0.017121502	0.021251045	0.015279261	0.002239471	0.014580944	0.011679075	0.025176993	0.011222764	0.025808112	0.023271672	0.024062501	0.012229387	0.020834804	0.015922906	0.018888504	0.005439731	0.015507843	0.011411663	0.031106258	0.015750983	0.022383479
0.001883568	0.25985575	0.176349133	0.126090711	0.114267074	0.082490033	0.04407768	0.05038448	0.060281092	0.039679554	0.044189564	0.029037723	0.038851276	0.037366777	0.036981653	0.038192973	0.020424085	0.021594867	0.027024275	0.052186442	0.036063805	0.038725137	0.024579253	0.011251822	0.016755714	0.015808254	0.021816388	0.023204753	0.050063272	0.017267513	0.021337802	0.015335469	0.002261214	0.014697591	0.011742148	0.025328702	0.011290161	0.025960862	0.023393786	0.024192375	0.012329188	0.020940669	0.016012932	0.018972081	0.005473871	0.0155647	0.011466765	0.031278248	0.015802891	0.022525114
0.00189684	0.260510969	0.176987249	0.126621516	0.114752399	0.082882651	0.044306448	0.050658889	0.060604999	0.039879773	0.044423226	0.029180125	0.039063571	0.037568447	0.0372035	0.038412062	0.020545669	0.021724655	0.02715959	0.052458449	0.036272242	0.038923083	0.024797154	0.011342343	0.016836513	0.015927429	0.021922079	0.023338052	0.050384596	0.017423953	0.021461089	0.015419782	0.002261214	0.014794798	0.011822041	0.025469633	0.011361907	0.026094754	0.023517108	0.024293139	0.012413634	0.021037711	0.016110787	0.019068195	0.005508012	0.015635772	0.011510847	0.031474237	0.0158721	0.02264052
0.00191041	0.26115095	0.177650073	0.127177823	0.115276778	0.083290048	0.044541033	0.050952335	0.060937823	0.040095721	0.044656167	0.029358126	0.039267375	0.037760387	0.037393323	0.038618504	0.020681438	0.021851621	0.02731939	0.052741966	0.036492963	0.039099293	0.024912047	0.011396656	0.016947612	0.016067635	0.022082818	0.023483609	0.050716949	0.017528246	0.021584376	0.01552283	0.002348183	0.014911445	0.011897729	0.025609736	0.011420608	0.026252454	0.023647685	0.024380468	0.012505758	0.02115828	0.016204728	0.019139236	0.005542152	0.015713951	0.011610031	0.031678226	0.015935543	0.022755925
0.001923908	0.261767381	0.178280361	0.127701161	0.115779414	0.083683939	0.044775906	0.051233474	0.061255073	0.040301805	0.044876127	0.029517519	0.039479063	0.037944957	0.0375915	0.038831474	0.020778705	0.021974003	0.027465015	0.052989937	0.036706006	0.039294134	0.025094292	0.011487178	0.017028411	0.01616578	0.022208326	0.023600054	0.051050038	0.017653398	0.021762458	0.015635246	0.002348183	0.014950328	0.011988134	0.025757299	0.011494528	0.026399782	0.023771007	0.024470036	0.012605558	0.02124356	0.01626344	0.019222813	0.005564913	0.01579213	0.011670643	0.031842217	0.016097032	0.02287308
0.001934291	0.262252215	0.178770965	0.128129412	0.116170693	0.08398381	0.044961032	0.051449809	0.061495083	0.040464166	0.04506183	0.029653447	0.039620998	0.038097389	0.037754405	0.038998749	0.020877999	0.022071344	0.027580999	0.053201687	0.036891027	0.039443175	0.0251973	0.011514334	0.01708901	0.016263924	0.022316219	0.023695049	0.051333126	0.017743786	0.02186748	0.015719559	0.002369926	0.015028093	0.012074334	0.025853464	0.011553229	0.026505858	0.023882239	0.024564083	0.012659297	0.021308255	0.016333896	0.019281318	0.005576293	0.01589163	0.011742276	0.032018207	0.016200847	0.022990234
0.00194814	0.262921286	0.179444797	0.128685901	0.116695706	0.084390554	0.045199742	0.051749985	0.061824768	0.040686513	0.045311359	0.029826594	0.039825408	0.038302892	0.037962793	0.039217022	0.021003635	0.022199721	0.027704715	0.05348842	0.037125567	0.039645002	0.025324078	0.011586751	0.017190009	0.016312996	0.022413102	0.023862055	0.051708862	0.017834173	0.021940539	0.015794503	0.002413411	0.015164181	0.012173149	0.026002686	0.011620626	0.026642107	0.023989844	0.024680521	0.012759097	0.021411179	0.016416094	0.019423399	0.005621814	0.016012452	0.01184697	0.032190197	0.016275824	0.023133617
0.001961875	0.263560805	0.18010016	0.129218164	0.117190742	0.084790741	0.045428221	0.052024394	0.06213712	0.040899262	0.045550069	0.029989223	0.040021933	0.038493948	0.038172109	0.0394202	0.021123193	0.022330567	0.027836164	0.053759581	0.037337459	0.039846829	0.025498399	0.011632012	0.017361707	0.01640413	0.022518793	0.023996887	0.052094891	0.017990614	0.022077525	0.015944391	0.002435153	0.015280829	0.012250939	0.026154395	0.011694546	0.026778356	0.024111957	0.024814874	0.01282819	0.02154057	0.016494377	0.01949444	0.005678714	0.016119059	0.011907583	0.032334189	0.016345034	0.023271754
0.001976021	0.264207712	0.180774603	0.12979888	0.11770731	0.085202085	0.045667384	0.05232784	0.062458012	0.041124008	0.045796352	0.03017127	0.040235442	0.03869208	0.0383921	0.039621746	0.021206275	0.022452243	0.027984365	0.054043267	0.037553957	0.040069615	0.025644987	0.011713481	0.017462706	0.016530316	0.022637696	0.024124057	0.05245298	0.018108813	0.02221451	0.016038072	0.002565608	0.015416918	0.012326627	0.026294497	0.011742376	0.026919084	0.024240116	0.024960422	0.012881928	0.021696426	0.016568747	0.01956966	0.005712855	0.016211452	0.011957175	0.032522179	0.016425778	0.023416886
0.001989804	0.264846308	0.181433268	0.130353366	0.118209735	0.085608079	0.045903288	0.052605518	0.06277049	0.041353819	0.046037947	0.030311244	0.04045077	0.038889623	0.038593526	0.039844916	0.021317727	0.022574977	0.028137722	0.054312735	0.037763929	0.040272994	0.025819308	0.011776846	0.017553605	0.016733615	0.022789626	0.024243566	0.052809598	0.018216583	0.0223104	0.016131752	0.00258735	0.015533565	0.012391803	0.026452838	0.0118076	0.027056747	0.02436102	0.025085818	0.012958698	0.021787588	0.016662687	0.019699205	0.005724235	0.01636781	0.012023297	0.03268217	0.01651229	0.023567263
0.002004127	0.265489521	0.182094991	0.130912406	0.11874108	0.086024708	0.046144514	0.052913386	0.063096155	0.041582031	0.046286393	0.0304852	0.040659426	0.039094536	0.038810268	0.040060741	0.021429179	0.022698769	0.02828979	0.054609624	0.037981578	0.04047715	0.026013439	0.011785899	0.017674804	0.01683176	0.022862289	0.024386058	0.053154451	0.018327829	0.02244282	0.016225432	0.002652578	0.015669654	0.012473798	0.026621955	0.011874997	0.027211383	0.024507315	0.02522017	0.01310456	0.021875809	0.016737057	0.019807855	0.005746996	0.016502846	0.012122481	0.03286216	0.016575733	0.023673926
0.002018096	0.266148895	0.182745889	0.131451591	0.119252371	0.086431322	0.046381903	0.053195102	0.06341529	0.041800379	0.046526546	0.030649447	0.040854131	0.039302693	0.039018656	0.040273711	0.021522394	0.022816213	0.028418661	0.054890941	0.038191935	0.040680529	0.026203607	0.011858316	0.017785903	0.016901863	0.022956971	0.0245071	0.053518422	0.018407787	0.02253871	0.016309745	0.002652578	0.015786302	0.012574716	0.026767861	0.011925002	0.027362247	0.0246391	0.025338848	0.013173653	0.021972852	0.016803598	0.019924864	0.005781136	0.016573918	0.012199624	0.03303015	0.016679547	0.023787583
0.002032468	0.266819813	0.183418498	0.132015913	0.119757118	0.08685167	0.046628491	0.053496817	0.063748993	0.042028058	0.04676706	0.030829876	0.041062787	0.039494338	0.039232613	0.040494024	0.021646004	0.022963988	0.028568152	0.055176997	0.038429929	0.040897881	0.02636208	0.011939785	0.017886901	0.017007017	0.023064863	0.024655721	0.053886069	0.018564227	0.02269396	0.016450265	0.002717805	0.015902949	0.012620969	0.026927031	0.011985877	0.027507689	0.024781768	0.025459765	0.013204361	0.022078716	0.016905367	0.020058588	0.005838037	0.016652097	0.012254726	0.033278136	0.01674299	0.023916978
0.002046623	0.26745887	0.184065237	0.132564934	0.120262814	0.087253488	0.04686852	0.053775264	0.064065113	0.042250405	0.047010458	0.031019205	0.041268411	0.039703085	0.039418723	0.040709442	0.021761509	0.02308249	0.028735684	0.055450527	0.038635679	0.041122996	0.026524516	0.01200315	0.0180283	0.01707011	0.023196977	0.024796681	0.054227246	0.018682427	0.02282638	0.016562682	0.002783032	0.016097362	0.012721887	0.027072936	0.012035882	0.02764771	0.024915971	0.025553811	0.013388607	0.022208107	0.017007136	0.020196491	0.005872178	0.016737383	0.012320849	0.033454127	0.016846804	0.024028886
0.002061211	0.268115474	0.184749955	0.13313035	0.120781072	0.087671324	0.047116882	0.054083902	0.064398188	0.042457022	0.04726215	0.031194779	0.041486165	0.039903281	0.039618293	0.0409269	0.021889172	0.023214394	0.028863266	0.055727105	0.038856015	0.041320165	0.02670676	0.012057463	0.018139399	0.017147224	0.023322485	0.024939173	0.054594158	0.018793673	0.022945101	0.016675098	0.002913487	0.016214009	0.012799677	0.027207236	0.012105453	0.027792917	0.025071938	0.025668011	0.013503762	0.022302209	0.017128475	0.02030932	0.005894938	0.016865312	0.012409013	0.033638116	0.016916014	0.024163527
0.002075478	0.268758687	0.185400058	0.133681192	0.121282441	0.088080221	0.047362809	0.054366002	0.064730133	0.042674569	0.047485355	0.031363881	0.04168269	0.040105836	0.039829465	0.041150069	0.021986439	0.02334524	0.029011468	0.055998942	0.039061765	0.041500257	0.02687712	0.01212988	0.018290897	0.017259389	0.023474416	0.02507094	0.054940482	0.018897966	0.023059255	0.016796882	0.002913487	0.016311216	0.01287957	0.027359773	0.012146761	0.027935294	0.025165034	0.025818038	0.013603562	0.022381608	0.017206759	0.020417971	0.005906318	0.016936384	0.012497176	0.033798107	0.016996759	0.024292921
0.002090299	0.269414367	0.18608814	0.134235496	0.121803126	0.088502396	0.047609397	0.054679063	0.065069865	0.04290918	0.047741013	0.031549973	0.041890133	0.040311634	0.040041102	0.04136875	0.022103971	0.02347926	0.029148072	0.056292108	0.039271738	0.041724595	0.027106906	0.012193245	0.018361596	0.01729444	0.023566896	0.025216496	0.055318423	0.019005736	0.023214506	0.016937403	0.002913487	0.016447304	0.012984692	0.027505679	0.012225029	0.028093466	0.025312538	0.025938955	0.013657301	0.022502176	0.017292871	0.020526622	0.00599736	0.01702167	0.012557788	0.034002096	0.017060201	0.024436304
0.00210466	0.270051115	0.186748823	0.134784335	0.122315367	0.088914556	0.047850994	0.054974432	0.065392139	0.043154988	0.047994147	0.031726357	0.042077559	0.040513893	0.040264342	0.041576824	0.022217449	0.023609401	0.029294985	0.056562761	0.039503206	0.041950486	0.027257456	0.01225661	0.018442395	0.017378564	0.023701211	0.025342134	0.05569857	0.019127412	0.023415418	0.017115395	0.003022199	0.016777806	0.013072995	0.02766319	0.012298949	0.028230658	0.025450369	0.026082264	0.013749424	0.022584515	0.017390726	0.020618557	0.006042881	0.017156706	0.012662483	0.034146088	0.017129411	0.024567447
0.002119673	0.270680938	0.187434825	0.135368513	0.122828346	0.08934169	0.048111359	0.055266148	0.065717176	0.043391464	0.048260623	0.031919731	0.042278937	0.040722345	0.040457414	0.041813049	0.022332954	0.023745537	0.029453496	0.056869467	0.039733139	0.042149984	0.027388197	0.01233808	0.018563594	0.017483719	0.023835527	0.025476965	0.056081659	0.019235182	0.023525007	0.017171604	0.003043941	0.016894453	0.013161297	0.027826505	0.012375043	0.028384351	0.025595454	0.026183028	0.013849225	0.022678618	0.01748858	0.020723029	0.006122542	0.017270421	0.012734115	0.034330078	0.017204388	0.02471083
0.002134197	0.271290443	0.188089393	0.135911705	0.123333726	0.089749804	0.048349986	0.055561132	0.066041083	0.043607146	0.04851556	0.032116342	0.042499724	0.040927258	0.040670907	0.042026019	0.022476828	0.023869682	0.029596543	0.057155523	0.039960002	0.042365783	0.027590251	0.012401445	0.018704992	0.017623925	0.023941218	0.025643972	0.056444159	0.019322093	0.023661992	0.01723718	0.003065684	0.016972218	0.013247498	0.027980701	0.012448963	0.028530264	0.025717567	0.02631962	0.013918317	0.022790364	0.017570778	0.020814964	0.006156682	0.017405457	0.012778197	0.034490069	0.017285133	0.024861207
0.002149519	0.271946123	0.188775517	0.136467648	0.123860428	0.090186757	0.048603668	0.055869193	0.066387597	0.043856153	0.048792132	0.032308098	0.042704134	0.041134531	0.040880687	0.042244701	0.022606518	0.023997706	0.029737013	0.05745969	0.040195309	0.042606423	0.027796266	0.01246481	0.018765592	0.017792172	0.024088745	0.025795657	0.056808865	0.019436816	0.023771581	0.017312124	0.003109169	0.01714719	0.013325288	0.028136554	0.012557668	0.028674528	0.025862653	0.026418145	0.013956702	0.022928576	0.017633405	0.020948688	0.006224964	0.017519172	0.012888402	0.034670058	0.017388947	0.025013333
0.002164151	0.272535312	0.189430329	0.137049457	0.124376574	0.09060779	0.048845389	0.056175523	0.066705726	0.044079299	0.049030482	0.032474772	0.04289338	0.04133738	0.041081185	0.042458486	0.02276863	0.02413878	0.029882637	0.057738299	0.040403746	0.042826104	0.027958702	0.012546279	0.01888679	0.017918358	0.024220859	0.025939681	0.057162542	0.019596732	0.023894868	0.017415172	0.003174396	0.017244396	0.013407283	0.028300698	0.012620718	0.028819263	0.025985975	0.026525627	0.01408721	0.023049145	0.017750831	0.021090769	0.006259104	0.017647101	0.012982075	0.034874047	0.017492762	0.025130487
0.002179509	0.273196995	0.190124466	0.137641103	0.12490127	0.091047484	0.049102537	0.056488391	0.067047091	0.044316043	0.049292631	0.032667338	0.043107495	0.041545537	0.041305817	0.042679616	0.022910478	0.024273505	0.030054036	0.058051606	0.040640972	0.043058205	0.028109252	0.012600592	0.019007989	0.018023513	0.024339761	0.026074513	0.057547101	0.019714931	0.024004457	0.017490117	0.003217881	0.017477691	0.013476664	0.028470645	0.012683767	0.028970127	0.026103252	0.026671175	0.014171657	0.023160891	0.017836943	0.021216135	0.006281865	0.01782478	0.013086769	0.035086035	0.017567739	0.025287859
0.002194272	0.273819429	0.190789919	0.138180288	0.125416888	0.091469169	0.049346319	0.056790491	0.067370998	0.044541589	0.049563794	0.032821875	0.043359824	0.041740426	0.041530913	0.042899113	0.023019903	0.02438848	0.030203526	0.058344771	0.040871289	0.043280214	0.028275649	0.012691114	0.019058488	0.018079595	0.024465269	0.026221601	0.057927984	0.019829654	0.024091214	0.017593165	0.003217881	0.017594339	0.013556557	0.028630643	0.012740294	0.029128534	0.026235038	0.026783135	0.014210041	0.02324029	0.017911312	0.02131225	0.006372906	0.017888744	0.013180443	0.035254026	0.017660019	0.025403265
0.002209893	0.274482497	0.191495308	0.138784503	0.12594644	0.091916399	0.049608995	0.057111243	0.067711609	0.044777532	0.049852988	0.032986931	0.043592742	0.041959197	0.041747655	0.043139826	0.023139461	0.024532023	0.030360749	0.058659264	0.041108516	0.043518525	0.028497512	0.012754479	0.019119088	0.018233822	0.024626008	0.026380947	0.058319161	0.019913089	0.0242282	0.017733686	0.003239623	0.01776931	0.013663781	0.028794787	0.012829432	0.029294013	0.026366824	0.026921966	0.014325196	0.023357918	0.018013081	0.021412542	0.006418427	0.017966923	0.013263096	0.035430016	0.017717693	0.025553642
0.002224798	0.275086924	0.192161801	0.139331885	0.12647863	0.092335246	0.049862388	0.057418727	0.068048954	0.045001212	0.050120906	0.03315846	0.043798365	0.042167058	0.041963469	0.043348716	0.02326915	0.024668159	0.030510239	0.058951413	0.041320024	0.04374364	0.028679757	0.012799739	0.019300886	0.018289904	0.024753718	0.026523439	0.05866769	0.020052147	0.02438345	0.017874206	0.003370078	0.018041488	0.013747879	0.02894318	0.012894656	0.02944582	0.026481683	0.027042883	0.014448027	0.023472605	0.018079622	0.021525372	0.006475328	0.018037995	0.013340239	0.035610006	0.017815741	0.025697025
0.002240737	0.275744451	0.192861442	0.139927356	0.12702433	0.092779964	0.050125806	0.057746402	0.068396347	0.045250219	0.050378367	0.033359926	0.044000956	0.042374625	0.0421881	0.043587797	0.023360338	0.024791246	0.030642977	0.059254057	0.041569534	0.043993594	0.028858039	0.012890261	0.019432184	0.018345987	0.024868217	0.026656738	0.059086073	0.020194681	0.024497605	0.017967886	0.003370078	0.0182359	0.013853001	0.02912722	0.013001187	0.029616485	0.026619514	0.027159322	0.014586212	0.023616698	0.018185305	0.021634023	0.006566369	0.018158817	0.013444934	0.035761997	0.017948393	0.025849151
0.002255777	0.276356265	0.193536803	0.140497507	0.127535621	0.093202302	0.050379819	0.05804581	0.068738591	0.045485896	0.050619602	0.0335444	0.044215071	0.042573937	0.04243733	0.04381423	0.023483949	0.024930556	0.030788601	0.059553654	0.041786799	0.0442288	0.02905217	0.012917417	0.019492784	0.018486193	0.024973908	0.026771651	0.059458132	0.020344168	0.024607194	0.018070935	0.003435305	0.018488637	0.013943406	0.02928556	0.01306641	0.029765227	0.026764599	0.027313827	0.01471672	0.023740207	0.018275332	0.021734316	0.006657411	0.01825121	0.013555138	0.035921988	0.018086812	0.025989036
0.002271793	0.277003634	0.194249592	0.141087878	0.128075622	0.09365449	0.050645959	0.058374831	0.069091007	0.045749032	0.05088788	0.033734538	0.04446376	0.042781209	0.042659642	0.044055351	0.023609586	0.025071278	0.030952267	0.059857652	0.042053199	0.044478755	0.02922649	0.01297173	0.019634182	0.018549286	0.025119233	0.026930997	0.059851515	0.02046932	0.024735047	0.018192719	0.003500533	0.01870249	0.014067451	0.029470429	0.013175116	0.029921042	0.026912103	0.027448179	0.014831875	0.023866657	0.0183771	0.021851324	0.006714312	0.018400461	0.013670853	0.036109978	0.018156022	0.026144659
0.002287038	0.277626992	0.194909602	0.141646553	0.128577308	0.094075588	0.050899724	0.058670585	0.069427725	0.045972446	0.051160126	0.033925485	0.04468758	0.042973739	0.042880097	0.044307079	0.023751434	0.025201065	0.031096603	0.06015014	0.042294648	0.044705422	0.029384964	0.013026043	0.019745281	0.018696503	0.025238135	0.027048974	0.06018828	0.020650096	0.024835503	0.018314504	0.003522275	0.018780255	0.014122114	0.029617164	0.01325121	0.030080392	0.027006408	0.02761612	0.014947029	0.023996048	0.018510183	0.021968333	0.006771213	0.018499961	0.013781057	0.036301967	0.018288674	0.02630378
0.002303424	0.278244809	0.195630464	0.14223911	0.129110976	0.094522948	0.051169865	0.058994799	0.069792701	0.046224918	0.051439583	0.034124523	0.044894416	0.043199291	0.043115867	0.0445584	0.023862886	0.025341786	0.031262847	0.060465141	0.042537249	0.044942957	0.029503819	0.01309846	0.019876579	0.018787637	0.025379056	0.027170016	0.060599309	0.020771771	0.024926827	0.018389448	0.003609245	0.018994109	0.014191495	0.029777162	0.013316433	0.030239506	0.027166002	0.027793017	0.01506986	0.024151904	0.018611952	0.022039373	0.006896395	0.018571033	0.013902282	0.036501956	0.018427093	0.026455905
0.002318947	0.278869552	0.196283136	0.142797604	0.129634194	0.094940686	0.051430354	0.059307282	0.070133312	0.04645473	0.051703174	0.03429767	0.045100646	0.043392411	0.043353495	0.044792585	0.023998654	0.02548674	0.031408471	0.06075729	0.042779466	0.045164966	0.029690026	0.013216138	0.019947279	0.018878771	0.025489151	0.027301783	0.060968427	0.020883018	0.025104908	0.018511232	0.003674472	0.019188522	0.014279797	0.029936332	0.013394701	0.030396735	0.027296578	0.027929608	0.015138953	0.024325405	0.018733291	0.022135487	0.007010197	0.018656319	0.013984935	0.036721944	0.01852514	0.026590545
0.002335525	0.279559863	0.196983143	0.14341803	0.130194988	0.095388503	0.051704125	0.05963265	0.070491129	0.046721599	0.051982992	0.034480527	0.045349335	0.043616489	0.043606902	0.045047985	0.024138476	0.025633456	0.031581159	0.061077199	0.043022066	0.04540483	0.029939622	0.013379077	0.020017978	0.018962894	0.025632275	0.027465725	0.061365486	0.02099774	0.025228195	0.018642385	0.003761442	0.019382934	0.014380715	0.030119543	0.013486014	0.030543591	0.027438037	0.028135615	0.015238753	0.024481262	0.018846803	0.022239959	0.007055717	0.018826891	0.014062078	0.036897934	0.018634723	0.026721688
0.002351101	0.280184145	0.197651532	0.143992553	0.130715357	0.095817986	0.051954466	0.05994821	0.070823451	0.046944746	0.052249468	0.034673901	0.045571336	0.043828479	0.043823644	0.045283395	0.024245875	0.025759012	0.031759001	0.061376288	0.043254686	0.045602775	0.030098095	0.013496755	0.020159376	0.019054028	0.025742369	0.027594428	0.061748575	0.021129845	0.025365181	0.018745433	0.003804927	0.019557906	0.014466915	0.030273739	0.013583849	0.030708127	0.027562568	0.028274446	0.015315523	0.024616534	0.018936829	0.022327716	0.007112618	0.018947713	0.014161262	0.037101922	0.018738537	0.026851083
0.002367797	0.280867991	0.19837906	0.144611159	0.131282484	0.096283256	0.05222898	0.060281078	0.071183152	0.047195086	0.052514141	0.034877794	0.045803041	0.044060518	0.044047347	0.045535123	0.024369486	0.025904318	0.031944575	0.061695182	0.043515329	0.0458341	0.03023676	0.013668746	0.020270475	0.019201245	0.025870079	0.027738452	0.062130928	0.021286285	0.025506733	0.018867218	0.003913639	0.01992729	0.014559422	0.030461924	0.01369038	0.030865356	0.027722162	0.0284603	0.015399969	0.024740043	0.01905034	0.022457261	0.007158139	0.01905432	0.014227385	0.037285912	0.018836584	0.027010203
0.00238352	0.281481652	0.199058886	0.145183496	0.131784592	0.096713456	0.052484601	0.060584139	0.071523135	0.047437161	0.052788189	0.035046895	0.046022008	0.044266021	0.044280333	0.045786444	0.024489043	0.02603199	0.032139171	0.062006627	0.043737584	0.046046794	0.030462584	0.013786424	0.020371474	0.01931341	0.026011001	0.02787788	0.062492693	0.021407961	0.025652851	0.019026474	0.003978866	0.020063379	0.014656135	0.030628554	0.013783867	0.031022349	0.027867247	0.028592413	0.015469062	0.024816501	0.019140367	0.022540838	0.00721504	0.019175142	0.014299018	0.0374939	0.018940399	0.027155334
0.002400703	0.282118863	0.199784212	0.145779149	0.132344542	0.097177649	0.052762497	0.06091566	0.071877561	0.047691233	0.053075579	0.035266161	0.046264025	0.044479779	0.044514712	0.046022261	0.024608601	0.026173064	0.032292527	0.062322474	0.043957537	0.046289763	0.030684447	0.013867893	0.020492673	0.019446606	0.026167335	0.02801884	0.06289784	0.021508778	0.025739608	0.019166995	0.004044094	0.02023835	0.014750745	0.030813423	0.013873006	0.031192306	0.028015959	0.028746918	0.015660986	0.024957654	0.01924605	0.02264531	0.007317462	0.019260428	0.014398201	0.037693889	0.019003841	0.027251506
0.002416634	0.28272883	0.200461653	0.146349665	0.132868921	0.097608045	0.053029834	0.061227182	0.072219051	0.047922645	0.053335204	0.035470863	0.046509075	0.044688821	0.044737487	0.046266645	0.024716	0.026312374	0.032427842	0.062628503	0.044177874	0.046493918	0.03081915	0.013976519	0.020573472	0.019558771	0.026308257	0.028190443	0.063262547	0.021703459	0.025885727	0.019326251	0.004087579	0.020413321	0.014822228	0.030972593	0.013953448	0.031345999	0.028123564	0.028892467	0.015799171	0.025092926	0.019363475	0.022783213	0.007442644	0.019416786	0.014447793	0.037925876	0.019107656	0.027391392
0.002433858	0.283369734	0.201188202	0.146967906	0.13342676	0.098065975	0.05330839	0.061574471	0.072583274	0.048158055	0.053601679	0.035699838	0.046770501	0.044918206	0.044993679	0.046522046	0.024870006	0.026464734	0.032625015	0.062961107	0.044430839	0.04671127	0.030981585	0.01406704	0.020664371	0.019691967	0.026455784	0.02835745	0.063708135	0.021856423	0.026004447	0.019429299	0.004174548	0.020491086	0.014906326	0.031148343	0.014064328	0.031503463	0.02828074	0.029073842	0.015898971	0.025210554	0.01946133	0.0229044	0.007488165	0.019502072	0.014541467	0.038157863	0.019286448	0.027536523
0.002450028	0.283944147	0.201859466	0.147556637	0.133953673	0.098494413	0.053569126	0.061894839	0.072928029	0.048392932	0.053877891	0.035893212	0.047000387	0.045134028	0.045226665	0.046769287	0.02501996	0.026593463	0.032800279	0.063256303	0.044662307	0.046940266	0.031203448	0.014121353	0.020785569	0.019825163	0.026616522	0.028503006	0.064098577	0.021971145	0.026132301	0.019551084	0.004261518	0.02070494	0.014996731	0.03132658	0.014159989	0.03165692	0.028440334	0.029226108	0.015991095	0.025360529	0.01958267	0.023013051	0.007533685	0.019580251	0.01462412	0.038325854	0.019413332	0.027700889
0.002467427	0.284633997	0.202588462	0.148171235	0.134512567	0.098961608	0.053850487	0.062230783	0.073314607	0.048660334	0.054160954	0.036095487	0.047242404	0.045347492	0.045474967	0.047023871	0.025188151	0.026741944	0.032951059	0.06357435	0.044917575	0.047187892	0.031389655	0.014211875	0.020846169	0.019944338	0.026779462	0.028662352	0.064517694	0.022082392	0.026251022	0.019719708	0.00437023	0.02086047	0.015095546	0.031503159	0.014273042	0.031824285	0.028578165	0.029425398	0.016113926	0.025486979	0.019711838	0.023130059	0.007613347	0.019736608	0.014690243	0.038481845	0.019499844	0.027865255
0.002483695	0.285242579	0.203262294	0.148753591	0.135036841	0.099389068	0.054117534	0.062538075	0.07367142	0.048899477	0.054414449	0.036296143	0.047474716	0.045573339	0.045695886	0.047289471	0.025291498	0.026891129	0.033112148	0.063871747	0.045157873	0.047428532	0.031603594	0.014257135	0.020947167	0.020028462	0.026920384	0.028824762	0.064921371	0.022179732	0.026365176	0.019925805	0.004413715	0.020977118	0.015164926	0.031678079	0.014386096	0.031986935	0.028734131	0.029557511	0.016190696	0.025604606	0.019833177	0.023188563	0.007658867	0.019850323	0.014794937	0.038725831	0.019644031	0.028008638
0.002501452	0.285928734	0.203998384	0.149376932	0.135604074	0.099857372	0.054408218	0.062878634	0.074048076	0.04916368	0.054699676	0.036506508	0.047744028	0.045806557	0.045935369	0.047556295	0.025445504	0.02703714	0.033282257	0.064202827	0.045411221	0.047662185	0.031769991	0.0143205	0.021038066	0.020224751	0.027048094	0.028991769	0.065344901	0.022308361	0.026511294	0.020075694	0.004522427	0.021229854	0.015244819	0.031856316	0.014479583	0.032159486	0.028910652	0.029707537	0.016282819	0.025739878	0.019934946	0.023297214	0.007727149	0.019949823	0.01486106	0.038961818	0.019742078	0.028129289
0.002517933	0.286489294	0.20466133	0.149959106	0.136124548	0.100296054	0.05467378	0.063183233	0.074402628	0.049405223	0.054966512	0.036699883	0.047971487	0.046025328	0.04613958	0.047799456	0.025587352	0.027177509	0.033453656	0.0644987	0.045635781	0.047870998	0.032035435	0.014492491	0.021128965	0.020322895	0.027191217	0.029149583	0.06572946	0.022412654	0.026630015	0.02023495	0.004522427	0.021365943	0.015339429	0.032022118	0.014588288	0.032316479	0.029062991	0.029862043	0.016413327	0.025860447	0.020044543	0.023380791	0.007772669	0.019999574	0.014938203	0.039133809	0.019788218	0.028270924
0.002535787	0.287168062	0.205389531	0.150590644	0.136701492	0.100769382	0.054959266	0.063517062	0.07477514	0.049675025	0.055262556	0.036913485	0.048239586	0.046284492	0.046394843	0.048056896	0.025725147	0.027334806	0.03363923	0.064839429	0.045867633	0.048131821	0.032320687	0.014592065	0.021250164	0.020421039	0.027362965	0.029324251	0.066169902	0.02253433	0.026757869	0.020459783	0.00463114	0.021715885	0.015410912	0.032206158	0.01469482	0.032494451	0.029218958	0.030029983	0.016605251	0.026028066	0.020177626	0.023543767	0.00782957	0.020070645	0.015064938	0.039333797	0.01992087	0.028391575
0.002552459	0.287766947	0.206069111	0.151153509	0.137230199	0.101216155	0.055219425	0.063831277	0.075116002	0.049935762	0.055522542	0.037080968	0.048464012	0.046501494	0.04661437	0.048306993	0.02585889	0.027477291	0.033808052	0.065157137	0.046091424	0.04836004	0.032530665	0.014673534	0.021330963	0.020540215	0.027488473	0.029480532	0.066600049	0.022683817	0.026830928	0.020637776	0.004718109	0.021890857	0.01547819	0.032390198	0.014775262	0.032662523	0.029359207	0.030193445	0.016720405	0.026145694	0.020314622	0.023690028	0.007875091	0.020155931	0.015158612	0.039529786	0.020041987	0.028540204
0.002570682	0.288464185	0.206806608	0.151775211	0.13780081	0.101697019	0.055502477	0.064171643	0.075502078	0.050191168	0.055820028	0.037313988	0.0487218	0.046724687	0.046840394	0.048577489	0.026006817	0.027639525	0.034007802	0.06550142	0.046351683	0.048583603	0.032740642	0.014845525	0.021472362	0.02065238	0.027649212	0.029658264	0.067041226	0.022836781	0.02697248	0.020797032	0.004761594	0.022104711	0.015602234	0.032590818	0.014866575	0.032830595	0.029511546	0.030343472	0.016843237	0.026307432	0.020435962	0.023798679	0.007943372	0.02028386	0.015230244	0.039785772	0.020174639	0.028706318
0.002587416	0.289046447	0.207481663	0.152341355	0.138331839	0.102134853	0.055770556	0.064509318	0.075841433	0.050436175	0.056089749	0.037516263	0.048985652	0.046933728	0.047084983	0.048814938	0.026136506	0.027783773	0.034177912	0.06580948	0.046577777	0.048829676	0.032871383	0.01490889	0.02159356	0.020778565	0.027785729	0.029823739	0.067445638	0.022944551	0.027059237	0.020993761	0.004913791	0.022240799	0.015682127	0.032754962	0.014955713	0.032995131	0.029648168	0.030455432	0.017019807	0.026410356	0.020545559	0.023915687	0.008023034	0.020376254	0.015307388	0.039949763	0.020255384	0.028837461
0.002605915	0.289705359	0.208228517	0.152967793	0.138903083	0.102615194	0.056052948	0.064868722	0.076223489	0.050705711	0.0563894	0.037719347	0.049231309	0.047167241	0.047330036	0.049076866	0.026266196	0.027925905	0.034375085	0.066149701	0.046839571	0.049057119	0.03308136	0.01503562	0.021755159	0.02089073	0.027933256	0.029998407	0.067920638	0.023114897	0.027273848	0.021134281	0.004957276	0.022474095	0.015772532	0.032945634	0.015062245	0.033170275	0.029804135	0.030632329	0.017173346	0.026539746	0.020678641	0.024070305	0.008045794	0.020454432	0.01537351	0.040137752	0.020336129	0.028968604
0.002622879	0.290319944	0.208907976	0.153555613	0.139447939	0.10306063	0.056318593	0.065183321	0.076578041	0.050955784	0.056651188	0.037915957	0.049475752	0.047375693	0.047551419	0.049312275	0.026385754	0.02808285	0.034541328	0.066447097	0.047074494	0.049278353	0.033307185	0.015108037	0.021846058	0.020960833	0.028067572	0.030153156	0.068325786	0.023240049	0.027433665	0.021274802	0.004979019	0.022649066	0.015860835	0.033117238	0.015155732	0.033328446	0.029950429	0.030757725	0.017265469	0.026663255	0.020772582	0.024195672	0.008102695	0.020504183	0.015467184	0.040317742	0.020428408	0.029129473
0.002641614	0.291003791	0.209658805	0.154191524	0.140023088	0.10353797	0.056617897	0.065538687	0.076971527	0.051212789	0.056950838	0.038122277	0.049734145	0.047627191	0.047794152	0.049590523	0.026521522	0.028232388	0.034711438	0.066786979	0.047344733	0.049544609	0.033612247	0.015252872	0.021987456	0.021058978	0.028212897	0.030321695	0.068768433	0.023410395	0.027556952	0.02142469	0.005044246	0.022940685	0.015940728	0.033326978	0.015236174	0.033512547	0.030082215	0.030923426	0.017365269	0.02681029	0.02090175	0.02435029	0.008136835	0.020639219	0.015577388	0.040509731	0.020572595	0.029281599
0.002658733	0.291588362	0.210331291	0.154767322	0.140555701	0.103982981	0.056890101	0.065858478	0.07732206	0.051466062	0.057216232	0.038339925	0.049980408	0.047850089	0.048031315	0.049815732	0.026671476	0.028384042	0.034854485	0.067105703	0.047599233	0.049789906	0.033794491	0.015343393	0.022159154	0.021164132	0.028329597	0.030442737	0.06919711	0.02353207	0.027652842	0.021602683	0.005131216	0.02301845	0.016039543	0.033501069	0.015347053	0.033670954	0.030204328	0.031051061	0.017403654	0.02697791	0.02099569	0.024488193	0.008239257	0.020781362	0.015643511	0.040733719	0.020641805	0.029430228
0.00267765	0.292254662	0.211081631	0.155402503	0.141128106	0.104473012	0.057187879	0.066214806	0.077709769	0.051739863	0.057531748	0.038553527	0.050224851	0.048072693	0.048306535	0.050084188	0.026829535	0.028545219	0.035034905	0.067454387	0.047866401	0.050028993	0.03402824	0.015433915	0.022300552	0.021276297	0.028474923	0.030592889	0.069694169	0.023695463	0.027821791	0.021752572	0.005196443	0.023271186	0.01615728	0.033669358	0.015473152	0.033842562	0.030344577	0.031207805	0.017518809	0.027083774	0.021073974	0.024617738	0.008296158	0.020873755	0.015737185	0.040961706	0.020791759	0.029580605
0.002695079	0.292849392	0.211756625	0.155991963	0.141666523	0.104916881	0.057455133	0.066544212	0.078065702	0.051986204	0.057816254	0.038742047	0.050451097	0.048307975	0.04852699	0.050328573	0.026953146	0.028679945	0.03518955	0.067759062	0.048094031	0.05025566	0.034198599	0.015533488	0.022371252	0.021458566	0.02861144	0.030729253	0.070119169	0.023862333	0.027949644	0.021864988	0.005239928	0.023348951	0.016247685	0.033853398	0.015584032	0.034006391	0.030472736	0.03136231	0.017633963	0.027210224	0.021171829	0.024713852	0.008375819	0.020994577	0.015775756	0.041161695	0.020889807	0.029718742
0.002714284	0.293517078	0.212493143	0.156626416	0.142240617	0.105412719	0.05774627	0.066924576	0.078472626	0.052271735	0.058111216	0.038973449	0.050708885	0.048549449	0.048783646	0.050611717	0.027094994	0.028845706	0.035386723	0.068114686	0.048346228	0.050521916	0.034464042	0.015669271	0.022452051	0.021591761	0.028761169	0.030897792	0.070572111	0.023970103	0.028132292	0.022014876	0.005326898	0.023621129	0.0163465	0.034049044	0.015718827	0.034189314	0.030635957	0.031545925	0.01774144	0.027301386	0.02128534	0.024872649	0.008444101	0.021094078	0.015930042	0.041377683	0.021016691	0.029898845
0.002731845	0.294153365	0.213165569	0.157190556	0.142771224	0.105861514	0.058020164	0.067242252	0.078809344	0.052508745	0.058398967	0.039190287	0.050953934	0.048771758	0.049005493	0.050862629	0.027253053	0.0289829	0.035565854	0.068434764	0.048581151	0.050737716	0.034654211	0.015741688	0.02254295	0.021731968	0.028915302	0.031051009	0.070998582	0.024123066	0.028292108	0.022192869	0.00534864	0.023815541	0.016449519	0.034223965	0.015814487	0.034355735	0.030765325	0.031657885	0.017841241	0.027407251	0.021434079	0.025039804	0.008501001	0.021250435	0.016001675	0.041585671	0.021149343	0.030021245
0.002751282	0.294847831	0.213912545	0.157822823	0.143363684	0.106357613	0.0583238	0.067614732	0.079201574	0.052797743	0.058715204	0.03941198	0.051218394	0.049012347	0.049269111	0.051129861	0.027409086	0.029145135	0.03576947	0.068787848	0.048857148	0.051003196	0.034935501	0.015886522	0.022664148	0.021858153	0.029067233	0.031225677	0.07148167	0.02427603	0.028424528	0.02233339	0.005457352	0.024009954	0.016563051	0.034419611	0.015923193	0.034523572	0.030930964	0.031816869	0.018040841	0.027563107	0.021543676	0.025119202	0.008580663	0.02136415	0.016111879	0.041809659	0.02124739	0.030182114
0.002768904	0.295431479	0.214613409	0.158430863	0.143900096	0.106814401	0.058597489	0.067941254	0.079570946	0.053039551	0.058995022	0.039617491	0.051479214	0.049232592	0.049498848	0.05137547	0.027506353	0.029301374	0.035925404	0.069096417	0.04909092	0.051247717	0.035149441	0.015995148	0.022744948	0.021956298	0.029212558	0.031365104	0.071877259	0.024415088	0.02856608	0.022436438	0.005544322	0.024204367	0.016640842	0.034595361	0.016049291	0.034686458	0.031065167	0.032016158	0.018132965	0.027642506	0.021629789	0.025265463	0.008603423	0.02146365	0.016200043	0.042073644	0.021368507	0.030327245
0.002788515	0.296134257	0.215381301	0.159095372	0.144506067	0.10731572	0.058895019	0.068309119	0.079956143	0.053326149	0.05931775	0.039831093	0.051730936	0.049476129	0.049767571	0.051642702	0.027680623	0.029482302	0.036131598	0.069471336	0.049362694	0.051528722	0.035446579	0.016094722	0.022835847	0.022054442	0.029346874	0.031550497	0.072340494	0.024564575	0.02872133	0.022595694	0.005587807	0.024379338	0.016722837	0.034785204	0.016164519	0.034866787	0.031212671	0.032193055	0.018217411	0.027763074	0.021762871	0.025466049	0.008648944	0.021556044	0.016277186	0.042377627	0.021535764	0.03048112
0.002806497	0.296721137	0.216083571	0.15971926	0.145060739	0.107771464	0.059171595	0.068633718	0.080324635	0.053588753	0.059597567	0.040036604	0.051966887	0.049704925	0.050002878	0.051895655	0.027822471	0.029644536	0.036342947	0.069802247	0.04960491	0.051767033	0.035684289	0.016176191	0.022936845	0.0222297	0.029494401	0.031705247	0.072737553	0.024738397	0.02881722	0.022726847	0.005587807	0.024593192	0.016821652	0.034963441	0.016253658	0.035022601	0.031361383	0.032360996	0.01834792	0.027898346	0.021852897	0.025595594	0.008705845	0.021676865	0.016354329	0.042613614	0.021674184	0.030626251
0.00282638	0.297426686	0.216856661	0.160357356	0.145640849	0.108271901	0.059483563	0.069004852	0.080718121	0.053875084	0.059907675	0.040268006	0.052234379	0.049957602	0.050282739	0.052170638	0.027978504	0.029815588	0.036553007	0.070164472	0.049864017	0.052031736	0.035910114	0.016330078	0.023078244	0.022348875	0.029635322	0.031864593	0.073206671	0.024860073	0.028949639	0.022876735	0.005674777	0.024787604	0.016920467	0.03516489	0.016384105	0.035199159	0.031543949	0.032513262	0.018463074	0.028051262	0.021985979	0.025775285	0.008785506	0.021783473	0.016436982	0.042805603	0.021824138	0.030790617
0.002844374	0.29802511	0.217543214	0.160959202	0.146185072	0.108724775	0.059761583	0.06934618	0.081087996	0.05412809	0.060209849	0.040458953	0.052494593	0.050188756	0.050516653	0.052426039	0.028136563	0.029979234	0.03672956	0.070486581	0.050128114	0.05225297	0.0361399	0.016429651	0.023138843	0.022475061	0.02976083	0.032028535	0.073633142	0.025030419	0.029050096	0.022989152	0.005761746	0.024904252	0.017008769	0.035330692	0.016503681	0.03537006	0.031708379	0.032661049	0.018555197	0.028201237	0.022111233	0.025888115	0.008808267	0.021861652	0.016514125	0.043001592	0.021951023	0.030960229
0.002864461	0.298698336	0.218311228	0.161634094	0.146787771	0.109238751	0.060068518	0.069722699	0.08147809	0.054411489	0.060521398	0.040690355	0.052766331	0.050454407	0.050783056	0.052705103	0.028308807	0.030157692	0.036907402	0.07085473	0.050401807	0.05252466	0.036433077	0.016520173	0.023229742	0.022552174	0.029917165	0.03218022	0.07411476	0.025193812	0.029191648	0.023204617	0.005892201	0.025195871	0.017126506	0.035570275	0.01661456	0.035560526	0.031884899	0.032808837	0.018716413	0.028374738	0.022263887	0.026042733	0.008831027	0.022089081	0.016613309	0.04321758	0.022077907	0.031115852
0.002882672	0.299311998	0.219006098	0.1622139	0.147336849	0.109691852	0.060349137	0.070068835	0.081837415	0.054667961	0.06080338	0.040912048	0.05301502	0.050673472	0.051031358	0.052949895	0.028468893	0.030308641	0.037096843	0.071165838	0.050641337	0.052767628	0.036639092	0.016755529	0.023330741	0.022650319	0.030053682	0.032348759	0.074533143	0.025360681	0.029287537	0.023335769	0.006087883	0.025331959	0.017208501	0.035755973	0.016692828	0.035721526	0.03203482	0.032976777	0.018823891	0.028530595	0.022393055	0.026180636	0.008865168	0.022174367	0.016706983	0.04338557	0.022158652	0.031248743
0.002903012	0.300008311	0.2197787	0.162896988	0.147931525	0.110205535	0.060658093	0.070444008	0.082247479	0.054959891	0.061139089	0.041131313	0.053283725	0.050916125	0.051283836	0.053213864	0.028622899	0.030496975	0.037301748	0.071508428	0.050936527	0.053010597	0.036904536	0.016873207	0.02344184	0.022734442	0.030194604	0.032540281	0.075012555	0.025510169	0.02945192	0.023532498	0.00615311	0.025545813	0.017284189	0.035954106	0.016853713	0.035912227	0.032204087	0.033146957	0.018916014	0.028659985	0.022553536	0.026310181	0.008887928	0.022344939	0.016795147	0.043581559	0.022256699	0.031409612
0.002921336	0.300615046	0.220470512	0.163518508	0.148496014	0.110668815	0.060934504	0.070777644	0.082620996	0.055217429	0.061435854	0.041336015	0.053562742	0.051155535	0.051525176	0.053470896	0.028756642	0.030649687	0.037475724	0.071835276	0.05118834	0.053233382	0.03713036	0.016936572	0.023532739	0.022888669	0.030326717	0.03270882	0.075494908	0.025690944	0.029602605	0.02366365	0.006283565	0.025740226	0.017389312	0.036131514	0.016971115	0.036090435	0.03235159	0.03330594	0.01897743	0.028780554	0.022643563	0.026397937	0.008899308	0.022522619	0.016910861	0.043821546	0.022389351	0.031572229
0.002941939	0.301289658	0.221242807	0.164174091	0.149091113	0.111185727	0.061248947	0.071173008	0.083023399	0.055510426	0.061752813	0.041542335	0.053855709	0.051394945	0.05178833	0.053760159	0.028930912	0.03082744	0.037680629	0.072192931	0.051454356	0.053492652	0.037332414	0.017063302	0.023603438	0.023028875	0.030498465	0.032897277	0.076003732	0.025875196	0.02973959	0.023747962	0.006283565	0.025856873	0.017492331	0.036340424	0.01711678	0.036291745	0.032522065	0.033464924	0.019069553	0.028930529	0.022764902	0.026540019	0.008967589	0.022664762	0.017054127	0.044093531	0.02252777	0.031783806
0.002960642	0.301876538	0.221929054	0.164765191	0.149633647	0.111648583	0.061532082	0.071519144	0.083391389	0.055775962	0.062059314	0.041748655	0.05411471	0.051628752	0.052041273	0.054039631	0.029068707	0.030996376	0.037852028	0.072523165	0.051722291	0.053742607	0.037506735	0.017171927	0.023684237	0.023183102	0.030628377	0.033044366	0.076463292	0.026049018	0.02983548	0.023925955	0.006305307	0.026148492	0.017580634	0.036526951	0.017212441	0.036455809	0.032696167	0.033659735	0.019276831	0.029051097	0.022890156	0.02664867	0.00901311	0.02282112	0.017158821	0.04428152	0.022625818	0.031941178
0.002979574	0.302510978	0.222639581	0.165392175	0.150197397	0.11211555	0.061811215	0.071865664	0.083768548	0.0560335	0.062347425	0.041944457	0.054353694	0.051866983	0.052294216	0.054303191	0.029198397	0.031151557	0.038035025	0.072863386	0.052000975	0.054011968	0.03773256	0.017253397	0.023785236	0.023267226	0.030775904	0.033197583	0.076898586	0.026188076	0.029981598	0.024047739	0.006370535	0.026362346	0.017696268	0.036698556	0.017288535	0.036623174	0.032843671	0.03384111	0.019368954	0.029192251	0.022991925	0.026778215	0.00903587	0.022963263	0.017208413	0.044497508	0.022741167	0.032088058
0.002999242	0.303125563	0.22338833	0.166030635	0.150790807	0.112603199	0.062109117	0.072235645	0.084172584	0.056316366	0.062660057	0.04216615	0.054643629	0.052123198	0.052546695	0.054587967	0.029370641	0.031332131	0.03822962	0.073216978	0.052278123	0.054248727	0.037994041	0.017380127	0.023886235	0.02336537	0.030938845	0.033395233	0.077330939	0.026323657	0.030095753	0.024206996	0.006479247	0.026556759	0.017820313	0.036890886	0.017379848	0.036801146	0.033008101	0.034000094	0.019522493	0.029324582	0.023113265	0.026941191	0.009081391	0.023119621	0.017318617	0.044733495	0.022873819	0.032243681
0.003019225	0.303757694	0.224120201	0.166674924	0.151378834	0.113090522	0.062416176	0.072608894	0.084560041	0.056576303	0.062969443	0.042377325	0.054915367	0.052378824	0.052801958	0.054865399	0.029512489	0.031502125	0.038426793	0.073584281	0.052541836	0.05450101	0.038223828	0.017470648	0.023987234	0.023533618	0.031044536	0.03354845	0.077766234	0.026549626	0.030182511	0.024338149	0.006566217	0.026809495	0.01791282	0.037094822	0.017466812	0.036972283	0.033168903	0.034176991	0.019668356	0.029462794	0.023262004	0.027120882	0.009172433	0.023311514	0.017417801	0.044965482	0.022983401	0.032413293
0.003039476	0.304397675	0.224857392	0.167319942	0.151957255	0.113593276	0.062720554	0.072966952	0.084946619	0.05685277	0.063299383	0.042582835	0.055162236	0.052623541	0.05306604	0.05515915	0.029662442	0.031672119	0.038626543	0.073947183	0.052831652	0.054798317	0.038445691	0.017606431	0.024088233	0.023610731	0.03115463	0.033726182	0.078215499	0.026671302	0.030328629	0.024506773	0.006631444	0.02704279	0.017992713	0.037301245	0.017549428	0.03714719	0.03333696	0.034360606	0.01978351	0.02965688	0.023371601	0.027221175	0.009217953	0.023439443	0.017505965	0.045169471	0.023167961	0.032581156
0.003059795	0.305002101	0.225603022	0.167982083	0.152539688	0.114093746	0.063018456	0.073342317	0.085348143	0.057135103	0.063604442	0.042802101	0.055431548	0.052880641	0.053330586	0.055439846	0.029836713	0.03182589	0.038861089	0.074299082	0.053099203	0.055035851	0.03865963	0.017742213	0.024259931	0.023694855	0.03128234	0.03390085	0.07865447	0.026779072	0.030474747	0.024647294	0.006696671	0.027295527	0.01811886	0.037503523	0.017701616	0.037317855	0.033473582	0.03451959	0.019929372	0.029800974	0.023508598	0.027321468	0.009274854	0.023617123	0.017583108	0.045369459	0.023277543	0.032740276
0.003080292	0.305618071	0.226342232	0.168653514	0.15311642	0.114594119	0.063314007	0.07370826	0.085749416	0.057405171	0.063900125	0.043028649	0.05569904	0.053127716	0.053594203	0.05569851	0.029986666	0.032000821	0.039056973	0.074650474	0.053359078	0.055299003	0.038865646	0.017832734	0.024401329	0.02380702	0.031414454	0.034038746	0.079130205	0.026914653	0.030584335	0.024722238	0.006718414	0.027528822	0.018202957	0.037695024	0.017786407	0.037501721	0.033650103	0.034669616	0.020044526	0.029948009	0.023614281	0.027451013	0.009377276	0.023709516	0.017737394	0.045597447	0.023387125	0.032902893
0.00310093	0.306264516	0.22709141	0.169297621	0.153710147	0.115084802	0.063615704	0.074083817	0.086153201	0.057666442	0.064224296	0.043261669	0.055960467	0.05338629	0.053853644	0.055973494	0.030164989	0.032157766	0.039241258	0.075000851	0.053654651	0.055522565	0.039083547	0.017950412	0.024603327	0.023982278	0.031568587	0.034207285	0.079639029	0.02706414	0.030671093	0.024890862	0.006783641	0.02766491	0.018287055	0.037914712	0.017908157	0.037692422	0.033795188	0.034819643	0.020167358	0.030109747	0.023743449	0.027576379	0.009456937	0.023830338	0.017831068	0.045837433	0.023531312	0.033070756
0.003121566	0.3068948	0.227821078	0.169946646	0.154299968	0.115585566	0.063923918	0.074462643	0.086576578	0.057955439	0.064562529	0.043479316	0.056242517	0.053631302	0.054118654	0.056236646	0.03031089	0.032345041	0.039435854	0.075359013	0.053929496	0.055779506	0.039273716	0.018031882	0.024754825	0.024178567	0.031733729	0.034388081	0.080111088	0.027213628	0.030858307	0.024965807	0.006805383	0.028014853	0.018366948	0.038080513	0.01799947	0.037878174	0.033974126	0.034980866	0.020297866	0.030271485	0.02385696	0.027705924	0.009513838	0.02395116	0.017979844	0.046081419	0.023704336	0.03324911
0.003142353	0.307532472	0.228572825	0.170575634	0.154904566	0.116091321	0.064234442	0.074837624	0.086988652	0.05824657	0.064885617	0.043705055	0.056505763	0.053899311	0.054377166	0.056525094	0.030458817	0.032512919	0.039620139	0.075711928	0.054210867	0.056065168	0.039515388	0.018140507	0.024936623	0.024353824	0.031901073	0.034561216	0.080583147	0.02738745	0.031095748	0.025125063	0.006827126	0.028170383	0.018493095	0.03827533	0.018114697	0.038048603	0.034127675	0.03513985	0.020459082	0.030427341	0.024001785	0.027831291	0.00962764	0.024036446	0.018062497	0.046313406	0.023819686	0.033401236
0.003163143	0.308149366	0.22931185	0.171228303	0.155523414	0.116595771	0.064543234	0.075221835	0.087390929	0.05852277	0.065212672	0.043916229	0.056773255	0.054174691	0.054647281	0.056804565	0.030604718	0.03268644	0.039808291	0.07606569	0.054500298	0.056349278	0.039776869	0.018231029	0.025057822	0.024444959	0.032064014	0.034746609	0.081009618	0.027509126	0.031264697	0.02523748	0.006957581	0.028462002	0.018602422	0.038491702	0.018216881	0.038242133	0.034302986	0.035287637	0.020620298	0.030556732	0.024111382	0.028010982	0.00963902	0.02419991	0.018167191	0.046545393	0.023929268	0.033604071
0.003184221	0.308787038	0.23006005	0.171875142	0.156130968	0.117100352	0.06485087	0.075599123	0.087802375	0.058804569	0.065526025	0.044129831	0.057067436	0.054429727	0.054931784	0.057086893	0.030776962	0.032852907	0.040005464	0.076431977	0.05479664	0.056630283	0.04001458	0.018366811	0.025168921	0.024557124	0.032193925	0.034927406	0.081530942	0.027669042	0.031387985	0.02542484	0.007022808	0.028714738	0.018722261	0.038679058	0.018345153	0.038428827	0.034457744	0.035457817	0.020758483	0.030712589	0.02419358	0.028136348	0.009684541	0.024349161	0.018238824	0.04678938	0.024044617	0.033808654
0.003205324	0.30943533	0.230810145	0.172546573	0.156729233	0.117619124	0.06515859	0.075980641	0.088208044	0.059099432	0.06584731	0.044362042	0.057339174	0.054687122	0.055190761	0.057367997	0.030941101	0.033027485	0.040193616	0.076799449	0.055093365	0.056897316	0.040248328	0.018520698	0.025300219	0.024739392	0.032337049	0.035114331	0.082015501	0.027804624	0.031515838	0.025509153	0.00713152	0.028967475	0.018831588	0.038873875	0.018466903	0.038616228	0.034635473	0.035650388	0.020904345	0.030871386	0.024330576	0.028257536	0.009730062	0.02447709	0.018349028	0.04696137	0.024258014	0.034006242
0.00322671	0.310070232	0.231555837	0.173215818	0.157324437	0.118136721	0.065466309	0.07636639	0.088618485	0.059372966	0.066172562	0.044592635	0.057599994	0.054960144	0.055450201	0.057665012	0.031125503	0.033216877	0.040406253	0.077162351	0.055389706	0.057166677	0.040525657	0.018593115	0.025431518	0.024865577	0.032491181	0.03528287	0.082510355	0.027988875	0.031661956	0.025640305	0.007240232	0.029336859	0.018915686	0.039067863	0.018606047	0.038809287	0.034807158	0.035811611	0.021096269	0.03101842	0.024463659	0.028420512	0.009798343	0.024676091	0.018464743	0.047201357	0.024402201	0.034179351
0.003248133	0.310711136	0.232310764	0.173857557	0.157937163	0.118648283	0.065780875	0.07674637	0.089022772	0.059669429	0.066505026	0.044790864	0.057858388	0.055211052	0.055714747	0.057955499	0.031307879	0.033390398	0.040626623	0.0775305	0.055687583	0.057450011	0.040806947	0.018692689	0.025633515	0.025033825	0.032625497	0.035463666	0.082986826	0.028124457	0.031739581	0.025846402	0.007327202	0.02966736	0.019035525	0.039300814	0.018740842	0.039011775	0.034983678	0.036006422	0.021280516	0.031150752	0.024612398	0.028566772	0.009855244	0.024860877	0.018547396	0.047377347	0.024500248	0.034347214
0.003269663	0.311356196	0.23306991	0.174534999	0.15855105	0.119163728	0.066096927	0.077128466	0.08945155	0.059969357	0.066842899	0.045024694	0.05812588	0.055484073	0.055986255	0.058250066	0.03145378	0.033554396	0.040827662	0.077906774	0.055978934	0.057720925	0.041052582	0.018792262	0.025805214	0.025167021	0.032801649	0.035629141	0.083479473	0.028305232	0.031899398	0.026015026	0.007414172	0.029881214	0.019132237	0.039515527	0.018858244	0.039209784	0.035139645	0.03621019	0.021487794	0.031303668	0.024761137	0.02872139	0.009900765	0.024946163	0.01864658	0.047641332	0.024667505	0.034520323
0.003291403	0.312001256	0.233819333	0.175202604	0.159164725	0.119674833	0.066414752	0.077527868	0.08987543	0.060263153	0.067145434	0.045255287	0.058376995	0.05575621	0.056265188	0.058550753	0.031642235	0.033734265	0.04102999	0.078271876	0.056292933	0.058008916	0.041290292	0.018955201	0.025997111	0.025363309	0.032973397	0.035846709	0.083966238	0.028458196	0.032082045	0.026146179	0.007501141	0.030153392	0.019231052	0.039737702	0.018960427	0.039403314	0.035316165	0.036364695	0.021602948	0.031447762	0.024890305	0.028896903	0.009934905	0.025038556	0.018729233	0.047909317	0.024788622	0.034681191
0.003313256	0.312633849	0.234578846	0.175874217	0.159771857	0.120195432	0.066732701	0.077925732	0.090316264	0.060563614	0.067471046	0.045472934	0.05866875	0.056019797	0.056533911	0.058846953	0.031802321	0.033908491	0.04124005	0.078641549	0.05661576	0.058265857	0.041531964	0.019081931	0.026259709	0.025468464	0.033129731	0.036035166	0.084443444	0.028625065	0.032260127	0.026193019	0.007522884	0.030386687	0.019319355	0.039933348	0.019032173	0.039599673	0.035505985	0.036521439	0.02174881	0.031580093	0.025042958	0.029047342	0.010082848	0.025166485	0.018861479	0.048141304	0.024869367	0.034875283
0.003335408	0.313284912	0.235335302	0.17653909	0.160368433	0.120713616	0.067050485	0.078326095	0.090731855	0.06087394	0.067795217	0.045695436	0.058979308	0.056296356	0.05682027	0.059145192	0.031950248	0.034078132	0.04146944	0.07901156	0.056892141	0.058522022	0.041765713	0.019136244	0.026451606	0.02559465	0.033312489	0.036186852	0.084933886	0.028798888	0.032365149	0.026361644	0.007566369	0.030697747	0.019390838	0.040138942	0.01913653	0.039801218	0.035703059	0.036693858	0.021917703	0.031727127	0.02512907	0.029185245	0.01023079	0.025265986	0.018977193	0.04839729	0.025059693	0.035043146
0.003357497	0.313924892	0.236093286	0.177200502	0.160989814	0.12123154	0.067376602	0.078723574	0.09114531	0.061153606	0.068122632	0.045934929	0.059257112	0.056578812	0.057112663	0.059431191	0.032118439	0.034242836	0.041688521	0.0793748	0.05718234	0.058780516	0.042035118	0.019281078	0.026542505	0.025734856	0.033471025	0.036370712	0.085425798	0.028979663	0.03254323	0.026483428	0.007566369	0.030853277	0.019502267	0.040364432	0.019234365	0.040006534	0.035901342	0.036890908	0.022086596	0.031932976	0.025246496	0.029335685	0.010287691	0.025408129	0.019076377	0.048689273	0.02522695	0.03520926
0.003379768	0.314551482	0.236852494	0.177886323	0.161594413	0.121752824	0.067703213	0.079133745	0.091561906	0.061423941	0.068475289	0.046174422	0.059550686	0.05684122	0.057385099	0.059736366	0.032284604	0.034424116	0.041928221	0.079765461	0.057454498	0.059052982	0.042284714	0.019416861	0.026704104	0.025966196	0.033638369	0.036576023	0.085933151	0.029125674	0.032671084	0.026623948	0.007631596	0.031028248	0.019613697	0.040603187	0.019349593	0.040209258	0.036053682	0.037092437	0.022178719	0.03207707	0.025387406	0.029486124	0.010355972	0.02555738	0.019186582	0.048865264	0.025376905	0.035373626
0.003402185	0.315188693	0.237610417	0.178554111	0.162203866	0.122277957	0.068027968	0.079530071	0.091984655	0.061720137	0.068810998	0.046396924	0.059847293	0.05710628	0.057652894	0.060045213	0.032481165	0.034602927	0.042140859	0.080146982	0.057747001	0.059327777	0.042581852	0.019489278	0.026855602	0.026134444	0.033867367	0.036759884	0.086460358	0.029278637	0.032840033	0.026745733	0.007740308	0.031183778	0.019710409	0.040831993	0.019449602	0.040411038	0.036231411	0.037242463	0.022355289	0.032232926	0.025528317	0.029603132	0.010435634	0.025685309	0.019269235	0.049069252	0.025457649	0.035551981
0.003424663	0.315811589	0.238368463	0.179237928	0.162830525	0.122806581	0.068352599	0.079934088	0.092412554	0.062024864	0.069145986	0.04664289	0.060131162	0.05738284	0.057922081	0.060349572	0.032679752	0.034780327	0.042358651	0.080529011	0.058061383	0.059635951	0.042831447	0.019606956	0.027118199	0.026330733	0.034069941	0.036931487	0.086978005	0.029421172	0.033013548	0.026914357	0.007827278	0.031319867	0.019838658	0.041031784	0.019547437	0.040608104	0.036399468	0.037394729	0.022447413	0.032359376	0.025739683	0.029715962	0.010469774	0.025862988	0.019379439	0.049341237	0.025613371	0.035735581
0.003447263	0.316417862	0.239125836	0.179932128	0.163455389	0.123346916	0.068678179	0.080316953	0.092834675	0.06233359	0.069477368	0.046894519	0.06042595	0.057647605	0.05820287	0.060655971	0.032829705	0.034970424	0.042594485	0.080905623	0.058374231	0.059916956	0.043172166	0.019733686	0.027330297	0.026477949	0.034246093	0.037127605	0.08747727	0.029612376	0.033200762	0.02699867	0.007892505	0.031592045	0.019933268	0.041259762	0.019656143	0.04080187	0.036577197	0.037571627	0.022585598	0.032541699	0.025907993	0.029866401	0.010515295	0.026012239	0.019484133	0.049613222	0.025711418	0.035903444
0.003469888	0.317072619	0.239897275	0.180610299	0.164073709	0.123873583	0.069009906	0.080712893	0.093257927	0.062626053	0.069810193	0.047121876	0.060708606	0.057913846	0.058482732	0.06096849	0.033012081	0.035145003	0.042781348	0.081277496	0.058662127	0.060190199	0.04346138	0.019941885	0.027481795	0.026653207	0.034433254	0.037320659	0.087972124	0.02981401	0.033397108	0.027101718	0.007957733	0.031805898	0.020017366	0.041487739	0.01977137	0.041004594	0.036728328	0.03775972	0.022739137	0.032750488	0.026037161	0.030050272	0.010629097	0.026175703	0.019605358	0.049861208	0.025786396	0.036099284
0.003492853	0.317689512	0.240669937	0.181293934	0.164698784	0.124403479	0.069347324	0.081108257	0.093689468	0.062920916	0.070132199	0.047375933	0.061028869	0.058164754	0.058758881	0.061293248	0.033186352	0.035313586	0.042996563	0.081659525	0.058973055	0.06046577	0.043710976	0.020068615	0.027714092	0.026898568	0.034593992	0.03752597	0.088478006	0.029998262	0.033584322	0.027223503	0.007979475	0.031961429	0.020143513	0.041707426	0.019897469	0.041207317	0.036885504	0.037932139	0.022861968	0.032903404	0.026158501	0.030188175	0.010685998	0.026275204	0.019671481	0.050161191	0.02591328	0.036249661
0.003515934	0.318335496	0.241438135	0.181977205	0.165316788	0.124934322	0.069673936	0.081529197	0.094132312	0.063222177	0.070488462	0.047638081	0.061315164	0.058446326	0.059039671	0.061609031	0.033403177	0.035491339	0.043201468	0.082035968	0.059270548	0.060759971	0.043972457	0.02021345	0.027865591	0.027052795	0.034798769	0.037712895	0.088976536	0.030231184	0.033735006	0.027326551	0.007979475	0.032214165	0.020254942	0.041937062	0.019997478	0.04140179	0.037062024	0.038117993	0.0229848	0.033059261	0.026373781	0.030359508	0.0107998	0.026403133	0.019748624	0.050425176	0.026040165	0.03645949
0.003539201	0.318969474	0.242194407	0.182634063	0.165924764	0.12546996	0.070003764	0.081950521	0.094557699	0.0635445	0.070803978	0.04787191	0.061602066	0.058734679	0.059316284	0.061909718	0.033597711	0.035680025	0.043414105	0.082418335	0.059579172	0.061070474	0.044245824	0.020285867	0.028037289	0.027157949	0.03503217	0.037884499	0.089500801	0.0303911	0.033890256	0.027429599	0.00802296	0.032389136	0.020376884	0.042176645	0.020145318	0.04160475	0.037225245	0.038377741	0.023169047	0.033247465	0.026514692	0.03050159	0.01082256	0.026552383	0.0198974	0.050641164	0.026167049	0.036625604
0.003562511	0.319577594	0.242958752	0.183317516	0.166531473	0.126003673	0.070339698	0.082348962	0.094984844	0.063852959	0.07114762	0.048118685	0.061887755	0.059022442	0.059591504	0.062230396	0.033778061	0.035865537	0.04360999	0.082800364	0.059876281	0.061364675	0.044491458	0.020376388	0.028279686	0.027326197	0.03524135	0.038094406	0.090024331	0.030610116	0.034059205	0.027598224	0.008066445	0.032505784	0.020488314	0.042392187	0.020260546	0.041800873	0.037416274	0.038541202	0.023291878	0.033418025	0.026628203	0.030660387	0.010924982	0.02668742	0.019980053	0.05090115	0.026288166	0.036831936
0.003586144	0.32020834	0.243716248	0.184004977	0.167157709	0.126534711	0.070675095	0.082762209	0.095413371	0.064189678	0.071503162	0.04834766	0.062167985	0.059297822	0.059862083	0.062540875	0.033954357	0.036053165	0.043825204	0.083176299	0.060178381	0.061647233	0.044725207	0.020530275	0.028461484	0.027438362	0.035430713	0.038308911	0.090517714	0.030804797	0.034282948	0.027860529	0.00810993	0.03275852	0.020610255	0.042618507	0.020382296	0.042011139	0.037608512	0.038733774	0.023407032	0.033585645	0.026788685	0.030764859	0.010993263	0.026822456	0.020057196	0.051129137	0.026478493	0.03702253
0.003609813	0.320815075	0.244497044	0.184662381	0.167781307	0.127073578	0.071020269	0.083178341	0.095856341	0.064488007	0.071863391	0.048567734	0.062480969	0.059580573	0.060159581	0.06284809	0.034126601	0.036228802	0.044042997	0.083555958	0.060489692	0.061936001	0.044970841	0.020638901	0.028643282	0.027550527	0.035598057	0.038462128	0.091070655	0.030975143	0.034511258	0.027982313	0.008131672	0.032991815	0.020738504	0.042851458	0.020504046	0.042215984	0.037780196	0.038881562	0.023545217	0.033785612	0.02693351	0.030894404	0.011107065	0.027035671	0.0201674	0.051369123	0.026616913	0.03720613
0.003633598	0.321447668	0.245271663	0.185347291	0.168416937	0.127615252	0.071360369	0.083588897	0.096302702	0.064799665	0.072190807	0.048812082	0.062815789	0.059865978	0.060416701	0.063163465	0.034294793	0.036403733	0.044246613	0.083952543	0.060812904	0.062244951	0.045220437	0.020765631	0.02878468	0.027683723	0.035800632	0.038653649	0.091591979	0.031110725	0.034666508	0.02809473	0.0081969	0.033244552	0.020849934	0.043068658	0.020619274	0.042423187	0.037959134	0.039067416	0.023683402	0.033967935	0.027066592	0.031053201	0.011175346	0.027241779	0.020305156	0.051641108	0.026749565	0.037398473
0.003657489	0.322071949	0.246040534	0.186044953	0.169041063	0.128158001	0.071701252	0.084005221	0.096729344	0.065107858	0.07254707	0.049053193	0.063113003	0.060135756	0.060690994	0.063495567	0.034499459	0.036585013	0.044433476	0.084343204	0.061108094	0.062536047	0.045521537	0.020919517	0.029027078	0.027887022	0.035992196	0.038868153	0.092115509	0.0312915	0.034803494	0.02828209	0.008262127	0.033613935	0.020957159	0.043294149	0.02072798	0.042619781	0.038132028	0.039237595	0.023783203	0.034209071	0.027215331	0.031216177	0.011232247	0.027355493	0.020387809	0.051949091	0.026870682	0.037547102
0.003681689	0.322706389	0.246813746	0.186737514	0.169667088	0.128699446	0.072042961	0.084416354	0.097171561	0.065424316	0.072896481	0.049308868	0.063410823	0.060408482	0.060965286	0.063804414	0.034675756	0.036776521	0.044638381	0.084743852	0.061408273	0.062829473	0.045794903	0.021019091	0.029178576	0.028020218	0.036157339	0.039039757	0.092634627	0.031482705	0.035063767	0.028525659	0.008305612	0.033963878	0.021060178	0.043504717	0.020827989	0.042827455	0.038350864	0.039452559	0.02389068	0.034385513	0.027387555	0.031370796	0.011323288	0.027526066	0.020525565	0.052189077	0.027055241	0.037714965
0.003705935	0.323292346	0.247590384	0.187444283	0.170279497	0.129237531	0.072386402	0.084823832	0.097611516	0.065738907	0.07324445	0.049558071	0.063724414	0.060691233	0.061249789	0.0641357	0.034868264	0.036963444	0.04486004	0.085130789	0.061693483	0.063087966	0.046032614	0.021127717	0.029319975	0.028195476	0.03630927	0.039235875	0.093167716	0.031698244	0.035264679	0.028656811	0.008370839	0.034216614	0.021180018	0.043750933	0.020921475	0.043039372	0.038549148	0.039600347	0.024005834	0.03454431	0.02753238	0.031517056	0.01141433	0.027710852	0.020674341	0.052449063	0.027141753	0.037891571
0.003730377	0.323915242	0.248363169	0.188125732	0.170908055	0.129783347	0.072737103	0.085246502	0.098051723	0.066065762	0.073574029	0.049808891	0.064021627	0.060971626	0.061547287	0.064446179	0.035060772	0.037151072	0.045095874	0.08554007	0.062010168	0.063380615	0.046274286	0.021245395	0.029431073	0.028433826	0.036465604	0.039447315	0.09374051	0.031865114	0.035447327	0.028797332	0.008436066	0.034527675	0.02128514	0.043985542	0.02100844	0.043263546	0.038754685	0.039806354	0.024182404	0.034723693	0.027677205	0.031717642	0.011493991	0.02786721	0.020806586	0.052665051	0.027274405	0.038131125
0.003754824	0.324529827	0.249142619	0.188804267	0.171543052	0.130330501	0.073086731	0.085661673	0.09848226	0.066383286	0.07392885	0.050095312	0.0643243	0.061274721	0.061847105	0.064761146	0.035265438	0.037346812	0.045347172	0.085934962	0.062315722	0.06366783	0.046539729	0.021317812	0.029582572	0.028567022	0.036637352	0.039684801	0.094246393	0.032063271	0.035657371	0.028909748	0.008544779	0.034935941	0.021390262	0.044226784	0.021134538	0.043474049	0.038972313	0.039974294	0.024312913	0.034920719	0.027876828	0.031922407	0.011607793	0.028080425	0.0209223	0.052997032	0.027458964	0.038325217
0.003779416	0.325185968	0.249920235	0.189507393	0.172174039	0.13088108	0.073447662	0.086079151	0.098928118	0.06672827	0.074285834	0.050348559	0.064648202	0.061544794	0.06213068	0.065092024	0.035447814	0.037536556	0.045588161	0.086348813	0.062629721	0.063989201	0.04677744	0.021399281	0.02970377	0.02873527	0.036820109	0.039893177	0.094828746	0.032216235	0.03592221	0.029087741	0.008544779	0.035247001	0.021486974	0.044468854	0.021264985	0.043695159	0.039162133	0.040162387	0.024466452	0.03509422	0.028025567	0.032064488	0.011653314	0.028179925	0.020993933	0.053321014	0.027631989	0.038496577
0.003804189	0.325837031	0.250703233	0.190201957	0.172810725	0.131427386	0.073787762	0.086499898	0.099372972	0.067043927	0.074633442	0.050594525	0.064946629	0.061809265	0.06242725	0.065418006	0.035634243	0.037746756	0.045787912	0.086752338	0.062945256	0.064274863	0.047082501	0.021535064	0.029855269	0.028917538	0.036980848	0.040115342	0.095368452	0.032403963	0.036159652	0.029321942	0.008653491	0.035558061	0.021602609	0.044697661	0.021386735	0.043916033	0.039371297	0.040307936	0.024581606	0.035279483	0.028166478	0.03224418	0.011732975	0.02839314	0.021098627	0.053569	0.027828083	0.038657446
0.003829203	0.326455772	0.251480177	0.190889054	0.173448994	0.131975779	0.074137308	0.08692353	0.099833023	0.067392377	0.074987181	0.050851819	0.065274777	0.062086414	0.06270804	0.065730525	0.035842962	0.037942496	0.046016014	0.087140629	0.06327077	0.064569065	0.047407372	0.021670846	0.029946168	0.029218981	0.037174615	0.040322185	0.095915512	0.032560403	0.036378829	0.02947183	0.008696976	0.035713591	0.021714038	0.044941389	0.021482396	0.044135493	0.03958288	0.040469158	0.024704437	0.035455925	0.028307389	0.032423871	0.011824017	0.028570819	0.021225362	0.053892982	0.027983805	0.038869023
0.003854368	0.327074512	0.252267456	0.191562306	0.17410394	0.13252414	0.074481697	0.087347931	0.100273606	0.067718432	0.075355343	0.051089693	0.065586548	0.062369755	0.06300461	0.066045899	0.035992916	0.038141057	0.046241538	0.087549402	0.063596285	0.064861714	0.047696586	0.021743263	0.030026967	0.029373208	0.037333151	0.040533625	0.096452277	0.032734226	0.036520381	0.029631087	0.008762203	0.035908004	0.021812853	0.045188434	0.021619365	0.044361789	0.039783581	0.040666208	0.024788884	0.035655892	0.028432643	0.0326161	0.011915058	0.028791142	0.021352097	0.05410897	0.028104922	0.039073606
0.003879673	0.327686788	0.253057609	0.19224922	0.174753292	0.133073512	0.074833388	0.08778387	0.100731271	0.068039155	0.075719178	0.051317859	0.065902565	0.062651621	0.063300715	0.066353522	0.036183397	0.038332564	0.046472217	0.087961729	0.063911819	0.065164454	0.048029381	0.021879045	0.030138065	0.029569497	0.037504899	0.040781837	0.097014777	0.032991483	0.036680198	0.029874656	0.008783945	0.036141299	0.021915873	0.045447084	0.021745464	0.044595392	0.040010881	0.040861019	0.02487333	0.035835274	0.028581382	0.032808328	0.011949199	0.029032785	0.021517404	0.054396954	0.028243341	0.039302669
0.003905068	0.328340159	0.253854367	0.19294597	0.175398422	0.133626441	0.075182975	0.088210001	0.101190568	0.06835348	0.076082653	0.051590525	0.066238598	0.06292936	0.063599606	0.066672569	0.036384011	0.038514902	0.046678411	0.088363731	0.064209696	0.065489706	0.048286901	0.02194241	0.030259264	0.029744755	0.037681051	0.040954973	0.097609631	0.033144446	0.036849147	0.02999644	0.0089144	0.03631627	0.022052532	0.045692471	0.021862866	0.044828289	0.040221255	0.041042395	0.024988485	0.036032301	0.028706636	0.03302145	0.01204024	0.029153607	0.021655159	0.054624941	0.028393296	0.039524738
0.003930648	0.32896675	0.254645499	0.193627055	0.176044397	0.134181424	0.075537636	0.088631325	0.101653256	0.068676869	0.076456945	0.051857528	0.066543091	0.063230981	0.063885037	0.066999367	0.036584624	0.038708879	0.046933576	0.088771149	0.06455901	0.065797103	0.048599886	0.022032932	0.030400663	0.029884961	0.037899039	0.041174073	0.098161102	0.03334608	0.037086589	0.030183801	0.008957885	0.036569007	0.022176576	0.045919619	0.021982442	0.045059299	0.040455809	0.041176747	0.025080608	0.036220505	0.028855375	0.033234573	0.012176803	0.029309965	0.021770874	0.054924924	0.02858939	0.039724075
0.003956411	0.329588722	0.255433695	0.194313605	0.176695226	0.134739148	0.075896216	0.089064764	0.102121596	0.069038116	0.076798424	0.052097021	0.066852435	0.063540562	0.064176037	0.067327797	0.036783212	0.03890744	0.047182297	0.089185168	0.064879918	0.066103725	0.048853444	0.022213975	0.030501661	0.03008826	0.038079594	0.041429946	0.098739778	0.033516426	0.037250971	0.030305585	0.009066597	0.036782861	0.022285903	0.046155058	0.022078103	0.045283709	0.040680692	0.041384993	0.025149701	0.036432235	0.028964972	0.033439337	0.012290605	0.02952318	0.02191965	0.05518091	0.028745112	0.039897184
0.003982348	0.33018299	0.256235285	0.195027478	0.177331596	0.135297589	0.076254754	0.089496088	0.102578884	0.06939483	0.077167668	0.052367259	0.067158141	0.063841888	0.06449442	0.067652964	0.036943297	0.039102827	0.047451638	0.089577692	0.065212727	0.066430529	0.049166429	0.022331653	0.030582461	0.030207435	0.038275563	0.04164445	0.099325808	0.033728489	0.037447318	0.03047421	0.009110082	0.037074479	0.022399435	0.04639547	0.022180286	0.045509534	0.040905574	0.041602196	0.025333947	0.036599854	0.02914111	0.033648281	0.012438547	0.029750609	0.022024344	0.055480893	0.028906601	0.040105264
0.004008497	0.330829897	0.257032043	0.195724411	0.177977042	0.135856031	0.0766109	0.089916451	0.103027129	0.069707822	0.077536912	0.052635071	0.067469305	0.06414115	0.064782636	0.067989554	0.037123647	0.039301389	0.047682317	0.089992727	0.065527493	0.066751123	0.049392254	0.022376913	0.030723859	0.030354652	0.038425292	0.041901855	0.099927279	0.033909265	0.037657362	0.030652202	0.009175309	0.037366098	0.022523479	0.046645831	0.022317255	0.045740544	0.041134083	0.041794768	0.025487487	0.036723363	0.029250707	0.033777826	0.012506828	0.029892753	0.022123528	0.055820874	0.029131533	0.040304601
0.004034843	0.331482345	0.257826967	0.196420797	0.178629244	0.136417049	0.076968737	0.090369504	0.103492455	0.070048274	0.077917334	0.052893173	0.067800486	0.06442685	0.065071316	0.068309824	0.037289812	0.039490075	0.047911708	0.090408439	0.065833431	0.067068613	0.049713163	0.022485539	0.030804658	0.03054393	0.038572819	0.042116359	0.100539045	0.034083087	0.037817179	0.030764619	0.009218794	0.037677158	0.022639113	0.046918575	0.022443354	0.045961654	0.041319067	0.04201421	0.025648703	0.036993907	0.029415103	0.034045274	0.01262063	0.029985146	0.022239243	0.056100858	0.029293023	0.040510933
0.004061177	0.332131561	0.258622441	0.19712283	0.179274269	0.136986387	0.077324346	0.090815442	0.103955017	0.070378861	0.078276121	0.053182021	0.068111044	0.064709601	0.065390163	0.068616631	0.037484346	0.039702743	0.048143676	0.090821443	0.066182745	0.067373682	0.04992314	0.022612269	0.030925857	0.030740219	0.038726952	0.042289495	0.101107427	0.034236051	0.038036356	0.030905139	0.009284021	0.037871571	0.022733723	0.047188832	0.0225738	0.046201858	0.041541531	0.042242609	0.025794565	0.037123297	0.029602984	0.034212429	0.012768572	0.030077539	0.022354957	0.056324846	0.029425675	0.040715516
0.004087795	0.332806173	0.259418282	0.197827049	0.179936815	0.137547895	0.077685524	0.091263111	0.104406025	0.070695052	0.078644283	0.053454687	0.068441618	0.065015644	0.065693231	0.068960157	0.037695092	0.039909064	0.048366623	0.091246295	0.066516705	0.067678751	0.050192545	0.022720895	0.031036955	0.030943518	0.038876681	0.042488677	0.101704487	0.034437685	0.038246401	0.031111236	0.009305764	0.038124307	0.02285146	0.047433389	0.022710769	0.046422025	0.041708379	0.042390396	0.026009519	0.037314442	0.029732152	0.034400478	0.012927895	0.030297861	0.022520264	0.056592831	0.029621769	0.040927093
0.004114484	0.333439689	0.260222318	0.198545841	0.180582895	0.138114329	0.07804728	0.091715587	0.104875998	0.071041102	0.079017494	0.053750008	0.068789176	0.065301933	0.066005116	0.069294299	0.037863283	0.040093165	0.048590859	0.091671148	0.066837229	0.068004779	0.05052534	0.022838573	0.031188454	0.031062693	0.039059438	0.042706246	0.102271399	0.034611507	0.038410784	0.031261125	0.009370991	0.038357603	0.022979709	0.047682921	0.022862957	0.046651857	0.041945351	0.042603121	0.026147705	0.037455596	0.029904376	0.034584348	0.012984796	0.030447112	0.022586386	0.056868815	0.029794793	0.041128179
0.004141326	0.334092599	0.26100978	0.199260989	0.181225597	0.138680241	0.078413944	0.092144603	0.105346724	0.071370623	0.079396113	0.054025911	0.069124603	0.065596478	0.066303079	0.069631705	0.038092266	0.040290316	0.048818961	0.0920938	0.067158138	0.068309848	0.050778898	0.022929095	0.031400551	0.031315064	0.039206965	0.042949861	0.102889782	0.034767947	0.03860713	0.031439117	0.009436219	0.038707545	0.023097446	0.047945717	0.022989056	0.046895125	0.042146052	0.042782257	0.026324275	0.037649681	0.030060944	0.034805829	0.013064457	0.03055372	0.022768224	0.057120801	0.029967817	0.041364236
0.004168183	0.334762593	0.261814856	0.199977413	0.181872099	0.139257016	0.078778835	0.092580734	0.105810668	0.071724139	0.079764996	0.054309904	0.0694388	0.06588601	0.066585261	0.069985431	0.038313144	0.040487466	0.049034175	0.09250088	0.067492865	0.068638981	0.051072074	0.023028668	0.03153185	0.031455271	0.039449174	0.043176623	0.103476547	0.034938293	0.038766946	0.031598374	0.009501446	0.039076929	0.023200466	0.048189445	0.023095587	0.047146644	0.042334663	0.042965872	0.02646246	0.03785847	0.03022534	0.034993878	0.0132124	0.030745613	0.022850877	0.057356788	0.030100469	0.041605539
0.004195358	0.335360555	0.262619443	0.200671795	0.182544884	0.139833596	0.079146283	0.093027057	0.106274864	0.072057126	0.080148664	0.054570434	0.069776047	0.066174658	0.066898539	0.070327325	0.038511731	0.040691318	0.049258411	0.092918623	0.067827976	0.068943273	0.051353364	0.023218763	0.031713648	0.031609498	0.039684777	0.043417174	0.104072871	0.035178168	0.038931329	0.031738894	0.009544931	0.039485195	0.023303486	0.048416593	0.023221685	0.047382369	0.042560754	0.043133813	0.02663903	0.038037853	0.030452362	0.035144317	0.013337582	0.030923292	0.022999653	0.057640772	0.030227354	0.04185034
0.004222696	0.335973754	0.263417241	0.201378746	0.183213763	0.140416244	0.079512576	0.093479726	0.106754884	0.072399177	0.080540986	0.054870609	0.070083572	0.066470087	0.067200678	0.070656979	0.038728556	0.040901518	0.049498111	0.09334466	0.068171532	0.069280945	0.051650502	0.023345493	0.031855046	0.031742694	0.039926985	0.043660789	0.104692724	0.035386755	0.039141374	0.031907519	0.009544931	0.039796256	0.023421222	0.04866198	0.023373873	0.047621158	0.042767501	0.043321906	0.026784892	0.038261345	0.030636329	0.03528222	0.013451384	0.0311294	0.023126388	0.057964754	0.030377308	0.042054923
0.004250098	0.336555555	0.264211797	0.202099542	0.183880109	0.140994781	0.079881468	0.09391701	0.107236411	0.072743361	0.080913475	0.055154602	0.070423244	0.066778489	0.06749864	0.071004993	0.038927143	0.041130057	0.049718481	0.093753602	0.068506644	0.069610855	0.051931793	0.023472223	0.032006545	0.031945993	0.040107541	0.043935048	0.105264783	0.035602294	0.039355985	0.032085511	0.009566673	0.040029551	0.023536857	0.048909854	0.023499972	0.047850754	0.042987547	0.043501042	0.026900046	0.038414261	0.030788982	0.035474448	0.013542425	0.031328401	0.023286184	0.058228739	0.030527263	0.042252511
0.004277914	0.337216776	0.265032529	0.202838188	0.184547616	0.14157296	0.080251432	0.094366218	0.107714547	0.073099276	0.081293897	0.055450732	0.070738048	0.067089545	0.067817952	0.07134607	0.039164232	0.041348016	0.049968491	0.094185733	0.06882141	0.069933778	0.052221007	0.023562745	0.032158043	0.032149292	0.040290298	0.044155681	0.105869931	0.035796975	0.039524934	0.032300976	0.009588416	0.040282287	0.023692438	0.049159385	0.023641289	0.048082	0.043188248	0.043642112	0.027045908	0.038608347	0.030937721	0.035675034	0.013690368	0.031598473	0.02342945	0.058484725	0.030636845	0.04246234
0.004305692	0.337872456	0.265838217	0.203556797	0.1852147	0.142155542	0.080617643	0.094818694	0.10819394	0.073445059	0.08168081	0.055728253	0.071068622	0.067412394	0.068108952	0.07170306	0.039385109	0.041562096	0.050214635	0.094614986	0.069158057	0.070245833	0.052494374	0.023761892	0.032329741	0.03233156	0.040481863	0.044388571	0.106486843	0.035981227	0.039762376	0.032535177	0.009675385	0.040593347	0.023820687	0.04938156	0.023745646	0.048318432	0.043427639	0.043823488	0.027253186	0.038817136	0.031129516	0.035833831	0.01380417	0.031776153	0.023539654	0.058828706	0.030804102	0.042680912
0.004333605	0.33849997	0.266636259	0.204271946	0.185876191	0.142738549	0.080985792	0.095267132	0.108671197	0.073798575	0.082055463	0.056031665	0.071381	0.067737897	0.068417125	0.072061681	0.039591802	0.041765242	0.050476243	0.095053549	0.069506603	0.070570308	0.052791512	0.02387957	0.03243074	0.032520838	0.04072187	0.044619929	0.107080961	0.036210673	0.040018082	0.032778746	0.009697128	0.040865525	0.023942629	0.049626117	0.02389566	0.048554629	0.04362834	0.04398695	0.027475818	0.0390024	0.031258685	0.035980092	0.013952112	0.03193251	0.023644348	0.059040694	0.030982894	0.042911723
0.004361683	0.339139951	0.267444699	0.204995109	0.186556997	0.143319957	0.081365615	0.095716724	0.109146696	0.074155289	0.082416774	0.056294622	0.071705509	0.068068707	0.068735044	0.072390112	0.039804574	0.041982848	0.050726253	0.095486696	0.069862443	0.070880811	0.053076765	0.024060613	0.032592338	0.032710117	0.040937656	0.044843626	0.107694197	0.036471406	0.040246392	0.03294737	0.009762355	0.041040496	0.024068775	0.04986653	0.0240435	0.048798133	0.043848386	0.044181761	0.02762168	0.039178841	0.031411338	0.036147247	0.013997633	0.032053332	0.023715981	0.059336677	0.031138616	0.043098821
0.004389829	0.339785934	0.26826329	0.20574596	0.187227671	0.143905606	0.081743746	0.096161508	0.109632493	0.074487743	0.082803687	0.056578615	0.072035476	0.068370623	0.069064102	0.072728741	0.040017346	0.042177177	0.050967242	0.095925258	0.070196787	0.071222364	0.053425406	0.024178291	0.032824636	0.032892385	0.041131422	0.045053534	0.108308903	0.03673214	0.040433605	0.033106627	0.009827582	0.04140988	0.024186512	0.050110258	0.024180469	0.04902985	0.044053923	0.044390007	0.02772148	0.039352342	0.031567905	0.036372906	0.014156956	0.032202583	0.023870267	0.05964066	0.031300105	0.043322638
0.004418439	0.340447617	0.269064696	0.206467484	0.187895283	0.144493017	0.082121631	0.0966186	0.110118291	0.074841258	0.083199254	0.0568707	0.072372116	0.068698189	0.06937738	0.0730637	0.040228092	0.042401132	0.051223696	0.096358574	0.070539959	0.071563141	0.053686888	0.02434123	0.033067033	0.033081663	0.04134941	0.045281828	0.108873609	0.036951156	0.040616253	0.03333146	0.009827582	0.041798705	0.024285327	0.050340723	0.024300045	0.049273354	0.044250997	0.044571383	0.027921081	0.039549368	0.031763615	0.036565134	0.014304898	0.032366048	0.024030064	0.059892646	0.031455827	0.043528969
0.004446965	0.341058508	0.269867265	0.2072187	0.188587384	0.145078763	0.082502856	0.097088383	0.110608861	0.075188375	0.083587249	0.057131229	0.072680854	0.06901809	0.069690194	0.073411713	0.04041452	0.042622618	0.051467262	0.096799337	0.070872767	0.07189926	0.053940446	0.024477012	0.03328923	0.033298983	0.041571802	0.04551625	0.10951111	0.037145837	0.040808033	0.033612501	0.009958037	0.04218753	0.024392551	0.050595228	0.024441362	0.049516622	0.044460162	0.044772911	0.028097651	0.039787564	0.031943667	0.036811687	0.014384559	0.032529513	0.024145778	0.060224627	0.031588479	0.043747541
0.004475969	0.341702183	0.27067919	0.207951335	0.189254785	0.145674852	0.08289163	0.097555666	0.111103199	0.075535758	0.083983898	0.057442732	0.073008396	0.069327082	0.070017395	0.073758095	0.040596896	0.042823295	0.051683766	0.097223174	0.071221697	0.072221407	0.054201927	0.024612794	0.033460929	0.033481251	0.041800799	0.045739947	0.110116993	0.037361377	0.04099068	0.033827965	0.010001522	0.042537473	0.02452921	0.05085305	0.024576157	0.049765548	0.04468988	0.044927416	0.028197451	0.039978709	0.032139376	0.037058241	0.014475601	0.032664549	0.024255983	0.060492612	0.031744201	0.043959118
0.004499079	0.342225342	0.27133969	0.20854881	0.189777264	0.146150235	0.083188913	0.097939685	0.111488521	0.075821023	0.084294726	0.057656334	0.073295298	0.069578875	0.070281013	0.074060006	0.04074685	0.042976713	0.051887382	0.097577952	0.071516887	0.072487663	0.054411905	0.024784785	0.033582127	0.033600426	0.041974749	0.045948323	0.110556699	0.037552581	0.041127666	0.034015326	0.010066749	0.042673562	0.024588079	0.051056157	0.024676166	0.049952949	0.044851892	0.045081921	0.028320283	0.040131625	0.032256802	0.037175249	0.014589403	0.032799585	0.024344146	0.060684602	0.031894155	0.044137473
0.004528202	0.34283023	0.272168678	0.209306765	0.190464087	0.146747106	0.083569602	0.098430044	0.111976705	0.076182003	0.084697505	0.057949227	0.073611315	0.069888456	0.070631884	0.074421891	0.040957596	0.043203136	0.05214899	0.09802667	0.071876182	0.072838532	0.054629806	0.025011089	0.033673026	0.033768674	0.042186131	0.046187342	0.111174346	0.037740309	0.041342277	0.034193319	0.010131977	0.042887416	0.024712123	0.051320611	0.024797916	0.050209182	0.045053802	0.045274493	0.028473822	0.040249253	0.032429026	0.037346583	0.014680444	0.032891978	0.024476391	0.060976585	0.032061412	0.044352547
0.004557513	0.343456358	0.272996198	0.21004614	0.19114141	0.147341237	0.08395751	0.098918672	0.112481844	0.076554181	0.085082254	0.058241312	0.073953414	0.07022192	0.070969296	0.07479928	0.041176447	0.043423564	0.052365494	0.098487407	0.072216667	0.073138943	0.054930906	0.025146871	0.033854824	0.033950942	0.04240632	0.046443215	0.111796406	0.037914132	0.041511226	0.034390047	0.010218946	0.04341233	0.024874011	0.051591697	0.024941408	0.050451036	0.045235159	0.04545139	0.028681099	0.040431576	0.032597336	0.037517917	0.014771486	0.032991479	0.024641698	0.061296567	0.032217134	0.044609587
0.00458699	0.344113885	0.273817909	0.210807192	0.191816623	0.147940131	0.084340839	0.099381917	0.112975679	0.076914894	0.085486115	0.058518023	0.074271857	0.070528848	0.071290928	0.075166469	0.041397324	0.04365563	0.052581997	0.098934433	0.072573658	0.07348593	0.055216158	0.02530981	0.034056822	0.034077127	0.042613299	0.046668444	0.112370671	0.038129671	0.041716704	0.034596144	0.010284174	0.043665066	0.024998055	0.051818845	0.025087073	0.050692654	0.045446742	0.045646201	0.028873023	0.040602136	0.032765646	0.037676714	0.014873908	0.033226015	0.024768433	0.061536554	0.032367088	0.04483865
0.004616853	0.34475756	0.274636806	0.211539463	0.192502918	0.14854754	0.084723178	0.099863623	0.113472655	0.077285472	0.085867258	0.058862699	0.074572103	0.070849338	0.071619058	0.075548754	0.041599964	0.043875	0.052842317	0.099385183	0.072944853	0.073826707	0.055441983	0.025527061	0.034289119	0.034259396	0.042811469	0.046936574	0.11300376	0.038369546	0.041876521	0.034736665	0.010349401	0.043956685	0.025092665	0.052086615	0.025267524	0.050953838	0.045705477	0.045836534	0.029034239	0.040781518	0.032910471	0.037860584	0.01501047	0.03338948	0.024922719	0.061836537	0.032528578	0.045057222
0.004646851	0.345391538	0.27546714	0.212266816	0.193197024	0.149153905	0.085113849	0.100333406	0.113964606	0.077648585	0.08627184	0.059145075	0.074910563	0.071178084	0.071936049	0.07589432	0.041826921	0.044098249	0.053094905	0.099834748	0.073302995	0.074162826	0.055687617	0.025708104	0.034430518	0.034427643	0.043060284	0.04718019	0.113619936	0.038592039	0.042082	0.034867817	0.010392886	0.044209421	0.025214607	0.052381742	0.025406668	0.051217849	0.04591706	0.046062693	0.029195455	0.040990307	0.033117923	0.038036097	0.015112891	0.033574266	0.025049454	0.062120521	0.032655462	0.045272296
0.004677032	0.346034289	0.276289829	0.213041166	0.193867275	0.149755246	0.085507614	0.10082338	0.114474518	0.078026095	0.086676782	0.059454959	0.075253268	0.071493268	0.072262786	0.076229278	0.04203564	0.044319383	0.053377132	0.100272126	0.073653077	0.074491959	0.055901556	0.025934408	0.034561816	0.03458187	0.043269464	0.047406951	0.114256702	0.038779767	0.042278346	0.035083282	0.010436371	0.044462158	0.025311319	0.052662776	0.025541462	0.051464654	0.046174586	0.046264222	0.029348994	0.041154986	0.033270576	0.038174	0.015272214	0.033730624	0.02518721	0.062444503	0.032857324	0.045527588
0.004707288	0.346697357	0.277116371	0.213781998	0.194550509	0.150373746	0.085898904	0.101316431	0.114976517	0.078398805	0.087073071	0.059747044	0.075577777	0.071817001	0.072569102	0.076587899	0.04226665	0.044549333	0.053640029	0.100740648	0.07399625	0.074864563	0.056170961	0.026124503	0.034743614	0.034743107	0.043478644	0.04766742	0.114874349	0.038960542	0.042479258	0.035354955	0.010501598	0.044792659	0.025418544	0.052936349	0.025704521	0.05172678	0.046407931	0.046544122	0.029479503	0.041352013	0.033474114	0.038449805	0.015420157	0.033886982	0.025291904	0.062788484	0.033041883	0.045740914
0.004737704	0.347355346	0.277948234	0.214537768	0.19522836	0.150986962	0.086300177	0.101815443	0.115483038	0.078777114	0.087500009	0.060069065	0.075925335	0.072151939	0.072903729	0.076974264	0.042503739	0.044772229	0.05389906	0.101185135	0.074351322	0.075191367	0.056428481	0.026269338	0.034905213	0.035009499	0.043727458	0.047917165	0.11547435	0.039120459	0.042675604	0.03557042	0.010545083	0.045045395	0.025588842	0.053199973	0.025808878	0.051976412	0.046632813	0.046752369	0.029633042	0.041543158	0.033673737	0.038646212	0.015488438	0.034057554	0.025391088	0.063064468	0.03325528	0.045980468
0.004768615	0.348003177	0.278755878	0.215293173	0.195944315	0.151604744	0.086696417	0.102317148	0.115996843	0.079163955	0.087915048	0.060391086	0.076277139	0.072467122	0.073246247	0.077329213	0.042763118	0.044991246	0.054154225	0.101650442	0.074715223	0.075531367	0.056785046	0.026377963	0.03509711	0.035275891	0.04393884	0.048154651	0.116069203	0.039360334	0.042940443	0.03575778	0.010632053	0.045414779	0.025748628	0.05346194	0.025974111	0.05223571	0.046840769	0.046949419	0.029794258	0.041757828	0.033865532	0.038838441	0.015579479	0.034263662	0.025473741	0.063364452	0.033451374	0.046228766
0.004799432	0.348629305	0.279585355	0.216056775	0.196649504	0.1522207	0.087092739	0.102797315	0.116496455	0.079559594	0.088317827	0.060704207	0.076642287	0.072810316	0.073566486	0.07770497	0.04294752	0.045216612	0.054414545	0.102086635	0.075064537	0.075862053	0.057086146	0.026495641	0.035258709	0.035423107	0.044128203	0.048373752	0.116667733	0.039662785	0.043145922	0.035917037	0.01069728	0.045706398	0.025891594	0.053747948	0.026154562	0.052493357	0.047062024	0.047146469	0.029963151	0.041963677	0.034076898	0.039076636	0.015704661	0.034434234	0.025594966	0.063660435	0.033618631	0.046445589
0.004830405	0.349309458	0.280418869	0.21681892	0.197342343	0.152837667	0.087492692	0.103294212	0.117033998	0.07992164	0.088722048	0.061018137	0.076995911	0.073119897	0.073880228	0.078078687	0.043144081	0.045446562	0.054670998	0.102560236	0.075416538	0.076205935	0.057355551	0.026667632	0.035410207	0.035647437	0.044339585	0.048623496	0.117258174	0.039965236	0.043278341	0.036076293	0.01078425	0.045998017	0.026030355	0.05398919	0.02631762	0.052758312	0.04728207	0.047336801	0.030162751	0.042169525	0.03428435	0.039306474	0.015841224	0.034611913	0.02570517	0.064012415	0.033843563	0.046674652
0.004861509	0.349942974	0.28125434	0.217573414	0.198030749	0.153457636	0.087892108	0.103791302	0.117546044	0.080285819	0.08912699	0.061316694	0.077357419	0.073462206	0.074180511	0.078418541	0.043360906	0.045677923	0.054942917	0.103019618	0.075781974	0.07654283	0.057648727	0.026776258	0.035682904	0.035822695	0.044535554	0.048888562	0.11788391	0.04015644	0.043429025	0.036263654	0.010805992	0.04634796	0.026158604	0.05427354	0.026454589	0.053030339	0.047492443	0.0475652	0.030300937	0.042363611	0.034417432	0.039498702	0.015966406	0.034725628	0.025826395	0.064300399	0.034062727	0.046917703
0.004893102	0.350604195	0.282104917	0.218329548	0.198721899	0.154074668	0.088294824	0.10429666	0.118065375	0.080657464	0.089523279	0.06165247	0.077736518	0.073808052	0.074533239	0.07877961	0.04355544	0.045890944	0.055207102	0.103467321	0.076145491	0.076868082	0.057894362	0.02691204	0.035895002	0.036018984	0.04478657	0.049110727	0.118513322	0.040375456	0.043561445	0.03642291	0.01087122	0.046697902	0.026331005	0.054538822	0.026591558	0.053289872	0.047733043	0.047789121	0.030454476	0.042554756	0.034624884	0.039640784	0.016080208	0.034889093	0.025931089	0.064616381	0.034224216	0.047159006
0.004924827	0.351240021	0.282928585	0.21906619	0.199417272	0.154693952	0.088709667	0.104784519	0.118579683	0.081040305	0.089953102	0.0619664	0.078079224	0.074158617	0.074867866	0.079170055	0.043743895	0.046115252	0.055446803	0.10392281	0.076531656	0.07720653	0.05812811	0.027074979	0.036127299	0.036222283	0.044986943	0.049368132	0.119151558	0.040622284	0.043689298	0.036600903	0.010958189	0.047047845	0.026463458	0.054818198	0.026758965	0.05353314	0.047984524	0.048010802	0.030592661	0.042781189	0.034793194	0.039837191	0.01621677	0.035052558	0.026046804	0.064932364	0.034443381	0.047389818
0.004956723	0.351895239	0.283763505	0.219800647	0.200127211	0.155322141	0.08911721	0.1052993	0.119099139	0.081438876	0.090354799	0.062290848	0.078439519	0.074507707	0.075211776	0.07954622	0.04401138	0.046347671	0.055700679	0.104391502	0.076907457	0.077562056	0.058389591	0.027192657	0.036298997	0.036355479	0.045145479	0.049611747	0.119790529	0.040844777	0.043894777	0.036769528	0.011045159	0.047300581	0.026633756	0.055090113	0.026867671	0.053805638	0.048225124	0.048225766	0.030723169	0.042966453	0.034992817	0.040004346	0.016387473	0.035159165	0.026184559	0.065280344	0.034570265	0.047634618
0.004988704	0.352543531	0.284603991	0.220569168	0.200837888	0.155955322	0.08952566	0.105802158	0.119614954	0.081807055	0.090774886	0.062595878	0.078799815	0.074857976	0.075531087	0.079935032	0.044274812	0.046572331	0.055982907	0.104857147	0.077285177	0.077917582	0.058674844	0.027328439	0.036490895	0.036502695	0.045341448	0.049853831	0.12045303	0.04111594	0.044054593	0.036928784	0.011088644	0.047669965	0.026738879	0.055361199	0.026993769	0.054073186	0.048498368	0.04841162	0.030907416	0.043189945	0.035149385	0.040204932	0.016501275	0.03537238	0.026305784	0.065632325	0.034731755	0.047905647
0.00502091	0.353195517	0.285465943	0.221332588	0.201542971	0.156588014	0.089938275	0.106293094	0.12013215	0.08220136	0.091201464	0.06292599	0.07918316	0.075203528	0.075869892	0.080300997	0.044489611	0.046812156	0.056292197	0.105326516	0.07767518	0.078256806	0.05896802	0.027428013	0.036642393	0.036734036	0.045566041	0.050111236	0.121128766	0.041254997	0.044255506	0.037191089	0.011153871	0.047981025	0.026930201	0.055650523	0.027122042	0.054369021	0.048742595	0.048626583	0.031030247	0.043378149	0.035349008	0.040413876	0.016637837	0.035542952	0.02644354	0.065972306	0.034847104	0.048124219
0.005053455	0.353861356	0.286311199	0.222107484	0.202250588	0.157214083	0.090352459	0.106804606	0.120659645	0.0825906	0.091599555	0.063209984	0.079548308	0.075542888	0.076194773	0.080672266	0.044706435	0.047074201	0.056596333	0.105807395	0.078080922	0.078582834	0.059284967	0.027572847	0.036814091	0.036979397	0.04585449	0.050387027	0.121768472	0.041501825	0.044474683	0.037322242	0.011197356	0.048194879	0.027081577	0.055914148	0.027263359	0.054631147	0.048968686	0.048812437	0.031183786	0.043613405	0.035470348	0.040589388	0.016763019	0.035763274	0.026603336	0.066272289	0.035043198	0.048390002
0.005086227	0.354516574	0.287154437	0.222880558	0.202958837	0.157839271	0.09076128	0.107300157	0.121170435	0.082973975	0.091992958	0.063514205	0.079918309	0.07586898	0.07651362	0.081065159	0.04492326	0.047306972	0.05685923	0.106281165	0.078443287	0.078923611	0.059582105	0.027744838	0.037026189	0.037154654	0.046052661	0.050652093	0.122428766	0.041654789	0.044602536	0.037603283	0.011284326	0.048564263	0.027214031	0.05619684	0.027391631	0.05490836	0.049231048	0.049096817	0.031360356	0.043854542	0.035579945	0.04076908	0.016933722	0.036047561	0.02670803	0.066620269	0.035262363	0.048650539
0.005119251	0.355148705	0.28799003	0.223643796	0.203683553	0.158473593	0.091161727	0.107826283	0.121677835	0.083358683	0.092417012	0.063804671	0.080294375	0.076239888	0.076863099	0.081466619	0.04515427	0.047539039	0.05716981	0.106767968	0.078835594	0.079288452	0.059930747	0.027862516	0.037278686	0.037428057	0.046308081	0.050898772	0.123108179	0.041873805	0.044798882	0.037809379	0.011414781	0.048875323	0.027380124	0.056462952	0.027582953	0.055166478	0.049466812	0.04928491	0.031483187	0.044025102	0.035779569	0.040978023	0.017127185	0.036253669	0.026851296	0.06695625	0.035429619	0.048933808
0.005152502	0.355770216	0.28883284	0.224413773	0.204401408	0.159110461	0.091577272	0.108339141	0.122194654	0.083756721	0.092828084	0.064135592	0.080663162	0.076573942	0.077207937	0.081846455	0.045405543	0.047784154	0.05744946	0.107259679	0.079197576	0.079629229	0.060184305	0.028025455	0.037470584	0.037645376	0.046510655	0.051134727	0.123733179	0.042127586	0.044976964	0.037987372	0.011566978	0.04912806	0.027546217	0.056747302	0.027743837	0.055439919	0.049711039	0.049533462	0.031636727	0.044280942	0.035924394	0.041182788	0.017309268	0.036445563	0.026989051	0.067240235	0.035654551	0.049208334
0.005185775	0.356402348	0.289672348	0.225200509	0.205122957	0.159755321	0.091992404	0.10885969	0.122723405	0.084162224	0.093260792	0.064464895	0.081043474	0.076915955	0.077552775	0.082244244	0.045662896	0.048041614	0.057707202	0.107750545	0.079561476	0.079997174	0.060481443	0.028188393	0.037712981	0.037855686	0.04669121	0.051416647	0.12438465	0.042332696	0.045191574	0.038109156	0.011697432	0.049419678	0.027672364	0.057055693	0.027863414	0.055718782	0.049967356	0.049761861	0.031782589	0.044522079	0.036065304	0.041395911	0.01740031	0.036616135	0.027099256	0.067584215	0.035810273	0.04947062
0.00521946	0.357070033	0.290503109	0.225975587	0.205822552	0.160395809	0.092411001	0.109373894	0.123240099	0.084538667	0.093694221	0.064795816	0.081413475	0.077253252	0.077905966	0.082626528	0.045940513	0.048290256	0.057946903	0.108251905	0.079913478	0.080364344	0.06075481	0.028333228	0.037904879	0.038157129	0.04692241	0.051669455	0.125041268	0.042489136	0.045392487	0.038230941	0.01176266	0.049769621	0.027809022	0.057322634	0.028017776	0.055996702	0.050211583	0.050008173	0.031943805	0.044710283	0.0362297	0.041600675	0.017479971	0.036843564	0.02721497	0.067872199	0.036052507	0.049750391
0.005253178	0.357678153	0.291339436	0.226729535	0.206544629	0.161029773	0.092831083	0.109885406	0.123756667	0.084925507	0.094129814	0.065134019	0.081786508	0.077600573	0.078259158	0.083020645	0.046179628	0.048535372	0.058236863	0.108735492	0.080319219	0.080722199	0.061079681	0.028505219	0.038096777	0.038388469	0.04712058	0.051934521	0.12571921	0.042753346	0.045648193	0.038418301	0.011849629	0.049964034	0.027968808	0.057591232	0.028163441	0.056271321	0.05047999	0.050207462	0.032066636	0.044942598	0.036429324	0.041797082	0.017627913	0.037070994	0.027363746	0.068200181	0.036294741	0.049988197
0.005287112	0.358304744	0.29217821	0.227502974	0.207264911	0.161670946	0.093254795	0.110428455	0.124270095	0.085325678	0.094559997	0.065443095	0.082166821	0.077928434	0.078610494	0.083415169	0.046412664	0.04879389	0.058516513	0.109210616	0.080712294	0.081093249	0.061321353	0.028641001	0.038389674	0.038605789	0.047347376	0.052182733	0.126398622	0.042996697	0.045821709	0.038558822	0.011980084	0.050469506	0.028086545	0.057875582	0.028322151	0.056561027	0.050727844	0.050420187	0.032197144	0.045104336	0.036601548	0.042047815	0.017787236	0.037227351	0.027518032	0.068488165	0.036496603	0.050257477
0.005321232	0.358915634	0.293024506	0.228280784	0.207979705	0.162312152	0.093679621	0.110945927	0.124805	0.085730648	0.094993066	0.065752979	0.082551379	0.078265141	0.078969719	0.083816221	0.046629489	0.04905664	0.05877941	0.109691156	0.081107287	0.081420054	0.061610567	0.028831096	0.03876337	0.038830119	0.047543344	0.052427881	0.127111123	0.043240049	0.046150474	0.038699342	0.012023569	0.050800008	0.028206384	0.058184803	0.028467817	0.056837061	0.050991416	0.050621715	0.03235836	0.045316066	0.0367816	0.042244222	0.017855517	0.037383709	0.027754972	0.06875615	0.036698465	0.050512769
0.005355455	0.359520984	0.293867805	0.229066792	0.208712126	0.162965755	0.094109108	0.111486284	0.12533061	0.086139883	0.095443443	0.066078237	0.082948068	0.07859772	0.079326624	0.084204626	0.046862525	0.049298229	0.059074525	0.11017305	0.081486159	0.081789552	0.061979018	0.028948774	0.038995667	0.039054449	0.047748121	0.052682221	0.127808918	0.043445159	0.046333122	0.038961647	0.012132281	0.05130548	0.028353555	0.058469982	0.028609134	0.057134075	0.051201789	0.050892659	0.03253493	0.045568965	0.03694991	0.042482417	0.01800346	0.037468995	0.027881707	0.06910013	0.036906094	0.050743581
0.005389927	0.360172509	0.294726087	0.229861725	0.209446659	0.163615606	0.094526344	0.112013564	0.1258728	0.086551517	0.095876511	0.066409158	0.083342937	0.07893767	0.07967239	0.084605678	0.047127983	0.049532764	0.059347732	0.110657484	0.081875395	0.08214663	0.062299927	0.029111713	0.039197665	0.039180635	0.047972714	0.052967205	0.128475094	0.043629411	0.046534034	0.039120904	0.012175766	0.051519334	0.028502829	0.058774228	0.028756973	0.057427317	0.05146657	0.051112101	0.032657761	0.045821865	0.037126049	0.042737329	0.018083121	0.037604031	0.028041503	0.069388114	0.037067583	0.050983135
0.005424707	0.360812951	0.295573729	0.230656658	0.21019354	0.164262261	0.094953438	0.112554689	0.126416998	0.086964485	0.096332297	0.066726324	0.083727495	0.079292656	0.080056678	0.084982658	0.047377231	0.049779995	0.059613206	0.111151565	0.082278066	0.082506037	0.06262876	0.029229391	0.039339063	0.039383934	0.048221528	0.053244529	0.129169948	0.043841474	0.04673038	0.039252056	0.012240993	0.051869277	0.028643693	0.059037024	0.028861331	0.057705472	0.051715633	0.051356175	0.032780593	0.04605712	0.037270873	0.042921199	0.018196923	0.037817246	0.028184769	0.069716096	0.037252143	0.051245421
0.005459809	0.361484331	0.296441124	0.231432282	0.21092955	0.164909991	0.095377068	0.113118122	0.126963583	0.087384918	0.096766086	0.0670354	0.084122971	0.079669167	0.08043354	0.085384935	0.047628504	0.050025464	0.059894145	0.111641923	0.082654634	0.082828184	0.063040791	0.029392329	0.039541061	0.039643315	0.048448324	0.053524916	0.129831713	0.044063967	0.046963256	0.039430049	0.012414933	0.052199778	0.028832912	0.059334638	0.028989603	0.057982213	0.051955024	0.051586813	0.032895747	0.04631296	0.037462668	0.043130143	0.018287964	0.037945175	0.028339055	0.070080076	0.037448237	0.051526941
0.005495035	0.362144628	0.297317998	0.232211003	0.211645399	0.165568161	0.095801935	0.113641171	0.127490953	0.087783489	0.097198794	0.067342857	0.084522693	0.08003064	0.080798798	0.085792922	0.04788991	0.050277986	0.060202147	0.112133127	0.083049628	0.08320855	0.063298311	0.029645789	0.039743059	0.039944759	0.048712551	0.053791514	0.130508184	0.044262124	0.047168734	0.039551833	0.012458418	0.052588604	0.029005313	0.059639713	0.029139617	0.058276869	0.052202878	0.051808494	0.033118379	0.046539394	0.037627064	0.043351623	0.018492808	0.03815839	0.02848232	0.070432056	0.037627029	0.051803216
0.005530644	0.362817393	0.298200071	0.232992821	0.212392175	0.166226234	0.096231422	0.11418595	0.128031258	0.088199389	0.097650974	0.067718278	0.08491635	0.080391228	0.08117334	0.086214374	0.048108761	0.050525218	0.060461178	0.112620776	0.083451147	0.083543893	0.063603372	0.029863041	0.040015756	0.04020414	0.048912924	0.054084159	0.131163332	0.044505475	0.047387911	0.03975793	0.012545387	0.053132959	0.029150381	0.059960539	0.02926789	0.05854041	0.052413251	0.052110787	0.033256564	0.046721716	0.037814945	0.043552209	0.01864075	0.03833607	0.028581504	0.070796035	0.037805821	0.052095227
0.005566317	0.363454603	0.299072542	0.23379158	0.213122696	0.166891777	0.096664126	0.114738421	0.128584876	0.088605958	0.098084763	0.068019263	0.085292416	0.080745331	0.081517249	0.086605226	0.048378272	0.050770333	0.060735674	0.113127045	0.083890285	0.083936679	0.063944091	0.030044084	0.040177354	0.040498573	0.049126508	0.054344629	0.131852303	0.044741874	0.047597956	0.039973395	0.012588872	0.053424578	0.029314372	0.060254008	0.029420077	0.058825873	0.052663523	0.052386209	0.033379395	0.046989319	0.037979341	0.043840551	0.018800073	0.03853507	0.02873028	0.071160015	0.03799038	0.052354016
0.00560245	0.364133371	0.299939326	0.234570847	0.213854273	0.167545608	0.097092087	0.115273009	0.129128949	0.089028257	0.098518553	0.068400348	0.085689711	0.081104445	0.081856518	0.086991591	0.048607255	0.051009101	0.0610295	0.113623496	0.084284894	0.084340333	0.064268961	0.030197971	0.040419751	0.040722903	0.049359909	0.05462808	0.132567745	0.044992178	0.047780604	0.040142019	0.012784554	0.053871727	0.029497285	0.060548306	0.029583136	0.059113693	0.052915004	0.052563106	0.033532934	0.047256922	0.038155479	0.04410382	0.018959395	0.03871275	0.028845995	0.071475997	0.038174939	0.052565593
0.005638536	0.364785819	0.300813632	0.235363048	0.214585639	0.168202962	0.097532835	0.115824903	0.129678172	0.089440425	0.098968208	0.068762015	0.086093679	0.081448818	0.082223169	0.087406107	0.048868661	0.051272203	0.06132977	0.114142628	0.084666069	0.084726909	0.064645336	0.030360909	0.040702548	0.040989295	0.049643953	0.054885485	0.133227304	0.0452842	0.047954119	0.04028254	0.012936751	0.054163345	0.029654968	0.060821879	0.029728801	0.059393734	0.053155604	0.052820615	0.033671119	0.047489237	0.038355103	0.044329479	0.019095958	0.0389615	0.029082934	0.071863976	0.038405638	0.052841868
0.005674952	0.365440576	0.301659683	0.236172554	0.215333681	0.168867559	0.097963683	0.116358721	0.13023606	0.089870988	0.09940957	0.069096173	0.086490368	0.08181206	0.082590749	0.087828782	0.049095618	0.051511323	0.061600399	0.114644496	0.085065669	0.085106499	0.064993978	0.030496691	0.041015645	0.041227646	0.049890566	0.055184259	0.133919951	0.045510169	0.048186995	0.040441796	0.013023721	0.054591053	0.02977691	0.061125296	0.02990273	0.059673776	0.053394995	0.053109473	0.033840012	0.047750959	0.038531241	0.04454678	0.0192439	0.03918893	0.029275792	0.072211956	0.03853829	0.053128634
0.0057118	0.366117034	0.302540166	0.23698716	0.216088901	0.169531177	0.098399522	0.116909077	0.13077938	0.090289821	0.099858144	0.06940363	0.086879779	0.08218798	0.082960649	0.08823473	0.049348918	0.051771957	0.061923866	0.115147717	0.085479856	0.08552102	0.065354505	0.030614369	0.041227742	0.041487027	0.050165803	0.055434003	0.13462804	0.045718755	0.048483797	0.040675997	0.013088948	0.054940996	0.029884134	0.061409646	0.030057092	0.059954524	0.053629549	0.053393852	0.03397052	0.047980333	0.038723036	0.04477244	0.019357702	0.039323966	0.029413547	0.072535938	0.038728617	0.053392668
0.005748725	0.366752398	0.303406827	0.23778519	0.216841588	0.170203375	0.098835691	0.11746001	0.13134091	0.090690525	0.100305997	0.069779861	0.087287386	0.082559773	0.083322659	0.088643126	0.049581954	0.052015662	0.062208671	0.115646031	0.085872163	0.085923121	0.065596178	0.030741099	0.04147014	0.041788471	0.050368377	0.055688344	0.135311864	0.045972536	0.048680143	0.04090083	0.013132433	0.055290938	0.030029203	0.061685706	0.030194061	0.060238808	0.053930601	0.053655839	0.034101029	0.048197944	0.038942231	0.045027351	0.019551165	0.039487431	0.029567834	0.072819922	0.038918944	0.053675937
0.005785938	0.367445941	0.304289022	0.238576844	0.217597231	0.170875378	0.099280482	0.118024211	0.131894529	0.091121355	0.10076647	0.070167419	0.087701059	0.082925963	0.083691631	0.089061314	0.049849438	0.052283349	0.062493476	0.116158392	0.086302855	0.086306592	0.065932934	0.030858777	0.041672137	0.041928677	0.05056875	0.056030018	0.135990541	0.046278463	0.04893585	0.041125663	0.013197661	0.055543675	0.030180579	0.062013994	0.030326682	0.060531107	0.05420989	0.053884238	0.034269922	0.04848025	0.039141854	0.045273904	0.019653587	0.039729075	0.029678038	0.073199901	0.039143876	0.054009914
0.005823268	0.368126556	0.305156662	0.239410759	0.218365328	0.171554296	0.099725231	0.11857899	0.132439481	0.091534056	0.10123127	0.070483776	0.088075912	0.083306601	0.084055961	0.089487661	0.050098686	0.052560559	0.062778281	0.116672786	0.086715123	0.086689287	0.066253843	0.031021716	0.042005434	0.042110945	0.05082417	0.056304277	0.136707453	0.046563532	0.049209821	0.041228711	0.013262888	0.055718646	0.030350877	0.062319069	0.030467999	0.060832364	0.054473461	0.054105919	0.034377399	0.048700802	0.039314078	0.045541352	0.019733248	0.039913861	0.029870896	0.073555881	0.03933997	0.054275697
0.005860843	0.368751299	0.306048887	0.240227004	0.219118226	0.172227734	0.100175012	0.119144729	0.133007668	0.091959021	0.101685613	0.070854343	0.088487765	0.083645667	0.084424469	0.089889937	0.050378329	0.05280638	0.063081128	0.117181762	0.087106662	0.08707431	0.066618332	0.031157498	0.042237731	0.042398368	0.051039956	0.056589261	0.137424366	0.04675126	0.049433564	0.04151912	0.01328463	0.0559325	0.03052538	0.062613367	0.030631058	0.061114762	0.054735824	0.054314165	0.034461846	0.048912532	0.039490216	0.045812979	0.019881191	0.040056004	0.030003141	0.073891862	0.039495692	0.054544978
0.005899003	0.369381121	0.306914325	0.241045435	0.219851491	0.172902411	0.100623556	0.119697393	0.133568696	0.092371455	0.102164477	0.071206301	0.088891733	0.084022471	0.084802723	0.090290581	0.050627576	0.053069483	0.063364645	0.117700048	0.08754887	0.087477188	0.066939241	0.031320437	0.042510428	0.04267177	0.051301981	0.056889567	0.138117749	0.047008517	0.049721234	0.041687745	0.01345857	0.056282443	0.030687268	0.062912639	0.030794116	0.061414604	0.055007859	0.054560478	0.034577	0.049138965	0.039685926	0.046042817	0.019960852	0.040191041	0.030207019	0.074215844	0.039703321	0.054833492
0.005937251	0.37002849	0.307790282	0.241851116	0.220605867	0.173582602	0.101078618	0.120251402	0.134142033	0.092806018	0.102628916	0.071524276	0.089270225	0.084414903	0.085141063	0.090711625	0.05090114	0.053326237	0.063676513	0.118223412	0.087976492	0.087884723	0.067343349	0.031465271	0.042752825	0.042924141	0.05154419	0.05714544	0.138798631	0.047251869	0.049999772	0.041931314	0.013589024	0.056690709	0.030840746	0.063243414	0.030939781	0.061719632	0.055267803	0.054791116	0.034745893	0.049368339	0.039912949	0.046339517	0.020074654	0.040347398	0.030355795	0.074571824	0.039876345	0.05510627
0.005975712	0.370665238	0.308670459	0.242665904	0.22134156	0.174266055	0.101532772	0.120820411	0.134714742	0.093215253	0.103090471	0.071898889	0.089665701	0.084784926	0.085507715	0.091133076	0.051156466	0.053584402	0.063996113	0.118741191	0.088398356	0.088294586	0.067644449	0.031582949	0.043096222	0.043225585	0.051815023	0.057408974	0.139514073	0.047516079	0.050328537	0.042146778	0.013632509	0.056982328	0.031040478	0.063568385	0.031061532	0.062020182	0.055525329	0.055037428	0.034922463	0.049630061	0.040163456	0.046606965	0.020233977	0.040553506	0.03048253	0.074883807	0.04007244	0.05540003
0.006014612	0.371289058	0.309560237	0.243489618	0.222106069	0.174947224	0.101990968	0.121383843	0.135290213	0.093659413	0.103558517	0.072246801	0.09006421	0.085157603	0.085873438	0.091565951	0.051419898	0.053841862	0.064280918	0.119264555	0.088820988	0.088681162	0.067993091	0.03175494	0.043409318	0.043421874	0.052070443	0.057663314	0.140139809	0.047811577	0.050511185	0.042315403	0.013697737	0.057390594	0.031198162	0.063858538	0.031211545	0.062337939	0.055767138	0.055243435	0.03502994	0.04992413	0.040378737	0.046832624	0.020336398	0.040773829	0.030708449	0.07517579	0.040268534	0.055707779
0.006053718	0.371942891	0.310442433	0.244312785	0.2228691	0.175644411	0.102446194	0.121951121	0.135869453	0.094091043	0.104015745	0.072613322	0.090486375	0.085529101	0.086270256	0.092013922	0.051667119	0.054098264	0.064592787	0.119794859	0.089255903	0.089069291	0.068409084	0.031926931	0.043702215	0.043660224	0.052372103	0.057949831	0.140848633	0.048037546	0.050844517	0.042493396	0.013784706	0.057837743	0.03135164	0.064155323	0.031376778	0.062643203	0.056006529	0.055496465	0.035275603	0.050159386	0.040539218	0.047049925	0.020507101	0.040979936	0.030972939	0.07554377	0.04048193	0.055957824
0.006093024	0.372578255	0.311321876	0.245128484	0.223634769	0.176337684	0.102901462	0.12252263	0.13644932	0.094525339	0.104474776	0.072928061	0.090884277	0.085897061	0.086661042	0.092462301	0.05191434	0.054343027	0.064865993	0.120297573	0.089701183	0.089487694	0.068781497	0.032234704	0.043934512	0.043926616	0.05263633	0.058205703	0.141579516	0.048253085	0.051049995	0.042671388	0.013893419	0.058304333	0.031492504	0.06445874	0.031537662	0.062948702	0.056276146	0.05570919	0.035390757	0.050426988	0.040758413	0.047229617	0.020677804	0.041200259	0.031143756	0.075803755	0.040614582	0.056227105
0.006132704	0.373205306	0.312211532	0.24596586	0.224406983	0.177036241	0.103376199	0.123116445	0.137032327	0.094974565	0.104943182	0.073284065	0.09127672	0.086269738	0.087053219	0.092909864	0.052143323	0.054624821	0.065163686	0.120831939	0.090135714	0.089925503	0.069193528	0.03234333	0.04410621	0.044150946	0.052968817	0.058479962	0.142322163	0.048499913	0.051218944	0.042943061	0.014002131	0.058673717	0.031650187	0.064802779	0.031678979	0.063260802	0.056563898	0.055951024	0.035551973	0.050685769	0.040969779	0.047463633	0.020825747	0.041434795	0.031342124	0.076175734	0.040845282	0.056512122
0.006172143	0.373845287	0.313105714	0.246807972	0.225187747	0.177740867	0.10384677	0.123681031	0.137621865	0.095408327	0.105438993	0.073630359	0.091681295	0.086653914	0.087431473	0.093341923	0.052382438	0.0549045	0.065475554	0.121366644	0.090569478	0.090280252	0.069561979	0.032623947	0.044439507	0.044438369	0.053208823	0.058775672	0.143012605	0.048691118	0.051374195	0.04323347	0.014089101	0.059101425	0.031788948	0.065147646	0.031828993	0.063546265	0.056841978	0.056183901	0.035690158	0.050947491	0.04120463	0.047685114	0.020859887	0.041619582	0.031529471	0.076531714	0.041047143	0.056805882
0.006212244	0.374479727	0.313990967	0.247620392	0.225976955	0.178438837	0.104313588	0.124255808	0.138212659	0.095847955	0.10591425	0.07396128	0.092077984	0.087037205	0.087834326	0.093776838	0.052631686	0.055182415	0.065752627	0.121897794	0.090990574	0.090676143	0.06999382	0.032795937	0.044631405	0.044788884	0.053468647	0.059097428	0.1437479	0.04891361	0.051593372	0.043392727	0.01417607	0.059509691	0.031984476	0.065478421	0.031976833	0.063855772	0.057109177	0.056369756	0.035828343	0.051209213	0.041431652	0.048006887	0.020985069	0.041832797	0.031678247	0.076851696	0.041243238	0.057117128
0.006252285	0.37511509	0.314875914	0.248459225	0.226748852	0.179144441	0.104791749	0.124840778	0.138798053	0.096302246	0.106398883	0.074316474	0.092479526	0.087436418	0.088235321	0.094216649	0.052878906	0.055435643	0.066042587	0.122426067	0.0913967	0.091082902	0.070397927	0.032958876	0.044813203	0.045013214	0.053763701	0.05940233	0.14448393	0.049097862	0.051766887	0.043701872	0.014371752	0.059742987	0.032161081	0.065795931	0.032126846	0.064178244	0.057427155	0.056636221	0.035928144	0.051429765	0.041627362	0.048278513	0.021178532	0.041989154	0.031854574	0.077191677	0.041485472	0.057398648
0.006292717	0.375704279	0.315776701	0.249300062	0.227539537	0.179852068	0.105257452	0.125415171	0.139399648	0.096743207	0.10686188	0.074670859	0.092890166	0.087810569	0.088643743	0.094665028	0.053140312	0.055684991	0.066350589	0.122964834	0.091839676	0.091522263	0.070710912	0.033158023	0.0450859	0.045272596	0.054038938	0.059676589	0.145240548	0.049362072	0.051999763	0.043889232	0.014480464	0.060151253	0.032346096	0.066098519	0.032279034	0.064487044	0.057704026	0.056857902	0.036035621	0.051679723	0.041830899	0.048454026	0.021406136	0.042195262	0.03200886	0.077579656	0.041664264	0.057676671
0.006333653	0.376297623	0.316679874	0.250144359	0.228295391	0.180553692	0.105723486	0.126001101	0.139983032	0.097198298	0.107353004	0.075053562	0.093308084	0.088198873	0.089050772	0.095117486	0.05341185	0.055944566	0.066650858	0.123505124	0.09223467	0.09191505	0.071095211	0.033293806	0.045409096	0.045412802	0.054272339	0.059967702	0.145947166	0.04959847	0.052209807	0.044057857	0.014502207	0.060559519	0.032503779	0.066434268	0.03243557	0.064792307	0.057988151	0.057052713	0.03618916	0.051906157	0.042069665	0.048679685	0.021519938	0.042415585	0.032146616	0.077915637	0.041814218	0.058001906
0.006375043	0.376936681	0.317567573	0.250981189	0.229093465	0.181264352	0.106197068	0.126603955	0.140582492	0.097665386	0.107849897	0.075413611	0.093730856	0.088587176	0.089442022	0.09558708	0.053677308	0.056215781	0.066953706	0.124048123	0.092684556	0.092320256	0.071412158	0.033502005	0.045631293	0.04558806	0.054607028	0.060280265	0.146662608	0.049841822	0.052460948	0.044310794	0.014567434	0.061045551	0.032629926	0.066772503	0.03258341	0.065095214	0.058257768	0.057307983	0.036311991	0.052141412	0.042265374	0.04895967	0.021667881	0.042664336	0.032306412	0.078255618	0.042033382	0.058293918
0.00641627	0.377585896	0.318479613	0.251821843	0.229889744	0.181976318	0.106666402	0.127185463	0.141178436	0.098127676	0.10833525	0.075743723	0.094136643	0.08896575	0.089856941	0.09601506	0.053922502	0.056495107	0.067273306	0.124596877	0.093130219	0.092723133	0.071784571	0.033746413	0.04593429	0.045784349	0.054924101	0.06059436	0.147381726	0.049998262	0.052652728	0.044441946	0.014676146	0.061356611	0.032806531	0.067097475	0.032720379	0.065374548	0.058547939	0.057527425	0.036565331	0.052373727	0.042488483	0.04918115	0.021884104	0.042870443	0.03249927	0.078695593	0.042189104	0.058601666
0.00645794	0.378263279	0.319367435	0.2526492	0.230684652	0.182699114	0.107145388	0.127765048	0.141791837	0.098565437	0.108802214	0.076065744	0.094558808	0.089367322	0.09028764	0.096443039	0.054163644	0.05675045	0.067590329	0.125142076	0.093558993	0.093132997	0.072188679	0.0339003	0.046136288	0.046078782	0.055219155	0.060934503	0.148086874	0.050258995	0.052913	0.044601203	0.014871828	0.061764877	0.032962112	0.067455607	0.03286387	0.065695134	0.058806674	0.057758063	0.036626747	0.052582516	0.042731162	0.049465313	0.022054807	0.04305523	0.032769271	0.079079572	0.042367896	0.058867449
0.006500104	0.378890331	0.320287242	0.253479654	0.231491275	0.183414929	0.107625859	0.128364439	0.142391046	0.099033325	0.109296222	0.076426602	0.094934267	0.089740883	0.090693741	0.096890602	0.054433155	0.057026955	0.067902197	0.125682874	0.094016172	0.09355761	0.072509588	0.034099447	0.046338286	0.046275071	0.055485584	0.061225615	0.148842757	0.050446723	0.053168707	0.044863508	0.014958798	0.062075938	0.033100873	0.067775604	0.033020406	0.066016899	0.059088381	0.057995419	0.036864732	0.052823653	0.042966013	0.049686794	0.02224827	0.043232909	0.03301172	0.079391554	0.042558223	0.059180444
0.006542252	0.379512303	0.321197875	0.254306647	0.232290194	0.184129896	0.108105752	0.12896537	0.14299465	0.09947002	0.109782297	0.076795551	0.095313973	0.090133904	0.091111445	0.097331637	0.054694561	0.057292526	0.068255304	0.126231459	0.094484483	0.093981446	0.072854268	0.034262386	0.046489784	0.046443318	0.055778436	0.061565758	0.149572169	0.050676169	0.053383318	0.0450415	0.015089253	0.062289791	0.033338449	0.068102233	0.033150853	0.066326641	0.059395478	0.058226057	0.037110395	0.053070671	0.043173465	0.049853948	0.022418973	0.043389267	0.033199068	0.07981553	0.042754317	0.059530159
0.00658456	0.380131044	0.322118232	0.255170617	0.233063991	0.184852888	0.10858676	0.129563415	0.143594613	0.099938175	0.110283517	0.077138608	0.095724613	0.090539309	0.091561637	0.097809798	0.054974204	0.057574321	0.068563306	0.126782582	0.094932066	0.094395191	0.073226681	0.034443429	0.046722081	0.046730741	0.056022847	0.061907432	0.150333934	0.050846515	0.05362076	0.045303805	0.015176222	0.062853588	0.033489825	0.068448759	0.033296518	0.066635912	0.059669931	0.058438781	0.037286965	0.053308867	0.043373088	0.05010886	0.022544155	0.04353141	0.033320292	0.080203509	0.042944644	0.059811679
0.006627489	0.380728082	0.323019998	0.256027848	0.233858159	0.185581948	0.109078244	0.130162038	0.144212661	0.100383401	0.110776444	0.077535066	0.09615345	0.090937932	0.091975628	0.098255729	0.055231557	0.057859643	0.068916413	0.127349785	0.095373891	0.09481437	0.073543628	0.034651628	0.046934179	0.046920019	0.056300286	0.062206206	0.151106729	0.051100295	0.0538719	0.045538006	0.015306677	0.063145207	0.033676943	0.068763782	0.03345088	0.066948719	0.059969774	0.058653745	0.037455858	0.053602936	0.043666652	0.05036795	0.022874181	0.043709089	0.033480089	0.080599486	0.043123436	0.060114182
0.006670693	0.381359751	0.323923659	0.256902748	0.234666683	0.186313487	0.109572575	0.130754314	0.144829076	0.100878216	0.111277664	0.077913724	0.096559844	0.09133567	0.09239983	0.098727363	0.055462566	0.058129094	0.069238591	0.127886352	0.095865618	0.09526227	0.073896231	0.034968453	0.047176576	0.047200432	0.056582129	0.062523366	0.151860406	0.051284547	0.054109342	0.045753471	0.015415389	0.063553473	0.033857753	0.069092899	0.033640028	0.067262234	0.060232136	0.05883736	0.037678489	0.053858776	0.043889761	0.050639576	0.023090404	0.043950733	0.033650906	0.081011463	0.043331065	0.060420182
0.006706652	0.381881525	0.32468513	0.257632287	0.235339467	0.186923408	0.109980117	0.131259288	0.145330196	0.101282919	0.111707126	0.078248691	0.096908615	0.091682401	0.092748381	0.09910924	0.05568547	0.058360102	0.069507931	0.128362492	0.096233357	0.095612362	0.074217141	0.035140444	0.047317975	0.0473827	0.056835347	0.062753192	0.152535406	0.05145837	0.054296556	0.045987672	0.015415389	0.063903416	0.034030153	0.069356523	0.033785693	0.067520117	0.060465482	0.059027692	0.037862736	0.054058743	0.044077642	0.05081091	0.023363529	0.044114198	0.033794171	0.081367443	0.043481019	0.060678971
0.0067502	0.382525662	0.325611481	0.258495165	0.23613828	0.187654164	0.110477995	0.131846757	0.145936187	0.101752673	0.112230342	0.078570712	0.097298025	0.09209842	0.093164228	0.099583322	0.055918506	0.058640839	0.069815933	0.128925125	0.096691688	0.09607734	0.074573706	0.035339591	0.047560372	0.04760002	0.057154622	0.063053497	0.153370701	0.051715627	0.054565961	0.046390497	0.015524101	0.064350565	0.034187837	0.069703049	0.033920488	0.067839053	0.060754443	0.059244895	0.038085368	0.054388101	0.044351635	0.051015675	0.023625273	0.044320306	0.033964988	0.081711424	0.043723253	0.061009451
0.006793988	0.383187344	0.326528046	0.259328169	0.236942898	0.188378983	0.110969727	0.132440765	0.146540168	0.102226959	0.112760409	0.078980116	0.097734747	0.092513849	0.09359632	0.100068828	0.056196123	0.058936388	0.070125224	0.129495714	0.097160767	0.09652524	0.074950081	0.035475374	0.04777247	0.047761257	0.057427657	0.063346142	0.154148643	0.051993742	0.05479427	0.046559122	0.015611071	0.064856037	0.034381261	0.070025533	0.034096591	0.068160582	0.060992625	0.059482251	0.038238907	0.054617475	0.044625628	0.051304017	0.023739075	0.044497985	0.034124784	0.082067404	0.043971255	0.061324194
0.006838353	0.383808855	0.32744027	0.260201611	0.237742978	0.189109544	0.111468141	0.13304381	0.147176804	0.102720974	0.113257302	0.079339355	0.098175109	0.092931046	0.094020057	0.100541686	0.056498057	0.059207955	0.070464155	0.130079505	0.097617179	0.096969259	0.075318532	0.03571073	0.047994667	0.047957546	0.057676471	0.063654109	0.154967026	0.052226664	0.055036278	0.046746482	0.015719783	0.065225421	0.034528432	0.070362111	0.034237909	0.068481875	0.06127675	0.059715128	0.038453862	0.054920366	0.044911363	0.051554749	0.023898398	0.044696986	0.034317642	0.082375387	0.044115442	0.061621451
0.006882765	0.384445142	0.328362951	0.261054288	0.238558468	0.189855176	0.111964122	0.133658009	0.147791712	0.103195794	0.113764652	0.079705877	0.09861547	0.09335709	0.0944489	0.100999448	0.05682836	0.059480933	0.070813396	0.130633506	0.098093551	0.097403963	0.075675097	0.035918929	0.048317864	0.048308061	0.057964919	0.063932964	0.155720703	0.052459586	0.055241757	0.047046259	0.015806753	0.065594805	0.034681911	0.07068045	0.034405315	0.068796332	0.061594729	0.059956962	0.038638108	0.055167384	0.045138386	0.051780409	0.024080481	0.044881772	0.03452152	0.082763365	0.044294234	0.061901223
0.006927499	0.385065268	0.329297252	0.261912612	0.23936393	0.190591381	0.112461423	0.134277976	0.14842772	0.103674346	0.114263708	0.080072398	0.099073421	0.093757482	0.094854537	0.10148169	0.057101924	0.059772251	0.071171658	0.131217974	0.098556872	0.097845654	0.076027701	0.036136181	0.048509762	0.048539401	0.0582908	0.064191902	0.156520703	0.052723796	0.055524861	0.047299196	0.015893723	0.066158602	0.03480175	0.07100708	0.034555329	0.069131297	0.061882481	0.060203275	0.038922156	0.05544675	0.045373237	0.05203532	0.024319465	0.045102094	0.0347805	0.083255338	0.044559538	0.062240446
0.00697243	0.385704787	0.330224643	0.26276456	0.24019272	0.191326248	0.112965818	0.134907943	0.149067119	0.104135835	0.114753389	0.080450247	0.099484668	0.094165539	0.095288485	0.101953324	0.057405884	0.060050871	0.071518321	0.131786363	0.099038235	0.098260175	0.076439732	0.036362484	0.048742059	0.048770742	0.058656315	0.064499868	0.157306733	0.053015818	0.055707508	0.047570869	0.016024178	0.066625192	0.03499097	0.071326248	0.034729258	0.069452826	0.062225849	0.060478697	0.039075695	0.055790811	0.045674629	0.05229441	0.024490168	0.045329524	0.035056011	0.083699313	0.044761399	0.062528961
0.007017767	0.386356773	0.33114396	0.263640735	0.241004199	0.192066237	0.113464769	0.135525411	0.14967738	0.10462905	0.115268672	0.080793305	0.099908046	0.094584801	0.095725682	0.102411086	0.057657157	0.060334077	0.071830189	0.132345272	0.099534952	0.098718167	0.076780451	0.036624997	0.048873358	0.048981051	0.05896458	0.064803238	0.158125116	0.053290457	0.05600431	0.047870646	0.016089405	0.067072341	0.035165473	0.071680235	0.034914057	0.069781191	0.062499093	0.060731728	0.039206203	0.056052533	0.045878167	0.052536785	0.024683631	0.045571168	0.035309481	0.084079292	0.044911354	0.062875178
0.007063329	0.386993983	0.332072941	0.264533487	0.241828133	0.192816273	0.113970938	0.13613961	0.150305727	0.105110535	0.115791527	0.081185717	0.100355079	0.094988436	0.096161022	0.10288884	0.057973276	0.060620809	0.072152367	0.132928556	0.10001593	0.099159081	0.077172673	0.036887509	0.049105655	0.04918435	0.059239817	0.065098948	0.15892144	0.053617243	0.056255451	0.048095479	0.01621986	0.067636137	0.03535259	0.072034221	0.035070593	0.070128885	0.06276871	0.060980279	0.039359742	0.056387771	0.046113018	0.052820948	0.024877094	0.045827026	0.035474788	0.084451271	0.045095913	0.063186424
0.007109519	0.38759841	0.332996295	0.265403469	0.242657767	0.19356047	0.114473188	0.136762077	0.150937842	0.105600817	0.116296714	0.081581366	0.100794834	0.095391482	0.096596362	0.103385769	0.058258998	0.06092835	0.072474545	0.133527242	0.100508425	0.09962173	0.077545086	0.037159073	0.049287453	0.049359608	0.059508449	0.065419172	0.159704529	0.053923171	0.056460929	0.048507672	0.016306829	0.068044404	0.035514478	0.072383234	0.035255393	0.070458428	0.063031072	0.0612042	0.039528635	0.056628908	0.04632047	0.053080038	0.025025036	0.045969169	0.035684176	0.084855248	0.045366985	0.063494173
0.007155743	0.388236082	0.333914328	0.266277276	0.243478323	0.194322708	0.114992887	0.13737916	0.151561416	0.10610603	0.116818487	0.081960833	0.101273409	0.095802488	0.09702242	0.103869235	0.058589301	0.061236244	0.072810898	0.134087844	0.100974049	0.100045566	0.077913537	0.037412534	0.049661149	0.04961899	0.059761667	0.065773104	0.160522177	0.054239527	0.056753166	0.048723137	0.016393799	0.068336023	0.035705801	0.072743024	0.035403232	0.070797401	0.063320034	0.061461708	0.039605405	0.056902393	0.046531836	0.05336838	0.02525264	0.046146848	0.035893565	0.085287224	0.045620754	0.063782687
0.007202249	0.388833582	0.334843309	0.267149443	0.244305846	0.195076888	0.115505739	0.137998551	0.152203201	0.106599511	0.117354324	0.082375901	0.101761688	0.096207303	0.097442445	0.104374324	0.058860839	0.061537789	0.07315885	0.134662157	0.101463857	0.100498124	0.078301797	0.037747463	0.049853047	0.049899402	0.060034702	0.066087199	0.161339825	0.054496784	0.056954078	0.048957338	0.016480769	0.068724848	0.035945479	0.07309784	0.035598903	0.071139438	0.063617459	0.061714739	0.039866421	0.057167055	0.046762773	0.053635828	0.025457484	0.046310313	0.036091932	0.085775197	0.045868755	0.064107922
0.007249128	0.389462481	0.335775409	0.268025983	0.245136535	0.195829436	0.116017229	0.138636402	0.152864956	0.107108189	0.117856265	0.082745658	0.102202049	0.096623321	0.097871752	0.10485983	0.059142509	0.061831575	0.073518401	0.135251026	0.101940613	0.100935157	0.078765332	0.03802808	0.050075244	0.050130742	0.060316545	0.066428873	0.162149384	0.054757518	0.057145858	0.049247747	0.016632966	0.069171997	0.036130494	0.073426956	0.035803269	0.071467567	0.063913674	0.061999118	0.039958544	0.05752876	0.047036766	0.053928349	0.025628186	0.046566171	0.036213157	0.086151176	0.046116757	0.064459385
0.007296577	0.390087224	0.336694054	0.268896329	0.24597493	0.196585215	0.11653136	0.139247139	0.153513523	0.10759314	0.11836109	0.08313888	0.102673952	0.097054377	0.098317303	0.105370631	0.059422152	0.062129946	0.07388955	0.135834648	0.102458826	0.101352007	0.079137745	0.038317749	0.050196443	0.050418165	0.060604993	0.06675063	0.162947914	0.055007822	0.05734677	0.049547524	0.016806905	0.069658028	0.036292383	0.07381659	0.035988068	0.071802061	0.064182082	0.062339477	0.040127437	0.057846355	0.047275531	0.054225049	0.025810269	0.046793601	0.036361933	0.086507156	0.046324386	0.06478462
0.00734431	0.390741057	0.337626704	0.269783251	0.246822191	0.197349997	0.11705605	0.139881337	0.154170254	0.108122879	0.118901615	0.083549093	0.103130084	0.097497815	0.09877028	0.105865928	0.05973827	0.062442777	0.074250389	0.136433842	0.102969746	0.101786711	0.079494311	0.038616469	0.050519639	0.050733629	0.060911057	0.067057064	0.163751591	0.055296367	0.057584212	0.049791093	0.016828648	0.070007971	0.03647109	0.074180525	0.036170694	0.072130897	0.064473461	0.062610421	0.040288653	0.058119839	0.04754561	0.054459066	0.026026493	0.046985494	0.036576832	0.086883135	0.04656662	0.065150071
0.007392182	0.391343175	0.33855813	0.27066143	0.247660586	0.198111321	0.117576904	0.140530726	0.154809151	0.108612095	0.119429879	0.083936651	0.10360138	0.097935947	0.099203299	0.106359593	0.060058441	0.062752081	0.074644735	0.137012725	0.103473372	0.102241598	0.079854838	0.03886993	0.050762037	0.050943939	0.061199505	0.067348177	0.164550856	0.055491048	0.057807955	0.050072134	0.016872133	0.070435679	0.036624569	0.074523735	0.036398976	0.072458319	0.064770886	0.062861212	0.040488254	0.058390383	0.047803946	0.054751587	0.026219956	0.047177388	0.036687036	0.087243114	0.046780017	0.065454323
0.007440562	0.392005319	0.339495918	0.271562014	0.248514391	0.198884944	0.118099737	0.141178769	0.155477311	0.109129571	0.119960306	0.084300745	0.104019905	0.098363169	0.09964653	0.10686101	0.060356322	0.063054332	0.075015883	0.137615643	0.10395819	0.102753151	0.080334221	0.039050973	0.051044833	0.051224351	0.061494559	0.067676062	0.165358945	0.05577264	0.058072794	0.050212654	0.016915618	0.070941151	0.036822198	0.074856996	0.036588123	0.072806721	0.065042921	0.06314783	0.040657147	0.058607994	0.048089682	0.055056645	0.026402039	0.047362174	0.036863363	0.087667091	0.047033786	0.065846003
0.007489038	0.392617134	0.340441411	0.272445294	0.249351941	0.199657882	0.118624345	0.141815659	0.156146475	0.109647047	0.120496864	0.084717431	0.10449302	0.098783315	0.100099042	0.107347332	0.060644071	0.06337598	0.075371568	0.138227194	0.104456442	0.103210366	0.080678901	0.039304433	0.051277131	0.051455691	0.061765392	0.068010076	0.166168505	0.056019468	0.058323935	0.050446855	0.016980845	0.071466065	0.037021931	0.07523834	0.03675553	0.073154179	0.065313747	0.063398621	0.04082604	0.058899122	0.048348018	0.055336629	0.026595503	0.047546961	0.037061731	0.08803507	0.047316392	0.066141512
0.007537932	0.393282972	0.341373816	0.273345331	0.250189808	0.200442075	0.119143714	0.142471394	0.156822548	0.11016319	0.121025128	0.085143825	0.104928529	0.099194616	0.100545521	0.107859357	0.060946005	0.063676467	0.075713076	0.138827573	0.104952775	0.103695527	0.081055276	0.039530737	0.051529628	0.051736104	0.062119898	0.068331832	0.166997917	0.056266296	0.058538545	0.050746632	0.017067815	0.071893773	0.037221663	0.075602275	0.036909892	0.073499516	0.065635352	0.06365613	0.040948871	0.059237302	0.048559384	0.055637508	0.026880007	0.047767283	0.03727663	0.088375051	0.047529789	0.066437021
0.007586989	0.393945117	0.342329889	0.27424883	0.251038969	0.201218177	0.1196828	0.143130975	0.157476013	0.110689464	0.121597024	0.085556465	0.105405891	0.099628031	0.100995249	0.108385253	0.061272255	0.063983303	0.07606876	0.139433369	0.105461392	0.104145756	0.081423727	0.039811353	0.051721526	0.051974454	0.062472201	0.068694957	0.167843506	0.0565166	0.058739458	0.050980833	0.017263497	0.072165951	0.037402473	0.075985277	0.037116432	0.073854754	0.065952122	0.063951705	0.041094734	0.059634296	0.048782493	0.05585063	0.027073471	0.047866783	0.037414385	0.088791028	0.047766256	0.066764004
0.007636522	0.394568013	0.343271652	0.275150325	0.251898896	0.201976402	0.120218256	0.143754211	0.158145052	0.111213605	0.122160265	0.085967487	0.105905088	0.100091518	0.101458437	0.108885446	0.061523529	0.064305656	0.076447642	0.140040011	0.105991505	0.104616168	0.081740674	0.040028605	0.051933624	0.052170743	0.062789274	0.069025906	0.168628065	0.056836433	0.058981466	0.051196298	0.017306981	0.072690865	0.037619025	0.076364134	0.037288187	0.074203391	0.066255592	0.064211453	0.04125595	0.059887195	0.049064314	0.056093005	0.027255554	0.048037355	0.037607243	0.089207004	0.047979652	0.067061261
0.007686473	0.395208917	0.344224117	0.276059835	0.252757451	0.202753842	0.120747319	0.144413984	0.158815096	0.111727082	0.122723867	0.086389027	0.10636122	0.100522868	0.101905844	0.109398287	0.061855858	0.064623777	0.076772397	0.140664933	0.106507031	0.105071055	0.082212133	0.040263961	0.052125521	0.052437135	0.063055704	0.069358387	0.169465566	0.057051973	0.059255437	0.051383658	0.017372209	0.073254661	0.037822962	0.076744649	0.03746429	0.074546371	0.066566316	0.064549573	0.041378781	0.060190086	0.049310908	0.056414778	0.027449017	0.048215035	0.037767039	0.089546985	0.048187282	0.067398736
0.007736759	0.39581242	0.345172607	0.276943661	0.2536121	0.203533533	0.121286116	0.145084142	0.159478358	0.112238693	0.123253573	0.086770922	0.106813106	0.100978101	0.102385739	0.109917656	0.062204399	0.064966234	0.077130659	0.141274283	0.107022174	0.105518955	0.082647935	0.040463108	0.052357819	0.052682496	0.063357363	0.069683208	0.170259684	0.05730923	0.059511144	0.051655331	0.017589633	0.07370181	0.038026899	0.077149205	0.037636045	0.074905851	0.06689034	0.06483843	0.041555351	0.060522385	0.049561416	0.056607006	0.02764248	0.048385607	0.038003978	0.089974961	0.048394911	0.06773621
0.007787206	0.396450092	0.346139015	0.27784133	0.254460522	0.204317368	0.121826275	0.145732185	0.16015644	0.112761234	0.123796622	0.087205407	0.1072565	0.101430089	0.102847998	0.110442328	0.06255294	0.065296347	0.07745928	0.14189142	0.1075258	0.105952106	0.082929226	0.040662255	0.052650716	0.052962908	0.063661225	0.070003432	0.171111155	0.057569963	0.05976685	0.051880164	0.01774183	0.074246165	0.038184582	0.077578631	0.037812148	0.075265332	0.067220409	0.065163115	0.041724244	0.060898793	0.049804095	0.056907885	0.027790422	0.048613036	0.038196836	0.090390938	0.048637145	0.068120896
0.007838294	0.397087764	0.347095333	0.278761405	0.255334382	0.205098559	0.122366763	0.146395227	0.160833266	0.113303504	0.124344718	0.087604293	0.107734468	0.101853479	0.103314435	0.110953129	0.062860952	0.065619053	0.077816253	0.142506017	0.108019446	0.106386034	0.083313524	0.040861403	0.052913313	0.053292393	0.063976096	0.070348171	0.171936891	0.057893273	0.060031689	0.052170573	0.017872285	0.074732197	0.038399031	0.077966608	0.038025211	0.07562882	0.067540805	0.065501235	0.041931522	0.06118404	0.050027204	0.057137723	0.027972505	0.048776501	0.038340102	0.090782916	0.048850542	0.068481102
0.007889208	0.397684341	0.348073423	0.279667272	0.256186815	0.205890549	0.122906839	0.147054616	0.161517251	0.113828711	0.124918777	0.088009651	0.10819242	0.102287188	0.103777158	0.111470458	0.063142622	0.06594317	0.078144874	0.143127723	0.108533821	0.106854893	0.083717632	0.041123915	0.05315571	0.053523733	0.064330602	0.070731214	0.172755274	0.058133148	0.060333058	0.052348566	0.018067967	0.075159904	0.038594558	0.078342148	0.038251319	0.075996787	0.067840648	0.065785614	0.042100415	0.061542805	0.050273797	0.057400992	0.028200109	0.048975502	0.038516429	0.091098898	0.049098543	0.06886404
0.007940731	0.398317857	0.349036469	0.280552555	0.257045687	0.206683844	0.123463044	0.147718235	0.162191439	0.114327525	0.125458941	0.088402873	0.108649158	0.102719128	0.104259838	0.111986563	0.063479004	0.066281747	0.078535354	0.14375857	0.109038983	0.107339278	0.084121739	0.041404532	0.053408207	0.053916311	0.064674097	0.071072889	0.173611892	0.058376499	0.060611595	0.052526558	0.018285391	0.075509847	0.038806905	0.078738415	0.038460033	0.076359096	0.068165881	0.066069993	0.042261631	0.061848637	0.050536048	0.057647546	0.028382192	0.049117645	0.038681735	0.091510875	0.049306172	0.069215503
0.007992942	0.398963379	0.350014008	0.281468076	0.257908358	0.207475442	0.12401599	0.148388969	0.162883462	0.114881792	0.126012086	0.088805803	0.109114388	0.10315608	0.104716528	0.112518579	0.063754595	0.066609743	0.078891038	0.144384847	0.109576773	0.107832977	0.084565465	0.041657992	0.053640505	0.054189713	0.064982363	0.071446739	0.174488364	0.058595515	0.060903831	0.052723287	0.018502816	0.075976437	0.038998228	0.079131365	0.038655703	0.076749928	0.06847056	0.066376764	0.042376785	0.062142706	0.050813955	0.05788992	0.028587036	0.049266896	0.038836021	0.091910853	0.049519569	0.069542486
0.008045269	0.399602436	0.350972528	0.282412378	0.258754247	0.208277284	0.124571575	0.149059511	0.163550743	0.115409666	0.126563067	0.089211162	0.109584471	0.103618978	0.10521638	0.113038763	0.064113268	0.066947262	0.079300848	0.144989627	0.110069652	0.108327453	0.085001268	0.041929556	0.053963701	0.054449095	0.065284023	0.071811396	0.175322188	0.058842343	0.061186935	0.052976224	0.01863327	0.076345821	0.039183243	0.079502761	0.038842677	0.077107758	0.068789747	0.066688014	0.042553355	0.062463241	0.051060549	0.058136474	0.02882602	0.049416146	0.038984797	0.092382827	0.049773338	0.069888703
0.008098071	0.400256731	0.351935573	0.283343382	0.259622301	0.209081475	0.125128357	0.14972813	0.164243645	0.115931407	0.127128111	0.089627038	0.110038177	0.104079222	0.105688385	0.113530797	0.064441544	0.067276317	0.079701638	0.145615226	0.110587865	0.108826586	0.08534991	0.042074391	0.054256598	0.054701466	0.065596692	0.072137748	0.176127335	0.059106553	0.061483738	0.053154217	0.01872024	0.076734646	0.039403999	0.079916436	0.039057914	0.077494112	0.06912828	0.066983589	0.042729925	0.06275437	0.051314971	0.058441531	0.028973962	0.049679111	0.039144594	0.092786804	0.0499752	0.070262898
0.008151175	0.400895327	0.352903021	0.284284952	0.260470407	0.209892093	0.125682169	0.150401556	0.164946971	0.116458748	0.127701088	0.090034014	0.110495522	0.104550081	0.106151573	0.114038742	0.064739425	0.06759726	0.080112736	0.146237948	0.111108381	0.109288459	0.085754017	0.042291642	0.054458596	0.054953837	0.065920371	0.072497809	0.17698616	0.059381192	0.061775974	0.05347273	0.018872437	0.077220678	0.0395764	0.080321821	0.03926228	0.077872922	0.069468021	0.067279164	0.042906495	0.063042558	0.051624191	0.058713158	0.029121905	0.049842576	0.03929888	0.093194781	0.050217434	0.070607367
0.008204324	0.401543619	0.353889245	0.285237269	0.261345955	0.210703493	0.126239776	0.151081905	0.165628821	0.117007416	0.128274787	0.090479018	0.111002605	0.105012094	0.106636573	0.114579326	0.065087966	0.06792314	0.080496772	0.146883352	0.111602411	0.109772844	0.08618982	0.042563207	0.054690893	0.055255281	0.066237444	0.072871659	0.177844984	0.059680167	0.062013415	0.053669458	0.019089862	0.077590062	0.039776132	0.080721403	0.039438384	0.07826894	0.06979809	0.067608327	0.043167511	0.063380737	0.051878613	0.059009858	0.029281227	0.049998934	0.039458676	0.093614758	0.050390458	0.070990304
0.008258015	0.402214075	0.354868742	0.286141132	0.262225198	0.211512088	0.126807366	0.151778407	0.16633491	0.117562216	0.128847403	0.090893277	0.111491491	0.105462019	0.107108579	0.115133781	0.065428401	0.068256074	0.080849879	0.147533494	0.112145192	0.110238598	0.086593927	0.042816667	0.055024189	0.055528683	0.06661617	0.07323172	0.178675131	0.059958283	0.062218894	0.053913027	0.019220316	0.078095534	0.039969557	0.08110026	0.039631879	0.078664486	0.070172893	0.067921816	0.043405497	0.063695391	0.052164349	0.059310737	0.02945193	0.050169506	0.039657044	0.094086731	0.050580785	0.071376739
0.008312087	0.402869755	0.355834845	0.287082883	0.263090297	0.212320031	0.1273738	0.15246414	0.167039995	0.118120216	0.129439492	0.091338281	0.111974311	0.105942903	0.107594508	0.115683341	0.06579518	0.068569611	0.081232627	0.148143014	0.112686821	0.11069659	0.08702973	0.043088231	0.055327186	0.055788064	0.066895811	0.073581055	0.179589103	0.060208587	0.062428939	0.054203436	0.019415998	0.078581566	0.04021344	0.081512278	0.039853639	0.079044239	0.070510216	0.068179325	0.043643482	0.06411591	0.052442256	0.059561469	0.029679534	0.050332971	0.039899494	0.094502708	0.050846089	0.071726453
0.008366538	0.403506042	0.356811345	0.288016256	0.263958563	0.213146895	0.127945432	0.153125644	0.16774621	0.118641958	0.130024008	0.09177843	0.112450459	0.106411403	0.108096217	0.116226373	0.066202486	0.068900429	0.081610219	0.148774199	0.113193518	0.11116933	0.087465532	0.04325117	0.055549383	0.056082497	0.067190865	0.073945712	0.180483956	0.060531896	0.062712042	0.054475109	0.019742135	0.079048156	0.040429992	0.081925124	0.040060179	0.079423285	0.070840285	0.068465943	0.043812375	0.064515844	0.052739734	0.059895779	0.029884377	0.050539079	0.040081331	0.094926684	0.051082556	0.072067425
0.008421634	0.404148793	0.357779588	0.288967662	0.264832423	0.213973171	0.128513846	0.153796955	0.168437856	0.119203156	0.130620063	0.092237998	0.112961181	0.106870468	0.108554299	0.116752269	0.066528736	0.069235832	0.081976213	0.149422141	0.113746279	0.11165061	0.087925105	0.043495578	0.055912979	0.056397961	0.067501332	0.074333352	0.181326604	0.060813489	0.062976881	0.054793622	0.019850847	0.079592511	0.0406949	0.082318074	0.040240631	0.079815295	0.071192117	0.068763757	0.043988945	0.064848143	0.05299807	0.060167406	0.03002094	0.050766508	0.040279699	0.095438655	0.051359395	0.072483585
0.008476889	0.404786004	0.358773763	0.289882818	0.265711138	0.214793185	0.12907962	0.154494996	0.169158263	0.119753958	0.131208546	0.092709702	0.113465231	0.107357248	0.109069931	0.11728347	0.066838776	0.069554306	0.08237958	0.150081932	0.114317849	0.112148191	0.088341099	0.043622308	0.056266475	0.056699405	0.067831617	0.074747038	0.182244252	0.061209804	0.063314779	0.055027823	0.019916074	0.080117425	0.040907246	0.082741697	0.040453694	0.080222392	0.071488333	0.069097399	0.044180869	0.065212788	0.053369918	0.060476642	0.030168882	0.05098683	0.040450515	0.095906629	0.051653536	0.07285778
0.008532538	0.405455536	0.359750935	0.290835499	0.266581515	0.215611762	0.129652572	0.155206112	0.169885075	0.120322621	0.131807125	0.093147424	0.11393774	0.107804519	0.109575353	0.117825278	0.067181237	0.069906285	0.082767482	0.150725812	0.114856407	0.112639561	0.088788786	0.043893873	0.056609872	0.05704992	0.068194929	0.075099438	0.183137635	0.061547019	0.063607015	0.055215184	0.020046529	0.080525692	0.041077544	0.083143767	0.040645015	0.080608746	0.071799057	0.069395213	0.044395824	0.065509798	0.053655653	0.060785879	0.030396486	0.051235581	0.040676434	0.096366603	0.051855398	0.073202249
0.008588384	0.406105675	0.36073404	0.291766686	0.267445875	0.216428285	0.1302287	0.155897422	0.170592295	0.120875822	0.132374693	0.093577055	0.114431479	0.108279211	0.110092842	0.118392789	0.067507488	0.070241335	0.083160539	0.151361229	0.115398036	0.113143352	0.089173085	0.044102072	0.056912868	0.05726023	0.068538425	0.075471756	0.183983959	0.061845993	0.063862722	0.055552433	0.020155241	0.081147812	0.041296199	0.083549152	0.040836337	0.081011835	0.07217386	0.069717659	0.044534009	0.065892088	0.053929646	0.061074221	0.030680991	0.05154119	0.040913374	0.096846577	0.052132237	0.073597426
0.008644753	0.406723492	0.361724239	0.292712081	0.268322057	0.217249733	0.130802105	0.156604693	0.17131132	0.121438887	0.132944786	0.094033387	0.114959185	0.10876717	0.110605225	0.118953772	0.067880345	0.070596841	0.083589679	0.152021697	0.115948493	0.113646367	0.089656429	0.04434648	0.057074466	0.057512601	0.068886325	0.075834881	0.184914107	0.062190162	0.064150392	0.055917786	0.020242211	0.081828256	0.041519058	0.083976091	0.041025485	0.081414925	0.072479749	0.070087127	0.044649163	0.06619498	0.054262352	0.061354205	0.030840313	0.051754405	0.041095211	0.097374547	0.052316796	0.073978615
0.008701755	0.407379634	0.362724529	0.293671684	0.269213122	0.218082861	0.131381945	0.157311002	0.172039891	0.121997686	0.133566443	0.094487291	0.115443218	0.109257488	0.111147776	0.119513532	0.06819849	0.07094494	0.084004645	0.152684196	0.116507012	0.11418276	0.090191278	0.044509419	0.057266364	0.057863117	0.069227619	0.07620107	0.18580749	0.062558665	0.064415231	0.056264403	0.020285696	0.082469817	0.041773453	0.084377332	0.041266811	0.081817779	0.072850925	0.070400616	0.044879472	0.066594914	0.054626371	0.061701052	0.031079297	0.05196762	0.04132664	0.097826522	0.052541728	0.07441401
0.008758895	0.408017768	0.363718704	0.294607607	0.270086348	0.218928842	0.131961291	0.158033464	0.172770095	0.122557019	0.134159252	0.094915304	0.115992154	0.109711246	0.111662016	0.120048404	0.068506503	0.071291982	0.084418321	0.153349911	0.117061692	0.114653948	0.090635004	0.044753827	0.057539061	0.058199612	0.069551298	0.076616289	0.186661167	0.062923692	0.064712033	0.056479868	0.020437893	0.082955849	0.041990005	0.084784375	0.041501615	0.082250099	0.073205175	0.07067156	0.04508675	0.066965441	0.054912107	0.061935069	0.03125	0.05216662	0.0415746	0.098258498	0.052783962	0.07481793
0.008816563	0.408672063	0.364692207	0.295577957	0.270973508	0.219756652	0.13254439	0.15874285	0.173502056	0.123139279	0.13476901	0.095359498	0.11647922	0.110192719	0.112179041	0.120606939	0.068836806	0.071645724	0.08478947	0.154030691	0.117585664	0.115137557	0.091094577	0.044971078	0.057842058	0.058451983	0.069885986	0.077005461	0.187613373	0.063288719	0.065031667	0.056601653	0.02059009	0.083402998	0.042229684	0.085213801	0.041684241	0.082657196	0.073521944	0.070962657	0.045301704	0.067371256	0.0551861	0.062215053	0.031397942	0.052450907	0.041783988	0.098714472	0.053020428	0.075179884
0.008874705	0.409345751	0.365681794	0.296528634	0.271883572	0.220600577	0.133127819	0.159465313	0.174228115	0.123718607	0.1353867	0.095814212	0.116991155	0.11067832	0.112677037	0.12118261	0.069146845	0.072025565	0.085161907	0.154694882	0.118151476	0.11566774	0.09151057	0.045206434	0.058195554	0.058704354	0.070266914	0.077419147	0.188572197	0.06359117	0.065360432	0.056882693	0.02067706	0.083850147	0.042446235	0.085644886	0.041864692	0.083072307	0.073879821	0.071300777	0.045508982	0.06772708	0.055456179	0.062553542	0.031580025	0.052685444	0.041987866	0.099210444	0.053372245	0.075550582
0.008933234	0.410006049	0.366686304	0.297505542	0.272769676	0.221447733	0.133714671	0.160186236	0.174967236	0.124287271	0.135992852	0.096292389	0.117491566	0.111145345	0.113207057	0.121752977	0.069481201	0.072392357	0.085549809	0.155368553	0.118678902	0.116168426	0.091942411	0.045496103	0.058448051	0.059040849	0.0705994	0.077831302	0.189442051	0.063987485	0.065629837	0.05713563	0.020764029	0.084550032	0.042753192	0.086040323	0.042088625	0.083471861	0.074254625	0.071634418	0.045647167	0.068094667	0.055745828	0.062812632	0.031773489	0.052905766	0.042164193	0.099706416	0.053533734	0.075964994
0.008992202	0.410694975	0.367681213	0.29846387	0.273660001	0.222301087	0.13431559	0.160929082	0.17570083	0.124872731	0.136624966	0.096797266	0.118008354	0.111640381	0.113678598	0.122301721	0.06987027	0.072735872	0.085941578	0.156052041	0.119238956	0.116716464	0.092358404	0.045731459	0.058791447	0.059342293	0.070958309	0.078215877	0.190358228	0.064317747	0.065931206	0.057369831	0.020916226	0.085074946	0.042982358	0.086439076	0.042332126	0.083872829	0.074628219	0.071925515	0.045885153	0.068474016	0.056000251	0.063067543	0.032012473	0.053076338	0.042379092	0.100206388	0.053793271	0.07634968
0.009051257	0.411319718	0.368678689	0.299407808	0.274566688	0.223150591	0.134916055	0.161630776	0.176435806	0.12544646	0.137245541	0.097267352	0.11853424	0.112143967	0.114229039	0.122903095	0.070251233	0.073082208	0.08634881	0.156729266	0.119786726	0.117217149	0.092778359	0.045966815	0.059104544	0.059573633	0.071350247	0.078601984	0.191261905	0.064651486	0.066246273	0.057688344	0.021133651	0.085697066	0.043186295	0.086841974	0.042506055	0.084281576	0.074988514	0.072205416	0.046130815	0.068918061	0.056305557	0.063318275	0.032194556	0.053310875	0.042660113	0.100626365	0.054064342	0.07672912
0.009111124	0.41196801	0.369683689	0.300382894	0.275480129	0.223994386	0.135519119	0.162349392	0.177159604	0.126039651	0.137852774	0.097755238	0.119051634	0.112645783	0.114779944	0.12349427	0.070549114	0.073442299	0.086759909	0.157402767	0.120369045	0.117716283	0.093352826	0.046274588	0.05945804	0.059875076	0.071720165	0.078992688	0.192213377	0.064992178	0.066520244	0.057950649	0.021372818	0.086183098	0.043423872	0.087285494	0.042729988	0.084694802	0.075389917	0.072554732	0.046353447	0.069300351	0.05662652	0.063506325	0.03244492	0.053481447	0.042913583	0.101162335	0.054312344	0.077126046
0.009171125	0.412641237	0.370689238	0.301337214	0.276373622	0.224842912	0.136123626	0.16309743	0.177919699	0.126646439	0.138435127	0.098243933	0.119578733	0.113135217	0.115289079	0.124089524	0.07093413	0.073788635	0.087169719	0.158085239	0.120953666	0.118253453	0.093891636	0.046609517	0.059750937	0.06019054	0.072074671	0.079386457	0.193160436	0.065329393	0.066821613	0.058259794	0.021503272	0.086727453	0.043661448	0.087716579	0.042938703	0.085126415	0.075782856	0.072915244	0.046514663	0.069688522	0.056955312	0.063786309	0.032581482	0.053836805	0.043139502	0.101642308	0.054600717	0.077545703
0.009231348	0.41328445	0.371691179	0.302321409	0.277284319	0.225701812	0.13672405	0.163819123	0.178666858	0.127218035	0.139047769	0.098714829	0.120105226	0.113652365	0.115823276	0.124677027	0.071232011	0.074146962	0.087578241	0.158782268	0.121527923	0.118759572	0.094343285	0.046890134	0.060064033	0.060477963	0.072495233	0.079784822	0.194061172	0.065628368	0.067200606	0.058531467	0.021611984	0.087135719	0.04386959	0.088142689	0.043206119	0.085533512	0.07618184	0.073244407	0.046683556	0.069994354	0.057323245	0.06411644	0.032683904	0.054085556	0.04334338	0.102158279	0.054825649	0.077965361
0.009292131	0.413934589	0.372693732	0.303296859	0.278176123	0.226567269	0.137341097	0.164564661	0.179431223	0.12782269	0.139656084	0.09919786	0.1205838	0.114161553	0.116343549	0.125258817	0.071572446	0.07451058	0.087997072	0.159476927	0.122102564	0.119285875	0.094854363	0.047243168	0.06032663	0.060772396	0.072880565	0.08019238	0.195008232	0.06596906	0.067547637	0.058878084	0.021807666	0.087680075	0.044111371	0.088580406	0.043451793	0.085969367	0.076507073	0.073555657	0.04687548	0.070367822	0.057679436	0.064371351	0.032934268	0.054305878	0.043530728	0.102574256	0.055085186	0.078350047
0.009353512	0.414626285	0.373703257	0.304272857	0.279066871	0.227438337	0.137951709	0.165315199	0.180187298	0.128422013	0.140275217	0.099666328	0.121121211	0.114703763	0.11687589	0.125862639	0.07199799	0.074851626	0.088418481	0.16018225	0.122622697	0.119777245	0.095234699	0.04737895	0.060619527	0.061101881	0.073290117	0.080633645	0.195942056	0.066288893	0.067880969	0.059149757	0.021872894	0.088341077	0.044359459	0.089017293	0.043651812	0.086392965	0.076883085	0.073938561	0.04705205	0.070720705	0.058012142	0.064630441	0.033093591	0.05465413	0.043778688	0.103054229	0.055419699	0.078760961
[truncated: 324 more rows]
[truncated: 51 more columns]
