# Supplementary material for: Identification and characterization of constrained non-exonic bases lacking predictive epigenomic and transcription factor binding annotations
Source: Nat Commun. 2020 Dec 2;11:6168. doi: 10.1038/s41467-020-19962-9 (PMC7710766; doi:10.1038/s41467-020-19962-9)
Supplement: Supplementary file 11 — Source Data [file 41467_2020_19962_MOESM11_ESM.zip › SourceData/SupFig23b.txt]

State	Cumulative Fraction of CNE	AUC
2	0.101032425	0.923994016
3	0.134953045	0.905383838
5	0.324355248	0.892568769
4	0.382894305	0.892104707
54	0.396283921	0.879221061
8	0.445481169	0.874149356
19	0.481985567	0.86222335
53	0.495759319	0.860935617
7	0.527891166	0.86011216
55	0.538865292	0.856398725
1	0.552246827	0.856083845
50	0.57879413	0.855466144
10	0.595929605	0.849860604
6	0.745723419	0.847548405
9	0.768899767	0.846212805
15	0.784044525	0.842732942
76	0.784639125	0.841102353
94	0.784742411	0.84026828
96	0.784824485	0.837348543
74	0.785971903	0.836890374
20	0.802068529	0.83220224
13	0.823025282	0.82912054
21	0.830985117	0.828278118
92	0.831178837	0.827489377
66	0.833991926	0.825607546
88	0.834179535	0.824203837
12	0.844366318	0.822274923
14	0.857679551	0.821516124
63	0.860285851	0.817383454
90	0.860421885	0.817216883
67	0.862187141	0.814902641
79	0.862394591	0.814340148
47	0.863939397	0.810099805
11	0.871576145	0.809068661
28	0.879979413	0.808233808
37	0.906191647	0.799579427
18	0.910986265	0.79857186
52	0.913158073	0.797963422
49	0.916691743	0.794328445
35	0.924145076	0.793094056
51	0.928227109	0.792890106
97	0.928246739	0.792222988
27	0.932279495	0.790541983
38	0.937390045	0.786747199
80	0.93758046	0.786383462
56	0.939650335	0.784970358
22	0.941209933	0.78360364
16	0.944259123	0.781127251
17	0.961778689	0.780013837
68	0.962111261	0.779897192
98	0.962115518	0.779199649
87	0.962176084	0.778048735
26	0.964982246	0.77641555
65	0.965607888	0.772706557
41	0.967709053	0.772310593
93	0.967751211	0.770037021
99	0.967761277	0.766608084
91	0.967975109	0.766573503
29	0.969752464	0.766171406
77	0.969833326	0.766084788
58	0.970601448	0.762463684
89	0.970878416	0.762146906
57	0.971986165	0.762097398
75	0.972504641	0.761140423
25	0.973386039	0.758001383
95	0.973788828	0.757034164
30	0.975142009	0.756536441
24	0.975753785	0.756024827
39	0.978513192	0.753307981
61	0.978907775	0.753247373
43	0.980386375	0.752530234
62	0.980834306	0.749826181
48	0.981905637	0.748716348
60	0.982123103	0.739124484
42	0.983701689	0.731304255
31	0.984361259	0.731072089
64	0.985867892	0.727180462
34	0.988806795	0.725039185
36	0.99164882	0.723288807
45	0.992518206	0.721119378
40	0.993323067	0.720982416
23	0.994005654	0.720615966
78	0.994054838	0.719749276
73	0.994136411	0.716363434
46	0.99525776	0.704629159
59	0.995553747	0.696565618
85	0.995568589	0.695775938
33	0.995886412	0.691970298
71	0.996032493	0.675564703
69	0.996205335	0.666217326
83	0.996226361	0.660020162
70	0.996301249	0.648569194
86	0.996314219	0.633592935
72	0.996635459	0.627903722
82	0.997847613	0.61268421
32	0.998131798	0.601045555
81	0.998244951	0.585985973
44	0.998787902	0.55473333
100	0.999960783	0.516196692
84	1	0.511805986
