# Supplementary material for: Identification and characterization of constrained non-exonic bases lacking predictive epigenomic and transcription factor binding annotations
Source: Nat Commun. 2020 Dec 2;11:6168. doi: 10.1038/s41467-020-19962-9 (PMC7710766; doi:10.1038/s41467-020-19962-9)
Supplement: Supplementary file 11 — Source Data [file 41467_2020_19962_MOESM11_ESM.zip › SourceData/SupFig23c.txt]

FalsePositive	State_1_TP	State_2_TP	State_3_TP	State_4_TP	State_5_TP	State_6_TP	State_7_TP	State_8_TP	State_9_TP	State_10_TP	State_11_TP	State_12_TP	State_13_TP	State_14_TP	State_15_TP	State_16_TP	State_17_TP	State_18_TP	State_19_TP	State_20_TP	State_21_TP	State_22_TP	State_23_TP	State_24_TP	State_25_TP	State_26_TP	State_27_TP	State_28_TP	State_29_TP	State_30_TP	State_31_TP	State_32_TP	State_33_TP	State_34_TP	State_35_TP	State_36_TP	State_37_TP	State_38_TP	State_39_TP	State_40_TP	State_41_TP	State_42_TP	State_43_TP	State_44_TP	State_45_TP	State_46_TP	State_47_TP	State_48_TP	State_49_TP
0	0	0	0	0	0	0	0	0	0	0	0	0	0	0	0	0	0	0	0	0	0	0	0	0	0	0	0	0	0	0	0	0	0	0	0	0	0	0	0	0	0	0	0	0	0	0	0	0	0
5.09344E-09	2.03808E-05	2.01405E-05	2.40423E-06	2.58894E-05	5.95833E-06	0	0	2.93883E-07	0	0	0	0	0	0	0	0	0	0	4.03392E-07	0	0	0	0	0	0	0	0	0	0	0	0	0	0	0	0	0	0	0	0	0	0	0	0	0	0	0	0	0	0
2.64859E-08	0.00013173	7.92192E-05	1.44254E-05	4.8803E-05	1.12073E-05	2.12134E-07	1.98812E-06	1.17553E-06	1.85534E-06	0	0	0	0	0	1.09116E-06	0	0	0	2.42035E-06	0	0	0	0	0	0	0	0	0	0	0	0	0	0	0	0	0	1.06535E-06	0	0	0	0	0	0	0	0	0	0	0	0
1.02208E-07	0.000375802	0.000162467	4.08719E-05	7.96024E-05	1.64563E-05	2.4749E-06	7.15721E-06	8.22873E-06	2.47378E-06	3.8547E-06	0	0	0	0	2.18231E-06	0	0	0	6.45428E-06	0	0	0	0	0	0	0	0	3.59466E-06	0	0	0	0	0	0	1.93222E-06	0	4.79407E-06	0	0	0	0	0	0	0	0	0	0	0	0
1.88797E-07	0.000649204	0.000245872	7.34625E-05	0.000115758	2.43535E-05	5.93975E-06	9.14533E-06	1.20492E-05	3.71067E-06	5.78205E-06	2.00874E-06	0	0	2.98821E-06	4.36462E-06	0	0	0	9.68142E-06	8.62241E-07	0	0	0	0	0	0	0	8.98665E-06	0	0	0	0	0	0	3.86444E-06	0	4.79407E-06	0	0	0	0	0	0	0	0	0	0	0	0
3.45335E-07	0.000956407	0.000364266	0.000117807	0.000152807	3.46623E-05	1.15259E-05	1.03382E-05	1.82207E-05	6.8029E-06	7.7094E-06	4.01748E-06	0	0	5.97643E-06	6.54693E-06	0	3.0177E-06	4.61811E-06	1.53289E-05	2.58672E-06	0	0	0	0	0	0	0	1.0784E-05	0	0	0	0	0	0	3.86444E-06	0	4.79407E-06	1.17003E-05	0	0	0	0	0	0	0	0	0	0	0
5.09684E-07	0.00120048	0.000464732	0.000159213	0.000195212	4.39308E-05	1.73243E-05	1.03382E-05	2.32168E-05	1.1132E-05	1.34915E-05	6.02621E-06	1.52305E-06	6.53733E-07	8.96464E-06	7.63809E-06	6.69004E-06	9.0531E-06	4.61811E-06	1.97662E-05	2.58672E-06	1.17927E-05	0	0	0	0	0	0	1.25813E-05	0	0	0	0	0	0	3.86444E-06	0	4.79407E-06	1.46254E-05	0	0	0	0	0	0	0	0	0	0	0
6.97462E-07	0.001436102	0.000590945	0.000214778	0.00024089	5.65095E-05	2.68703E-05	1.11334E-05	2.82128E-05	1.54611E-05	1.63825E-05	6.02621E-06	1.52305E-06	3.9224E-06	8.96464E-06	1.52762E-05	6.69004E-06	9.80752E-06	9.23621E-06	2.62205E-05	4.3112E-06	1.17927E-05	0	0	0	0	0	5.57681E-06	1.79733E-05	0	0	0	0	0	0	3.86444E-06	0	1.06535E-05	2.04755E-05	0	0	0	0	0	0	0	0	0	0	0
8.74374E-07	0.001657806	0.000710919	0.000264465	0.00027407	7.11689E-05	3.59214E-05	1.35192E-05	3.79109E-05	2.10271E-05	2.50556E-05	6.02621E-06	6.09221E-06	8.49853E-06	1.49411E-05	2.07319E-05	6.69004E-06	1.13164E-05	1.38543E-05	3.46917E-05	4.3112E-06	2.35854E-05	0	0	0	0	0	2.23072E-05	2.69599E-05	0	0	0	0	0	0	7.72887E-06	0	1.49149E-05	3.80259E-05	0	0	0	0	0	0	0	0	0	0	0
1.09781E-06	0.001966004	0.000837765	0.000319228	0.000317219	9.12191E-05	4.61745E-05	1.59049E-05	4.93724E-05	2.90669E-05	3.5656E-05	1.40612E-05	7.61526E-06	1.43821E-05	2.49018E-05	2.94612E-05	6.69004E-06	1.13164E-05	1.38543E-05	4.55833E-05	7.76017E-06	2.94818E-05	0	0	0	0	0	3.90377E-05	3.05546E-05	0	0	0	0	0	0	2.12544E-05	0	1.91763E-05	6.43516E-05	0	0	0	0	0	0	0	0	0	0	1.41645E-05
1.31343E-06	0.002270225	0.000945102	0.000365176	0.000360815	0.000107581	5.39528E-05	2.02788E-05	6.0246E-05	3.58698E-05	4.43291E-05	1.40612E-05	1.97997E-05	1.9612E-05	3.08782E-05	3.4917E-05	1.33801E-05	1.35796E-05	1.84724E-05	5.76851E-05	9.48465E-06	3.14472E-05	0	0	0	0	0	3.90377E-05	3.77439E-05	0	0	0	0	0	0	3.86444E-05	0	2.50357E-05	8.1902E-05	0	0	0	0	0	0	0	0	0	0	2.8329E-05
1.60308E-06	0.002642548	0.001080872	0.000423946	0.000417057	0.000128482	6.36402E-05	3.14122E-05	7.31769E-05	4.26727E-05	5.10748E-05	1.40612E-05	2.8938E-05	2.61493E-05	3.98429E-05	4.47374E-05	2.67601E-05	1.9615E-05	2.30905E-05	7.38208E-05	1.03469E-05	3.34127E-05	0	0	0	0	0	5.01913E-05	4.67306E-05	0	0	0	0	0	0	4.4441E-05	0	3.24931E-05	0.000111153	0	0	0	0	0	0	0	0	2.31166E-05	0	3.54113E-05
1.87608E-06	0.003011391	0.001195476	0.000476572	0.000463926	0.000148202	7.40348E-05	4.5329E-05	8.43444E-05	5.00941E-05	5.68568E-05	1.40612E-05	4.56916E-05	3.46479E-05	4.58193E-05	4.9102E-05	3.34502E-05	2.41416E-05	2.30905E-05	8.30988E-05	1.03469E-05	3.53781E-05	0	0	0	0	0	5.57681E-05	5.39199E-05	0	0	0	0	0	0	4.63732E-05	0	3.67545E-05	0.000114078	0	0	0	0	0	0	0	0	2.31166E-05	0	3.54113E-05
2.19188E-06	0.003411054	0.001336301	0.000542821	0.000513919	0.000171657	8.66214E-05	5.64625E-05	9.96264E-05	6.30814E-05	6.74573E-05	1.60699E-05	5.02607E-05	4.31464E-05	5.37879E-05	6.21958E-05	4.01402E-05	3.31947E-05	2.77086E-05	9.11667E-05	1.03469E-05	3.9309E-05	0	0	0	0	0	6.13449E-05	5.75145E-05	0	0	0	0	0	8.47792E-06	5.21699E-05	0	4.15486E-05	0.000117003	0	0	0	0	0	0	0	0	9.24663E-05	0	3.54113E-05
2.47168E-06	0.003796301	0.00146133	0.000594646	0.00056049	0.000193409	9.71574E-05	6.75959E-05	0.0001105	6.92659E-05	7.51667E-05	1.80786E-05	6.09221E-05	5.22987E-05	6.27525E-05	7.31074E-05	4.01402E-05	3.5458E-05	3.23267E-05	0.000106496	1.03469E-05	4.32399E-05	0	0	0	0	0	6.13449E-05	6.47039E-05	0	0	0	0	0	2.54338E-05	5.60343E-05	0	4.63426E-05	0.000117003	0	0	0	0	0	0	0	0	9.24663E-05	0	4.24935E-05
2.80004E-06	0.004177075	0.001611712	0.000663033	0.000626107	0.000218992	0.000109249	8.31032E-05	0.000131953	7.66872E-05	8.57671E-05	2.20961E-05	6.85374E-05	5.68748E-05	7.07211E-05	8.18366E-05	4.01402E-05	3.84757E-05	3.69448E-05	0.000117387	1.29336E-05	5.30672E-05	0	0	0	0	0	7.24985E-05	8.08798E-05	0	0	0	0	0	2.96727E-05	6.37632E-05	0	5.38001E-05	0.000119928	0	0	0	1.42043E-05	0	0	0	0	9.24663E-05	0	4.24935E-05
3.11074E-06	0.00453349	0.001747799	0.000724474	0.000681308	0.000239752	0.000119997	9.34414E-05	0.000148117	8.4727E-05	9.92585E-05	2.20961E-05	7.46296E-05	6.07972E-05	7.66975E-05	8.94747E-05	4.01402E-05	3.99845E-05	3.69448E-05	0.000133523	1.55203E-05	6.28944E-05	0	0	0	0	0	7.80753E-05	8.80691E-05	0	0	0	0	0	2.96727E-05	6.95598E-05	0	5.96595E-05	0.000122853	0	0	0	1.42043E-05	0	0	0	0	9.24663E-05	0	6.37403E-05
3.49308E-06	0.004978389	0.00190908	0.000803012	0.000746775	0.000263538	0.000131665	0.000104575	0.000167807	9.64775E-05	0.00011275	3.01311E-05	8.22449E-05	6.34121E-05	7.86896E-05	0.000101477	4.01402E-05	4.22478E-05	3.69448E-05	0.000145221	2.32805E-05	7.27217E-05	0	0	0	0	0	8.36521E-05	0.000104245	0	0	0	0	0	2.96727E-05	6.95598E-05	0	6.60516E-05	0.000134553	0	0	0	1.42043E-05	0	0	0	0	0.000138699	0	7.08225E-05
3.83027E-06	0.005336296	0.00205891	0.000870064	0.000800339	0.000284581	0.000142695	0.000112925	0.000182795	0.000105754	0.000122387	4.01748E-05	8.98601E-05	6.73345E-05	8.26739E-05	0.000114571	4.68303E-05	4.37566E-05	3.69448E-05	0.000154096	2.41427E-05	7.46871E-05	0	0	0	0	0	8.36521E-05	0.000109637	0	0	0	0	0	2.96727E-05	7.92209E-05	0	7.29763E-05	0.000137478	0	0	0	1.42043E-05	0	0	0	0	0.000138699	0	7.08225E-05
4.21839E-06	0.00572204	0.00222809	0.000960356	0.00086417	0.000309644	0.000154929	0.000123661	0.000204249	0.000112557	0.000136842	5.42359E-05	9.89984E-05	7.38719E-05	9.06425E-05	0.000128756	5.35203E-05	5.05465E-05	4.1563E-05	0.000171845	2.75917E-05	8.05835E-05	0	0	0	0	0	8.9229E-05	0.000120421	0	0	0	0	0	2.96727E-05	9.08142E-05	0	7.88357E-05	0.000143328	0	0	0	1.42043E-05	0	0	0	0	0.000161816	0	7.08225E-05
4.60481E-06	0.006095357	0.002383369	0.001037291	0.000919817	0.000334754	0.000166384	0.000134794	0.000222763	0.000121834	0.00014937	6.22709E-05	0.000108137	7.91017E-05	0.000100603	0.000137486	5.35203E-05	5.80907E-05	5.07992E-05	0.000186367	3.10407E-05	9.43417E-05	0	0	0	0	0	9.48058E-05	0.000129408	0	0	0	0	0	2.96727E-05	9.66109E-05	0	8.14991E-05	0.000149179	0	0	0	1.42043E-05	0	0	0	0	0.000184933	0	7.79048E-05
5.05575E-06	0.006545227	0.002570083	0.001134529	0.000987665	0.00036289	0.00017989	0.000153482	0.000245098	0.000136676	0.000163825	7.23146E-05	0.000114229	8.43316E-05	0.00011156	0.000150579	6.02103E-05	6.71438E-05	5.54173E-05	0.000205327	3.62141E-05	0.000102203	0	0	0	0	0	9.48058E-05	0.000150976	0	0	0	0	0	2.96727E-05	0.000106272	0	8.62932E-05	0.000152104	0	0	0	1.42043E-05	0	0	0	0	0.000184933	0	8.4987E-05
5.46323E-06	0.006939422	0.00274179	0.001210129	0.001053431	0.000392446	0.000193254	0.000170183	0.00026714	0.000145953	0.000179244	8.83845E-05	0.00012489	8.69465E-05	0.000117536	0.000164764	6.69004E-05	7.31792E-05	6.00354E-05	0.000226303	4.22498E-05	0.000112031	0	0	0	0	0	0.000100383	0.00015457	0	0	0	0	0	2.96727E-05	0.000108204	0	9.10872E-05	0.000157954	0	0	0	1.42043E-05	0	0	0	0	0.000184933	0	8.4987E-05
5.95831E-06	0.007367419	0.00293585	0.001301222	0.001116369	0.00042602	0.000206265	0.000192847	0.000291238	0.000157704	0.00019659	9.24019E-05	0.000143167	9.47913E-05	0.000123513	0.000175676	6.69004E-05	7.92146E-05	6.92716E-05	0.000243649	4.82855E-05	0.000141512	0	0	0	0	0	0.000105959	0.000163557	0	0	0	0	0	2.96727E-05	0.000110136	0	9.69467E-05	0.000169654	0	0	0	1.42043E-05	0	0	0	8.4151E-06	0.000184933	0	8.4987E-05
6.39261E-06	0.007801879	0.00310811	0.001386706	0.001177223	0.000456001	0.000220973	0.00020915	0.000316806	0.000162033	0.000206226	9.44107E-05	0.000159921	0.000101982	0.000127497	0.000186588	7.35904E-05	8.37412E-05	8.7744E-05	0.000256558	5.94946E-05	0.000157236	0	0	0	0	0	0.000105959	0.00018153	0	0	0	0	0	3.39117E-05	0.000112069	0	0.000101741	0.000169654	0	0	0	1.42043E-05	0	0	0	8.4151E-06	0.000184933	0	9.20693E-05
6.89279E-06	0.008245286	0.003301143	0.001477265	0.001248791	0.000490711	0.00023561	0.00022585	0.000347076	0.000178731	0.0002149	0.000112489	0.000172105	0.000107866	0.000132478	0.000201864	7.35904E-05	9.27943E-05	9.23621E-05	0.000275114	6.55303E-05	0.000182787	0	0	0	0	0	0.000111536	0.000199504	0	0	0	0	0	3.39117E-05	0.000117865	3.58447E-06	0.000104937	0.000169654	0	0	6.38362E-06	1.42043E-05	0	0	0	8.4151E-06	0.000208049	0	9.20693E-05
7.34169E-06	0.008636995	0.003473166	0.001563283	0.001315449	0.000519226	0.00024551	0.000241357	0.000369705	0.000185534	0.0002255	0.000118516	0.00017972	0.00011375	0.000142438	0.000214958	7.35904E-05	9.88297E-05	0.000101598	0.000288829	7.32905E-05	0.000208338	0	0	0	0	0	0.000111536	0.000217477	0	0	0	0	0	3.39117E-05	0.000123662	3.58447E-06	0.000109198	0.000169654	0	0	6.38362E-06	1.42043E-05	0	0	1.11898E-05	8.4151E-06	0.000208049	0	9.20693E-05
7.86937E-06	0.009136077	0.003673544	0.001652507	0.001391332	0.000556772	0.000262551	0.000259648	0.000403208	0.000196047	0.000250556	0.000122533	0.000190382	0.000120287	0.000146423	0.000228051	9.36605E-05	0.000103356	0.000106216	0.000306982	8.10506E-05	0.000226027	0	0	0	0	0	0.000117113	0.000228261	0	0	0	0	0	3.39117E-05	0.000131391	3.58447E-06	0.000113992	0.000175504	0	0	6.38362E-06	1.42043E-05	0	0	1.11898E-05	8.4151E-06	0.000208049	2.4395E-05	9.20693E-05
8.3468E-06	0.009554132	0.003855756	0.001736655	0.001460965	0.000587888	0.000275845	0.000275155	0.000425543	0.000210271	0.000265011	0.000130568	0.000197997	0.000130093	0.000152399	0.000238963	0.000100351	0.000109392	0.000106216	0.000322714	8.36373E-05	0.000243716	0	0	0	0	0	0.00012269	0.000251626	0	0	0	0	0	3.39117E-05	0.000135255	3.58447E-06	0.000123048	0.000178429	0	0	6.38362E-06	1.42043E-05	0	0	1.11898E-05	8.4151E-06	0.000208049	2.4395E-05	9.20693E-05
8.9468E-06	0.010027365	0.004063164	0.001837098	0.001545478	0.000626948	0.000290129	0.000288277	0.000453755	0.000224496	0.000276575	0.000132577	0.000213227	0.000142514	0.000158375	0.000244419	0.000100351	0.000116936	0.000110835	0.000340867	9.05353E-05	0.000257474	0	0	0	0	0	0.000128267	0.000266005	0	0	0	0	0	3.39117E-05	0.000141052	3.58447E-06	0.000133701	0.000178429	0	0	6.38362E-06	1.42043E-05	0	0	1.11898E-05	1.68302E-05	0.000231166	2.4395E-05	0.000106234
9.4592E-06	0.010428519	0.004250352	0.001927123	0.001619277	0.000661705	0.000302927	0.000310544	0.000479617	0.000236865	0.000293921	0.000138603	0.000228458	0.000149705	0.000163356	0.000250966	0.000100351	0.000125989	0.000120071	0.000357406	0.000100882	0.000265336	0	0	0	0	0	0.000128267	0.000282181	0	0	0	0	0	3.39117E-05	0.000144916	3.58447E-06	0.000142224	0.000181354	1.21465E-05	0	1.91509E-05	1.42043E-05	0	0	1.11898E-05	1.68302E-05	0.000254282	2.4395E-05	0.000120398
1.00616E-05	0.010909208	0.004461629	0.002026765	0.001709444	0.000702941	0.000318555	0.000334401	0.00051312	0.000252944	0.00030934	0.000150655	0.000246735	0.000171278	0.000173316	0.000269515	0.000100351	0.000134288	0.000133925	0.000378382	0.000110367	0.000271232	8.7604E-06	0	0	0	0	0.000133843	0.000294762	0	0	0	0	0	3.39117E-05	0.000148781	3.58447E-06	0.000149681	0.000181354	3.64394E-05	0	1.91509E-05	1.42043E-05	0	0	1.11898E-05	1.68302E-05	0.000254282	2.4395E-05	0.000134563
1.06029E-05	0.011361066	0.004644631	0.002115454	0.001789195	0.000738974	0.000335313	0.000359849	0.000531928	0.000270879	0.000329577	0.000154673	0.000260442	0.000181738	0.000182281	0.000288065	0.000120421	0.000142586	0.000138543	0.000400972	0.000120714	0.000279094	1.75208E-05	0	0	0	0	0.000133843	0.000305546	0	0	0	0	0	3.39117E-05	0.000150713	3.58447E-06	0.000156606	0.000187205	4.25126E-05	0	1.91509E-05	1.42043E-05	7.31352E-06	0	1.11898E-05	2.52453E-05	0.000300515	2.4395E-05	0.000141645
1.123E-05	0.011891465	0.004856067	0.002226049	0.001886801	0.00078456	0.000354547	0.000382513	0.000561317	0.000293143	0.000355596	0.00015869	0.00027415	0.000197427	0.000197222	0.000301159	0.000120421	0.000153903	0.000157016	0.00043284	0.000131061	0.000288921	1.75208E-05	0	0	0	0	0.000133843	0.000325317	0	0	0	0	0	3.39117E-05	0.000152645	3.58447E-06	0.000166194	0.00019013	4.85858E-05	0	1.91509E-05	1.42043E-05	7.31352E-06	0	1.11898E-05	2.52453E-05	0.000300515	2.4395E-05	0.000141645
1.18141E-05	0.012374639	0.005054707	0.002328095	0.001973843	0.000826552	0.000372012	0.000405973	0.000589529	0.00030613	0.000378724	0.000168734	0.000300041	0.000212463	0.000209175	0.000321891	0.000127111	0.000162956	0.00017087	0.000450993	0.000143994	0.000304645	2.62812E-05	0	0	0	0	0.000133843	0.000337898	0	0	0	0	0	3.39117E-05	0.000154577	3.58447E-06	0.000173119	0.00019598	6.07323E-05	0	1.91509E-05	1.42043E-05	7.31352E-06	0	1.11898E-05	2.52453E-05	0.000323632	2.4395E-05	0.000141645
1.24789E-05	0.01293536	0.005283124	0.002449642	0.002074127	0.000874408	0.000391387	0.00042824	0.000624502	0.000325302	0.000412453	0.000172751	0.000322887	0.000230768	0.000213159	0.000337167	0.000133801	0.000168991	0.000184724	0.000482457	0.000162963	0.000312507	3.50416E-05	0	0	0	0	0.000133843	0.000350479	0	0	0	0	0	3.81506E-05	0.000160374	3.58447E-06	0.000180044	0.000198905	8.50252E-05	0	2.55345E-05	1.42043E-05	7.31352E-06	0	1.11898E-05	2.52453E-05	0.000346749	2.4395E-05	0.000141645
1.30834E-05	0.013401137	0.005479553	0.002542606	0.002167567	0.000914319	0.00040857	0.000450507	0.000655359	0.000342	0.000430763	0.000188821	0.000336595	0.000243842	0.00022312	0.000353534	0.000133801	0.000175027	0.000189342	0.000508678	0.000168999	0.000326265	3.50416E-05	0	0	0	0	0.000133843	0.000355871	0	0	0	0	0	3.81506E-05	0.000162306	3.58447E-06	0.000185903	0.000198905	9.71717E-05	0	4.46853E-05	1.42043E-05	7.31352E-06	0	1.11898E-05	3.36604E-05	0.000346749	2.4395E-05	0.000148727
1.38144E-05	0.013954402	0.005702836	0.002662817	0.002273952	0.000965249	0.000428652	0.000471581	0.00069327	0.000356843	0.000455818	0.000198865	0.000356394	0.000266069	0.000239057	0.000367719	0.000153871	0.000183325	0.00019396	0.000536915	0.000186244	0.000357712	3.50416E-05	0	0	0	4.83337E-06	0.00013942	0.000382831	0	0	0	0	0	3.81506E-05	0.000170035	3.58447E-06	0.000197622	0.00021353	0.000115391	0	4.46853E-05	1.42043E-05	7.31352E-06	0	1.11898E-05	3.36604E-05	0.000369865	2.4395E-05	0.00015581
1.44871E-05	0.014475852	0.005903766	0.002769672	0.002364267	0.001008328	0.000448239	0.000494643	0.000726479	0.000376633	0.000482801	0.000212926	0.00036401	0.00027849	0.000252006	0.000390634	0.000167251	0.000190869	0.000198579	0.000563539	0.000198315	0.000379332	4.3802E-05	0	0	0	4.83337E-06	0.000161727	0.000395412	0	0	0	0	0	3.81506E-05	0.000171967	3.58447E-06	0.000205612	0.000216455	0.000121465	0	0.000127672	1.42043E-05	7.31352E-06	0	1.11898E-05	3.36604E-05	0.000369865	2.4395E-05	0.00015581
1.5243E-05	0.015017684	0.006135263	0.002905377	0.002467825	0.00105869	0.000470018	0.000519693	0.000767623	0.000392713	0.000512675	0.000226987	0.000376194	0.00028895	0.000261967	0.000401545	0.000167251	0.000196905	0.000207815	0.000595407	0.000216422	0.000397021	4.3802E-05	0	0	0	4.83337E-06	0.000167304	0.000406196	0	0	0	0	0	4.23896E-05	0.000185493	3.58447E-06	0.000216266	0.000231081	0.000127538	0	0.000191509	1.42043E-05	7.31352E-06	0	1.11898E-05	3.36604E-05	0.000369865	2.4395E-05	0.000169974
1.59248E-05	0.015531679	0.006335405	0.003014369	0.002553825	0.001101392	0.000490737	0.000535201	0.000805533	0.000410029	0.000529058	0.000231005	0.000395994	0.000303332	0.000275912	0.000429915	0.000173941	0.000204449	0.000221669	0.000623241	0.000231943	0.000408814	4.3802E-05	0	0	0	4.83337E-06	0.000178458	0.000418778	0	0	0	0	0	4.23896E-05	0.000200951	3.58447E-06	0.000235442	0.000251556	0.000133611	0	0.00022981	1.42043E-05	7.31352E-06	0	1.11898E-05	3.36604E-05	0.000369865	2.4395E-05	0.000184139
1.67153E-05	0.016068539	0.006566744	0.003137252	0.002659614	0.001151281	0.000515344	0.000559058	0.000848147	0.00042178	0.000557004	0.000241049	0.000406655	0.000322944	0.000289857	0.000450647	0.000180631	0.000212748	0.000221669	0.000653092	0.000237978	0.000424537	5.25624E-05	0	0	0	4.83337E-06	0.000195188	0.00044394	0	0	0	0	0	4.23896E-05	0.00020868	3.58447E-06	0.000254085	0.000257406	0.000139684	0	0.000351099	1.42043E-05	7.31352E-06	0	1.11898E-05	3.36604E-05	0.000369865	2.4395E-05	0.000191221
1.74712E-05	0.016577563	0.006781417	0.003247045	0.002765404	0.001201407	0.000535497	0.000582518	0.000883412	0.000437241	0.000577241	0.000253101	0.00041427	0.000330135	0.000304798	0.000467014	0.000187321	0.000221046	0.000221669	0.000679716	0.000246601	0.00043633	5.25624E-05	0	0	0	9.66674E-06	0.000206342	0.000460116	0	0	0	0	2.78505E-05	5.08675E-05	0.000224137	3.58447E-06	0.000270598	0.000269107	0.000151831	0	0.000421319	1.42043E-05	7.31352E-06	0	1.11898E-05	3.36604E-05	0.000369865	2.4395E-05	0.000191221
1.83269E-05	0.017123371	0.007029264	0.003382483	0.002888155	0.001254417	0.000558832	0.000611544	0.000925144	0.000460742	0.000604224	0.000259127	0.000431024	0.00034321	0.00031177	0.000494293	0.000214081	0.000224819	0.000230905	0.000712794	0.000258672	0.000467777	5.25624E-05	0	0	0	1.45001E-05	0.000223072	0.000476292	0	9.08917E-06	0	0	8.35515E-05	5.51065E-05	0.000237663	7.16895E-06	0.000287111	0.000298357	0.000163977	0	0.000453237	1.42043E-05	7.31352E-06	0	1.11898E-05	3.36604E-05	0.000369865	2.4395E-05	0.00021955
1.90991E-05	0.017630406	0.007249703	0.003494947	0.003000194	0.001307332	0.000580823	0.000642956	0.000966287	0.000479914	0.000624462	0.000263145	0.000441685	0.000354323	0.000325715	0.000510661	0.000220771	0.000229345	0.000253996	0.000742645	0.00027333	0.000493328	5.25624E-05	0	0	0	3.38336E-05	0.000228649	0.000488874	0	9.08917E-06	0	0	8.35515E-05	6.35844E-05	0.000239595	7.16895E-06	0.000295101	0.000307132	0.000176124	0	0.000485155	1.42043E-05	7.31352E-06	0	1.11898E-05	3.36604E-05	0.000392982	2.4395E-05	0.000233714
1.99449E-05	0.018141418	0.007495812	0.003627447	0.003116101	0.001365923	0.000604511	0.000674369	0.001010958	0.000506507	0.000642771	0.000265153	0.000461485	0.000370013	0.000332688	0.00052921	0.000220771	0.000238398	0.000258614	0.000781774	0.000295749	0.000546395	6.13228E-05	0	0	0	3.38336E-05	0.000228649	0.000506847	0	9.08917E-06	0	0	8.35515E-05	7.63013E-05	0.000247324	7.16895E-06	0.000305222	0.000330533	0.000176124	0	0.000485155	1.42043E-05	7.31352E-06	0	1.11898E-05	3.36604E-05	0.000439215	2.4395E-05	0.000240797
2.07639E-05	0.018630558	0.007717357	0.003748994	0.003221593	0.001420115	0.000628058	0.000704588	0.001054452	0.000532481	0.000663972	0.000273188	0.000478239	0.00038701	0.000343645	0.000545578	0.000220771	0.000248206	0.000258614	0.000815659	0.000311269	0.000564085	6.13228E-05	0	0	0	3.38336E-05	0.000228649	0.000521226	0	9.08917E-06	0	0	8.35515E-05	7.63013E-05	0.000251188	7.16895E-06	0.000324398	0.000342233	0.000182197	0	0.000504306	1.42043E-05	7.31352E-06	0	1.11898E-05	3.36604E-05	0.000439215	2.4395E-05	0.000240797
2.16369E-05	0.019168413	0.007960623	0.003882028	0.003344791	0.001481779	0.000655494	0.000733614	0.001093539	0.000548561	0.000692882	0.000281223	0.000507177	0.000403353	0.000361574	0.000572856	0.000220771	0.000264049	0.000263232	0.000849544	0.0003311	0.000599463	6.13228E-05	0	0	1.11325E-05	3.38336E-05	0.000239803	0.000546388	0	9.08917E-06	0	0	8.35515E-05	8.90181E-05	0.000260849	7.16895E-06	0.000335585	0.000353934	0.000194343	0	0.000510689	1.42043E-05	7.31352E-06	0	1.11898E-05	3.36604E-05	0.000439215	2.4395E-05	0.000269126
2.24638E-05	0.019660535	0.008183274	0.004006247	0.003450729	0.001537532	0.000677839	0.000756677	0.001138503	0.000568351	0.000722756	0.000291267	0.000513269	0.00042035	0.000371535	0.00059468	0.000220771	0.000273102	0.00026785	0.000882219	0.000348345	0.000654495	6.13228E-05	0	0	1.11325E-05	3.38336E-05	0.00026211	0.000575145	0	9.08917E-06	0	0	8.35515E-05	9.32571E-05	0.000264714	7.16895E-06	0.000349434	0.000368559	0.000194343	0	0.00052984	1.42043E-05	7.31352E-06	0	1.11898E-05	3.36604E-05	0.000462332	2.4395E-05	0.000269126
2.34027E-05	0.020175524	0.008430725	0.004154775	0.003562767	0.001595696	0.000703578	0.000786101	0.001194635	0.000593089	0.000748776	0.000299302	0.000525453	0.00043604	0.000381495	0.000616503	0.000220771	0.00028819	0.000277086	0.000917718	0.000362141	0.000691839	6.13228E-05	0	0	1.11325E-05	3.38336E-05	0.000267687	0.000596713	0	9.08917E-06	0	0	0.000111402	0.000105974	0.00027051	7.16895E-06	0.00036861	0.000386109	0.000194343	0	0.000548991	1.42043E-05	7.31352E-06	0	1.11898E-05	3.36604E-05	0.000462332	2.4395E-05	0.000276208
2.42475E-05	0.020666155	0.008654403	0.004289679	0.003674211	0.001655516	0.000728822	0.000820694	0.001237248	0.000615971	0.00077865	0.000311354	0.000546776	0.000449768	0.000393448	0.000637235	0.000234151	0.00030177	0.000290941	0.00095846	0.000375937	0.000719355	7.00832E-05	0	0	1.11325E-05	3.38336E-05	0.000273264	0.000612889	0	9.08917E-06	0	0	0.000111402	0.000105974	0.000274375	7.16895E-06	0.000381927	0.000424135	0.000212563	0	0.000561758	1.42043E-05	7.31352E-06	0	1.11898E-05	4.20755E-05	0.000462332	2.4395E-05	0.000290372
2.52047E-05	0.021198542	0.008908568	0.004432864	0.003795326	0.0017212	0.000755834	0.000859661	0.001281918	0.000642565	0.00080756	0.000327424	0.000569622	0.000461536	0.000405401	0.000657967	0.000240841	0.000317613	0.000309413	0.001005254	0.000402666	0.00076063	7.00832E-05	0	0	1.11325E-05	3.8667E-05	0.000295571	0.000636255	0	9.08917E-06	0	0	0.000111402	0.000105974	0.000276307	7.16895E-06	0.000402702	0.000438761	0.000212563	0	0.000580909	1.42043E-05	7.31352E-06	0	1.11898E-05	5.89057E-05	0.000485448	2.4395E-05	0.000297455
2.60866E-05	0.021694641	0.009143777	0.004576583	0.003913613	0.00178187	0.000781785	0.00088988	0.001327764	0.000669776	0.00083647	0.000345503	0.000593991	0.000471342	0.000419346	0.000684154	0.000267601	0.000331947	0.000314031	0.00104882	0.000413013	0.000794042	7.00832E-05	0	0	1.11325E-05	4.35003E-05	0.000306725	0.000672201	0	9.08917E-06	0	0	0.000111402	0.000105974	0.000280172	7.16895E-06	0.00042028	0.000450461	0.000236856	0	0.000587293	1.42043E-05	7.31352E-06	0	1.11898E-05	5.89057E-05	0.000485448	2.4395E-05	0.000304537
2.71036E-05	0.022240449	0.00940505	0.004725645	0.004045441	0.001848783	0.000813393	0.000926859	0.001375373	0.00070008	0.000871162	0.000351529	0.00061379	0.000487685	0.000431299	0.000703795	0.000274292	0.000350053	0.000327886	0.00109158	0.000426809	0.00082942	7.00832E-05	0	0	1.11325E-05	4.35003E-05	0.000306725	0.000691972	0	9.08917E-06	0	0	0.000111402	0.000105974	0.000289833	1.07534E-05	0.000441587	0.000465086	0.000236856	0	0.00060006	1.42043E-05	1.4627E-05	0	1.11898E-05	5.89057E-05	0.000508565	2.4395E-05	0.000325784
2.80014E-05	0.022692804	0.009655029	0.004854405	0.004168639	0.001910116	0.000840192	0.00095509	0.001425333	0.000723581	0.000903927	0.000355547	0.000644251	0.00050076	0.000442256	0.0007278	0.000307742	0.000360615	0.000350976	0.001125868	0.000444054	0.000854971	7.00832E-05	0	0	1.11325E-05	4.35003E-05	0.000329032	0.000724324	0	9.08917E-06	0	0	0.000111402	0.000105974	0.000293697	1.07534E-05	0.000454904	0.000473862	0.000249002	0	0.00060006	1.42043E-05	1.4627E-05	0	1.11898E-05	9.25661E-05	0.000508565	2.4395E-05	0.000325784
2.90143E-05	0.02325601	0.009923964	0.005014687	0.00430493	0.001982326	0.000869255	0.000989286	0.001476468	0.000753885	0.000935729	0.000369608	0.000676236	0.000511873	0.000459189	0.000748532	0.000307742	0.000374949	0.000360212	0.001178309	0.000459574	0.000908038	7.00832E-05	0	0	1.11325E-05	4.35003E-05	0.000340185	0.000765662	0	9.08917E-06	0	0	0.000111402	0.000110213	0.000301426	1.07534E-05	0.000467688	0.000485562	0.000261149	0	0.00060006	1.42043E-05	1.4627E-05	0	1.11898E-05	0.000126227	0.000577914	2.4395E-05	0.000332866
2.99837E-05	0.023752607	0.010183578	0.005159742	0.004434079	0.002048387	0.000895559	0.001022289	0.001524078	0.00077553	0.000961748	0.000377643	0.000689943	0.000536715	0.00046915	0.000769264	0.000321122	0.000386266	0.000374067	0.001217438	0.000478544	0.000929658	7.00832E-05	0	0	1.11325E-05	4.83337E-05	0.000345762	0.000790825	7.22256E-06	9.08917E-06	0	0	0.000111402	0.000110213	0.000307223	1.79224E-05	0.00048207	0.000503112	0.000267222	0	0.00060006	1.42043E-05	1.4627E-05	0	1.11898E-05	0.000126227	0.000577914	2.4395E-05	0.00034703
3.10615E-05	0.02430438	0.010455356	0.005318421	0.004566651	0.002116341	0.000926884	0.00105887	0.001580797	0.000803979	0.000997404	0.000387686	0.000712789	0.000553058	0.000493055	0.000799817	0.000341192	0.000401354	0.000383303	0.001256164	0.0005001	0.000951278	7.88436E-05	0	0	1.11325E-05	5.31671E-05	0.000362493	0.000808798	2.16677E-05	9.08917E-06	0	0	0.000111402	0.000110213	0.000311087	2.15068E-05	0.000498583	0.000517738	0.000291515	0	0.000606444	1.42043E-05	1.4627E-05	0	1.11898E-05	0.000134642	0.000601031	2.4395E-05	0.000361195
3.20867E-05	0.024818872	0.010708258	0.005473093	0.004699223	0.002180984	0.000956088	0.001096644	0.001632814	0.000826861	0.001032096	0.000405765	0.000741727	0.000573978	0.000507	0.000826004	0.000354572	0.00041946	0.000387921	0.001296906	0.000524242	0.000982726	7.88436E-05	0	0	1.11325E-05	5.31671E-05	0.000362493	0.000830366	3.61128E-05	9.08917E-06	0	0	0.000111402	0.000110213	0.000318816	2.15068E-05	0.0005119	0.000520663	0.000309735	0	0.000606444	1.42043E-05	1.4627E-05	0	1.11898E-05	0.000143057	0.000601031	2.4395E-05	0.000375359
3.32082E-05	0.025384067	0.010986196	0.005627231	0.004841912	0.002251065	0.000987484	0.001128454	0.001694824	0.000855928	0.001061006	0.000427861	0.00076305	0.000601435	0.00052493	0.000864195	0.000381332	0.00043304	0.000420248	0.001346524	0.0005389	0.001000415	7.88436E-05	0	0	1.11325E-05	5.80004E-05	0.000368069	0.000850137	5.77805E-05	9.08917E-06	0	0	0.000111402	0.000110213	0.000326545	2.86758E-05	0.000528413	0.000529438	0.000340101	0	0.000619211	1.42043E-05	1.4627E-05	0	3.35694E-05	0.000143057	0.000647264	2.4395E-05	0.000396606
3.42704E-05	0.025898061	0.01124747	0.005790719	0.004964961	0.002320248	0.001016617	0.001161457	0.001743314	0.000878192	0.001093771	0.000455984	0.000795034	0.000617778	0.000549831	0.000882744	0.000381332	0.000444356	0.000443338	0.001393721	0.000553559	0.001025966	7.88436E-05	0	0	1.11325E-05	6.76672E-05	0.000390377	0.000869907	6.50031E-05	9.08917E-06	0	0	0.000111402	0.000110213	0.000330409	2.86758E-05	0.000536935	0.000544063	0.000352247	0	0.000619211	1.42043E-05	1.4627E-05	0	3.35694E-05	0.000151472	0.000716614	2.4395E-05	0.000410771
3.54052E-05	0.026500041	0.011537098	0.00596222	0.005102442	0.002397659	0.001051478	0.001201617	0.00179974	0.00091097	0.001124609	0.000466027	0.000828541	0.00063739	0.000571745	0.00091657	0.000394712	0.000462462	0.000466429	0.001440514	0.000578563	0.001071171	7.88436E-05	0	0	1.11325E-05	7.25005E-05	0.000395953	0.000887881	6.50031E-05	9.08917E-06	0	0	0.000111402	0.00012293	0.000336206	2.86758E-05	0.000561438	0.000552838	0.000358321	0	0.000619211	1.42043E-05	1.4627E-05	0	3.35694E-05	0.000159887	0.00073973	2.4395E-05	0.000432017
3.64633E-05	0.027009562	0.01179379	0.00611529	0.005236502	0.002468733	0.001085561	0.001242572	0.001858516	0.000948695	0.001158338	0.000490132	0.000874232	0.000657656	0.00059067	0.000937302	0.000421472	0.000473024	0.000480283	0.001492148	0.000605293	0.001100653	7.88436E-05	0	0	1.11325E-05	7.25005E-05	0.000407107	0.000911246	6.50031E-05	9.08917E-06	0	0	0.000111402	0.000131408	0.000345867	3.22603E-05	0.000580615	0.000582089	0.000358321	0	0.000619211	1.42043E-05	2.19406E-05	0	3.35694E-05	0.000159887	0.00073973	2.4395E-05	0.000446182
3.76888E-05	0.027557358	0.012073229	0.006278243	0.005376067	0.002546238	0.001121411	0.001279551	0.001916118	0.000973433	0.001192066	0.000502185	0.000921447	0.000687074	0.00061358	0.000968946	0.000434852	0.000486604	0.000507992	0.001536522	0.000622538	0.001136031	7.88436E-05	0	0	1.11325E-05	7.73339E-05	0.000418261	0.000932814	6.50031E-05	9.08917E-06	0	0	0.000111402	0.000144125	0.000349731	3.58447E-05	0.000591801	0.000602565	0.00037654	0	0.000625594	1.42043E-05	2.19406E-05	0	3.35694E-05	0.000159887	0.00080908	2.4395E-05	0.000467429
3.86412E-05	0.027977899	0.012293274	0.006402996	0.00549123	0.002607902	0.001149554	0.001315735	0.001961376	0.001004355	0.001217122	0.000512228	0.000948862	0.000709954	0.00063649	0.000996225	0.000448232	0.000503956	0.000521846	0.001572423	0.000641507	0.001159616	7.88436E-05	0	0	1.11325E-05	7.73339E-05	0.000418261	0.00094899	7.22256E-05	1.81783E-05	0	0	0.000111402	0.000148364	0.00035746	3.58447E-05	0.000606716	0.000625965	0.000382614	0	0.000625594	1.42043E-05	2.19406E-05	1.5181E-05	3.35694E-05	0.000159887	0.00087843	2.4395E-05	0.000481593
3.98182E-05	0.028479466	0.012560629	0.006558469	0.005624843	0.002677889	0.001186466	0.001349532	0.002022503	0.001024764	0.001272051	0.000518254	0.000989984	0.000742641	0.000652427	0.001031142	0.000448232	0.000523571	0.000544936	0.001623654	0.000661339	0.001193029	7.88436E-05	0	0	2.2265E-05	7.73339E-05	0.000434991	0.000970558	7.94482E-05	1.81783E-05	0	0	0.000111402	0.000148364	0.000361325	3.58447E-05	0.000617902	0.00063474	0.000400833	0	0.000631978	1.42043E-05	2.19406E-05	1.5181E-05	3.35694E-05	0.000159887	0.00087843	4.879E-05	0.00050284
4.11112E-05	0.029021795	0.012849388	0.006715546	0.005773186	0.002757523	0.001221397	0.001383728	0.002082161	0.001061871	0.00131638	0.000536333	0.001035676	0.000781865	0.000662388	0.00106715	0.000468303	0.000546204	0.000577263	0.001674885	0.000687206	0.001242165	7.88436E-05	0	0	2.2265E-05	7.73339E-05	0.000446145	0.000997518	7.94482E-05	1.81783E-05	0	0	0.000111402	0.000152603	0.00037485	3.58447E-05	0.000629088	0.000661066	0.000431199	0	0.000644745	2.13065E-05	2.19406E-05	1.5181E-05	3.35694E-05	0.000168302	0.000901546	7.3185E-05	0.000517004
4.22926E-05	0.029536287	0.013105922	0.006868882	0.005910965	0.002831434	0.001257884	0.001419912	0.002140938	0.001096503	0.001352036	0.000550394	0.001070706	0.000816513	0.00067434	0.001099884	0.000488373	0.000568082	0.000600354	0.001714418	0.000705313	0.001267716	7.88436E-05	0	0	2.2265E-05	7.73339E-05	0.000451722	0.001024478	7.94482E-05	1.81783E-05	0	0	0.000111402	0.00016108	0.00039224	4.65982E-05	0.000641872	0.000672766	0.000437273	0	0.000644745	2.13065E-05	2.19406E-05	1.5181E-05	3.35694E-05	0.000168302	0.000924663	7.3185E-05	0.000538251
4.35805E-05	0.030105955	0.013387494	0.007029431	0.006058118	0.002916695	0.0012943	0.001458084	0.002212939	0.001124952	0.001391547	0.000566464	0.001107259	0.000856391	0.000689281	0.001130437	0.000521823	0.000575626	0.000646535	0.001768069	0.000728593	0.00132668	7.88436E-05	0	1.76838E-05	3.33975E-05	7.73339E-05	0.000457298	0.001047843	8.66708E-05	1.81783E-05	0	0	0.000111402	0.000169558	0.000403834	5.37671E-05	0.000657852	0.000690317	0.000467639	0	0.000651129	2.13065E-05	2.92541E-05	1.5181E-05	3.35694E-05	0.000168302	0.000970896	7.3185E-05	0.000559498
4.4825E-05	0.030617961	0.013657613	0.007188644	0.006199319	0.002994815	0.001333262	0.001499436	0.002269071	0.001163914	0.001430094	0.000590569	0.001159043	0.000891038	0.000712191	0.001167536	0.000561963	0.000594487	0.00068348	0.001821317	0.000757047	0.001377781	8.7604E-05	0	1.76838E-05	4.453E-05	7.73339E-05	0.000462875	0.001064019	0.000101116	1.81783E-05	0	0	0.000111402	0.000173797	0.000417359	6.45205E-05	0.000672767	0.000699092	0.000479785	0	0.000663896	2.13065E-05	2.92541E-05	1.5181E-05	3.35694E-05	0.000168302	0.000994013	7.3185E-05	0.000573663
4.61527E-05	0.031171226	0.013951664	0.007344385	0.006344241	0.003078516	0.001376184	0.001544765	0.002342836	0.001197928	0.001462859	0.000606639	0.001184935	0.000928955	0.000735101	0.001192633	0.000568653	0.000608821	0.00070657	0.001879002	0.000790675	0.001413159	9.63644E-05	0	1.76838E-05	4.453E-05	8.21673E-05	0.000496336	0.00108379	0.000108338	2.72675E-05	0	0	0.000111402	0.000178036	0.000434749	6.45205E-05	0.000690878	0.000716642	0.000522298	0	0.000689431	2.13065E-05	2.92541E-05	1.5181E-05	3.35694E-05	0.000185132	0.001040246	7.3185E-05	0.000594909
4.74593E-05	0.03167329	0.014221863	0.007501996	0.006488418	0.003158386	0.001412883	0.001596059	0.002405139	0.001235654	0.00149466	0.000624718	0.001226058	0.000966871	0.00075801	0.001228641	0.000582033	0.000628436	0.000743515	0.001929426	0.000827751	0.001456399	0.000105125	0	1.76838E-05	5.56626E-05	8.70007E-05	0.000513066	0.001101763	0.000137229	5.4535E-05	0	0	0.000111402	0.000182275	0.000452139	6.45205E-05	0.000707391	0.000728343	0.000528371	0	0.000734116	2.13065E-05	2.92541E-05	1.5181E-05	3.35694E-05	0.000185132	0.001109596	7.3185E-05	0.000601992
4.88224E-05	0.032292172	0.014515598	0.007681511	0.006642117	0.003246153	0.001454957	0.001647352	0.002465973	0.001281419	0.001544771	0.000650831	0.001273272	0.000996943	0.000778928	0.001261375	0.000595413	0.000642016	0.000766606	0.001984287	0.000854481	0.00148195	0.000105125	0	1.76838E-05	5.56626E-05	8.70007E-05	0.000513066	0.00113052	0.000158896	6.36242E-05	0	0	0.000139252	0.000182275	0.000463732	7.52739E-05	0.000722306	0.000748818	0.000540518	0	0.000753267	3.55109E-05	2.92541E-05	1.5181E-05	3.35694E-05	0.000193547	0.001109596	7.3185E-05	0.000637403
5.01422E-05	0.032781808	0.01478548	0.007824696	0.006782277	0.003323327	0.001495191	0.001693079	0.00252328	0.001320999	0.001587173	0.00066891	0.00132201	0.001033552	0.000800841	0.001295201	0.000602103	0.000662385	0.000789696	0.002034308	0.000882934	0.001505536	0.000105125	0	1.76838E-05	6.67951E-05	9.1834E-05	0.00052422	0.001168264	0.000180564	6.36242E-05	0	0	0.000139252	0.000182275	0.00047919	7.52739E-05	0.000738819	0.000760519	0.000570884	0	0.000772418	3.55109E-05	2.92541E-05	1.5181E-05	3.35694E-05	0.000201962	0.001109596	7.3185E-05	0.000644485
5.15738E-05	0.033361419	0.015085455	0.007991123	0.006938209	0.003411993	0.001535143	0.001741986	0.002588816	0.001358724	0.001629575	0.000686988	0.001370748	0.001081275	0.000825743	0.001325753	0.000628863	0.000687281	0.000822023	0.002091589	0.000922598	0.001538948	0.000105125	1.31537E-05	1.76838E-05	7.79276E-05	9.1834E-05	0.000540951	0.001186237	0.000202232	6.36242E-05	0	0	0.000139252	0.000186514	0.000488851	8.24429E-05	0.000761724	0.000769294	0.00060125	0	0.000804336	3.55109E-05	3.65676E-05	1.5181E-05	3.35694E-05	0.000201962	0.001132712	9.758E-05	0.000665732
5.29338E-05	0.033882373	0.015360313	0.00815087	0.007078815	0.00349853	0.001572762	0.001780556	0.002651413	0.001393976	0.001665231	0.000709085	0.001427101	0.001117884	0.000849649	0.001358488	0.000648934	0.000712177	0.000831259	0.002138786	0.000944154	0.001580223	0.000122646	1.31537E-05	1.76838E-05	8.90601E-05	9.66674E-05	0.000557681	0.0012114	0.000223899	6.36242E-05	0	0	0.000139252	0.000199231	0.00049658	8.96118E-05	0.000783031	0.000780994	0.000607323	0	0.000817103	4.97152E-05	3.65676E-05	1.5181E-05	3.35694E-05	0.000201962	0.001132712	9.758E-05	0.000679896
5.44343E-05	0.034462481	0.015654601	0.008333057	0.007233705	0.003586392	0.001614198	0.001819125	0.00272312	0.001438504	0.001723051	0.000731181	0.001472792	0.001158415	0.000876543	0.001405408	0.000669004	0.000725757	0.000845113	0.002193244	0.000989852	0.001629359	0.000131406	1.31537E-05	1.76838E-05	8.90601E-05	0.000111168	0.000568835	0.00123836	0.000245567	7.27134E-05	0	0	0.000139252	0.000199231	0.000512038	0.000107534	0.000801674	0.000792694	0.000625543	0	0.000836254	4.97152E-05	3.65676E-05	1.5181E-05	3.35694E-05	0.000201962	0.001178945	0.000121975	0.000694061
5.58146E-05	0.035024196	0.015928906	0.008488798	0.007377138	0.003670187	0.001655989	0.001856899	0.002786011	0.001480558	0.001766417	0.000753277	0.001527622	0.001186526	0.000913398	0.001429413	0.000695764	0.000740845	0.000858968	0.002250929	0.001022617	0.00167653	0.000131406	1.31537E-05	1.76838E-05	0.000100193	0.000120834	0.000591142	0.001274307	0.000267235	9.99809E-05	0	0	0.000139252	0.000199231	0.000525563	0.000114703	0.00081872	0.000798544	0.000631616	0	0.000842637	4.97152E-05	4.38811E-05	1.5181E-05	3.35694E-05	0.000201962	0.001202062	0.000121975	0.000701143
5.74102E-05	0.035571993	0.016241992	0.008667779	0.007536343	0.003763156	0.001698628	0.001897855	0.002861245	0.001517665	0.001827128	0.000761312	0.001568745	0.001223789	0.000940291	0.001470877	0.000709144	0.000756688	0.000891294	0.002313052	0.001066592	0.00171977	0.000131406	1.31537E-05	1.76838E-05	0.000122458	0.000130501	0.000602295	0.001337213	0.00031057	9.99809E-05	0	0	0.000139252	0.000207709	0.000541021	0.000121872	0.000833102	0.00080147	0.000637689	0	0.000849021	4.97152E-05	5.11947E-05	1.5181E-05	3.35694E-05	0.000201962	0.001225179	0.000121975	0.00072239
5.88408E-05	0.036114819	0.016524117	0.008855309	0.007680223	0.003846005	0.001738933	0.001937617	0.002928251	0.001556627	0.001872421	0.000787425	0.001622051	0.001247977	0.00097117	0.001509067	0.000735904	0.000774794	0.000919003	0.002372754	0.001095046	0.001774803	0.000131406	1.31537E-05	1.76838E-05	0.00013359	0.000135334	0.000624603	0.001374957	0.000375573	0.000127248	0	0	0.000139252	0.000211948	0.000552614	0.000132626	0.00085654	0.000816095	0.000661982	2.4481E-05	0.000868172	4.97152E-05	5.11947E-05	1.5181E-05	3.35694E-05	0.000201962	0.001248295	0.000121975	0.000750719
6.04673E-05	0.036719781	0.01684131	0.009056196	0.007839427	0.003942095	0.00178334	0.001985332	0.002994374	0.00159497	0.001922532	0.000815548	0.001670789	0.001291123	0.00100404	0.00154944	0.000749284	0.000802708	0.000946712	0.002428422	0.001134709	0.00182787	0.000131406	1.31537E-05	1.76838E-05	0.000144723	0.000135334	0.000635756	0.001409106	0.000404464	0.000154516	0	0	0.000139252	0.000220426	0.000571936	0.00013621	0.000877314	0.00083657	0.000680202	2.4481E-05	0.000874556	4.97152E-05	5.85082E-05	1.5181E-05	3.35694E-05	0.000201962	0.001271412	0.000121975	0.000793212
6.19478E-05	0.037307345	0.017131096	0.009221286	0.007983158	0.004036718	0.001827535	0.002028275	0.00307196	0.001633314	0.001969752	0.000831618	0.001716481	0.00132381	0.001029938	0.001584357	0.000776044	0.000827604	0.000979038	0.002491755	0.001165749	0.001878971	0.000183968	1.31537E-05	1.76838E-05	0.000144723	0.000135334	0.000652487	0.001450445	0.000483912	0.000199962	0	0	0.000139252	0.000233143	0.000591259	0.000139794	0.000899154	0.000857046	0.000704495	2.4481E-05	0.000880939	4.97152E-05	6.58217E-05	1.5181E-05	3.35694E-05	0.000201962	0.001294528	0.00014637	0.000800295
6.35777E-05	0.037932192	0.01744663	0.009425111	0.008152034	0.004138341	0.001870456	0.002081954	0.003147488	0.001672894	0.002036246	0.00085974	0.001762172	0.001350613	0.00108273	0.001622548	0.000802804	0.000850237	0.001011365	0.002552264	0.001201963	0.001930073	0.000192729	1.31537E-05	1.76838E-05	0.000155855	0.000135334	0.000674794	0.001506162	0.000556137	0.00021814	0	0	0.000139252	0.000250099	0.000604784	0.000146963	0.000920461	0.000868746	0.000722714	3.67215E-05	0.000919241	4.97152E-05	8.04488E-05	1.5181E-05	4.47593E-05	0.000201962	0.001386995	0.00014637	0.000821541
6.50945E-05	0.038495895	0.017731519	0.009593407	0.00830008	0.004230506	0.001910408	0.002130066	0.003220077	0.001715567	0.002073829	0.000877819	0.001823094	0.001391144	0.00111062	0.001659647	0.000822875	0.000875133	0.001029838	0.002607932	0.001243351	0.001957589	0.000192729	1.31537E-05	1.76838E-05	0.000155855	0.000140168	0.000697101	0.001560082	0.000599473	0.000245408	0	0	0.000139252	0.000250099	0.000626039	0.000157717	0.000944431	0.000877521	0.000734861	3.67215E-05	0.000925624	4.97152E-05	8.04488E-05	1.5181E-05	5.59491E-05	0.000201962	0.001456344	0.00014637	0.00084987
6.68032E-05	0.039099864	0.018058031	0.009802041	0.008480711	0.004331325	0.0019563	0.002179372	0.003293254	0.001751437	0.002116231	0.000897906	0.001867263	0.001426446	0.001145482	0.001716387	0.000836255	0.000906064	0.001076019	0.002670054	0.001276978	0.002006726	0.000201489	3.94612E-05	1.76838E-05	0.000166988	0.000140168	0.000730562	0.001594231	0.000635586	0.000245408	0	0	0.000139252	0.000258576	0.000649225	0.000179224	0.000973728	0.000880446	0.000759154	4.8962E-05	0.000957543	4.97152E-05	8.04488E-05	1.5181E-05	5.59491E-05	0.000201962	0.001456344	0.00014637	0.000899446
6.83594E-05	0.039640204	0.018355558	0.009993311	0.008628012	0.004423915	0.001999858	0.002214363	0.00336261	0.001792254	0.002158633	0.000909958	0.001917524	0.0014709	0.001173372	0.001750213	0.000856325	0.000922662	0.001103727	0.00273137	0.001308019	0.002049966	0.000201489	3.94612E-05	1.76838E-05	0.000166988	0.000145001	0.000764023	0.001642759	0.000707811	0.000245408	0	0	0.000139252	0.000262815	0.000676276	0.000182808	0.000998231	0.000886297	0.000783447	8.56835E-05	0.000976693	5.68174E-05	9.50758E-05	1.5181E-05	5.59491E-05	0.000201962	0.001456344	0.000170765	0.000927775
7.00681E-05	0.04028394	0.018681912	0.010194732	0.008789003	0.004527902	0.002047871	0.002266849	0.003439313	0.001841112	0.002220308	0.000928037	0.001969307	0.001514046	0.001214211	0.001790586	0.000883085	0.000949821	0.001136054	0.00280035	0.001335611	0.002099102	0.00021025	3.94612E-05	1.76838E-05	0.000166988	0.000149834	0.000780753	0.0016823	0.000736701	0.000245408	0	0	0.000139252	0.000267054	0.000703327	0.000193562	0.001024332	0.000897997	0.00078952	8.56835E-05	0.001008611	5.68174E-05	9.50758E-05	1.5181E-05	5.59491E-05	0.000218793	0.001456344	0.000170765	0.00094194
7.16586E-05	0.040799425	0.018970593	0.010372378	0.008938239	0.004617986	0.002094894	0.002308997	0.00351249	0.001883784	0.002268491	0.000952142	0.002013476	0.00155327	0.001263019	0.001830958	0.000903155	0.000967927	0.001172999	0.002853194	0.001375274	0.002142342	0.00021901	3.94612E-05	1.76838E-05	0.000166988	0.000149834	0.000803061	0.001712855	0.000787259	0.000245408	0	0	0.000139252	0.000275532	0.000730378	0.000193562	0.001051498	0.000912622	0.000801666	8.56835E-05	0.001034146	5.68174E-05	9.50758E-05	1.5181E-05	6.71389E-05	0.000227208	0.001525694	0.000170765	0.000956104
7.3402E-05	0.041428745	0.019301291	0.01058395	0.009106817	0.004719751	0.002142695	0.002363074	0.003592133	0.001927075	0.002326312	0.000968212	0.002059168	0.001579419	0.001307842	0.001868058	0.000929915	0.000995841	0.001214562	0.002905635	0.001413212	0.002195409	0.00021901	3.94612E-05	1.76838E-05	0.000166988	0.000149834	0.000819791	0.001752396	0.00081615	0.000254497	0	0	0.000167103	0.000275532	0.000751633	0.000204315	0.001080263	0.000924323	0.000825959	0.000122405	0.001053297	5.68174E-05	9.50758E-05	3.03619E-05	6.71389E-05	0.000227208	0.001571927	0.000170765	0.000977351
7.49887E-05	0.041967594	0.019605057	0.010765336	0.009257541	0.004818678	0.002186253	0.002406812	0.003657669	0.001978406	0.002375459	0.00098629	0.00212009	0.001610799	0.001353661	0.001902974	0.000956675	0.001023	0.001246889	0.002963724	0.001445115	0.002232753	0.00021901	3.94612E-05	1.76838E-05	0.000166988	0.000154668	0.000842098	0.001802722	0.000852262	0.000254497	0	0	0.000167103	0.000275532	0.000776752	0.000218653	0.001104233	0.000930173	0.000838106	0.000134646	0.00105968	6.39195E-05	9.50758E-05	3.03619E-05	8.95185E-05	0.000227208	0.001571927	0.000170765	0.001026927
7.67755E-05	0.042561124	0.019941048	0.010971298	0.009424186	0.00492205	0.002240065	0.002462479	0.003735841	0.002034685	0.002431353	0.001000352	0.002164258	0.001645446	0.001407449	0.00194553	0.000976745	0.001038843	0.001265361	0.003027863	0.001483916	0.002274027	0.00021901	3.94612E-05	1.76838E-05	0.000166988	0.000154668	0.000869982	0.001853047	0.000917266	0.000272675	1.73569E-05	0	0.000167103	0.000275532	0.000792209	0.000232991	0.001128203	0.000933098	0.000856326	0.000146886	0.001078831	6.39195E-05	0.000102389	3.03619E-05	8.95185E-05	0.000227208	0.001641277	0.000170765	0.001048173
7.83891E-05	0.043146203	0.02024971	0.011160965	0.009582051	0.005018755	0.002284825	0.002506218	0.0038099	0.00207241	0.002472791	0.001012404	0.00222518	0.001684017	0.0014453	0.001977173	0.000996816	0.001063739	0.00129307	0.003085952	0.001518406	0.002336922	0.00022777	3.94612E-05	1.76838E-05	0.000166988	0.000164335	0.000875559	0.001888993	0.000960601	0.000272675	1.73569E-05	0	0.000167103	0.000275532	0.000803803	0.000243744	0.00114738	0.000959423	0.000856326	0.000171367	0.001085215	6.39195E-05	0.000102389	3.03619E-05	0.000111898	0.000227208	0.001664394	0.000170765	0.001062338
8.02068E-05	0.043767072	0.020577487	0.011365057	0.009758665	0.005128984	0.002340758	0.002558704	0.003887485	0.002119412	0.002539284	0.001038518	0.002267826	0.001713435	0.001491119	0.002016455	0.001030266	0.001084863	0.001302306	0.003152511	0.001558069	0.002366403	0.00022777	3.94612E-05	1.76838E-05	0.000166988	0.000174001	0.00090902	0.001921345	0.001011159	0.000272675	1.73569E-05	0	0.000167103	0.000288249	0.000830854	0.000243744	0.001174546	0.000974049	0.000886692	0.000171367	0.001097982	6.39195E-05	0.000117016	6.07238E-05	0.000111898	0.000235623	0.00168751	0.00019516	0.001104832
8.18903E-05	0.044356128	0.020877066	0.011558998	0.009905669	0.005224411	0.002387639	0.002608805	0.003968303	0.002159611	0.002580722	0.001048561	0.00231504	0.001745468	0.00152897	0.002060101	0.001036956	0.001102215	0.001330014	0.003208583	0.001590834	0.002417505	0.00022777	3.94612E-05	1.76838E-05	0.000166988	0.000178835	0.000931327	0.00197167	0.001025604	0.000272675	1.73569E-05	0	0.000167103	0.000305205	0.000846311	0.000247329	0.00120331	0.000997449	0.000892765	0.000171367	0.001117133	6.39195E-05	0.000117016	6.07238E-05	0.000111898	0.000244038	0.00168751	0.00019516	0.001126078
8.37871E-05	0.044977991	0.021222693	0.011769769	0.01007886	0.005338187	0.002442723	0.002670834	0.004050884	0.002201665	0.002634688	0.001072666	0.002359209	0.001783384	0.00156184	0.002116841	0.001057026	0.001125602	0.001343869	0.003275143	0.001624461	0.002474503	0.000236531	3.94612E-05	1.76838E-05	0.000166988	0.000188501	0.000931327	0.002016604	0.001061717	0.000281764	1.73569E-05	0	0.000167103	0.000317922	0.000869498	0.000250913	0.001233673	0.001023775	0.000917058	0.000171367	0.001136284	6.39195E-05	0.00012433	7.59048E-05	0.000111898	0.000244038	0.00168751	0.00019516	0.001168572
8.54934E-05	0.045529765	0.021530408	0.011968251	0.010239404	0.005434277	0.002490312	0.002720139	0.004126412	0.002241864	0.002672271	0.001102797	0.002400331	0.001809534	0.00159471	0.002156122	0.001070406	0.00114748	0.001353105	0.003337265	0.001663262	0.002523639	0.000245291	3.94612E-05	1.76838E-05	0.000166988	0.000198168	0.000948058	0.002057942	0.001090607	0.000281764	1.73569E-05	0	0.000194953	0.000317922	0.000884956	0.000258082	0.001264035	0.001053026	0.000929204	0.000171367	0.001149051	6.39195E-05	0.000131643	7.59048E-05	0.000111898	0.000244038	0.001733743	0.00019516	0.001211065
8.7447E-05	0.046119814	0.021875718	0.012182762	0.010421225	0.005543797	0.002542568	0.002783361	0.00421634	0.002295669	0.002730092	0.001136946	0.002456684	0.001838952	0.001635549	0.002195404	0.001110546	0.00116785	0.001385432	0.003403421	0.001703788	0.00257081	0.000254052	3.94612E-05	1.76838E-05	0.000166988	0.000203002	0.000953634	0.002128038	0.00109783	0.000290854	1.73569E-05	0	0.000194953	0.000322161	0.000908142	0.000265251	0.001290669	0.001079351	0.000947424	0.000171367	0.001161818	7.10217E-05	0.000131643	7.59048E-05	0.000111898	0.000260868	0.00175686	0.00019516	0.001232312
8.91794E-05	0.046670097	0.02218525	0.012376436	0.010580876	0.005644899	0.00259249	0.002842209	0.004291574	0.002334631	0.002769603	0.001163059	0.002509991	0.001872292	0.00167838	0.002246688	0.001130616	0.001188974	0.001403904	0.003457476	0.001734828	0.002623877	0.000262812	3.94612E-05	1.76838E-05	0.00017812	0.000203002	0.000975942	0.002163985	0.00112672	0.000309032	1.73569E-05	0	0.000194953	0.000330639	0.000925532	0.000276004	0.001322629	0.001085201	0.000959571	0.000171367	0.001180969	7.10217E-05	0.000138957	7.59048E-05	0.000123088	0.000269283	0.00175686	0.00019516	0.001253559
9.11774E-05	0.047311844	0.022526453	0.012582131	0.010754662	0.005758722	0.00264913	0.002906227	0.004381503	0.002379777	0.002830314	0.001203234	0.002560252	0.001908901	0.001710255	0.00230452	0.001143996	0.00120708	0.001426995	0.003528876	0.001764144	0.002674979	0.000280333	3.94612E-05	1.76838E-05	0.00017812	0.000227168	0.000981518	0.002205323	0.001148388	0.000309032	1.73569E-05	0	0.000194953	0.000347595	0.000933261	0.000276004	0.001356188	0.001099827	0.000983863	0.000183608	0.00120012	7.81239E-05	0.000138957	7.59048E-05	0.000134278	0.000277698	0.001779976	0.00019516	0.001281888
9.30229E-05	0.047853179	0.022839934	0.012770997	0.010919968	0.005857649	0.002698698	0.002961894	0.004452328	0.002418739	0.002892953	0.001237383	0.002616605	0.00194028	0.001742129	0.002357986	0.001170757	0.001224432	0.001440849	0.003591806	0.001802083	0.002724115	0.000306614	3.94612E-05	1.76838E-05	0.00017812	0.000241668	0.001009403	0.002252054	0.001177278	0.00032721	1.73569E-05	0	0.000194953	0.00036455	0.000948719	0.000279589	0.001386018	0.001126152	0.00099601	0.000183608	0.001244805	7.81239E-05	0.000168211	7.59048E-05	0.000134278	0.000286113	0.00182621	0.00019516	0.001303135
9.50786E-05	0.048486475	0.023191958	0.012998597	0.011107591	0.005969675	0.002753005	0.003025513	0.004544314	0.002471926	0.002943064	0.001255461	0.002674481	0.001974274	0.001785956	0.002400541	0.001190827	0.001249328	0.001454703	0.003655542	0.001839159	0.002783079	0.000315375	3.94612E-05	1.76838E-05	0.00017812	0.000246502	0.001037287	0.002304176	0.001213391	0.00032721	1.73569E-05	0	0.000194953	0.000368789	0.000973838	0.000283173	0.001420109	0.001137853	0.001020303	0.000183608	0.00127034	7.81239E-05	0.000168211	7.59048E-05	0.000134278	0.000286113	0.001895559	0.00019516	0.001331464
9.6914E-05	0.049048191	0.023507334	0.013204025	0.011276616	0.006070683	0.002801654	0.003081976	0.004618078	0.00251398	0.002995103	0.001281575	0.002729311	0.002015459	0.001823807	0.002449643	0.001210897	0.001274224	0.001482412	0.003717261	0.001873649	0.002844008	0.000324135	3.94612E-05	1.76838E-05	0.000189253	0.000270669	0.00104844	0.00234192	0.001220613	0.000363567	1.73569E-05	0	0.000194953	0.000385745	0.000998957	0.000286758	0.001447275	0.001161253	0.001026376	0.000195848	0.001289491	7.81239E-05	0.000175525	7.59048E-05	0.000145468	0.000294529	0.001941792	0.00024395	0.001338546
9.90074E-05	0.049657627	0.023858805	0.013434564	0.011465282	0.006187248	0.002857233	0.003149969	0.004712415	0.002567166	0.003045214	0.001315723	0.002778049	0.002050107	0.001862654	0.002493289	0.001244347	0.001302137	0.001510121	0.003791485	0.001923659	0.002901006	0.000350416	3.94612E-05	1.76838E-05	0.000189253	0.000290002	0.001093055	0.002392246	0.001242281	0.000372656	1.73569E-05	0	0.000194953	0.000385745	0.001016347	0.000293927	0.001479768	0.001181729	0.001062815	0.000208089	0.001315025	7.81239E-05	0.000175525	7.59048E-05	0.000145468	0.000302944	0.001941792	0.000268345	0.00135271
0.000100917	0.050191008	0.024182158	0.013641328	0.011622552	0.006290857	0.002909913	0.003205239	0.004787355	0.002617879	0.003103998	0.001329785	0.002834402	0.002084101	0.001906481	0.002530389	0.001264417	0.00132477	0.001537829	0.003859658	0.001961598	0.002961935	0.000376697	3.94612E-05	1.76838E-05	0.000189253	0.000304502	0.001115362	0.002442571	0.001321729	0.000390834	1.73569E-05	0	0.000194953	0.000394223	0.001033737	0.000293927	0.001508533	0.00121683	0.001087108	0.000208089	0.001346943	7.81239E-05	0.000175525	7.59048E-05	0.000145468	0.000302944	0.001988026	0.000268345	0.001373957
0.00010306	0.050807404	0.024544529	0.013871332	0.011816872	0.006407092	0.002966482	0.003269256	0.004879047	0.002666736	0.003159891	0.001349872	0.002907508	0.002127248	0.001962261	0.002567488	0.001291177	0.001350421	0.001565538	0.00393711	0.002002123	0.003052346	0.000402979	3.94612E-05	1.76838E-05	0.000189253	0.000338336	0.001137669	0.002500085	0.001343397	0.000427191	1.73569E-05	0	0.000194953	0.000394223	0.001058855	0.000293927	0.001527709	0.00123438	0.001117475	0.000208089	0.001353327	8.52261E-05	0.000175525	7.59048E-05	0.000156657	0.000302944	0.002011142	0.000317135	0.001402286
0.000104976	0.051359177	0.024866619	0.014075959	0.011986938	0.006514105	0.003019799	0.003327309	0.004957219	0.00270508	0.003207111	0.001377994	0.00296843	0.002154705	0.001996127	0.002611134	0.001324627	0.001373053	0.001588628	0.00400972	0.002052133	0.003117206	0.00043802	3.94612E-05	1.76838E-05	0.000200385	0.000343169	0.001165553	0.002555803	0.00137951	0.000427191	1.73569E-05	0	0.000194953	0.000398462	0.001072381	0.000293927	0.001551679	0.001257781	0.001123548	0.000208089	0.001385245	8.52261E-05	0.000175525	7.59048E-05	0.000167847	0.000302944	0.002011142	0.00034153	0.001423533
0.000107165	0.052013352	0.025233649	0.014313176	0.012180662	0.00663469	0.003079055	0.003390531	0.005043621	0.002750844	0.003275532	0.00141616	0.003027829	0.002191967	0.002037962	0.002676603	0.001364768	0.001397195	0.001625573	0.004095643	0.002101281	0.003176169	0.000446781	3.94612E-05	1.76838E-05	0.000200385	0.00038667	0.001204591	0.002606128	0.0014084	0.000454459	1.73569E-05	0	0.000194953	0.000402701	0.001093635	0.000301096	0.001587901	0.001278256	0.001147841	0.000208089	0.001404396	8.52261E-05	0.000175525	7.59048E-05	0.000190227	0.000311359	0.002034259	0.000365925	0.001458944
0.000109086	0.052577553	0.025554949	0.014513795	0.012355639	0.006744021	0.003131381	0.003448584	0.005126496	0.002807123	0.00333528	0.001452318	0.003085705	0.002230538	0.002072825	0.00273007	0.001404908	0.001422091	0.001662518	0.004160589	0.002146979	0.003233167	0.000473062	3.94612E-05	1.76838E-05	0.00022265	0.000406003	0.001226898	0.00263129	0.001415622	0.000499905	1.73569E-05	0	0.000194953	0.000415418	0.001112957	0.000315434	0.001606012	0.001295807	0.00116606	0.000208089	0.001417163	9.23282E-05	0.000175525	7.59048E-05	0.000212606	0.000319774	0.002080492	0.000365925	0.001458944
0.000111286	0.053209358	0.025915898	0.014746204	0.01254966	0.006866545	0.003190001	0.003512999	0.005222302	0.002872678	0.003403701	0.001488475	0.003135966	0.00227826	0.002112668	0.002778081	0.001411598	0.001450005	0.001685609	0.004238444	0.002196127	0.003294096	0.000473062	3.94612E-05	1.76838E-05	0.00022265	0.00041567	0.001260359	0.002670832	0.001451735	0.000508994	1.73569E-05	0	0.000194953	0.000415418	0.001124551	0.000315434	0.00163957	0.001316282	0.001196427	0.000208089	0.001493766	9.23282E-05	0.000175525	7.59048E-05	0.000223796	0.000328189	0.002126725	0.000365925	0.001501438
0.000113294	0.053744231	0.026242569	0.014951632	0.012723447	0.006975261	0.003245438	0.003570257	0.005312524	0.002929575	0.003461521	0.001534676	0.003192319	0.002316177	0.002160479	0.002821727	0.001458428	0.001471883	0.001704081	0.004312264	0.00224355	0.003358956	0.000508103	3.94612E-05	1.76838E-05	0.000233783	0.000454337	0.001277089	0.00271217	0.001458958	0.000508994	1.73569E-05	0	0.000194953	0.000415418	0.001145805	0.000322603	0.001667802	0.001342608	0.0012025	0.000208089	0.001512917	9.23282E-05	0.000182838	7.59048E-05	0.000223796	0.000336604	0.002149842	0.000365925	0.001515602
0.000115534	0.054352673	0.026613469	0.015191521	0.012925801	0.007094947	0.003302008	0.003641034	0.005408918	0.002988327	0.003526088	0.001572842	0.003254764	0.002349517	0.00220331	0.002877376	0.001485188	0.001499042	0.001736408	0.004395363	0.002290111	0.003404162	0.000534385	3.94612E-05	1.76838E-05	0.000244915	0.000483337	0.001316127	0.002767887	0.001480625	0.000508994	1.73569E-05	0	0.000194953	0.000415418	0.001168992	0.000322603	0.001696034	0.001368933	0.001245012	0.000220329	0.001538452	0.000113635	0.000182838	7.59048E-05	0.000223796	0.000336604	0.002172958	0.000414715	0.001543931
0.000117609	0.054914388	0.02693627	0.015395079	0.013111936	0.007207162	0.003358647	0.003706642	0.00549914	0.003039658	0.003588727	0.00160699	0.00331264	0.00238678	0.002242157	0.002925387	0.001485188	0.001517148	0.001759498	0.004472008	0.002328912	0.003443471	0.000560666	3.94612E-05	3.53676E-05	0.000244915	0.000497837	0.001355165	0.002807429	0.001502293	0.000508994	1.73569E-05	0	0.000194953	0.000415418	0.001192178	0.000322603	0.001726396	0.001377709	0.001287525	0.000220329	0.001557603	0.000113635	0.000190152	7.59048E-05	0.000223796	0.000336604	0.002242308	0.00043911	0.001586425
0.000119927	0.055525316	0.027304327	0.015648057	0.013326193	0.007331814	0.00342059	0.003784178	0.005599942	0.0030947	0.00365522	0.001649174	0.003365947	0.002433849	0.002292957	0.002977762	0.001498568	0.001553361	0.001777971	0.004557124	0.002373749	0.003500469	0.000586947	3.94612E-05	3.53676E-05	0.000256048	0.000531671	0.001383049	0.00287393	0.001509516	0.000508994	1.73569E-05	0	0.000194953	0.000419657	0.001201839	0.000329772	0.001758357	0.001392334	0.001299671	0.000220329	0.001576753	0.000113635	0.000204779	7.59048E-05	0.000223796	0.000336604	0.002265425	0.00043911	0.001593507
0.000122015	0.056059194	0.027642135	0.015883672	0.013518132	0.00744384	0.003473129	0.003839845	0.005684286	0.003152834	0.003723641	0.001701401	0.003428392	0.00246915	0.002333796	0.003025773	0.001511948	0.001575994	0.001796443	0.00462691	0.002414274	0.003561398	0.000586947	3.94612E-05	5.30513E-05	0.000289445	0.000570338	0.001405356	0.00292785	0.001509516	0.000518083	1.73569E-05	0	0.000194953	0.000423896	0.001223094	0.000336941	0.00178499	0.00141866	0.001323964	0.00023257	0.001583137	0.000113635	0.000204779	7.59048E-05	0.000223796	0.000345019	0.002404124	0.00043911	0.001607671
0.00012435	0.056679069	0.028032307	0.016110738	0.013711707	0.007568067	0.003529981	0.003912213	0.00577921	0.003209731	0.003782425	0.00175162	0.003518252	0.002519488	0.002385591	0.003068328	0.001525328	0.001597872	0.001833388	0.004707186	0.002464284	0.003643947	0.000639509	3.94612E-05	5.30513E-05	0.00031171	0.000599338	0.001422086	0.002985364	0.001523961	0.000518083	1.73569E-05	0	0.000194953	0.000428135	0.001236619	0.000336941	0.001815353	0.00143036	0.001336111	0.00024481	0.001595904	0.000113635	0.000212092	7.59048E-05	0.000223796	0.000370264	0.002404124	0.00043911	0.001657247
0.000126478	0.05723979	0.028365849	0.016339941	0.013898141	0.007682504	0.00358952	0.003965097	0.005862085	0.003264772	0.003838318	0.001773716	0.00356699	0.002561327	0.002435395	0.003103245	0.001552089	0.00161975	0.001847242	0.004785444	0.00250136	0.003718634	0.000665791	3.94612E-05	5.30513E-05	0.00031171	0.000613838	0.001422086	0.003037487	0.001523961	0.000518083	1.73569E-05	0	0.000194953	0.000432374	0.001242416	0.000347694	0.00184465	0.001450835	0.001342184	0.00024481	0.001615055	0.000127839	0.000212092	7.59048E-05	0.000223796	0.00037868	0.002450357	0.000463505	0.001678494
0.000128937	0.05789148	0.028747728	0.016580364	0.014101982	0.007812736	0.003650402	0.004026331	0.005965532	0.003317959	0.003894212	0.001815899	0.003615728	0.002614279	0.002492171	0.0031458	0.001572159	0.001641629	0.001884187	0.004868542	0.00255913	0.003793321	0.000692072	3.94612E-05	8.84189E-05	0.00031171	0.000647672	0.001461124	0.003093204	0.001552851	0.000518083	1.73569E-05	0	0.000194953	0.000436613	0.001267535	0.000358447	0.001886731	0.001491786	0.00137255	0.000257051	0.00164059	0.000134941	0.000212092	7.59048E-05	0.000234986	0.000387095	0.002450357	0.0004879	0.001692659
0.000131078	0.05847457	0.029095645	0.016799416	0.014280976	0.007930673	0.003709871	0.004090746	0.006047232	0.003371764	0.003953959	0.001848039	0.003659896	0.002645005	0.00253799	0.003181808	0.001585539	0.00166577	0.001911896	0.004936312	0.002603105	0.003838526	0.000727113	3.94612E-05	8.84189E-05	0.00031171	0.000667005	0.001489008	0.0031633	0.001574519	0.000518083	1.73569E-05	0	0.000194953	0.00044933	0.001311976	0.000358447	0.001918692	0.001521037	0.001396843	0.000293772	0.00165974	0.000134941	0.000219406	7.59048E-05	0.000234986	0.000387095	0.002589057	0.000512295	0.001706823
0.000133555	0.059151611	0.029479657	0.017044647	0.014483628	0.008066627	0.003777824	0.004155956	0.006140687	0.003429279	0.004014671	0.00187817	0.003725387	0.002677037	0.002584806	0.003239639	0.001612299	0.001691421	0.001934986	0.005014167	0.002652252	0.003917144	0.000744634	3.94612E-05	0.000106103	0.000322843	0.000725005	0.001500162	0.003231598	0.001596186	0.000518083	1.73569E-05	0	0.000194953	0.000462046	0.001340959	0.000365616	0.001955979	0.001529812	0.001439356	0.000318253	0.001672508	0.000142043	0.000219406	7.59048E-05	0.000234986	0.00039551	0.002612173	0.00053669	0.001720988
0.000135743	0.059724759	0.029815963	0.017274652	0.014669912	0.008181822	0.003834252	0.004223949	0.006229439	0.003479991	0.004079237	0.001902275	0.003774125	0.002722799	0.002629629	0.003280012	0.001652439	0.001719334	0.001958077	0.005089602	0.002706573	0.003978073	0.000770915	3.94612E-05	0.000123786	0.000333975	0.000744339	0.001511315	0.003281924	0.001632299	0.000518083	1.73569E-05	0	0.000194953	0.000466285	0.001375739	0.000369201	0.001981014	0.001547363	0.001475795	0.000330494	0.001685275	0.000142043	0.000219406	7.59048E-05	0.000234986	0.00039551	0.00263529	0.000561085	0.001749317
0.000138262	0.060365513	0.030200054	0.017518013	0.014881789	0.008316546	0.003902276	0.004301088	0.006340821	0.003535033	0.004151513	0.001928388	0.003832001	0.002767253	0.00267744	0.003345482	0.001659129	0.001744985	0.002004258	0.005172297	0.002755721	0.004062588	0.000805957	3.94612E-05	0.000123786	0.000333975	0.000763672	0.001544776	0.003339438	0.001639522	0.000518083	1.73569E-05	0	0.000194953	0.000479002	0.001408587	0.000372785	0.002016704	0.001561988	0.001494015	0.000330494	0.001704426	0.000149146	0.000219406	7.59048E-05	0.000246176	0.00039551	0.002681523	0.000561085	0.001805975
0.00014051	0.06095258	0.030546628	0.017750422	0.01506852	0.008438266	0.003957997	0.004371865	0.0064331	0.003584509	0.004223789	0.001952493	0.0038914	0.002810399	0.002739197	0.003390219	0.001699269	0.001765354	0.002050439	0.005248941	0.002807456	0.004107793	0.000805957	5.2615E-05	0.000123786	0.000345108	0.000792673	0.001561507	0.003389763	0.001646744	0.000518083	1.73569E-05	0	0.000194953	0.00048748	0.001427909	0.000379954	0.002051327	0.001600014	0.001506161	0.000379456	0.00172996	0.00016335	0.000219406	9.10857E-05	0.000246176	0.000420755	0.002727756	0.00058548	0.001813057
0.0001431	0.061631609	0.030931825	0.018013284	0.015288877	0.008573274	0.00402892	0.004442244	0.006536841	0.003654393	0.0042951	0.001988651	0.003940138	0.002865313	0.002786012	0.00344805	0.00171934	0.00179025	0.002110474	0.005345756	0.00285919	0.004211962	0.000832238	5.2615E-05	0.00014147	0.000345108	0.000812006	0.001594967	0.003449075	0.001653967	0.000518083	1.73569E-05	0	0.000194953	0.000495958	0.001451096	0.000379954	0.002092876	0.001635115	0.001506161	0.000428418	0.001749111	0.000198861	0.000226719	9.10857E-05	0.000246176	0.000420755	0.002750873	0.00058548	0.001841386
0.000145319	0.06220774	0.03128069	0.018242754	0.015479923	0.008696697	0.00408754	0.004512226	0.006628826	0.003706342	0.004349066	0.002022799	0.003994968	0.002916304	0.002833823	0.003506972	0.00178624	0.001813637	0.002138183	0.005431678	0.002914373	0.004276822	0.000832238	6.57687E-05	0.00014147	0.000345108	0.000841006	0.001611698	0.00350659	0.001668412	0.00054535	1.73569E-05	0	0.000194953	0.000500197	0.001466553	0.000379954	0.002131228	0.001670216	0.001542601	0.00047738	0.001761878	0.000205963	0.000226719	9.10857E-05	0.000246176	0.000420755	0.002797106	0.00058548	0.001883879
0.000147942	0.062865395	0.031676075	0.018501075	0.015694031	0.008834826	0.004155281	0.004586184	0.006739032	0.003762621	0.004427124	0.002073018	0.004037613	0.002965334	0.002890599	0.003576806	0.00179962	0.001832498	0.00217051	0.005517601	0.002979904	0.004345613	0.000858519	6.57687E-05	0.000159154	0.000345108	0.000865173	0.001628428	0.003555118	0.001675635	0.00055444	1.73569E-05	0	0.000194953	0.000512914	0.001495537	0.000379954	0.002161591	0.001681916	0.001554747	0.000501861	0.001774646	0.000205963	0.000226719	9.10857E-05	0.000246176	0.000420755	0.002820222	0.000609875	0.001926373
0.000150251	0.06342711	0.032034496	0.018737758	0.015892517	0.008957823	0.004217578	0.004650599	0.006836014	0.00381457	0.004496509	0.00210114	0.004092443	0.003018286	0.002933431	0.003633546	0.00181969	0.001858903	0.002212073	0.005598279	0.003054056	0.004406542	0.000884801	7.89224E-05	0.000176838	0.00035624	0.00087484	0.001656312	0.003618024	0.001675635	0.00055444	1.73569E-05	0	0.000194953	0.00052987	0.001534181	0.000387123	0.002194084	0.001693616	0.001566894	0.000501861	0.001787413	0.000213065	0.000241346	9.10857E-05	0.000246176	0.000420755	0.002866456	0.000609875	0.001940537
0.000152928	0.064100174	0.032437464	0.019001689	0.016117338	0.009105409	0.004282986	0.004724557	0.006950922	0.003882599	0.004577457	0.002155376	0.004141181	0.003070585	0.002987218	0.003685922	0.00182638	0.001891343	0.002249017	0.005692673	0.00313252	0.00450678	0.000911082	7.89224E-05	0.000176838	0.00035624	0.000894173	0.001673043	0.003700701	0.001675635	0.000572618	1.73569E-05	0	0.000194953	0.000534109	0.0015593	0.000401461	0.002235633	0.001717017	0.001603333	0.000501861	0.001825714	0.000234372	0.000241346	9.10857E-05	0.000246176	0.000420755	0.002935805	0.000658665	0.001961784
0.00015533	0.064704143	0.032810181	0.019235167	0.016316567	0.009229683	0.00434507	0.004790562	0.007038793	0.003942588	0.004627568	0.002199568	0.004202103	0.003117	0.003024073	0.003741571	0.00184645	0.001911713	0.002276726	0.005768511	0.003199775	0.00457164	0.000937363	7.89224E-05	0.000194522	0.00035624	0.000899007	0.00169535	0.003776189	0.001675635	0.000572618	1.73569E-05	0	0.000194953	0.000546826	0.00159408	0.00040863	0.002271322	0.001734567	0.001645846	0.000538582	0.001844865	0.000255678	0.000241346	9.10857E-05	0.000246176	0.000420755	0.002958922	0.000658665	0.001975949
0.000158046	0.065340422	0.033210937	0.019489214	0.016553738	0.009369089	0.0044196	0.004869291	0.007151056	0.004009999	0.004699844	0.002235725	0.004266071	0.003167337	0.003064912	0.003808131	0.00187321	0.00194189	0.002299817	0.005855644	0.003276515	0.004654189	0.000963644	7.89224E-05	0.000229889	0.00035624	0.000908673	0.001728811	0.003844488	0.001675635	0.000590796	1.73569E-05	0	0.000194953	0.000546826	0.00162886	0.00040863	0.002303282	0.001746268	0.001664065	0.000563063	0.001857633	0.000276985	0.000241346	9.10857E-05	0.000246176	0.00042917	0.003028272	0.000658665	0.002046771
0.000160508	0.065926495	0.033563988	0.019726164	0.01674404	0.009494876	0.004486705	0.004948418	0.007254209	0.004066278	0.004769229	0.00225983	0.004305671	0.003218982	0.003126668	0.003881239	0.001899971	0.001969049	0.002350616	0.005925834	0.00334032	0.004713152	0.000989926	7.89224E-05	0.000229889	0.00035624	0.000923174	0.001751118	0.003905597	0.001675635	0.000590796	3.47138E-05	0	0.000194953	0.000563781	0.001661707	0.00040863	0.002327785	0.001755043	0.001670139	0.000587544	0.001876783	0.000291189	0.000255973	9.10857E-05	0.000246176	0.000471246	0.003097621	0.000658665	0.002060936
0.000163306	0.066572716	0.033963322	0.019999444	0.016953833	0.009637923	0.004560033	0.005022774	0.007357656	0.004138017	0.004850177	0.002310049	0.004368116	0.003277165	0.003178464	0.003952164	0.001913351	0.001991682	0.002373706	0.006017404	0.003398953	0.004783908	0.001033728	7.89224E-05	0.000229889	0.00035624	0.000952174	0.001790156	0.003975693	0.001675635	0.000590796	3.47138E-05	0	0.000194953	0.000563781	0.001675233	0.00040863	0.002362942	0.001760893	0.001688358	0.00072219	0.001902318	0.000312496	0.000255973	9.10857E-05	0.000257366	0.000471246	0.003143854	0.000658665	0.002096347
0.000165808	0.067168731	0.034328931	0.020240669	0.017160204	0.009765507	0.004626855	0.005085201	0.007458458	0.004203572	0.004926308	0.002328127	0.004432084	0.003328156	0.003222291	0.004011086	0.001920041	0.002011297	0.002419887	0.006110184	0.003441203	0.004850734	0.001060009	9.20762E-05	0.000229889	0.000367373	0.000971507	0.001840347	0.004065559	0.001675635	0.000590796	3.47138E-05	0	0.000194953	0.000572259	0.001692623	0.00040863	0.002398631	0.001787219	0.001694431	0.000771152	0.001921469	0.0003267	0.000255973	9.10857E-05	0.000257366	0.000513321	0.003213204	0.00068306	0.002124676
0.000168639	0.067839807	0.034741456	0.0205046	0.017393209	0.009923261	0.00470386	0.00516234	0.007567489	0.004275312	0.005014966	0.002370311	0.004493006	0.003394837	0.003275083	0.004074373	0.001940111	0.00203393	0.002466068	0.006207402	0.003511044	0.004945075	0.00108629	9.20762E-05	0.000229889	0.000367373	0.000990841	0.001857078	0.004144642	0.001675635	0.000599885	3.47138E-05	0	0.000194953	0.000576498	0.001715809	0.000422968	0.002440712	0.001822319	0.001724798	0.000795633	0.00195977	0.0003267	0.000255973	9.10857E-05	0.000268556	0.000530151	0.003259437	0.00073185	0.002160087
0.000171171	0.068441787	0.035110145	0.020741015	0.01759839	0.010048716	0.004768136	0.005229935	0.007667115	0.004328498	0.005074714	0.002412494	0.004543267	0.003446481	0.00331393	0.004122384	0.001953491	0.002058071	0.002489159	0.006300585	0.003561054	0.005013866	0.001112571	9.20762E-05	0.000229889	0.000367373	0.001005341	0.001873808	0.004236306	0.001675635	0.000608975	3.47138E-05	0	0.000194953	0.000584976	0.001737064	0.000422968	0.002473205	0.001831095	0.001749091	0.000795633	0.001978921	0.000333802	0.000255973	9.10857E-05	0.000268556	0.000563812	0.003351904	0.00073185	0.002195499
0.000174048	0.069116342	0.035529146	0.021020974	0.017837643	0.010201127	0.004840686	0.005315424	0.007779378	0.00439158	0.005158553	0.002448652	0.004602666	0.003502049	0.003352777	0.004204221	0.001986941	0.002079949	0.002521486	0.006395383	0.003623998	0.00509445	0.001121332	9.20762E-05	0.000229889	0.000378505	0.001044008	0.001901692	0.004318983	0.001675635	0.000636242	5.20707E-05	0	0.000194953	0.000597693	0.001767979	0.000422968	0.00251795	0.001869121	0.001779457	0.000807873	0.001985305	0.000333802	0.0002706	9.10857E-05	0.000268556	0.000572227	0.00337502	0.00073185	0.00223091
0.000176643	0.069743674	0.035903916	0.021271014	0.018040295	0.010327434	0.004907579	0.005381032	0.007888997	0.004449095	0.005246248	0.002494853	0.004659019	0.003550425	0.003406565	0.004260961	0.001993631	0.002104091	0.002553812	0.006482919	0.003671421	0.005171102	0.001156373	0.00010523	0.000247573	0.000378505	0.001102008	0.001929576	0.004392673	0.001675635	0.000636242	5.20707E-05	0	0.000194953	0.00061041	0.001787301	0.000430137	0.002552041	0.001907147	0.001809823	0.000807873	0.002004456	0.000333802	0.0002706	9.10857E-05	0.000268556	0.000589057	0.003398137	0.00073185	0.002259239
0.000179582	0.07041127	0.036325998	0.021544562	0.018275978	0.010477243	0.004982109	0.005467714	0.008007432	0.004523309	0.005329124	0.002539045	0.004712326	0.003605992	0.003454376	0.004312245	0.002007011	0.002133514	0.002599994	0.00658175	0.003736089	0.005226135	0.001173894	0.00010523	0.000247573	0.000389638	0.001121342	0.001951883	0.004464567	0.001682857	0.000636242	6.94276E-05	0	0.000194953	0.000631605	0.001814353	0.000430137	0.002588263	0.001936397	0.001815896	0.000820114	0.002049141	0.000333802	0.000277914	9.10857E-05	0.000279745	0.000589057	0.00344437	0.000756245	0.00229465
0.000182184	0.071019215	0.036686947	0.021786321	0.018485176	0.010610927	0.005052325	0.005546841	0.00811852	0.004587008	0.005409109	0.002571185	0.004758017	0.003664828	0.003503183	0.004371167	0.002013701	0.002157655	0.002623084	0.006662025	0.003789548	0.005281168	0.001208936	0.00010523	0.000247573	0.000389638	0.001155175	0.001963037	0.004523878	0.00169008	0.000636242	6.94276E-05	0	0.000194953	0.000640083	0.001835607	0.000437306	0.002618092	0.001968573	0.001846262	0.000832354	0.002081059	0.000355109	0.000277914	9.10857E-05	0.000279745	0.000631133	0.00351372	0.000756245	0.002301732
0.000185203	0.071690788	0.037109186	0.022065478	0.018721007	0.01076485	0.005129189	0.005620004	0.008244301	0.004658748	0.005493912	0.002615377	0.004826555	0.003724972	0.003556971	0.004428999	0.002053841	0.002183306	0.002669265	0.006768521	0.003856803	0.005353889	0.001270258	0.00010523	0.000247573	0.000389638	0.001198676	0.002007651	0.004592177	0.001711747	0.000636242	8.67845E-05	0	0.000194953	0.000644322	0.001862658	0.000437306	0.002652716	0.002000749	0.001864482	0.000832354	0.002106594	0.000355109	0.000277914	9.10857E-05	0.000279745	0.000639548	0.003559953	0.000756245	0.002315897
0.00018793	0.07229923	0.037484431	0.022302963	0.018934521	0.010900615	0.005199263	0.005697938	0.008346279	0.004721211	0.005568115	0.002655552	0.004873769	0.00377727	0.003603787	0.004484647	0.002067221	0.002208956	0.002720064	0.006854443	0.003933542	0.005416784	0.00129654	0.00010523	0.000247573	0.000389638	0.001218009	0.002035535	0.004671259	0.00171897	0.000636242	0.000104141	0	0.000194953	0.0006528	0.001883912	0.000455228	0.002679883	0.00203	0.001876628	0.000832354	0.002125744	0.000355109	0.000292541	9.10857E-05	0.000279745	0.000656378	0.003629303	0.00078064	0.002337144
0.000190982	0.072995658	0.037902168	0.022583723	0.019174221	0.011056288	0.005273228	0.005789789	0.008457661	0.004800372	0.005651955	0.002677648	0.004948399	0.003832838	0.003673512	0.004567575	0.002093982	0.002245923	0.002761627	0.006955695	0.00401373	0.005491471	0.001331581	0.00010523	0.000247573	0.000411903	0.001266343	0.002063419	0.004762923	0.001733415	0.00066351	0.000104141	0	0.000194953	0.000661278	0.001909031	0.000458813	0.002719301	0.002038775	0.001888775	0.000844595	0.002183197	0.000376415	0.000299854	9.10857E-05	0.000279745	0.000664793	0.003768002	0.000805035	0.00235839
0.000193808	0.073556379	0.038268646	0.022827619	0.019388775	0.011194181	0.005343868	0.005866928	0.008558169	0.004865309	0.005717485	0.002719831	0.005012367	0.003883829	0.003728296	0.004621042	0.002107362	0.002277609	0.0027801	0.007036373	0.0040715	0.0055524	0.001357862	0.00010523	0.000247573	0.000411903	0.001324343	0.002091304	0.004824032	0.001733415	0.00066351	0.000104141	0	0.000194953	0.000669755	0.001930286	0.000458813	0.002765643	0.00205925	0.001894848	0.000844595	0.002189581	0.000383517	0.000307168	9.10857E-05	0.000279745	0.000664793	0.003952935	0.00082943	0.002393802
0.000196932	0.074261257	0.038699415	0.023122271	0.019627583	0.01135307	0.005418964	0.005959176	0.008681306	0.004935812	0.005798434	0.00277005	0.005079382	0.003956393	0.003789056	0.0046756	0.002147502	0.002310049	0.002812426	0.007137625	0.004146515	0.00561726	0.001410425	0.00010523	0.000247573	0.000411903	0.00137751	0.002119188	0.004908507	0.001733415	0.00066351	0.000104141	0	0.000194953	0.000678233	0.001947676	0.000465982	0.002813051	0.002091426	0.001931287	0.000856835	0.002215115	0.000383517	0.000314482	9.10857E-05	0.000279745	0.000673208	0.004022284	0.00082943	0.002443377
0.000199701	0.074859758	0.039074265	0.023374447	0.019853892	0.0114903	0.005492079	0.006041086	0.008778875	0.005015591	0.005857218	0.002796163	0.005138781	0.004006077	0.003854797	0.004727975	0.002174262	0.002336454	0.002867844	0.007236859	0.004197388	0.005676223	0.001419185	0.00010523	0.000247573	0.000411903	0.001425844	0.002158225	0.004976805	0.001740638	0.000681688	0.000121498	0	0.000194953	0.000686711	0.001966998	0.000473151	0.002849806	0.002114827	0.001961654	0.000869076	0.0022598	0.000397722	0.000321795	9.10857E-05	0.000290935	0.000673208	0.004045401	0.00082943	0.002485871
0.000202947	0.075546243	0.039494292	0.023653338	0.020095526	0.011654911	0.005571771	0.006130552	0.008900248	0.005095989	0.005931421	0.002840356	0.005195134	0.004059029	0.003914561	0.004775986	0.002194332	0.002365122	0.002941733	0.007347792	0.004276714	0.005743049	0.001471748	0.000118384	0.000247573	0.000411903	0.001479011	0.002197263	0.005073861	0.001755083	0.000699866	0.000156212	0	0.000194953	0.00069095	0.001974727	0.000476735	0.002896681	0.002129452	0.001979873	0.000869076	0.002298102	0.000404824	0.000321795	9.10857E-05	0.000290935	0.000673208	0.004045401	0.00082943	0.002542529
0.000205775	0.076181031	0.039867405	0.023904179	0.020304873	0.011798147	0.005642129	0.006208883	0.009008691	0.005168347	0.006008515	0.002872495	0.005259102	0.004119173	0.003972333	0.004840364	0.002214402	0.00240058	0.002987914	0.00744501	0.004334484	0.005809874	0.001550591	0.000118384	0.000247573	0.000411903	0.001512845	0.002213993	0.005131376	0.001755083	0.000699866	0.000156212	0	0.000194953	0.000707906	0.001990184	0.000480319	0.002937164	0.002158703	0.002010239	0.000881316	0.00233002	0.000411926	0.000336422	9.10857E-05	0.000290935	0.000673208	0.004091634	0.00082943	0.002549611
0.000209034	0.076904799	0.040300385	0.024190817	0.020553352	0.011960346	0.005723447	0.006306699	0.009130359	0.005243179	0.0060779	0.002906644	0.005295655	0.004181931	0.004027117	0.004921109	0.002241162	0.002445845	0.003034095	0.007542631	0.004412086	0.005894388	0.001585633	0.000118384	0.000247573	0.000411903	0.001546678	0.002253031	0.005224837	0.001769528	0.000708956	0.000156212	0	0.000194953	0.000724862	0.002019168	0.000494657	0.002982441	0.002193804	0.002052752	0.000918038	0.002349171	0.000411926	0.000358363	9.10857E-05	0.000290935	0.000690038	0.0041841	0.000853825	0.002563776
0.000211885	0.077535611	0.040680132	0.024446466	0.020769692	0.012103771	0.005794017	0.006392188	0.009236451	0.005318629	0.006155957	0.002938784	0.0053581	0.004230961	0.004083893	0.004989852	0.002274613	0.002477531	0.003066422	0.00763057	0.004480203	0.005947456	0.001611914	0.000118384	0.000247573	0.000411903	0.001595012	0.002297645	0.005291338	0.001783973	0.000718045	0.000156212	0	0.000194953	0.00073334	0.002030761	0.000494657	0.003015467	0.002211354	0.002095265	0.000918038	0.002368322	0.000411926	0.00037299	9.10857E-05	0.000302125	0.000698453	0.00425345	0.00087822	0.002592105
0.000215183	0.078186306	0.041107979	0.024729898	0.021014748	0.012264599	0.005878163	0.006466145	0.009362527	0.005398409	0.00623016	0.002978958	0.005429684	0.004312024	0.004164575	0.005069507	0.002287993	0.002516007	0.003112603	0.007747957	0.004544871	0.005996592	0.001638195	0.000118384	0.000265257	0.000411903	0.001667513	0.002308799	0.005384799	0.001783973	0.000736223	0.000156212	0	0.000194953	0.000746057	0.002046219	0.000501826	0.003054352	0.00224353	0.002131704	0.000942519	0.002419391	0.000411926	0.000387617	9.10857E-05	0.000313315	0.000698453	0.0043228	0.00087822	0.002620434
0.000218091	0.078788783	0.04149049	0.024991692	0.021238081	0.012406937	0.005952481	0.006552032	0.009472439	0.005457779	0.006297618	0.003005072	0.005478421	0.004364977	0.00422932	0.005149161	0.002314753	0.002554483	0.003135694	0.007847999	0.004606952	0.006049659	0.001673237	0.000131537	0.000265257	0.000411903	0.001730346	0.00234226	0.005480058	0.001783973	0.000763491	0.000156212	0	0.000194953	0.000763013	0.002077134	0.000501826	0.00310176	0.002275706	0.002174217	0.000942519	0.002457693	0.000419028	0.000387617	9.10857E-05	0.000346884	0.000706868	0.004345916	0.000902615	0.002655845
0.00022145	0.079465824	0.041914783	0.025281802	0.021492363	0.012569987	0.00602991	0.006654619	0.009600572	0.005537559	0.00639784	0.003049264	0.005560666	0.004421851	0.004308009	0.005224451	0.002368273	0.00258466	0.003177257	0.00794925	0.004681967	0.006110588	0.001725799	0.000131537	0.00028294	0.000423035	0.001759347	0.00235899	0.0055861	0.001783973	0.000763491	0.000156212	0	0.000194953	0.000779968	0.002106117	0.000505411	0.003137982	0.002302031	0.002222803	0.000942519	0.002508762	0.000433232	0.00039493	9.10857E-05	0.000346884	0.000706868	0.004369033	0.000951405	0.002691256
0.000224481	0.08007178	0.04231309	0.025537719	0.021710935	0.01271937	0.006106631	0.006740505	0.009709602	0.00562043	0.006489389	0.003077387	0.005635296	0.004478072	0.004370762	0.005288829	0.002381653	0.002615591	0.003191111	0.008047678	0.004728528	0.006177413	0.00174332	0.000131537	0.00028294	0.000423035	0.001812514	0.002375721	0.005699332	0.001798418	0.000763491	0.000156212	0	0.000194953	0.000788446	0.002137033	0.00051258	0.00316941	0.002328357	0.002253169	0.000967	0.00255983	0.000433232	0.00039493	9.10857E-05	0.000369264	0.000706868	0.00439215	0.000951405	0.002705421
0.00022794	0.080755283	0.042755154	0.025828097	0.021958223	0.01287911	0.006195374	0.006837128	0.009837735	0.005694644	0.006579974	0.003121579	0.005711448	0.004544753	0.004446463	0.005364118	0.002408413	0.002652558	0.003251146	0.008159014	0.004800094	0.006254066	0.001752081	0.000131537	0.00028294	0.000423035	0.001885014	0.002392451	0.005789198	0.001798418	0.00077258	0.000156212	0	0.000194953	0.000792685	0.002167948	0.000516164	0.003209361	0.002372233	0.002326047	0.000967	0.002598132	0.000440335	0.00039493	9.10857E-05	0.000380454	0.000706868	0.004461499	0.000951405	0.002754997
0.000230958	0.081355275	0.043139482	0.026104049	0.022181259	0.013032892	0.006271813	0.006936136	0.009953525	0.005766384	0.00665225	0.003169789	0.00577694	0.004595091	0.004502243	0.005427405	0.002415103	0.002688016	0.003269619	0.008259459	0.004868211	0.006332684	0.001769601	0.000131537	0.00028294	0.000423035	0.001957515	0.002437066	0.005862889	0.001805641	0.000781669	0.000156212	0	0.000194953	0.000796924	0.002198864	0.000516164	0.003249311	0.002395633	0.002344267	0.001015962	0.00263005	0.000461641	0.00039493	9.10857E-05	0.000380454	0.000706868	0.004461499	0.00102459	0.002783326
0.000234386	0.082031322	0.043574121	0.026400303	0.02242691	0.01319911	0.006358152	0.007043494	0.010084891	0.005830083	0.006739945	0.00321599	0.005825677	0.004651312	0.004567984	0.005512516	0.002468624	0.00271593	0.003334272	0.008365954	0.004949261	0.006407371	0.001822164	0.000131537	0.00028294	0.000423035	0.001991348	0.00246495	0.00595635	0.001820086	0.000781669	0.000156212	0	0.000194953	0.000801163	0.002223983	0.000519749	0.003295121	0.002419034	0.00236856	0.001040443	0.002661968	0.000475846	0.00039493	9.10857E-05	0.000380454	0.000715284	0.004484616	0.00107338	0.002804572
0.000237512	0.08262684	0.043956711	0.026677591	0.022649202	0.013351048	0.006430136	0.007131369	0.010200975	0.005904915	0.006815111	0.003240094	0.00588203	0.004718646	0.00462974	0.005587805	0.002502074	0.002740826	0.003375835	0.008463575	0.004995822	0.006474197	0.001857205	0.000144691	0.000300624	0.000434168	0.002015515	0.002498411	0.006035433	0.001827309	0.000790758	0.000156212	0	0.000194953	0.000818119	0.00225683	0.000526918	0.00333667	0.00243951	0.002404999	0.001040443	0.002693886	0.00049005	0.000402244	9.10857E-05	0.000380454	0.000715284	0.004507732	0.00107338	0.002832901
0.000240981	0.083306863	0.044396011	0.026978654	0.022905715	0.013520671	0.006515131	0.007230774	0.010330283	0.006001393	0.006897987	0.003284287	0.005949045	0.00478402	0.004706438	0.005682736	0.002555594	0.002777038	0.00341278	0.008573701	0.005068251	0.006566573	0.001857205	0.000144691	0.000300624	0.000467565	0.002049349	0.002537448	0.006127096	0.001827309	0.000790758	0.000156212	0	0.000194953	0.000835075	0.002289678	0.000534087	0.003383545	0.002459985	0.002447512	0.001077164	0.002738572	0.000497152	0.000409557	9.10857E-05	0.000402833	0.000723699	0.004577082	0.001097775	0.002875395
0.000244165	0.083918785	0.044801585	0.027253537	0.023135447	0.013676438	0.006592984	0.007325011	0.010439902	0.006069422	0.006977009	0.003322453	0.006005398	0.004848085	0.004780147	0.005742749	0.002602424	0.002802688	0.003435871	0.008671726	0.005134643	0.006611778	0.001892247	0.000144691	0.000300624	0.000467565	0.002078349	0.002559756	0.006215166	0.001841754	0.000790758	0.000173569	0	0.000194953	0.000847792	0.002303204	0.000537671	0.00342243	0.002489236	0.002465732	0.001077164	0.002776873	0.000504254	0.000409557	9.10857E-05	0.000414023	0.000774189	0.004600199	0.00112217	0.002917888
0.000247745	0.084573457	0.0452536	0.027569293	0.023383776	0.013843981	0.006680737	0.007420838	0.010575676	0.006154767	0.00707434	0.003376689	0.006075458	0.004934378	0.004862821	0.005836589	0.002615805	0.002835129	0.00348667	0.008784676	0.005206209	0.006702189	0.001927289	0.000144691	0.000318308	0.000467565	0.002112183	0.002598793	0.006335587	0.001856199	0.000808936	0.000208283	0	0.000222804	0.000860509	0.002332187	0.000537671	0.003454391	0.002521412	0.002508244	0.001126126	0.002815175	0.000525561	0.000416871	9.10857E-05	0.000414023	0.000791019	0.004692665	0.00112217	0.002967464
0.000250971	0.08515953	0.045654277	0.027864478	0.023612169	0.013998282	0.006758307	0.007512689	0.010699107	0.006230217	0.00715047	0.003426907	0.006137903	0.004996483	0.00492657	0.005903149	0.002629185	0.00287285	0.003514378	0.00888512	0.005266566	0.006757222	0.00195357	0.000157845	0.000318308	0.000467565	0.002150849	0.002637831	0.00640748	0.001856199	0.000808936	0.00022564	0	0.000222804	0.000890181	0.002351509	0.000541255	0.003494874	0.002553587	0.002532537	0.001138367	0.002872628	0.000539765	0.000438811	9.10857E-05	0.000425213	0.000791019	0.004831365	0.00112217	0.003031204
0.00025465	0.0858316	0.046099421	0.028165808	0.023864516	0.014170175	0.006839272	0.007615674	0.010829591	0.006314326	0.007258402	0.003471099	0.006233856	0.005065779	0.004980357	0.005982803	0.002676015	0.002900764	0.003555941	0.009000087	0.005332959	0.006802427	0.001988611	0.000170999	0.000335992	0.000467565	0.00219435	0.002682445	0.006509928	0.001863421	0.000836204	0.00022564	0	0.000222804	0.000911376	0.002382425	0.000541255	0.003542814	0.002585763	0.00255683	0.001187329	0.00293008	0.000553969	0.000460752	9.10857E-05	0.000436403	0.00080785	0.004946947	0.001146565	0.003059533
0.00025792	0.086439048	0.046504837	0.028420657	0.024093801	0.01432547	0.006916488	0.007707922	0.010963601	0.006399671	0.007354769	0.003515292	0.006328285	0.005140958	0.005046098	0.006048273	0.002709465	0.00293245	0.003592886	0.009103759	0.005393315	0.006888907	0.002014893	0.000184152	0.000335992	0.000467565	0.002242683	0.002704753	0.006590807	0.001870644	0.000863472	0.00022564	0	0.000222804	0.000949527	0.002423001	0.000548424	0.003588624	0.002606239	0.00257505	0.00121181	0.002974766	0.000553969	0.000475379	9.10857E-05	0.000436403	0.00080785	0.004993181	0.001195355	0.00308078
0.000261568	0.087124042	0.04694469	0.028735076	0.024337369	0.01450039	0.007002827	0.007804147	0.011094967	0.006479451	0.007442464	0.003583589	0.006398345	0.005212215	0.005106859	0.006136656	0.002742915	0.002960363	0.003643685	0.009213482	0.005457121	0.006977352	0.002058695	0.000197306	0.000406727	0.00048983	0.002291017	0.00272706	0.006677079	0.001870644	0.000863472	0.000242996	0	0.000222804	0.000962244	0.00244812	0.000552009	0.003622183	0.002638414	0.002623636	0.001260772	0.003025834	0.000561072	0.000475379	9.10857E-05	0.000447593	0.000816265	0.005085647	0.001195355	0.003123274
0.000264912	0.087752865	0.047348921	0.029027324	0.024571862	0.014659042	0.007082094	0.007889238	0.011215165	0.006548098	0.007524376	0.003631798	0.006495821	0.005284126	0.005173595	0.006215219	0.002783055	0.002992049	0.003703721	0.009315137	0.005519203	0.007028454	0.002084976	0.000197306	0.000442094	0.000500963	0.002344184	0.002760521	0.006739986	0.001877866	0.000872561	0.000242996	0	0.000250654	0.00097496	0.002475171	0.000555593	0.003657339	0.00267059	0.002629709	0.001285253	0.003102438	0.000568174	0.00049732	9.10857E-05	0.000447593	0.00082468	0.005085647	0.001195355	0.003165767
0.000268668	0.088380197	0.047793591	0.029340408	0.024821531	0.014836042	0.007169352	0.00797592	0.01135329	0.006627259	0.007629417	0.003684026	0.006565881	0.005352768	0.00523834	0.006287236	0.002823196	0.003016945	0.003759138	0.009436558	0.005570075	0.007103141	0.002093736	0.000223614	0.000459778	0.000512095	0.002416685	0.002810712	0.006819068	0.001892312	0.00088165	0.000242996	0	0.000250654	0.000987677	0.002511883	0.000555593	0.003707411	0.002720316	0.002635782	0.001285253	0.003121589	0.000596582	0.000504633	9.10857E-05	0.000458782	0.000833095	0.00513188	0.001195355	0.003208261
0.000272074	0.088971738	0.048204615	0.029617963	0.02505766	0.014998288	0.007251872	0.008054649	0.011480248	0.006695907	0.007716148	0.003728218	0.006632896	0.005423371	0.005311053	0.006353796	0.002863336	0.003038069	0.00377761	0.009546684	0.005617498	0.007175863	0.002128778	0.000236767	0.000477462	0.000512095	0.002450518	0.002833019	0.006910732	0.001899534	0.000890739	0.000260353	0	0.000278505	0.001000394	0.002540866	0.000559178	0.003748427	0.002752492	0.002690441	0.001285253	0.003198192	0.000596582	0.000504633	9.10857E-05	0.000458782	0.000849925	0.00520123	0.001195355	0.003229508
0.000275846	0.089643311	0.048638543	0.029923834	0.02530465	0.015174153	0.00733616	0.008158429	0.011626014	0.00677816	0.007813479	0.003774419	0.006730371	0.005493974	0.005387751	0.006443271	0.002903476	0.003069	0.003833028	0.009663668	0.005697686	0.00722893	0.002155059	0.000236767	0.000477462	0.00053436	0.002489185	0.002855326	0.007007788	0.001913979	0.000918007	0.000260353	0	0.000278505	0.001013111	0.00256985	0.000559178	0.003791573	0.002790518	0.002714734	0.001285253	0.003236494	0.000610787	0.000504633	9.10857E-05	0.000469972	0.00085834	0.00527058	0.00121975	0.003257837
0.000279314	0.090267163	0.049034402	0.030205129	0.025542267	0.015337771	0.007416276	0.008259823	0.011759143	0.006841241	0.007903101	0.003822628	0.006840031	0.00556327	0.005462456	0.006514196	0.002930236	0.003094651	0.003879209	0.009767743	0.00576063	0.007285928	0.002155059	0.000236767	0.000477462	0.00053436	0.002523019	0.00288321	0.007076086	0.001921202	0.000918007	0.000260353	0	0.000306355	0.001025828	0.002596901	0.000562762	0.003830991	0.002825619	0.002739027	0.001285253	0.003274796	0.000624991	0.00051926	9.10857E-05	0.000469972	0.000883586	0.005363046	0.001244145	0.003293248
0.000283187	0.09096707	0.049470937	0.030511	0.025794615	0.01551321	0.007504877	0.008359229	0.011903439	0.006920402	0.00796863	0.003868829	0.006935983	0.005629297	0.005542142	0.006596033	0.002963686	0.003132372	0.003953099	0.009891988	0.005830471	0.007388131	0.00216382	0.000249921	0.000477462	0.000545493	0.002571353	0.002905518	0.007182129	0.001935647	0.000981631	0.000260353	0	0.000334206	0.001042784	0.002625884	0.000566347	0.003882128	0.00286657	0.00279976	0.001285253	0.003293946	0.000632093	0.000526574	9.10857E-05	0.000469972	0.000892001	0.005478629	0.001292935	0.003342824
0.000286724	0.091598876	0.049876037	0.030799775	0.02603372	0.015677017	0.007590226	0.008457839	0.012029515	0.006991524	0.008074635	0.003935118	0.007010613	0.005703169	0.005607883	0.006674596	0.002990447	0.003157268	0.004013134	0.00999929	0.005896002	0.007462819	0.002216382	0.000249921	0.000495146	0.000578891	0.002629353	0.002927825	0.007264806	0.00194287	0.000981631	0.000260353	0	0.000362056	0.00109789	0.002656799	0.000569931	0.003932732	0.002898746	0.002836199	0.001285253	0.003319481	0.0006534	0.000526574	9.10857E-05	0.000469972	0.000892001	0.005547978	0.001341725	0.00336407
0.00029051	0.092270449	0.050324025	0.031119537	0.026289638	0.015856665	0.007680454	0.00855804	0.012161469	0.00707254	0.008182566	0.003981319	0.007105042	0.005786846	0.005694541	0.006758615	0.003010517	0.003193481	0.004077787	0.010111433	0.005978777	0.007543402	0.002251424	0.000249921	0.000495146	0.000612288	0.00266802	0.002983593	0.00734928	0.001957315	0.001008898	0.000260353	0	0.000362056	0.001119085	0.002683851	0.0005771	0.003974813	0.002913371	0.002890858	0.001309734	0.003338632	0.000667604	0.000526574	9.10857E-05	0.000481162	0.000892001	0.005617328	0.00141491	0.003378235
0.000294217	0.092855527	0.050736944	0.031392016	0.026528891	0.016024917	0.007767004	0.008657446	0.012286075	0.007145516	0.008272188	0.004021493	0.007197948	0.005855488	0.005769246	0.006840451	0.003023897	0.003224412	0.00411935	0.010219139	0.006032236	0.007612193	0.002277705	0.000263075	0.000495146	0.000612288	0.00271152	0.003039361	0.007426566	0.001964537	0.001036166	0.000260353	0	0.000362056	0.001131802	0.002720563	0.000580685	0.004018492	0.002939697	0.002921224	0.001309734	0.003357783	0.000681808	0.000541201	9.10857E-05	0.000503542	0.000917246	0.005663561	0.0014637	0.003399482
0.000298142	0.093519147	0.051191487	0.031710977	0.026804599	0.016207497	0.007865576	0.008760033	0.012426845	0.007230243	0.008367592	0.004085773	0.00729847	0.005922169	0.00584694	0.006932108	0.003057347	0.003251571	0.004170149	0.010338946	0.006102939	0.007698673	0.002321507	0.000289382	0.00051283	0.000612288	0.002764687	0.003050515	0.007512837	0.00197176	0.001054344	0.000260353	0	0.000362056	0.001165714	0.002765004	0.000591438	0.004062172	0.002977723	0.002963737	0.001309734	0.003364166	0.000731524	0.000548514	9.10857E-05	0.000537111	0.000942491	0.005756028	0.0014637	0.003441975
0.000301779	0.094137034	0.051607803	0.032003225	0.027045043	0.016375229	0.007950005	0.008850293	0.012565264	0.00731126	0.008448541	0.004144027	0.007397468	0.005999963	0.0059077	0.006997578	0.003090797	0.003291556	0.004225567	0.010446652	0.006171056	0.007767464	0.002330267	0.00031569	0.00051283	0.000645686	0.002793688	0.003095129	0.00759192	0.00197176	0.001063433	0.00027771	0	0.000362056	0.001169953	0.00280558	0.000602192	0.004122364	0.003015749	0.003018396	0.001309734	0.003376933	0.000738626	0.000548514	9.10857E-05	0.000537111	0.000950906	0.005871611	0.0014637	0.003470304
0.000305807	0.094785243	0.052069612	0.032317377	0.02731093	0.016563862	0.008040021	0.008948506	0.012712206	0.007404027	0.008539126	0.004188219	0.007469052	0.006075143	0.006002327	0.007071776	0.003104177	0.00332475	0.004308693	0.01056888	0.006240036	0.007826427	0.002374069	0.000341997	0.00051283	0.000645686	0.002832355	0.003150897	0.007679989	0.001978982	0.001072523	0.00027771	0	0.000362056	0.001191147	0.002834564	0.000602192	0.00417137	0.003053775	0.003066982	0.001309734	0.003421619	0.000759932	0.000555828	9.10857E-05	0.000548301	0.000967737	0.005964077	0.00151249	0.00351988
0.000309437	0.095382749	0.052500065	0.032609091	0.027557623	0.016733958	0.008126572	0.009052285	0.012837988	0.007485043	0.008630675	0.004236428	0.007565004	0.006148361	0.006064083	0.007156886	0.003144317	0.003357191	0.004373346	0.01068546	0.006307291	0.007895218	0.00239159	0.000341997	0.00051283	0.000656818	0.002871022	0.003206665	0.007748288	0.001978982	0.001072523	0.00027771	3.2352E-05	0.000362056	0.001212342	0.002867411	0.000612945	0.004218778	0.0030801	0.003091275	0.001309734	0.003485455	0.000774137	0.000555828	9.10857E-05	0.000548301	0.000984567	0.005987193	0.00156128	0.003569456
0.000313516	0.095999145	0.052949474	0.032919236	0.027838984	0.016919281	0.008223375	0.009159644	0.012981696	0.007568533	0.008739571	0.004286647	0.007668571	0.006218964	0.006146757	0.00724527	0.003177768	0.003392649	0.004396437	0.010808092	0.006377994	0.007948285	0.002417871	0.000355151	0.00051283	0.000667951	0.002914522	0.003262433	0.00782737	0.001993427	0.001081612	0.000295067	6.4704E-05	0.000417757	0.001237776	0.002898327	0.000630867	0.004271512	0.003115201	0.003152007	0.001321974	0.003504606	0.000788341	0.000555828	9.10857E-05	0.00057068	0.001001397	0.006149009	0.00156128	0.003611949
0.000317263	0.09660361	0.053376452	0.033212819	0.028104276	0.017093018	0.008314027	0.00925229	0.013118646	0.007649549	0.008824374	0.004332848	0.007746247	0.006281069	0.006218474	0.007321651	0.003191148	0.003421317	0.004456472	0.010917411	0.006437489	0.008011179	0.002435392	0.000368305	0.000548197	0.000701348	0.002958022	0.003318202	0.007906453	0.00200065	0.001108879	0.000329781	6.4704E-05	0.000417757	0.001237776	0.002936971	0.000634452	0.004331705	0.003147377	0.00319452	0.001334215	0.003542907	0.000795443	0.000563141	9.10857E-05	0.00058187	0.001018227	0.006195243	0.00161007	0.003654443
0.000321317	0.097274189	0.053837393	0.033534719	0.028374627	0.017275551	0.008412175	0.009371974	0.01326882	0.007738605	0.008923633	0.004387084	0.007834584	0.00636017	0.006297164	0.007399123	0.003231288	0.003459793	0.004511889	0.01104569	0.006530611	0.008076039	0.002461673	0.000394612	0.000548197	0.000701348	0.003011189	0.003368393	0.00798913	0.002007873	0.001136147	0.000329781	6.4704E-05	0.000417757	0.001280165	0.002971751	0.000638036	0.004375917	0.003197103	0.003230959	0.001346455	0.003587593	0.000802545	0.000570455	9.10857E-05	0.00059306	0.001051888	0.006264592	0.001634465	0.003689854
0.000325158	0.097857777	0.05426058	0.033832309	0.028636199	0.017443708	0.008505938	0.009479333	0.013403419	0.007831372	0.009024818	0.004439311	0.007913783	0.006433389	0.006362905	0.007465683	0.003237978	0.003496005	0.004585779	0.011167514	0.006593554	0.008156623	0.002531756	0.000394612	0.000548197	0.000723613	0.003059523	0.003446468	0.008078996	0.002015095	0.001145236	0.000329781	6.4704E-05	0.000445608	0.001288643	0.003021989	0.000638036	0.004421194	0.003232204	0.003291691	0.001370936	0.003645045	0.000866465	0.000577768	9.10857E-05	0.00061544	0.001060303	0.006403292	0.00165886	0.003704018
0.00032934	0.098515431	0.054711885	0.034154208	0.028914733	0.017632246	0.008606136	0.009601005	0.013544189	0.007929087	0.009126968	0.004491538	0.008020397	0.006506607	0.006440598	0.007546429	0.003264738	0.003535989	0.004655051	0.011281271	0.006680641	0.008256861	0.002558038	0.000407766	0.000548197	0.000757011	0.003093357	0.003474352	0.008181444	0.002015095	0.001154325	0.000364495	6.4704E-05	0.000445608	0.001297121	0.003076091	0.000655959	0.004480321	0.003284855	0.003328131	0.001370936	0.003696114	0.000894874	0.000577768	9.10857E-05	0.00062663	0.001060303	0.006565108	0.00165886	0.00373943
0.000333302	0.099144254	0.055134756	0.034453936	0.029180769	0.017808916	0.008696788	0.009718304	0.013687016	0.008023709	0.009210808	0.004543765	0.008075227	0.006596822	0.006528253	0.007623901	0.003271428	0.003572956	0.004696614	0.011400675	0.006753931	0.008323686	0.002593079	0.000473535	0.000565881	0.000757011	0.003132023	0.003507813	0.008249743	0.002015095	0.001181593	0.000364495	6.4704E-05	0.000473458	0.001309838	0.003114735	0.000655959	0.004530392	0.003340432	0.003340277	0.001370936	0.003715265	0.000894874	0.000577768	9.10857E-05	0.00062663	0.001077133	0.006611341	0.00170765	0.003767759
0.000337524	0.099791469	0.055602647	0.034771027	0.029479092	0.0179984	0.008792319	0.009849917	0.013841892	0.008101633	0.00931103	0.004618089	0.008158995	0.006690306	0.006620887	0.007722105	0.003291498	0.003606905	0.004742795	0.0115225	0.006847053	0.008435717	0.00260184	0.000473535	0.000565881	0.000768143	0.003175524	0.003535697	0.008339609	0.002015095	0.001199771	0.000364495	6.4704E-05	0.000501309	0.001326794	0.003151447	0.000663128	0.004583127	0.003372607	0.003394936	0.001383177	0.003728032	0.000923282	0.000577768	9.10857E-05	0.00062663	0.001102378	0.006634458	0.00175644	0.003810252
0.000341513	0.10038301	0.056030257	0.035077165	0.029751972	0.018175636	0.008887567	0.009969602	0.013985601	0.008184504	0.009421853	0.004660272	0.008247332	0.0067681	0.006692604	0.007805032	0.003324948	0.003638591	0.004775121	0.011641097	0.006931553	0.008543817	0.002628121	0.000486688	0.000583565	0.000768143	0.003204524	0.003591465	0.008420489	0.002015095	0.001227038	0.000433922	6.4704E-05	0.000501309	0.001347989	0.003203617	0.000666712	0.004640123	0.003410633	0.003425302	0.001383177	0.003779101	0.000937487	0.000585082	9.10857E-05	0.000637819	0.001102378	0.006703807	0.00175644	0.003831499
0.000345824	0.101074467	0.056482114	0.035401736	0.030035714	0.018364837	0.00898529	0.010087696	0.01413313	0.008275416	0.009522075	0.004712499	0.00834633	0.006861584	0.006764322	0.007889051	0.003351709	0.003678576	0.004793594	0.011779461	0.007022088	0.008636193	0.002680683	0.000512996	0.000618932	0.000801541	0.003248024	0.003641657	0.008519342	0.002022318	0.001254306	0.000468636	6.4704E-05	0.000529159	0.001352228	0.003238397	0.000677465	0.004698184	0.003463285	0.003467815	0.001395417	0.003823787	0.000958793	0.000592395	9.10857E-05	0.000649009	0.001102378	0.006796274	0.00180523	0.003888157
0.000349929	0.101707267	0.056909645	0.035689709	0.030301155	0.018541033	0.009072972	0.010221695	0.014274782	0.008352722	0.009625188	0.004788831	0.008424006	0.006941339	0.006845003	0.007958885	0.003378469	0.00371177	0.004816684	0.011901285	0.007112623	0.008724638	0.002689444	0.000539303	0.000636616	0.000812673	0.003257691	0.003697425	0.008609208	0.002043985	0.001254306	0.00050335	6.4704E-05	0.000529159	0.001356467	0.003263516	0.000677465	0.004744527	0.003507161	0.003528547	0.001407658	0.003868472	0.000965895	0.000614336	9.10857E-05	0.000671389	0.001110793	0.00688874	0.001878415	0.003951897
0.000354259	0.10237536	0.057369796	0.036024966	0.030569869	0.018736097	0.009175786	0.01035132	0.014421429	0.008453528	0.00972541	0.004865163	0.008506251	0.007026325	0.006927677	0.008068001	0.003411919	0.00374572	0.004844393	0.012025933	0.007197123	0.008803256	0.002724485	0.000552457	0.000636616	0.000823806	0.003296358	0.003753193	0.00869548	0.002051208	0.001263395	0.00050335	6.4704E-05	0.000529159	0.001360706	0.003317618	0.000688219	0.004796729	0.003556887	0.003577133	0.001407658	0.003925925	0.000965895	0.000614336	9.10857E-05	0.000693768	0.001127623	0.007027439	0.001878415	0.004008555
0.000358362	0.102981317	0.057809411	0.036338851	0.030827572	0.018922508	0.009268348	0.01049009	0.014567783	0.008543203	0.009833342	0.004923417	0.008599157	0.007103465	0.007008359	0.008150929	0.003445369	0.003781178	0.004909046	0.012148968	0.007285934	0.008901529	0.002742006	0.000578765	0.000671984	0.000823806	0.003354358	0.003797807	0.008770968	0.002072876	0.001299752	0.00050335	6.4704E-05	0.000529159	0.001373423	0.003356262	0.000695388	0.004855323	0.003586138	0.003650012	0.001407658	0.003957843	0.000972998	0.000621649	0.000106267	0.000738528	0.001161284	0.007119906	0.001927205	0.004079378
0.000361814	0.103497797	0.058175652	0.036589158	0.031034092	0.019074776	0.009346625	0.010588701	0.014684161	0.008608758	0.009921036	0.004983679	0.008684448	0.007174068	0.007083064	0.008236039	0.003465439	0.00381739	0.004969082	0.012258287	0.007367847	0.00897032	0.002750767	0.00063138	0.000689667	0.000823806	0.003388192	0.003825691	0.008882403	0.002087321	0.001308841	0.000538064	6.4704E-05	0.000529159	0.001377662	0.00338911	0.000702557	0.00490859	0.003624163	0.003674305	0.001407658	0.004008912	0.000972998	0.000628963	0.000106267	0.000738528	0.001169699	0.007189255	0.001975995	0.004107707
0.0003663	0.10413855	0.058644727	0.036920407	0.031332118	0.019272205	0.009446257	0.010705602	0.014841682	0.008709565	0.010011622	0.005051976	0.008778877	0.007250555	0.007159762	0.008317875	0.00351227	0.003858883	0.005033735	0.012383339	0.007479938	0.009039111	0.002785808	0.000657687	0.000707351	0.000823806	0.003441359	0.003870306	0.00896508	0.002116211	0.001336109	0.000555421	9.7056E-05	0.000529159	0.001403095	0.003443212	0.000709726	0.004965054	0.00369729	0.003728964	0.001407658	0.004034446	0.000987202	0.000636277	0.000106267	0.000738528	0.001178114	0.007212372	0.001975995	0.004178529
0.000370532	0.104752957	0.059080947	0.037208648	0.031598154	0.019459703	0.009543415	0.010819322	0.014989212	0.008798002	0.010111844	0.005104203	0.008874829	0.007318543	0.007259369	0.008398621	0.00353903	0.003898868	0.00507068	0.012515248	0.007559264	0.009135418	0.002812089	0.000657687	0.000742719	0.000834938	0.003470359	0.003920497	0.009072919	0.002116211	0.001336109	0.000572777	9.7056E-05	0.00055701	0.001403095	0.003485721	0.000709726	0.005010864	0.003782117	0.00377755	0.001419898	0.004072748	0.001001406	0.000636277	0.000106267	0.000749717	0.001194944	0.007304838	0.00200039	0.004235187
0.000375038	0.105399178	0.059542993	0.037531883	0.031890228	0.019658361	0.00964432	0.010938211	0.01515408	0.008890151	0.010220739	0.005164465	0.008967736	0.007406144	0.007349015	0.008471728	0.00359255	0.003944133	0.005130715	0.01264272	0.007656697	0.009229759	0.002855891	0.000657687	0.000760402	0.000846071	0.003523526	0.003965111	0.009177165	0.002130656	0.001345198	0.000572777	9.7056E-05	0.00055701	0.00142429	0.003518569	0.000709726	0.005064131	0.003831843	0.003795769	0.001419898	0.004142967	0.001022713	0.00064359	0.000106267	0.000760907	0.001211774	0.007351071	0.002024785	0.004263516
0.000379274	0.106022036	0.059982687	0.037834281	0.032158644	0.01984619	0.009738437	0.011048353	0.015290442	0.008965601	0.010330598	0.005244815	0.009065211	0.007502242	0.007430693	0.008540471	0.003626	0.003978082	0.00516766	0.012765755	0.007748957	0.00929855	0.002899693	0.000657687	0.00079577	0.000857203	0.00355736	0.004009726	0.009245463	0.002130656	0.001363376	0.000590134	9.7056E-05	0.00055701	0.001445485	0.003561077	0.00071331	0.005122725	0.003864019	0.003868648	0.001444379	0.004181269	0.001029815	0.000658217	0.000106267	0.000760907	0.001211774	0.007397305	0.002073575	0.004284763
0.000383881	0.106677205	0.060466769	0.03817862	0.032449974	0.020046882	0.009837433	0.011170026	0.015447375	0.009059605	0.010450094	0.005313112	0.009141364	0.007589843	0.007509383	0.008622308	0.00365276	0.004015804	0.005186133	0.012902908	0.007850701	0.009398788	0.002925975	0.000657687	0.000831138	0.000879468	0.00360086	0.004048764	0.009342519	0.002137879	0.001372465	0.000590134	9.7056E-05	0.00055701	0.001449724	0.003613247	0.000716895	0.005182918	0.00388742	0.003911161	0.00146886	0.004232338	0.001065326	0.000665531	0.000106267	0.000760907	0.00123702	0.007512887	0.00209797	0.00436975
0.000388196	0.107280179	0.06090133	0.03849678	0.03271482	0.020233529	0.009934661	0.011287324	0.015586382	0.009148042	0.010566699	0.005367348	0.009229701	0.007675482	0.007577116	0.008696506	0.00367952	0.004045226	0.005236932	0.013019489	0.007942099	0.009473475	0.002952256	0.000657687	0.000884189	0.000923998	0.003649194	0.004098955	0.009434183	0.002159546	0.001408822	0.000590134	9.7056E-05	0.00055701	0.001458202	0.003651892	0.000724064	0.005235652	0.003928371	0.003971893	0.001481101	0.00427064	0.001100837	0.000680158	0.000106267	0.000760907	0.001262265	0.007582237	0.002122365	0.004405162
0.000392882	0.107931371	0.061378699	0.038835509	0.033012399	0.020429255	0.010036485	0.011429276	0.015755365	0.009240191	0.01070065	0.005445689	0.009345453	0.007758506	0.007647837	0.008793619	0.003726351	0.004074649	0.005287731	0.013161483	0.008015389	0.009565851	0.003004818	0.000657687	0.000901873	0.000935131	0.003702361	0.004188184	0.009534833	0.002166769	0.001454268	0.000624848	9.7056E-05	0.00055701	0.001470919	0.003700197	0.000724064	0.005286256	0.004004423	0.004026552	0.001517822	0.004283407	0.001122143	0.000694785	0.000106267	0.000772097	0.001295925	0.007674704	0.00214676	0.004440573
0.000397305	0.108535837	0.061815708	0.039137641	0.033285726	0.020621245	0.01013138	0.011552141	0.015906421	0.00933605	0.010788344	0.005497916	0.009462728	0.007848067	0.00772055	0.008872182	0.003733041	0.004121423	0.005352385	0.013290165	0.008105925	0.009666089	0.00304862	0.000657687	0.000919556	0.001001926	0.003726528	0.004227222	0.009615713	0.002181214	0.001454268	0.000642205	9.7056E-05	0.00055701	0.001475158	0.003750435	0.000731233	0.005331001	0.004027823	0.004105504	0.001530063	0.004315325	0.00114345	0.000694785	0.000106267	0.000772097	0.001321171	0.007790286	0.002171155	0.004468902
0.00040211	0.109223317	0.062292129	0.039486254	0.033575121	0.020824065	0.010238507	0.011675802	0.016061591	0.009438093	0.010904949	0.005562196	0.009567819	0.007950703	0.007811193	0.008957292	0.003799941	0.004160653	0.005389329	0.013431756	0.008192149	0.009754535	0.003074901	0.000670841	0.001007975	0.001024191	0.003760362	0.004288566	0.009728945	0.002188437	0.001463357	0.000659562	9.7056E-05	0.00055701	0.001487874	0.003789079	0.000734817	0.005392791	0.004054149	0.004166236	0.001591265	0.00436001	0.001150552	0.000694785	0.000106267	0.000794477	0.001338001	0.007882753	0.002219945	0.004490149
0.000406511	0.109851145	0.062730954	0.039812427	0.033854697	0.021014448	0.010338705	0.011796679	0.01619472	0.009524057	0.011013844	0.005608397	0.009685094	0.008040265	0.00788789	0.009044585	0.003826701	0.00420441	0.005467837	0.013559228	0.00827751	0.00984298	0.003092422	0.000697148	0.001007975	0.001079853	0.003784528	0.004333181	0.009813419	0.002202882	0.001472446	0.000711633	9.7056E-05	0.00055701	0.00150483	0.003831588	0.000734817	0.005457245	0.0040951	0.004233042	0.001591265	0.004379161	0.001171858	0.000694785	0.000106267	0.000794477	0.001346416	0.007952102	0.002219945	0.004568053
0.000411354	0.11049687	0.063212272	0.040145012	0.034154062	0.021221665	0.010447742	0.011931076	0.01636958	0.009631666	0.011120812	0.005672676	0.009770385	0.008150746	0.007964588	0.009147153	0.003846771	0.004239868	0.005514018	0.013713324	0.008372357	0.009974665	0.003180026	0.000710302	0.001025659	0.001102119	0.003837695	0.004372219	0.009919462	0.002217327	0.001499714	0.000711633	9.7056E-05	0.00055701	0.001513308	0.003881826	0.00074557	0.005513175	0.004138976	0.004281628	0.001652468	0.004411079	0.001193165	0.000694785	0.000106267	0.000794477	0.001363246	0.007975219	0.002268735	0.004617629
0.000415869	0.111092884	0.063644384	0.040463706	0.0344198	0.021416398	0.010552183	0.01204917	0.016520636	0.009722578	0.011207543	0.005732938	0.009855676	0.008236385	0.008051246	0.009247539	0.003866841	0.00428287	0.00558329	0.01384725	0.0084353	0.010098489	0.003223828	0.000710302	0.001025659	0.001157781	0.003866696	0.004400103	0.010050667	0.002224549	0.001508803	0.000711633	9.7056E-05	0.00055701	0.001521786	0.003926267	0.000752739	0.005560583	0.004179927	0.004311994	0.00170143	0.004411079	0.001200267	0.000702098	0.000121448	0.000794477	0.001363246	0.008044569	0.002268735	0.004645958
0.000420857	0.111781856	0.064124675	0.040812052	0.034723926	0.02162371	0.010658745	0.012187145	0.016686974	0.009827714	0.011334748	0.005801235	0.00995772	0.008340982	0.008135912	0.009344652	0.003880222	0.004318328	0.005638707	0.013997312	0.008508591	0.010200692	0.00325887	0.000710302	0.001061027	0.001224576	0.003919863	0.004433563	0.010194453	0.002238995	0.00153607	0.000711633	9.7056E-05	0.00055701	0.001534503	0.003959114	0.000781415	0.005623972	0.004223803	0.00434236	0.00171367	0.004417463	0.001207369	0.000702098	0.000136629	0.000794477	0.001371661	0.008137035	0.00229313	0.004674287
0.00042546	0.112401234	0.064556866	0.041131815	0.035003353	0.02181362	0.01075866	0.012313589	0.01683274	0.009918007	0.011454244	0.005865515	0.01006738	0.00843512	0.008229543	0.009418851	0.003893602	0.004349259	0.005707979	0.014128011	0.008586193	0.010293068	0.003293912	0.000710302	0.001061027	0.001269106	0.003948863	0.004472601	0.010314874	0.00225344	0.00154516	0.000763703	9.7056E-05	0.00055701	0.001559937	0.003995826	0.000792169	0.005682566	0.004264754	0.004403092	0.001750392	0.004442997	0.001228676	0.000702098	0.000136629	0.000805667	0.001371661	0.008252618	0.002317525	0.004709698
0.000430552	0.113093188	0.065038737	0.041483634	0.03530852	0.022027126	0.010866707	0.01245236	0.017010245	0.010007063	0.011601686	0.005935821	0.010189224	0.008555407	0.008308232	0.00951269	0.003933742	0.00438849	0.005795723	0.01428009	0.008689661	0.010407065	0.003320193	0.000723456	0.00107871	0.001335901	0.00397303	0.004517216	0.010410133	0.00225344	0.001572427	0.000798417	9.7056E-05	0.00055701	0.001576893	0.004034471	0.000810091	0.00574116	0.004305705	0.004488118	0.001799354	0.004506834	0.001249982	0.000709412	0.000136629	0.000816856	0.001380076	0.008345084	0.0024395	0.004773439
0.00043515	0.113705606	0.065479774	0.04180206	0.035587799	0.022222947	0.01096641	0.012562899	0.017163358	0.010112198	0.011727928	0.0060001	0.010262331	0.008654774	0.008398875	0.009607621	0.003973882	0.004429983	0.005828049	0.014412403	0.008781059	0.010501406	0.003363995	0.000723456	0.001114078	0.001358166	0.004021363	0.004578561	0.010523364	0.002260662	0.001599695	0.000815774	9.7056E-05	0.00055701	0.001589609	0.004071183	0.000828013	0.005800287	0.004375907	0.004524557	0.001860556	0.004532368	0.001271289	0.000709412	0.000136629	0.000816856	0.001422152	0.008368201	0.0024395	0.004801768
0.000440249	0.114377179	0.065962513	0.042153078	0.035897727	0.022438771	0.011078912	0.012709224	0.017334398	0.010224755	0.01183875	0.006052328	0.010382652	0.008766562	0.0084686	0.009697095	0.004007332	0.004467704	0.005892703	0.014553993	0.008881079	0.010607541	0.003381516	0.000736609	0.001131762	0.001380431	0.004055197	0.004634329	0.010676137	0.002267885	0.00164514	0.000850488	9.7056E-05	0.00055701	0.001593848	0.004105963	0.000853105	0.005857815	0.004443183	0.004560996	0.001872797	0.00457067	0.001285493	0.000716725	0.000136629	0.000816856	0.001422152	0.008414434	0.002463895	0.004851344
0.000444921	0.114998546	0.06640592	0.04248032	0.03618623	0.022634166	0.011180948	0.012838452	0.017493389	0.01032618	0.011938972	0.006102546	0.010493835	0.008869852	0.008537329	0.009792026	0.004034092	0.004514479	0.00594812	0.014686709	0.008975063	0.010703848	0.003434078	0.000736609	0.001167129	0.001380431	0.004103531	0.004678943	0.010785774	0.002275107	0.001672408	0.000902558	9.7056E-05	0.00055701	0.001598087	0.004142675	0.000856689	0.005905223	0.004495835	0.004603509	0.001872797	0.004583437	0.001285493	0.000716725	0.000136629	0.000816856	0.001447397	0.0085069	0.002512685	0.004908002
0.000450069	0.115686026	0.066896716	0.042834543	0.036491993	0.022847909	0.011288217	0.012977222	0.017666486	0.010424513	0.012058468	0.006186913	0.010594356	0.008967912	0.008611038	0.009886956	0.004067543	0.004550691	0.006003537	0.014833948	0.009075945	0.010829637	0.00348664	0.000736609	0.001184813	0.001424961	0.004137364	0.004729134	0.010893614	0.00228233	0.001708765	0.000902558	9.7056E-05	0.00055701	0.001602326	0.004189048	0.000867443	0.005959556	0.004542636	0.004633875	0.00195848	0.004621739	0.001328106	0.000724039	0.000136629	0.000816856	0.001464227	0.008691833	0.00253708	0.004936331
0.000454815	0.116276573	0.067340754	0.04314923	0.036773801	0.023045858	0.011391031	0.013096111	0.017831061	0.010524083	0.012167363	0.00625521	0.010679647	0.009075778	0.008686739	0.00997534	0.004100993	0.004585394	0.006058955	0.014961016	0.009146649	0.010916117	0.003504161	0.000736609	0.001202497	0.001436094	0.004161531	0.004796056	0.011003251	0.002289553	0.001717854	0.000902558	9.7056E-05	0.00055701	0.001631999	0.00422576	0.000874612	0.006005899	0.004568961	0.004658168	0.001982961	0.004666424	0.00134231	0.000724039	0.000136629	0.000816856	0.001489473	0.008738066	0.00253708	0.004985906
0.000460038	0.116943175	0.067845293	0.043509597	0.037073463	0.023263101	0.011511665	0.013249992	0.018003864	0.010611902	0.012303242	0.006329533	0.010777123	0.009184952	0.00875248	0.010075726	0.004127753	0.00461708	0.0060959	0.01509938	0.009228562	0.011036009	0.003574244	0.000736609	0.001220181	0.001480624	0.004185698	0.004835094	0.01112547	0.00231122	0.0017633	0.000902558	9.7056E-05	0.00055701	0.001631999	0.004283727	0.000885365	0.006075146	0.004618688	0.004676388	0.001982961	0.004704726	0.001356515	0.000724039	0.000136629	0.000816856	0.001556794	0.008807416	0.002561475	0.005042564
0.000464743	0.11756305	0.068302679	0.043825085	0.037362412	0.023458212	0.011617873	0.013391148	0.018163442	0.010711472	0.012415992	0.006389796	0.010885259	0.009293471	0.008811248	0.010158654	0.004147823	0.004648012	0.006137463	0.015247828	0.009323408	0.011124454	0.003591765	0.000736609	0.001237865	0.001502889	0.004195365	0.004868555	0.011224323	0.00231122	0.001826924	0.000919915	9.7056E-05	0.00055701	0.001648955	0.004337829	0.000906872	0.00613161	0.004683039	0.004688534	0.001995202	0.004736644	0.001384924	0.000731352	0.000136629	0.000816856	0.001607284	0.008969232	0.002610265	0.005113387
0.000470077	0.118243074	0.068793396	0.044190528	0.037670853	0.023674793	0.011731365	0.013533497	0.018336833	0.010807331	0.012527778	0.006468136	0.010967504	0.00937911	0.008896911	0.010273225	0.004194653	0.004691768	0.006229825	0.015403941	0.009414806	0.011240416	0.003653088	0.000736609	0.001237865	0.001547419	0.004238865	0.00496336	0.011359123	0.002318443	0.001863281	0.001024057	9.7056E-05	0.00055701	0.001682867	0.004411253	0.000917625	0.006198727	0.004697665	0.004718901	0.001995202	0.004813247	0.001420434	0.000738666	0.000136629	0.000816856	0.001624114	0.009107931	0.002659055	0.00515588
0.000474927	0.118840083	0.069252046	0.044518305	0.03795028	0.02387643	0.011833897	0.013660736	0.018491122	0.01089515	0.012658838	0.00652639	0.011089348	0.009474555	0.008983569	0.010365973	0.004208033	0.004724963	0.006271388	0.015544725	0.009495857	0.011328861	0.003670609	0.000736609	0.001273232	0.001558551	0.004272699	0.005013552	0.011481341	0.002325665	0.001899637	0.001024057	9.7056E-05	0.00055701	0.001712539	0.004457626	0.000931963	0.006257854	0.004738616	0.004749267	0.002007442	0.004826015	0.001427537	0.000738666	0.000136629	0.000816856	0.001632529	0.009200398	0.00268345	0.005212538
0.000480328	0.119516627	0.069760297	0.04487974	0.038246818	0.024102326	0.011948095	0.01379553	0.018683909	0.011005233	0.012799534	0.006594687	0.01118987	0.009567386	0.009062258	0.010478362	0.004248174	0.004765702	0.006331423	0.015706082	0.009589841	0.011417307	0.003679369	0.000749763	0.001290916	0.001614214	0.004335533	0.005058166	0.011616141	0.002325665	0.001908727	0.001024057	9.7056E-05	0.00055701	0.001712539	0.004490474	0.000942717	0.006328167	0.004805892	0.004791779	0.002044164	0.004889851	0.001441741	0.000738666	0.000136629	0.000816856	0.001640945	0.009223514	0.00273224	0.005269196
0.000485298	0.120141473	0.070226924	0.045208318	0.038524162	0.024301552	0.012060526	0.013927939	0.018838786	0.011109132	0.012893975	0.006667001	0.011294961	0.009653678	0.009135968	0.010562381	0.004281624	0.004800406	0.006391458	0.015850496	0.009673478	0.011499856	0.003723171	0.000762917	0.001326283	0.001692142	0.004359699	0.005130665	0.011741954	0.002354556	0.001954172	0.001041414	9.7056E-05	0.00055701	0.001721017	0.004558102	0.000967808	0.006393685	0.004840993	0.004803926	0.002056404	0.004934536	0.001448843	0.000753293	0.00015181	0.000816856	0.001674605	0.00945468	0.002756635	0.005297525
0.00049073	0.120821993	0.070730752	0.045596735	0.038851201	0.024529718	0.012180029	0.014069095	0.019024814	0.011221071	0.013005761	0.006761412	0.011400051	0.00976612	0.00922163	0.010680226	0.004308384	0.004838127	0.006442258	0.015999752	0.009746769	0.011604024	0.003749452	0.000815532	0.001326283	0.001736672	0.0043887	0.005186433	0.011909105	0.002369001	0.001999618	0.00105877	9.7056E-05	0.00055701	0.001733734	0.004596746	0.000982146	0.006466662	0.004899495	0.004816072	0.002068645	0.004985605	0.00147015	0.00076792	0.00015181	0.000816856	0.001725096	0.009500913	0.002756635	0.00531169
0.000495671	0.121445845	0.071184268	0.045928786	0.039134794	0.024733483	0.012280014	0.014199515	0.019196148	0.011310745	0.013125257	0.006823683	0.011492957	0.009849798	0.009314265	0.010776248	0.004335144	0.004877357	0.006502293	0.016134888	0.009802814	0.011712124	0.003784494	0.000815532	0.001343967	0.001792334	0.004437033	0.005253354	0.012042108	0.002390668	0.002026886	0.00105877	9.7056E-05	0.00055701	0.001763407	0.004637323	0.001000068	0.00652206	0.004946296	0.004852512	0.002068645	0.00503029	0.001498558	0.000775233	0.00015181	0.000816856	0.001767171	0.009547146	0.00278103	0.005361266
0.000501224	0.122108471	0.071696547	0.046290756	0.039445616	0.024951766	0.012400224	0.014347829	0.019374535	0.011413407	0.013255353	0.006889971	0.011608709	0.009953742	0.00941188	0.010879907	0.004368594	0.004926395	0.006571564	0.016287774	0.009873518	0.011810397	0.003828296	0.000828686	0.001361651	0.001825732	0.004451533	0.005309123	0.012164326	0.002419559	0.002045064	0.00105877	9.7056E-05	0.00055701	0.001784602	0.004706883	0.001007237	0.006584915	0.005010647	0.004864658	0.002068645	0.005074976	0.001526967	0.000782547	0.00015181	0.000816856	0.001775586	0.009616496	0.00278103	0.005453335
0.000506239	0.122693549	0.072158119	0.046617464	0.039743344	0.025153876	0.012511099	0.014484213	0.019545868	0.011517924	0.013372921	0.006948225	0.011704662	0.010057032	0.009485589	0.010959562	0.004402044	0.004958835	0.006659308	0.016420893	0.009945084	0.011892946	0.003898379	0.000828686	0.001414702	0.001870262	0.004480534	0.005376044	0.012284747	0.002419559	0.002099599	0.001076127	9.7056E-05	0.00055701	0.001801557	0.004749391	0.001021575	0.006644042	0.005051598	0.004907171	0.002068645	0.005113277	0.001583784	0.000797174	0.00015181	0.000816856	0.001792416	0.009662729	0.002805425	0.005538322
0.000511851	0.123348718	0.072662737	0.046982105	0.040072169	0.025387764	0.0126335	0.014626165	0.019746884	0.011651509	0.013507836	0.006992417	0.011802137	0.010172089	0.009558302	0.011081771	0.004428805	0.005007872	0.006719344	0.016591528	0.010041655	0.012004977	0.003959702	0.000828686	0.001432386	0.001903659	0.004514367	0.005442966	0.012424939	0.002426781	0.002145045	0.001076127	9.7056E-05	0.00055701	0.001814274	0.004811222	0.001035913	0.006707963	0.005098399	0.004919317	0.002068645	0.005126045	0.001605091	0.000804488	0.00015181	0.000816856	0.001800831	0.009847662	0.002805425	0.005552487
0.000516951	0.123954178	0.073121071	0.047314156	0.040368558	0.025599521	0.012739355	0.014763742	0.019914104	0.011747986	0.013637932	0.007070758	0.011887428	0.010274725	0.009632011	0.011178884	0.004448875	0.005046348	0.00680247	0.016735136	0.010127879	0.012117007	0.003994744	0.000841839	0.001432386	0.001981587	0.004548201	0.00548758	0.012581307	0.002434004	0.002217758	0.001076127	9.7056E-05	0.00055701	0.001843947	0.004859528	0.001043082	0.006774015	0.005130575	0.004949683	0.002080885	0.005164346	0.001626397	0.000833742	0.00015181	0.000828046	0.001826077	0.009917011	0.00282982	0.005602062
0.000522635	0.12460537	0.073636272	0.047680133	0.040693217	0.025828065	0.012860413	0.01491643	0.020108361	0.011858069	0.013771883	0.007161151	0.011995565	0.010374746	0.00971867	0.011300002	0.004468945	0.005079543	0.006839415	0.016894072	0.010240832	0.012262451	0.004029785	0.000841839	0.00145007	0.002003852	0.004577201	0.005582386	0.012743066	0.002455672	0.002263204	0.001093484	9.7056E-05	0.00058486	0.001865142	0.004919427	0.001053835	0.006845393	0.005171526	0.004992196	0.002093126	0.005196264	0.001647704	0.000870309	0.00015181	0.000839236	0.001842907	0.009963245	0.00282982	0.005687049
0.000527711	0.125231708	0.074099503	0.048009512	0.040982761	0.026036418	0.012972773	0.015056791	0.020260298	0.011948362	0.013890415	0.007251544	0.012097609	0.010479343	0.009792379	0.011372018	0.004495705	0.00511651	0.006913304	0.017039697	0.010315847	0.012364654	0.004029785	0.000841839	0.00145007	0.002026117	0.004611035	0.005638154	0.012877866	0.002455672	0.002290472	0.001110841	9.7056E-05	0.00058486	0.001877859	0.004987054	0.001075342	0.006899726	0.005200777	0.005065075	0.002093126	0.005209032	0.00166901	0.000884936	0.000166991	0.000839236	0.001876567	0.010078828	0.00282982	0.005715378
0.000533542	0.125916702	0.074633108	0.048381901	0.041304147	0.026269785	0.013096518	0.015202718	0.020447502	0.012058446	0.014006056	0.007319841	0.012176808	0.010604206	0.009864096	0.011482225	0.004549225	0.005157249	0.007010285	0.017194196	0.010413281	0.012458996	0.004056067	0.000854993	0.001485437	0.002070647	0.004640035	0.005660462	0.013037828	0.002462894	0.002326829	0.001145555	9.7056E-05	0.00058486	0.001886337	0.005045021	0.001093264	0.006962049	0.005250503	0.005095441	0.002105366	0.005253717	0.001683215	0.00089225	0.000166991	0.000839236	0.001910228	0.01019441	0.00282982	0.005779119
0.000538721	0.126509734	0.075097365	0.04871502	0.041602024	0.026478658	0.013209798	0.015341489	0.020623244	0.012153068	0.014120733	0.007392156	0.012284945	0.010704228	0.009947766	0.01158152	0.004622816	0.005200251	0.007065702	0.017336594	0.01050554	0.012557268	0.004108629	0.000854993	0.001503121	0.002137442	0.004678702	0.005727383	0.013143871	0.002470117	0.002381364	0.001145555	9.7056E-05	0.00058486	0.00191177	0.005095258	0.001114771	0.007025437	0.005314855	0.005113661	0.002142088	0.005323937	0.001697419	0.00091419	0.000166991	0.000850426	0.001918643	0.010240644	0.002854215	0.005828694
0.000544587	0.127185781	0.075614541	0.049104505	0.041929659	0.026714437	0.013333755	0.01549179	0.020816619	0.01227552	0.014251793	0.007468488	0.012400697	0.010823207	0.010040401	0.011705912	0.004649576	0.005244007	0.007139591	0.017497951	0.010594351	0.012681092	0.004169952	0.000881301	0.001573856	0.002204237	0.004741536	0.005811035	0.013289455	0.002477339	0.002408631	0.001162912	9.7056E-05	0.00058486	0.001949921	0.005159022	0.001125525	0.007103207	0.005352881	0.005180466	0.002142088	0.005381389	0.00173293	0.000928817	0.000166991	0.000850426	0.001927058	0.01033311	0.00287861	0.005892435
0.000549811	0.127830014	0.076081011	0.049445104	0.042223369	0.026920236	0.013446398	0.015618234	0.020982663	0.012375708	0.014375143	0.007520715	0.012493603	0.010925189	0.010131043	0.011804116	0.004709786	0.005281729	0.007204245	0.017646399	0.010694371	0.012797053	0.004222514	0.000894454	0.001626908	0.00221537	0.004775369	0.005894688	0.01341347	0.002506229	0.00241772	0.001180269	9.7056E-05	0.00058486	0.00195416	0.005232446	0.001132694	0.007167661	0.005423082	0.005210832	0.002154328	0.005406924	0.001761339	0.000943445	0.000166991	0.000850426	0.001935473	0.010379343	0.0029274	0.005934928
0.00055569	0.128507552	0.076602057	0.049830315	0.042547284	0.027159231	0.013570496	0.015766945	0.021185442	0.012485173	0.014512949	0.007603073	0.012600217	0.01103567	0.010219694	0.01190232	0.004743236	0.005330766	0.007305843	0.017824295	0.010796978	0.012883533	0.004257556	0.000907608	0.001644591	0.002282165	0.004823703	0.005972763	0.013546473	0.002549565	0.002426809	0.001180269	0.00016176	0.00058486	0.001971116	0.005292345	0.001136278	0.007242235	0.005499134	0.005216905	0.002178809	0.005464376	0.001803952	0.000965385	0.000182171	0.000850426	0.001960718	0.010425576	0.002951795	0.006012833
0.000560939	0.129102573	0.077075397	0.050167708	0.042834002	0.027370042	0.013679604	0.015908897	0.021356188	0.012591545	0.014640154	0.007673379	0.012702261	0.011158572	0.010306352	0.011993977	0.004763306	0.005366224	0.007370497	0.017977988	0.010903896	0.012991633	0.004318879	0.000907608	0.00173301	0.00230443	0.004857536	0.006017377	0.013692056	0.002571233	0.002444988	0.001197626	0.000194112	0.000612711	0.002021983	0.005348379	0.0011542	0.007307221	0.00553716	0.005277638	0.00220329	0.005477143	0.001818156	0.001009266	0.000182171	0.000850426	0.001969133	0.010518042	0.003000585	0.006104902
0.000566993	0.12975625	0.077584833	0.050552652	0.043150477	0.027608564	0.013809996	0.016075898	0.021546624	0.012721419	0.014778923	0.007747703	0.012810398	0.011272322	0.010395002	0.012105275	0.004803447	0.0054047	0.007439768	0.018143782	0.011020298	0.013089906	0.004380201	0.000920762	0.00173301	0.00234896	0.00492037	0.006067569	0.013855613	0.002585678	0.002508612	0.001214982	0.000194112	0.000640561	0.002051656	0.005398617	0.001175707	0.00736475	0.005578111	0.005362663	0.002227771	0.005502678	0.001839463	0.001023893	0.000182171	0.000872805	0.001969133	0.010518042	0.00302498	0.006211136
0.000572323	0.130310012	0.078056831	0.050892984	0.043423506	0.027820227	0.01392172	0.01621109	0.021725011	0.012822844	0.014908056	0.00779993	0.012921581	0.01138411	0.01047668	0.012208934	0.004836897	0.005446948	0.007513658	0.01829223	0.011120318	0.013198005	0.004406483	0.000933916	0.001786062	0.00239349	0.004954204	0.006123337	0.01397244	0.002607345	0.002544969	0.001232339	0.000194112	0.000668412	0.002081329	0.005454651	0.001179292	0.007429736	0.005601512	0.005405176	0.002276733	0.00554098	0.001860769	0.001045834	0.000182171	0.000872805	0.001977549	0.010564276	0.00302498	0.006267794
0.000578416	0.131001469	0.078579141	0.051291285	0.043743999	0.02806518	0.014051899	0.01638008	0.021938076	0.012950862	0.015049716	0.007876262	0.013049517	0.011507012	0.010576287	0.012323506	0.004883727	0.005491459	0.007592166	0.018460445	0.011207404	0.013296278	0.004432764	0.000933916	0.001803745	0.00243802	0.005012204	0.006195835	0.014119821	0.00262179	0.002563147	0.001232339	0.000194112	0.000668412	0.002089807	0.005522278	0.001186461	0.007496853	0.005633687	0.005453761	0.002276733	0.005566514	0.00189628	0.001075088	0.000182171	0.000872805	0.001994379	0.010610509	0.00307377	0.006324452
0.000583837	0.131568652	0.079051376	0.051639898	0.044040388	0.028278072	0.014164259	0.016512488	0.022105002	0.013062182	0.015173066	0.007946568	0.013140901	0.011623376	0.010661949	0.01243153	0.004903797	0.005532952	0.007661437	0.018613734	0.01131346	0.013404378	0.004494087	0.000947069	0.001856797	0.002471417	0.005070205	0.006273911	0.014263607	0.002629013	0.002599504	0.001249696	0.000194112	0.000668412	0.002098284	0.005584109	0.001190045	0.007552251	0.005660013	0.005490201	0.002288974	0.005604816	0.001917586	0.001097029	0.000182171	0.000872805	0.002028039	0.010749208	0.003098165	0.006388192
0.000590024	0.132223821	0.079576845	0.052040068	0.044376653	0.028520141	0.014293732	0.016681478	0.02230161	0.013171647	0.015310872	0.008034952	0.01327036	0.011740395	0.010754584	0.012538463	0.004984078	0.005578218	0.007721473	0.018785579	0.011424689	0.013514443	0.004581691	0.000947069	0.001909848	0.002538212	0.005089538	0.006312948	0.014414583	0.002629013	0.002617682	0.001267053	0.000194112	0.000668412	0.002106762	0.00566333	0.001200799	0.007629489	0.005698039	0.005538787	0.002301214	0.005636734	0.001960199	0.001104342	0.000182171	0.000883995	0.002036454	0.010795441	0.003146956	0.006459015
0.000595508	0.132807906	0.080047421	0.052384674	0.04467572	0.028736438	0.014414012	0.016827803	0.022486756	0.013268124	0.015425549	0.008099232	0.013405912	0.011850876	0.010853195	0.012634485	0.005024218	0.005618957	0.007767654	0.018931607	0.011524709	0.013595027	0.004643014	0.000947069	0.001962899	0.002560477	0.005118538	0.006346409	0.014556572	0.002665126	0.002663128	0.00128441	0.000194112	0.000668412	0.002127957	0.005703907	0.001211552	0.007683289	0.00573899	0.005587373	0.002325695	0.005636734	0.001967302	0.001111656	0.000182171	0.000883995	0.002053284	0.010887908	0.003146956	0.006508591
0.000601768	0.133476993	0.080579919	0.05276481	0.04501868	0.028982006	0.014547869	0.017001962	0.022696001	0.013391195	0.015554682	0.008173555	0.013527756	0.011965933	0.010962763	0.012749056	0.005077738	0.005666485	0.007883107	0.019117168	0.01161352	0.013703126	0.004686816	0.000947069	0.001998267	0.00261614	0.005157205	0.006402177	0.014709345	0.002679571	0.002690395	0.001319124	0.000194112	0.000724113	0.002136435	0.005761873	0.001229474	0.007739753	0.005797491	0.005684544	0.002374657	0.005649501	0.002002812	0.001126283	0.000182171	0.000883995	0.002070115	0.010980374	0.003171351	0.006607742
0.000607379	0.134031749	0.081057288	0.053101669	0.045317747	0.02920672	0.0146673	0.017158626	0.022877621	0.013487054	0.015694415	0.008215738	0.013628278	0.012077721	0.011043445	0.012870174	0.005097808	0.005704207	0.007943142	0.019257145	0.011695432	0.013791572	0.00477442	0.000947069	0.001998267	0.002627272	0.005205539	0.006446792	0.014860321	0.002694016	0.002726752	0.001353838	0.000194112	0.000724113	0.002161869	0.005806314	0.001229474	0.007817523	0.005826742	0.005763496	0.002399138	0.005687803	0.002031221	0.001148223	0.000182171	0.000883995	0.00209536	0.011119073	0.003171351	0.006643154
0.000613764	0.134713761	0.081604319	0.0534981	0.045665468	0.029459618	0.014799177	0.017326423	0.02308569	0.013612598	0.01583222	0.008292071	0.013748599	0.01220716	0.011134087	0.012973834	0.005124568	0.005763806	0.008017032	0.019421326	0.011785105	0.013911464	0.004800701	0.000947069	0.002015951	0.002649537	0.005268373	0.006496983	0.015038256	0.002751797	0.002744931	0.001388551	0.000194112	0.000751963	0.002204258	0.0058894	0.001243812	0.007879846	0.005855993	0.005793862	0.002423619	0.005713337	0.002038323	0.00116285	0.000182171	0.000883995	0.00212902	0.011234656	0.003195746	0.006721058
0.000619426	0.13531773	0.082081056	0.053860337	0.045964387	0.029682251	0.014915567	0.017473146	0.02326731	0.013722063	0.01595268	0.008346306	0.013865874	0.012314372	0.011222738	0.013075312	0.005171399	0.005813598	0.00811863	0.019572598	0.01185236	0.014033322	0.004835742	0.000960223	0.002086686	0.0027052	0.005311873	0.006541597	0.015187435	0.002766242	0.002808555	0.001440622	0.000194112	0.000751963	0.002229692	0.00595896	0.00125815	0.007948028	0.005873543	0.005842448	0.00243586	0.005732488	0.002073834	0.001184791	0.000182171	0.000883995	0.002179511	0.011304006	0.003195746	0.006763552
0.000625917	0.135970413	0.082620505	0.054264247	0.046317613	0.029931177	0.015050485	0.017647702	0.023478905	0.013840805	0.016113613	0.008442726	0.013981626	0.012446427	0.011344258	0.013202977	0.005198159	0.00587018	0.008183283	0.019742023	0.011963589	0.014153215	0.004905826	0.000960223	0.002122053	0.002738598	0.005360207	0.006602942	0.015347397	0.002773464	0.002844911	0.001440622	0.000194112	0.000807664	0.002263604	0.006014994	0.001276073	0.008026331	0.005905719	0.005903181	0.002472581	0.00577079	0.002109345	0.001214045	0.000182171	0.000883995	0.002187926	0.011350239	0.003244536	0.006848539
0.000631657	0.136587306	0.083097874	0.054629957	0.04661177	0.030154377	0.015174017	0.017794425	0.023655529	0.013960783	0.016252383	0.008507005	0.014065394	0.01255037	0.01142992	0.013321913	0.005238299	0.005911673	0.008257173	0.01988321	0.012057574	0.014279004	0.004940867	0.000973377	0.002157421	0.002783128	0.005418207	0.00665871	0.015498373	0.0028168	0.002908536	0.00151005	0.000194112	0.000807664	0.002301755	0.006082622	0.001297579	0.008097709	0.005932045	0.00595784	0.002497062	0.005815475	0.002130652	0.001228672	0.000182171	0.000895185	0.002238417	0.011419589	0.003268931	0.00688395
0.000638105	0.137252914	0.083628872	0.055028525	0.046958301	0.030412761	0.015308793	0.017962619	0.023875354	0.014091894	0.016404643	0.008565259	0.014182669	0.012691577	0.011525543	0.013447395	0.005298509	0.005970519	0.00831259	0.020062719	0.012153282	0.014389069	0.005019711	0.000986531	0.002175105	0.002827658	0.005447208	0.006692171	0.015667321	0.002831245	0.002926714	0.00151005	0.000194112	0.000807664	0.002331427	0.00614252	0.001304748	0.008171218	0.005978846	0.006000352	0.002607227	0.005847393	0.002137754	0.001235985	0.000182171	0.000906375	0.002280492	0.011465822	0.003293326	0.006976019
0.000643888	0.137844952	0.084110585	0.055378207	0.047260939	0.030635252	0.015430629	0.01811133	0.024057267	0.014211872	0.01652703	0.008633556	0.014296898	0.012796828	0.011606225	0.013551055	0.00534534	0.006014275	0.00836339	0.020219639	0.012249853	0.014497169	0.005072273	0.000986531	0.002192789	0.002849923	0.005485874	0.006720055	0.01583627	0.002838467	0.002981249	0.001527407	0.000226464	0.000863365	0.002356861	0.006206284	0.001326255	0.008243662	0.006005172	0.006030718	0.002643948	0.005885695	0.002180367	0.001250613	0.000182171	0.000906375	0.002322568	0.011512055	0.003317721	0.007032678
0.00065046	0.138496144	0.08466662	0.055799214	0.047599585	0.030888576	0.015567455	0.018281115	0.024266806	0.014351641	0.016671581	0.008695827	0.014423311	0.012917114	0.011709816	0.013671082	0.00538548	0.006073875	0.008414189	0.020418915	0.012374016	0.014611165	0.005107315	0.000986531	0.002192789	0.002861055	0.005514875	0.0067814	0.015996233	0.00287458	0.003035784	0.001544763	0.000226464	0.000863365	0.002386534	0.006268115	0.001347762	0.00830705	0.006040272	0.006048938	0.002656189	0.005943148	0.002208775	0.00128718	0.000182171	0.000928754	0.002330983	0.011581405	0.003317721	0.007089336
0.000656332	0.139099118	0.085149517	0.056155841	0.047896866	0.031119437	0.015689362	0.018426646	0.02445783	0.014458013	0.016784331	0.008784211	0.014534494	0.01301256	0.011795479	0.013781289	0.00544569	0.006125176	0.008497315	0.020573818	0.012473174	0.014719265	0.005133596	0.000986531	0.002192789	0.002894453	0.005543875	0.006820438	0.01613283	0.002917916	0.003063052	0.001544763	0.000226464	0.000919066	0.002407728	0.006343471	0.0013621	0.008371504	0.006075373	0.006067158	0.002656189	0.005943148	0.002215878	0.001294494	0.000182171	0.000928754	0.002347813	0.011696988	0.003342116	0.007145994
0.000663015	0.139776656	0.085693942	0.056567766	0.048249051	0.031374605	0.015823996	0.018583707	0.024676185	0.014573662	0.016945265	0.008884648	0.014674615	0.013136115	0.011927956	0.013901316	0.005532661	0.006191565	0.00855735	0.020750907	0.012578367	0.014831295	0.005186159	0.000986531	0.002210472	0.002916718	0.005597042	0.006876206	0.016335928	0.002961251	0.003072141	0.001596834	0.000258816	0.000946917	0.002433162	0.00643815	0.001383607	0.008445546	0.0061368	0.00610967	0.00269291	0.005955915	0.002251388	0.001301807	0.000197352	0.000939944	0.002389888	0.011858804	0.003366511	0.007223898
0.000668887	0.140371677	0.086170758	0.056939085	0.04856017	0.03160575	0.015954529	0.018726851	0.024883373	0.014684983	0.01709078	0.008946919	0.014755337	0.013243327	0.012037524	0.014007158	0.005599561	0.006239848	0.008649712	0.020912264	0.012672351	0.014955119	0.005203679	0.000986531	0.002210472	0.002938983	0.005611542	0.006948705	0.016474322	0.002990141	0.00308123	0.001596834	0.000258816	0.000946917	0.002458596	0.006484523	0.001397945	0.00851213	0.006180676	0.00614611	0.00269291	0.005987833	0.002315308	0.001338375	0.000212533	0.000939944	0.002415134	0.01195127	0.003390906	0.007280556
0.000675683	0.141057168	0.086718658	0.0573454	0.048900452	0.031869382	0.016096235	0.018895443	0.025100258	0.014813001	0.017249787	0.00904133	0.01486195	0.013371459	0.01215008	0.014135914	0.005659771	0.006285114	0.008718984	0.021078058	0.012780131	0.015090735	0.005238721	0.000986531	0.002263524	0.002961248	0.005640542	0.007021203	0.016659447	0.003011809	0.003135765	0.001631548	0.000258816	0.000946917	0.002500986	0.006538625	0.001423036	0.008585106	0.006215777	0.006225062	0.002754113	0.006019751	0.002329512	0.001345688	0.000227714	0.000962324	0.002431964	0.012043737	0.003415301	0.007372626
0.000681692	0.141641253	0.087217194	0.057723131	0.049210976	0.032102419	0.016217788	0.019061252	0.025303038	0.01492865	0.017401084	0.009131723	0.014976179	0.013485862	0.012234746	0.014271218	0.005746742	0.006334151	0.008788255	0.021238608	0.012870666	0.015208662	0.005308804	0.000986531	0.002263524	0.002983513	0.005684043	0.007099278	0.016835586	0.003040699	0.003172122	0.001648905	0.000258816	0.001030468	0.002530658	0.006600456	0.001440958	0.00865968	0.006247952	0.006297941	0.002766353	0.006032518	0.002343717	0.001353002	0.000242895	0.000984704	0.002457209	0.012113086	0.003439696	0.00745053
0.000688497	0.142330224	0.087768095	0.058132384	0.049558102	0.032372009	0.016359352	0.019226663	0.025526976	0.015055431	0.017534071	0.009208055	0.015079747	0.01361857	0.012327381	0.014391245	0.005820332	0.006396014	0.008871381	0.021417714	0.012982758	0.015346244	0.005378887	0.001025992	0.002298891	0.002994645	0.005756543	0.00714947	0.017017116	0.003047922	0.003199389	0.001666262	0.000258816	0.001030468	0.002543375	0.006668084	0.00146605	0.008739582	0.006315229	0.006425478	0.002778594	0.00607082	0.002372125	0.001440764	0.000242895	0.001007083	0.002482455	0.012159319	0.003464091	0.007528435
0.000694581	0.14291232	0.088274688	0.058499697	0.049875024	0.032598189	0.016481399	0.019382531	0.025739748	0.015179739	0.017657421	0.009252247	0.01517113	0.013736896	0.012407067	0.014515636	0.005880543	0.00644128	0.008949889	0.021577054	0.013080191	0.015454344	0.005405169	0.001025992	0.002316575	0.003028043	0.005800044	0.007194084	0.017193254	0.003069589	0.003226657	0.001683619	0.000258816	0.001058319	0.00256457	0.006716389	0.00149831	0.008810427	0.006353255	0.006498357	0.002803075	0.006128272	0.002407636	0.001455391	0.000258076	0.001029463	0.002516115	0.012228669	0.003488486	0.007620505
0.000701499	0.143604274	0.088827011	0.058931123	0.050236732	0.032863382	0.016622751	0.019571402	0.025958985	0.015317034	0.017808718	0.009328579	0.015292974	0.013857183	0.012531575	0.01464221	0.005947443	0.006488054	0.009014542	0.021771893	0.0131759	0.015570305	0.005492773	0.001025992	0.002316575	0.003028043	0.00582421	0.00728889	0.017383771	0.00309848	0.003253924	0.001700975	0.000258816	0.001086169	0.002619676	0.006797542	0.001512648	0.008885002	0.006391281	0.006571236	0.002803075	0.006179341	0.002436045	0.001462705	0.000273257	0.001051842	0.00254136	0.012344252	0.003512881	0.007705492
0.000707656	0.14415555	0.089326495	0.059312326	0.050556629	0.033101904	0.016747769	0.019722499	0.026153535	0.015423406	0.017939778	0.009396876	0.015395019	0.013987929	0.01262421	0.014754599	0.005967513	0.006539355	0.009079196	0.021935267	0.013287129	0.015684301	0.005527814	0.001025992	0.002351943	0.003028043	0.005862877	0.007333504	0.017565301	0.003112925	0.003272103	0.001735689	0.000258816	0.00111402	0.002662066	0.006859373	0.001526986	0.008958511	0.006432232	0.006662334	0.002815315	0.006268712	0.002464454	0.001484645	0.000273257	0.001063032	0.00255819	0.012390485	0.003537276	0.007769232
0.000714672	0.144819667	0.089882293	0.059739745	0.050908963	0.033367192	0.016896404	0.019914948	0.026370715	0.015555135	0.018091075	0.009477226	0.015526002	0.01410887	0.012726805	0.014895358	0.006014343	0.006585375	0.009171558	0.02211639	0.013416465	0.015804194	0.005597898	0.001039146	0.002404994	0.003039175	0.005887044	0.007372542	0.01773425	0.00312737	0.00329937	0.001735689	0.000258816	0.00114187	0.002674783	0.006907679	0.001541324	0.009030422	0.006496584	0.006771653	0.002827556	0.006307014	0.002492862	0.001499272	0.000273257	0.001074222	0.002591851	0.012482952	0.003561671	0.007840054
0.000720876	0.145455946	0.090373404	0.060099044	0.05124002	0.03360108	0.017022695	0.02008036	0.026554979	0.015671403	0.018217316	0.009559584	0.015631092	0.014226542	0.012835377	0.015008838	0.006061174	0.00663743	0.009245448	0.022284201	0.013528556	0.015916225	0.0056417	0.001052299	0.002404994	0.003039175	0.005916044	0.007422733	0.017878037	0.003163483	0.003326638	0.001753046	0.000291168	0.00114187	0.0026875	0.006963713	0.001552077	0.009085287	0.006514134	0.006820238	0.002839796	0.006326165	0.002542578	0.001506586	0.000273257	0.001096602	0.002650757	0.012598534	0.003610461	0.007875466
0.000727909	0.146113601	0.09092241	0.060519516	0.051601728	0.033867738	0.017172037	0.02025929	0.026787735	0.015798184	0.018373432	0.00964596	0.015745321	0.014349444	0.012934984	0.015145233	0.006141454	0.006698539	0.009356282	0.022460887	0.013648408	0.01602629	0.005667981	0.001078607	0.002493413	0.003050308	0.005969211	0.007489655	0.018079338	0.003235708	0.003353905	0.001770403	0.000291168	0.001169721	0.002717172	0.007002357	0.001573584	0.009157198	0.006555085	0.006893117	0.002876518	0.00637085	0.002578088	0.001543153	0.000273257	0.001096602	0.002676002	0.012714117	0.003610461	0.007939206
0.000734224	0.146693709	0.091408704	0.060874808	0.051925643	0.034104038	0.017299883	0.020420725	0.02698493	0.015930531	0.018518947	0.009708231	0.015845843	0.014458617	0.013029611	0.015249984	0.006174904	0.006751348	0.009402463	0.022634749	0.013753601	0.016126528	0.005729304	0.00109176	0.002511097	0.003072573	0.005978878	0.007539846	0.018235705	0.003271821	0.003372084	0.001770403	0.000291168	0.001197571	0.002755323	0.007058392	0.001595091	0.009215259	0.006584336	0.006972069	0.002900999	0.006390001	0.002613599	0.001550467	0.000273257	0.001096602	0.002701247	0.01276035	0.003634856	0.007981699
0.000741377	0.147355837	0.091956446	0.061277116	0.052282738	0.034370177	0.017444488	0.02058375	0.027199759	0.016074629	0.018673135	0.00980465	0.015990533	0.014581519	0.013136191	0.015374375	0.006241805	0.006801895	0.009457881	0.022819906	0.013876039	0.016270006	0.005790626	0.001104914	0.002511097	0.00310597	0.005998212	0.007573307	0.018429817	0.003300711	0.003399351	0.00178776	0.00032352	0.001225422	0.002784996	0.007120223	0.001620182	0.009304216	0.006645762	0.007044948	0.002900999	0.006434686	0.002663314	0.001587035	0.000288438	0.001107791	0.002726492	0.012945283	0.003683646	0.008059604
0.00074779	0.147928488	0.092441397	0.06165084	0.052605462	0.034611536	0.017575092	0.020735245	0.027418702	0.016205739	0.018823468	0.009891026	0.016112377	0.014700499	0.01323281	0.015476944	0.006261875	0.00686074	0.009541006	0.022987718	0.013979508	0.016385967	0.005886991	0.001118068	0.00252878	0.003139368	0.006041712	0.007645806	0.018596969	0.003322379	0.003417529	0.001805117	0.00032352	0.001281123	0.002789235	0.007172392	0.00163452	0.009380388	0.006692563	0.007099607	0.00292548	0.006466604	0.002684621	0.001616289	0.000288438	0.001107791	0.002743323	0.013060866	0.003708041	0.008137509
0.000755149	0.148606523	0.09299996	0.062073984	0.052966575	0.034881552	0.01771906	0.020902246	0.027640583	0.016343034	0.018980547	0.010005524	0.016254021	0.014829938	0.013360307	0.015599153	0.006308705	0.006914304	0.009610278	0.02316279	0.014109706	0.016490136	0.005983355	0.001131222	0.00252878	0.0031505	0.006061045	0.007684843	0.018778499	0.003387382	0.003444797	0.001857187	0.00032352	0.001308973	0.002818907	0.00722263	0.001670365	0.009467214	0.006730589	0.007166413	0.00293772	0.006504906	0.002705927	0.001645543	0.000288438	0.001118981	0.002793813	0.013130216	0.003756831	0.008208332
0.000761696	0.149208006	0.093483094	0.062462935	0.053283794	0.035126884	0.017856169	0.021069646	0.027832783	0.016463013	0.019128953	0.01007583	0.016385003	0.014930613	0.013473859	0.015710451	0.006382295	0.006964851	0.009656459	0.023332215	0.014220073	0.016611994	0.005983355	0.001170683	0.002546464	0.003183898	0.006094879	0.007751765	0.018961827	0.00340905	0.003453886	0.001857187	0.00032352	0.001336824	0.002840102	0.007276732	0.001688287	0.009535929	0.006774465	0.007202852	0.003011163	0.006555975	0.002727234	0.00166017	0.000288438	0.001118981	0.002844304	0.013338265	0.003805621	0.008243743
0.000769074	0.149861187	0.094030915	0.062909053	0.053646543	0.035402102	0.018003602	0.021254938	0.028063481	0.016609584	0.019302415	0.010162206	0.016566247	0.015065936	0.013596376	0.015835934	0.006409056	0.00702445	0.009767294	0.023533507	0.014344236	0.016741714	0.006070959	0.00119699	0.002564148	0.00319503	0.006133546	0.007807533	0.019143357	0.00343794	0.003472064	0.001857187	0.00032352	0.001336824	0.002865536	0.007350157	0.001720547	0.00962382	0.006815416	0.00729395	0.003023404	0.006594276	0.002748541	0.001674797	0.000288438	0.001141361	0.002869549	0.013500081	0.003878806	0.008321648
0.000775694	0.150431353	0.094522501	0.063271023	0.053971946	0.035642799	0.018132863	0.021427506	0.028255093	0.01672276	0.019450821	0.010260634	0.016689614	0.01517184	0.013707936	0.015946141	0.006435816	0.007076505	0.009827329	0.023698495	0.014439082	0.016847849	0.006132282	0.001210144	0.002564148	0.003206163	0.006162546	0.007902339	0.019301522	0.003445163	0.003481154	0.001857187	0.00032352	0.001364674	0.00289097	0.007411987	0.001742054	0.009692003	0.006859292	0.00734861	0.003047885	0.006683647	0.002762745	0.001689424	0.000288438	0.001163741	0.002877964	0.013523197	0.003976386	0.00839247
0.000783189	0.151096463	0.095089436	0.063683749	0.054333803	0.035922462	0.018285104	0.021626318	0.028484028	0.016858818	0.019622355	0.010334957	0.016823643	0.015288859	0.013845394	0.016081444	0.006469266	0.007136859	0.009901219	0.023896157	0.014564107	0.016993292	0.006211126	0.001249605	0.002564148	0.003217295	0.006206047	0.007969261	0.019502823	0.003495721	0.003508421	0.001891901	0.000355872	0.001392525	0.00292912	0.007471886	0.001767145	0.009774567	0.006923644	0.007397195	0.003047885	0.006715565	0.002791154	0.001718678	0.000303619	0.00118612	0.00292004	0.01370813	0.004073966	0.008512868
0.000789937	0.151687507	0.09558884	0.064056671	0.054671704	0.036160843	0.018417264	0.021771053	0.028692979	0.016996731	0.019781361	0.010415307	0.016945487	0.01541176	0.013949981	0.016229841	0.006516096	0.007192687	0.00997049	0.024060338	0.014669301	0.017087634	0.006272449	0.001289067	0.002599515	0.003272958	0.00623988	0.008030606	0.019646609	0.003553501	0.003544778	0.001891901	0.000388224	0.001392525	0.002937598	0.007516327	0.001781483	0.009840086	0.00697337	0.007470074	0.003121328	0.006753867	0.002805358	0.001733305	0.000333981	0.00118612	0.00293687	0.013800596	0.004122756	0.00854828
0.000797429	0.152352618	0.096167307	0.064478747	0.055044273	0.036431663	0.018570778	0.02195714	0.028934844	0.017142684	0.019951932	0.010501682	0.017081039	0.015543815	0.014062537	0.016358597	0.006576307	0.007248514	0.010067471	0.024258403	0.014806397	0.017181975	0.006325011	0.00130222	0.002617199	0.003284091	0.006259214	0.008080797	0.019822747	0.003596837	0.003544778	0.001891901	0.000388224	0.001420375	0.002967271	0.007574294	0.001817328	0.009915726	0.007043572	0.007530806	0.003133568	0.006824087	0.002862175	0.001747932	0.000333981	0.00119731	0.00297053	0.013916179	0.004122756	0.008626185
0.000804093	0.1529372	0.096674689	0.064853807	0.055375776	0.036680683	0.018710292	0.022123744	0.029139681	0.017268228	0.020083955	0.010596093	0.017219636	0.015641874	0.014159156	0.016492809	0.006623137	0.007299815	0.010113652	0.024429442	0.014929697	0.01733528	0.006412615	0.001315374	0.002617199	0.003295223	0.006312381	0.008181179	0.019997088	0.003654617	0.003572045	0.001943972	0.000420576	0.001448226	0.002979988	0.007626464	0.001828081	0.009988702	0.007128399	0.007609758	0.00318253	0.006887923	0.00287638	0.001762559	0.000349162	0.0012085	0.003012606	0.013962412	0.004147151	0.008682843
0.000811737	0.153619212	0.097241781	0.065290842	0.055761141	0.036958738	0.018861331	0.022315001	0.029383604	0.017437682	0.020234289	0.010702556	0.017338435	0.015782427	0.014266732	0.016609563	0.006716797	0.007360169	0.01021525	0.024617019	0.015042651	0.01744338	0.006508979	0.001328528	0.002670251	0.003295223	0.006384881	0.008270408	0.020201984	0.003697952	0.00363567	0.001961329	0.000420576	0.001476076	0.002996944	0.007696023	0.001849588	0.010064342	0.00718105	0.007700857	0.003194771	0.006945375	0.002904788	0.001791813	0.000349162	0.001230879	0.003046266	0.014124228	0.004220336	0.008725336
0.000818498	0.154203296	0.097742924	0.065657354	0.056096513	0.037213527	0.01899738	0.02249075	0.029597257	0.017566937	0.02039715	0.010786923	0.017477032	0.015898792	0.014364347	0.016730681	0.006797078	0.007412225	0.010293758	0.024788864	0.015156467	0.017577031	0.006579063	0.001341682	0.002670251	0.003306356	0.006409048	0.008348484	0.020378122	0.003734065	0.003672026	0.001961329	0.000452928	0.001503927	0.003018139	0.0077366	0.001856757	0.01013572	0.007262952	0.007761589	0.003194771	0.006977293	0.002933197	0.001799127	0.000349162	0.001253259	0.003054681	0.014216695	0.004220336	0.008753665
0.000826205	0.154860453	0.098311675	0.066077826	0.056474439	0.037497967	0.019147429	0.022678031	0.029856168	0.017708561	0.020559047	0.01088736	0.017612584	0.016041305	0.014476903	0.016873622	0.006837218	0.007469561	0.010363029	0.024978459	0.015270282	0.017716578	0.006605344	0.001394297	0.002687934	0.003306356	0.006438048	0.008426559	0.020579423	0.003755733	0.003708383	0.0020134	0.000549984	0.001531777	0.003035094	0.00778877	0.001867511	0.0102055	0.007347779	0.007810175	0.003231492	0.007047513	0.002940299	0.001813754	0.000349162	0.001264449	0.003063096	0.014332278	0.004244731	0.008845734
0.000833131	0.155453486	0.098826403	0.066460633	0.056823351	0.037751195	0.019283548	0.022841851	0.030062768	0.017834106	0.020710344	0.010997841	0.017746613	0.016179243	0.014597428	0.01702202	0.006870668	0.007521616	0.010432301	0.025163616	0.015364267	0.017838436	0.006692948	0.001420604	0.002705618	0.003317488	0.006491215	0.008465597	0.02074298	0.003806291	0.003790186	0.0020134	0.000549984	0.001587478	0.003069006	0.007842872	0.001892602	0.010284336	0.007409206	0.007864834	0.003268214	0.007098582	0.002947401	0.001850321	0.000364343	0.001275639	0.003079927	0.014447861	0.004269126	0.008930721
0.000840962	0.156076344	0.099393811	0.066871756	0.057202467	0.038038046	0.019436639	0.023044242	0.030280241	0.017972638	0.020878987	0.011104304	0.017897395	0.016314566	0.014718948	0.01715514	0.006950949	0.007585742	0.010492336	0.025356437	0.01548498	0.017958329	0.006789312	0.001446912	0.002723302	0.003328621	0.006510549	0.008538095	0.020946078	0.003856849	0.003817453	0.002048113	0.000582336	0.001587478	0.00309444	0.007916296	0.00190694	0.010361041	0.007476482	0.007925566	0.003280454	0.007124117	0.002990014	0.001872262	0.000364343	0.001286828	0.003088342	0.014609677	0.004269126	0.008994462
0.000847958	0.156670867	0.099915884	0.067246816	0.057545129	0.038299551	0.01957693	0.0232184	0.030486253	0.018097563	0.02102643	0.011210767	0.017993347	0.016419817	0.014829512	0.01728717	0.006991089	0.007640815	0.010538517	0.025528686	0.015587587	0.018076256	0.006833114	0.001446912	0.002723302	0.003350886	0.006568549	0.008593863	0.021138393	0.003907407	0.003835631	0.00206547	0.000614688	0.001643179	0.003141068	0.007989721	0.001914109	0.01044254	0.007537909	0.007992372	0.003341657	0.007156035	0.003004219	0.001872262	0.000379524	0.001286828	0.003096757	0.014748376	0.004293521	0.009100695
0.000855915	0.157311123	0.10049901	0.067685721	0.057932428	0.038587725	0.019725848	0.023418007	0.030715776	0.018238569	0.021187364	0.011287099	0.018147176	0.016542719	0.014959998	0.017439932	0.007064679	0.007701924	0.010621643	0.025734013	0.015711749	0.018188286	0.006929479	0.001460065	0.002723302	0.003362018	0.00661205	0.008671939	0.021339693	0.003921852	0.003862899	0.002082827	0.000679392	0.001643179	0.003166502	0.008067009	0.0019392	0.010516582	0.00758471	0.008071324	0.003366138	0.007226255	0.003025525	0.001894203	0.000379524	0.001298018	0.003113587	0.014887076	0.004293521	0.009157354
0.000862991	0.157892225	0.101002285	0.068065857	0.058274645	0.03884138	0.019864513	0.023586997	0.030929723	0.01837339	0.021334806	0.011413649	0.018262928	0.016665621	0.015064585	0.01755123	0.00711151	0.007761523	0.010700151	0.02592159	0.015826428	0.018296386	0.006990802	0.001499526	0.002723302	0.003384283	0.00665555	0.008733284	0.021535602	0.00394352	0.003881077	0.002082827	0.000711744	0.001643179	0.003187697	0.00811145	0.001946369	0.010593287	0.007634436	0.00811991	0.003390619	0.007283707	0.00303973	0.001916143	0.000379524	0.001298018	0.003130417	0.015048892	0.004317916	0.009214012
0.000870939	0.158565787	0.101553186	0.068504762	0.058659266	0.039127569	0.020028351	0.023775073	0.031166592	0.018535423	0.021514049	0.011528147	0.018404572	0.016787215	0.015181126	0.017684351	0.00719179	0.007806789	0.010801749	0.026112798	0.015972146	0.018408417	0.007052124	0.001525834	0.002758669	0.003439946	0.00668455	0.008777898	0.021747687	0.003994077	0.003899256	0.002100184	0.000744096	0.00167103	0.003208892	0.008186807	0.001964291	0.010678515	0.007684162	0.008180642	0.003439581	0.00736031	0.003061036	0.001952711	0.000394705	0.001309208	0.003164078	0.015187591	0.004342311	0.009313163
0.000878132	0.159174726	0.102073284	0.068901727	0.059009963	0.039386188	0.020172602	0.023957979	0.031380245	0.018672099	0.021676911	0.011618541	0.018509662	0.016919269	0.015274756	0.017821836	0.00724531	0.007854318	0.010875639	0.026311671	0.016091135	0.018530275	0.007157249	0.001591603	0.002758669	0.003462211	0.006723217	0.008811359	0.02195438	0.004008523	0.003926523	0.002134898	0.000776448	0.001726731	0.003242803	0.008248638	0.00197146	0.010760014	0.007730964	0.008198862	0.003439581	0.007379461	0.003089445	0.001981965	0.000394705	0.001342778	0.003189323	0.015233824	0.004366706	0.00939815
0.000886265	0.159822935	0.102647959	0.069327008	0.059397262	0.039680227	0.020335662	0.024157586	0.031621817	0.018816197	0.021875428	0.011751117	0.018663491	0.017048055	0.015371375	0.017957139	0.007312211	0.007934287	0.010972619	0.026523452	0.016213574	0.018630513	0.007236093	0.00161791	0.002829405	0.003506741	0.006790884	0.008934049	0.022182641	0.004022968	0.003944701	0.002169612	0.000776448	0.001754581	0.00329791	0.008304672	0.001989383	0.010844176	0.00778069	0.008259594	0.003451821	0.007424147	0.003124956	0.001989278	0.000394705	0.001353967	0.003231398	0.015349407	0.004464286	0.009476055
0.000893588	0.160401552	0.103155973	0.069724775	0.059745876	0.039936057	0.020479631	0.0243393	0.031829592	0.018947926	0.02204118	0.011839502	0.018765535	0.017180109	0.015485924	0.018079349	0.007379111	0.00798936	0.011074218	0.026705785	0.016341185	0.018738613	0.007358739	0.001644218	0.002847088	0.003551271	0.006848885	0.00898424	0.022398321	0.004044635	0.003981058	0.002169612	0.000776448	0.001810282	0.003319105	0.008364571	0.002000136	0.010921414	0.007847966	0.008320326	0.003464062	0.007468832	0.003132058	0.001996592	0.000394705	0.001353967	0.003265059	0.015511223	0.004464286	0.009575206
0.000901815	0.161088535	0.103722671	0.070145247	0.060139127	0.040225367	0.020645307	0.024535725	0.032085271	0.019110577	0.022235842	0.011945965	0.018894995	0.017303664	0.015615413	0.018208105	0.007425941	0.008053486	0.01118967	0.026925634	0.016465348	0.018844747	0.007437582	0.001644218	0.002864772	0.003562403	0.006863385	0.009045585	0.022578054	0.004095193	0.004035593	0.002204325	0.000776448	0.001865983	0.003340299	0.008445724	0.002018059	0.011010903	0.007900618	0.008435718	0.003464062	0.007487983	0.003188875	0.002003905	0.000425067	0.001376347	0.003307134	0.015673039	0.004488681	0.009667276
0.000909268	0.161691012	0.104243085	0.070549425	0.060499347	0.040487438	0.020789064	0.024719427	0.032304214	0.019250345	0.022400631	0.012038367	0.018997039	0.01743245	0.01573793	0.018331406	0.007486152	0.008122138	0.011291269	0.027108371	0.016595546	0.018972501	0.007472624	0.001670525	0.002882456	0.003606933	0.006931052	0.009084623	0.022791936	0.004102416	0.004081039	0.002204325	0.000776448	0.001865983	0.003348777	0.008492097	0.00204315	0.011083347	0.007991295	0.00849645	0.003464062	0.007507134	0.003231488	0.002040473	0.000440248	0.001387537	0.003323965	0.015765505	0.004537471	0.009731016
0.000917512	0.162362088	0.104828423	0.070979782	0.06089111	0.040772871	0.020952902	0.024943289	0.032544316	0.019409904	0.022570237	0.012122734	0.019138683	0.017578232	0.015871403	0.018479803	0.007559742	0.00818551	0.011355922	0.027325799	0.01672402	0.019106152	0.007586509	0.00172314	0.002917823	0.003606933	0.006960052	0.009140391	0.023002223	0.004138529	0.004153752	0.002204325	0.000776448	0.001865983	0.003365733	0.00855586	0.002061072	0.011166444	0.008055647	0.008545036	0.003464062	0.007564586	0.003245693	0.002047787	0.000440248	0.001387537	0.00336604	0.015973555	0.004537471	0.00977351
0.000924998	0.162952137	0.105355472	0.071375144	0.06124761	0.041033287	0.021098496	0.025119436	0.03277472	0.019542252	0.022760081	0.012219153	0.019277281	0.017701788	0.015972006	0.018597647	0.007673473	0.008233039	0.011452902	0.027522655	0.016842147	0.019235872	0.007639071	0.001775755	0.002953191	0.003618066	0.006998719	0.009196159	0.023185551	0.004145751	0.00418102	0.002273753	0.000776448	0.001921684	0.003391167	0.008615759	0.002093333	0.011239953	0.008108298	0.008611842	0.003464062	0.007622039	0.003266999	0.002062414	0.000440248	0.001409916	0.003408116	0.016112254	0.004659446	0.009844332
0.000933409	0.16361526	0.105934806	0.071820461	0.0616361	0.041331203	0.021263042	0.025325007	0.033015411	0.019686968	0.02290656	0.01235173	0.019434155	0.017835149	0.016088547	0.018727495	0.007747063	0.008295656	0.011522174	0.027735646	0.016976657	0.019375419	0.007761717	0.001841524	0.002970875	0.003640331	0.007037386	0.009268657	0.02340842	0.004160196	0.004190109	0.002325824	0.000776448	0.001921684	0.003429317	0.008673726	0.002125593	0.011335302	0.008172649	0.008660427	0.003476302	0.007666724	0.003323816	0.002077041	0.000440248	0.001421106	0.003450191	0.016320303	0.004683841	0.009943484
0.000941043	0.164250048	0.106442346	0.072224638	0.062001676	0.041593795	0.021407717	0.025506721	0.033245227	0.01981746	0.023073276	0.012436097	0.019559046	0.017941708	0.016201103	0.018866072	0.007834034	0.008367326	0.0116053	0.027924433	0.017093059	0.019475657	0.00782304	0.001880985	0.002970875	0.003673728	0.007105053	0.009318849	0.023629491	0.004174642	0.004199198	0.00234318	0.000776448	0.001921684	0.003433556	0.008725896	0.002165022	0.011400288	0.008234076	0.008727233	0.003476302	0.007698642	0.003330919	0.002084354	0.000440248	0.001421106	0.003475436	0.016482119	0.004708236	0.010021388
0.000949567	0.164935042	0.10701947	0.072677435	0.062405788	0.041891712	0.02157007	0.025728594	0.033492089	0.019975782	0.023254447	0.01254256	0.01969612	0.018088798	0.016318639	0.019000284	0.007880864	0.008428435	0.01172537	0.028137828	0.017225844	0.019650582	0.007919404	0.001894139	0.002970875	0.003762788	0.007163054	0.009380193	0.023818211	0.004196309	0.004208288	0.00234318	0.000776448	0.001977385	0.003454751	0.008791591	0.002193698	0.011496169	0.008283802	0.008812258	0.003500783	0.007717793	0.003352225	0.002091668	0.000440248	0.001443486	0.003500682	0.016667052	0.004708236	0.010113458
0.000957261	0.165552432	0.10754565	0.073090161	0.062762437	0.042155911	0.021717504	0.025911103	0.033719554	0.020109366	0.023416344	0.012618892	0.01982558	0.018219545	0.016422231	0.019106126	0.007921004	0.008484262	0.011808496	0.028344365	0.017333624	0.019752786	0.007980727	0.001959907	0.002988559	0.003807319	0.007221054	0.009430385	0.024042877	0.0042252	0.004217377	0.002377894	0.000776448	0.001977385	0.003463229	0.008857286	0.002218789	0.011571276	0.008348154	0.008866917	0.003500783	0.007743328	0.003373532	0.002106295	0.000455429	0.001454676	0.003534342	0.016782635	0.004781421	0.01018428
0.000965789	0.166281668	0.108131777	0.073530135	0.063162532	0.04245884	0.021878655	0.026115482	0.033960245	0.020252227	0.023565714	0.012707277	0.019945901	0.018360097	0.016545744	0.019269799	0.007994594	0.0085333	0.011900859	0.028572281	0.017458649	0.019870713	0.008068331	0.001986215	0.003147713	0.003807319	0.007269388	0.009469422	0.02424957	0.004261312	0.004281001	0.002377894	0.000776448	0.002088787	0.003488663	0.008917185	0.002247465	0.011660766	0.008400805	0.008885137	0.003525264	0.007768862	0.003416145	0.002157489	0.000455429	0.001465865	0.003559587	0.016828868	0.004805816	0.010283432
0.000973589	0.16687818	0.108676597	0.073938854	0.063529745	0.042723844	0.02203125	0.026306738	0.034180951	0.020408693	0.023726648	0.012839853	0.020070792	0.018504572	0.016661288	0.019410558	0.008048115	0.008594408	0.011965512	0.028762683	0.017583674	0.019992571	0.008120894	0.001999369	0.003253815	0.003829584	0.007341888	0.00950846	0.024479628	0.004290203	0.004317358	0.002412608	0.000776448	0.002088787	0.003531052	0.008959694	0.002251049	0.011730013	0.008456381	0.008939796	0.003537505	0.007826315	0.003487166	0.002157489	0.00047061	0.001499435	0.003584833	0.016921334	0.004854606	0.010368419
0.000982272	0.167583555	0.109254668	0.07439726	0.063922401	0.043024077	0.022195088	0.026512707	0.034417527	0.020564542	0.0238924	0.012954351	0.02020482	0.018651008	0.016803726	0.019555682	0.008101635	0.008681167	0.012034784	0.02897406	0.017712148	0.020130152	0.008173456	0.00203883	0.003271499	0.003874114	0.007404722	0.009603266	0.024716876	0.004326315	0.004335536	0.002447322	0.000776448	0.002088787	0.003556486	0.009038915	0.002286894	0.011831221	0.008503182	0.008970162	0.003549745	0.007902918	0.003529779	0.002157489	0.000500972	0.001533004	0.003618493	0.017244966	0.004903396	0.010410912
0.000990206	0.168234747	0.109793169	0.07480865	0.064287084	0.043305112	0.022348461	0.026705952	0.034643229	0.020698744	0.024064898	0.013064832	0.020328187	0.018762143	0.016915286	0.019712808	0.008161845	0.008740012	0.012108673	0.029164461	0.017833724	0.020253976	0.00826982	0.002051984	0.003342234	0.003896379	0.007453056	0.009664611	0.024943339	0.004355206	0.004362803	0.002447322	0.000776448	0.002116638	0.003577681	0.009129729	0.002297648	0.011907394	0.008549984	0.009018748	0.003561986	0.007922069	0.003558188	0.002157489	0.000500972	0.001577764	0.003626908	0.0172912	0.004903396	0.010474653
0.000999012	0.168920239	0.110366343	0.075236336	0.064691792	0.043607095	0.022515269	0.026911921	0.034893617	0.020862014	0.024263415	0.013201426	0.020495723	0.018900735	0.017039795	0.019896122	0.008235436	0.008816209	0.012205653	0.029380276	0.017961335	0.020409246	0.008322383	0.002065137	0.003342234	0.003929776	0.007540057	0.009692495	0.025175195	0.004391318	0.004390071	0.002464679	0.000776448	0.002144488	0.003615832	0.009212814	0.00231557	0.011993154	0.00860556	0.009103773	0.003561986	0.007979521	0.00356529	0.00217943	0.000500972	0.001600143	0.003652153	0.017429899	0.004952186	0.010552557
0.001007046	0.169538126	0.110892602	0.075631965	0.065073586	0.043874936	0.022666803	0.027101587	0.035124315	0.020993124	0.024407002	0.013295837	0.020616044	0.019031481	0.017183229	0.020040155	0.008315716	0.008884862	0.012307252	0.029573501	0.018092396	0.020552724	0.008462549	0.002078291	0.003377602	0.003963174	0.007598057	0.009764993	0.02540705	0.004434654	0.004390071	0.002464679	0.000776448	0.002200189	0.003645504	0.009288171	0.002326323	0.01207199	0.008672837	0.009134139	0.003586467	0.008017823	0.003600801	0.00217943	0.000531333	0.001633713	0.003652153	0.017476132	0.004952186	0.010595051
0.001015934	0.170227097	0.111471542	0.076060185	0.065484989	0.044169826	0.022834036	0.027309544	0.035374704	0.021148972	0.024609374	0.0134023	0.020762258	0.019177917	0.017313715	0.020202737	0.008402687	0.008954269	0.012399614	0.02977076	0.018232079	0.020723718	0.008515112	0.002104599	0.003412969	0.004018836	0.007651224	0.009848645	0.025644298	0.004470767	0.004408249	0.002482036	0.000776448	0.002283741	0.003675177	0.009351934	0.002329908	0.01215562	0.008737188	0.009237384	0.003586467	0.008075276	0.003600801	0.002201371	0.000531333	0.001644902	0.003652153	0.017568598	0.005000976	0.01068712
0.001024079	0.17086785	0.111994642	0.076475849	0.065856071	0.044443152	0.022991156	0.027486486	0.035618333	0.021298018	0.024773199	0.013506754	0.020888671	0.019297551	0.017452169	0.020368592	0.008482967	0.009026694	0.01248274	0.029962372	0.018359691	0.020857369	0.008558914	0.00214406	0.003448337	0.004052234	0.007728558	0.009937874	0.025856383	0.004485212	0.004426428	0.002499393	0.000776448	0.002283741	0.003692133	0.009404104	0.00234783	0.012230727	0.008783989	0.009316336	0.003586467	0.00817103	0.003615005	0.002223311	0.000546514	0.001656092	0.003668984	0.017684181	0.005000976	0.01075086
0.001032971	0.171576208	0.112568843	0.076901932	0.066261969	0.044745135	0.023165177	0.027707564	0.035862844	0.021467472	0.02493606	0.013615226	0.021013561	0.019428951	0.017593611	0.020528992	0.008536487	0.009096855	0.012575102	0.03018222	0.018500236	0.020981193	0.008576435	0.002209828	0.003448337	0.004063366	0.007781725	0.010004796	0.026082846	0.004506879	0.004453695	0.002499393	0.0008088	0.002311591	0.003747239	0.009458206	0.002362168	0.012307964	0.008860041	0.009370995	0.003598707	0.008260401	0.003636312	0.002237938	0.000546514	0.001656092	0.003702644	0.017707298	0.005000976	0.010835848
0.001041296	0.17218813	0.113115795	0.077313055	0.066653137	0.045024231	0.023317206	0.027916316	0.036104709	0.021602911	0.025097958	0.013729724	0.021121698	0.019562313	0.017734057	0.020674116	0.008610078	0.009173807	0.012662846	0.030377866	0.018624398	0.021114843	0.008611476	0.002236136	0.003536756	0.004096764	0.007834892	0.010077295	0.026296728	0.004514102	0.004480963	0.002516749	0.0008088	0.002339442	0.003764195	0.009520037	0.00238009	0.012385202	0.008924393	0.009419581	0.003623188	0.008292319	0.003678925	0.002252565	0.000561695	0.001689662	0.003711059	0.017845997	0.005074161	0.010885423
0.001050372	0.172885552	0.113699316	0.077781346	0.06705844	0.045326781	0.023494975	0.028121887	0.03635833	0.021758759	0.025291656	0.013830161	0.021251158	0.019709403	0.017864542	0.020821422	0.008676978	0.009241705	0.012759826	0.030589243	0.018768393	0.021250459	0.00869032	0.002262443	0.003589807	0.004130161	0.007892893	0.010149793	0.0265178	0.00456466	0.004480963	0.002516749	0.0008088	0.002395143	0.003776912	0.009591529	0.002390844	0.012469365	0.00900337	0.00951068	0.003635429	0.008356155	0.003707334	0.002274506	0.000576876	0.001712041	0.003727889	0.01796158	0.005098556	0.011027068
0.001058768	0.173526802	0.114227707	0.078198613	0.067432794	0.045614767	0.023655277	0.028337399	0.036594612	0.0219177	0.025451626	0.013952694	0.021369956	0.019831651	0.017989051	0.020982913	0.008743879	0.009325446	0.012852188	0.030781661	0.018892555	0.021378214	0.008777924	0.002275597	0.00369591	0.004141294	0.007955726	0.010211138	0.026724493	0.004586328	0.004490052	0.002516749	0.0008088	0.002422993	0.003815063	0.009639835	0.002405182	0.012554592	0.009058946	0.009559266	0.003635429	0.008394456	0.003714436	0.002318387	0.000607238	0.001734421	0.003727889	0.018077163	0.005171741	0.01106248
0.001067888	0.174190422	0.114824892	0.07867652	0.067850596	0.045912589	0.023831348	0.028571997	0.036840005	0.022089009	0.025627979	0.014043087	0.021534445	0.019947361	0.018140454	0.021149859	0.008837539	0.009401643	0.012972259	0.031007561	0.019032238	0.021517761	0.008865528	0.002275597	0.003784329	0.004185824	0.008023394	0.010305944	0.026983308	0.004629663	0.00450823	0.002551463	0.000841152	0.002478694	0.003832019	0.009717123	0.002426689	0.012643016	0.009126223	0.009650364	0.00365991	0.008426375	0.003742845	0.002340327	0.000607238	0.001734421	0.00376155	0.018238979	0.005269321	0.011175796
0.001076221	0.174858018	0.115365842	0.079097794	0.068231497	0.046189131	0.023995682	0.028773989	0.037071291	0.022238673	0.025803368	0.014171647	0.021673043	0.020065033	0.018293849	0.021277524	0.00892451	0.009474068	0.013064621	0.031211678	0.019140018	0.021673031	0.008961892	0.002367673	0.00383738	0.004208089	0.008100727	0.010384019	0.027225948	0.004658553	0.004544587	0.002586177	0.000873504	0.002478694	0.003853213	0.009788615	0.002466118	0.012736767	0.009184724	0.009711096	0.00367215	0.00847106	0.003757049	0.002347641	0.0006376	0.001745611	0.003803625	0.018331445	0.005342506	0.011239536
0.001085468	0.175532076	0.115955524	0.079542844	0.068660904	0.046499247	0.02417147	0.028995863	0.037318446	0.022413693	0.025982611	0.014270075	0.021820779	0.020220622	0.018440272	0.02144338	0.00899141	0.009541966	0.013133893	0.031432333	0.019287462	0.021826337	0.008996934	0.002393981	0.003908115	0.004263751	0.008182895	0.010473248	0.027473979	0.004680221	0.004544587	0.002603534	0.000873504	0.002478694	0.003874408	0.009867836	0.002473287	0.012834779	0.009252001	0.009783975	0.003696631	0.008592349	0.003785458	0.002354955	0.0006376	0.001745611	0.003803625	0.018516378	0.005415691	0.011310359
0.001093937	0.176150957	0.116517482	0.079948357	0.069054452	0.046790023	0.024331702	0.029195469	0.037565308	0.022555935	0.026159928	0.014342389	0.021942624	0.020350715	0.018550836	0.021589595	0.009065	0.009614391	0.013217019	0.031644921	0.019406451	0.02197178	0.009067017	0.002407135	0.003925799	0.004319414	0.008274729	0.0105569	0.027707632	0.004730779	0.004553676	0.002620891	0.000873504	0.002562246	0.00390832	0.009927735	0.002494794	0.012920007	0.009316352	0.009826488	0.003721112	0.008668952	0.003835173	0.002376895	0.0006376	0.00179037	0.003837286	0.01877066	0.005440086	0.011374099
0.001103141	0.176823524	0.117109533	0.08042012	0.069475973	0.047099761	0.024508197	0.029410981	0.037822162	0.02272106	0.026345917	0.014442826	0.022082744	0.020482115	0.018708215	0.021757633	0.009158661	0.009685307	0.013318617	0.031866384	0.019576312	0.022117223	0.00912834	0.002420288	0.004031902	0.004386209	0.008356896	0.010612668	0.027935893	0.004752447	0.004571854	0.002655605	0.000873504	0.002590096	0.00394647	0.00999343	0.002534223	0.01299245	0.009366079	0.009875074	0.003733353	0.008732788	0.003835173	0.002398836	0.0006376	0.00180156	0.003862531	0.01890936	0.005464481	0.011466168
0.001111889	0.177434949	0.117667859	0.080845936	0.06986119	0.0473781	0.024674086	0.029619733	0.038064909	0.022860829	0.026507814	0.014543263	0.022213727	0.020611554	0.018841688	0.021892936	0.009265702	0.009752451	0.013447924	0.032085022	0.019716857	0.02223122	0.009242225	0.002446596	0.004102637	0.004397342	0.00841973	0.010657283	0.028178532	0.004766892	0.004590033	0.002672961	0.000873504	0.002617947	0.003976143	0.010066855	0.002562899	0.013085136	0.009427505	0.009996538	0.003745593	0.008790241	0.003863581	0.002406149	0.0006376	0.00180156	0.003879361	0.019024943	0.005513271	0.011522826
0.001121253	0.178119447	0.118260621	0.081286711	0.070278991	0.047694743	0.02485242	0.029836835	0.038327641	0.02303523	0.026707295	0.014639683	0.022317295	0.020755376	0.018980142	0.022059883	0.009366052	0.00981884	0.013540286	0.032308502	0.01985654	0.022372732	0.009303548	0.002472903	0.004138004	0.004441872	0.008468064	0.010713051	0.028430158	0.004795782	0.0046173	0.002690318	0.000873504	0.002617947	0.003997338	0.010151872	0.002591574	0.013170896	0.009524032	0.010020831	0.003757834	0.008885995	0.003899092	0.00242809	0.0006376	0.00181275	0.003921437	0.019117409	0.005513271	0.011600731
0.00113007	0.178739819	0.118807494	0.081693827	0.070665993	0.047980033	0.025020855	0.030049166	0.038563923	0.023184894	0.026878829	0.014750163	0.022442185	0.020885469	0.019114612	0.022214827	0.009419572	0.009882212	0.013623412	0.032506164	0.019991912	0.022492625	0.009364871	0.002486057	0.004226423	0.004475269	0.008530897	0.010796703	0.028609891	0.004831895	0.004662746	0.002690318	0.000905856	0.002701498	0.004039728	0.0102195	0.002605912	0.013261451	0.009562058	0.010099783	0.003770074	0.008917913	0.003920399	0.00242809	0.0006376	0.001835129	0.003938267	0.019256109	0.005513271	0.011636142
0.0011396	0.179434755	0.119417237	0.082152768	0.07109406	0.048286272	0.025204563	0.030284161	0.038843699	0.023354348	0.027076383	0.014864661	0.022548799	0.021041711	0.019256054	0.022373044	0.009519923	0.009968216	0.013697302	0.032738921	0.020125559	0.022661653	0.009408673	0.002525518	0.004314842	0.004508667	0.008603398	0.010908239	0.028902856	0.004853563	0.004699103	0.002725032	0.000905856	0.002757199	0.004077878	0.010319975	0.002623835	0.013353603	0.009608859	0.010203028	0.003770074	0.00893068	0.003934603	0.002435403	0.0006376	0.001857509	0.003963512	0.019394808	0.005562061	0.011721129
0.001148418	0.180026793	0.119972562	0.082590872	0.071481955	0.048577804	0.025372361	0.030483768	0.0390935	0.023515144	0.027245026	0.014983177	0.022673689	0.021167228	0.019394508	0.022519259	0.009546683	0.010015745	0.013780428	0.032962401	0.020267829	0.022783511	0.009469996	0.002538672	0.004314842	0.004553197	0.008685565	0.011008622	0.029140104	0.004882453	0.00473546	0.002725032	0.000905856	0.00278505	0.004116029	0.010381806	0.002641757	0.013448952	0.009655661	0.01026376	0.003770074	0.008956215	0.003948808	0.002457344	0.000667962	0.001868699	0.004005588	0.019625974	0.005586456	0.011820281
0.00115804	0.180649651	0.120562638	0.083053018	0.071901839	0.048890664	0.025552675	0.030705244	0.039355056	0.023679032	0.027446434	0.015111736	0.022803148	0.021307126	0.019540931	0.022684023	0.009633654	0.010085152	0.013882026	0.033195158	0.02042993	0.022915197	0.009531318	0.002538672	0.004332526	0.004575462	0.008758066	0.011148042	0.029400716	0.004925788	0.004771816	0.002759746	0.000938208	0.002840751	0.004145701	0.010445569	0.002656095	0.01354217	0.009714162	0.010312346	0.003806796	0.009013667	0.004005625	0.002471971	0.000667962	0.001868699	0.004005588	0.019764673	0.005610851	0.011940679
0.001167046	0.181261076	0.121135733	0.083474292	0.072286907	0.049187067	0.025721816	0.030906839	0.039597803	0.023827459	0.027627605	0.015218199	0.022947838	0.021448333	0.019678388	0.022837876	0.009747384	0.010154559	0.01396977	0.033400888	0.020570476	0.023037055	0.009583881	0.002564979	0.004385577	0.004608859	0.008787066	0.011231694	0.029636167	0.004983569	0.004808173	0.002759746	0.000938208	0.002896452	0.004166896	0.010515129	0.002663264	0.013624734	0.009790214	0.010348786	0.003831277	0.009058353	0.004048238	0.002515852	0.000667962	0.001913458	0.004022418	0.019926489	0.005684036	0.012011502
0.00117674	0.181923701	0.121740027	0.083915869	0.072712892	0.049500777	0.025903191	0.031136267	0.039874641	0.02399011	0.027832868	0.015326671	0.02312299	0.021581694	0.019831783	0.022990638	0.009807595	0.01023151	0.01406675	0.033629208	0.020721368	0.023184464	0.009627683	0.002578133	0.004438628	0.004642257	0.008825733	0.011320923	0.029900374	0.004998014	0.004826351	0.002777103	0.000938208	0.002952153	0.004175374	0.010580825	0.002677602	0.01371955	0.009848715	0.010482397	0.003831277	0.009115805	0.004105055	0.002537793	0.000667962	0.001947027	0.004039248	0.019972722	0.005708431	0.012110653
0.001185932	0.182552027	0.122306645	0.084360117	0.073119831	0.049803612	0.02607014	0.031348598	0.040129144	0.024158945	0.028017894	0.015427108	0.023241788	0.021694137	0.019961273	0.023145582	0.009907945	0.010294128	0.014177585	0.03384704	0.020862775	0.023335803	0.009689006	0.002591287	0.004473996	0.004664522	0.008859566	0.011415729	0.030148405	0.005005236	0.004871797	0.00279446	0.000938208	0.002980003	0.004196569	0.010631062	0.002709862	0.013799984	0.009898442	0.010567422	0.003867998	0.009179641	0.004140566	0.002537793	0.000667962	0.001947027	0.004114984	0.020042072	0.005732826	0.012223969
0.001195803	0.183205705	0.122900355	0.084811578	0.073529598	0.050125834	0.026247979	0.031574448	0.040394814	0.02431232	0.028216411	0.015531562	0.023378862	0.021834035	0.020106699	0.023299435	0.009974845	0.01036957	0.014274565	0.034062048	0.021009356	0.023485178	0.00978537	0.002604441	0.004527047	0.004697919	0.0089224	0.011499381	0.03039464	0.005019681	0.004908154	0.002811817	0.00097056	0.002980003	0.00423472	0.010704487	0.002749291	0.013889473	0.009971568	0.01065852	0.003892479	0.009262628	0.004154771	0.002559733	0.000698324	0.001991787	0.004148644	0.020227005	0.005806011	0.012294792
0.001203489	0.183725167	0.123369273	0.085174349	0.073869136	0.050368329	0.026381411	0.031747812	0.040607879	0.024452088	0.028376381	0.015627982	0.023503753	0.02193994	0.02022822	0.023419462	0.010055126	0.010420117	0.014329982	0.034233087	0.021134381	0.023610966	0.009837933	0.002604441	0.004580099	0.004775847	0.008941734	0.011571879	0.030624698	0.005034127	0.004944511	0.002811817	0.00097056	0.003063555	0.004264392	0.010779843	0.002767214	0.013960852	0.010018369	0.010725326	0.00390472	0.009332848	0.004190281	0.00257436	0.000713505	0.002014166	0.00417389	0.020319471	0.005830406	0.012330203
0.001212816	0.184294836	0.123931074	0.085597226	0.074277563	0.050671541	0.02654334	0.031975252	0.040871493	0.024611647	0.028564297	0.01574248	0.023622551	0.022071341	0.020361693	0.02357877	0.010115336	0.010485752	0.014454671	0.034468668	0.021285273	0.023750513	0.009881735	0.002617594	0.004686201	0.004775847	0.009023901	0.011683416	0.030883513	0.00509913	0.004971778	0.00284653	0.00097056	0.003091405	0.004298304	0.010847471	0.002795889	0.014043949	0.010085646	0.010877157	0.00391696	0.00937115	0.004204486	0.002588987	0.000713505	0.002014166	0.004215965	0.020435054	0.005903591	0.012372696
0.00122284	0.18498331	0.124518465	0.0860559	0.074710095	0.050989271	0.026725705	0.032208657	0.041154502	0.024776154	0.028782088	0.015867022	0.023767241	0.022221046	0.020497159	0.023741353	0.010215687	0.010564966	0.014537797	0.034715947	0.021435303	0.023897922	0.009978099	0.002657056	0.004756936	0.004820377	0.009077068	0.011750337	0.031140531	0.005135242	0.004999046	0.00284653	0.001035264	0.003119256	0.00431526	0.010918963	0.00282815	0.014137167	0.010147073	0.010937889	0.003929201	0.00944137	0.004239997	0.002603614	0.000713505	0.002081305	0.00424121	0.02052752	0.005927986	0.012471848
0.001232211	0.185595729	0.125085084	0.08648786	0.075121498	0.051295794	0.026897746	0.032421783	0.041405184	0.024927673	0.028977714	0.015963441	0.023892131	0.022365521	0.020647566	0.023914846	0.010282587	0.010632864	0.014639395	0.034951932	0.021577573	0.02406302	0.010056943	0.002670209	0.004845355	0.004820377	0.009120568	0.011811682	0.031406536	0.005142465	0.005026313	0.002881244	0.001035264	0.003119256	0.004357649	0.010992387	0.002863994	0.014220797	0.01022605	0.0110715	0.003941441	0.009492439	0.00428261	0.002610928	0.000728686	0.002114875	0.004249626	0.020689336	0.005976776	0.012585164
0.001242288	0.186216101	0.12569925	0.086965233	0.075567272	0.051621137	0.027085909	0.032652802	0.041684373	0.025102693	0.029171413	0.016094009	0.024044437	0.022507381	0.020785024	0.024082884	0.010329417	0.010701517	0.014764084	0.035203649	0.021723291	0.0242576	0.010127026	0.002670209	0.004880723	0.004864907	0.009164069	0.011861874	0.031674338	0.00515691	0.00506267	0.002898601	0.001035264	0.003119256	0.004383083	0.011060015	0.002878332	0.014306024	0.010313802	0.011138306	0.004002644	0.009549891	0.00431812	0.002632868	0.000728686	0.002148444	0.004266456	0.020804919	0.006001171	0.012655987
0.001251746	0.186838959	0.126272424	0.087404939	0.075976443	0.051925154	0.027259929	0.032862747	0.041953864	0.025285134	0.029382458	0.016220559	0.024183034	0.022623091	0.020924474	0.024238919	0.010429768	0.010770924	0.014851828	0.035421884	0.02187677	0.024410905	0.010197109	0.002670209	0.005004509	0.004898305	0.009212402	0.011951103	0.031907991	0.005178578	0.005099027	0.002898601	0.001035264	0.003147106	0.004412756	0.01112571	0.002896255	0.01439871	0.010366453	0.011235477	0.004039365	0.009575426	0.004332325	0.002662123	0.000728686	0.002148444	0.004283286	0.020874269	0.006001171	0.01276222
0.001261945	0.187490648	0.126880824	0.087882045	0.076399898	0.052256598	0.027443567	0.033102513	0.0422404	0.025470668	0.029598321	0.016343092	0.024365801	0.022766259	0.021046991	0.024385134	0.010496668	0.01084863	0.014948808	0.035663919	0.022043183	0.024554383	0.010258432	0.002696517	0.005022193	0.004898305	0.009265569	0.012023601	0.032168604	0.0051858	0.005117205	0.002898601	0.001035264	0.003147106	0.004442429	0.01121266	0.002928515	0.014486601	0.010410329	0.011350869	0.004063846	0.009607344	0.004389142	0.00267675	0.000728686	0.002159634	0.004308531	0.021059202	0.006025566	0.01285429
0.001271525	0.188120466	0.12744768	0.088331636	0.076808921	0.052556642	0.027619143	0.033323194	0.042483147	0.025643214	0.029791056	0.01648973	0.024501352	0.022910734	0.021202378	0.024571722	0.010617089	0.010918791	0.01504117	0.035896677	0.022207008	0.024699826	0.010319755	0.002709671	0.005039877	0.004953967	0.009328403	0.01211283	0.032422027	0.005221913	0.005135383	0.002968029	0.001035264	0.003174957	0.004472101	0.011278355	0.002946437	0.014580351	0.01046883	0.011375162	0.004076087	0.009658413	0.004403347	0.00267675	0.000743867	0.002182013	0.004359022	0.021128551	0.006098751	0.012946359
0.00128191	0.188768675	0.12806082	0.088800995	0.077241006	0.052884019	0.027811265	0.033555008	0.04275881	0.025821945	0.030006919	0.016594185	0.024671934	0.023057824	0.021342824	0.024719028	0.010690679	0.011004796	0.01511506	0.036128627	0.02236911	0.024859028	0.0104424	0.002709671	0.005075244	0.004987365	0.009391237	0.012202059	0.032680843	0.005258026	0.005153562	0.002985385	0.001035264	0.003202807	0.004501774	0.011347915	0.002957191	0.014666645	0.010547807	0.011417674	0.004088327	0.009715865	0.004417551	0.00269869	0.000759048	0.002204393	0.004409512	0.021221018	0.006123146	0.013059675
0.001291521	0.189341327	0.128625701	0.089243373	0.077639762	0.053182644	0.027990872	0.033776484	0.043018602	0.026005623	0.030183272	0.016710692	0.024845562	0.023187263	0.021499207	0.02490125	0.01077765	0.011067413	0.015202804	0.036335971	0.022540696	0.024988748	0.010503723	0.002722824	0.005110612	0.004998497	0.009444404	0.012268981	0.032941456	0.005279694	0.005162651	0.003002742	0.001035264	0.003230658	0.004527208	0.011402017	0.002982282	0.014756134	0.010588758	0.011441967	0.004088327	0.009760551	0.004460164	0.002713317	0.00078941	0.002215583	0.004434758	0.021359717	0.006171936	0.013116333
0.001302093	0.189979594	0.129249029	0.089722082	0.078093868	0.053517209	0.028174227	0.034003129	0.043313073	0.026178169	0.030403953	0.016833225	0.024994822	0.02334612	0.021652602	0.025057286	0.01083786	0.011142856	0.015336729	0.03658204	0.022695037	0.025169569	0.010565046	0.002775439	0.005199031	0.00505416	0.009541072	0.012352633	0.033218244	0.005301361	0.005208097	0.003037456	0.001035264	0.003230658	0.004552642	0.011479306	0.003021711	0.014845623	0.010638485	0.011472333	0.004100568	0.009798852	0.004467266	0.002727944	0.000850134	0.002215583	0.004434758	0.02154465	0.006245121	0.013229649
0.0013118	0.190614879	0.129823072	0.09017942	0.07849069	0.053828508	0.028345702	0.03422381	0.043565812	0.026345768	0.030599579	0.016953749	0.025154742	0.023474252	0.021792052	0.025211139	0.010938211	0.011218298	0.015461418	0.03680915	0.022851964	0.025330736	0.010617608	0.002775439	0.005216715	0.005065292	0.009623239	0.012441862	0.033520196	0.005337474	0.005235364	0.003054813	0.001035264	0.003286359	0.004586553	0.011564324	0.003025296	0.014938308	0.010691136	0.011496626	0.004100568	0.009862688	0.004488573	0.002742571	0.000865315	0.002260342	0.004485248	0.021637116	0.006367096	0.013286307
0.001322376	0.191274522	0.130445531	0.090683239	0.078927388	0.054168511	0.028536905	0.03445642	0.043839711	0.026528209	0.030808697	0.017090343	0.025325324	0.023644876	0.02193449	0.025383541	0.011005111	0.011301285	0.015563016	0.037060867	0.02302355	0.025521385	0.01066141	0.002801747	0.005216715	0.005065292	0.009661906	0.012558975	0.033807768	0.005424145	0.00528081	0.00307217	0.001035264	0.00334206	0.004633182	0.011662867	0.00306114	0.015023536	0.010761338	0.011557359	0.004100568	0.009964826	0.004502777	0.002764512	0.000880496	0.002260342	0.004502079	0.021868282	0.006367096	0.013392541
0.00133237	0.191899866	0.131011597	0.09113844	0.079334476	0.054482978	0.028717643	0.034678293	0.044088337	0.026709414	0.030987941	0.017210867	0.025494383	0.023778892	0.022082905	0.025553761	0.011051941	0.011369183	0.015692323	0.037316618	0.023168407	0.025678621	0.010731494	0.002801747	0.005234398	0.00509869	0.00972474	0.012614743	0.034059395	0.005453035	0.005289899	0.003124241	0.001035264	0.003425611	0.004684049	0.011728562	0.003093401	0.015118885	0.010834464	0.011618091	0.004112808	0.010054197	0.004531186	0.002779139	0.000880496	0.002282722	0.004544154	0.021983865	0.006440281	0.013456281
0.001343129	0.192536642	0.131629475	0.091637184	0.07977162	0.054813334	0.02891118	0.034916469	0.044381338	0.026889381	0.031195131	0.0173334	0.025683242	0.023918137	0.022215383	0.025725073	0.011112152	0.011456696	0.015789304	0.037569545	0.023311539	0.025883028	0.010827858	0.002814901	0.005252082	0.005176617	0.00979724	0.012670511	0.034337981	0.005510816	0.005353523	0.003141598	0.001067616	0.003481312	0.004726439	0.011794257	0.003129245	0.015231279	0.010913441	0.011660604	0.004125049	0.010098882	0.004580901	0.002786452	0.000910857	0.002305101	0.004560984	0.022261264	0.006464676	0.013541268
0.001353177	0.193125697	0.132193172	0.092085706	0.080169632	0.055128463	0.029088454	0.035121643	0.044641424	0.027055743	0.031380156	0.017437855	0.025788332	0.024050191	0.022349852	0.025887655	0.011205812	0.011536665	0.01589552	0.037803109	0.023446911	0.026034368	0.01088042	0.002854362	0.005305134	0.005176617	0.009831074	0.012748586	0.034603985	0.005546929	0.005380791	0.003193668	0.001067616	0.003509163	0.004756112	0.011883139	0.003157921	0.015322899	0.010986568	0.011727409	0.004137289	0.010162718	0.004595105	0.002830334	0.0009564	0.002327481	0.004560984	0.022399963	0.006537861	0.013597926
0.001364086	0.193761977	0.132821239	0.092594868	0.080611835	0.055476411	0.029285385	0.035357036	0.044942655	0.027246224	0.031601802	0.017560388	0.025965006	0.02420055	0.022504243	0.02607206	0.011279403	0.011603809	0.016010973	0.038056439	0.023622808	0.026168019	0.010959264	0.002880669	0.005358185	0.005287942	0.009864907	0.012832238	0.034913126	0.005611932	0.005398969	0.00329781	0.001067616	0.003509163	0.004794262	0.011966225	0.003190181	0.015422509	0.01105677	0.011782068	0.004222973	0.010226555	0.00460931	0.002844961	0.000986762	0.002327481	0.00458623	0.022654245	0.006659836	0.013689996
0.001374199	0.194377378	0.133401284	0.093046596	0.081009996	0.05579589	0.029471992	0.0355805	0.04521626	0.027436705	0.031800319	0.017654798	0.026120358	0.024349601	0.022633733	0.026247736	0.011326233	0.011667181	0.016103335	0.038282743	0.023780598	0.026346875	0.011029347	0.002893823	0.005411236	0.005332472	0.009937408	0.012921467	0.035170144	0.005648044	0.005408058	0.003332523	0.001067616	0.003592714	0.004819696	0.012028056	0.003204519	0.015520521	0.011100646	0.011818508	0.004222973	0.01027124	0.004666127	0.002859588	0.001017124	0.002338671	0.00461989	0.022792945	0.006708626	0.013817476
0.001385257	0.195021114	0.134030457	0.093547477	0.081435237	0.056141331	0.029664468	0.035821857	0.045514257	0.027625949	0.032025819	0.017785366	0.02629094	0.024524801	0.022785135	0.026447417	0.011399823	0.011744887	0.016181843	0.038525585	0.023972015	0.026576832	0.011064389	0.002906977	0.00542892	0.005354737	0.009995408	0.012977235	0.035464906	0.005698602	0.005453504	0.003384594	0.001099968	0.003648415	0.004862085	0.012115006	0.00323678	0.015636111	0.011162072	0.01187924	0.004222973	0.010347843	0.004701638	0.002881528	0.001032305	0.00237224	0.004670381	0.022977877	0.006781811	0.013888299
0.001395487	0.195597742	0.134602842	0.093997602	0.081843664	0.056465304	0.02983863	0.036042538	0.045777576	0.027803443	0.032228191	0.017907899	0.026444768	0.024678429	0.022935542	0.026615455	0.011506864	0.011817311	0.016283441	0.038750678	0.024141877	0.026722276	0.011160753	0.002906977	0.005535023	0.00536587	0.010072742	0.013077618	0.035739898	0.005778051	0.005535307	0.003401951	0.001099968	0.003704116	0.004912953	0.012217413	0.003286962	0.015734656	0.011205948	0.011909606	0.004235213	0.010379761	0.00470874	0.002896155	0.001062667	0.00238343	0.004687211	0.023024111	0.006854996	0.013980368
0.001406705	0.196268321	0.135233436	0.094495812	0.082300299	0.056814386	0.030039875	0.036308945	0.046053826	0.027989595	0.032439235	0.018052528	0.026616873	0.024840554	0.02310587	0.026794405	0.011567074	0.011907088	0.016417366	0.039004815	0.024308289	0.026891305	0.011248357	0.00292013	0.005552707	0.0054104	0.010101742	0.013150117	0.036041849	0.005806941	0.00560802	0.003436665	0.00113232	0.003759817	0.004959582	0.012306295	0.003322807	0.015836397	0.01126445	0.011933899	0.004259694	0.01043083	0.004737149	0.002932723	0.00110821	0.00238343	0.004729286	0.023185927	0.006903786	0.014107849
0.001417019	0.19684644	0.135803372	0.094952615	0.082712893	0.057122847	0.030232563	0.036552688	0.046336836	0.028170181	0.032646426	0.018165018	0.026805732	0.024969994	0.023265242	0.026973354	0.011633975	0.01199611	0.016523582	0.039262583	0.024459181	0.027052472	0.01130968	0.00292013	0.005605758	0.005477195	0.01018391	0.013211461	0.036288083	0.005843054	0.005617109	0.003506092	0.00113232	0.003787668	0.004989254	0.012371991	0.003362236	0.015942931	0.011308326	0.012000704	0.004284175	0.010488283	0.004765557	0.002954663	0.001123391	0.00239462	0.004771362	0.023347743	0.006928181	0.014185753
0.001428317	0.197491667	0.136433887	0.09548395	0.083158072	0.057469329	0.030432535	0.036803588	0.046617494	0.028370558	0.03286518	0.018277507	0.026980883	0.025136696	0.023416645	0.027152303	0.011720945	0.01208136	0.016629799	0.039525191	0.024641114	0.027237224	0.011406045	0.00292013	0.005711861	0.005521725	0.010280577	0.013317421	0.036575656	0.005871944	0.005662555	0.003540806	0.001164672	0.00392692	0.005018927	0.012451212	0.003390912	0.016055326	0.011360977	0.012043217	0.004284175	0.010526585	0.004815273	0.002961977	0.001138572	0.00240581	0.004805022	0.023509559	0.007001366	0.014306152
0.001438674	0.198072272	0.137015276	0.095932472	0.083577063	0.057790085	0.030624233	0.037030631	0.046902855	0.028561039	0.033069479	0.018385979	0.027125573	0.02529163	0.023553107	0.027339982	0.011781156	0.012153031	0.01674987	0.039743426	0.024792868	0.027410184	0.011476128	0.00292013	0.005782596	0.005555123	0.010348244	0.013389919	0.036852445	0.005900834	0.005698912	0.003610234	0.001197024	0.003954771	0.005095228	0.012513042	0.003426757	0.016157599	0.011439954	0.012079656	0.004284175	0.010590421	0.004850783	0.002991231	0.001153753	0.00240581	0.004830267	0.023648258	0.007074551	0.014391139
0.001450154	0.198743348	0.137651162	0.096448046	0.084026854	0.058141768	0.03082668	0.037277157	0.047209669	0.02876327	0.033295943	0.018514538	0.02726417	0.025448526	0.023711482	0.027532025	0.011874816	0.012233754	0.016893031	0.040002001	0.024954969	0.027612625	0.011572492	0.002933284	0.005817963	0.005610785	0.010430412	0.013467995	0.037154396	0.005965837	0.005708001	0.003662304	0.001197024	0.004010472	0.005120662	0.012625111	0.00346977	0.016254546	0.01148383	0.012122169	0.004320897	0.010609572	0.004879192	0.003027799	0.001168934	0.002417	0.004855513	0.023833191	0.007074551	0.014476126
0.001460704	0.199372171	0.13822481	0.096912863	0.084428289	0.058471131	0.031017176	0.0375042	0.047503552	0.02894633	0.033496387	0.018633054	0.027419522	0.025583849	0.023855912	0.027680422	0.011975167	0.01231146	0.016994629	0.040248877	0.025138627	0.02780524	0.011651336	0.002999053	0.005871015	0.005644183	0.010488412	0.0135628	0.037447361	0.005994728	0.005735269	0.003731732	0.001197024	0.004038322	0.005171529	0.012694671	0.003502031	0.016357884	0.011545257	0.012152535	0.004320897	0.010647873	0.004893396	0.003057053	0.001199296	0.002428189	0.004872343	0.023902541	0.007098946	0.014554031
0.001472351	0.200024855	0.138869543	0.09741695	0.084878526	0.058826125	0.031225492	0.037753112	0.047817419	0.029145469	0.033765253	0.018743534	0.027587058	0.025741399	0.023987394	0.027880104	0.012048757	0.012402745	0.017077755	0.040508258	0.02530935	0.027942821	0.011809023	0.002999053	0.005906382	0.005699845	0.010536746	0.013646453	0.037776272	0.006009173	0.005798893	0.003766446	0.001197024	0.004094023	0.005192724	0.01280674	0.00354146	0.016451635	0.011615458	0.012201121	0.004320897	0.010698942	0.004921805	0.003078993	0.001244838	0.002450569	0.004897588	0.02397189	0.007172131	0.014660264
0.001482963	0.2006328	0.139434345	0.097875356	0.085297071	0.059150948	0.031412099	0.037994469	0.048083677	0.029293278	0.033986898	0.01887812	0.027719563	0.025883913	0.024149753	0.028050324	0.012142418	0.012489504	0.017174735	0.040751907	0.025461105	0.028125608	0.011905388	0.002999053	0.005977117	0.005777773	0.010604413	0.013724528	0.038042277	0.006074176	0.00583525	0.003818516	0.001197024	0.004121874	0.005230875	0.012885961	0.003577305	0.016538994	0.01166811	0.012298293	0.004357618	0.010750011	0.004943112	0.003122875	0.001260019	0.002495328	0.004922834	0.024156823	0.007196526	0.014731087
0.001494632	0.201334198	0.140091477	0.098380511	0.085744928	0.059510103	0.031621688	0.038248948	0.048384907	0.029495509	0.034206616	0.019030784	0.027845977	0.026032964	0.024325062	0.028233638	0.012216008	0.012558157	0.017304042	0.041022584	0.025647349	0.02833198	0.011984231	0.002999053	0.006030169	0.005822303	0.010720414	0.013841641	0.038315471	0.006124734	0.005862517	0.003835873	0.001197024	0.004205425	0.00529022	0.012953588	0.003634656	0.016633277	0.011752937	0.012383318	0.00439434	0.01080108	0.004992827	0.003174069	0.001290381	0.002506518	0.004939664	0.024272406	0.007269711	0.014844403
0.001505362	0.201938664	0.140669627	0.098837048	0.08616258	0.059839891	0.031811547	0.038477183	0.048657043	0.029665582	0.034393569	0.019135238	0.027976959	0.02616894	0.024454551	0.028398403	0.012302978	0.012642652	0.017396404	0.041282772	0.025803414	0.028506906	0.012054314	0.00302536	0.00608322	0.005866833	0.010797748	0.013902986	0.038586868	0.006168069	0.005907963	0.003835873	0.001197024	0.004233276	0.005319893	0.013048267	0.003695592	0.016748334	0.011837764	0.01244405	0.004418821	0.010826615	0.005028338	0.003188696	0.001290381	0.002540088	0.004956494	0.024411105	0.007342896	0.01499313
0.001517229	0.20258737	0.141315544	0.09933499	0.086610437	0.060199992	0.032020712	0.038712179	0.048969146	0.029874616	0.034611359	0.019271832	0.028174956	0.026322568	0.024616911	0.028601357	0.012430089	0.012726393	0.017525711	0.041556272	0.025999143	0.028701485	0.012141919	0.003038514	0.006100904	0.005889098	0.010889582	0.013975484	0.038890616	0.006240295	0.005971587	0.003835873	0.001197024	0.004261126	0.005362283	0.013141013	0.003738606	0.016870849	0.011902115	0.012492636	0.004455542	0.010903218	0.005078053	0.003225264	0.001290381	0.002540088	0.004981739	0.024549805	0.007391686	0.015092282
0.001528041	0.203141132	0.141897881	0.099800342	0.087023477	0.060526234	0.03221043	0.038956717	0.049235111	0.030063242	0.034819513	0.019388339	0.028333354	0.026466389	0.024762337	0.028767213	0.01253713	0.012795801	0.017631928	0.041810409	0.026171591	0.02882924	0.012212002	0.003038514	0.006171639	0.005955893	0.010957249	0.014064713	0.039183581	0.006261962	0.005998855	0.00385323	0.001261728	0.004316827	0.005387716	0.013241489	0.00378162	0.016973656	0.011966467	0.012565515	0.004480024	0.010973438	0.005120666	0.003239891	0.001305562	0.002551277	0.004998569	0.024711621	0.007440476	0.01521268
0.001540089	0.203812208	0.142529976	0.100318854	0.087483535	0.060885388	0.032417261	0.039209605	0.049559557	0.030263618	0.03505465	0.019524933	0.028505459	0.02663113	0.024953583	0.028959256	0.01259734	0.012879542	0.017779707	0.042085926	0.02638284	0.029045439	0.012299606	0.003038514	0.006171639	0.005978158	0.011078083	0.014142789	0.039510695	0.006319743	0.006071568	0.003887944	0.001261728	0.004316827	0.005430106	0.013332303	0.003849725	0.01710203	0.012062994	0.012589808	0.004553467	0.011024507	0.005156177	0.003276458	0.001320743	0.002596037	0.005040645	0.02498902	0.007513661	0.015318914
0.001550945	0.204395796	0.143113023	0.100783137	0.087892111	0.061214704	0.032607686	0.039433069	0.04984051	0.030452863	0.035231966	0.019651484	0.028636441	0.02676253	0.025096021	0.029143661	0.01267093	0.012958756	0.017885924	0.04233966	0.026549252	0.029216434	0.012369689	0.003064822	0.006207006	0.006033821	0.01116025	0.014254325	0.039805457	0.006363078	0.006107925	0.003905301	0.001261728	0.004428229	0.005468257	0.013425049	0.003874816	0.017210695	0.012150746	0.012644467	0.004614669	0.011062808	0.005191688	0.003305713	0.001320743	0.002629606	0.005057475	0.025173952	0.007513661	0.015418065
0.001563084	0.205075819	0.143771419	0.10129043	0.088349937	0.061582938	0.032819043	0.039722141	0.05016525	0.030675503	0.035483485	0.019794104	0.028800931	0.026942307	0.025265353	0.029342252	0.012798041	0.013063621	0.017973668	0.042624858	0.02673291	0.029359911	0.012448533	0.003064822	0.006207006	0.006078351	0.011252084	0.014377015	0.040150544	0.006384746	0.006144282	0.003940015	0.001261728	0.004511781	0.005510646	0.013529389	0.003924998	0.017342266	0.012232648	0.012753785	0.00463915	0.011145795	0.005220096	0.003327653	0.001320743	0.002640796	0.005074305	0.025335768	0.007611241	0.01549597
0.00157418	0.205675811	0.14434799	0.101765131	0.088760596	0.061915091	0.03301265	0.039937653	0.050448554	0.030861037	0.035689712	0.019914629	0.028931913	0.027088089	0.025424725	0.029523383	0.012905082	0.013146608	0.018061412	0.042870927	0.026884664	0.029542698	0.012536137	0.003064822	0.006260058	0.006134013	0.011285918	0.014449513	0.040475861	0.006399191	0.00616246	0.003992085	0.001261728	0.004511781	0.005557275	0.013606678	0.003971597	0.017451997	0.012355501	0.012808444	0.00463915	0.011190481	0.005262709	0.003356907	0.001381467	0.002663175	0.005091136	0.025474468	0.007660031	0.015595122
0.001586395	0.206325014	0.144992643	0.102280171	0.089240145	0.062282758	0.033236098	0.040203663	0.050773882	0.031053992	0.035925812	0.020043188	0.029116203	0.027251523	0.025581108	0.029714336	0.012971982	0.013224314	0.018144537	0.043146444	0.027081255	0.029749071	0.012623741	0.003077975	0.006260058	0.006189676	0.011363252	0.014549896	0.04083353	0.006406414	0.006180638	0.004009442	0.001261728	0.004511781	0.005620859	0.013722611	0.004003857	0.017567587	0.012434478	0.012863103	0.004675872	0.011286235	0.005312425	0.003356907	0.001396648	0.002663175	0.005107966	0.02572875	0.007733216	0.015673027
0.001597528	0.206940416	0.145569687	0.102750865	0.089670296	0.062615431	0.03344003	0.040445417	0.051070998	0.031224682	0.036140712	0.020149651	0.029270031	0.027401881	0.025714582	0.029899832	0.013018812	0.013299002	0.018232281	0.043371941	0.027257152	0.029922031	0.012728866	0.003104283	0.00636616	0.006256471	0.011411586	0.014622394	0.041185806	0.006449749	0.006226084	0.004009442	0.00129408	0.004511781	0.00565901	0.013819222	0.004021779	0.017665599	0.01251053	0.012905616	0.004737074	0.011337304	0.005347935	0.003386161	0.001442191	0.002685555	0.005150041	0.025890566	0.007733216	0.015750931
0.001610084	0.207612486	0.146220422	0.10326537	0.090136602	0.062994541	0.033648204	0.040730911	0.051390743	0.031446086	0.036381631	0.02029428	0.02945889	0.027554201	0.025900847	0.030116972	0.013099093	0.013381989	0.018315407	0.043653912	0.027459779	0.030132334	0.012869032	0.00313059	0.006436895	0.006289868	0.011498586	0.014711623	0.041511123	0.006500307	0.006244262	0.004061513	0.00129408	0.004567482	0.005692921	0.013927426	0.004071962	0.017784918	0.012583657	0.012960275	0.004749315	0.011420291	0.005383446	0.003393475	0.001457372	0.002696745	0.005166871	0.026029266	0.007757611	0.015892576
0.001621405	0.208216454	0.146809393	0.10374301	0.090569134	0.063338138	0.033845206	0.040965906	0.051682275	0.031653883	0.036581112	0.020434892	0.029640133	0.027712404	0.026053246	0.030321018	0.013172683	0.013458186	0.01843086	0.043900385	0.027603773	0.03035443	0.012921594	0.00313059	0.006489947	0.006323266	0.011556587	0.01483989	0.041836439	0.006529197	0.006289708	0.004096227	0.00129408	0.004595332	0.00573955	0.014006647	0.004104222	0.01791276	0.012659709	0.013027081	0.004773796	0.011477744	0.005411855	0.003408102	0.001457372	0.002696745	0.005175287	0.026260431	0.007782006	0.015977563
0.001633982	0.208878085	0.147462418	0.104265262	0.09103425	0.063718241	0.034061794	0.041239073	0.052015832	0.031864773	0.036824921	0.020559434	0.029830515	0.027893489	0.026222578	0.030497785	0.013266344	0.013569086	0.018541695	0.044181953	0.027809848	0.030521493	0.012982917	0.00313059	0.006507631	0.006367796	0.01161942	0.014957003	0.042165351	0.006572533	0.006307887	0.004113584	0.00129408	0.004651033	0.005773462	0.0140878	0.004147236	0.018036873	0.012753311	0.013093886	0.004834998	0.011554347	0.005433161	0.003459297	0.001457372	0.002707935	0.005175287	0.026491597	0.007977166	0.016097962
0.001645384	0.209423894	0.148062762	0.104758129	0.091459491	0.064054556	0.034255826	0.041486792	0.052314711	0.032063913	0.037050421	0.020696028	0.029978251	0.028035349	0.026376969	0.030686555	0.013380074	0.013649055	0.01867562	0.044429635	0.027966776	0.030696418	0.013079282	0.003143744	0.006578366	0.006434591	0.011687088	0.015035078	0.042425964	0.006623091	0.006344243	0.00413094	0.00129408	0.004678884	0.005832807	0.014172818	0.004186665	0.018140744	0.012823513	0.013124252	0.004859479	0.011643718	0.005440264	0.003495864	0.001457372	0.002707935	0.005192117	0.026630297	0.008050351	0.016197113
0.001658028	0.210084034	0.148727793	0.105298546	0.091937552	0.064432531	0.034485426	0.041767116	0.052659142	0.032274184	0.037288449	0.020830613	0.030191478	0.028209895	0.026561242	0.030881872	0.013446975	0.013724498	0.018786454	0.044720481	0.028181474	0.030914583	0.013166886	0.003170052	0.006666785	0.006467988	0.011759588	0.015124307	0.042780037	0.006666426	0.006426046	0.004148297	0.001326432	0.004762435	0.005904869	0.014286818	0.004240432	0.018272847	0.012931741	0.013197131	0.004908441	0.011720321	0.00546157	0.003517805	0.001472553	0.002707935	0.005200532	0.026792113	0.008074746	0.016317512
0.001669516	0.210664141	0.149314947	0.105768974	0.092349253	0.064774756	0.034691833	0.042006088	0.052950086	0.032464047	0.037519731	0.020921006	0.030345307	0.028361562	0.026692724	0.031043363	0.013527255	0.013799186	0.018878816	0.044964534	0.028325468	0.031095405	0.013298292	0.003183205	0.006684468	0.006490253	0.011817589	0.015191229	0.043062218	0.006745874	0.006471492	0.004148297	0.001358784	0.004818136	0.005947259	0.014381497	0.004276277	0.018385242	0.012987317	0.013257863	0.004945163	0.01177139	0.005489979	0.003561686	0.001487734	0.002719125	0.005234192	0.026930812	0.008221116	0.016402499
0.001682599	0.211335217	0.149975555	0.106292829	0.092827165	0.065161244	0.034912735	0.04228164	0.053263366	0.032665041	0.037767396	0.021079697	0.030509796	0.028543299	0.026868032	0.031262685	0.013647676	0.013882927	0.019021978	0.045259817	0.028502228	0.031299812	0.013333333	0.003196359	0.006702152	0.006568181	0.011870756	0.015325072	0.0434109	0.006774764	0.006507849	0.004183011	0.001358784	0.004957389	0.005993887	0.014478108	0.004301368	0.018493907	0.013063369	0.013324669	0.004994125	0.011796924	0.005539694	0.003576313	0.001502915	0.002752694	0.005242607	0.027092628	0.008269906	0.016480403
0.001694356	0.211902898	0.150572266	0.106787566	0.093271153	0.06549595	0.035114474	0.042552422	0.053554898	0.032845627	0.037979404	0.021206247	0.030695609	0.0287185	0.02703338	0.031451455	0.013727956	0.013969686	0.01911434	0.045517585	0.028685023	0.031502253	0.013438458	0.003222667	0.006702152	0.006646109	0.011923923	0.015375264	0.043711054	0.006825322	0.006544205	0.004200368	0.001358784	0.00504094	0.006057472	0.01458438	0.004322875	0.01860204	0.013151121	0.013367181	0.005055327	0.011860761	0.005568103	0.003605567	0.001518096	0.002752694	0.005242607	0.027254444	0.008343091	0.016593719
0.001707455	0.212570991	0.151224028	0.107325311	0.093753975	0.065875723	0.035333184	0.042843879	0.053875818	0.033060846	0.038213577	0.021342841	0.030893606	0.028898276	0.027210681	0.03162713	0.013781477	0.014059462	0.019243647	0.045812868	0.028899721	0.031740073	0.013508541	0.003222667	0.00673752	0.006679506	0.012025424	0.0154868	0.044025587	0.006868658	0.006616919	0.004235082	0.001358784	0.005180193	0.006099861	0.01468872	0.004347966	0.018722957	0.013235948	0.013421841	0.005079808	0.01193098	0.005596511	0.003634821	0.001518096	0.002763884	0.005242607	0.027439377	0.008367486	0.016699953
0.001719234	0.213114811	0.151831796	0.107798944	0.094189185	0.066227548	0.035536338	0.043103925	0.054162354	0.03327421	0.038421731	0.021479436	0.031067234	0.029088513	0.027400931	0.031828994	0.013881827	0.014155274	0.019363717	0.046069829	0.029072169	0.031913033	0.013596145	0.00323582	0.006772887	0.006779699	0.012112424	0.015598336	0.044322146	0.006890325	0.006653275	0.004269796	0.001358784	0.005235894	0.006184641	0.014800788	0.004373058	0.018850799	0.013297374	0.013470426	0.005104289	0.011969282	0.005617818	0.003649448	0.001548458	0.002797453	0.005259438	0.027647426	0.008465066	0.016799105
0.001732565	0.213795332	0.152500144	0.108339362	0.094685547	0.066607982	0.03576318	0.043383851	0.054488564	0.03349314	0.038682887	0.021603977	0.03125	0.0292526	0.027582216	0.032028676	0.013935347	0.014244296	0.019483788	0.046365515	0.029260137	0.032087958	0.013674989	0.003262128	0.006808255	0.006801964	0.012175258	0.015704295	0.044683409	0.006911993	0.00670781	0.004287152	0.001358784	0.005263744	0.006243986	0.014895467	0.004408902	0.0189845	0.013393902	0.013531159	0.00512877	0.012020351	0.005646227	0.003686016	0.00157882	0.002842212	0.005267853	0.027878592	0.008489461	0.016954914
0.001744448	0.214405265	0.153117233	0.108816468	0.095124923	0.066958435	0.035966051	0.043635944	0.054770398	0.033673107	0.038928624	0.021740571	0.031405351	0.029423224	0.027744575	0.032219628	0.014042388	0.014334827	0.019580768	0.046618442	0.02942655	0.032255021	0.013753833	0.003288435	0.006825939	0.006846494	0.012252592	0.015799101	0.045042875	0.006940883	0.006789613	0.004339223	0.001358784	0.005291595	0.006277898	0.014992078	0.004437578	0.019101155	0.013484579	0.013567598	0.005141011	0.012065036	0.00568884	0.00371527	0.001594	0.002842212	0.005276268	0.028086641	0.008513856	0.017025737
0.001757835	0.215070873	0.153802088	0.109352076	0.095618905	0.067344024	0.036196994	0.043927004	0.055115711	0.033905024	0.039192671	0.021887209	0.031601825	0.029600386	0.02794877	0.032423674	0.014169499	0.01442913	0.019728548	0.04689759	0.029644696	0.03244567	0.013797635	0.003327896	0.006914357	0.006857626	0.012339593	0.015910637	0.045407733	0.006976996	0.006807791	0.004373937	0.001391136	0.005375146	0.006324526	0.015071299	0.004480592	0.019228997	0.013563556	0.013597964	0.005202213	0.012122489	0.005717248	0.00373721	0.001594	0.002853402	0.005335173	0.028271574	0.008562646	0.017202793
0.001769748	0.215637559	0.154415938	0.109852423	0.096041021	0.067682514	0.036400077	0.044165578	0.055417528	0.03410169	0.039416244	0.021983629	0.03179373	0.029768395	0.028103161	0.032602623	0.014283229	0.014510608	0.019880945	0.047151727	0.029858532	0.032616664	0.013858958	0.00334105	0.007073511	0.006891024	0.012373426	0.016005443	0.045725861	0.006991441	0.006898683	0.004373937	0.00145584	0.005375146	0.006379633	0.015179503	0.004491345	0.019350979	0.013633758	0.01366477	0.005226694	0.012167174	0.005752759	0.003759151	0.001609181	0.002864592	0.005352004	0.02843339	0.008635831	0.017294863
0.001783311	0.21624799	0.155098187	0.110386162	0.096528753	0.068076804	0.036629677	0.044459819	0.055769894	0.034326804	0.039705347	0.022138302	0.032006957	0.029938366	0.028272493	0.032801213	0.01439027	0.014622263	0.019987162	0.047448624	0.030059434	0.032789624	0.013893999	0.003354204	0.007108879	0.006968951	0.012445927	0.016144863	0.046094313	0.007056444	0.007007753	0.004495435	0.00145584	0.005402997	0.006422022	0.015299301	0.004541528	0.019491073	0.013718585	0.013713356	0.005263416	0.012243778	0.005781168	0.003781092	0.001624362	0.002898162	0.005368834	0.028548972	0.008684621	0.017415261
0.001795446	0.216819647	0.155691975	0.110874487	0.096959053	0.068425177	0.036831275	0.04470396	0.056074063	0.034517285	0.039918319	0.022248782	0.032208	0.030112259	0.028430869	0.032983436	0.01446386	0.014719584	0.020116469	0.047698324	0.030213775	0.032976342	0.013981603	0.003380511	0.007179614	0.007035746	0.012489427	0.016200631	0.046381886	0.00712867	0.007025931	0.004495435	0.001488192	0.005458698	0.006477129	0.015382386	0.004563035	0.019602402	0.013826812	0.013731575	0.005275656	0.012294847	0.005816679	0.003824973	0.001624362	0.002920541	0.005377249	0.028710789	0.008733411	0.017521495
0.001809171	0.217453938	0.15636838	0.111443488	0.09746464	0.068824101	0.03706038	0.044990646	0.056425253	0.034731885	0.040182366	0.022419525	0.032422751	0.030305764	0.028617134	0.03320385	0.014537451	0.014825958	0.020250394	0.047991993	0.030422438	0.033190576	0.014060447	0.003406819	0.007268033	0.007058012	0.012576428	0.016256399	0.046757528	0.007193673	0.007062288	0.004512792	0.001488192	0.005709352	0.006540713	0.015486726	0.004595295	0.019738233	0.013905789	0.013774088	0.005349099	0.012377834	0.005873496	0.003876167	0.001624362	0.00299887	0.005385664	0.028872605	0.008782201	0.017627728
0.001821437	0.218053433	0.156966828	0.111921396	0.097909372	0.069179283	0.037273999	0.045252282	0.056735006	0.034934735	0.040402084	0.022532014	0.032603994	0.030475081	0.028821329	0.033379526	0.014584281	0.014914226	0.020393555	0.04826509	0.030626789	0.033375328	0.01412177	0.003433126	0.007356452	0.007058012	0.012648928	0.016362359	0.047102615	0.007222563	0.007071377	0.004530149	0.001585247	0.005765053	0.006570386	0.015596862	0.00463114	0.019862879	0.013978916	0.013840893	0.005385821	0.012460821	0.005909007	0.003898108	0.001639543	0.00301006	0.005410909	0.029057537	0.008830991	0.017733962
0.00183552	0.218699157	0.157661319	0.112471163	0.098415257	0.069576079	0.037511164	0.045564814	0.05708796	0.035166652	0.040640112	0.022724853	0.032847683	0.030660087	0.029001618	0.033609759	0.014718082	0.015025126	0.02052748	0.048548675	0.030834589	0.033554185	0.014200613	0.003433126	0.007409503	0.007102542	0.012731095	0.016451588	0.047476459	0.007287566	0.007107734	0.00458222	0.001585247	0.005848605	0.006621253	0.015676083	0.0046634	0.019990721	0.014104694	0.01387126	0.005410302	0.012543808	0.005937416	0.003941989	0.001639543	0.00301006	0.005452985	0.029265586	0.008879781	0.017854361
0.001847725	0.219288709	0.15825653	0.112973112	0.098860435	0.069927337	0.037722167	0.045817304	0.05740506	0.035370121	0.040864648	0.022861447	0.033038064	0.030831366	0.029186887	0.033809441	0.014784982	0.015114148	0.020619842	0.048799182	0.031019108	0.033748764	0.014305738	0.00344628	0.007427187	0.007158204	0.01282293	0.01655197	0.047767627	0.007316457	0.007135001	0.004651647	0.001585247	0.005848605	0.006659404	0.015768829	0.00469566	0.020100452	0.014189521	0.013974505	0.005434783	0.012588493	0.005980029	0.004015124	0.001639543	0.00301006	0.005452985	0.029358053	0.008904176	0.017981841
0.001861739	0.219948352	0.15894644	0.113530359	0.099366617	0.070326355	0.037959333	0.046117112	0.057755368	0.035595853	0.041126768	0.023004068	0.03322083	0.031041214	0.029393074	0.034018942	0.014805052	0.01520996	0.02079533	0.049101322	0.031203628	0.033929586	0.014419623	0.003459434	0.00753329	0.007180469	0.012905097	0.016702544	0.048163039	0.007453685	0.007180447	0.004651647	0.001617599	0.005904306	0.006710271	0.01590022	0.004709998	0.020257058	0.014262648	0.01402309	0.005483745	0.012665096	0.00605105	0.004124827	0.001654724	0.003021249	0.005469815	0.029658568	0.008977361	0.018116404
0.001874147	0.220525477	0.159540544	0.114005061	0.099812242	0.070678417	0.038168144	0.04639505	0.058074819	0.03578015	0.04137636	0.023158741	0.033434058	0.031211185	0.029569378	0.034212077	0.014885333	0.01528842	0.020896928	0.049347392	0.031374351	0.034098615	0.014472186	0.003459434	0.007568657	0.007213867	0.012972764	0.016780619	0.048484761	0.007511466	0.007189537	0.004669004	0.001617599	0.005987857	0.006761139	0.016016153	0.004749427	0.020367321	0.014353325	0.014089896	0.005532707	0.012735316	0.006079459	0.004161395	0.001715448	0.003077199	0.005469815	0.029820384	0.009001756	0.018201391
0.001888425	0.221177664	0.16022769	0.11456204	0.100328989	0.071083157	0.038403188	0.046715932	0.058431005	0.036018252	0.041638479	0.023331492	0.033673177	0.031397499	0.029793494	0.034396482	0.014958923	0.015395549	0.021058562	0.049649936	0.031586462	0.034320711	0.014533509	0.003498895	0.007621709	0.007280662	0.013103265	0.016886579	0.048867593	0.007598137	0.007225893	0.004738432	0.001617599	0.00615496	0.006845918	0.016130154	0.004785272	0.020511143	0.014446928	0.014156702	0.005569428	0.012811919	0.00611497	0.004176022	0.001715448	0.003121958	0.00549506	0.029889734	0.009074941	0.018286378
0.00190103	0.221786603	0.16082993	0.115050633	0.100765537	0.071440893	0.03862006	0.047004606	0.058740464	0.036224812	0.041862052	0.023439964	0.03383919	0.031563547	0.029954858	0.034573249	0.015032514	0.01546571	0.021141688	0.049919402	0.03177788	0.034505463	0.014621113	0.003498895	0.007657076	0.007291794	0.013170932	0.016964654	0.049189315	0.007699252	0.007253161	0.004790502	0.001617599	0.006266362	0.006888308	0.016222901	0.004824701	0.020630995	0.014555155	0.014217434	0.005581669	0.012875756	0.006164685	0.004205276	0.001715448	0.003121958	0.00549506	0.0301209	0.009123731	0.018378447
0.001915559	0.222467123	0.161532003	0.115589982	0.101279606	0.071837642	0.038854044	0.047312367	0.059101059	0.036454255	0.042135736	0.02358861	0.034085925	0.031753783	0.030157061	0.034786024	0.015112794	0.015572839	0.021252523	0.050228401	0.032004649	0.034713801	0.014796321	0.003512049	0.007692444	0.007302927	0.013228933	0.017065037	0.04958293	0.007742588	0.007280428	0.004807859	0.001682303	0.006294213	0.00696037	0.016323376	0.004864131	0.020767359	0.014695559	0.014278166	0.005655112	0.012958743	0.006193094	0.004300352	0.00174581	0.003155527	0.005545551	0.030305832	0.009172521	0.018498846
0.001928264	0.223052202	0.162125555	0.116083383	0.101725974	0.072193014	0.039067945	0.047564062	0.059406697	0.036652158	0.04240171	0.023729222	0.034280875	0.031921793	0.030311452	0.034979159	0.015166314	0.015658843	0.021391066	0.050497463	0.032208138	0.034857279	0.014840123	0.00355151	0.007780863	0.007347457	0.013306266	0.017170996	0.04994599	0.007843704	0.007316785	0.00485993	0.001682303	0.006322063	0.007019715	0.016418055	0.004917898	0.020896799	0.014783311	0.014344972	0.005691833	0.013016195	0.006221503	0.004336919	0.001776172	0.003177907	0.005562381	0.030398299	0.009245706	0.018612162
0.001942737	0.223716319	0.16282281	0.11663689	0.102264742	0.072604611	0.039318688	0.047864665	0.059746426	0.036898299	0.042677321	0.023901974	0.034500195	0.032117259	0.030517638	0.035193025	0.015233215	0.015759182	0.021506518	0.050797587	0.032438356	0.035077409	0.014910206	0.003577818	0.007851598	0.007436517	0.0133546	0.017299263	0.050377349	0.007872594	0.007353142	0.004877287	0.001682303	0.006349914	0.007108734	0.01651853	0.004942989	0.021040621	0.014888613	0.014466436	0.005704074	0.013099182	0.006285422	0.004373487	0.001791353	0.003256236	0.005570796	0.030536998	0.009270101	0.018725478
0.001955546	0.224279028	0.163428525	0.117128688	0.102712747	0.072975399	0.03953259	0.048134253	0.060047656	0.037106097	0.042923058	0.024048611	0.034676869	0.032288537	0.030705896	0.035377431	0.015286735	0.015837642	0.02157579	0.051071491	0.032618565	0.035285747	0.015059133	0.003617279	0.007904649	0.007458782	0.013402934	0.017405222	0.050738613	0.007930374	0.00737132	0.004877287	0.001779359	0.006349914	0.007168079	0.016607412	0.004960911	0.021174855	0.014985141	0.014527169	0.005716314	0.0131311	0.006320933	0.004395428	0.001791353	0.003300995	0.005570796	0.03086063	0.009318891	0.01888837
0.001970372	0.224928232	0.164112749	0.117688072	0.10323604	0.073389361	0.039770038	0.048440821	0.060422945	0.037336777	0.043225652	0.024221363	0.034880958	0.032502308	0.030918059	0.035601117	0.015407156	0.015930436	0.021705097	0.051376859	0.032853094	0.035480327	0.015173018	0.003643586	0.008028436	0.007525577	0.013475434	0.017516758	0.051187945	0.007988155	0.007389498	0.004912001	0.001844063	0.006377764	0.007235902	0.01669243	0.004993172	0.02131122	0.015075818	0.014600047	0.005728555	0.013194937	0.006370648	0.004446622	0.001852077	0.003345754	0.005587626	0.030976213	0.009392077	0.01901585
0.001983351	0.225498398	0.164719491	0.118179603	0.103704132	0.073749792	0.039984152	0.048691323	0.060739751	0.037542719	0.043468498	0.024363983	0.035057632	0.032684046	0.031083407	0.035816075	0.015487436	0.016033792	0.02182055	0.05165883	0.033037614	0.035684734	0.015321945	0.003696201	0.008081487	0.007547842	0.013567268	0.017639448	0.051565384	0.00803149	0.007425855	0.004912001	0.001941119	0.006517017	0.007269814	0.016798702	0.005046939	0.021437463	0.015189896	0.014654706	0.005753036	0.013265156	0.006420363	0.004490503	0.001852077	0.003379323	0.005604457	0.031068679	0.009392077	0.019122084
0.00199826	0.226175439	0.165436097	0.118763297	0.104237097	0.074164416	0.040231076	0.049009024	0.061081243	0.037772162	0.043767238	0.024526691	0.035261721	0.032880165	0.031277641	0.036044126	0.015601167	0.016132622	0.021899057	0.051977913	0.033260072	0.035910761	0.015392028	0.003696201	0.008116854	0.007558974	0.013644602	0.017778868	0.051962594	0.008110939	0.007471301	0.004964071	0.001973471	0.006544867	0.007363071	0.016904974	0.005079199	0.021579155	0.015283498	0.014757951	0.005765276	0.013373678	0.006505589	0.004527071	0.001882439	0.003435273	0.005604457	0.031253612	0.009440867	0.019263729
0.002011548	0.226787361	0.166060215	0.119281007	0.104701916	0.074532366	0.040439038	0.04929571	0.061406865	0.037986144	0.044005266	0.024653242	0.03543078	0.033068441	0.031445977	0.036238352	0.015674757	0.016219381	0.022037601	0.052249397	0.033479943	0.036077824	0.01544459	0.003709355	0.008152222	0.007592372	0.013717103	0.017890405	0.052316668	0.008175942	0.007516747	0.004981428	0.001973471	0.006600568	0.00744785	0.017003517	0.005122213	0.021709127	0.01537125	0.014842977	0.005777517	0.013411979	0.006533998	0.004556325	0.001912801	0.003435273	0.005621287	0.031346078	0.009489657	0.019405374
0.002026624	0.227469373	0.166768843	0.119860159	0.10521643	0.074950395	0.040686952	0.049605459	0.061768048	0.038223627	0.044267385	0.024819967	0.035625731	0.033276328	0.031637223	0.036480588	0.015755038	0.016304631	0.022189998	0.052571304	0.033698952	0.036274369	0.015523434	0.003735662	0.008222957	0.00762577	0.013775103	0.018007518	0.05271927	0.008233722	0.007544014	0.005016142	0.002005823	0.006600568	0.007519913	0.017107856	0.005154473	0.021850818	0.015499953	0.014934075	0.005814238	0.013456665	0.006576611	0.00460752	0.001912801	0.003491222	0.005638117	0.031531011	0.009489657	0.019532855
0.002039959	0.228037053	0.167383009	0.120367452	0.105678273	0.075322175	0.040903895	0.049879023	0.062092201	0.038424004	0.044497704	0.02497464	0.035808497	0.033463949	0.031831457	0.036682452	0.015875458	0.01637781	0.022310069	0.052838349	0.033889507	0.036468949	0.015584757	0.00376197	0.008258325	0.007659167	0.013823437	0.018130207	0.053080533	0.008320393	0.007616728	0.005016142	0.002005823	0.006628419	0.007541107	0.017208332	0.005183149	0.021974931	0.01555553	0.01503732	0.005887681	0.013488583	0.006633429	0.004644087	0.001912801	0.00355836	0.005654947	0.03166971	0.009538447	0.019653253
0.002055247	0.22870117	0.168094403	0.120932178	0.106206774	0.075740346	0.041156476	0.050193941	0.062457497	0.038672619	0.044759823	0.025151409	0.036024771	0.033650917	0.032022702	0.036906139	0.015995879	0.016487202	0.022443994	0.053169535	0.034106792	0.036708734	0.015672361	0.003788277	0.008276008	0.007703697	0.013905604	0.01823059	0.053510095	0.008370951	0.007653084	0.005033499	0.002005823	0.006656269	0.007596214	0.017314604	0.005218993	0.022119286	0.015678383	0.015134492	0.005899922	0.013546035	0.006697348	0.004673341	0.001943162	0.00358074	0.005671777	0.03187776	0.009636027	0.01980198
0.002068826	0.229273821	0.168712834	0.121441341	0.106680669	0.076113119	0.041378863	0.050472277	0.062779593	0.038901443	0.044981469	0.025294029	0.036221245	0.033826117	0.032208968	0.037121096	0.016069469	0.016573206	0.022573301	0.053437387	0.034311143	0.036889555	0.015812527	0.003814585	0.008276008	0.007725962	0.013968438	0.018364433	0.053842601	0.008421509	0.007716709	0.005050856	0.002005823	0.006795522	0.007642842	0.017403486	0.005272761	0.022258314	0.015754434	0.01522559	0.005912162	0.013590721	0.006782574	0.004702596	0.001958343	0.00359193	0.005713853	0.032132042	0.009636027	0.019908214
0.002084336	0.229921037	0.169425965	0.121995649	0.107210955	0.076530391	0.041639151	0.050790773	0.063134898	0.039148821	0.045265753	0.025454728	0.036411626	0.034030082	0.032390253	0.037365515	0.01614975	0.01667279	0.022730316	0.053745579	0.034527565	0.037131306	0.015908892	0.003814585	0.008364427	0.007815022	0.014045772	0.01847597	0.054247	0.008486512	0.007771244	0.005068213	0.002005823	0.006879073	0.007689471	0.017521351	0.005308605	0.022394146	0.015865587	0.015316689	0.005948884	0.013635406	0.006839391	0.004768417	0.001988705	0.00361431	0.005730683	0.032293858	0.009684817	0.020049859
0.002097915	0.230490209	0.170038946	0.122499201	0.107667293	0.07690307	0.041863801	0.051071495	0.063473157	0.039338684	0.045500889	0.025613418	0.036598962	0.034224895	0.032570542	0.037575017	0.01623003	0.016773883	0.02296584	0.054023113	0.0347026	0.037333747	0.015970215	0.003840892	0.008488214	0.007870685	0.014181106	0.018576352	0.054620844	0.00853707	0.007789422	0.005102926	0.002038175	0.006934774	0.007723383	0.017610233	0.005348034	0.022511867	0.015938714	0.015383494	0.006010086	0.013660941	0.006874902	0.004848866	0.002019067	0.003636689	0.005755928	0.032432557	0.009684817	0.02017734
0.002113435	0.231154325	0.170745443	0.123062325	0.108205018	0.077324456	0.042117089	0.051391581	0.063843156	0.039578641	0.045792883	0.025784161	0.036801528	0.034409901	0.032770752	0.037788883	0.016310311	0.016886292	0.023072056	0.054325657	0.034949201	0.037542085	0.016005256	0.003840892	0.008541265	0.007881817	0.014234273	0.018671158	0.055043217	0.008609295	0.007825779	0.005120283	0.002038175	0.007018326	0.007765772	0.017735827	0.005365957	0.022655156	0.016035241	0.015529252	0.006034567	0.013750311	0.006945924	0.004885434	0.002019067	0.003670259	0.005781174	0.032640607	0.009733607	0.020297738
0.002127226	0.231755808	0.171374299	0.12356561	0.108655851	0.077699405	0.04234188	0.051665543	0.064167309	0.039789531	0.046041511	0.025894642	0.036996479	0.034594908	0.032943073	0.038030029	0.016363831	0.01697456	0.023182891	0.054587459	0.035134583	0.037783836	0.016136662	0.003840892	0.008558949	0.007926347	0.014282607	0.018810578	0.055402683	0.008717634	0.007862135	0.005189711	0.002038175	0.007074027	0.00781664	0.017847896	0.005401802	0.022780334	0.016152244	0.015589984	0.00610801	0.013794997	0.007009844	0.004922001	0.002019067	0.003703828	0.005823249	0.032825539	0.009831187	0.020439383
0.002142973	0.232470628	0.172090353	0.124153578	0.109187327	0.078128972	0.042600048	0.051985232	0.064552883	0.040035672	0.046332541	0.026063376	0.037197522	0.034809332	0.033149259	0.038283177	0.016450801	0.017091496	0.02333067	0.054890003	0.035382908	0.038045241	0.016268068	0.0038672	0.008700419	0.00802654	0.014355108	0.018922114	0.055825055	0.008797082	0.007943938	0.005189711	0.002038175	0.007157578	0.007901419	0.017983151	0.0054484	0.022924689	0.016254622	0.015723595	0.006144732	0.013839682	0.00703115	0.004958569	0.00206461	0.003804536	0.00587374	0.033010472	0.009904372	0.020510206
0.002157087	0.233041788	0.172722369	0.124674494	0.109652444	0.078513379	0.042824061	0.052267942	0.064859991	0.040249036	0.046586951	0.026203987	0.037362011	0.034998915	0.033320584	0.038477402	0.016524392	0.017197115	0.023432269	0.055162293	0.035569152	0.038277164	0.016399474	0.003906661	0.00875347	0.008059937	0.014422775	0.019011343	0.056195305	0.008862085	0.008007562	0.005207068	0.002038175	0.007157578	0.007922614	0.018102949	0.005477075	0.023043475	0.016342374	0.01582684	0.006218175	0.013865216	0.007073763	0.00500245	0.00206461	0.003826916	0.00589057	0.033195404	0.009928767	0.020609357
0.002172986	0.23372728	0.173415754	0.125236015	0.110183176	0.078939777	0.04307841	0.052585643	0.065224994	0.040490848	0.046897255	0.026322503	0.037549347	0.035218569	0.033529759	0.038737097	0.016671573	0.017311788	0.023547721	0.055503563	0.035763156	0.038526776	0.016557162	0.003946122	0.008841889	0.008082202	0.014485609	0.019145187	0.056633853	0.008898198	0.008053008	0.005224425	0.002038175	0.00724113	0.008003154	0.018205356	0.005498582	0.023180372	0.016447676	0.015917939	0.006267137	0.013922669	0.00709507	0.005068272	0.002094972	0.003905245	0.005898985	0.033542153	0.009953162	0.020779331
0.002187116	0.234305399	0.174055905	0.125747314	0.11065231	0.079315247	0.043309424	0.05288386	0.065567074	0.040699882	0.04713721	0.026465123	0.037745821	0.035387886	0.033727977	0.038971695	0.016771923	0.0174076	0.023658556	0.055799249	0.035979579	0.038731183	0.016714849	0.003959276	0.008912624	0.008126732	0.014582276	0.019239992	0.057081388	0.008999314	0.008116632	0.005259138	0.002070527	0.00724113	0.008087933	0.018309696	0.00554518	0.023307682	0.016532503	0.015972598	0.006303858	0.013986505	0.007116376	0.005141407	0.002125334	0.003916434	0.005915815	0.033727086	0.010001952	0.020878483
0.002202978	0.23497051	0.174770458	0.126343563	0.111182894	0.079740936	0.043561863	0.053192813	0.065941481	0.040937984	0.047405112	0.026635866	0.037937725	0.035600349	0.033954085	0.03918338	0.016885654	0.017523781	0.023783245	0.056130435	0.036204624	0.038945417	0.016855015	0.004011891	0.00898336	0.008193528	0.014649943	0.019368259	0.057485788	0.009085985	0.008125721	0.005259138	0.002102879	0.00726898	0.008159995	0.018425629	0.005577441	0.02347068	0.016620256	0.016106209	0.006328339	0.014063108	0.007144785	0.005199915	0.002125334	0.003950004	0.00592423	0.033912018	0.010099532	0.020998881
0.002217453	0.235569507	0.175410056	0.126857801	0.111665419	0.080122789	0.043790544	0.053477511	0.066284442	0.041147636	0.047663377	0.026828705	0.038167706	0.035804314	0.034115449	0.039388517	0.016986004	0.017635436	0.023935642	0.056404741	0.036438291	0.039143928	0.017030223	0.004025045	0.009071778	0.008238058	0.014727277	0.019457488	0.057836267	0.00915821	0.008198435	0.005276495	0.002102879	0.007352532	0.00822358	0.018537698	0.005606117	0.023591597	0.016710933	0.016179087	0.006377301	0.01410141	0.0071945	0.005243796	0.002125334	0.003961194	0.005949476	0.034120068	0.010197112	0.021161773
0.002233539	0.236240086	0.176138984	0.1274447	0.112200466	0.080554531	0.044051681	0.053806346	0.066669135	0.041402436	0.047961152	0.026987395	0.038335242	0.035991282	0.034324624	0.039636209	0.017093045	0.017753881	0.024074185	0.05671374	0.036664198	0.039356197	0.017117827	0.004038198	0.00912483	0.008271455	0.014823945	0.019591331	0.058285599	0.009252104	0.008207524	0.005380637	0.002135231	0.007352532	0.008278686	0.018657495	0.005645546	0.023734353	0.016798685	0.016264113	0.006438504	0.014139712	0.007237113	0.005294991	0.002186058	0.004017143	0.005983136	0.034397466	0.010294692	0.021282171
0.002248003	0.236838089	0.176777002	0.127964281	0.112677783	0.080938701	0.044283897	0.054104961	0.066987117	0.041636208	0.048244473	0.027146085	0.038556085	0.036176942	0.03450292	0.039865351	0.017186706	0.017848184	0.024189638	0.057001359	0.03687286	0.039537018	0.017222952	0.00407766	0.009142514	0.008282588	0.014920612	0.019702868	0.058686404	0.009317107	0.00825297	0.00541535	0.002135231	0.007436083	0.008329554	0.018742513	0.005670637	0.023862728	0.016924463	0.016355211	0.006438504	0.014209932	0.007265522	0.005338872	0.002201239	0.004017143	0.005999966	0.034628632	0.010343482	0.021437981
0.002264149	0.237527061	0.177480497	0.128539158	0.113204052	0.081363303	0.04454072	0.054420673	0.067353589	0.041897811	0.04850852	0.027316828	0.038766266	0.036388752	0.034742974	0.04009995	0.017260296	0.017979454	0.024305091	0.057333754	0.037078073	0.039737494	0.017371879	0.004090813	0.009230932	0.00833825	0.015012446	0.019864595	0.059097992	0.009447113	0.008325683	0.005450064	0.002135231	0.007547485	0.00838466	0.018885497	0.005702897	0.024016671	0.017029766	0.016458456	0.006487466	0.014286535	0.007322339	0.005404694	0.002231601	0.004073092	0.006016797	0.034744215	0.010465457	0.021600873
0.002279006	0.238110648	0.178123808	0.129100679	0.113675715	0.081763314	0.044777886	0.054695431	0.067690379	0.042122306	0.048755221	0.027427309	0.03896274	0.036586179	0.034962109	0.040333457	0.017360647	0.018084319	0.024448252	0.057637508	0.037299669	0.039939936	0.017433202	0.004103967	0.009301668	0.008460708	0.015128447	0.01994267	0.059504189	0.009526561	0.008343862	0.005467421	0.002135231	0.007631037	0.008473678	0.018991769	0.005745911	0.024132793	0.017132143	0.016531335	0.006499706	0.014426975	0.007364952	0.005448575	0.002246782	0.004117851	0.006042042	0.034975381	0.010465457	0.021700024
0.002295392	0.238794151	0.178829593	0.129695593	0.114212994	0.082196475	0.045033295	0.055014324	0.068085946	0.042365974	0.049038541	0.027590017	0.039200336	0.036812371	0.035197182	0.040589878	0.017521207	0.018211817	0.024563704	0.057978375	0.037566964	0.040130585	0.017669733	0.004143428	0.00940777	0.008494105	0.015210614	0.020082091	0.060002049	0.009620454	0.008434753	0.005484778	0.002135231	0.007714588	0.008566935	0.019144414	0.005788925	0.024268625	0.017237446	0.016646726	0.006511947	0.014503578	0.007407565	0.005477829	0.002261963	0.0041738	0.006109363	0.035137197	0.010660617	0.021869998
0.002310269	0.239364814	0.179473062	0.130234407	0.114686741	0.082588353	0.045280856	0.055286299	0.06842685	0.042602838	0.049305479	0.027744689	0.039370918	0.037016989	0.035367511	0.040800471	0.017614868	0.018315173	0.024693011	0.058277692	0.037760106	0.040295682	0.017766097	0.004156582	0.009460822	0.008538635	0.015287948	0.020182473	0.060363312	0.00972157	0.008462021	0.005502135	0.002135231	0.007714588	0.008622042	0.019266144	0.005814016	0.024398598	0.017310572	0.016725678	0.006524187	0.014522729	0.007471485	0.005514397	0.002292325	0.00418499	0.006159853	0.035414596	0.010660617	0.021990396
0.002326749	0.240058756	0.180191248	0.130800202	0.115226847	0.083025014	0.04554171	0.055607578	0.068783918	0.042861967	0.049583018	0.027891327	0.039591761	0.037209187	0.035596607	0.041033979	0.017715218	0.018432863	0.024826936	0.05860565	0.037968768	0.040519744	0.017906264	0.004156582	0.009602292	0.00860543	0.015370115	0.020316317	0.060844997	0.009772128	0.008480199	0.005536849	0.002167583	0.007714588	0.008664431	0.019401399	0.005864199	0.024539756	0.017477301	0.016798557	0.006560909	0.014599332	0.007506996	0.005587532	0.002353048	0.00418499	0.006193514	0.035599528	0.010685012	0.022124959
0.002341777	0.240673164	0.180835506	0.131368936	0.115733773	0.083426397	0.045784391	0.0559217	0.06913599	0.043084607	0.049822973	0.02806207	0.039797373	0.037373274	0.035790841	0.041235842	0.017795499	0.018551308	0.024970098	0.058918683	0.038187777	0.040680911	0.018002628	0.004169736	0.009655343	0.008716756	0.015418449	0.020422276	0.061265572	0.009894912	0.008525645	0.005554206	0.002167583	0.007770289	0.008736494	0.019525061	0.005882121	0.024668131	0.017591379	0.016871436	0.00658539	0.014644018	0.007563813	0.005616786	0.00238341	0.00419618	0.006244004	0.035807578	0.010733802	0.022238275
0.002358327	0.241336783	0.18155385	0.131950759	0.116272243	0.08385724	0.046042346	0.056249341	0.06950305	0.043336933	0.050125567	0.028196655	0.039999939	0.037588352	0.036012965	0.041474805	0.017882469	0.018670507	0.025090169	0.05924422	0.038431791	0.040895145	0.01804643	0.00418289	0.009708394	0.008750153	0.01550545	0.020505928	0.061756243	0.009938247	0.008525645	0.005588919	0.002232287	0.007909542	0.008804317	0.019700893	0.00592155	0.024809822	0.017684982	0.016962534	0.00658539	0.01470147	0.007627733	0.00564604	0.002413772	0.004274508	0.00628608	0.036084977	0.010782592	0.022323262
0.002373684	0.241923353	0.182225041	0.132510945	0.116756404	0.084256401	0.046282058	0.056547559	0.069861587	0.04356081	0.050397323	0.028359363	0.040170521	0.037781857	0.036202218	0.041702857	0.01797613	0.018767074	0.025228712	0.059549588	0.03863528	0.041075967	0.018221638	0.004222351	0.00977913	0.008783551	0.015558617	0.020606311	0.062160642	0.01003214	0.00858018	0.005588919	0.002296991	0.007965243	0.008876379	0.019830351	0.005939473	0.024944056	0.01782246	0.017041486	0.006609871	0.014758923	0.007663243	0.005689921	0.002413772	0.004296888	0.00628608	0.036246793	0.010904567	0.022443661
0.002390464	0.242616301	0.182939988	0.133096775	0.11729785	0.084691548	0.046542488	0.056856114	0.070251864	0.043818702	0.050668116	0.028512027	0.04037461	0.03797144	0.036428327	0.041957096	0.01806979	0.018886273	0.025353401	0.059885614	0.03885084	0.041311821	0.018379325	0.004235505	0.0099206	0.008872611	0.015655284	0.020745731	0.062636934	0.010147701	0.008616537	0.00564099	0.002394047	0.008020944	0.008939964	0.019975268	0.005971733	0.025082018	0.017945313	0.017162951	0.006609871	0.014803608	0.007762674	0.005755743	0.002444134	0.004364027	0.006328155	0.036501075	0.010977752	0.02253573
0.002405856	0.2431979	0.18359175	0.133633987	0.117789004	0.08509591	0.046773714	0.057156717	0.070600703	0.044043197	0.050926381	0.028688796	0.04057413	0.038189787	0.036615588	0.0421786	0.018170141	0.019000191	0.025505798	0.060176863	0.039083645	0.041520159	0.018519492	0.00428812	0.009991335	0.008928273	0.015722951	0.020840537	0.063034144	0.010198259	0.008643804	0.005675704	0.002426399	0.008048794	0.009016265	0.020085404	0.005989655	0.025225308	0.01803599	0.017247976	0.006622111	0.014848293	0.007805287	0.005850819	0.002489677	0.004386407	0.006361816	0.036662891	0.011026542	0.022677375
0.002422648	0.243855555	0.184313806	0.134236112	0.118356488	0.085541602	0.047032164	0.057490323	0.070981869	0.044315313	0.051189464	0.028847487	0.040767558	0.038395713	0.036853649	0.042463392	0.018310632	0.019121653	0.025685904	0.06051531	0.039339731	0.041746186	0.018624617	0.004327581	0.01006207	0.008972803	0.015800285	0.020963227	0.063517626	0.01031382	0.008698339	0.005710418	0.002458751	0.008048794	0.00907561	0.020218727	0.0060255	0.025377653	0.018155918	0.017339075	0.006671073	0.01491213	0.0078479	0.005938581	0.002504858	0.004419976	0.006429136	0.036847824	0.011050937	0.022811938
0.002438351	0.244469962	0.184981048	0.134785345	0.118876954	0.085955091	0.047275694	0.057793709	0.071340994	0.044528058	0.051480494	0.028992116	0.040983831	0.038596409	0.037069797	0.042681623	0.018410982	0.019246133	0.025856774	0.060807769	0.039562189	0.0419388	0.018712221	0.004380196	0.010150489	0.009050731	0.015901786	0.021074763	0.063943593	0.010400491	0.008743785	0.005762488	0.002491103	0.008048794	0.009147673	0.020350118	0.006072098	0.025512419	0.01825537	0.017430173	0.006707795	0.014988733	0.007883411	0.006026343	0.002504858	0.004431166	0.006471212	0.037102106	0.011099727	0.022988994
0.002455355	0.245117177	0.185684306	0.13538293	0.119434617	0.086393406	0.047541427	0.05812652	0.071712756	0.044795227	0.051784052	0.029180937	0.041210766	0.038803642	0.037285944	0.042923859	0.018604993	0.019366841	0.025958372	0.061151863	0.039805341	0.042153034	0.018834866	0.004406503	0.010221224	0.009095261	0.01599362	0.021208606	0.064407304	0.010523275	0.008825588	0.005797202	0.002523455	0.008104495	0.009194301	0.020487305	0.006104358	0.025652512	0.018360673	0.017551638	0.006720035	0.015097254	0.00794733	0.006055597	0.002565582	0.004531874	0.006488042	0.037333272	0.011270492	0.023123557
0.002471237	0.245739041	0.186360789	0.135942848	0.119954339	0.086804484	0.047790896	0.058461318	0.072058951	0.045039512	0.052051954	0.02933561	0.041445316	0.039014144	0.037518029	0.043192283	0.018685274	0.01948604	0.026115388	0.06145118	0.040037283	0.042377095	0.01890495	0.004432811	0.010327327	0.009117526	0.016075787	0.021314566	0.064791932	0.010559388	0.008925569	0.00586663	0.002523455	0.008132346	0.009312992	0.020597442	0.006158125	0.025790475	0.018477676	0.01763059	0.006744516	0.015193009	0.00801125	0.006084851	0.002595944	0.004554254	0.006513287	0.037471971	0.011343677	0.023243955
0.00248831	0.246430995	0.187060098	0.136540966	0.1205001	0.087243508	0.048067095	0.058786971	0.072450991	0.045288127	0.052338165	0.029546527	0.041678343	0.039237067	0.037727204	0.043455252	0.018839145	0.019609766	0.02628164	0.061789223	0.040265777	0.042567744	0.019018835	0.004472272	0.010362694	0.009128658	0.016157955	0.021403794	0.065271819	0.010646058	0.008980104	0.00586663	0.002555807	0.008188047	0.009406249	0.020732697	0.006211893	0.025939091	0.018580053	0.017673102	0.006744516	0.01523131	0.008082272	0.006128733	0.002595944	0.004587823	0.006563778	0.037726253	0.011441257	0.023364354
0.002504403	0.247079701	0.187720785	0.137099549	0.121031279	0.08765312	0.048313453	0.059099106	0.072791601	0.045536124	0.052620522	0.02973334	0.041890048	0.039431226	0.037952316	0.043698579	0.018919425	0.019714631	0.026392474	0.062116374	0.040482199	0.042764289	0.01912396	0.004511733	0.010415746	0.009195453	0.016264289	0.0214986	0.065676218	0.010783287	0.009080085	0.005901343	0.002588159	0.008188047	0.00948255	0.020852494	0.006251322	0.026089305	0.018729232	0.017758128	0.006768997	0.015282379	0.008167498	0.006194554	0.002595944	0.004632582	0.006580608	0.037864953	0.011465652	0.023513081
0.002521793	0.247742327	0.188431231	0.137708086	0.121592216	0.088090394	0.048582863	0.059441857	0.073181584	0.045807003	0.052912516	0.029926179	0.042138305	0.03967703	0.038167468	0.043971368	0.019006396	0.019853445	0.026563344	0.062464905	0.040719316	0.043017833	0.019237845	0.004524887	0.010415746	0.009239984	0.016336789	0.02163802	0.066134537	0.010920516	0.009125531	0.005936057	0.002588159	0.008299449	0.009550374	0.020964563	0.006290751	0.026239519	0.018869635	0.01781886	0.006781238	0.015339832	0.008195906	0.006223808	0.002595944	0.00475567	0.006597438	0.038049886	0.011490047	0.023640561
0.002538135	0.248359219	0.189094998	0.138264264	0.122121014	0.088512017	0.048834808	0.059764726	0.073561281	0.046029643	0.053174635	0.030110983	0.04236524	0.039897991	0.038386603	0.044238701	0.019100056	0.019967364	0.026660324	0.06279851	0.04097109	0.043206516	0.019386772	0.004551194	0.010451113	0.009295646	0.016443123	0.021727249	0.066565896	0.011057744	0.009189155	0.006005485	0.002652863	0.008383	0.009601241	0.02109209	0.00633018	0.026372687	0.018980788	0.017909958	0.006805719	0.01537175	0.008266928	0.006253063	0.002656667	0.00477805	0.006656344	0.038211702	0.011514442	0.023803453
0.002555538	0.249020353	0.189823688	0.138856773	0.122685522	0.088950238	0.049119916	0.060103501	0.073948619	0.046286298	0.053477229	0.030299804	0.042595221	0.040113723	0.038613708	0.044497305	0.019173647	0.020080527	0.026803486	0.063128485	0.041227175	0.043428612	0.019544459	0.004577502	0.010486481	0.009351309	0.016544624	0.021849939	0.067045783	0.011144415	0.009289136	0.006022842	0.002652863	0.008466552	0.009681781	0.021229277	0.006373194	0.026529294	0.019121192	0.018037496	0.00684244	0.015467504	0.008330848	0.006333511	0.002687029	0.00480043	0.006673174	0.038442867	0.011538837	0.023945098
0.002572127	0.249640726	0.190494405	0.139418828	0.123196316	0.089373799	0.049371224	0.060448638	0.074308919	0.046522544	0.053748022	0.030488626	0.042828248	0.040317034	0.03881591	0.044726447	0.019287377	0.02018162	0.026960501	0.06345362	0.04149447	0.043676259	0.019658344	0.004603809	0.010539532	0.009429236	0.016660625	0.021978206	0.067444791	0.011180528	0.00935276	0.006057555	0.002717567	0.008550103	0.0097708	0.021364532	0.00640187	0.026670452	0.019235269	0.018152888	0.006940364	0.015499422	0.008380563	0.006406647	0.002732572	0.004833999	0.006690005	0.038720266	0.011563232	0.024072579
0.002589728	0.25031031	0.191207378	0.140007063	0.123750707	0.089823274	0.049639644	0.060789799	0.074699784	0.046771159	0.054038088	0.030653342	0.04305366	0.04055434	0.039031061	0.045013421	0.019414488	0.02029403	0.027071336	0.063800537	0.041755729	0.043906217	0.019737188	0.004669578	0.010610267	0.009451501	0.016762126	0.02214551	0.06793007	0.011288866	0.009398206	0.006126983	0.002717567	0.008577954	0.009834384	0.021495923	0.006473559	0.026808415	0.019361047	0.018292572	0.006964845	0.015633478	0.008401869	0.006457841	0.002747753	0.004856379	0.006706835	0.038905199	0.011636417	0.02417173
0.002606621	0.250956532	0.191879043	0.140550152	0.124291408	0.090246788	0.049899933	0.061134935	0.075065374	0.047022248	0.054332009	0.030824085	0.04327298	0.040758958	0.039249201	0.045262205	0.019521529	0.020422282	0.027205261	0.064112359	0.041988534	0.04413814	0.019851073	0.004682732	0.010645635	0.009484899	0.016878127	0.022262623	0.068368618	0.011346647	0.009434562	0.006161697	0.002749919	0.008577954	0.009914924	0.021638907	0.006509404	0.026936789	0.01946635	0.018335084	0.007001567	0.015722849	0.008444482	0.006509036	0.002747753	0.004878758	0.006723665	0.039067015	0.011733997	0.024313376
0.002624424	0.25159977	0.192595571	0.141136516	0.124844608	0.090697304	0.050169131	0.061466951	0.075446247	0.047296838	0.054623039	0.031000854	0.043512099	0.041005416	0.039466345	0.045521899	0.019581739	0.020551288	0.027380749	0.064456453	0.042265313	0.044338616	0.019982479	0.0047485	0.010751737	0.009551694	0.016979627	0.022396467	0.06884491	0.011389982	0.009516365	0.006248481	0.002814623	0.008633655	0.009970031	0.021787688	0.006548833	0.027089667	0.019636004	0.018450476	0.007038288	0.015793069	0.008479993	0.006530976	0.002762934	0.004945897	0.00674891	0.039275064	0.011782787	0.02448335
0.002641451	0.252206721	0.193291088	0.141713264	0.125382334	0.09112044	0.050436985	0.061832764	0.075834172	0.047567717	0.054905396	0.031175614	0.043735988	0.041206765	0.039706398	0.045789232	0.01969547	0.020673505	0.02752391	0.064794496	0.042511914	0.044523368	0.020105125	0.004761654	0.010804789	0.009607356	0.017047295	0.022491272	0.069263688	0.011491098	0.009552722	0.006317909	0.002846975	0.008717206	0.010020898	0.021955791	0.006616938	0.027239881	0.019744232	0.018541574	0.007123972	0.015933508	0.008529708	0.006560231	0.002793296	0.004990657	0.006799401	0.039459997	0.011929157	0.024632077
0.002659557	0.252867358	0.194011486	0.142338097	0.125935682	0.091557478	0.050712053	0.06219142	0.076228857	0.047827464	0.055203172	0.031346357	0.0439614	0.041413345	0.039919557	0.046064204	0.01982927	0.020785915	0.027685544	0.065124471	0.042777484	0.044792635	0.020297854	0.004774808	0.01085784	0.009663019	0.017158462	0.022636269	0.069700439	0.011563324	0.009598168	0.006387336	0.002846975	0.008772907	0.010097199	0.022104572	0.006681459	0.027393823	0.01987586	0.018681259	0.007172934	0.015984577	0.00860073	0.006611425	0.002793296	0.005024226	0.006824646	0.039621813	0.011977947	0.024738311
0.002676804	0.253490216	0.19470653	0.142931407	0.126471474	0.091993287	0.050974038	0.062520254	0.076580635	0.04807175	0.055477819	0.031503038	0.04419595	0.041616002	0.040130724	0.04633481	0.019949691	0.020911149	0.027851796	0.0654609	0.043027534	0.044999007	0.020481822	0.004801115	0.010910891	0.009696416	0.017235796	0.022692037	0.070196502	0.011635549	0.009661792	0.006474121	0.002846975	0.008884309	0.010148067	0.022245624	0.00673881	0.027531253	0.019995788	0.018772357	0.007185174	0.016035646	0.008643343	0.006633366	0.002823658	0.005091365	0.006875137	0.039852979	0.012002342	0.024809133
0.002694949	0.254194597	0.195409867	0.143514032	0.127021846	0.092444512	0.051255611	0.062885669	0.07697532	0.048340773	0.055801614	0.031651685	0.04441527	0.04181866	0.040350856	0.046567226	0.020116942	0.021023558	0.027994957	0.065810641	0.04328017	0.045272205	0.020674551	0.004840577	0.010946259	0.009729814	0.017375964	0.022814727	0.070710538	0.011700553	0.009779951	0.006560905	0.002846975	0.008967861	0.010190456	0.022375082	0.006785408	0.027666552	0.020092315	0.018875602	0.007209655	0.016105866	0.008693058	0.006706501	0.002823658	0.005124934	0.006875137	0.039991678	0.012075527	0.024979107
0.002712309	0.254854737	0.196100172	0.144115623	0.127551984	0.092878004	0.051520637	0.063228818	0.077336503	0.048615363	0.05608108	0.031814393	0.044633066	0.042033084	0.040569992	0.046813827	0.020230672	0.021132196	0.028142736	0.066144247	0.043519873	0.045441234	0.020805957	0.00485373	0.01099931	0.009774344	0.017487131	0.02291511	0.071161668	0.011808891	0.009870843	0.006595619	0.002846975	0.008995711	0.01025828	0.022519998	0.006846344	0.02780558	0.020188843	0.018990993	0.007234136	0.016182469	0.00876408	0.006728442	0.002823658	0.005180883	0.006891967	0.040222844	0.012173107	0.025163246
0.002730455	0.255528795	0.196819542	0.144719352	0.128104737	0.093335896	0.051798603	0.063573955	0.077734714	0.048856557	0.056386565	0.031997188	0.044882847	0.042250124	0.040788132	0.047063702	0.020351093	0.02125064	0.02828128	0.066491971	0.043788892	0.045653503	0.020946124	0.00485373	0.011123097	0.009863404	0.017569298	0.023065684	0.071675704	0.011931675	0.009943556	0.006682404	0.002846975	0.009051412	0.010304908	0.022688101	0.006928787	0.027966448	0.020311696	0.019118531	0.007283098	0.016265456	0.00886351	0.006765009	0.002823658	0.005248022	0.006908797	0.040338427	0.012270687	0.025283644
0.002748071	0.256163086	0.197513717	0.14529423	0.128656449	0.093771327	0.052059457	0.06388927	0.078115293	0.049150318	0.056657358	0.032190027	0.045126535	0.04245082	0.041008263	0.047338673	0.020471514	0.021365313	0.028415205	0.066821139	0.04406136	0.045897219	0.021051248	0.004866884	0.011158464	0.009919067	0.017636966	0.023182797	0.072137618	0.012097794	0.010025359	0.006769188	0.002846975	0.009134964	0.010351537	0.022831086	0.006993308	0.028125717	0.020402373	0.019203556	0.007307579	0.016303758	0.008941634	0.006801577	0.002823658	0.005281592	0.006934042	0.040546476	0.012295082	0.025404043
0.00276653	0.25680036	0.198232061	0.145910781	0.129213964	0.094224964	0.052329433	0.064228442	0.078517325	0.049398933	0.056952242	0.032360769	0.04533824	0.04268551	0.041226403	0.047624555	0.020545104	0.021476213	0.028581456	0.067169267	0.044279507	0.046131107	0.021173894	0.004880038	0.011229199	0.009941332	0.017723966	0.023338947	0.072666033	0.012213355	0.010061715	0.006838616	0.002846975	0.009190665	0.010432077	0.022968273	0.007029153	0.028280726	0.020525226	0.019252142	0.007368782	0.016354827	0.009041065	0.006860085	0.002838839	0.00537111	0.006950873	0.040777642	0.012343872	0.025574017
0.002784349	0.257450558	0.19891976	0.14650142	0.129735323	0.094666258	0.052587671	0.064578351	0.078900842	0.049654969	0.057280855	0.032553608	0.04558802	0.042893397	0.041423625	0.047862427	0.020618695	0.021578815	0.028770799	0.067502065	0.044524384	0.046335514	0.021252738	0.004906345	0.011352986	0.009941332	0.017844801	0.023489521	0.073171082	0.012328916	0.010152607	0.006890686	0.002846975	0.009246366	0.010495661	0.023115122	0.007075751	0.028442658	0.020653929	0.019306801	0.007405503	0.016418663	0.009069473	0.006896653	0.002838839	0.00540468	0.007001363	0.040985691	0.012417057	0.025701497
0.002802867	0.258072919	0.199651135	0.147101675	0.130290159	0.095117625	0.052861253	0.0649549	0.07929876	0.049912861	0.057584413	0.032718325	0.045837801	0.043088863	0.041646745	0.048138489	0.020719045	0.021688207	0.028886251	0.067823166	0.044789092	0.046561541	0.021419185	0.004998422	0.011423721	0.009974729	0.017941468	0.023589904	0.073694105	0.012415586	0.010216231	0.006942757	0.002879327	0.009329917	0.010576202	0.023275496	0.007143856	0.028591807	0.020791407	0.019422193	0.007454465	0.016456965	0.009112086	0.006940534	0.002869201	0.005460629	0.007043439	0.041216857	0.012539032	0.025828978
0.002820951	0.258720134	0.200350365	0.147690177	0.13084574	0.095558872	0.053126774	0.06528771	0.079694914	0.050151581	0.057892789	0.032907146	0.046084536	0.043302634	0.04187883	0.048378544	0.020866226	0.021799862	0.029015558	0.068153141	0.045067595	0.046797395	0.021585633	0.005024729	0.011547507	0.010008127	0.018013968	0.023712594	0.074253075	0.012495034	0.010243499	0.006994828	0.002911679	0.009441319	0.010631308	0.02341848	0.007201207	0.028744152	0.02089086	0.019531511	0.007478946	0.016552719	0.009147597	0.006977101	0.002869201	0.005527768	0.00711076	0.041471139	0.012636612	0.026020199
0.002839646	0.259382262	0.201096985	0.148305927	0.13141367	0.096012651	0.053407498	0.06565909	0.08008284	0.050423078	0.058207911	0.033079898	0.046364777	0.043512482	0.042110915	0.048678611	0.021020097	0.021918306	0.029204901	0.068498445	0.045321094	0.04703718	0.021690758	0.005129959	0.011688978	0.010030392	0.018115469	0.023835283	0.074777895	0.012625041	0.01034348	0.007012185	0.002911679	0.009580571	0.010677937	0.023557599	0.007247805	0.028909814	0.021016638	0.019610463	0.007515668	0.016635706	0.009204415	0.007006355	0.002884382	0.005550147	0.00711076	0.041632955	0.012758587	0.026197255
0.002857979	0.260033951	0.201794714	0.148902977	0.131941873	0.09645664	0.053679525	0.066004227	0.080491043	0.050670456	0.058519178	0.033258675	0.046593235	0.043734098	0.042363917	0.048959038	0.021120447	0.022050331	0.029366534	0.068841328	0.045580629	0.047280896	0.021857205	0.005182574	0.011724345	0.010097187	0.01818797	0.02398028	0.075241606	0.012704489	0.010407104	0.007064255	0.002911679	0.009608422	0.010749999	0.023679329	0.007326664	0.02906056	0.021113165	0.019701561	0.007540149	0.016693159	0.00925413	0.00703561	0.002914744	0.005572527	0.007136005	0.041794771	0.012880562	0.026324735
0.002876749	0.260676693	0.202519218	0.149533954	0.132514415	0.096919451	0.053957986	0.06637163	0.080908063	0.050917216	0.058791898	0.033463567	0.046841493	0.043954406	0.042572096	0.049231827	0.021234178	0.022180092	0.029565113	0.069192683	0.045851372	0.047473511	0.022023653	0.005195728	0.011812764	0.010208512	0.018352304	0.024119701	0.075779008	0.012776714	0.010479817	0.007168397	0.002944031	0.009636272	0.0108263	0.023818449	0.007384015	0.029234745	0.021218468	0.019786587	0.007552389	0.016763378	0.009332254	0.007079491	0.002914744	0.005594906	0.007228571	0.042025937	0.012904957	0.026480545
0.002895304	0.2612911	0.203210076	0.15012112	0.133066276	0.097361124	0.05423574	0.066728298	0.081305981	0.051174489	0.059061727	0.03364837	0.047063859	0.044162947	0.042795216	0.049494795	0.021354599	0.022303063	0.029735983	0.069509346	0.046121253	0.047683814	0.022242663	0.005208881	0.011883499	0.010264174	0.018448972	0.024214506	0.0762553	0.012870608	0.010570709	0.007341965	0.002944031	0.009664123	0.01090684	0.023957568	0.007409107	0.029406266	0.021332546	0.019889832	0.007613592	0.016827215	0.009389071	0.007101431	0.002914744	0.005606096	0.007236986	0.042164636	0.012978142	0.026664684
0.002909579	0.261776263	0.203750947	0.150605438	0.133506098	0.097702167	0.054454097	0.066989934	0.081610444	0.0513693	0.059282409	0.033821122	0.047235964	0.044332264	0.04296654	0.049694477	0.021454949	0.022408683	0.029869908	0.069774778	0.046360956	0.047852843	0.022330267	0.005235189	0.011918867	0.010297572	0.018526306	0.024320466	0.07669924	0.012964501	0.010679779	0.007394036	0.002944031	0.009719824	0.01099162	0.024046451	0.007448536	0.029520258	0.021470024	0.019932344	0.007638073	0.0168719	0.00941748	0.007116058	0.002914744	0.005617286	0.007262231	0.042418919	0.013002537	0.026756753
0.002928696	0.262435906	0.204486904	0.151233743	0.134088312	0.098162519	0.054736871	0.067355747	0.082017472	0.051637086	0.059609095	0.033989856	0.047470514	0.044557148	0.043191652	0.049959627	0.02158206	0.022533163	0.030031542	0.070134201	0.046634287	0.048069042	0.022505475	0.005314111	0.011954234	0.010297572	0.01863264	0.024498924	0.077265399	0.013022282	0.010725225	0.007463464	0.002944031	0.009803375	0.011063682	0.02416818	0.007509472	0.029671537	0.021575326	0.020023443	0.007723756	0.016974038	0.009488502	0.007174566	0.002945106	0.005673235	0.007304307	0.042626968	0.013075722	0.026912563
0.002947503	0.263070197	0.205198218	0.151833999	0.134641363	0.098613223	0.05500508	0.06769492	0.082411275	0.051901163	0.059927108	0.034182695	0.047709633	0.044781379	0.043423737	0.050216049	0.021702481	0.022678012	0.030183939	0.070475471	0.046883474	0.048326516	0.022715725	0.005340419	0.012113388	0.010342102	0.018753474	0.024632767	0.077827963	0.013224513	0.010843384	0.007515534	0.002944031	0.009859076	0.011144222	0.02432469	0.007581161	0.029828676	0.021668929	0.020144907	0.007760478	0.017050641	0.00951691	0.007211134	0.002990649	0.005773943	0.007329552	0.042788784	0.013148907	0.027047125
0.002966875	0.263715921	0.205936702	0.152479134	0.135220601	0.099080195	0.055283329	0.068067095	0.08281125	0.052176371	0.060255721	0.034391603	0.047974644	0.045014761	0.043676739	0.05046265	0.021829591	0.02279872	0.030340955	0.070831666	0.047149044	0.048589887	0.02282961	0.005393034	0.012148756	0.0103755	0.018874308	0.024727573	0.078340202	0.013340074	0.010943365	0.007584962	0.002944031	0.009942628	0.011178134	0.024461877	0.00762776	0.029979423	0.021794707	0.020236006	0.007760478	0.017159163	0.009595034	0.007247702	0.002990649	0.005818703	0.007346382	0.042996833	0.013270882	0.02728084
0.002985897	0.264353692	0.206656388	0.153082595	0.13577261	0.099532792	0.055558467	0.068406665	0.083195061	0.05245529	0.060561206	0.034520163	0.048228994	0.045234416	0.043888902	0.050767082	0.021903182	0.022931499	0.030544151	0.07117818	0.047430997	0.048808052	0.022987297	0.005458802	0.012184124	0.010408897	0.019004809	0.024878147	0.07889378	0.013433968	0.010988811	0.00765439	0.002944031	0.009998329	0.011241718	0.024631913	0.007674358	0.030146682	0.02190586	0.02035747	0.007784959	0.017210232	0.009687362	0.007350091	0.002990649	0.005874652	0.007354797	0.043181766	0.013295277	0.027415402
0.003005558	0.265009358	0.207378523	0.153706626	0.136362115	0.100000142	0.055850009	0.068784407	0.083594155	0.052744103	0.060884037	0.034739115	0.048478775	0.045467145	0.044127959	0.05103005	0.022003532	0.023065032	0.030705785	0.071537603	0.047710363	0.049020321	0.023144985	0.005471956	0.012290226	0.010442295	0.01907731	0.025034297	0.079380856	0.013527861	0.011043346	0.007671746	0.002944031	0.01008188	0.011296825	0.024798083	0.007749632	0.030333651	0.022040413	0.020442496	0.00782168	0.017293219	0.009722873	0.007393972	0.002990649	0.005919411	0.007405288	0.043412931	0.013319672	0.02756413
0.003024678	0.265679439	0.208088416	0.154306081	0.13693183	0.100456474	0.056133562	0.069139484	0.084002652	0.053005706	0.061190486	0.034931954	0.048717894	0.045706411	0.044365024	0.051282107	0.022110573	0.023189512	0.030830474	0.071885327	0.047972484	0.04923259	0.023302672	0.00548511	0.01230791	0.010475692	0.01913531	0.02515141	0.079920055	0.013585642	0.01110697	0.007741174	0.002944031	0.010137581	0.011394321	0.024950728	0.007778307	0.030497715	0.02214864	0.020521448	0.007870642	0.017376206	0.009822304	0.007423226	0.003005829	0.00596417	0.007422118	0.043597864	0.013441647	0.027705775
0.003044443	0.266350018	0.208826584	0.154914885	0.137497826	0.100930161	0.056422559	0.069499731	0.084427313	0.05326669	0.061499826	0.035114749	0.048972244	0.04593391	0.044603085	0.051537438	0.022217614	0.023339643	0.030973635	0.07222821	0.048268233	0.049446824	0.023504161	0.005537725	0.012396329	0.010520222	0.019222311	0.025268523	0.080444875	0.01369398	0.011206951	0.007845315	0.002944031	0.010165432	0.011440949	0.025062797	0.007803399	0.030675095	0.022262718	0.020630766	0.007870642	0.017388973	0.009957245	0.007474421	0.003036191	0.006020119	0.007464194	0.043990846	0.013514832	0.027882831
0.003063766	0.266982818	0.209532607	0.155535443	0.138059953	0.1013855	0.056707172	0.069844867	0.084813475	0.053540661	0.06180242	0.035323658	0.049202225	0.04617383	0.044804292	0.051814591	0.022324654	0.023452807	0.031121415	0.072575935	0.048511385	0.049688574	0.023661848	0.005564032	0.012431696	0.010542487	0.019347978	0.025402367	0.080933749	0.013795096	0.011316021	0.0079321	0.002944031	0.010304684	0.011513011	0.025201917	0.00782849	0.030840224	0.022403122	0.020746157	0.007956326	0.01747196	0.010056675	0.007540243	0.003036191	0.006053689	0.007472609	0.044060196	0.013588017	0.0279749
0.003083758	0.267646437	0.210284044	0.156152529	0.138629222	0.101853418	0.056997867	0.070211873	0.085252243	0.053794223	0.062118505	0.035518505	0.049479421	0.046406559	0.045050322	0.052080833	0.022445075	0.023598411	0.031269194	0.072938181	0.048756261	0.049894947	0.023793254	0.005603494	0.012502432	0.010564752	0.019468813	0.025608709	0.081449582	0.013852876	0.011425092	0.0079321	0.002944031	0.010388236	0.011580835	0.025341036	0.007889426	0.030992036	0.022584476	0.020806889	0.00805425	0.017529413	0.010113493	0.007598751	0.003036191	0.006064879	0.007489439	0.044222012	0.013661202	0.028095299
0.003103286	0.268295641	0.210989435	0.156758394	0.139182571	0.102313817	0.057285167	0.070570927	0.085657214	0.054058918	0.062422063	0.035713353	0.049681987	0.046656939	0.045282406	0.052347075	0.022558805	0.023731944	0.031435446	0.07327219	0.04901752	0.050099354	0.023898379	0.005642955	0.012555483	0.01064268	0.019642814	0.025764859	0.0819762	0.01397566	0.011515983	0.008001527	0.002944031	0.010443937	0.011635941	0.025484021	0.00793244	0.031147577	0.022681003	0.020916208	0.008078731	0.017606016	0.010177412	0.007657259	0.003036191	0.006098448	0.007531515	0.044499411	0.013734387	0.028201533
0.003123492	0.268960255	0.211743241	0.157383227	0.139758982	0.102789395	0.057569426	0.070947874	0.08609745	0.054361956	0.062744894	0.035914227	0.049924152	0.046902089	0.045525448	0.052610043	0.022665846	0.023868495	0.031578607	0.073638873	0.049289126	0.050362724	0.02412615	0.005682416	0.012643902	0.010664945	0.019695981	0.02593774	0.082531575	0.014069553	0.011634143	0.008123026	0.002944031	0.010499638	0.011733437	0.025627005	0.007979038	0.031330284	0.022847732	0.020989086	0.008103212	0.017695387	0.01026974	0.007723081	0.003036191	0.006120828	0.00755676	0.044823043	0.013856362	0.028378589
0.003143237	0.269593055	0.212457162	0.157994435	0.140327209	0.103252158	0.057850716	0.07132482	0.086495074	0.054660665	0.063054234	0.036095013	0.050160225	0.047132203	0.045758528	0.052850097	0.022813027	0.024008818	0.031703296	0.07398216	0.049565905	0.050612336	0.024240035	0.005735031	0.012696953	0.010709475	0.019807149	0.026077161	0.083095936	0.014199559	0.011752302	0.008157739	0.002944031	0.010694591	0.011801261	0.025760328	0.008039974	0.031479965	0.022988136	0.021086258	0.008176655	0.017797524	0.010340762	0.007752335	0.003066553	0.006154397	0.007582005	0.045077325	0.013929547	0.028491905
0.003163745	0.270214918	0.21321168	0.158640371	0.140890675	0.103736154	0.058153431	0.07169461	0.086913564	0.054964322	0.063383811	0.036279817	0.050378022	0.047358395	0.045976668	0.053125068	0.022986968	0.024141596	0.031851075	0.074368207	0.049852169	0.050879638	0.024397722	0.005748185	0.012803056	0.010754005	0.019942483	0.026199851	0.083654906	0.014293453	0.011815926	0.008175096	0.002976383	0.010805993	0.011877562	0.025911041	0.008093741	0.031650421	0.023099289	0.021189503	0.008237857	0.017861361	0.010404682	0.00780353	0.003127277	0.006199156	0.007624081	0.045262258	0.013953942	0.028591057
0.003183494	0.270825846	0.213924021	0.159233147	0.141447446	0.104198586	0.058440237	0.07208428	0.08732118	0.05524757	0.063701823	0.036492743	0.050664356	0.047592431	0.046206761	0.053392401	0.023187669	0.024269849	0.032017327	0.074717141	0.050140157	0.051143008	0.024599212	0.005761339	0.012838423	0.01077627	0.020034317	0.026361578	0.084149171	0.014409014	0.011915907	0.00820981	0.003041087	0.010889545	0.011953863	0.026048228	0.008161846	0.03180756	0.023236767	0.021225942	0.008250098	0.017937964	0.010489908	0.00782547	0.003127277	0.006255105	0.007649326	0.045539656	0.014051522	0.028768113
0.003204404	0.271478032	0.214668981	0.159834739	0.142033529	0.104694735	0.058738851	0.072476734	0.087757596	0.055527726	0.064042001	0.036691608	0.050904998	0.047818623	0.046421912	0.053659734	0.02336161	0.024395083	0.032142016	0.07509512	0.050443666	0.051382793	0.024748138	0.005761339	0.012909158	0.010843065	0.020145484	0.026506575	0.084652423	0.014488462	0.011961353	0.008244524	0.003073439	0.010973096	0.012034403	0.026193144	0.008244289	0.031967362	0.023429822	0.021298821	0.008286819	0.01807202	0.010546725	0.007898605	0.003127277	0.006311054	0.007666156	0.045770822	0.014197892	0.029001827
0.003224429	0.272066591	0.215383297	0.160470256	0.142592531	0.105169179	0.059017665	0.072881514	0.088155514	0.055778814	0.064341704	0.036860342	0.05113041	0.048023242	0.04664802	0.053937979	0.023522171	0.024555776	0.032312886	0.075442037	0.050707512	0.051636336	0.024897065	0.005761339	0.012944526	0.010876463	0.020285652	0.02669061	0.085191622	0.014604023	0.012052245	0.008279238	0.003073439	0.011056648	0.012110705	0.026332264	0.008305225	0.032118109	0.023546825	0.021377773	0.008372503	0.018167774	0.01066036	0.007957113	0.003142458	0.006333434	0.007691401	0.046048221	0.014271077	0.02913639
0.003245448	0.272740152	0.216136788	0.161118864	0.143181292	0.105663058	0.059319815	0.073275161	0.088578411	0.056066391	0.064684772	0.03705519	0.05136496	0.048248126	0.046913971	0.054230408	0.023629211	0.024696853	0.032529937	0.075824857	0.050983429	0.051874156	0.025116075	0.005761339	0.013068312	0.01090986	0.020391986	0.026874644	0.085752389	0.014669026	0.01210678	0.008313951	0.003073439	0.011223751	0.012203962	0.026486842	0.008351823	0.032267257	0.023687228	0.021456725	0.008433705	0.018250761	0.010724279	0.008030249	0.003142458	0.006411763	0.007716647	0.046186921	0.014368657	0.029306364
0.003265569	0.273367484	0.216858686	0.16171164	0.143755917	0.10613769	0.059609307	0.07366006	0.0889825	0.05633356	0.065026877	0.03722995	0.051651294	0.048474317	0.047149044	0.054503197	0.023749632	0.02482586	0.032700807	0.076186296	0.051296422	0.052117872	0.025273763	0.0058008	0.013085996	0.010932125	0.020478987	0.027002911	0.086349103	0.014799032	0.012170404	0.008366022	0.003105791	0.011307302	0.012271785	0.026641419	0.008391252	0.032439844	0.023792531	0.021535677	0.008470427	0.018314597	0.01075979	0.008044876	0.003157639	0.006422953	0.007725062	0.04639497	0.014417447	0.02941968
0.003286937	0.274035577	0.217630184	0.162380817	0.144348993	0.106638852	0.059911032	0.074064045	0.089418623	0.056616808	0.065412347	0.037394667	0.05190869	0.04872862	0.047383121	0.05478908	0.023870053	0.024967692	0.032820878	0.076572343	0.051595619	0.052383208	0.025457731	0.005840261	0.013156731	0.010987788	0.020599821	0.027120024	0.086913464	0.014885703	0.012243117	0.008383379	0.003138143	0.011530106	0.012390476	0.026794064	0.008441435	0.032603375	0.023918309	0.021608556	0.008531629	0.018378434	0.010852119	0.008066816	0.003157639	0.006422953	0.007758722	0.046649252	0.014515027	0.029568407
0.003307237	0.27464551	0.218355716	0.162995765	0.144934629	0.107116274	0.060204909	0.074456897	0.089841521	0.056871607	0.065733251	0.037611611	0.05214324	0.048974423	0.047601261	0.055056413	0.023983783	0.025104243	0.032968657	0.076933782	0.051871536	0.052642648	0.025589137	0.005840261	0.013262834	0.011010053	0.020696489	0.027270598	0.08740773	0.014979596	0.012334009	0.008418093	0.003170495	0.01172506	0.012475255	0.026950574	0.008495202	0.032764775	0.024023611	0.021693581	0.008580591	0.018486955	0.010908936	0.008139952	0.003157639	0.006445332	0.007800798	0.046857301	0.014563817	0.029738382
0.003328905	0.275317083	0.219111971	0.163647846	0.145529638	0.107619895	0.060516816	0.074872413	0.090288811	0.057182067	0.066052227	0.037828554	0.052364083	0.049197346	0.047817408	0.055366301	0.024084134	0.025235513	0.033139527	0.077286347	0.052219882	0.052951223	0.025790626	0.005892876	0.013351253	0.011032318	0.020778656	0.027382134	0.087964902	0.015109602	0.012388544	0.00848752	0.003170495	0.011920013	0.012543078	0.027132202	0.008595567	0.03295494	0.024158164	0.02176646	0.008617313	0.018525257	0.011015469	0.00819846	0.00317282	0.006456522	0.007834458	0.047111584	0.014661397	0.029943767
0.003349428	0.275933976	0.21985085	0.164273212	0.146090724	0.108097696	0.060812602	0.075238624	0.090719055	0.057457275	0.066349039	0.038023402	0.052601679	0.049394774	0.048084355	0.055644545	0.024184484	0.025387906	0.03327807	0.077663519	0.052493212	0.053249972	0.025983355	0.005932337	0.01338662	0.011121378	0.02084149	0.02747694	0.088527466	0.015203496	0.012415812	0.008539591	0.003170495	0.012142817	0.012627858	0.02728678	0.008642166	0.033128059	0.024278092	0.021887925	0.008678515	0.018659313	0.011079388	0.008286222	0.003203182	0.006478902	0.007851288	0.047365866	0.014734582	0.030085412
0.003371289	0.276581689	0.220628588	0.164936779	0.146684543	0.108606991	0.061123096	0.075652549	0.091142541	0.057767734	0.066699817	0.038256415	0.052863644	0.049615082	0.048333373	0.055924972	0.024304905	0.025524457	0.033439704	0.078040691	0.05282345	0.053491723	0.026202365	0.005958645	0.013528091	0.011143643	0.020981657	0.027672128	0.089079246	0.015304612	0.012561238	0.008591662	0.003202847	0.012421322	0.012763504	0.027445222	0.008735362	0.033301178	0.024406796	0.021979023	0.008764199	0.018748683	0.011129103	0.008300849	0.003203182	0.00655723	0.007910194	0.047643265	0.014856557	0.030241222
0.00339201	0.277213991	0.221345273	0.165553331	0.147231048	0.109080914	0.06141874	0.076019555	0.091571022	0.058049127	0.067042885	0.038445237	0.053089056	0.049828853	0.048551513	0.056254501	0.024445396	0.025669307	0.033610574	0.078408988	0.053126959	0.0537433	0.026351292	0.005971798	0.013563458	0.011232703	0.021029991	0.027800395	0.089589688	0.01541295	0.012615773	0.008626376	0.003202847	0.012449173	0.012801655	0.027611392	0.008796298	0.03346311	0.024482847	0.022100488	0.00878868	0.018818903	0.011235636	0.008366671	0.003218363	0.00660199	0.007960685	0.047851314	0.014978532	0.030404113
0.003414259	0.277828398	0.222132806	0.166209952	0.14781594	0.1095799	0.061737506	0.076427914	0.092028011	0.058368863	0.067364753	0.038646111	0.053328175	0.050052429	0.048804515	0.056570936	0.024532366	0.025817174	0.033758353	0.07878737	0.053435641	0.05400274	0.026491459	0.005984952	0.013651877	0.011277233	0.021194326	0.027906354	0.090206172	0.015528511	0.012633952	0.008695803	0.003235199	0.012560575	0.012865239	0.027777563	0.008871572	0.033647416	0.024623251	0.022203733	0.00878868	0.018940192	0.01131376	0.008410552	0.003218363	0.006613179	0.00798593	0.048105597	0.015076112	0.030602416
0.003435324	0.278464678	0.222838433	0.166814749	0.148385655	0.110053209	0.062046444	0.076812415	0.092451202	0.058657059	0.067674093	0.038810827	0.05355511	0.050270123	0.049044568	0.056846998	0.024646097	0.025952216	0.033864569	0.079156071	0.053716732	0.054252352	0.026640385	0.005984952	0.013687245	0.01131063	0.021339327	0.028068082	0.090761546	0.01563685	0.012724843	0.00871316	0.003235199	0.012644126	0.012971213	0.027914751	0.008946846	0.033809881	0.024746104	0.022276611	0.00878868	0.01904233	0.011356373	0.008439806	0.003248725	0.006657939	0.00800276	0.048359879	0.015173692	0.03080072
0.003457803	0.279164088	0.223605825	0.167500756	0.148993014	0.110556262	0.062366767	0.077216798	0.092904664	0.058964426	0.067996924	0.039007683	0.053833829	0.050512658	0.04932048	0.057172162	0.024759828	0.026090276	0.034086239	0.079564304	0.054031449	0.054523584	0.026868156	0.006077028	0.013775664	0.011344028	0.021445661	0.028213079	0.091352868	0.015701853	0.012797557	0.008765231	0.003332255	0.01286693	0.013072948	0.02808865	0.009018535	0.033976075	0.024848481	0.022428442	0.00880092	0.019125317	0.011470008	0.008491001	0.003248725	0.006747457	0.008028005	0.048614161	0.015198087	0.030942365
0.003478877	0.279800367	0.224335542	0.168135472	0.149563325	0.111042575	0.062660643	0.077602492	0.093310222	0.059252621	0.068328428	0.039216592	0.054075994	0.050753231	0.049555553	0.057450407	0.024880248	0.026214756	0.034284817	0.079941072	0.054325473	0.054761404	0.027078406	0.006077028	0.01389945	0.011366293	0.021585829	0.028363653	0.09188308	0.015788523	0.012879359	0.008817301	0.003332255	0.012894781	0.013153488	0.028237431	0.009083056	0.034150793	0.02498011	0.022525614	0.008837642	0.019278524	0.011526825	0.008549509	0.003263906	0.006792216	0.008070081	0.048868444	0.015295667	0.031105256
0.003501668	0.280493315	0.225129393	0.168809191	0.150180653	0.111560098	0.062979339	0.077995741	0.093766917	0.059557515	0.068662824	0.039415457	0.05433339	0.050988575	0.049795606	0.057753748	0.024973909	0.026365641	0.03449725	0.08033438	0.054660023	0.05500512	0.027297416	0.006129643	0.013970185	0.011399691	0.02173083	0.028497496	0.092391724	0.015882417	0.012942984	0.008852015	0.003332255	0.013117585	0.013242507	0.028413263	0.009140407	0.034326575	0.025132213	0.022671371	0.008874363	0.019323209	0.011604949	0.008622644	0.003263906	0.006825786	0.008103741	0.049053376	0.015393247	0.031225655
0.003523003	0.281112694	0.225874432	0.169442839	0.150725372	0.112042911	0.063276539	0.078388593	0.09418041	0.059867356	0.0689924	0.039614322	0.054548141	0.051219997	0.050027691	0.058050542	0.025067569	0.026499929	0.034681974	0.080691786	0.054939389	0.055240974	0.027463863	0.006155951	0.014076288	0.011455353	0.021909664	0.028681531	0.092918342	0.015997978	0.012997519	0.008886729	0.003364607	0.013228987	0.013361197	0.028558179	0.009194175	0.03448904	0.025260916	0.022756397	0.008886604	0.019418963	0.011711481	0.00871772	0.003279087	0.006836976	0.008120572	0.049261425	0.015466432	0.031395629
0.003546156	0.281752453	0.226664255	0.17009946	0.151341658	0.112564028	0.063599902	0.078801723	0.09462388	0.060177197	0.069362452	0.039839301	0.054813152	0.051452726	0.050266748	0.058348428	0.02520806	0.026662884	0.03483899	0.081083883	0.055216168	0.055512206	0.027656592	0.006182258	0.014093972	0.011533281	0.022030499	0.028832105	0.093507866	0.016099094	0.013042965	0.008973513	0.003364607	0.013312538	0.013479888	0.028699231	0.009237188	0.034670682	0.02542472	0.022859642	0.008960047	0.019540252	0.011796707	0.008768915	0.003294268	0.006870545	0.008187892	0.049492591	0.015490827	0.031501863
0.003567727	0.282367357	0.22740811	0.170728834	0.151915094	0.113048119	0.063907637	0.07919378	0.095052655	0.060465392	0.069677574	0.04008035	0.055069025	0.051695261	0.050502817	0.058683412	0.025308411	0.026808488	0.034972915	0.081444112	0.055499845	0.055751991	0.027805519	0.006195412	0.01418239	0.011577811	0.022165833	0.029004986	0.09405066	0.016156874	0.01308841	0.009095012	0.003396959	0.013451791	0.013543473	0.028869266	0.009276617	0.034837409	0.025509547	0.022956813	0.008960047	0.019616855	0.011881933	0.008798169	0.00332463	0.006915304	0.008204723	0.049793107	0.015564012	0.031643508
0.003591048	0.283014572	0.228196116	0.171406827	0.152529743	0.113559778	0.064231213	0.079611681	0.095509643	0.060757299	0.070011969	0.040337468	0.055337082	0.051946295	0.050756815	0.058986753	0.025442211	0.026974462	0.035120694	0.081832983	0.05582491	0.056005535	0.027936925	0.006287488	0.014270809	0.011678003	0.022364001	0.029183444	0.09473005	0.016308548	0.013161124	0.009129725	0.003396959	0.013563193	0.013640969	0.029027708	0.009341138	0.035009996	0.025667501	0.023060058	0.00902125	0.019699842	0.011945853	0.008885931	0.003339811	0.006960064	0.008297289	0.050116739	0.015734778	0.031813482
0.003612902	0.2835912	0.228924649	0.172063982	0.153103476	0.114040085	0.064532301	0.080005726	0.09593548	0.061054152	0.070358892	0.040580525	0.055602093	0.052182292	0.051012805	0.059278092	0.025522492	0.027109504	0.035296182	0.08219886	0.056115485	0.056280698	0.028085852	0.006340103	0.014359228	0.011722533	0.022567003	0.029300557	0.095303398	0.016445777	0.01320657	0.00921651	0.003396959	0.013702445	0.013742704	0.029217065	0.009419996	0.035187909	0.025802055	0.023169376	0.009070212	0.019776446	0.012016875	0.008915185	0.003370172	0.006982443	0.008339364	0.050371021	0.015807963	0.032025949
0.003636467	0.284298067	0.229718341	0.172732091	0.153724524	0.114563047	0.064854957	0.080408916	0.096403048	0.061388731	0.070704851	0.040777382	0.055850351	0.052411753	0.051278757	0.059584706	0.025716503	0.027261898	0.035494761	0.082576838	0.056444861	0.056571585	0.028199737	0.006405872	0.014429963	0.011778196	0.022731337	0.029462284	0.095883936	0.01656856	0.013306551	0.009268581	0.003396959	0.013785997	0.013865633	0.029390965	0.009484517	0.035368485	0.025933683	0.023278694	0.009131414	0.019910502	0.012087896	0.008995634	0.003400534	0.007016013	0.008364609	0.050602187	0.015881148	0.032181759
0.003658507	0.284910983	0.230446163	0.17337028	0.154298703	0.115038531	0.065168916	0.080800177	0.096852983	0.061677545	0.071019973	0.041020439	0.056100132	0.052645789	0.051509845	0.059898959	0.025823544	0.027420327	0.035693339	0.082945135	0.056723365	0.05685461	0.028409987	0.006419026	0.014500699	0.011778196	0.022842505	0.029663049	0.096455486	0.016662454	0.013342907	0.009303294	0.003396959	0.013869548	0.013924979	0.029547475	0.00956696	0.035545333	0.026068236	0.02336372	0.009180376	0.019974338	0.012158918	0.009039515	0.003415715	0.007071962	0.008423515	0.050810236	0.015978728	0.032337569
0.003682417	0.285610393	0.231247359	0.174060561	0.154927786	0.115561728	0.065506421	0.081216488	0.09733113	0.062007795	0.071365933	0.041283584	0.056377327	0.052897476	0.051762847	0.060242673	0.025977414	0.027580265	0.035896536	0.083347721	0.057034634	0.057123876	0.028541393	0.006484794	0.014518382	0.011856123	0.022963339	0.029874968	0.097077362	0.016785237	0.01342471	0.009372722	0.003396959	0.014064502	0.014026714	0.029698188	0.009624311	0.0357339	0.02621449	0.023473038	0.009290541	0.020108394	0.012251246	0.009083396	0.003415715	0.007127911	0.008465591	0.051064518	0.016003123	0.032521707
0.003704586	0.286172606	0.231964755	0.174693675	0.155500775	0.116051871	0.065818894	0.081602182	0.097771661	0.062287951	0.071701292	0.041478431	0.05661797	0.053124322	0.051984971	0.060528556	0.026104525	0.027726624	0.036113587	0.083711984	0.057320898	0.057340076	0.028760403	0.006484794	0.014536066	0.011945184	0.023161507	0.030014388	0.097632737	0.016857463	0.013488334	0.009407436	0.003396959	0.014231605	0.014162361	0.029850833	0.00970317	0.035904888	0.026363668	0.023545917	0.009351743	0.020165846	0.01232937	0.009134591	0.003446077	0.00716148	0.008482421	0.05138815	0.016051913	0.032677517
0.003728738	0.286858097	0.232757105	0.175381818	0.156139975	0.116576441	0.066149399	0.08200577	0.098242168	0.062630569	0.072070379	0.041695375	0.056913442	0.053414579	0.052261879	0.060848264	0.026231636	0.027887316	0.036279839	0.08413474	0.057638202	0.05759755	0.029023215	0.00657687	0.014571434	0.011978581	0.023287175	0.030170539	0.098304939	0.016965801	0.01353378	0.00949422	0.003396959	0.01451011	0.014238662	0.030001546	0.009771275	0.036096118	0.026483596	0.023679528	0.009400705	0.020306286	0.012443005	0.009222353	0.003461258	0.00717267	0.008541327	0.051619316	0.016076308	0.032826244
0.00375112	0.287457095	0.233496379	0.176006918	0.156723528	0.117074859	0.066453811	0.08239544	0.098662715	0.062960201	0.072383574	0.041872144	0.057149515	0.053652538	0.05249496	0.061160334	0.026358747	0.028051781	0.036478417	0.084527644	0.057934813	0.057851093	0.029172142	0.006616332	0.014659853	0.012101039	0.023398342	0.030315536	0.098937599	0.01710303	0.013588315	0.009633075	0.003396959	0.014677213	0.014298007	0.030173513	0.009828626	0.036274031	0.026612299	0.023813139	0.009412946	0.020389273	0.012577946	0.009251607	0.003476439	0.00719505	0.008667553	0.051734899	0.016222678	0.033024547
0.003775659	0.288156505	0.234293784	0.176689184	0.157350825	0.117610588	0.06678269	0.082820897	0.09915203	0.063260765	0.072761334	0.042125245	0.057414526	0.053908148	0.05275095	0.061490954	0.026452407	0.02822379	0.036695468	0.084931439	0.058259878	0.058108568	0.029391152	0.0066821	0.01469522	0.012156701	0.02358201	0.030488417	0.099559475	0.017196923	0.013633761	0.00971986	0.003396959	0.014955718	0.01437007	0.030355142	0.00987164	0.036460467	0.026793654	0.023916384	0.00951087	0.020510562	0.012670275	0.009288175	0.00349162	0.007228619	0.008692798	0.051896715	0.016393443	0.033251179
0.003798249	0.288743572	0.235026581	0.177298256	0.157925301	0.11809657	0.067097285	0.083236413	0.099570813	0.063549579	0.073102475	0.04235625	0.057703906	0.054127802	0.052995984	0.061784475	0.026599588	0.028375429	0.036880192	0.08530256	0.058555626	0.058393558	0.029513798	0.0066821	0.014712904	0.012201231	0.023756012	0.030633414	0.100145404	0.017298039	0.013715563	0.009824001	0.003396959	0.01506712	0.014459088	0.030534838	0.009932576	0.036617073	0.026878481	0.023989263	0.009535351	0.020568014	0.01271999	0.009346683	0.003506801	0.007262189	0.008701213	0.052150997	0.016442233	0.03337866
0.003823061	0.289403712	0.235841915	0.177992544	0.158544564	0.118631117	0.067432668	0.083671015	0.100036912	0.063870552	0.073501437	0.042617386	0.057944549	0.054362492	0.053266915	0.062088907	0.026760149	0.028522542	0.03710648	0.085714424	0.058901385	0.058676583	0.029767849	0.006761023	0.014854374	0.012279159	0.023881679	0.030845333	0.100819403	0.017428045	0.013742831	0.009893429	0.003396959	0.015206372	0.014522672	0.030712602	0.009997097	0.03679179	0.026995484	0.0241168	0.009572072	0.020619083	0.012869135	0.009390564	0.003521982	0.007273378	0.008734874	0.05247463	0.016564208	0.033569881
0.003845864	0.290019113	0.236580716	0.17862913	0.159137193	0.119129961	0.067737434	0.084063071	0.100467157	0.064154418	0.073828123	0.042808216	0.058217175	0.05459849	0.053506969	0.062368243	0.02690064	0.02869606	0.037295822	0.086088369	0.059193684	0.058949781	0.02999562	0.006813638	0.014925109	0.012334821	0.024002513	0.030973599	0.101484414	0.017521939	0.013824633	0.00999757	0.003396959	0.015289924	0.014632885	0.030843993	0.010068786	0.036957984	0.027132962	0.024220045	0.009608794	0.020682919	0.012925953	0.009427132	0.003521982	0.007306948	0.008760119	0.052752028	0.016612998	0.033739855
0.003871069	0.290702616	0.237394628	0.179333302	0.159763895	0.119659449	0.068082011	0.084500059	0.100948537	0.064465496	0.074187574	0.043023151	0.058486756	0.054879595	0.053770927	0.06275233	0.02704113	0.028830347	0.037406657	0.086488131	0.059541167	0.059228875	0.030240911	0.006826792	0.015101947	0.012379351	0.024118514	0.031152057	0.102147629	0.017630277	0.013915525	0.010066998	0.003396959	0.015540578	0.014696469	0.031017892	0.010151229	0.037165727	0.02724704	0.024390096	0.009731199	0.020765906	0.013032485	0.009566089	0.003567525	0.007329327	0.008835855	0.053075661	0.016637393	0.033980651
0.003894044	0.291283221	0.238124898	0.179951456	0.160344621	0.120157442	0.068399151	0.084899272	0.101389949	0.064777193	0.074520042	0.043230051	0.058751767	0.055131936	0.053993051	0.063049124	0.027208381	0.028987268	0.037526727	0.086885069	0.05985761	0.059498142	0.030381078	0.006853099	0.015190366	0.012423881	0.024215182	0.031330515	0.102774897	0.017702503	0.013988239	0.010188496	0.003396959	0.01562413	0.014785488	0.031164741	0.010219334	0.03734151	0.027364043	0.024499414	0.00975568	0.020868044	0.013117711	0.009602656	0.003613068	0.007374087	0.0088611	0.053399293	0.016686183	0.034143543
0.003919359	0.291960759	0.238936599	0.180646278	0.160964776	0.120704756	0.068750445	0.085348586	0.101870154	0.065101876	0.074902621	0.043430925	0.059027439	0.055411734	0.054286892	0.063375379	0.027335492	0.029139661	0.037725306	0.087316295	0.060182674	0.059755616	0.030600088	0.006905714	0.015225733	0.012423881	0.024374683	0.03151455	0.103551343	0.017832509	0.014070041	0.010257923	0.003429311	0.015735532	0.014904178	0.031348302	0.010305361	0.037523151	0.027463495	0.024645171	0.00975568	0.020925497	0.013188733	0.009653851	0.003658611	0.007407656	0.008903176	0.053699808	0.016759368	0.034320599
0.003942564	0.292565722	0.239673977	0.181287406	0.161547585	0.121203695	0.069061716	0.085778417	0.102308628	0.065402441	0.075253398	0.043623763	0.059254374	0.05565623	0.054514993	0.063692905	0.027469293	0.029291301	0.037859231	0.087704762	0.060472387	0.06003471	0.030792816	0.006918868	0.015278785	0.012512942	0.024514851	0.03163724	0.104191193	0.01791918	0.014133665	0.010327351	0.003461663	0.015791233	0.015001674	0.031508676	0.010362713	0.037695205	0.027548322	0.024730197	0.009804642	0.021040402	0.013295266	0.009705046	0.003658611	0.007463605	0.008962082	0.053907857	0.016808158	0.034462245
0.003968241	0.293231827	0.240471856	0.181983296	0.162172055	0.121762785	0.069401767	0.086232104	0.102808523	0.065755573	0.075637905	0.043882891	0.059502632	0.055935375	0.054793893	0.064057351	0.027609784	0.029458029	0.038043955	0.088128324	0.060809523	0.060343286	0.031038108	0.006945175	0.015314152	0.012579737	0.024659852	0.03179339	0.104843623	0.01800585	0.0141882	0.010396779	0.003494015	0.016069738	0.015111887	0.031682575	0.010452325	0.037896556	0.027700426	0.024833442	0.009804642	0.021148923	0.01337339	0.009770867	0.003673792	0.007474795	0.009004157	0.054185256	0.016905738	0.034674712
0.003991651	0.293872083	0.241197387	0.182609732	0.16275412	0.122265412	0.069721524	0.086624956	0.103233478	0.066036347	0.076002174	0.044123939	0.059755459	0.056163527	0.055043907	0.064353054	0.027743584	0.029609668	0.038237916	0.088520825	0.0610932	0.060585036	0.031222076	0.006984636	0.015367204	0.012635399	0.024814519	0.031938387	0.105499649	0.018157524	0.014270003	0.010448849	0.003494015	0.016292542	0.015209383	0.031839085	0.010491754	0.038072871	0.027823279	0.024894174	0.009841363	0.021244678	0.013451513	0.009829375	0.003719334	0.007553124	0.009054648	0.054485772	0.016978923	0.034809275
0.004017574	0.294573482	0.24200893	0.183308294	0.163402247	0.122820908	0.070081445	0.087101308	0.103718385	0.066363505	0.076390535	0.0443449	0.060009808	0.056410639	0.055295913	0.064719682	0.027864005	0.029766588	0.038482675	0.088955278	0.061444132	0.060873958	0.031467367	0.007010944	0.015420255	0.012768989	0.024974021	0.032116845	0.106193418	0.018301975	0.014288181	0.010518277	0.003494015	0.016431794	0.015353508	0.031995595	0.010588535	0.038250251	0.027975383	0.024967053	0.009951528	0.021397884	0.013550944	0.00988057	0.003780058	0.007631452	0.009088308	0.05483252	0.017052108	0.034972167
0.004041246	0.295161046	0.242774347	0.183979074	0.163987586	0.123329446	0.070391867	0.087496943	0.104165087	0.066649845	0.076719148	0.044579923	0.060271774	0.056638791	0.055545927	0.065049211	0.027997806	0.029929544	0.038653545	0.08932882	0.061715738	0.061147155	0.031633815	0.007063559	0.015544041	0.012824652	0.025099688	0.032289726	0.10683147	0.018403091	0.014333627	0.010552991	0.003494015	0.016571047	0.01542557	0.03214824	0.010649471	0.03842124	0.028118711	0.025058151	0.01000049	0.021487255	0.013607761	0.009924451	0.003795239	0.007653832	0.009096723	0.055086803	0.017198478	0.035085483
0.004067525	0.295866421	0.243607136	0.184701945	0.164648211	0.123890285	0.070735312	0.087940691	0.104640884	0.066991227	0.077106546	0.044788831	0.060538308	0.056921204	0.055809886	0.065396198	0.028144986	0.030100044	0.038856742	0.089783846	0.06205115	0.061443938	0.031817784	0.007129328	0.015561725	0.012869182	0.025259189	0.032451454	0.107521644	0.018554765	0.01441543	0.010657132	0.003494015	0.01673815	0.015544261	0.032335665	0.010681731	0.038625786	0.028241564	0.025173543	0.010061692	0.021570242	0.013764009	0.009982959	0.00381042	0.007687401	0.009121968	0.055271735	0.017344848	0.035276704
0.004091565	0.296448517	0.244366629	0.185374862	0.165243668	0.124404829	0.071054716	0.088338314	0.105092876	0.067304778	0.077432268	0.045009793	0.060803319	0.057187927	0.056046951	0.065700631	0.028372448	0.030267527	0.039138446	0.090192079	0.062334827	0.061707309	0.032045554	0.007234558	0.015650144	0.013025037	0.025399357	0.032613181	0.108112966	0.018655881	0.014442697	0.010657132	0.003526367	0.016933103	0.01562904	0.032484446	0.010742667	0.038806363	0.028379042	0.025246421	0.010098414	0.021646846	0.013863439	0.010056095	0.003825601	0.00774335	0.009164044	0.055595367	0.017442428	0.035475007
0.004118117	0.297150413	0.245210081	0.186080102	0.165877809	0.12496198	0.07141202	0.088782856	0.105576313	0.067660384	0.077810992	0.045266911	0.061050054	0.057457265	0.056355733	0.066026886	0.028512939	0.030422184	0.039337025	0.090646299	0.06264006	0.061964783	0.032290845	0.00731348	0.015720879	0.013102965	0.025515358	0.032780486	0.108849871	0.018771442	0.014479054	0.01072656	0.003558719	0.017100206	0.015705342	0.032689261	0.010832279	0.039000256	0.028507746	0.025343593	0.010147376	0.021787285	0.013969972	0.010143857	0.003840782	0.007821679	0.009206119	0.05584965	0.017588798	0.035666228
0.00414217	0.297744936	0.2459567	0.186745272	0.166466272	0.12546806	0.071733757	0.089209903	0.106023016	0.067947962	0.078185862	0.04545975	0.061310496	0.057693263	0.056614712	0.066348777	0.02870695	0.030602491	0.039498658	0.091033152	0.062938395	0.062202603	0.032518616	0.007326634	0.015756247	0.013180892	0.025636192	0.032958944	0.109446584	0.018930338	0.0145245	0.010761273	0.003558719	0.017211608	0.015798599	0.032826448	0.010911137	0.039184029	0.028630599	0.025458984	0.010196338	0.021946876	0.014076505	0.010195052	0.003855963	0.007832869	0.009248195	0.056127049	0.017735168	0.035814955
0.004169052	0.29841303	0.246790358	0.187478562	0.167120797	0.126043133	0.072086323	0.089676315	0.106502339	0.068286251	0.078533749	0.045706825	0.061572461	0.057969792	0.0568966	0.066684853	0.028867511	0.030782799	0.039678765	0.091482531	0.063288465	0.062491524	0.032798949	0.007379249	0.015844666	0.013236555	0.02576186	0.033131825	0.110215841	0.019045899	0.014597213	0.010795987	0.003558719	0.017406562	0.015887617	0.033067975	0.010979242	0.039375259	0.028782702	0.025562229	0.010220819	0.022080931	0.014197242	0.010268187	0.003886325	0.007888818	0.009332346	0.056427564	0.017808353	0.035977847
0.004193307	0.29902694	0.247538557	0.18812343	0.167721163	0.126552995	0.072410111	0.090088252	0.106944339	0.068580631	0.07886718	0.045955908	0.061840518	0.058224095	0.057153586	0.066970735	0.028981241	0.030938965	0.039877343	0.091855669	0.063603183	0.062764722	0.033017959	0.007392402	0.015897717	0.013314482	0.025848861	0.033260091	0.110839515	0.01916146	0.014651748	0.010952199	0.003558719	0.017573665	0.015963918	0.033243807	0.011018672	0.039552639	0.02888508	0.025689767	0.0102453	0.022214987	0.014360591	0.010312068	0.003931868	0.007911198	0.009382837	0.056866779	0.017881538	0.036091163
0.00422043	0.299721379	0.248364949	0.188871412	0.168363786	0.127126366	0.072771516	0.090555459	0.107451287	0.068933145	0.079276742	0.046231105	0.06210096	0.05849997	0.057432486	0.067291535	0.029175252	0.031129834	0.040131339	0.092266323	0.063967049	0.063053643	0.033193167	0.007445017	0.015915401	0.01334788	0.025945528	0.033432972	0.11156923	0.019277021	0.014715373	0.011160482	0.003558719	0.017685067	0.01607837	0.033425436	0.011140544	0.039748663	0.029048884	0.025799085	0.010306502	0.022310742	0.014488431	0.010341322	0.003931868	0.008011906	0.009408082	0.057051712	0.017954723	0.03623989
0.004245043	0.300323359	0.249106197	0.189553145	0.168977543	0.12764597	0.073088515	0.090957059	0.107909157	0.069239275	0.07966414	0.046431979	0.062376633	0.058759502	0.057669551	0.067585056	0.029335813	0.031294299	0.040265264	0.092651563	0.064290389	0.063334703	0.033438458	0.007484479	0.015933085	0.01343694	0.026042195	0.033605853	0.11225581	0.019407028	0.014760818	0.011212553	0.003558719	0.017740768	0.01615891	0.033591606	0.011205064	0.039931903	0.029165887	0.025932696	0.010343224	0.022368194	0.01455235	0.010392517	0.00396223	0.008079045	0.009509063	0.057305994	0.017979118	0.036466522
0.004272485	0.300989961	0.249936933	0.190270941	0.169624778	0.128227852	0.073455648	0.091426651	0.108400236	0.069582512	0.080046719	0.046612766	0.06266449	0.059002691	0.057955424	0.067945137	0.029496374	0.031473098	0.040537732	0.093081579	0.064630974	0.063627555	0.033683749	0.007537094	0.016074555	0.013537132	0.02617753	0.033806619	0.113030459	0.019580369	0.014815353	0.011264623	0.003558719	0.017824319	0.016243689	0.033782896	0.011258831	0.040158822	0.029291665	0.026054161	0.010367705	0.022483099	0.014665985	0.010465652	0.004022954	0.008146184	0.009559554	0.057768326	0.018076698	0.036700237
0.00429737	0.301572554	0.250680235	0.190906458	0.170209372	0.128743862	0.07378184	0.09184336	0.108852522	0.069896064	0.080447608	0.046807613	0.062932547	0.059256339	0.058216395	0.068294306	0.029616795	0.031639825	0.040727075	0.093503527	0.06495259	0.063920407	0.033858958	0.007550247	0.016109922	0.013592795	0.026225863	0.033934885	0.113686485	0.019674262	0.014860799	0.011368765	0.003591071	0.017907871	0.016328468	0.033950999	0.011305429	0.040338333	0.029405743	0.026224212	0.010416667	0.022591621	0.014772517	0.010560728	0.004038135	0.008202133	0.009643705	0.057953258	0.018149883	0.036848964
0.004322563	0.302210325	0.251442888	0.191588191	0.170828486	0.129266587	0.074099687	0.09227836	0.10931333	0.070187352	0.080796458	0.047036609	0.063183851	0.05951914	0.058476369	0.068592192	0.029743905	0.031792974	0.040888708	0.093919021	0.065305246	0.064225052	0.034104249	0.007602862	0.016180657	0.013670723	0.026332197	0.034079882	0.114311955	0.019768156	0.01496078	0.011386121	0.003591071	0.018102824	0.016434442	0.034086254	0.01133769	0.04052104	0.029534446	0.026376042	0.010428907	0.02271291	0.014850641	0.010604609	0.004068496	0.008246892	0.00966895	0.058253774	0.018198673	0.037004773
0.004348878	0.302829703	0.252250876	0.192277136	0.171468876	0.129815273	0.074441577	0.092706998	0.109798825	0.070525641	0.08118771	0.047255562	0.063474754	0.059781287	0.058749293	0.068948999	0.029844256	0.031965737	0.041101141	0.094353072	0.065663076	0.064500215	0.034375821	0.007655477	0.016339811	0.013715253	0.026453032	0.034302955	0.114957197	0.019854826	0.015051672	0.01150762	0.003591071	0.018214226	0.016531938	0.034225374	0.011380703	0.040700019	0.029654374	0.026473214	0.01049011	0.022821431	0.014928765	0.01064849	0.004098858	0.008325221	0.009719441	0.058554289	0.018271858	0.037174748
0.004375355	0.303454052	0.253044648	0.192982376	0.172120277	0.13036481	0.07479874	0.093151142	0.110271683	0.070837338	0.081572217	0.047482549	0.063756519	0.060078736	0.059048114	0.069290531	0.030018197	0.032123412	0.041295102	0.094804064	0.065987279	0.06482648	0.03456855	0.007721246	0.016375179	0.013804313	0.026520699	0.034453528	0.115598843	0.020042613	0.015106207	0.01155969	0.003655775	0.01840918	0.01660824	0.034401206	0.011412964	0.040884324	0.029797702	0.026618972	0.010575793	0.022910802	0.015070809	0.010714312	0.004144401	0.00839236	0.009778346	0.058924155	0.018296253	0.037337639
0.004402291	0.304091823	0.253840868	0.193669986	0.172742218	0.130923332	0.075152226	0.093592504	0.110743953	0.071152126	0.081975033	0.047723598	0.06402153	0.060346766	0.059339963	0.069638609	0.030178758	0.032287122	0.041512153	0.095229643	0.066339073	0.065160607	0.0347788	0.007747553	0.016498965	0.01383771	0.026631866	0.034654294	0.116233301	0.020158174	0.015169831	0.011629118	0.003655775	0.018604133	0.016680302	0.034592495	0.0114739	0.041060106	0.029952731	0.026764729	0.010624755	0.023038474	0.01514183	0.010743566	0.004159582	0.008481878	0.009828837	0.059201553	0.018418228	0.037450955
0.004429209	0.304693803	0.254649252	0.194397933	0.173382162	0.13148053	0.075493974	0.094037047	0.11123944	0.07147681	0.082324847	0.047966655	0.064300249	0.060621988	0.059614879	0.06997905	0.030319249	0.032436498	0.041710731	0.095642717	0.066675347	0.065459355	0.03499781	0.007800168	0.01665812	0.013893373	0.026685033	0.034910827	0.116826419	0.020266513	0.015215277	0.011681189	0.003655775	0.018799087	0.016807471	0.034785717	0.011534836	0.041235356	0.030101909	0.02689834	0.010722679	0.023159763	0.015290976	0.010787447	0.004174763	0.008504258	0.009879327	0.059340253	0.018491413	0.0375926
0.00445628	0.305305228	0.255446815	0.19512588	0.174018387	0.132035317	0.075838196	0.094491132	0.111733751	0.071786033	0.082674661	0.048217747	0.064568306	0.060878251	0.059905732	0.070288938	0.030453049	0.032616806	0.041867747	0.096067489	0.066994376	0.065805275	0.035164258	0.00783963	0.016675803	0.0139713	0.026776867	0.035072554	0.117529175	0.020389296	0.01529708	0.011733259	0.003655775	0.018854788	0.016871055	0.034973142	0.011585018	0.041429782	0.030251088	0.027025878	0.010771641	0.02324275	0.015354896	0.010831328	0.004265849	0.008560207	0.009946648	0.059663885	0.018540203	0.037790904
0.004483527	0.305949461	0.256253934	0.195823908	0.174664282	0.13258736	0.076183197	0.09495476	0.112228357	0.072089071	0.083068804	0.048444735	0.064840932	0.06115478	0.060170687	0.07062174	0.03062699	0.032795604	0.042033998	0.096499119	0.067355654	0.066082404	0.035365747	0.007905398	0.016781906	0.014082625	0.026873535	0.035234282	0.11826608	0.020475967	0.015360704	0.011802687	0.003655775	0.018910488	0.016951595	0.035199212	0.011660292	0.041637525	0.030388566	0.027159489	0.010869565	0.023370422	0.015482735	0.010875209	0.004341754	0.008616156	0.009988724	0.059918167	0.018735363	0.037996289
0.004510888	0.306568839	0.257042888	0.196524874	0.175308839	0.133146308	0.076537673	0.095428329	0.112723256	0.072441585	0.083489931	0.048693818	0.065133359	0.061420196	0.060458551	0.070965454	0.030807621	0.032996281	0.042223341	0.096923891	0.067701413	0.066359532	0.035505913	0.00794486	0.016870325	0.014193951	0.026999202	0.03541274	0.118923903	0.020577083	0.015433417	0.011837401	0.003655775	0.019133292	0.017027897	0.035338331	0.011696137	0.041830353	0.03054067	0.027353833	0.010943008	0.023434258	0.015546654	0.010977599	0.004387297	0.008627346	0.010072875	0.060195566	0.018832943	0.038137934
0.00453839	0.307208598	0.257853009	0.197222101	0.17597125	0.133712254	0.076895755	0.095888777	0.113214922	0.07278544	0.083848418	0.048922814	0.065441015	0.061705224	0.060748408	0.071298256	0.030974872	0.033162255	0.042421919	0.097358748	0.068043722	0.066689728	0.035689882	0.007971167	0.016976428	0.014260746	0.02713937	0.035563314	0.11963924	0.020707089	0.015542487	0.011906828	0.003688127	0.019244694	0.01713811	0.03551996	0.011760658	0.042019985	0.030678149	0.027444931	0.01099197	0.023549163	0.015660289	0.01104342	0.00444802	0.008638535	0.01009812	0.060519198	0.018979313	0.038357484
0.004565812	0.307834935	0.258650177	0.197932684	0.176655831	0.134281038	0.077255817	0.096352008	0.113715111	0.073118782	0.084254125	0.049163863	0.065750195	0.062000711	0.061039261	0.071620147	0.031122053	0.033332001	0.042620498	0.097789975	0.06840845	0.067037613	0.035900131	0.008010628	0.017029479	0.014360938	0.027265038	0.035758502	0.120295265	0.02079376	0.015651557	0.01201097	0.003720479	0.019523199	0.01721865	0.035701588	0.011792918	0.042229326	0.030821477	0.027560322	0.011089894	0.023664069	0.015688698	0.011109242	0.004493563	0.008716864	0.010140196	0.060796597	0.019101288	0.03859828
0.004593675	0.308465249	0.259454296	0.198636054	0.177317052	0.13484741	0.077609233	0.096816431	0.114206777	0.07346573	0.084636704	0.049386833	0.066079174	0.062269396	0.061342067	0.071970408	0.031289304	0.033514571	0.042759041	0.098241371	0.068737826	0.067363878	0.036066579	0.008089551	0.017100214	0.014438866	0.027395539	0.035931383	0.121050144	0.020916543	0.015715182	0.01206304	0.003720479	0.019746003	0.017320385	0.035900607	0.011875361	0.042433873	0.031005757	0.027754666	0.011175578	0.023759823	0.015759719	0.011175064	0.004523925	0.008739244	0.010215931	0.061189579	0.019198868	0.038796584
0.004621551	0.309103517	0.260262047	0.199370413	0.177970239	0.135423996	0.077966113	0.0972733	0.114713138	0.07383185	0.085036629	0.049637925	0.066400539	0.062555731	0.061615987	0.072315213	0.031449865	0.033690352	0.042943765	0.098685102	0.069117212	0.067664592	0.03631187	0.008155319	0.017170949	0.014505661	0.027535707	0.036120994	0.121763684	0.021068217	0.015742449	0.012115111	0.003752831	0.019773854	0.017413642	0.036084167	0.011943466	0.042630429	0.031166635	0.02789435	0.01123678	0.023836426	0.015844945	0.011255513	0.004569468	0.008772813	0.010274837	0.061397628	0.019418423	0.039009051
0.004649835	0.309738802	0.261063875	0.200104504	0.1786081	0.13599784	0.078323488	0.097737326	0.115220674	0.074139835	0.085438482	0.049887008	0.066664027	0.062861678	0.061900863	0.072643651	0.031650566	0.033872169	0.043197761	0.099102613	0.069481078	0.067929928	0.036504599	0.008221088	0.017224	0.014616986	0.027651707	0.036265992	0.122505981	0.021277671	0.015796984	0.012167182	0.003752831	0.019857405	0.017485704	0.036271593	0.012022324	0.042837639	0.031269013	0.028003668	0.011346945	0.023938564	0.015944376	0.011343275	0.004615011	0.008851142	0.010333743	0.06172126	0.019613583	0.039207354
0.004678042	0.310381544	0.261881658	0.200819361	0.179274231	0.136566955	0.07868751	0.0981934	0.115707932	0.074497915	0.085872136	0.050122031	0.066939699	0.063134285	0.062169802	0.073005914	0.031851267	0.034053231	0.043447139	0.099563691	0.069850117	0.0682444	0.036758651	0.008313164	0.017312419	0.014728311	0.027772542	0.036455603	0.12319256	0.021429345	0.015869698	0.012219252	0.003752831	0.020024508	0.0175832	0.036472543	0.012086845	0.043053905	0.031412341	0.028106913	0.01146935	0.024079004	0.016008295	0.011379842	0.004645373	0.008907091	0.010392649	0.062021776	0.019662373	0.039391493
0.004706544	0.311022297	0.262695649	0.201540897	0.179940809	0.13714094	0.079052451	0.098652257	0.116234277	0.074830639	0.086286516	0.050375132	0.067254971	0.063450038	0.062478584	0.073369269	0.031951618	0.034219959	0.043710371	0.100024768	0.070199324	0.068552976	0.036995182	0.008352625	0.017365471	0.014795106	0.027893376	0.036628484	0.123871951	0.021646022	0.015933322	0.012306037	0.003785183	0.020080209	0.017667979	0.036706342	0.012147781	0.043258452	0.03155567	0.028240524	0.011616236	0.024181142	0.016150339	0.011467605	0.004736459	0.008918281	0.010451554	0.062553457	0.019857533	0.039582714
0.004735158	0.311669513	0.263506402	0.20225709	0.180605303	0.137714452	0.079421918	0.099125031	0.116740049	0.075193048	0.086674877	0.050654346	0.067542828	0.063759254	0.062758481	0.073755538	0.032085418	0.034391967	0.043885859	0.100475761	0.070567501	0.068904792	0.037231713	0.00840524	0.017418522	0.014950961	0.02805771	0.036767904	0.124576504	0.021812141	0.015996946	0.012444892	0.003785183	0.020219462	0.017761236	0.03688797	0.012226639	0.043460335	0.031698998	0.028355916	0.011652957	0.024315197	0.016235565	0.011584621	0.004782001	0.00895185	0.01051046	0.062900206	0.019979508	0.039766852
0.00476391	0.312301815	0.264326396	0.202985304	0.18126087	0.138299409	0.079792233	0.099609335	0.11727668	0.075573392	0.08707673	0.050901421	0.067867239	0.064051472	0.063056306	0.07411671	0.032212529	0.034581328	0.044153709	0.100925947	0.07095982	0.069177989	0.037441962	0.008484163	0.017489257	0.014984359	0.028197878	0.03700213	0.125234327	0.021927702	0.016042392	0.012531676	0.003817535	0.020330864	0.01782906	0.037075395	0.012258899	0.043664882	0.031868653	0.028501673	0.0117264	0.024423719	0.016313689	0.011650443	0.004797182	0.009018989	0.010569366	0.063154488	0.020003903	0.039880168
0.004793044	0.312953504	0.265145126	0.203716457	0.181897987	0.138877366	0.080157386	0.100091254	0.117794208	0.075941985	0.087465091	0.051152513	0.068193172	0.064361342	0.063372061	0.074477882	0.03229281	0.034770689	0.044356906	0.101362417	0.071309028	0.069474772	0.037643452	0.008497317	0.017506941	0.015028889	0.028328379	0.037147127	0.12591192	0.022115489	0.016096927	0.012583747	0.003849887	0.020497967	0.017871449	0.037258956	0.012337758	0.043881148	0.032041232	0.028641357	0.011885527	0.024506706	0.016377608	0.011723578	0.004873087	0.009063748	0.010636686	0.063455004	0.020052693	0.040050142
0.004822119	0.313595252	0.265963619	0.204442534	0.182578551	0.139453669	0.080529257	0.100569595	0.118324079	0.076263576	0.087856343	0.051423693	0.068506921	0.064672519	0.063692796	0.074813958	0.032466751	0.03491403	0.04456472	0.101802518	0.07164444	0.069781383	0.037932545	0.008536778	0.01759536	0.015095684	0.028468547	0.037286548	0.126621865	0.022274385	0.016196908	0.012618461	0.003849887	0.020609369	0.017939273	0.037461839	0.012359265	0.044091554	0.032219661	0.028756749	0.011983451	0.024659913	0.016484141	0.011796713	0.004948992	0.009108508	0.010678762	0.063824869	0.020174668	0.040241363
0.004851446	0.314223578	0.266779032	0.205193455	0.183239326	0.140035788	0.080898866	0.101067817	0.118833378	0.076578983	0.088300597	0.051670768	0.068828285	0.064945126	0.063983648	0.075181677	0.032600551	0.035089056	0.044754063	0.102286589	0.0719833	0.070095855	0.038177836	0.008589393	0.017701462	0.015195877	0.028579714	0.037470582	0.12739292	0.022404391	0.016224175	0.012653175	0.003849887	0.020748621	0.018045247	0.037670518	0.012430954	0.044287578	0.03236884	0.02890858	0.012069134	0.0247429	0.016562265	0.011869849	0.005024897	0.009164457	0.010771328	0.063940452	0.020247853	0.040404255
0.004880885	0.314853395	0.267592549	0.205930218	0.1839001	0.140618805	0.081271373	0.10156405	0.119359429	0.076930879	0.088697631	0.051947974	0.069157264	0.065213156	0.064263545	0.075541759	0.032814632	0.035265592	0.04498035	0.102767836	0.072337681	0.070382811	0.038440648	0.008668315	0.017772198	0.015296069	0.028763382	0.037671347	0.12818015	0.022548843	0.016315067	0.012722602	0.003849887	0.020804322	0.018138504	0.037830892	0.012466799	0.044499049	0.032529719	0.028993605	0.01221602	0.024928025	0.016626184	0.01191373	0.005040078	0.009198026	0.010821819	0.064194734	0.020296643	0.040588394
0.004910534	0.315471779	0.268410095	0.20665763	0.1845701	0.141209578	0.081641193	0.102061476	0.119893121	0.077275971	0.089113939	0.052241249	0.069487767	0.065490339	0.064542445	0.075935665	0.032975193	0.035438355	0.045234346	0.103220039	0.072696373	0.070785728	0.038659658	0.008747238	0.017931352	0.015329467	0.028980884	0.037799614	0.12889369	0.022707739	0.01639687	0.012757316	0.003849887	0.020971425	0.018214805	0.038006724	0.012516981	0.044717978	0.032658422	0.029139362	0.012289463	0.02504293	0.016732717	0.011994178	0.00507044	0.009276355	0.010897555	0.064587716	0.020369828	0.040758368
0.004940303	0.316082706	0.269217294	0.207412024	0.185256764	0.141807255	0.082015398	0.102535841	0.120417114	0.077641472	0.089519646	0.052516447	0.069812177	0.065760985	0.064833297	0.076306658	0.033088924	0.03564205	0.045451397	0.103673452	0.073075759	0.071104132	0.03892247	0.008799853	0.018002087	0.015451924	0.029125885	0.037966918	0.129616216	0.022859413	0.01650594	0.01279203	0.003882239	0.021277781	0.018286867	0.038215404	0.012577917	0.044924123	0.032775425	0.029248681	0.012362906	0.025170602	0.016825045	0.01203806	0.005146344	0.009309924	0.010981706	0.064934465	0.020516198	0.040963753
0.004970061	0.316747817	0.270045265	0.208150656	0.185936881	0.142389563	0.082390238	0.103026508	0.120931703	0.077989657	0.089902226	0.052745443	0.070078711	0.066058433	0.065143076	0.076699474	0.033269555	0.035827638	0.04568692	0.104132916	0.073424967	0.071418604	0.039194043	0.008905083	0.018108189	0.015540984	0.029270886	0.038117492	0.130344135	0.023003864	0.016642277	0.012826743	0.003914591	0.021417033	0.018341974	0.038441473	0.012642438	0.045140922	0.032904128	0.029357999	0.012424109	0.025298275	0.016974191	0.012118508	0.005222249	0.009365873	0.011065857	0.06523498	0.020638173	0.041275372
0.00500024	0.317365207	0.270871419	0.20889196	0.186616552	0.142984544	0.082775827	0.103500872	0.121444529	0.078350211	0.090316606	0.053022649	0.070415306	0.066317312	0.065438909	0.077084652	0.033430116	0.036006437	0.045894735	0.104589153	0.073796592	0.071711456	0.039465615	0.008970851	0.018196608	0.015652309	0.029425554	0.038318257	0.13102712	0.023169983	0.01672408	0.012861457	0.003946943	0.021500585	0.018464904	0.038638559	0.01269979	0.045344403	0.033021131	0.029418731	0.012497552	0.025451481	0.017023906	0.012162389	0.005252611	0.009399443	0.011116347	0.065443029	0.020711358	0.04148784
0.005030653	0.318015902	0.271695362	0.209626853	0.187282088	0.143575222	0.083145294	0.104008636	0.121979396	0.078685408	0.090744478	0.053295837	0.070738193	0.066612145	0.06570486	0.077442551	0.033630817	0.036170147	0.046153349	0.105039339	0.074150973	0.072073099	0.039745948	0.009102389	0.018267343	0.015685707	0.029609222	0.038491138	0.131755038	0.023364992	0.016787704	0.012930885	0.003946943	0.021639837	0.018570878	0.038814391	0.012785817	0.045554277	0.033129358	0.029540196	0.012607716	0.025591921	0.017180154	0.012264779	0.005298154	0.009433012	0.011175253	0.065743545	0.020784543	0.041700307
0.005061154	0.318649199	0.272506352	0.210340642	0.187937953	0.144169967	0.083522044	0.104515606	0.122490459	0.079036685	0.091111638	0.053558982	0.071033666	0.066917439	0.06597878	0.077816817	0.033838208	0.036373087	0.046375018	0.105501223	0.074541568	0.072430811	0.040043802	0.009168157	0.018408814	0.015752502	0.02974939	0.038641712	0.132482957	0.023545556	0.016878596	0.012948242	0.003946943	0.021695538	0.018693807	0.039042393	0.012861091	0.045775336	0.033275612	0.0296981	0.012644438	0.025764279	0.017272482	0.012367168	0.005328516	0.009511341	0.011276234	0.06597471	0.020906518	0.041870281
0.005091631	0.319261618	0.273327373	0.211096104	0.188591437	0.144767975	0.083908128	0.105004284	0.122995938	0.079402805	0.091510599	0.053818109	0.071364168	0.067216195	0.066268636	0.078198721	0.033985389	0.036539815	0.046633632	0.105970368	0.074898536	0.072780662	0.040262812	0.009220772	0.018444181	0.015852695	0.029918558	0.038859208	0.133200091	0.02369723	0.017014934	0.013087097	0.003946943	0.021751239	0.018812498	0.039280056	0.012936365	0.045996929	0.033456966	0.029795271	0.01270564	0.025879184	0.017336401	0.012425676	0.005358878	0.00954491	0.01135197	0.066321459	0.021028493	0.042047338
0.00512249	0.319898891	0.27414089	0.211840614	0.189268281	0.145361774	0.084288767	0.105505289	0.12351905	0.079784385	0.09192498	0.054065184	0.071677917	0.067515605	0.066560485	0.07855662	0.03415264	0.036698244	0.046827592	0.106443548	0.07525809	0.07307941	0.040525624	0.009273387	0.018567968	0.015908357	0.030121559	0.039059973	0.133924415	0.023834459	0.017096736	0.013156524	0.003946943	0.021862641	0.018922711	0.039496464	0.013000885	0.046234501	0.033650021	0.029941029	0.012791324	0.026057925	0.017450036	0.012484185	0.005419602	0.00956729	0.011394045	0.066645091	0.021174863	0.04233771
0.005153439	0.320513298	0.274985211	0.212551464	0.18993962	0.145960302	0.084685387	0.106028164	0.124056562	0.080150505	0.092336469	0.054300206	0.072017558	0.067818283	0.066906122	0.078929795	0.034286441	0.036860446	0.047044643	0.106897767	0.075640925	0.073401744	0.040735874	0.009299695	0.018585651	0.015952887	0.03026656	0.03920497	0.134697267	0.024029468	0.017178539	0.013208595	0.003946943	0.022057595	0.019037163	0.039695482	0.013079744	0.046450234	0.0337992	0.030044274	0.012840286	0.026223899	0.01752816	0.012564633	0.005571411	0.009679188	0.011478196	0.066945607	0.021223653	0.042500602
0.005184598	0.321156537	0.275818394	0.213306125	0.190627177	0.14655954	0.085074158	0.106525192	0.124596131	0.080508585	0.092755668	0.05457942	0.072372429	0.068122269	0.067184026	0.079310608	0.034447002	0.037040753	0.047243222	0.107358845	0.07603152	0.073741767	0.041016207	0.009378617	0.018638703	0.016041947	0.030464728	0.039405735	0.135444956	0.024195587	0.017260341	0.013312736	0.004011647	0.022224698	0.019155854	0.039875179	0.013194447	0.046687274	0.033989329	0.030220398	0.012852526	0.026409024	0.017620488	0.012652396	0.005616954	0.009746327	0.011587593	0.067199889	0.021394418	0.042670576
0.005215818	0.321770944	0.276644865	0.214062388	0.191301193	0.147163175	0.085465263	0.107021824	0.125096908	0.080877796	0.093184503	0.054822478	0.072696839	0.068405336	0.067486832	0.079702333	0.034681153	0.037212762	0.047432564	0.107844126	0.076372967	0.074105376	0.041331581	0.00945754	0.018797857	0.016153272	0.030687063	0.0396065	0.136212416	0.024325593	0.0173785	0.013382164	0.004076351	0.022419651	0.019249111	0.040064536	0.013258967	0.046906203	0.034156058	0.030329716	0.012913729	0.026606916	0.017677306	0.012784039	0.005677678	0.009858225	0.011629668	0.067685337	0.021467603	0.042805139
0.005247314	0.322410703	0.277477338	0.214820255	0.191973127	0.147769127	0.085856155	0.107504935	0.125657049	0.081256285	0.093591174	0.055061518	0.07301668	0.068692978	0.067774697	0.080095149	0.034881854	0.03739986	0.047640379	0.108322146	0.076716139	0.074451295	0.041594393	0.009510155	0.018850908	0.016242332	0.030865898	0.039818419	0.136942131	0.02448449	0.017533016	0.013486305	0.004141055	0.022670306	0.019338129	0.040261622	0.013316319	0.047133655	0.034366664	0.030505839	0.012999412	0.026766506	0.017748327	0.012901055	0.005692859	0.009880605	0.011671744	0.067962736	0.021589578	0.043003442
0.005278971	0.322989817	0.278309811	0.215583998	0.192633009	0.148365007	0.086254613	0.107989638	0.12617252	0.08163601	0.094009409	0.055342741	0.073353275	0.069002848	0.068094436	0.080467233	0.035062485	0.037574132	0.047797394	0.108794115	0.077073107	0.074732355	0.041804643	0.009575923	0.018921643	0.016420453	0.031006066	0.040013607	0.137713186	0.024730057	0.017614819	0.013590447	0.004173407	0.02289311	0.019444103	0.040476098	0.01338084	0.047376554	0.034548018	0.030603011	0.013060615	0.026894179	0.017847758	0.012988818	0.005738402	0.009970123	0.01178114	0.068147669	0.021662763	0.043230074
0.005310916	0.323606213	0.279139204	0.216345871	0.193318334	0.148971338	0.086652506	0.108486269	0.126695044	0.082038618	0.094378497	0.05562999	0.073688347	0.069302911	0.068412182	0.080840408	0.035216356	0.037746895	0.048000591	0.109269311	0.077440421	0.075054689	0.042084976	0.009628538	0.019027746	0.016531778	0.031209067	0.040281294	0.138512997	0.024860063	0.0177148	0.013625161	0.004205759	0.023060213	0.019554316	0.040696371	0.013420269	0.04762265	0.034735223	0.030730549	0.013134058	0.027015468	0.017911677	0.01309852	0.005799126	0.010003693	0.011848461	0.068425068	0.021735948	0.043513364
0.005342926	0.324231556	0.279978154	0.217075421	0.194000088	0.149571426	0.087055561	0.108988467	0.127214923	0.082418962	0.094812151	0.055919249	0.074012757	0.069612781	0.068761803	0.081186304	0.035356847	0.037940782	0.04822226	0.109743701	0.077795664	0.075359334	0.042365309	0.009720615	0.019063113	0.016643103	0.031344402	0.04049879	0.139258889	0.025004514	0.017814781	0.013781373	0.004270463	0.023310867	0.019656051	0.040897322	0.013513465	0.047836252	0.034913652	0.030803428	0.013207501	0.027219743	0.018025312	0.013244791	0.00587503	0.010082021	0.011924197	0.068864283	0.021882319	0.043747079
0.005375098	0.324889707	0.280805809	0.217854926	0.194681545	0.150177	0.087469646	0.109470784	0.127746558	0.082835794	0.095254478	0.056194446	0.074346306	0.069906307	0.069024766	0.081590031	0.035617758	0.038149758	0.048471638	0.110259639	0.078168152	0.075707219	0.042540517	0.00977323	0.019133849	0.01672103	0.03154257	0.040727439	0.140074877	0.025120075	0.018005653	0.0138508	0.004270463	0.02345012	0.019711157	0.041125324	0.013592323	0.048076488	0.035048205	0.030973478	0.013280944	0.027353799	0.018167356	0.013317926	0.005935754	0.010126781	0.011949442	0.069372847	0.022028689	0.043966628
0.005407356	0.325551339	0.281644679	0.218613593	0.195374904	0.150782054	0.087859549	0.10997656	0.128290535	0.083214283	0.095660185	0.056449556	0.074655485	0.07019395	0.069339525	0.081955568	0.035778319	0.038362506	0.048702543	0.110735239	0.078544089	0.076029553	0.042794569	0.009838998	0.019151532	0.016843488	0.031706904	0.040944935	0.140878283	0.025300639	0.018114724	0.013972298	0.004270463	0.023700774	0.019808653	0.041306952	0.013649675	0.048293286	0.035238335	0.031064577	0.013317665	0.027481472	0.018302297	0.013391061	0.006011659	0.010193919	0.012008348	0.069650246	0.022199454	0.044115356
0.005439902	0.326169225	0.282476757	0.219362911	0.196065883	0.151387391	0.088259209	0.110484325	0.128859493	0.083613798	0.096131422	0.056700648	0.074993603	0.070501204	0.069664244	0.082318923	0.03599909	0.038557902	0.048910358	0.111220923	0.078920026	0.076359748	0.043144985	0.009904767	0.019169216	0.017066138	0.031909906	0.041084355	0.141645743	0.025481203	0.01826924	0.014024369	0.004302815	0.023840027	0.019914627	0.041523361	0.013739287	0.048525532	0.035422614	0.031198188	0.013403349	0.027647446	0.018415932	0.01347151	0.006042021	0.010249869	0.012050423	0.069996995	0.022297034	0.044356152
0.005472523	0.326789598	0.283323131	0.220087653	0.196768022	0.151997742	0.088657526	0.111005608	0.129396123	0.0840028	0.096564112	0.05693567	0.075286029	0.07081042	0.070000916	0.082695371	0.036186411	0.038754052	0.049155118	0.111727584	0.079320106	0.076682082	0.043363995	0.009957382	0.0191869	0.017144066	0.03203074	0.041273966	0.142404216	0.025625655	0.018351042	0.014145867	0.004335167	0.023979279	0.020003646	0.041741701	0.013800223	0.048761506	0.035633219	0.031356092	0.013464552	0.027781502	0.018486953	0.013551959	0.006072383	0.010328197	0.012151404	0.07029751	0.022443404	0.044596949
0.005505477	0.327404005	0.284175192	0.220824148	0.197472094	0.152606957	0.089061217	0.111511783	0.12995744	0.084368301	0.096983311	0.057166675	0.075618055	0.071105907	0.070347549	0.083070729	0.036333592	0.038940395	0.049376787	0.112212865	0.079699492	0.077031933	0.043574244	0.009970536	0.019239951	0.017221993	0.032219242	0.04156396	0.14320223	0.025892889	0.018451023	0.014284722	0.004367519	0.024174233	0.020092664	0.041975499	0.01385399	0.049011331	0.035887701	0.031495776	0.013513514	0.027851721	0.018550873	0.013603154	0.006117926	0.010473665	0.012269216	0.070667376	0.022516589	0.04478817
0.005538499	0.328060665	0.285027411	0.22158335	0.198173637	0.15321986	0.08946703	0.112006426	0.13049025	0.084743698	0.097414074	0.057463968	0.076011003	0.071413162	0.070657328	0.083460271	0.036474083	0.039119948	0.049579983	0.112695323	0.08004525	0.077387679	0.043898379	0.009983689	0.019293003	0.017299921	0.032335243	0.041720111	0.144037988	0.02597956	0.018541915	0.014336793	0.004399871	0.024229934	0.020207116	0.042188043	0.013914926	0.04924837	0.036051505	0.031641534	0.013562476	0.028017695	0.018643201	0.013676289	0.006254554	0.010563183	0.012344952	0.070898541	0.022565379	0.045043131
0.005571779	0.328696945	0.285881367	0.222313702	0.198865955	0.153831203	0.089871781	0.112513793	0.131050097	0.085118476	0.097852546	0.057721087	0.076336936	0.071732184	0.070952165	0.083857451	0.036654714	0.039295729	0.04988016	0.113183024	0.080462575	0.077747357	0.044152431	0.010088919	0.019346054	0.017400114	0.032470577	0.041954337	0.144848584	0.026109566	0.01870552	0.014440934	0.004464575	0.024424887	0.020317328	0.042406384	0.014029629	0.04950725	0.03627381	0.031750852	0.013623678	0.028158135	0.018742631	0.013793305	0.006284916	0.010630322	0.012412273	0.071199057	0.022760539	0.045213105
0.005605205	0.329318808	0.286725293	0.223062485	0.199569581	0.154442972	0.090289261	0.113041041	0.131637275	0.085543966	0.098259217	0.057974188	0.076672008	0.07207997	0.071264931	0.084230627	0.036835345	0.039493389	0.050101829	0.113663868	0.08086869	0.078114896	0.04434516	0.010167842	0.019399105	0.017511439	0.032634911	0.042177409	0.145671761	0.026217905	0.018805501	0.014510362	0.004464575	0.024508439	0.02039363	0.042607335	0.014090565	0.049733636	0.036507816	0.031872316	0.01367264	0.028311342	0.018785245	0.013903008	0.006376002	0.010675081	0.012513254	0.071592039	0.022906909	0.045347668
0.005638834	0.329909355	0.287588253	0.22384386	0.200248955	0.155059044	0.090704761	0.113558348	0.132203588	0.085959561	0.098719854	0.05824135	0.077026879	0.072381341	0.071568733	0.084640901	0.036989216	0.039666906	0.050388152	0.114159637	0.081258423	0.078490298	0.04455541	0.010246764	0.019487524	0.017567101	0.03283308	0.042400482	0.146532682	0.026326243	0.018960017	0.01457979	0.004496927	0.024731243	0.020499604	0.042831472	0.014151501	0.049969078	0.03669502	0.032024147	0.013721602	0.028477316	0.018863368	0.014027338	0.006421545	0.01074222	0.012563744	0.071892554	0.023077674	0.045553053
0.005672622	0.330568501	0.288440392	0.22460039	0.200942166	0.155680602	0.09111128	0.114072077	0.132760203	0.08633372	0.099175672	0.058518556	0.077395458	0.07269644	0.071898433	0.085052266	0.037149777	0.039859285	0.050623675	0.114649355	0.081655054	0.078849975	0.044756899	0.010286225	0.019522892	0.017700691	0.032963581	0.042662592	0.147373832	0.026449027	0.019069087	0.014666574	0.004529279	0.024954047	0.020614056	0.043042084	0.014251867	0.050232752	0.036847124	0.032151685	0.013770564	0.028566686	0.018920186	0.014049279	0.006451907	0.0107646	0.01265631	0.072331769	0.023126464	0.045758439
0.005706682	0.331222178	0.289297745	0.225368141	0.201643114	0.156302301	0.09152183	0.114599723	0.133314466	0.086735091	0.099655582	0.058767639	0.07778079	0.07301154	0.072217175	0.085469088	0.037323718	0.040056944	0.050900762	0.115142704	0.082039613	0.079201791	0.044967148	0.010325687	0.019558259	0.017789751	0.033103748	0.04285778	0.148245537	0.026593478	0.019123622	0.014718645	0.004561631	0.025260402	0.020703074	0.043270085	0.014337894	0.05045754	0.037043104	0.032303516	0.013819526	0.028790113	0.019026718	0.014122414	0.00649745	0.0107646	0.012698386	0.072609168	0.023297229	0.045985071
0.005740756	0.331878341	0.290147436	0.226126007	0.202335283	0.156935728	0.091931532	0.115121404	0.133871962	0.08713337	0.100084418	0.059038819	0.078100631	0.073322717	0.072559824	0.085831351	0.037457518	0.040266674	0.051136285	0.115642911	0.082467284	0.079577192	0.045186159	0.010378302	0.019611311	0.017867679	0.033205249	0.043041815	0.149054335	0.026723484	0.019241781	0.014788072	0.004561631	0.025343954	0.020792092	0.043480697	0.014434675	0.050706832	0.037259559	0.032431054	0.013844007	0.028885867	0.019168762	0.014202863	0.006618897	0.01077579	0.012790952	0.072886567	0.023394809	0.046240032
0.005775147	0.33254892	0.290998391	0.226898032	0.203038016	0.157553975	0.092347951	0.115662967	0.13440918	0.087506911	0.100528672	0.059305981	0.078478348	0.073641739	0.072883547	0.086275451	0.03771174	0.040465842	0.051311773	0.116162883	0.082870813	0.079917215	0.04543145	0.010430917	0.019646678	0.018012402	0.03339375	0.043220273	0.149877512	0.026882381	0.019414475	0.014822786	0.004593983	0.025455356	0.020927738	0.043691309	0.014517118	0.050930022	0.037432138	0.032558591	0.013954172	0.029019923	0.019282397	0.014275998	0.006709983	0.010842929	0.012883518	0.073163966	0.023467994	0.046480828
0.005809729	0.3331852	0.291859535	0.227670324	0.203727954	0.158183808	0.092757582	0.116197372	0.134973142	0.087907045	0.100970035	0.059623362	0.07884845	0.073964683	0.073208267	0.086678087	0.037865611	0.040634079	0.051510351	0.116673982	0.083267444	0.080312271	0.045729304	0.010470378	0.019735097	0.018123727	0.033562918	0.043421038	0.1506935	0.027026832	0.019487189	0.014892214	0.004691038	0.025538907	0.021037951	0.04389226	0.014599561	0.051175052	0.037651519	0.032813667	0.014027615	0.029153979	0.019410236	0.014327192	0.006785888	0.010865308	0.012917179	0.073464481	0.023663154	0.046700378
0.005844391	0.333846831	0.292701881	0.228442882	0.204411344	0.158810567	0.093179304	0.116692015	0.135545038	0.088336865	0.10140658	0.059884498	0.07922769	0.074303317	0.073519041	0.087078541	0.038052932	0.040834002	0.051745875	0.117195164	0.083693391	0.080585469	0.04586947	0.010509839	0.019788148	0.018312979	0.033741753	0.043660841	0.151622719	0.02710628	0.019650794	0.014978998	0.004691038	0.025761711	0.021105775	0.04409321	0.014682003	0.051449912	0.037824098	0.033014084	0.01416226	0.029288035	0.01952387	0.014473463	0.006907335	0.010887688	0.01300133	0.073718764	0.023736339	0.046976586
0.0058792	0.334519398	0.293562234	0.229203687	0.205112441	0.159444514	0.093601239	0.117202165	0.136099302	0.088726485	0.10185758	0.060141616	0.079533824	0.074633452	0.073825831	0.087503001	0.038226873	0.041001484	0.052004489	0.117688917	0.084099506	0.080921561	0.046106001	0.010575608	0.019823516	0.018424304	0.033973755	0.043900644	0.152515992	0.027250731	0.019796221	0.015031069	0.004788094	0.026040216	0.021211749	0.044313483	0.014757277	0.051709324	0.038031778	0.0332145	0.014211222	0.029447626	0.019594892	0.014546598	0.006952878	0.010954827	0.01305182	0.073949929	0.023785129	0.047252794
0.005914334	0.33512436	0.294421719	0.229954341	0.205830202	0.160077089	0.094025012	0.117722654	0.136651802	0.089117961	0.102342309	0.060422839	0.079911541	0.07495705	0.074157523	0.087929642	0.038407504	0.041207442	0.052226158	0.118200418	0.084500448	0.081281238	0.046351292	0.010615069	0.019894251	0.0184911	0.034171923	0.044179484	0.153387697	0.027373515	0.019950737	0.015152567	0.004788094	0.026207319	0.021305006	0.044506705	0.014828967	0.051961279	0.038227758	0.033354185	0.014296906	0.029588065	0.019701425	0.01463436	0.006952878	0.010988396	0.013203292	0.074342911	0.023955894	0.047500673
0.005949596	0.335749704	0.295273069	0.23071568	0.206548856	0.16072021	0.094454018	0.118258252	0.137231927	0.089517477	0.102815474	0.060750264	0.080293827	0.075285878	0.074479254	0.088345372	0.038621585	0.041403592	0.052484772	0.118709903	0.08490139	0.081633054	0.046579063	0.010641376	0.019929619	0.018591292	0.034350758	0.044469478	0.154270185	0.027510744	0.020096163	0.015256708	0.004949854	0.026402273	0.021427936	0.0447463	0.014925748	0.052221224	0.038432513	0.033493869	0.014443792	0.02977319	0.019800855	0.014685555	0.006968059	0.011044345	0.013279028	0.07468966	0.024077869	0.04771314
0.005985027	0.336334782	0.296120786	0.231506671	0.207254863	0.161359075	0.094871002	0.118779536	0.137804411	0.089934927	0.103239491	0.061047557	0.080638037	0.075634971	0.074799989	0.088757829	0.038849046	0.041608796	0.052729531	0.119190747	0.085292847	0.082024179	0.046833114	0.010707145	0.019929619	0.018702617	0.034495759	0.044709281	0.155134701	0.027712975	0.020314304	0.015308779	0.004949854	0.026652927	0.021538149	0.044968505	0.014979515	0.052463058	0.038602167	0.03366392	0.014529475	0.029881712	0.019921592	0.014751377	0.00698324	0.011122674	0.013413669	0.074897709	0.024126659	0.047890197
0.006020853	0.337004367	0.297001359	0.232312355	0.207968309	0.161993259	0.095297604	0.119318315	0.138398055	0.090349904	0.103711692	0.061364937	0.080971586	0.075964453	0.07514463	0.089172468	0.039056437	0.041833615	0.053002	0.119726048	0.08566706	0.082429062	0.047113447	0.010772914	0.020018037	0.018869605	0.034660093	0.044904469	0.156002811	0.027900762	0.020441552	0.01536085	0.005014558	0.02682003	0.021665317	0.0452081	0.015026113	0.05270862	0.038760121	0.033803604	0.014627399	0.030028535	0.019985512	0.014846453	0.007059145	0.011245762	0.013514651	0.075221341	0.024199844	0.048187651
0.006056623	0.337665998	0.297867084	0.233088921	0.20868235	0.162639642	0.095718195	0.119838008	0.138989054	0.090730248	0.104158837	0.061676292	0.081314273	0.076318776	0.075485286	0.089574013	0.039250448	0.042029011	0.05329294	0.120244811	0.086099904	0.082765154	0.047420061	0.010878144	0.020159508	0.01898093	0.034780928	0.045155426	0.156969774	0.028102994	0.020596068	0.015430277	0.005079262	0.027126386	0.021762813	0.045391661	0.015072711	0.052964837	0.038967801	0.033906849	0.014762045	0.030296647	0.020120453	0.014948842	0.007089507	0.011301711	0.013556726	0.075544973	0.024224239	0.048428448
0.00609265	0.338299792	0.298712431	0.233853466	0.209389845	0.163286357	0.096136453	0.12036963	0.139544199	0.091154501	0.104601164	0.062031838	0.081655437	0.076691404	0.075834907	0.09002466	0.03949129	0.042229688	0.053546936	0.12076075	0.086515504	0.083099281	0.047665353	0.010983374	0.020194875	0.019136785	0.034945262	0.045389652	0.157818114	0.028233	0.020741495	0.015551776	0.005079262	0.027432741	0.021911177	0.045610001	0.015180245	0.053207736	0.039090654	0.034028313	0.014835488	0.030449853	0.020155964	0.01500735	0.007104688	0.01135766	0.013624047	0.075776139	0.024419399	0.048612587
0.006128912	0.338945019	0.299572074	0.234630299	0.210119658	0.163923378	0.096561993	0.120895686	0.140110218	0.091563294	0.105049273	0.062296992	0.082020969	0.07705488	0.076177556	0.090427296	0.039732131	0.042440927	0.053814786	0.121255712	0.086950936	0.083421615	0.047805519	0.01107545	0.02026561	0.019270375	0.035133764	0.045629454	0.158679035	0.028406341	0.020814208	0.015621203	0.005079262	0.027599844	0.022017151	0.045822545	0.015269857	0.053479932	0.039266158	0.034198364	0.014872209	0.03060306	0.020276701	0.015080485	0.00713505	0.011424799	0.013699783	0.076169121	0.024663349	0.048825054
0.006165254	0.339591737	0.300441669	0.235437051	0.210839353	0.164566782	0.096989656	0.121418957	0.140689461	0.091947966	0.105523401	0.062598303	0.082374318	0.077378478	0.076518212	0.090833206	0.039932832	0.042643867	0.054119581	0.121794241	0.087354465	0.083759672	0.048182216	0.011114911	0.020300978	0.019326038	0.035302931	0.045841373	0.159622633	0.02857246	0.020968724	0.015725345	0.005111614	0.027794798	0.02210193	0.046021564	0.015341547	0.053739345	0.039450438	0.034319828	0.014921171	0.030800952	0.020361927	0.015168248	0.007180593	0.011491938	0.013758689	0.076608336	0.024760929	0.049037522
0.006202038	0.340257345	0.301286937	0.236221097	0.211564108	0.165209667	0.097417813	0.121945808	0.141292509	0.092351811	0.105997529	0.062927736	0.082758127	0.077745222	0.076893731	0.09124348	0.040160293	0.042868686	0.054387431	0.122316231	0.087744197	0.084107557	0.048453789	0.011206987	0.020407081	0.0193817	0.035496266	0.046058869	0.160470972	0.028803582	0.021150508	0.0158642	0.005176318	0.027989751	0.022169753	0.046210921	0.015409652	0.054005149	0.039634717	0.034483806	0.014994614	0.030992461	0.020454255	0.015307205	0.007195774	0.011592646	0.013834424	0.076885735	0.024834114	0.049271236
0.006238792	0.340872747	0.302136312	0.23702037	0.212308353	0.16585553	0.09785495	0.122502878	0.141896145	0.092777302	0.106470694	0.063170793	0.083100814	0.078065551	0.077220443	0.091629749	0.040307474	0.04309275	0.054618337	0.122842254	0.088161522	0.084449546	0.048786684	0.011246448	0.020442448	0.019415098	0.035646101	0.046270788	0.161378624	0.028962479	0.021250489	0.016037769	0.005176318	0.028268256	0.022271488	0.046408007	0.015474172	0.05427628	0.039830697	0.034611344	0.015055817	0.031171202	0.020553685	0.015424221	0.007241316	0.011693354	0.013935406	0.077232483	0.024980484	0.049519115
0.006276085	0.341515985	0.302998483	0.2377956	0.213021056	0.166510615	0.098296401	0.123034102	0.14249214	0.093187949	0.106938076	0.063508261	0.083440455	0.07843491	0.077561099	0.092056391	0.040474725	0.043308515	0.054803061	0.123356176	0.088595229	0.084822982	0.049102059	0.011338525	0.020495499	0.01947076	0.035853936	0.046488283	0.162253923	0.029070817	0.021405004	0.016124553	0.005176318	0.028435359	0.022377462	0.046641805	0.015535108	0.054517048	0.040047152	0.034799614	0.01512926	0.031298875	0.020660218	0.015511983	0.007271678	0.011749303	0.014002726	0.077486766	0.025126854	0.049738665
0.006305689	0.342042904	0.303706085	0.238439666	0.213581397	0.167032394	0.098638503	0.123479838	0.142949128	0.093528713	0.107301382	0.063745292	0.083751158	0.078700326	0.077825058	0.092439386	0.040601836	0.043469208	0.054987785	0.123797891	0.088967717	0.085111903	0.049268506	0.011430601	0.020583918	0.019548688	0.03600377	0.046689048	0.162908151	0.029244159	0.021504985	0.016211338	0.005176318	0.028546761	0.022445286	0.046809908	0.015570953	0.054722128	0.040196331	0.034866419	0.015239424	0.03141378	0.020709933	0.015585118	0.007317221	0.011794063	0.014036387	0.077833514	0.025297619	0.049965297
0.006343221	0.342647867	0.304591002	0.239248823	0.214323262	0.167685067	0.099071256	0.1240381	0.143541597	0.093957914	0.107790929	0.064042585	0.084069476	0.079055303	0.078218506	0.092834384	0.040775777	0.043716659	0.055278726	0.124324721	0.089403148	0.085465684	0.049426194	0.011483216	0.02063697	0.019660013	0.036192271	0.046912121	0.163866128	0.02935972	0.021623145	0.016315479	0.005305726	0.028574611	0.022555499	0.047039842	0.015646227	0.054970354	0.04038061	0.035048616	0.015398551	0.031509534	0.020844874	0.015629	0.007362764	0.011838822	0.014103708	0.07820338	0.025370804	0.050255669
0.006380969	0.343274204	0.305473787	0.240042753	0.21504757	0.168339585	0.099507545	0.124624992	0.14415493	0.094396391	0.108258311	0.06433787	0.084404547	0.079416164	0.078570119	0.09328394	0.041009928	0.04393167	0.055518867	0.124871318	0.089834269	0.085797845	0.049759089	0.011575292	0.020725389	0.019771338	0.036375939	0.047146347	0.164779171	0.029504171	0.021714036	0.016436977	0.00537043	0.028853116	0.022699623	0.047234996	0.015703578	0.055212188	0.04058829	0.035212593	0.015545437	0.031688275	0.020951407	0.015694821	0.007438669	0.011894771	0.014213104	0.078619478	0.025419594	0.050461055
0.006418813	0.343939315	0.30634117	0.240865266	0.21577411	0.16899798	0.099939591	0.125145878	0.144747105	0.0948225	0.108729548	0.064643198	0.084757896	0.079764604	0.078906792	0.093711673	0.041190559	0.044157998	0.055814426	0.125415494	0.090286083	0.08614573	0.049969339	0.011627907	0.020831491	0.019815868	0.036607941	0.047380573	0.165577185	0.02972807	0.021768571	0.016489048	0.005435134	0.02904807	0.022818314	0.047459134	0.015778852	0.055466273	0.04076087	0.035321912	0.01563112	0.031809564	0.021022429	0.015753329	0.007499393	0.01195072	0.01430567	0.078850644	0.025614754	0.050694769
0.006457094	0.344585039	0.307208001	0.241637023	0.216506155	0.169668244	0.100374537	0.125710503	0.14534839	0.095265307	0.109155493	0.065002762	0.085091444	0.080130041	0.079281314	0.094168867	0.04141802	0.0443715	0.056059186	0.125952813	0.090744795	0.086481823	0.050249671	0.011693676	0.02091991	0.019893796	0.036801276	0.047564607	0.166508202	0.029886967	0.021823106	0.016662617	0.00553219	0.029187322	0.02291581	0.047696796	0.015872049	0.055734741	0.04099195	0.035510182	0.015741285	0.031975538	0.021114757	0.015833778	0.007514574	0.0119731	0.014423481	0.079197392	0.025761124	0.050921401
0.006495423	0.345228775	0.308088732	0.242404774	0.217250401	0.17034092	0.100826948	0.126275127	0.145946735	0.095714298	0.109642149	0.06534023	0.0854585	0.08050986	0.07961201	0.094580233	0.041712382	0.044612916	0.056308563	0.126498603	0.091175053	0.086878844	0.050486202	0.011759444	0.020955278	0.020049651	0.036984944	0.047737488	0.167379907	0.030067531	0.02189582	0.016732044	0.005564542	0.029354425	0.02303874	0.047953781	0.0159294	0.055997882	0.04119378	0.035686305	0.015851449	0.032147896	0.021171574	0.015892286	0.007651202	0.012006669	0.014524463	0.079567258	0.025858704	0.051140951
0.00653401	0.345873008	0.30896812	0.243233966	0.217971733	0.170997424	0.101276036	0.126850488	0.146557718	0.096147828	0.110135551	0.065699794	0.085842309	0.080858953	0.079955655	0.094976322	0.041886323	0.044832454	0.056645685	0.127023013	0.091596689	0.087244418	0.050678931	0.011812059	0.020990645	0.020250036	0.037207279	0.047888062	0.16835406	0.030248095	0.02200489	0.016801472	0.005629246	0.029577229	0.023148953	0.048164393	0.015997505	0.056262088	0.041454111	0.035898869	0.015973854	0.032269184	0.021242596	0.016009303	0.007711926	0.012118567	0.014608614	0.080098939	0.026005074	0.051353419
0.006572892	0.346537621	0.309846956	0.244029498	0.218701843	0.171675065	0.101720739	0.127436186	0.147171346	0.096569608	0.11058366	0.06599307	0.086177381	0.081227659	0.080264437	0.09538987	0.042127164	0.045058027	0.05687659	0.127565575	0.092020049	0.087631612	0.050968025	0.011864674	0.021096748	0.020372494	0.037332947	0.048127865	0.16921498	0.030399769	0.02211396	0.016870899	0.005661598	0.029883585	0.023259166	0.048409785	0.016108624	0.056544406	0.041629616	0.036111432	0.016022816	0.032390473	0.021334924	0.016133633	0.007803012	0.012163327	0.014675934	0.080515037	0.026127049	0.051551722
0.006611952	0.347205217	0.310724449	0.244826099	0.219424514	0.17234845	0.102170605	0.128040971	0.147779978	0.09702231	0.111089589	0.066318485	0.086567282	0.081607478	0.080604097	0.095828514	0.042287725	0.045289635	0.057139822	0.128077077	0.092458929	0.088026667	0.051230837	0.011930443	0.021185167	0.020517216	0.037521448	0.048345361	0.170066915	0.03057311	0.02222303	0.017027111	0.005726302	0.030050688	0.023399051	0.048657109	0.016158807	0.056809145	0.041834371	0.036311848	0.01612074	0.032505378	0.02142015	0.016243336	0.007894098	0.012275225	0.014768501	0.080931136	0.026249024	0.051728778
0.006651468	0.347858398	0.311578642	0.245629379	0.220196584	0.173027889	0.102620612	0.128623886	0.14838332	0.09747563	0.111577209	0.066690102	0.086999829	0.081972915	0.080985593	0.096247518	0.042528566	0.045523507	0.057426145	0.128602294	0.092892636	0.088429585	0.051546211	0.011996212	0.021238218	0.020661939	0.037666449	0.048551703	0.170981755	0.030760897	0.022386635	0.017131253	0.005791006	0.030329193	0.023534698	0.048908297	0.016244834	0.057075481	0.041992325	0.036524411	0.016169702	0.032658585	0.021533785	0.016316471	0.007909279	0.012375933	0.014785331	0.081301001	0.026322209	0.051990821
0.006690958	0.348484238	0.312455977	0.246443611	0.220946186	0.173703733	0.103066588	0.129179366	0.148969029	0.097943793	0.11204941	0.067017526	0.087406485	0.082348811	0.081339198	0.096689435	0.042715888	0.045758887	0.057698613	0.129127914	0.093297027	0.088797124	0.051905388	0.012075134	0.02129127	0.020750999	0.037763117	0.048808236	0.171822906	0.031035354	0.022486616	0.017235394	0.005823358	0.030468445	0.023644911	0.049173011	0.016348784	0.057333296	0.042147353	0.036694462	0.016230905	0.032805408	0.021675828	0.016389606	0.007939641	0.012431882	0.014861067	0.081740216	0.026444184	0.052231618
0.006730554	0.349174204	0.313338604	0.247257309	0.221684034	0.174383313	0.103522252	0.129774607	0.149618804	0.098384126	0.112541848	0.067332898	0.087765925	0.082688099	0.081704756	0.097141174	0.042950039	0.045992759	0.057934137	0.129701538	0.093713489	0.089198076	0.052124398	0.012154057	0.021326637	0.020929119	0.037912951	0.049020155	0.172665853	0.031237586	0.022568419	0.017270108	0.005823358	0.030607698	0.023789036	0.04939908	0.016477825	0.057603894	0.042337483	0.036888805	0.01635331	0.033092671	0.021796565	0.016440801	0.008015545	0.012510211	0.014936803	0.08245683	0.026566159	0.052422839
0.006770195	0.349806009	0.314221231	0.248054177	0.222427684	0.175064832	0.10398131	0.130369451	0.150244775	0.098810235	0.113019831	0.067656305	0.088201518	0.083082954	0.082030472	0.097529625	0.04319757	0.046247	0.058183514	0.130248941	0.094164441	0.089577408	0.052360929	0.012206672	0.021379688	0.021040444	0.038028952	0.049304572	0.173514193	0.03138926	0.022686578	0.017443677	0.005823358	0.030914053	0.023907726	0.049613556	0.016553099	0.057874492	0.042501287	0.037064929	0.016426753	0.033226727	0.021867587	0.016528563	0.00809145	0.012610919	0.014978878	0.082780462	0.026785714	0.052713211
0.006810451	0.350460681	0.315116337	0.248857724	0.22316449	0.175740298	0.10444553	0.130973043	0.150862517	0.099243147	0.113492995	0.067995782	0.088615789	0.083452967	0.082440853	0.097928988	0.043404961	0.04647031	0.058460601	0.130784243	0.094588664	0.089964602	0.052588699	0.01227244	0.021468107	0.021096107	0.038222287	0.049544375	0.174400276	0.031555379	0.022804737	0.017513104	0.005823358	0.031109007	0.024090002	0.049847355	0.016671386	0.058146156	0.042706042	0.037228906	0.016573639	0.033405468	0.021988324	0.016579758	0.008182536	0.012722817	0.015029369	0.083080977	0.026980874	0.052939843
0.00685094	0.35110392	0.315986643	0.249635626	0.223908141	0.176414488	0.104922549	0.131558344	0.151464978	0.099695849	0.113978687	0.068289057	0.088979798	0.08385632	0.08281936	0.098388364	0.043605662	0.046696637	0.058723833	0.13133205	0.09505686	0.090286936	0.052886553	0.012351363	0.021556526	0.021218565	0.038381788	0.049800908	0.17530613	0.03167094	0.022895629	0.017565175	0.00585571	0.031248259	0.024208692	0.050079221	0.016782505	0.05840397	0.042893247	0.037398957	0.016634841	0.033660813	0.022080652	0.016645579	0.008228079	0.012801146	0.015063029	0.083543309	0.027273614	0.053230216
0.006891612	0.351769528	0.316870612	0.250418336	0.224663992	0.177104518	0.105387334	0.132158357	0.152052744	0.100155972	0.114484617	0.068622508	0.089371223	0.084260981	0.083200856	0.098877201	0.043926784	0.046914666	0.058927029	0.131896799	0.09553368	0.09065251	0.053175646	0.012430285	0.021662629	0.021307625	0.038517122	0.050018403	0.176140091	0.031815391	0.023004699	0.01770403	0.00585571	0.031498914	0.024386729	0.050309155	0.016861363	0.058693212	0.043092151	0.037587227	0.016720525	0.033820403	0.022180083	0.016726028	0.008349526	0.012901854	0.015105105	0.08400564	0.027444379	0.05340019
0.006932337	0.352423702	0.317766982	0.251235239	0.225425349	0.177805237	0.105854736	0.132765528	0.152653735	0.10059816	0.115003074	0.06893788	0.089751986	0.084632301	0.083546493	0.099294023	0.044201076	0.047163626	0.059176407	0.132453077	0.095994116	0.0910456	0.053587385	0.012456593	0.02171568	0.021385552	0.038681457	0.05026936	0.177067513	0.031974288	0.023031967	0.017773458	0.00585571	0.031693867	0.024479986	0.05054875	0.016933053	0.058963811	0.043308607	0.037726911	0.01684293	0.03404383	0.022258207	0.016821104	0.008470974	0.013002562	0.015155595	0.084444855	0.027590749	0.053733056
0.006973431	0.353082848	0.318678358	0.252043862	0.226176439	0.178499334	0.106324118	0.133363155	0.153252962	0.101054573	0.115516713	0.069267313	0.090140365	0.085030425	0.083943925	0.099738123	0.044381707	0.047396744	0.059522765	0.133021054	0.096498527	0.091417071	0.053850197	0.012496054	0.021804099	0.021485745	0.038792624	0.050447818	0.178032679	0.032154852	0.023186483	0.017842885	0.005888062	0.031916671	0.024658022	0.05083665	0.01698682	0.059265304	0.043513362	0.037909108	0.016928613	0.034235338	0.022357637	0.016894239	0.008546879	0.013080891	0.015214501	0.084837837	0.027688329	0.053980935
0.007014809	0.353754421	0.319574807	0.252857292	0.226938093	0.179185771	0.106804178	0.133959987	0.153868647	0.101519025	0.116020715	0.069568624	0.090533312	0.085406321	0.084329405	0.100181132	0.044589098	0.047648722	0.059859887	0.133589837	0.096974484	0.091788541	0.05413929	0.012548669	0.021804099	0.02168613	0.039014959	0.050760119	0.178972682	0.032328193	0.023277374	0.017877599	0.005920414	0.032223027	0.024776713	0.051037601	0.017072847	0.05952738	0.043688866	0.038060939	0.017026537	0.034439614	0.022421557	0.016952747	0.008546879	0.013203979	0.015281822	0.085253936	0.027761514	0.054257142
0.007056256	0.354414561	0.320462726	0.253688621	0.227705996	0.179874714	0.10727264	0.134544095	0.154477573	0.101973582	0.116506407	0.069950284	0.090915598	0.085770451	0.084697951	0.100659058	0.044756349	0.047899945	0.060123119	0.134151763	0.097418538	0.09215215	0.054393342	0.01258813	0.021963253	0.021764058	0.039198627	0.05103896	0.179927064	0.032479867	0.023340999	0.018016454	0.005952766	0.032585083	0.024899643	0.051273332	0.017126614	0.059810762	0.043893621	0.038291722	0.01709998	0.034650274	0.022520987	0.017033196	0.008683507	0.013338257	0.015374388	0.085693151	0.027907884	0.054540433
0.007098116	0.355054817	0.321349775	0.254494038	0.228484463	0.180573446	0.10773085	0.135162797	0.155077976	0.102429995	0.116987281	0.070275699	0.091320731	0.086177073	0.0850914	0.10118063	0.04494367	0.048119483	0.060432532	0.134739909	0.097915188	0.092562929	0.054673675	0.012732821	0.022051672	0.021875383	0.039420962	0.051295493	0.180924582	0.032667654	0.023395534	0.018103239	0.005985118	0.032807887	0.025056484	0.051503265	0.017241318	0.060070174	0.044101301	0.038479992	0.017173423	0.034829015	0.022634622	0.017150212	0.008774593	0.013461345	0.015450124	0.086063016	0.028029859	0.054837887
0.007140206	0.355678669	0.32224733	0.25531762	0.229260103	0.181274826	0.108205111	0.135768774	0.155684551	0.102900632	0.117473937	0.070643298	0.091718247	0.086539895	0.085484848	0.101633459	0.045151061	0.04837297	0.060728091	0.13532039	0.098344584	0.09298157	0.054927727	0.012838051	0.022175458	0.021964443	0.039536963	0.051557603	0.18187537	0.032905998	0.023477336	0.018172666	0.00601747	0.03297499	0.025217565	0.051775708	0.017352436	0.060346632	0.044288506	0.038668262	0.017246866	0.035097127	0.022734052	0.017237975	0.008896041	0.013562053	0.015466954	0.086432881	0.028249415	0.055099931
0.007182542	0.356306001	0.323135485	0.256149216	0.230026965	0.18198259	0.108676472	0.136370776	0.156321983	0.10336694	0.117962521	0.071018932	0.092108149	0.0869086	0.085852398	0.102103747	0.045398592	0.048632492	0.060935905	0.135908133	0.098811056	0.093410038	0.055234341	0.012916974	0.022299245	0.022109165	0.039701298	0.051853174	0.182775832	0.033072117	0.023613674	0.018259451	0.00617923	0.033225645	0.025340494	0.052019168	0.017434879	0.060630015	0.044513736	0.038874752	0.017320309	0.035275868	0.022819278	0.017384245	0.008956765	0.013696331	0.015509029	0.08677963	0.02846897	0.055326563
0.007225197	0.3569731	0.32401677	0.256973867	0.230774782	0.182683214	0.109158512	0.136982717	0.156912982	0.103817168	0.118506997	0.071370462	0.092508712	0.087281882	0.086246842	0.102554394	0.045719714	0.048889751	0.061185283	0.136485388	0.099237003	0.09381099	0.05543583	0.012995896	0.022352296	0.022265021	0.039860799	0.052081823	0.183735606	0.033194901	0.023750011	0.018415663	0.00617923	0.033420598	0.025488858	0.052258763	0.017542413	0.060900613	0.044727266	0.039026583	0.017491676	0.035460993	0.022925811	0.017486635	0.009017488	0.013830609	0.015551105	0.087172611	0.028639735	0.055588606
0.007267821	0.357584027	0.324900186	0.257776879	0.231565747	0.183377453	0.109644086	0.137591478	0.157535132	0.104254409	0.119010036	0.071719982	0.09291689	0.087686543	0.08665822	0.103027955	0.045927105	0.049117587	0.061434661	0.137041262	0.099717271	0.094211942	0.055681121	0.013087972	0.02236998	0.022432008	0.040039634	0.052282588	0.184670217	0.033382688	0.02387726	0.018519804	0.00617923	0.033532	0.025649938	0.052477103	0.017685792	0.061190388	0.044943722	0.039178413	0.017601841	0.035658885	0.023011037	0.017567083	0.009063031	0.013897747	0.01559318	0.087634943	0.0288105	0.055765662
0.007310663	0.358211856	0.325785498	0.258602331	0.232330675	0.184082853	0.110129944	0.138236423	0.158149936	0.104730611	0.119545839	0.072029328	0.093347914	0.088048057	0.087069598	0.103497152	0.046147877	0.049407286	0.061734838	0.137614483	0.100206162	0.094589309	0.055926413	0.013127433	0.022529134	0.022621261	0.040228135	0.052606043	0.185655154	0.033592142	0.024013597	0.018676016	0.00617923	0.033810505	0.025794063	0.052741817	0.01780408	0.061490816	0.045145552	0.039348464	0.017675284	0.03584401	0.023067854	0.017691413	0.009154117	0.013953697	0.015652086	0.088074158	0.029030055	0.056077282
0.007353854	0.358829246	0.326675234	0.25942244	0.233096346	0.184784706	0.11061064	0.138860293	0.158786192	0.105221039	0.120050805	0.072362778	0.093760661	0.088417416	0.087471014	0.10396744	0.046382028	0.049665299	0.062025778	0.138176005	0.100670909	0.094927367	0.056215506	0.013193202	0.022794391	0.022788249	0.040426303	0.052868153	0.186688618	0.033801596	0.024240827	0.018780158	0.006211582	0.034172562	0.025895798	0.052989141	0.017911614	0.061777927	0.045341531	0.039500295	0.017773208	0.036048286	0.023209898	0.01780843	0.00919966	0.013998456	0.015786728	0.088490256	0.029127635	0.056381818
0.007397232	0.359440174	0.327566706	0.260254036	0.233886419	0.185499847	0.111098407	0.139492116	0.159406873	0.105706518	0.120567335	0.072712298	0.094185593	0.088778277	0.087823624	0.104422452	0.046555969	0.049898417	0.062344428	0.138732686	0.101123586	0.095306699	0.056557162	0.013272125	0.022918177	0.022910706	0.040566471	0.053141417	0.187680744	0.033938825	0.024331718	0.018919013	0.006243934	0.034590319	0.0260484	0.053251923	0.018019148	0.062113512	0.045566762	0.03975537	0.017920094	0.036316398	0.023351941	0.017896192	0.009245203	0.014087974	0.015845633	0.088952588	0.029322795	0.056658026
0.007440863	0.360087389	0.328465683	0.261095516	0.234665482	0.186213475	0.111577122	0.140141832	0.160052535	0.106188287	0.12108001	0.073039723	0.094619663	0.089149598	0.088182209	0.104891648	0.04678343	0.050122481	0.062612278	0.139309134	0.101588334	0.095691927	0.056855015	0.013390508	0.022953545	0.023033164	0.040803306	0.053420257	0.18872679	0.034104944	0.024449878	0.01898844	0.006243934	0.034785273	0.026209481	0.053501179	0.018115929	0.062414473	0.045783217	0.039901128	0.017981297	0.036533441	0.023451371	0.017991268	0.009290746	0.014132734	0.015912954	0.08920687	0.029469165	0.056884658
0.00748475	0.360731622	0.329354944	0.261934325	0.23546597	0.186925873	0.112068001	0.140802284	0.160703779	0.106691083	0.121605213	0.07336313	0.095061349	0.089543145	0.088616497	0.105342295	0.046984131	0.050358616	0.062903218	0.13989486	0.102090158	0.096085018	0.057240473	0.013429969	0.023041964	0.023133356	0.040967641	0.053671214	0.189686564	0.034350511	0.024631661	0.019023154	0.006308638	0.034980226	0.02633665	0.053740774	0.01821271	0.062689865	0.045967497	0.040101544	0.018030259	0.0367441	0.023614721	0.018057089	0.009321108	0.014278201	0.01595503	0.089622969	0.02959114	0.057196278
0.007528955	0.361407669	0.330266715	0.262762715	0.236265714	0.187639406	0.11255902	0.141465917	0.161344444	0.107172852	0.122156435	0.073666449	0.09552588	0.089983108	0.089014925	0.105827859	0.047171452	0.05059626	0.063221868	0.140487443	0.102554043	0.096427006	0.057547087	0.013469431	0.023112699	0.023233549	0.041151309	0.0539389	0.190711042	0.034466072	0.02474982	0.019144652	0.00634099	0.035091628	0.026506208	0.05397264	0.018295153	0.062976976	0.046145926	0.040320181	0.018103702	0.03704413	0.023778071	0.018130225	0.009336289	0.014401289	0.016030766	0.090224	0.02968872	0.057458321
0.007573389	0.362070294	0.33118907	0.26358416	0.237042842	0.188358708	0.113046221	0.142093763	0.16198511	0.107640396	0.122661401	0.07395169	0.095932535	0.090381885	0.089415346	0.106307968	0.047432364	0.050846729	0.06350819	0.141064698	0.10304552	0.096853509	0.057809899	0.013627276	0.023218801	0.023367139	0.041349477	0.054262355	0.191652842	0.034704417	0.024849801	0.019266151	0.006373342	0.035342283	0.026680005	0.05422576	0.018388349	0.063290189	0.046347756	0.040447719	0.018226107	0.037210104	0.023898808	0.018232614	0.009457736	0.014423669	0.016089671	0.090501399	0.02993267	0.057734529
0.007618301	0.362751809	0.332122009	0.264409345	0.237843033	0.189080044	0.113527271	0.142716839	0.162623717	0.108125876	0.123176967	0.074335359	0.096343759	0.090772164	0.089830708	0.106797896	0.047666515	0.051090408	0.063808367	0.141625413	0.103533548	0.097221048	0.058142795	0.013732506	0.023431007	0.023556392	0.041499311	0.054596964	0.192605427	0.034848868	0.024958871	0.019526504	0.006373342	0.035676489	0.026841086	0.054480813	0.018513806	0.0635773	0.04652911	0.040629916	0.018336271	0.037382462	0.024104771	0.018342317	0.009533641	0.014535567	0.016148577	0.090871264	0.030152225	0.058046148
0.00766333	0.363385106	0.333039783	0.265269258	0.238622839	0.189814384	0.114009663	0.143340312	0.163283779	0.108621251	0.123695425	0.074729071	0.09675346	0.09115852	0.090237105	0.107263819	0.047873906	0.051331824	0.064140871	0.142213156	0.104037959	0.097622	0.058458169	0.013811428	0.023519426	0.023790174	0.041639479	0.054820036	0.193558012	0.035072767	0.025031585	0.019578575	0.006405694	0.035815741	0.027023361	0.054747459	0.018614171	0.063863878	0.04671924	0.040860698	0.018458676	0.037605888	0.024211304	0.018400825	0.009564003	0.014580326	0.016232728	0.091333595	0.030347385	0.058308191
0.007708722	0.364057673	0.333954002	0.266080017	0.239404431	0.190524843	0.114494107	0.143969351	0.163930028	0.109124047	0.124213882	0.075148898	0.097186007	0.091565796	0.090615612	0.10772756	0.048094677	0.051570222	0.064510319	0.142803722	0.104519952	0.09807602	0.058808585	0.013903504	0.023590161	0.0239015	0.041837647	0.055087723	0.194555529	0.035209996	0.025131566	0.019682716	0.00650275	0.036122097	0.027192919	0.055008309	0.01875755	0.064169633	0.046941545	0.041030749	0.018593322	0.037829315	0.024317836	0.018554409	0.009624727	0.014692224	0.016308464	0.091819043	0.03046936	0.058563152
0.007754349	0.364705385	0.334875962	0.266934053	0.240173376	0.191237904	0.114993612	0.144599584	0.164584505	0.109613855	0.124719811	0.075550645	0.097618554	0.091931232	0.091021013	0.108186937	0.048315449	0.05181541	0.064884386	0.143412038	0.104953659	0.098504488	0.059159001	0.013956119	0.023766999	0.024090752	0.042137316	0.055288488	0.195484749	0.035426673	0.025204279	0.019786857	0.00650275	0.036344901	0.027332805	0.055309735	0.018811317	0.064455679	0.04712875	0.041206872	0.018654524	0.038091043	0.024466982	0.018664112	0.009655089	0.014815312	0.016409445	0.092258258	0.030591335	0.05883936
0.007800195	0.365353595	0.335769805	0.267783012	0.240972971	0.191963164	0.115483429	0.145221466	0.165253677	0.110084492	0.125254651	0.075932306	0.098011502	0.092308437	0.091439363	0.108705235	0.04855629	0.052056072	0.065226126	0.14399373	0.105433927	0.09890544	0.059579501	0.014048195	0.023996888	0.024268872	0.042369318	0.055628674	0.196444523	0.035665018	0.025349706	0.019838928	0.00650275	0.036623406	0.027481168	0.055560923	0.01895828	0.064752379	0.047301329	0.041364776	0.018764689	0.03831447	0.024566412	0.018751874	0.009715812	0.015061488	0.016502011	0.092674357	0.03071331	0.059108486
0.007846401	0.366025168	0.336705508	0.268654679	0.24177093	0.192690127	0.115973247	0.145878737	0.165908448	0.110584196	0.1257866	0.076277808	0.098433388	0.092716366	0.091894568	0.109215896	0.048750301	0.052306541	0.065503212	0.144585103	0.105951271	0.099369287	0.059903636	0.014127118	0.024067623	0.024458125	0.042620653	0.055851746	0.197454622	0.035809469	0.025467865	0.01999514	0.00650275	0.03687406	0.027582903	0.055817908	0.019051477	0.065049611	0.047511934	0.041601632	0.018838132	0.038512362	0.02472266	0.018854263	0.009746174	0.015151007	0.016611408	0.093136688	0.03095726	0.059320954
0.007892763	0.366659459	0.337610723	0.269491618	0.242563978	0.193427778	0.116467519	0.146531236	0.166566159	0.111054214	0.126333004	0.076709687	0.098878119	0.093133448	0.092338816	0.109697095	0.048971072	0.052560782	0.065771062	0.145166391	0.106403948	0.099848857	0.060157687	0.014232348	0.024297512	0.024591715	0.042804321	0.056080395	0.198470113	0.035968365	0.025604203	0.020099281	0.00650275	0.037069014	0.02771855	0.056096147	0.019148257	0.065343647	0.04774594	0.041795976	0.018997258	0.038710254	0.024921521	0.018963966	0.009806898	0.015206956	0.016678728	0.093390971	0.03105484	0.059653819
0.007939619	0.36735191	0.338544373	0.270344318	0.243372204	0.194157389	0.116970842	0.14719646	0.167217697	0.111546497	0.126879408	0.07715161	0.099322851	0.093561643	0.092778083	0.110195753	0.049238674	0.052824831	0.066085093	0.145759781	0.106929914	0.10027536	0.06042926	0.014324424	0.024403615	0.024625113	0.042944489	0.056370389	0.199359791	0.036192265	0.025695095	0.020307564	0.006535102	0.037236117	0.027833002	0.056382115	0.019219947	0.065664316	0.04796532	0.041923514	0.019082942	0.038978366	0.025042258	0.01911755	0.009867622	0.015374803	0.01677971	0.093807069	0.031225605	0.059887534
0.007986567	0.36803939	0.339460014	0.271216786	0.244186827	0.194898775	0.117469428	0.147841802	0.167867767	0.112033213	0.127460504	0.077483051	0.099732552	0.09398134	0.093192449	0.110695502	0.049446065	0.053074545	0.066352943	0.146360836	0.107430014	0.100674346	0.060805957	0.014403346	0.024509717	0.024825498	0.04310399	0.056654807	0.200395053	0.036452277	0.025813254	0.020481133	0.006599806	0.03743107	0.02800256	0.05665649	0.019305974	0.065985519	0.048219802	0.042044978	0.019193106	0.039169874	0.025162995	0.019271134	0.009867622	0.015475511	0.016872276	0.094292517	0.03134758	0.060156659
0.008033766	0.368666721	0.340397455	0.272076164	0.244993862	0.19563075	0.11797862	0.148511001	0.168526653	0.112541575	0.128014617	0.077902878	0.100194037	0.094360505	0.093571952	0.111177793	0.049693596	0.053312944	0.066662356	0.14695947	0.107910282	0.101073333	0.061191415	0.014561191	0.024545085	0.024981353	0.043306991	0.056894609	0.201403355	0.036603951	0.02596777	0.020637345	0.00666451	0.037709575	0.02812549	0.056909611	0.019392002	0.066282218	0.048462582	0.042178589	0.019303271	0.039354999	0.025290834	0.019373524	0.009897984	0.01554265	0.016922766	0.094593033	0.03154274	0.060390374
0.008081564	0.369294053	0.341304092	0.272930734	0.245781108	0.196364428	0.11848357	0.14916867	0.169184069	0.113013449	0.12860535	0.078298599	0.100643338	0.094774972	0.093997275	0.111652445	0.049894297	0.053564167	0.066962533	0.147592393	0.108478499	0.101511629	0.061506789	0.014613806	0.024633504	0.025114943	0.043500326	0.057162296	0.202391886	0.036762847	0.026104107	0.020845628	0.006696862	0.037876678	0.028295048	0.057209105	0.019535381	0.066594898	0.048687813	0.042306127	0.019376714	0.039463521	0.025404469	0.019453972	0.009928346	0.015699307	0.017048993	0.094986014	0.031811085	0.060638253
0.008129547	0.369941268	0.342226605	0.273778625	0.246586059	0.197108746	0.118990004	0.149808843	0.169879102	0.113485941	0.129151754	0.078646111	0.101040854	0.095189439	0.094371798	0.112171835	0.050148519	0.053813882	0.067281183	0.148187397	0.108982047	0.101963682	0.06196233	0.014679575	0.024704239	0.025270798	0.043674328	0.057407676	0.203358849	0.037022859	0.026222267	0.021053911	0.006696862	0.038322286	0.028401022	0.057471886	0.019621408	0.066923025	0.048886718	0.042445812	0.0195236	0.039661413	0.025546512	0.019585616	0.00998907	0.015788826	0.017149974	0.095471463	0.031957455	0.060843638
0.008177706	0.370579039	0.343155041	0.27463453	0.247369586	0.197857414	0.119508672	0.150465716	0.170550919	0.113973276	0.129712613	0.079017727	0.101465786	0.095592792	0.094778195	0.112668311	0.05040943	0.054086229	0.067655249	0.148789258	0.109468351	0.102392151	0.062225142	0.014745344	0.024828025	0.025415521	0.043906329	0.057664209	0.204365354	0.037318985	0.026367693	0.021175409	0.006696862	0.03857294	0.028570581	0.057810024	0.019700266	0.067230378	0.049152899	0.042646228	0.019646005	0.039923141	0.025724066	0.019695319	0.010110517	0.015900724	0.01724254	0.095841328	0.032103825	0.06113401
0.008226451	0.371190464	0.344084426	0.275500587	0.248182721	0.198600834	0.120019491	0.151117818	0.171224499	0.11446494	0.130280217	0.079333099	0.101864826	0.096017719	0.095170647	0.113138599	0.050643582	0.054344997	0.067936954	0.14941855	0.109966726	0.102797034	0.062540517	0.014876881	0.025022547	0.025593641	0.044147998	0.057915166	0.205326925	0.037542884	0.026431318	0.021262193	0.006729214	0.038795744	0.028727422	0.058065077	0.019800632	0.067548384	0.04937228	0.042846645	0.019719448	0.040191253	0.025809292	0.019819649	0.01015606	0.016035002	0.017326691	0.09623431	0.0322258	0.06150937
0.008275524	0.371843147	0.345016653	0.276370384	0.248985887	0.199359196	0.120527198	0.151769522	0.171906895	0.114970828	0.130833367	0.079682619	0.102294327	0.096439377	0.095617883	0.113654715	0.050844283	0.054582641	0.068264839	0.150026463	0.110490106	0.103150815	0.062917214	0.014982111	0.025075598	0.025671569	0.044413833	0.058233044	0.206383755	0.037752338	0.026558566	0.021487833	0.006729214	0.039018548	0.028892742	0.058316265	0.019908166	0.06785627	0.04960336	0.043065281	0.01976841	0.040382762	0.025944234	0.019914724	0.010262327	0.0161469	0.017478163	0.096627291	0.03251854	0.061820989
0.008324459	0.372477438	0.34594122	0.277220679	0.249801552	0.200119639	0.121043391	0.152456217	0.172606925	0.115496506	0.131383626	0.080006026	0.102717736	0.096861035	0.096044202	0.114221024	0.051138644	0.054825566	0.068541925	0.150631954	0.111003139	0.103571422	0.063311432	0.015139956	0.025199385	0.025805159	0.044636168	0.058484	0.207469342	0.037940125	0.026694904	0.021626688	0.006761566	0.039436306	0.029036866	0.058604166	0.020012116	0.068178005	0.049866617	0.043198892	0.019805131	0.04057427	0.026093379	0.0200098	0.010414137	0.016314747	0.017562314	0.096997157	0.032591725	0.061998045
0.008374184	0.373097811	0.346874869	0.278109977	0.250623168	0.200876394	0.121588363	0.153113488	0.173284913	0.116005487	0.131979177	0.080359564	0.103160944	0.097257851	0.096497414	0.114775331	0.051319275	0.055124318	0.068906756	0.151260036	0.11152652	0.104023475	0.063758213	0.015218878	0.025252436	0.026027809	0.04485367	0.058707073	0.208490225	0.038127912	0.02684942	0.021800257	0.00682627	0.03965911	0.029227619	0.058892066	0.020123234	0.068480031	0.050109398	0.04334465	0.020000979	0.040823231	0.026263831	0.020104876	0.01047486	0.016493784	0.01768854	0.097528838	0.03276249	0.062288418
0.008423578	0.373742043	0.347821788	0.278991795	0.251452819	0.201640289	0.122122941	0.153791037	0.173950852	0.116505191	0.132567982	0.080745242	0.103622429	0.097718079	0.096942658	0.115295812	0.051606947	0.055392139	0.069206933	0.15187642	0.112078354	0.104379222	0.064143671	0.015310954	0.025358539	0.026239327	0.045047005	0.058997067	0.209417647	0.038337366	0.026976668	0.022025896	0.006890974	0.039965465	0.029359027	0.059176102	0.020198508	0.06878259	0.050355104	0.043502554	0.020037701	0.040957287	0.026462692	0.020251146	0.010505222	0.016583303	0.017739031	0.098037403	0.03290886	0.06257879
0.008473612	0.374377329	0.348757175	0.279839686	0.252292439	0.20240409	0.122647195	0.154476937	0.174645298	0.117007368	0.133129805	0.081068649	0.104039746	0.098135814	0.097374953	0.115787923	0.051841098	0.055655433	0.069544054	0.152488366	0.112584489	0.104772312	0.06457293	0.015429338	0.02555306	0.026473109	0.045254839	0.059242446	0.210463693	0.038554043	0.027085738	0.022182109	0.006890974	0.04024397	0.02959217	0.059446613	0.02032038	0.069103792	0.05061251	0.043630092	0.020160106	0.041193481	0.026576327	0.020375476	0.010535584	0.016706391	0.017823182	0.098499734	0.03305523	0.062939985
0.008523677	0.375016093	0.349683084	0.280719634	0.253112121	0.203175267	0.123195349	0.155162041	0.175326225	0.117552218	0.133712829	0.081430221	0.10447077	0.098584929	0.097821193	0.116283308	0.05207525	0.055911183	0.069885794	0.153100312	0.113085451	0.10519685	0.064975909	0.015495107	0.025606112	0.026673495	0.045501341	0.059538017	0.211504347	0.03877072	0.027167541	0.022268893	0.006923326	0.040522475	0.029799879	0.059713259	0.020402823	0.06942819	0.050878691	0.043836581	0.020245789	0.041416908	0.026654451	0.020477866	0.010581127	0.01676234	0.017915748	0.098962066	0.0332016	0.063279933
0.008574066	0.375608131	0.350626606	0.281609466	0.253956502	0.203943939	0.123729503	0.15582965	0.176029193	0.118059344	0.134247668	0.081811882	0.104958147	0.099011163	0.098318233	0.116809244	0.052329471	0.056173723	0.070204444	0.153748967	0.113615729	0.105662662	0.065291283	0.015587183	0.025765266	0.026840482	0.045709176	0.05979455	0.212665422	0.039001842	0.027258432	0.022303607	0.00698803	0.04080098	0.029948242	0.059972176	0.020503188	0.069748328	0.051080521	0.044024852	0.020282511	0.041595649	0.026768086	0.020594882	0.010687394	0.016896617	0.018033559	0.099586213	0.033372365	0.063541977
0.008624972	0.376197684	0.351568311	0.282500633	0.254762644	0.204709016	0.124263444	0.156504814	0.176687197	0.118592443	0.134829728	0.082201577	0.105380032	0.099448511	0.09874754	0.117341728	0.052577002	0.056438526	0.070532329	0.154375032	0.114088237	0.106073441	0.06565046	0.015666105	0.025959787	0.026996337	0.045941178	0.06003993	0.2136899	0.039305189	0.027458394	0.022425105	0.007052734	0.040995934	0.030134756	0.060269738	0.020599969	0.070068997	0.051349628	0.044213122	0.020331473	0.041787157	0.026895925	0.020689958	0.010748118	0.016997326	0.018159786	0.100048545	0.03354313	0.063853596
0.008676459	0.376839929	0.352505357	0.283377375	0.255622053	0.205488753	0.124792011	0.157192304	0.177400158	0.119131728	0.135431062	0.082565158	0.105812579	0.09987213	0.099161905	0.117887306	0.052871364	0.056720681	0.070860215	0.154998677	0.114627999	0.106515668	0.066000876	0.015784489	0.026012838	0.02714106	0.046207013	0.060357808	0.214748527	0.039492976	0.027649267	0.022598674	0.007052734	0.041246588	0.030278881	0.060567299	0.020711088	0.070374752	0.051609959	0.044371026	0.020380435	0.041959515	0.027101888	0.020806974	0.010808841	0.017243502	0.018336503	0.10048776	0.033713895	0.064214791
0.008727691	0.377480185	0.353465465	0.284270947	0.256465095	0.206264234	0.125321498	0.157891326	0.17809284	0.119675959	0.136006376	0.082934766	0.10627711	0.100291827	0.099628067	0.118395784	0.053132275	0.057007362	0.071169628	0.155647735	0.115152242	0.106955929	0.066325011	0.015902873	0.026171992	0.027352578	0.046482515	0.060737031	0.215756829	0.039637427	0.027803783	0.022737529	0.007085086	0.041469392	0.030499307	0.060853267	0.020807869	0.070681572	0.051879066	0.044504637	0.020466118	0.042195709	0.027279442	0.020923991	0.010869565	0.01734421	0.018412239	0.101204374	0.03383587	0.064561821
0.0087795	0.378161699	0.354401326	0.285137805	0.257316915	0.207054232	0.125854379	0.158581599	0.178819025	0.120169479	0.136547961	0.083282278	0.106735549	0.100723944	0.100090244	0.118909718	0.053359737	0.057260849	0.071539076	0.156281868	0.115667861	0.107360812	0.066841875	0.015968641	0.026260411	0.027564095	0.046743517	0.061021448	0.216783104	0.039875772	0.02794921	0.022876384	0.007182142	0.041664346	0.030673104	0.0611431	0.020901065	0.07101769	0.052121847	0.044723273	0.020527321	0.042329765	0.02743569	0.021011753	0.01094547	0.017444918	0.018546881	0.101574239	0.03393345	0.064887605
0.008831847	0.378789528	0.355364199	0.285991039	0.258167248	0.207834063	0.126394401	0.159298513	0.179528165	0.120726079	0.137134839	0.083675991	0.107116313	0.101149524	0.100540468	0.119467298	0.053553748	0.057536969	0.071866962	0.15690874	0.116212798	0.107850209	0.067209812	0.016126486	0.026313463	0.027675421	0.046912685	0.061344903	0.217901043	0.040049113	0.02805828	0.02306731	0.007214494	0.041915	0.030876574	0.061407814	0.021037275	0.071353274	0.05245238	0.044869031	0.020588523	0.042508506	0.027584835	0.021106829	0.011006194	0.017534437	0.018689937	0.102013454	0.034104215	0.065270046
0.008884185	0.379407912	0.356318226	0.286854692	0.259018771	0.208618245	0.126942343	0.159986004	0.180216733	0.121230112	0.137702444	0.084051625	0.107513829	0.10158295	0.100989697	0.119982323	0.053734379	0.057782911	0.072199465	0.157562235	0.116726693	0.108319952	0.067674113	0.016284331	0.026384198	0.027764481	0.047173687	0.061696242	0.218943494	0.040301903	0.028185528	0.023310307	0.007279198	0.042165655	0.031041894	0.061736291	0.021112549	0.071686195	0.052797538	0.045063374	0.020710928	0.042706398	0.027719777	0.021223845	0.011066918	0.017668714	0.018757258	0.102498902	0.03422619	0.065602912
0.008936938	0.380028782	0.357266092	0.287760284	0.259844256	0.209398975	0.127481305	0.160690989	0.18090824	0.12177991	0.138288359	0.084451363	0.107967699	0.102017028	0.10144789	0.120488619	0.05397522	0.058067329	0.072508878	0.158206453	0.117279389	0.108773971	0.068024529	0.016402715	0.026525668	0.027953733	0.047386355	0.061952776	0.220012905	0.04051858	0.028367312	0.023501232	0.007279198	0.042694814	0.031228408	0.062045446	0.021216499	0.072018584	0.05305787	0.045178766	0.020784371	0.043006428	0.027904433	0.021362802	0.011127641	0.017814182	0.018824579	0.103192399	0.03432377	0.065921614
0.008990267	0.380623305	0.358209614	0.288657863	0.260676734	0.210189636	0.12803943	0.161405518	0.181619437	0.122298786	0.138857891	0.084847085	0.108444415	0.102494907	0.101912059	0.121016738	0.054236132	0.05834194	0.072929126	0.15887205	0.117807943	0.109214232	0.068383706	0.016494791	0.026561036	0.028131853	0.047589357	0.062226039	0.221145222	0.040720812	0.028567274	0.023622731	0.007343902	0.042917618	0.031402205	0.062321753	0.021352709	0.07234245	0.053303576	0.045373109	0.020821093	0.043134101	0.028081987	0.021465191	0.011279451	0.01794846	0.018933975	0.103631614	0.034470141	0.066219068
0.009043905	0.381255608	0.359150372	0.289581889	0.261536738	0.210986207	0.128592534	0.162113287	0.182334748	0.122862189	0.139467897	0.085228745	0.108878485	0.10292964	0.102377224	0.121530672	0.054443523	0.05861127	0.073321665	0.159496905	0.118361501	0.10968201	0.068786684	0.016639482	0.02672019	0.028287709	0.047787525	0.062555071	0.222243391	0.040858041	0.028721789	0.023709515	0.007440958	0.043196123	0.031588719	0.062609653	0.021488919	0.072703603	0.053540506	0.045494574	0.020882295	0.043363911	0.02825244	0.021538327	0.011400899	0.018138687	0.019034956	0.104047713	0.034738486	0.066566099
0.00908864	0.381781532	0.359944776	0.290345632	0.26224081	0.211644791	0.129051733	0.162712505	0.182917518	0.123328497	0.139979609	0.085592327	0.109260771	0.103289847	0.102779637	0.121996596	0.054670984	0.058832316	0.073589515	0.160045519	0.118783999	0.110057411	0.069145861	0.016718405	0.026843976	0.028476961	0.04799536	0.062778143	0.223221138	0.041031382	0.028858127	0.02384837	0.007440958	0.043474628	0.031724366	0.062856977	0.021596453	0.072967809	0.053780362	0.045634258	0.020931257	0.043523501	0.028444198	0.021633402	0.011507165	0.018272964	0.019119107	0.104417578	0.034860461	0.066828142
0.009142799	0.382427754	0.360908122	0.291241875	0.263093672	0.212434837	0.129605191	0.163397609	0.183619605	0.123867163	0.140578051	0.085951891	0.109694841	0.103750075	0.103267712	0.122511621	0.054844925	0.059094856	0.073857365	0.160686913	0.119343593	0.110552705	0.069487516	0.016928865	0.027038498	0.028566021	0.048241862	0.063051407	0.224355253	0.041197501	0.029021732	0.023900441	0.007440958	0.043808834	0.031876968	0.063189319	0.021678896	0.073307122	0.05409042	0.045773942	0.0210047	0.043708626	0.028643059	0.021684597	0.011537527	0.018452001	0.019262164	0.104694977	0.035031226	0.067153926
0.009197097	0.383089385	0.361862623	0.292121556	0.263949362	0.213217222	0.130160487	0.164112933	0.18432463	0.124431185	0.141177457	0.08633556	0.110135003	0.104207035	0.103742838	0.123104118	0.055166047	0.059384555	0.074125215	0.161358964	0.11988853	0.111038171	0.069864214	0.016968326	0.027179968	0.028710744	0.04846903	0.063386016	0.225464205	0.041479181	0.029139891	0.024021939	0.007505662	0.044031638	0.032063483	0.06346949	0.021764923	0.073630988	0.054306875	0.045956139	0.021090384	0.0438746	0.028870329	0.021860122	0.011598251	0.018653418	0.019379975	0.104972376	0.035153201	0.067515121
0.009252024	0.383713237	0.362812306	0.293039971	0.264793445	0.214012327	0.130719814	0.164840583	0.185062865	0.12500201	0.141765299	0.086699141	0.110610196	0.104686875	0.104184098	0.123649696	0.055480478	0.059644832	0.074531609	0.162046748	0.120433466	0.111531499	0.070197109	0.017152478	0.027321438	0.028844334	0.048686532	0.06367601	0.226592928	0.041688635	0.029330764	0.024160794	0.007570366	0.044087339	0.032220324	0.063726475	0.021861704	0.073972965	0.054532106	0.04612619	0.021102624	0.044200165	0.029026576	0.021969824	0.011704518	0.018798885	0.019480957	0.105411591	0.035397151	0.067833822
0.009307074	0.384351505	0.36377352	0.293916179	0.265656425	0.214812965	0.131276171	0.165545171	0.185797866	0.125548097	0.142361814	0.087056697	0.111088435	0.105137951	0.104680142	0.124207276	0.0557347	0.059926232	0.074864112	0.16269621	0.121007718	0.111963899	0.070591327	0.017205093	0.027445224	0.029189442	0.048889533	0.063988311	0.227647961	0.041854754	0.029521637	0.024317006	0.00763507	0.044254442	0.032377166	0.064016308	0.021951316	0.074318137	0.054789512	0.046265874	0.021188308	0.04447466	0.029253846	0.022079527	0.011765242	0.018877214	0.019539862	0.105873922	0.035543521	0.068060454
0.009362637	0.384981322	0.364751715	0.294797997	0.266500657	0.215605565	0.131827861	0.166262085	0.186531986	0.126102842	0.142957365	0.087460453	0.111597134	0.105582489	0.105132358	0.124753945	0.055975541	0.060210651	0.075150435	0.163365035	0.121556965	0.112455261	0.070968025	0.017349784	0.027586695	0.029389827	0.049203702	0.064177923	0.228830603	0.042093099	0.029694331	0.024490575	0.007667422	0.044532947	0.032508573	0.064327395	0.022055265	0.074638274	0.055096644	0.046399485	0.021310713	0.044627867	0.029388787	0.022174603	0.011871508	0.018989112	0.019640844	0.106405603	0.035885051	0.068435814
0.009418224	0.385621081	0.365716089	0.295681684	0.267372564	0.216405304	0.132385985	0.167025919	0.187256408	0.126630995	0.143552916	0.087862201	0.112070804	0.106029643	0.105607484	0.125304978	0.056249833	0.060479226	0.075579919	0.164043137	0.122122595	0.112921073	0.071362243	0.017520783	0.027728165	0.029556815	0.049469538	0.064456763	0.229986286	0.042324221	0.029803401	0.024612073	0.007732126	0.044867153	0.032695087	0.064599838	0.022144877	0.074969065	0.055397927	0.046527023	0.021371915	0.044876828	0.029672874	0.022298933	0.011962594	0.01913458	0.01975024	0.106937285	0.035958236	0.06867661
0.009474197	0.386275753	0.366676197	0.296605977	0.268237627	0.217213367	0.132943898	0.167753172	0.187958788	0.127179556	0.14414654	0.088267966	0.112486597	0.106497062	0.106084602	0.125811274	0.056450534	0.060768925	0.075930895	0.164691389	0.122696847	0.113349542	0.071721419	0.017665474	0.027781216	0.02971267	0.04975954	0.064769064	0.231093441	0.042577011	0.029994274	0.024820356	0.007732126	0.045201359	0.032911274	0.064874213	0.022291841	0.075307313	0.055664108	0.046654561	0.021445358	0.045106638	0.029829122	0.022423263	0.012084042	0.019224098	0.019935372	0.107399616	0.036055816	0.069002394
0.009530633	0.386921974	0.367643888	0.297534811	0.269097631	0.218026631	0.133504568	0.168464121	0.188692026	0.12772688	0.144762329	0.088691809	0.112989205	0.106933756	0.106543791	0.126360125	0.056724825	0.061063151	0.076263398	0.165376752	0.123253855	0.113846801	0.072036794	0.017875934	0.027958054	0.02980173	0.049981875	0.065020021	0.232161055	0.042865913	0.030094255	0.024941854	0.007764478	0.045452014	0.033123222	0.065193029	0.022399375	0.075639701	0.055944915	0.046769952	0.02148208	0.045381134	0.029949859	0.022540279	0.012144766	0.019347186	0.020061599	0.107908181	0.036226581	0.069321095
0.009587793	0.387525942	0.368598468	0.298458034	0.269972365	0.218825236	0.13406142	0.169177457	0.189422032	0.128310692	0.145358844	0.089081505	0.113453736	0.107376333	0.107023898	0.126907885	0.057066017	0.06135964	0.076568193	0.16606857	0.123826383	0.114346026	0.07238721	0.018112701	0.028064157	0.029968718	0.050209043	0.065321168	0.233287981	0.043068145	0.03014879	0.025167494	0.00779683	0.045758369	0.033280064	0.065482861	0.022549923	0.07597209	0.056208171	0.04691571	0.021543282	0.045579026	0.030148719	0.022664609	0.012205489	0.019492654	0.020221485	0.108416746	0.036421741	0.069653961
0.009644874	0.388170175	0.369558497	0.2993671	0.270828054	0.219648525	0.134650233	0.169885624	0.19013558	0.12892419	0.14595825	0.08950334	0.113942636	0.107833947	0.107504004	0.127492744	0.057313549	0.061642549	0.076859134	0.166717225	0.124379079	0.114782356	0.072676303	0.018336315	0.028258678	0.030091175	0.050445878	0.065683661	0.234456245	0.043292044	0.030348752	0.025306349	0.007829181	0.046009024	0.033504729	0.065805542	0.022686133	0.076312469	0.056468503	0.047110053	0.021567763	0.045789685	0.030283661	0.022788939	0.012296575	0.019515034	0.020381372	0.109017777	0.036568111	0.069887675
0.009702317	0.388773646	0.370521212	0.30027483	0.271700557	0.220460938	0.135221581	0.170622817	0.190869112	0.129476461	0.146601021	0.089935218	0.114487889	0.108298097	0.108011005	0.128081968	0.05755439	0.061916405	0.077205492	0.167390084	0.124949882	0.115257995	0.073096802	0.018520467	0.028488567	0.03029156	0.050779381	0.065968078	0.235615522	0.043573724	0.030466911	0.025497275	0.007829181	0.046203977	0.033716676	0.066130154	0.02280442	0.076699723	0.056758085	0.047255811	0.021653447	0.046032263	0.030432806	0.022905955	0.012433204	0.019593362	0.020524429	0.109711274	0.036787666	0.070241788
0.009760115	0.389411417	0.371492062	0.30118443	0.272578267	0.221276614	0.135793635	0.171392615	0.191642318	0.130074498	0.147188863	0.090353036	0.114925005	0.108764863	0.108493103	0.12864173	0.057801921	0.062213649	0.077621121	0.168060925	0.125500854	0.115743461	0.073561104	0.018665158	0.028647721	0.030391753	0.051011383	0.06628038	0.236756827	0.043761511	0.030594159	0.025601416	0.007861533	0.046454632	0.033915908	0.066433512	0.022922708	0.07705768	0.057006716	0.047419788	0.02172689	0.046325909	0.030695587	0.023030285	0.012509109	0.01972764	0.020667486	0.110404771	0.037129196	0.070581736
0.0098186	0.39003676	0.372447273	0.302087352	0.273468326	0.2220956	0.136362437	0.172107541	0.192394953	0.130624296	0.147761286	0.090762818	0.115410859	0.109236858	0.109008072	0.129257142	0.058036073	0.062492786	0.077912062	0.168727329	0.126082867	0.116160137	0.073955322	0.018901926	0.028824559	0.030536476	0.051248218	0.066598258	0.237847806	0.04392763	0.030739586	0.025844413	0.007893885	0.046649585	0.034093944	0.066744599	0.02304458	0.077373555	0.057299223	0.047589838	0.021837054	0.046530185	0.03090155	0.023176556	0.012615375	0.019873108	0.020768467	0.110890219	0.037226776	0.071006671
0.009877449	0.390697397	0.373424205	0.303022329	0.274365379	0.222924706	0.136949554	0.172864218	0.193150232	0.131217385	0.148407912	0.091232863	0.115901282	0.109735003	0.109488179	0.129874735	0.058337124	0.062778713	0.078313837	0.169422374	0.12667695	0.116582709	0.074296978	0.018980848	0.029001397	0.030725728	0.051465719	0.066904982	0.23893519	0.044252645	0.030948637	0.025948554	0.007893885	0.046816688	0.034276219	0.067082738	0.023159283	0.077718728	0.057550779	0.047735596	0.021922738	0.046708926	0.031079104	0.023286259	0.012782366	0.019985006	0.020911524	0.111421901	0.037324356	0.071424524
0.009936292	0.391294903	0.374391501	0.30395517	0.275245172	0.223746245	0.137535892	0.173636004	0.193892287	0.131756669	0.149003463	0.091646663	0.116338398	0.110234455	0.110000159	0.130442136	0.058691696	0.063121222	0.078729467	0.170094023	0.127272759	0.117060314	0.074699956	0.019086078	0.029142867	0.030881583	0.051697721	0.067161516	0.2400729	0.044382651	0.031075886	0.026070052	0.007893885	0.046955941	0.034416105	0.067368706	0.023295493	0.078071891	0.057811111	0.047929939	0.022032902	0.0468749	0.03126376	0.023439843	0.012812728	0.020119283	0.021012505	0.111907349	0.037446331	0.071686568
0.009995922	0.39195206	0.375372856	0.304888812	0.276127941	0.224581073	0.13811622	0.174401428	0.194658146	0.132362127	0.149640453	0.09206448	0.116793791	0.110735215	0.110494211	0.131055365	0.058939228	0.063413184	0.079029644	0.170801573	0.127834077	0.117563469	0.075067893	0.019230769	0.029284337	0.031081969	0.05195389	0.06748497	0.241214204	0.044649886	0.031321293	0.026278335	0.007958589	0.047262296	0.034572946	0.067693318	0.023438872	0.078427184	0.058077292	0.048154649	0.022094105	0.047040874	0.031398702	0.023542232	0.012873452	0.020208802	0.021096656	0.112462147	0.037739071	0.072097338
0.01005557	0.392561497	0.376365663	0.305802954	0.277011602	0.225414955	0.138702134	0.175140609	0.1954531	0.132928623	0.150258169	0.092500377	0.117311629	0.111234667	0.111011172	0.13166423	0.059240279	0.063739096	0.079431419	0.171506299	0.128435059	0.118019454	0.075514674	0.019322845	0.02953191	0.031215559	0.052176225	0.067774965	0.242350116	0.04483045	0.031484898	0.02641719	0.007990941	0.047680053	0.034738266	0.067988948	0.023571498	0.078789935	0.058369799	0.048312553	0.022240991	0.047225999	0.031526541	0.02372507	0.012949356	0.02029832	0.021206052	0.112924478	0.037836651	0.07247978
0.010115697	0.393219151	0.377333985	0.30675396	0.277903447	0.226261132	0.13928324	0.175915179	0.196212494	0.133516764	0.15088263	0.092936273	0.117783775	0.111694895	0.111478329	0.132261092	0.059527951	0.064040866	0.079722359	0.172182385	0.129019658	0.118518679	0.075724923	0.01948069	0.029673381	0.031438209	0.052437227	0.068165341	0.243484231	0.045032682	0.031639414	0.02664283	0.008023293	0.047791455	0.034912063	0.068298103	0.023700539	0.079127118	0.058662306	0.048500823	0.022289953	0.047443042	0.031711197	0.023900595	0.013055623	0.020387839	0.021349109	0.113363693	0.037958626	0.072833893
0.010176107	0.393890227	0.378328767	0.307690006	0.278801541	0.227097662	0.139884711	0.176682194	0.196953373	0.134100577	0.151579367	0.093352082	0.118286383	0.112169505	0.111971385	0.132869956	0.059855763	0.064335091	0.080230351	0.172889532	0.129621502	0.119004145	0.076101621	0.019612228	0.029850218	0.031616329	0.052794896	0.068527834	0.244684847	0.045206024	0.031748484	0.026729614	0.008055645	0.047986409	0.03508586	0.068593732	0.023808073	0.079489336	0.058916788	0.048604068	0.022338915	0.047794141	0.03181773	0.024002984	0.013146709	0.020477357	0.02141643	0.113964724	0.038178181	0.073180923
0.010236963	0.394518553	0.379312412	0.308619641	0.279710646	0.227916931	0.140483707	0.177402289	0.197724522	0.134702324	0.152224066	0.093769899	0.118817928	0.112665035	0.112457468	0.1335061	0.060009634	0.064650441	0.080581327	0.173575702	0.130238004	0.119458164	0.076452037	0.019822688	0.029974005	0.031838979	0.053007564	0.068823405	0.2457938	0.045480481	0.031857554	0.026816399	0.008087997	0.048320615	0.035361392	0.068918344	0.023919192	0.079858479	0.059165419	0.048786265	0.022375637	0.048023951	0.031959773	0.024149254	0.013222614	0.020656394	0.021584732	0.114380822	0.038397736	0.073584612
0.010298299	0.395171236	0.380305377	0.309578662	0.280600705	0.228749537	0.141075702	0.17816493	0.198485092	0.13527253	0.152875511	0.094203786	0.119308351	0.113135069	0.112954507	0.134089868	0.060270545	0.064977107	0.080969248	0.174307859	0.130826915	0.119927907	0.076846255	0.019993686	0.030133159	0.031994835	0.053225066	0.06916359	0.247014186	0.045762161	0.032002981	0.026972611	0.008087997	0.048543419	0.03557334	0.069250686	0.023994466	0.08021324	0.059463776	0.048956315	0.022436839	0.048221843	0.032158634	0.024332092	0.01332888	0.020779482	0.021685713	0.11493562	0.038592896	0.073981218
0.010360156	0.395780673	0.381281282	0.310492001	0.281498204	0.229589424	0.141668334	0.178950235	0.199241253	0.135865619	0.153493226	0.094613569	0.119756129	0.113636482	0.113448559	0.134662724	0.060551527	0.065326406	0.081283279	0.175008552	0.131427034	0.120374065	0.07738064	0.020059455	0.030221578	0.032184087	0.053408734	0.069397816	0.248099773	0.045978838	0.032175676	0.027163537	0.008185053	0.048794073	0.03573866	0.069563705	0.024116338	0.080582383	0.059753358	0.049114219	0.022522523	0.048451654	0.032350393	0.024478363	0.013389604	0.02089138	0.021744619	0.115397952	0.038666081	0.074377824
0.010422228	0.396411981	0.382285699	0.311431253	0.282396745	0.230423684	0.142268673	0.179738722	0.200017692	0.136448195	0.15414178	0.095049465	0.120182584	0.114118938	0.113956555	0.13527268	0.060879338	0.065682494	0.081601929	0.175710858	0.132016807	0.120824153	0.077731056	0.020190992	0.030345364	0.03237334	0.053645569	0.069693387	0.249262646	0.046246073	0.032321102	0.027319749	0.008217405	0.049044728	0.035865828	0.069917301	0.024234625	0.080936611	0.060013689	0.049296416	0.022620447	0.048643162	0.032492436	0.024624633	0.013526233	0.020958519	0.021837185	0.115675351	0.038836846	0.074767348
0.010484796	0.397044284	0.383281903	0.312371574	0.283320282	0.23126674	0.142872124	0.180526015	0.2007956	0.137062929	0.15477106	0.095481344	0.120720221	0.114594855	0.114457579	0.135843354	0.06116701	0.065993317	0.081929814	0.176435351	0.132606579	0.121284069	0.078081472	0.020348837	0.030539886	0.03255146	0.053954905	0.070078187	0.250373395	0.046578311	0.032548332	0.027475961	0.008282109	0.049267532	0.036137122	0.0702651	0.024417433	0.081311614	0.060235995	0.04945432	0.022718371	0.048834671	0.03266999	0.02474165	0.013662861	0.021081607	0.021921336	0.116137682	0.038934426	0.075086049
0.010547314	0.397644275	0.384297931	0.313302812	0.284215103	0.232117646	0.143477837	0.181287066	0.201577035	0.137651071	0.155437923	0.095945362	0.121171045	0.115067504	0.114951631	0.136435851	0.061541652	0.066351669	0.082253081	0.177122328	0.133202388	0.121755777	0.078493211	0.020454067	0.030752091	0.032673918	0.05420624	0.070462987	0.251550646	0.04680221	0.032657402	0.027580102	0.008411517	0.049546037	0.036366026	0.070570391	0.024618164	0.081706858	0.060455375	0.049697249	0.022767333	0.049083632	0.032840443	0.024931801	0.01379949	0.021238265	0.022022317	0.116391965	0.039105191	0.075447244
0.010610514	0.398280554	0.385301795	0.3142247	0.285125695	0.232968741	0.144090834	0.182074757	0.202346127	0.138235501	0.156085513	0.096403355	0.12161273	0.115547345	0.115473572	0.137025075	0.061909604	0.066688897	0.082599439	0.177835526	0.133771467	0.12229038	0.07890495	0.020625066	0.03098198	0.032929965	0.054486575	0.070769711	0.252724302	0.046997219	0.032793739	0.027771028	0.008411517	0.049824542	0.036565257	0.070881478	0.024761543	0.082077599	0.060736182	0.049909813	0.022840776	0.049268757	0.032989588	0.025048818	0.013829852	0.021361353	0.022131713	0.11683118	0.039275956	0.075858015
0.0106744	0.39892777	0.386316322	0.315181316	0.286032568	0.233824706	0.144708709	0.182874775	0.203141375	0.138870026	0.156690701	0.096827198	0.122084877	0.116021955	0.115982565	0.137642669	0.062163826	0.06702009	0.082950415	0.178561632	0.134420734	0.122805328	0.079307928	0.020730296	0.031211869	0.033130351	0.054766911	0.071187972	0.253908742	0.047206674	0.03301188	0.027961954	0.008637981	0.050103047	0.036764488	0.071182904	0.024886999	0.082462189	0.060973113	0.050116302	0.022963181	0.049498567	0.03316004	0.025195088	0.013890576	0.02151801	0.02225794	0.117247278	0.039544301	0.076176716
0.010738391	0.39955709	0.387318054	0.316176133	0.286913105	0.234690791	0.145324251	0.18365173	0.203918989	0.139474866	0.15731709	0.097269121	0.122543316	0.116539058	0.116534388	0.138283177	0.062498327	0.067350528	0.083333718	0.179271199	0.135010506	0.123300622	0.079675865	0.020822372	0.031317972	0.033275073	0.055023079	0.071528157	0.255069817	0.047416128	0.033148217	0.028118166	0.008702685	0.050325851	0.036951002	0.071474669	0.024990949	0.082834529	0.06128317	0.050334939	0.023048864	0.049683692	0.033330492	0.025363299	0.01396648	0.021596339	0.022384166	0.117778959	0.039739461	0.076594569
0.010802998	0.400209773	0.38831718	0.317143968	0.287817448	0.235553424	0.145944885	0.184413973	0.20472276	0.140081561	0.157960825	0.097682921	0.1230246	0.117053546	0.117069279	0.138878947	0.06286628	0.067677948	0.083712403	0.179999726	0.135614937	0.12381557	0.080043802	0.020914448	0.031600912	0.033519988	0.055235748	0.071851612	0.256185959	0.047705031	0.033257287	0.028257021	0.008896797	0.050465103	0.037175667	0.071814739	0.025123575	0.083201541	0.061590303	0.050541429	0.023122307	0.049932653	0.033444127	0.025553451	0.014087928	0.021764186	0.022510393	0.118241291	0.039910226	0.077040751
0.010867898	0.400855497	0.389322703	0.318127031	0.288710484	0.236422962	0.146565306	0.185182976	0.205537697	0.140682071	0.158612269	0.098122834	0.123502839	0.117573264	0.117566318	0.139455077	0.063180711	0.068000842	0.084192686	0.180697998	0.136219368	0.124330518	0.080490583	0.021124908	0.031742383	0.033675844	0.055409749	0.072141606	0.257372196	0.047979488	0.033375447	0.02843059	0.008993853	0.050882861	0.037336747	0.072125826	0.025277707	0.083592524	0.061856484	0.050778285	0.023232472	0.050156079	0.033678499	0.025721662	0.014224557	0.021932033	0.022602959	0.118819205	0.040032201	0.077366535
0.010933048	0.401504701	0.390341022	0.31911784	0.28962301	0.237298505	0.147182758	0.185968679	0.206303557	0.14131474	0.159303224	0.098604931	0.124016108	0.118091021	0.118085272	0.140094494	0.063548663	0.068318455	0.084599079	0.18144266	0.136797069	0.124863155	0.080753395	0.021269599	0.031830802	0.033820566	0.055685251	0.072459484	0.258549447	0.048246723	0.033575408	0.028552088	0.009123261	0.051105665	0.037548695	0.072469761	0.025446177	0.083984039	0.062137291	0.051015141	0.023354877	0.050366739	0.033820542	0.025911814	0.014285281	0.022032741	0.022754431	0.11925842	0.040154176	0.077706483
0.010998867	0.402170309	0.391353811	0.320069915	0.290549821	0.238167238	0.14780028	0.186786987	0.207126135	0.141952357	0.15997587	0.099087029	0.124568976	0.118595703	0.118568366	0.140692447	0.063856405	0.068640594	0.084926965	0.182186516	0.137384255	0.125305382	0.081156373	0.021387983	0.032007639	0.034020951	0.05598492	0.072821977	0.259699738	0.048477845	0.033784459	0.028673586	0.009155613	0.051328469	0.037680103	0.072811763	0.025568049	0.084356378	0.062415173	0.05122163	0.023465041	0.050590165	0.033948381	0.026043457	0.014421909	0.022155829	0.022897487	0.119928801	0.040324941	0.077982691
0.011064896	0.402828958	0.392355859	0.321056183	0.291456098	0.239039565	0.148435338	0.187597741	0.207929611	0.14257204	0.160631169	0.099563099	0.125028938	0.119147453	0.119043492	0.141284944	0.064157457	0.068951417	0.08535183	0.182884385	0.137996446	0.125773159	0.081594393	0.021506366	0.03214911	0.034199072	0.056241088	0.073111971	0.260936301	0.048730635	0.03399351	0.028725657	0.009187965	0.051579123	0.03789629	0.073165359	0.025718597	0.084735642	0.062698905	0.051415974	0.023575206	0.050794441	0.034076221	0.026218982	0.014558538	0.022245348	0.023032129	0.120576065	0.040544496	0.078343886
0.011131383	0.403461757	0.393360909	0.322013066	0.292370857	0.239931186	0.149072518	0.188368732	0.208747194	0.143189866	0.161289359	0.1000231	0.125531545	0.119672401	0.119591332	0.141918905	0.064498649	0.069291663	0.085712043	0.183593145	0.138582769	0.126248799	0.081927289	0.021664211	0.03229058	0.034288132	0.056463423	0.073441003	0.262084794	0.048903976	0.034211651	0.028881869	0.009414429	0.051829778	0.038120954	0.073507362	0.025897821	0.085121298	0.062962161	0.051701416	0.023599687	0.051081704	0.034253775	0.026350625	0.014710347	0.022390815	0.02314994	0.121246446	0.040739657	0.078648423
0.011198513	0.404099528	0.394361298	0.322998266	0.293282193	0.240825833	0.149714648	0.189129782	0.209542736	0.143820681	0.161981278	0.100561442	0.126037199	0.120148973	0.120111281	0.142486306	0.06468597	0.069624364	0.086113818	0.184316024	0.139228588	0.126810918	0.08240035	0.021782595	0.032414366	0.034399457	0.056705092	0.073764458	0.263173976	0.049106208	0.034375256	0.029020724	0.009673245	0.052163984	0.038311708	0.073889941	0.026019693	0.085514944	0.063263444	0.051999004	0.02367313	0.051279596	0.034452636	0.026540777	0.014786252	0.022536283	0.023267752	0.121939943	0.040886027	0.079101687
0.0112661	0.404736802	0.395386567	0.323938052	0.294208706	0.241707949	0.150340373	0.189937752	0.210372074	0.144452113	0.162671269	0.101035504	0.126533714	0.120682419	0.120629238	0.14311372	0.064946881	0.069936696	0.086510975	0.185037693	0.139890789	0.127376968	0.082812089	0.021822056	0.032608888	0.034566444	0.056922594	0.074193872	0.264394363	0.049402333	0.034638842	0.029194293	0.009705597	0.052553891	0.038536372	0.074247401	0.026137981	0.08588462	0.063512075	0.05221764	0.023758813	0.051528557	0.034687007	0.026657793	0.014831795	0.022659371	0.023343488	0.122402275	0.041105582	0.079434553
0.011334044	0.405411357	0.396389563	0.324907758	0.295126738	0.242590018	0.150973522	0.190759241	0.211199648	0.145071795	0.163380534	0.101459348	0.127018045	0.121182525	0.121168113	0.143706217	0.065281383	0.070302592	0.086954313	0.185753311	0.14049177	0.127929259	0.083320193	0.021887825	0.032750358	0.0347223	0.057212596	0.074517327	0.265612952	0.049655123	0.034793358	0.029350505	0.009737949	0.052888097	0.038672019	0.074583607	0.026252684	0.08627507	0.063795807	0.052436277	0.023820016	0.051681764	0.034814846	0.02679675	0.014983605	0.022838408	0.023469714	0.122864606	0.041276347	0.079753254
0.011402032	0.406059567	0.397401878	0.325865709	0.296042836	0.243466554	0.151616995	0.191549318	0.212006945	0.14570632	0.164067635	0.101905288	0.127502376	0.121738198	0.121714956	0.144368549	0.065602505	0.070639066	0.087323762	0.186490309	0.141104823	0.128479586	0.08368813	0.022006209	0.032891828	0.034933817	0.057478431	0.074974626	0.266702134	0.049850132	0.034966052	0.029506717	0.009835005	0.053250153	0.038900923	0.074919813	0.026413985	0.086688957	0.064152665	0.052679206	0.023820016	0.051930725	0.034978196	0.02694302	0.015135414	0.023062204	0.02357911	0.123465637	0.041447112	0.080156943
0.011470781	0.406672483	0.398425962	0.326850108	0.296950006	0.244347724	0.152253751	0.192352914	0.212848038	0.1463427	0.164695951	0.102399438	0.128071998	0.122282758	0.122249847	0.145025424	0.065943697	0.070952907	0.087785572	0.187243846	0.141714428	0.129039739	0.084178712	0.022098285	0.032980247	0.035056275	0.057695933	0.075376156	0.26798363	0.050131812	0.035175103	0.029662929	0.009867357	0.053472957	0.039163738	0.075315918	0.026510766	0.087075679	0.064427622	0.052879622	0.02393018	0.052166919	0.035162853	0.02704541	0.015256862	0.023185292	0.023705337	0.123927969	0.041593482	0.080447315
0.011540359	0.407331131	0.399460235	0.327842253	0.297882173	0.245238116	0.152897083	0.193164065	0.213671499	0.146965475	0.165397506	0.102853412	0.128560898	0.1227979	0.122805654	0.145656112	0.066217988	0.071285608	0.088187347	0.188017149	0.142393011	0.129619548	0.084686816	0.022177207	0.033068666	0.03525666	0.057985935	0.075760956	0.26919503	0.05046405	0.035338708	0.029905926	0.009899709	0.053751462	0.039379925	0.075700429	0.026614716	0.087513537	0.06475523	0.053183284	0.024052585	0.052390345	0.035340407	0.02719168	0.015378309	0.023263621	0.023772658	0.124413417	0.041666667	0.080893497
0.011609882	0.407976358	0.400487005	0.328815698	0.298798122	0.246138343	0.153542182	0.193988338	0.214506127	0.147644528	0.166055697	0.103323457	0.129135089	0.123279047	0.123362458	0.146284617	0.06653242	0.071655276	0.08864454	0.188789242	0.143044865	0.130165943	0.085098555	0.022321898	0.033192453	0.03543478	0.05825177	0.076229408	0.270368686	0.05080351	0.035529581	0.02999271	0.010029117	0.05416922	0.039579156	0.076086873	0.026779601	0.087954058	0.065038962	0.053383701	0.024199471	0.05264569	0.035510859	0.027345264	0.015484576	0.023397899	0.023873639	0.125037564	0.041910617	0.081332597
0.011679974	0.408612141	0.401496556	0.329805706	0.299738026	0.247025093	0.154192444	0.194800284	0.215349571	0.148297606	0.166790017	0.103793502	0.129655973	0.123792882	0.123910298	0.146917487	0.066886992	0.071967608	0.089004752	0.189529064	0.143640673	0.130724131	0.085571616	0.022427128	0.033404658	0.03565743	0.058522439	0.076625361	0.271630412	0.051135748	0.035720453	0.030044781	0.010093821	0.054475575	0.039786865	0.076428875	0.026897889	0.088379132	0.065316844	0.053663069	0.024309636	0.052818048	0.035738129	0.027454967	0.015590843	0.023576936	0.024016696	0.125592362	0.042130172	0.081743367
0.011750828	0.409278743	0.402508872	0.330779953	0.300692363	0.247928914	0.154835775	0.195624159	0.21616686	0.148943881	0.167478081	0.104265555	0.130173811	0.124308023	0.124427259	0.147604915	0.067141213	0.072350856	0.089415763	0.190302367	0.144258038	0.131213529	0.085957074	0.022571819	0.033493077	0.035835551	0.058817274	0.077010161	0.272886745	0.051424651	0.035965861	0.03021835	0.010126173	0.05475408	0.040049681	0.076795996	0.027041268	0.088810598	0.065583025	0.053918145	0.02440756	0.053073392	0.035929887	0.027615864	0.015651567	0.023722403	0.024151337	0.126170277	0.042374122	0.082182467
0.011821952	0.409930929	0.403540617	0.331789462	0.301624232	0.248839687	0.155480734	0.196447636	0.217022941	0.149583353	0.168157472	0.104763722	0.130671849	0.124802246	0.124945216	0.148258516	0.067422195	0.072749192	0.089780594	0.191087368	0.144877989	0.131763855	0.086333771	0.022769126	0.033563812	0.036002538	0.059131443	0.07734477	0.27404063	0.05187245	0.036120377	0.030287777	0.010255581	0.055032585	0.040333691	0.077124473	0.0271954	0.089207972	0.065896008	0.054118562	0.024517724	0.05338619	0.036142953	0.027732881	0.015788195	0.023811922	0.024201828	0.126725075	0.042520492	0.082494086
0.011893567	0.410608467	0.404575048	0.332784279	0.302560416	0.249747953	0.1561474	0.197304514	0.217843169	0.150236432	0.168889865	0.105306081	0.131163795	0.12531608	0.125476122	0.148887022	0.067823597	0.073076613	0.090168515	0.191873177	0.145543638	0.132367249	0.086727989	0.022874355	0.033687598	0.036214056	0.059348945	0.077673801	0.275302356	0.0522408	0.036429409	0.030478703	0.010287933	0.055478193	0.040554117	0.077493527	0.027317273	0.08962186	0.066211916	0.054373637	0.024615648	0.053577698	0.0362992	0.027886465	0.015924824	0.02392382	0.02437013	0.127118056	0.042740047	0.082855281
0.011965249	0.411226354	0.405609242	0.333763601	0.30351386	0.250656976	0.15681145	0.198104929	0.218675739	0.150883325	0.169567329	0.105824336	0.131698387	0.125843643	0.126033922	0.149564629	0.068084509	0.073435719	0.090625707	0.192656565	0.146216186	0.132913644	0.087025843	0.022940124	0.033864436	0.036436706	0.059638947	0.078053024	0.276591041	0.052580261	0.036674817	0.030582844	0.010352637	0.05584025	0.040778781	0.07783553	0.027464236	0.090048532	0.066524898	0.054574054	0.02466461	0.053858577	0.036476755	0.028069303	0.016031091	0.023990959	0.024479526	0.127649738	0.042935207	0.083244805
0.012037971	0.411872575	0.406641461	0.334770172	0.304456145	0.251566283	0.157472813	0.198908922	0.219498024	0.15158155	0.170234192	0.106354643	0.132219271	0.126377089	0.126629573	0.15023569	0.06840563	0.073794825	0.091045955	0.193429868	0.146900805	0.133465936	0.087481384	0.023071662	0.034076641	0.036559164	0.059977283	0.078426671	0.277852766	0.05283305	0.036920224	0.030704343	0.010514397	0.056035203	0.040969535	0.078204583	0.027621953	0.090472008	0.066829106	0.054877715	0.024787015	0.054126689	0.036732433	0.028135125	0.016228443	0.024069287	0.024605753	0.128227652	0.043081577	0.083690987
0.012110895	0.412533212	0.407670679	0.335751364	0.305393073	0.252475921	0.158139621	0.199751088	0.220376735	0.152254418	0.170900092	0.106834731	0.132785847	0.12686412	0.127177412	0.150919844	0.068753512	0.074144124	0.091438494	0.194183001	0.147526792	0.134031986	0.087858081	0.023268968	0.034271163	0.036859742	0.060407453	0.078766856	0.279186385	0.053165288	0.037165632	0.030843198	0.010546749	0.056480811	0.041202677	0.078587162	0.027747409	0.090932771	0.067130388	0.055072059	0.024872699	0.054318198	0.036938396	0.028339903	0.016304348	0.024214755	0.024748809	0.128666867	0.043398712	0.084137169
0.01218402	0.413170983	0.408694684	0.336763545	0.306344285	0.253399461	0.158807985	0.200569396	0.221211069	0.152897602	0.171623812	0.107375082	0.133315869	0.127435483	0.127737204	0.15157781	0.069121464	0.074473807	0.091821797	0.194940572	0.14819934	0.134582312	0.088199737	0.023413659	0.034465685	0.037004464	0.060750622	0.079079157	0.280356446	0.053497526	0.037556466	0.031068837	0.010611453	0.056815017	0.04139343	0.07897747	0.027944555	0.091330145	0.067466771	0.055406087	0.02489718	0.054560775	0.037286402	0.028508114	0.016425795	0.024427361	0.024900281	0.129291015	0.043545082	0.084406295
0.012257906	0.413823169	0.409721848	0.337769314	0.307270649	0.254327967	0.159487309	0.201407585	0.222080081	0.153579128	0.172334041	0.107867222	0.133771262	0.127948664	0.128288032	0.152237959	0.069429206	0.074808018	0.092223572	0.195717506	0.148845158	0.135077606	0.08869908	0.023545196	0.034571787	0.037204849	0.061021291	0.079436073	0.281569644	0.053815319	0.03773825	0.031172979	0.010740861	0.057093522	0.041605378	0.079338795	0.028098688	0.091785582	0.067773904	0.055752261	0.024958382	0.054752284	0.037492365	0.028625131	0.016547243	0.024584019	0.025051753	0.129707113	0.043789032	0.08476749
0.012332458	0.414504187	0.410761097	0.338766	0.308188235	0.255260067	0.160160057	0.202245377	0.222932048	0.154252615	0.173048124	0.108319188	0.134257116	0.128510874	0.128846828	0.152898108	0.069797158	0.075110542	0.092588402	0.196531148	0.14946166	0.135567003	0.089040736	0.023650426	0.034730941	0.037349572	0.061369294	0.079882218	0.282813396	0.054053664	0.038020014	0.03127712	0.010870269	0.057650532	0.041808848	0.079758086	0.028209806	0.092214917	0.068060561	0.056061996	0.025031825	0.054956559	0.037726737	0.028712893	0.016623148	0.024718296	0.025169564	0.13053931	0.043959797	0.08517826
0.012407599	0.415157367	0.411804374	0.339774173	0.309127693	0.256197132	0.160837542	0.20310981	0.223816342	0.154932286	0.17377859	0.10876312	0.134747539	0.129091389	0.12943451	0.153568077	0.07011159	0.07542212	0.093077921	0.197304452	0.150129034	0.136119295	0.08934735	0.023729349	0.034925463	0.037494295	0.061649629	0.080278171	0.284094892	0.054371456	0.038219976	0.031381261	0.010870269	0.058012588	0.042075903	0.080107818	0.028346016	0.092643719	0.068405719	0.056329218	0.025178711	0.05518637	0.037925598	0.028903045	0.016699053	0.024819005	0.025321036	0.131094108	0.044203747	0.085574866
0.012482614	0.415774757	0.412857918	0.340780744	0.310079351	0.257126016	0.161520331	0.203951975	0.224668897	0.15558722	0.174458945	0.109249234	0.135318684	0.129650985	0.129985338	0.154198765	0.070446092	0.075759348	0.093502787	0.198054358	0.15075847	0.136703034	0.089724047	0.023847732	0.035084617	0.037683547	0.061973465	0.080640664	0.285403348	0.054682027	0.038374492	0.031520117	0.010999676	0.058374645	0.042309046	0.080530973	0.028550331	0.093082643	0.068689451	0.05659644	0.025288876	0.055473632	0.038145765	0.029020061	0.016790138	0.024953283	0.025413602	0.131625789	0.044447697	0.085943144
0.012558757	0.416428435	0.413905855	0.341787047	0.311027587	0.258046199	0.162198311	0.204744835	0.225549664	0.156265654	0.175176883	0.109821725	0.135842614	0.130220387	0.130535169	0.154893831	0.070793974	0.07612977	0.093876854	0.198858319	0.151382732	0.137294635	0.090197109	0.024005577	0.035296822	0.037839402	0.062345634	0.080980849	0.286749548	0.054869813	0.038538097	0.031728399	0.01106438	0.058736701	0.042584578	0.080867179	0.028708048	0.093514641	0.068981958	0.056869735	0.025484724	0.055690675	0.038309115	0.029151704	0.016896405	0.025053991	0.02562398	0.132111237	0.044618462	0.086268927
0.012635451	0.417095534	0.414953475	0.342814187	0.311986685	0.258975508	0.162894535	0.205586206	0.226421027	0.156961405	0.175924695	0.110315874	0.136371113	0.130785866	0.131094961	0.15559217	0.071141856	0.076442856	0.094292483	0.199701409	0.152028551	0.137846927	0.090582567	0.02418973	0.035455976	0.03800639	0.062630803	0.081371226	0.288102937	0.055252609	0.038692613	0.031849898	0.011096732	0.059182309	0.042830437	0.081205317	0.02882992	0.093955163	0.069306641	0.057191617	0.025607129	0.055926869	0.038529282	0.02924678	0.01697231	0.025165889	0.025758621	0.132504219	0.044764832	0.086665534
0.012712506	0.417755177	0.416000464	0.343831443	0.312944444	0.259906	0.163584112	0.206422407	0.227304146	0.157641695	0.176657088	0.110856225	0.13694835	0.131372264	0.131633836	0.156233769	0.071516498	0.076775558	0.094685022	0.200496899	0.152658848	0.13845032	0.090985545	0.024334421	0.035562079	0.03822904	0.062949805	0.081795063	0.289355675	0.055563179	0.038965288	0.031954039	0.011129084	0.059488665	0.043029668	0.081535727	0.028976884	0.09439089	0.069584523	0.057513498	0.025717293	0.056137529	0.038827573	0.029393051	0.017078577	0.025266597	0.025893263	0.133059017	0.044984387	0.087083386
[truncated: 319 more rows]
[truncated: 51 more columns]
