# Supplementary material for: Identification and characterization of constrained non-exonic bases lacking predictive epigenomic and transcription factor binding annotations
Source: Nat Commun. 2020 Dec 2;11:6168. doi: 10.1038/s41467-020-19962-9 (PMC7710766; doi:10.1038/s41467-020-19962-9)
Supplement: Supplementary file 11 — Source Data [file 41467_2020_19962_MOESM11_ESM.zip › SourceData/SupFig23d.txt]

FalsePositive	State_1_TP	State_2_TP	State_3_TP	State_4_TP	State_5_TP	State_6_TP	State_7_TP	State_8_TP	State_9_TP	State_10_TP	State_11_TP	State_12_TP	State_13_TP	State_14_TP	State_15_TP	State_16_TP	State_17_TP	State_18_TP	State_19_TP	State_20_TP	State_21_TP	State_22_TP	State_23_TP	State_24_TP	State_25_TP	State_26_TP	State_27_TP	State_28_TP	State_29_TP	State_30_TP	State_31_TP	State_32_TP	State_33_TP	State_34_TP	State_35_TP	State_36_TP	State_37_TP	State_38_TP	State_39_TP	State_40_TP	State_41_TP	State_42_TP	State_43_TP	State_44_TP	State_45_TP	State_46_TP	State_47_TP	State_48_TP	State_49_TP
0	0	0	0	0	0	0	0	0	0	0	0	0	0	0	0	0	0	0	0	0	0	0	0	0	0	0	0	0	0	0	0	0	0	0	0	0	0	0	0	0	0	0	0	0	0	0	0	0	0
5.17E-09	1.97E-05	1.84E-05	2.01E-06	2.23E-05	5.04E-06	0	0	1.96E-07	0	0	0	0	0	0	0	0	0	0	2.14E-07	0	0	0	0	0	0	0	0	0	0	0	0	0	0	0	0	0	0	0	0	0	0	0	0	0	0	0	0	0	0
3.07E-08	1.27E-04	7.18E-05	1.16E-05	4.18E-05	9.47E-06	1.43E-07	1.25E-06	7.83E-07	9.91E-07	0	0	0	0	0	4.72E-07	0	0	0	1.28E-06	0	0	0	0	0	0	0	0	0	0	0	0	0	0	0	0	0	6.50E-07	0	0	0	0	0	0	0	0	0	0	0	0
1.05E-07	3.63E-04	1.47E-04	3.42E-05	6.83E-05	1.39E-05	2.10E-06	5.51E-06	5.48E-06	1.65E-06	2.17E-06	0	0	0	0	1.42E-06	0	0	0	4.06E-06	0	0	0	0	0	0	0	0	3.12E-06	0	0	0	0	0	0	2.56E-06	0	2.92E-06	0	0	0	0	0	0	0	0	0	0	0	0
1.82E-07	6.27E-04	2.24E-04	6.17E-05	9.96E-05	2.06E-05	4.62E-06	7.51E-06	8.03E-06	2.31E-06	3.90E-06	9.53E-07	0	0	1.59E-06	2.36E-06	0	0	0	5.99E-06	4.80E-07	0	0	0	0	0	0	0	7.80E-06	0	0	0	0	0	0	3.85E-06	0	2.92E-06	0	0	0	0	0	0	0	0	0	0	0	0
3.21E-07	9.24E-04	3.32E-04	1.01E-04	1.32E-04	2.98E-05	8.39E-06	9.52E-06	1.29E-05	3.97E-06	6.07E-06	1.91E-06	0	1.83E-06	3.17E-06	3.31E-06	0	0	0	8.98E-06	2.40E-06	0	0	0	0	0	0	0	7.80E-06	0	0	0	0	0	0	5.13E-06	0	2.92E-06	8.00E-06	0	0	0	0	0	0	0	0	0	0	0
4.65E-07	0.00115983	4.24E-04	1.38E-04	1.69E-04	3.86E-05	1.26E-05	1.00E-05	1.65E-05	7.60E-06	9.98E-06	2.86E-06	0	3.66E-06	4.76E-06	4.72E-06	0	0	0	1.22E-05	2.88E-06	6.42E-06	0	0	0	0	0	0	9.36E-06	0	0	0	0	0	0	5.13E-06	0	2.92E-06	1.00E-05	0	0	0	0	0	0	0	0	2.85E-06	0	0
6.31E-07	0.001387473	5.39E-04	1.85E-04	2.10E-04	5.01E-05	1.92E-05	1.08E-05	2.04E-05	1.19E-05	1.08E-05	2.86E-06	0	8.05E-06	4.76E-06	8.50E-06	0	4.24E-07	1.30E-06	1.67E-05	3.36E-06	6.42E-06	0	0	0	0	0	2.05E-06	1.40E-05	0	0	0	0	0	0	5.13E-06	0	4.22E-06	1.40E-05	0	0	0	0	0	0	0	0	5.69E-06	0	0
7.79E-07	0.00160263	6.49E-04	2.27E-04	2.40E-04	6.29E-05	2.61E-05	1.28E-05	2.94E-05	1.65E-05	1.52E-05	2.86E-06	1.98E-06	1.24E-05	8.46E-06	1.23E-05	0	8.49E-07	3.90E-06	2.22E-05	3.36E-06	1.39E-05	0	0	0	0	0	8.18E-06	1.72E-05	0	0	0	0	0	0	5.13E-06	0	6.17E-06	2.60E-05	0	0	0	0	0	0	0	0	5.69E-06	0	0
9.52E-07	0.001901353	7.66E-04	2.74E-04	2.80E-04	8.07E-05	3.42E-05	1.48E-05	4.15E-05	2.11E-05	2.08E-05	7.63E-06	2.64E-06	1.79E-05	1.43E-05	1.98E-05	0	2.97E-06	5.20E-06	2.99E-05	5.76E-06	1.71E-05	0	0	0	0	0	1.43E-05	1.87E-05	0	0	0	0	0	0	6.41E-06	0	9.42E-06	4.40E-05	0	0	0	0	4.30E-06	0	0	0	5.69E-06	0	7.48E-06
1.13E-06	0.002195752	8.65E-04	3.13E-04	3.19E-04	9.55E-05	4.04E-05	1.83E-05	5.15E-05	2.54E-05	2.56E-05	7.63E-06	7.93E-06	2.27E-05	1.75E-05	2.32E-05	4.61E-06	6.79E-06	7.80E-06	3.83E-05	5.76E-06	1.93E-05	0	0	0	0	0	1.43E-05	2.18E-05	0	0	0	0	0	0	1.15E-05	0	1.43E-05	5.60E-05	0	0	0	0	4.30E-06	0	0	0	5.69E-06	0	9.97E-06
1.36E-06	0.002555468	9.90E-04	3.65E-04	3.71E-04	1.14E-04	4.77E-05	2.50E-05	6.35E-05	2.94E-05	2.99E-05	7.63E-06	1.19E-05	2.71E-05	2.33E-05	2.74E-05	1.15E-05	1.23E-05	1.17E-05	4.87E-05	6.24E-06	2.03E-05	0	0	0	0	0	2.25E-05	2.50E-05	0	0	0	0	0	0	1.79E-05	0	1.98E-05	7.60E-05	0	0	0	0	4.30E-06	0	0	0	8.54E-06	0	1.75E-05
1.59E-06	0.002911821	0.001095713	4.10E-04	4.13E-04	1.31E-04	5.58E-05	3.46E-05	7.32E-05	3.47E-05	3.51E-05	7.63E-06	1.98E-05	3.26E-05	2.70E-05	2.98E-05	1.38E-05	1.66E-05	1.43E-05	5.58E-05	6.72E-06	2.14E-05	0	0	0	0	0	2.46E-05	2.81E-05	0	0	0	0	0	0	2.31E-05	0	2.31E-05	7.80E-05	0	0	0	0	4.30E-06	0	0	0	8.54E-06	0	1.75E-05
1.86E-06	0.003297951	0.001224956	4.68E-04	4.57E-04	1.53E-04	6.49E-05	4.21E-05	8.56E-05	4.16E-05	4.34E-05	8.58E-06	2.18E-05	3.84E-05	3.17E-05	3.64E-05	1.84E-05	2.50E-05	1.69E-05	6.28E-05	8.64E-06	2.57E-05	0	0	0	0	3.11E-06	2.66E-05	3.12E-05	0	0	0	0	0	5.20E-06	3.08E-05	0	2.53E-05	8.00E-05	0	0	0	0	4.30E-06	0	0	0	1.71E-05	0	1.75E-05
2.11E-06	0.003670153	0.001339406	5.11E-04	4.99E-04	1.72E-04	7.26E-05	4.91E-05	9.50E-05	4.53E-05	4.82E-05	9.53E-06	2.71E-05	4.50E-05	3.76E-05	4.30E-05	1.84E-05	2.63E-05	1.82E-05	7.37E-05	9.60E-06	2.78E-05	0	0	0	0	9.34E-06	2.66E-05	3.59E-05	0	0	0	0	0	1.56E-05	3.33E-05	0	2.86E-05	8.00E-05	0	0	0	0	4.30E-06	0	0	0	1.71E-05	0	1.99E-05
2.39E-06	0.004038033	0.001476803	5.69E-04	5.58E-04	1.94E-04	8.20E-05	5.91E-05	1.11E-04	5.02E-05	5.42E-05	1.14E-05	3.04E-05	4.94E-05	4.39E-05	4.72E-05	1.84E-05	2.80E-05	2.34E-05	8.06E-05	1.10E-05	3.32E-05	0	0	0	0	9.34E-06	3.68E-05	4.83E-05	0	0	0	0	0	1.82E-05	3.85E-05	0	3.41E-05	8.20E-05	0	0	0	0	4.30E-06	0	0	0	1.71E-05	0	1.99E-05
2.67E-06	0.00438238	0.001602004	6.22E-04	6.07E-04	2.13E-04	8.99E-05	6.59E-05	1.23E-04	5.55E-05	6.12E-05	1.14E-05	3.30E-05	5.38E-05	4.81E-05	5.10E-05	1.84E-05	2.89E-05	2.60E-05	9.13E-05	1.25E-05	3.96E-05	0	0	0	0	9.34E-06	3.89E-05	5.61E-05	0	0	0	0	0	1.82E-05	4.23E-05	0	3.93E-05	8.40E-05	0	0	0	0	4.30E-06	0	0	0	1.99E-05	0	2.99E-05
2.99E-06	0.004812213	0.001749504	6.90E-04	6.65E-04	2.34E-04	9.94E-05	7.39E-05	1.38E-04	6.34E-05	6.99E-05	1.62E-05	3.63E-05	5.67E-05	5.03E-05	5.76E-05	1.84E-05	3.06E-05	2.99E-05	9.88E-05	1.73E-05	4.71E-05	0	0	0	0	9.34E-06	4.30E-05	7.02E-05	0	0	0	0	0	1.82E-05	4.23E-05	0	4.32E-05	9.20E-05	0	0	0	0	8.59E-06	0	0	0	2.56E-05	0	3.74E-05
3.28E-06	0.005158001	0.001887407	7.48E-04	7.14E-04	2.53E-04	1.08E-04	7.94E-05	1.51E-04	7.07E-05	7.59E-05	2.10E-05	4.16E-05	6.11E-05	5.13E-05	6.57E-05	2.07E-05	3.14E-05	3.38E-05	1.05E-04	1.78E-05	4.92E-05	0	0	0	0	9.34E-06	4.91E-05	7.33E-05	0	0	0	0	0	1.82E-05	4.87E-05	0	4.87E-05	9.40E-05	0	0	0	0	8.59E-06	0	0	0	2.56E-05	0	3.74E-05
3.62E-06	0.005530683	0.002043422	8.25E-04	7.71E-04	2.75E-04	1.17E-04	8.56E-05	1.71E-04	7.63E-05	8.29E-05	2.86E-05	4.62E-05	6.69E-05	5.66E-05	7.28E-05	2.53E-05	3.31E-05	3.51E-05	1.18E-04	1.92E-05	5.24E-05	0	0	0	0	9.34E-06	5.12E-05	8.58E-05	0	0	0	0	0	1.82E-05	5.90E-05	0	5.49E-05	9.80E-05	2.46E-06	0	0	0	8.59E-06	0	0	0	2.85E-05	0	3.74E-05
3.95E-06	0.005891359	0.002186015	8.94E-04	8.20E-04	2.97E-04	1.26E-04	9.39E-05	1.85E-04	8.33E-05	8.98E-05	3.62E-05	5.22E-05	7.21E-05	6.35E-05	7.98E-05	2.53E-05	3.57E-05	3.77E-05	1.28E-04	2.16E-05	6.10E-05	0	0	0	0	9.34E-06	5.32E-05	9.67E-05	0	0	0	0	0	2.08E-05	6.28E-05	0	5.78E-05	1.02E-04	9.84E-06	0	0	0	1.72E-05	0	0	0	3.42E-05	0	3.99E-05
4.33E-06	0.006325995	0.00235805	9.77E-04	8.80E-04	3.22E-04	1.37E-04	1.07E-04	2.04E-04	9.35E-05	9.85E-05	4.20E-05	5.48E-05	7.57E-05	7.19E-05	8.69E-05	2.77E-05	4.12E-05	3.90E-05	1.43E-04	2.50E-05	6.85E-05	0	0	0	0	9.34E-06	5.73E-05	1.06E-04	0	0	0	0	0	2.34E-05	7.05E-05	0	6.37E-05	1.04E-04	1.72E-05	0	0	0	2.15E-05	0	0	0	3.42E-05	0	4.49E-05
4.67E-06	0.006706842	0.002515797	0.001041657	9.40E-04	3.48E-04	1.47E-04	1.18E-04	2.22E-04	1.00E-04	1.08E-04	5.15E-05	6.08E-05	7.72E-05	7.46E-05	9.40E-05	3.23E-05	4.37E-05	4.16E-05	1.57E-04	2.98E-05	7.49E-05	0	0	0	0	9.34E-06	5.93E-05	1.08E-04	0	0	0	0	0	2.34E-05	7.31E-05	0	6.92E-05	1.08E-04	2.46E-05	0	0	0	2.58E-05	0	0	0	3.42E-05	0	4.74E-05
5.08E-06	0.007120347	0.002694831	0.001120856	9.98E-04	3.78E-04	1.58E-04	1.34E-04	2.43E-04	1.07E-04	1.18E-04	5.43E-05	6.87E-05	8.12E-05	7.94E-05	1.02E-04	3.23E-05	4.67E-05	4.29E-05	1.69E-04	3.41E-05	9.20E-05	0	0	0	0	9.34E-06	6.34E-05	1.17E-04	0	0	0	0	0	2.60E-05	7.44E-05	0	7.40E-05	1.12E-04	2.71E-05	0	0	0	2.58E-05	0	0	0	3.42E-05	0	4.99E-05
5.45E-06	0.007540095	0.002853444	0.001195132	0.001053725	4.05E-04	1.70E-04	1.47E-04	2.62E-04	1.11E-04	1.24E-04	5.72E-05	7.53E-05	8.63E-05	8.15E-05	1.08E-04	3.46E-05	4.88E-05	5.07E-05	1.78E-04	4.08E-05	1.05E-04	0	0	0	0	9.34E-06	6.75E-05	1.25E-04	0	0	0	0	0	2.86E-05	7.56E-05	0	7.73E-05	1.12E-04	2.95E-05	0	0	0	2.58E-05	0	0	0	3.42E-05	7.39E-06	5.48E-05
5.86E-06	0.007968487	0.003031757	0.001274777	0.001118688	4.36E-04	1.82E-04	1.60E-04	2.86E-04	1.22E-04	1.31E-04	6.39E-05	8.65E-05	8.96E-05	8.41E-05	1.17E-04	3.46E-05	5.39E-05	5.20E-05	1.92E-04	4.47E-05	1.22E-04	0	0	0	0	9.34E-06	7.57E-05	1.33E-04	0	0	0	0	0	3.12E-05	8.08E-05	3.74E-06	8.12E-05	1.14E-04	2.95E-05	0	3.06E-06	0	2.58E-05	0	0	0	3.98E-05	7.39E-06	5.48E-05
6.25E-06	0.008346933	0.003190226	0.001348606	0.001178791	4.62E-04	1.90E-04	1.72E-04	3.04E-04	1.28E-04	1.39E-04	6.67E-05	9.05E-05	9.47E-05	8.83E-05	1.24E-04	3.69E-05	5.69E-05	5.59E-05	2.01E-04	5.14E-05	1.39E-04	0	0	0	0	9.34E-06	7.57E-05	1.47E-04	0	0	0	0	0	3.12E-05	8.72E-05	3.74E-06	8.48E-05	1.14E-04	3.20E-05	0	3.06E-06	0	2.58E-05	0	4.57E-06	0	3.98E-05	7.39E-06	5.48E-05
6.70E-06	0.008829115	0.003375467	0.00142512	0.001246823	4.95E-04	2.03E-04	1.84E-04	3.27E-04	1.36E-04	1.54E-04	6.96E-05	9.64E-05	1.01E-04	8.99E-05	1.35E-04	4.38E-05	6.11E-05	5.72E-05	2.14E-04	5.71E-05	1.50E-04	0	0	0	0	9.34E-06	8.18E-05	1.54E-04	0	0	0	0	0	3.12E-05	9.49E-05	3.74E-06	8.87E-05	1.18E-04	3.20E-05	0	3.06E-06	0	2.58E-05	0	4.57E-06	0	3.98E-05	1.48E-05	5.48E-05
7.12E-06	0.009233014	0.003543028	0.001496935	0.001309356	5.23E-04	2.13E-04	1.93E-04	3.46E-04	1.43E-04	1.63E-04	7.63E-05	1.02E-04	1.06E-04	9.36E-05	1.42E-04	5.07E-05	6.37E-05	5.85E-05	2.25E-04	6.15E-05	1.63E-04	0	0	0	0	9.34E-06	8.59E-05	1.70E-04	0	0	0	0	0	3.12E-05	1.00E-04	3.74E-06	9.19E-05	1.18E-04	3.20E-05	0	3.06E-06	0	2.58E-05	0	4.57E-06	0	4.27E-05	1.48E-05	5.48E-05
7.63E-06	0.009690222	0.003734763	0.001586201	0.001384932	5.58E-04	2.25E-04	2.03E-04	3.69E-04	1.53E-04	1.69E-04	7.72E-05	1.12E-04	1.14E-04	9.73E-05	1.49E-04	5.30E-05	6.88E-05	6.24E-05	2.38E-04	6.77E-05	1.73E-04	0	0	0	0	9.34E-06	9.21E-05	1.81E-04	0	0	0	0	0	3.12E-05	1.01E-04	3.74E-06	9.91E-05	1.18E-04	3.20E-05	0	6.12E-06	0	2.58E-05	0	4.57E-06	0	4.55E-05	1.48E-05	6.23E-05
8.06E-06	0.010078273	0.003907159	0.00166428	0.001452453	5.89E-04	2.35E-04	2.18E-04	3.90E-04	1.63E-04	1.80E-04	8.01E-05	1.23E-04	1.19E-04	1.01E-04	1.54E-04	5.53E-05	7.47E-05	7.02E-05	2.52E-04	7.49E-05	1.82E-04	0	1.40E-05	0	0	9.34E-06	9.82E-05	1.90E-04	0	0	0	0	0	3.12E-05	1.06E-04	3.74E-06	1.05E-04	1.18E-04	3.44E-05	0	1.22E-05	0	2.58E-05	0	4.57E-06	0	5.12E-05	1.48E-05	6.73E-05
8.57E-06	0.010543165	0.004102719	0.001749743	0.001532377	6.26E-04	2.47E-04	2.34E-04	4.19E-04	1.72E-04	1.90E-04	8.87E-05	1.33E-04	1.31E-04	1.05E-04	1.65E-04	5.76E-05	8.02E-05	7.54E-05	2.66E-04	8.26E-05	1.87E-04	4.49E-06	1.40E-05	0	0	9.34E-06	1.02E-04	2.00E-04	0	0	0	0	0	3.12E-05	1.10E-04	3.74E-06	1.12E-04	1.18E-04	3.44E-05	0	1.22E-05	0	2.58E-05	0	4.57E-06	0	5.12E-05	1.48E-05	6.98E-05
9.04E-06	0.010979242	0.004270641	0.001826256	0.001602199	6.59E-04	2.59E-04	2.52E-04	4.36E-04	1.85E-04	2.03E-04	9.06E-05	1.43E-04	1.36E-04	1.08E-04	1.75E-04	6.45E-05	8.79E-05	8.19E-05	2.81E-04	9.03E-05	1.94E-04	8.98E-06	1.40E-05	0	0	9.34E-06	1.02E-04	2.11E-04	0	0	0	0	0	3.12E-05	1.13E-04	3.74E-06	1.18E-04	1.18E-04	4.18E-05	0	1.22E-05	0	3.01E-05	0	4.57E-06	0	5.98E-05	1.48E-05	7.23E-05
9.58E-06	0.011492641	0.00446584	0.001924023	0.001688006	6.99E-04	2.74E-04	2.69E-04	4.60E-04	2.00E-04	2.18E-04	9.34E-05	1.52E-04	1.45E-04	1.15E-04	1.83E-04	6.68E-05	9.80E-05	8.71E-05	3.01E-04	9.84E-05	2.02E-04	8.98E-06	1.40E-05	0	0	9.34E-06	1.06E-04	2.28E-04	0	0	0	0	0	3.12E-05	1.17E-04	3.74E-06	1.27E-04	1.20E-04	5.17E-05	0	1.53E-05	0	3.01E-05	0	4.57E-06	0	6.26E-05	1.48E-05	7.48E-05
1.01E-05	0.011959454	0.004648916	0.002015303	0.001764734	7.36E-04	2.87E-04	2.84E-04	4.84E-04	2.09E-04	2.30E-04	9.92E-05	1.64E-04	1.55E-04	1.23E-04	1.94E-04	6.91E-05	1.05E-04	9.35E-05	3.16E-04	1.09E-04	2.20E-04	1.35E-05	1.40E-05	0	0	9.34E-06	1.08E-04	2.35E-04	0	0	0	0	0	3.12E-05	1.19E-04	3.74E-06	1.32E-04	1.24E-04	5.17E-05	0	2.14E-05	0	3.01E-05	0	4.57E-06	0	7.12E-05	1.48E-05	7.73E-05
1.06E-05	0.012501189	0.004861001	0.0021209	0.001854889	7.79E-04	3.01E-04	3.00E-04	5.13E-04	2.19E-04	2.48E-04	1.01E-04	1.75E-04	1.66E-04	1.26E-04	2.02E-04	6.91E-05	1.08E-04	1.01E-04	3.37E-04	1.22E-04	2.38E-04	2.24E-05	1.40E-05	0	0	9.34E-06	1.17E-04	2.45E-04	0	0	0	0	0	3.38E-05	1.24E-04	3.74E-06	1.39E-04	1.26E-04	5.66E-05	0	2.76E-05	0	3.44E-05	0	4.57E-06	0	7.68E-05	1.48E-05	8.23E-05
1.12E-05	0.012951673	0.005042995	0.002203231	0.001936731	8.14E-04	3.14E-04	3.16E-04	5.36E-04	2.30E-04	2.62E-04	1.11E-04	1.85E-04	1.74E-04	1.33E-04	2.11E-04	6.91E-05	1.12E-04	1.07E-04	3.55E-04	1.28E-04	2.51E-04	2.24E-05	1.40E-05	0	0	9.34E-06	1.23E-04	2.46E-04	0	0	0	0	0	3.38E-05	1.28E-04	3.74E-06	1.46E-04	1.26E-04	5.66E-05	0	3.67E-05	0	3.44E-05	0	4.57E-06	0	7.97E-05	2.22E-05	8.73E-05
1.18E-05	0.013486204	0.00524974	0.002308157	0.002030723	8.60E-04	3.30E-04	3.32E-04	5.69E-04	2.40E-04	2.79E-04	1.17E-04	1.96E-04	1.89E-04	1.41E-04	2.21E-04	7.60E-05	1.17E-04	1.12E-04	3.77E-04	1.43E-04	2.77E-04	2.24E-05	1.40E-05	0	0	1.25E-05	1.29E-04	2.65E-04	0	0	0	0	0	3.38E-05	1.35E-04	7.48E-06	1.57E-04	1.40E-04	5.66E-05	0	3.67E-05	0	3.44E-05	0	4.57E-06	0	8.54E-05	2.22E-05	9.22E-05
1.23E-05	0.013987116	0.005435991	0.002400555	0.002112182	8.98E-04	3.45E-04	3.49E-04	5.98E-04	2.54E-04	2.97E-04	1.26E-04	2.06E-04	1.99E-04	1.51E-04	2.34E-04	7.83E-05	1.23E-04	1.17E-04	3.97E-04	1.53E-04	2.95E-04	2.69E-05	4.20E-05	0	0	1.25E-05	1.33E-04	2.78E-04	0	0	0	0	0	3.38E-05	1.40E-04	7.48E-06	1.64E-04	1.44E-04	5.66E-05	0	7.65E-05	0	3.44E-05	0	4.57E-06	0	8.54E-05	2.22E-05	9.47E-05
1.30E-05	0.0145106	0.005649664	0.002517786	0.002206173	9.43E-04	3.62E-04	3.66E-04	6.30E-04	2.66E-04	3.15E-04	1.35E-04	2.15E-04	2.05E-04	1.57E-04	2.44E-04	8.07E-05	1.29E-04	1.18E-04	4.17E-04	1.66E-04	3.09E-04	2.69E-05	4.20E-05	0	0	1.25E-05	1.43E-04	2.85E-04	0	0	0	0	0	3.64E-05	1.53E-04	7.48E-06	1.73E-04	1.54E-04	6.15E-05	0	1.04E-04	0	3.44E-05	0	4.57E-06	0	8.82E-05	2.96E-05	1.05E-04
1.35E-05	0.01500767	0.005835193	0.002614658	0.002284307	9.81E-04	3.77E-04	3.78E-04	6.61E-04	2.77E-04	3.28E-04	1.37E-04	2.29E-04	2.16E-04	1.64E-04	2.62E-04	9.22E-05	1.36E-04	1.23E-04	4.36E-04	1.79E-04	3.21E-04	3.14E-05	4.20E-05	0	0	1.25E-05	1.51E-04	2.99E-04	3.23E-06	0	0	0	0	3.64E-05	1.58E-04	7.48E-06	1.89E-04	1.66E-04	6.39E-05	0	1.26E-04	0	3.44E-05	0	4.57E-06	0	9.39E-05	2.96E-05	1.12E-04
1.42E-05	0.015527792	0.006048505	0.002720256	0.002380984	0.001026217	3.96E-04	3.98E-04	6.93E-04	2.86E-04	3.47E-04	1.46E-04	2.35E-04	2.27E-04	1.69E-04	2.74E-04	9.91E-05	1.45E-04	1.27E-04	4.57E-04	1.85E-04	3.38E-04	3.59E-05	4.20E-05	0	0	1.25E-05	1.55E-04	3.23E-04	6.45E-06	0	0	0	0	3.64E-05	1.68E-04	7.48E-06	2.03E-04	1.74E-04	6.64E-05	0	1.87E-04	0	3.87E-05	0	4.57E-06	0	1.02E-04	2.96E-05	1.17E-04
1.48E-05	0.01602006	0.00624724	0.002816457	0.00247472	0.001070265	4.11E-04	4.16E-04	7.20E-04	2.98E-04	3.61E-04	1.54E-04	2.40E-04	2.33E-04	1.78E-04	2.85E-04	1.01E-04	1.53E-04	1.31E-04	4.75E-04	1.94E-04	3.47E-04	3.59E-05	5.59E-05	0	0	1.25E-05	1.66E-04	3.40E-04	1.29E-05	0	0	0	0	4.16E-05	1.77E-04	7.48E-06	2.14E-04	1.86E-04	7.13E-05	0	2.20E-04	0	3.87E-05	0	4.57E-06	0	1.08E-04	2.96E-05	1.22E-04
1.56E-05	0.016547386	0.006476861	0.002936597	0.002583417	0.00111855	4.29E-04	4.38E-04	7.54E-04	3.12E-04	3.76E-04	1.60E-04	2.48E-04	2.41E-04	1.84E-04	3.02E-04	1.11E-04	1.57E-04	1.35E-04	4.98E-04	2.06E-04	3.69E-04	3.59E-05	5.59E-05	0	0	1.25E-05	1.72E-04	3.57E-04	1.29E-05	5.82E-06	0	0	4.61E-05	4.68E-05	1.90E-04	1.12E-05	2.24E-04	2.06E-04	7.38E-05	0	2.36E-04	0	4.30E-05	0	4.57E-06	0	1.22E-04	2.96E-05	1.35E-04
1.62E-05	0.017036772	0.006680214	0.003035706	0.002685592	0.001165796	4.45E-04	4.58E-04	7.86E-04	3.25E-04	3.94E-04	1.65E-04	2.60E-04	2.50E-04	1.95E-04	3.13E-04	1.20E-04	1.63E-04	1.44E-04	5.19E-04	2.19E-04	3.85E-04	3.59E-05	5.59E-05	0	0	1.56E-05	1.76E-04	3.71E-04	1.94E-05	5.82E-06	0	0	4.61E-05	5.20E-05	1.92E-04	1.12E-05	2.31E-04	2.12E-04	7.87E-05	0	2.51E-04	0	4.30E-05	0	4.57E-06	0	1.34E-04	2.96E-05	1.37E-04
1.69E-05	0.017531921	0.006907815	0.003153161	0.002788024	0.001218158	4.63E-04	4.82E-04	8.21E-04	3.42E-04	4.07E-04	1.70E-04	2.69E-04	2.60E-04	1.99E-04	3.24E-04	1.22E-04	1.68E-04	1.49E-04	5.45E-04	2.37E-04	4.15E-04	4.04E-05	5.59E-05	0	0	1.56E-05	1.80E-04	3.88E-04	3.23E-05	5.82E-06	0	0	4.61E-05	5.98E-05	1.99E-04	1.12E-05	2.39E-04	2.32E-04	8.12E-05	0	2.51E-04	0	4.30E-05	0	4.57E-06	0	1.45E-04	2.96E-05	1.42E-04
1.76E-05	0.018004977	0.007113549	0.003257416	0.002883933	0.001267762	4.81E-04	5.04E-04	8.55E-04	3.58E-04	4.23E-04	1.75E-04	2.79E-04	2.72E-04	2.07E-04	3.34E-04	1.22E-04	1.75E-04	1.49E-04	5.68E-04	2.49E-04	4.25E-04	4.04E-05	5.59E-05	0	0	1.56E-05	1.82E-04	4.04E-04	3.23E-05	5.82E-06	0	0	4.61E-05	5.98E-05	2.04E-04	1.12E-05	2.52E-04	2.36E-04	8.36E-05	0	2.60E-04	3.51E-06	4.30E-05	0	4.57E-06	7.03E-06	1.48E-04	2.96E-05	1.42E-04
1.84E-05	0.018524139	0.007337325	0.003375095	0.002993398	0.001322922	5.01E-04	5.25E-04	8.87E-04	3.70E-04	4.39E-04	1.79E-04	2.93E-04	2.82E-04	2.22E-04	3.51E-04	1.24E-04	1.87E-04	1.55E-04	5.92E-04	2.64E-04	4.48E-04	4.04E-05	5.59E-05	0	1.73E-05	1.56E-05	1.88E-04	4.24E-04	3.55E-05	5.82E-06	0	0	4.61E-05	6.76E-05	2.12E-04	1.12E-05	2.66E-04	2.46E-04	9.59E-05	0	2.60E-04	3.51E-06	4.30E-05	0	4.57E-06	7.03E-06	1.54E-04	4.44E-05	1.52E-04
1.91E-05	0.019000558	0.007543854	0.00348472	0.00308611	0.001373126	5.19E-04	5.39E-04	9.22E-04	3.83E-04	4.57E-04	1.90E-04	3.00E-04	2.92E-04	2.31E-04	3.69E-04	1.34E-04	1.94E-04	1.60E-04	6.14E-04	2.79E-04	4.83E-04	4.04E-05	5.59E-05	0	1.73E-05	1.56E-05	2.01E-04	4.49E-04	3.55E-05	5.82E-06	0	0	4.61E-05	6.76E-05	2.19E-04	1.12E-05	2.78E-04	2.64E-04	1.01E-04	0	2.63E-04	3.51E-06	4.30E-05	0	4.57E-06	7.03E-06	1.59E-04	4.44E-05	1.57E-04
1.99E-05	0.019498108	0.007772536	0.003615374	0.003185856	0.001426487	5.38E-04	5.60E-04	9.67E-04	4.00E-04	4.72E-04	1.96E-04	3.11E-04	3.04E-04	2.38E-04	3.81E-04	1.38E-04	2.05E-04	1.68E-04	6.41E-04	2.91E-04	5.04E-04	4.04E-05	5.59E-05	0	1.73E-05	1.56E-05	2.05E-04	4.63E-04	3.87E-05	5.82E-06	0	0	4.61E-05	7.81E-05	2.24E-04	1.12E-05	2.91E-04	2.68E-04	1.03E-04	0	2.72E-04	3.51E-06	4.30E-05	0	4.57E-06	7.03E-06	1.65E-04	4.44E-05	1.60E-04
2.06E-05	0.019972606	0.007979859	0.003732382	0.003284579	0.001480008	5.58E-04	5.85E-04	0.001005821	4.18E-04	4.95E-04	2.02E-04	3.22E-04	3.14E-04	2.44E-04	3.95E-04	1.45E-04	2.15E-04	1.75E-04	6.67E-04	3.03E-04	5.19E-04	4.49E-05	5.59E-05	0	1.73E-05	1.56E-05	2.07E-04	4.77E-04	4.19E-05	5.82E-06	0	0	4.61E-05	7.81E-05	2.28E-04	1.12E-05	3.00E-04	2.96E-04	1.13E-04	0	2.79E-04	3.51E-06	4.30E-05	0	4.57E-06	1.41E-05	1.74E-04	5.17E-05	1.70E-04
2.14E-05	0.020488406	0.00821684	0.003858786	0.003392381	0.001538926	5.78E-04	6.11E-04	0.001045185	4.36E-04	5.16E-04	2.10E-04	3.34E-04	3.23E-04	2.54E-04	4.10E-04	1.54E-04	2.27E-04	1.83E-04	6.98E-04	3.20E-04	5.43E-04	4.49E-05	5.59E-05	0	1.73E-05	1.56E-05	2.17E-04	4.96E-04	4.52E-05	1.16E-05	0	0	4.61E-05	7.81E-05	2.33E-04	1.50E-05	3.16E-04	3.04E-04	1.18E-04	0	2.91E-04	3.51E-06	4.30E-05	0	4.57E-06	2.81E-05	1.76E-04	5.91E-05	1.72E-04
2.21E-05	0.020968187	0.008435059	0.003984295	0.003498777	0.001593366	5.98E-04	6.31E-04	0.001084744	4.53E-04	5.33E-04	2.19E-04	3.49E-04	3.30E-04	2.64E-04	4.27E-04	1.64E-04	2.37E-04	1.86E-04	7.26E-04	3.30E-04	5.63E-04	4.49E-05	5.59E-05	0	1.73E-05	1.87E-05	2.21E-04	5.24E-04	4.52E-05	1.16E-05	0	0	4.61E-05	7.81E-05	2.40E-04	1.50E-05	3.28E-04	3.12E-04	1.30E-04	0	2.94E-04	3.51E-06	4.30E-05	0	4.57E-06	2.81E-05	1.82E-04	5.91E-05	1.84E-04
2.29E-05	0.021498875	0.008676153	0.004114278	0.003616809	0.001653803	6.22E-04	6.57E-04	0.001126457	4.75E-04	5.55E-04	2.23E-04	3.59E-04	3.42E-04	2.75E-04	4.44E-04	1.68E-04	2.53E-04	1.90E-04	7.56E-04	3.41E-04	5.84E-04	4.49E-05	5.59E-05	0	1.73E-05	2.80E-05	2.23E-04	5.47E-04	4.52E-05	1.16E-05	0	0	4.61E-05	7.81E-05	2.47E-04	1.87E-05	3.43E-04	3.22E-04	1.30E-04	0	3.00E-04	3.51E-06	4.73E-05	0	4.57E-06	2.81E-05	1.91E-04	5.91E-05	1.94E-04
2.37E-05	0.021936392	0.00890866	0.00422614	0.003727169	0.001709163	6.42E-04	6.78E-04	0.001169737	4.91E-04	5.74E-04	2.29E-04	3.71E-04	3.52E-04	2.81E-04	4.57E-04	1.82E-04	2.62E-04	1.97E-04	7.81E-04	3.52E-04	6.01E-04	4.49E-05	5.59E-05	0	1.73E-05	3.42E-05	2.35E-04	5.80E-04	4.52E-05	1.75E-05	0	0	4.61E-05	7.81E-05	2.50E-04	1.87E-05	3.56E-04	3.32E-04	1.33E-04	0	3.00E-04	3.51E-06	4.73E-05	0	4.57E-06	4.92E-05	1.99E-04	5.91E-05	2.04E-04
2.45E-05	0.022481008	0.009156971	0.004364625	0.003847631	0.001774515	6.65E-04	7.03E-04	0.001211059	5.13E-04	5.94E-04	2.36E-04	3.86E-04	3.60E-04	2.93E-04	4.72E-04	1.87E-04	2.72E-04	2.04E-04	8.15E-04	3.62E-04	6.32E-04	4.49E-05	5.59E-05	0	1.73E-05	4.05E-05	2.43E-04	6.18E-04	5.16E-05	1.75E-05	0	0	4.61E-05	8.07E-05	2.56E-04	1.87E-05	3.68E-04	3.40E-04	1.43E-04	0	3.00E-04	3.51E-06	4.73E-05	0	4.57E-06	7.03E-05	2.13E-04	5.91E-05	2.14E-04
2.53E-05	0.022960789	0.009397127	0.004491924	0.003963106	0.001833353	6.86E-04	7.27E-04	0.001252381	5.29E-04	6.14E-04	2.42E-04	3.97E-04	3.77E-04	3.05E-04	4.86E-04	1.94E-04	2.81E-04	2.12E-04	8.42E-04	3.74E-04	6.45E-04	4.49E-05	5.59E-05	0	1.73E-05	4.05E-05	2.54E-04	6.43E-04	6.13E-05	2.33E-05	0	0	4.61E-05	8.07E-05	2.64E-04	2.62E-05	3.82E-04	3.52E-04	1.45E-04	0	3.00E-04	3.51E-06	4.73E-05	0	4.57E-06	7.03E-05	2.13E-04	5.91E-05	2.19E-04
2.62E-05	0.023495799	0.009648758	0.004632646	0.004080244	0.001894548	7.10E-04	7.53E-04	0.001297815	5.51E-04	6.35E-04	2.52E-04	4.10E-04	3.90E-04	3.20E-04	5.08E-04	2.05E-04	2.92E-04	2.22E-04	8.69E-04	3.89E-04	6.60E-04	4.94E-05	5.59E-05	0	1.73E-05	4.05E-05	2.62E-04	6.60E-04	6.78E-05	2.33E-05	0	0	4.61E-05	8.07E-05	2.70E-04	2.99E-05	3.99E-04	3.64E-04	1.52E-04	0	3.03E-04	3.51E-06	4.73E-05	0	4.57E-06	7.73E-05	2.25E-04	5.91E-05	2.27E-04
2.71E-05	0.02399383	0.009883357	0.004764643	0.004198404	0.001952586	7.34E-04	7.80E-04	0.001341683	5.71E-04	6.61E-04	2.60E-04	4.25E-04	4.05E-04	3.35E-04	5.25E-04	2.12E-04	3.04E-04	2.25E-04	8.99E-04	4.04E-04	6.84E-04	4.94E-05	5.59E-05	0	2.59E-05	4.67E-05	2.66E-04	6.80E-04	8.07E-05	2.33E-05	0	0	4.61E-05	8.07E-05	2.76E-04	2.99E-05	4.10E-04	3.68E-04	1.60E-04	0	3.03E-04	3.51E-06	4.73E-05	0	4.57E-06	8.44E-05	2.28E-04	5.91E-05	2.37E-04
2.80E-05	0.024540366	0.010141194	0.004902904	0.004327179	0.002015341	7.59E-04	8.02E-04	0.001390838	5.92E-04	6.79E-04	2.76E-04	4.39E-04	4.22E-04	3.45E-04	5.47E-04	2.21E-04	3.15E-04	2.35E-04	9.35E-04	4.17E-04	6.97E-04	4.94E-05	5.59E-05	0	2.59E-05	6.23E-05	2.76E-04	7.00E-04	9.04E-05	2.33E-05	0	0	4.61E-05	8.33E-05	2.83E-04	3.74E-05	4.21E-04	3.74E-04	1.75E-04	0	3.06E-04	3.51E-06	4.73E-05	0	4.57E-06	8.44E-05	2.39E-04	5.91E-05	2.47E-04
2.89E-05	0.025036956	0.01038301	0.005047877	0.004437411	0.002077096	7.82E-04	8.26E-04	0.001428047	6.10E-04	7.00E-04	2.89E-04	4.59E-04	4.33E-04	3.59E-04	5.61E-04	2.26E-04	3.23E-04	2.43E-04	9.68E-04	4.26E-04	7.19E-04	5.39E-05	5.59E-05	0	2.59E-05	6.85E-05	2.97E-04	7.22E-04	9.68E-05	2.91E-05	0	0	4.61E-05	8.33E-05	2.87E-04	3.74E-05	4.31E-04	3.88E-04	1.80E-04	0	3.09E-04	3.51E-06	4.73E-05	0	4.57E-06	9.14E-05	2.50E-04	5.91E-05	2.59E-04
2.99E-05	0.025619993	0.010650299	0.005199338	0.004559535	0.002146766	8.08E-04	8.57E-04	0.001471915	6.33E-04	7.22E-04	2.97E-04	4.81E-04	4.45E-04	3.72E-04	5.79E-04	2.30E-04	3.34E-04	2.55E-04	0.001001897	4.44E-04	7.46E-04	5.39E-05	5.59E-05	0	2.59E-05	7.47E-05	3.05E-04	7.41E-04	1.00E-04	4.65E-05	0	0	4.61E-05	9.11E-05	2.94E-04	3.74E-05	4.53E-04	3.98E-04	1.84E-04	0	3.09E-04	3.51E-06	4.73E-05	0	4.57E-06	9.84E-05	2.59E-04	5.91E-05	2.69E-04
3.08E-05	0.02611274	0.010889157	0.005333125	0.004678847	0.00220988	8.34E-04	8.84E-04	0.001515195	6.59E-04	7.45E-04	3.12E-04	5.05E-04	4.60E-04	3.86E-04	5.94E-04	2.42E-04	3.40E-04	2.64E-04	0.001036953	4.62E-04	7.65E-04	5.84E-05	5.59E-05	0	3.45E-05	7.78E-05	3.15E-04	7.64E-04	1.06E-04	5.82E-05	0	0	4.61E-05	9.63E-05	3.00E-04	4.11E-05	4.66E-04	4.28E-04	1.87E-04	0	3.09E-04	3.51E-06	4.73E-05	0	4.57E-06	9.84E-05	2.65E-04	5.91E-05	2.82E-04
3.18E-05	0.026642948	0.011146776	0.005478321	0.004804552	0.00227907	8.62E-04	9.12E-04	0.001562588	6.76E-04	7.68E-04	3.19E-04	5.32E-04	4.77E-04	4.02E-04	6.12E-04	2.51E-04	3.51E-04	2.73E-04	0.001069018	4.77E-04	7.91E-04	6.28E-05	5.59E-05	0	6.04E-05	8.41E-05	3.27E-04	7.86E-04	1.13E-04	6.40E-05	0	0	4.61E-05	1.09E-04	3.08E-04	4.49E-05	4.79E-04	4.50E-04	1.94E-04	0	3.15E-04	3.51E-06	4.73E-05	0	4.57E-06	9.84E-05	2.73E-04	5.91E-05	2.92E-04
3.26E-05	0.027050209	0.01135114	0.005589512	0.004907623	0.002334989	8.84E-04	9.37E-04	0.001599405	6.98E-04	7.83E-04	3.25E-04	5.50E-04	4.92E-04	4.16E-04	6.28E-04	2.60E-04	3.63E-04	2.81E-04	0.00109531	4.92E-04	8.01E-04	6.28E-05	5.59E-05	0	6.04E-05	8.41E-05	3.31E-04	8.03E-04	1.26E-04	7.56E-05	0	0	4.61E-05	1.12E-04	3.14E-04	4.49E-05	4.92E-04	4.64E-04	1.99E-04	0	3.15E-04	3.51E-06	4.73E-05	1.22E-05	4.57E-06	9.84E-05	2.82E-04	5.91E-05	3.07E-04
3.36E-05	0.027535753	0.011599739	0.005726207	0.005026295	0.002398424	9.12E-04	9.62E-04	0.001649148	7.16E-04	8.12E-04	3.31E-04	5.68E-04	5.11E-04	4.27E-04	6.48E-04	2.63E-04	3.79E-04	2.95E-04	0.001130581	5.09E-04	8.27E-04	6.28E-05	5.59E-05	0	7.76E-05	8.41E-05	3.46E-04	8.23E-04	1.29E-04	8.73E-05	0	0	4.61E-05	1.12E-04	3.20E-04	4.49E-05	5.03E-04	4.70E-04	2.09E-04	0	3.18E-04	3.51E-06	4.73E-05	1.22E-05	4.57E-06	9.84E-05	2.85E-04	7.39E-05	3.19E-04
3.47E-05	0.028059237	0.011868761	0.005866705	0.005157627	0.002469732	9.39E-04	9.88E-04	0.001693799	7.44E-04	8.39E-04	3.43E-04	5.91E-04	5.40E-04	4.39E-04	6.71E-04	2.72E-04	3.92E-04	3.08E-04	0.00116521	5.27E-04	8.66E-04	6.28E-05	5.59E-05	0	9.49E-05	8.72E-05	3.48E-04	8.48E-04	1.32E-04	9.31E-05	0	0	4.61E-05	1.14E-04	3.29E-04	4.86E-05	5.14E-04	4.94E-04	2.19E-04	0	3.24E-04	7.02E-06	4.73E-05	1.22E-05	4.57E-06	1.05E-04	2.90E-04	8.87E-05	3.24E-04
3.57E-05	0.028556307	0.012106319	0.006004519	0.005281286	0.002536404	9.67E-04	0.001015156	0.001740212	7.65E-04	8.61E-04	3.52E-04	6.14E-04	5.61E-04	4.48E-04	6.90E-04	2.86E-04	4.06E-04	3.20E-04	0.001193213	5.42E-04	8.81E-04	6.28E-05	5.59E-05	0	9.49E-05	8.72E-05	3.56E-04	8.75E-04	1.39E-04	9.31E-05	0	0	4.61E-05	1.20E-04	3.47E-04	6.36E-05	5.27E-04	5.10E-04	2.24E-04	0	3.24E-04	7.02E-06	4.73E-05	1.22E-05	4.57E-06	1.05E-04	3.10E-04	9.61E-05	3.37E-04
3.68E-05	0.029107166	0.012367908	0.006146584	0.005412106	0.002613148	9.97E-04	0.001044704	0.001794459	7.84E-04	8.85E-04	3.65E-04	6.36E-04	5.87E-04	4.59E-04	7.14E-04	2.95E-04	4.12E-04	3.29E-04	0.001229979	5.60E-04	9.22E-04	6.73E-05	5.59E-05	1.65E-05	1.04E-04	8.72E-05	3.72E-04	8.95E-04	1.48E-04	9.89E-05	0	0	4.61E-05	1.25E-04	3.60E-04	6.73E-05	5.38E-04	5.30E-04	2.31E-04	0	3.24E-04	7.02E-06	5.15E-05	1.22E-05	4.57E-06	1.05E-04	3.16E-04	1.03E-04	3.49E-04
3.78E-05	0.029603756	0.0126186	0.006289991	0.005538707	0.002682938	0.001025882	0.001076006	0.001840677	8.14E-04	9.11E-04	3.80E-04	6.61E-04	6.07E-04	4.76E-04	7.34E-04	3.13E-04	4.25E-04	3.43E-04	0.001268243	5.78E-04	9.48E-04	7.18E-05	5.59E-05	1.65E-05	1.21E-04	8.72E-05	3.81E-04	9.17E-04	1.52E-04	1.11E-04	0	0	4.61E-05	1.27E-04	3.76E-04	7.48E-05	5.51E-04	5.36E-04	2.39E-04	0	3.34E-04	1.05E-05	5.15E-05	1.22E-05	4.57E-06	1.12E-04	3.22E-04	1.03E-04	3.59E-04
3.89E-05	0.030139247	0.012891879	0.006428252	0.005667865	0.002757683	0.001058666	0.001107307	0.001897078	8.38E-04	9.34E-04	3.93E-04	6.80E-04	6.31E-04	4.93E-04	7.52E-04	3.18E-04	4.36E-04	3.56E-04	0.001307788	6.01E-04	9.71E-04	8.08E-05	5.59E-05	1.65E-05	1.21E-04	9.34E-05	3.97E-04	9.36E-04	1.61E-04	1.11E-04	9.63E-06	0	4.61E-05	1.30E-04	3.87E-04	7.48E-05	5.66E-04	5.48E-04	2.51E-04	0	3.49E-04	1.05E-05	5.15E-05	1.22E-05	4.57E-06	1.27E-04	3.36E-04	1.03E-04	3.71E-04
4.01E-05	0.030625751	0.013143653	0.006566289	0.00579779	0.002829272	0.00108759	0.001145118	0.001946037	8.64E-04	9.56E-04	4.07E-04	7.03E-04	6.57E-04	5.08E-04	7.74E-04	3.25E-04	4.46E-04	3.65E-04	0.00134199	6.23E-04	9.95E-04	8.53E-05	5.59E-05	1.65E-05	1.38E-04	9.65E-05	4.09E-04	9.53E-04	1.61E-04	1.11E-04	9.63E-06	0	4.61E-05	1.33E-04	4.04E-04	7.48E-05	5.80E-04	5.54E-04	2.51E-04	0	3.70E-04	1.05E-05	5.15E-05	1.22E-05	4.57E-06	1.48E-04	3.44E-04	1.03E-04	3.81E-04
4.12E-05	0.031224156	0.013417798	0.006723791	0.005935132	0.002907535	0.001118945	0.001182179	0.001994213	8.93E-04	9.83E-04	4.22E-04	7.27E-04	6.78E-04	5.23E-04	7.98E-04	3.34E-04	4.56E-04	3.77E-04	0.001382177	6.40E-04	0.001014429	8.98E-05	5.59E-05	1.65E-05	1.47E-04	1.03E-04	4.19E-04	9.79E-04	1.68E-04	1.11E-04	9.63E-06	0	4.61E-05	1.33E-04	4.10E-04	7.86E-05	5.95E-04	5.62E-04	2.58E-04	0	3.77E-04	2.11E-05	5.15E-05	1.22E-05	4.57E-06	1.76E-04	3.53E-04	1.18E-04	3.91E-04
4.23E-05	0.031699134	0.013669212	0.006847957	0.006061733	0.002977444	0.001149775	0.001215233	0.00203906	9.21E-04	0.00100787	4.33E-04	7.50E-04	7.03E-04	5.37E-04	8.22E-04	3.43E-04	4.71E-04	3.88E-04	0.001416806	6.61E-04	0.00103155	9.87E-05	5.59E-05	1.65E-05	1.55E-04	1.09E-04	4.30E-04	0.001016821	1.81E-04	1.11E-04	9.63E-06	0	4.61E-05	1.33E-04	4.19E-04	7.86E-05	6.09E-04	5.76E-04	2.63E-04	0	3.86E-04	2.46E-05	5.15E-05	1.22E-05	4.57E-06	1.97E-04	3.61E-04	1.26E-04	3.94E-04
4.36E-05	0.032259118	0.013948336	0.006995391	0.006203167	0.003056347	0.001180129	0.001249789	0.002093307	9.45E-04	0.001033468	4.46E-04	7.74E-04	7.31E-04	5.57E-04	8.41E-04	3.57E-04	4.86E-04	3.99E-04	0.001454428	6.82E-04	0.001051881	9.87E-05	6.99E-05	1.65E-05	1.64E-04	1.09E-04	4.44E-04	0.001037095	2.00E-04	1.16E-04	9.63E-06	0	4.61E-05	1.35E-04	4.35E-04	8.23E-05	6.28E-04	5.86E-04	2.71E-04	0	4.01E-04	2.46E-05	5.58E-05	1.22E-05	4.57E-06	2.11E-04	3.64E-04	1.26E-04	4.09E-04
4.47E-05	0.032763392	0.014202852	0.007135666	0.006330152	0.003134571	0.001209816	0.001278085	0.002144812	9.67E-04	0.001055596	4.61E-04	8.03E-04	7.56E-04	5.74E-04	8.60E-04	3.69E-04	5.02E-04	4.04E-04	0.001486492	6.99E-04	0.001075423	1.08E-04	6.99E-05	1.65E-05	1.73E-04	1.09E-04	4.58E-04	0.001062048	2.10E-04	1.28E-04	9.63E-06	0	4.61E-05	1.43E-04	4.45E-04	8.60E-05	6.47E-04	5.98E-04	2.78E-04	0	4.07E-04	3.16E-05	5.58E-05	1.22E-05	4.57E-06	2.18E-04	3.76E-04	1.26E-04	4.24E-04
4.60E-05	0.033324817	0.014475482	0.007296523	0.006470947	0.003214633	0.001241551	0.001306632	0.002206305	9.99E-04	0.001089871	4.73E-04	8.24E-04	7.83E-04	5.91E-04	8.85E-04	3.76E-04	5.15E-04	4.09E-04	0.001526252	7.29E-04	0.001103245	1.12E-04	6.99E-05	1.65E-05	1.73E-04	1.09E-04	4.69E-04	0.00109012	2.16E-04	1.40E-04	9.63E-06	0	4.61E-05	1.46E-04	4.58E-04	9.35E-05	6.65E-04	6.10E-04	2.88E-04	0	4.16E-04	3.16E-05	5.58E-05	1.22E-05	4.57E-06	2.25E-04	3.84E-04	1.33E-04	4.31E-04
4.72E-05	0.033867992	0.014729421	0.007436798	0.006600105	0.003289818	0.001273811	0.001334177	0.002258398	0.001026707	0.001117638	4.87E-04	8.53E-04	8.02E-04	6.13E-04	9.01E-04	3.87E-04	5.24E-04	4.14E-04	0.001563446	7.53E-04	0.001136417	1.12E-04	6.99E-05	1.65E-05	1.81E-04	1.09E-04	4.81E-04	0.001121311	2.36E-04	1.69E-04	9.63E-06	0	4.61E-05	1.46E-04	4.70E-04	9.73E-05	6.78E-04	6.16E-04	2.93E-04	0	4.19E-04	3.51E-05	6.01E-05	1.22E-05	4.57E-06	2.25E-04	3.90E-04	1.33E-04	4.44E-04
4.85E-05	0.034400121	0.01501973	0.007594971	0.006743585	0.003373717	0.001306929	0.001367731	0.002320087	0.001053473	0.001152348	4.94E-04	8.75E-04	8.25E-04	6.31E-04	9.27E-04	3.96E-04	5.34E-04	4.30E-04	0.001605771	7.84E-04	0.001166379	1.12E-04	6.99E-05	1.65E-05	1.98E-04	1.12E-04	4.97E-04	0.001179014	2.55E-04	1.75E-04	9.63E-06	0	4.61E-05	1.51E-04	4.85E-04	9.73E-05	6.91E-04	6.20E-04	2.93E-04	0	4.26E-04	3.51E-05	6.44E-05	1.22E-05	4.57E-06	2.39E-04	3.96E-04	1.40E-04	4.54E-04
4.97E-05	0.034926486	0.015283556	0.007761421	0.006875812	0.003448184	0.00133733	0.001398782	0.002379034	0.00108024	0.001180983	5.10E-04	9.00E-04	8.44E-04	6.49E-04	9.51E-04	4.06E-04	5.47E-04	4.44E-04	0.001645103	8.04E-04	0.001200621	1.17E-04	6.99E-05	1.65E-05	2.24E-04	1.15E-04	5.01E-04	0.001214883	2.94E-04	1.86E-04	9.63E-06	0	4.61E-05	1.54E-04	4.92E-04	1.01E-04	7.13E-04	6.30E-04	3.03E-04	0	4.35E-04	3.51E-05	6.44E-05	1.22E-05	4.57E-06	2.46E-04	4.04E-04	1.40E-04	4.69E-04
5.11E-05	0.035512885	0.015578483	0.007936373	0.007020572	0.003534681	0.001371067	0.00143434	0.002435435	0.001110972	0.001213523	5.29E-04	9.22E-04	8.72E-04	6.70E-04	9.72E-04	4.19E-04	5.67E-04	4.60E-04	0.001685717	8.37E-04	0.001234864	1.17E-04	6.99E-05	1.65E-05	2.33E-04	1.15E-04	5.09E-04	0.001244514	3.13E-04	2.04E-04	9.63E-06	0	4.61E-05	1.67E-04	5.05E-04	1.05E-04	7.32E-04	6.44E-04	3.10E-04	0	4.38E-04	3.86E-05	6.87E-05	1.22E-05	4.57E-06	2.46E-04	4.21E-04	1.40E-04	4.89E-04
5.24E-05	0.036081033	0.015848082	0.008082241	0.007152927	0.003619539	0.001403994	0.001466392	0.002495557	0.00113906	0.001245195	5.38E-04	9.46E-04	8.97E-04	6.88E-04	9.93E-04	4.36E-04	5.85E-04	4.72E-04	0.001726546	8.59E-04	0.001266966	1.30E-04	6.99E-05	1.65E-05	2.42E-04	1.15E-04	5.24E-04	0.001285062	3.48E-04	2.27E-04	9.63E-06	0	4.61E-05	1.72E-04	5.18E-04	1.05E-04	7.52E-04	6.54E-04	3.15E-04	0	4.53E-04	3.86E-05	7.30E-05	1.22E-05	4.57E-06	2.46E-04	4.38E-04	1.55E-04	5.01E-04
5.37E-05	0.036685682	0.016141566	0.008264352	0.007307533	0.003710634	0.001436778	0.001506207	0.002557834	0.001166818	0.001285978	5.57E-04	9.72E-04	9.17E-04	7.16E-04	0.001015793	4.42E-04	6.01E-04	4.86E-04	0.00176887	8.83E-04	0.001299068	1.39E-04	6.99E-05	1.65E-05	2.59E-04	1.21E-04	5.40E-04	0.001331849	3.84E-04	2.33E-04	9.63E-06	0	4.61E-05	1.82E-04	5.26E-04	1.05E-04	7.73E-04	6.62E-04	3.20E-04	0	4.71E-04	4.21E-05	8.59E-05	1.22E-05	4.57E-06	2.60E-04	4.58E-04	1.55E-04	5.16E-04
5.50E-05	0.037232219	0.016407485	0.008411562	0.007443468	0.003794253	0.0014688	0.001541265	0.002614431	0.001193914	0.00131418	5.67E-04	9.99E-04	9.43E-04	7.33E-04	0.001040834	4.52E-04	6.17E-04	4.92E-04	0.001807133	9.13E-04	0.00132261	1.44E-04	6.99E-05	1.65E-05	2.67E-04	1.28E-04	5.54E-04	0.001373956	4.03E-04	2.39E-04	9.63E-06	0	4.61E-05	1.82E-04	5.42E-04	1.05E-04	7.92E-04	6.68E-04	3.22E-04	0	4.74E-04	4.21E-05	8.59E-05	1.22E-05	9.14E-06	2.60E-04	4.72E-04	1.70E-04	5.29E-04
5.65E-05	0.037818137	0.016711649	0.008596358	0.007608049	0.003885027	0.001505015	0.001579327	0.002674945	0.00121969	0.001340645	5.82E-04	0.001020633	9.66E-04	7.54E-04	0.001070127	4.59E-04	6.37E-04	5.08E-04	0.001855443	9.40E-04	0.001364343	1.48E-04	1.12E-04	1.65E-05	2.76E-04	1.28E-04	5.67E-04	0.001403588	4.39E-04	2.39E-04	9.63E-06	0	4.61E-05	1.87E-04	5.56E-04	1.16E-04	8.17E-04	6.78E-04	3.27E-04	0	4.87E-04	4.21E-05	8.59E-05	1.22E-05	9.14E-06	2.60E-04	4.84E-04	1.77E-04	5.51E-04
5.78E-05	0.038341141	0.016987309	0.008762808	0.007744624	0.003969326	0.001538514	0.001604868	0.002732912	0.001246456	0.001374053	5.94E-04	0.001045075	9.95E-04	7.72E-04	0.001090915	4.68E-04	6.52E-04	5.25E-04	0.001896272	9.63E-04	0.001391094	1.48E-04	1.12E-04	1.65E-05	2.76E-04	1.34E-04	5.89E-04	0.001448814	4.71E-04	2.39E-04	9.63E-06	0	4.61E-05	1.90E-04	5.74E-04	1.20E-04	8.39E-04	6.82E-04	3.37E-04	0	4.93E-04	4.91E-05	9.45E-05	1.22E-05	9.14E-06	2.60E-04	4.90E-04	1.77E-04	5.68E-04
5.92E-05	0.038964519	0.01729234	0.008941116	0.007889895	0.004062579	0.001575491	0.001643431	0.002796168	0.001279831	0.001413101	6.04E-04	0.001068857	0.001024962	8.01E-04	0.001118318	4.84E-04	6.69E-04	5.39E-04	0.001943727	9.85E-04	0.001427477	1.53E-04	1.12E-04	1.65E-05	2.85E-04	1.37E-04	5.99E-04	0.001481565	4.87E-04	2.50E-04	9.63E-06	0	4.61E-05	1.93E-04	5.92E-04	1.23E-04	8.62E-04	6.92E-04	3.42E-04	0	5.05E-04	4.91E-05	9.88E-05	1.22E-05	1.37E-05	2.81E-04	4.98E-04	1.85E-04	5.81E-04
6.06E-05	0.039464951	0.017559846	0.009099289	0.00802468	0.00414348	0.001609895	0.001674983	0.002851786	0.00130858	0.001445641	6.24E-04	0.001088675	0.001051299	8.31E-04	0.001143831	5.14E-04	6.82E-04	5.50E-04	0.001980493	0.001011866	0.001459579	1.57E-04	1.26E-04	1.65E-05	2.85E-04	1.37E-04	6.12E-04	0.001508077	5.07E-04	2.50E-04	9.63E-06	0	4.61E-05	1.95E-04	6.09E-04	1.27E-04	8.80E-04	7.02E-04	3.47E-04	0	5.17E-04	4.91E-05	9.88E-05	1.22E-05	1.83E-05	2.95E-04	5.12E-04	1.85E-04	5.91E-04
6.21E-05	0.040074402	0.017868484	0.009284979	0.008175833	0.004233975	0.001647396	0.001713796	0.002914846	0.001340965	0.00148035	6.37E-04	0.001113117	0.001075076	8.60E-04	0.001166981	5.37E-04	6.97E-04	5.63E-04	0.002019825	0.001039239	0.001500242	1.66E-04	1.54E-04	1.65E-05	2.93E-04	1.43E-04	6.22E-04	0.001545506	5.16E-04	2.56E-04	9.63E-06	0	4.61E-05	1.95E-04	6.27E-04	1.27E-04	9.02E-04	7.08E-04	3.54E-04	0	5.27E-04	5.62E-05	9.88E-05	2.44E-05	1.83E-05	2.95E-04	5.27E-04	1.85E-04	6.03E-04
6.34E-05	0.040596926	0.018150711	0.00944785	0.008310746	0.004322271	0.00167999	0.001746099	0.00296968	0.001376323	0.001512022	6.52E-04	0.00113822	0.001096658	8.89E-04	0.001188242	5.58E-04	7.13E-04	5.79E-04	0.002061723	0.001063251	0.001531274	1.71E-04	1.54E-04	1.65E-05	2.93E-04	1.49E-04	6.40E-04	0.001592292	5.39E-04	2.56E-04	9.63E-06	0	4.61E-05	1.95E-04	6.42E-04	1.38E-04	9.23E-04	7.16E-04	3.66E-04	0	5.27E-04	6.32E-05	9.88E-05	2.44E-05	1.83E-05	3.02E-04	5.38E-04	1.85E-04	6.21E-04
6.50E-05	0.041173239	0.018463823	0.009632422	0.008460876	0.004415683	0.001720922	0.001788167	0.003034894	0.001413003	0.001547166	6.65E-04	0.001161341	0.001122263	9.19E-04	0.001215645	5.67E-04	7.24E-04	5.90E-04	0.002106185	0.001091105	0.001556956	1.75E-04	1.54E-04	1.65E-05	2.93E-04	1.56E-04	6.57E-04	0.001639078	5.81E-04	2.73E-04	9.63E-06	0	4.61E-05	2.00E-04	6.58E-04	1.42E-04	9.44E-04	7.22E-04	3.71E-04	0	5.36E-04	6.67E-05	9.88E-05	2.44E-05	1.83E-05	3.02E-04	5.55E-04	1.85E-04	6.28E-04
6.64E-05	0.041741387	0.018749586	0.009801333	0.008604996	0.0045029	0.001754993	0.001818467	0.003096191	0.001441752	0.001573198	6.74E-04	0.001187765	0.001150064	9.48E-04	0.001234071	5.78E-04	7.38E-04	5.99E-04	0.002146158	0.001115598	0.001599759	1.80E-04	1.54E-04	1.65E-05	2.93E-04	1.71E-04	6.71E-04	0.001673388	6.00E-04	2.73E-04	9.63E-06	0	4.61E-05	2.00E-04	6.73E-04	1.57E-04	9.59E-04	7.40E-04	3.71E-04	0	5.36E-04	8.07E-05	9.88E-05	2.44E-05	1.83E-05	3.02E-04	5.69E-04	1.92E-04	6.36E-04
6.79E-05	0.042342194	0.019056782	0.009979194	0.008766252	0.004602468	0.001796354	0.001856028	0.003159251	0.001473475	0.001613547	6.87E-04	0.001206262	0.001174572	9.78E-04	0.001256749	5.95E-04	7.54E-04	6.09E-04	0.002193613	0.001143932	0.00162437	1.84E-04	1.54E-04	1.65E-05	3.11E-04	1.81E-04	6.85E-04	0.001706139	6.36E-04	2.73E-04	9.63E-06	0	4.61E-05	2.08E-04	6.90E-04	1.57E-04	9.78E-04	7.50E-04	3.76E-04	0	5.39E-04	8.43E-05	9.88E-05	2.44E-05	2.29E-05	3.09E-04	5.83E-04	1.92E-04	6.56E-04
6.93E-05	0.042912263	0.019336122	0.010148329	0.008900908	0.004688605	0.001833427	0.001896344	0.003223877	0.001498589	0.001639579	7.00E-04	0.001227402	0.001199081	1.00E-03	0.001282262	5.99E-04	7.64E-04	6.20E-04	0.002233586	0.001165062	0.001658613	1.84E-04	1.68E-04	1.65E-05	3.19E-04	1.84E-04	6.96E-04	0.001748246	6.42E-04	2.73E-04	9.63E-06	0	4.61E-05	2.13E-04	7.09E-04	1.65E-04	0.001002258	7.68E-04	3.81E-04	0	5.48E-04	8.43E-05	1.03E-04	2.44E-05	2.74E-05	3.16E-04	5.89E-04	2.00E-04	6.63E-04
7.09E-05	0.04351403	0.019658688	0.010337375	0.009059223	0.004791291	0.001875503	0.001941918	0.003292224	0.001533286	0.001676891	7.14E-04	0.001251844	0.001224321	0.001024211	0.001310137	6.11E-04	7.82E-04	6.31E-04	0.002279545	0.001188594	0.001701415	1.89E-04	1.68E-04	1.65E-05	3.19E-04	1.90E-04	7.02E-04	0.001787235	6.68E-04	2.73E-04	9.63E-06	0	4.61E-05	2.19E-04	7.28E-04	1.65E-04	0.001024018	7.94E-04	3.84E-04	0	5.57E-04	8.43E-05	1.07E-04	3.67E-05	4.57E-05	3.16E-04	6.03E-04	2.00E-04	6.78E-04
7.24E-05	0.044047119	0.019944812	0.01051188	0.00920654	0.004878268	0.001912623	0.001980982	0.003351955	0.001563357	0.001707262	7.28E-04	0.001271001	0.001246634	0.001047489	0.001340375	6.18E-04	8.00E-04	6.42E-04	0.002322297	0.001219329	0.001735658	2.02E-04	2.24E-04	1.65E-05	3.19E-04	1.93E-04	7.10E-04	0.001830902	6.81E-04	2.73E-04	9.63E-06	0	6.92E-05	2.24E-04	7.41E-04	1.68E-04	0.001043504	8.14E-04	3.89E-04	0	5.66E-04	8.78E-05	1.20E-04	3.67E-05	5.49E-05	3.16E-04	6.20E-04	2.00E-04	7.03E-04
7.40E-05	0.04461911	0.020266728	0.010704282	0.00937176	0.004976077	0.001952602	0.002028059	0.003425981	0.001598385	0.001743273	7.52E-04	0.001298086	0.001267485	0.001077115	0.001369668	6.38E-04	8.15E-04	6.55E-04	0.002371676	0.001250065	0.00177204	2.06E-04	2.24E-04	1.65E-05	3.28E-04	1.93E-04	7.20E-04	0.001893284	6.87E-04	2.73E-04	9.63E-06	0	6.92E-05	2.26E-04	7.59E-04	1.76E-04	0.001065914	8.40E-04	3.94E-04	0	5.76E-04	9.48E-05	1.20E-04	3.67E-05	6.40E-05	3.23E-04	6.23E-04	2.00E-04	7.18E-04
7.55E-05	0.045152199	0.020555161	0.010875207	0.00951588	0.005068051	0.001990247	0.002070628	0.00348767	0.001625482	0.001774945	7.67E-04	0.001321868	0.001291627	0.001101979	0.001399433	6.45E-04	8.31E-04	6.65E-04	0.002414214	0.001270715	0.001809493	2.11E-04	2.38E-04	1.65E-05	3.28E-04	2.09E-04	7.28E-04	0.00193851	6.97E-04	2.73E-04	9.63E-06	0	6.92E-05	2.26E-04	7.73E-04	1.91E-04	0.001091896	8.48E-04	3.98E-04	0	5.88E-04	1.02E-04	1.20E-04	3.67E-05	6.86E-05	3.37E-04	6.46E-04	2.00E-04	7.28E-04
7.72E-05	0.045773177	0.020874119	0.011056199	0.009675089	0.005170936	0.002033943	0.002116203	0.003561109	0.001660179	0.001819633	7.89E-04	0.001347631	0.001319062	0.001122083	0.00143345	6.52E-04	8.45E-04	6.83E-04	0.002465303	0.001296648	0.001849086	2.24E-04	2.38E-04	1.65E-05	3.28E-04	2.34E-04	7.35E-04	0.001983737	7.20E-04	2.73E-04	9.63E-06	0	6.92E-05	2.37E-04	7.85E-04	1.91E-04	0.00111528	8.64E-04	4.08E-04	0	6.00E-04	1.19E-04	1.25E-04	3.67E-05	7.31E-05	3.45E-04	6.66E-04	2.00E-04	7.43E-04
7.87E-05	0.046297621	0.021168541	0.011226453	0.009825987	0.005261471	0.002072683	0.002159774	0.003622211	0.001688267	0.001857813	8.11E-04	0.001374716	0.001339912	0.001143244	0.00146416	6.59E-04	8.58E-04	6.96E-04	0.002509765	0.001324982	0.001890818	2.42E-04	2.38E-04	1.65E-05	3.28E-04	2.43E-04	7.41E-04	0.002027404	7.36E-04	2.97E-04	9.63E-06	0	6.92E-05	2.47E-04	7.95E-04	1.91E-04	0.001136715	8.90E-04	4.13E-04	0	6.21E-04	1.19E-04	1.25E-04	3.67E-05	7.31E-05	3.52E-04	6.80E-04	2.00E-04	7.55E-04
8.04E-05	0.046910434	0.021496375	0.01142512	0.009995939	0.005363437	0.002115093	0.002207101	0.003700937	0.001724286	0.001896861	8.25E-04	0.001402462	0.00136625	0.001174457	0.001493453	6.73E-04	8.74E-04	7.06E-04	0.002554014	0.001356198	0.001928271	2.47E-04	2.52E-04	1.65E-05	3.28E-04	2.46E-04	7.59E-04	0.002072631	7.58E-04	2.97E-04	9.63E-06	0	6.92E-05	2.47E-04	8.18E-04	1.95E-04	0.001161073	9.04E-04	4.21E-04	0	6.37E-04	1.23E-04	1.25E-04	3.67E-05	7.31E-05	3.59E-04	6.97E-04	2.07E-04	7.65E-04
8.20E-05	0.047456491	0.021790508	0.011605888	0.010151568	0.00545545	0.002152975	0.002250171	0.00376008	0.001754357	0.001930703	8.42E-04	0.001435492	0.001391855	0.001201438	0.001522745	6.80E-04	8.93E-04	7.24E-04	0.002603392	0.001383091	0.001967864	2.51E-04	2.66E-04	1.65E-05	3.28E-04	2.65E-04	7.67E-04	0.002105381	7.62E-04	3.26E-04	9.63E-06	0	6.92E-05	2.52E-04	8.38E-04	1.95E-04	0.001181859	9.30E-04	4.23E-04	0	6.43E-04	1.23E-04	1.25E-04	3.67E-05	7.31E-05	3.73E-04	7.03E-04	2.14E-04	7.68E-04
8.38E-05	0.048048652	0.02211827	0.011811043	0.010322542	0.005560494	0.00219629	0.002299752	0.00383959	0.001790376	0.001968015	8.59E-04	0.001459934	0.001417827	0.001228948	0.001553455	6.89E-04	9.10E-04	7.41E-04	0.002655122	0.001421511	0.002010666	2.65E-04	2.94E-04	1.65E-05	3.36E-04	2.80E-04	7.90E-04	0.002153727	7.78E-04	3.32E-04	9.63E-06	0	6.92E-05	2.52E-04	8.55E-04	2.06E-04	0.001208815	9.52E-04	4.30E-04	0	6.55E-04	1.23E-04	1.25E-04	3.67E-05	7.77E-05	3.87E-04	7.06E-04	2.22E-04	7.78E-04
8.54E-05	0.048565893	0.022418538	0.011992707	0.010468197	0.005654586	0.002237937	0.002340819	0.003903237	0.001825734	0.002004894	8.70E-04	0.001485698	0.001448554	0.001253812	0.00158511	6.98E-04	9.26E-04	7.54E-04	0.002704929	0.001449364	0.002048119	2.78E-04	3.08E-04	1.65E-05	3.36E-04	2.93E-04	8.00E-04	0.002197394	8.10E-04	3.43E-04	9.63E-06	0	6.92E-05	2.58E-04	8.69E-04	2.06E-04	0.001227652	9.68E-04	4.33E-04	0	6.70E-04	1.23E-04	1.25E-04	3.67E-05	7.77E-05	3.87E-04	7.17E-04	2.22E-04	7.88E-04
8.72E-05	0.049161897	0.022755824	0.012198085	0.010644414	0.005760909	0.002283254	0.002388647	0.003979418	0.001862414	0.002042206	8.86E-04	0.001522691	0.001480744	0.001289787	0.001614875	7.17E-04	9.41E-04	7.68E-04	0.002762217	0.001482021	0.002101623	2.87E-04	3.08E-04	1.65E-05	3.36E-04	3.18E-04	8.14E-04	0.00224574	8.36E-04	3.61E-04	9.63E-06	0	6.92E-05	2.58E-04	9.00E-04	2.06E-04	0.001243891	9.86E-04	4.45E-04	0	6.77E-04	1.26E-04	1.25E-04	3.67E-05	7.77E-05	3.94E-04	7.29E-04	2.29E-04	8.00E-04
8.88E-05	0.049699309	0.023054793	0.012379972	0.010800555	0.005858359	0.002325568	0.002430465	0.004048353	0.001890172	0.002073879	9.04E-04	0.001551097	0.001503423	0.001318884	0.001643696	7.37E-04	9.58E-04	7.81E-04	0.002815443	0.001514677	0.002144426	2.96E-04	3.22E-04	3.29E-05	3.36E-04	3.30E-04	8.29E-04	0.002284729	8.55E-04	3.61E-04	9.63E-06	0	6.92E-05	2.60E-04	9.13E-04	2.06E-04	0.00126013	0.001010321	4.45E-04	0	6.95E-04	1.26E-04	1.25E-04	3.67E-05	7.77E-05	4.08E-04	7.40E-04	2.37E-04	8.15E-04
9.06E-05	0.050333733	0.023396338	0.012587812	0.010975494	0.0059674	0.00237179	0.002478794	0.00412003	0.001924208	0.002118133	9.31E-04	0.00158677	0.001536345	0.001354329	0.001687635	7.60E-04	9.73E-04	8.04E-04	0.002878075	0.001544932	0.002189369	3.05E-04	3.22E-04	3.29E-05	3.36E-04	3.64E-04	8.45E-04	0.002326836	8.71E-04	3.78E-04	9.63E-06	0	6.92E-05	2.63E-04	9.35E-04	2.06E-04	0.00128806	0.001032328	4.57E-04	0	7.13E-04	1.26E-04	1.29E-04	3.67E-05	7.77E-05	4.08E-04	7.57E-04	2.44E-04	8.28E-04
9.23E-05	0.05088027	0.023694873	0.01276679	0.011135343	0.006066448	0.002413532	0.002520863	0.004187006	0.001960558	0.002155879	9.51E-04	0.001616497	0.001561585	0.001379723	0.001721179	7.77E-04	9.87E-04	8.22E-04	0.002925744	0.001575668	0.002234312	3.19E-04	3.22E-04	3.29E-05	3.36E-04	3.80E-04	8.59E-04	0.00234711	8.81E-04	4.07E-04	9.63E-06	0	6.92E-05	2.68E-04	9.51E-04	2.09E-04	0.001304624	0.001042331	4.70E-04	0	7.32E-04	1.26E-04	1.29E-04	3.67E-05	7.77E-05	4.08E-04	7.71E-04	2.44E-04	8.38E-04
9.41E-05	0.051492122	0.024032593	0.012969037	0.011313095	0.006177807	0.002459182	0.002570694	0.004264362	0.00200682	0.002200134	9.70E-04	0.001648206	0.001595238	0.001407232	0.001755669	7.83E-04	0.001008854	8.45E-04	0.00298239	0.001611686	0.002282465	3.19E-04	3.22E-04	3.29E-05	3.36E-04	3.86E-04	8.74E-04	0.002378301	8.97E-04	4.13E-04	9.63E-06	0	6.92E-05	2.68E-04	9.67E-04	2.09E-04	0.001331256	0.001058337	4.77E-04	0	7.68E-04	1.30E-04	1.29E-04	3.67E-05	7.77E-05	4.43E-04	7.86E-04	2.51E-04	8.68E-04
9.58E-05	0.052009843	0.024337696	0.013152266	0.011469747	0.006276856	0.002504832	0.002615517	0.004337018	0.002045814	0.002237446	9.93E-04	0.001679915	0.00162377	0.001438445	0.001784962	8.04E-04	0.001023709	8.58E-04	0.003034548	0.001645302	0.002328478	3.37E-04	3.22E-04	3.29E-05	3.45E-04	4.17E-04	8.90E-04	0.00241573	9.07E-04	4.13E-04	9.63E-06	0	9.22E-05	2.71E-04	9.88E-04	2.21E-04	0.001354639	0.001082344	4.82E-04	0	7.81E-04	1.30E-04	1.29E-04	3.67E-05	7.77E-05	4.50E-04	7.94E-04	2.51E-04	8.87E-04
9.77E-05	0.052599123	0.024683858	0.013366146	0.011652487	0.006384458	0.002549433	0.002668103	0.004419073	0.002086128	0.002280399	0.001021118	0.001713606	0.001651937	0.001472833	0.001819451	8.16E-04	0.001044081	8.82E-04	0.003095042	0.001677959	0.002372351	3.46E-04	3.36E-04	3.29E-05	3.45E-04	4.33E-04	9.10E-04	0.002464076	9.16E-04	4.13E-04	9.63E-06	0	9.22E-05	2.76E-04	0.00100763	2.21E-04	0.001376399	0.001096349	4.94E-04	0	7.99E-04	1.30E-04	1.29E-04	3.67E-05	7.77E-05	4.78E-04	8.28E-04	2.59E-04	9.07E-04
9.94E-05	0.053143259	0.024985136	0.01354781	0.011820648	0.006486784	0.002594035	0.002719938	0.004496233	0.002121817	0.002320748	0.00104114	0.001746636	0.001679737	0.001500343	0.001849689	8.20E-04	0.001058512	8.95E-04	0.003150406	0.001701971	0.002410874	3.59E-04	3.36E-04	3.29E-05	3.45E-04	4.55E-04	9.31E-04	0.002504624	9.33E-04	4.19E-04	9.63E-06	0	9.22E-05	2.76E-04	0.001029424	2.21E-04	0.001401732	0.001108352	5.04E-04	0	8.08E-04	1.30E-04	1.29E-04	3.67E-05	7.77E-05	5.06E-04	8.51E-04	2.66E-04	9.27E-04
1.01E-04	0.05373398	0.025326897	0.013774666	0.012013362	0.006599422	0.00264364	0.002776029	0.004578877	0.002162132	0.002361966	0.001064023	0.001775042	0.001713025	0.001538962	0.001883706	8.25E-04	0.001084402	9.04E-04	0.003207908	0.001726463	0.002452606	3.73E-04	3.36E-04	3.29E-05	3.54E-04	4.73E-04	9.45E-04	0.002565446	9.45E-04	4.19E-04	9.63E-06	0	9.22E-05	2.84E-04	0.001042244	2.28E-04	0.001427064	0.001128359	5.09E-04	0	8.33E-04	1.33E-04	1.33E-04	3.67E-05	7.77E-05	5.34E-04	8.74E-04	2.66E-04	9.35E-04
1.03E-04	0.05425026	0.025642896	0.013983176	0.012187278	0.006700109	0.002684858	0.002818849	0.00465212	0.002203108	0.00240622	0.001097392	0.001812036	0.001739728	0.001570704	0.001913471	8.34E-04	0.00110053	9.16E-04	0.003258997	0.001759119	0.00249862	3.86E-04	3.50E-04	4.94E-05	3.62E-04	4.95E-04	9.58E-04	0.002616911	9.52E-04	4.31E-04	9.63E-06	0	9.22E-05	2.86E-04	0.001058909	2.28E-04	0.0014485	0.001148365	5.17E-04	0	8.39E-04	1.33E-04	1.37E-04	3.67E-05	7.77E-05	5.34E-04	9.05E-04	2.66E-04	9.47E-04
1.05E-04	0.054850586	0.026007388	0.014186093	0.012365286	0.006812708	0.002729269	0.002873688	0.004729476	0.002242762	0.002445702	0.001126949	0.00184969	0.001777405	0.001606149	0.001947016	8.48E-04	0.00111878	9.35E-04	0.003315429	0.001789855	0.002553193	4.04E-04	3.50E-04	4.94E-05	3.71E-04	5.14E-04	9.66E-04	0.002671495	9.62E-04	4.42E-04	9.63E-06	0	9.22E-05	2.94E-04	0.001073011	2.28E-04	0.001468961	0.00116237	5.26E-04	7.85E-06	8.57E-04	1.33E-04	1.37E-04	4.89E-05	7.77E-05	5.48E-04	9.22E-04	2.73E-04	9.65E-04
1.07E-04	0.055394241	0.026318841	0.014389906	0.012535109	0.006916233	0.002776348	0.002913503	0.004802132	0.002283407	0.00248258	0.001140297	0.001876114	0.001808863	0.001642124	0.001974419	8.64E-04	0.00113321	9.48E-04	0.003370793	0.001810505	0.002606697	4.22E-04	3.64E-04	4.94E-05	3.71E-04	5.23E-04	9.68E-04	0.002718281	9.81E-04	4.42E-04	9.63E-06	0	9.22E-05	2.97E-04	0.001078139	2.32E-04	0.001491045	0.001180375	5.31E-04	2.36E-05	8.82E-04	1.40E-04	1.37E-04	4.89E-05	7.77E-05	5.48E-04	9.36E-04	2.81E-04	9.75E-04
1.09E-04	0.056023863	0.026676117	0.014606246	0.012722197	0.007033788	0.002824666	0.002962333	0.004891825	0.002320748	0.002524665	0.001162225	0.001901878	0.001847272	0.001684976	0.002004184	8.80E-04	0.001148914	9.67E-04	0.00342915	0.001844602	0.00265378	4.35E-04	3.78E-04	4.94E-05	3.71E-04	5.48E-04	9.94E-04	0.002775984	0.001000319	4.48E-04	9.63E-06	0	9.22E-05	2.99E-04	0.001103778	2.36E-04	0.001522873	0.001204383	5.44E-04	4.71E-05	9.00E-04	1.47E-04	1.37E-04	4.89E-05	8.23E-05	5.55E-04	9.39E-04	2.88E-04	9.92E-04
1.11E-04	0.056587209	0.027003446	0.014802005	0.012885754	0.007139631	0.002871031	0.003011163	0.004959977	0.002363045	0.002562845	0.001183201	0.00192566	0.001872146	0.001714602	0.002032059	8.92E-04	0.001164193	9.80E-04	0.003480453	0.00187966	0.002692303	4.49E-04	3.78E-04	6.59E-05	3.71E-04	5.73E-04	0.001010746	0.002836806	0.001013227	4.48E-04	9.63E-06	0	9.22E-05	3.04E-04	0.00113711	2.39E-04	0.001546257	0.001228391	5.53E-04	4.71E-05	9.18E-04	1.51E-04	1.42E-04	4.89E-05	8.23E-05	5.55E-04	9.68E-04	2.96E-04	0.001002174
1.13E-04	0.057242765	0.027363897	0.015021701	0.013070923	0.007262142	0.002923161	0.003060994	0.005041641	0.00240303	0.002602327	0.001199409	0.001964635	0.001902873	0.001746873	0.002070801	9.08E-04	0.001183717	9.95E-04	0.003539023	0.001911355	0.002747947	4.49E-04	3.92E-04	6.59E-05	3.71E-04	6.20E-04	0.001023022	0.002896069	0.001026134	4.54E-04	9.63E-06	0	9.22E-05	3.10E-04	0.001161467	2.47E-04	0.001575162	0.001242395	5.78E-04	4.71E-05	9.24E-04	1.54E-04	1.42E-04	6.11E-05	8.23E-05	5.70E-04	9.76E-04	3.03E-04	0.001022118
1.15E-04	0.057797947	0.027680256	0.015229764	0.013241898	0.007366507	0.002966905	0.003112328	0.005117626	0.00244037	0.00263964	0.001215617	0.001994362	0.001937258	0.001780731	0.002101511	9.24E-04	0.00119942	0.001013436	0.003591395	0.001950735	0.002786469	4.71E-04	3.92E-04	6.59E-05	3.80E-04	6.32E-04	0.00103939	0.002941296	0.001048722	4.54E-04	9.63E-06	0	9.22E-05	3.10E-04	0.001188388	2.51E-04	0.001597247	0.001252398	5.93E-04	6.28E-05	9.34E-04	1.54E-04	1.42E-04	6.11E-05	8.23E-05	5.70E-04	9.88E-04	3.10E-04	0.001039568
1.17E-04	0.058419404	0.028038542	0.015449237	0.013436147	0.007489338	0.003018654	0.003169922	0.00520869	0.002480355	0.002684762	0.001234686	0.00202475	0.001972009	0.001823054	0.00214545	9.31E-04	0.001218095	0.001039421	0.003650606	0.001984832	0.002849603	4.89E-04	3.92E-04	8.24E-05	3.80E-04	6.48E-04	0.001061897	0.002992761	0.001058403	4.54E-04	9.63E-06	0	9.22E-05	3.20E-04	0.001211464	2.51E-04	0.001626152	0.001268403	6.00E-04	6.28E-05	9.52E-04	1.61E-04	1.46E-04	6.11E-05	8.69E-05	5.70E-04	0.001007531	3.18E-04	0.001071977
1.19E-04	0.058989954	0.028362624	0.015657076	0.013606482	0.007600297	0.003062589	0.003227766	0.00528918	0.002514722	0.002726847	0.001251847	0.002054477	0.002007125	0.001861673	0.002172381	9.42E-04	0.001232101	0.001058911	0.003705115	0.002021811	0.002884916	4.98E-04	4.20E-04	9.88E-05	3.80E-04	6.73E-04	0.001080311	0.003041106	0.001064856	4.65E-04	9.63E-06	0	9.22E-05	3.25E-04	0.001223002	2.51E-04	0.001653108	0.00128841	6.05E-04	7.07E-05	9.58E-04	1.61E-04	1.46E-04	7.33E-05	8.69E-05	5.84E-04	0.001027454	3.18E-04	0.001081949
1.21E-04	0.059646951	0.028723363	0.015889749	0.013808531	0.007723888	0.003116435	0.003286612	0.005377502	0.002567593	0.002776307	0.001275683	0.002082883	0.002046631	0.001898706	0.002205925	9.54E-04	0.001249927	0.001079699	0.003773733	0.002063111	0.00295019	5.34E-04	4.20E-04	9.88E-05	3.80E-04	6.94E-04	0.001098726	0.003094131	0.00107131	4.65E-04	9.63E-06	0	9.22E-05	3.30E-04	0.001237103	2.51E-04	0.001684287	0.00132042	6.08E-04	7.85E-05	9.64E-04	1.72E-04	1.50E-04	7.33E-05	8.69E-05	5.84E-04	0.001044531	3.18E-04	0.001109372
1.23E-04	0.060203093	0.029050547	0.016096917	0.01398347	0.007836686	0.003161989	0.003341201	0.005449766	0.002602621	0.002815789	0.001297612	0.002113271	0.002084674	0.001930448	0.002242305	9.77E-04	0.001267328	0.001093991	0.003834441	0.00210105	0.002997273	5.43E-04	4.34E-04	9.88E-05	3.80E-04	7.19E-04	0.001113048	0.003145596	0.00108099	4.71E-04	9.63E-06	0	9.22E-05	3.36E-04	0.001251205	2.51E-04	0.001713192	0.001342427	6.25E-04	7.85E-05	9.67E-04	1.83E-04	1.55E-04	8.55E-05	8.69E-05	5.84E-04	0.0010673	3.25E-04	0.001129315
1.25E-04	0.060838478	0.029420596	0.016330261	0.014180915	0.007962915	0.003214358	0.003403302	0.005542006	0.002643266	0.002861779	0.001327168	0.002149604	0.002124546	0.001971183	0.002287189	9.84E-04	0.001281759	0.001110882	0.003898355	0.002144272	0.003043287	5.61E-04	4.34E-04	1.15E-04	3.80E-04	7.47E-04	0.001125324	0.003187703	0.001090671	4.77E-04	9.63E-06	0	9.22E-05	3.49E-04	0.001275563	2.51E-04	0.001741447	0.00135243	6.32E-04	7.85E-05	9.73E-04	1.83E-04	1.55E-04	8.55E-05	8.69E-05	5.84E-04	0.001084376	3.25E-04	0.001161724
1.27E-04	0.061381172	0.029754997	0.016541009	0.014360842	0.008075234	0.003263915	0.003451631	0.00562132	0.00268259	0.002912975	0.001348143	0.002180653	0.002163686	0.002001338	0.002319316	9.93E-04	0.001302131	0.001127772	0.003957781	0.002189414	0.0030893	5.75E-04	4.48E-04	1.15E-04	3.88E-04	7.66E-04	0.001141693	0.003242287	0.001103578	4.77E-04	9.63E-06	0	1.15E-04	3.54E-04	0.001303766	2.62E-04	0.001764506	0.001366435	6.42E-04	7.85E-05	9.80E-04	1.90E-04	1.55E-04	8.55E-05	8.69E-05	5.98E-04	0.001112838	3.25E-04	0.001179175
1.29E-04	0.062033847	0.030132622	0.016781511	0.014565193	0.008209536	0.003314616	0.003508975	0.005716105	0.002728853	0.002973283	0.001376746	0.002207077	0.002198071	0.0020389	0.002353334	9.98E-04	0.001328445	0.001145962	0.004026825	0.002234077	0.003155644	5.97E-04	4.48E-04	1.15E-04	3.88E-04	7.94E-04	0.001160107	0.003317145	0.001110032	4.77E-04	9.63E-06	0	1.15E-04	3.59E-04	0.001325559	2.77E-04	0.001796334	0.00138444	6.62E-04	9.43E-05	9.92E-04	2.00E-04	1.55E-04	8.55E-05	8.69E-05	6.05E-04	0.001135607	3.40E-04	0.00120909
1.31E-04	0.062620245	0.030480878	0.016990693	0.014749594	0.008322934	0.003362362	0.003559557	0.005791894	0.002768837	0.003009727	0.001402488	0.002244731	0.002228432	0.002068526	0.002389241	0.001002385	0.001345422	0.001160254	0.004083899	0.002277298	0.003204868	6.15E-04	4.48E-04	1.32E-04	3.88E-04	8.10E-04	0.001180567	0.003390444	0.001119712	4.77E-04	9.63E-06	0	1.15E-04	3.69E-04	0.001348635	2.81E-04	0.001825889	0.001394443	6.69E-04	1.10E-04	9.98E-04	2.04E-04	1.55E-04	8.55E-05	8.69E-05	6.19E-04	0.00115553	3.40E-04	0.001216569
1.33E-04	0.0632369	0.03085605	0.017219339	0.01496392	0.008450082	0.003421116	0.003617402	0.005886288	0.002818735	0.00306049	0.001429184	0.002278422	0.002262817	0.002096565	0.002432707	0.001018515	0.001367492	0.001179743	0.004148455	0.002328684	0.003259441	6.33E-04	4.48E-04	1.48E-04	3.97E-04	8.31E-04	0.001201028	0.003449706	0.001122939	4.77E-04	9.63E-06	0	1.15E-04	3.69E-04	0.001375556	2.81E-04	0.001851546	0.001402446	6.84E-04	1.34E-04	0.001004081	2.14E-04	1.55E-04	9.77E-05	8.69E-05	6.26E-04	0.001189683	3.40E-04	0.001256457
1.35E-04	0.063802647	0.031188863	0.017430758	0.01513579	0.008565479	0.003473961	0.003674495	0.005977353	0.002864668	0.003106045	0.001447299	0.002302864	0.002296104	0.002136771	0.002478536	0.001030037	0.001389138	0.00120313	0.004203819	0.002368064	0.003306524	6.46E-04	4.48E-04	1.48E-04	3.97E-04	8.50E-04	0.001217396	0.00350429	0.001126166	4.77E-04	1.93E-05	0	1.15E-04	3.80E-04	0.001408888	2.84E-04	0.001875255	0.001412449	7.01E-04	1.57E-04	0.001013264	2.14E-04	1.55E-04	9.77E-05	8.69E-05	6.61E-04	0.001212452	3.47E-04	0.001268922
1.38E-04	0.064427467	0.031563025	0.017676182	0.015331445	0.008696024	0.003532811	0.003729334	0.006063717	0.002915887	0.003161146	0.001480669	0.002340519	0.002338537	0.002174333	0.002522947	0.001041559	0.001408237	0.001217422	0.004269444	0.002406963	0.003356818	6.96E-04	4.48E-04	1.48E-04	3.97E-04	8.78E-04	0.001250133	0.003565112	0.001139073	4.77E-04	1.93E-05	0	1.15E-04	3.80E-04	0.001426835	2.84E-04	0.001902536	0.001426454	7.13E-04	2.51E-04	0.001025509	2.25E-04	1.59E-04	1.10E-04	9.14E-05	6.68E-04	0.001240914	3.47E-04	0.001288865
1.40E-04	0.06500474	0.0319076	0.017891852	0.015522369	0.00881258	0.003583464	0.00378167	0.006148906	0.002957524	0.003206268	0.001496878	0.002372888	0.00237914	0.002205546	0.002559327	0.00105308	0.00142394	0.001243408	0.004336565	0.002436258	0.003401761	7.09E-04	4.62E-04	1.48E-04	4.05E-04	9.03E-04	0.001268547	0.003644649	0.001139073	4.77E-04	1.93E-05	0	1.15E-04	3.85E-04	0.001439655	2.84E-04	0.001933065	0.001450461	7.21E-04	3.06E-04	0.001037754	2.35E-04	1.59E-04	1.10E-04	9.14E-05	7.03E-04	0.001257991	3.55E-04	0.001303823
1.42E-04	0.065655013	0.03229338	0.018132355	0.015735288	0.008955956	0.003642551	0.003837761	0.00623625	0.003008083	0.003261369	0.001524527	0.002411203	0.002420841	0.002245753	0.002602321	0.001073819	0.001445162	0.001269393	0.004406037	0.0024814	0.003460615	7.27E-04	4.62E-04	1.48E-04	4.05E-04	9.28E-04	0.00128287	0.00370859	0.001145527	4.83E-04	1.93E-05	0	1.15E-04	4.01E-04	0.001456321	2.96E-04	0.001963919	0.001466466	7.43E-04	3.30E-04	0.001059183	2.35E-04	1.63E-04	1.10E-04	9.14E-05	7.38E-04	0.001272221	3.70E-04	0.001318781
1.44E-04	0.066237089	0.032640553	0.018344892	0.015922631	0.009069793	0.003692823	0.003889345	0.006321831	0.003047076	0.003303888	0.001548362	0.002444233	0.002455226	0.002272733	0.002640591	0.001085341	0.001463412	0.001281087	0.00447273	0.002511175	0.003503418	7.50E-04	4.62E-04	1.48E-04	4.05E-04	9.53E-04	0.001297192	0.003797484	0.001151981	4.83E-04	2.89E-05	0	1.15E-04	4.06E-04	0.001470422	2.96E-04	0.001985679	0.001482471	7.58E-04	3.46E-04	0.001068366	2.39E-04	1.63E-04	1.22E-04	9.60E-05	7.73E-04	0.001289298	3.70E-04	0.001346204
1.47E-04	0.066889764	0.033032467	0.018591883	0.016142839	0.009208413	0.003748766	0.003954702	0.006418379	0.003094	0.003355518	0.001579826	0.002476603	0.002500219	0.002304475	0.002683112	0.001094558	0.001480813	0.00129278	0.004540492	0.002553917	0.003551571	7.68E-04	4.76E-04	1.48E-04	4.14E-04	9.84E-04	0.001311514	0.003862985	0.001161661	4.83E-04	3.85E-05	0	1.15E-04	4.16E-04	0.001497344	2.96E-04	0.002015558	0.00151048	7.82E-04	3.77E-04	0.001074489	2.49E-04	1.68E-04	1.22E-04	1.05E-04	7.80E-04	0.001309221	3.70E-04	0.001363654
1.49E-04	0.067497294	0.033383681	0.01881762	0.016328264	0.009324049	0.00380142	0.004007538	0.006511597	0.003133984	0.003412789	0.001606521	0.002508973	0.002541188	0.002347856	0.002717602	0.001108384	0.001499488	0.00131097	0.004603124	0.002584172	0.003605075	7.85E-04	4.76E-04	1.48E-04	4.14E-04	0.00101814	0.001331975	0.003928486	0.001174569	4.83E-04	3.85E-05	0	1.15E-04	4.27E-04	0.001514009	3.03E-04	0.00204219	0.00154049	8.14E-04	4.01E-04	0.001080611	2.49E-04	1.68E-04	1.22E-04	1.05E-04	7.95E-04	0.00133199	3.70E-04	0.001378612
1.52E-04	0.068145646	0.033780574	0.019062822	0.016545147	0.009459911	0.003859364	0.00406989	0.006608145	0.003183882	0.003466154	0.001636078	0.002540682	0.002579596	0.00238436	0.002755871	0.001124515	0.001522407	0.001339554	0.004671314	0.002625953	0.003644667	8.03E-04	4.76E-04	1.48E-04	4.23E-04	0.001033708	0.001356527	0.003986189	0.001177795	5.00E-04	4.82E-05	0	1.15E-04	4.45E-04	0.001538367	3.03E-04	0.002067847	0.001566498	8.26E-04	4.24E-04	0.00110204	2.53E-04	1.68E-04	1.22E-04	1.10E-04	7.95E-04	0.001351913	3.70E-04	0.001396063
1.54E-04	0.068733965	0.034119521	0.019280281	0.01673978	0.009581383	0.003912543	0.004132993	0.006701756	0.003224197	0.00351735	0.001654193	0.002571069	0.002623858	0.002420863	0.002788471	0.001136036	0.001541081	0.001352547	0.004731808	0.00266149	0.00368105	8.26E-04	4.76E-04	1.48E-04	4.23E-04	0.001055503	0.001364711	0.004034534	0.001184249	5.06E-04	4.82E-05	0	1.15E-04	4.53E-04	0.001556314	3.07E-04	0.002087983	0.001586505	8.53E-04	4.24E-04	0.001123468	2.63E-04	1.68E-04	1.22E-04	1.14E-04	8.37E-04	0.001366144	3.77E-04	0.001401049
1.56E-04	0.069385679	0.034516919	0.019534207	0.016954617	0.009721122	0.003973917	0.004193842	0.006807704	0.003272773	0.00357115	0.001679935	0.002610706	0.002671411	0.002459483	0.002824378	0.001156775	0.001560605	0.001379832	0.004807693	0.00270135	0.003737764	8.80E-04	4.76E-04	1.48E-04	4.23E-04	0.001099093	0.00138108	0.004093797	0.001184249	5.12E-04	5.78E-05	0	1.15E-04	4.61E-04	0.001580672	3.07E-04	0.002119486	0.001614513	8.61E-04	4.40E-04	0.001132652	2.70E-04	1.72E-04	1.22E-04	1.14E-04	8.51E-04	0.001391759	3.77E-04	0.001423486
1.59E-04	0.069977841	0.034871308	0.019749206	0.017152702	0.009844872	0.00402762	0.00425394	0.006892501	0.003316062	0.003619743	0.001706631	0.002639772	0.002706894	0.002494399	0.002862648	0.001168297	0.001576308	0.00140192	0.004871394	0.002750335	0.003786987	9.07E-04	4.76E-04	1.48E-04	4.31E-04	0.001114661	0.00139131	0.004168655	0.001184249	5.12E-04	6.74E-05	0	1.15E-04	4.68E-04	0.001601184	3.18E-04	0.002143195	0.001638521	8.68E-04	4.56E-04	0.001138774	2.70E-04	1.80E-04	1.22E-04	1.23E-04	8.79E-04	0.00142022	3.99E-04	0.001453401
1.61E-04	0.070653568	0.035264665	0.020002461	0.017371247	0.00998621	0.00408747	0.004324806	0.006990224	0.003369264	0.003680918	0.001729513	0.002682051	0.00275335	0.002542541	0.002910366	0.001182123	0.001606018	0.00141881	0.004943218	0.002802201	0.00383193	9.29E-04	4.76E-04	1.48E-04	4.49E-04	0.001152024	0.001405632	0.004245073	0.001190703	5.12E-04	6.74E-05	0	1.15E-04	4.74E-04	0.001617849	3.25E-04	0.002173724	0.001648524	8.83E-04	4.79E-04	0.001166325	2.81E-04	1.85E-04	1.22E-04	1.28E-04	8.93E-04	0.001445835	3.99E-04	0.001478331
1.64E-04	0.071196743	0.035611694	0.020222829	0.017566903	0.010111879	0.00414265	0.004383402	0.007075022	0.003416188	0.003728209	0.001753349	0.002719705	0.00279249	0.002579044	0.002947218	0.00119134	0.001633606	0.001431803	0.005006705	0.0028411	0.003871523	9.52E-04	4.76E-04	1.48E-04	4.49E-04	0.001201841	0.001426093	0.004296538	0.00119393	5.18E-04	6.74E-05	0	1.15E-04	4.79E-04	0.001642207	3.33E-04	0.002204902	0.001662529	8.90E-04	4.79E-04	0.001166325	2.81E-04	1.85E-04	1.22E-04	1.28E-04	8.93E-04	0.001477143	4.21E-04	0.001503261
1.66E-04	0.071882075	0.036014288	0.020485704	0.017788901	0.010255495	0.004202071	0.004454017	0.007172157	0.003465095	0.003781575	0.001787672	0.002756699	0.002840775	0.002620309	0.00298407	0.001205166	0.001655676	0.001451292	0.005077246	0.002891045	0.003914326	9.92E-04	4.76E-04	1.48E-04	4.49E-04	0.001226749	0.001444507	0.004374515	0.001200383	5.24E-04	6.74E-05	0	1.15E-04	4.84E-04	0.001662718	3.37E-04	0.002245824	0.001684536	9.08E-04	5.03E-04	0.001181631	2.84E-04	1.85E-04	1.22E-04	1.33E-04	8.93E-04	0.00150845	4.29E-04	0.001530683
1.69E-04	0.07246175	0.036365935	0.020710546	0.017996705	0.010380644	0.004258395	0.00451737	0.007263026	0.003519288	0.00382713	0.001811508	0.002786426	0.002881013	0.002666335	0.003015253	0.001223601	0.001676897	0.001483774	0.005149924	0.0029213	0.003964619	0.001009911	4.76E-04	1.48E-04	4.49E-04	0.001270339	0.00146906	0.004435337	0.001213291	5.29E-04	7.70E-05	0	1.15E-04	4.94E-04	0.001679384	3.40E-04	0.002275379	0.001702541	9.20E-04	5.11E-04	0.001215305	2.84E-04	1.85E-04	1.34E-04	1.42E-04	9.00E-04	0.001525527	4.29E-04	0.001563092
1.71E-04	0.07312595	0.03676124	0.020960222	0.018218447	0.010530456	0.004319627	0.004592493	0.00736917	0.003573482	0.003878761	0.001842017	0.002820117	0.00292564	0.002709187	0.00304927	0.001239731	0.001698542	0.00150976	0.005230085	0.00298037	0.004014913	0.001050307	4.76E-04	1.48E-04	4.49E-04	0.001301475	0.001483382	0.004510195	0.001219744	5.35E-04	9.63E-05	0	1.15E-04	5.00E-04	0.001694768	3.52E-04	0.002310454	0.001718546	9.25E-04	5.11E-04	0.001230611	2.88E-04	1.85E-04	1.34E-04	1.46E-04	9.07E-04	0.001551142	4.36E-04	0.001593008
1.74E-04	0.073740204	0.03711231	0.02118842	0.018410138	0.010662001	0.004374187	0.004654594	0.007465718	0.003624041	0.003930824	0.001860133	0.002853808	0.002969901	0.002748336	0.00308943	0.001258166	0.00172231	0.001527949	0.005295282	0.003015427	0.004056645	0.001090703	4.76E-04	1.48E-04	4.49E-04	0.001329497	0.001495658	0.004563219	0.001222971	5.41E-04	9.63E-05	0	1.15E-04	5.10E-04	0.001716561	3.55E-04	0.002340983	0.001748556	9.47E-04	5.18E-04	0.001245917	2.91E-04	1.93E-04	1.34E-04	1.46E-04	9.14E-04	0.001565373	4.51E-04	0.00160298
1.76E-04	0.074440424	0.037517574	0.021447716	0.018640577	0.010808095	0.004437849	0.00473172	0.007571078	0.003676252	0.003977682	0.001888735	0.002882214	0.003017089	0.002781665	0.003141873	0.001271992	0.001750746	0.001552636	0.005368388	0.003069694	0.00411764	0.001113146	4.76E-04	1.65E-04	4.49E-04	0.001363747	0.001518165	0.004652113	0.001232652	5.41E-04	9.63E-05	0	1.15E-04	5.15E-04	0.001746046	3.70E-04	0.002372487	0.001764561	9.69E-04	5.50E-04	0.001255101	2.95E-04	2.10E-04	1.34E-04	1.65E-04	9.35E-04	0.001608065	4.58E-04	0.001617937
1.79E-04	0.075052757	0.037875644	0.021676138	0.018843521	0.010938201	0.004491981	0.00479933	0.007663709	0.00372615	0.004030614	0.001910664	0.002915244	0.003056595	0.00281711	0.003188174	0.001292731	0.001773241	0.001573424	0.005432944	0.003113876	0.004156162	0.0011311	4.76E-04	1.81E-04	4.49E-04	0.001394883	0.001538625	0.004719173	0.001232652	5.41E-04	9.63E-05	0	1.15E-04	5.23E-04	0.001757584	3.74E-04	0.002395221	0.001778566	9.89E-04	5.50E-04	0.001264284	2.98E-04	2.10E-04	1.34E-04	1.74E-04	9.56E-04	0.001622295	4.66E-04	0.001632895
1.82E-04	0.075682379	0.038276794	0.021930959	0.019067694	0.011084455	0.00455631	0.004859679	0.007775728	0.003781665	0.004085281	0.001941174	0.002955541	0.003117683	0.002864194	0.003240145	0.001306557	0.001797008	0.00159811	0.00551802	0.003159499	0.004201105	0.001144565	4.76E-04	1.81E-04	4.49E-04	0.001441586	0.001554994	0.004806508	0.001235879	5.47E-04	9.63E-05	0	1.15E-04	5.36E-04	0.001775532	3.85E-04	0.002427374	0.001804574	0.001008439	5.73E-04	0.001297958	2.98E-04	2.15E-04	1.34E-04	1.74E-04	9.56E-04	0.001645065	4.73E-04	0.001660318
1.84E-04	0.076265895	0.038636163	0.022170119	0.019273579	0.011213202	0.004614159	0.004929292	0.007866205	0.003823963	0.004129969	0.001962149	0.002984607	0.003157189	0.002902285	0.003287391	0.00131347	0.001819503	0.001611103	0.005590913	0.003199839	0.004241768	0.001162519	4.89E-04	1.98E-04	4.49E-04	0.001478949	0.001581592	0.004879806	0.001235879	5.53E-04	9.63E-05	0	1.15E-04	5.49E-04	0.001811427	3.85E-04	0.002462125	0.001832583	0.001033035	5.73E-04	0.001310203	3.02E-04	2.15E-04	1.34E-04	1.78E-04	9.77E-04	0.001664987	4.88E-04	0.001675276
1.87E-04	0.076920971	0.039037747	0.022431652	0.019505936	0.011362134	0.004675676	0.005009172	0.007978029	0.003879809	0.004191144	0.001991705	0.003033492	0.003202182	0.002951485	0.003337	0.001331905	0.001839875	0.001637089	0.005668722	0.003249304	0.004293131	0.001211893	4.89E-04	2.14E-04	4.49E-04	0.001503858	0.001606145	0.00497026	0.001248786	5.53E-04	9.63E-05	0	1.15E-04	5.65E-04	0.001844758	3.89E-04	0.002493303	0.001850588	0.001057631	5.73E-04	0.00132857	3.09E-04	2.15E-04	1.34E-04	1.78E-04	9.84E-04	0.001673526	5.03E-04	0.001702698
1.89E-04	0.07750833	0.03941429	0.022664325	0.019707474	0.011498395	0.004735479	0.005075781	0.008072618	0.003936977	0.004254054	0.002008867	0.003079074	0.003244614	0.002996453	0.003381884	0.001343426	0.001858974	0.001656578	0.005743324	0.00328148	0.004354126	0.001229847	4.89E-04	2.47E-04	4.49E-04	0.001541221	0.001622513	0.005057594	0.001261693	5.53E-04	9.63E-05	0	1.15E-04	5.70E-04	0.001875526	3.97E-04	0.002519935	0.001874596	0.001072389	5.81E-04	0.001346937	3.09E-04	2.19E-04	1.34E-04	1.83E-04	9.84E-04	0.001693449	5.10E-04	0.001715163
1.92E-04	0.07817061	0.039830378	0.022929661	0.019934331	0.01164373	0.004802953	0.005154409	0.008180525	0.003986875	0.004319568	0.00204319	0.003125316	0.003295826	0.003047769	0.003435272	0.001359557	0.001883166	0.00168776	0.005817499	0.003328544	0.00441298	0.001243312	4.89E-04	2.47E-04	4.49E-04	0.001587924	0.00164502	0.005135571	0.001261693	5.64E-04	9.63E-05	0	1.15E-04	5.78E-04	0.001907575	4.04E-04	0.002553711	0.001902605	0.001096985	5.81E-04	0.001365305	3.09E-04	2.19E-04	1.34E-04	1.87E-04	9.91E-04	0.001719064	5.40E-04	0.001745079
1.95E-04	0.078750765	0.040192344	0.023180903	0.020137404	0.011783189	0.004862469	0.005226277	0.008278248	0.004037103	0.004370764	0.002067026	0.003160988	0.003337161	0.003087976	0.003474014	0.001364165	0.001903963	0.001703352	0.00588975	0.003370325	0.004466483	0.001256778	4.89E-04	2.64E-04	4.49E-04	0.001643969	0.001669572	0.005194834	0.001268147	5.64E-04	1.16E-04	0	1.15E-04	5.88E-04	0.00193706	4.08E-04	0.002584565	0.001922611	0.001111742	6.05E-04	0.00137755	3.30E-04	2.19E-04	1.34E-04	1.97E-04	9.91E-04	0.001719064	5.69E-04	0.001767516
1.98E-04	0.07940536	0.040601649	0.023447358	0.020365412	0.011934559	0.004929514	0.005310915	0.008388896	0.004087001	0.004424564	0.002100396	0.003192697	0.003384714	0.003133473	0.00352315	0.001394122	0.00192094	0.001728038	0.005965422	0.003424112	0.004521057	0.00127922	4.89E-04	2.64E-04	4.49E-04	0.001675104	0.001704355	0.005269692	0.001284281	5.64E-04	1.25E-04	0	1.15E-04	5.93E-04	0.001967828	4.11E-04	0.002619641	0.001938616	0.00112896	6.21E-04	0.001383672	3.44E-04	2.23E-04	1.34E-04	2.01E-04	0.001005449	0.001747525	5.77E-04	0.00177998
2.01E-04	0.079981673	0.040961234	0.023697481	0.02057181	0.012073938	0.004985647	0.005379276	0.008490535	0.004138551	0.004471855	0.002121371	0.003223746	0.003430439	0.003181086	0.003568034	0.001407948	0.001941312	0.001743629	0.006035535	0.003459169	0.00457242	0.001288197	4.89E-04	2.80E-04	4.57E-04	0.00170624	0.001726861	0.005330514	0.001287508	5.70E-04	1.25E-04	0	1.15E-04	6.14E-04	0.001997313	4.19E-04	0.002651469	0.001960623	0.001146177	6.36E-04	0.001395917	3.48E-04	2.23E-04	1.34E-04	2.01E-04	0.001005449	0.001784525	5.91E-04	0.00180491
2.03E-04	0.08063867	0.041373931	0.02397199	0.020807747	0.012227867	0.005051596	0.005460659	0.008602554	0.00420431	0.004528692	0.002152834	0.003268006	0.003479821	0.003233989	0.003622839	0.001430991	0.001962109	0.00176052	0.006119116	0.003512476	0.004646255	0.001301663	4.89E-04	2.80E-04	4.57E-04	0.001734262	0.001747322	0.005405372	0.001297188	5.70E-04	1.25E-04	0	1.15E-04	6.27E-04	0.002031926	4.26E-04	0.002683297	0.001984631	0.001158475	6.52E-04	0.001411223	3.51E-04	2.28E-04	1.34E-04	2.10E-04	0.001026542	0.001801602	5.99E-04	0.00182984
2.06E-04	0.081231792	0.041755453	0.024223231	0.02102041	0.012368965	0.00511259	0.005536032	0.008699298	0.004250904	0.004590734	0.00217667	0.003298394	0.003527375	0.003289009	0.003661109	0.001440208	0.001980359	0.001772213	0.006187947	0.003553776	0.004683708	0.001324105	4.89E-04	2.96E-04	4.57E-04	0.001746717	0.001765736	0.00547867	0.001316549	5.76E-04	1.35E-04	0	1.15E-04	6.32E-04	0.002049874	4.30E-04	0.002712527	0.002000636	0.001165854	6.76E-04	0.00142959	3.55E-04	2.28E-04	1.34E-04	2.10E-04	0.001068729	0.001824371	6.14E-04	0.001857263
2.09E-04	0.081866217	0.042180273	0.024508927	0.021251872	0.012521414	0.005182732	0.005613659	0.008812296	0.004312037	0.004654513	0.00221004	0.003340673	0.003592121	0.0033435	0.003719694	0.001456339	0.002005825	0.001800797	0.006270672	0.003603241	0.004742562	0.001351036	4.89E-04	3.13E-04	4.57E-04	0.001777853	0.001790289	0.005578481	0.001329457	5.82E-04	1.73E-04	0	1.15E-04	6.37E-04	0.002078077	4.34E-04	0.002742081	0.002020643	0.001183071	6.91E-04	0.001438774	3.58E-04	2.28E-04	1.34E-04	2.10E-04	0.001089822	0.001852832	6.14E-04	0.001894657
2.12E-04	0.082432444	0.042557177	0.024777171	0.021461977	0.012662872	0.005244155	0.005687028	0.008916678	0.004362926	0.004704841	0.002242456	0.003386254	0.003638943	0.003388468	0.003764105	0.001470165	0.002032139	0.001816389	0.006343992	0.003645022	0.004786435	0.001382455	4.89E-04	3.29E-04	4.57E-04	0.001824556	0.001818933	0.005643982	0.001332684	5.88E-04	1.83E-04	0	1.15E-04	6.50E-04	0.002106281	4.45E-04	0.002771961	0.002038648	0.00119045	6.99E-04	0.001460203	3.76E-04	2.36E-04	1.34E-04	2.15E-04	0.001103885	0.001886986	6.14E-04	0.001934545
2.15E-04	0.083085599	0.042974276	0.025050562	0.021693311	0.012819719	0.00530896	0.005768912	0.009029872	0.004428025	0.00477209	0.002273919	0.003443727	0.003689057	0.003434494	0.003816549	0.001507034	0.002054633	0.001833279	0.00642629	0.003689204	0.004839939	0.001413875	5.03E-04	3.46E-04	4.57E-04	0.001855692	0.001847578	0.005729756	0.001342364	5.99E-04	2.02E-04	0	1.15E-04	6.69E-04	0.002137048	4.45E-04	0.002806387	0.002084663	0.001202748	7.46E-04	0.001472447	3.86E-04	2.41E-04	1.34E-04	2.19E-04	0.001110916	0.001909755	6.21E-04	0.001956981
2.18E-04	0.0836768	0.04335551	0.02528301	0.021902393	0.012963534	0.005371336	0.005844786	0.009138758	0.004482219	0.004837604	0.002300615	0.003494593	0.003742829	0.003483165	0.00386096	0.00152086	0.002077552	0.001851469	0.00649961	0.003733866	0.004902003	0.001431829	5.17E-04	3.62E-04	4.66E-04	0.001883714	0.001863946	0.005804614	0.001348818	6.28E-04	2.21E-04	0	1.15E-04	6.95E-04	0.002172943	4.49E-04	0.002839189	0.002110671	0.001210127	7.62E-04	0.001496937	3.90E-04	2.53E-04	1.34E-04	2.19E-04	0.001110916	0.001918293	6.28E-04	0.001971939
2.21E-04	0.08434052	0.043770082	0.025564007	0.022127972	0.013124898	0.005438667	0.005922162	0.009251364	0.004540047	0.004900515	0.002347333	0.003538854	0.003798064	0.003537126	0.003921908	0.001539295	0.002098774	0.001876156	0.006577205	0.003774687	0.004968347	0.001454271	5.17E-04	4.12E-04	4.83E-04	0.00191485	0.001876223	0.005884151	0.001355272	6.34E-04	2.41E-04	0	1.15E-04	7.02E-04	0.002202429	4.60E-04	0.002867445	0.002136679	0.001217506	7.93E-04	0.001509182	4.04E-04	2.58E-04	1.34E-04	2.24E-04	0.001117947	0.001946755	6.28E-04	0.002011827
2.24E-04	0.084949011	0.044151172	0.025827778	0.022340763	0.013270032	0.005499899	0.005988019	0.009357704	0.004595563	0.004960388	0.002378796	0.003590381	0.003847813	0.003589501	0.003977658	0.001560034	0.002122541	0.001900842	0.006650739	0.003818869	0.00500901	0.001481202	5.17E-04	4.45E-04	4.83E-04	0.001955326	0.001906913	0.005952771	0.001361725	6.40E-04	2.50E-04	0	1.15E-04	7.10E-04	0.00223576	4.68E-04	0.002897649	0.002164688	0.001227344	8.09E-04	0.001548978	4.11E-04	2.66E-04	1.34E-04	2.24E-04	0.001132009	0.00197237	6.43E-04	0.002034263
2.27E-04	0.085557501	0.044569064	0.026109893	0.022571458	0.013434513	0.005570184	0.006062391	0.009475206	0.004649426	0.005025902	0.002417886	0.003637284	0.003902682	0.003640288	0.004023959	0.001580773	0.00214164	0.001935922	0.006740732	0.003859689	0.005071074	0.001499156	5.17E-04	4.78E-04	4.83E-04	0.002008257	0.001935558	0.006033867	0.001374633	6.52E-04	2.50E-04	0	1.15E-04	7.18E-04	0.002267809	4.79E-04	0.002933049	0.002204701	0.001232263	8.33E-04	0.001564284	4.25E-04	2.71E-04	1.34E-04	2.29E-04	0.00113904	0.0019866	6.43E-04	0.002061686
2.30E-04	0.086129972	0.044957153	0.026362701	0.02278898	0.013582526	0.005634275	0.00612925	0.00958135	0.004699985	0.005087077	0.002440768	0.003668332	0.003952065	0.00368314	0.004065064	0.001601512	0.002161164	0.001959309	0.006820037	0.003894267	0.005128858	0.001512622	5.17E-04	5.11E-04	4.83E-04	0.002039393	0.001947834	0.006104046	0.001377859	6.57E-04	2.60E-04	0	1.15E-04	7.28E-04	0.002290885	4.86E-04	0.002963254	0.002228709	0.00125194	8.64E-04	0.001601019	4.32E-04	2.71E-04	1.34E-04	2.29E-04	0.001153102	0.002012216	6.50E-04	0.002079137
2.33E-04	0.086780245	0.045367035	0.026638105	0.023020442	0.01374289	0.005702273	0.006206626	0.009701399	0.004759796	0.005155628	0.002470325	0.003715896	0.004006568	0.003740805	0.004121759	0.001626859	0.002187054	0.001987893	0.006907465	0.003948534	0.005183432	0.001544041	5.31E-04	5.27E-04	4.83E-04	0.002070529	0.001966248	0.006185143	0.00138754	6.57E-04	2.70E-04	0	1.15E-04	7.36E-04	0.002317806	4.86E-04	0.002997355	0.002254717	0.0012544	8.95E-04	0.001625509	4.35E-04	2.71E-04	1.34E-04	2.29E-04	0.001160134	0.002046369	6.58E-04	0.002111545
2.36E-04	0.087386334	0.045742135	0.026891136	0.023239371	0.013892062	0.005766698	0.006284754	0.00981048	0.004809364	0.005220274	0.002499881	0.003770065	0.004055585	0.003790534	0.004167588	0.00164299	0.002208275	0.002009981	0.006985702	0.003991755	0.005231585	0.00154853	5.31E-04	5.27E-04	4.83E-04	0.002095437	0.001988755	0.006244405	0.00139722	6.69E-04	2.70E-04	0	1.15E-04	7.39E-04	0.002340882	4.94E-04	0.003025611	0.002276724	0.001264238	9.35E-04	0.001646937	4.39E-04	2.75E-04	1.34E-04	2.29E-04	0.001181227	0.002080523	6.73E-04	0.002128996
2.39E-04	0.088068305	0.046154832	0.027169896	0.023477226	0.014053425	0.005837889	0.006362881	0.009934641	0.004869505	0.005281015	0.002531344	0.003826877	0.004107528	0.003848199	0.004223811	0.001661424	0.002234589	0.002032069	0.007074412	0.004043621	0.00530221	0.001566484	5.45E-04	5.27E-04	4.92E-04	0.002129687	0.002009215	0.006341097	0.001410128	6.92E-04	2.70E-04	0	1.15E-04	7.49E-04	0.002385751	4.98E-04	0.003063934	0.002306734	0.001276536	9.43E-04	0.001656121	4.39E-04	2.75E-04	1.34E-04	2.33E-04	0.001181227	0.002123215	7.10E-04	0.002153926
2.42E-04	0.088682078	0.046537653	0.027429191	0.023698969	0.014203717	0.005905267	0.006439005	0.010038043	0.004924691	0.005352603	0.002569481	0.00387378	0.004166421	0.00389687	0.004275309	0.001679859	0.002255386	0.002055456	0.007152008	0.004083001	0.005349293	0.001615857	5.45E-04	5.44E-04	5.00E-04	0.002160822	0.002023538	0.006415955	0.001419808	6.98E-04	2.70E-04	0	1.15E-04	7.88E-04	0.002416518	5.09E-04	0.00309901	0.002332742	0.001283915	9.43E-04	0.001668366	4.49E-04	2.75E-04	1.34E-04	2.38E-04	0.001181227	0.002145984	7.32E-04	0.002171377
2.45E-04	0.089332831	0.046958504	0.02771869	0.023936057	0.014367718	0.005976125	0.006518886	0.010152413	0.004983511	0.005422889	0.002602851	0.003920683	0.004228972	0.003949773	0.004331532	0.001693685	0.0022817	0.002090536	0.007233878	0.004139669	0.005412427	0.001638299	5.59E-04	5.44E-04	5.00E-04	0.002185731	0.002060366	0.006487694	0.001432716	7.04E-04	2.70E-04	0	1.15E-04	8.07E-04	0.002446003	5.12E-04	0.003130838	0.002354749	0.001298673	9.82E-04	0.001680611	4.56E-04	2.75E-04	1.34E-04	2.42E-04	0.001181227	0.002165907	7.54E-04	0.00219132
2.48E-04	0.0899005	0.047351356	0.027963667	0.024158439	0.014520567	0.006045505	0.006594259	0.010258556	0.005035722	0.005486667	0.00262764	0.003969567	0.004283842	0.003999503	0.004382086	0.001716728	0.002305892	0.002116522	0.007317886	0.004179529	0.005465931	0.001669719	5.59E-04	5.60E-04	5.00E-04	0.002216867	0.002084919	0.006556313	0.001432716	7.27E-04	2.70E-04	0	1.15E-04	8.27E-04	0.002476771	5.20E-04	0.003160392	0.00238876	0.001308511	9.82E-04	0.001689794	4.56E-04	2.84E-04	1.34E-04	2.42E-04	0.001209351	0.002197214	7.54E-04	0.002208771
2.52E-04	0.09054501	0.047778846	0.028252942	0.024408443	0.014687406	0.006121937	0.006676893	0.010376255	0.005100159	0.005551313	0.002664823	0.004031003	0.004338346	0.004052406	0.004436891	0.001742076	0.002330933	0.002154201	0.007409803	0.004231875	0.005530135	0.001701138	5.73E-04	5.76E-04	5.00E-04	0.002248003	0.002105379	0.006631171	0.001445623	7.27E-04	2.79E-04	0	1.15E-04	8.51E-04	0.002510102	5.35E-04	0.003196767	0.002436775	0.00131589	0.001021138	0.001692855	4.77E-04	2.88E-04	1.34E-04	2.51E-04	0.001216382	0.002234214	7.54E-04	0.00224118
2.55E-04	0.091145336	0.04817177	0.028517607	0.024626989	0.014841215	0.006188458	0.006751515	0.010494149	0.005155344	0.00560815	0.002702007	0.004089797	0.004397605	0.004100019	0.00448083	0.001753598	0.002357247	0.002189281	0.007490605	0.004283741	0.005578289	0.001714604	5.73E-04	6.09E-04	5.18E-04	0.002269798	0.002127886	0.00670447	0.001455303	7.45E-04	2.99E-04	1.25E-05	1.15E-04	8.56E-04	0.002553689	5.46E-04	0.003241262	0.002476788	0.001333107	0.001044702	0.001698978	4.77E-04	2.88E-04	1.34E-04	2.51E-04	0.001230445	0.002259829	7.54E-04	0.002256138
2.58E-04	0.091775438	0.048608064	0.028799051	0.024870983	0.015014529	0.00626003	0.006832147	0.010615764	0.005222426	0.005671928	0.00273633	0.004140664	0.004459058	0.004164562	0.004534691	0.001767424	0.00238441	0.002232157	0.007576323	0.004327923	0.005628582	0.001759489	5.73E-04	6.59E-04	5.18E-04	0.002294706	0.002158577	0.006790245	0.001461757	7.56E-04	2.99E-04	1.25E-05	1.15E-04	8.69E-04	0.00258702	5.46E-04	0.003273739	0.002508798	0.001355244	0.001060412	0.001720406	4.77E-04	2.92E-04	1.34E-04	2.51E-04	0.001244507	0.002299675	7.61E-04	0.00228356
2.61E-04	0.092355113	0.049013905	0.029061479	0.025100014	0.015167818	0.006328648	0.006912778	0.010726216	0.005283559	0.005734405	0.002770654	0.00419153	0.004518683	0.004210059	0.004590914	0.001795076	0.002411149	0.00226334	0.007660972	0.004379789	0.005683156	0.001772954	5.87E-04	6.59E-04	5.26E-04	0.002328956	0.002189267	0.006863543	0.001464984	7.56E-04	2.99E-04	1.25E-05	1.15E-04	8.82E-04	0.002622916	5.72E-04	0.00330849	0.002538807	0.001372461	0.001068267	0.001735713	4.81E-04	2.96E-04	1.34E-04	2.51E-04	0.001251538	0.002342367	7.76E-04	0.002303504
2.65E-04	0.092954478	0.049436271	0.0293427	0.025359865	0.015337496	0.006404985	0.006997667	0.010850769	0.005344692	0.005812067	0.002799256	0.004249663	0.00457465	0.004270898	0.004651389	0.001811206	0.002441708	0.002280231	0.007754172	0.004427333	0.0057388	0.00178642	6.15E-04	6.75E-04	5.35E-04	0.002360091	0.002217912	0.006933723	0.001487572	7.56E-04	3.08E-04	2.50E-05	1.15E-04	9.08E-04	0.002656247	5.95E-04	0.003348113	0.002574819	0.001409355	0.001099687	0.001747957	4.88E-04	2.96E-04	1.34E-04	2.51E-04	0.001272631	0.002396443	7.84E-04	0.002323448
2.68E-04	0.093540876	0.049838576	0.029613406	0.025601557	0.01549658	0.006476653	0.00707354	0.010966117	0.005405164	0.005869771	0.002840254	0.004289299	0.004622569	0.004331737	0.00470336	0.001820423	0.002464626	0.002308815	0.007834973	0.004472956	0.005789093	0.001804374	6.15E-04	7.08E-04	5.35E-04	0.002381886	0.002242464	0.006999223	0.001490799	7.80E-04	3.18E-04	2.50E-05	1.15E-04	9.08E-04	0.00270368	6.02E-04	0.003392607	0.00260883	0.001431491	0.001115396	0.001766325	4.95E-04	2.96E-04	1.34E-04	2.56E-04	0.001279663	0.002419213	7.91E-04	0.002353364
2.71E-04	0.094189229	0.050273571	0.02990089	0.025850921	0.015665538	0.006554324	0.007170449	0.011090278	0.005472576	0.005942226	0.002876484	0.004340827	0.004681097	0.004385698	0.004758166	0.00185038	0.002496883	0.002346494	0.007927959	0.004534426	0.005846877	0.001826816	6.15E-04	7.08E-04	5.44E-04	0.002419249	0.002267017	0.007088117	0.001500479	7.85E-04	3.18E-04	2.50E-05	1.15E-04	9.37E-04	0.002747267	6.13E-04	0.003429956	0.002646842	0.001446249	0.001138961	0.001793876	5.02E-04	3.01E-04	1.34E-04	2.61E-04	0.001307787	0.002439135	8.06E-04	0.0023758
2.75E-04	0.094754495	0.050673351	0.030168911	0.026091462	0.015819187	0.006628993	0.007257841	0.011208564	0.005535031	0.006015116	0.00290604	0.004393014	0.00474438	0.004441776	0.004807774	0.001861901	0.002524046	0.002380275	0.008013036	0.004576207	0.005910011	0.001853747	6.15E-04	7.08E-04	5.69E-04	0.00247218	0.002307938	0.007170773	0.001503706	7.85E-04	3.47E-04	2.50E-05	1.15E-04	9.47E-04	0.00278829	6.17E-04	0.003463733	0.002670849	0.001470845	0.001154671	0.001821427	5.16E-04	3.09E-04	1.34E-04	2.65E-04	0.001307787	0.002478981	8.13E-04	0.002388265
2.78E-04	0.095393242	0.051099975	0.030462884	0.026345942	0.015991422	0.006708523	0.007356001	0.011327242	0.005606078	0.006092778	0.002944177	0.004455111	0.004799981	0.004491505	0.004857855	0.00188264	0.002552058	0.002410158	0.008098754	0.004634797	0.005977426	0.001876189	6.29E-04	7.25E-04	5.78E-04	0.002500202	0.002326352	0.007258107	0.00151016	7.91E-04	3.66E-04	2.50E-05	1.15E-04	9.55E-04	0.002843415	6.47E-04	0.003506928	0.002714863	0.001488062	0.001193945	0.001848978	5.27E-04	3.09E-04	1.34E-04	2.70E-04	0.001335911	0.002518827	8.13E-04	0.002410702
2.82E-04	0.096003654	0.051498527	0.0307318	0.02658968	0.016153105	0.006782097	0.007443143	0.011447682	0.005676463	0.00614918	0.002974687	0.00449805	0.004865824	0.004549699	0.004914078	0.001898771	0.002574552	0.002432246	0.008185327	0.004685702	0.006029859	0.001898632	6.43E-04	7.58E-04	5.78E-04	0.002525111	0.002350905	0.00731737	0.00151016	7.97E-04	3.66E-04	2.50E-05	1.15E-04	9.65E-04	0.00287931	6.55E-04	0.003546226	0.002750875	0.001492982	0.001225365	0.001861223	5.30E-04	3.14E-04	1.34E-04	2.74E-04	0.001342943	0.002547288	8.43E-04	0.002435632
2.85E-04	0.096631835	0.051937707	0.03102197	0.026863469	0.01632602	0.006858291	0.007541304	0.011577914	0.005737927	0.006224673	0.003027125	0.004548256	0.004933131	0.004615299	0.004984475	0.001924118	0.002598744	0.00246083	0.008278099	0.004744772	0.006106905	0.001921074	6.57E-04	7.58E-04	5.87E-04	0.002553133	0.002369319	0.007387549	0.001516613	8.09E-04	3.66E-04	2.50E-05	1.15E-04	9.78E-04	0.002917769	6.66E-04	0.003585524	0.002782885	0.001515118	0.00123322	0.001873467	5.37E-04	3.14E-04	1.47E-04	2.74E-04	0.001342943	0.00257575	8.57E-04	0.002465547
2.89E-04	0.097205747	0.052340879	0.031305428	0.027113857	0.016487183	0.006933246	0.007629447	0.011699725	0.005797408	0.006302335	0.003053821	0.004599123	0.004994219	0.004665557	0.005039753	0.001937944	0.002623361	0.002482918	0.008369803	0.004804802	0.00619144	0.001939028	6.57E-04	7.91E-04	5.87E-04	0.002581155	0.00240001	0.007462407	0.001523067	8.20E-04	3.85E-04	2.50E-05	1.15E-04	0.001004288	0.002958792	6.77E-04	0.003630992	0.002816896	0.001529876	0.001272494	0.001894896	5.41E-04	3.14E-04	1.47E-04	2.74E-04	0.001357005	0.002601365	8.57E-04	0.002482998
2.92E-04	0.097879553	0.05276541	0.031600295	0.027375242	0.016659978	0.007010441	0.00772285	0.011822123	0.005865481	0.006369584	0.00308433	0.004653292	0.005070304	0.004722164	0.005096921	0.001949466	0.002650524	0.002501108	0.008470484	0.004865312	0.006263135	0.001979425	6.57E-04	8.24E-04	6.13E-04	0.00260295	0.002434793	0.007549742	0.001529521	8.55E-04	4.14E-04	2.50E-05	1.15E-04	0.001014695	0.003004943	6.88E-04	0.003674837	0.00286091	0.001542174	0.001296059	0.001916325	5.44E-04	3.22E-04	1.47E-04	2.79E-04	0.001364036	0.002629826	8.87E-04	0.002532857
2.96E-04	0.098494767	0.053168437	0.031862723	0.027617573	0.01682342	0.007081394	0.007824015	0.011940605	0.005924631	0.006441172	0.003129141	0.004700195	0.005128832	0.004784061	0.005147947	0.001972509	0.002677687	0.002527093	0.008560477	0.004926783	0.006324129	0.00199289	6.85E-04	8.73E-04	6.30E-04	0.002615405	0.002465483	0.007626159	0.001535974	8.61E-04	4.24E-04	2.50E-05	1.15E-04	0.0010225	0.003038275	6.88E-04	0.003711537	0.002900922	0.001569229	0.001319624	0.001937753	5.48E-04	3.35E-04	1.47E-04	2.83E-04	0.001371067	0.002652595	9.09E-04	0.002555294
2.99E-04	0.09914552	0.053604297	0.032163855	0.027867577	0.01700293	0.007160637	0.007921424	0.012062024	0.005995678	0.006505818	0.003174906	0.004748419	0.005193943	0.004848074	0.005215036	0.001997857	0.002703577	0.00255048	0.008654105	0.004984892	0.006392614	0.002010844	7.13E-04	8.73E-04	6.38E-04	0.002652768	0.002500266	0.007699458	0.001535974	8.79E-04	4.24E-04	2.50E-05	1.38E-04	0.001027704	0.003085708	7.07E-04	0.003748886	0.002936934	0.001588906	0.001327479	0.001968365	5.48E-04	3.35E-04	1.47E-04	2.83E-04	0.001385129	0.002681057	9.24E-04	0.002592689
3.03E-04	0.0997348	0.054016344	0.032449774	0.028106456	0.017173007	0.007233734	0.008014576	0.01218736	0.006060115	0.006574369	0.003215903	0.004796643	0.005253934	0.004904681	0.005268425	0.0020209	0.002731164	0.002585561	0.008743029	0.005050685	0.006473939	0.002019821	7.13E-04	8.89E-04	6.38E-04	0.002687017	0.002524819	0.007764958	0.001542428	8.84E-04	4.24E-04	2.50E-05	1.38E-04	0.001040713	0.003119039	7.18E-04	0.003792406	0.002964943	0.001598745	0.001358898	0.001989794	5.58E-04	3.44E-04	1.59E-04	2.83E-04	0.001434347	0.002720903	9.31E-04	0.002630083
3.06E-04	0.100236673	0.054361497	0.03267842	0.028296484	0.017311786	0.007295919	0.00809045	0.012287041	0.006108031	0.006631639	0.003254994	0.004843546	0.005306243	0.00496023	0.005317561	0.002034726	0.002758752	0.002608948	0.008823831	0.005104471	0.006532793	0.002037775	7.41E-04	8.89E-04	6.38E-04	0.002705698	0.002561647	0.007855412	0.001548882	8.96E-04	4.43E-04	2.50E-05	1.38E-04	0.001043314	0.003157498	7.29E-04	0.00383008	0.002992952	0.001611043	0.001358898	0.002014284	5.62E-04	3.44E-04	1.59E-04	2.88E-04	0.001434347	0.002735133	9.46E-04	0.002645041
3.10E-04	0.100859091	0.054805873	0.032984921	0.028568612	0.017493055	0.007375735	0.008181849	0.012416098	0.006176434	0.006698888	0.003297898	0.00490234	0.005364405	0.005017366	0.005374256	0.002064683	0.002787188	0.002644028	0.008915961	0.005179869	0.006591647	0.002073683	7.41E-04	8.89E-04	6.38E-04	0.002733721	0.0025862	0.00793027	0.001561789	9.37E-04	4.43E-04	3.75E-05	1.38E-04	0.001064129	0.003197239	7.48E-04	0.003875224	0.003030964	0.001638098	0.001374608	0.002032651	5.62E-04	3.44E-04	1.59E-04	2.93E-04	0.001462471	0.002755056	9.46E-04	0.00267745
3.13E-04	0.101456055	0.055218858	0.033245559	0.028813884	0.01766541	0.007453025	0.008269992	0.012542022	0.006234923	0.006769609	0.003336988	0.004954527	0.005419274	0.005082437	0.005430479	0.002085422	0.002817322	0.002666116	0.009013009	0.005237018	0.006653712	0.002105103	7.41E-04	9.22E-04	6.47E-04	0.002752402	0.002620983	0.008016045	0.001574696	9.37E-04	4.43E-04	5.00E-05	1.38E-04	0.001069332	0.003231852	7.56E-04	0.003914197	0.003092984	0.001657775	0.001398173	0.002044896	5.65E-04	3.48E-04	1.59E-04	2.93E-04	0.001483565	0.002800594	9.61E-04	0.002699886
3.17E-04	0.102085196	0.055653925	0.03353819	0.029085244	0.017847319	0.007532984	0.008361392	0.012680087	0.006299361	0.006837726	0.003376079	0.005010018	0.005486215	0.005141689	0.005483867	0.002119987	0.002845334	0.002699897	0.009110698	0.00530185	0.006717916	0.00211408	7.41E-04	9.55E-04	6.47E-04	0.002792879	0.002647581	0.008101819	0.001594057	9.48E-04	4.43E-04	5.00E-05	1.38E-04	0.00109535	0.003270312	7.56E-04	0.003958691	0.003142999	0.001674992	0.001406028	0.002063263	5.69E-04	3.52E-04	1.59E-04	2.97E-04	0.001490596	0.002831902	9.68E-04	0.002729802
3.21E-04	0.102692246	0.056068931	0.033812027	0.029333074	0.018017475	0.007609607	0.008449285	0.012801311	0.006359503	0.006910615	0.003427564	0.005061545	0.005558642	0.005202528	0.00554009	0.002136117	0.002873346	0.00272978	0.009205821	0.005366682	0.00677784	0.002145499	7.41E-04	9.72E-04	6.56E-04	0.002827128	0.00268441	0.00816732	0.001603738	9.60E-04	4.43E-04	5.00E-05	1.38E-04	0.001116164	0.003302361	7.63E-04	0.003998963	0.003173009	0.001704508	0.001445302	0.002087753	5.72E-04	3.57E-04	1.59E-04	3.02E-04	0.001511689	0.002866055	0.001005293	0.002754732
3.25E-04	0.103328592	0.056527378	0.034123898	0.029601237	0.018202182	0.007689137	0.008540935	0.012934872	0.006426914	0.006992616	0.003467607	0.005113733	0.005623754	0.00525596	0.005600093	0.00214303	0.002902631	0.002744072	0.009308212	0.005430074	0.006870936	0.002208338	7.55E-04	9.88E-04	6.64E-04	0.002873832	0.002719193	0.008259333	0.001613418	9.66E-04	4.43E-04	5.00E-05	1.38E-04	0.00112397	0.003338256	7.67E-04	0.004044432	0.003197017	0.001721725	0.001515997	0.00210612	5.83E-04	3.57E-04	1.59E-04	3.02E-04	0.001532783	0.002903055	0.001012684	0.002807084
3.28E-04	0.103919793	0.056937693	0.034418318	0.029844719	0.018374817	0.007767571	0.008629579	0.013056683	0.006491352	0.007074182	0.003507651	0.005169224	0.00569289	0.005310451	0.005653009	0.00215916	0.002931492	0.002777854	0.009399702	0.005490584	0.00692658	0.002239757	7.55E-04	9.88E-04	6.82E-04	0.00289874	0.002756022	0.008340429	0.001623099	9.72E-04	4.43E-04	5.00E-05	1.38E-04	0.001126571	0.003379279	7.74E-04	0.004084055	0.003227026	0.001748781	0.001539561	0.002127549	5.83E-04	3.61E-04	1.59E-04	3.02E-04	0.001546845	0.002942901	0.001012684	0.002832014
3.32E-04	0.104549415	0.05738777	0.034727952	0.030117741	0.018556165	0.007848578	0.008735001	0.013197882	0.006558103	0.007164426	0.003564857	0.005229338	0.005759831	0.005363883	0.005725295	0.002198334	0.002962051	0.002806438	0.009498246	0.00554245	0.006999345	0.002302596	7.55E-04	9.88E-04	6.90E-04	0.002926762	0.002805127	0.008427764	0.001645687	9.77E-04	4.53E-04	5.00E-05	1.38E-04	0.001136979	0.003421584	7.78E-04	0.004125951	0.003283044	0.001770917	0.001594546	0.002139794	5.97E-04	3.65E-04	1.59E-04	3.02E-04	0.001574969	0.002968516	0.001020076	0.002861929
3.36E-04	0.105142056	0.057801621	0.035004922	0.030370686	0.018733397	0.007925344	0.008829405	0.01332498	0.006627828	0.007230808	0.00359632	0.005292756	0.005828234	0.005415729	0.005786716	0.002214464	0.002996004	0.002844117	0.009593583	0.005602	0.007079601	0.002338504	7.69E-04	0.001004711	7.25E-04	0.00294233	0.002833771	0.008494824	0.001648914	9.95E-04	4.62E-04	5.00E-05	1.38E-04	0.001142182	0.003470299	7.86E-04	0.004166872	0.003315054	0.001800432	0.001610255	0.002148977	6.00E-04	3.65E-04	1.59E-04	3.06E-04	0.001596063	0.002991285	0.001042252	0.002891845
3.40E-04	0.105808658	0.058248739	0.035321267	0.030636675	0.018919222	0.008009734	0.008925061	0.013456975	0.006705483	0.007313242	0.003639224	0.005356174	0.005899565	0.005478684	0.005847663	0.002244421	0.00303208	0.002874	0.009696188	0.005665392	0.007155576	0.002360947	7.83E-04	0.001070593	7.33E-04	0.002967239	0.002876738	0.008589956	0.001655367	0.001018223	4.72E-04	5.00E-05	1.38E-04	0.001162996	0.00351004	7.93E-04	0.004212016	0.003361069	0.001820109	0.001657385	0.002173467	6.11E-04	3.65E-04	1.59E-04	3.25E-04	0.001624187	0.003039669	0.001049644	0.002921761
3.44E-04	0.10641907	0.058662879	0.035624189	0.030895247	0.019094096	0.008088787	0.009018213	0.013576631	0.006771243	0.00738483	0.003672594	0.005421574	0.005965774	0.00553	0.005905303	0.002274377	0.003065185	0.002907781	0.009794732	0.005725902	0.00722192	0.002374412	8.11E-04	0.001070593	7.42E-04	0.002995261	0.002909475	0.008657016	0.001661821	0.00102986	5.01E-04	5.00E-05	1.38E-04	0.001178607	0.003547218	7.97E-04	0.004260408	0.003387077	0.001842246	0.001704514	0.002204079	6.21E-04	3.65E-04	1.59E-04	3.29E-04	0.001638249	0.003068131	0.001049644	0.002976606
3.48E-04	0.10704581	0.059114832	0.035929572	0.031170955	0.019284278	0.008176799	0.009121382	0.013725272	0.006843611	0.007461191	0.003717405	0.005474422	0.006045883	0.005588723	0.005973338	0.002290507	0.00309532	0.002941562	0.009907384	0.005790254	0.007315017	0.002437251	8.25E-04	0.001087064	7.59E-04	0.003035738	0.002944258	0.00874591	0.001677955	0.001070589	5.01E-04	6.25E-05	1.38E-04	0.001194218	0.003602342	8.19E-04	0.004305227	0.003433092	0.001857003	0.001751644	0.002207141	6.21E-04	3.65E-04	1.59E-04	3.29E-04	0.001652311	0.003088054	0.001086603	0.003016493
3.52E-04	0.107625485	0.059522621	0.03621728	0.031417634	0.019463229	0.008259569	0.009215285	0.013852762	0.006907058	0.007530175	0.003756495	0.00551538	0.006115385	0.005646388	0.006035703	0.002311246	0.003128425	0.002972745	0.010006783	0.005836837	0.007395272	0.002464182	8.25E-04	0.001087064	7.94E-04	0.003060646	0.002976994	0.008864435	0.001684409	0.001099681	5.01E-04	7.50E-05	1.38E-04	0.001207227	0.00363952	8.30E-04	0.004346473	0.003475105	0.001871761	0.001790918	0.002213263	6.25E-04	3.69E-04	1.59E-04	3.34E-04	0.001652311	0.003119361	0.001101387	0.003036437
3.56E-04	0.108292087	0.059975007	0.036532507	0.031693853	0.019653491	0.00834334	0.009324964	0.013996703	0.00698207	0.007612176	0.003804166	0.005577477	0.00619147	0.005707756	0.006102793	0.002329681	0.003158559	0.003014322	0.010122213	0.005887743	0.007474457	0.002504578	8.25E-04	0.001103535	8.37E-04	0.003110463	0.003003593	0.008975163	0.001700543	0.001117136	5.01E-04	7.50E-05	1.38E-04	0.001217634	0.003671569	8.57E-04	0.004390968	0.003525121	0.001871761	0.001830193	0.002219385	6.39E-04	3.69E-04	1.71E-04	3.34E-04	0.001659343	0.003162053	0.00111617	0.003061367
3.60E-04	0.108893373	0.060384096	0.036825809	0.031948205	0.019830683	0.008424347	0.009426129	0.014130068	0.007051464	0.007690706	0.003845164	0.005642876	0.006259508	0.005766479	0.006159961	0.002341203	0.003189966	0.003048103	0.010218192	0.005939129	0.007540802	0.002531509	8.39E-04	0.001103535	8.71E-04	0.003144713	0.003030191	0.009089009	0.001706997	0.001134592	5.30E-04	7.50E-05	1.38E-04	0.001233245	0.003702336	8.68E-04	0.004438385	0.003573136	0.001891438	0.001853757	0.002237753	6.53E-04	3.74E-04	1.71E-04	3.38E-04	0.001673405	0.00321613	0.001130954	0.00310624
3.64E-04	0.109564778	0.060840667	0.037150208	0.03223069	0.020028619	0.008511596	0.009532052	0.014286347	0.007123833	0.007781384	0.003896649	0.005708276	0.006349129	0.005824673	0.006220908	0.002368855	0.003221798	0.003092279	0.010330416	0.006013566	0.007615707	0.002567417	8.53E-04	0.001136476	9.14E-04	0.003175849	0.003054744	0.009177903	0.00171345	0.001152047	5.39E-04	7.50E-05	1.38E-04	0.001243652	0.00373695	8.83E-04	0.004487426	0.003619151	0.001920953	0.001893032	0.002268365	6.60E-04	3.74E-04	1.71E-04	3.47E-04	0.001680436	0.003255975	0.001160522	0.003138649
3.68E-04	0.11015838	0.061257405	0.037442839	0.032487088	0.020209608	0.008593604	0.00961694	0.014422258	0.007197853	0.007866855	0.003935739	0.005757821	0.006422654	0.005889215	0.006289415	0.002396507	0.003254054	0.003120863	0.010430243	0.006073596	0.007683122	0.00258986	8.53E-04	0.001152947	9.40E-04	0.003210098	0.003087481	0.009254321	0.001729585	0.001175321	5.68E-04	7.50E-05	1.38E-04	0.001254059	0.003765153	9.01E-04	0.00453257	0.003675169	0.001933251	0.001940161	0.00228061	6.67E-04	3.74E-04	1.71E-04	3.52E-04	0.001715591	0.003261668	0.001167913	0.003171058
3.73E-04	0.110808654	0.061713543	0.037765672	0.032772259	0.020408145	0.008683521	0.00973363	0.014570898	0.007278153	0.007945385	0.003976736	0.005830488	0.006499105	0.005942118	0.006353198	0.002426463	0.003287583	0.003154644	0.010534772	0.006144191	0.007771938	0.002603325	8.67E-04	0.001202359	9.66E-04	0.003256802	0.003124309	0.00936037	0.001748946	0.001204413	6.16E-04	7.50E-05	1.38E-04	0.001269669	0.00380233	9.28E-04	0.004581611	0.00374319	0.00194063	0.001979436	0.002302038	6.71E-04	3.74E-04	1.71E-04	3.52E-04	0.001736685	0.00330436	0.001204873	0.003191001
3.77E-04	0.11141042	0.062131868	0.03806479	0.033041445	0.020588574	0.008764195	0.009838301	0.014700739	0.007352834	0.008014804	0.004010106	0.005891924	0.006573362	0.00599026	0.006419815	0.002447202	0.003322386	0.003191024	0.010637804	0.006218148	0.007847913	0.002630256	8.67E-04	0.001218829	9.66E-04	0.003291051	0.003167276	0.009449263	0.00176508	0.001221868	6.36E-04	7.50E-05	1.38E-04	0.001280077	0.003847199	9.31E-04	0.004623182	0.003795207	0.001957847	0.001995146	0.002317345	6.78E-04	3.78E-04	1.71E-04	3.52E-04	0.001750747	0.003329975	0.001219656	0.003228396
3.81E-04	0.112078943	0.062596377	0.038388295	0.03332214	0.02078667	0.008850634	0.009949483	0.014850946	0.007425533	0.008097672	0.004066358	0.005949396	0.006654934	0.006048454	0.006490212	0.002467941	0.003355067	0.003224805	0.010747677	0.006285382	0.007937799	0.002652698	8.67E-04	0.001218829	9.83E-04	0.003322187	0.003206151	0.009542836	0.001781214	0.00125096	6.45E-04	7.50E-05	1.38E-04	0.00128528	0.003888222	9.39E-04	0.004665728	0.003841222	0.001975065	0.00205013	0.002326528	6.85E-04	3.78E-04	1.71E-04	3.57E-04	0.00177184	0.00339259	0.001241832	0.003260805
3.85E-04	0.112651414	0.063015352	0.038674437	0.033581862	0.020970298	0.00893369	0.010041883	0.014992928	0.007498893	0.008171429	0.004110216	0.006006208	0.006736507	0.006103474	0.006555411	0.00248868	0.003385625	0.003261184	0.01084216	0.006338208	0.008009494	0.002666164	8.67E-04	0.001251771	9.92E-04	0.003353322	0.00324298	0.009644206	0.001784441	0.001262597	6.55E-04	7.50E-05	1.38E-04	0.001306094	0.00391258	9.54E-04	0.004704376	0.003877233	0.001984903	0.00206584	0.002347957	6.88E-04	3.78E-04	1.71E-04	3.57E-04	0.001792934	0.003426743	0.001249224	0.003298199
3.89E-04	0.113299766	0.063491551	0.039003311	0.03385936	0.021170233	0.00902985	0.010159075	0.01514529	0.007569279	0.008259504	0.004160747	0.006072269	0.006815885	0.006164842	0.006622501	0.002511723	0.00341491	0.003293666	0.010946261	0.006393916	0.00809617	0.002715537	8.81E-04	0.001251771	0.00100936	0.003396913	0.003267533	0.009742457	0.001813482	0.001285871	6.55E-04	7.50E-05	1.38E-04	0.001311298	0.003963859	9.73E-04	0.004752443	0.003923248	0.001984903	0.002089405	0.002369385	7.02E-04	3.87E-04	1.71E-04	3.57E-04	0.001856214	0.003469435	0.001256616	0.003335594
3.93E-04	0.113899132	0.063925825	0.039292586	0.034126244	0.021350782	0.009113859	0.010265248	0.015283747	0.007644952	0.008337166	0.004208419	0.006129081	0.006888312	0.006216158	0.006682976	0.002530158	0.003444196	0.003317053	0.011052714	0.006453466	0.008166794	0.002733491	8.95E-04	0.001251771	0.001017987	0.003418708	0.003296177	0.009828232	0.001819936	0.001314963	6.84E-04	7.50E-05	1.38E-04	0.00132951	0.004021547	9.95E-04	0.004799535	0.003975264	0.001992282	0.002120824	0.002393875	7.09E-04	3.87E-04	1.71E-04	3.61E-04	0.0018984	0.003503589	0.001271399	0.003370495
3.98E-04	0.114559971	0.06439322	0.039622578	0.034410392	0.021551677	0.009204635	0.010377431	0.015431604	0.007715007	0.008429145	0.004254183	0.006179947	0.006957448	0.006276468	0.006762822	0.00255781	0.003483242	0.003367725	0.011172634	0.00652262	0.008260961	0.002769399	8.95E-04	0.001251771	0.001069749	0.003459184	0.003339144	0.009923364	0.001842524	0.001349873	7.32E-04	7.50E-05	1.38E-04	0.001347723	0.004074108	0.001006232	0.004847927	0.003997271	0.001994741	0.002128679	0.002436732	7.23E-04	3.91E-04	1.71E-04	3.61E-04	0.001912463	0.003534896	0.001308359	0.003395425
4.02E-04	0.115138685	0.064824535	0.039919236	0.034669603	0.021737902	0.009287929	0.010475841	0.015566732	0.007781758	0.008519823	0.00429518	0.006244686	0.007031339	0.006344185	0.00682566	0.002567027	0.00351083	0.003400207	0.011274811	0.006580249	0.008336936	0.002782865	8.95E-04	0.001251771	0.001069749	0.00349032	0.003371881	0.010027853	0.001848978	0.001373147	7.32E-04	7.50E-05	1.38E-04	0.001355528	0.004115131	0.001021194	0.00489437	0.004053289	0.00200212	0.002128679	0.002448977	7.34E-04	3.95E-04	1.71E-04	3.61E-04	0.001919494	0.003577588	0.001323142	0.003437805
4.07E-04	0.115795682	0.06530492	0.04025236	0.034943521	0.021945152	0.009380134	0.010573501	0.015727515	0.007865031	0.008617009	0.004339991	0.006308104	0.007106327	0.00640714	0.006904561	0.002590071	0.003542237	0.00343139	0.011395586	0.006656127	0.008406491	0.002800819	9.23E-04	0.001268241	0.001112884	0.003555705	0.003416894	0.01014326	0.001852204	0.001396421	7.61E-04	7.50E-05	1.38E-04	0.001360732	0.004143335	0.001032416	0.004947633	0.004111307	0.002024257	0.002136534	0.002488773	7.37E-04	3.95E-04	1.71E-04	3.61E-04	0.001919494	0.003611742	0.001345318	0.003467721
4.11E-04	0.116401771	0.065745182	0.040551255	0.035201325	0.022128499	0.009469099	0.010676419	0.015860488	0.007940374	0.008692936	0.004390523	0.006366237	0.00716961	0.006465334	0.006974013	0.002617723	0.003570249	0.003463872	0.011503322	0.006720959	0.008468555	0.002832238	9.37E-04	0.001301183	0.001138765	0.003583727	0.003453723	0.01024307	0.001878019	0.001419694	7.90E-04	7.50E-05	1.38E-04	0.001373741	0.004197178	0.001043638	0.005000572	0.004147319	0.002048853	0.002152244	0.002519385	7.44E-04	3.99E-04	1.71E-04	3.61E-04	0.001947618	0.003662972	0.001367494	0.003492651
4.16E-04	0.117061649	0.066222248	0.040902054	0.03550376	0.022337068	0.009563925	0.010791356	0.016022446	0.008022986	0.008774069	0.004448682	0.006425692	0.007249354	0.00653834	0.007057166	0.002633853	0.003605476	0.003496354	0.011614691	0.00678147	0.00854239	0.002850192	9.51E-04	0.001301183	0.001173274	0.003605522	0.003480321	0.010372512	0.001894153	0.001448786	8.19E-04	7.50E-05	1.38E-04	0.00138675	0.004243329	0.001066082	0.005058706	0.004195334	0.002048853	0.002183663	0.002540814	7.44E-04	4.08E-04	1.71E-04	3.61E-04	0.001968712	0.00369428	0.001374885	0.003522566
4.20E-04	0.117664857	0.066650531	0.041206094	0.035762076	0.022524332	0.009645646	0.010893523	0.016168737	0.008090067	0.008856503	0.004490633	0.006487788	0.007310442	0.006604999	0.007124728	0.002656896	0.003633488	0.003524938	0.011714945	0.006827092	0.008624785	0.002881612	9.79E-04	0.001301183	0.001250917	0.003642885	0.00353761	0.010491037	0.001910287	0.001483697	8.28E-04	7.50E-05	1.38E-04	0.00140236	0.00427666	0.001092267	0.005106124	0.004241349	0.002061151	0.002191518	0.002568365	7.69E-04	4.12E-04	1.71E-04	3.61E-04	0.001968712	0.003719895	0.001374885	0.003574919
4.25E-04	0.118308406	0.067136617	0.041536534	0.036051211	0.022725787	0.009744189	0.011011215	0.016323448	0.00816541	0.008949784	0.00453449	0.006549885	0.007383967	0.006681709	0.007204574	0.002691461	0.003668715	0.003561317	0.011831231	0.006877998	0.008712531	0.002913031	9.93E-04	0.001383536	0.001268171	0.003667794	0.003562163	0.010595527	0.001945783	0.001512789	8.38E-04	7.50E-05	1.38E-04	0.001420573	0.004338195	0.001107229	0.005159062	0.004291365	0.00206607	0.002215083	0.002602038	7.93E-04	4.12E-04	1.71E-04	3.61E-04	0.002003867	0.003762587	0.001389669	0.003619792
4.29E-04	0.118878956	0.067574065	0.041833415	0.036327302	0.022912012	0.009832725	0.011116887	0.016472089	0.008242405	0.009032653	0.004577394	0.006604715	0.007460784	0.006738316	0.007262215	0.002714505	0.00369503	0.00361069	0.011935332	0.006930344	0.008783156	0.002953427	0.001006951	0.001400007	0.001294052	0.003692702	0.003607176	0.01068754	0.001955463	0.001547699	8.47E-04	7.50E-05	1.38E-04	0.001433582	0.00438691	0.001129673	0.005207779	0.004327376	0.002080828	0.002238648	0.00263265	8.07E-04	4.17E-04	1.71E-04	3.61E-04	0.002039023	0.003785356	0.001397061	0.003669652
4.34E-04	0.119516742	0.068051275	0.04216833	0.036631655	0.023126936	0.00993041	0.011230573	0.016645601	0.008335591	0.009126802	0.004610764	0.006665491	0.007541259	0.006800213	0.007349148	0.002746765	0.003726437	0.00364577	0.012058458	0.007000459	0.008884813	0.002998312	0.001034922	0.001400007	0.001319933	0.003714497	0.003644005	0.010827898	0.001968371	0.001570973	8.47E-04	7.50E-05	1.38E-04	0.001446591	0.004436906	0.001144636	0.00526364	0.004363388	0.002093126	0.002238648	0.002651018	8.21E-04	4.21E-04	1.71E-04	3.61E-04	0.002046054	0.00383374	0.001419237	0.003719511
4.38E-04	0.12010074	0.068485764	0.042475502	0.036908514	0.023321915	0.010018231	0.011339	0.016789542	0.008411925	0.009211405	0.004667016	0.006725606	0.007616613	0.006855232	0.007417655	0.002767504	0.003756147	0.003692544	0.012163415	0.007067693	0.008978979	0.003038709	0.001062892	0.001416477	0.001371695	0.003748747	0.003672649	0.010960459	0.001974824	0.001570973	8.57E-04	7.50E-05	1.38E-04	0.001454396	0.004485621	0.001155857	0.005313655	0.004387395	0.002115262	0.002246503	0.002669385	8.39E-04	4.30E-04	1.71E-04	3.61E-04	0.002046054	0.003867894	0.001441412	0.00375192
4.43E-04	0.120730842	0.068972788	0.042805942	0.037206089	0.023533362	0.010116535	0.011463453	0.016952674	0.008491894	0.009301216	0.004724222	0.006793648	0.007690138	0.006922949	0.007498446	0.002785939	0.003787978	0.003717231	0.012283549	0.007144531	0.009092407	0.003074617	0.001076878	0.001416477	0.001388949	0.003773655	0.003727892	0.01109458	0.001997412	0.001600065	8.67E-04	7.50E-05	1.61E-04	0.001470007	0.004542028	0.001174561	0.005371465	0.004415404	0.002147237	0.002254358	0.002693875	8.50E-04	4.38E-04	1.71E-04	3.61E-04	0.002060116	0.003884971	0.001441412	0.003804272
4.47E-04	0.121338852	0.069412185	0.043109088	0.037475914	0.023722665	0.010205452	0.011573382	0.017086823	0.008557654	0.009386687	0.004774753	0.006849139	0.007767321	0.006986962	0.007554669	0.002799765	0.003813444	0.003756209	0.012392353	0.007205522	0.009163032	0.003092571	0.001104849	0.001465889	0.001388949	0.003807905	0.003754491	0.011189712	0.002000639	0.001634976	8.86E-04	7.50E-05	1.61E-04	0.00147521	0.004589461	0.001193264	0.005413686	0.004439412	0.002174293	0.002254358	0.00270612	8.64E-04	4.38E-04	1.71E-04	3.61E-04	0.002067147	0.003913432	0.001448804	0.003839174
4.52E-04	0.122002572	0.069919342	0.043448476	0.037771059	0.023938748	0.010306378	0.011683812	0.01724506	0.00864291	0.00946782	0.004832912	0.006908593	0.007862063	0.007052562	0.007629318	0.002825113	0.003843153	0.003801684	0.012513555	0.0072814	0.009234727	0.003115013	0.001146805	0.001465889	0.001440711	0.003835927	0.003789274	0.011320714	0.002016773	0.001640794	8.96E-04	7.50E-05	1.61E-04	0.001488219	0.00464715	0.001219448	0.005464351	0.004481425	0.002196429	0.002270067	0.002727548	8.78E-04	4.42E-04	1.71E-04	3.61E-04	0.002067147	0.003967509	0.001448804	0.003881554
4.56E-04	0.122580806	0.070358594	0.043751175	0.038045872	0.024132848	0.010397963	0.011790987	0.017393896	0.008712634	0.009542011	0.004892025	0.006963423	0.007945464	0.007114988	0.007698297	0.002866591	0.003876683	0.003832866	0.012624283	0.007349113	0.009310702	0.003141944	0.001174776	0.001465889	0.001457965	0.003885744	0.003826103	0.011415846	0.00202968	0.00169316	9.15E-04	7.50E-05	1.61E-04	0.001498626	0.004689455	0.001245633	0.005513392	0.004535442	0.002203808	0.002285777	0.002755099	8.85E-04	4.55E-04	1.71E-04	3.61E-04	0.002067147	0.00399597	0.00147098	0.003908977
4.62E-04	0.123235882	0.070849443	0.044105105	0.038348818	0.024349171	0.010497506	0.011911934	0.017558008	0.008800204	0.009638763	0.00495209	0.00702618	0.008031792	0.007183234	0.00778523	0.002896547	0.003909364	0.003870545	0.012744203	0.007413946	0.009390957	0.003195806	0.001202747	0.001465889	0.0015011	0.003926221	0.003883392	0.011549966	0.002052268	0.001710615	9.44E-04	7.50E-05	1.61E-04	0.001527246	0.0047574	0.001260595	0.005572502	0.004583458	0.002253	0.002285777	0.002776528	8.99E-04	4.60E-04	1.71E-04	3.61E-04	0.002081209	0.004030123	0.001478371	0.003961329
4.66E-04	0.123860701	0.071291581	0.044422122	0.038617492	0.024538314	0.010589854	0.012015603	0.017702144	0.008874555	0.009724669	0.004990227	0.00708101	0.00810678	0.007252008	0.007856572	0.002935721	0.003938224	0.003906925	0.01285429	0.00748262	0.009476563	0.003222737	0.001202747	0.001465889	0.001509727	0.003951129	0.003930451	0.011654455	0.002068402	0.001733889	9.82E-04	7.50E-05	1.61E-04	0.001563671	0.004824062	0.001275558	0.005620244	0.004647478	0.002267758	0.002293632	0.002797956	9.23E-04	4.60E-04	1.71E-04	3.61E-04	0.00208824	0.004061431	0.001507939	0.004006203
4.71E-04	0.124518659	0.071785894	0.0447765	0.038921078	0.024758715	0.010692447	0.012133796	0.017875852	0.008957828	0.009818384	0.005043619	0.007157641	0.008188719	0.007313376	0.007924134	0.002963373	0.003971329	0.003949801	0.012984684	0.007554176	0.009553608	0.003254156	0.001202747	0.001465889	0.001552862	0.00400406	0.003969326	0.011793255	0.00209099	0.001745526	9.82E-04	8.75E-05	1.61E-04	0.00157668	0.004876623	0.00129052	0.005677079	0.004703496	0.002287435	0.002293632	0.002828569	9.41E-04	4.77E-04	1.83E-04	3.66E-04	0.002116365	0.004112661	0.001522723	0.004053569
4.75E-04	0.125094491	0.072234744	0.045086134	0.039181951	0.024952694	0.010782889	0.012245979	0.018016268	0.009035484	0.009911231	0.00508843	0.007218416	0.008272852	0.007375273	0.007983192	0.002981807	0.003999766	0.003990079	0.013096481	0.007624291	0.009638144	0.003290064	0.001216732	0.00148236	0.001570116	0.004041423	0.004006155	0.011924256	0.002120032	0.001757162	0.001001531	1.00E-04	1.61E-04	0.001597494	0.004921492	0.001309224	0.00572677	0.004729504	0.002304652	0.002301487	0.002843875	9.44E-04	4.90E-04	1.83E-04	3.75E-04	0.002137458	0.004141123	0.001544898	0.004118386
4.81E-04	0.125729876	0.0727165	0.045439617	0.039476457	0.025174294	0.010886245	0.012373688	0.018187626	0.009131645	0.010003644	0.005137055	0.007280513	0.008358448	0.007452513	0.0080654	0.003009459	0.0040299	0.004019962	0.013219821	0.007700649	0.009714119	0.003325972	0.001244703	0.001498831	0.001613251	0.004075672	0.004038891	0.012063055	0.002149073	0.001792073	0.001001531	1.00E-04	1.84E-04	0.001626114	0.004965079	0.001342889	0.005774512	0.004757513	0.002334167	0.002325052	0.002849997	9.58E-04	5.11E-04	1.83E-04	3.75E-04	0.00215152	0.00417243	0.00155229	0.004175724
4.85E-04	0.126266808	0.073162679	0.045742091	0.039729658	0.025368953	0.010974733	0.012480111	0.018337246	0.009206326	0.010088248	0.005178052	0.007341949	0.008442947	0.007512293	0.008133907	0.003027894	0.0040664	0.004068035	0.013332045	0.007765962	0.009794375	0.003343926	0.001258688	0.001564713	0.001621878	0.004100581	0.004077766	0.012167545	0.002174888	0.001809528	0.001020791	1.00E-04	2.07E-04	0.001654733	0.005003538	0.001361593	0.005827126	0.004777519	0.002361223	0.002356471	0.002871426	9.65E-04	5.24E-04	1.95E-04	3.75E-04	0.00215152	0.00420943	0.00155229	0.004213119
4.90E-04	0.126935811	0.073657136	0.046105195	0.040028384	0.025594789	0.011078374	0.012613829	0.018522899	0.009301496	0.010185868	0.005230491	0.007406027	0.008537323	0.007595881	0.008210918	0.003062459	0.004097808	0.004107014	0.01346137	0.007832235	0.009885331	0.003366369	0.001258688	0.001597655	0.001656386	0.004131717	0.004122779	0.012290748	0.002191022	0.00183862	0.001030422	1.00E-04	2.07E-04	0.001662539	0.005070201	0.001376555	0.00587844	0.004813531	0.00237844	0.002372181	0.002886732	0.001004005	5.37E-04	1.95E-04	3.79E-04	0.002158552	0.004240737	0.001567074	0.004240542
4.95E-04	0.127488591	0.074102378	0.046424896	0.040302813	0.025789249	0.01117077	0.012720754	0.018663511	0.009380804	0.010267869	0.005275302	0.007467464	0.008615603	0.007659365	0.008285567	0.003078589	0.004126668	0.004140795	0.013579366	0.00790187	0.009959166	0.003402277	0.001272674	0.001614125	0.00167364	0.00416908	0.004167792	0.012407714	0.002200703	0.001856076	0.001030422	1.00E-04	2.07E-04	0.001678149	0.00512148	0.001384036	0.00592196	0.004845541	0.002400577	0.002380036	0.002902038	0.001025069	5.46E-04	1.95E-04	3.79E-04	0.002158552	0.004286275	0.001589249	0.004277936
5.00E-04	0.128123496	0.074600154	0.046786881	0.040611514	0.026012247	0.011276079	0.012850966	0.018834281	0.009463085	0.010362885	0.005336321	0.007548718	0.00870376	0.007731314	0.008360216	0.003115459	0.004164018	0.004171977	0.01371147	0.007984951	0.010052262	0.003442673	0.001272674	0.001630596	0.001716775	0.004206443	0.004196437	0.012543394	0.002207156	0.001861894	0.001059312	1.00E-04	2.07E-04	0.00169376	0.005190706	0.00140274	0.005975873	0.004883553	0.002425173	0.002387891	0.002947956	0.001053153	5.50E-04	1.95E-04	3.84E-04	0.002158552	0.004320429	0.001604033	0.00432281
5.05E-04	0.128688763	0.0750472	0.047102107	0.040889651	0.026211783	0.011371953	0.012963901	0.018989776	0.009538758	0.010449225	0.005383992	0.007624687	0.008777651	0.007801146	0.008427306	0.003136198	0.004194576	0.004194065	0.013819633	0.008054106	0.010120747	0.003478581	0.001286659	0.001647067	0.001742656	0.004240692	0.004227127	0.012652562	0.002229744	0.001890986	0.001059312	1.00E-04	2.07E-04	0.001711972	0.005235575	0.001428924	0.006019393	0.004917564	0.002435011	0.00241931	0.002954079	0.001074216	5.54E-04	1.95E-04	3.84E-04	0.002172614	0.004360275	0.001618817	0.004355218
5.11E-04	0.129339517	0.07555313	0.047451564	0.041208582	0.02643678	0.011479311	0.013100874	0.019169751	0.009631615	0.010552051	0.005441198	0.007694051	0.008868734	0.007883676	0.00850479	0.003156937	0.004231076	0.004248635	0.01395815	0.008124221	0.010212773	0.003505512	0.001300645	0.001680008	0.001751283	0.004274941	0.004263956	0.012785123	0.002245879	0.001902623	0.001068942	1.00E-04	2.54E-04	0.001722379	0.005279162	0.001447627	0.006072007	0.004959577	0.002469446	0.00245073	0.002963262	0.001109321	5.71E-04	1.95E-04	3.84E-04	0.002179645	0.004400121	0.001648384	0.004405078
5.15E-04	0.129878369	0.076004939	0.047760079	0.041484162	0.026644829	0.011573708	0.013218065	0.019325637	0.009706296	0.010644464	0.005476474	0.007763414	0.008952867	0.007945044	0.008591723	0.003170763	0.004263757	0.004290212	0.014064389	0.008183771	0.010285538	0.003577328	0.001328616	0.001680008	0.001751283	0.004309191	0.004311015	0.012922363	0.002268466	0.001931715	0.001078572	1.00E-04	2.54E-04	0.001740592	0.005321467	0.001458849	0.006127219	0.004993588	0.00250142	0.00246644	0.00298163	0.001123363	5.80E-04	1.95E-04	3.98E-04	0.002179645	0.004431428	0.001663168	0.004430007
5.21E-04	0.130540649	0.076524147	0.048125867	0.041802069	0.026875582	0.011680971	0.013351032	0.019506983	0.009800144	0.010740349	0.005542261	0.007841365	0.00904139	0.008012231	0.008672041	0.003184589	0.004304077	0.004338285	0.014191791	0.008252445	0.010379705	0.003604259	0.001342601	0.001680008	0.001768537	0.004349667	0.004341706	0.013090793	0.002303962	0.001954989	0.001088202	1.00E-04	2.77E-04	0.001761406	0.00538813	0.001477552	0.006177234	0.005027599	0.002530936	0.002490005	0.002999997	0.001123363	5.97E-04	1.95E-04	3.98E-04	0.002200738	0.004462736	0.00167056	0.00445743
5.26E-04	0.131129449	0.076976677	0.048453398	0.042080846	0.027081073	0.011776226	0.013467222	0.019661695	0.009882756	0.010831027	0.005590885	0.007904783	0.009116744	0.008085767	0.008741493	0.003209936	0.004337607	0.004385059	0.014311711	0.008308153	0.01045889	0.003635678	0.001342601	0.00172942	0.001794418	0.004390144	0.004372396	0.013213997	0.002310415	0.001978262	0.001107462	1.00E-04	2.77E-04	0.001790026	0.005436845	0.001488774	0.006231147	0.005053607	0.002553072	0.002490005	0.003009181	0.001137405	6.14E-04	1.95E-04	3.98E-04	0.002207769	0.004499735	0.001692735	0.004489839
5.31E-04	0.131760991	0.077493215	0.04882478	0.042407066	0.027310667	0.011886729	0.013600189	0.019837948	0.009970987	0.010940795	0.005657625	0.007971504	0.009210388	0.008174116	0.008824174	0.003235284	0.004381322	0.004424037	0.014437402	0.008381149	0.010555196	0.003676075	0.001342601	0.001745891	0.001803045	0.004424393	0.004413317	0.013343439	0.002316869	0.002018991	0.001126723	1.00E-04	3.23E-04	0.00181084	0.005495816	0.001518699	0.006290256	0.005087618	0.002577668	0.002529279	0.003024487	0.001151447	6.19E-04	1.95E-04	3.98E-04	0.002207769	0.004531043	0.001744478	0.004547177
5.36E-04	0.132357956	0.077945024	0.049158352	0.042683158	0.027517917	0.011987273	0.013718382	0.019994227	0.010053599	0.011041885	0.005717691	0.008021049	0.009293058	0.008239716	0.008902603	0.003260632	0.004411881	0.004463015	0.014549413	0.008444541	0.010639732	0.003698517	0.001356586	0.001762361	0.001811672	0.00447421	0.004439916	0.013493155	0.002342684	0.00205972	0.001126723	1.00E-04	3.23E-04	0.001836858	0.00555735	0.001563587	0.006342545	0.005123629	0.002592426	0.002544989	0.003052038	0.001168999	6.19E-04	1.95E-04	3.98E-04	0.002207769	0.004568042	0.001759262	0.004577093
5.42E-04	0.133004387	0.078448717	0.049525258	0.043002216	0.027755825	0.012094297	0.01384609	0.020179097	0.01014976	0.011143844	0.005767269	0.008088431	0.009392189	0.008314839	0.008986701	0.003279066	0.004452625	0.004489001	0.014683868	0.008518018	0.010726408	0.003738913	0.001370572	0.001762361	0.001837553	0.004496005	0.004470607	0.013633514	0.002362045	0.002094631	0.001126723	1.00E-04	3.23E-04	0.001857672	0.005622731	0.001586031	0.006401004	0.005173645	0.002612103	0.002607828	0.003073466	0.001179531	6.23E-04	1.95E-04	4.02E-04	0.0022148	0.004596504	0.001774046	0.004631938
5.47E-04	0.133579259	0.078906371	0.049842275	0.043284957	0.027961396	0.012193745	0.013966286	0.020332242	0.010236668	0.011222374	0.005810173	0.008153831	0.009477054	0.008385201	0.009061823	0.003304414	0.004487004	0.004521483	0.014805284	0.008588133	0.010808804	0.003765844	0.001370572	0.001762361	0.00184618	0.004520914	0.004499251	0.013767635	0.002371725	0.002123723	0.001126723	1.00E-04	3.69E-04	0.001873283	0.005682984	0.001604734	0.006454592	0.005209657	0.00262932	0.002654958	0.003091834	0.001207615	6.31E-04	1.95E-04	4.02E-04	0.002228863	0.004639196	0.001774046	0.004671825
5.52E-04	0.134215124	0.079435104	0.050229317	0.043599924	0.028196066	0.012305678	0.01409775	0.020518288	0.010331837	0.011326501	0.005852124	0.008235085	0.009563016	0.008465614	0.009148756	0.003327457	0.004525202	0.004565658	0.01495342	0.008676017	0.01089762	0.003797264	0.001384557	0.001762361	0.00184618	0.004548936	0.004544264	0.013890838	0.002416901	0.002146997	0.001136353	1.00E-04	3.69E-04	0.001888894	0.005741954	0.001630919	0.006504933	0.005245668	0.002644078	0.002670667	0.003113262	0.001214636	6.49E-04	1.95E-04	4.11E-04	0.002242925	0.004681888	0.001803613	0.004721685
5.57E-04	0.134799121	0.079895933	0.050557967	0.043877806	0.028409312	0.012403458	0.014217696	0.020680833	0.010408502	0.011413275	0.005909329	0.008300485	0.009636907	0.00853915	0.009225767	0.00337124	0.004564249	0.004605936	0.015070775	0.008752375	0.010992856	0.003828683	0.001398543	0.001762361	0.001854807	0.004570731	0.004587231	0.014004685	0.002449169	0.002158633	0.001136353	1.00E-04	4.15E-04	0.001904504	0.005809899	0.001642141	0.006555922	0.005293683	0.002658835	0.002670667	0.003116323	0.001225168	6.53E-04	1.95E-04	4.11E-04	0.002256987	0.004718888	0.001825789	0.004769051
5.63E-04	0.135458519	0.080413482	0.050938073	0.044202619	0.028644581	0.012514152	0.014342149	0.020866291	0.010500036	0.011522175	0.005979883	0.008377775	0.009732745	0.00863755	0.00931648	0.003415022	0.004611784	0.004647513	0.015204376	0.008827292	0.011081672	0.003860103	0.001398543	0.001778832	0.001872061	0.00460498	0.00462406	0.014166877	0.002478211	0.00217027	0.001145983	1.00E-04	4.15E-04	0.001933124	0.005891945	0.001664584	0.006612758	0.005349701	0.002688351	0.002717797	0.003128568	0.00123921	6.53E-04	2.08E-04	4.11E-04	0.002278081	0.004767272	0.001855356	0.00482639
5.68E-04	0.136036273	0.080868249	0.05127254	0.044490859	0.028857707	0.012618841	0.014457588	0.021037649	0.010586284	0.011623699	0.006034228	0.008431945	0.00981761	0.008712144	0.009400578	0.003444978	0.004650407	0.004691688	0.015327074	0.008900769	0.011173698	0.003891522	0.001426514	0.001778832	0.001872061	0.004636116	0.004673165	0.014283843	0.002507252	0.00217027	0.001155613	1.00E-04	4.15E-04	0.001961743	0.005956044	0.001672066	0.006661475	0.005391715	0.002703108	0.002717797	0.003140813	0.001260273	6.70E-04	2.20E-04	4.16E-04	0.002285112	0.004807118	0.001862748	0.004861291
5.74E-04	0.136702395	0.081389406	0.051647948	0.04480557	0.029101291	0.012732061	0.014593309	0.021219778	0.01067881	0.011733034	0.006111455	0.008507254	0.009909425	0.008796261	0.009489401	0.003474935	0.004685209	0.004738462	0.015454689	0.008979048	0.011270005	0.00392743	0.001426514	0.001811773	0.001880688	0.004654798	0.004707948	0.014455392	0.002523387	0.002199362	0.001184503	1.00E-04	4.15E-04	0.001992965	0.006015014	0.001690769	0.006720584	0.005431727	0.002730164	0.002749216	0.003156119	0.001263783	6.70E-04	2.44E-04	4.25E-04	0.002292143	0.004861194	0.001884924	0.004911151
5.79E-04	0.137271024	0.081864306	0.051995839	0.045095088	0.029317614	0.012831318	0.014720767	0.021398382	0.010765718	0.011830653	0.006171521	0.008587187	0.009999045	0.008867151	0.009577751	0.003532543	0.00472171	0.004774842	0.015579526	0.009053966	0.011357751	0.003976803	0.001426514	0.001828244	0.001906569	0.004692161	0.00474273	0.014605108	0.002552428	0.002228454	0.001184503	1.00E-04	4.84E-04	0.002011177	0.006066293	0.001713213	0.006775146	0.005463737	0.002762139	0.002757071	0.003174487	0.001277825	6.70E-04	2.57E-04	4.30E-04	0.002299174	0.00490104	0.001907099	0.004956024
5.85E-04	0.137940507	0.082388493	0.052377959	0.045417728	0.029565555	0.012944442	0.014852482	0.021586582	0.010857583	0.011926538	0.006233494	0.00865589	0.010099273	0.008935926	0.009655235	0.003567108	0.004768821	0.004816419	0.015717615	0.009139448	0.011467968	0.0040172	0.001454484	0.001877656	0.001932451	0.004754432	0.004777513	0.014756384	0.002575016	0.00224591	0.001194133	1.00E-04	5.07E-04	0.00202939	0.0061227	0.001728175	0.006831332	0.005515754	0.002791654	0.002788491	0.003211221	0.001284846	6.87E-04	2.57E-04	4.53E-04	0.002306205	0.004926655	0.001914491	0.005005883
5.90E-04	0.138505774	0.08287126	0.052714215	0.045714536	0.029774643	0.013044462	0.014980941	0.021763814	0.010940526	0.012012443	0.006271631	0.008708738	0.010189625	0.008999939	0.009736971	0.003603977	0.004803199	0.004857996	0.015840741	0.009208603	0.011562135	0.004053108	0.001454484	0.001910597	0.001932451	0.004788682	0.004828664	0.014913898	0.00259115	0.002251728	0.001213394	1.00E-04	5.07E-04	0.002047602	0.006171415	0.00175436	0.006889467	0.005543763	0.00281625	0.002804201	0.00323265	0.001302399	6.96E-04	2.69E-04	4.66E-04	0.002334329	0.004972193	0.001921883	0.005048264
5.96E-04	0.13917862	0.083397251	0.053112444	0.04605495	0.030019506	0.013158157	0.015122673	0.02195221	0.011042965	0.012123079	0.00632979	0.008774138	0.010286927	0.009087759	0.009819652	0.003640847	0.004841822	0.004909967	0.015988664	0.009276797	0.011655231	0.004102481	0.00146847	0.001960009	0.001932451	0.004807363	0.004879815	0.015065173	0.002607284	0.00228082	0.001251914	1.00E-04	5.30E-04	0.002089231	0.006243206	0.00175436	0.006949875	0.005581775	0.002840846	0.002812056	0.00325714	0.00131293	7.04E-04	2.81E-04	4.66E-04	0.002348392	0.005031962	0.001944058	0.005100616
6.01E-04	0.139715551	0.083871141	0.053463242	0.046351502	0.030238867	0.01325994	0.015247877	0.022118868	0.011129212	0.012225038	0.006381275	0.008840859	0.01037801	0.009159708	0.009905167	0.003659281	0.004882566	0.004950244	0.016110935	0.009353635	0.011734417	0.004138389	0.00146847	0.001960009	0.001941078	0.004832272	0.00491869	0.015214889	0.002623418	0.002292457	0.001271174	1.00E-04	5.76E-04	0.002120452	0.006297048	0.001769322	0.007007361	0.005625789	0.00288266	0.002812056	0.003287752	0.001326972	7.13E-04	2.81E-04	4.71E-04	0.002362454	0.005060423	0.001958842	0.00514549
6.07E-04	0.140360541	0.08440139	0.053859457	0.046680791	0.03048325	0.013381594	0.015399875	0.022305305	0.01123033	0.012334806	0.006444201	0.008914186	0.010475678	0.009233773	0.01000344	0.003700759	0.004915247	0.005004814	0.016244108	0.009436717	0.011822162	0.004192251	0.001482455	0.001992951	0.001958332	0.004860294	0.004963703	0.015358367	0.00265246	0.002315731	0.001280804	1.00E-04	5.76E-04	0.002130859	0.006347045	0.001780544	0.007071666	0.005693811	0.002917094	0.00283562	0.00330918	0.001351546	7.22E-04	2.81E-04	4.71E-04	0.002397609	0.005100269	0.00198841	0.005190363
6.12E-04	0.140980078	0.084868353	0.054184304	0.046988341	0.030699733	0.013483996	0.015532842	0.022466871	0.01131823	0.012432859	0.00650522	0.008975622	0.010562006	0.009316831	0.010081396	0.003719194	0.004960236	0.005046391	0.01637493	0.009528443	0.011915259	0.004214694	0.001482455	0.002009421	0.001958332	0.004885202	0.005004624	0.015497166	0.002694409	0.002321549	0.001290434	1.00E-04	5.76E-04	0.002156877	0.006394478	0.001795507	0.007118434	0.00572382	0.002936771	0.00283562	0.003324486	0.00137963	7.30E-04	2.81E-04	4.80E-04	0.002411672	0.005168576	0.002003193	0.005232744
6.19E-04	0.141618344	0.085391602	0.054565976	0.047321211	0.030946755	0.013605411	0.015673071	0.022662121	0.01141439	0.012554342	0.006562426	0.009043664	0.010656016	0.009403593	0.010176361	0.003758368	0.005000556	0.005090566	0.016501476	0.009617287	0.011993374	0.004241624	0.001510426	0.002058833	0.001966959	0.004925679	0.005043499	0.015662478	0.00272345	0.00235646	0.001328955	1.00E-04	5.76E-04	0.002185497	0.006438065	0.00181421	0.007176244	0.005779838	0.002956448	0.002859185	0.00335816	0.001400693	7.52E-04	2.81E-04	4.85E-04	0.002446827	0.005219807	0.002032761	0.005262659
6.24E-04	0.142179769	0.085853153	0.054894402	0.047623262	0.031164197	0.013710911	0.015803533	0.022832108	0.01150989	0.012655866	0.006610097	0.009111045	0.010737588	0.009484535	0.010256207	0.00378602	0.005040452	0.005126946	0.016629091	0.009695566	0.01207577	0.004268555	0.001538397	0.002058833	0.001984213	0.004953701	0.005080328	0.015793479	0.002752492	0.002362278	0.001328955	1.00E-04	5.76E-04	0.002211514	0.006484216	0.001832913	0.007228858	0.005821851	0.002971205	0.00288275	0.00338265	0.001411225	7.56E-04	2.81E-04	4.85E-04	0.002460889	0.005265345	0.002040153	0.005300054
6.30E-04	0.142822839	0.086373011	0.055271824	0.047956643	0.031412297	0.013831135	0.015932243	0.023019133	0.011613982	0.012771708	0.00667493	0.009198906	0.010833793	0.009562832	0.010339833	0.003813672	0.005078225	0.005169822	0.016771028	0.009792575	0.012176357	0.004299975	0.001538397	0.002058833	0.002018721	0.004981723	0.00511511	0.015952553	0.002768626	0.002385552	0.001338585	1.00E-04	5.76E-04	0.002227125	0.006535495	0.001862838	0.007296411	0.005885872	0.003000721	0.00289846	0.003407139	0.001439309	7.77E-04	2.93E-04	4.98E-04	0.002474952	0.005319421	0.002062328	0.005344927
6.36E-04	0.143378981	0.086833839	0.055617925	0.04825409	0.031635896	0.013937492	0.016051438	0.023204983	0.011704525	0.01287063	0.006732135	0.009264966	0.010921584	0.009632136	0.010415899	0.003841324	0.005120668	0.005219194	0.016896292	0.009865091	0.012260892	0.004349348	0.001552382	0.002075304	0.002027348	0.0050222	0.005160123	0.016089792	0.00278476	0.002403007	0.001357845	1.00E-04	6.22E-04	0.002240134	0.006599594	0.001892763	0.00735617	0.005925884	0.003017938	0.002929879	0.003437752	0.001453351	7.82E-04	2.93E-04	4.98E-04	0.002496045	0.005362113	0.002077112	0.00539728
6.42E-04	0.144038859	0.087366975	0.056007204	0.048596295	0.031884995	0.014053142	0.016189914	0.023396708	0.011808286	0.012979964	0.006809363	0.009349523	0.01102108	0.009721014	0.010504249	0.003878193	0.005160139	0.005264669	0.017030961	0.009964981	0.012364689	0.004394233	0.001580353	0.002075304	0.002044602	0.005043995	0.00520309	0.01623483	0.002817029	0.002426281	0.001386735	1.00E-04	6.46E-04	0.002266152	0.006652155	0.001918948	0.007424373	0.005981902	0.003044994	0.002937734	0.003462241	0.001467393	7.95E-04	2.93E-04	4.98E-04	0.002524169	0.005407652	0.002084504	0.005442153
6.47E-04	0.144624297	0.087826866	0.05636024	0.048890417	0.03211339	0.014165599	0.016322881	0.02356454	0.011902795	0.013085827	0.006858941	0.009424832	0.011099361	0.009806188	0.010577953	0.003917367	0.00519664	0.005312742	0.017157935	0.010049503	0.012463136	0.004421164	0.001608324	0.002091775	0.002070483	0.005068903	0.005229689	0.016378307	0.002842843	0.002432099	0.001396366	1.00E-04	6.46E-04	0.002281763	0.006699588	0.00193391	0.007474063	0.006031918	0.003054832	0.002977009	0.003486731	0.001488456	8.03E-04	2.93E-04	4.98E-04	0.002552294	0.005470266	0.002099287	0.005479548
6.54E-04	0.14525584	0.088351053	0.056764732	0.049225972	0.032369724	0.014286299	0.016472124	0.023762728	0.012012504	0.013202103	0.00692282	0.009518638	0.011203613	0.009900885	0.010667249	0.003933497	0.00524078	0.005350421	0.017304789	0.010140269	0.012553022	0.004461561	0.00162231	0.002108245	0.002087737	0.005106266	0.00527061	0.016531142	0.002875112	0.00246701	0.001425256	1.00E-04	6.46E-04	0.002297373	0.006764968	0.001956354	0.007545189	0.006057926	0.003094186	0.002977009	0.003520405	0.001498987	8.12E-04	2.93E-04	5.03E-04	0.002573387	0.005535727	0.002128855	0.005514449
6.59E-04	0.145813423	0.088821985	0.057104121	0.04952943	0.032595721	0.014392895	0.016607846	0.023931932	0.012102056	0.013301459	0.006993374	0.009589323	0.011284454	0.009984473	0.01074237	0.003958845	0.005281524	0.005394597	0.017437321	0.010219508	0.012630067	0.004488492	0.001678251	0.002124716	0.002096364	0.005137402	0.005311531	0.016671501	0.002878339	0.002484465	0.001463776	1.00E-04	6.69E-04	0.002320789	0.006813683	0.001975057	0.007598777	0.006097939	0.003111403	0.003000573	0.003593874	0.001509519	8.12E-04	2.93E-04	5.12E-04	0.002573387	0.005561343	0.00215103	0.005566802
6.66E-04	0.146456972	0.089362337	0.057483333	0.049863706	0.032854373	0.014514786	0.016766605	0.024137953	0.012204165	0.013424677	0.00706202	0.009675862	0.011382122	0.010092925	0.010842532	0.00399341	0.005327786	0.005441371	0.017588236	0.010307392	0.012746705	0.004519911	0.001706222	0.002124716	0.002130872	0.005187219	0.005346313	0.01684617	0.002917061	0.002507738	0.001473406	1.00E-04	6.92E-04	0.002349409	0.00687009	0.002008723	0.00765951	0.006141953	0.003140918	0.003031993	0.00360918	0.001534092	8.38E-04	3.05E-04	5.17E-04	0.002587449	0.005615419	0.00218799	0.005629126
6.72E-04	0.147030403	0.08983832	0.057821603	0.05018008	0.033076373	0.014623193	0.016880541	0.02431734	0.012306604	0.013537482	0.007119226	0.009737298	0.011476497	0.010176512	0.010939859	0.004030279	0.005367258	0.005490743	0.017710293	0.010381829	0.01281519	0.004560307	0.001720208	0.002124716	0.002182634	0.005230809	0.005381096	0.016970933	0.002946102	0.002554286	0.001492667	1.00E-04	6.92E-04	0.002362418	0.006930343	0.002027426	0.007712124	0.006191969	0.003167974	0.003086977	0.003621425	0.001551645	8.46E-04	3.42E-04	5.21E-04	0.002601512	0.005669496	0.002217557	0.005656549
6.78E-04	0.147675394	0.090387186	0.058214238	0.050530085	0.033326951	0.014751422	0.017028782	0.02452434	0.012411357	0.013651588	0.007175478	0.00981657	0.011580017	0.010259042	0.011032934	0.004069453	0.005411398	0.005545313	0.017858857	0.01048316	0.012899726	0.004596215	0.001734193	0.002141187	0.002191261	0.005252605	0.005417925	0.017105054	0.00296869	0.002565923	0.001492667	1.00E-04	7.15E-04	0.002385834	0.006984186	0.002042389	0.007777729	0.006251988	0.00319257	0.003118397	0.003652037	0.001583239	8.51E-04	3.42E-04	5.30E-04	0.002608543	0.005715034	0.002224949	0.005706408
6.84E-04	0.148244503	0.09087053	0.058559443	0.050841983	0.033555626	0.01486407	0.017159746	0.024702161	0.012506196	0.013744436	0.007242218	0.009899806	0.011656103	0.010335752	0.011121757	0.004104018	0.005454689	0.005588189	0.017982624	0.010569603	0.012996032	0.004663543	0.001748178	0.002141187	0.002199888	0.005299308	0.005479306	0.017248532	0.002991278	0.002589196	0.001502297	1.00E-04	7.38E-04	0.002404046	0.007038028	0.002057351	0.007833265	0.006308006	0.003224545	0.003149817	0.003682649	0.00158675	8.63E-04	3.54E-04	5.35E-04	0.002615574	0.005752034	0.002254516	0.005756267
6.90E-04	0.148908703	0.091412325	0.058963712	0.051199533	0.033813319	0.014984055	0.017311494	0.024907398	0.012620862	0.013857241	0.007307051	0.009973794	0.011759258	0.010421456	0.011214832	0.004143191	0.005492463	0.005641459	0.018121782	0.010651244	0.013079498	0.004721893	0.001776149	0.002174128	0.002208515	0.005364693	0.005546826	0.017412284	0.003007412	0.002624107	0.001531187	1.00E-04	7.61E-04	0.002414453	0.007102127	0.002087277	0.00789887	0.006354021	0.003268818	0.003181236	0.0037102	0.001593771	8.85E-04	3.54E-04	5.39E-04	0.002636667	0.005794726	0.002276692	0.005778704
6.96E-04	0.149476372	0.091892277	0.05930847	0.051510408	0.034049548	0.015094368	0.017450971	0.025088744	0.012716362	0.013964406	0.007359489	0.010044478	0.011850707	0.010487585	0.011295151	0.004186974	0.005530236	0.005689533	0.018254528	0.010736727	0.013176874	0.004762289	0.001790135	0.002174128	0.002225769	0.005411397	0.005593885	0.017565119	0.003033227	0.002659017	0.001540817	1.00E-04	7.84E-04	0.002430064	0.007146996	0.002102239	0.007950509	0.006412039	0.003303252	0.003196946	0.003746935	0.001607813	8.93E-04	3.54E-04	5.39E-04	0.002643698	0.005854494	0.002284084	0.005823578
7.03E-04	0.150116559	0.092433783	0.059702	0.051861948	0.034311159	0.015216736	0.017598712	0.025308669	0.012820784	0.014091094	0.007417648	0.010120448	0.011961909	0.010575405	0.011391533	0.00421693	0.005576923	0.005742803	0.018398175	0.010826532	0.013282812	0.004780243	0.001846076	0.002207069	0.002243023	0.005458101	0.00564299	0.017733549	0.003052588	0.002688109	0.001560077	1.00E-04	7.84E-04	0.002440471	0.007209813	0.00210972	0.008007995	0.006472058	0.003332768	0.003220511	0.003780608	0.001618345	9.02E-04	3.54E-04	5.39E-04	0.002650729	0.005914263	0.002291476	0.005880916
7.09E-04	0.150692872	0.092924632	0.060057497	0.052186761	0.034545509	0.015329193	0.017732931	0.025485315	0.012918267	0.014193487	0.007492015	0.010202363	0.012065063	0.010661108	0.011488388	0.004253799	0.005618516	0.005783081	0.018535196	0.010899528	0.013370558	0.004838594	0.001860062	0.002207069	0.00225165	0.005507918	0.005681865	0.017870789	0.003065495	0.002740475	0.001560077	1.00E-04	8.30E-04	0.002466489	0.00725981	0.002139646	0.00806613	0.006536078	0.003357364	0.003259785	0.003814282	0.001642918	9.02E-04	3.67E-04	5.44E-04	0.002671823	0.005962647	0.002306259	0.005925789
7.16E-04	0.151298481	0.0934652	0.060437603	0.052543416	0.034810038	0.015455849	0.017890939	0.025686048	0.01303128	0.014311064	0.007563522	0.010288902	0.012168218	0.01075316	0.011585715	0.004299886	0.005666901	0.005822059	0.018681622	0.010986932	0.013452953	0.004883479	0.001902018	0.002207069	0.002260277	0.005548394	0.0057412	0.018045458	0.003094537	0.002769567	0.001617858	1.00E-04	8.30E-04	0.002487303	0.007323908	0.002162089	0.008125563	0.006594097	0.00338196	0.003275495	0.00383571	0.00165696	9.15E-04	3.67E-04	5.53E-04	0.002706978	0.006028108	0.002328435	0.00596817
7.22E-04	0.151876715	0.093961605	0.060787955	0.052862603	0.035051663	0.015569164	0.018034924	0.025863281	0.013128433	0.014416494	0.007633122	0.010347696	0.012253814	0.010833574	0.01168446	0.004336755	0.005708919	0.005858439	0.01881565	0.011069533	0.013543909	0.004914898	0.001916004	0.002207069	0.002277531	0.005591984	0.005773937	0.018199852	0.003107444	0.002792841	0.001617858	1.00E-04	8.53E-04	0.002515923	0.007388007	0.002177052	0.008186946	0.006644113	0.003413935	0.00331477	0.003854078	0.001663981	9.28E-04	3.79E-04	5.58E-04	0.002728072	0.006087877	0.002335827	0.006030494
7.28E-04	0.152497692	0.09451574	0.061192895	0.053224118	0.035318509	0.015693772	0.018193933	0.026065581	0.013225585	0.014534939	0.007692234	0.010436877	0.012348556	0.010931974	0.011778952	0.004380538	0.005756454	0.005911709	0.018969771	0.011171344	0.013632725	0.004973249	0.00195796	0.00222354	0.002303412	0.005632461	0.005814858	0.018382319	0.003120351	0.002804478	0.001627488	1.00E-04	8.53E-04	0.002534135	0.007462361	0.002203236	0.008252876	0.006686126	0.003436071	0.003322624	0.003893874	0.001685044	9.32E-04	3.91E-04	5.62E-04	0.002749165	0.006136261	0.002343219	0.00607786
7.35E-04	0.153061519	0.09499497	0.061546825	0.053543049	0.035553939	0.015804894	0.018334663	0.026260635	0.013325711	0.014637765	0.007767555	0.010512186	0.012438542	0.011015562	0.011867775	0.004405885	0.005798047	0.005966279	0.019114701	0.011254906	0.01370549	0.005022622	0.001985931	0.00222354	0.002312039	0.005682278	0.005855778	0.01854607	0.003130032	0.002821933	0.001666009	1.00E-04	8.53E-04	0.002560153	0.007503384	0.002210718	0.008313609	0.00673014	0.003458208	0.003338334	0.003921425	0.001688555	9.36E-04	3.91E-04	5.71E-04	0.00277729	0.006193184	0.002365394	0.006125227
7.41E-04	0.153720436	0.095521034	0.061954002	0.053905075	0.035817788	0.015935935	0.018485659	0.026469986	0.013443021	0.014767491	0.007840969	0.010603349	0.012535843	0.011107614	0.011966519	0.004445059	0.005838792	0.006013053	0.019258135	0.011360558	0.013785746	0.005076484	0.002041872	0.002256481	0.00233792	0.005704073	0.005904883	0.018747251	0.003155847	0.002845207	0.001666009	1.00E-04	8.53E-04	0.002575764	0.007558509	0.002229421	0.008377589	0.006778155	0.003500021	0.003385464	0.003948976	0.001699086	9.45E-04	3.91E-04	5.90E-04	0.002791352	0.006241568	0.002402354	0.006182565
7.48E-04	0.154312598	0.096019315	0.062317106	0.054230527	0.036056735	0.016052776	0.018627391	0.026654661	0.013543147	0.014876825	0.007909615	0.010669409	0.012636437	0.011173214	0.012057705	0.004484233	0.005872322	0.006050732	0.019403492	0.011449883	0.013889543	0.005121369	0.002097814	0.002289423	0.002346547	0.005725868	0.005945804	0.01892036	0.0031623	0.00286848	0.001666009	1.00E-04	8.76E-04	0.002596578	0.00761107	0.002240643	0.00844157	0.006830172	0.003519698	0.003401174	0.003970404	0.001713128	9.58E-04	4.03E-04	6.03E-04	0.002826507	0.006292799	0.002402354	0.006232425
7.55E-04	0.154944141	0.096569264	0.062709965	0.054591019	0.036328498	0.016187057	0.018785649	0.026863032	0.013653517	0.015020001	0.00799447	0.010745379	0.012730813	0.011255214	0.012157867	0.004521102	0.005926648	0.006114396	0.019566805	0.01154305	0.013971938	0.005202162	0.0021118	0.002305893	0.002372428	0.005766345	0.006023554	0.01912466	0.003191342	0.002874299	0.001675639	1.00E-04	8.99E-04	0.0026278	0.007657221	0.002251865	0.00851432	0.006864183	0.003544294	0.003432593	0.003994894	0.00172717	9.62E-04	4.03E-04	6.08E-04	0.002847601	0.006332645	0.002409745	0.006299735
7.61E-04	0.155509888	0.097055494	0.063079556	0.054916983	0.036566326	0.016304612	0.018931637	0.02704379	0.013760252	0.015136711	0.008059303	0.01081276	0.012829212	0.011344621	0.01224291	0.004564884	0.005969939	0.006167666	0.01970575	0.011625171	0.014048984	0.005260512	0.00213977	0.002322364	0.002398309	0.005809935	0.006058337	0.019299329	0.003204249	0.002897573	0.001694899	1.00E-04	8.99E-04	0.002646012	0.007709782	0.002266827	0.008574079	0.006908197	0.003578728	0.003456158	0.004025506	0.001741212	9.71E-04	4.03E-04	6.13E-04	0.002882756	0.006389567	0.002409745	0.006357073
7.68E-04	0.156182253	0.097599021	0.063468835	0.055285915	0.036835691	0.016439179	0.019087141	0.027259407	0.013873927	0.015272511	0.008134624	0.010892694	0.012925051	0.011450957	0.012338347	0.004608667	0.006024265	0.006235229	0.019865002	0.011722179	0.014132449	0.00529642	0.00213977	0.002322364	0.002406936	0.005822389	0.006099258	0.019472438	0.003226837	0.002949938	0.001704529	1.00E-04	8.99E-04	0.002656419	0.007787982	0.002270568	0.008648777	0.006952211	0.00362792	0.003456158	0.004043873	0.001765786	9.79E-04	4.28E-04	6.17E-04	0.00290385	0.006463567	0.002431921	0.006411918
7.74E-04	0.156767211	0.098096797	0.06384223	0.05562211	0.037079594	0.016555019	0.019229874	0.027455048	0.01397207	0.015388787	0.00820041	0.010962718	0.013019426	0.011544596	0.01243095	0.00464784	0.006076894	0.006285901	0.020003091	0.011802379	0.014227686	0.005305397	0.002181727	0.002322364	0.002458698	0.005897115	0.006136086	0.019639309	0.003239744	0.002973212	0.001714159	1.00E-04	8.99E-04	0.002664224	0.007846953	0.002289271	0.008709835	0.007022233	0.003669734	0.003456158	0.004068363	0.001779828	9.97E-04	4.40E-04	6.26E-04	0.002910881	0.006511951	0.00246888	0.00647175
7.82E-04	0.157420846	0.098656705	0.064243143	0.055990786	0.037344123	0.016687204	0.01941142	0.027665378	0.014090371	0.015514608	0.008261429	0.011045293	0.013136481	0.011642997	0.012528749	0.004696231	0.006133342	0.006336572	0.02016277	0.011892664	0.014322922	0.005381701	0.002265639	0.002355305	0.002484579	0.005925137	0.006168823	0.019810859	0.003249425	0.003008123	0.001743049	1.00E-04	8.99E-04	0.002677233	0.007900796	0.002300493	0.008773491	0.007096257	0.003686951	0.003471868	0.004102037	0.00179387	0.001009446	4.40E-04	6.31E-04	0.002939005	0.006574566	0.002498448	0.006509144
7.88E-04	0.157994277	0.099160542	0.064603785	0.056324678	0.037585948	0.016804759	0.019550396	0.027861607	0.014189506	0.015643466	0.008329122	0.011133814	0.013233051	0.011722881	0.012618517	0.004776883	0.006175784	0.006389843	0.02030599	0.011979108	0.014416019	0.005413121	0.002321581	0.002371776	0.002493206	0.005968727	0.006226112	0.019982408	0.003265559	0.003019759	0.00176231	1.00E-04	9.22E-04	0.002692844	0.007957203	0.002326677	0.008837472	0.007132268	0.003714007	0.003479723	0.004132649	0.001814933	0.001026628	4.40E-04	6.40E-04	0.00296713	0.006628642	0.002542799	0.006556511
7.95E-04	0.158639267	0.099717131	0.065015213	0.056687216	0.03785963	0.016938421	0.019718671	0.028073699	0.014298555	0.015768854	0.008421605	0.011232244	0.013348643	0.011813875	0.012714427	0.004818361	0.006224593	0.006445712	0.020462463	0.012086681	0.014506975	0.005484937	0.002405493	0.002404717	0.002527714	0.006002977	0.006293632	0.020160196	0.00327524	0.003025578	0.0017912	1.00E-04	9.22E-04	0.002729269	0.008020019	0.002356603	0.008907948	0.00720229	0.00375582	0.003479723	0.004163261	0.001846528	0.00104381	4.40E-04	6.49E-04	0.002995254	0.006708334	0.002557583	0.006608863
8.02E-04	0.159256883	0.100203938	0.065387489	0.057028782	0.038106211	0.017056977	0.019866412	0.028273453	0.014406942	0.01588296	0.008480717	0.011308874	0.013435337	0.011898521	0.012817424	0.004878274	0.006277646	0.006487289	0.020611454	0.012162079	0.01459044	0.005516356	0.002433464	0.002437659	0.002562222	0.006062135	0.006340691	0.020333305	0.00328492	0.00305467	0.00180083	1.00E-04	9.22E-04	0.002742278	0.008081554	0.00239775	0.008957639	0.007242303	0.003792714	0.003479723	0.004187751	0.00186408	0.001048105	4.40E-04	6.58E-04	0.003023378	0.006773795	0.002579758	0.006663708
8.09E-04	0.159923485	0.100756052	0.065808761	0.057399376	0.038382451	0.01718816	0.02004896	0.028489266	0.01452293	0.016009649	0.008556038	0.011395413	0.013542881	0.011983695	0.012919003	0.004899013	0.006337914	0.006550953	0.02077263	0.012258607	0.014717779	0.005574706	0.00244745	0.002437659	0.002631238	0.006118179	0.006404118	0.020511093	0.003313962	0.003066307	0.00180083	1.00E-04	9.45E-04	0.002755287	0.008146935	0.002427675	0.00902844	0.007292319	0.003836987	0.003495432	0.004209179	0.001895675	0.001056696	4.40E-04	6.77E-04	0.003037441	0.006856333	0.002616717	0.006718554
8.16E-04	0.160524771	0.101260828	0.066189986	0.057733908	0.038629552	0.017310243	0.02020246	0.028688237	0.014630987	0.016123322	0.008616103	0.01147931	0.013647133	0.012061463	0.013006408	0.004938186	0.006383327	0.006601625	0.020929316	0.012338327	0.014807665	0.005628568	0.002531362	0.002454129	0.002674373	0.006177337	0.006449131	0.020699798	0.003330096	0.003083762	0.00180083	1.00E-04	9.45E-04	0.002781305	0.008204623	0.002450119	0.00908625	0.007360341	0.003861583	0.003518997	0.004224485	0.001920248	0.001073879	4.52E-04	6.81E-04	0.003058534	0.006899025	0.002624109	0.006760934
8.23E-04	0.161235557	0.10182088	0.066596492	0.058107699	0.038909629	0.017441379	0.020370234	0.028900329	0.014737722	0.016233958	0.008680936	0.011557261	0.013758701	0.012158806	0.01311602	0.004970447	0.006429165	0.006657494	0.021103531	0.012430533	0.014917883	0.00568243	0.002573319	0.002520012	0.002683	0.006230268	0.006494144	0.020868228	0.003352684	0.003112854	0.00181046	1.00E-04	9.68E-04	0.002802119	0.008259748	0.002483784	0.00915088	0.007406355	0.00388372	0.003542562	0.004245914	0.001941311	0.001108243	4.52E-04	6.95E-04	0.003100721	0.006950255	0.002646285	0.006808301
8.30E-04	0.161817633	0.102342181	0.066970782	0.05844952	0.039155771	0.017564509	0.02052699	0.029086767	0.014851397	0.016351102	0.008760071	0.011642479	0.013868074	0.012246096	0.013212402	0.005007316	0.006484764	0.006706866	0.021245255	0.012515536	0.015016329	0.005736292	0.002587304	0.002552953	0.002700254	0.006283199	0.006526881	0.021063171	0.003375271	0.003124491	0.001839351	1.00E-04	9.68E-04	0.002830738	0.008309745	0.002495006	0.009208041	0.00745437	0.003920614	0.003550417	0.004288771	0.001965885	0.001108243	4.52E-04	7.04E-04	0.003107752	0.007015716	0.002675852	0.006878104
8.37E-04	0.162505847	0.102892852	0.067391158	0.058812825	0.039436008	0.017697694	0.02069276	0.029300034	0.014970689	0.01647779	0.008830624	0.011730339	0.013973789	0.012344497	0.013315399	0.005055707	0.006545881	0.006756239	0.021410919	0.012614465	0.015131897	0.005781177	0.00262926	0.002552953	0.002734763	0.006333016	0.006588262	0.02126903	0.003404313	0.003141946	0.001839351	1.00E-04	9.68E-04	0.002851553	0.008385381	0.002528672	0.009281765	0.007504386	0.003950129	0.003558272	0.004346934	0.001979927	0.001116834	4.64E-04	7.13E-04	0.003135876	0.007095408	0.002675852	0.006922977
8.44E-04	0.163139791	0.103408957	0.06777216	0.059150554	0.03969626	0.017822969	0.020843506	0.029495284	0.015078746	0.016604479	0.008900224	0.011816217	0.014063409	0.012434433	0.013423592	0.005094881	0.006592992	0.006801713	0.021563758	0.01270379	0.015235694	0.005844016	0.002657231	0.002602365	0.002769271	0.006373492	0.006639413	0.021448378	0.00341722	0.003153583	0.001848981	1.00E-04	9.68E-04	0.002874969	0.008459736	0.002558597	0.009341524	0.007562405	0.003972265	0.003573981	0.004371424	0.001997479	0.00112972	4.64E-04	7.27E-04	0.003149938	0.007129562	0.002683244	0.006965358
8.52E-04	0.163805433	0.103959123	0.068171283	0.059528438	0.039976137	0.017958394	0.021010529	0.029715209	0.015193082	0.016731168	0.008982219	0.011919272	0.014168759	0.012524369	0.013546905	0.005159402	0.006658354	0.006852385	0.021734981	0.012798397	0.015351262	0.005902366	0.002685202	0.002635307	0.002803779	0.006438877	0.006678288	0.021654237	0.003430128	0.003159401	0.001887501	1.00E-04	9.91E-04	0.002908792	0.0085405	0.002581041	0.009411351	0.007626425	0.00400424	0.003581836	0.004408159	0.002008011	0.001159789	4.64E-04	7.31E-04	0.00315697	0.007203561	0.002720203	0.007022696
8.59E-04	0.16440768	0.104459208	0.068541545	0.059885093	0.040226036	0.018081	0.021169288	0.029919076	0.015292877	0.016842238	0.009054679	0.01199458	0.014265329	0.012618537	0.013650374	0.005198576	0.006706738	0.006909553	0.021885041	0.01288436	0.01546148	0.005996625	0.002727158	0.002651777	0.002855541	0.006488695	0.006721255	0.021853858	0.003446262	0.00316522	0.001916391	1.00E-04	0.001014409	0.002929606	0.008600753	0.002596004	0.009471759	0.007692446	0.004026377	0.003597546	0.004429587	0.002025564	0.001164084	4.89E-04	7.36E-04	0.003164001	0.007257638	0.002742379	0.007070062
8.66E-04	0.165076683	0.105013848	0.068942458	0.060274357	0.040501397	0.018217759	0.021338564	0.030146052	0.015414813	0.016987583	0.00913286	0.012082441	0.014379823	0.012722228	0.013756678	0.005246967	0.006764035	0.006961525	0.02205156	0.012988572	0.015582398	0.006023556	0.002741144	0.002684719	0.002898676	0.006541625	0.006778544	0.02205348	0.003465623	0.003176857	0.001916391	1.00E-04	0.001037464	0.00295042	0.008672543	0.002607225	0.00953574	0.007778474	0.00407065	0.003613256	0.004457138	0.002043116	0.001176971	4.89E-04	7.41E-04	0.003164001	0.007306022	0.002749771	0.007117429
8.73E-04	0.165701022	0.105514727	0.069332409	0.060621549	0.040757931	0.018344607	0.021484552	0.030355402	0.015523531	0.017099954	0.009207227	0.012167659	0.014477491	0.012813222	0.013867707	0.005293054	0.006814117	0.007010897	0.022202475	0.0130851	0.015682985	0.006081906	0.002797085	0.002684719	0.002933184	0.006603897	0.006839926	0.022209434	0.003488211	0.003182675	0.001926022	1.00E-04	0.001037464	0.002976438	0.00871613	0.002618447	0.009594199	0.007822488	0.004100165	0.003621111	0.004509179	0.002050137	0.001194153	5.01E-04	7.63E-04	0.003178063	0.007365791	0.002757163	0.00717726
8.81E-04	0.166390197	0.106063594	0.069731755	0.061003269	0.041041926	0.018486131	0.021662593	0.030572977	0.015648111	0.01722404	0.009289222	0.012258161	0.014583572	0.012912151	0.013978735	0.005327619	0.006868868	0.007082357	0.022371133	0.01318355	0.015789992	0.006108837	0.002880998	0.002701189	0.002950438	0.006653714	0.006884939	0.022409055	0.003497891	0.00320013	0.001926022	1.13E-04	0.001060519	0.003010261	0.008775101	0.002644632	0.009662402	0.007880506	0.004137059	0.003628966	0.004555097	0.00206769	0.001207039	5.01E-04	7.73E-04	0.003192125	0.007408483	0.002764555	0.007239584
8.88E-04	0.166988121	0.106585833	0.070118574	0.061365807	0.041303376	0.018611167	0.021835875	0.030787028	0.015760464	0.017343787	0.009365496	0.012339416	0.014684897	0.013013726	0.014076535	0.005387531	0.006928287	0.007134328	0.022520338	0.013275756	0.015898069	0.006135768	0.002894983	0.002750601	0.002976319	0.006687964	0.006940182	0.022608677	0.003504345	0.003217586	0.001926022	1.13E-04	0.001083573	0.003031076	0.008828944	0.002663335	0.009729955	0.007950528	0.004173953	0.003644676	0.004573465	0.002078221	0.001219926	5.13E-04	7.77E-04	0.003199156	0.007471098	0.002816298	0.007299416
8.96E-04	0.167664328	0.107142205	0.070546781	0.061740493	0.041585372	0.018757552	0.021999142	0.031006953	0.015880086	0.017496507	0.00944177	0.01242067	0.014802684	0.013106307	0.014186619	0.005422096	0.006982613	0.007191496	0.022680017	0.013382849	0.016007217	0.006176164	0.002922954	0.002767072	0.003010827	0.00672844	0.006991333	0.022812977	0.00353016	0.003235041	0.001954912	1.13E-04	0.001083573	0.003046686	0.008886633	0.002697001	0.00979556	0.008024552	0.004218226	0.00366824	0.004616322	0.002092263	0.001228517	5.25E-04	7.82E-04	0.003227281	0.007542251	0.002860649	0.007376698
9.03E-04	0.168287707	0.10764994	0.070938073	0.062093823	0.041852938	0.018888354	0.022173176	0.031214541	0.016001031	0.017621895	0.009525671	0.012495979	0.014893036	0.013201004	0.014294813	0.00546127	0.007042881	0.007247365	0.022828581	0.013473615	0.016101383	0.006239003	0.002950925	0.002767072	0.003028081	0.006781371	0.007050668	0.023003241	0.003536613	0.003252496	0.001983802	1.13E-04	0.001106628	0.003075306	0.00893663	0.002704482	0.009864088	0.008092573	0.004235443	0.00366824	0.004646934	0.002095774	0.001262881	5.38E-04	7.82E-04	0.003248374	0.007630481	0.002868041	0.007434036
9.11E-04	0.168935579	0.108223269	0.071377243	0.062484367	0.042130697	0.019030498	0.02235998	0.031437992	0.016125611	0.017742943	0.009593364	0.01259573	0.01499363	0.013308398	0.014410093	0.005518878	0.007097632	0.007307132	0.022999162	0.013572064	0.016218021	0.006297354	0.002950925	0.002816484	0.003062589	0.006840529	0.007110004	0.023232493	0.003559201	0.003258315	0.002003062	1.13E-04	0.001129683	0.003093518	0.00900842	0.002726926	0.009934564	0.008160595	0.004277257	0.003676095	0.004668363	0.002113326	0.001275768	5.50E-04	7.86E-04	0.003276499	0.007701634	0.002919784	0.00752129
9.18E-04	0.169587773	0.108740385	0.071766746	0.062838337	0.04239015	0.019165017	0.022521744	0.031648321	0.016239616	0.017875706	0.009667731	0.012691517	0.015089834	0.013412089	0.014500334	0.005571878	0.007154505	0.007363001	0.023154138	0.013650823	0.016330379	0.006346727	0.003034838	0.002849425	0.00308847	0.006924595	0.007167293	0.023427436	0.003572109	0.003287407	0.002003062	1.13E-04	0.001129683	0.003114333	0.009073801	0.002760592	0.010001143	0.00823862	0.004311691	0.003691805	0.00471122	0.002130879	0.001280063	5.74E-04	7.86E-04	0.003297592	0.007764249	0.002949351	0.00754622
9.26E-04	0.17024525	0.109304695	0.072181306	0.063238471	0.04268014	0.019308161	0.022699284	0.031870009	0.016369482	0.0180063	0.009734471	0.012796553	0.015207986	0.013509431	0.014614197	0.005624878	0.007212651	0.00741887	0.023317665	0.013757917	0.016440596	0.006382635	0.003048823	0.002931779	0.00317474	0.006993094	0.007228674	0.023634855	0.003604377	0.003293225	0.002022323	1.13E-04	0.001129683	0.003145554	0.009154565	0.002768073	0.010077141	0.008326648	0.004346126	0.00371537	0.004778567	0.002144921	0.001297245	5.74E-04	7.86E-04	0.003297592	0.00782971	0.002971527	0.007608544
9.33E-04	0.170848458	0.109841799	0.072561636	0.063609576	0.042950104	0.019438297	0.022858043	0.032087781	0.016477209	0.018129518	0.009799304	0.012883092	0.015312238	0.01359249	0.014714831	0.005659443	0.007270797	0.007470841	0.023478413	0.013851564	0.016539043	0.006458939	0.003048823	0.003014132	0.003200621	0.007055366	0.007265503	0.023834476	0.003630192	0.00331068	0.002041583	1.13E-04	0.001152738	0.003163767	0.009231483	0.002801739	0.010148267	0.008388668	0.004370722	0.003738934	0.00481224	0.002169494	0.001305836	5.74E-04	7.91E-04	0.003311654	0.007883787	0.003001094	0.007668375
9.41E-04	0.171502092	0.110409428	0.07299745	0.063996155	0.043238535	0.01958268	0.023029322	0.032318869	0.016607076	0.018259244	0.009864137	0.012976898	0.015416856	0.013713639	0.014833419	0.005728573	0.007326396	0.007529308	0.023644719	0.013974025	0.016655681	0.006499336	0.003062809	0.003129426	0.003243756	0.007133205	0.007320746	0.024038776	0.003636645	0.003333954	0.002051213	1.13E-04	0.001175793	0.003210599	0.009309684	0.002839145	0.010207376	0.008446686	0.004387939	0.003754644	0.004845913	0.002180026	0.001314427	5.74E-04	7.91E-04	0.003318685	0.007952094	0.00302327	0.007738178
9.49E-04	0.172100017	0.110943213	0.073394783	0.06435524	0.043498747	0.019718247	0.023197346	0.032534682	0.016718107	0.018369445	0.009937551	0.013062777	0.01552184	0.013809923	0.014930274	0.005779268	0.007379449	0.007582579	0.023814445	0.014077276	0.016748777	0.006571152	0.003090779	0.003178838	0.003252383	0.00719859	0.007363713	0.024236838	0.003646326	0.003357228	0.002060843	1.13E-04	0.001175793	0.00324182	0.0093725	0.002857848	0.010279801	0.008514708	0.00444205	0.003770354	0.004888771	0.002190557	0.001327314	5.74E-04	7.91E-04	0.003339779	0.008034632	0.003038053	0.007785545
9.57E-04	0.172765659	0.111508172	0.073806211	0.064745272	0.043795292	0.019862916	0.023371881	0.032759112	0.016856235	0.018503076	0.01000143	0.013131479	0.01562975	0.013924724	0.015041303	0.005836876	0.00743717	0.00763455	0.023984385	0.014187732	0.016850434	0.006629502	0.003104765	0.003261192	0.003278264	0.007257748	0.007414864	0.0244349	0.003659233	0.00338632	0.002060843	1.13E-04	0.001175793	0.00327044	0.009460956	0.002887773	0.010352875	0.008612739	0.004466646	0.003778209	0.004946934	0.00221162	0.001335905	5.74E-04	8.05E-04	0.003381965	0.008102939	0.003045445	0.007845376
9.65E-04	0.173369346	0.112030772	0.074186988	0.065104613	0.044061779	0.019999913	0.02354266	0.032974729	0.016971562	0.01862586	0.01007103	0.013211412	0.015732173	0.014028943	0.015144772	0.005882963	0.00749277	0.007674827	0.024138293	0.014286181	0.01693711	0.006705806	0.003132736	0.003360016	0.003304145	0.007310679	0.007463969	0.024600211	0.003678594	0.00342123	0.002118624	1.13E-04	0.001221902	0.00331467	0.009531465	0.002902736	0.010421403	0.008674759	0.004503541	0.003786064	0.004980607	0.002222152	0.0013402	5.74E-04	8.18E-04	0.003396027	0.008174092	0.003052837	0.007890249
9.73E-04	0.174046514	0.112610597	0.074612063	0.065505387	0.044348692	0.020146727	0.023733471	0.033212867	0.017105394	0.018768168	0.010155885	0.013299273	0.015861665	0.01414057	0.015259108	0.005952093	0.007555585	0.007729397	0.024314859	0.014395195	0.017055888	0.006746203	0.003174692	0.003425898	0.003338653	0.007379178	0.007539673	0.024820107	0.003694728	0.003432867	0.002137884	1.13E-04	0.001314121	0.003340688	0.009622485	0.002913958	0.010492529	0.008722774	0.004557652	0.003786064	0.005011219	0.002229173	0.001353087	5.74E-04	8.23E-04	0.003417121	0.008262322	0.003082404	0.00793263
9.80E-04	0.174622827	0.113142578	0.075024162	0.065869715	0.044621654	0.020283009	0.023893482	0.033429855	0.017225016	0.018895291	0.010228345	0.013393739	0.015966648	0.014245319	0.015374388	0.006002788	0.007604393	0.007790463	0.024483517	0.014503249	0.017151124	0.006795576	0.003188677	0.00345884	0.003373161	0.007453903	0.0076031	0.025029085	0.003704409	0.003461959	0.002147514	1.13E-04	0.001337176	0.003374511	0.009678892	0.00292518	0.010569501	0.008778792	0.004584708	0.003793919	0.005047954	0.002246726	0.001387451	6.11E-04	8.41E-04	0.003445245	0.008336322	0.003089796	0.008002433
9.89E-04	0.175232278	0.113706888	0.075455501	0.06626192	0.044914882	0.020429107	0.024072274	0.033660748	0.017346291	0.019040202	0.010318921	0.01348292	0.016079313	0.014353771	0.015485417	0.006046571	0.007665086	0.007863223	0.024662862	0.014611303	0.017250641	0.006858415	0.003216648	0.003491781	0.003399042	0.007519289	0.007703356	0.025248981	0.003720543	0.003485233	0.002147514	1.13E-04	0.001360231	0.003400529	0.009745554	0.002936402	0.010651019	0.008832809	0.004621602	0.003801774	0.005072444	0.002257257	0.001400338	6.11E-04	8.46E-04	0.003452276	0.008396091	0.003111972	0.008087194
9.97E-04	0.175826841	0.114253157	0.075853506	0.066623435	0.045190922	0.020565294	0.024238545	0.033877736	0.017463271	0.019163854	0.010399008	0.013574744	0.01619271	0.014455875	0.01559928	0.006104179	0.007726627	0.007916493	0.024819121	0.014716956	0.017344807	0.006880857	0.003244619	0.003557664	0.003424923	0.007556652	0.007766784	0.025434566	0.003739904	0.003508507	0.002195665	1.13E-04	0.001383285	0.003426546	0.009813499	0.002947624	0.010720846	0.008904832	0.004653577	0.003801774	0.005109178	0.002271299	0.001413224	6.11E-04	8.50E-04	0.003494463	0.008461552	0.003134147	0.008142039
0.001005028	0.17646943	0.114833486	0.076268961	0.067017687	0.045484749	0.020711822	0.024421093	0.034112349	0.017589172	0.019307029	0.010476236	0.013680441	0.016297328	0.014578082	0.015712671	0.006131831	0.007782227	0.007977559	0.024989916	0.014823089	0.017444324	0.006930231	0.00327259	0.003640017	0.003468058	0.007597128	0.007809751	0.025656021	0.003756038	0.003537599	0.002205295	1.13E-04	0.001429395	0.003442157	0.009886571	0.002970067	0.010792946	0.008982857	0.004690471	0.003801774	0.005139791	0.002309915	0.001430406	6.11E-04	8.59E-04	0.003508525	0.008504244	0.003148931	0.008201871
0.001012957	0.177080802	0.115377735	0.076677033	0.067400174	0.045769423	0.020849581	0.024585111	0.034334429	0.017716395	0.019434152	0.010548696	0.013764998	0.016395727	0.014675424	0.015820393	0.006180222	0.007838675	0.008026931	0.025163917	0.0149249	0.017541701	0.006988581	0.003286575	0.003672958	0.003485313	0.007637605	0.007883408	0.025888393	0.003772172	0.003555054	0.002224555	1.13E-04	0.001429395	0.00346037	0.009949388	0.002999993	0.010858876	0.009022869	0.004722446	0.003833193	0.005170403	0.002323957	0.001434702	6.11E-04	8.64E-04	0.003543681	0.008544089	0.003163715	0.008274167
0.00102148	0.177716667	0.115948395	0.077102107	0.067783556	0.046070685	0.020999206	0.024765405	0.034564538	0.017837009	0.019577328	0.01062211	0.013863428	0.016505466	0.014785992	0.015938036	0.006224004	0.007900216	0.008075005	0.025331078	0.015035836	0.017656199	0.007078351	0.003314546	0.003738841	0.003511194	0.007681195	0.007952974	0.026098931	0.003778626	0.003595783	0.002234185	1.13E-04	0.001429395	0.003496795	0.010021178	0.003029918	0.010928378	0.009080888	0.004761799	0.003841048	0.005201015	0.002334488	0.001456179	6.11E-04	8.69E-04	0.003578836	0.008623781	0.003208066	0.00834397
0.001028119	0.178221902	0.116401214	0.077440378	0.068096988	0.046297521	0.021111472	0.024903129	0.034755088	0.017946718	0.019685794	0.010692663	0.01394204	0.01659216	0.014882806	0.016027803	0.006267787	0.007938839	0.008111384	0.025464037	0.015126121	0.017738594	0.007132213	0.003314546	0.003788253	0.003562956	0.007706103	0.007993895	0.026296993	0.003781853	0.003619056	0.002243815	1.13E-04	0.00145245	0.003525414	0.010089123	0.00304488	0.010984239	0.0091209	0.004786395	0.003848903	0.00523775	0.002359062	0.001473361	6.11E-04	8.69E-04	0.003592899	0.008672165	0.00322285	0.00838635
0.001036235	0.178775162	0.116938246	0.077836145	0.068472185	0.046579836	0.021245563	0.025080669	0.034982259	0.018068324	0.019817256	0.010770844	0.014031882	0.016697509	0.014993374	0.016141194	0.00630696	0.00799359	0.008177648	0.025642741	0.015237056	0.017835971	0.007172609	0.003342517	0.003920018	0.003588837	0.007780829	0.008055276	0.026515329	0.003810894	0.003653967	0.002263075	1.13E-04	0.00145245	0.00354883	0.010160913	0.003071065	0.011050818	0.009192923	0.004828209	0.003848903	0.005259178	0.002376614	0.001481952	6.11E-04	8.69E-04	0.003606961	0.00873478	0.003259809	0.008438703
0.001044902	0.179444165	0.117500535	0.078273525	0.068874366	0.046877061	0.021393901	0.025270729	0.035223727	0.018195877	0.019969109	0.010868094	0.014134936	0.016818954	0.015097065	0.016260255	0.006362264	0.008054706	0.008242611	0.025831706	0.01534463	0.017942978	0.007244425	0.003384473	0.004002372	0.003623345	0.007811965	0.008106427	0.026727426	0.003839936	0.003688878	0.002301596	1.13E-04	0.001498559	0.003569644	0.010227576	0.003108471	0.011120645	0.009258944	0.004862643	0.003856758	0.005298974	0.002390656	0.001494839	6.11E-04	8.96E-04	0.003628054	0.008800241	0.003281985	0.008506013
0.001053002	0.180038248	0.118041969	0.078672871	0.069259154	0.047162574	0.021535472	0.025440757	0.035450507	0.018315831	0.020104475	0.010941507	0.01422676	0.016929424	0.015210807	0.016384985	0.006403742	0.008107759	0.008301079	0.026016181	0.015447881	0.018062826	0.007298287	0.003412444	0.004051784	0.003649226	0.007849328	0.008182131	0.026937965	0.003843163	0.003706333	0.002311226	1.13E-04	0.001521614	0.003608671	0.010309622	0.003134656	0.011192096	0.009330967	0.004919214	0.003856758	0.005332648	0.00241874	0.001499134	6.11E-04	9.14E-04	0.003628054	0.008851472	0.003318944	0.008573323
0.001061719	0.180639534	0.118633124	0.079114949	0.069674378	0.047466794	0.021690386	0.025628813	0.035690016	0.018441071	0.020253725	0.011041617	0.014325851	0.017050503	0.015317143	0.016498848	0.006440612	0.008163783	0.008359546	0.02620707	0.015561698	0.018204076	0.007347661	0.003440415	0.004068254	0.003709615	0.007902259	0.008235328	0.027181253	0.00385607	0.003729606	0.002330486	1.13E-04	0.001521614	0.003632087	0.010367311	0.00316084	0.011259649	0.009390986	0.004953649	0.003872468	0.005360199	0.002432783	0.001524908	6.11E-04	9.19E-04	0.003649147	0.008911241	0.003318944	0.008623183
0.001069916	0.181244663	0.119183795	0.079528838	0.070057505	0.047749469	0.021834293	0.025798841	0.035927371	0.018577877	0.02039126	0.011125518	0.014422959	0.017144878	0.015422421	0.016611767	0.006491307	0.008212592	0.008412817	0.026378506	0.015672634	0.018314293	0.007388057	0.003440415	0.004167078	0.003744123	0.007955189	0.008298755	0.027382434	0.003865751	0.003747062	0.002340116	1.13E-04	0.001521614	0.003658105	0.010428845	0.003190765	0.011336621	0.009443003	0.004997922	0.003888178	0.005396933	0.002446825	0.001537794	6.11E-04	9.28E-04	0.003649147	0.008962471	0.003333728	0.008678028
0.001078711	0.181882449	0.119766001	0.079979417	0.070455593	0.048058845	0.021986205	0.025984143	0.036180785	0.018716005	0.020543113	0.011199886	0.014534601	0.017254252	0.015525054	0.016714763	0.006544307	0.008278378	0.008466087	0.02656576	0.015792694	0.018428791	0.007455384	0.003482371	0.004183549	0.003744123	0.007998779	0.008353998	0.027624163	0.003875431	0.003758699	0.002349746	1.13E-04	0.001521614	0.003691928	0.010504482	0.003228172	0.011415866	0.009495019	0.005061871	0.003896032	0.005415301	0.002471398	0.001554976	6.11E-04	9.37E-04	0.003649147	0.009045009	0.003355903	0.008767775
0.001087014	0.182496223	0.120307002	0.080389503	0.07083322	0.048343599	0.022129683	0.026163436	0.03640071	0.018842898	0.020686723	0.011304762	0.014624444	0.017369112	0.015627157	0.016839021	0.006611132	0.00833907	0.008521956	0.02674425	0.015912754	0.018539008	0.007518223	0.003482371	0.00420002	0.003770004	0.008048597	0.008399011	0.02783782	0.003885112	0.003787791	0.002388267	1.13E-04	0.001544669	0.003743964	0.010562171	0.003246875	0.011492838	0.009557039	0.005084008	0.003903887	0.005433668	0.002495972	0.001567863	6.23E-04	9.42E-04	0.003677272	0.009121854	0.003385471	0.008825113
0.001096	0.183126805	0.120895125	0.080828896	0.071234378	0.048650457	0.022290029	0.026344982	0.036643353	0.018980365	0.020848121	0.011389617	0.014736746	0.017489459	0.015733493	0.016960916	0.006650306	0.008395094	0.008571328	0.026929367	0.016037136	0.018663137	0.007599016	0.003510342	0.004265902	0.003804512	0.00808596	0.008452209	0.028067073	0.003898019	0.003799427	0.002388267	1.13E-04	0.001613833	0.003772583	0.010632679	0.003269319	0.011567212	0.009613057	0.005118442	0.003919597	0.005458158	0.002499482	0.001585045	6.23E-04	9.46E-04	0.003705396	0.009207238	0.003407646	0.008909874
0.001104317	0.183685829	0.121436992	0.081239429	0.07160868	0.048929935	0.022437652	0.026520769	0.036874245	0.019119154	0.020980884	0.011475425	0.014843103	0.017594442	0.015848823	0.017082811	0.006710219	0.008454513	0.008618102	0.027093963	0.016152874	0.018753023	0.007643901	0.003510342	0.004315314	0.003813139	0.008135777	0.008497221	0.028288528	0.003904473	0.003834338	0.002407527	1.13E-04	0.001613833	0.003790796	0.010689086	0.003295503	0.011641261	0.009673076	0.0051332	0.003927452	0.005501015	0.002531077	0.001585045	6.23E-04	9.55E-04	0.003705396	0.009275545	0.003429822	0.008962227
0.001113479	0.184305365	0.122035868	0.081682849	0.072034902	0.049244547	0.022586562	0.026706572	0.037137059	0.019250672	0.021132303	0.011568861	0.014933606	0.017716252	0.015971559	0.017198564	0.006754001	0.008516055	0.008690862	0.027279721	0.016272934	0.018895343	0.007688786	0.003566284	0.004348256	0.003864901	0.008229184	0.008577017	0.028528697	0.003923834	0.00386343	0.002426787	1.13E-04	0.001613833	0.003809008	0.010768568	0.003321687	0.011718557	0.009735096	0.005165175	0.003935307	0.005546933	0.002545119	0.001597931	6.23E-04	9.65E-04	0.003719459	0.009355237	0.003451997	0.009017072
0.00112188	0.184924902	0.12258524	0.082110162	0.072398718	0.049537055	0.02272699	0.026886866	0.03736051	0.019380539	0.021272442	0.011661343	0.015034018	0.017824894	0.016084773	0.017309593	0.006813914	0.008583114	0.008761023	0.027456074	0.016392994	0.019020541	0.007747136	0.003566284	0.004414138	0.003873528	0.008291456	0.008634306	0.028776664	0.003949648	0.003880885	0.002436417	1.13E-04	0.001659942	0.003822017	0.010846768	0.00333665	0.011792281	0.009799116	0.00519469	0.003943162	0.005586729	0.002562671	0.001606522	6.23E-04	9.78E-04	0.003761645	0.009434929	0.00350374	0.009084382
0.001131065	0.185568451	0.123181662	0.082574164	0.072803584	0.049853546	0.022885478	0.027071667	0.037609419	0.019509415	0.02142039	0.011752872	0.01514566	0.017963897	0.01619005	0.017429598	0.006853087	0.008648899	0.008828585	0.02765252	0.01652602	0.01915109	0.007809975	0.003594255	0.004430609	0.003899409	0.008319478	0.008707964	0.029015274	0.00398837	0.003904159	0.002446047	1.13E-04	0.001659942	0.003858442	0.010928815	0.003355353	0.011864706	0.009861136	0.005241423	0.003943162	0.005635709	0.002590755	0.001636591	6.23E-04	9.78E-04	0.003782739	0.009511774	0.003511132	0.009174129
0.001139685	0.186176942	0.123726776	0.082999911	0.073186582	0.050148892	0.023037104	0.027240693	0.037833653	0.019643908	0.021541439	0.011847261	0.015253338	0.01807327	0.016296915	0.017552911	0.006913	0.008710016	0.008903943	0.027857303	0.016637916	0.019262378	0.007868326	0.003594255	0.004480021	0.00392529	0.008353727	0.008750931	0.029225812	0.003994824	0.003909977	0.002446047	1.13E-04	0.001706052	0.003905274	0.010998041	0.003389019	0.011943302	0.009935159	0.005268478	0.003974582	0.005675504	0.002615329	0.001658068	6.23E-04	0.001005673	0.003824925	0.009571543	0.003533308	0.009246425
0.001149034	0.186796958	0.124321538	0.0834619	0.073592727	0.050458828	0.023197641	0.027429501	0.038089417	0.019781375	0.021688519	0.01193307	0.01537555	0.018185569	0.016402722	0.017672444	0.006959087	0.008775802	0.008979301	0.028052466	0.016746451	0.019411118	0.00794463	0.00360824	0.004496492	0.003994306	0.008409772	0.008802082	0.029458184	0.004030319	0.00393907	0.002446047	1.13E-04	0.001729107	0.003936496	0.01106214	0.003422685	0.012029368	0.010007182	0.005290615	0.003974582	0.005712239	0.002639903	0.001662364	6.23E-04	0.001014815	0.003846019	0.009668312	0.003577659	0.009308749
0.001157741	0.187372311	0.124860375	0.083880934	0.073966774	0.050754774	0.023343406	0.027598527	0.03831698	0.019911902	0.021830393	0.012015064	0.01546275	0.018296771	0.016505884	0.017790559	0.007002869	0.008835645	0.009039068	0.028235232	0.016858827	0.019515985	0.007980538	0.003664182	0.004512962	0.004002933	0.00843468	0.008861417	0.029703032	0.004052907	0.003968162	0.002465308	1.13E-04	0.001729107	0.003967717	0.011136494	0.00345261	0.012111211	0.010073203	0.005327509	0.003982436	0.005752035	0.002653945	0.001692433	6.23E-04	0.001019387	0.00385305	0.009748003	0.003607226	0.00935113
0.001167214	0.187993768	0.125462714	0.084357913	0.074380975	0.051078139	0.023505896	0.027785332	0.038582144	0.020054656	0.021980511	0.012115174	0.015577034	0.018421874	0.016621743	0.017921431	0.007042043	0.00889464	0.009109229	0.028433602	0.016988972	0.019637973	0.008052354	0.003692153	0.004562374	0.004063322	0.008459589	0.008920753	0.029966595	0.004065815	0.00397398	0.002465308	1.13E-04	0.001729107	0.004006744	0.011207003	0.003501238	0.012193379	0.010145226	0.005369322	0.003998146	0.005782647	0.002678518	0.001709615	6.35E-04	0.0010331	0.003881174	0.009836234	0.003629402	0.009423426
0.001176	0.188593614	0.12601721	0.084771578	0.07475451	0.051379681	0.023658856	0.027961119	0.038814799	0.020194106	0.022122819	0.012187634	0.015680088	0.01854405	0.016714853	0.018049941	0.00706739	0.008951937	0.009170295	0.028608458	0.017108071	0.019765312	0.008106216	0.003706138	0.004595316	0.004132338	0.008515633	0.008982134	0.030192728	0.004081949	0.003991435	0.002474938	1.13E-04	0.001798271	0.004027558	0.011263409	0.003527423	0.012276197	0.010185239	0.005388999	0.004013856	0.005810198	0.002720644	0.001722501	6.35E-04	0.0010331	0.003909299	0.009893156	0.003636794	0.009505694
0.001185582	0.189216992	0.126616735	0.085239832	0.075162573	0.051702487	0.023819393	0.028149676	0.039082705	0.02033653	0.022280746	0.012271535	0.015794373	0.018680126	0.016839705	0.01818601	0.007127303	0.009015177	0.009236558	0.028805332	0.017247821	0.019927963	0.008142124	0.003734109	0.004644728	0.004132338	0.008565451	0.009045561	0.030437576	0.004104537	0.004032164	0.002474938	1.13E-04	0.00189049	0.004066585	0.011351866	0.003553607	0.012370382	0.010255261	0.005416055	0.004013856	0.005853055	0.00275926	0.001739683	6.48E-04	0.001046814	0.003937423	0.009952925	0.003651577	0.009568018
0.001194467	0.189779858	0.127167333	0.085659985	0.075546211	0.052006028	0.023964968	0.028333476	0.039315556	0.020468379	0.022424789	0.012357344	0.015891481	0.018798644	0.016955035	0.018307905	0.007175694	0.009071625	0.009293726	0.028979333	0.017376525	0.020053161	0.008195985	0.003748094	0.004743552	0.004149592	0.008637063	0.009117173	0.03066371	0.004140032	0.004055438	0.002474938	1.13E-04	0.00189049	0.004108213	0.01143263	0.003587273	0.012454499	0.010289272	0.005438191	0.004029566	0.005905096	0.002766281	0.001748274	6.48E-04	0.001046814	0.003944454	0.010004155	0.003673753	0.009617878
0.001204171	0.190431092	0.127773064	0.086119289	0.075970258	0.052335069	0.024131508	0.028539562	0.039565836	0.020614438	0.022583584	0.012466034	0.016005105	0.018919357	0.01708941	0.018439722	0.007233302	0.009147172	0.009354792	0.029175993	0.017503309	0.02018799	0.008281267	0.003818022	0.004760022	0.004166846	0.008677539	0.009166278	0.030945987	0.004156166	0.004096167	0.002474938	1.13E-04	0.00189049	0.004149842	0.011512112	0.003617198	0.012551932	0.010341289	0.005457868	0.004037421	0.005935708	0.002794365	0.001765456	6.60E-04	0.00106967	0.00397961	0.010083847	0.00370332	0.009700146
0.00121316	0.190995878	0.128318756	0.086540114	0.076358883	0.052627538	0.024287709	0.028728871	0.039813766	0.020739018	0.02272676	0.012546122	0.016116087	0.019030559	0.017201036	0.018561145	0.007279389	0.009211685	0.009419756	0.02936795	0.01762625	0.020309979	0.008353083	0.003818022	0.004792964	0.004227235	0.008727357	0.009227659	0.031153406	0.0041723	0.004101985	0.002484568	1.13E-04	0.001913545	0.004173258	0.011574929	0.003647123	0.012637672	0.010395306	0.005494762	0.00406884	0.005972443	0.002822449	0.001778343	6.60E-04	0.001074242	0.003986641	0.010155	0.003747672	0.009777428
0.001222981	0.191622619	0.128921673	0.087035438	0.076778711	0.052953662	0.024454155	0.028935959	0.040068551	0.020890694	0.022876878	0.012632884	0.016231032	0.019154564	0.017315307	0.0186906	0.007341606	0.009276621	0.00948472	0.029567389	0.017764559	0.020443738	0.008424899	0.003818022	0.004875317	0.004253117	0.00877406	0.009284948	0.031401373	0.004191661	0.004101985	0.002484568	1.13E-04	0.002005764	0.004194072	0.011650565	0.003669567	0.012732182	0.01047133	0.005521818	0.00408455	0.005999994	0.002840002	0.001791229	6.60E-04	0.001074242	0.004000703	0.010237538	0.003828982	0.009844738
0.001231932	0.192185484	0.129480859	0.087454696	0.077167208	0.053256362	0.024614596	0.029125518	0.040316677	0.02102783	0.023030032	0.012715832	0.016328801	0.019266498	0.017425347	0.018826196	0.007371562	0.009345378	0.009557479	0.029734764	0.01788654	0.020568936	0.008465295	0.003832007	0.004990612	0.004296252	0.00880831	0.009352468	0.031643102	0.00422393	0.004131077	0.002484568	1.13E-04	0.002051873	0.004251311	0.0117121	0.003718195	0.012805906	0.010527348	0.005546414	0.00408455	0.006042851	0.002854044	0.001808411	6.60E-04	0.001078813	0.00404289	0.010314384	0.003851158	0.00992202
0.001241865	0.192837198	0.130095177	0.087934136	0.077589977	0.053588042	0.024782805	0.029332356	0.040598683	0.021177194	0.0231936	0.0128045	0.01642591	0.019390503	0.017542263	0.018947619	0.007429171	0.00940989	0.009634137	0.029934844	0.018011403	0.020718746	0.008532622	0.003845992	0.005056494	0.004348014	0.008855013	0.009424079	0.031911343	0.004256198	0.004148533	0.002503828	1.13E-04	0.002051873	0.004266922	0.011797992	0.003751861	0.012889698	0.010579364	0.00557347	0.00410026	0.006082647	0.002885638	0.00183848	6.60E-04	0.001101669	0.004063983	0.010402614	0.003865941	0.009986837
0.001251035	0.19344713	0.130643972	0.088365251	0.077970674	0.053895979	0.024941436	0.029515655	0.040856601	0.021314661	0.023336775	0.012878867	0.016529624	0.019501339	0.017651244	0.019055813	0.007491388	0.009473129	0.0097004	0.030124449	0.018149712	0.020846085	0.008608927	0.00391592	0.005105906	0.004356641	0.00890483	0.009491599	0.032171787	0.004275559	0.004177625	0.002513458	1.13E-04	0.002121037	0.004311152	0.011871064	0.003793008	0.012969593	0.010633381	0.005595606	0.00411597	0.006119382	0.002917233	0.00187714	6.60E-04	0.001110811	0.004078045	0.010448152	0.003888117	0.010026725
0.001261164	0.194082995	0.131260527	0.08883619	0.078395617	0.054230457	0.025113075	0.029718486	0.041136453	0.021466337	0.023508152	0.012961815	0.016634	0.01961876	0.017755464	0.019192827	0.007546692	0.009544857	0.009756269	0.030332866	0.018282738	0.020959513	0.008730116	0.003929905	0.005155318	0.00441703	0.008935966	0.009567303	0.032435349	0.004301374	0.004200898	0.002513458	1.13E-04	0.002167147	0.00433717	0.011956956	0.003830414	0.013049163	0.0106914	0.005627581	0.00413168	0.006156116	0.002934785	0.001894322	6.84E-04	0.001115383	0.004085076	0.010487998	0.00393986	0.010091542
0.001270373	0.194672275	0.131801673	0.089270661	0.078787566	0.054536316	0.025266226	0.029907043	0.041372241	0.02158596	0.023674757	0.013055251	0.016737054	0.019730328	0.017869736	0.019310942	0.007629648	0.009618282	0.009822532	0.030522686	0.018397036	0.021112533	0.008810909	0.003929905	0.005171789	0.004477419	0.008979556	0.009638914	0.032664602	0.004317508	0.004218354	0.002523088	1.13E-04	0.002167147	0.004373595	0.012032593	0.003871561	0.013124186	0.010757421	0.005664475	0.004139535	0.006195912	0.002952338	0.001932981	6.84E-04	0.001133668	0.004092108	0.010553459	0.003962035	0.010163838
0.001280462	0.195353285	0.132434897	0.089748535	0.079213404	0.054874511	0.025439295	0.03011939	0.041639755	0.021738297	0.023841795	0.013157267	0.016826235	0.019847382	0.017993001	0.019445122	0.007687256	0.009685765	0.009886196	0.030734309	0.018540627	0.021248432	0.008869259	0.003929905	0.005237672	0.004494673	0.009010692	0.009706434	0.032893854	0.004340096	0.004241627	0.002532718	1.13E-04	0.002213256	0.004417825	0.012086436	0.003931412	0.013204406	0.010833445	0.005725965	0.004155244	0.006232647	0.002990953	0.001967346	6.96E-04	0.001151953	0.004092108	0.010635997	0.003991603	0.010231148
0.001289813	0.195942084	0.13299228	0.090176071	0.079605994	0.055181688	0.025595829	0.030298181	0.041882594	0.021869816	0.023995384	0.013240215	0.016917399	0.019953829	0.018090343	0.01955804	0.00775869	0.009749853	0.009944664	0.030928617	0.018663569	0.021384332	0.008918633	0.003971861	0.005320025	0.004511927	0.009079191	0.009771907	0.033157417	0.004349776	0.004264901	0.002532718	1.13E-04	0.002213256	0.004451648	0.012172328	0.00398004	0.013296967	0.010893464	0.005755481	0.004155244	0.006257136	0.003012016	0.001975937	6.96E-04	0.001165666	0.004134294	0.010709996	0.004035954	0.01030843
0.001300098	0.196573147	0.133613958	0.090648127	0.080030553	0.055519964	0.025768326	0.030491246	0.042164012	0.022023806	0.024175872	0.013330791	0.017036968	0.020077834	0.018207789	0.019706393	0.007823212	0.009815215	0.010017423	0.031129125	0.018811963	0.021537352	0.009012891	0.003985847	0.005352966	0.004546435	0.009141462	0.009841472	0.033436575	0.004375591	0.004288175	0.002532718	1.13E-04	0.002213256	0.004485472	0.012256938	0.004021187	0.013392776	0.010989495	0.005789915	0.004170954	0.006303055	0.003050632	0.002014596	6.96E-04	0.001170238	0.004148356	0.010781149	0.004080305	0.010393191
0.001309481	0.197113921	0.134172639	0.091087521	0.080420073	0.05582862	0.025924193	0.03068356	0.042399017	0.022168212	0.024337704	0.013424227	0.017143325	0.020195986	0.018316241	0.019819784	0.00788082	0.009871238	0.010084986	0.031321082	0.018942588	0.021646499	0.009062264	0.004027803	0.005352966	0.00458957	0.009206847	0.009906946	0.033701697	0.004385271	0.004317267	0.002542348	1.13E-04	0.002259366	0.004511489	0.01234283	0.004051112	0.013473645	0.011051514	0.00582435	0.004170954	0.006345912	0.003085737	0.002018892	6.96E-04	0.001174809	0.00416945	0.010849457	0.004117264	0.010460501
0.001319944	0.197766595	0.134782772	0.091570316	0.080852305	0.056167655	0.026095595	0.030883637	0.042688465	0.022322532	0.024509949	0.01352529	0.017247701	0.020330234	0.018436861	0.019957271	0.007931515	0.009939571	0.010173337	0.031536125	0.01910683	0.02180808	0.009120615	0.004083745	0.005369437	0.004632705	0.009266005	0.009970373	0.034005808	0.004407859	0.004369633	0.002551979	1.13E-04	0.002282421	0.004550516	0.012431286	0.004092259	0.013574975	0.011123537	0.005848946	0.004186664	0.006370402	0.003113821	0.002044665	6.96E-04	0.001193094	0.004218668	0.010949071	0.004183791	0.010540276
0.001329416	0.198332823	0.135344195	0.092006577	0.08123735	0.056476791	0.026252367	0.031065684	0.042934045	0.022464625	0.024646182	0.013618725	0.017335561	0.020437412	0.018548487	0.020079166	0.007975298	0.010006205	0.010235702	0.031723166	0.019241778	0.021934349	0.009178965	0.004125701	0.005402378	0.00467584	0.009325163	0.010035847	0.034256894	0.004436901	0.004387088	0.002561609	1.13E-04	0.002351585	0.004589543	0.012517178	0.004125925	0.013658767	0.011201562	0.005876001	0.004202374	0.006407136	0.003138395	0.002066142	6.96E-04	0.001193094	0.004253823	0.011017378	0.004205967	0.010632516
0.001339986	0.198993662	0.135976266	0.092486241	0.081670988	0.056822141	0.026428248	0.031293555	0.043221143	0.02262985	0.02480975	0.013712161	0.01744456	0.020569465	0.018670694	0.020222794	0.008044428	0.010085997	0.010307162	0.031937141	0.019381528	0.022059547	0.00922385	0.004139686	0.00545179	0.004718975	0.009418571	0.010119735	0.034545409	0.004453035	0.004410361	0.002571239	1.13E-04	0.002397695	0.004633773	0.012617172	0.004163331	0.013751004	0.011259581	0.005942411	0.004225938	0.006456116	0.003155947	0.002083324	7.09E-04	0.001197665	0.004267885	0.011102762	0.004272493	0.010694841
0.001349664	0.199577659	0.136532204	0.092928543	0.082058079	0.057133475	0.02658583	0.0314741	0.043471619	0.022761369	0.024969846	0.013797969	0.017539687	0.020688348	0.018787611	0.020350359	0.008111253	0.010147962	0.010370827	0.03212696	0.019498226	0.022205077	0.009322597	0.004167657	0.005501202	0.004787991	0.009443479	0.010187254	0.034826127	0.004462716	0.004433635	0.002590499	1.13E-04	0.002397695	0.004678003	0.012690245	0.004204478	0.013834796	0.011361613	0.005969466	0.004265213	0.006486728	0.003194563	0.002100506	7.33E-04	0.001206807	0.00429601	0.011153993	0.004279885	0.010757165
0.001360267	0.200210642	0.137153162	0.093409325	0.082509492	0.057476507	0.026767238	0.03168845	0.043760088	0.022919654	0.025147297	0.013899986	0.01766322	0.020822961	0.018907173	0.020503909	0.008159644	0.010218841	0.01043709	0.032335591	0.019657185	0.022370939	0.009398901	0.004195628	0.005517673	0.00484838	0.009515092	0.010262958	0.035148952	0.004472396	0.004468546	0.002600129	1.13E-04	0.002397695	0.004735243	0.012786393	0.004245625	0.01393028	0.011411629	0.005994063	0.004273068	0.006532646	0.003236689	0.002117688	7.33E-04	0.001206807	0.004310072	0.011227992	0.004294669	0.010816996
0.001369939	0.200809047	0.137706791	0.093847599	0.082909627	0.057788721	0.026935161	0.031892032	0.04402349	0.023049191	0.025306092	0.01398198	0.017763632	0.020940382	0.019006631	0.02064423	0.008212644	0.010277836	0.010496856	0.032527975	0.019789251	0.022503628	0.009479694	0.004223599	0.005616497	0.004891515	0.009571136	0.010318201	0.035467098	0.004491757	0.004503456	0.002600129	1.13E-04	0.002397695	0.004776871	0.012871003	0.00427181	0.014012123	0.011479651	0.006030957	0.004280923	0.006554075	0.003261263	0.002143462	7.45E-04	0.001220521	0.004345228	0.011330453	0.004302061	0.010866855
0.001380874	0.201460281	0.138329119	0.094323683	0.083351194	0.058146102	0.027107896	0.032125162	0.044311762	0.02321739	0.025481374	0.014088764	0.017885844	0.02107719	0.019142593	0.020795418	0.008267948	0.010351686	0.010556623	0.032744515	0.019936685	0.022667349	0.009564975	0.004265555	0.005649438	0.004960531	0.009608499	0.01037549	0.035750935	0.004514345	0.00452673	0.002619389	1.13E-04	0.002443804	0.004813296	0.012959459	0.004320438	0.01410436	0.011543671	0.00607277	0.004288778	0.006606116	0.003296368	0.002156348	7.45E-04	0.001220521	0.004366321	0.011427222	0.004346412	0.010944138
0.001390727	0.20204764	0.138895233	0.094772249	0.083758873	0.058467709	0.02727153	0.032312718	0.044571051	0.023371379	0.02564364	0.01418792	0.017999468	0.021194245	0.019256336	0.020937157	0.008323252	0.010414076	0.010625485	0.0329369	0.020047621	0.022815019	0.009627814	0.004293526	0.005715321	0.004995039	0.009633407	0.010455286	0.036019176	0.004517572	0.004550003	0.002638649	1.13E-04	0.002466859	0.004852323	0.013038941	0.004357844	0.014202442	0.011617694	0.006104745	0.004296633	0.00664285	0.003334983	0.002177826	7.57E-04	0.001229664	0.004380383	0.011504067	0.004368588	0.011001476
0.001401633	0.20269215	0.139523262	0.095258177	0.084197755	0.058823492	0.027450889	0.032541341	0.044869312	0.023529664	0.025814583	0.014288983	0.018123661	0.021334345	0.019389653	0.021069919	0.008360121	0.010496414	0.010699544	0.033158997	0.020202258	0.022944497	0.009695142	0.004307512	0.005731792	0.005020921	0.009673884	0.010545312	0.036326406	0.004527252	0.004573277	0.00265791	1.13E-04	0.002512968	0.004896553	0.013126115	0.004421435	0.014300524	0.011705722	0.006131801	0.004320197	0.00669183	0.003373599	0.002182121	7.57E-04	0.001243377	0.004401477	0.011583759	0.004412939	0.011066293
0.001411568	0.20322668	0.140095654	0.095720838	0.084599295	0.059141542	0.027610759	0.032743421	0.045134084	0.023672419	0.025982923	0.014380512	0.018217467	0.021447742	0.019501808	0.021202681	0.008422338	0.010560926	0.010790493	0.033355657	0.02032568	0.023072906	0.009749004	0.004335482	0.005797674	0.005055429	0.00970502	0.010608739	0.036565016	0.004556294	0.004625643	0.00269643	1.13E-04	0.002512968	0.004945987	0.013205598	0.004458842	0.01438594	0.01179375	0.006158856	0.004328052	0.006725503	0.003387641	0.002225076	7.57E-04	0.001243377	0.004415539	0.011643528	0.004442506	0.011146068
0.001422594	0.203866388	0.14073126	0.096222426	0.085047001	0.059497604	0.027800744	0.032978054	0.045430974	0.023834009	0.026150829	0.014479668	0.018365442	0.021583452	0.019636712	0.021344419	0.008477642	0.010622043	0.010869749	0.033578396	0.020485119	0.023224857	0.009820819	0.004391424	0.005830616	0.005089937	0.00974861	0.010690581	0.036847293	0.004572428	0.00467219	0.00271569	1.13E-04	0.002536023	0.005011032	0.013288926	0.004526173	0.01448792	0.011893782	0.006190831	0.004335907	0.006771422	0.003408704	0.002268031	7.70E-04	0.001243377	0.004429601	0.011717527	0.004472074	0.011225843
0.001432594	0.204430694	0.141297879	0.09666786	0.085434347	0.05981981	0.027969048	0.033176377	0.045687717	0.023983041	0.026303116	0.01456357	0.018465854	0.021701604	0.019744106	0.021458755	0.00851912	0.010686131	0.010949005	0.033775697	0.020601337	0.023359686	0.009924055	0.00443338	0.005847086	0.005124445	0.009782859	0.0107581	0.037124891	0.004614377	0.004707101	0.00272532	1.13E-04	0.002582133	0.005047456	0.013383792	0.004559839	0.014578207	0.0119498	0.006227725	0.004343762	0.006808156	0.003436788	0.002293805	7.70E-04	0.001243377	0.004450694	0.011780142	0.004523817	0.011295646
0.001443939	0.20508529	0.141933269	0.097162737	0.0858864	0.060182788	0.028153697	0.033404499	0.045967764	0.024138683	0.026489678	0.014680841	0.018584762	0.021841339	0.019870016	0.021631204	0.008595163	0.010758283	0.011030859	0.03401233	0.020734844	0.023514846	0.009982405	0.004447366	0.005896498	0.005193461	0.009820222	0.010839942	0.037416526	0.004633738	0.004724556	0.002754211	1.13E-04	0.002674352	0.00509689	0.013477376	0.004615949	0.014668495	0.011999816	0.006254781	0.004359472	0.006835707	0.003475404	0.002323873	7.70E-04	0.001266234	0.00448585	0.011851295	0.0045386	0.011352985
0.001454139	0.20563855	0.142508258	0.097626068	0.086305205	0.060499199	0.028321238	0.033622856	0.046228816	0.024287055	0.026655415	0.014773323	0.018701029	0.021975952	0.019999101	0.021761603	0.008638946	0.010831284	0.011102319	0.034212624	0.020876035	0.023663586	0.010045244	0.004461351	0.005896498	0.005262477	0.00987938	0.010897231	0.037680088	0.004659553	0.004736193	0.002763841	1.13E-04	0.002674352	0.005135917	0.013586343	0.004645874	0.014759757	0.012079841	0.006279377	0.004367327	0.006878564	0.003503488	0.002349646	7.70E-04	0.001270805	0.004506943	0.011945218	0.004568168	0.011435253
0.00146551	0.206289784	0.143134772	0.098126762	0.086757258	0.0608559	0.028504314	0.033853983	0.046521005	0.024450297	0.026836771	0.014873433	0.018837774	0.022120441	0.020129772	0.021905704	0.008685032	0.010905558	0.011186772	0.034446906	0.021040277	0.023846569	0.010112571	0.004503308	0.00594591	0.005288358	0.009938538	0.010972935	0.037968603	0.004701501	0.004759467	0.002783101	1.13E-04	0.002720461	0.005172342	0.013686337	0.00468328	0.014866283	0.012141861	0.006316271	0.004375182	0.006927544	0.003545614	0.002371124	7.70E-04	0.001275376	0.004521005	0.012019217	0.004590343	0.011515028
0.001475803	0.206821432	0.143717555	0.098562799	0.087168774	0.061184023	0.028672523	0.03406082	0.046771873	0.02461387	0.026997735	0.014968775	0.018963949	0.022257249	0.020271025	0.022047915	0.008754162	0.010977286	0.011258233	0.03465062	0.021178106	0.023968557	0.010184387	0.004517293	0.005962381	0.00534012	0.009972787	0.011046593	0.038211892	0.004736997	0.004806014	0.002792731	1.13E-04	0.002720461	0.005226979	0.013776075	0.004728168	0.014975083	0.01220188	0.006340867	0.004375182	0.006955095	0.003563166	0.002388306	7.70E-04	0.001293661	0.004556161	0.012081832	0.004619911	0.011597296
0.001487385	0.207485153	0.144361027	0.099068191	0.087641671	0.061543842	0.028857981	0.03429345	0.047062104	0.02477612	0.027185165	0.015075559	0.019098051	0.022387839	0.020413335	0.0222043	0.008804858	0.011048589	0.011342686	0.034882764	0.02132698	0.024092685	0.010256203	0.004573235	0.005995322	0.005366001	0.010028832	0.011116158	0.038509764	0.004746677	0.004846743	0.002821622	1.13E-04	0.002743516	0.005281617	0.013863249	0.004758093	0.015079336	0.012281906	0.00638268	0.004383037	0.007001013	0.00358774	0.002426966	7.82E-04	0.001298232	0.004584285	0.012192831	0.004642086	0.011694521
0.001497761	0.208081637	0.144955284	0.099507361	0.088058941	0.061873284	0.029024998	0.034496531	0.047319827	0.024923501	0.027354373	0.015176622	0.01920573	0.022517696	0.020533426	0.022338952	0.008869379	0.011122014	0.011399854	0.035073011	0.021453763	0.024206113	0.01032353	0.004615191	0.006044734	0.005400509	0.010078649	0.011173447	0.038823232	0.004772492	0.004904927	0.002840882	1.13E-04	0.002743516	0.005320644	0.01394145	0.004795499	0.015173521	0.012351928	0.006412196	0.004406601	0.00704387	0.003619334	0.002448443	7.82E-04	0.001321089	0.004605379	0.012278215	0.004686437	0.011739395
0.001509375	0.20873143	0.145611962	0.100014318	0.088525573	0.062238339	0.029218224	0.034738927	0.0476222	0.025095004	0.027542671	0.015291033	0.019347099	0.022662917	0.020675736	0.022483998	0.008945422	0.011201381	0.011496	0.035297246	0.021609841	0.024363414	0.010404323	0.004699104	0.006094146	0.005443644	0.010128466	0.011249151	0.039135141	0.004801533	0.004922382	0.002850512	1.13E-04	0.00281268	0.005364874	0.014023496	0.004832906	0.015276475	0.012441957	0.00644663	0.004414456	0.007077544	0.00365444	0.002469921	7.82E-04	0.001339373	0.004626472	0.012343676	0.004716005	0.011821663
0.001519763	0.20928469	0.146199003	0.100472952	0.088925579	0.062559107	0.029387671	0.034937	0.047891476	0.025246681	0.027697127	0.015378748	0.019475256	0.022795702	0.02078313	0.022621484	0.008989204	0.011265894	0.011602541	0.035505022	0.021762078	0.024501453	0.010453697	0.004713089	0.006094146	0.005469525	0.010172056	0.01130644	0.039406501	0.004830575	0.004963111	0.002850512	1.13E-04	0.00281268	0.005406502	0.014122208	0.00485909	0.015368387	0.012513979	0.006476146	0.004422311	0.007108156	0.003679013	0.002487103	7.82E-04	0.001348516	0.004668659	0.012403445	0.004745572	0.011888973
0.001531555	0.209881654	0.146851711	0.100970961	0.089390036	0.062931837	0.029577561	0.035175138	0.048203641	0.025412897	0.027896271	0.015502693	0.019619928	0.022943118	0.020910098	0.022769837	0.009067552	0.011351203	0.011679198	0.03574422	0.021910472	0.024651263	0.010516536	0.00474106	0.006127088	0.005529914	0.010228101	0.011412834	0.039729326	0.004859616	0.005009659	0.002889032	1.13E-04	0.002835735	0.005453334	0.014238867	0.004881534	0.015473939	0.012590004	0.006527797	0.004461586	0.007151013	0.003731671	0.002491398	7.82E-04	0.001357658	0.004696783	0.012500213	0.004782532	0.011988692
0.001542146	0.210435875	0.147421866	0.101433621	0.08979925	0.063258761	0.029746532	0.035373211	0.048469393	0.025555981	0.028062008	0.015588502	0.019755352	0.023076999	0.02102966	0.022909686	0.009138986	0.011418262	0.011755856	0.035953705	0.022038696	0.024782882	0.010574886	0.004783016	0.006143558	0.005573049	0.010265464	0.011466032	0.03998821	0.004882204	0.005027114	0.002898662	1.13E-04	0.00285879	0.005489759	0.01431194	0.004907718	0.015559679	0.012662027	0.006545014	0.004461586	0.007196931	0.003773797	0.002512876	7.82E-04	0.00136223	0.004717877	0.012568521	0.004804707	0.012048523
0.00155416	0.211054931	0.148070173	0.101957135	0.09027202	0.06363205	0.029938424	0.035602836	0.048775683	0.025729468	0.028252909	0.015703866	0.019888794	0.023235755	0.021194719	0.023067016	0.009205812	0.011500175	0.011828615	0.036184353	0.022196695	0.024946603	0.010642213	0.0048949	0.0061765	0.005607557	0.010327735	0.011529459	0.04032975	0.004911246	0.005085298	0.002908292	1.13E-04	0.002927954	0.005539193	0.01439655	0.004956347	0.015666855	0.012724046	0.006584368	0.004477295	0.007252033	0.003819433	0.002534353	7.82E-04	0.001371372	0.004724908	0.012645366	0.004819491	0.012123312
0.001564904	0.211639409	0.148644441	0.102408385	0.090692487	0.06396385	0.030113065	0.035822945	0.049051814	0.025874535	0.028399556	0.015791581	0.020002418	0.023357931	0.021345494	0.023208755	0.009251898	0.011573601	0.011915667	0.036394694	0.022341247	0.025077152	0.010696075	0.00492287	0.006275324	0.005616184	0.010377552	0.011613347	0.040643217	0.004933834	0.005102753	0.002908292	1.50E-04	0.002927954	0.005565211	0.014513209	0.004986272	0.015756818	0.012780064	0.006621262	0.004508715	0.007297952	0.003851028	0.002560126	7.94E-04	0.001380515	0.004731939	0.012744981	0.00485645	0.012185637
0.001577204	0.21226759	0.149310283	0.102925411	0.091174975	0.06433758	0.030308244	0.036074606	0.049364762	0.026057274	0.028591758	0.015927921	0.020151714	0.023510468	0.021487804	0.023368447	0.009325637	0.0116657	0.011996222	0.036621708	0.022497805	0.025210911	0.010754426	0.004936856	0.006357677	0.005624811	0.010418029	0.011687004	0.040944209	0.004972556	0.005143482	0.002927553	1.50E-04	0.002951009	0.005604238	0.014615767	0.005027419	0.015860097	0.012876095	0.006655697	0.00453228	0.007325503	0.003879112	0.002573013	7.94E-04	0.001389657	0.004753032	0.012853134	0.004878626	0.012285355
0.001587848	0.212840061	0.14988419	0.103390085	0.091593396	0.064666981	0.030483839	0.036283196	0.049632863	0.026217872	0.028754458	0.016039472	0.020274587	0.023651665	0.021625882	0.023509713	0.009392463	0.011744643	0.012063784	0.036822643	0.022637075	0.025356441	0.010808288	0.004964827	0.006374148	0.005642065	0.010461619	0.0117668	0.041204652	0.004995144	0.005155119	0.002956443	1.50E-04	0.002951009	0.00565107	0.014708069	0.005068566	0.015948111	0.012938114	0.006709808	0.004555844	0.007353054	0.003910707	0.002611673	7.94E-04	0.001389657	0.004767094	0.012921441	0.004893409	0.012375102
0.001600059	0.21348265	0.150548373	0.103912703	0.092072176	0.065043309	0.030681782	0.036521335	0.049939937	0.026399619	0.028952735	0.016143395	0.020406047	0.023810055	0.02177507	0.023660901	0.009450071	0.01182401	0.012158631	0.037057566	0.022776345	0.025500901	0.010898057	0.005020768	0.006456501	0.005702454	0.010511436	0.011848642	0.041555549	0.005037092	0.005201666	0.002966073	1.50E-04	0.002997118	0.005682291	0.014818319	0.00509101	0.016075748	0.013004135	0.006736864	0.004571554	0.007389788	0.003970385	0.002654628	7.94E-04	0.0013988	0.004788188	0.013021056	0.004915585	0.01245737
0.001610886	0.214046476	0.151125744	0.10436373	0.092491748	0.065375028	0.030851373	0.036742195	0.050216068	0.026542704	0.029129752	0.016244458	0.020524295	0.023937352	0.021907329	0.023806892	0.009493853	0.011891494	0.012218398	0.037262776	0.022913213	0.02563573	0.010951919	0.005048739	0.006538854	0.005728335	0.010545686	0.011905931	0.041822231	0.005075815	0.005230758	0.002985333	1.50E-04	0.003043228	0.005726522	0.014914467	0.005135897	0.016172856	0.013074158	0.006773758	0.004571554	0.007426523	0.003994959	0.002697583	8.06E-04	0.001412513	0.004795219	0.013095055	0.004930369	0.01252468
0.001623403	0.214681861	0.151786246	0.10488523	0.09297884	0.065753235	0.031049506	0.036985342	0.050533716	0.026727425	0.029320219	0.016362683	0.020665003	0.024082939	0.02207133	0.023950048	0.009560679	0.011977652	0.012300252	0.037500692	0.023065449	0.025802661	0.011001293	0.005090695	0.006637678	0.00577147	0.010586162	0.011973451	0.042177806	0.00511131	0.005271487	0.002994963	1.50E-04	0.003066282	0.005791566	0.015032408	0.005184526	0.016288151	0.013142179	0.00682049	0.004587264	0.007506115	0.004023043	0.002731947	8.06E-04	0.001412513	0.004809281	0.013169055	0.00497472	0.012596977
0.001634409	0.215276424	0.15236838	0.105341626	0.093389205	0.066090111	0.031228055	0.037215467	0.050813959	0.026888024	0.02948422	0.016449445	0.020783251	0.024216089	0.02220253	0.02407525	0.009622896	0.012040466	0.012380808	0.037703979	0.023203278	0.025952472	0.01106862	0.005090695	0.006654149	0.005814606	0.010626639	0.012045062	0.042446048	0.005159712	0.005312216	0.003033484	1.50E-04	0.003112392	0.005825389	0.015123428	0.005214451	0.016389806	0.013220204	0.006850006	0.004610829	0.007548972	0.004054638	0.002749129	8.06E-04	0.001426227	0.004816312	0.013274361	0.004989504	0.012674259
0.001647096	0.215938703	0.153045623	0.105852835	0.093869647	0.06646344	0.031423759	0.037462119	0.051138462	0.027065475	0.029692476	0.016578157	0.020936511	0.024370089	0.022349073	0.02423447	0.009696635	0.01212238	0.012458764	0.037953437	0.023371362	0.026107632	0.011189809	0.005160623	0.006703561	0.005849114	0.010657774	0.012114628	0.042789147	0.005214569	0.005382037	0.003062374	1.50E-04	0.003112392	0.005867018	0.015236242	0.005244376	0.016501529	0.013324237	0.006909036	0.004618684	0.00759489	0.004075701	0.002809266	8.19E-04	0.001449083	0.004823343	0.013385361	0.005019071	0.012773977
0.001658203	0.216508293	0.153618737	0.106319298	0.09428372	0.066797199	0.031601974	0.037669708	0.051410872	0.027221448	0.029880774	0.016684941	0.021056081	0.024496289	0.022477099	0.024373846	0.009758852	0.01219623	0.012540619	0.038166129	0.023521677	0.026248882	0.011239183	0.005216564	0.006736502	0.005883622	0.010707592	0.012192377	0.043094817	0.005272652	0.005411129	0.003100895	1.50E-04	0.003135447	0.005900841	0.015333672	0.005334151	0.01660221	0.013406263	0.006941011	0.004634393	0.007653053	0.004096764	0.002822153	8.31E-04	0.001458226	0.004823343	0.013470745	0.005063422	0.012841288
0.001670874	0.217155204	0.154290641	0.106843259	0.094784112	0.067184838	0.031808208	0.037906845	0.051716575	0.027405508	0.030080352	0.016790771	0.021209341	0.024657605	0.022632107	0.024517947	0.009809547	0.012272626	0.012625072	0.038399556	0.023689761	0.026408323	0.011284068	0.005216564	0.006802385	0.005944011	0.010757409	0.012286495	0.043481583	0.005298466	0.00544604	0.003129785	1.50E-04	0.003135447	0.005955478	0.01543623	0.005367817	0.016720103	0.01349029	0.006992663	0.004642248	0.007708155	0.004124848	0.002839335	8.31E-04	0.001471939	0.004844437	0.013553282	0.005078206	0.012916077
0.001682057	0.217706543	0.154874795	0.107304577	0.095208159	0.067533066	0.031986281	0.038129208	0.051981934	0.027557845	0.030257803	0.016894694	0.02132891	0.02479039	0.022775475	0.024657323	0.009853329	0.012337563	0.012678342	0.038616523	0.023833833	0.026563483	0.011414234	0.005216564	0.006901209	0.005978519	0.010791658	0.012345831	0.043779456	0.005340415	0.005475132	0.003168305	1.63E-04	0.003135447	0.005997107	0.015524686	0.005412705	0.016823057	0.013572316	0.007024638	0.004650103	0.007751012	0.004159953	0.002847926	8.31E-04	0.001471939	0.004851468	0.013647205	0.005115165	0.013008317
0.001695041	0.218340007	0.155535586	0.107821379	0.095706633	0.067921425	0.032184605	0.038377112	0.052314858	0.027733975	0.030463455	0.017022453	0.021463673	0.024949511	0.022938947	0.024817015	0.009917851	0.012414383	0.0127537	0.038861066	0.024003358	0.026728274	0.011504004	0.005258521	0.006983562	0.006038908	0.010825907	0.012427672	0.044159984	0.005385591	0.005510043	0.003177935	1.75E-04	0.003135447	0.006062151	0.01560545	0.00544263	0.016944198	0.013672348	0.007066451	0.004657958	0.007799992	0.004191547	0.002903768	8.43E-04	0.001499367	0.00486553	0.013726897	0.005144733	0.013105542
0.00170634	0.218896149	0.156120823	0.108287619	0.096149606	0.068261739	0.032363106	0.038581696	0.052597452	0.027894573	0.030646547	0.017136864	0.021594473	0.025087416	0.023065386	0.024961116	0.00997085	0.012495448	0.012838153	0.039084232	0.024143588	0.026860963	0.011598262	0.005342433	0.007032974	0.006038908	0.010860157	0.012505422	0.044484369	0.005414632	0.005562408	0.003177935	1.75E-04	0.003273775	0.006098576	0.015684932	0.005472555	0.017058195	0.013760376	0.007108265	0.004673668	0.007867339	0.004237184	0.002938132	8.43E-04	0.001522223	0.004879592	0.013809434	0.005159516	0.013210247
0.001719329	0.219557468	0.156810406	0.108840664	0.09664987	0.068653335	0.032570722	0.038843373	0.05291275	0.028075329	0.030869988	0.017262716	0.021731218	0.025233369	0.023219335	0.025126478	0.010044589	0.012578635	0.012904416	0.039327064	0.02430831	0.027037525	0.011647635	0.005356419	0.007082386	0.006064789	0.010909974	0.012597494	0.044811872	0.005459808	0.005614774	0.003245346	1.75E-04	0.003273775	0.006168824	0.015815693	0.00550248	0.017179661	0.013860408	0.007172214	0.004689378	0.007925502	0.004286331	0.002959609	8.55E-04	0.001540508	0.004893654	0.013917587	0.005189084	0.013307473
0.001730984	0.220154913	0.157409209	0.109325026	0.097088624	0.069001243	0.032744411	0.039073999	0.053201023	0.028245841	0.031047005	0.01737236	0.021844841	0.025375298	0.023348949	0.02525546	0.010097589	0.012644845	0.012982373	0.039545955	0.024472072	0.027171284	0.011688032	0.005398375	0.007131798	0.006073416	0.010959791	0.012673198	0.045108185	0.005504984	0.00566714	0.003254976	1.75E-04	0.00329683	0.006233869	0.015895176	0.005543627	0.017284888	0.013932431	0.007238624	0.004689378	0.007956114	0.004303884	0.002989678	8.55E-04	0.001540508	0.004914748	0.013965972	0.005233435	0.013394727
0.001744184	0.220821515	0.158088835	0.109869122	0.097575332	0.069393759	0.03295055	0.039334675	0.053525721	0.028424945	0.031234869	0.01750584	0.021986211	0.025537712	0.023493904	0.025424129	0.010155197	0.012716573	0.013092811	0.03979691	0.024637275	0.027312534	0.011759848	0.005454317	0.007197681	0.006107924	0.011006495	0.012769362	0.045474678	0.005534025	0.005736961	0.003274237	1.88E-04	0.00329683	0.00629371	0.015999015	0.005588515	0.017404081	0.014046467	0.007277977	0.004697233	0.007986727	0.004324947	0.003019746	8.55E-04	0.001572507	0.004949903	0.014091201	0.005248219	0.013484474
0.001755825	0.221376216	0.158680566	0.110343192	0.098020352	0.069744225	0.033132148	0.039568306	0.053816736	0.028585213	0.031410151	0.017621204	0.022110404	0.025678543	0.023629866	0.025561616	0.010224327	0.012780661	0.013160374	0.040007465	0.024777505	0.027458064	0.011867572	0.005482287	0.007280034	0.006159686	0.011031404	0.012836881	0.04580686	0.005572747	0.00577769	0.003283867	1.88E-04	0.00329683	0.006324931	0.016087472	0.005614699	0.017509308	0.014106486	0.007319791	0.004712943	0.008023461	0.004353031	0.003054111	8.55E-04	0.001590792	0.004978028	0.014173739	0.005277786	0.013569235
0.00176919	0.22202697	0.159366325	0.110880353	0.098519081	0.070136061	0.03334067	0.039825976	0.054149268	0.028772908	0.031603655	0.01775087	0.022263664	0.025821935	0.023777996	0.025726032	0.01028424	0.01286597	0.013251323	0.040261412	0.024945589	0.027641046	0.011966318	0.005524244	0.007312976	0.006211448	0.011078107	0.012924861	0.046185829	0.005598562	0.0058126	0.003332017	1.88E-04	0.003319885	0.006376967	0.016193875	0.005659587	0.017638569	0.01421452	0.007376362	0.004728652	0.008072441	0.004398667	0.00309277	8.55E-04	0.00162279	0.00499209	0.014290431	0.005336921	0.013688897
0.00178111	0.222585993	0.159961737	0.111355094	0.098968833	0.070485568	0.033527177	0.040048088	0.054441458	0.028940777	0.031769825	0.017848119	0.02240107	0.025953256	0.023912371	0.02588478	0.010328022	0.012933029	0.013312389	0.040472822	0.025092062	0.027776945	0.0120516	0.005594171	0.007329446	0.006237329	0.011121697	0.013016933	0.046502416	0.00563083	0.005864966	0.003360908	1.88E-04	0.003365994	0.006405587	0.01627464	0.005693253	0.017758411	0.014288544	0.007425554	0.004736507	0.008103053	0.004430262	0.003122839	8.67E-04	0.001636504	0.005027246	0.014384353	0.005336921	0.013763686
0.001794736	0.223217056	0.160647784	0.111876147	0.099467946	0.070879004	0.033740749	0.04030626	0.054769681	0.029133429	0.031974176	0.017963484	0.022535172	0.02610177	0.024062088	0.026053921	0.010387935	0.01301282	0.013409835	0.040718219	0.025259666	0.027968489	0.012127904	0.005622142	0.007444741	0.006280464	0.011177742	0.013125373	0.046864229	0.005666326	0.005952242	0.003380168	1.88E-04	0.003412104	0.00643941	0.016381043	0.00573814	0.01786916	0.014368569	0.007472286	0.004752217	0.008133665	0.00448643	0.003165794	8.80E-04	0.001654789	0.005041308	0.014509583	0.005381272	0.01387587
0.001806566	0.223771757	0.161243412	0.112349098	0.099897108	0.071230109	0.033928924	0.040541393	0.055071467	0.029289071	0.032143818	0.018076941	0.022660026	0.026249551	0.024198049	0.026210779	0.01045476	0.013091763	0.013518974	0.040942454	0.025396534	0.028114018	0.012195231	0.005650113	0.007576506	0.006323599	0.011268035	0.013207215	0.047183935	0.00568246	0.005987153	0.003409058	1.88E-04	0.003412104	0.006460224	0.016472063	0.005805472	0.017968216	0.014436591	0.00750918	0.004767927	0.008161216	0.004511004	0.003187272	8.80E-04	0.001677645	0.005076463	0.014597813	0.005418231	0.013960631
0.001820126	0.224420589	0.161925708	0.112886483	0.100401208	0.07163022	0.034138494	0.04080307	0.055411049	0.029471148	0.032347735	0.018202794	0.022819232	0.02640282	0.024351999	0.02637425	0.010519282	0.013171554	0.013604726	0.041179942	0.025580946	0.028256338	0.01225807	0.005664098	0.007642389	0.006340853	0.011305398	0.013291103	0.047569142	0.005750223	0.006010427	0.003457209	1.88E-04	0.003458213	0.006507056	0.016592569	0.005831656	0.018084161	0.014510614	0.00757559	0.004775782	0.008225502	0.004577703	0.003213045	8.80E-04	0.001686788	0.00511865	0.014723043	0.005462582	0.014067829
0.001832244	0.225005547	0.16253281	0.113367712	0.100830883	0.071984163	0.034321141	0.041031192	0.055699518	0.029639347	0.03252345	0.018297183	0.022948049	0.026537433	0.024492193	0.026542447	0.010563064	0.013242009	0.013667092	0.041393489	0.025720696	0.028423269	0.012374771	0.005692069	0.00765886	0.006392615	0.011345875	0.013362715	0.047888848	0.005779265	0.006039519	0.003486099	1.88E-04	0.003481268	0.006546083	0.016713074	0.005884025	0.018177696	0.014598642	0.007612484	0.004791492	0.00824693	0.004630361	0.003234522	8.80E-04	0.001709644	0.005153806	0.014797042	0.005506934	0.01417004
0.00184604	0.225703366	0.163223908	0.113923218	0.101330507	0.072388711	0.034537048	0.041284856	0.056040275	0.029832991	0.032729971	0.018419221	0.023084794	0.026711187	0.024648258	0.026725762	0.010634498	0.013334533	0.013760639	0.041645299	0.025906069	0.028615882	0.012491472	0.005734025	0.007724742	0.006427123	0.011398806	0.013434326	0.048253781	0.005824441	0.006161705	0.003505359	1.88E-04	0.003527378	0.006611127	0.01682717	0.005921432	0.018292342	0.014700675	0.007669055	0.004807201	0.008305094	0.004665466	0.003273182	8.80E-04	0.0017325	0.00518193	0.014913734	0.005529109	0.01424483
0.001858373	0.226260468	0.163831876	0.114410488	0.101771051	0.072751048	0.034723888	0.041514731	0.056326785	0.030000198	0.032910893	0.018535539	0.023203703	0.026872869	0.024794272	0.026878367	0.010705933	0.013418144	0.013841195	0.041866969	0.026050621	0.028787094	0.012590219	0.005734025	0.007790625	0.00643575	0.011451736	0.013522306	0.048565689	0.005856709	0.006214071	0.003534249	1.88E-04	0.003527378	0.006637145	0.016941265	0.005958838	0.018394971	0.0147807	0.007740384	0.004815056	0.008326522	0.004707592	0.00330325	8.80E-04	0.001737071	0.005203023	0.01500481	0.005566068	0.01431214
0.001872286	0.22692659	0.164501255	0.114936686	0.102277837	0.073154156	0.034939129	0.041768145	0.056653638	0.030197477	0.033120884	0.018651857	0.02334309	0.027040038	0.024956685	0.027071604	0.010793497	0.013500907	0.013932144	0.042131819	0.0262091	0.028982917	0.012662035	0.005775981	0.00790592	0.006453004	0.011523349	0.013612332	0.048946218	0.005892204	0.006272255	0.00355351	1.88E-04	0.003573487	0.006707393	0.017033567	0.005985022	0.018510916	0.01487473	0.007819091	0.004830766	0.008366318	0.004725145	0.003333319	8.80E-04	0.001773641	0.005224117	0.015112963	0.005595636	0.014411859
0.001884684	0.227486574	0.165120841	0.115415455	0.102723752	0.0735079	0.035131306	0.042011542	0.056959145	0.030352458	0.033298769	0.018756734	0.023474551	0.027177943	0.025097938	0.027246888	0.010846497	0.013581123	0.014013998	0.042364177	0.026366139	0.029144498	0.012778735	0.005817938	0.007971802	0.006461631	0.011579393	0.013671667	0.049317389	0.005953514	0.006312984	0.003630551	2.00E-04	0.003573487	0.006762031	0.017123305	0.006022429	0.018618092	0.014954756	0.007858445	0.004830766	0.008409175	0.004756739	0.003376274	8.80E-04	0.001782784	0.00524521	0.015189809	0.005632595	0.014501605
0.001898626	0.228134926	0.165810496	0.115975435	0.103226957	0.07390821	0.035341734	0.042262201	0.057298335	0.030519665	0.033494008	0.018882586	0.023615259	0.027347672	0.025249241	0.027413195	0.010915627	0.013667705	0.014086758	0.042628813	0.026539025	0.029297519	0.012886459	0.005845909	0.008070626	0.006504766	0.01161987	0.013778061	0.049660488	0.006005144	0.006336258	0.003649811	2.13E-04	0.003573487	0.00681927	0.017248939	0.006052354	0.018745404	0.01503278	0.007917475	0.004838621	0.008467338	0.004781313	0.003414934	8.80E-04	0.001810211	0.005259272	0.015289423	0.005684338	0.014588859
0.001911283	0.228720845	0.166426186	0.116459126	0.103687833	0.074269629	0.035535388	0.042492827	0.057612459	0.03068522	0.03369402	0.019027506	0.023771822	0.027502038	0.025373565	0.027567217	0.010993974	0.013753863	0.014168612	0.042845994	0.026715273	0.029453749	0.012989694	0.005873879	0.008120038	0.006539274	0.011691482	0.013845581	0.049969277	0.006034185	0.006382805	0.003688331	2.13E-04	0.003596542	0.0068635	0.017338677	0.006097242	0.018848683	0.015120808	0.007954369	0.004846476	0.008501012	0.004819928	0.003445002	8.80E-04	0.001828496	0.005301459	0.015386192	0.005728689	0.014693564
0.001925338	0.229373519	0.167126666	0.117013065	0.104194491	0.074679092	0.035752201	0.042761766	0.057958895	0.030887125	0.033897504	0.0191648	0.023901301	0.027669939	0.025540211	0.027756202	0.011074626	0.013842143	0.014254365	0.043097376	0.026890561	0.029623891	0.013083953	0.005887865	0.00816945	0.00658241	0.011756867	0.013937653	0.050379437	0.006072907	0.006411898	0.003726852	2.38E-04	0.003596542	0.006905129	0.017466874	0.006127167	0.018969175	0.01518883	0.008028158	0.004870041	0.008525502	0.004837481	0.00350514	8.92E-04	0.001846781	0.005322552	0.015491499	0.005765649	0.014795776
0.001938038	0.229957996	0.167742066	0.117504586	0.104643219	0.075042269	0.035942424	0.043008669	0.058251477	0.031067881	0.034091442	0.019288745	0.024038045	0.027818087	0.025678289	0.027929596	0.011136843	0.01392533	0.014331022	0.043329093	0.027051441	0.029763	0.013187188	0.005915836	0.008268274	0.006599664	0.011847161	0.014015403	0.050716298	0.006101949	0.006464263	0.003746112	2.38E-04	0.003596542	0.006949359	0.01756815	0.006168314	0.019068881	0.015284861	0.008079809	0.004877896	0.008568359	0.004862055	0.003518026	8.92E-04	0.001869637	0.005336615	0.015591113	0.00581	0.014902974
0.001952208	0.230633723	0.168422918	0.118050696	0.105139263	0.075443299	0.036156807	0.043269094	0.058581071	0.031264168	0.034293189	0.01941555	0.024188003	0.027979403	0.025850225	0.028105824	0.011208277	0.014012337	0.014419373	0.043590309	0.027224328	0.029932072	0.013290423	0.005985763	0.008367098	0.006642799	0.011912546	0.014101336	0.051065635	0.006150351	0.006545721	0.003775002	2.38E-04	0.003596542	0.0070092	0.017702757	0.00620198	0.019194244	0.015360885	0.008121623	0.00488575	0.008629583	0.004886628	0.003560981	9.04E-04	0.001901636	0.005357708	0.015685036	0.005861743	0.015025129
0.001965258	0.231201872	0.169042504	0.118571748	0.105586841	0.075821145	0.036357037	0.043500221	0.058878744	0.031437985	0.034481053	0.019514707	0.024318141	0.028134135	0.026020045	0.028271186	0.011275103	0.014100617	0.014505125	0.043825873	0.027392412	0.030084022	0.013348774	0.00605569	0.00841651	0.006677307	0.011962363	0.014164764	0.051433687	0.006185846	0.006580632	0.003803892	2.50E-04	0.003619597	0.00705343	0.017793777	0.006239386	0.019291352	0.01543891	0.008151138	0.004893605	0.008684685	0.004942796	0.003603936	9.16E-04	0.001919921	0.005378801	0.015756189	0.00589131	0.015112383
0.001979624	0.231870395	0.169726531	0.119136427	0.106093882	0.07622989	0.036573088	0.043760145	0.059226747	0.031627332	0.034695817	0.019652953	0.024474704	0.02831813	0.026189336	0.028441272	0.011358059	0.014203328	0.014598673	0.044085806	0.027585468	0.030258444	0.013514848	0.006097646	0.008449452	0.006711815	0.012030862	0.014267066	0.051837608	0.006211661	0.006632997	0.003813523	2.63E-04	0.003642651	0.007131484	0.017939922	0.006280533	0.019408596	0.015524937	0.008215088	0.004909315	0.008739787	0.00497088	0.003659778	9.16E-04	0.001938206	0.005420988	0.015861496	0.005957837	0.015217088
0.001992659	0.232427497	0.170347994	0.119644951	0.106544912	0.076601301	0.036776701	0.04399653	0.059536366	0.031806436	0.034884548	0.019766411	0.024606825	0.028469204	0.02632953	0.028604271	0.011415667	0.014283544	0.014685724	0.044325218	0.027730981	0.030381502	0.013604618	0.006097646	0.008515334	0.006737696	0.012093133	0.014330493	0.052157314	0.006266517	0.006679545	0.003832783	2.63E-04	0.003642651	0.007183519	0.018059145	0.006295496	0.019513499	0.015600961	0.00826428	0.00493288	0.008755093	0.005002475	0.003685551	9.41E-04	0.001947348	0.005470206	0.015958264	0.005965229	0.015299356
0.002007093	0.233108027	0.171042484	0.120183453	0.107058603	0.077014921	0.036995611	0.044261212	0.059861653	0.031999088	0.035083259	0.019887496	0.0247548	0.028622839	0.026493531	0.028793256	0.011494014	0.014379039	0.014775375	0.044591992	0.027906269	0.030556994	0.01371683	0.006111632	0.008597688	0.00675495	0.012142951	0.014445072	0.052567474	0.006308466	0.006720274	0.003842413	2.63E-04	0.003642651	0.007230351	0.018180932	0.006306717	0.019635939	0.015733003	0.008298714	0.004940735	0.008810195	0.005023538	0.003728506	9.53E-04	0.001961062	0.005505361	0.016043648	0.005994796	0.015401568
0.00202025	0.233705952	0.171668926	0.120717034	0.107534058	0.077393767	0.037198366	0.044516128	0.060179889	0.032168278	0.035271557	0.020000953	0.024897491	0.028766231	0.026637958	0.028955783	0.01156084	0.014470714	0.014858528	0.044837603	0.028079635	0.030697174	0.013770692	0.006125617	0.0086471	0.006780831	0.012189654	0.014537144	0.052907454	0.006366549	0.006743547	0.003871303	2.63E-04	0.003688761	0.007290192	0.0182899	0.006340383	0.019746038	0.015829034	0.008342987	0.004940735	0.008837746	0.005055133	0.003741393	9.53E-04	0.001970205	0.005512392	0.016131878	0.006053931	0.015501286
0.002034808	0.234356225	0.172360746	0.121264486	0.108038925	0.077800632	0.037412415	0.044790075	0.060511441	0.032357956	0.035497601	0.020123945	0.025041502	0.028931205	0.026805662	0.029128704	0.011611535	0.014559419	0.014948178	0.045095612	0.028274613	0.030865175	0.013860462	0.006139603	0.008712982	0.006823966	0.012276834	0.014612848	0.053319173	0.006389137	0.006790095	0.003909824	2.63E-04	0.003757925	0.007347432	0.018419379	0.00637779	0.01986718	0.015937068	0.008406937	0.00494859	0.008889787	0.005093748	0.003771461	9.65E-04	0.002011346	0.00556161	0.0162628	0.006105674	0.015598512
0.00204821	0.234927255	0.173008404	0.121788447	0.108503894	0.07817632	0.03761417	0.04503823	0.060834769	0.03253739	0.035696745	0.020245984	0.025172302	0.029089229	0.026955908	0.02930824	0.011678361	0.014644728	0.015036529	0.045342719	0.028426369	0.031028896	0.014017559	0.006181559	0.008745924	0.006832593	0.012354674	0.01470492	0.05367007	0.006431086	0.006819187	0.003919454	2.75E-04	0.00378098	0.007412476	0.018538603	0.006396493	0.019985398	0.016035099	0.008456129	0.004964299	0.008926522	0.005125343	0.003823008	9.77E-04	0.002020488	0.005589735	0.016333954	0.006157417	0.015695738
0.002062901	0.235602502	0.173701451	0.122343505	0.109021678	0.078589821	0.037834033	0.045304164	0.061183556	0.032738634	0.035905868	0.020367069	0.02531235	0.029245424	0.027119379	0.029501477	0.011740578	0.014742345	0.015122281	0.045602653	0.028600216	0.031215089	0.014138748	0.006223515	0.008778865	0.006901609	0.012432513	0.014801084	0.054063074	0.006476262	0.006877371	0.003948344	2.88E-04	0.003827089	0.007469715	0.018678338	0.006418937	0.020103941	0.016141133	0.008532377	0.004964299	0.008960195	0.00517449	0.003861667	9.90E-04	0.002043345	0.00562489	0.016422184	0.006186984	0.015780499
0.002076454	0.236168249	0.174329263	0.122850239	0.109487158	0.078970305	0.038029498	0.04554731	0.061498267	0.032914433	0.036117595	0.020486247	0.025449095	0.029411496	0.027267509	0.029661169	0.011805099	0.01483105	0.015204136	0.045833942	0.02876974	0.031368109	0.014237495	0.006251486	0.008844748	0.006910236	0.012485444	0.014870649	0.054401495	0.006502076	0.006923918	0.003977234	3.00E-04	0.003850144	0.007529556	0.018791151	0.00643764	0.020223134	0.016211155	0.008601246	0.004972154	0.008981623	0.005237679	0.003908918	0.001014062	0.002066201	0.005638952	0.016518952	0.006223944	0.015857781
0.002091225	0.236806035	0.175026063	0.123404179	0.110021566	0.07939224	0.038249075	0.045823261	0.061843528	0.033121295	0.036318041	0.020604472	0.025583197	0.029569154	0.027456904	0.029860548	0.011885751	0.014934185	0.015297684	0.046099219	0.028950311	0.031537181	0.014295845	0.006279457	0.00891063	0.006918863	0.012525921	0.014962721	0.054808535	0.006547252	0.006976284	0.004006125	3.00E-04	0.003873199	0.00757899	0.018923194	0.006460084	0.020347848	0.016305185	0.008660277	0.004995719	0.009030603	0.005276295	0.003951873	0.001014062	0.002089057	0.005674108	0.016635644	0.006260903	0.015940049
0.002105071	0.237405881	0.175672999	0.123929706	0.110511855	0.07977944	0.038454165	0.046069663	0.06215961	0.033295442	0.036520222	0.020713162	0.02572853	0.029726446	0.027609795	0.030027327	0.01195949	0.015021191	0.015396429	0.046336066	0.029119355	0.03167522	0.014358684	0.006335399	0.008976513	0.006953371	0.012597533	0.015062977	0.055153194	0.006582747	0.007034468	0.004044645	3.13E-04	0.003873199	0.007633628	0.019051392	0.006504971	0.020458596	0.016391212	0.008724226	0.005019284	0.009082644	0.005332463	0.003977646	0.001014062	0.002093628	0.00568817	0.016738105	0.00629047	0.016039768
0.002120021	0.238034542	0.17635183	0.124492371	0.111040252	0.08019378	0.038677125	0.046345112	0.062491163	0.033498338	0.036737589	0.020858083	0.025896984	0.029892518	0.027773795	0.030199776	0.012021707	0.015113291	0.015491276	0.046607114	0.029313372	0.031865693	0.014443966	0.006363369	0.009009454	0.007005133	0.012706508	0.015165279	0.05557583	0.006611789	0.007051924	0.004063905	3.13E-04	0.003896254	0.007685663	0.019191127	0.006546118	0.020577139	0.016487243	0.008793095	0.005019284	0.009156113	0.00538512	0.00401201	0.00102628	0.002125627	0.005702232	0.016860488	0.006371781	0.016164416
0.002133969	0.238640151	0.177002663	0.125014766	0.111536679	0.080583498	0.038884551	0.046611547	0.062801369	0.033684711	0.036942374	0.020987748	0.026047602	0.030057492	0.027945732	0.030389706	0.012079315	0.015205816	0.015600415	0.046855291	0.029500185	0.032027274	0.014515782	0.00639134	0.009108278	0.007031014	0.012793688	0.015253259	0.055926726	0.00664083	0.007092653	0.004102426	3.13E-04	0.003896254	0.007745504	0.019307786	0.006591006	0.020695033	0.016577272	0.008834909	0.005019284	0.009229582	0.00545182	0.004037783	0.00102628	0.002134769	0.005737388	0.016971487	0.006416132	0.016231727
0.002148958	0.239311075	0.177680339	0.125573627	0.112050882	0.080999037	0.03911685	0.046878733	0.063149373	0.033877364	0.03715627	0.021148877	0.026197559	0.030229782	0.028103913	0.030585305	0.012143836	0.015307677	0.015688766	0.047124629	0.0296894	0.032193135	0.014605551	0.006419311	0.009141219	0.007065522	0.012887095	0.015343285	0.056347803	0.006679553	0.007133381	0.004140946	3.13E-04	0.003896254	0.007818354	0.019429574	0.006639634	0.020820396	0.016669301	0.008876722	0.005042849	0.009263256	0.005483415	0.004067852	0.00102628	0.002153054	0.005793637	0.017088179	0.006504834	0.016338924
0.002163148	0.239942138	0.178321213	0.126104076	0.112548588	0.081383878	0.039325467	0.04714066	0.063454879	0.034066711	0.037369298	0.021296658	0.026352801	0.030385977	0.028285372	0.030748304	0.012215271	0.015395108	0.01577062	0.047376439	0.029848359	0.032347226	0.01466839	0.006461267	0.009174161	0.007125911	0.012955594	0.015425127	0.056686223	0.006727955	0.007197384	0.004179467	3.13E-04	0.003896254	0.007888602	0.019552643	0.006684522	0.020935042	0.016787338	0.008928374	0.005050703	0.009312235	0.005532562	0.00408933	0.00102628	0.002171339	0.005821761	0.01719064	0.006549185	0.016446122
0.002178364	0.240587128	0.179007405	0.126677256	0.113079926	0.081800656	0.039552144	0.047426376	0.063810324	0.034279851	0.037589702	0.02145588	0.026523897	0.030568144	0.028448315	0.030955715	0.012286705	0.01549315	0.015874563	0.047653901	0.030035653	0.032549469	0.014762649	0.006489238	0.009174161	0.007160419	0.013039661	0.015523337	0.057083906	0.006760223	0.007267205	0.004246877	3.25E-04	0.003942363	0.007935434	0.019661611	0.006714447	0.021065277	0.016909377	0.008962808	0.005074268	0.009376521	0.005564156	0.004115103	0.001038498	0.002221623	0.005835824	0.017284562	0.006593537	0.016538362
0.002192742	0.241189375	0.179651815	0.127207258	0.113575714	0.082197809	0.039764763	0.047697068	0.06415304	0.034463251	0.037785375	0.021593173	0.026679139	0.030738239	0.028607554	0.031143283	0.012358139	0.015578035	0.01595122	0.047905497	0.030223427	0.032717471	0.014883838	0.006517209	0.009207102	0.007212181	0.013129954	0.015590857	0.057441042	0.006831214	0.007337026	0.004304658	3.50E-04	0.003965418	0.008005682	0.019794936	0.006748113	0.021176675	0.017007408	0.00901692	0.005074268	0.009407133	0.005609793	0.004145171	0.001050715	0.002221623	0.005870979	0.017401253	0.006615712	0.016658024
0.002208022	0.241835326	0.180356986	0.127773502	0.114110121	0.082614267	0.040002495	0.047978777	0.06450261	0.034663503	0.038016626	0.021724746	0.026836363	0.030906506	0.028781077	0.031335575	0.012418052	0.015663344	0.016025279	0.048172698	0.030405438	0.032879052	0.014978096	0.006573151	0.009240043	0.007263943	0.013229589	0.015680883	0.057858999	0.006869936	0.007435939	0.004343179	3.50E-04	0.003965418	0.008065523	0.019919287	0.00678926	0.021304962	0.01710744	0.009090708	0.005089978	0.009443868	0.005665961	0.004192422	0.001087368	0.002239908	0.005899104	0.017486637	0.00664528	0.016745278
0.00222261	0.242438534	0.181006014	0.128302832	0.114593249	0.083017016	0.040213733	0.048262741	0.064825938	0.03485979	0.038227918	0.021862039	0.026992265	0.031065261	0.028937143	0.031505661	0.012501008	0.015752473	0.016098038	0.048429425	0.030594172	0.033087716	0.01508582	0.006587136	0.009289455	0.007315705	0.013294974	0.01576477	0.058231729	0.006902204	0.007488305	0.004372069	3.50E-04	0.004034582	0.008125364	0.020047484	0.006822926	0.021419932	0.017195468	0.009164496	0.005105688	0.009483664	0.005704577	0.004209604	0.001087368	0.002244479	0.005906135	0.017606175	0.006652671	0.016837518
0.002238072	0.243091689	0.181696464	0.128859681	0.115124716	0.083440949	0.040439742	0.048543949	0.065174724	0.03505079	0.038453962	0.021979311	0.027153452	0.031245599	0.02909215	0.03170693	0.012572442	0.015845846	0.016196783	0.048711162	0.030788669	0.033279259	0.015180078	0.006671049	0.009305926	0.007332959	0.013394609	0.015871165	0.058640329	0.006963514	0.007523215	0.004400959	3.50E-04	0.004080692	0.008180002	0.020189783	0.006871554	0.021547244	0.017299501	0.009218607	0.005105688	0.009566317	0.005767766	0.004226786	0.001099586	0.002276478	0.00594129	0.017702943	0.006689631	0.016932251
0.002252941	0.243721791	0.182348162	0.129386326	0.115634059	0.08384034	0.040659795	0.048824908	0.065508236	0.035242781	0.038676102	0.022104209	0.027308034	0.031400697	0.029264086	0.031881268	0.012634659	0.015948981	0.016279937	0.048962758	0.030962036	0.033453681	0.015274337	0.006713005	0.009305926	0.007350214	0.013494243	0.015957099	0.059042691	0.006995783	0.007575581	0.00444911	3.50E-04	0.004103746	0.00825025	0.020319262	0.006912701	0.021658967	0.017367523	0.009253042	0.005113543	0.009603051	0.00579585	0.004265446	0.001111803	0.00228562	0.005955352	0.017811097	0.006748766	0.017019505
0.002268644	0.24434661	0.183042941	0.129943398	0.116155806	0.084265911	0.04088571	0.049101359	0.065850755	0.035460548	0.03890822	0.022241503	0.027476487	0.031587253	0.029433377	0.032072143	0.012703789	0.01604872	0.016376083	0.04923231	0.031164697	0.033601351	0.01538206	0.006768947	0.009355338	0.007376095	0.013593877	0.016061447	0.059426338	0.007015144	0.007680313	0.004535781	3.50E-04	0.004126801	0.008315294	0.020471817	0.006946367	0.021787254	0.017477558	0.009309613	0.005113543	0.00964897	0.005823934	0.004286923	0.001111803	0.002308476	0.005976446	0.017922096	0.006793117	0.017176562
0.002283632	0.244940212	0.183720907	0.130491521	0.116667067	0.084665462	0.041109146	0.04939033	0.066203459	0.035673688	0.03911474	0.022375936	0.027623802	0.031750764	0.02961801	0.032255931	0.012786745	0.016145489	0.016460536	0.04949545	0.031346708	0.033764002	0.015485296	0.006796918	0.009371809	0.007393349	0.013690398	0.016151473	0.05979595	0.00707	0.007709405	0.004545411	3.50E-04	0.004195965	0.00836733	0.020630782	0.006983773	0.021913916	0.017561585	0.009361265	0.005129252	0.009716317	0.005859039	0.004308401	0.001136239	0.002331333	0.006018632	0.018030249	0.006830076	0.01728376
0.002299531	0.245584242	0.184422686	0.131083717	0.117197383	0.085079842	0.041343733	0.049676798	0.066557141	0.035875592	0.039323863	0.022512275	0.027780365	0.031921591	0.029779366	0.032448223	0.012867397	0.016242682	0.016567077	0.04976714	0.031548409	0.033983367	0.015610973	0.006810903	0.009421221	0.007436484	0.013777579	0.016239453	0.060160882	0.007111949	0.007790863	0.004555041	3.50E-04	0.004195965	0.008458392	0.020770517	0.007039883	0.022044801	0.017655614	0.009427674	0.005129252	0.009765296	0.005922228	0.004325583	0.001148456	0.00235876	0.006046757	0.018149786	0.006859643	0.017378493
0.002314727	0.246191772	0.185100074	0.131646382	0.117699309	0.085491904	0.041562499	0.049954	0.066885365	0.036065601	0.039537325	0.022646708	0.027943534	0.032082907	0.029944954	0.032654216	0.012934223	0.016339026	0.016656727	0.050028569	0.031721776	0.034148158	0.015768071	0.006866845	0.009454162	0.007496873	0.013867872	0.016321294	0.060569482	0.007160351	0.007825773	0.004593561	3.50E-04	0.004288184	0.008502623	0.020893586	0.00708477	0.022159771	0.017769651	0.009474407	0.005144962	0.009820398	0.005967865	0.004368538	0.001148456	0.002372474	0.00606785	0.01827217	0.006896603	0.017463254
0.0023307	0.246881907	0.185781503	0.132204797	0.118222463	0.085920394	0.04179823	0.050250734	0.067250798	0.036266514	0.039766407	0.022780188	0.028086225	0.032243492	0.030116361	0.032851233	0.013024092	0.016434946	0.016755472	0.050307954	0.03191051	0.034346121	0.015911702	0.006908801	0.009470633	0.007522754	0.01397062	0.016419505	0.061015511	0.0072023	0.007860684	0.004641712	3.63E-04	0.004334294	0.008565065	0.021032039	0.007114695	0.022281238	0.017857679	0.00951622	0.005176382	0.009872439	0.005999459	0.004411493	0.001148456	0.002390759	0.006088944	0.018386015	0.006940954	0.017600367
0.002346009	0.247526897	0.186451819	0.132772607	0.118725284	0.086329418	0.042021046	0.050538704	0.067582546	0.036471393	0.039975964	0.0229089	0.028220988	0.032416148	0.030285652	0.033027461	0.013088613	0.016521528	0.016852918	0.050581141	0.0320906	0.034498072	0.015996984	0.006922786	0.009503574	0.00759177	0.014107618	0.016480886	0.061411635	0.007244249	0.007907231	0.004641712	3.63E-04	0.004426513	0.008619703	0.021158954	0.007182027	0.022403678	0.017935704	0.009597387	0.005192092	0.009930602	0.006048607	0.004437266	0.001172892	0.002399901	0.006110037	0.018482784	0.007000089	0.017682635
0.002362032	0.248188216	0.18714833	0.133345787	0.119251124	0.086764423	0.042250487	0.050824921	0.067942692	0.036668341	0.040197669	0.023053821	0.028383496	0.032580756	0.03045124	0.033207942	0.013162352	0.016617448	0.016945167	0.050856251	0.0322899	0.034658583	0.016091242	0.006950757	0.009569457	0.007634905	0.014219706	0.016570912	0.061868581	0.007282971	0.007924686	0.004689862	3.63E-04	0.004449568	0.008676942	0.021302535	0.007234396	0.022532939	0.018015729	0.009678554	0.005215656	0.009970398	0.006108285	0.004475926	0.001172892	0.002422757	0.006124099	0.018593783	0.007059224	0.017794819
0.002377537	0.248808233	0.187824708	0.133891897	0.119773766	0.087181281	0.042469539	0.051097365	0.068283057	0.036878837	0.040412433	0.023174906	0.028541381	0.032744999	0.030623176	0.033409683	0.013224569	0.016709972	0.017019225	0.05111768	0.032483437	0.034855476	0.016198966	0.007006699	0.009618869	0.007686667	0.014291319	0.016677306	0.06227874	0.007337827	0.007994507	0.004747643	3.63E-04	0.004495677	0.00871857	0.021424323	0.007290506	0.022667071	0.018093754	0.009715448	0.005215656	0.009988765	0.00614339	0.004475926	0.001172892	0.002441042	0.006159255	0.018707628	0.007066615	0.017911988
0.002393855	0.249424888	0.188519271	0.134474921	0.120308046	0.08761017	0.042697931	0.051377072	0.068651819	0.037074464	0.040633271	0.023304572	0.028691998	0.032926799	0.030800403	0.033626543	0.013282177	0.016804194	0.017116671	0.051398348	0.032666408	0.035022407	0.016252828	0.00703467	0.00965181	0.007695294	0.014362931	0.0167837	0.06272009	0.007376549	0.008029418	0.004815054	3.63E-04	0.004518732	0.008773208	0.021549956	0.007327912	0.022794058	0.018187784	0.009772019	0.005223511	0.010031622	0.006206579	0.004505994	0.001197327	0.00246847	0.006180348	0.018784474	0.007103575	0.018011707
0.002409556	0.250060273	0.189188505	0.135033559	0.120800765	0.088028148	0.042916984	0.051671302	0.06900276	0.03728496	0.040859749	0.023438051	0.02885847	0.033085555	0.030956468	0.033814111	0.013344394	0.016894596	0.017212818	0.051668755	0.032857063	0.035189339	0.016342598	0.007076626	0.009701222	0.007721175	0.014462565	0.016898279	0.063152083	0.007408818	0.00805851	0.004834314	3.63E-04	0.004634006	0.008827845	0.021667897	0.007387762	0.022935011	0.018289816	0.00983105	0.005262786	0.01007448	0.006231153	0.004514585	0.001209544	0.002495897	0.006229566	0.018901165	0.007147926	0.018113919
0.00242591	0.250669243	0.189895263	0.135608081	0.121326732	0.088455678	0.043147663	0.05197655	0.069360164	0.037485543	0.04108666	0.023551509	0.029020979	0.033247603	0.031129992	0.034017269	0.01342735	0.016984149	0.017297271	0.051938094	0.033057323	0.035365901	0.016463787	0.007174524	0.009734163	0.007729802	0.014549746	0.016990351	0.063627744	0.007450767	0.008116694	0.004863204	3.63E-04	0.004726225	0.008903297	0.021810196	0.007470056	0.023068494	0.018407854	0.009894999	0.005278496	0.010108153	0.00627679	0.004527472	0.001209544	0.00250504	0.006306908	0.019003626	0.007199669	0.018203666
0.002441878	0.251300786	0.190572218	0.136172536	0.121851804	0.088875414	0.043369289	0.052256506	0.069715805	0.037690422	0.041310535	0.023683081	0.029188112	0.033417332	0.031315154	0.03420153	0.013505697	0.017067761	0.017390819	0.052197813	0.033263827	0.035542463	0.016598442	0.00721648	0.009800046	0.007738429	0.014636926	0.017078331	0.064101844	0.007479808	0.00816906	0.004901725	3.88E-04	0.004795389	0.008955333	0.021938394	0.007514944	0.023199379	0.018499883	0.009946651	0.005286351	0.010154071	0.006325937	0.004561836	0.001209544	0.002546181	0.006349095	0.019103241	0.007251412	0.018315849
0.002458407	0.25195106	0.191297378	0.13675019	0.12239056	0.089308181	0.043602637	0.052560753	0.070062241	0.037896953	0.041528336	0.02380798	0.02936185	0.033588525	0.031506135	0.034417445	0.013593262	0.017162407	0.017488264	0.052481046	0.033462166	0.035746846	0.016674746	0.007258437	0.009849458	0.007747056	0.01473656	0.017180633	0.06452448	0.007528211	0.008209789	0.004949875	3.88E-04	0.004818444	0.009002165	0.022044797	0.007559832	0.02333481	0.018581909	0.009986005	0.005294205	0.010218357	0.006357531	0.004579018	0.001209544	0.002564466	0.006356126	0.019219932	0.007273587	0.018433019
0.002474576	0.252588846	0.191976714	0.137314198	0.122893381	0.089727757	0.043831839	0.052846219	0.070433353	0.038097205	0.041756549	0.023942413	0.02951445	0.033773984	0.031683362	0.034627218	0.013690044	0.017257054	0.017584411	0.052750385	0.033659064	0.035937319	0.01678247	0.007314378	0.009865929	0.007781564	0.014848649	0.017295211	0.064947116	0.007563706	0.008256336	0.004959505	3.88E-04	0.004841499	0.009075015	0.022188378	0.007634644	0.023455951	0.018671938	0.010020439	0.005325625	0.010258153	0.006410189	0.0045962	0.00123398	0.002587322	0.006391281	0.019345162	0.007317939	0.018535231
0.00249108	0.253218948	0.192682678	0.137909302	0.123437763	0.090166679	0.044064996	0.053151467	0.070808382	0.038306049	0.041971313	0.024075893	0.029680261	0.033967124	0.031847363	0.034823762	0.013766087	0.01735552	0.017706543	0.05303319	0.033874212	0.036104251	0.016899171	0.007342349	0.009915341	0.00785058	0.014970079	0.01740979	0.065397824	0.007605655	0.00831452	0.004998026	4.00E-04	0.004864553	0.009147864	0.022338369	0.00766831	0.023599827	0.018767968	0.010062253	0.00533348	0.010310194	0.006462847	0.004604791	0.00123398	0.002605607	0.006475655	0.019459007	0.007347506	0.018637442
0.002507411	0.253817833	0.193356603	0.138470849	0.123968078	0.090586216	0.044296676	0.053450204	0.071170094	0.038513572	0.042182605	0.024217	0.029842109	0.034141244	0.032023002	0.035018889	0.013837521	0.017449742	0.01780139	0.053287993	0.034079274	0.036276532	0.017011383	0.007426262	0.010014165	0.007902342	0.015072827	0.017522322	0.065826697	0.007625016	0.008355249	0.005026916	4.00E-04	0.004887608	0.009225918	0.022472976	0.007687013	0.023737532	0.018861998	0.010121283	0.005357045	0.010353051	0.006490931	0.004621973	0.00123398	0.00261475	0.006496748	0.019575699	0.007406641	0.018759598
0.002520032	0.25429089	0.193879563	0.138924337	0.124384197	0.090909422	0.044480228	0.053668811	0.071442896	0.038662274	0.042359623	0.02432855	0.029965642	0.034275857	0.032153674	0.035171022	0.01389513	0.017527836	0.01787285	0.05350154	0.034245917	0.036416712	0.01711013	0.007440247	0.010063577	0.007910969	0.015138212	0.017593934	0.066207226	0.007663738	0.008395978	0.005065437	4.00E-04	0.004933718	0.009314378	0.022556304	0.007739382	0.023843734	0.018954027	0.010136041	0.005372754	0.010386724	0.006522525	0.004630564	0.00123398	0.002623892	0.006538935	0.019663929	0.007436208	0.01883688
0.002536923	0.254936361	0.194594115	0.139517428	0.124932672	0.091342508	0.044718484	0.05397506	0.071807545	0.038875744	0.042597381	0.024445822	0.030120223	0.034463144	0.032331959	0.035375125	0.01398039	0.017632668	0.017979391	0.053788621	0.034448579	0.036608255	0.017231319	0.007468218	0.010096518	0.007928223	0.015222278	0.01770442	0.0667016	0.007705687	0.008430889	0.005084697	4.13E-04	0.004979827	0.009392432	0.022680656	0.007814195	0.023975917	0.019038054	0.010185233	0.005380609	0.010438765	0.00655763	0.004669224	0.00123398	0.002660462	0.00657409	0.019792005	0.007495343	0.018961528
0.002553576	0.255559259	0.19528976	0.140082107	0.125455058	0.091769079	0.04494659	0.054255267	0.07216064	0.039083267	0.042825161	0.024589789	0.030264895	0.034636898	0.032519766	0.035551826	0.014070259	0.01773835	0.018079435	0.054067579	0.034635392	0.03682334	0.017339043	0.007594087	0.01014593	0.007979985	0.015309458	0.017798538	0.067195975	0.007750862	0.008459981	0.005113587	4.13E-04	0.005025937	0.00946268	0.022838338	0.007870305	0.024100956	0.01911808	0.010246723	0.005396319	0.010506112	0.006603267	0.004699293	0.001258415	0.002710746	0.006609246	0.019917234	0.00756187	0.019068726
0.002570731	0.256189361	0.196006838	0.140691306	0.126003149	0.092211239	0.045182654	0.05456953	0.072516281	0.039294754	0.043059882	0.024742337	0.030437974	0.034820162	0.032712335	0.035739866	0.014137085	0.017832572	0.018175582	0.054356156	0.034838534	0.037030934	0.01743779	0.007664014	0.010178871	0.00802312	0.015409093	0.017896748	0.067640445	0.007789584	0.008518165	0.005200258	4.13E-04	0.00514121	0.009509512	0.022946024	0.007915192	0.024229567	0.019222113	0.010305754	0.005404174	0.010573459	0.006662946	0.004746543	0.001258415	0.002738173	0.00663737	0.020033926	0.007598829	0.019200854
0.002587504	0.25681274	0.196703277	0.141276567	0.126523745	0.092644046	0.045414239	0.054860004	0.072867418	0.039517477	0.043290699	0.024848167	0.030615676	0.035002328	0.032878981	0.035962868	0.014201606	0.017935282	0.018282122	0.05464345	0.035053681	0.037206426	0.017550002	0.00770597	0.010244754	0.008040374	0.015514955	0.017999051	0.068102069	0.007818626	0.008558894	0.005277299	4.13E-04	0.005164265	0.009577158	0.02310627	0.007945117	0.024365648	0.019328146	0.010359865	0.005435594	0.010625499	0.006705072	0.004815271	0.001258415	0.002770172	0.006686588	0.020144925	0.007635788	0.019332981
0.002604811	0.257454848	0.197409674	0.141865855	0.127080787	0.093089243	0.045658308	0.055182781	0.073236767	0.039750114	0.043534531	0.024994995	0.030779506	0.035178642	0.033066788	0.036163192	0.014277649	0.018038842	0.018382167	0.054932669	0.035267868	0.037393688	0.017684657	0.007733941	0.010310637	0.008074882	0.015592794	0.018113629	0.068526264	0.007854121	0.008587986	0.005306189	4.13E-04	0.00518732	0.009655212	0.023265235	0.008016189	0.024519592	0.019442183	0.010404138	0.005459158	0.010674479	0.006747198	0.004849636	0.001258415	0.002788457	0.006756899	0.020250232	0.007635788	0.019437686
0.002621651	0.258104641	0.198098969	0.142430086	0.127621333	0.093523729	0.045896135	0.055485775	0.073611796	0.039973167	0.043779232	0.025136101	0.030953905	0.035370685	0.033256182	0.036361626	0.014344475	0.018135186	0.018467919	0.055224238	0.035465727	0.037574531	0.0178238	0.007761912	0.010327107	0.008100763	0.015651952	0.018209793	0.069006603	0.007899297	0.008617078	0.00533508	4.13E-04	0.005210375	0.00975408	0.023403688	0.008053596	0.024654698	0.019534212	0.010448411	0.005490578	0.010735703	0.006792834	0.004858227	0.001258415	0.002820455	0.006777993	0.020355539	0.007672748	0.019554855
0.002639117	0.258759237	0.198816624	0.143016466	0.128149602	0.093971165	0.046141587	0.055785013	0.073986237	0.040183333	0.044014821	0.025281022	0.031131607	0.035561631	0.033437641	0.03656384	0.014432039	0.018251902	0.018567963	0.055502769	0.035686157	0.037765003	0.017953966	0.007831839	0.01039299	0.008126645	0.015732905	0.018324372	0.069479144	0.007928338	0.008669444	0.00536397	4.13E-04	0.005233429	0.009793106	0.023543423	0.00807978	0.02479695	0.019642246	0.010529578	0.005490578	0.010784683	0.006873576	0.004909773	0.001258415	0.002852454	0.006799086	0.020503538	0.007717099	0.019654574
0.002656149	0.259379253	0.199501661	0.143602398	0.128677744	0.09440593	0.046385513	0.056082499	0.074347362	0.040402422	0.044242167	0.025455499	0.031286849	0.035750382	0.0336027	0.036754715	0.014496561	0.018346124	0.018661511	0.055784719	0.035870089	0.037959757	0.018057201	0.007873796	0.010425931	0.00816978	0.015826312	0.018445088	0.06993609	0.007976741	0.008704355	0.00540249	4.13E-04	0.005256484	0.009876363	0.02367803	0.008113446	0.02493433	0.01974828	0.010571391	0.005498433	0.010855091	0.006929744	0.004957023	0.001258415	0.002866168	0.006834242	0.02059746	0.007768842	0.01977673
0.002673819	0.260024244	0.200232955	0.144193252	0.129220847	0.094850448	0.046628391	0.056394007	0.074739624	0.0406073	0.044470814	0.025601373	0.031471158	0.035928525	0.033785746	0.036949842	0.014572604	0.018465811	0.018758957	0.056074579	0.036095322	0.038143809	0.018169414	0.007943723	0.010458873	0.008178407	0.015913492	0.018561713	0.070389917	0.008012236	0.008779994	0.005431381	4.13E-04	0.005325648	0.00994401	0.023789562	0.008177037	0.025066514	0.019898328	0.010618124	0.005537707	0.010897948	0.00697187	0.004991387	0.001270633	0.002884453	0.006883459	0.020697075	0.007805801	0.019876448
0.002691121	0.260658188	0.200918713	0.144761063	0.129747965	0.095287812	0.046867552	0.056691993	0.075113282	0.040813831	0.044701197	0.025733899	0.031617812	0.036119471	0.033977257	0.03715678	0.014657864	0.018563853	0.018873293	0.056336222	0.036308548	0.038331072	0.018263672	0.00801365	0.010475343	0.00825605	0.016038035	0.018651739	0.07085622	0.008044505	0.008826541	0.005460271	4.13E-04	0.005348703	0.010019461	0.023928015	0.008203221	0.025205193	0.019984355	0.010664856	0.005553417	0.010946928	0.007021017	0.005025752	0.001270633	0.002902738	0.006932677	0.02084792	0.007857544	0.019983646
0.002709048	0.261305579	0.20164878	0.145352365	0.130294393	0.095737166	0.047108572	0.057010513	0.075504761	0.041043163	0.044932013	0.02588454	0.031781641	0.036315172	0.034165064	0.037354269	0.014747733	0.018674203	0.018979834	0.056629288	0.036508809	0.038550437	0.018375884	0.008055606	0.010590638	0.008281931	0.016131443	0.018774501	0.071338118	0.008121949	0.008873089	0.005566202	4.13E-04	0.005417867	0.010092311	0.02406775	0.008233147	0.025356539	0.020120398	0.010699291	0.005569127	0.01100203	0.007094738	0.005038638	0.001270633	0.002916451	0.006974864	0.020975996	0.007894503	0.020100816
0.00272651	0.261924155	0.202342405	0.145934941	0.130830208	0.096178567	0.047347686	0.057321019	0.075868236	0.041291001	0.045161528	0.026025647	0.031926974	0.036487096	0.03434811	0.037542309	0.014830689	0.018786675	0.019062988	0.056899268	0.036720594	0.038753751	0.018474631	0.008111548	0.010623579	0.008299185	0.016237304	0.01887885	0.071832493	0.008192939	0.008925454	0.005633613	4.25E-04	0.005602305	0.010167763	0.024204921	0.008278034	0.025487748	0.020226432	0.010755862	0.005608402	0.01105407	0.007122822	0.005068707	0.00128285	0.002943879	0.007010019	0.021098379	0.007931463	0.020215492
0.002744632	0.262531205	0.203074636	0.146546378	0.131367428	0.096637914	0.047602524	0.057631526	0.076253448	0.041519672	0.045412737	0.026166754	0.032076931	0.036671092	0.034523221	0.037757752	0.014927471	0.018895328	0.01916693	0.057214992	0.036930459	0.038954924	0.018573378	0.008167489	0.010656521	0.008333693	0.016343166	0.019003658	0.072289438	0.008244568	0.008960365	0.005633613	4.38E-04	0.00567147	0.010258825	0.024349784	0.008334144	0.025627402	0.020342469	0.010807514	0.005624111	0.011106111	0.007164948	0.005107366	0.001307285	0.002966735	0.007059237	0.021217917	0.00796103	0.020305239
0.002762108	0.26313057	0.203768261	0.147110385	0.131895058	0.097076676	0.047839493	0.057947291	0.076631023	0.041732812	0.045655268	0.026324069	0.032269828	0.036851795	0.034700976	0.037965635	0.01503347	0.018991248	0.019252682	0.057511265	0.037143206	0.039166799	0.018721498	0.008167489	0.010705933	0.008368201	0.0164428	0.019136651	0.072738586	0.008276837	0.009006912	0.005691394	4.38E-04	0.005717579	0.010331675	0.024483109	0.008401475	0.025762833	0.020456505	0.010837029	0.005655531	0.011164274	0.007224627	0.005146026	0.001307285	0.002994163	0.007094393	0.021328916	0.008012773	0.02041493
0.002780586	0.263766436	0.204495658	0.147684236	0.132445451	0.097544937	0.048091044	0.058269567	0.077029748	0.041969414	0.045926868	0.026486151	0.032429033	0.037036522	0.034884022	0.038163597	0.015134861	0.019097778	0.019357923	0.057817156	0.037376602	0.039360482	0.01886513	0.008237417	0.010771815	0.008419963	0.016533094	0.019240999	0.07316746	0.008309105	0.00905346	0.005701024	4.38E-04	0.005763689	0.010407127	0.024622844	0.008472547	0.025903786	0.020594549	0.0108936	0.005694806	0.01125305	0.007263243	0.005193277	0.001307285	0.003017019	0.007122517	0.021445608	0.008064516	0.02054955
0.00279828	0.264339387	0.205191231	0.148289856	0.132983822	0.097999209	0.048325297	0.058599605	0.07739146	0.042169666	0.046155949	0.02661391	0.032580972	0.037212104	0.035061249	0.038367228	0.015210904	0.019215767	0.019467063	0.058099534	0.037574941	0.039573426	0.018936946	0.008307344	0.010804757	0.008480352	0.016638956	0.019341256	0.073630644	0.008354281	0.009082552	0.005739544	4.38E-04	0.005855908	0.010482578	0.024770271	0.008521176	0.026033047	0.020676575	0.010947711	0.00571837	0.011335703	0.007329942	0.005240527	0.001307285	0.003039875	0.007150642	0.021567991	0.008108867	0.020664227
0.002816875	0.264994943	0.205924617	0.148907334	0.133541632	0.09846719	0.048582995	0.058920379	0.077778435	0.042399659	0.046414533	0.026763598	0.032734892	0.037392442	0.035260166	0.038581726	0.015303077	0.019331211	0.0195788	0.058408205	0.037807378	0.039787441	0.019080577	0.008363285	0.010821227	0.008540741	0.016741704	0.019451742	0.07412034	0.008383322	0.009146554	0.005768434	4.50E-04	0.005971182	0.010550225	0.024916415	0.008599729	0.026170102	0.020790611	0.010991984	0.00573408	0.01137856	0.007375579	0.005296369	0.001319503	0.003090159	0.007171735	0.021676144	0.008145827	0.020776411
0.002834721	0.265607275	0.206629932	0.149469775	0.134082433	0.098918583	0.048822632	0.059237897	0.078150918	0.042608173	0.04666227	0.026904705	0.03289674	0.037576804	0.035444799	0.038790554	0.015386033	0.019432648	0.01970483	0.058697851	0.038041735	0.039983264	0.019174836	0.008447198	0.010837698	0.008575249	0.016810203	0.019564274	0.074628751	0.008438179	0.009193102	0.005787695	4.50E-04	0.006063401	0.010597057	0.025047177	0.008640876	0.026315926	0.020892644	0.011046095	0.0057655	0.011412233	0.007400152	0.005335029	0.001319503	0.003113015	0.00720689	0.021784297	0.008204961	0.020891087
0.002853676	0.266263312	0.207376091	0.150103137	0.134638452	0.099395158	0.049081378	0.059575948	0.078541222	0.042832878	0.046943849	0.027035324	0.033086334	0.037778723	0.035626787	0.038996075	0.015471294	0.0195413	0.019803575	0.059014217	0.038261204	0.040183368	0.01930949	0.008517125	0.01088711	0.008609757	0.016922291	0.019672715	0.075134043	0.008476901	0.009210557	0.005797325	4.50E-04	0.006178674	0.010685517	0.025194603	0.008693245	0.026458178	0.020986674	0.011097747	0.005804774	0.011442845	0.00745632	0.005365097	0.001331721	0.003126729	0.007220953	0.021926604	0.008234529	0.02101075
0.002871563	0.266863157	0.208083354	0.150691977	0.135200481	0.099846791	0.04933007	0.05990799	0.078926826	0.043040401	0.04719419	0.02719264	0.03324686	0.037982472	0.035798194	0.039197816	0.015556554	0.01965165	0.019898423	0.059310061	0.038464826	0.040402733	0.019390283	0.008545096	0.010952993	0.008627011	0.017015699	0.019793431	0.075580072	0.008525303	0.00927456	0.005855105	4.50E-04	0.006363112	0.010771376	0.025347158	0.008741873	0.026601404	0.021076702	0.01114202	0.005812629	0.011497947	0.007498447	0.005399461	0.001343938	0.003149585	0.007249077	0.022037603	0.008271488	0.021135398
0.002890793	0.267518713	0.208820998	0.151316166	0.135768777	0.100322566	0.049593962	0.06025105	0.079329664	0.043277664	0.047435853	0.027351862	0.03339946	0.038159151	0.035981769	0.039413731	0.015627988	0.019760727	0.02001016	0.059603555	0.03871167	0.040633868	0.019542892	0.008615023	0.011035346	0.0086874	0.017127787	0.019905964	0.076097839	0.008593067	0.009326925	0.005903256	4.50E-04	0.006455331	0.010823412	0.025508687	0.008842871	0.026755997	0.021180735	0.011193672	0.005836194	0.011546927	0.007540573	0.005416643	0.001356156	0.003172441	0.007298295	0.022182756	0.008330623	0.021272512
0.002908965	0.268122401	0.209535549	0.151915298	0.136302673	0.100772241	0.049847323	0.060567065	0.079722906	0.043489151	0.04766667	0.02751299	0.033550077	0.038338026	0.036201319	0.039617835	0.015704031	0.019880414	0.020108905	0.059900041	0.038919133	0.040860724	0.019682035	0.008754877	0.011101229	0.008704654	0.0171994	0.019989852	0.076598452	0.008647923	0.009379291	0.005980297	4.50E-04	0.006524496	0.01092228	0.02564714	0.008869055	0.026903121	0.021280767	0.011242864	0.005844049	0.011623458	0.007614293	0.005446712	0.001368373	0.003190726	0.007326419	0.022290909	0.008389758	0.021382202
0.002928328	0.268759707	0.210290079	0.152547318	0.13686483	0.10125637	0.050108356	0.060915133	0.080114385	0.043742937	0.047919179	0.02768556	0.033727119	0.038523119	0.036400236	0.03983186	0.015791596	0.01999798	0.020220643	0.060205078	0.039169819	0.041047986	0.019852598	0.008782848	0.011167111	0.008747789	0.017355079	0.02010443	0.077092827	0.00871246	0.009437475	0.005989927	4.50E-04	0.006639769	0.011028953	0.025802258	0.008940127	0.027055116	0.021396804	0.011304354	0.005867613	0.011703049	0.007670462	0.005476781	0.001368373	0.003222725	0.007361575	0.022404754	0.008456285	0.021496879
0.002946595	0.269375402	0.210991858	0.153134145	0.137387473	0.101708243	0.050360812	0.061230648	0.080490784	0.043970616	0.048181234	0.027847643	0.033905482	0.038702725	0.036586985	0.040065729	0.015895291	0.02010833	0.020312892	0.060504557	0.039409458	0.04125344	0.019969299	0.008824805	0.011216523	0.00885994	0.017451599	0.02020264	0.077515463	0.008770543	0.009454931	0.006057338	4.50E-04	0.006639769	0.011086192	0.025956095	0.00901494	0.027193795	0.02147883	0.011380602	0.005883323	0.011773457	0.007737161	0.005524031	0.001380591	0.003254723	0.007438917	0.022538522	0.008485852	0.021591612
0.002966271	0.269976688	0.211759882	0.153759676	0.137946305	0.102187856	0.050629613	0.061566696	0.080906743	0.044222089	0.048438083	0.028012585	0.034066669	0.038883794	0.036789076	0.040285896	0.015996682	0.020230139	0.020420732	0.060823915	0.039641414	0.041462104	0.02005458	0.008894732	0.011282406	0.008937584	0.017597938	0.020311081	0.078031671	0.008809265	0.009460749	0.006095858	4.50E-04	0.006662824	0.011166847	0.026112496	0.00907105	0.027342867	0.021612873	0.011434713	0.005899033	0.011865294	0.007807371	0.005541213	0.001380591	0.003273008	0.007467042	0.022660906	0.008552379	0.02171626
0.002984914	0.270597665	0.212449899	0.154342476	0.138495546	0.10263857	0.050890312	0.061878204	0.081289018	0.044446794	0.048682349	0.028159413	0.034225875	0.039051329	0.036967361	0.040500866	0.016081942	0.020342187	0.020511681	0.061121684	0.039861364	0.041670769	0.020171281	0.008908717	0.011298877	0.008972092	0.017682004	0.020435889	0.078515129	0.008867348	0.00953057	0.006124748	4.75E-04	0.006685879	0.011247502	0.026259922	0.0091309	0.027487067	0.021692898	0.011476527	0.005930453	0.011951008	0.007860029	0.005562691	0.001392809	0.003295864	0.007523291	0.022786136	0.00859673	0.021850881
0.003004839	0.271277715	0.213195408	0.15498859	0.139074456	0.103117063	0.051163544	0.062217508	0.081700473	0.044703554	0.048934859	0.028312914	0.034414147	0.039262393	0.037180562	0.04073379	0.01617642	0.020453386	0.02064031	0.061442111	0.040102925	0.041877293	0.020332867	0.009062557	0.01138123	0.009023854	0.01780032	0.02056479	0.079026659	0.008918977	0.009577117	0.006182529	4.75E-04	0.006755043	0.011328158	0.026412477	0.009209453	0.027633866	0.021796931	0.011540477	0.005954017	0.0120306	0.007923218	0.005597055	0.001392809	0.003355291	0.007579539	0.022894289	0.008641081	0.021973036
0.003023483	0.27189581	0.213904908	0.155592197	0.139612188	0.103578649	0.051415285	0.062546044	0.082072564	0.044932886	0.0491852	0.028474043	0.034578637	0.039466508	0.037357789	0.040945926	0.016252463	0.020565009	0.020757244	0.061747148	0.04033248	0.042047434	0.020485475	0.009090528	0.011512995	0.009084243	0.017899955	0.020683461	0.079482045	0.008983514	0.009612028	0.00623068	4.88E-04	0.006824207	0.011406211	0.026574006	0.0092506	0.02778781	0.021900965	0.011597047	0.005977582	0.012134681	0.007975876	0.005644306	0.001429462	0.00339186	0.007635788	0.022999596	0.008685432	0.022080234
0.003043696	0.272571057	0.21467618	0.156237639	0.140200561	0.104070213	0.051683704	0.062890105	0.082488915	0.045177749	0.049435974	0.028621824	0.034748412	0.039668793	0.037558293	0.041174597	0.01634694	0.020677057	0.020885873	0.062074843	0.040574521	0.042256098	0.020642572	0.009160455	0.011595349	0.009110124	0.018033838	0.020789855	0.079926514	0.009070639	0.009623665	0.00627883	4.88E-04	0.006916427	0.011489468	0.026744508	0.009288007	0.02793201	0.022021003	0.011668376	0.006001147	0.012177539	0.008032044	0.00567867	0.001429462	0.003423859	0.007670944	0.023116287	0.008729783	0.022224826
0.003062696	0.273175705	0.215400257	0.156838114	0.140719367	0.104528601	0.051935017	0.063210378	0.082864727	0.045412368	0.049696294	0.028769605	0.034901672	0.039858642	0.037747687	0.041392875	0.01641607	0.020786134	0.020993713	0.062373039	0.040784386	0.042442291	0.020790693	0.009230382	0.011694173	0.009170513	0.018164609	0.020904433	0.080378781	0.009141629	0.009670212	0.006346241	4.88E-04	0.006985591	0.011577929	0.026893217	0.009351598	0.028074911	0.02210703	0.011717568	0.006009002	0.012232641	0.008109275	0.005704443	0.001429462	0.003442144	0.007727193	0.023241517	0.008759351	0.022346982
0.003083221	0.273799084	0.21616893	0.157464987	0.141306972	0.105024842	0.052211346	0.063557945	0.083267956	0.045665823	0.049966592	0.028944082	0.035078054	0.040048124	0.037944488	0.041613042	0.016517461	0.020915159	0.021114546	0.062693467	0.040994731	0.042654165	0.020925347	0.009244367	0.011710643	0.009239529	0.018273584	0.021029242	0.080891871	0.009209393	0.009757488	0.006413652	4.88E-04	0.00707781	0.011674194	0.027034234	0.009396485	0.028235026	0.022219066	0.011776599	0.006009002	0.012303049	0.008165443	0.005734511	0.001429462	0.003478714	0.007755317	0.023375285	0.008774134	0.022454179
0.003102373	0.274394607	0.216889544	0.158072173	0.141850331	0.105484469	0.052472093	0.063884978	0.083658065	0.045896477	0.05021433	0.029103304	0.03524915	0.040229925	0.038129651	0.041842659	0.016584287	0.021023811	0.021224984	0.063005558	0.04121228	0.042845708	0.021028583	0.009286324	0.011809467	0.009282664	0.01840124	0.021158143	0.081365971	0.009244888	0.009798217	0.006481062	5.00E-04	0.007123919	0.011718425	0.027163713	0.009456336	0.028382474	0.022301092	0.011840549	0.006016857	0.012367334	0.008221611	0.005760285	0.001478332	0.003528998	0.007762348	0.023503361	0.008811094	0.0225888
0.003123024	0.275022308	0.217655331	0.158723209	0.142437169	0.105973955	0.052745134	0.064238806	0.084075982	0.046134731	0.050471178	0.029284454	0.035443367	0.040445379	0.038342852	0.042077945	0.016648808	0.02115326	0.021351014	0.06333368	0.041456241	0.043059723	0.021140795	0.009370236	0.01187535	0.009343053	0.018525784	0.021303412	0.08194924	0.009322332	0.009856401	0.006529213	5.00E-04	0.007216138	0.011814691	0.027321396	0.009531148	0.02852635	0.022433134	0.011921716	0.006048276	0.012419375	0.008274269	0.005781762	0.001478332	0.003583853	0.007797504	0.023685514	0.008870229	0.022693504
0.003142431	0.275580851	0.218369666	0.159334646	0.14298705	0.106432383	0.053004261	0.064562834	0.084468832	0.046361089	0.050734969	0.029463698	0.035628336	0.040637788	0.038546001	0.042302837	0.016727155	0.021263186	0.021471847	0.0636338	0.041667547	0.043265177	0.021261984	0.009412192	0.011941233	0.009377561	0.018675235	0.021399576	0.082440496	0.009370735	0.009879675	0.006596624	5.25E-04	0.007308357	0.011892744	0.027490616	0.009590999	0.028670225	0.022535166	0.011970908	0.006079696	0.012468355	0.008344479	0.005816126	0.001514985	0.003624994	0.007839691	0.023836359	0.008944147	0.022845575
0.003163346	0.276267144	0.219136968	0.159973824	0.143575422	0.106929903	0.053281448	0.06491591	0.08489047	0.046624788	0.051007436	0.029634361	0.035800093	0.040826539	0.038765021	0.042535288	0.016860807	0.021381175	0.021590081	0.063958076	0.04191295	0.043483472	0.021401128	0.00951009	0.012023586	0.009403442	0.018806005	0.021512108	0.08293643	0.009451405	0.009961133	0.006664034	5.25E-04	0.007308357	0.011970798	0.027650863	0.009665811	0.028828391	0.022649202	0.012044696	0.006095406	0.012544885	0.008390116	0.005854786	0.001527203	0.003675277	0.007853753	0.02395305	0.009003282	0.022982689
0.003182881	0.276866029	0.219846108	0.160586156	0.144120316	0.107385653	0.053546722	0.065243695	0.085302512	0.046851476	0.051240422	0.029804071	0.035975814	0.041027727	0.038945422	0.042776716	0.016955284	0.021496619	0.021716111	0.064259692	0.042138663	0.043682505	0.021544759	0.009552047	0.012040057	0.009412069	0.018886958	0.02166147	0.083460436	0.009499808	0.010001862	0.006712185	5.25E-04	0.007331412	0.012030639	0.027802135	0.009744365	0.028982335	0.022763239	0.012113565	0.006111115	0.012612232	0.008446284	0.005871968	0.001527203	0.003693562	0.007938126	0.02407828	0.009055025	0.023104844
0.003204125	0.277549921	0.220627626	0.161247036	0.144716873	0.107885131	0.053835441	0.065590261	0.085732571	0.04711154	0.051512022	0.030003337	0.03614625	0.041239889	0.039155449	0.043019089	0.017063588	0.021619277	0.02184214	0.064582471	0.042365816	0.04389652	0.021621064	0.009566032	0.012155351	0.009481085	0.018977252	0.021827199	0.084009395	0.009557891	0.010065865	0.006760336	5.25E-04	0.007423631	0.012129506	0.027949562	0.009819178	0.029143099	0.022919288	0.012199651	0.006126825	0.01268264	0.008523515	0.00588915	0.001527203	0.003716419	0.007987344	0.024223433	0.009106768	0.023219521
0.003223811	0.278097418	0.221327673	0.161851313	0.14525972	0.10835671	0.054097046	0.065919047	0.086140893	0.047331619	0.051760628	0.030154932	0.036304795	0.041427542	0.03933003	0.043255793	0.017139631	0.021736418	0.02196817	0.064882805	0.042590568	0.044061311	0.021764695	0.009649945	0.012270646	0.009550101	0.019089341	0.021937686	0.084488174	0.009593386	0.010094957	0.006789226	5.25E-04	0.007446686	0.012228374	0.028100835	0.00989399	0.029287299	0.023037326	0.012266061	0.006158245	0.012774477	0.008586704	0.005906332	0.001527203	0.003748417	0.008015468	0.024348663	0.009143727	0.023321733
0.003245193	0.278766902	0.222098728	0.162513759	0.145868681	0.108860505	0.054377902	0.066268116	0.086577023	0.047602258	0.052036566	0.030324641	0.036519491	0.041659823	0.039544289	0.043501001	0.017238717	0.021853983	0.022103295	0.065227814	0.042820603	0.044307428	0.021948723	0.009719872	0.01236947	0.009575982	0.019248133	0.022074771	0.085055847	0.009635335	0.010147322	0.006837376	5.38E-04	0.007538905	0.012306427	0.028241852	0.009957581	0.029448388	0.023147361	0.012342308	0.0061661	0.012887742	0.008653404	0.00592781	0.001527203	0.003775845	0.008071717	0.024510892	0.00919547	0.023446381
0.003265049	0.279350418	0.222822084	0.163117365	0.146423294	0.10933668	0.054636695	0.066598405	0.08697614	0.047852078	0.052272155	0.030476236	0.036701157	0.041851501	0.039725748	0.043724475	0.017333195	0.021980037	0.022239719	0.065543325	0.043056401	0.044512882	0.022110309	0.00981777	0.012418882	0.009644998	0.019344654	0.022179119	0.085609485	0.009693418	0.01019387	0.006914417	5.38E-04	0.007631124	0.012358463	0.028394406	0.009998728	0.029601357	0.023273401	0.012416097	0.0061661	0.012970395	0.008713083	0.005957878	0.001527203	0.00379413	0.00814906	0.024627584	0.009247213	0.02361341
0.003286859	0.28003431	0.223601077	0.16377131	0.147016909	0.109849269	0.054918504	0.06695674	0.087422649	0.048104871	0.05256111	0.030660247	0.036882823	0.042051225	0.039928898	0.043970156	0.01743689	0.022114579	0.022374844	0.065887266	0.043301804	0.044703354	0.022294337	0.009859726	0.012451823	0.009679507	0.019466084	0.02230802	0.086133491	0.009777316	0.01022878	0.007029979	5.38E-04	0.007746398	0.01244172	0.028541833	0.010043616	0.029756275	0.023389438	0.012484966	0.006173955	0.013046925	0.00876223	0.005979356	0.00153942	0.003821557	0.008198277	0.024812582	0.009350699	0.023770467
0.003306878	0.28060582	0.224315195	0.164361269	0.147565128	0.110315052	0.055182635	0.067303806	0.087811582	0.048343456	0.052818826	0.03083091	0.037081004	0.042233026	0.040135221	0.044202607	0.01755902	0.022236813	0.022496976	0.066192731	0.043531359	0.04493128	0.022388596	0.009887697	0.012517706	0.009739896	0.01959374	0.022428736	0.086657497	0.009828945	0.010281146	0.007087759	5.38E-04	0.007792507	0.012530181	0.028711054	0.010095985	0.029901775	0.023511477	0.012558754	0.006213229	0.013114272	0.008821908	0.006022311	0.001551638	0.003862698	0.00821234	0.024915043	0.00939505	0.023857721
0.003328888	0.281251291	0.225107827	0.16501745	0.148160406	0.110826761	0.055468399	0.067680671	0.088249279	0.048597902	0.05311212	0.031016828	0.037264652	0.042441164	0.040353184	0.044450177	0.017646584	0.022357774	0.022641196	0.06653261	0.043784925	0.045148505	0.022586089	0.00999958	0.012682413	0.009852047	0.019708943	0.022590374	0.087231408	0.009877348	0.010310238	0.007107019	5.38E-04	0.007884726	0.012613438	0.028880274	0.010152094	0.030057342	0.023641518	0.0126473	0.006244649	0.01318468	0.008885098	0.006043788	0.001563855	0.003885554	0.008247495	0.025074426	0.009446793	0.02395744
0.003349147	0.281852577	0.22582577	0.165617925	0.148719494	0.111303137	0.05573029	0.068012963	0.088654271	0.048832191	0.053365931	0.031183677	0.037452924	0.042632476	0.040542049	0.044666565	0.017743366	0.022484676	0.022754233	0.066845983	0.044015921	0.045355029	0.022729721	0.010083493	0.012764766	0.009938317	0.019799237	0.022694722	0.087789724	0.00992575	0.010380059	0.00712628	5.38E-04	0.008069164	0.012709704	0.029039239	0.010211945	0.030203491	0.023777561	0.012721088	0.006260359	0.013248966	0.008941266	0.006078153	0.001563855	0.003912982	0.008296713	0.025219579	0.009476361	0.024087074
0.003371603	0.28252014	0.226618329	0.16628037	0.149320271	0.111807971	0.05602263	0.068380062	0.089097843	0.049071767	0.053644039	0.031358154	0.037635911	0.042867683	0.040762656	0.044928309	0.017858583	0.022606486	0.022872467	0.06717603	0.044277172	0.045597935	0.022913749	0.010097478	0.012880061	0.010041841	0.019920666	0.022823623	0.088377671	0.009983834	0.010455699	0.00717443	5.50E-04	0.008184438	0.012766943	0.029208459	0.010283017	0.030377896	0.023877593	0.012789957	0.006299633	0.013328558	0.009029028	0.006133994	0.001600508	0.003958694	0.008374055	0.02535904	0.009542888	0.024231667
0.003392024	0.283087328	0.227326964	0.166872567	0.149876673	0.112282228	0.05629305	0.068710351	0.089501856	0.049312665	0.053901322	0.031535491	0.037823522	0.043063018	0.040939354	0.04515887	0.017946148	0.022729568	0.022997197	0.067500519	0.04451441	0.045829071	0.023034938	0.01015342	0.012995355	0.010093603	0.020035868	0.022938201	0.088914153	0.010022556	0.010548793	0.007289991	5.63E-04	0.008276657	0.012844996	0.029367424	0.010354089	0.030526968	0.023999632	0.012851447	0.006299633	0.013414272	0.009116791	0.006155472	0.001624943	0.003999835	0.008416242	0.025492808	0.009557671	0.024376259
0.003414544	0.283746726	0.228119018	0.167545975	0.150470545	0.112804809	0.056591394	0.069084962	0.089950911	0.049572068	0.05418507	0.031694713	0.038013776	0.043281033	0.041172658	0.045402188	0.018072886	0.022856471	0.023132322	0.06783762	0.044775661	0.046050576	0.023236921	0.010223347	0.013077709	0.010128111	0.020175979	0.023091655	0.089541089	0.010103227	0.010606977	0.007347772	5.75E-04	0.008322767	0.012946466	0.029531516	0.01041768	0.03067604	0.024099664	0.012922776	0.006331053	0.013490803	0.009169449	0.006189836	0.001686032	0.004059262	0.008458429	0.025640807	0.009616806	0.024540795
0.003435186	0.284337927	0.228836961	0.168163453	0.151029121	0.113278346	0.056853857	0.069444298	0.090358058	0.049812305	0.054451463	0.031856796	0.038184212	0.043493195	0.041352001	0.045645506	0.018183494	0.022978281	0.023254454	0.068158047	0.045005696	0.046266731	0.023411972	0.010279289	0.01311065	0.010205754	0.020275614	0.023189865	0.090076012	0.010167763	0.010659343	0.007376662	5.75E-04	0.00848415	0.013021917	0.029700736	0.010466308	0.03082089	0.024203697	0.012976887	0.006362472	0.013558149	0.00924668	0.006219905	0.001698249	0.004086689	0.008514677	0.025797344	0.009646374	0.024682894
0.003458061	0.284992042	0.229612851	0.168826569	0.151625934	0.113809162	0.057144005	0.069828675	0.090816122	0.050082612	0.054736947	0.032059875	0.038370502	0.043712307	0.041565202	0.04590914	0.018289493	0.023115369	0.02338828	0.068505408	0.045276551	0.046537459	0.023609465	0.010349216	0.013127121	0.01027477	0.020409498	0.023308535	0.090657721	0.010235527	0.010676798	0.007405553	5.88E-04	0.008760807	0.013125989	0.029846881	0.010529899	0.030983278	0.024331737	0.013048216	0.006386037	0.013628558	0.009323911	0.00626286	0.001710467	0.00412783	0.008577957	0.025919728	0.009690725	0.024844937
0.003478876	0.285620703	0.230322496	0.169421227	0.152179523	0.114289534	0.057415188	0.070157712	0.091204859	0.050313266	0.055004642	0.032241979	0.038567362	0.043895571	0.041765177	0.046149151	0.018397797	0.023232935	0.023511711	0.068826477	0.045500823	0.046754684	0.023753097	0.010433129	0.013225945	0.010326532	0.020506019	0.023423114	0.091212918	0.010283929	0.010758256	0.007482594	6.13E-04	0.008945245	0.013204042	0.030026357	0.010571046	0.031136897	0.024445774	0.013087569	0.006425312	0.013692843	0.009369548	0.006318701	0.001722684	0.004191828	0.008634206	0.026047804	0.009735076	0.024987037
0.003502002	0.286302194	0.231109066	0.170082778	0.152792065	0.11482031	0.057717534	0.070548099	0.091650781	0.050585887	0.055298803	0.032439338	0.038762901	0.044103343	0.04198314	0.046419871	0.018519927	0.023359837	0.023654631	0.069178113	0.04575439	0.046964418	0.023964056	0.01048907	0.013308298	0.010447311	0.020661697	0.023529508	0.091814901	0.010374281	0.01078153	0.007521114	6.13E-04	0.009083573	0.013336733	0.03020327	0.010623415	0.031299285	0.024571814	0.013141681	0.006472441	0.013806108	0.009460821	0.00634877	0.001771555	0.004214684	0.008683424	0.026215725	0.009801603	0.025119164
0.00352301	0.286873704	0.231854719	0.170719048	0.15335435	0.115306478	0.057986811	0.070878889	0.092061844	0.050816211	0.055561292	0.032610001	0.038958439	0.044297581	0.042178883	0.046660355	0.018616709	0.023496077	0.023770267	0.069485501	0.045968577	0.047180573	0.024112176	0.010545012	0.013390651	0.0105077	0.020770673	0.023635902	0.092359181	0.010406549	0.010822259	0.007559634	6.25E-04	0.009129683	0.013422592	0.030355824	0.010690746	0.031449331	0.024707857	0.013203171	0.006503861	0.013870394	0.009545073	0.006383134	0.001808208	0.004232969	0.008704517	0.026355186	0.009882913	0.025238827
0.003546449	0.287557115	0.232663443	0.171414157	0.153983004	0.115840132	0.05828201	0.071263767	0.09249582	0.051096101	0.055843739	0.032783525	0.039143408	0.044522546	0.042413774	0.046914067	0.018713491	0.023635712	0.02390799	0.069851674	0.046237511	0.0474299	0.024282739	0.010586968	0.013440063	0.010533581	0.020867193	0.023756619	0.092933093	0.01048722	0.010886262	0.007598155	6.25E-04	0.009314121	0.013511052	0.030525045	0.010728153	0.031616915	0.024823894	0.013264661	0.00655099	0.013949986	0.009632836	0.006426089	0.001844861	0.004269539	0.008746704	0.026488954	0.009934656	0.025383419
0.003567827	0.288127185	0.233406499	0.172057363	0.154554241	0.116328498	0.058554766	0.071607828	0.092919612	0.051355835	0.056096249	0.032951328	0.039327717	0.044736171	0.042629091	0.047141321	0.018826403	0.023767284	0.024061305	0.070182361	0.046466106	0.047646054	0.024484721	0.010684866	0.013538887	0.010611224	0.020966828	0.023869151	0.093413431	0.010551757	0.010944446	0.007627045	6.38E-04	0.00940634	0.013615124	0.030660934	0.010761819	0.031771833	0.024945933	0.01333599	0.006590265	0.014020394	0.009692515	0.00647334	0.001844861	0.004306109	0.008809984	0.026628415	0.009979007	0.025532997
0.003591454	0.288811556	0.234228645	0.172727639	0.155162818	0.11686399	0.058859447	0.071981688	0.093365534	0.051625812	0.056398219	0.033150594	0.039547698	0.044963331	0.042868215	0.047399285	0.018893229	0.023908192	0.024202926	0.07053357	0.046711989	0.04788361	0.024650795	0.010726823	0.01360477	0.010654359	0.02107269	0.024012374	0.094038808	0.010632428	0.01100263	0.007665566	6.38E-04	0.009521614	0.013716593	0.030864767	0.010825409	0.031937469	0.025065971	0.013399939	0.006613829	0.014115292	0.009773256	0.006520591	0.001869296	0.004379248	0.008838109	0.026762183	0.010082493	0.02567011
0.00361287	0.289394113	0.234954526	0.173356526	0.155729963	0.117349559	0.059133727	0.072330006	0.093778947	0.051858449	0.056678497	0.033310769	0.039741255	0.045160861	0.043068719	0.047632682	0.019019967	0.024037641	0.024323759	0.070853143	0.046951148	0.048080504	0.024830335	0.010782764	0.013654182	0.010723375	0.021194119	0.024153552	0.094561254	0.010706645	0.011060814	0.007704086	6.38E-04	0.009706052	0.013789443	0.03102245	0.010922666	0.032096284	0.025174005	0.01346143	0.006637394	0.014188761	0.009836445	0.006550659	0.001881514	0.004397533	0.008901389	0.026890259	0.01014902	0.025802238
0.003636859	0.290049188	0.235768517	0.174054768	0.156359129	0.117897282	0.059436884	0.072715886	0.094225848	0.052134374	0.056951832	0.033488106	0.03993349	0.045390947	0.043300965	0.047891591	0.019123662	0.024181096	0.024443292	0.071209482	0.047217201	0.04831485	0.02505476	0.010880662	0.013703594	0.010792391	0.021265731	0.024272222	0.095185071	0.010777635	0.011130635	0.007752237	6.38E-04	0.00989049	0.013870098	0.031216028	0.010982516	0.032262569	0.02528204	0.013503243	0.006645249	0.014280598	0.009896124	0.006585023	0.001918166	0.004434103	0.008992793	0.027029719	0.010185979	0.025941844
0.003658501	0.290646152	0.23650212	0.17466956	0.156933307	0.118382411	0.059711117	0.073062952	0.094636716	0.052378907	0.057200437	0.033673071	0.040132332	0.045596159	0.043522631	0.048119317	0.019204314	0.02431097	0.024571921	0.07151345	0.047465485	0.048534215	0.025216345	0.010936604	0.013736535	0.010904542	0.021349798	0.024388847	0.095713755	0.010816357	0.011165546	0.007810017	6.38E-04	0.010028818	0.013955957	0.031395504	0.011023663	0.032409693	0.025402078	0.013594248	0.006676669	0.014360189	0.009980376	0.006623683	0.001930384	0.004466102	0.009077166	0.027154949	0.010222938	0.026054028
0.003682676	0.291324281	0.23731005	0.175379659	0.15755058	0.118929735	0.060018228	0.073457846	0.095103788	0.05264624	0.05750718	0.033857082	0.040323907	0.045813076	0.043749058	0.048376809	0.019328748	0.024467158	0.024731732	0.071860811	0.047742584	0.04875893	0.025395885	0.010992546	0.013736535	0.010956304	0.021443205	0.024501379	0.096359406	0.010890575	0.011235367	0.007887058	6.38E-04	0.010259366	0.014023603	0.031601901	0.011113439	0.03258085	0.025548124	0.013668037	0.006715943	0.014421414	0.010099734	0.006649456	0.001930384	0.004516386	0.009140446	0.027302948	0.01026729	0.026176183
0.003704555	0.29191212	0.238036508	0.17603159	0.158141382	0.119425456	0.060288411	0.073806415	0.095526601	0.052892425	0.057799606	0.034024884	0.040514822	0.046025238	0.043968607	0.04861871	0.01942553	0.024602549	0.024847367	0.072185086	0.047992789	0.048972944	0.025575425	0.011048487	0.013769477	0.011051201	0.021536613	0.024628234	0.09695827	0.010945431	0.011287732	0.007944839	6.50E-04	0.010420749	0.014099055	0.03177625	0.011177029	0.032737392	0.025664161	0.013741825	0.006731653	0.014467332	0.010191007	0.006675229	0.001954819	0.004562098	0.009231851	0.027442409	0.010333816	0.026298339
0.003729043	0.292564794	0.238845593	0.176722448	0.158764282	0.119977936	0.060602098	0.074203563	0.095979769	0.053163725	0.058085957	0.034195548	0.04073216	0.046236668	0.044211963	0.048900297	0.019538442	0.024742608	0.025020171	0.072546769	0.048258842	0.049223341	0.025754964	0.011104429	0.013884771	0.011163352	0.021645588	0.024769411	0.097597682	0.011026102	0.011340098	0.008012249	6.50E-04	0.010582133	0.014182312	0.031968546	0.011255583	0.032924462	0.025792202	0.013820532	0.006763073	0.014559169	0.010278769	0.006705298	0.001991472	0.004598668	0.009274038	0.027581869	0.010407735	0.026467861
0.003751294	0.293137746	0.239568732	0.177342387	0.159324265	0.120471738	0.06087838	0.074556639	0.096401016	0.053416849	0.058367103	0.034350956	0.040919772	0.046440051	0.044409822	0.049157789	0.019630615	0.024875453	0.025146201	0.072879167	0.048513849	0.049464108	0.025898596	0.0111324	0.013917713	0.011197861	0.021723427	0.024879897	0.098170034	0.011084185	0.011380827	0.0080604	6.63E-04	0.010651297	0.01425256	0.032149304	0.011311692	0.033072235	0.025922243	0.01389924	0.006802347	0.014620393	0.010341959	0.006756844	0.001991472	0.00464438	0.009330287	0.027704253	0.010422519	0.026592509
0.003773772	0.293763525	0.240312509	0.177991633	0.159914173	0.120970617	0.0611549	0.074910717	0.096828921	0.053649155	0.058624819	0.034542594	0.041111347	0.046655139	0.044632546	0.049391185	0.019732006	0.025001507	0.025252742	0.073223536	0.048774139	0.049708084	0.026105067	0.011188342	0.013983595	0.011249623	0.021829289	0.025004706	0.098729909	0.011148722	0.011433193	0.008156701	6.75E-04	0.010766571	0.014330614	0.032282629	0.011349099	0.033226504	0.026032278	0.013980407	0.006825912	0.014699985	0.010401637	0.006774026	0.001991472	0.004676379	0.009379504	0.027849405	0.010444694	0.026729622
0.003797159	0.294366733	0.241102904	0.178656092	0.160536433	0.121494038	0.061448812	0.075290336	0.09727778	0.053911862	0.058916377	0.034739953	0.041324722	0.046885591	0.044841514	0.049661906	0.019828788	0.025133927	0.025391764	0.073573462	0.049044034	0.04994564	0.026356422	0.011244283	0.014082419	0.011310012	0.021941378	0.025164297	0.09927107	0.011190671	0.011485559	0.008233742	6.75E-04	0.010951009	0.014408667	0.032444157	0.011401468	0.033384994	0.026150316	0.014059114	0.006833767	0.014761209	0.010454295	0.006816981	0.001991472	0.00471752	0.009442784	0.027983174	0.010503829	0.026824355
0.003820694	0.294979546	0.241878721	0.179332632	0.161161891	0.122020217	0.061754066	0.075668203	0.097715673	0.054175231	0.059216178	0.034909663	0.041517618	0.047123724	0.045077993	0.049919398	0.019930179	0.025271864	0.025538583	0.073949254	0.049300002	0.050185337	0.026513519	0.01128624	0.01409889	0.011448044	0.022047239	0.025285014	0.099824708	0.011281022	0.011514651	0.008339673	7.00E-04	0.011181556	0.014481517	0.032613378	0.011442615	0.033541536	0.02628836	0.014118145	0.006865186	0.014834679	0.010545568	0.00684705	0.00200369	0.004772375	0.009534189	0.028134019	0.010526005	0.026963962
0.003844718	0.295605806	0.242655044	0.18	0.161763051	0.122550553	0.06205665	0.076033298	0.098156895	0.054430007	0.059515545	0.035087	0.041714478	0.047340276	0.04532611	0.050192009	0.0200477	0.025405133	0.025681503	0.074311151	0.049579502	0.050445364	0.026657151	0.011328196	0.014164773	0.011482552	0.022149987	0.025407777	0.100381464	0.011335878	0.01155538	0.008407084	7.00E-04	0.011342939	0.014556969	0.032791572	0.011502465	0.033697104	0.026440408	0.014199312	0.006880896	0.014902026	0.010633331	0.006890005	0.002015907	0.004808945	0.009618562	0.028299094	0.010607315	0.027123512
0.003868669	0.296193165	0.243445294	0.180694886	0.162375081	0.123085406	0.062348562	0.076419178	0.098619071	0.054695689	0.059815781	0.035270058	0.04192521	0.047567801	0.045555711	0.050447611	0.02014909	0.025527792	0.025841314	0.074655092	0.049843634	0.050701112	0.026827714	0.011370152	0.014230655	0.011542941	0.02223094	0.025563276	0.100944458	0.011393961	0.011596109	0.008474495	7.00E-04	0.011527378	0.014671447	0.032968484	0.011566056	0.033858842	0.026570449	0.014307535	0.006928026	0.01498774	0.010738646	0.006924369	0.002015907	0.00482723	0.00966778	0.028449939	0.010659058	0.027268104
0.003892807	0.296789168	0.244228616	0.18139089	0.162986088	0.123615942	0.062642283	0.07680055	0.09907596	0.054955422	0.060089984	0.035473137	0.042122731	0.047795692	0.04579748	0.050686204	0.02025509	0.02567634	0.025979037	0.075004804	0.05009576	0.0509697	0.026989299	0.011398123	0.014263597	0.011577449	0.022330575	0.025688085	0.101566716	0.011452044	0.011660111	0.008513015	7.00E-04	0.011573487	0.014728686	0.033156934	0.011622166	0.034025127	0.026720497	0.014369025	0.006959445	0.015058148	0.010801835	0.006945846	0.002076995	0.0048638	0.009716998	0.028603631	0.010762544	0.027387766
0.003917081	0.297421192	0.245014537	0.182060495	0.163605791	0.124141841	0.062943582	0.077195194	0.099534024	0.055213503	0.0603746	0.035669543	0.04231893	0.048036021	0.046019146	0.050945586	0.020372611	0.025826586	0.026110264	0.075358151	0.050378141	0.051184784	0.027182305	0.011523992	0.014296538	0.011672346	0.022436436	0.025821078	0.102217045	0.011481086	0.01170084	0.008580426	7.00E-04	0.011596542	0.014809341	0.03335564	0.011696978	0.034212848	0.026844537	0.014440353	0.007014429	0.015131617	0.01090013	0.00697162	0.002101431	0.004891227	0.009745122	0.02876586	0.010836463	0.027552303
0.003941506	0.298030162	0.245787396	0.182735693	0.16422153	0.124676174	0.063245881	0.077583828	0.099996397	0.055484472	0.060698264	0.03584402	0.042543535	0.048247817	0.046259328	0.051198825	0.020492436	0.02599975	0.026257083	0.075710642	0.050659562	0.051424481	0.027299005	0.011607905	0.01434595	0.011767243	0.022548525	0.025945886	0.102801873	0.011535942	0.01177648	0.008609316	7.00E-04	0.011850144	0.014871784	0.033517168	0.011749347	0.034379782	0.026972577	0.01452644	0.007053704	0.015223454	0.010977361	0.007027461	0.002101431	0.004918655	0.009871682	0.028908167	0.010910381	0.027696895
0.003966058	0.298657863	0.246582625	0.183396573	0.164857985	0.125219741	0.063548895	0.077962947	0.10045211	0.055758745	0.060984615	0.036038518	0.042758232	0.048499119	0.046487871	0.051456317	0.020598435	0.026141508	0.026376616	0.076064203	0.050918891	0.051721961	0.027451614	0.011649861	0.014428303	0.011870767	0.022666841	0.026080925	0.103430368	0.011564984	0.011834664	0.008686357	7.13E-04	0.011919308	0.014952439	0.033696644	0.011820419	0.034542495	0.027098617	0.014602687	0.007077269	0.01531529	0.011054592	0.007048939	0.002150301	0.00497351	0.009906838	0.029050473	0.011006475	0.02786891
0.003990586	0.299269235	0.247361257	0.184082509	0.165508123	0.125760389	0.063854958	0.078358592	0.100914875	0.05602707	0.061291792	0.036229203	0.042976231	0.048721523	0.046723291	0.051701997	0.020706739	0.026287509	0.02651304	0.076424817	0.051191668	0.05200018	0.0276132	0.011663846	0.014510657	0.011922529	0.022800725	0.026226194	0.104019875	0.011635974	0.01188703	0.008782658	7.13E-04	0.012103746	0.015020086	0.033874838	0.011872788	0.034716575	0.027240663	0.014678935	0.007108688	0.015385699	0.011117781	0.007079007	0.002174736	0.005019222	0.009970118	0.029218395	0.011058218	0.028038432
0.004015514	0.299891653	0.248149342	0.184753904	0.166139079	0.126299559	0.064155732	0.078755239	0.101371959	0.056311918	0.061584218	0.036423702	0.043208103	0.048949049	0.046968234	0.051954292	0.020810434	0.026436906	0.026652063	0.076794409	0.051458201	0.052248437	0.027770297	0.011747759	0.01459301	0.011982919	0.022925268	0.026363279	0.104673323	0.011706964	0.011939395	0.008869329	7.25E-04	0.012242075	0.015126759	0.034037649	0.011951342	0.034885783	0.027392711	0.014760102	0.007147963	0.015486719	0.011173949	0.007117667	0.002186954	0.005055792	0.01004746	0.029383471	0.011124745	0.028205461
0.004040393	0.300515992	0.248934469	0.185451027	0.166763642	0.126847802	0.064463893	0.079151886	0.101847257	0.056579913	0.061893998	0.03660962	0.043432708	0.049188279	0.047204713	0.05222454	0.020941781	0.026582484	0.026776793	0.077163788	0.051752108	0.052483853	0.02799921	0.011845657	0.014774187	0.012026054	0.023090288	0.026520825	0.105250353	0.011794089	0.011991761	0.008956	7.25E-04	0.012288184	0.015212618	0.034224817	0.01205608	0.035062461	0.027528754	0.014828971	0.007155818	0.015529576	0.011258201	0.007164918	0.002211389	0.005074077	0.010124802	0.029525777	0.011213447	0.028360025
0.004065562	0.301136489	0.249718368	0.186151282	0.167378485	0.127400762	0.064773101	0.079545779	0.102317071	0.05684956	0.062209852	0.036813653	0.043632871	0.049430437	0.047431669	0.052478253	0.021098476	0.026731881	0.026932707	0.077535518	0.052029206	0.052708568	0.028156307	0.011887613	0.01484007	0.012086443	0.023239739	0.026639495	0.105928754	0.011897348	0.012038308	0.009042671	7.25E-04	0.012426513	0.015282866	0.034386345	0.012149596	0.035239464	0.027658795	0.014885542	0.007187237	0.015618351	0.011335433	0.007207873	0.002223607	0.005128932	0.010145896	0.029710776	0.01130215	0.028522068
0.004090777	0.30176419	0.250514031	0.186833639	0.168020951	0.127943369	0.065084216	0.0799264	0.102775527	0.057133746	0.06253395	0.037008152	0.0438621	0.049664912	0.047646457	0.052760785	0.021202171	0.026877034	0.027067831	0.077917295	0.052312068	0.052982506	0.028331358	0.011985511	0.014971835	0.012138205	0.023351828	0.026778626	0.106526058	0.011948977	0.012073219	0.009071561	7.25E-04	0.012518732	0.015355716	0.034594025	0.012228149	0.03541809	0.027806843	0.014971628	0.007226512	0.015704066	0.011426706	0.007233646	0.002235825	0.005188358	0.01017402	0.029861621	0.011405636	0.028649209
0.004116258	0.30239093	0.251307528	0.187535908	0.168659196	0.128495809	0.065393043	0.080313532	0.1032614	0.057405045	0.062845032	0.037204557	0.0440801	0.049910362	0.047898277	0.053049932	0.021331213	0.027023035	0.027208153	0.078292659	0.052585324	0.053226483	0.028501921	0.012055438	0.015004776	0.012224475	0.02346703	0.026907527	0.107152994	0.012045782	0.012113948	0.009090822	7.38E-04	0.012634006	0.015444176	0.034796577	0.012302962	0.035591845	0.027916878	0.015038038	0.007250077	0.015805086	0.011517979	0.007302374	0.002284695	0.005220357	0.010230269	0.030049466	0.01146477	0.028806266
0.004141824	0.303024394	0.252098716	0.188231464	0.169301278	0.129041974	0.065710114	0.080722949	0.103715743	0.057688571	0.063166093	0.037403823	0.044292814	0.050150324	0.048150627	0.053343331	0.021439517	0.027168612	0.027335482	0.078664389	0.052861943	0.053488651	0.028685949	0.012097395	0.015070659	0.012302118	0.023591573	0.027054842	0.10777837	0.012142587	0.012195406	0.009138972	7.38E-04	0.01274928	0.015524831	0.034983745	0.012385256	0.035771121	0.028056922	0.015099528	0.007273641	0.015909167	0.01159521	0.007362511	0.002333565	0.005261498	0.010279487	0.030237311	0.011538689	0.028945873
0.004167543	0.303646812	0.252898852	0.188922771	0.169931083	0.129601329	0.066027852	0.081122351	0.104204161	0.057978706	0.063474137	0.037602136	0.044529971	0.050386629	0.048397686	0.053619721	0.021557038	0.027321829	0.027488797	0.079032485	0.053158731	0.053735838	0.028838558	0.012195293	0.015169483	0.01235388	0.023744139	0.027214434	0.108378794	0.012223258	0.012218679	0.009177493	7.38E-04	0.012864553	0.01559508	0.035179886	0.012430144	0.035940979	0.02820897	0.015183155	0.007297206	0.015994882	0.01166191	0.007405466	0.002345783	0.005320924	0.010342767	0.03039954	0.011597824	0.029095451
0.00419366	0.304281237	0.253697185	0.189618104	0.170549891	0.13015137	0.066339062	0.081543288	0.104677501	0.058279745	0.063774806	0.037785193	0.044757218	0.050630249	0.048661145	0.053895639	0.021683776	0.027471651	0.027635615	0.079404215	0.053433428	0.053964833	0.028995655	0.012223263	0.015185954	0.012422896	0.023843773	0.027353565	0.10896986	0.012297476	0.012236135	0.009216013	7.38E-04	0.012979827	0.015647115	0.035355517	0.012489994	0.036131298	0.028369021	0.015261862	0.007360045	0.016049984	0.011735631	0.007435535	0.002382436	0.005357494	0.01036386	0.030547539	0.011671742	0.029230071
0.004219589	0.304906536	0.254501146	0.190306725	0.171196449	0.13070453	0.066661041	0.081959717	0.105154561	0.058556332	0.064088925	0.037981599	0.044994375	0.050890696	0.048918256	0.054152186	0.021794384	0.027605344	0.027791528	0.079774021	0.053706205	0.054201319	0.029161729	0.01229319	0.015284778	0.012491912	0.023949635	0.02750088	0.109595237	0.012381373	0.012317593	0.009264163	7.38E-04	0.013095101	0.01572777	0.035563196	0.012542363	0.036318369	0.028525071	0.01533565	0.007375755	0.016169371	0.011788288	0.007499968	0.002406871	0.005412349	0.010434171	0.030689846	0.011775228	0.029357213
0.004245785	0.305523191	0.255300272	0.191028458	0.171829707	0.131261407	0.066981352	0.082382908	0.105631229	0.058829283	0.064423002	0.038177051	0.045203126	0.05113139	0.049175896	0.054432828	0.021921123	0.027752619	0.027951339	0.080163279	0.053968416	0.054445296	0.029332292	0.012349132	0.015317719	0.01261269	0.024064837	0.027664563	0.110261161	0.012455591	0.012346685	0.009293054	7.38E-04	0.013256484	0.015813629	0.035750364	0.012620916	0.036500568	0.028673118	0.015431575	0.007422884	0.016248963	0.01187254	0.007538627	0.002406871	0.005467204	0.010525576	0.03078946	0.011826971	0.029451946
0.004272154	0.306139846	0.256098459	0.191727594	0.172461814	0.131818683	0.067298709	0.082792826	0.106119256	0.059115452	0.064732348	0.038395385	0.04542707	0.051367329	0.049431949	0.054727172	0.022066296	0.027896498	0.028090362	0.080549972	0.054254158	0.054679642	0.029561205	0.01244703	0.015400072	0.012673079	0.024226743	0.027807786	0.110948919	0.012526581	0.01239905	0.009360465	7.38E-04	0.013302594	0.015907293	0.035938814	0.012688248	0.03667822	0.02880516	0.015475848	0.007493579	0.016337738	0.011946261	0.007585878	0.002419089	0.005503774	0.010546669	0.030931767	0.011886106	0.029579087
0.004298596	0.306749297	0.256897802	0.192438364	0.17310965	0.132383394	0.067620306	0.083209506	0.106607479	0.059415501	0.065049504	0.038601325	0.045644409	0.051618997	0.049670544	0.055013484	0.022186121	0.028045471	0.028246275	0.080931535	0.054552868	0.055000663	0.029713814	0.012475001	0.015482426	0.012707587	0.024382422	0.027940779	0.111572735	0.012581437	0.012457235	0.009418245	7.38E-04	0.013440922	0.016037382	0.036108034	0.012755579	0.036854898	0.028937202	0.015529959	0.007532853	0.016411208	0.012012961	0.00764172	0.002455742	0.005576913	0.010624011	0.031111073	0.011967417	0.029696257
0.004325156	0.307345781	0.257689712	0.193163676	0.173765159	0.132959657	0.067947289	0.083607155	0.107095898	0.059714227	0.06537447	0.038799638	0.045861748	0.051839572	0.04992448	0.055292237	0.022310555	0.02819699	0.028406086	0.081303906	0.05483765	0.05525106	0.029969658	0.012502972	0.015564779	0.012767977	0.024553669	0.028104463	0.112201231	0.012665335	0.0125096	0.009476026	7.50E-04	0.01367147	0.016118038	0.036322124	0.012822911	0.03702508	0.02905524	0.015603747	0.007556418	0.016503044	0.012093702	0.007697561	0.002492395	0.00563634	0.010673229	0.03129038	0.012033943	0.029863286
0.004351734	0.307996054	0.258501683	0.193875341	0.174416193	0.133517174	0.068273652	0.084020329	0.107572175	0.059996101	0.065675139	0.038983649	0.046069838	0.052102945	0.050186352	0.055581856	0.022439598	0.028351905	0.028556802	0.081667727	0.055112347	0.055511088	0.030167151	0.012628841	0.015713015	0.012854247	0.024690666	0.028259962	0.112873393	0.012749233	0.012591058	0.009504916	7.50E-04	0.013740634	0.016216905	0.036541341	0.012882761	0.037217023	0.029175278	0.015670157	0.007579983	0.016597942	0.012223591	0.007761994	0.002504612	0.005709479	0.01074354	0.031463994	0.012056119	0.030067709
0.004378657	0.3085959	0.25931286	0.194587677	0.1750694	0.134084323	0.068606448	0.084432502	0.10806216	0.060280618	0.065989257	0.039197216	0.046300388	0.052341445	0.050436586	0.055894626	0.022580162	0.028491964	0.028714015	0.08204587	0.055412978	0.055782887	0.030400553	0.012684782	0.01582831	0.012957771	0.024833891	0.028401139	0.113481615	0.012842811	0.012643424	0.009524176	7.75E-04	0.013832853	0.016323578	0.036740047	0.012942611	0.037394026	0.029317323	0.015716889	0.007603547	0.01669284	0.012297312	0.007809245	0.002504612	0.005741478	0.010813851	0.0316433	0.012107862	0.030189865
0.004405795	0.309237528	0.2601218	0.195304264	0.175708285	0.134651432	0.068928141	0.084862954	0.108564679	0.060556874	0.066325504	0.039404109	0.046517066	0.052600428	0.050672006	0.056189442	0.022711509	0.028628204	0.028856935	0.082426364	0.055711687	0.056091067	0.030607024	0.012740724	0.015910663	0.013000906	0.02499891	0.0285505	0.11411011	0.012907348	0.012701608	0.009581957	7.75E-04	0.013925072	0.016453667	0.036915677	0.01305109	0.037573951	0.029479374	0.01577838	0.007642822	0.016787738	0.012406138	0.007873678	0.002529047	0.005764334	0.0108701	0.031831145	0.012159605	0.030356894
0.004432983	0.309855144	0.260917607	0.19599378	0.176340136	0.135222699	0.069254742	0.085292154	0.109045656	0.06085527	0.066620098	0.039612909	0.046735066	0.052857583	0.050921182	0.056479534	0.022849769	0.02880052	0.029007651	0.082816905	0.056015679	0.056403529	0.030831448	0.012838622	0.016058899	0.013061295	0.025126567	0.028691678	0.114752641	0.01300738	0.012748156	0.009630108	7.75E-04	0.013971182	0.016573349	0.03713233	0.013155828	0.037775637	0.029645427	0.015864466	0.007674241	0.016928554	0.012472837	0.007925224	0.0025657	0.005805475	0.010982598	0.031970605	0.012255699	0.030513951
0.004460283	0.310452588	0.261724165	0.196714618	0.176969302	0.135794485	0.069585536	0.085714343	0.109512533	0.061154327	0.066938556	0.039812175	0.04695901	0.053115104	0.05116348	0.056770098	0.022988029	0.02895119	0.029158368	0.083207446	0.056308145	0.056682818	0.031051384	0.012908549	0.016141252	0.013138938	0.0252947	0.028826716	0.115379577	0.01306869	0.01284125	0.009716779	7.75E-04	0.014040346	0.016695633	0.03734001	0.013256825	0.037973426	0.029807479	0.015928416	0.007689951	0.01701733	0.012539537	0.007955292	0.0025657	0.005878615	0.011052909	0.032152758	0.012322226	0.030673501
0.004487901	0.311076447	0.262521343	0.197433442	0.177619568	0.136362434	0.069919905	0.086135029	0.110005456	0.061466271	0.067265691	0.040001907	0.047179652	0.053358724	0.051400487	0.057049323	0.023107854	0.029108227	0.029307784	0.083591147	0.056583803	0.056963177	0.031208481	0.013006447	0.016256547	0.013242462	0.02546906	0.028998584	0.116008072	0.013123546	0.012899434	0.009755299	7.75E-04	0.01410951	0.016810112	0.037550253	0.013335378	0.03817706	0.029971531	0.016031719	0.007705661	0.017152023	0.012641342	0.008002543	0.002602353	0.005906043	0.011130251	0.032340602	0.012462671	0.030850502
0.004515603	0.311674372	0.263347674	0.198122735	0.178263696	0.136935499	0.070258419	0.086573995	0.110505821	0.061768302	0.067593693	0.040214521	0.047422754	0.05361405	0.051683521	0.057333745	0.023206941	0.029246589	0.029483187	0.08397442	0.056872907	0.057231765	0.031356602	0.013062389	0.016273018	0.013311478	0.025581149	0.029107024	0.116734819	0.013191309	0.012957619	0.009784189	7.75E-04	0.014340058	0.016919386	0.037759215	0.013410191	0.038361208	0.03012558	0.016093209	0.007744936	0.017277533	0.012693999	0.008028316	0.002700094	0.005938041	0.011193531	0.032508524	0.012543982	0.031017531
0.004543484	0.312306875	0.264162676	0.198846481	0.178922658	0.137510962	0.070591929	0.086997687	0.111009515	0.062052489	0.067910849	0.040433808	0.047663874	0.053872303	0.051932696	0.057621947	0.023331375	0.029410417	0.029628706	0.084367312	0.057190346	0.057476812	0.031585515	0.013174272	0.01632243	0.013397748	0.025727487	0.02928503	0.117385148	0.013249393	0.01302744	0.00987086	7.75E-04	0.014386167	0.017018254	0.037954075	0.013485004	0.03855997	0.030285631	0.016186674	0.007776355	0.017409166	0.012750168	0.008084158	0.002712312	0.006011181	0.011306029	0.032667908	0.0126179	0.031206996
0.004571467	0.312912004	0.264971688	0.199569779	0.179572796	0.138088544	0.070929252	0.087414867	0.111490884	0.062353528	0.068241455	0.040639748	0.04788914	0.054109339	0.052190336	0.05792385	0.023488069	0.029550901	0.029770327	0.08475657	0.057470326	0.057764661	0.031791985	0.013230214	0.016470666	0.013518527	0.025898734	0.029430299	0.118023	0.013294568	0.013108898	0.009967161	7.75E-04	0.014570605	0.017135334	0.038151498	0.013563557	0.038750939	0.030459686	0.016243245	0.00778421	0.017531615	0.012830909	0.00818725	0.002748965	0.006061465	0.011369309	0.032864291	0.012654859	0.031341617
0.004599672	0.313540665	0.265788061	0.200293525	0.18021296	0.138669763	0.071266717	0.087826539	0.112004957	0.062669108	0.068583775	0.040858083	0.048119691	0.054362836	0.052447976	0.058208745	0.023607895	0.029714304	0.029906751	0.085161006	0.057746464	0.05805037	0.031971525	0.013286156	0.016520078	0.013527154	0.026026391	0.029596029	0.11867021	0.013391373	0.013178719	0.010092353	7.75E-04	0.014685879	0.017228998	0.038348922	0.013642111	0.038945479	0.030613735	0.016312114	0.007831339	0.017626513	0.012925693	0.00827316	0.002748965	0.00607975	0.011418527	0.033006597	0.01273617	0.031511139
0.004628063	0.314114577	0.266605011	0.201020851	0.1808521	0.13924055	0.071611617	0.088241216	0.11249083	0.062975104	0.068905704	0.04107737	0.048379969	0.054615235	0.0527035	0.058509231	0.02372772	0.029860305	0.030050971	0.08554663	0.058035568	0.058286857	0.032137599	0.013398039	0.01656949	0.013639305	0.026166502	0.029749482	0.119364206	0.013472044	0.013213629	0.010130873	7.88E-04	0.014847262	0.017330468	0.038571985	0.013731886	0.039145216	0.030815799	0.016380983	0.007862759	0.017715288	0.013013456	0.008320411	0.002797835	0.006134605	0.011495869	0.033194442	0.012787913	0.031698111
0.004656749	0.314719225	0.267420951	0.201740123	0.181504796	0.139818132	0.071956611	0.088662152	0.112986886	0.063286387	0.069215918	0.041295705	0.048594665	0.05486983	0.052959553	0.058821528	0.023863676	0.030008853	0.03021338	0.085949569	0.058337639	0.058552235	0.032299185	0.013481952	0.016635372	0.013734202	0.026319067	0.029909074	0.120048845	0.013513993	0.01324854	0.010207914	7.88E-04	0.014916427	0.017426734	0.038761717	0.013784255	0.039340407	0.03097385	0.016444933	0.007878469	0.017801002	0.013083666	0.008380548	0.00282227	0.006184888	0.011545087	0.033368056	0.012832264	0.031887577
0.00468547	0.315327716	0.26823819	0.202440378	0.182169385	0.140390837	0.072304798	0.08909611	0.113474718	0.063599654	0.069545222	0.041511179	0.048838428	0.055126984	0.053234651	0.059102643	0.023985805	0.030164192	0.030373191	0.08634182	0.05863923	0.058813332	0.032483213	0.013537894	0.016684784	0.013811845	0.026415588	0.030074803	0.120724126	0.013601118	0.013295087	0.010265695	7.88E-04	0.015146974	0.017530805	0.038973243	0.013888993	0.039519358	0.031141903	0.016503964	0.007925598	0.017923451	0.013185471	0.008423503	0.002846706	0.006258028	0.011608367	0.033550209	0.012920966	0.032077043
0.004714332	0.315976068	0.269055429	0.203182245	0.182818756	0.140971537	0.072661372	0.089508283	0.113965878	0.063931425	0.069894484	0.04172856	0.049082851	0.055375726	0.053484355	0.059422028	0.024128674	0.030334811	0.030553791	0.086762288	0.058952347	0.05907657	0.032658264	0.013621806	0.016783608	0.013923996	0.026605516	0.030230303	0.121443075	0.013652747	0.01335909	0.010333105	7.88E-04	0.015285303	0.01759585	0.039183486	0.013963806	0.039708702	0.031293951	0.016572833	0.007957018	0.0180459	0.013259191	0.008449276	0.002883358	0.006303741	0.011657585	0.033740899	0.013002277	0.032194212
0.004743265	0.316623939	0.269878585	0.203919638	0.183485902	0.141549838	0.072997742	0.089936231	0.114472706	0.064229821	0.070227259	0.041942127	0.049308117	0.055610567	0.053753634	0.059726293	0.024262325	0.030506702	0.030730492	0.087165227	0.059256819	0.05936335	0.032887177	0.013705719	0.01683302	0.013984385	0.026714491	0.030387848	0.122133952	0.013743099	0.013440547	0.010429406	7.88E-04	0.015538905	0.017689514	0.039407831	0.014027396	0.039904867	0.031448	0.016612186	0.007980583	0.018131614	0.013325891	0.008505118	0.002907794	0.006363167	0.011699771	0.033908821	0.013068803	0.032328833
0.004772449	0.31723243	0.270700586	0.204638239	0.184157012	0.142132936	0.073341259	0.090362176	0.114994417	0.064564567	0.070573484	0.042164275	0.049550558	0.055869185	0.054020267	0.060014968	0.024412107	0.030670105	0.030886406	0.087558974	0.05955889	0.059636218	0.03311609	0.013775646	0.016898903	0.01411379	0.026891965	0.030522887	0.122810793	0.013865718	0.013539461	0.010448667	7.88E-04	0.015654179	0.017822205	0.039623203	0.014079765	0.040087066	0.031594047	0.016690894	0.008012002	0.018254063	0.013417164	0.00856096	0.002944446	0.00641345	0.011784145	0.034073897	0.01313533	0.032500848
0.004801738	0.317845243	0.271525907	0.205333348	0.184839504	0.142715354	0.073686778	0.090808654	0.115503007	0.064880807	0.070905825	0.042353053	0.049773842	0.056140972	0.054292191	0.060307422	0.024548063	0.030834357	0.031043618	0.087974311	0.059868165	0.059910157	0.033318072	0.013887529	0.016915374	0.014191433	0.026988486	0.030686571	0.123520385	0.013939936	0.013586008	0.010535338	8.13E-04	0.015677233	0.017900258	0.039830882	0.014180763	0.040287452	0.031778105	0.016786818	0.008066987	0.018342838	0.013483864	0.008651166	0.002944446	0.006495733	0.011861487	0.034244665	0.013246208	0.032680341
0.0048313	0.318449411	0.272360681	0.206041434	0.185515602	0.143299931	0.074035823	0.091247871	0.11602648	0.065182507	0.071243807	0.042550412	0.050007035	0.056384958	0.054562528	0.060615467	0.024658671	0.030985027	0.031195633	0.088386869	0.060171676	0.060181955	0.033524543	0.0139155	0.016964786	0.014269076	0.027144165	0.030885037	0.124236214	0.014033514	0.013679103	0.010612379	8.25E-04	0.015884726	0.017978312	0.040035998	0.014259316	0.040497907	0.03198217	0.016872905	0.008090551	0.018440798	0.013557585	0.008681234	0.002993317	0.006578015	0.012023203	0.034412587	0.013305343	0.032879779
0.004860928	0.31909296	0.273199352	0.206768983	0.186181597	0.143889904	0.074386869	0.091668808	0.116535854	0.065479582	0.071581788	0.042793536	0.050271277	0.056634797	0.054827045	0.060920677	0.024790018	0.031133151	0.031334656	0.08878874	0.060463182	0.060484786	0.033789364	0.013943471	0.016997727	0.014303585	0.027284276	0.031009846	0.124975437	0.01407869	0.013731468	0.010641269	8.25E-04	0.01595389	0.018071976	0.040251369	0.014326648	0.040692448	0.032130217	0.016971289	0.008121971	0.018566308	0.013645347	0.008737076	0.003042187	0.006619156	0.012093514	0.034574816	0.01333491	0.033116611
0.004890843	0.319711536	0.274031024	0.207468567	0.186851812	0.144477798	0.074738725	0.092094502	0.117051494	0.065789543	0.071916732	0.043000429	0.050498525	0.0569	0.055078866	0.06123581	0.024935191	0.031287641	0.031508759	0.089203649	0.060780621	0.060804737	0.03404072	0.014083325	0.017047139	0.014363974	0.027408819	0.031187851	0.125658517	0.014165814	0.013807108	0.01071831	8.25E-04	0.016161383	0.018152631	0.040460331	0.014435126	0.040902902	0.03232828	0.017045077	0.008137681	0.018670389	0.013722579	0.008801509	0.003042187	0.006678582	0.012191949	0.034779738	0.013438396	0.033263696
0.004920864	0.320322428	0.274857716	0.208190299	0.187524201	0.14506849	0.075096824	0.09253447	0.117592789	0.066131559	0.072239963	0.043203509	0.050750875	0.057172518	0.055350261	0.061543855	0.025071146	0.031457835	0.031664672	0.089611291	0.061105743	0.061077606	0.034238213	0.014181223	0.017145963	0.014476125	0.027545816	0.031367903	0.126424251	0.014227124	0.013853655	0.01073757	8.25E-04	0.016276657	0.018225481	0.040666728	0.014524901	0.041098093	0.032502336	0.017101648	0.00818481	0.018783654	0.013792789	0.008883123	0.003054405	0.006724295	0.012276323	0.034953352	0.01353449	0.033415768
0.004951057	0.320899701	0.275700572	0.208939102	0.188180605	0.145661741	0.075457924	0.092962418	0.118113129	0.066458043	0.072592262	0.043417076	0.051001905	0.057427478	0.055628533	0.061852373	0.025200189	0.031618267	0.031864761	0.090018078	0.061422702	0.061381507	0.034449172	0.01425115	0.017228316	0.014579649	0.027713949	0.031523403	0.127174391	0.014269073	0.013940931	0.01078572	8.25E-04	0.016461095	0.018316543	0.040864152	0.014625899	0.041310821	0.03267239	0.017190194	0.00823194	0.018887736	0.013855978	0.008938965	0.003091058	0.006774578	0.012318509	0.035146889	0.01365276	0.033592768
0.004981384	0.321543251	0.276539387	0.209670008	0.188842892	0.146258629	0.075811972	0.093397378	0.118628573	0.066776596	0.072939788	0.043651618	0.051243685	0.057697802	0.055896225	0.06216089	0.025310797	0.031766815	0.032038864	0.09043598	0.061738699	0.061676847	0.034624223	0.014363034	0.017244787	0.014657292	0.027838493	0.031709593	0.127930769	0.014340063	0.014004934	0.010795351	8.25E-04	0.016645533	0.01842842	0.04106414	0.014711933	0.041531993	0.032824438	0.01727874	0.008263359	0.018961205	0.013922678	0.008964738	0.003115493	0.006820291	0.012395852	0.035363195	0.013741462	0.033764783
0.005011984	0.322180557	0.277377625	0.210398452	0.189516688	0.146854317	0.076165354	0.093853622	0.119155572	0.067108698	0.073305971	0.043862325	0.051505945	0.057961541	0.056155452	0.062486417	0.025423709	0.031922578	0.032236354	0.090857089	0.062044612	0.061976467	0.03484416	0.014460932	0.01731067	0.014752189	0.027969263	0.031848724	0.12874329	0.014420734	0.014051481	0.010824241	8.38E-04	0.016876081	0.018519482	0.041301305	0.014786746	0.041729457	0.032998494	0.017372205	0.008310489	0.019105083	0.014013951	0.008999102	0.003127711	0.006838576	0.012445069	0.035553886	0.013793205	0.033964221
0.005042707	0.322826508	0.278210956	0.21112891	0.190182172	0.147459559	0.076518449	0.094290835	0.119664358	0.067439478	0.073630936	0.044087334	0.051757635	0.058222354	0.056444834	0.062770366	0.025532013	0.032097865	0.032409158	0.091264089	0.062384142	0.062267527	0.035023699	0.01455883	0.017393023	0.014803951	0.028087579	0.031979671	0.129465358	0.014511086	0.014127121	0.010872391	8.38E-04	0.01692219	0.01858973	0.04153206	0.014839115	0.041937638	0.033190555	0.01746321	0.008334053	0.019215287	0.014108734	0.009054944	0.003201017	0.006875146	0.012550536	0.035718962	0.013881908	0.034133743
0.005073587	0.323488787	0.279045658	0.211872343	0.190865047	0.148057646	0.07687974	0.094751337	0.120169815	0.06774217	0.073990177	0.044327597	0.052015271	0.058495238	0.056711996	0.06309353	0.025697925	0.032263815	0.032565071	0.091695672	0.062703982	0.062518994	0.035239147	0.014614771	0.017425964	0.014890221	0.028218349	0.032131078	0.130174949	0.014601437	0.014231852	0.010939802	8.50E-04	0.017037464	0.018693802	0.041738457	0.014947594	0.042132179	0.033322597	0.017546837	0.008357618	0.019316307	0.014178945	0.009115081	0.003225452	0.006920858	0.012641941	0.035926729	0.013911475	0.034338166
0.005104677	0.324113126	0.27988635	0.212614211	0.191529508	0.148661129	0.077232931	0.09520708	0.120695443	0.068064028	0.074341175	0.044589789	0.052268282	0.058756417	0.056992385	0.063412915	0.025824663	0.032419154	0.032735276	0.092114857	0.063021901	0.062814334	0.035517433	0.014698684	0.01755773	0.014985118	0.028389596	0.032309084	0.130903255	0.014665974	0.014290037	0.010997583	8.50E-04	0.017106628	0.01880828	0.041960238	0.015059813	0.042356274	0.033516658	0.017687035	0.008436167	0.019426511	0.014266707	0.009170923	0.003262105	0.006957428	0.012684127	0.036100343	0.014044529	0.034530125
0.005135859	0.324760998	0.28071398	0.213352499	0.192194863	0.149265652	0.077597653	0.095644544	0.121220679	0.068398112	0.074689569	0.04480717	0.052533844	0.059021619	0.057254786	0.063734189	0.025965228	0.032572795	0.032901584	0.092539386	0.063347504	0.06305082	0.035710438	0.014768611	0.017640083	0.015131778	0.028520366	0.03251778	0.131693943	0.014740191	0.014412223	0.011045733	8.50E-04	0.017221902	0.018909749	0.042174328	0.015138366	0.042582967	0.033666706	0.017790338	0.008522571	0.019539776	0.014365002	0.009248242	0.00333541	0.006980284	0.012775532	0.03627965	0.01408888	0.034742027
0.005167053	0.325420877	0.281554816	0.214088326	0.192870961	0.149876929	0.077967235	0.096089019	0.121735144	0.068725588	0.075044471	0.045036945	0.052776286	0.059305843	0.05752671	0.064070582	0.026110401	0.032727285	0.033065293	0.092952586	0.063675988	0.0633483	0.035925886	0.014824553	0.017673024	0.015209421	0.028694726	0.032706016	0.132447202	0.014840223	0.014482044	0.011093884	8.63E-04	0.01740634	0.019003414	0.042398673	0.015209438	0.042801541	0.033826757	0.017871505	0.008561846	0.019653041	0.014445743	0.009286902	0.003396498	0.007044282	0.012873967	0.03645611	0.014184974	0.034946451
0.005198698	0.326010157	0.282398538	0.214806032	0.193562404	0.15048313	0.078334149	0.096533244	0.122252938	0.069053394	0.075409352	0.045273395	0.053045812	0.059580556	0.057819795	0.06440603	0.026241748	0.032892386	0.033248491	0.093381817	0.063995828	0.06364792	0.036109914	0.014866509	0.017755378	0.01526981	0.028853519	0.032892206	0.133197341	0.01490476	0.014546047	0.011142034	8.63E-04	0.017498559	0.019099679	0.042588405	0.015265548	0.043012321	0.033996811	0.017962511	0.008624685	0.019729572	0.014544038	0.009342743	0.003408716	0.00707628	0.012965372	0.036672416	0.014281068	0.035150875
0.005230452	0.32662441	0.283229921	0.215538503	0.194249883	0.151099204	0.078699634	0.097005514	0.122795996	0.069382522	0.075785948	0.045545121	0.053305429	0.059861853	0.058105474	0.064719745	0.026391529	0.033053667	0.033418696	0.093802285	0.064317108	0.063948611	0.036347804	0.015006363	0.01782126	0.015330199	0.02904656	0.033098857	0.13398491	0.015008019	0.014580957	0.011190185	9.13E-04	0.017636888	0.019201149	0.042811468	0.015374026	0.043229271	0.034172867	0.018021541	0.008695379	0.019830592	0.014614248	0.009420063	0.003408716	0.007126564	0.013021621	0.036868799	0.014377162	0.035347819
0.005262326	0.327199763	0.284059933	0.216293123	0.194933909	0.151710242	0.07906631	0.09745625	0.123331807	0.069721563	0.076118723	0.045795872	0.053573635	0.060146077	0.058371049	0.065058028	0.026555137	0.033231924	0.033594098	0.094205224	0.064647994	0.064270703	0.036563252	0.01504832	0.017887143	0.015381961	0.029189785	0.033287093	0.13473193	0.015104824	0.014685689	0.011238336	9.13E-04	0.017798271	0.019294813	0.043015302	0.015456321	0.043442973	0.034336919	0.018127304	0.008718944	0.019910184	0.014694989	0.009463018	0.003433151	0.007176848	0.013113025	0.037050951	0.014465864	0.035562215
0.005294561	0.32785868	0.284918232	0.217067878	0.195617552	0.152324197	0.079439704	0.09791575	0.12387271	0.070068205	0.076484906	0.046041855	0.053807488	0.060421888	0.058673657	0.065379774	0.026718745	0.033408485	0.033753909	0.094647067	0.064963992	0.064598145	0.03674728	0.015146218	0.018018908	0.015494112	0.029311214	0.033473283	0.135508582	0.015201629	0.014749692	0.011325007	9.25E-04	0.017982709	0.019427504	0.043264004	0.015523652	0.043654077	0.034504973	0.018213391	0.008750363	0.02002651	0.014758179	0.009531746	0.003469804	0.00722256	0.01320443	0.037244488	0.014517607	0.035731737
0.005326813	0.328505592	0.285763037	0.21781601	0.1963081	0.15294203	0.07980009	0.098366986	0.124418509	0.070387089	0.076858464	0.046280212	0.054060499	0.060720743	0.058946639	0.065695379	0.026875439	0.033575283	0.033956596	0.095076512	0.065297758	0.064875294	0.036980682	0.015258101	0.018134203	0.015589009	0.029432644	0.033675841	0.136321103	0.0152823	0.014842786	0.011334637	9.38E-04	0.018259366	0.01952377	0.043466556	0.015587243	0.043884019	0.034705036	0.018299477	0.008813203	0.020161204	0.01483892	0.009630543	0.003494239	0.007263701	0.013260679	0.037446564	0.014554567	0.03593616
0.005359262	0.329126089	0.286593265	0.218544901	0.196987011	0.1535641	0.08016729	0.098829741	0.124948642	0.070724808	0.077207726	0.046559565	0.054295674	0.061014844	0.059241311	0.06602185	0.02699296	0.033742506	0.034121605	0.095497621	0.065636328	0.065187755	0.037227549	0.01538397	0.018183615	0.015727041	0.029560301	0.033870215	0.137089957	0.015362971	0.014912607	0.011402047	9.38E-04	0.018489914	0.019656461	0.043680645	0.015662056	0.044102593	0.034847081	0.018383103	0.008868187	0.020246918	0.014895088	0.009669202	0.003530892	0.007341412	0.013309896	0.037631562	0.014621093	0.036110668
0.005391891	0.329759553	0.287439585	0.219285427	0.19768894	0.154179974	0.080540446	0.099286235	0.12548602	0.071059554	0.07755829	0.046789341	0.054567843	0.061309676	0.059535455	0.066336038	0.027170394	0.033922461	0.034307401	0.095931128	0.065965772	0.065459553	0.037384646	0.015523824	0.018265968	0.015830566	0.029703525	0.034046175	0.137854133	0.015456549	0.014994065	0.011411677	9.38E-04	0.018766571	0.019760532	0.043899863	0.01574809	0.044328961	0.03503114	0.018483947	0.008899606	0.020329571	0.014982851	0.009712158	0.003579763	0.007364268	0.013366145	0.037819407	0.014746755	0.036257753
0.005424565	0.330393017	0.288292472	0.220059287	0.198383708	0.154800764	0.080913889	0.099735468	0.126038673	0.071392316	0.077931414	0.047037231	0.0548268	0.061583657	0.059824308	0.066669123	0.027324784	0.034093928	0.034510088	0.096358863	0.066293776	0.065748473	0.037680886	0.015635708	0.018331851	0.01593409	0.02985609	0.034218043	0.138699405	0.0155469	0.015046431	0.011479088	9.50E-04	0.018927954	0.019854196	0.044103696	0.015841606	0.044543963	0.035205195	0.018597089	0.008931026	0.020430591	0.015056572	0.009746522	0.003628633	0.007400838	0.013436456	0.038044252	0.014842849	0.036434754
0.005457722	0.331047132	0.289124432	0.220811893	0.199079883	0.155417798	0.081287045	0.100190461	0.126603077	0.07171087	0.078304973	0.047297516	0.055096987	0.061891292	0.060132206	0.067000319	0.027465349	0.034285343	0.034675096	0.096805837	0.066622741	0.066039533	0.037918776	0.015747591	0.018430675	0.015959971	0.030005542	0.034404233	0.139385603	0.015627571	0.015162799	0.011546499	9.50E-04	0.019158501	0.019940055	0.044312658	0.015908938	0.044757016	0.035391254	0.018685635	0.008993865	0.020525489	0.015123272	0.009832432	0.003665286	0.007437408	0.013534892	0.038257712	0.014938943	0.036626713
0.005490787	0.331648899	0.289959711	0.221579936	0.199793066	0.156039627	0.081669827	0.100666738	0.12715808	0.072046937	0.078673759	0.047500596	0.05534207	0.062173687	0.060424233	0.067313089	0.027603609	0.034474212	0.034853097	0.097255376	0.066964672	0.066362695	0.038197063	0.015831504	0.018463616	0.016037614	0.030133199	0.034574055	0.140154457	0.015695335	0.015244257	0.01160428	9.50E-04	0.019319885	0.020036321	0.044547259	0.015987491	0.044999298	0.035553306	0.018761883	0.00900172	0.020657122	0.015204013	0.009866796	0.003701939	0.007487692	0.013570047	0.03842848	0.015027646	0.036806206
0.005524344	0.332276599	0.290812742	0.222325831	0.200486171	0.15667061	0.082056945	0.101139008	0.127696438	0.072388292	0.079053392	0.047775182	0.055590457	0.062474737	0.060712557	0.067650427	0.027718825	0.034652894	0.035012908	0.097681401	0.067306122	0.066684787	0.038439441	0.015915416	0.018529499	0.016123884	0.030329354	0.034758198	0.140949823	0.015795367	0.015325715	0.01166206	9.63E-04	0.019435159	0.02012218	0.044766476	0.016066045	0.045216573	0.035739365	0.018865186	0.00903314	0.020724469	0.015284755	0.009918342	0.003738592	0.007515119	0.013605203	0.038582171	0.015094172	0.036995672
0.005551067	0.332795761	0.291502254	0.222940847	0.201024032	0.157175445	0.082355718	0.101516875	0.128119447	0.072657277	0.079344082	0.047970635	0.05581242	0.06270336	0.060949564	0.067946188	0.02780639	0.034788285	0.035137639	0.098043298	0.06758178	0.066923413	0.038574096	0.016013314	0.018694206	0.016210154	0.030472579	0.034903468	0.141553366	0.015876038	0.015395536	0.011719841	9.63E-04	0.019596542	0.02019503	0.044939542	0.016140858	0.045390978	0.035857403	0.018931596	0.009040995	0.020807122	0.015351455	0.00993982	0.003787462	0.007569974	0.013654421	0.038761477	0.015160699	0.03714525
0.005584886	0.333385041	0.292368491	0.223721867	0.201735168	0.157806468	0.082730733	0.102013435	0.128672492	0.073002597	0.079734127	0.048225199	0.056046274	0.063003679	0.061250056	0.068280219	0.027951563	0.034976304	0.035318238	0.098496043	0.067932355	0.067247645	0.038735682	0.01605527	0.018743618	0.016305051	0.030628258	0.035071243	0.142393959	0.015953482	0.015476994	0.011777622	9.88E-04	0.019688761	0.020296499	0.045158759	0.016208189	0.045608578	0.036029457	0.019047197	0.009111689	0.020895897	0.01546028	0.009961297	0.00379968	0.007597402	0.013738794	0.038960706	0.015234618	0.037332223
0.005618847	0.334000255	0.293235161	0.224481856	0.202432622	0.158437891	0.083112371	0.102509745	0.129253933	0.073363779	0.080114627	0.048486438	0.056288055	0.063312777	0.061546316	0.068624172	0.028138214	0.035157533	0.035489743	0.098951781	0.068271405	0.067532284	0.038969083	0.016167154	0.018842442	0.016382694	0.030824413	0.035273802	0.143215837	0.016024472	0.015540997	0.011893183	9.88E-04	0.019896254	0.020431792	0.045374131	0.016260558	0.045827801	0.036197511	0.019143122	0.009158818	0.021021407	0.015558575	0.01002573	0.003836333	0.007611115	0.013830199	0.039177012	0.015301144	0.037534154
0.005652893	0.33465293	0.294093965	0.225269811	0.203129436	0.15907391	0.08349177	0.10297275	0.129805412	0.073715708	0.080487752	0.048732421	0.05655626	0.06360578	0.061845749	0.068960092	0.028269561	0.035342157	0.035696328	0.099394907	0.068630624	0.067831904	0.039202485	0.016265052	0.018990678	0.016486218	0.030992546	0.035435439	0.143967537	0.016101916	0.015610818	0.012008744	0.001012804	0.019988473	0.02054627	0.045606168	0.016335371	0.046048324	0.036337555	0.019234128	0.009198093	0.021125489	0.015653358	0.010060094	0.003872986	0.007670542	0.013893479	0.039344934	0.015397238	0.037743563
0.005687538	0.335286874	0.294941368	0.226007428	0.203831749	0.159715526	0.083873455	0.103450029	0.130361786	0.074071932	0.080839617	0.049006054	0.056811253	0.063899514	0.062156822	0.06930121	0.028417038	0.035516595	0.035883424	0.099838461	0.068980239	0.068148646	0.039404467	0.016348964	0.019073031	0.016581115	0.031166906	0.035615491	0.14480813	0.016185814	0.015645728	0.012076155	0.001050315	0.020057637	0.020632129	0.04588692	0.016443849	0.046290607	0.036543621	0.019349729	0.009229512	0.021220387	0.015758674	0.010107345	0.003909638	0.00773911	0.013970821	0.039504318	0.015478549	0.037960452
0.005722133	0.335919378	0.295807533	0.226754888	0.204551581	0.160358101	0.08426348	0.103929311	0.130919923	0.074435757	0.081227493	0.049247271	0.057078137	0.06419837	0.062450436	0.069643272	0.02861982	0.035714801	0.036073118	0.100286931	0.069336577	0.068443986	0.039597472	0.016418892	0.019138914	0.016693267	0.031328812	0.035781221	0.145601936	0.016279392	0.015703912	0.012153196	0.001075323	0.020172911	0.020783032	0.046156134	0.016503699	0.046527693	0.036721677	0.019462871	0.009284497	0.02133059	0.015832394	0.010146005	0.003982944	0.00777568	0.014076288	0.039669393	0.015552467	0.03815241
0.005756952	0.336547559	0.296673481	0.227555372	0.205242001	0.160988284	0.084657937	0.104422866	0.13148276	0.074791652	0.081607994	0.049498975	0.057354269	0.064500152	0.062739818	0.069985335	0.028771906	0.035890937	0.036264112	0.100729416	0.069677548	0.068775708	0.03981292	0.016474833	0.019204796	0.016788164	0.031524968	0.035930582	0.146445648	0.016369744	0.015773733	0.012210976	0.00110033	0.02026513	0.020889705	0.046411246	0.016559809	0.046751788	0.036935746	0.019576013	0.009363046	0.021446917	0.015906115	0.010214733	0.004019597	0.007844249	0.014132536	0.039874315	0.015618994	0.038354341
0.005792017	0.337202154	0.297537337	0.228323415	0.205948023	0.161644489	0.085047295	0.10492193	0.132040897	0.075141598	0.081962896	0.04975354	0.057616529	0.064810713	0.063002748	0.070311806	0.028926296	0.036068346	0.036438215	0.101187291	0.070010834	0.06909673	0.040055298	0.016628673	0.019320091	0.016874434	0.031686874	0.036118818	0.147214502	0.016463322	0.015837736	0.012278387	0.00110033	0.020449568	0.021030201	0.046670205	0.016653325	0.046997643	0.037081792	0.019701453	0.009378756	0.021557121	0.015976325	0.010270574	0.004092903	0.007880819	0.014202848	0.040136159	0.015685521	0.038531342
0.005827316	0.337850987	0.298398378	0.229092801	0.206649057	0.162291461	0.085439654	0.105428256	0.132595901	0.075489561	0.082383312	0.050029079	0.057895304	0.065121274	0.063306943	0.070650561	0.029053034	0.03626358	0.036604522	0.101636189	0.070349884	0.069402771	0.040239326	0.016726571	0.019451856	0.016960704	0.031858121	0.036292732	0.147981797	0.016521405	0.015866828	0.012422839	0.001125338	0.020680115	0.021165494	0.046918908	0.016720657	0.047221739	0.037271852	0.019797378	0.00946516	0.021648958	0.016067598	0.010326416	0.004166209	0.007917389	0.014266128	0.040312619	0.015766831	0.038725793
0.005863012	0.338487812	0.299237987	0.229867332	0.207389989	0.162944308	0.085833205	0.105950608	0.133165592	0.07584876	0.082787241	0.050328455	0.058179363	0.065422691	0.063638119	0.070969473	0.029202816	0.036452024	0.036808509	0.102079315	0.070695176	0.069710952	0.040535567	0.016740556	0.01955068	0.017090109	0.031998231	0.036480968	0.148772485	0.016605303	0.015954104	0.012470989	0.001150345	0.020818444	0.021300787	0.047163764	0.016836616	0.047462073	0.037415898	0.019912979	0.009543709	0.021777529	0.016179935	0.010373667	0.004190644	0.007972243	0.014329408	0.040534618	0.015848142	0.038930217
0.005898685	0.339100145	0.300100905	0.230649246	0.208113019	0.163595117	0.086225136	0.106441159	0.133727254	0.07622382	0.083154725	0.050583973	0.058440302	0.065740933	0.063921682	0.071316733	0.029352598	0.03662816	0.03698651	0.10252522	0.071020299	0.069985961	0.040831807	0.016824469	0.019715387	0.017193633	0.032163251	0.036677388	0.14950391	0.016727923	0.016012289	0.01251914	0.001162849	0.020910663	0.021399654	0.047412467	0.016933873	0.04769104	0.037589954	0.019999065	0.009590838	0.021878549	0.016292271	0.010446691	0.004239514	0.008013385	0.014385657	0.040745231	0.015914668	0.039149598
0.005934489	0.339773471	0.30096909	0.231430489	0.208826969	0.164247445	0.086619116	0.106941475	0.13431555	0.076577401	0.083532189	0.050836631	0.058710488	0.066033571	0.06421318	0.071687616	0.029536944	0.036808116	0.037194394	0.103001479	0.071345421	0.070317683	0.041056232	0.016950338	0.019814211	0.017357546	0.032309589	0.036861532	0.15028524	0.016840862	0.016041381	0.012586551	0.001162849	0.020956772	0.021534947	0.04764835	0.017027389	0.047924229	0.037788017	0.020114667	0.009630113	0.021994876	0.016390565	0.010476759	0.004300602	0.008072811	0.01447003	0.041012768	0.016025546	0.039321613
0.005970387	0.340393007	0.301836049	0.232201441	0.209543092	0.16490313	0.087016384	0.107442042	0.134886025	0.076934617	0.083913557	0.051072127	0.059002475	0.066359861	0.064497801	0.072013614	0.029712074	0.037004199	0.037371096	0.103457644	0.071696477	0.070638705	0.041208841	0.01703425	0.019896564	0.01743519	0.032434132	0.037049768	0.151075928	0.016947348	0.016099565	0.012682852	0.001175353	0.021164265	0.021662434	0.047871413	0.017113424	0.048157093	0.037974076	0.020230268	0.009716517	0.022108141	0.016464286	0.010528305	0.004410561	0.008118523	0.014519248	0.041166459	0.0161586	0.039548473
0.006006703	0.341036556	0.302718089	0.232979328	0.210252183	0.165553939	0.087423468	0.107958885	0.135467074	0.077293155	0.08429102	0.051353387	0.059295783	0.066667496	0.06484326	0.072350007	0.029854942	0.037195614	0.03757898	0.103903977	0.072059058	0.070944746	0.041401846	0.01718809	0.019962447	0.017538714	0.032633401	0.037272787	0.151857258	0.017040926	0.016181023	0.012788783	0.001175353	0.021394813	0.021821143	0.048118834	0.017218162	0.048413341	0.038160135	0.020358168	0.009787211	0.022215283	0.016583643	0.010579851	0.004496084	0.008164236	0.014575497	0.041388457	0.016247302	0.039787798
0.006043332	0.341662817	0.303572492	0.233740212	0.210965621	0.166207826	0.087832601	0.108455195	0.136028541	0.077660285	0.08467716	0.05159079	0.059562007	0.066996347	0.065157507	0.072729867	0.03000242	0.037392122	0.037768674	0.104354157	0.072428363	0.071222965	0.041603828	0.017299973	0.02002833	0.017633611	0.032801534	0.037473299	0.152630791	0.017121597	0.016221752	0.012885084	0.00120036	0.021510086	0.021943427	0.048375228	0.017315418	0.048651726	0.038346194	0.02047131	0.009873615	0.0223561	0.016681937	0.010622807	0.004508302	0.00821909	0.014631745	0.041624686	0.016409923	0.039999701
0.006080107	0.342307807	0.304441182	0.234496845	0.211695556	0.166871625	0.088240162	0.108968282	0.136598819	0.078042284	0.085075449	0.051855842	0.059838799	0.067313858	0.06547387	0.073087048	0.030207505	0.037574624	0.037924587	0.104822934	0.072805351	0.071527935	0.041832741	0.017411857	0.020127154	0.017711254	0.03291985	0.037651305	0.153426157	0.017208721	0.016309028	0.012962125	0.001212864	0.02167147	0.022086525	0.048600855	0.017390231	0.048910897	0.038526251	0.020591831	0.009905034	0.022490793	0.016773211	0.01069583	0.00456939	0.008251089	0.014673932	0.041863761	0.016520801	0.040174209
0.006116957	0.342947514	0.305323006	0.235294868	0.212429072	0.167542859	0.088645006	0.109472855	0.137164006	0.078417675	0.08548632	0.0521085	0.060135411	0.067635759	0.0657532	0.073437143	0.0303642	0.037778347	0.038119479	0.105276962	0.07316265	0.071857518	0.042128981	0.01752374	0.020225978	0.017823405	0.033087983	0.037860001	0.154263631	0.017299073	0.016367212	0.013039166	0.001212864	0.021809798	0.022185393	0.048830328	0.017468784	0.049142137	0.038700307	0.020680377	0.009983583	0.022616303	0.016850442	0.01073449	0.00461826	0.008273945	0.014737212	0.042077221	0.016616895	0.040406055
0.006154116	0.343599708	0.306221356	0.236073874	0.213153124	0.168214093	0.089051804	0.10996641	0.137736635	0.078785466	0.085872895	0.052387853	0.060406919	0.067971926	0.06608226	0.073792907	0.030488634	0.037973582	0.038309173	0.105762199	0.073569413	0.072157138	0.042348917	0.017635624	0.020258919	0.017901048	0.033206299	0.038033915	0.155087069	0.017376517	0.016419578	0.013106576	0.001212864	0.021971182	0.022341499	0.0491239	0.017547338	0.049395787	0.038896369	0.020795978	0.010046422	0.022729569	0.016934694	0.010781741	0.004667131	0.008305944	0.014814554	0.042307758	0.016720381	0.040575577
0.006191557	0.344262949	0.307102458	0.236863842	0.21388843	0.168877852	0.089467608	0.110477744	0.138321602	0.079162839	0.086259469	0.052633837	0.06067116	0.068288706	0.066390687	0.074144418	0.030666068	0.038179428	0.038533948	0.106238458	0.07394304	0.072459969	0.042595784	0.017705551	0.020374214	0.018021826	0.033396228	0.038250796	0.155859042	0.017457188	0.01648358	0.013183617	0.001225368	0.022132565	0.022476792	0.049329016	0.017637113	0.049642617	0.039058421	0.020896822	0.010140681	0.02285814	0.01697682	0.010841878	0.004667131	0.008356228	0.014877834	0.042535449	0.016772124	0.040792465
0.006229149	0.344908419	0.307975334	0.237651573	0.214627572	0.169542971	0.089874597	0.110973053	0.138892273	0.079532943	0.086655155	0.052920818	0.060965789	0.06858939	0.06670123	0.074489316	0.030797415	0.038375936	0.038714548	0.106717496	0.074299858	0.072783131	0.042829186	0.017817434	0.020555391	0.018082215	0.033530111	0.038484045	0.156698076	0.017515271	0.016524309	0.013231768	0.001250375	0.022317003	0.022599076	0.049571308	0.01773811	0.049880677	0.039242479	0.021012423	0.010195666	0.022998956	0.017061072	0.010884833	0.004728219	0.008397369	0.014948146	0.042783062	0.016838651	0.041041762
0.006267054	0.345538521	0.308842653	0.238428565	0.215374899	0.170219121	0.090273533	0.111483135	0.139463726	0.079914942	0.087040428	0.053166802	0.061235316	0.06892446	0.067033993	0.074864451	0.030958718	0.038582205	0.038917235	0.107205084	0.07468405	0.073115923	0.043089518	0.017901347	0.020687156	0.018194367	0.033726267	0.038676373	0.157590134	0.01761853	0.016588312	0.013318439	0.001262879	0.022478386	0.022742174	0.049831549	0.017861551	0.050117764	0.03943454	0.021132944	0.01028207	0.023121405	0.017159367	0.010940675	0.004752654	0.008465937	0.015011426	0.04299083	0.016942137	0.041298538
0.006305188	0.346150373	0.309719859	0.239229272	0.216119795	0.170894792	0.090691052	0.111990713	0.140040468	0.080294959	0.087417457	0.053451876	0.061532587	0.069239776	0.067350356	0.075220687	0.031136152	0.038778289	0.039117323	0.107685619	0.075035586	0.073454066	0.043282524	0.01801323	0.020917745	0.018297891	0.033860151	0.038897346	0.158412012	0.017686293	0.016629041	0.01342437	0.001287886	0.022755043	0.022877466	0.050121275	0.017973771	0.050359397	0.03959259	0.021258384	0.010384183	0.023298956	0.017233087	0.01098363	0.004813742	0.008520792	0.015046581	0.043198597	0.017053014	0.041530384
0.006343498	0.346767509	0.310589993	0.240037809	0.216859833	0.171577618	0.091102091	0.112506554	0.140633856	0.080666054	0.087822688	0.053725509	0.06183118	0.069548874	0.06766037	0.075584955	0.031306672	0.038989227	0.039296624	0.108178337	0.075393365	0.073788999	0.04350246	0.018139099	0.021049511	0.018435923	0.034022057	0.039140825	0.159240129	0.017783098	0.016727954	0.013520671	0.001337901	0.022985591	0.02299975	0.050400745	0.018041102	0.050611423	0.039800657	0.021388743	0.010447023	0.023418343	0.01732085	0.011052358	0.004838178	0.008593932	0.01510283	0.043454749	0.0171565	0.041734808
0.006382069	0.347424505	0.311452911	0.240834713	0.217586187	0.172255647	0.091519373	0.113032412	0.141203939	0.081051358	0.088253516	0.054004862	0.062140343	0.069860899	0.067985727	0.075939774	0.031514062	0.039195921	0.039513603	0.108675331	0.075738177	0.074165664	0.043704442	0.018209026	0.021164805	0.018522193	0.034208871	0.039347476	0.160083841	0.017857316	0.01681523	0.013616972	0.001337901	0.023285303	0.023140246	0.050663549	0.018149581	0.050864423	0.039974712	0.02147237	0.010486297	0.023540792	0.017394571	0.011103904	0.004862613	0.008648787	0.015180172	0.043671055	0.017252595	0.041964161
0.00642073	0.348023871	0.312322611	0.241613048	0.21834093	0.172925562	0.091935415	0.113554013	0.141777351	0.081417827	0.088648768	0.054287076	0.062440257	0.070193408	0.068321664	0.076315854	0.031679974	0.039390307	0.039713691	0.109151804	0.076127652	0.074505947	0.043883981	0.01834888	0.021247159	0.018608463	0.034395686	0.039554126	0.160947827	0.017931533	0.016879233	0.013694013	0.001337901	0.023585014	0.023293752	0.050895586	0.018276762	0.051120671	0.040186779	0.021573214	0.010533427	0.023681608	0.017468291	0.011172632	0.004899266	0.008694499	0.015285639	0.043884515	0.017370864	0.042178556
0.006459539	0.348639565	0.313197436	0.242406595	0.219079049	0.17360483	0.09235689	0.114106415	0.142367997	0.081812384	0.089074391	0.054548315	0.06275008	0.070491532	0.068650723	0.076686264	0.03186893	0.03961313	0.039925473	0.109623787	0.076509442	0.07483339	0.044103918	0.018530691	0.021362453	0.018729241	0.034570046	0.039789421	0.16178842	0.018018658	0.016989783	0.013867355	0.001362909	0.023746398	0.023400425	0.05117762	0.018407685	0.051377244	0.040380841	0.021664219	0.010572701	0.02381018	0.017542012	0.011228474	0.004972571	0.008744783	0.015370012	0.044080898	0.017496526	0.042400431
0.006498664	0.349240852	0.314074281	0.243203723	0.219814227	0.174282819	0.092775886	0.114639284	0.142962364	0.08220661	0.089481791	0.054820994	0.063055279	0.070802459	0.06898666	0.077064234	0.032046363	0.039832981	0.040152847	0.110108811	0.076877787	0.075140501	0.044346296	0.018628589	0.021510689	0.018850019	0.03474752	0.040010394	0.162711669	0.01812837	0.017094514	0.013992546	0.001362909	0.024069164	0.023501894	0.05145068	0.018516163	0.051632518	0.040554896	0.021752765	0.01063554	0.023944874	0.017643817	0.011327271	0.004997007	0.008763068	0.015489541	0.04433705	0.017607404	0.042617319
0.006537962	0.349842619	0.314947229	0.244003759	0.220574086	0.174973719	0.093203699	0.115168648	0.143553793	0.082594558	0.089891794	0.055103208	0.063388883	0.071124725	0.069300378	0.077447873	0.032175406	0.040025245	0.040377622	0.110584428	0.077251413	0.075471153	0.044620094	0.018796414	0.021708337	0.01893629	0.034872063	0.040212952	0.163605286	0.018215495	0.017164335	0.014098477	0.001362909	0.024368876	0.023631983	0.051726304	0.018609679	0.051920918	0.040748958	0.02184869	0.010745509	0.024134669	0.017721048	0.011365931	0.005045877	0.008799638	0.015595008	0.044570433	0.017747849	0.042789334
0.00657757	0.350483286	0.315833166	0.244813414	0.221330108	0.175659782	0.093623744	0.115714288	0.144156385	0.082980854	0.090303099	0.055360633	0.063690779	0.07143931	0.069610392	0.077814504	0.032366666	0.040212415	0.040575112	0.111074368	0.077619757	0.075798595	0.044875938	0.018894312	0.02177422	0.019039814	0.035077559	0.040446201	0.164502023	0.018276805	0.017228338	0.014175518	0.001362909	0.024507205	0.023780285	0.051987826	0.018740602	0.052181713	0.040927015	0.021949534	0.010800493	0.024263241	0.017819342	0.011430363	0.00508253	0.008831637	0.015651257	0.044769663	0.017851335	0.043008715
0.006617309	0.351118191	0.316708568	0.245633138	0.222105824	0.176346285	0.09404903	0.11626694	0.14477249	0.083385985	0.090724382	0.055639033	0.064002584	0.071765601	0.069978072	0.078168378	0.03257636	0.040419534	0.0407765	0.111571789	0.078012114	0.076153859	0.045199109	0.018978225	0.021873044	0.019126084	0.035264374	0.040656944	0.165398759	0.018376836	0.017344706	0.014214039	0.001362909	0.024622478	0.023899967	0.052218581	0.018811674	0.052423996	0.041127078	0.022057756	0.010839768	0.024410179	0.017928168	0.011486205	0.00508253	0.008895634	0.01573563	0.045005891	0.017940037	0.043267984
0.006657409	0.351784313	0.317608144	0.246433621	0.222875401	0.177033268	0.094475175	0.116825601	0.14537704	0.083784838	0.091136989	0.055893598	0.064318353	0.072125178	0.070327763	0.078559104	0.032721533	0.040638961	0.041002574	0.112055316	0.078398227	0.07645562	0.045477396	0.019090108	0.022037751	0.019246862	0.035460529	0.040853364	0.166272103	0.0184446	0.017414527	0.01429108	0.001362909	0.024899135	0.024037861	0.052453182	0.01890519	0.052682193	0.041309136	0.022193035	0.010894752	0.024566301	0.018054546	0.011542047	0.005119183	0.008968774	0.015834066	0.045299043	0.018050915	0.043504816
0.006697634	0.352434106	0.318514359	0.2472218	0.223617484	0.177730323	0.094903845	0.117366734	0.145984332	0.084159898	0.091551765	0.056147209	0.064618927	0.072468296	0.070681688	0.078936129	0.032908184	0.040863056	0.041209159	0.112545683	0.078778577	0.076806604	0.045751194	0.019229962	0.022251869	0.019402148	0.03564423	0.041100935	0.167103338	0.018557539	0.017472712	0.01436812	0.001375413	0.025152738	0.024206977	0.052710859	0.019043593	0.052954355	0.041495195	0.022296338	0.010973301	0.024685689	0.018187946	0.011597888	0.005216924	0.009023629	0.01592547	0.045509657	0.018176577	0.043761592
0.006738391	0.35310551	0.319424038	0.248026086	0.224382586	0.178427618	0.095330704	0.117894094	0.146578503	0.084561394	0.091978689	0.056442771	0.064925448	0.072806657	0.071034025	0.079326855	0.033092531	0.041080361	0.041420941	0.113030707	0.07916613	0.077126555	0.046020503	0.019383802	0.022350693	0.019522926	0.035824818	0.041381244	0.167925217	0.018641437	0.017554169	0.014464422	0.001387916	0.025429395	0.02435788	0.052981355	0.01914085	0.053204757	0.041679254	0.022389803	0.011043995	0.024832628	0.018321345	0.011666617	0.005265794	0.009078484	0.016009844	0.045777193	0.018272671	0.043998424
0.006779275	0.353728889	0.320328521	0.248854982	0.225132086	0.179132868	0.095755943	0.118432723	0.147202442	0.084967847	0.092402575	0.056727845	0.065229325	0.073131484	0.071361497	0.079701045	0.03328379	0.041278567	0.041640519	0.11352257	0.079552724	0.07748717	0.046294301	0.0194817	0.022449517	0.019669585	0.036002292	0.041581756	0.168754893	0.018754376	0.017600717	0.014551093	0.00140042	0.025544669	0.024472359	0.053253133	0.019234366	0.053469449	0.041849308	0.022493107	0.011106835	0.024976505	0.01842315	0.011700981	0.005314665	0.00910134	0.016087186	0.046016268	0.018368765	0.044247721
0.006820439	0.354391169	0.32122889	0.249650767	0.225885807	0.179825087	0.096180849	0.118974357	0.147811496	0.085379587	0.092820822	0.057073938	0.065535845	0.073473138	0.071678389	0.080068148	0.033454311	0.041480168	0.041870491	0.114032603	0.079936435	0.077840294	0.046568099	0.019565613	0.022548341	0.019807618	0.03623581	0.041804775	0.16964851	0.018860862	0.017711267	0.014628133	0.001437931	0.025729107	0.024599846	0.053523629	0.019339104	0.053730893	0.04204337	0.022589032	0.011169674	0.025129566	0.018531975	0.011808369	0.005387971	0.009179051	0.016192652	0.046278113	0.018523994	0.044444666
0.006861681	0.355023192	0.322141239	0.250478097	0.226637993	0.180523861	0.096617477	0.119536524	0.148433476	0.085781745	0.093237333	0.05740573	0.065849632	0.073792479	0.072018559	0.080438558	0.033622527	0.041701293	0.042082273	0.114554821	0.080299017	0.078211609	0.046819455	0.019719452	0.022729519	0.019954277	0.036503578	0.042003241	0.170451674	0.018964121	0.017781088	0.014695544	0.001437931	0.025936599	0.024714324	0.053809509	0.019410176	0.05397545	0.042217425	0.022699714	0.011193238	0.025300995	0.01863027	0.011877097	0.005412406	0.009252191	0.016291088	0.046534265	0.018612696	0.044674019
0.006903356	0.355660498	0.323019816	0.251293123	0.22741422	0.181226512	0.097046575	0.120070645	0.149057414	0.086169362	0.093652109	0.057726081	0.066136995	0.07411255	0.072370896	0.080842041	0.033793048	0.041911382	0.042296653	0.115043905	0.080684169	0.078549752	0.047124672	0.01981735	0.022861284	0.020083682	0.036709074	0.042242628	0.171303184	0.019070606	0.017914911	0.014743695	0.001450435	0.026305476	0.024834006	0.054077441	0.019559802	0.054238518	0.042393481	0.022798098	0.011279642	0.025450994	0.018718032	0.011915756	0.005424623	0.009329902	0.016382493	0.046747725	0.018701399	0.04490088
0.006945322	0.356313653	0.323936855	0.252130968	0.228187506	0.181932521	0.097481011	0.120629808	0.149657656	0.086566562	0.09407426	0.058033084	0.066442854	0.074473957	0.072732226	0.081234657	0.033963568	0.042132507	0.042514932	0.115532135	0.081094294	0.078927488	0.047385005	0.01997119	0.022927167	0.020230341	0.036895888	0.042430864	0.17216873	0.019148051	0.017967277	0.014811105	0.001450435	0.026582133	0.024943281	0.05434281	0.019627133	0.054499638	0.042589543	0.02291124	0.011350337	0.025604056	0.018816327	0.012014553	0.005449059	0.009380186	0.016502021	0.046981107	0.01882706	0.045150177
0.006987343	0.35693511	0.324831452	0.252950691	0.228950306	0.182647403	0.097922118	0.121182459	0.150270824	0.086964424	0.094511163	0.058357248	0.066764568	0.074821464	0.073088267	0.081622548	0.034150219	0.042348963	0.042718918	0.116035328	0.081497216	0.079310574	0.047627383	0.020069088	0.023091873	0.020351119	0.037070249	0.042637515	0.17305455	0.019248082	0.01806619	0.014888146	0.001450435	0.026766571	0.025065565	0.054627408	0.019743093	0.054772124	0.042813615	0.023024382	0.011428886	0.025747933	0.018904089	0.012091872	0.005510147	0.009421327	0.01655827	0.047183183	0.018900979	0.045389502
0.007029903	0.357615159	0.325751594	0.253773994	0.229727939	0.183357369	0.098362081	0.121746379	0.150883403	0.087359972	0.094947632	0.058679506	0.067071749	0.075182139	0.073449069	0.082006187	0.034332262	0.042574756	0.042946292	0.116541513	0.081900617	0.079669048	0.047919135	0.020264884	0.023190697	0.020471898	0.037232155	0.042856441	0.17387019	0.019380383	0.018147648	0.014974817	0.001462939	0.026951009	0.025185247	0.054900468	0.019829128	0.055052081	0.043025682	0.023120307	0.01149958	0.02594079	0.019037489	0.012130532	0.005571235	0.009485324	0.01662155	0.047445027	0.019004465	0.045653756
0.00707256	0.358289926	0.326649727	0.254625934	0.230507875	0.184077088	0.098798137	0.122295024	0.151492654	0.087768408	0.095394514	0.058955999	0.067383554	0.075538791	0.073801935	0.082389354	0.034518913	0.042805218	0.043168468	0.117057318	0.082303058	0.079981509	0.048166002	0.020348797	0.023273051	0.020635811	0.037418969	0.04308969	0.174779403	0.019522364	0.018223288	0.015032598	0.001462939	0.027227666	0.025317938	0.055170964	0.019930125	0.055338208	0.043277762	0.023221151	0.011570274	0.026106096	0.019139293	0.012203556	0.005620105	0.00954475	0.016719986	0.047669871	0.019122734	0.045885603
0.007115432	0.3589061	0.327572034	0.255458633	0.231284614	0.184787854	0.099244295	0.122870463	0.152120705	0.088180148	0.095830115	0.059280164	0.067717819	0.07586691	0.07413893	0.082760237	0.034689433	0.043014883	0.043391944	0.117574833	0.082693494	0.080327143	0.048462243	0.020418724	0.023338933	0.020816978	0.037608897	0.043308617	0.17564027	0.019606261	0.018298927	0.015080748	0.001462939	0.027435159	0.025458434	0.055431204	0.020023641	0.055600302	0.043477826	0.023317075	0.011609548	0.026249973	0.019234077	0.01227658	0.005693411	0.009585891	0.016797328	0.047940254	0.019218829	0.046104984
0.007158882	0.359527078	0.328466126	0.256290214	0.232043066	0.185499378	0.099690739	0.12343238	0.152740726	0.088584618	0.096279167	0.059589074	0.0680468	0.076220635	0.074505022	0.083150018	0.034871476	0.043224972	0.043612821	0.118092775	0.083121868	0.080703808	0.048789903	0.020530607	0.023470699	0.020980891	0.03776769	0.043537774	0.176501137	0.019706293	0.018426932	0.015148159	0.001462939	0.027688761	0.025622346	0.05574016	0.020162044	0.055882208	0.043661884	0.023437596	0.011648823	0.026360177	0.019339392	0.012341012	0.005742282	0.009645317	0.016923888	0.048190714	0.019322315	0.046339323
0.007202483	0.360162463	0.329371042	0.257106582	0.232823513	0.186217219	0.100142853	0.123985032	0.153388949	0.088992723	0.096716503	0.059883682	0.068355302	0.076576921	0.074810804	0.083556808	0.035090387	0.043442277	0.043837596	0.118610504	0.083524309	0.081084754	0.049140005	0.020656476	0.023553052	0.021084415	0.037973186	0.043740332	0.177346409	0.019854728	0.018572393	0.01524446	0.001462939	0.028034582	0.025736825	0.055999118	0.020263042	0.05617548	0.043851945	0.023565496	0.011758792	0.026519361	0.019469281	0.012431218	0.00580337	0.009677316	0.017022324	0.048461096	0.019440584	0.046593606
0.007246279	0.360788242	0.330285556	0.257937939	0.233579279	0.186941374	0.10059554	0.124545195	0.154022679	0.089416029	0.09715384	0.060196406	0.068694852	0.076922233	0.075158909	0.083946117	0.03528856	0.043672315	0.044085757	0.119122461	0.083929631	0.081451789	0.049395849	0.020726403	0.0237507	0.021248329	0.038191136	0.043946983	0.178205716	0.019983801	0.018648032	0.015350391	0.001462939	0.028288184	0.025882524	0.056336277	0.020352817	0.056441472	0.044082018	0.023651582	0.011837341	0.026647932	0.019613212	0.012525719	0.00585224	0.009723029	0.017078573	0.048688787	0.019573638	0.046810494
0.007290599	0.361392411	0.331196028	0.258779811	0.234367016	0.187657776	0.101049179	0.125109867	0.154652492	0.089851232	0.097598119	0.060476713	0.069015905	0.077283274	0.075484794	0.084334953	0.035456776	0.043875613	0.044293642	0.119656435	0.084335914	0.081800633	0.04971902	0.020838287	0.023931877	0.021377734	0.038384178	0.044145449	0.179030714	0.020164504	0.018688761	0.015398542	0.001475443	0.028564841	0.026033428	0.056645232	0.020494961	0.056736043	0.044286083	0.023762264	0.011876615	0.02684385	0.01973959	0.012637403	0.005876675	0.009773312	0.017148884	0.048905093	0.019632773	0.047124609
0.007335171	0.362036921	0.33211415	0.259613853	0.235143498	0.188391844	0.101498815	0.125672284	0.155297385	0.090279825	0.098045434	0.06076274	0.069348189	0.077646144	0.075859351	0.084753082	0.035641123	0.044083156	0.044534008	0.120176515	0.084759966	0.082127005	0.050055657	0.02095017	0.024030701	0.021438123	0.038627037	0.044401205	0.17996176	0.020261309	0.018746945	0.015533364	0.001512954	0.028772334	0.026212951	0.056922138	0.020637106	0.05701535	0.044454136	0.023890164	0.011908035	0.027003034	0.019858948	0.01269754	0.005925546	0.009841881	0.017275444	0.049132783	0.019795393	0.047403821
0.007379718	0.362656937	0.333020654	0.26044521	0.235923562	0.189125193	0.101954599	0.126257489	0.155945216	0.090715688	0.098501427	0.061033513	0.069659333	0.078010477	0.076221211	0.085189637	0.035823165	0.04429749	0.044737994	0.120689755	0.085198906	0.082482269	0.050437179	0.021145966	0.024178937	0.021576155	0.038810738	0.044620131	0.180888128	0.020374249	0.018828403	0.015629665	0.001550465	0.029164265	0.026337836	0.057205454	0.020768028	0.05729823	0.044708217	0.024018063	0.011947309	0.027165278	0.020006389	0.012731904	0.005949981	0.009910449	0.017359817	0.04936332	0.019854528	0.047613231
0.007425002	0.363264947	0.333942023	0.261305204	0.236712449	0.189856784	0.102425488	0.126837686	0.156581688	0.091149899	0.09895178	0.061346236	0.069992938	0.078355423	0.076607406	0.085613435	0.035991382	0.044542382	0.044962769	0.121215179	0.085628721	0.082862145	0.050742396	0.021187922	0.024310703	0.021722814	0.039034916	0.044828828	0.181780186	0.020477507	0.01895059	0.015735596	0.001575473	0.029279539	0.026519961	0.057534921	0.020928875	0.057571366	0.044916283	0.024109069	0.012041568	0.027333646	0.020122236	0.012800632	0.005974416	0.009983589	0.017514502	0.049625164	0.019987582	0.047897429
0.007469898	0.363899372	0.334875587	0.26215871	0.237509904	0.190596128	0.102891373	0.127424142	0.157218159	0.091557343	0.099438144	0.061641798	0.070343719	0.078732193	0.076970853	0.086008886	0.036175728	0.04478685	0.045214829	0.121745733	0.08606718	0.083169256	0.051065568	0.021313791	0.024425997	0.021817711	0.039246639	0.045027294	0.182639493	0.020609808	0.019055322	0.015880047	0.00160048	0.029556196	0.026660457	0.057842594	0.02101491	0.057839306	0.045090339	0.024202534	0.012088698	0.02749589	0.02021702	0.012877952	0.006035504	0.010093299	0.017626999	0.049861393	0.02009846	0.048144233
0.007515363	0.364519869	0.335797173	0.262991185	0.238318868	0.191334314	0.103354304	0.128009097	0.157873432	0.091983292	0.099894137	0.061944034	0.07065156	0.079089942	0.0773343	0.086427015	0.036362379	0.04501137	0.045425312	0.122271371	0.08648691	0.083505258	0.051451578	0.021481616	0.024640116	0.02202476	0.039449021	0.045266681	0.183553385	0.020738881	0.019113506	0.015985979	0.001625488	0.029902017	0.026871201	0.058134884	0.021157054	0.058127382	0.045320412	0.024278782	0.012167247	0.02767038	0.020346908	0.012955271	0.00605994	0.010148154	0.017697311	0.05014316	0.020224121	0.048440897
0.007560965	0.365143728	0.336711326	0.263842006	0.239107884	0.192075617	0.103834867	0.128586539	0.158518521	0.092435017	0.100342754	0.062259618	0.070973274	0.079464152	0.077696159	0.086813489	0.036539813	0.045228251	0.045670875	0.122795298	0.086898475	0.083869083	0.051792704	0.021523572	0.024689528	0.0221973	0.039701221	0.045510161	0.184503146	0.020867955	0.019160053	0.01607265	0.001625488	0.030040346	0.027032512	0.058423328	0.021261792	0.058413185	0.045542483	0.024377166	0.012206521	0.027838747	0.020462755	0.01303259	0.006084375	0.010212151	0.017844964	0.050413543	0.020342391	0.048705151
0.007606885	0.365717639	0.337639767	0.264710949	0.239922986	0.192825594	0.10429613	0.129163731	0.159174576	0.092862288	0.100765773	0.062590456	0.071292346	0.079835436	0.078113568	0.087226421	0.036731073	0.045448526	0.045906044	0.123341029	0.087324928	0.08427143	0.052044059	0.02162147	0.024837764	0.022378467	0.039825764	0.045700443	0.185499693	0.021029296	0.019258966	0.01615932	0.001650495	0.030317003	0.027209433	0.058718181	0.021370271	0.058682424	0.045756551	0.024485389	0.012253651	0.028007114	0.020575092	0.013114205	0.006194333	0.010299005	0.017929337	0.050641234	0.020438485	0.048939491
0.007653214	0.366293472	0.338564239	0.265572061	0.24070842	0.193568976	0.104762015	0.129758701	0.15981144	0.093299143	0.101220465	0.062914621	0.071635199	0.080206353	0.078469079	0.087653054	0.036933854	0.045686203	0.046152907	0.123878424	0.087721127	0.084644886	0.052412115	0.021705383	0.025018941	0.022473364	0.040015692	0.04595006	0.186430739	0.021171277	0.019369516	0.016236361	0.001662999	0.03059366	0.027370743	0.059028419	0.021471268	0.058962705	0.045958615	0.024596071	0.012292925	0.028190788	0.020666365	0.013170047	0.006279857	0.010372145	0.018013711	0.05087177	0.020534579	0.049196267
0.007700114	0.366922133	0.339482	0.266430713	0.241532986	0.194326907	0.105229045	0.130359682	0.160485708	0.09375252	0.101690775	0.063231158	0.071948325	0.080578734	0.07882512	0.088069293	0.037113592	0.045916241	0.046417959	0.124420521	0.088161987	0.085024761	0.05272631	0.021845237	0.025134236	0.022602769	0.040261665	0.046185355	0.187333714	0.02129067	0.019514977	0.016332662	0.001713014	0.030731988	0.027503434	0.05932199	0.021583487	0.059226748	0.046188688	0.024684617	0.012363619	0.028325481	0.020792743	0.01324307	0.006353163	0.010449856	0.018140271	0.051102307	0.020667633	0.049455535
0.007746794	0.367552236	0.340425378	0.267302788	0.242351157	0.195075685	0.105697313	0.13095941	0.161140981	0.094199288	0.1021728	0.063531487	0.072287215	0.080928435	0.079203909	0.088471831	0.037300243	0.046166651	0.046658325	0.124961336	0.088582197	0.085386446	0.052982154	0.022041033	0.025315413	0.022749428	0.040467161	0.046424742	0.188272558	0.021387475	0.019625527	0.016448224	0.001738021	0.030962536	0.027675152	0.059638638	0.021736854	0.059487218	0.046404757	0.024783001	0.012434313	0.028487726	0.020929653	0.013346163	0.00636538	0.010536709	0.018287924	0.051409689	0.020748943	0.04971979
0.007794005	0.368217877	0.341349706	0.268147121	0.243164597	0.195837893	0.106169584	0.131550374	0.161828566	0.094616645	0.102626624	0.063823235	0.07263205	0.081315448	0.079605975	0.088887125	0.037491503	0.046387351	0.046906487	0.12551006	0.089001446	0.085727799	0.05338163	0.02208299	0.025381296	0.02294785	0.040691339	0.046649807	0.189203604	0.021510095	0.019736077	0.016486744	0.001763029	0.031170029	0.027813046	0.059951439	0.021849073	0.059782439	0.046622826	0.024910901	0.012473588	0.028631603	0.021077094	0.013410595	0.006426468	0.010605278	0.018400422	0.051682918	0.020859821	0.049974073
0.007841707	0.36883117	0.342299868	0.26897378	0.243991848	0.196592707	0.106649764	0.132174393	0.162499701	0.095074649	0.103103442	0.064136912	0.072929321	0.081675757	0.079982648	0.089316593	0.037645893	0.046622057	0.047154649	0.126057715	0.089434143	0.086108745	0.053650939	0.022250815	0.025513061	0.023077255	0.04088438	0.046893287	0.190178318	0.021587539	0.019800079	0.016621566	0.001788036	0.031446686	0.027966551	0.060253984	0.021957551	0.060073114	0.046890911	0.025028962	0.012489298	0.028821399	0.021189431	0.013483619	0.006463121	0.010655562	0.018519951	0.051953301	0.020985482	0.050210905
0.007889436	0.36943918	0.343241082	0.269814757	0.244811682	0.1973482	0.107129659	0.132773119	0.163152428	0.09548738	0.103561171	0.064447728	0.073247072	0.082046675	0.080379953	0.089722438	0.037802588	0.046848275	0.047415804	0.126613065	0.089867319	0.086504672	0.053983087	0.022306756	0.025611885	0.023241168	0.041114785	0.047132674	0.191098448	0.021726293	0.019939721	0.016679346	0.001838051	0.031631124	0.028122658	0.060544992	0.022058548	0.060353395	0.047150994	0.025127346	0.012528572	0.029011195	0.021340382	0.013569529	0.006536427	0.010705845	0.018660573	0.052223683	0.021074185	0.050539977
0.007937475	0.370048631	0.344184316	0.270697794	0.24560479	0.198109329	0.107603646	0.133362331	0.163812596	0.095954636	0.104047968	0.064765219	0.07358464	0.082413203	0.080766148	0.090156631	0.038003065	0.047085952	0.047634082	0.127165851	0.090287529	0.086904879	0.054337678	0.022432625	0.025826004	0.023327438	0.041295373	0.047355693	0.192063804	0.021819872	0.02005609	0.016756387	0.001863059	0.032023055	0.02827096	0.060830872	0.022178249	0.060638548	0.047373065	0.025215892	0.012559992	0.029204052	0.021484313	0.013685508	0.006597515	0.010778985	0.018787133	0.052502604	0.021162887	0.050806725
0.007986007	0.370630227	0.345116221	0.271577476	0.246416439	0.198876853	0.108095311	0.133979337	0.164493327	0.09637695	0.104520014	0.065097011	0.073930796	0.082817408	0.081160279	0.090579484	0.038180498	0.047318111	0.047903032	0.127734241	0.090725028	0.087290105	0.054710223	0.022572479	0.025908357	0.023439589	0.041469733	0.047609402	0.193104018	0.021926357	0.020195732	0.016862318	0.001913074	0.032253602	0.028434872	0.061118034	0.022331615	0.060937991	0.047589133	0.025329034	0.012646396	0.02935099	0.021631755	0.013767123	0.006683038	0.010829269	0.0188926	0.052784371	0.021273765	0.051048543
0.008034912	0.371252645	0.346043651	0.272465658	0.247251747	0.199647096	0.108588834	0.134603355	0.165164658	0.096865685	0.104977309	0.065408781	0.074282898	0.083187228	0.081544887	0.091008007	0.038378671	0.047557486	0.048192771	0.12828553	0.091180296	0.087680682	0.054970555	0.022740305	0.026073064	0.023603503	0.041637866	0.047850835	0.194028827	0.02204575	0.020288826	0.016920099	0.001950585	0.032507205	0.0286222	0.061406478	0.022496203	0.061235486	0.047819207	0.025449555	0.012709235	0.029482623	0.021744091	0.013874511	0.006731909	0.010884124	0.018948849	0.053083215	0.021406818	0.051305319
0.008075719	0.371768925	0.346825242	0.273206407	0.247932448	0.200283914	0.108998872	0.135110433	0.165720053	0.09724405	0.105383841	0.065702436	0.074573564	0.083497789	0.081891405	0.091383142	0.038530757	0.047742535	0.048408451	0.128765423	0.091523187	0.087994213	0.055244353	0.022810232	0.026270712	0.023810551	0.041805999	0.048012473	0.194889694	0.022155463	0.020364466	0.01700677	0.001975593	0.032668588	0.028773104	0.061659026	0.02265331	0.061474521	0.048027273	0.025562697	0.01274851	0.029641806	0.021866959	0.013943239	0.006780779	0.010920694	0.019026191	0.053299521	0.021539872	0.0515247
0.00812511	0.37240335	0.34778529	0.274080719	0.248749597	0.201052918	0.109486915	0.135706405	0.166375522	0.097686522	0.105881051	0.066007532	0.074893957	0.083872365	0.082285007	0.091829146	0.038696669	0.047961113	0.048646219	0.129322056	0.091951081	0.088425452	0.055536105	0.023075955	0.026484831	0.023948583	0.042020836	0.048253906	0.195864407	0.022271629	0.020445924	0.017093441	0.002025608	0.033060519	0.028950025	0.062001313	0.022795454	0.061785006	0.048307362	0.025712733	0.012772074	0.029813235	0.022035463	0.014024854	0.006817432	0.011021261	0.019209	0.053501597	0.021695101	0.051811392
0.008174663	0.373052663	0.348728236	0.274933778	0.249570198	0.201812648	0.10997291	0.136329171	0.167044503	0.098154439	0.106367849	0.066322162	0.075257289	0.08425133	0.082670144	0.092289797	0.038890233	0.048214918	0.048886585	0.129888094	0.09241019	0.08883636	0.055895185	0.023117911	0.026649537	0.024077988	0.042229446	0.048505569	0.196831323	0.022429744	0.020550655	0.017170482	0.002038111	0.033268012	0.029126946	0.062275655	0.022941339	0.062087372	0.048537435	0.025857849	0.012858478	0.029932623	0.022182905	0.014132242	0.006854085	0.011112686	0.019349622	0.053763441	0.021805979	0.052105562
0.008224801	0.373668357	0.349664109	0.275830462	0.250389648	0.202583569	0.110464098	0.136955192	0.167731892	0.098626321	0.106835556	0.066621538	0.075622602	0.084644561	0.083058985	0.092725879	0.039099927	0.048440711	0.049190616	0.130473157	0.092875063	0.089256899	0.05623631	0.023313707	0.026830714	0.024198766	0.042453623	0.048759279	0.197820073	0.022520095	0.02064375	0.017305303	0.002075623	0.033475504	0.029290858	0.062569227	0.023083484	0.06238844	0.04877351	0.025966072	0.012905608	0.030165275	0.022323325	0.014213856	0.006951826	0.011158398	0.019441027	0.054065131	0.021946424	0.05234738
0.008275038	0.374292696	0.35061355	0.276688219	0.251230199	0.203362326	0.110956716	0.137564186	0.168416344	0.099083333	0.107329295	0.066896124	0.075983953	0.085058277	0.083481683	0.093152985	0.03928197	0.048681359	0.049458267	0.131020812	0.093340896	0.089657106	0.056586412	0.023425591	0.026880126	0.024397188	0.042627984	0.048976159	0.198754238	0.022633034	0.020701934	0.017401604	0.002088126	0.033706052	0.029446965	0.062867926	0.023199443	0.062688208	0.049033593	0.026081674	0.012976302	0.030348949	0.022488319	0.014291176	0.006976261	0.011263537	0.019518369	0.054372513	0.022042518	0.052576734
0.008325748	0.374910792	0.351577711	0.277552239	0.252049521	0.204133248	0.111447475	0.138179941	0.169107455	0.099541005	0.107799172	0.067210755	0.076361157	0.085430658	0.083882692	0.093585288	0.039457099	0.0489271	0.049709027	0.131609723	0.093786558	0.090063734	0.056914072	0.023509503	0.027028362	0.024578355	0.042901978	0.049217593	0.199783536	0.022794376	0.020800847	0.017459385	0.002113134	0.033936599	0.029595267	0.063155088	0.023315403	0.062992847	0.04930968	0.026177598	0.013070561	0.030498948	0.022611187	0.014385677	0.007000696	0.011345819	0.019609773	0.054662819	0.022153396	0.052858439
0.008376435	0.375530808	0.352529027	0.278421853	0.252896849	0.204911204	0.111944573	0.138833507	0.169804441	0.099991408	0.10829161	0.067506316	0.076728453	0.085818402	0.0842837	0.094032709	0.039689837	0.049162231	0.04997278	0.132185809	0.094263917	0.09045859	0.057304571	0.023719285	0.027176598	0.024673252	0.043101247	0.049450842	0.200776964	0.022936357	0.020928852	0.017536426	0.002150645	0.034121037	0.029782595	0.06344866	0.0234164	0.063291641	0.049627782	0.026312877	0.013109835	0.030618336	0.022727033	0.014484474	0.007074002	0.011405245	0.019771489	0.054933201	0.022279057	0.053087792
0.00842748	0.376170035	0.35347955	0.279316524	0.253729471	0.205694277	0.112439144	0.139465288	0.17047068	0.100457012	0.108787085	0.067813319	0.077087821	0.086211999	0.084701109	0.094446586	0.039860357	0.049403303	0.050252125	0.132757619	0.094756643	0.09088876	0.057614277	0.023803197	0.027258952	0.024837165	0.043378356	0.049702505	0.201771951	0.023071884	0.021062676	0.017642357	0.002175653	0.034305476	0.029956914	0.063774281	0.023536101	0.063598554	0.049859855	0.02641864	0.013156965	0.030823438	0.022885006	0.014609044	0.007171743	0.011464671	0.019883987	0.055226353	0.022352976	0.053409386
0.008479039	0.376800618	0.354429568	0.280215222	0.254559535	0.20647827	0.112940006	0.140070525	0.171164532	0.100935172	0.109273882	0.068137484	0.077474935	0.086605596	0.085125923	0.094883141	0.040044704	0.049651166	0.050509381	0.133350805	0.095216233	0.091303948	0.057950914	0.023957037	0.027390717	0.0248803	0.043636783	0.04994803	0.202757582	0.023236453	0.021144134	0.017729028	0.00220066	0.034674352	0.030136437	0.064124259	0.023655801	0.063907416	0.050113936	0.026504726	0.013219804	0.031037723	0.023028937	0.014686363	0.007183961	0.01153324	0.020010547	0.055493889	0.022486029	0.053701063
0.008531186	0.377391819	0.355375472	0.281100049	0.255403666	0.207261223	0.113431718	0.14069254	0.171857014	0.101404411	0.109761547	0.068494065	0.077828358	0.087002851	0.085524287	0.095347571	0.040284355	0.049914309	0.050758843	0.13394848	0.09569023	0.091711645	0.058251643	0.024166818	0.027440129	0.025035586	0.043851619	0.050169003	0.203761927	0.023375207	0.021248865	0.017854219	0.002288186	0.03485879	0.030302951	0.064484493	0.023786724	0.064220824	0.05034601	0.026590812	0.013314063	0.031209152	0.023162336	0.014789455	0.007220614	0.011601808	0.0201582	0.055812656	0.022633867	0.054037614
0.008583408	0.378021921	0.356321088	0.281985771	0.256237183	0.208060844	0.113943682	0.141306291	0.172533828	0.101899094	0.110247477	0.068817276	0.078189048	0.08738584	0.085932701	0.095820978	0.040461788	0.05017448	0.050977121	0.134500838	0.096152221	0.092092591	0.058543395	0.024446527	0.027604836	0.025121857	0.044047775	0.050453403	0.204797462	0.023507507	0.02134196	0.017950521	0.002338201	0.035066282	0.030503289	0.064825498	0.023917646	0.064526763	0.050634102	0.026740848	0.013376902	0.031414254	0.023250099	0.014892548	0.007293919	0.011638378	0.020326947	0.056120038	0.022752136	0.054274446
0.008635912	0.378612162	0.357271827	0.282866347	0.257086685	0.208849353	0.114455265	0.141942329	0.173232576	0.102361723	0.110758571	0.069164323	0.078573519	0.087788947	0.086352226	0.096278322	0.040678396	0.050434652	0.05123048	0.135080771	0.096613731	0.092529181	0.058938382	0.024572396	0.02770366	0.025242635	0.04428752	0.050713251	0.20579245	0.023636581	0.021440873	0.018008301	0.002363209	0.035319885	0.030693219	0.065120352	0.024011162	0.064859008	0.050870177	0.026861369	0.013439741	0.031649968	0.023341372	0.014982754	0.00734279	0.011679519	0.020432413	0.056478651	0.022863014	0.054568617
0.00868868	0.379234099	0.35822704	0.28374491	0.257928259	0.209644817	0.114964561	0.142593892	0.173968142	0.102854754	0.111251009	0.06948372	0.078934209	0.088196444	0.086765931	0.096729523	0.040876568	0.050702888	0.051491635	0.135660704	0.097083406	0.092939019	0.059310927	0.024768192	0.027917778	0.025415175	0.044486789	0.050981283	0.206862296	0.023746293	0.021545605	0.018056452	0.002438231	0.035527378	0.030885751	0.065412641	0.02417201	0.065174366	0.051128259	0.027021244	0.013494725	0.031879559	0.02353094	0.015094437	0.007403878	0.011752659	0.020622253	0.056783187	0.022996068	0.054847829
0.008742149	0.37984355	0.359172728	0.284625487	0.258784666	0.210436164	0.115473762	0.143239946	0.174689216	0.103325645	0.111733901	0.069829814	0.079301504	0.088602478	0.087182282	0.097205765	0.041086263	0.050940989	0.051721607	0.136245339	0.09757133	0.093308194	0.059670006	0.024991958	0.028115426	0.02554458	0.044695399	0.051222716	0.207838569	0.023865686	0.021615426	0.018104602	0.002450735	0.035757925	0.031036654	0.065779285	0.02429171	0.065472834	0.051372336	0.027163901	0.013573274	0.032047926	0.023688913	0.015176052	0.007477184	0.011807514	0.020734751	0.05709057	0.023077378	0.055139507
0.008795974	0.38048806	0.360136167	0.285529106	0.259653989	0.211242181	0.115987108	0.143895516	0.175403043	0.103820328	0.112251937	0.070212137	0.079693903	0.089007415	0.087578	0.097668305	0.041353565	0.051189277	0.051982761	0.136847931	0.098078944	0.093679509	0.06007397	0.025187754	0.028247192	0.025708493	0.044885327	0.051490748	0.208841354	0.024017347	0.021743431	0.018229794	0.002488246	0.035896254	0.031236991	0.066130546	0.024396448	0.065770329	0.051606411	0.027318856	0.013628259	0.032222416	0.023801249	0.015317804	0.007587142	0.01186694	0.02085428	0.057329645	0.023232607	0.055438663
0.008849761	0.381073498	0.361094267	0.286433397	0.260507072	0.212044959	0.116501883	0.144556093	0.176106296	0.104280644	0.112743941	0.070562998	0.080053932	0.089416375	0.088003873	0.098143602	0.041574781	0.051486373	0.052268602	0.137434704	0.098555342	0.094120379	0.060410607	0.025313623	0.02846131	0.02580339	0.045100164	0.051709675	0.209834782	0.024117379	0.021848163	0.018335725	0.002525758	0.036034582	0.031380089	0.066462577	0.024549814	0.066093806	0.051846487	0.027431998	0.013698953	0.032427518	0.023892522	0.015395123	0.007611577	0.011949223	0.02098084	0.057597181	0.023306526	0.055697932
0.00890428	0.381720409	0.362062253	0.287339478	0.261366676	0.212854134	0.117022901	0.145227689	0.176836378	0.104781606	0.113229871	0.070911951	0.080398767	0.089820581	0.088439797	0.098623623	0.041837475	0.051748242	0.052544049	0.1380296	0.099020695	0.09458372	0.060733779	0.025369565	0.028675429	0.026019066	0.045283865	0.051942924	0.21086408	0.024278721	0.02200526	0.018441656	0.002575773	0.036449568	0.03155701	0.066788198	0.024676996	0.06641371	0.052098567	0.027584494	0.013777502	0.03258364	0.024022411	0.015506806	0.007636013	0.011990364	0.021093338	0.057864718	0.023417403	0.055999581
0.008958778	0.382313532	0.36303962	0.288232136	0.262225386	0.213667864	0.117542251	0.145877499	0.177572923	0.105268358	0.113743568	0.071256138	0.080800414	0.090236125	0.088881541	0.099102228	0.042070213	0.05204449	0.052809101	0.138637108	0.099494691	0.095007469	0.061119789	0.025495434	0.029021313	0.026217487	0.045486247	0.052167988	0.211866865	0.024404568	0.022168176	0.018509067	0.00260078	0.036610951	0.031692303	0.067108691	0.024837843	0.066732639	0.052372655	0.02773207	0.013848196	0.03278262	0.02415581	0.015631376	0.007733754	0.012026934	0.021269116	0.058115177	0.023594808	0.056288766
0.009013804	0.38295468	0.363997576	0.289150969	0.263084479	0.214491988	0.118055312	0.146542334	0.178305551	0.105767337	0.114235138	0.071599371	0.081165067	0.090639965	0.089300008	0.099573745	0.042293733	0.052310603	0.053049467	0.139227516	0.099983576	0.09545797	0.061389098	0.025761157	0.029169549	0.026364146	0.045738447	0.052427836	0.212914877	0.024543322	0.022278726	0.018634258	0.00260078	0.036772334	0.031856215	0.067404826	0.024968766	0.067045074	0.052662747	0.027852591	0.013911035	0.032975477	0.02429272	0.015755946	0.007758189	0.012104645	0.0214238	0.058411175	0.02372047	0.056597894
0.00906919	0.383610236	0.364978118	0.290063314	0.263955848	0.215304759	0.118584526	0.147192895	0.179016833	0.106248472	0.114780073	0.071967393	0.081535005	0.091036854	0.089717945	0.100064633	0.042579471	0.052575443	0.0533509	0.139829466	0.100450369	0.095869948	0.061730224	0.025956953	0.029367197	0.026519432	0.046024896	0.052704052	0.213980044	0.024678849	0.022400912	0.018720929	0.002638291	0.036910663	0.032004517	0.067754805	0.025118391	0.067360431	0.052928831	0.02798541	0.013981729	0.033226497	0.024405057	0.015850447	0.007770406	0.0121595	0.021543329	0.058721403	0.023860915	0.056887078
0.009124953	0.384221608	0.365951227	0.290962683	0.264837959	0.216103661	0.119112977	0.147820169	0.179742999	0.10674679	0.115297241	0.07232302	0.081957131	0.091468493	0.090145934	0.100550796	0.042731557	0.052855138	0.053604259	0.140425431	0.100938293	0.096268015	0.062057884	0.026138763	0.029548374	0.0267006	0.046230392	0.0529639	0.214956317	0.024824057	0.022494007	0.01883649	0.002688306	0.03714121	0.032230872	0.068125295	0.025245573	0.06768001	0.053190915	0.028123148	0.014021004	0.033397925	0.024556008	0.015949244	0.007794842	0.012260067	0.021747231	0.058991786	0.02400136	0.057188728
0.009181123	0.384857473	0.366930254	0.291884201	0.265709201	0.216915553	0.119634662	0.148483	0.180484831	0.107231559	0.115819616	0.072681508	0.082333675	0.091867577	0.090574452	0.101019006	0.042952773	0.053138229	0.053865413	0.141051322	0.101426697	0.096722796	0.06248429	0.026334559	0.029729552	0.026864513	0.04645457	0.053240116	0.21600277	0.024920862	0.022581283	0.018952052	0.002725818	0.037279539	0.032407793	0.068481683	0.025398939	0.067996342	0.053444996	0.028278103	0.014075988	0.033563231	0.024699939	0.016073814	0.007843712	0.012360634	0.021845667	0.059310553	0.024163981	0.057480405
0.00923778	0.385453477	0.367897518	0.292778872	0.266576606	0.217731522	0.120160922	0.149152843	0.181215305	0.107730208	0.116318128	0.073034276	0.082703613	0.092273977	0.091028364	0.101501862	0.043210858	0.053434052	0.054127867	0.14166332	0.101923265	0.097109092	0.062897231	0.026446443	0.029894258	0.027028426	0.046675634	0.053485641	0.216961888	0.025056389	0.022715107	0.019048353	0.002750825	0.037463977	0.032602926	0.06883038	0.025511158	0.068326963	0.053699076	0.028406002	0.014170247	0.033743843	0.024850891	0.016224157	0.0079048	0.012433774	0.02193004	0.059623627	0.024311818	0.057772083
0.00929469	0.386072533	0.368887586	0.293692335	0.267442476	0.218545853	0.120687515	0.149811918	0.181958704	0.108226213	0.116833127	0.073414692	0.083057036	0.092681474	0.091463231	0.101989916	0.043436683	0.053733695	0.054412409	0.142271683	0.102407347	0.097512509	0.063269776	0.026544341	0.030075436	0.027209593	0.046856221	0.053720936	0.218003662	0.025211277	0.022843112	0.019163914	0.00280084	0.03762536	0.032733016	0.069209843	0.025657043	0.068643944	0.053951156	0.028528983	0.014248796	0.033927516	0.024977269	0.016344432	0.007965888	0.012506914	0.022063632	0.059902548	0.02443748	0.058073732
0.009351985	0.38669303	0.369874118	0.2946143	0.268328296	0.219367298	0.121225306	0.150482262	0.182699557	0.108735105	0.117366348	0.073783668	0.083469253	0.093090069	0.0918854	0.102456708	0.043674029	0.054021878	0.054674863	0.14288539	0.102891429	0.097925557	0.063619879	0.026642239	0.030289554	0.02739076	0.047148897	0.054011474	0.219014245	0.025398434	0.023006028	0.019308366	0.002875863	0.037809798	0.032964574	0.069580334	0.025799188	0.068983335	0.054221242	0.028676559	0.014288071	0.034083639	0.025093116	0.016438933	0.008039194	0.012548055	0.022162067	0.060229854	0.024548358	0.05836541
0.009409362	0.387279908	0.370879484	0.295521724	0.269194678	0.220195139	0.121761668	0.151127064	0.183427877	0.10923144	0.117893495	0.074149783	0.083861651	0.093497566	0.092312861	0.102944289	0.043918288	0.054322794	0.054941214	0.14348563	0.103381754	0.098334325	0.063916119	0.026754122	0.03043779	0.027528793	0.047382416	0.054273368	0.220041983	0.0255146	0.023134033	0.019481708	0.0030009	0.038017291	0.03316231	0.069902109	0.025941332	0.069332794	0.054471322	0.028856111	0.0143352	0.034288741	0.025237047	0.016529139	0.008100282	0.012607481	0.022239409	0.060488852	0.02463706	0.058731876
0.009467177	0.387900886	0.371869191	0.296421988	0.270078963	0.221028895	0.122304891	0.151803668	0.184178522	0.109727445	0.118408059	0.074487296	0.084253389	0.093900308	0.092767301	0.10343565	0.044169461	0.054621588	0.055210165	0.14410575	0.103876402	0.098777335	0.064311106	0.026893976	0.030750733	0.027727214	0.047619048	0.054563906	0.221075959	0.025601724	0.023285312	0.019616529	0.003075923	0.038224784	0.033360045	0.070272599	0.026147067	0.069657569	0.054767416	0.029008606	0.014445169	0.034484659	0.025356404	0.016627935	0.008124717	0.012685192	0.022351907	0.060790542	0.024814464	0.059043497
0.009525827	0.388536271	0.372871598	0.297347756	0.27095954	0.221861133	0.122852546	0.152488034	0.184929168	0.110266078	0.118923492	0.074826715	0.084646448	0.094312926	0.093197407	0.103923703	0.044404503	0.05490765	0.055477816	0.144717961	0.104396982	0.099233186	0.064652232	0.026949918	0.031047205	0.028003278	0.047840112	0.054848306	0.222125531	0.025727571	0.023448228	0.019741721	0.003138442	0.038524496	0.033544771	0.070620013	0.026311655	0.06998949	0.055051506	0.029151263	0.014500153	0.034649965	0.025486293	0.016752505	0.008173588	0.012776617	0.022471436	0.06106377	0.024940126	0.059337668
0.009584541	0.389154847	0.373857985	0.298301937	0.271822213	0.22270724	0.123401106	0.153155373	0.1856522	0.110773649	0.119440226	0.075201411	0.085037526	0.094747127	0.093675654	0.104392385	0.04467411	0.055177583	0.055768853	0.145331668	0.104861854	0.099670846	0.065038242	0.027075787	0.031360148	0.028167191	0.048101652	0.055136799	0.223143911	0.025879232	0.02358787	0.019818761	0.003238472	0.038801153	0.033734702	0.070963582	0.026431356	0.070322061	0.055359604	0.029318517	0.014562992	0.03483976	0.025637245	0.016868484	0.008246894	0.012840615	0.022590965	0.061422383	0.02515449	0.059656768
0.009643758	0.389792633	0.374845311	0.299244261	0.272703173	0.22354951	0.123955814	0.15382772	0.186398732	0.111283863	0.119980389	0.075564666	0.085406142	0.095171085	0.094135385	0.104880911	0.044941412	0.055447941	0.056059891	0.145956063	0.105350739	0.100122416	0.065392833	0.027229627	0.031590737	0.028270716	0.048319602	0.055425291	0.224132661	0.026001852	0.023704238	0.019972843	0.003376013	0.0390317	0.033940242	0.071325098	0.026566019	0.070672818	0.055647696	0.029473472	0.014594412	0.035035679	0.02580926	0.016962986	0.008307982	0.012945753	0.022731587	0.06174115	0.025280151	0.059978361
0.009703293	0.390429459	0.375836605	0.300193521	0.273568277	0.224395338	0.124504088	0.154502571	0.187172878	0.111801677	0.120517949	0.075901225	0.08578599	0.09562577	0.094584536	0.105361405	0.045183367	0.055734002	0.056379514	0.146576611	0.105857872	0.10061144	0.065760889	0.027439408	0.031837797	0.028426002	0.048531326	0.055681046	0.225207185	0.026143833	0.023814788	0.020088404	0.003413524	0.039239193	0.034135376	0.071672512	0.026715644	0.071009936	0.055913781	0.029606291	0.014649396	0.035219352	0.025995317	0.017040305	0.008356852	0.013018893	0.022822992	0.062037148	0.025427989	0.060284996
0.009762962	0.391061962	0.3768476	0.301149268	0.274458828	0.225243604	0.125054269	0.155191194	0.187911969	0.112339319	0.121065054	0.076274014	0.086186976	0.09606692	0.095038977	0.105885366	0.045436844	0.056027279	0.05669134	0.147225161	0.106357802	0.101079061	0.066070595	0.027579262	0.032117798	0.028684812	0.04876173	0.055971585	0.226309781	0.026292268	0.024000977	0.020203966	0.003463539	0.039469741	0.034353926	0.072026337	0.026861529	0.071362317	0.056159859	0.02973665	0.014712236	0.035442821	0.026163821	0.017134806	0.008430158	0.013096604	0.022949552	0.062364453	0.025501907	0.060584153
0.009823306	0.391713196	0.377847337	0.30207101	0.275361911	0.226096066	0.125607547	0.155890085	0.188673189	0.112859116	0.121612159	0.076674453	0.086592587	0.096509168	0.095476488	0.106384286	0.045694929	0.056321828	0.056990174	0.147859389	0.106849087	0.101511371	0.066470071	0.027747088	0.032447212	0.028900487	0.049032612	0.056290767	0.227342198	0.02640198	0.024123164	0.020329157	0.00350105	0.039700288	0.034512634	0.072371187	0.026988711	0.071714374	0.05644795	0.029894065	0.014806494	0.035614249	0.026272647	0.017225012	0.008503464	0.01315603	0.02306205	0.062666143	0.025620177	0.060888295
0.009884018	0.392361068	0.378838776	0.303026534	0.276230595	0.226942853	0.126168306	0.156571697	0.189432843	0.113380896	0.122151888	0.077067264	0.086978379	0.09696495	0.095916645	0.106893127	0.045941493	0.056596006	0.05726562	0.14847844	0.107341814	0.10194047	0.066865058	0.027789044	0.03264486	0.029055774	0.049250562	0.056562891	0.228440115	0.026540734	0.024274443	0.020435088	0.003551065	0.039861671	0.034702564	0.07272373	0.027175743	0.072048568	0.056754048	0.030026884	0.014900753	0.035807106	0.026462215	0.017409719	0.008613422	0.013215456	0.023202672	0.063004833	0.025782798	0.061224846
0.009945062	0.392983005	0.379834689	0.303965054	0.277117438	0.227811265	0.126735069	0.15722927	0.190204443	0.113903337	0.122704199	0.077428612	0.087360869	0.097412685	0.096381138	0.107410946	0.046204187	0.056881218	0.057534571	0.149106042	0.107845105	0.1023792	0.067188229	0.027942884	0.032826037	0.029288703	0.049480967	0.056861614	0.229483449	0.026685942	0.024414085	0.02056028	0.003676103	0.04004611	0.034889893	0.073098066	0.027325368	0.072406471	0.056974118	0.030186758	0.014947883	0.036033637	0.026672845	0.017512811	0.008711163	0.013334309	0.023364387	0.063377676	0.025930635	0.061499073
0.010006578	0.393611667	0.380824973	0.304924829	0.278003385	0.228682994	0.127307455	0.157914888	0.190975259	0.114449901	0.123279939	0.07782333	0.087752607	0.097851641	0.096837695	0.107906086	0.046446142	0.057175344	0.057855492	0.149735995	0.108357521	0.102850031	0.067529355	0.028208607	0.032990743	0.029495751	0.049726939	0.057107139	0.230494032	0.02677952	0.02454209	0.020685471	0.003788637	0.040368876	0.035098035	0.073494195	0.027433847	0.072761776	0.057220196	0.03035893	0.014979302	0.036226494	0.026830818	0.017650268	0.008747816	0.01337545	0.023462823	0.063798904	0.026026729	0.061895455
0.010068586	0.394239368	0.381839792	0.30585194	0.278903399	0.229541732	0.127866308	0.158619037	0.191754301	0.11499349	0.123848737	0.07820184	0.088136417	0.098305594	0.097308007	0.108399809	0.046699619	0.057451219	0.058137435	0.150380483	0.108882904	0.103371157	0.067933319	0.028292519	0.033204862	0.02972868	0.049938663	0.057387447	0.231615342	0.026947315	0.024734098	0.020839553	0.003838652	0.040645533	0.035277558	0.073865967	0.027617138	0.07311708	0.057488281	0.030474532	0.015065706	0.036440779	0.02698528	0.017761951	0.008772251	0.01344859	0.023582352	0.064188824	0.02618935	0.062229513
0.01013099	0.394899246	0.382839674	0.30680545	0.279784871	0.23040007	0.128432642	0.159323687	0.192538826	0.115517914	0.124407556	0.078562235	0.08851164	0.098742355	0.09776668	0.10890865	0.04697153	0.057755106	0.058462254	0.150992908	0.109393879	0.10386553	0.068359726	0.028418388	0.033484863	0.030004745	0.050231339	0.057675939	0.232756927	0.027121565	0.02483883	0.020926224	0.003913674	0.040899135	0.035438869	0.074255687	0.027755542	0.073466539	0.057758367	0.030624568	0.015120691	0.036633636	0.027111659	0.01791659	0.008821122	0.013553728	0.023708912	0.064538898	0.026322403	0.062523683
0.010193495	0.395534151	0.38384237	0.307747103	0.280671075	0.231251614	0.129003217	0.160012811	0.193300046	0.116048285	0.124948153	0.078936931	0.088908002	0.099211306	0.098247043	0.109434028	0.047227311	0.058054749	0.058740299	0.151641031	0.109910137	0.10430747	0.068714316	0.028558242	0.033682511	0.030151404	0.050449289	0.058013537	0.233745676	0.027260319	0.024990109	0.021080305	0.003988697	0.041268012	0.035654816	0.074642842	0.027927611	0.07383386	0.058064464	0.030759846	0.0151364	0.036835677	0.027273142	0.018036864	0.00893108	0.01367258	0.023807348	0.064849127	0.026440673	0.062862727
0.010256542	0.396137839	0.384863612	0.308710233	0.281559196	0.232116228	0.129570171	0.160719965	0.194089467	0.116589562	0.125476602	0.079349764	0.08932154	0.099659407	0.098708891	0.10997547	0.047469266	0.058345479	0.059059921	0.152290222	0.110434079	0.10474834	0.06909135	0.028642155	0.03389663	0.030358452	0.050682807	0.058310213	0.234921571	0.027399073	0.025083203	0.021166976	0.004063719	0.041544669	0.035862959	0.07505692	0.028066015	0.074200532	0.058356557	0.030890206	0.015207095	0.037056085	0.027445157	0.018195798	0.008992169	0.013791433	0.023912814	0.065204893	0.026610686	0.063144433
0.0103204	0.396786671	0.385892287	0.30968455	0.282463175	0.232981961	0.130146702	0.161426618	0.194889659	0.117130838	0.126052775	0.079736855	0.08972583	0.100106776	0.099188196	0.110490926	0.047718134	0.058636633	0.05934966	0.152956087	0.11097531	0.105273746	0.069531222	0.028754038	0.034044866	0.030565501	0.050925666	0.058649856	0.236030405	0.027553961	0.025211209	0.021282538	0.004126238	0.041729107	0.036060694	0.07541459	0.028219381	0.074563956	0.058668657	0.031086974	0.015277789	0.037206084	0.027648767	0.018350437	0.009089909	0.013919427	0.02407453	0.06557489	0.026758523	0.063520871
0.010384328	0.397415813	0.386907972	0.310632467	0.283357562	0.233864522	0.130721661	0.162141534	0.195683976	0.117681367	0.126593806	0.080122038	0.09017504	0.100534758	0.099648985	0.11100591	0.047967002	0.05894434	0.059665384	0.153610409	0.111518461	0.105753139	0.06989479	0.028893893	0.034193102	0.030763922	0.051162298	0.058962901	0.237083096	0.027741117	0.025345032	0.021407729	0.004176253	0.042005764	0.03625843	0.075777388	0.028432597	0.074958883	0.058954748	0.031200116	0.015317063	0.037383635	0.027799718	0.018457824	0.009150998	0.014029137	0.024172965	0.06587658	0.026928536	0.063877366
0.010448723	0.398042553	0.387906843	0.311605217	0.284270492	0.234734252	0.13129967	0.162849439	0.196479468	0.118231896	0.127179525	0.08051485	0.090581972	0.100979932	0.100148923	0.111516641	0.048236609	0.059238041	0.05994213	0.154274136	0.112024154	0.106225041	0.070366081	0.028991791	0.034440162	0.030996851	0.051414498	0.05929436	0.238271466	0.027947635	0.025478856	0.0214944	0.004313794	0.04237464	0.036456165	0.07614916	0.028582223	0.075331076	0.059226834	0.031374748	0.015411322	0.037530574	0.027964712	0.018590985	0.009248739	0.014129704	0.024299525	0.066158347	0.027076373	0.064236353
0.010513823	0.398705793	0.388915529	0.312563873	0.285190584	0.235614695	0.131880586	0.163579881	0.197261447	0.118783086	0.127747455	0.08090194	0.090998152	0.10143608	0.100599132	0.112073674	0.048496999	0.059568667	0.060239665	0.154923755	0.112541853	0.106716204	0.07069823	0.029103674	0.034604869	0.031178018	0.051685379	0.059601267	0.239420849	0.028128338	0.025635953	0.021542551	0.004363809	0.042605187	0.036646095	0.076515804	0.028776736	0.075718859	0.059540934	0.031537082	0.015450597	0.037778533	0.028136727	0.018737033	0.009309827	0.014211987	0.02445421	0.066485653	0.027283345	0.064595341
0.010579254	0.399350303	0.389941605	0.313550494	0.286090598	0.236498735	0.132454639	0.164283779	0.198072802	0.119324693	0.128320158	0.081309053	0.091382624	0.101867354	0.101086902	0.112631652	0.048732041	0.059907357	0.060550192	0.155600308	0.113042263	0.107204157	0.071061798	0.029327441	0.034802517	0.031367813	0.051940693	0.05991022	0.240512528	0.028325175	0.025769777	0.021619591	0.004488847	0.042743516	0.036906273	0.076922189	0.028978731	0.076091701	0.059835028	0.031689578	0.015529146	0.037983635	0.028280658	0.018844421	0.009407568	0.014294269	0.02458077	0.066858496	0.027445966	0.064954329
0.010645064	0.400017385	0.390968404	0.314524587	0.287001098	0.23739001	0.13305309	0.16501998	0.198866336	0.119880509	0.12891065	0.081723793	0.091767095	0.102314357	0.101555098	0.113144745	0.049038517	0.060196814	0.060864617	0.156282418	0.113601743	0.107718862	0.071425365	0.029411353	0.035082518	0.031626623	0.052158643	0.060186436	0.241641636	0.028499424	0.025990877	0.021706262	0.004551365	0.043158501	0.037098805	0.077326011	0.029135838	0.076458373	0.060143126	0.031810099	0.01558413	0.038158124	0.02843161	0.0189604	0.009541961	0.014362838	0.024749517	0.067174417	0.027645546	0.065221077
0.010711073	0.400621554	0.391993326	0.315477203	0.287917225	0.238278207	0.133642726	0.165723628	0.199655561	0.120447231	0.129484654	0.082118511	0.09217733	0.102776358	0.102055565	0.113715007	0.049303515	0.060510038	0.061197232	0.156964956	0.114127125	0.108168292	0.071770979	0.029565193	0.035346049	0.031919941	0.052470001	0.060501526	0.242867436	0.028654312	0.026136337	0.021783303	0.004576373	0.043527378	0.037291337	0.077696501	0.029259279	0.076819848	0.060461227	0.031933079	0.015654824	0.038378532	0.028617667	0.01908497	0.00960305	0.014449691	0.024890139	0.067550106	0.027771207	0.065552642
0.010778019	0.401255978	0.393020124	0.316465837	0.288833864	0.239162846	0.13423646	0.166433787	0.200444199	0.121015273	0.130047812	0.082519903	0.092639752	0.103228848	0.102552857	0.114254559	0.049563905	0.060817321	0.061514255	0.157621202	0.114692368	0.108635914	0.07218392	0.029760989	0.035576638	0.032092482	0.052768904	0.060824801	0.243993425	0.028776932	0.026305071	0.021869974	0.004688907	0.043850144	0.037473462	0.07809904	0.02949868	0.077209254	0.060763323	0.032105252	0.015686244	0.03859894	0.02877915	0.019200948	0.009774096	0.014509117	0.02502373	0.067905873	0.027926436	0.065901657
0.01084524	0.401902409	0.394042232	0.317420243	0.289741039	0.240046646	0.13482986	0.167169737	0.20126887	0.121574064	0.130605763	0.082916528	0.093095569	0.103673657	0.103017879	0.114797418	0.049840425	0.061099138	0.061819585	0.158280226	0.115231677	0.109182721	0.07260135	0.029830916	0.035790757	0.032308157	0.053074035	0.061133754	0.245227022	0.028935047	0.026526171	0.021966275	0.004738922	0.044195965	0.03768941	0.078522091	0.029685712	0.07762107	0.061051414	0.032225772	0.015725518	0.038779552	0.028954676	0.019338405	0.009810749	0.014600542	0.025178414	0.068227486	0.028096449	0.066283082
0.010912473	0.402527228	0.395065927	0.31841626	0.290665479	0.240944236	0.135426881	0.167897425	0.2020673	0.122126245	0.131196689	0.083316966	0.093515713	0.104165653	0.103513055	0.115322323	0.050114641	0.061392414	0.062131411	0.158943312	0.115801242	0.109684585	0.072946964	0.0299428	0.035955463	0.032480697	0.05340096	0.061461121	0.24632494	0.029118977	0.026782182	0.022110727	0.004863959	0.044472622	0.037913163	0.078942578	0.029880225	0.077986767	0.061367515	0.032402864	0.015780503	0.038917307	0.02919339	0.019445793	0.00990849	0.014714823	0.025319037	0.068640175	0.028222111	0.066599689
0.010980463	0.403166456	0.396087818	0.319393038	0.291573038	0.241849301	0.136032766	0.168627866	0.202898826	0.122700897	0.131782841	0.08370215	0.093912075	0.104632775	0.103994477	0.115871796	0.0503589	0.061689086	0.062441939	0.15964231	0.116340552	0.110154347	0.073355417	0.030054683	0.036087229	0.032704999	0.053656274	0.061735291	0.247471203	0.029257731	0.026904368	0.022264809	0.004913974	0.044726225	0.03814212	0.079300248	0.030048553	0.078386891	0.061669611	0.032557819	0.015835487	0.039128532	0.029382958	0.019535999	0.009981796	0.014778821	0.025452628	0.068961788	0.028369948	0.066923775
0.011049199	0.4038369	0.397115699	0.320368025	0.292471645	0.242760481	0.136630121	0.169366071	0.203717035	0.123272244	0.132359883	0.084073986	0.094321649	0.105113797	0.104497589	0.11639434	0.050642333	0.061981089	0.062758962	0.160330192	0.116859211	0.110625179	0.073727962	0.030152581	0.036482525	0.03287754	0.053961404	0.062079026	0.248650217	0.02938035	0.027078921	0.02241889	0.004976493	0.04514121	0.038358068	0.079692532	0.03020566	0.078770451	0.061963704	0.032737371	0.015882616	0.039287715	0.029579546	0.019617613	0.010030666	0.014870245	0.025628406	0.069326093	0.02853996	0.06728027
0.011118506	0.404475646	0.39815527	0.321351067	0.293385087	0.2436735	0.137232337	0.170096512	0.204539357	0.123840948	0.132953411	0.084477285	0.09474972	0.105596649	0.104994882	0.116934364	0.05091194	0.062273093	0.063055197	0.161008669	0.117444143	0.111114202	0.074069087	0.030306421	0.036713114	0.033144977	0.054204263	0.062424808	0.249893171	0.029557827	0.027241837	0.022515191	0.005026508	0.045394813	0.038600033	0.080082251	0.030400174	0.079165378	0.062279805	0.032899705	0.015921891	0.039468327	0.029758582	0.019750774	0.010079537	0.014952528	0.025769028	0.069664783	0.028687798	0.067636764
0.011187727	0.405082696	0.399196212	0.3223444	0.294304539	0.244581523	0.137843558	0.17083647	0.205362854	0.124391807	0.133536093	0.08487963	0.095184398	0.106064502	0.105480535	0.117460686	0.051199982	0.062566794	0.063374819	0.161665342	0.117965684	0.111628907	0.074401235	0.030390333	0.036927233	0.033274382	0.054490712	0.062741945	0.251058149	0.029793386	0.027352387	0.022611493	0.005039012	0.045648415	0.038808176	0.080491201	0.030598427	0.079555109	0.062551892	0.033069417	0.01598473	0.039713225	0.029979744	0.01992689	0.010140625	0.015025668	0.025902619	0.069994934	0.02885781	0.0679434
0.011257832	0.405724325	0.400238886	0.323317598	0.295220666	0.245486148	0.138455685	0.171543874	0.20620378	0.124978356	0.134159992	0.085325833	0.09560322	0.106554304	0.105979415	0.118012522	0.051520284	0.062896146	0.063707434	0.162360705	0.118514598	0.112148963	0.07486355	0.030572144	0.037207234	0.033515938	0.054752253	0.063063174	0.252258996	0.029922459	0.027474574	0.022755944	0.005126538	0.045809798	0.039076159	0.08087451	0.0307892	0.079940618	0.062843984	0.033236671	0.01600044	0.039952	0.030148249	0.020060051	0.010189495	0.015112521	0.02603621	0.070339316	0.02905739	0.0682625
0.011328546	0.406383723	0.401278602	0.324323236	0.29615444	0.246392492	0.139076628	0.172287587	0.207033543	0.125543424	0.134764801	0.085764409	0.096050449	0.107042276	0.106465069	0.118560106	0.051824456	0.063183056	0.064049144	0.163090912	0.119063032	0.112651897	0.075231606	0.030698013	0.037487235	0.033697106	0.055016907	0.063423277	0.25343801	0.030103162	0.027550213	0.022842615	0.005139042	0.046132565	0.039315523	0.081261666	0.030961269	0.08035081	0.063162086	0.033396545	0.016047569	0.04017853	0.03036239	0.020171735	0.010238366	0.015194803	0.026155739	0.070669467	0.029286538	0.068626473
0.011399681	0.407035437	0.402311462	0.325324847	0.297081821	0.24729344	0.139700954	0.173028546	0.207869574	0.126120059	0.135370478	0.086174381	0.09651089	0.107522567	0.106954426	0.119090208	0.052124019	0.063478455	0.06436097	0.163778153	0.119606184	0.113150551	0.075608639	0.030795911	0.037717825	0.033999051	0.055290902	0.063779289	0.254599868	0.03025805	0.027701492	0.022938916	0.005151545	0.046386167	0.039518462	0.081611644	0.031155783	0.080736968	0.063480187	0.033563799	0.016110409	0.040402	0.03056951	0.020365033	0.010287236	0.015299942	0.026296361	0.071008157	0.029397416	0.068960531
0.011471328	0.407672262	0.403346342	0.326320864	0.298010224	0.248224446	0.140322182	0.173787534	0.208710892	0.12669405	0.135995245	0.086573867	0.096961421	0.107997005	0.107452777	0.119655273	0.052398235	0.063811627	0.064705279	0.16445834	0.120162302	0.113616032	0.076093397	0.030907794	0.038014297	0.034249234	0.055536874	0.064098472	0.255777322	0.030454887	0.027812042	0.023015957	0.005151545	0.04659366	0.03973441	0.082052643	0.031383962	0.081158527	0.063754274	0.033758107	0.016173248	0.040610163	0.030762588	0.02051108	0.01037276	0.015432508	0.026465108	0.071341155	0.02957482	0.069334477
0.011543532	0.408328779	0.404399624	0.327325384	0.298953206	0.249160288	0.140956181	0.174527492	0.209528709	0.127299764	0.136608731	0.087001001	0.097396099	0.108487904	0.107970173	0.120214195	0.05265632	0.064150742	0.065010609	0.16515178	0.120715058	0.114128597	0.076510826	0.031005692	0.038179003	0.034482164	0.055813982	0.064425839	0.256996884	0.030600095	0.02792841	0.023218189	0.005176553	0.046801153	0.040007597	0.082462874	0.031600919	0.081534292	0.064112388	0.03392782	0.016259652	0.040790775	0.030966197	0.02067431	0.010446065	0.015533075	0.026654948	0.071694075	0.029781792	0.069646098
0.011616163	0.40897521	0.405453411	0.328285158	0.299889922	0.250089135	0.141582079	0.1752682	0.21036709	0.127871772	0.137217445	0.087402393	0.097817564	0.108951734	0.108462704	0.120790127	0.052960492	0.064489431	0.06534972	0.165855694	0.12125917	0.114602639	0.077000072	0.031117575	0.03834371	0.034715093	0.056115999	0.064763436	0.258232041	0.03075821	0.028073871	0.023410791	0.005176553	0.04707781	0.040184518	0.082876951	0.031787951	0.081952928	0.064456497	0.034087695	0.016306781	0.040992815	0.031176828	0.020781698	0.010482718	0.0156245	0.026837757	0.072112456	0.029988764	0.070032508
0.011689646	0.409614917	0.406498466	0.329280952	0.300846458	0.251020381	0.142210026	0.175993383	0.211209191	0.128420649	0.137858699	0.08785241	0.098266114	0.109437511	0.108966345	0.12136842	0.053230099	0.064812842	0.065661546	0.166567945	0.121809045	0.11505956	0.077381594	0.031355328	0.038640182	0.034956649	0.056386881	0.065066251	0.259510865	0.030926005	0.028201876	0.023535983	0.005176553	0.047377522	0.040408272	0.083235903	0.031989945	0.082349479	0.064768596	0.034289383	0.01640104	0.041164244	0.031387458	0.020914859	0.010494936	0.015738781	0.026950255	0.072471069	0.030158777	0.07041144
0.01176334	0.410235414	0.407563799	0.330265784	0.301800182	0.251958662	0.142844025	0.176741103	0.212046005	0.129023059	0.138492143	0.088240454	0.0987325	0.109919631	0.109494322	0.121943407	0.053495098	0.06511588	0.065985066	0.167297724	0.122400701	0.115560354	0.077767604	0.031523153	0.038788418	0.035120562	0.056732488	0.06540794	0.260752261	0.031100255	0.028417157	0.023651544	0.005189057	0.047585014	0.040598202	0.083629469	0.032158274	0.082745381	0.065068692	0.034464015	0.016456024	0.041344856	0.031580536	0.021065202	0.010568242	0.015834777	0.027069784	0.072895143	0.030395317	0.070745498
0.011820578	0.410722879	0.40836841	0.33102197	0.302519887	0.252686975	0.143339311	0.177340581	0.21270911	0.129496924	0.138939024	0.088574153	0.099074032	0.110288354	0.109850363	0.122374292	0.053700183	0.065349738	0.066252717	0.167854998	0.122831476	0.115955211	0.078032425	0.031635036	0.039002536	0.035284476	0.056937984	0.065663696	0.26173945	0.031219648	0.02859171	0.023690065	0.005214064	0.047792507	0.040764716	0.084005087	0.032341565	0.083075678	0.065294764	0.034623889	0.016518864	0.041559141	0.031738509	0.021189772	0.010617112	0.015921631	0.027203375	0.07313991	0.03052837	0.071067091
0.011895101	0.411348659	0.409421331	0.33200971	0.303469902	0.253630531	0.143977027	0.178108835	0.21355317	0.13008215	0.13957594	0.089003194	0.0995424	0.1107734	0.110388391	0.122940774	0.054025094	0.065690974	0.066593128	0.168548011	0.12342025	0.116495598	0.078485763	0.031858803	0.039200184	0.035491524	0.057202638	0.066015615	0.262985524	0.031384216	0.02873717	0.023824886	0.005251575	0.048023055	0.041017089	0.084426856	0.032536078	0.083486844	0.065612865	0.03480836	0.016573848	0.041761182	0.031938608	0.021314341	0.010690418	0.015994771	0.027287748	0.07352983	0.030742734	0.071431064
0.011970323	0.412009498	0.410465015	0.333033245	0.30442094	0.254583721	0.144612313	0.178869325	0.21443581	0.130689847	0.140193764	0.089402679	0.100001519	0.111271249	0.110916897	0.12352143	0.054308527	0.066035181	0.066927042	0.169268812	0.124016228	0.116983551	0.078898704	0.032054599	0.039364891	0.035715826	0.057538904	0.066334798	0.264228479	0.031581053	0.028911723	0.024017488	0.005276583	0.048461095	0.041201815	0.084838369	0.032726851	0.083902557	0.065892954	0.035000209	0.016628832	0.041978529	0.032208917	0.021447502	0.010837029	0.016086195	0.027400246	0.073928289	0.030957098	0.071822461
0.012045658	0.412662172	0.41150906	0.334036198	0.305370571	0.255518804	0.145245692	0.179653855	0.21531042	0.131313405	0.140802478	0.089824093	0.100444784	0.1117819	0.111452809	0.124134213	0.054598873	0.06636029	0.067268751	0.169994316	0.124571866	0.117447962	0.079307156	0.032250395	0.039644892	0.035991891	0.057775536	0.066674442	0.265508863	0.031739168	0.029127004	0.02413305	0.00530159	0.048668588	0.041475002	0.085253728	0.032943808	0.084294561	0.066209054	0.035187139	0.016738801	0.042205059	0.032444121	0.021589254	0.0108859	0.016182191	0.027554931	0.074406439	0.031097543	0.07221635
0.012121822	0.413318689	0.412574104	0.335066893	0.30632877	0.256472114	0.145900848	0.180419104	0.216203243	0.131925067	0.141426377	0.090273156	0.100908528	0.112288894	0.111958037	0.124719594	0.054880002	0.0666837	0.067611761	0.170708918	0.125154877	0.11800868	0.079782937	0.032488147	0.039924894	0.036276582	0.058074439	0.06704273	0.266790806	0.031936005	0.02936556	0.024296761	0.005314094	0.048899135	0.041675339	0.08563832	0.033175728	0.084728462	0.066523154	0.035415883	0.016895899	0.042364242	0.03264071	0.021726711	0.010971423	0.016246189	0.027681491	0.074793513	0.031267556	0.072630183
0.012198319	0.413961278	0.4136245	0.336069623	0.30728275	0.257422546	0.146541566	0.181183601	0.217069433	0.132519216	0.14206416	0.090707918	0.101384163	0.112796986	0.112460091	0.125304974	0.055184174	0.067006262	0.067974259	0.171430788	0.125726363	0.118539436	0.080164458	0.032614016	0.0400896	0.036509511	0.05833598	0.067370097	0.268032201	0.032113481	0.029528475	0.024441213	0.005339102	0.049083573	0.041901694	0.086044705	0.0333665	0.085158789	0.066839255	0.035568378	0.016966593	0.04263363	0.032840809	0.021885645	0.011093599	0.01636047	0.027808051	0.075174895	0.031422785	0.073024072
0.012275459	0.414600985	0.41469207	0.337098752	0.308253481	0.258373737	0.147192147	0.181956111	0.217942085	0.133121956	0.142743594	0.091168423	0.101799022	0.113289713	0.11299759	0.125864842	0.055479129	0.067356411	0.068321166	0.172155651	0.126318979	0.119069122	0.080528026	0.032921696	0.040270778	0.036638916	0.058619315	0.067713832	0.269287633	0.032300638	0.029668117	0.024585665	0.005351605	0.049175793	0.042156669	0.086485703	0.033624604	0.085581972	0.067157356	0.035750389	0.017029432	0.042890773	0.033026866	0.022061761	0.011179123	0.016438181	0.027941642	0.075533508	0.031674108	0.073417961
0.012353374	0.41521812	0.415778113	0.338126091	0.309229328	0.259332363	0.147845016	0.182742144	0.218800245	0.133716765	0.143379641	0.091600324	0.102261444	0.113805486	0.113555722	0.126461561	0.055790213	0.067707834	0.068699255	0.172923266	0.12690151	0.119582757	0.080954433	0.033103506	0.040468426	0.036914981	0.058896424	0.068041199	0.270507194	0.032484568	0.029813578	0.024662705	0.005414124	0.049429395	0.042375219	0.086908754	0.03383034	0.086008727	0.067443447	0.035974213	0.017068707	0.043141793	0.033223454	0.022272241	0.011289081	0.016525034	0.028068202	0.075954735	0.031851512	0.073786921
0.012431584	0.415857827	0.416868054	0.33916305	0.310186248	0.260288111	0.148509798	0.183510898	0.219670546	0.13434528	0.143997032	0.092053201	0.102732455	0.114316138	0.11409957	0.127063951	0.056092081	0.068063501	0.06906825	0.173637655	0.12748116	0.120118864	0.081268627	0.033271331	0.040682544	0.037199672	0.059182873	0.068382889	0.271757947	0.032662044	0.029964857	0.024836047	0.005464139	0.049636888	0.042617184	0.087376674	0.034051037	0.086442628	0.067757547	0.036158684	0.017155111	0.043340772	0.033451637	0.022401107	0.011435693	0.016643887	0.02824398	0.076296271	0.032088052	0.07418081
0.012510551	0.416492732	0.417949623	0.340190165	0.311183323	0.26125753	0.149178868	0.18432097	0.220559845	0.134951986	0.144627873	0.09249559	0.103200823	0.11481545	0.114656643	0.127650276	0.056393949	0.06839158	0.069437244	0.174361662	0.128067533	0.12065711	0.081681568	0.033453142	0.040847251	0.037441228	0.059481776	0.068747084	0.272975949	0.032894376	0.030215049	0.024970869	0.005489147	0.049959654	0.042864354	0.087802289	0.034223107	0.086889844	0.068077649	0.036345614	0.017225805	0.043616282	0.033697373	0.022521381	0.011472345	0.016762739	0.02843382	0.07658373	0.032250673	0.074634531
0.012590442	0.417185749	0.419034873	0.341230704	0.312151241	0.262215716	0.14984789	0.185121025	0.221413304	0.135578188	0.145245264	0.092923678	0.103681082	0.115293546	0.115214246	0.128248413	0.056705034	0.068723903	0.06980364	0.175089731	0.128668314	0.12123816	0.082058602	0.033676909	0.04106137	0.037760428	0.059768225	0.069129695	0.274198629	0.033136389	0.030372146	0.02510569	0.005514154	0.05037464	0.043108921	0.088208674	0.034462508	0.087308805	0.068389748	0.036532544	0.017304354	0.043833629	0.033890451	0.022650246	0.011521216	0.016858735	0.02862366	0.076965112	0.032391118	0.075030913
0.012670804	0.417846587	0.42013037	0.342298761	0.313125553	0.263186493	0.150515483	0.185959393	0.222295748	0.136215295	0.145919492	0.093400391	0.104174553	0.115818464	0.115766029	0.128864976	0.057078336	0.069068535	0.07021681	0.17583597	0.129285422	0.121794597	0.082453589	0.033830748	0.041259018	0.03798473	0.060007971	0.0694632	0.275402596	0.033329999	0.030552517	0.025201992	0.005589177	0.050789625	0.043361294	0.088694542	0.034634577	0.087718022	0.068745861	0.036724394	0.017398613	0.044054037	0.03409055	0.022804885	0.011570086	0.016973016	0.028771313	0.077363571	0.032590698	0.075434774
0.012751577	0.418522795	0.421208476	0.343352946	0.314106643	0.264154792	0.151188747	0.186745175	0.223209918	0.136828279	0.146548163	0.093835153	0.104650187	0.116368256	0.116306703	0.12946642	0.057396334	0.069388975	0.070561119	0.176569383	0.129888123	0.122353175	0.082871019	0.034110457	0.041456666	0.038312557	0.060297533	0.069817165	0.276651789	0.033530063	0.030686341	0.025346443	0.005626688	0.051020173	0.043566835	0.089131694	0.034836571	0.088171409	0.06905596	0.036921162	0.017563566	0.044265261	0.034318733	0.022985296	0.011643392	0.017123867	0.028918966	0.077747799	0.032827238	0.075833649
0.012833105	0.419162022	0.422297045	0.344426149	0.315100393	0.265131085	0.151859294	0.187564512	0.224097062	0.137462081	0.147231502	0.094282309	0.105149604	0.11689354	0.116870654	0.130091015	0.05768668	0.069753979	0.07091842	0.177349183	0.130519159	0.122922454	0.08337373	0.034334224	0.041835491	0.038614502	0.060602664	0.070201822	0.277851076	0.033697858	0.030889985	0.025442744	0.005651696	0.051365994	0.043850429	0.089557309	0.035053529	0.088605309	0.069384064	0.037130229	0.01766568	0.044586689	0.03450479	0.023092684	0.011692263	0.017219863	0.029080682	0.078106411	0.033012034	0.076279891
0.012915239	0.41982238	0.42339781	0.345479664	0.31606716	0.266107978	0.152538562	0.188398122	0.224999481	0.13809324	0.147897052	0.094739953	0.105625238	0.117459427	0.117429843	0.130700964	0.058023112	0.070104977	0.071306903	0.178112309	0.131133866	0.123493873	0.083804625	0.03453002	0.04204961	0.038916447	0.060904681	0.070484176	0.279161091	0.033923737	0.031076175	0.025587196	0.005676703	0.051596542	0.044121014	0.090004718	0.035255523	0.089060645	0.06971817	0.037322078	0.017720664	0.044797913	0.034736484	0.023260209	0.011741133	0.017306717	0.02919318	0.078510562	0.033255965	0.076666301
0.01299807	0.420480338	0.424501172	0.346523334	0.317068199	0.267086989	0.153225263	0.189229227	0.225901117	0.13873266	0.148567809	0.095183296	0.106131261	0.117991295	0.117991149	0.131321306	0.058336502	0.070442393	0.071644715	0.178855555	0.131733206	0.124062081	0.084257963	0.034837699	0.042395494	0.03922702	0.061194244	0.070829957	0.280399367	0.034156069	0.031308911	0.025827948	0.005689207	0.051827089	0.04437859	0.090443152	0.035476221	0.089499417	0.07006228	0.037494251	0.017830633	0.045021383	0.034890946	0.023389075	0.011826656	0.01743014	0.029361927	0.078937482	0.033477721	0.077075148
0.013081489	0.421131571	0.425587504	0.347569914	0.318055555	0.268081149	0.15390696	0.190028782	0.226799228	0.139374393	0.149237264	0.095626639	0.106589059	0.118528284	0.118556687	0.13193409	0.058592283	0.070781932	0.072002016	0.179611413	0.132370004	0.124599258	0.084697835	0.035103422	0.042642554	0.03948583	0.061430875	0.071210522	0.281667275	0.034365814	0.031431098	0.025914619	0.005726718	0.052103746	0.044602344	0.090936712	0.035670734	0.089901814	0.070354373	0.03768856	0.017987731	0.045287709	0.03512264	0.023543713	0.011936615	0.01757642	0.029671295	0.079347325	0.033692085	0.077526376
0.013165323	0.421789529	0.426686465	0.348658777	0.319053525	0.269078147	0.154587562	0.190890187	0.227704389	0.140016456	0.149878084	0.096099538	0.107085172	0.119071857	0.11914709	0.132574748	0.058882629	0.071132081	0.072352821	0.180378173	0.133007282	0.125125734	0.085146684	0.035383131	0.042939026	0.039727386	0.061736006	0.071570625	0.282991326	0.034598146	0.031594014	0.026136112	0.005739222	0.052403458	0.044906752	0.091389248	0.035846544	0.090350329	0.070666472	0.037870571	0.018027005	0.045498933	0.035371886	0.023655397	0.012095444	0.017699843	0.029790824	0.079768553	0.033965584	0.077930237
0.013249861	0.422469098	0.427777993	0.349716318	0.320035893	0.270072508	0.155282269	0.191738571	0.228589183	0.140680991	0.150540597	0.096584831	0.107603086	0.119601165	0.119709983	0.133221549	0.059219061	0.07149751	0.072693232	0.181161606	0.133633515	0.125693942	0.085559625	0.035592912	0.043136674	0.040020705	0.062006887	0.071887762	0.284220245	0.03480789	0.03175693	0.026299824	0.005764229	0.05274928	0.045185143	0.09185204	0.036085945	0.090775136	0.070978571	0.038082097	0.018097699	0.045737708	0.035547411	0.023827217	0.01216875	0.017791268	0.029966602	0.080155627	0.034120813	0.078314154
0.013335314	0.423108325	0.428896654	0.350771847	0.321027597	0.271081537	0.155985314	0.192540129	0.22950629	0.141318758	0.151228708	0.097062497	0.108124302	0.120132667	0.120296154	0.133841892	0.059548581	0.071855299	0.073081715	0.181939268	0.134255906	0.126279272	0.086008474	0.03584465	0.043400204	0.040288142	0.062324472	0.072268326	0.285505307	0.035033769	0.031890753	0.026425015	0.005789237	0.052933718	0.045395887	0.092305858	0.036340308	0.091194096	0.071280667	0.038241971	0.018199813	0.045948933	0.035782615	0.023986151	0.012254273	0.017914692	0.030093162	0.080534162	0.034253866	0.078665663
0.01342125	0.423746591	0.42999778	0.35184393	0.322013162	0.272087569	0.156675494	0.193354207	0.230425747	0.141986267	0.151940248	0.09753921	0.10863693	0.120714283	0.120893963	0.134479243	0.059924187	0.072220727	0.073470199	0.18271415	0.134890784	0.126905264	0.086412439	0.036138344	0.043614323	0.040607342	0.062654511	0.072644799	0.28682156	0.035301596	0.032082761	0.026646508	0.005801741	0.053164265	0.045635251	0.092822493	0.036549784	0.091649107	0.071616774	0.038441199	0.018301927	0.046187708	0.036017819	0.024157972	0.012303144	0.017987831	0.030247847	0.081003774	0.034453446	0.079106918
0.01350806	0.424378615	0.431116585	0.352894984	0.323033	0.273098237	0.157373726	0.194184562	0.231362046	0.142655097	0.152599724	0.098034991	0.109145595	0.121245786	0.121484366	0.135128878	0.060232968	0.072600162	0.073839194	0.183509127	0.135540549	0.127505575	0.086874753	0.036390082	0.043894324	0.040917914	0.062909825	0.073045823	0.288039562	0.035485526	0.032181674	0.02681985	0.005814244	0.053394813	0.045921447	0.093313488	0.036785444	0.092105742	0.072010899	0.038650266	0.018411895	0.046454034	0.036274086	0.024334088	0.012376449	0.018115826	0.030402531	0.081405079	0.034675202	0.079503301
0.013595299	0.425027927	0.432213741	0.353981386	0.324035445	0.274101071	0.158077868	0.195042462	0.232291687	0.143313352	0.153294777	0.098536492	0.109670114	0.121810209	0.122071065	0.135798357	0.060576314	0.07296177	0.074218583	0.184292774	0.136145651	0.128094115	0.08730116	0.036613848	0.044124914	0.041176724	0.06319316	0.073393651	0.289293434	0.035701724	0.032472595	0.027031712	0.005839252	0.053602305	0.046153006	0.093794228	0.03699492	0.09255783	0.072322999	0.038879009	0.018490445	0.04672036	0.036495249	0.02447584	0.012437537	0.01820268	0.030613465	0.081826306	0.034889566	0.07998943
0.013683033	0.425679161	0.433309022	0.355034453	0.325066663	0.275116416	0.158791587	0.195920144	0.233221719	0.143977886	0.153985492	0.099039901	0.110192652	0.122338054	0.122646655	0.136462166	0.060880486	0.073325077	0.07461746	0.185116821	0.136788212	0.128729738	0.08777694	0.036907542	0.04428962	0.041435535	0.063541881	0.073796721	0.290569139	0.035898561	0.032658785	0.027166533	0.005864259	0.053902017	0.046415786	0.094258302	0.037137064	0.093007969	0.072675111	0.039090536	0.018553284	0.046992809	0.036730453	0.024664843	0.012510843	0.018344388	0.030782211	0.082210534	0.03506697	0.080388305
[truncated: 290 more rows]
[truncated: 51 more columns]
