# Supplementary material for: Identification and characterization of constrained non-exonic bases lacking predictive epigenomic and transcription factor binding annotations
Source: Nat Commun. 2020 Dec 2;11:6168. doi: 10.1038/s41467-020-19962-9 (PMC7710766; doi:10.1038/s41467-020-19962-9)
Supplement: Supplementary file 11 — Source Data [file 41467_2020_19962_MOESM11_ESM.zip › SourceData/SupFig23f.txt]

State	Cumulative Fraction of CNE	AUC
2	0.104450714	0.926351168
3	0.138141431	0.901526782
5	0.32671312	0.892876219
4	0.385654736	0.887826052
8	0.424142819	0.874774744
54	0.436578528	0.863731538
28	0.441411622	0.859599132
1	0.457106033	0.852165563
7	0.487206486	0.845571847
19	0.522467449	0.845282554
55	0.532838903	0.842557632
50	0.55740404	0.840326148
53	0.57075743	0.839159241
6	0.728936328	0.833205997
9	0.751745889	0.825114317
10	0.769118564	0.823319186
15	0.785072036	0.815212086
20	0.800767126	0.804924983
13	0.821372605	0.800299136
21	0.828416436	0.795398622
12	0.839826319	0.790918771
14	0.854073796	0.785928034
66	0.856749237	0.776423327
11	0.86465485	0.773989576
63	0.867299577	0.773021413
37	0.890507626	0.769535799
49	0.893531092	0.75325207
35	0.899410634	0.752913422
51	0.903932455	0.750075777
47	0.906580754	0.748890898
18	0.91238199	0.745824484
56	0.914617299	0.744538903
52	0.917345623	0.744060616
17	0.935104803	0.742050825
27	0.938788697	0.740871659
22	0.940467972	0.735986793
38	0.944235479	0.735961059
16	0.947506451	0.728339438
67	0.949538635	0.727564532
26	0.951959455	0.718477862
57	0.952953338	0.716586252
41	0.955415561	0.713846077
39	0.958480039	0.713180434
58	0.959607846	0.705587352
34	0.962504865	0.704094954
29	0.964840716	0.702599947
65	0.965851325	0.697922242
48	0.966871016	0.697244255
43	0.968625732	0.692724893
64	0.969989989	0.692130213
25	0.970863688	0.691838749
30	0.972159127	0.686087198
42	0.974306226	0.685585434
24	0.974763853	0.683427621
61	0.975417663	0.683140049
62	0.975851486	0.681230472
31	0.976634178	0.679219031
36	0.978649184	0.677684307
89	0.97904122	0.673968495
74	0.980569106	0.673356138
33	0.980896041	0.673091256
45	0.982544918	0.66857395
60	0.983023106	0.667712312
23	0.983562053	0.665638741
46	0.984634062	0.663614709
59	0.985125222	0.65765433
40	0.986084802	0.646069892
82	0.986449801	0.639490304
96	0.986505684	0.632988951
94	0.986618858	0.622987374
95	0.986941029	0.619495917
71	0.987197362	0.606495168
44	0.987814291	0.602277526
68	0.988768512	0.601529725
70	0.989044773	0.599211338
69	0.989647231	0.593767282
32	0.990250043	0.589589149
72	0.99099235	0.582301441
76	0.991985441	0.576980162
93	0.992088757	0.568788822
90	0.99230897	0.559269644
88	0.99263448	0.551592058
97	0.992661178	0.546229841
100	0.992821265	0.521257475
92	0.993257327	0.509085681
91	0.994088771	0.499720213
73	0.994700138	0.494572817
75	0.996161235	0.475252495
83	0.996277461	0.46878658
78	0.996719395	0.459131809
79	0.99743174	0.449846785
80	0.99841682	0.428097816
87	0.998632081	0.408432088
81	0.999025744	0.385269125
84	0.999320638	0.379956702
86	0.999452415	0.3794741
98	0.999467399	0.371479458
77	0.999799957	0.323031811
85	0.999916704	0.249783463
99	1	0.223612112
