# Supplementary material for: Identification and characterization of constrained non-exonic bases lacking predictive epigenomic and transcription factor binding annotations
Source: Nat Commun. 2020 Dec 2;11:6168. doi: 10.1038/s41467-020-19962-9 (PMC7710766; doi:10.1038/s41467-020-19962-9)
Supplement: Supplementary file 11 — Source Data [file 41467_2020_19962_MOESM11_ESM.zip › SourceData/SupFig24a.txt]

FalsePositive	State_1_TP	State_2_TP	State_3_TP	State_4_TP	State_5_TP	State_6_TP	State_7_TP	State_8_TP	State_9_TP	State_10_TP	State_11_TP	State_12_TP	State_13_TP	State_14_TP	State_15_TP	State_16_TP	State_17_TP	State_18_TP	State_19_TP	State_20_TP	State_21_TP	State_22_TP	State_23_TP	State_24_TP	State_25_TP	State_26_TP	State_27_TP	State_28_TP	State_29_TP	State_30_TP	State_31_TP	State_32_TP	State_33_TP	State_34_TP	State_35_TP	State_36_TP	State_37_TP	State_38_TP	State_39_TP	State_40_TP	State_41_TP	State_42_TP	State_43_TP	State_44_TP	State_45_TP	State_46_TP	State_47_TP	State_48_TP	State_49_TP
0	0	0	0	0	0	0	0	0	0	0	0	0	0	0	0	0	0	0	0	0	0	0	0	0	0	0	0	0	0	0	0	0	0	0	0	0	0	0	0	0	0	0	0	0	0	0	0	0	0
1.67364E-08	1.95877E-05	1.86585E-05	2.40621E-06	3.05789E-05	6.22692E-06	0	0	3.65453E-07	0	0	0	0	0	0	0	0	0	0	0	0	0	0	0	0	0	0	0	0	0	0	0	0	0	0	0	0	0	0	0	0	0	0	0	0	0	0	0	0	0
6.1822E-08	0.000180207	7.59557E-05	1.64997E-05	5.58856E-05	1.14654E-05	6.52035E-08	0	7.30906E-07	0	0	0	0	0	0	0	0	0	0	1.6275E-06	0	0	0	0	0	0	0	0	0	0	0	0	0	0	0	0	0	6.56021E-07	0	0	0	0	0	0	0	0	0	0	0	0
1.82392E-07	0.000549238	0.000151367	4.74367E-05	9.47243E-05	1.6704E-05	2.08651E-06	5.77971E-07	7.30906E-06	7.497E-07	2.51295E-06	0	0	2.57928E-06	0	1.47765E-06	0	0	3.81916E-06	5.9675E-06	0	0	0	0	0	0	0	0	2.58419E-06	0	0	0	0	0	0	0	0	2.95209E-06	0	0	0	0	0	0	0	0	0	0	0	0
2.70173E-07	0.000980167	0.000234164	8.5936E-05	0.000142526	2.39687E-05	5.6075E-06	2.31188E-06	1.05981E-05	2.2491E-06	5.02591E-06	1.48674E-06	0	2.57928E-06	2.3994E-06	2.95529E-06	0	0	3.81916E-06	9.76501E-06	7.50329E-07	0	0	0	0	0	0	0	6.46047E-06	0	0	0	0	0	0	0	0	2.95209E-06	0	0	0	0	0	0	0	0	0	0	0	0
4.27289E-07	0.001481611	0.000354045	0.00013681	0.000189449	3.45446E-05	9.3241E-06	2.31188E-06	1.35218E-05	3.7485E-06	1.00518E-05	2.97347E-06	0	3.09513E-06	3.1992E-06	5.91058E-06	0	3.62714E-06	3.81916E-06	1.35625E-05	7.50329E-07	0	0	0	0	0	0	0	6.46047E-06	0	0	0	0	0	0	0	0	2.95209E-06	5.16154E-06	0	0	0	0	0	0	0	0	0	0	0
5.72793E-07	0.001903138	0.000456978	0.000183215	0.000239886	4.41815E-05	1.441E-05	2.31188E-06	1.68108E-05	8.9964E-06	1.63342E-05	4.46021E-06	0	4.6427E-06	4.7988E-06	5.91058E-06	4.97983E-06	8.0603E-06	7.63831E-06	1.79025E-05	7.50329E-07	7.55696E-06	0	0	0	0	0	0	6.46047E-06	0	0	0	0	0	0	2.67157E-06	0	2.95209E-06	6.45193E-06	0	0	0	0	0	0	0	0	0	0	0
7.50745E-07	0.00228549	0.000584633	0.000249214	0.000291027	5.76237E-05	2.28864E-05	2.31188E-06	2.3389E-05	1.72431E-05	2.01036E-05	4.46021E-06	0	1.13488E-05	4.7988E-06	1.47765E-05	9.95966E-06	9.67236E-06	1.90958E-05	2.387E-05	1.50066E-06	7.55696E-06	0	0	0	0	0	3.54153E-06	1.03367E-05	0	0	0	0	0	0	3.5621E-06	0	6.56021E-06	9.0327E-06	0	0	0	0	0	0	0	0	0	0	0
9.42359E-07	0.002645903	0.000704747	0.000305588	0.000327757	7.2598E-05	3.12325E-05	4.62377E-06	3.25253E-05	2.02419E-05	2.51295E-05	4.46021E-06	3.24369E-06	1.70232E-05	9.5976E-06	1.92094E-05	9.95966E-06	1.04784E-05	2.29149E-05	3.09225E-05	1.50066E-06	1.66253E-05	0	0	0	0	0	1.06246E-05	1.4213E-05	0	0	0	0	0	0	9.79577E-06	0	1.14804E-05	1.6775E-05	0	0	0	0	0	0	0	0	0	0	0
1.20058E-06	0.003127759	0.000831469	0.000370212	0.000373801	9.25637E-05	4.06218E-05	5.20174E-06	4.45852E-05	2.69892E-05	3.39249E-05	8.92042E-06	4.32491E-06	2.32135E-05	1.67958E-05	2.36423E-05	9.95966E-06	1.04784E-05	2.29149E-05	4.34E-05	3.00132E-06	2.11595E-05	0	0	0	0	0	2.47907E-05	1.55051E-05	0	0	0	0	0	0	1.8701E-05	0	1.54165E-05	2.83885E-05	0	0	0	0	0	0	0	0	0	0	4.90456E-06
1.43591E-06	0.003618235	0.000939145	0.000425211	0.000422305	0.000109317	4.72725E-05	1.09814E-05	5.66452E-05	3.14874E-05	4.27202E-05	8.92042E-06	1.29747E-05	2.94037E-05	2.07948E-05	3.10306E-05	1.49395E-05	1.16874E-05	2.67341E-05	5.15375E-05	6.75296E-06	2.41823E-05	0	0	0	0	0	2.47907E-05	1.93814E-05	0	0	0	0	0	0	2.58252E-05	0	1.73846E-05	3.61308E-05	0	0	0	0	0	0	0	0	0	0	9.80911E-06
1.74024E-06	0.004231721	0.001074108	0.000496022	0.000483287	0.000132248	5.48362E-05	2.31188E-05	6.98015E-05	3.67353E-05	5.15156E-05	8.92042E-06	1.94621E-05	3.61099E-05	2.71932E-05	3.69412E-05	1.49395E-05	1.45085E-05	2.67341E-05	6.88975E-05	1.27556E-05	2.56937E-05	0	0	0	0	0	2.47907E-05	1.93814E-05	0	0	0	0	0	2.07508E-06	3.47304E-05	0	2.16487E-05	4.90347E-05	0	0	0	0	0	0	0	0	6.57095E-05	0	1.47137E-05
2.021E-06	0.004835804	0.001189091	0.000558927	0.000536009	0.00015335	6.38342E-05	3.41003E-05	8.36887E-05	4.34826E-05	5.77979E-05	8.92042E-06	3.02744E-05	4.33318E-05	3.1992E-05	4.28517E-05	1.99193E-05	1.61206E-05	2.67341E-05	7.7035E-05	1.27556E-05	2.7205E-05	0	0	0	0	0	2.83322E-05	1.93814E-05	0	0	0	0	0	4.15016E-06	3.82925E-05	0	2.42728E-05	4.90347E-05	0	0	0	0	0	0	0	0	6.57095E-05	0	1.47137E-05
2.3629E-06	0.005495517	0.00133004	0.000636614	0.000588204	0.000177665	7.42668E-05	4.45038E-05	9.90377E-05	5.2479E-05	6.65933E-05	1.04072E-05	3.56805E-05	5.00379E-05	3.75906E-05	5.17176E-05	3.48588E-05	2.09568E-05	2.67341E-05	8.68E-05	1.27556E-05	3.02278E-05	0	0	0	0	0	3.18738E-05	2.19656E-05	0	0	0	0	0	4.15016E-06	4.45262E-05	0	2.72249E-05	5.0325E-05	0	0	0	0	0	0	0	0	6.57095E-05	0	1.47137E-05
2.68328E-06	0.006134859	0.00145202	0.000699175	0.000638642	0.000199607	8.26128E-05	5.43293E-05	0.00010927	5.77269E-05	7.53886E-05	1.18939E-05	4.54116E-05	5.62282E-05	4.47888E-05	5.46729E-05	3.48588E-05	2.17628E-05	3.05532E-05	9.92776E-05	1.27556E-05	3.32506E-05	0	0	0	0	0	3.18738E-05	2.45498E-05	0	0	0	0	0	6.22524E-06	5.16504E-05	0	2.91929E-05	5.0325E-05	0	0	0	0	0	0	0	0	6.57095E-05	0	1.96182E-05
3.05729E-06	0.006780468	0.001598489	0.000778924	0.000712277	0.000225158	9.31106E-05	6.99345E-05	0.000126812	6.22251E-05	8.4184E-05	1.48674E-05	5.40614E-05	6.08709E-05	5.11872E-05	6.20611E-05	3.48588E-05	2.25689E-05	3.81916E-05	0.000107415	1.42563E-05	4.08076E-05	0	0	0	0	0	3.54153E-05	3.23023E-05	0	0	0	0	0	1.03754E-05	5.69936E-05	0	3.31291E-05	5.0325E-05	2.16942E-06	0	0	0	0	0	0	0	6.57095E-05	0	2.45228E-05
3.39406E-06	0.007377501	0.001734152	0.000847672	0.000774841	0.000246062	0.000102565	8.09159E-05	0.000140699	6.7473E-05	9.04664E-05	1.48674E-05	5.83863E-05	6.3966E-05	5.75856E-05	6.64941E-05	3.48588E-05	2.33749E-05	3.81916E-05	0.000124233	1.50066E-05	4.68531E-05	0	0	0	0	0	3.89568E-05	3.61786E-05	0	0	0	0	0	1.86757E-05	5.96651E-05	0	3.70652E-05	5.16154E-05	2.16942E-06	0	0	0	0	0	0	0	6.57095E-05	0	3.43319E-05
3.79744E-06	0.008139069	0.001894849	0.000940139	0.000848125	0.000270179	0.000112346	8.95855E-05	0.000159337	7.34706E-05	0.000103031	2.08143E-05	6.48737E-05	6.65453E-05	5.83854E-05	7.68376E-05	3.48588E-05	2.45839E-05	3.81916E-05	0.00013454	2.10092E-05	5.44101E-05	0	0	0	0	0	3.89568E-05	4.78074E-05	0	0	0	0	0	1.86757E-05	6.23367E-05	0	4.06733E-05	5.93577E-05	2.16942E-06	0	0	0	0	0	0	0	6.57095E-05	0	3.43319E-05
4.17008E-06	0.008750205	0.002043028	0.001015763	0.00090858	0.000291282	0.000120887	9.65211E-05	0.000175417	7.94682E-05	0.000104288	2.8248E-05	7.13611E-05	6.96404E-05	5.91852E-05	9.01364E-05	3.98387E-05	2.539E-05	3.81916E-05	0.000139423	2.32602E-05	6.1967E-05	0	0	0	0	0	3.89568E-05	5.03916E-05	0	0	0	0	0	1.86757E-05	6.23367E-05	1.02565E-06	4.46094E-05	6.06481E-05	2.16942E-06	0	0	0	0	0	0	0	6.57095E-05	0	3.43319E-05
4.59396E-06	0.009389546	0.002211654	0.00111923	0.000983446	0.000315992	0.000130537	0.000105769	0.000199172	8.47161E-05	0.000116852	3.71684E-05	8.32546E-05	7.4799E-05	6.23844E-05	9.90023E-05	5.47781E-05	2.90171E-05	4.20107E-05	0.00015624	2.70119E-05	6.80126E-05	0	0	0	0	0	4.24983E-05	5.42679E-05	0	0	0	0	0	2.07508E-05	6.41177E-05	2.05129E-06	4.85456E-05	6.32289E-05	2.16942E-06	0	0	0	0	0	0	0	6.57095E-05	0	3.43319E-05
5.0069E-06	0.010020269	0.002365354	0.001212728	0.001046185	0.000341838	0.000141361	0.00011386	0.000211963	9.29628E-05	0.000123135	4.01419E-05	8.9742E-05	8.09892E-05	6.63834E-05	0.000107868	5.47781E-05	3.30472E-05	4.9649E-05	0.00016926	2.92628E-05	7.40582E-05	0	0	0	0	0	4.60399E-05	5.556E-05	0	0	0	0	0	2.4901E-05	6.50083E-05	2.05129E-06	5.28097E-05	6.58097E-05	2.16942E-06	0	0	0	0	0	0	0	6.57095E-05	0	3.43319E-05
5.53119E-06	0.010755199	0.002549529	0.00132307	0.001123335	0.000370403	0.000151468	0.000133511	0.000232428	0.000101209	0.000138212	4.46021E-05	9.9473E-05	8.40844E-05	7.35816E-05	0.000119689	6.47378E-05	3.78834E-05	5.34682E-05	0.000183365	3.37648E-05	8.31265E-05	0	0	0	0	0	4.60399E-05	6.46047E-05	0	0	0	0	0	2.4901E-05	6.50083E-05	2.05129E-06	5.54338E-05	6.71001E-05	2.16942E-06	0	0	0	0	0	0	0	6.57095E-05	0	3.43319E-05
6.00767E-06	0.011413345	0.002718077	0.0014121	0.001198904	0.000398424	0.000162813	0.000147383	0.000252162	0.000107957	0.000150777	5.35225E-05	0.000103798	8.51161E-05	7.67808E-05	0.000124122	6.47378E-05	4.11076E-05	5.72873E-05	0.000205065	3.90171E-05	9.21949E-05	0	0	0	0	0	4.95814E-05	6.58968E-05	0	0	0	0	0	2.4901E-05	6.50083E-05	2.05129E-06	5.77298E-05	6.96808E-05	2.16942E-06	0	0	0	0	0	0	0	6.57095E-05	0	3.43319E-05
6.55006E-06	0.012127119	0.002908472	0.001520035	0.001271485	0.000431684	0.000176115	0.000165878	0.000274821	0.000116203	0.000165855	5.94695E-05	0.000111367	8.87271E-05	8.23794E-05	0.000134466	6.97176E-05	4.59437E-05	6.11065E-05	0.00022351	4.50198E-05	0.000110332	0	0	0	0	0	6.0206E-05	6.71888E-05	0	0	0	0	0	2.4901E-05	6.67893E-05	2.05129E-06	6.1338E-05	7.48424E-05	2.16942E-06	0	0	0	0	0	0	2.5317E-06	6.57095E-05	0	3.43319E-05
7.02175E-06	0.012858131	0.00307772	0.001621096	0.001342133	0.000461435	0.000190199	0.000180327	0.000299306	0.0001237	0.00017465	6.09562E-05	0.000121098	9.23381E-05	8.47788E-05	0.000143332	7.46975E-05	4.83618E-05	7.2564E-05	0.000237615	5.25231E-05	0.000126957	0	0	0	0	0	6.0206E-05	7.10651E-05	0	0	0	0	0	2.90511E-05	6.85704E-05	2.05129E-06	6.3634E-05	7.48424E-05	2.16942E-06	0	0	0	0	0	0	2.5317E-06	6.57095E-05	0	3.92365E-05
7.54434E-06	0.013608731	0.003270213	0.001733844	0.001421216	0.00049677	0.000203826	0.000194198	0.000331831	0.000137945	0.000183446	7.13634E-05	0.000129747	9.49173E-05	8.87778E-05	0.000158108	7.46975E-05	5.44071E-05	7.63831E-05	0.00025389	5.7025E-05	0.000145094	0	0	0	0	0	6.7289E-05	7.62335E-05	0	0	0	0	0	3.32013E-05	6.94609E-05	2.05129E-06	6.62581E-05	7.48424E-05	2.16942E-06	0	0	0	0	0	0	2.5317E-06	9.85642E-05	0	3.92365E-05
8.00237E-06	0.014260608	0.003442494	0.001835936	0.001497839	0.00052657	0.000213933	0.000209225	0.000354855	0.000146191	0.000193497	7.58236E-05	0.000132991	9.69808E-05	8.95776E-05	0.000165496	7.46975E-05	5.92432E-05	8.40214E-05	0.000267995	6.52787E-05	0.000164742	0	0	0	0	0	7.08306E-05	8.14019E-05	0	0	0	0	0	3.32013E-05	7.4804E-05	2.05129E-06	6.98662E-05	7.48424E-05	2.16942E-06	0	0	0	0	0	0	2.5317E-06	9.85642E-05	0	4.4141E-05
8.55706E-06	0.015073889	0.003641829	0.00194559	0.001584655	0.000566007	0.000229582	0.000230032	0.000387745	0.000154438	0.000213601	7.87971E-05	0.00014056	0.000102139	9.03774E-05	0.000172885	9.46168E-05	6.44824E-05	8.78406E-05	0.00028427	7.20316E-05	0.000176833	0	0	0	0	0	7.08306E-05	8.2694E-05	0	0	0	0	0	3.32013E-05	7.92567E-05	2.05129E-06	7.31463E-05	7.61328E-05	2.16942E-06	0	0	0	0	0	0	2.5317E-06	9.85642E-05	0	4.4141E-05
9.06222E-06	0.015758674	0.003823516	0.002046995	0.001664441	0.000598032	0.000241514	0.000243326	0.000409307	0.000169432	0.000222396	8.4744E-05	0.000147047	0.000111425	9.51762E-05	0.00018175	9.95966E-05	6.89156E-05	9.16597E-05	0.000301088	7.50329E-05	0.000197992	0	0	0	0	0	7.43721E-05	9.04465E-05	0	0	0	0	0	3.32013E-05	8.28188E-05	2.05129E-06	7.74105E-05	7.74232E-05	2.16942E-06	0	0	0	0	0	0	2.5317E-06	9.85642E-05	0	4.4141E-05
9.6702E-06	0.016534345	0.004032335	0.002167992	0.00175899	0.000639495	0.00025462	0.000259509	0.000437813	0.000183676	0.000229935	8.62307E-05	0.000156778	0.000120194	9.9975E-05	0.000196527	9.95966E-05	7.45578E-05	9.54789E-05	0.00031899	8.25362E-05	0.000210083	0	0	0	0	0	7.79136E-05	9.43228E-05	0	0	0	0	0	3.32013E-05	8.72714E-05	2.05129E-06	8.29867E-05	7.74232E-05	2.16942E-06	0	0	0	5.03074E-06	0	0	5.06341E-06	9.85642E-05	0	5.88547E-05
1.02304E-05	0.017189357	0.004218998	0.002271803	0.001843345	0.00067483	0.000265183	0.000282628	0.000464491	0.000193423	0.000247526	9.06909E-05	0.000162184	0.000125869	0.000103974	0.000203915	9.95966E-05	7.9797E-05	9.9298E-05	0.00034069	8.77885E-05	0.00021764	0	0	0	0	0	7.79136E-05	9.81991E-05	0	0	0	0	0	3.32013E-05	8.9943E-05	2.05129E-06	8.75788E-05	7.87135E-05	8.67767E-06	0	0	0	5.03074E-06	0	0	5.06341E-06	9.85642E-05	0	6.37592E-05
1.08892E-05	0.017974431	0.00442914	0.002389707	0.001945978	0.000717233	0.000279071	0.000306325	0.000496285	0.000207667	0.000256321	9.81246E-05	0.000170834	0.000136702	0.000106373	0.000217214	9.95966E-05	8.50362E-05	0.000103117	0.000361305	9.67925E-05	0.000223686	0	0	0	0	0	8.14551E-05	0.000102075	0	0	0	0	0	3.32013E-05	9.26145E-05	2.05129E-06	9.2499E-05	7.87135E-05	2.16942E-05	0	0	0	5.03074E-06	0	0	5.06341E-06	9.85642E-05	0	6.86638E-05
1.14811E-05	0.018741484	0.004609583	0.002492143	0.002033321	0.000754199	0.000293351	0.000331177	0.000514558	0.00022491	0.000276425	0.000102585	0.000181646	0.000142892	0.000111972	0.000236423	0.000109556	9.02754E-05	0.000103117	0.000381378	0.000105046	0.000237288	4.51382E-06	0	0	0	0	8.14551E-05	0.000109828	0	0	0	0	0	3.32013E-05	9.26145E-05	2.05129E-06	9.54511E-05	8.12943E-05	2.6033E-05	0	0	0	5.03074E-06	0	0	7.59511E-06	0.000131419	0	7.35684E-05
1.21506E-05	0.019646435	0.004819025	0.002623797	0.002144389	0.000800752	0.000309912	0.000355452	0.000543794	0.000245152	0.000300298	0.000107045	0.000190296	0.000155272	0.00011997	0.0002512	0.000114536	9.83357E-05	0.000106936	0.000412843	0.000110298	0.000244845	4.51382E-06	0	0	0	0	8.85382E-05	0.00011758	0	0	0	0	0	3.32013E-05	9.43956E-05	2.05129E-06	0.000100699	8.25847E-05	3.03719E-05	0	0	0	5.03074E-06	0	0	7.59511E-06	0.000131419	0	7.35684E-05
1.28023E-05	0.02043856	0.005013384	0.002744107	0.002242804	0.000842512	0.000324779	0.000378571	0.000571934	0.000256397	0.000322915	0.000111505	0.000201108	0.000165074	0.000129568	0.000268932	0.000119516	0.000103575	0.000114575	0.00043183	0.000119302	0.000259959	4.51382E-06	0	0	0	0	8.85382E-05	0.000125333	0	0	0	0	0	3.32013E-05	9.43956E-05	2.05129E-06	0.000104963	8.51655E-05	5.2066E-05	0	0	0	6.70765E-06	0	0	7.59511E-06	0.000164274	0	7.35684E-05
1.35319E-05	0.021379552	0.005240085	0.002886417	0.002355454	0.000891043	0.000340819	0.000399956	0.000606652	0.000276639	0.000354327	0.000112992	0.000209758	0.000175907	0.000132767	0.000280753	0.000124496	0.000107605	0.000118394	0.00046221	0.000129807	0.000269028	9.02763E-06	0	0	0	0	8.85382E-05	0.000139546	0	0	0	0	0	3.32013E-05	9.70671E-05	4.10259E-06	0.000109884	8.90366E-05	6.07437E-05	0	2.43803E-06	0	6.70765E-06	0	0	7.59511E-06	0.000164274	0	7.35684E-05
1.41904E-05	0.022175595	0.005434289	0.002996415	0.002455802	0.00093132	0.000356663	0.000423653	0.000633695	0.000290884	0.000370661	0.000123399	0.000224895	0.000185708	0.000138365	0.000292574	0.000124496	0.000113247	0.000122213	0.000489335	0.000133559	0.000276585	9.02763E-06	0	0	0	0	8.85382E-05	0.000146007	0	0	0	0	0	3.32013E-05	9.79577E-05	4.10259E-06	0.00011382	9.0327E-05	6.7252E-05	0	9.75213E-06	0	6.70765E-06	0	0	1.01268E-05	0.000164274	8.7624E-06	7.35684E-05
1.49907E-05	0.023121288	0.005656636	0.00313185	0.002568803	0.000982371	0.000374203	0.000446771	0.000670971	0.000308127	0.000393277	0.000129346	0.000233545	0.000202731	0.000147963	0.000310306	0.000154375	0.000118083	0.000126032	0.000515375	0.000148565	0.000297744	9.02763E-06	0	0	0	0	9.56213E-05	0.000161512	0	0	0	0	0	3.32013E-05	0.000103301	4.10259E-06	0.000119724	0.00010065	7.80991E-05	0	9.75213E-06	0	6.70765E-06	0	0	1.01268E-05	0.000164274	8.7624E-06	7.84729E-05
1.5711E-05	0.023994898	0.005857759	0.003247348	0.002668976	0.001025712	0.000392395	0.000468734	0.0007024	0.000330618	0.000415894	0.00013678	0.000240033	0.000212016	0.00015996	0.000330993	0.000159355	0.000123323	0.000129851	0.00054033	0.000162821	0.000320415	1.80553E-05	0	0	0	0	9.91628E-05	0.000170556	0	0	0	0	0	3.32013E-05	0.000105972	4.10259E-06	0.000124316	0.000104521	8.67767E-05	0	4.14465E-05	0	6.70765E-06	0	0	1.01268E-05	0.000164274	1.75248E-05	7.84729E-05
1.65372E-05	0.02492492	0.006088502	0.003403752	0.002787249	0.001073946	0.000411956	0.000490697	0.000744062	0.00034861	0.000451075	0.000148674	0.000244358	0.000218723	0.000165559	0.000338381	0.000159355	0.000126547	0.00013367	0.000571253	0.000172576	0.000341574	1.80553E-05	0	0	0	0	0.000109787	0.000180893	0	0	0	0	0	3.52764E-05	0.000113097	4.10259E-06	0.000129564	0.000110973	8.67767E-05	0	6.58268E-05	0	6.70765E-06	0	0	1.01268E-05	0.000164274	2.62872E-05	8.33775E-05
1.72784E-05	0.025781293	0.006288537	0.003532312	0.002881271	0.001116398	0.000429169	0.000508036	0.000780607	0.000363604	0.000468666	0.00015016	0.000254089	0.000228524	0.000177556	0.000366456	0.000164334	0.000131786	0.00013749	0.000604888	0.000185331	0.000349131	2.25691E-05	0	0	0	0	0.00011687	0.000195106	0	0	0	0	0	3.73515E-05	0.00011933	4.10259E-06	0.000139404	0.000125167	8.89462E-05	0	8.28931E-05	0	6.70765E-06	0	0	1.01268E-05	0.000164274	2.62872E-05	9.31866E-05
1.81313E-05	0.026707399	0.006519514	0.003674622	0.003001477	0.001166115	0.000450426	0.000531155	0.000816056	0.000377099	0.000493796	0.000159081	0.000259495	0.000240904	0.000188753	0.00038271	0.000169314	0.000135816	0.000141309	0.000634183	0.000188333	0.000359711	2.25691E-05	0	0	0	0	0.000123953	0.000205443	0	0	0	0	0	3.73515E-05	0.000122892	7.17953E-06	0.000148589	0.0001342	8.89462E-05	0	0.000138968	0	6.70765E-06	0	0	1.01268E-05	0.000164274	2.62872E-05	9.31866E-05
1.89384E-05	0.027574741	0.006735719	0.003805244	0.003117993	0.001216918	0.000467835	0.000553118	0.000849312	0.000390594	0.000508873	0.000165028	0.000267063	0.000246579	0.00019915	0.000396009	0.000169314	0.000141861	0.000145128	0.000660765	0.000196586	0.000367268	2.25691E-05	0	0	0	0	0.000127495	0.000214487	0	0	0	0	0	3.73515E-05	0.000132688	7.17953E-06	0.000156461	0.000136781	8.89462E-05	0	0.000165786	0	6.70765E-06	0	0	1.01268E-05	0.000164274	2.62872E-05	9.31866E-05
1.989E-05	0.028497712	0.006980923	0.003961992	0.003254193	0.001270193	0.000487527	0.000577393	0.000888781	0.000413085	0.000539029	0.000168001	0.000274632	0.00025638	0.000208748	0.000412263	0.000184254	0.000145488	0.000148947	0.000696028	0.00020409	0.000385405	2.25691E-05	0	0	0	0	0.000127495	0.00022224	0	2.35618E-06	0	0	0	3.94265E-05	0.000137141	8.20518E-06	0.000165317	0.000144523	8.89462E-05	0	0.000177976	0	6.70765E-06	0	0	1.01268E-05	0.000164274	2.62872E-05	9.80911E-05
2.07237E-05	0.029359569	0.007199772	0.004091927	0.003382659	0.001322677	0.000506696	0.000606291	0.00092825	0.000431077	0.000561645	0.000173948	0.000284363	0.000264634	0.000221545	0.000429995	0.000184254	0.000146698	0.000156585	0.000723695	0.000215345	0.00041261	2.25691E-05	0	0	0	0	0.000131037	0.000233869	0	2.35618E-06	0	0	0	4.35767E-05	0.000137141	9.23083E-06	0.000171221	0.000149685	9.3285E-05	0	0.000190166	0	8.38456E-06	0	0	1.01268E-05	0.000164274	2.62872E-05	9.80911E-05
2.16548E-05	0.030241798	0.007444742	0.004244549	0.003513059	0.001380598	0.000527301	0.000634612	0.000969912	0.000455068	0.000577979	0.000175435	0.000298419	0.000272371	0.000227943	0.000447727	0.000189234	0.00015234	0.000164224	0.000762213	0.000230351	0.000442838	2.70829E-05	0	0	0	2.07514E-06	0.000131037	0.000242914	0	2.35618E-06	0	0	0	4.98019E-05	0.000142484	9.23083E-06	0.00017811	0.000160008	9.54544E-05	0	0.000192604	0	1.00615E-05	0	2.61165E-06	1.01268E-05	0.000164274	2.62872E-05	9.80911E-05
2.25261E-05	0.0310778	0.007668256	0.004392015	0.003634671	0.001434465	0.000546797	0.000660621	0.001017421	0.00047381	0.00059557	0.000182869	0.00030815	0.000280109	0.000235141	0.000456593	0.000189234	0.000155967	0.000164224	0.000797475	0.000243107	0.000457952	2.70829E-05	0	0	0	2.07514E-06	0.000131037	0.000257127	0	2.35618E-06	0	0	0	4.98019E-05	0.000146046	9.23083E-06	0.000187622	0.00016646	9.76238E-05	0	0.000204795	0	1.00615E-05	0	5.22331E-06	1.01268E-05	0.000164274	2.62872E-05	9.80911E-05
2.34931E-05	0.031966297	0.007910272	0.004553575	0.003769113	0.001496833	0.000569618	0.000685473	0.001058717	0.000488804	0.00061693	0.000184355	0.00032545	0.000288879	0.000247138	0.000486146	0.000189234	0.000165639	0.000164224	0.00083111	0.000260364	0.000486668	3.15967E-05	0	0	0	4.15028E-06	0.000131037	0.000272632	0	2.35618E-06	0	0	0	5.60272E-05	0.000151389	1.12821E-05	0.00019451	0.00016775	0.000101963	0	0.000207233	0	1.00615E-05	1.42201E-06	5.22331E-06	1.01268E-05	0.000164274	2.62872E-05	0.000112805
2.43955E-05	0.032792896	0.008133085	0.004701041	0.003888968	0.001552925	0.00058781	0.000701079	0.001102937	0.000511295	0.00063829	0.000193276	0.000329775	0.000298164	0.000260735	0.000503877	0.000194213	0.000172894	0.000164224	0.00086149	0.000270119	0.000522941	3.15967E-05	0	0	0	6.22542E-06	0.00013812	0.000285553	0	2.35618E-06	0	0	0	5.81023E-05	0.000154951	1.12821E-05	0.000201398	0.000174202	0.000101963	0	0.000214547	0	1.00615E-05	1.42201E-06	7.83496E-06	1.01268E-05	0.000164274	2.62872E-05	0.000112805
2.54027E-05	0.033663373	0.008382332	0.004877725	0.004016029	0.001610796	0.000609131	0.000725353	0.001158486	0.000534536	0.000658394	0.000200709	0.000341668	0.000308481	0.000268733	0.000523087	0.000204173	0.000183372	0.000168043	0.000896753	0.000285125	0.000548635	3.15967E-05	0	0	0	8.30056E-06	0.00013812	0.000299766	0	2.35618E-06	0	0	0	6.22524E-05	0.000160294	1.12821E-05	0.000213863	0.000178073	0.000104132	0	0.000221861	0	1.00615E-05	2.84402E-06	7.83496E-06	1.01268E-05	0.000164274	2.62872E-05	0.000117709
2.63782E-05	0.034470385	0.008605534	0.005025879	0.004136763	0.001669507	0.000630388	0.000753096	0.001197954	0.000556277	0.000689806	0.00020963	0.000356805	0.000316735	0.000275931	0.000540818	0.000214133	0.000190626	0.000175681	0.000937983	0.000299381	0.000559215	4.06244E-05	0	0	0	8.30056E-06	0.000141661	0.000311394	0	2.35618E-06	0	0	0	6.22524E-05	0.000164747	1.12821E-05	0.000220751	0.000192267	0.000106302	0	0.000226737	0	1.00615E-05	4.26602E-06	7.83496E-06	1.01268E-05	0.000164274	2.62872E-05	0.000127518
2.74599E-05	0.0353675	0.008857891	0.005195344	0.004271556	0.001733852	0.000653404	0.000791242	0.001236327	0.00057577	0.000713679	0.000215577	0.000379511	0.000323957	0.000287928	0.000561506	0.000219113	0.000197477	0.000190958	0.000981926	0.00031889	0.000587931	4.06244E-05	0	1.29161E-05	0	1.03757E-05	0.000141661	0.000321731	0	2.35618E-06	0	0	0	6.22524E-05	0.000165638	1.23078E-05	0.000234199	0.000194848	0.000106302	0	0.000229175	0	1.00615E-05	4.26602E-06	7.83496E-06	1.01268E-05	0.000164274	2.62872E-05	0.000132423
2.84545E-05	0.036194883	0.009092288	0.005365498	0.004402659	0.001793502	0.000675248	0.000817829	0.00127543	0.000597511	0.000743834	0.000224497	0.000396811	0.000335306	0.000293527	0.000586626	0.000229072	0.000205538	0.000190958	0.001015561	0.000324893	0.000612113	4.06244E-05	0	1.29161E-05	0	1.24508E-05	0.000141661	0.000351449	0	2.35618E-06	0	0	0	6.43275E-05	0.00017009	1.23078E-05	0.00024404	0.000196139	0.000108471	0	0.000231613	0	1.00615E-05	4.26602E-06	1.30583E-05	1.01268E-05	0.000164274	2.62872E-05	0.000137328
2.95728E-05	0.037100617	0.009353896	0.005541151	0.004549402	0.001859132	0.000701133	0.000853663	0.001322208	0.000627499	0.000776503	0.000227471	0.000410867	0.000348718	0.000306323	0.000605835	0.000234052	0.000218031	0.000206234	0.001058961	0.000336148	0.00063025	4.06244E-05	0	1.29161E-05	0	1.66011E-05	0.000141661	0.000368247	0	2.35618E-06	0	0	0	6.43275E-05	0.000178105	1.33334E-05	0.000256504	0.000202591	0.000108471	0	0.000236489	0	1.17384E-05	4.26602E-06	1.30583E-05	1.01268E-05	0.000164274	2.62872E-05	0.000152041
3.05954E-05	0.037837114	0.009600654	0.005691367	0.004685426	0.001919819	0.000724672	0.000881406	0.001369352	0.000644742	0.000797863	0.000233418	0.000428166	0.000361614	0.000315921	0.000632433	0.000248992	0.000222464	0.000221511	0.001085001	0.000354155	0.000646876	4.06244E-05	0	1.29161E-05	0	2.28265E-05	0.000155827	0.000390212	0	2.35618E-06	0	0	0	6.43275E-05	0.000179886	1.33334E-05	0.000264376	0.000209043	0.00011064	0	0.000236489	0	1.17384E-05	4.26602E-06	1.56699E-05	1.01268E-05	0.000164274	2.62872E-05	0.000152041
3.17523E-05	0.038766353	0.009866771	0.005878707	0.004838144	0.001989551	0.00074821	0.000921286	0.00141211	0.000677729	0.000825505	0.000242338	0.000449791	0.000373995	0.000328718	0.000639821	0.000253971	0.000228913	0.00022533	0.001131656	0.00036541	0.000680126	4.06244E-05	0	1.29161E-05	0	2.49017E-05	0.000155827	0.000417346	0	2.35618E-06	0	0	0	6.64026E-05	0.000184339	1.64104E-05	0.000275201	0.000215494	0.000114979	0	0.000236489	0	1.17384E-05	5.68803E-06	1.56699E-05	1.01268E-05	0.000197128	2.62872E-05	0.000156946
3.28166E-05	0.039608623	0.010125036	0.006047142	0.004980319	0.002054934	0.000770314	0.000956542	0.00146035	0.000693472	0.00084184	0.000246798	0.000461685	0.000396693	0.000339115	0.000664941	0.000263931	0.000235764	0.000232968	0.001169088	0.000382668	0.000690706	4.06244E-05	0	1.29161E-05	0	2.49017E-05	0.000159369	0.000439312	2.56929E-06	2.35618E-06	0	0	0	6.64026E-05	0.000189682	1.84617E-05	0.000284057	0.000227108	0.000117149	0	0.000236489	0	1.17384E-05	5.68803E-06	1.56699E-05	1.01268E-05	0.000197128	2.62872E-05	0.00016185
3.40107E-05	0.040541779	0.010393174	0.006226576	0.005127238	0.002123084	0.000796526	0.000998156	0.001512609	0.000717463	0.000865713	0.000255719	0.000477903	0.000415263	0.000355911	0.000697449	0.000278871	0.000241406	0.000236788	0.001203266	0.000399926	0.000714888	4.51382E-05	0	1.29161E-05	0	2.49017E-05	0.000173535	0.000454817	7.70788E-06	2.35618E-06	0	0	0	6.64026E-05	0.000195025	1.94873E-05	0.000294881	0.00023356	0.000121487	0	0.000241365	0	1.17384E-05	7.11004E-06	2.08932E-05	1.01268E-05	0.000295693	2.62872E-05	0.00016185
3.51522E-05	0.041403637	0.010644598	0.006405667	0.005277672	0.002186094	0.000820717	0.001039192	0.00156158	0.000742203	0.00088456	0.000267613	0.000500609	0.000430739	0.000364709	0.000719614	0.00028883	0.000249063	0.000236788	0.001239613	0.000420184	0.000737559	5.41658E-05	0	1.29161E-05	0	2.69768E-05	0.000180618	0.000466446	1.28465E-05	2.35618E-06	0	0	0	6.64026E-05	0.000199477	2.05129E-05	0.000305378	0.000237431	0.000134504	0	0.000241365	0	1.34153E-05	7.11004E-06	2.35049E-05	1.01268E-05	0.000295693	2.62872E-05	0.00016185
3.63913E-05	0.042346979	0.010920044	0.00658957	0.005434433	0.002257457	0.000848493	0.001074448	0.001619322	0.00077369	0.00090592	0.00028248	0.000511421	0.00044931	0.000379105	0.000744734	0.00029381	0.000255109	0.000240607	0.001281386	0.000429939	0.000754184	5.41658E-05	0	1.29161E-05	0	3.11271E-05	0.000187701	0.000479367	2.05544E-05	2.35618E-06	0	0	0	6.64026E-05	0.000204821	2.25642E-05	0.000317186	0.000243883	0.000138843	0	0.000251117	0	1.50922E-05	7.11004E-06	2.87282E-05	1.01268E-05	0.000295693	2.62872E-05	0.000166755
3.75506E-05	0.043190033	0.011181107	0.006777597	0.005571159	0.002326348	0.000873727	0.001112016	0.001665003	0.000792433	0.00093105	0.000301808	0.000535208	0.000463754	0.0003983	0.000766898	0.00029381	0.000262363	0.000244426	0.001326413	0.000438192	0.000775344	5.41658E-05	0	1.29161E-05	0	3.52774E-05	0.000205409	0.000492287	2.31236E-05	2.35618E-06	0	0	0	6.64026E-05	0.000208383	2.46155E-05	0.00032473	0.000251625	0.000145351	0	0.000263307	0	1.8446E-05	8.53205E-06	3.39515E-05	1.01268E-05	0.000361402	2.62872E-05	0.00017166
3.88222E-05	0.04418822	0.011466505	0.006979719	0.005722999	0.00240122	0.000903916	0.00115652	0.001713243	0.000818672	0.00095241	0.000309241	0.000562239	0.00048284	0.000418295	0.00080975	0.000313729	0.000270423	0.000263522	0.001374153	0.0004547	0.000801037	5.86796E-05	0	1.29161E-05	0	3.73525E-05	0.000216033	0.000507793	2.31236E-05	2.35618E-06	0	0	0	7.26278E-05	0.000211945	2.76925E-05	0.000343755	0.000258077	0.00014752	0	0.000263307	0	3.01844E-05	8.53205E-06	3.39515E-05	1.01268E-05	0.000361402	2.62872E-05	0.000176564
4.00344E-05	0.045028923	0.011720027	0.007162247	0.005866404	0.0024711	0.00093391	0.001197556	0.001766234	0.000844162	0.000982565	0.000325595	0.000587107	0.000498316	0.000435091	0.00082896	0.000318709	0.000276871	0.00027116	0.001420266	0.000477209	0.000822197	6.31934E-05	0	1.29161E-05	0	3.73525E-05	0.000223116	0.000525882	2.31236E-05	4.71236E-06	0	0	0	7.47029E-05	0.000219069	2.97438E-05	0.000357203	0.00026711	0.00014752	0	0.000268183	0	3.68921E-05	9.95405E-06	3.91748E-05	1.01268E-05	0.000361402	2.62872E-05	0.000181469
4.1374E-05	0.045929173	0.011999982	0.007351993	0.006020353	0.002548047	0.000965077	0.001233968	0.00182361	0.000863654	0.001011464	0.000333029	0.000623869	0.000521529	0.000458285	0.000861468	0.000333649	0.000282917	0.000294075	0.001465836	0.000489965	0.000843356	6.77073E-05	0	1.29161E-05	0	3.94277E-05	0.000230199	0.000543971	2.31236E-05	4.71236E-06	0	0	0	8.09281E-05	0.000225303	2.97438E-05	0.000367372	0.000274852	0.000154029	0	0.000275498	0	3.68921E-05	9.95405E-06	3.91748E-05	1.01268E-05	0.000394257	3.50496E-05	0.000191278
4.24205E-05	0.046627277	0.012219764	0.007495335	0.006153037	0.002608883	0.000988681	0.001272114	0.001868926	0.000892893	0.001034081	0.000340463	0.000640087	0.00054268	0.000475881	0.000891021	0.000343608	0.000292186	0.000301713	0.001498386	0.000505722	0.000855448	6.77073E-05	0	1.29161E-05	0	3.94277E-05	0.000233741	0.0005556	2.56929E-05	7.06854E-06	0	0	0	8.30032E-05	0.000234208	2.97438E-05	0.000379836	0.000282595	0.000154029	2.55917E-06	0.000275498	0	3.8569E-05	1.13761E-05	4.17865E-05	1.01268E-05	0.000394257	3.50496E-05	0.000196182
4.37273E-05	0.047466413	0.012485492	0.0076758	0.006303999	0.002678021	0.001019848	0.001311994	0.001918262	0.000913135	0.001085596	0.000343436	0.000667118	0.000567956	0.000488678	0.000914663	0.000358548	0.000304276	0.000320809	0.001539616	0.000517727	0.000882653	6.77073E-05	0	1.29161E-05	3.45269E-06	3.94277E-05	0.000237282	0.000568521	2.82622E-05	1.17809E-05	0	0	0	8.30032E-05	0.000241332	3.07694E-05	0.000388364	0.000286466	0.000156198	5.11835E-06	0.000275498	0	4.19228E-05	1.13761E-05	4.17865E-05	1.01268E-05	0.000394257	4.3812E-05	0.000201087
4.51571E-05	0.04833924	0.012774854	0.007861078	0.006471831	0.002756599	0.001050037	0.001357654	0.001965406	0.000945372	0.001128316	0.000358304	0.000693067	0.000598392	0.000501474	0.000945694	0.000368508	0.000313546	0.000347543	0.001587898	0.000534985	0.000909858	6.77073E-05	0	1.29161E-05	3.45269E-06	4.15028E-05	0.000240824	0.000584026	2.82622E-05	1.41371E-05	0	0	0	8.30032E-05	0.000248456	3.07694E-05	0.000398205	0.000303241	0.000160537	1.02367E-05	0.000280374	2.50711E-06	4.69536E-05	1.13761E-05	4.17865E-05	1.01268E-05	0.000427112	4.3812E-05	0.000205991
4.64301E-05	0.049186994	0.013032419	0.0080412	0.006629295	0.002830531	0.001081661	0.0013958	0.002027167	0.000978358	0.001162241	0.000367224	0.000711448	0.000624185	0.000510272	0.000963425	0.000378467	0.000323218	0.000355181	0.001623161	0.000550742	0.000926483	7.22211E-05	0	1.29161E-05	3.45269E-06	4.15028E-05	0.000240824	0.000594363	2.82622E-05	1.64933E-05	0	0	0	8.71534E-05	0.000260033	3.58977E-05	0.000409685	0.000312273	0.000160537	1.02367E-05	0.000280374	2.50711E-06	5.86919E-05	1.27981E-05	4.17865E-05	1.01268E-05	0.000459966	5.25744E-05	0.000230514
4.78404E-05	0.050131903	0.013317195	0.008233696	0.006793437	0.002914842	0.001112502	0.001438569	0.002092218	0.001008346	0.001189884	0.000374658	0.00073956	0.000647398	0.000528668	0.000981157	0.000398387	0.000328457	0.000381916	0.001674698	0.00056875	0.000953688	7.22211E-05	0	1.72215E-05	6.90539E-06	4.15028E-05	0.000244365	0.00061116	3.34008E-05	1.88494E-05	0	0	0	8.92285E-05	0.000266267	3.7949E-05	0.000421165	0.000320016	0.000164876	1.27959E-05	0.000282812	2.50711E-06	6.20458E-05	1.27981E-05	4.17865E-05	1.01268E-05	0.000492821	7.00992E-05	0.000235419
4.92261E-05	0.050978874	0.01358821	0.008424818	0.006949846	0.002990899	0.00114393	0.001481339	0.002139727	0.001048081	0.001221296	0.000389525	0.000777403	0.000670096	0.000549462	0.001009232	0.000413326	0.000337727	0.00040483	0.001735458	0.000589759	0.000982404	7.22211E-05	0	1.72215E-05	6.90539E-06	4.15028E-05	0.00025499	0.000622789	3.59701E-05	1.88494E-05	0	0	0	9.13035E-05	0.000276063	3.7949E-05	0.000432646	0.000322596	0.000167045	1.27959E-05	0.000282812	2.50711E-06	6.20458E-05	1.27981E-05	4.17865E-05	1.01268E-05	0.000492821	7.00992E-05	0.000255037
5.06886E-05	0.051895577	0.013882159	0.008608377	0.007113109	0.003073974	0.001180379	0.001532779	0.002204412	0.001080318	0.00125899	0.000398445	0.000795784	0.000700015	0.000568658	0.001034352	0.000418306	0.000344981	0.000412469	0.001788081	0.000613019	0.001008098	7.67349E-05	0	1.72215E-05	6.90539E-06	4.15028E-05	0.000258532	0.000631834	4.88166E-05	2.12056E-05	0	0	0	9.33786E-05	0.000284968	3.7949E-05	0.000447078	0.000327758	0.000175723	1.5355E-05	0.000292564	2.50711E-06	7.04303E-05	1.27981E-05	4.17865E-05	1.01268E-05	0.000525676	7.00992E-05	0.000264846
5.20794E-05	0.052737847	0.014153329	0.008799155	0.007278306	0.003154825	0.00121259	0.001589998	0.002266539	0.001114804	0.001291658	0.000407366	0.000828221	0.000729419	0.000586253	0.001062428	0.000423286	0.000358684	0.000420107	0.001832023	0.000640781	0.001041349	8.12487E-05	0	1.72215E-05	1.03581E-05	4.15028E-05	0.000272698	0.000646047	5.13859E-05	2.82741E-05	0	0	0	9.54537E-05	0.000290311	3.89746E-05	0.000458231	0.00033292	0.000182231	1.5355E-05	0.000319382	2.50711E-06	7.37842E-05	1.27981E-05	4.17865E-05	1.01268E-05	0.000525676	7.00992E-05	0.000269751
5.36093E-05	0.05374152	0.014447744	0.009009182	0.007445611	0.003241755	0.001246691	0.001648951	0.002325742	0.001153788	0.001329353	0.000420747	0.000858495	0.000751601	0.000603049	0.001084592	0.000443205	0.000365938	0.000431565	0.001886273	0.000655788	0.001060997	8.12487E-05	0	1.72215E-05	1.03581E-05	4.15028E-05	0.000279781	0.00066026	6.68016E-05	3.06303E-05	0	0	3.96193E-06	9.75288E-05	0.000296545	4.30772E-05	0.000468399	0.000340662	0.000184401	1.79142E-05	0.000326696	5.01422E-06	7.7138E-05	1.42201E-05	4.17865E-05	1.26585E-05	0.000525676	9.63864E-05	0.00027956
5.50643E-05	0.054554016	0.014716971	0.009173492	0.007605184	0.00331806	0.001280988	0.001705014	0.002382022	0.001181527	0.001364534	0.00042818	0.000887688	0.000778941	0.000621444	0.001109712	0.000448185	0.000376416	0.000443022	0.001929674	0.000676047	0.001080645	8.12487E-05	0	1.72215E-05	1.38108E-05	4.15028E-05	0.000283322	0.000675765	7.45095E-05	3.29865E-05	0	0	3.96193E-06	9.75288E-05	0.000299216	4.71798E-05	0.000481191	0.000352275	0.000193078	1.79142E-05	0.000336448	5.01422E-06	8.38456E-05	1.42201E-05	4.17865E-05	1.26585E-05	0.000525676	9.63864E-05	0.00027956
5.667E-05	0.055500492	0.015016051	0.009372176	0.007773895	0.003404149	0.001314503	0.001755876	0.002441956	0.001213014	0.001400972	0.000444534	0.00092445	0.000814535	0.000642239	0.001128922	0.000463124	0.00038891	0.000462118	0.001982839	0.000703809	0.00110785	8.12487E-05	2.79238E-06	1.72215E-05	1.38108E-05	4.15028E-05	0.000290405	0.00069127	8.22174E-05	4.24112E-05	0	0	3.96193E-06	9.75288E-05	0.000302778	5.74363E-05	0.00049956	0.000360018	0.000201756	1.79142E-05	0.000351077	5.01422E-06	8.88764E-05	1.42201E-05	4.17865E-05	1.26585E-05	0.000525676	0.000105149	0.000289369
5.81773E-05	0.056342762	0.015289554	0.009566391	0.007928722	0.003489794	0.001347104	0.001800379	0.002500063	0.001245252	0.001429871	0.000463862	0.00095905	0.000842907	0.000658235	0.001149609	0.000468104	0.000401403	0.000469756	0.002024069	0.000718065	0.001130521	9.9304E-05	2.79238E-06	1.72215E-05	1.72635E-05	4.15028E-05	0.000297488	0.000700314	8.99253E-05	4.71236E-05	0	0	3.96193E-06	9.96039E-05	0.000309012	6.35901E-05	0.000514648	0.000371631	0.000206095	1.79142E-05	0.000353515	5.01422E-06	8.88764E-05	1.42201E-05	4.17865E-05	1.26585E-05	0.000525676	0.000113911	0.000294273
5.98328E-05	0.057292373	0.015583814	0.009776419	0.008102354	0.003576823	0.001381206	0.001845461	0.002567672	0.001284236	0.00148013	0.000481703	0.000992568	0.000879017	0.000676631	0.001189505	0.000478064	0.000411076	0.000477394	0.002071266	0.000747328	0.001163771	0.000103818	2.79238E-06	1.72215E-05	1.72635E-05	4.3578E-05	0.000311654	0.000709359	9.76332E-05	5.41921E-05	0	0	3.96193E-06	9.96039E-05	0.000321479	7.07697E-05	0.000530393	0.000375502	0.000210434	1.79142E-05	0.000360829	5.01422E-06	9.39071E-05	1.42201E-05	4.43981E-05	1.26585E-05	0.000558531	0.000113911	0.000313892
6.13206E-05	0.058188704	0.01586167	0.009971321	0.008265266	0.003661529	0.001417198	0.001889387	0.002625413	0.001322471	0.001517824	0.000499544	0.001035817	0.000900167	0.000704624	0.00121758	0.000493003	0.000417524	0.000481214	0.002120634	0.00077359	0.001197022	0.000103818	2.79238E-06	1.72215E-05	2.07162E-05	5.18785E-05	0.000329362	0.000733909	0.00010791	6.36168E-05	0	0	3.96193E-06	9.96039E-05	0.000335728	7.2821E-05	0.000539249	0.000383245	0.00022345	2.04734E-05	0.000368143	5.01422E-06	9.72609E-05	1.56421E-05	4.43981E-05	1.26585E-05	0.000558531	0.000113911	0.000323701
6.30643E-05	0.059074067	0.016173967	0.010191318	0.008443643	0.003753895	0.001454364	0.001929267	0.002693388	0.001362205	0.001561801	0.00050103	0.001062847	0.000925444	0.000727818	0.001248611	0.000493003	0.000424778	0.000504129	0.002180851	0.000801352	0.001225738	0.000103818	2.79238E-06	1.72215E-05	3.10742E-05	5.60288E-05	0.000350611	0.000767503	0.000123326	8.01101E-05	0	0	3.96193E-06	0.000103754	0.000344633	7.48723E-05	0.000555322	0.000385825	0.000229958	2.55917E-05	0.000385209	5.01422E-06	0.000102292	1.56421E-05	4.43981E-05	1.26585E-05	0.00062424	0.000113911	0.00033351
6.46447E-05	0.059939059	0.016455866	0.010409251	0.008607961	0.003837069	0.001487292	0.001967413	0.002757707	0.001404188	0.001598239	0.000520358	0.001097447	0.00094711	0.000751812	0.001275209	0.000507943	0.000432032	0.000519405	0.002235644	0.000825362	0.0012605	0.000103818	2.79238E-06	1.72215E-05	3.10742E-05	5.81039E-05	0.000368319	0.000789469	0.000154158	8.95348E-05	0	0	3.96193E-06	0.000103754	0.000354429	7.79492E-05	0.000573362	0.000393568	0.000247314	3.07101E-05	0.000390085	5.01422E-06	0.000107322	1.56421E-05	4.43981E-05	1.51902E-05	0.000657095	0.000113911	0.000343319
6.63839E-05	0.060920793	0.016775937	0.010646091	0.008789677	0.003934476	0.001525827	0.002014806	0.002818738	0.001443172	0.001639703	0.000536712	0.001128802	0.000977029	0.000775006	0.001307717	0.000517902	0.000445735	0.000538501	0.002293149	0.000853875	0.001301308	0.000112845	2.79238E-06	1.72215E-05	3.45269E-05	5.81039E-05	0.000375402	0.000804974	0.000172143	0.000103672	0	0	3.96193E-06	0.000107904	0.000362443	8.00005E-05	0.000589435	0.00040002	0.000253822	3.32693E-05	0.000402275	5.01422E-06	0.000115707	1.56421E-05	4.43981E-05	1.77219E-05	0.000657095	0.000113911	0.000362937
6.80025E-05	0.061861001	0.017064211	0.010840993	0.008954697	0.004028917	0.001565732	0.002055842	0.002890367	0.001479158	0.001682423	0.000541172	0.001159077	0.001007465	0.000791802	0.00133727	0.000542802	0.000461049	0.000557597	0.002351196	0.000877135	0.001337581	0.000139928	2.79238E-06	1.72215E-05	4.14323E-05	6.01791E-05	0.000389568	0.000832108	0.000202974	0.000115453	0	0	3.96193E-06	0.000109979	0.000370458	8.10261E-05	0.000607475	0.00040131	0.000266838	3.32693E-05	0.000409589	5.01422E-06	0.000124092	1.56421E-05	4.43981E-05	1.77219E-05	0.000657095	0.000122674	0.000377651
6.97961E-05	0.06285057	0.017381794	0.011088489	0.0091452	0.004129536	0.001602311	0.002109016	0.002960899	0.001512894	0.001737708	0.000557526	0.001193676	0.001029131	0.000820595	0.0013683	0.000552761	0.000471528	0.000584331	0.002409786	0.000901146	0.001381412	0.000144442	2.79238E-06	1.72215E-05	4.83377E-05	7.26299E-05	0.000403734	0.000869579	0.000236375	0.000124877	0	0	3.96193E-06	0.000109979	0.000383816	8.30774E-05	0.000626172	0.000403891	0.000277686	3.83876E-05	0.000421779	5.01422E-06	0.000130799	1.56421E-05	4.96214E-05	2.02536E-05	0.000657095	0.000122674	0.000402174
7.14776E-05	0.063734366	0.017668357	0.011283392	0.00931233	0.004220123	0.001636999	0.002161611	0.003025584	0.00154813	0.001777915	0.000570907	0.001231519	0.001060082	0.00083899	0.001396376	0.000562721	0.000482812	0.000599607	0.002459696	0.000936411	0.001408617	0.000144442	2.79238E-06	1.72215E-05	4.83377E-05	7.47051E-05	0.0004179	0.000890252	0.000251791	0.000136658	0	0	3.96193E-06	0.000112054	0.000393612	8.82057E-05	0.000642573	0.000409052	0.000288533	4.3506E-05	0.000424217	5.01422E-06	0.000134153	1.56421E-05	4.96214E-05	2.5317E-05	0.000657095	0.000122674	0.000407078
7.33613E-05	0.064696513	0.017996358	0.011527794	0.009515662	0.004319359	0.001676643	0.002199179	0.003104888	0.001584116	0.001813097	0.000584288	0.001263956	0.001088454	0.000862184	0.001433317	0.000567701	0.000495709	0.000611065	0.002515031	0.000964924	0.001440356	0.000148956	8.37713E-06	1.72215E-05	5.17904E-05	7.88554E-05	0.000432066	0.000909634	0.000282622	0.000139015	3.4612E-06	0	3.96193E-06	0.000116205	0.00040697	9.64108E-05	0.000661597	0.000410343	0.00029938	4.60651E-05	0.000429094	5.01422E-06	0.00013583	1.56421E-05	4.96214E-05	3.03804E-05	0.000657095	0.000122674	0.000426696
7.50885E-05	0.065577174	0.018292096	0.011748821	0.009680858	0.004411873	0.001713418	0.002233857	0.003172496	0.001622351	0.001848278	0.000588748	0.001292068	0.00112508	0.000886178	0.00146287	0.000572681	0.000506187	0.000630161	0.002573621	0.000987433	0.001472095	0.000148956	8.37713E-06	1.72215E-05	5.17904E-05	7.88554E-05	0.000446233	0.000930307	0.000305746	0.000141371	3.4612E-06	0	3.96193E-06	0.00011828	0.000419437	9.74365E-05	0.000676686	0.000414214	0.000301549	5.37427E-05	0.00043397	7.52132E-06	0.000139184	1.56421E-05	4.96214E-05	3.03804E-05	0.000657095	0.000122674	0.000456124
7.69845E-05	0.066605135	0.018617298	0.011982567	0.009861168	0.004514716	0.001754105	0.002286453	0.00325253	0.001669582	0.001903563	0.000603615	0.001337479	0.001156547	0.00091817	0.001498333	0.0005926	0.000517472	0.000641618	0.002638179	0.001009943	0.001515926	0.00015347	8.37713E-06	1.72215E-05	5.17904E-05	8.71559E-05	0.000456857	0.000956149	0.000339147	0.000148439	3.4612E-06	0	3.96193E-06	0.000120355	0.000433685	0.000100513	0.000693414	0.000420666	0.000305888	5.37427E-05	0.000441284	7.52132E-06	0.000140861	1.56421E-05	5.22331E-05	3.79755E-05	0.000657095	0.000140198	0.000475742
7.87456E-05	0.067429384	0.01890495	0.012193625	0.010029352	0.004605056	0.001793162	0.002330379	0.00332489	0.001707067	0.001950053	0.000624429	0.001363429	0.001183372	0.00095656	0.001523453	0.000607539	0.000525935	0.000653076	0.002683206	0.001042208	0.001547665	0.00015347	8.37713E-06	1.72215E-05	5.17904E-05	8.71559E-05	0.000460399	0.000971654	0.000359701	0.000155508	3.4612E-06	0	3.96193E-06	0.000124505	0.000444372	0.000101539	0.000710471	0.000428408	0.000314566	5.37427E-05	0.000443722	7.52132E-06	0.000144214	1.70641E-05	5.22331E-05	4.3039E-05	0.000722804	0.000140198	0.000485551
8.06979E-05	0.068416603	0.019233184	0.012438715	0.010211595	0.004705477	0.001836196	0.002382974	0.003400904	0.0017498	0.001987747	0.000631863	0.001402353	0.001205553	0.000988552	0.001554484	0.000617499	0.000538831	0.000687448	0.002732574	0.001063967	0.001589984	0.000157984	8.37713E-06	1.72215E-05	5.17904E-05	8.71559E-05	0.000471023	0.000997496	0.000375117	0.000164933	1.38448E-05	0	3.96193E-06	0.000124505	0.00045862	0.000106667	0.000729495	0.00043357	0.000321074	6.65385E-05	0.000443722	7.52132E-06	0.000145891	1.84861E-05	5.22331E-05	4.3039E-05	0.000788514	0.000148961	0.000490456
8.24474E-05	0.069272193	0.019535452	0.012646336	0.010378373	0.004803724	0.001874862	0.002437881	0.003468148	0.001802279	0.00203298	0.000640784	0.001446684	0.001229798	0.001026943	0.001581081	0.000622479	0.000551325	0.000702725	0.002791164	0.001090979	0.001615677	0.000167011	8.37713E-06	1.72215E-05	5.52431E-05	8.71559E-05	0.000478106	0.001007833	0.000390533	0.000174357	1.38448E-05	0	3.96193E-06	0.000124505	0.000469306	0.000107693	0.000746224	0.000441312	0.000329752	6.90977E-05	0.000443722	7.52132E-06	0.000145891	1.99081E-05	5.22331E-05	4.3039E-05	0.000788514	0.000148961	0.000514979
8.44182E-05	0.070226504	0.019869983	0.012881457	0.010564483	0.004908692	0.001919004	0.002496256	0.00354672	0.001853258	0.002085752	0.000658624	0.001482364	0.001255591	0.001066933	0.001622455	0.000642398	0.000559385	0.000718001	0.002849754	0.001117991	0.001641371	0.000167011	8.37713E-06	1.72215E-05	5.86958E-05	9.13062E-05	0.000485189	0.001037551	0.000416226	0.000176713	2.07672E-05	0	3.96193E-06	0.000124505	0.000477321	0.00011077	0.000765248	0.000446474	0.00033409	7.42161E-05	0.000448598	7.52132E-06	0.000147568	1.99081E-05	5.22331E-05	4.55707E-05	0.000854223	0.000148961	0.000524788
8.62042E-05	0.071156527	0.020178081	0.013103859	0.010739169	0.005005407	0.001955779	0.002536714	0.003618714	0.001886245	0.002120933	0.000669032	0.001518045	0.001289638	0.001095726	0.001643143	0.000657338	0.000571476	0.000737097	0.002911599	0.001148754	0.001688224	0.000171525	8.37713E-06	1.72215E-05	6.21485E-05	9.13062E-05	0.000488731	0.001056932	0.000429072	0.000176713	2.42284E-05	0	3.96193E-06	0.000124505	0.000487117	0.000113847	0.000779025	0.000461958	0.00033409	7.42161E-05	0.000460788	7.52132E-06	0.000149245	1.99081E-05	5.74564E-05	4.55707E-05	0.000854223	0.000148961	0.000534597
8.8217E-05	0.072147663	0.020504838	0.013345511	0.010936702	0.005117294	0.002002204	0.002588732	0.003687419	0.001932726	0.002171192	0.000682412	0.001551563	0.001320073	0.001122919	0.001684517	0.000667297	0.000581954	0.000740916	0.002972902	0.001178017	0.001716941	0.000171525	8.37713E-06	1.72215E-05	6.56012E-05	9.33813E-05	0.000502897	0.001081482	0.000447057	0.000176713	2.76896E-05	0	3.96193E-06	0.00012658	0.000499584	0.000113847	0.000795097	0.000465829	0.000342768	7.42161E-05	0.000460788	7.52132E-06	0.000152599	2.27521E-05	5.74564E-05	4.81024E-05	0.000919933	0.000157723	0.00054931
9.00781E-05	0.073087871	0.020802597	0.013563101	0.01110102	0.005212082	0.002044652	0.002636703	0.003762703	0.001967213	0.002205117	0.000694306	0.001582918	0.001345866	0.001150112	0.001712592	0.000677257	0.000592029	0.000763831	0.003026609	0.001203528	0.001750191	0.000171525	8.37713E-06	1.72215E-05	6.56012E-05	9.33813E-05	0.000517063	0.001109908	0.000459904	0.000176713	3.11508E-05	0	3.96193E-06	0.000136955	0.000512942	0.000114873	0.000810514	0.000477443	0.000344938	7.42161E-05	0.000468102	1.00284E-05	0.00015763	2.27521E-05	5.74564E-05	5.56975E-05	0.000919933	0.000157723	0.00055912
9.22132E-05	0.074070389	0.021145291	0.013804065	0.011290995	0.005326094	0.002090751	0.002698546	0.003834697	0.002003198	0.002246581	0.000709173	0.00161103	0.001373722	0.001170907	0.001756921	0.000687217	0.00060412	0.000779108	0.003088454	0.001235042	0.001790999	0.000180553	8.37713E-06	1.72215E-05	6.56012E-05	9.54565E-05	0.000517063	0.001137042	0.000467611	0.000176713	3.80732E-05	0	3.96193E-06	0.000141105	0.000524519	0.000116924	0.000832163	0.000490347	0.000347107	7.42161E-05	0.000477854	1.25355E-05	0.000164337	2.41741E-05	5.74564E-05	5.56975E-05	0.000919933	0.000157723	0.000573833
9.4099E-05	0.074936947	0.021450669	0.014024405	0.011473239	0.005423303	0.002131568	0.002754031	0.003906326	0.002039934	0.002274224	0.000725528	0.001641305	0.001398999	0.0011981	0.001792385	0.000702156	0.000614195	0.000790565	0.003148129	0.001264305	0.001827272	0.000180553	8.37713E-06	1.72215E-05	7.25066E-05	9.54565E-05	0.000527688	0.001165468	0.000485597	0.000176713	4.15344E-05	1.99518E-06	7.92387E-06	0.000141105	0.000533424	0.000117949	0.000850203	0.000504541	0.000355785	7.42161E-05	0.00048273	1.25355E-05	0.000166014	2.41741E-05	5.74564E-05	5.56975E-05	0.000919933	0.000157723	0.000588547
9.62644E-05	0.075891259	0.021792431	0.014275338	0.011675868	0.005532472	0.00217695	0.002816452	0.003991842	0.002093912	0.002316944	0.000753776	0.00168131	0.001425308	0.001223694	0.001832281	0.000722076	0.000630719	0.000809661	0.003213772	0.001292818	0.001854477	0.000180553	1.11695E-05	1.72215E-05	7.59592E-05	9.75316E-05	0.000531229	0.00119777	0.000493304	0.000176713	4.15344E-05	1.99518E-06	7.92387E-06	0.000141105	0.000545001	0.000117949	0.000869556	0.000525187	0.000362293	7.42161E-05	0.000485168	1.25355E-05	0.000166014	2.55961E-05	5.74564E-05	6.07609E-05	0.000919933	0.000157723	0.000593451
9.82117E-05	0.076768786	0.022098119	0.014505303	0.011849148	0.005632399	0.002219527	0.002870203	0.004057623	0.002137395	0.002358408	0.000767156	0.001716991	0.001455743	0.001246088	0.001873655	0.000732035	0.000642406	0.00081348	0.003265309	0.001317578	0.001889239	0.00018958	1.11695E-05	1.72215E-05	7.59592E-05	0.000101682	0.000538312	0.001224904	0.000498443	0.000181426	4.15344E-05	1.99518E-06	7.92387E-06	0.000145256	0.000553906	0.000121026	0.00088858	0.00053422	0.000366632	7.42161E-05	0.000487606	1.25355E-05	0.000169368	2.55961E-05	5.74564E-05	6.07609E-05	0.000919933	0.000157723	0.000608165
0.000100408	0.077784211	0.022439181	0.014743174	0.01204299	0.005746362	0.002268104	0.002937826	0.004142043	0.002190623	0.00240741	0.000792431	0.001748346	0.001485147	0.001267683	0.001929806	0.000741995	0.000653691	0.000821118	0.003333664	0.001348342	0.001920978	0.000198608	1.11695E-05	1.72215E-05	7.59592E-05	0.000105832	0.000552478	0.00125333	0.00050872	0.000181426	4.15344E-05	1.99518E-06	7.92387E-06	0.000151481	0.000556578	0.000121026	0.000909245	0.000538091	0.000379648	7.67752E-05	0.000492482	1.25355E-05	0.000169368	2.84402E-05	6.00681E-05	6.07609E-05	0.000985642	0.000157723	0.000622879
0.000102419	0.078654687	0.022752644	0.014965576	0.012227518	0.005845103	0.002311856	0.002995623	0.004210382	0.002228108	0.002458926	0.000807298	0.001785108	0.001509908	0.001294076	0.001984479	0.000751955	0.000665781	0.000828757	0.003388999	0.001379105	0.001960275	0.000212149	1.11695E-05	1.72215E-05	7.59592E-05	0.000112058	0.000573728	0.001284341	0.000513859	0.000193207	5.1918E-05	1.99518E-06	7.92387E-06	0.000157706	0.000563702	0.000123078	0.000933846	0.000547124	0.000399173	7.67752E-05	0.000504672	1.25355E-05	0.000176076	2.84402E-05	6.00681E-05	6.32926E-05	0.000985642	0.000157723	0.000632688
0.000104672	0.079648958	0.023102568	0.015226477	0.012433486	0.005959263	0.002358867	0.003066135	0.004296264	0.002271591	0.002495364	0.000823652	0.001837007	0.001537764	0.001333266	0.002034719	0.000761914	0.000680693	0.000847852	0.003451929	0.001409869	0.002002594	0.000216663	1.11695E-05	1.72215E-05	7.94119E-05	0.000116208	0.000587894	0.001316643	0.000531844	0.000193207	5.1918E-05	1.99518E-06	7.92387E-06	0.000159781	0.000575279	0.000124103	0.000954839	0.000558737	0.000405681	7.67752E-05	0.000509549	1.25355E-05	0.000177753	2.84402E-05	6.00681E-05	6.32926E-05	0.001018497	0.000157723	0.00066702
0.000106669	0.080546073	0.023416498	0.015460567	0.012625923	0.006061118	0.002402293	0.003131446	0.004363873	0.002314324	0.002531801	0.000845953	0.001884581	0.001564588	0.001362859	0.002070182	0.000766894	0.000696007	0.000863129	0.003510519	0.001438381	0.002035844	0.000225691	1.11695E-05	1.72215E-05	7.94119E-05	0.000126584	0.000594977	0.001343777	0.000534413	0.000207344	5.1918E-05	1.99518E-06	7.92387E-06	0.000168082	0.000586856	0.000126155	0.000971895	0.000574222	0.000414359	7.93344E-05	0.000516863	1.25355E-05	0.00017943	2.84402E-05	6.26797E-05	6.32926E-05	0.001018497	0.000157723	0.00066702
0.000108996	0.081521539	0.023767122	0.015722156	0.01282697	0.00617681	0.002452108	0.003198491	0.004458159	0.002370551	0.002587086	0.000859334	0.001922424	0.001589865	0.00139725	0.002108601	0.000781834	0.000711322	0.000882225	0.003575077	0.001478899	0.00207514	0.000243746	1.11695E-05	1.72215E-05	7.94119E-05	0.000130734	0.000630392	0.001365742	0.000539552	0.000212056	5.53792E-05	7.9807E-06	7.92387E-06	0.000168082	0.000593089	0.00012718	0.000994528	0.000588416	0.000425206	8.18936E-05	0.000524177	1.25355E-05	0.000181107	2.84402E-05	6.52914E-05	6.32926E-05	0.001051352	0.000166486	0.000676829
0.000111113	0.082362242	0.024088359	0.015963808	0.012999548	0.006279999	0.002497751	0.00325282	0.004528326	0.002417782	0.002634833	0.000871228	0.001966754	0.00161411	0.001428442	0.002151453	0.000786813	0.000725427	0.000897502	0.003640177	0.001510413	0.002108391	0.000261801	1.11695E-05	1.72215E-05	7.94119E-05	0.000132809	0.000644558	0.001394169	0.000560106	0.000216768	5.88404E-05	7.9807E-06	7.92387E-06	0.000168082	0.000602885	0.000130257	0.001017161	0.000606481	0.000429545	8.18936E-05	0.000529053	1.25355E-05	0.000181107	2.98622E-05	6.52914E-05	6.32926E-05	0.001084207	0.000166486	0.000691543
0.000113511	0.083369048	0.024446214	0.016227459	0.013212546	0.00639579	0.002545871	0.003318131	0.004609457	0.002453768	0.002690118	0.000884608	0.002019735	0.001646094	0.001464433	0.002188394	0.000806733	0.000739533	0.000912778	0.003705819	0.001536675	0.002162801	0.000275343	1.11695E-05	1.72215E-05	7.94119E-05	0.00014526	0.000662266	0.001414842	0.000565245	0.000226193	5.88404E-05	9.97588E-06	7.92387E-06	0.000170157	0.000613571	0.000130257	0.001033889	0.000618095	0.000438223	8.18936E-05	0.000533929	1.25355E-05	0.000182783	3.55502E-05	6.7903E-05	6.58243E-05	0.001084207	0.000175248	0.000706256
0.000115628	0.08424971	0.024766751	0.016459143	0.013400412	0.006502685	0.002593274	0.003382286	0.004677797	0.002486755	0.002729068	0.000902449	0.002062984	0.001676013	0.001490027	0.002226813	0.000836612	0.000753638	0.000935693	0.003774174	0.001574191	0.002211166	0.000288884	1.11695E-05	1.72215E-05	7.94119E-05	0.000151485	0.000669349	0.001441976	0.000570383	0.000226193	6.23016E-05	9.97588E-06	7.92387E-06	0.000170157	0.000619805	0.000130257	0.001050618	0.000629708	0.000440392	8.18936E-05	0.000538805	1.25355E-05	0.00018446	4.12382E-05	7.05147E-05	6.8356E-05	0.001084207	0.000175248	0.000711161
0.000118063	0.085303527	0.025132225	0.016728638	0.013614992	0.006621293	0.00264485	0.003448174	0.004758927	0.002531737	0.002778071	0.00092475	0.002107314	0.001706964	0.001522019	0.002274097	0.000871471	0.000763311	0.00095097	0.003862602	0.001603454	0.002253485	0.000293398	1.11695E-05	3.4443E-05	8.28646E-05	0.000166011	0.000687056	0.00146911	0.00058066	0.000235618	6.23016E-05	1.19711E-05	7.92387E-06	0.000176382	0.000634053	0.000132309	0.001072266	0.000640031	0.000453408	8.18936E-05	0.000543681	1.50426E-05	0.00018446	4.40822E-05	7.5738E-05	6.8356E-05	0.001117061	0.000175248	0.000725874
0.000120183	0.086221797	0.025449341	0.016961009	0.01381147	0.006732439	0.002688667	0.003505971	0.004837134	0.002582716	0.002824561	0.000942591	0.002149482	0.001734305	0.001550812	0.00232286	0.00089139	0.000777416	0.000981523	0.003926075	0.001631966	0.002288247	0.000293398	1.11695E-05	3.4443E-05	8.63173E-05	0.000182612	0.000704764	0.001482031	0.000585799	0.000247399	6.9224E-05	1.39662E-05	7.92387E-06	0.000176382	0.000642959	0.000138462	0.001088995	0.000649064	0.000459917	8.18936E-05	0.000546119	1.75498E-05	0.000186137	4.40822E-05	8.09613E-05	6.8356E-05	0.001117061	0.000175248	0.000725874
0.000122596	0.08724349	0.025809295	0.017233598	0.014023589	0.00685589	0.002739199	0.003573594	0.004925208	0.002639693	0.002876076	0.000964892	0.002190569	0.001767319	0.001582004	0.002365712	0.00089637	0.000793134	0.001012076	0.00400528	0.001673985	0.0023351	0.000297912	1.11695E-05	3.87483E-05	8.977E-05	0.000190913	0.000722472	0.001502704	0.000598645	0.000249755	7.26852E-05	1.59614E-05	7.92387E-06	0.000178457	0.000650083	0.000141539	0.0011113	0.000660678	0.000470764	8.18936E-05	0.000558309	2.00569E-05	0.000186137	4.40822E-05	8.3573E-05	7.59511E-05	0.001117061	0.000175248	0.000735684
0.000124802	0.088110048	0.026132165	0.017466656	0.014213038	0.006967135	0.002788102	0.003636015	0.004997202	0.002692172	0.002925079	0.000981246	0.002239224	0.001804461	0.001611596	0.002402653	0.000926249	0.000804418	0.001027353	0.0040834	0.001710751	0.00238951	0.00030694	1.11695E-05	3.87483E-05	9.32227E-05	0.000205439	0.000736638	0.001516917	0.000601215	0.000249755	7.26852E-05	1.79566E-05	7.92387E-06	0.000178457	0.00066166	0.000141539	0.001130652	0.00066842	0.00048595	8.18936E-05	0.000563185	2.00569E-05	0.000187814	4.97703E-05	8.3573E-05	8.35462E-05	0.001117061	0.00018401	0.000740588
0.000127312	0.089083164	0.026497871	0.017743714	0.014428848	0.007085545	0.002836027	0.003714619	0.005089662	0.002743152	0.002984133	0.001000574	0.00228896	0.001836444	0.001648387	0.00244846	0.000951148	0.000818927	0.001057906	0.004160435	0.001747517	0.002425783	0.000320481	1.11695E-05	4.30537E-05	9.32227E-05	0.00021789	0.000747262	0.001545343	0.000608923	0.000252111	7.61464E-05	1.99518E-05	7.92387E-06	0.000178457	0.000672346	0.000144616	0.001153285	0.000681324	0.000505475	8.44528E-05	0.000572937	2.50711E-05	0.000191168	5.11923E-05	8.3573E-05	8.35462E-05	0.001117061	0.000192773	0.000755302
0.00012961	0.089992032	0.026817243	0.017982272	0.014627435	0.007197185	0.002885907	0.003791489	0.005171523	0.002792632	0.003046957	0.001018415	0.00233221	0.001869459	0.001681979	0.002485401	0.000951148	0.000831823	0.001065544	0.004229332	0.001773028	0.002451477	0.000347564	1.11695E-05	4.73591E-05	9.32227E-05	0.00022619	0.000775595	0.001569893	0.0006192	0.000254467	7.61464E-05	1.99518E-05	7.92387E-06	0.000180532	0.00067947	0.000145642	0.001174606	0.000689066	0.00052066	8.44528E-05	0.000577813	2.75782E-05	0.000191168	5.26143E-05	8.61846E-05	8.35462E-05	0.001215626	0.000210298	0.00077492
0.000132163	0.090991003	0.027183727	0.018278579	0.014856952	0.007320241	0.002940939	0.003869515	0.005269465	0.002843612	0.003107268	0.001042203	0.00236789	0.001905053	0.001722769	0.002543029	0.000966087	0.000851571	0.001080821	0.004311792	0.001806043	0.002492284	0.000356592	1.11695E-05	4.73591E-05	9.66754E-05	0.000232416	0.000807468	0.00160478	0.000621769	0.000254467	7.96076E-05	1.99518E-05	7.92387E-06	0.000184682	0.000683923	0.000149745	0.001196582	0.000699389	0.000535846	8.44528E-05	0.000585128	2.75782E-05	0.000192845	5.26143E-05	8.61846E-05	8.35462E-05	0.00124848	0.00021906	0.000784729
0.000134502	0.091847376	0.027516859	0.018541887	0.015063623	0.007432721	0.00298606	0.003924422	0.005342555	0.002894591	0.003176374	0.001067477	0.002414383	0.001934456	0.001753161	0.002577015	0.000976047	0.000868901	0.001103736	0.004379062	0.001833055	0.002534603	0.000361105	1.11695E-05	5.16645E-05	9.66754E-05	0.000244867	0.000814551	0.001638374	0.000624338	0.00025918	8.30688E-05	2.19469E-05	7.92387E-06	0.000188832	0.00069639	0.000153847	0.001213967	0.000708422	0.000540185	8.95711E-05	0.000597318	3.00853E-05	0.000192845	5.54583E-05	8.61846E-05	8.35462E-05	0.00131419	0.000227822	0.000789634
0.000137116	0.092831461	0.027899358	0.01880107	0.015280488	0.007554096	0.003035875	0.003995513	0.005428802	0.002944072	0.003232916	0.001091265	0.002470607	0.001981399	0.001790752	0.002616911	0.000990987	0.000885827	0.001126651	0.00445664	0.001869071	0.002593548	0.000374647	1.11695E-05	5.59698E-05	0.000100128	0.000251092	0.000821634	0.001662924	0.000626908	0.00025918	8.30688E-05	2.19469E-05	7.92387E-06	0.000190907	0.000706186	0.000153847	0.001233319	0.000720035	0.000546693	9.21303E-05	0.000602194	3.50995E-05	0.000192845	5.83023E-05	8.61846E-05	8.35462E-05	0.001412754	0.000227822	0.000814157
0.000139487	0.093729359	0.028228836	0.019057503	0.015481887	0.007667713	0.003089081	0.004053888	0.005501162	0.002992052	0.003276892	0.001101672	0.002507369	0.002016477	0.001829942	0.002647942	0.001015886	0.000901545	0.001149566	0.004524995	0.001897583	0.002640401	0.000388188	1.39619E-05	5.59698E-05	0.000100128	0.000261468	0.000825176	0.00169781	0.000626908	0.00025918	8.30688E-05	2.19469E-05	7.92387E-06	0.000197133	0.000712419	0.000160001	0.001252344	0.000731649	0.000551032	9.21303E-05	0.000609508	3.50995E-05	0.000194522	5.97243E-05	8.87963E-05	8.60779E-05	0.001478464	0.000227822	0.000819061
0.000142215	0.094772991	0.028604883	0.019332498	0.015704374	0.007796847	0.003141114	0.004129024	0.0056002	0.00304903	0.003320869	0.001118026	0.002551699	0.002061873	0.001867532	0.002692271	0.001020865	0.000917263	0.0011763	0.00459986	0.00193585	0.002675163	0.000388188	1.39619E-05	5.59698E-05	0.000100128	0.000273919	0.000832259	0.001723652	0.000634616	0.00025918	8.99912E-05	2.19469E-05	7.92387E-06	0.000201283	0.000723106	0.000166155	0.001282193	0.000749714	0.000561879	9.72486E-05	0.00061926	4.01137E-05	0.000196199	5.97243E-05	8.87963E-05	8.86096E-05	0.001478464	0.000227822	0.000838679
0.000144603	0.095701446	0.028948044	0.019575524	0.01590261	0.007912589	0.003193537	0.004194913	0.005681696	0.003100759	0.003367359	0.001137354	0.00257873	0.002086118	0.001901124	0.002733645	0.001025845	0.000928144	0.001206853	0.00466279	0.001968864	0.002711436	0.000397216	1.39619E-05	5.59698E-05	0.000103581	0.000284294	0.000849967	0.001757247	0.000642323	0.00025918	8.99912E-05	2.19469E-05	7.92387E-06	0.000211658	0.000742697	0.000166155	0.001301546	0.00076907	0.000583574	0.000104926	0.000626574	4.01137E-05	0.000197876	6.11463E-05	9.66312E-05	8.86096E-05	0.001478464	0.000236585	0.000848488
0.000147314	0.09680384	0.029331709	0.01985327	0.016122462	0.00804884	0.003251047	0.004268315	0.005772693	0.003153238	0.003410079	0.001152221	0.00262306	0.002118101	0.001937115	0.002785363	0.001030825	0.000942653	0.001229768	0.004733857	0.002007131	0.002762823	0.000406244	1.39619E-05	5.59698E-05	0.000107033	0.000311271	0.000853508	0.001805054	0.000652601	0.000261536	9.34524E-05	2.19469E-05	7.92387E-06	0.000219959	0.000758727	0.000169232	0.001326146	0.000772941	0.00059876	0.000112604	0.00063145	4.01137E-05	0.000197876	6.11463E-05	9.66312E-05	8.86096E-05	0.001478464	0.000236585	0.000873011
0.000149742	0.097725245	0.029664375	0.020116921	0.016326145	0.008163149	0.003300276	0.004342295	0.0058509	0.003204218	0.003465364	0.001170062	0.002661984	0.002155758	0.001972306	0.002820827	0.001040785	0.000955952	0.001252683	0.00480167	0.002045398	0.002809677	0.000415271	1.39619E-05	6.02752E-05	0.000110486	0.000321647	0.000853508	0.001824436	0.00065517	0.000261536	9.34524E-05	2.39421E-05	7.92387E-06	0.000228259	0.000774756	0.000173334	0.001345499	0.000785845	0.000611776	0.000115163	0.000636326	4.01137E-05	0.000199553	6.39904E-05	9.92429E-05	9.11413E-05	0.001478464	0.00025411	0.00088282
0.000152554	0.098740669	0.030043453	0.020402572	0.016553203	0.008296879	0.003358633	0.004423789	0.005956151	0.003252198	0.003519392	0.001186416	0.002703071	0.002193932	0.002013896	0.002874022	0.001045765	0.000972073	0.00126414	0.004880875	0.002081414	0.002879201	0.000428813	1.39619E-05	6.02752E-05	0.000113939	0.000332023	0.000864133	0.00185157	0.000657739	0.000261536	9.34524E-05	2.39421E-05	7.92387E-06	0.000242784	0.000788114	0.000178463	0.00136682	0.000792297	0.000631301	0.000115163	0.000641202	5.01422E-05	0.000202906	6.39904E-05	9.92429E-05	9.3673E-05	0.001478464	0.000262872	0.000902439
0.000155071	0.099670692	0.030385293	0.020660036	0.016754777	0.008417167	0.003405449	0.004497769	0.006047514	0.003299429	0.00358096	0.001196823	0.002748482	0.002231589	0.002061084	0.002912441	0.001065684	0.000984969	0.001287055	0.004954113	0.00211743	0.002926054	0.000428813	1.39619E-05	6.02752E-05	0.000113939	0.000352774	0.000871216	0.001877411	0.000657739	0.000261536	9.34524E-05	2.39421E-05	7.92387E-06	0.000251085	0.000796129	0.000185642	0.001386828	0.00080133	0.000642148	0.000130518	0.000653392	5.26493E-05	0.000202906	6.39904E-05	9.92429E-05	0.000108863	0.001511318	0.000271634	0.000907343
0.000157959	0.100750365	0.030767092	0.020960125	0.016996245	0.00855159	0.003466088	0.004570594	0.00614911	0.003367652	0.003651323	0.001226558	0.002783082	0.002271826	0.002099474	0.002962681	0.001080623	0.000998672	0.001317609	0.005041455	0.002151194	0.002984998	0.00043784	1.39619E-05	6.02752E-05	0.000113939	0.000361075	0.000885382	0.001904545	0.000660309	0.000261536	9.34524E-05	2.39421E-05	7.92387E-06	0.00025316	0.000813049	0.000188719	0.001413725	0.000814233	0.000644317	0.000140755	0.000665583	5.76635E-05	0.00020626	6.39904E-05	9.92429E-05	0.000113927	0.001511318	0.000271634	0.000917152
0.00016045	0.101655315	0.031110175	0.021214151	0.017205025	0.008672965	0.00351649	0.004647464	0.006241204	0.003416383	0.003699069	0.001245885	0.002824168	0.002314126	0.002137065	0.003011443	0.001105523	0.001014792	0.001344343	0.005126085	0.002190962	0.00303034	0.00043784	1.39619E-05	6.02752E-05	0.000113939	0.0003756	0.000888924	0.001930387	0.000665447	0.000268604	9.34524E-05	2.39421E-05	7.92387E-06	0.00025316	0.000823735	0.000191796	0.001434718	0.000833589	0.000657334	0.00015355	0.000672897	6.26777E-05	0.000207937	6.54124E-05	9.92429E-05	0.000113927	0.001544173	0.000280397	0.000926961
0.000163385	0.102702864	0.031497028	0.021505646	0.0174363	0.0088106	0.003574	0.004737627	0.006349744	0.003466612	0.00375938	0.001269673	0.002867418	0.002351783	0.002178654	0.003085325	0.001105523	0.001029301	0.001386353	0.005208545	0.002233731	0.003078704	0.000446868	1.39619E-05	6.02752E-05	0.000113939	0.000381826	0.00090309	0.001957521	0.000673155	0.000270961	9.34524E-05	2.39421E-05	7.92387E-06	0.000259385	0.000839764	0.000193847	0.001454727	0.000846493	0.000668181	0.00015355	0.000680211	6.26777E-05	0.000212968	6.54124E-05	9.92429E-05	0.00011899	0.001544173	0.000289159	0.000941675
0.000165977	0.103612515	0.03184913	0.021763454	0.017651055	0.008935139	0.00362851	0.004806984	0.006435259	0.003516842	0.003813408	0.001289001	0.002909586	0.002399242	0.002211446	0.003135565	0.001120462	0.001045824	0.001413087	0.005275815	0.002280251	0.003113466	0.000460409	1.67543E-05	6.45806E-05	0.000117392	0.000390126	0.000913714	0.001978195	0.000673155	0.000270961	9.34524E-05	2.39421E-05	1.58477E-05	0.00026561	0.000855794	0.000196924	0.001475391	0.000859397	0.000674689	0.00015611	0.000682649	6.76919E-05	0.000214645	6.54124E-05	0.000104466	0.000124053	0.001577028	0.000297922	0.000956389
0.00016894	0.104703157	0.032246867	0.022081073	0.017892523	0.009083942	0.003685759	0.00488501	0.00654051	0.003570821	0.003890053	0.001305355	0.002943104	0.002437931	0.002253036	0.003187283	0.001125442	0.001066378	0.001432183	0.005356648	0.002337276	0.003175433	0.000473951	1.67543E-05	6.88859E-05	0.000117392	0.000400502	0.000920797	0.002028586	0.000683432	0.000273317	9.69136E-05	2.39421E-05	1.58477E-05	0.000273911	0.000869152	0.000204104	0.001500976	0.000865849	0.000696383	0.000168906	0.000711905	7.52132E-05	0.000214645	6.54124E-05	0.000104466	0.000131649	0.001609883	0.000315446	0.000976007
0.00017162	0.105667654	0.032609619	0.02235435	0.01810886	0.009208777	0.003739291	0.004957256	0.006618351	0.003624049	0.00393403	0.001320222	0.002988515	0.002473009	0.002280229	0.003234567	0.001130422	0.001076051	0.001462737	0.0054288	0.002388298	0.003222286	0.000492006	1.67543E-05	7.31913E-05	0.000117392	0.000408803	0.000931422	0.002060889	0.000683432	0.000273317	9.69136E-05	2.39421E-05	1.58477E-05	0.000275986	0.000881619	0.000208206	0.001522625	0.000873591	0.000702892	0.000174024	0.000724095	8.02274E-05	0.000214645	6.54124E-05	0.000104466	0.00013418	0.001609883	0.000315446	0.000990721
0.000174629	0.10670345	0.033006423	0.022648938	0.018361575	0.00934745	0.003803647	0.005037016	0.006724698	0.003678028	0.003989315	0.001336576	0.003031764	0.002515309	0.002309022	0.00328924	0.001150341	0.001100635	0.001474194	0.005511803	0.002440822	0.003281231	0.000519089	1.67543E-05	7.74967E-05	0.000117392	0.000429554	0.000945588	0.002095775	0.000683432	0.000275673	9.69136E-05	2.39421E-05	1.58477E-05	0.000275986	0.000896758	0.000209232	0.001546241	0.000883914	0.000711569	0.00018682	0.000728971	8.52417E-05	0.000217999	6.54124E-05	0.000107078	0.000139244	0.001675592	0.000315446	0.001020148
0.000177337	0.107633472	0.033353238	0.02292359	0.018571937	0.00947525	0.003862265	0.005123134	0.00682739	0.003734255	0.004037061	0.001352931	0.003056633	0.002555546	0.002349812	0.003361645	0.001155321	0.001121188	0.001497109	0.005577445	0.002486592	0.003322038	0.00053263	1.67543E-05	8.61074E-05	0.000117392	0.000446155	0.000959754	0.002130662	0.00069114	0.000278029	0.000100375	2.39421E-05	1.58477E-05	0.000280136	0.000911897	0.000211283	0.00156297	0.000891657	0.000720247	0.000189379	0.000738723	9.2763E-05	0.000219676	6.54124E-05	0.000107078	0.000156966	0.001675592	0.000332971	0.001025052
0.00018041	0.108695908	0.033747477	0.023234334	0.018798291	0.009618024	0.003927664	0.005197114	0.006927524	0.00379648	0.004109937	0.001372258	0.00310745	0.002605068	0.002389002	0.003423706	0.00117026	0.001137712	0.001520024	0.00565882	0.002521107	0.003376448	0.000550686	1.67543E-05	9.47182E-05	0.000117392	0.000464832	0.000984545	0.002164256	0.000696279	0.000278029	0.000100375	2.39421E-05	1.58477E-05	0.000280136	0.000921693	0.000213335	0.001584947	0.000898109	0.000731094	0.000214971	0.000750914	0.000102791	0.000223029	6.54124E-05	0.00010969	0.000156966	0.001741302	0.000332971	0.001039766
0.000183164	0.109638466	0.034113495	0.023503485	0.019025173	0.009745577	0.003985043	0.005265315	0.007018522	0.003857206	0.004184069	0.001388612	0.003150699	0.002651495	0.002420194	0.003472468	0.00117026	0.001151414	0.001554396	0.005746706	0.002549619	0.003414233	0.000573255	1.67543E-05	9.47182E-05	0.000120844	0.000479358	0.001005794	0.002201727	0.000701417	0.000280385	0.000103836	2.39421E-05	1.58477E-05	0.000282211	0.000930598	0.000213335	0.001606595	0.000913593	0.000735433	0.000225207	0.000758228	0.000107806	0.000224706	6.54124E-05	0.000112301	0.000169624	0.001839866	0.000332971	0.00105448
0.000186321	0.110708737	0.034517995	0.023811824	0.019275428	0.009901893	0.00404979	0.005353166	0.007126331	0.003920931	0.004264483	0.001406453	0.003192867	0.002702565	0.002462583	0.003522708	0.00118022	0.001171162	0.001584949	0.005837303	0.002599141	0.003479223	0.000582282	1.67543E-05	9.47182E-05	0.000120844	0.000491808	0.001016419	0.002243074	0.000719402	0.000292166	0.000107297	2.39421E-05	1.58477E-05	0.000284286	0.000948408	0.000219489	0.00163218	0.000926497	0.000748449	0.000232885	0.000772856	0.000110313	0.000226383	6.54124E-05	0.000112301	0.000177219	0.001839866	0.000341734	0.001083907
0.000189129	0.111682636	0.03488067	0.024081319	0.019494752	0.010025739	0.004106843	0.005419633	0.007223907	0.003971161	0.004322281	0.001427267	0.003228548	0.002744349	0.002498574	0.003574426	0.00119018	0.001188492	0.001596407	0.005924646	0.002633656	0.003533633	0.000595824	1.67543E-05	9.47182E-05	0.000120844	0.000495959	0.001027043	0.002289589	0.000721972	0.000294522	0.00011422	2.39421E-05	1.58477E-05	0.000286361	0.000959095	0.000222565	0.001653173	0.000940691	0.000759297	0.000232885	0.000777732	0.00011282	0.000226383	6.54124E-05	0.000112301	0.000182283	0.001839866	0.000341734	0.001103525
0.000192344	0.112764659	0.035290768	0.024398251	0.019749752	0.01017909	0.004168134	0.005512686	0.00733135	0.004028138	0.004400183	0.001442135	0.00326531	0.002786133	0.002536965	0.003627621	0.001210099	0.001203403	0.001607864	0.006020668	0.002681677	0.003592577	0.000609365	1.95466E-05	9.90235E-05	0.00012775	0.000510485	0.001044751	0.00232706	0.000724541	0.000301591	0.000121142	2.39421E-05	1.58477E-05	0.000288436	0.000981358	0.000224617	0.001680398	0.000952305	0.000776652	0.000232885	0.000785046	0.000120341	0.00022806	6.54124E-05	0.000114913	0.000184814	0.001839866	0.000341734	0.001118239
0.00019521	0.113773032	0.035660129	0.024681152	0.01997224	0.010304221	0.004226426	0.005579731	0.007439524	0.004079867	0.004481854	0.001468896	0.003305315	0.002824822	0.002580954	0.003686727	0.001230018	0.001219927	0.001623141	0.006107468	0.002718443	0.003648499	0.000622907	1.95466E-05	0.000103329	0.000131202	0.000531236	0.001055375	0.002352902	0.000734818	0.000306303	0.000121142	2.39421E-05	1.58477E-05	0.000288436	0.000991154	0.000227694	0.001698438	0.000963918	0.000791838	0.000235444	0.000794798	0.000122848	0.000231414	6.54124E-05	0.000120136	0.000189878	0.001839866	0.000341734	0.001142762
0.000198479	0.114833117	0.03607738	0.024998427	0.020225307	0.010451888	0.004290978	0.005666426	0.007548063	0.00414734	0.004545934	0.001497144	0.003346402	0.002862996	0.002611346	0.0037414	0.001244958	0.00123766	0.001657513	0.006194268	0.002761212	0.003690818	0.000636448	1.95466E-05	0.000103329	0.000131202	0.000543687	0.001076624	0.002390372	0.000742526	0.000311016	0.000131526	2.39421E-05	1.58477E-05	0.000294661	0.001004511	0.000228719	0.001720087	0.000979403	0.000804854	0.000238003	0.000811864	0.000125355	0.000233091	6.68344E-05	0.000122748	0.000194941	0.001872721	0.000341734	0.001152571
0.000201382	0.115800748	0.036433291	0.025273422	0.02044674	0.010585322	0.004351617	0.00575081	0.007652948	0.004208066	0.004611271	0.001514985	0.003377757	0.00291097	0.002657735	0.003779819	0.001254918	0.001251362	0.001676609	0.006274016	0.002797978	0.003727091	0.00064999	1.95466E-05	0.000107634	0.000131202	0.000554063	0.001080166	0.002422675	0.000747665	0.000311016	0.000131526	2.39421E-05	1.58477E-05	0.000298812	0.001013417	0.000230771	0.001738456	0.000988436	0.000833057	0.000238003	0.000821617	0.000137891	0.000234768	6.68344E-05	0.000122748	0.000210131	0.001872721	0.000350496	0.001157476
0.000204759	0.116882771	0.036847509	0.025587948	0.020696995	0.010738277	0.004417277	0.005834616	0.007772817	0.004274789	0.004695455	0.001535799	0.003422088	0.002959976	0.002695325	0.003831537	0.001269857	0.00126708	0.001703343	0.006360816	0.002849001	0.003784524	0.0006861	1.95466E-05	0.00011194	0.000131202	0.000576889	0.001083708	0.002452393	0.000760511	0.000313372	0.000138448	2.39421E-05	1.58477E-05	0.000300887	0.001028556	0.000230771	0.001763712	0.001007791	0.000848243	0.000240562	0.000826493	0.000137891	0.000236445	6.68344E-05	0.000125359	0.000225322	0.001905575	0.000359258	0.001186903
0.000207758	0.117849618	0.037219902	0.025860193	0.020920537	0.010873144	0.004478503	0.005915532	0.007875509	0.004332516	0.004762048	0.001555127	0.003461012	0.003001761	0.002730516	0.003880299	0.001284797	0.001279976	0.001737716	0.006445988	0.002905275	0.0038344	0.000695128	1.95466E-05	0.00011194	0.000131202	0.00058934	0.001090791	0.002491156	0.00076308	0.000315728	0.000138448	2.39421E-05	1.58477E-05	0.000302962	0.001039242	0.000236925	0.001784049	0.001023276	0.000867767	0.000245681	0.000836245	0.000140398	0.000238122	6.68344E-05	0.000125359	0.000232917	0.00193843	0.000368021	0.001191807
0.000211182	0.118937126	0.037632488	0.026180219	0.021165872	0.011025605	0.004543772	0.006012631	0.007990992	0.004404487	0.004848745	0.001571481	0.003512911	0.003045092	0.002772906	0.003943838	0.001319655	0.00130053	0.001760631	0.006540926	0.002963801	0.003887299	0.000713183	1.95466E-05	0.000116245	0.000134655	0.000614242	0.001115581	0.002526042	0.000768219	0.000315728	0.000138448	2.39421E-05	1.58477E-05	0.000307112	0.001054381	0.00023795	0.001811274	0.00103747	0.000882953	0.00024824	0.000865501	0.000145412	0.000238122	6.68344E-05	0.000125359	0.000235448	0.00200414	0.000376783	0.001196712
0.000214289	0.11982954	0.038000216	0.02646037	0.021391347	0.011160275	0.004606171	0.006095281	0.008092954	0.004461464	0.004910313	0.001590808	0.003561566	0.003084297	0.002812896	0.003985212	0.001329615	0.001318263	0.001775907	0.006609281	0.003008071	0.00394322	0.000726725	1.95466E-05	0.000124856	0.000134655	0.000639143	0.001140372	0.002557052	0.000773357	0.000315728	0.000138448	2.59373E-05	1.58477E-05	0.000309187	0.001073972	0.000238976	0.001835875	0.001052955	0.00089597	0.00024824	0.000870377	0.000145412	0.000241475	6.82564E-05	0.000127971	0.000240512	0.002069849	0.000394308	0.00121633
0.000217774	0.120941336	0.038423919	0.026796895	0.021642129	0.011318023	0.004672418	0.006193536	0.008205513	0.004520691	0.004984445	0.001619056	0.003604815	0.003139494	0.002860084	0.004036929	0.001359494	0.001337204	0.001802641	0.006702591	0.003066596	0.003988562	0.00074478	1.95466E-05	0.000137772	0.000134655	0.000649519	0.001161621	0.002590647	0.000778496	0.000315728	0.000138448	2.59373E-05	1.98097E-05	0.000311262	0.001083768	0.000240001	0.001865724	0.001072311	0.000911156	0.000255917	0.000892319	0.000145412	0.000243152	6.82564E-05	0.000127971	0.000245575	0.002069849	0.00040307	0.001235948
0.000220827	0.121901132	0.03879499	0.027080828	0.021884124	0.011453335	0.004737231	0.006282543	0.00830382	0.004590413	0.005025909	0.001636897	0.003653471	0.003176635	0.002908072	0.004082736	0.001369454	0.001352922	0.001833195	0.006801326	0.003116868	0.004058086	0.000753807	1.95466E-05	0.000137772	0.000134655	0.00066612	0.001189953	0.002619073	0.000786204	0.000315728	0.00014537	2.59373E-05	1.98097E-05	0.000313337	0.001091783	0.000242053	0.001891308	0.001085215	0.000926342	0.000263595	0.000906948	0.000152934	0.000246506	6.82564E-05	0.000127971	0.000248107	0.002069849	0.000411833	0.001275185
0.000224416	0.123003527	0.039210375	0.027398791	0.022144045	0.011615186	0.00480765	0.006373285	0.008416379	0.004664633	0.005102554	0.001662172	0.003691314	0.003221515	0.00295366	0.004130021	0.001389373	0.001369043	0.001867567	0.006896264	0.003176895	0.004101916	0.000776376	1.95466E-05	0.000146383	0.000134655	0.000686872	0.001207661	0.002663004	0.000793912	0.000318084	0.000148832	2.79325E-05	1.98097E-05	0.000315412	0.001099797	0.000246155	0.001922469	0.001098118	0.000935019	0.000266154	0.00092889	0.000160455	0.000248183	6.82564E-05	0.000127971	0.000248107	0.002069849	0.000411833	0.001304612
0.000227525	0.124018168	0.03957857	0.027691317	0.022368817	0.011757763	0.004870115	0.006456513	0.008524919	0.00472311	0.005172916	0.00168596	0.0037324	0.003271037	0.002998449	0.004187649	0.001389373	0.001388387	0.00189812	0.006985776	0.003224165	0.004151792	0.000817001	1.95466E-05	0.000146383	0.000134655	0.000701398	0.001211203	0.002694014	0.000796481	0.000318084	0.000148832	2.79325E-05	1.98097E-05	0.000317487	0.001106922	0.000248207	0.001946414	0.001113603	0.000945866	0.000268713	0.000950832	0.000167976	0.00024986	6.82564E-05	0.000130583	0.000248107	0.002135559	0.000411833	0.001309517
0.000231138	0.125165222	0.040006238	0.028015811	0.022633307	0.011918526	0.00494047	0.006574997	0.008645153	0.004791332	0.005230714	0.0017038	0.003760512	0.003316948	0.003031241	0.004257099	0.001399333	0.001412568	0.001932493	0.007075831	0.003289444	0.004186554	0.000830542	1.95466E-05	0.000146383	0.000134655	0.000722149	0.001232452	0.002736653	0.000806758	0.000322797	0.000148832	2.79325E-05	1.98097E-05	0.000321637	0.001122951	0.000251284	0.001974623	0.001122636	0.00096973	0.000276391	0.000958146	0.000185526	0.000258245	6.82564E-05	0.000130583	0.000248107	0.002201268	0.000411833	0.001314421
0.000234335	0.126149307	0.04038244	0.028300774	0.022870909	0.012059521	0.005001174	0.006663426	0.00873944	0.004857306	0.005296051	0.001720155	0.003803761	0.003354605	0.003067232	0.004308816	0.001414272	0.001429898	0.001959227	0.007161546	0.003343468	0.004228873	0.000848598	2.2339E-05	0.000150688	0.000138108	0.000740825	0.001257242	0.002763787	0.000814466	0.000327509	0.000148832	2.79325E-05	1.98097E-05	0.000323713	0.001128294	0.000251284	0.00199332	0.001131668	0.000982747	0.00027895	0.000967898	0.000193047	0.000259921	6.82564E-05	0.000130583	0.000250639	0.002234123	0.000420595	0.001329135
0.000238005	0.127179618	0.040805599	0.028633862	0.023134169	0.012219049	0.005072572	0.006740296	0.008857847	0.004929277	0.005348823	0.001742456	0.003859985	0.00341135	0.00311442	0.004362011	0.001429212	0.001450452	0.001982142	0.007275471	0.003389238	0.004269681	0.000871167	3.07161E-05	0.000154993	0.00014156	0.000761577	0.001271409	0.002799966	0.000819605	0.000327509	0.000148832	2.79325E-05	1.98097E-05	0.000327863	0.001133637	0.000256412	0.002019561	0.001144572	0.000991424	0.000286628	0.000987403	0.00020809	0.000264952	6.82564E-05	0.000130583	0.000250639	0.002234123	0.000420595	0.001358562
0.000241233	0.128147249	0.041184445	0.028937044	0.023376164	0.012359847	0.005134581	0.006836817	0.008964559	0.004993751	0.005399082	0.00176327	0.003894585	0.003452102	0.003161608	0.004415207	0.001449131	0.00147423	0.001993599	0.007364441	0.003438009	0.004318045	0.000889222	3.63009E-05	0.000159299	0.00014156	0.000790629	0.001285575	0.002855526	0.000822174	0.000334577	0.000152293	2.79325E-05	1.98097E-05	0.000334088	0.001152338	0.000256412	0.002046129	0.001154895	0.001010949	0.000294305	0.000997155	0.000218118	0.000266629	6.82564E-05	0.000130583	0.000250639	0.002266978	0.000429358	0.001368371
0.000244955	0.129220654	0.041603095	0.029265663	0.023649089	0.012520511	0.005202914	0.006943742	0.009093564	0.005063473	0.005484523	0.001775164	0.003954052	0.003500592	0.003219994	0.004477268	0.001459091	0.001492365	0.002039429	0.007464261	0.003502538	0.004367921	0.000916305	3.90933E-05	0.000163604	0.00014156	0.000809305	0.001299741	0.002900749	0.000824743	0.00033929	0.000152293	2.79325E-05	1.98097E-05	0.000340313	0.001169258	0.000256412	0.002070402	0.001158766	0.001019627	0.000296864	0.001009345	0.000235668	0.000273337	6.82564E-05	0.000130583	0.000250639	0.002299832	0.000429358	0.001392894
0.000248325	0.130162429	0.041997178	0.029553721	0.023882824	0.01266635	0.005270008	0.007044887	0.009194794	0.005133945	0.005547347	0.001791518	0.003999464	0.003549083	0.003267982	0.004537851	0.00147403	0.001509695	0.002054706	0.007563539	0.003542305	0.004423843	0.000925332	4.18856E-05	0.000163604	0.00014156	0.000825906	0.001310365	0.002945972	0.00083759	0.00033929	0.000152293	2.79325E-05	1.98097E-05	0.000340313	0.001181726	0.000259489	0.002092707	0.00116909	0.001039151	0.000304542	0.001023973	0.000240682	0.000275014	6.96784E-05	0.000133194	0.00025317	0.002332687	0.000429358	0.001397799
0.000252133	0.131236617	0.042434642	0.029887152	0.024153114	0.012824444	0.005345188	0.00714661	0.00931649	0.005204417	0.005634043	0.001818279	0.004055688	0.003604279	0.003326367	0.004614689	0.001503909	0.00152904	0.002092897	0.007672039	0.003597829	0.004473718	0.000943388	4.18856E-05	0.000167909	0.00014156	0.000857033	0.001331615	0.002988611	0.000842728	0.000341646	0.000159215	2.79325E-05	1.98097E-05	0.000344463	0.001195974	0.00026154	0.00211862	0.001183284	0.001069523	0.000307101	0.001043477	0.000243189	0.000290106	6.96784E-05	0.000135806	0.00025317	0.002365542	0.000429358	0.001427226
0.000255468	0.13218231	0.042815198	0.030202022	0.024393176	0.0129773	0.005412739	0.007247177	0.009425029	0.005273389	0.005689328	0.001846527	0.004103262	0.003642968	0.003370356	0.004678228	0.001508889	0.001549996	0.002115812	0.007769689	0.003652603	0.004531151	0.000961443	4.4678E-05	0.000172215	0.00014156	0.000881935	0.001359947	0.00302479	0.000842728	0.000346358	0.000159215	2.79325E-05	1.98097E-05	0.000350689	0.001216456	0.00026154	0.002143877	0.001192317	0.00108037	0.000322456	0.001055668	0.000255725	0.00029849	7.11004E-05	0.000138418	0.00025317	0.002365542	0.000446882	0.001446844
0.000259264	0.133235343	0.043246598	0.030542328	0.02465749	0.013142264	0.005486614	0.007367973	0.009551841	0.005330367	0.005748383	0.001876262	0.004138942	0.003693006	0.003410346	0.004753588	0.001523828	0.001566923	0.002150184	0.007863542	0.00371263	0.004593118	0.000979498	4.4678E-05	0.000172215	0.00014156	0.000898536	0.001388279	0.003063553	0.000850436	0.000346358	0.000166138	2.79325E-05	1.98097E-05	0.000352764	0.001229814	0.000262566	0.002172085	0.001209092	0.001104234	0.000327574	0.001067858	0.000260739	0.000308552	7.11004E-05	0.000138418	0.00025317	0.002365542	0.000455645	0.001456654
0.000262692	0.134166149	0.043626687	0.030863041	0.024902121	0.013294083	0.005547906	0.007473163	0.009656726	0.005400838	0.005817489	0.001895589	0.004177866	0.003747171	0.003448736	0.004817127	0.001528808	0.001585865	0.002157823	0.007957937	0.003747145	0.004642994	0.000997554	4.4678E-05	0.000172215	0.00014156	0.000913062	0.001395362	0.00311136	0.000850436	0.000348714	0.000166138	2.79325E-05	1.98097E-05	0.000356914	0.001246734	0.000264617	0.002197998	0.001218124	0.001110742	0.000327574	0.001080048	0.000263246	0.000316936	7.11004E-05	0.000138418	0.00025317	0.002365542	0.000455645	0.001476272
0.000266565	0.135234069	0.044058865	0.031207472	0.025178737	0.013463494	0.005620608	0.007596271	0.00977221	0.005481056	0.005882826	0.001920864	0.004216791	0.003795146	0.003500723	0.004893964	0.001558687	0.001604404	0.002165461	0.008053417	0.003801169	0.004723098	0.000997554	4.74704E-05	0.00017652	0.000151918	0.000923438	0.001402445	0.003151415	0.000855575	0.000351071	0.000166138	2.79325E-05	1.98097E-05	0.000361064	0.001264544	0.000269745	0.002228831	0.001227157	0.001134606	0.000335252	0.001092238	0.000263246	0.000335383	7.39444E-05	0.000143641	0.000258234	0.002431251	0.000455645	0.00149589
0.000270105	0.136197782	0.044458856	0.031515123	0.025424247	0.013618278	0.00568705	0.007689902	0.009879287	0.005551528	0.005951932	0.001935731	0.004258959	0.003840025	0.003556709	0.00495307	0.001578607	0.001620927	0.002192195	0.008138047	0.003852941	0.00475786	0.001006581	4.74704E-05	0.00017652	0.000151918	0.000937964	0.001416611	0.003203099	0.000858144	0.000351071	0.000166138	2.79325E-05	1.98097E-05	0.000369364	0.00127434	0.000271797	0.00225048	0.00123748	0.001147622	0.000337811	0.001109304	0.000270768	0.000338736	7.39444E-05	0.000143641	0.000260765	0.002431251	0.000464407	0.001520413
0.000274059	0.137244547	0.044908526	0.031872617	0.025690319	0.013785219	0.005763925	0.007792203	0.010005003	0.005619001	0.006028577	0.001961006	0.00431302	0.003905023	0.003615095	0.005044684	0.001588566	0.001638257	0.002238025	0.008242207	0.003911467	0.00483343	0.001024636	4.74704E-05	0.000189436	0.000151918	0.00095249	0.001430777	0.003254783	0.000863283	0.000358139	0.000166138	2.79325E-05	2.37716E-05	0.000371439	0.00129126	0.000271797	0.002273113	0.001249094	0.0011563	0.000353166	0.001131247	0.000280796	0.00034209	7.39444E-05	0.000146253	0.000263297	0.002464106	0.00047317	0.001540031
0.000277622	0.138170652	0.045308907	0.032213267	0.025937937	0.013937334	0.005829585	0.007890458	0.010122313	0.005682725	0.006091401	0.001989254	0.004370325	0.00395145	0.003660683	0.005096402	0.001593546	0.001654377	0.002264759	0.008339314	0.003957237	0.004878771	0.001033664	4.74704E-05	0.000189436	0.000151918	0.000975316	0.001448485	0.00329613	0.000868421	0.000358139	0.00017306	2.99276E-05	2.37716E-05	0.00037974	0.001303728	0.000273848	0.002297713	0.001258126	0.001169317	0.000355725	0.001153189	0.00028581	0.000350475	7.53664E-05	0.000146253	0.000263297	0.002595525	0.000490694	0.001569458
0.000281694	0.139232304	0.045747615	0.03255323	0.026202076	0.014108277	0.005899939	0.008002585	0.010250587	0.005758445	0.00618438	0.002014528	0.004443849	0.004003035	0.003699874	0.005164373	0.001613465	0.00167211	0.002283855	0.008447814	0.00400976	0.004918067	0.001056233	5.02628E-05	0.000189436	0.000151918	0.000985692	0.001473276	0.003340061	0.000876129	0.000362852	0.00017306	2.99276E-05	2.37716E-05	0.00039219	0.001320648	0.000273848	0.002325922	0.001276192	0.00119535	0.000373639	0.001175131	0.000290824	0.000358859	7.67884E-05	0.000146253	0.000268361	0.002694089	0.000490694	0.001589077
0.000285344	0.140214822	0.046145663	0.032840599	0.026449695	0.014261776	0.005966121	0.008112977	0.010372283	0.005826668	0.006271077	0.002029396	0.004511966	0.004052557	0.003739064	0.00521018	0.001633385	0.001695485	0.002302951	0.008549805	0.004060032	0.004980035	0.001069775	5.02628E-05	0.000189436	0.000151918	0.001004368	0.001498066	0.003369779	0.000886406	0.000367564	0.000176521	2.99276E-05	2.37716E-05	0.000408791	0.00134113	0.000276925	0.002349211	0.001285224	0.001204027	0.000381317	0.001194635	0.000290824	0.000365567	7.67884E-05	0.000146253	0.000268361	0.002694089	0.000499457	0.001593981
0.000289388	0.141300762	0.046582427	0.033191562	0.026712076	0.014434301	0.006036671	0.008212388	0.010496537	0.005898639	0.006346466	0.002071024	0.00456819	0.00410827	0.003784652	0.005289973	0.001658284	0.001714024	0.002329685	0.008655592	0.004105802	0.005038979	0.00108783	5.30551E-05	0.000202352	0.000158824	0.001023044	0.001508691	0.003399497	0.000891545	0.000372276	0.000176521	2.99276E-05	2.37716E-05	0.000412941	0.001350035	0.000280002	0.002368892	0.001295547	0.001221383	0.000391554	0.00121414	0.000300853	0.000370598	7.82104E-05	0.000146253	0.000270892	0.002792654	0.000508219	0.001623408
0.000293086	0.142311486	0.046979542	0.033514337	0.026968657	0.01459116	0.006106048	0.008300818	0.010610193	0.005953367	0.006424368	0.002093325	0.004634145	0.00416295	0.003828641	0.005349079	0.001708082	0.001731756	0.002371695	0.008752157	0.004144069	0.005076764	0.001110399	5.58475E-05	0.000206658	0.000165729	0.001047946	0.001522857	0.00343826	0.000894114	0.000374632	0.000176521	2.99276E-05	2.77335E-05	0.000417091	0.001366064	0.000281027	0.002394805	0.001301999	0.001236569	0.000399231	0.001243396	0.000305867	0.000377305	7.82104E-05	0.000148864	0.000273424	0.002825508	0.000525744	0.001638122
0.000297273	0.14331986	0.047414285	0.033860831	0.027236311	0.014767194	0.006178554	0.008406008	0.010737736	0.00602234	0.00651609	0.00212752	0.004680638	0.004224337	0.003879828	0.005414096	0.001723022	0.001746265	0.002402249	0.008855775	0.004181586	0.005119083	0.001119427	5.86399E-05	0.000206658	0.000169182	0.001079073	0.001540565	0.003489944	0.000896684	0.000384057	0.000183444	2.99276E-05	2.77335E-05	0.000419166	0.001382984	0.000284104	0.002424654	0.001326517	0.001238738	0.000399231	0.00125071	0.000310881	0.000378982	7.82104E-05	0.000148864	0.000273424	0.002858363	0.000534506	0.001667549
0.000301014	0.1442538	0.047816221	0.034180513	0.027499219	0.014929935	0.006248322	0.008496172	0.010867472	0.006089063	0.006591479	0.002154282	0.004737943	0.00427128	0.003923018	0.005464336	0.001747921	0.001760773	0.002428983	0.008965902	0.004229607	0.005168958	0.001141996	5.86399E-05	0.000206658	0.000169182	0.001093599	0.001551189	0.003529999	0.000906961	0.00038877	0.000183444	2.99276E-05	3.16955E-05	0.000423316	0.001400795	0.000287181	0.002446302	0.00133813	0.001251755	0.000399231	0.001279966	0.000313388	0.00038569	7.96324E-05	0.000151476	0.000278487	0.002858363	0.000534506	0.001687168
0.000305138	0.145346792	0.048247698	0.034520819	0.027771793	0.015104437	0.006320567	0.008597317	0.011012557	0.006167781	0.006679432	0.002176583	0.004807141	0.004334214	0.003973405	0.005552994	0.001757881	0.001780924	0.002455717	0.009077115	0.004291134	0.0052143	0.001160051	6.14323E-05	0.000215269	0.000172635	0.001118501	0.001561814	0.003579098	0.000912099	0.000395838	0.000183444	3.19228E-05	3.16955E-05	0.000429542	0.001416824	0.000289233	0.002473199	0.001353615	0.001260432	0.000406909	0.001297033	0.000318403	0.000389044	8.24765E-05	0.000154088	0.000281019	0.002858363	0.000543269	0.001701881
0.000308953	0.146337928	0.048638827	0.034836032	0.028029077	0.015266633	0.00638877	0.008712911	0.011133156	0.006230006	0.006777438	0.002203344	0.004886071	0.004383736	0.004028591	0.0056121	0.00176784	0.001795836	0.00248627	0.009170425	0.004342156	0.005250574	0.001164565	7.26018E-05	0.000223879	0.000172635	0.001143403	0.001586605	0.003617861	0.000919807	0.000398194	0.000183444	3.19228E-05	3.56574E-05	0.000437842	0.001436416	0.000295386	0.002498784	0.001376842	0.001275618	0.000409468	0.001318975	0.000323417	0.000395751	8.38985E-05	0.000154088	0.000286082	0.002891218	0.000543269	0.001716595
0.000313224	0.147474797	0.049062997	0.035179433	0.028312372	0.015438812	0.006463493	0.008825037	0.011270201	0.006304976	0.006841518	0.002227132	0.004963919	0.004437901	0.004085377	0.005666773	0.00178776	0.001817196	0.002509185	0.009287062	0.004403683	0.005318586	0.00118262	7.53941E-05	0.00023249	0.000176087	0.001166229	0.001607854	0.003673421	0.000922376	0.000405263	0.000190366	3.19228E-05	3.96193E-05	0.000441992	0.001457788	0.000299489	0.002533225	0.001393617	0.001288635	0.000412027	0.001323851	0.000323417	0.000399105	8.38985E-05	0.000156699	0.000291146	0.002891218	0.000569556	0.001746022
0.000317099	0.14848552	0.049464311	0.035508052	0.028579673	0.01560091	0.006536782	0.008934852	0.011390069	0.0063717	0.006942036	0.002258353	0.005014737	0.004495677	0.004126967	0.005717013	0.001817639	0.001830898	0.002539738	0.009386882	0.004446452	0.005376019	0.001209703	7.81865E-05	0.00023249	0.000189898	0.001197356	0.001618478	0.003726397	0.000937792	0.000407619	0.000197288	3.3918E-05	4.35813E-05	0.000466893	0.001479161	0.000303592	0.002562418	0.001409101	0.001301651	0.000414586	0.001333603	0.000333445	0.000400782	8.38985E-05	0.000159311	0.000291146	0.002989782	0.000578318	0.001746022
0.000321294	0.149555791	0.049903951	0.035871045	0.028862968	0.01577818	0.006615026	0.009036575	0.011509572	0.006434675	0.007021194	0.002280654	0.005083936	0.004558611	0.004183752	0.005795328	0.001842538	0.001852661	0.00257793	0.009494298	0.00450948	0.005436475	0.001227758	8.09789E-05	0.00023249	0.000207162	0.001216033	0.001639727	0.003770328	0.0009455	0.000417044	0.00020075	3.3918E-05	4.35813E-05	0.000477269	0.001492519	0.000304617	0.002588331	0.001420715	0.001316837	0.000422264	0.001343355	0.000335952	0.000404136	8.53205E-05	0.000159311	0.000293678	0.003022637	0.000595843	0.001760736
0.000325311	0.150495216	0.05031716	0.036184883	0.0291257	0.015944577	0.006692227	0.009134252	0.011626517	0.006498399	0.007096583	0.002308902	0.005139078	0.004617935	0.00423494	0.005869211	0.001847518	0.001868378	0.002612302	0.009602798	0.004549997	0.005495419	0.001245813	8.65636E-05	0.00023249	0.000214067	0.001230559	0.001657435	0.003801338	0.000950639	0.000428825	0.000204211	3.3918E-05	4.35813E-05	0.000485569	0.001505877	0.000307694	0.002616868	0.001434909	0.001327684	0.000424823	0.001353107	0.000343474	0.000409167	8.53205E-05	0.000159311	0.000308868	0.003022637	0.000613368	0.001770545
0.00032961	0.151573321	0.050763098	0.036546846	0.029431138	0.016127727	0.00677634	0.009253892	0.01176137	0.006568121	0.007193332	0.002338637	0.005207196	0.004674163	0.004283727	0.005953436	0.001857477	0.001882887	0.00266959	0.009719978	0.004607773	0.005552852	0.001263869	9.21484E-05	0.00023249	0.000224425	0.00125961	0.001675143	0.003843977	0.000955777	0.000435893	0.000204211	3.3918E-05	4.35813E-05	0.000498019	0.001520125	0.000310771	0.002645077	0.001450394	0.001338531	0.000429941	0.001357983	0.000361024	0.000412521	8.53205E-05	0.000159311	0.000316463	0.003121201	0.000613368	0.001790163
0.000333599	0.152564457	0.051177394	0.036883371	0.02969141	0.016294767	0.006847803	0.009357348	0.011881238	0.006640842	0.007275003	0.002371345	0.005272069	0.00473916	0.004330916	0.00601402	0.001872417	0.001903844	0.002684866	0.009819255	0.004658795	0.005595171	0.001268383	0.000100526	0.000241101	0.000234783	0.001292813	0.001703475	0.003891785	0.000955777	0.000438249	0.000204211	3.3918E-05	4.35813E-05	0.000500094	0.001543279	0.000313848	0.002680174	0.001463298	0.001355887	0.000429941	0.00136286	0.000361024	0.000414197	8.67425E-05	0.000159311	0.000321526	0.003121201	0.00062213	0.001814686
0.000338023	0.153606521	0.051630329	0.03722574	0.029992981	0.016481772	0.006925004	0.009468319	0.012027785	0.00672106	0.007359187	0.00239662	0.005328293	0.004794357	0.004389301	0.006081992	0.001902296	0.001923189	0.002723058	0.009933723	0.004719572	0.005635978	0.001295465	0.000103318	0.000254017	0.000234783	0.001315639	0.001742432	0.003937008	0.000960916	0.000447674	0.000204211	3.3918E-05	4.35813E-05	0.00050632	0.001563761	0.000315899	0.002709367	0.001483944	0.001368903	0.000429941	0.001379926	0.000368545	0.000422582	8.95865E-05	0.000159311	0.00032659	0.003186911	0.000639655	0.001844114
0.000342003	0.154578853	0.052055899	0.037561234	0.030259404	0.01664817	0.006999727	0.009585069	0.012146191	0.006797529	0.007443371	0.002421894	0.005407223	0.004855228	0.004445287	0.006179516	0.001922215	0.001940115	0.002761249	0.01004602	0.004774346	0.005678297	0.001295465	0.000103318	0.000254017	0.000245141	0.00133224	0.001781389	0.00396931	0.000963485	0.000447674	0.000204211	3.59132E-05	4.35813E-05	0.00051047	0.001583352	0.000320002	0.002739544	0.0015033	0.00138192	0.0004325	0.00139943	0.000373559	0.000422582	8.95865E-05	0.000159311	0.000329121	0.003219765	0.00065718	0.001863732
0.000346433	0.155563721	0.052502381	0.037916665	0.030562381	0.016832358	0.00708234	0.009711645	0.012281043	0.006883745	0.007541376	0.002457576	0.00547534	0.004915067	0.00451167	0.006262264	0.001927195	0.001961475	0.002787983	0.01017405	0.004835873	0.005719105	0.001313521	0.000103318	0.000258322	0.000252047	0.001361292	0.001802638	0.004008073	0.000978901	0.000454743	0.000207672	3.79083E-05	5.15051E-05	0.000520845	0.001599382	0.000323079	0.002773001	0.001521365	0.001397106	0.000437619	0.001409182	0.00038108	0.000430967	8.95865E-05	0.000164534	0.000339248	0.003285475	0.00065718	0.001902968
0.000350548	0.156551724	0.05292383	0.038245284	0.030853408	0.017003549	0.007160128	0.009827239	0.012410414	0.006951967	0.007618021	0.002488797	0.005541295	0.0049682	0.004568456	0.00632137	0.001932175	0.001978402	0.002826175	0.010267903	0.004885395	0.005750844	0.001327062	0.00010611	0.000262628	0.000262405	0.001373743	0.00183097	0.004048128	0.000986609	0.000459455	0.000214595	3.79083E-05	5.15051E-05	0.000524995	0.001619864	0.000328207	0.00280941	0.00153685	0.00141663	0.000445296	0.001416496	0.000388602	0.000437674	9.10085E-05	0.000167146	0.000346843	0.003351184	0.000674705	0.001917682
0.000355038	0.157620427	0.053378242	0.038608965	0.031142677	0.017183981	0.007242871	0.009965952	0.012545266	0.007033685	0.007705974	0.002520019	0.005609413	0.005031134	0.004629241	0.006398208	0.001962054	0.001998149	0.002860547	0.010381828	0.004939418	0.005787118	0.001340604	0.00010611	0.000262628	0.000262405	0.001398645	0.001855761	0.004099812	0.000991747	0.000466523	0.000214595	3.79083E-05	5.15051E-05	0.000545746	0.001643908	0.000330258	0.002845491	0.001562657	0.001431816	0.000450415	0.001438438	0.000391109	0.000441028	9.24305E-05	0.000167146	0.00035697	0.003416894	0.000674705	0.001942205
0.000359281	0.158563769	0.053793316	0.038951334	0.031421754	0.01735023	0.00732431	0.01008039	0.012670616	0.007111654	0.007798954	0.002554214	0.005667799	0.005092521	0.00467323	0.006438104	0.001976993	0.002019912	0.002898739	0.010490328	0.004991191	0.005840016	0.001381228	0.00010611	0.000262628	0.000279668	0.001425622	0.001898259	0.004145035	0.001007163	0.000466523	0.000218056	3.79083E-05	5.54671E-05	0.000549896	0.001668843	0.000331284	0.002871732	0.001583303	0.00145351	0.000458092	0.001455505	0.000408659	0.000452766	9.95405E-05	0.000169758	0.00035697	0.003449749	0.00069223	0.001952014
0.000363928	0.159603483	0.054237311	0.039314327	0.031719107	0.01753259	0.0074109	0.010213323	0.012797063	0.007200118	0.007879368	0.002597329	0.005744566	0.005154424	0.004737214	0.006504598	0.001996913	0.002040466	0.002952207	0.010594488	0.00505797	0.00589896	0.001385742	0.00010611	0.000271238	0.000286574	0.001444298	0.001919508	0.004187674	0.00101744	0.000475948	0.000228439	3.79083E-05	5.54671E-05	0.000560272	0.00169912	0.000334361	0.002910109	0.001609111	0.001464358	0.000463211	0.001482323	0.000421194	0.00045612	0.000102385	0.000172369	0.000359502	0.003482603	0.000700992	0.001966727
0.000368267	0.16061499	0.054656039	0.039655321	0.03200205	0.017709464	0.007490318	0.010339899	0.012937031	0.007291582	0.007944705	0.002631524	0.005784572	0.005227675	0.004797199	0.006571093	0.002016832	0.002061826	0.002986579	0.010709498	0.005110494	0.005944302	0.001399283	0.00010611	0.000284155	0.000290026	0.001460899	0.001930133	0.004217392	0.00101744	0.000483017	0.000228439	3.79083E-05	5.9429E-05	0.000568572	0.001716931	0.000335387	0.00294127	0.001636209	0.001473035	0.000470888	0.001482323	0.000428715	0.000459474	0.000102385	0.000174981	0.000362034	0.003482603	0.000709754	0.00199125
0.000372935	0.161660972	0.055114105	0.040018658	0.032320844	0.017897557	0.007571692	0.010487281	0.013078462	0.007359055	0.008043967	0.0026791	0.005857014	0.005300927	0.004864382	0.006646452	0.002046711	0.002080767	0.003024771	0.010822881	0.005187027	0.006021383	0.001399283	0.00010611	0.000292765	0.000303837	0.001483726	0.001954923	0.004269076	0.001035425	0.000483017	0.000235362	3.79083E-05	6.33909E-05	0.000570647	0.001736522	0.000341541	0.002972759	0.001655565	0.001483882	0.000470888	0.001487199	0.000441251	0.000466182	0.000105229	0.000174981	0.000367097	0.003482603	0.000727279	0.002015773
0.000377365	0.162619201	0.055532133	0.040362746	0.032616791	0.018071763	0.007651436	0.010619637	0.013210756	0.007434025	0.008143228	0.002707348	0.005912157	0.005356639	0.004916369	0.006729201	0.00206165	0.002099306	0.003059143	0.010932466	0.005250055	0.006090907	0.001417338	0.000108903	0.000301376	0.000314195	0.001498252	0.001997422	0.004311715	0.001048272	0.000487729	0.000245745	3.79083E-05	6.33909E-05	0.000576872	0.001760567	0.000346669	0.0030072	0.00167105	0.001499068	0.000478566	0.001511579	0.000451279	0.000467859	0.000105229	0.000177593	0.00037216	0.003515458	0.000736041	0.002035391
0.000382133	0.163738049	0.055971852	0.040730208	0.032924338	0.018258323	0.007735549	0.010747946	0.013342319	0.007516492	0.008234951	0.002740056	0.005968381	0.005428859	0.004973155	0.006794217	0.00207161	0.002123487	0.003078239	0.011065378	0.005328839	0.00615892	0.001444421	0.000111695	0.000322903	0.000338364	0.001502402	0.002018671	0.004359522	0.001050841	0.000494798	0.000263051	3.79083E-05	6.73529E-05	0.000576872	0.001784611	0.000351797	0.003043609	0.00170589	0.001514254	0.000488802	0.001528646	0.000461308	0.000474566	0.000105229	0.000180204	0.000377224	0.003581168	0.000744804	0.002059914
0.000386632	0.164753473	0.056391746	0.041056765	0.033212728	0.018435247	0.007810141	0.010882036	0.013467303	0.007590712	0.008312853	0.002783171	0.006019198	0.005495404	0.005029141	0.006863666	0.002091529	0.002143235	0.003097335	0.011185271	0.005394868	0.006216353	0.001453449	0.000114487	0.000327208	0.000372891	0.001510703	0.002043462	0.004412498	0.001058549	0.000497154	0.000273435	3.79083E-05	7.13148E-05	0.000583098	0.001809545	0.000353848	0.003074442	0.001731698	0.001540287	0.000491362	0.001540836	0.000463815	0.00047792	0.000106651	0.000185427	0.000382287	0.003646877	0.000762329	0.002094246
0.000391418	0.165800239	0.056848102	0.041431102	0.033502876	0.018627441	0.007895428	0.011025372	0.013604348	0.007679926	0.008389498	0.00282926	0.006084072	0.005570203	0.005095524	0.00694937	0.002111449	0.002161774	0.003116431	0.011306248	0.005457146	0.00626774	0.001471504	0.000114487	0.000331514	0.000376344	0.001533529	0.002082418	0.004464182	0.001066257	0.000501866	0.000273435	3.79083E-05	7.13148E-05	0.000585173	0.001836261	0.000357951	0.003104291	0.001757506	0.001559812	0.00049648	0.001557902	0.000473843	0.00047792	0.000108073	0.000193262	0.000389882	0.003646877	0.000762329	0.002113864
0.000395929	0.166787457	0.057282301	0.041786877	0.033784062	0.018811679	0.007974324	0.011171599	0.013746144	0.007763893	0.008477451	0.002872376	0.006155433	0.00563159	0.00515311	0.007018819	0.002141328	0.002184342	0.003139346	0.011425056	0.005520173	0.006344821	0.001480532	0.000114487	0.000340124	0.000386702	0.001566731	0.002100126	0.004504237	0.001086811	0.000513647	0.000283819	3.79083E-05	7.13148E-05	0.000591398	0.001852291	0.000362054	0.003142997	0.001779442	0.001588014	0.00049648	0.001570092	0.000481365	0.000481274	0.000110917	0.000195874	0.000394946	0.003679732	0.000771091	0.002153101
0.000399772	0.167617191	0.057640622	0.042067372	0.034005847	0.018962311	0.00804044	0.011281413	0.013855414	0.007826118	0.008550327	0.002908057	0.006207332	0.005684723	0.005201897	0.007082358	0.002141328	0.002206105	0.00316608	0.011518366	0.00558095	0.006403765	0.001480532	0.000120072	0.00035304	0.000386702	0.001579182	0.002124917	0.004557213	0.001089381	0.000516003	0.000294202	3.79083E-05	7.13148E-05	0.000591398	0.001872773	0.000364105	0.003174157	0.001801379	0.001594523	0.00049648	0.00158472	0.000486379	0.000482951	0.000113761	0.000201097	0.000400009	0.003745441	0.000771091	0.002172719
0.000404685	0.168649853	0.058106151	0.042444115	0.034320071	0.019159448	0.008125531	0.011405677	0.014004154	0.007912333	0.008629485	0.002949686	0.006270043	0.005748173	0.005261882	0.007160673	0.002161247	0.002232704	0.00321191	0.011632834	0.005669489	0.006446084	0.001507615	0.000120072	0.000357346	0.000393607	0.001604084	0.002132	0.004616649	0.001107366	0.000520716	0.000297663	4.18987E-05	7.13148E-05	0.000599698	0.001903941	0.000369233	0.003211879	0.001828477	0.001611878	0.000499039	0.001594472	0.00051145	0.000486305	0.000120871	0.000211544	0.000402541	0.003745441	0.000779853	0.002202146
0.000409313	0.169650391	0.05853965	0.042771703	0.0346176	0.019343883	0.008206188	0.011537455	0.014148873	0.007981305	0.008728747	0.002982394	0.006337079	0.005804401	0.005328266	0.007216824	0.002196106	0.002255273	0.00325392	0.011744589	0.005721262	0.006500494	0.001521156	0.000120072	0.000361651	0.000403965	0.001631061	0.002156791	0.004664456	0.001117643	0.000520716	0.000297663	4.18987E-05	7.52767E-05	0.000603848	0.001923532	0.000370259	0.003243368	0.001856865	0.001620556	0.000501598	0.001611539	0.000521478	0.000493012	0.000123715	0.000219379	0.000405073	0.003811151	0.000788616	0.002241383
0.000414283	0.170687754	0.058995462	0.043136759	0.034933231	0.01953924	0.00829193	0.011673278	0.014299805	0.008057025	0.008815444	0.003016589	0.006407359	0.005870431	0.005400248	0.007277407	0.002211045	0.002276633	0.003295931	0.011863939	0.005788041	0.00655037	0.001543725	0.000120072	0.000378873	0.00041087	0.001649737	0.002185123	0.004722601	0.001135628	0.000525428	0.000301125	4.18987E-05	7.52767E-05	0.000610074	0.001941343	0.000371284	0.003279777	0.001881383	0.001635742	0.000501598	0.001631043	0.000526493	0.000501397	0.000125137	0.000229826	0.000415199	0.003844006	0.000797378	0.002251192
0.000418926	0.171674973	0.059433548	0.043489096	0.035217931	0.019723528	0.008371804	0.011794652	0.014433195	0.008130496	0.008890832	0.003061191	0.006467908	0.005946777	0.005467431	0.007336513	0.002225985	0.00229759	0.003311208	0.011976779	0.005857071	0.006607803	0.001566294	0.000120072	0.0004004	0.000417776	0.001664263	0.002216997	0.004756195	0.001143336	0.00053014	0.000304586	4.18987E-05	7.52767E-05	0.000622524	0.001959153	0.00037231	0.003315202	0.001895577	0.001650928	0.000506717	0.001643233	0.000529	0.000504751	0.000129403	0.000245496	0.000415199	0.00387686	0.000832428	0.002275715
0.000423984	0.172738192	0.059906152	0.043875121	0.035530925	0.019922937	0.008458199	0.011922961	0.01457828	0.008210714	0.008986325	0.00310282	0.006519807	0.006016933	0.005533814	0.007411873	0.002240924	0.002320965	0.003337942	0.012099926	0.005925351	0.006674304	0.001579836	0.000120072	0.000417621	0.000435039	0.00169954	0.002234704	0.0048208	0.001153613	0.000532496	0.000308047	4.18987E-05	7.52767E-05	0.000628749	0.001978745	0.000373336	0.003351283	0.001912352	0.001666113	0.000511835	0.001670051	0.000544042	0.000519843	0.000130825	0.000253331	0.000422794	0.003909715	0.00084119	0.002305142
0.000428674	0.173704256	0.060332732	0.044239833	0.035814219	0.0201093	0.008541399	0.012046647	0.01471496	0.008286433	0.009091869	0.003153369	0.006579275	0.006088637	0.005597798	0.007488711	0.002265823	0.00234313	0.003376133	0.012216021	0.00598988	0.006730226	0.001597891	0.000120072	0.000426232	0.000452303	0.001714066	0.002255953	0.004878944	0.001174167	0.000534853	0.000311508	4.18987E-05	7.52767E-05	0.0006329	0.001998337	0.000377438	0.003388348	0.001934288	0.001685638	0.000519512	0.001691994	0.000549057	0.000529904	0.000135091	0.000253331	0.00043039	0.003909715	0.000858715	0.002319856
0.000433837	0.174744753	0.060798262	0.044628263	0.036137758	0.02030357	0.008628967	0.012203277	0.01487247	0.008365902	0.009197413	0.003194997	0.006646311	0.006153119	0.005664981	0.007571459	0.002280763	0.002364893	0.003406687	0.012350562	0.006040902	0.006798238	0.001629488	0.000120072	0.000430537	0.000455755	0.001738968	0.002291369	0.004934504	0.001179306	0.00054899	0.000318431	4.18987E-05	7.52767E-05	0.0006412	0.002014366	0.00037949	0.003422461	0.001975581	0.001709502	0.000529749	0.00169687	0.000571621	0.000541643	0.000135091	0.000258554	0.00044558	0.003975425	0.000858715	0.002368901
0.000438712	0.175718652	0.061226086	0.044966164	0.03643107	0.020494134	0.008710928	0.012330431	0.015010976	0.008449868	0.009275314	0.003229192	0.006724159	0.00622895	0.005718568	0.007637953	0.002290723	0.002391089	0.003460155	0.012471539	0.00610468	0.006870785	0.001661085	0.000120072	0.000430537	0.000473019	0.001755569	0.002305535	0.00496939	0.001197291	0.000551346	0.000325353	4.18987E-05	7.52767E-05	0.00064535	0.002039301	0.000383592	0.003456903	0.002000098	0.001724688	0.000532308	0.001704184	0.000584156	0.000546674	0.000139357	0.000261165	0.000450643	0.004041134	0.000867477	0.002373806
0.000443978	0.176835933	0.061694725	0.045354594	0.036743888	0.020695273	0.008799083	0.012466254	0.015153138	0.00854583	0.009382115	0.003285688	0.006785789	0.006305812	0.00578975	0.007716268	0.002305662	0.002416076	0.00348307	0.012614759	0.006175211	0.006943332	0.00167914	0.000125657	0.000452064	0.00048683	0.001774245	0.00234095	0.005039163	0.00120243	0.000551346	0.000328814	4.18987E-05	7.52767E-05	0.00065365	0.002061564	0.00038872	0.00349692	0.002037519	0.001737704	0.000542545	0.00172125	0.000591677	0.00054835	0.000140779	0.000261165	0.000470897	0.004106844	0.000885002	0.002413042
0.000448831	0.177838038	0.062121927	0.045716213	0.037042296	0.020886381	0.008885413	0.012596297	0.015287259	0.008625298	0.009471325	0.00332137	0.006851744	0.006374421	0.005840138	0.007772419	0.002325581	0.002441869	0.00352508	0.012729769	0.006230735	0.00701739	0.001692681	0.000128449	0.000469285	0.000504093	0.001792922	0.002376365	0.005081802	0.001220415	0.000553702	0.000339198	4.18987E-05	7.52767E-05	0.000666101	0.002084717	0.000391797	0.003541857	0.002056875	0.001757229	0.000542545	0.001735878	0.000604213	0.000551704	0.000142201	0.000266389	0.000473429	0.004139698	0.000893765	0.002452279
0.000454178	0.178869917	0.062592821	0.046090206	0.037367768	0.021090288	0.008978393	0.012739634	0.01544952	0.00871976	0.009568073	0.003368946	0.006912293	0.006458505	0.005898523	0.007856645	0.002340521	0.002465647	0.003563272	0.012872447	0.006300516	0.007106562	0.001737819	0.000128449	0.000477896	0.000514451	0.001817823	0.002401156	0.005146407	0.001230692	0.000556058	0.00034612	4.38939E-05	7.52767E-05	0.000672326	0.002107871	0.000392823	0.003578594	0.002090425	0.001776754	0.000560459	0.001735878	0.000614241	0.000561766	0.000146467	0.000269	0.000483555	0.004139698	0.000902527	0.002486611
0.000459142	0.179826579	0.063017691	0.046443575	0.037655632	0.021282334	0.009067852	0.012871989	0.015598259	0.008800728	0.009644719	0.003400167	0.006969598	0.006517313	0.005953709	0.007936438	0.00236044	0.002493455	0.003590006	0.013001019	0.006347036	0.007173063	0.001755875	0.000128449	0.000482202	0.00053862	0.001830274	0.002429488	0.005218764	0.0012384	0.000560771	0.000356504	4.38939E-05	7.52767E-05	0.000680626	0.002128353	0.000400002	0.003615332	0.002117523	0.001785431	0.000573255	0.00174563	0.000619256	0.00056512	0.000146467	0.000274224	0.000483555	0.004172553	0.000911289	0.002511133
0.000464632	0.180932107	0.063489207	0.04683338	0.037981104	0.021487921	0.009156268	0.013020528	0.015754308	0.008886943	0.009746493	0.003437336	0.00704204	0.006592628	0.006019293	0.008033962	0.002385339	0.002517233	0.003643474	0.013136102	0.006413816	0.007236542	0.001778444	0.000131242	0.000490812	0.000552431	0.001861401	0.002447196	0.005298874	0.001251246	0.000570195	0.000366887	4.38939E-05	7.52767E-05	0.000693077	0.002143492	0.000406156	0.003656005	0.002144621	0.001796279	0.000578373	0.001762697	0.00062427	0.000576858	0.000153577	0.000279447	0.000488619	0.004205408	0.000920052	0.002540561
0.00046965	0.181913841	0.063911822	0.04719053	0.03827793	0.021678287	0.00924651	0.013154039	0.015899027	0.008973158	0.009843242	0.003477477	0.007106914	0.006667943	0.006086476	0.008106367	0.002405259	0.002536175	0.003689304	0.013261419	0.00647009	0.007313623	0.001796499	0.000131242	0.000503728	0.000562789	0.001894604	0.002475528	0.005369939	0.001261523	0.000584332	0.000377271	4.38939E-05	7.52767E-05	0.000707602	0.002163083	0.000411285	0.003696678	0.002163977	0.00182665	0.000586051	0.001774887	0.000634298	0.000583566	0.000160687	0.000282059	0.000496214	0.004336827	0.000928814	0.002579797
0.000475263	0.183006049	0.06438497	0.047593398	0.038604456	0.021887581	0.009339099	0.013297376	0.016062019	0.009070619	0.00996512	0.003520593	0.007202062	0.006757185	0.00615126	0.008200936	0.002435138	0.002564789	0.003731315	0.01339162	0.00653762	0.007399772	0.001801013	0.000134034	0.000516645	0.000583505	0.00190913	0.00250386	0.005428083	0.001266662	0.000593757	0.000387655	4.38939E-05	7.52767E-05	0.000715903	0.002182675	0.000416413	0.003738992	0.002183333	0.001848345	0.000601406	0.001801705	0.000644327	0.000598658	0.000172063	0.000282059	0.000508872	0.004402536	0.000928814	0.002614129
0.000480316	0.183976814	0.064818236	0.04795261	0.038903743	0.022079923	0.009425884	0.013416438	0.01620418	0.009171829	0.010066895	0.003565195	0.007260448	0.006829921	0.006215244	0.008298461	0.002445097	0.002584536	0.003758049	0.013512597	0.006604399	0.00747383	0.001819068	0.000142411	0.000525255	0.000593863	0.001936106	0.002542817	0.005488812	0.001269231	0.000596113	0.000391116	4.38939E-05	7.52767E-05	0.000728353	0.002198704	0.000423592	0.003777041	0.002218173	0.001867869	0.00061932	0.001811457	0.000649341	0.000612073	0.000176329	0.000287282	0.000516467	0.004435391	0.000946339	0.002633747
0.000485926	0.185064322	0.065292551	0.048335884	0.039229918	0.022291392	0.009524472	0.013562664	0.016361325	0.009280535	0.010178721	0.003597903	0.007340459	0.006919164	0.006276028	0.00838712	0.002469997	0.002612345	0.003784783	0.013656902	0.00667343	0.00755998	0.001828096	0.000142411	0.000525255	0.000600769	0.001969309	0.002560525	0.005568922	0.001287216	0.000603182	0.000404961	4.38939E-05	7.52767E-05	0.000732503	0.002218296	0.000436926	0.003819682	0.002253014	0.001876547	0.000621879	0.001830962	0.000654355	0.000623811	0.000184861	0.000295117	0.000521531	0.004468246	0.000963864	0.002663175
0.000491063	0.186041355	0.065727216	0.048712971	0.039527799	0.022486008	0.009613149	0.013706001	0.01650239	0.009371999	0.010280496	0.003633585	0.007404252	0.007002217	0.006336013	0.008459524	0.002504855	0.002636122	0.003826794	0.01378222	0.00674321	0.007626481	0.001855179	0.000150788	0.000538171	0.000604221	0.001992135	0.002574691	0.005625774	0.001294924	0.000617319	0.000425728	4.38939E-05	7.52767E-05	0.000742879	0.002237888	0.000438977	0.003855435	0.002277531	0.001891733	0.000621879	0.001840714	0.000659369	0.000627165	0.000191971	0.00030034	0.000531658	0.004533955	0.000972626	0.002682793
0.000496681	0.187141399	0.066211638	0.049102433	0.039862936	0.022695054	0.009708216	0.013852806	0.016669401	0.009466461	0.010381014	0.003688594	0.007460476	0.007071857	0.006399997	0.008534884	0.002549674	0.002659497	0.003857347	0.013930865	0.006812241	0.007708096	0.00186872	0.000150788	0.000546782	0.000611127	0.002012887	0.002603023	0.005689086	0.001297493	0.000624387	0.000425728	4.38939E-05	7.52767E-05	0.000742879	0.002260151	0.000444105	0.003895453	0.00230592	0.001906919	0.000647471	0.001850466	0.000691962	0.000642258	0.000191971	0.000308175	0.000544316	0.00456681	0.000972626	0.002702411
0.000501885	0.188085524	0.066651434	0.049457521	0.040156072	0.022891944	0.009796762	0.013981693	0.016819237	0.009550427	0.010480276	0.003724276	0.007527512	0.007147688	0.006465581	0.00861911	0.002569593	0.002680051	0.003899358	0.014043162	0.006864013	0.007779131	0.001891289	0.000153581	0.000551088	0.000621485	0.002039863	0.002638438	0.005751107	0.001300063	0.000624387	0.000446495	4.38939E-05	7.52767E-05	0.000757404	0.00227618	0.000448208	0.003922021	0.002330437	0.001917766	0.00065003	0.00185778	0.000699483	0.000652319	0.000193393	0.000310787	0.00054938	0.00463252	0.000972626	0.002707316
0.000507681	0.189159712	0.067148061	0.049863138	0.040476447	0.023101188	0.009898479	0.014134278	0.016975286	0.009634394	0.010587076	0.003764418	0.007593467	0.007231256	0.006516768	0.008713679	0.002589512	0.002704232	0.003926092	0.014159257	0.00692479	0.007871326	0.001931914	0.000156373	0.000572614	0.000635295	0.00205854	0.002659687	0.005817003	0.001307771	0.000636168	0.000453417	4.38939E-05	7.52767E-05	0.000761555	0.002301115	0.000458464	0.003958103	0.002366568	0.001930783	0.000655149	0.001874846	0.000709511	0.000665734	0.000196237	0.00031601	0.000556975	0.004763939	0.000981389	0.002741648
0.000512906	0.190163385	0.06759501	0.050209976	0.040789793	0.023292493	0.009988591	0.014277036	0.017133527	0.009720609	0.010690108	0.00380456	0.007665909	0.007305024	0.006567156	0.008780174	0.002599472	0.002726398	0.003964283	0.014287288	0.006984066	0.007945384	0.001940941	0.000159165	0.00057692	0.000662917	0.00206269	0.002680937	0.005871271	0.001318048	0.000652662	0.000470723	4.38939E-05	7.52767E-05	0.000769855	0.002318035	0.000467695	0.003995496	0.002401408	0.001937291	0.000660267	0.001887036	0.000724554	0.000669088	0.000197659	0.000326457	0.00056457	0.004829648	0.000990151	0.00276617
0.000518755	0.191217985	0.068079976	0.050619375	0.041123174	0.023505147	0.010088091	0.014426153	0.017291768	0.009827816	0.010795652	0.003852135	0.00772862	0.007374664	0.00662794	0.008876221	0.002629351	0.002751385	0.00397956	0.014431593	0.007053847	0.008046648	0.001958996	0.000161958	0.00057692	0.000676728	0.002095892	0.002726977	0.005944921	0.001325756	0.000662086	0.000488029	4.38939E-05	7.52767E-05	0.000774005	0.002342969	0.000471798	0.004034201	0.002425925	0.001950307	0.000665385	0.001918731	0.000739597	0.000677473	0.000201925	0.000329069	0.000569633	0.004928212	0.001016438	0.002795598
0.000524112	0.192149575	0.068525447	0.050985462	0.041420176	0.023703173	0.010175464	0.014566022	0.017431005	0.009901287	0.0108924	0.003901197	0.007808631	0.007449979	0.006695124	0.008947148	0.00266919	0.002771133	0.004010113	0.014565048	0.007113873	0.00810408	0.001958996	0.000161958	0.000598447	0.000680181	0.002118719	0.002751767	0.00601857	0.001328325	0.000676223	0.000491491	4.38939E-05	7.52767E-05	0.000778155	0.00236167	0.000481029	0.004075202	0.002456895	0.001985018	0.000670504	0.001926045	0.000747118	0.000694242	0.000204769	0.00033168	0.000574697	0.004993922	0.001016438	0.00282012
0.000530076	0.193219845	0.069025495	0.051401392	0.04173317	0.023924476	0.010272682	0.014711093	0.017605326	0.009983754	0.011018048	0.003935392	0.007873505	0.007512913	0.006755109	0.009044672	0.002704049	0.002797328	0.004063581	0.014721288	0.007185905	0.008175116	0.00196351	0.00016475	0.000607057	0.000697444	0.002158146	0.002790724	0.006081883	0.001333464	0.000692717	0.000491491	4.38939E-05	7.52767E-05	0.00078023	0.00237859	0.000491285	0.004124076	0.002483993	0.00201539	0.00068074	0.001952863	0.000762161	0.000700949	0.000204769	0.000334292	0.000582292	0.005026777	0.001051488	0.002859357
0.000535505	0.194218816	0.069487215	0.051766448	0.042029996	0.02412097	0.010368858	0.014852695	0.017744929	0.010075217	0.011116053	0.003978508	0.007949191	0.007582038	0.006813494	0.009133331	0.002714008	0.002821106	0.004101773	0.014856913	0.007249683	0.00824464	0.001990593	0.00016475	0.000628584	0.00071816	0.002172672	0.002847388	0.006152948	0.001343741	0.000695073	0.000501874	4.38939E-05	7.52767E-05	0.000782305	0.002407087	0.000497439	0.004162781	0.0025098	0.002043592	0.000685859	0.001972367	0.000772189	0.000714365	0.000209035	0.000334292	0.000602545	0.005059631	0.001086537	0.002864261
0.000541484	0.195293004	0.06998221	0.052202315	0.042383762	0.024345386	0.010471814	0.015001234	0.017926559	0.010171929	0.011210289	0.004033517	0.008023796	0.007667154	0.006890275	0.009232333	0.002728948	0.002844481	0.004170518	0.01498657	0.007309709	0.008314164	0.001995107	0.00016475	0.000637195	0.000731971	0.002185123	0.002879262	0.006235642	0.001354018	0.000702141	0.000539947	4.38939E-05	7.52767E-05	0.000788531	0.002420445	0.000503593	0.004208375	0.002545931	0.002056609	0.000693536	0.001984558	0.000782218	0.000724426	0.000209035	0.000336903	0.000617736	0.005092486	0.001086537	0.00288388
0.000546899	0.19628179	0.070428459	0.052582496	0.042684103	0.024544697	0.010560686	0.015139369	0.018091744	0.010255145	0.011300755	0.004072172	0.008090832	0.007732152	0.006971054	0.009320992	0.002738907	0.002864229	0.004223986	0.015104293	0.007356229	0.008395779	0.002013162	0.00016475	0.0006415	0.000745782	0.00220795	0.002904053	0.006309291	0.001361726	0.00070921	0.000550331	4.38939E-05	7.52767E-05	0.000800981	0.002442708	0.000507695	0.004244784	0.002566577	0.002084811	0.000696095	0.001999186	0.00079726	0.000729457	0.000210457	0.000339515	0.000635458	0.005092486	0.0010953	0.002918212
0.00055299	0.197330122	0.07093356	0.052985707	0.043015551	0.024757994	0.010664751	0.015293687	0.018257294	0.010348858	0.011411325	0.004107854	0.008167599	0.007813141	0.007042237	0.009415561	0.002753847	0.002889216	0.004292731	0.015255108	0.007420758	0.008474371	0.002031218	0.000167543	0.000645806	0.00075614	0.002226626	0.002921761	0.00637648	0.001374572	0.000718635	0.000557253	4.38939E-05	7.92387E-05	0.000815507	0.002464081	0.000510772	0.004286441	0.002601418	0.002095658	0.000696095	0.002021128	0.00081481	0.000746226	0.000210457	0.000339515	0.000650648	0.005125341	0.001112825	0.002962353
0.000558505	0.198257011	0.071386884	0.053350763	0.043331708	0.024956168	0.010759818	0.015428354	0.018417363	0.010445569	0.011523152	0.004142049	0.008234635	0.007898773	0.00711022	0.00949831	0.002768786	0.002908561	0.004334741	0.015385308	0.007486787	0.008545407	0.002076356	0.000170335	0.000663027	0.000776856	0.002247378	0.002960717	0.006435916	0.001377142	0.000725703	0.000571098	4.38939E-05	7.92387E-05	0.000819657	0.002484563	0.000516926	0.004324162	0.002622064	0.002117353	0.000708891	0.002045508	0.000829853	0.000754611	0.000210457	0.000344738	0.000663306	0.005158196	0.001139112	0.003001589
0.000564714	0.199285755	0.071883356	0.053750538	0.043682135	0.025184489	0.010865056	0.015571691	0.018598993	0.010562522	0.011638748	0.00417327	0.008299509	0.007975119	0.007174204	0.009607655	0.002788706	0.00293516	0.004369114	0.015544803	0.007566322	0.008634579	0.002107952	0.000173127	0.000680249	0.000797572	0.002270204	0.00298905	0.006510857	0.00138228	0.000742196	0.000581482	4.38939E-05	7.92387E-05	0.000827957	0.002503264	0.000524106	0.004373036	0.002651743	0.002139047	0.000716569	0.002052822	0.000847402	0.000761318	0.000210457	0.000352573	0.000665838	0.005158196	0.001139112	0.003026112
0.000570307	0.200240067	0.072335436	0.054128656	0.043997063	0.025392448	0.010959732	0.015718496	0.018746636	0.010649488	0.01175937	0.004226793	0.008360058	0.008059204	0.007239787	0.009702225	0.002808625	0.002958132	0.004441678	0.015678801	0.007633101	0.008704103	0.002126008	0.000178712	0.000684554	0.000814836	0.002286805	0.003010299	0.006583215	0.001384849	0.000751621	0.000584943	4.38939E-05	7.92387E-05	0.000836257	0.002524636	0.00053026	0.004411413	0.002667228	0.002160741	0.000724246	0.002069889	0.000862445	0.000773057	0.000210457	0.000355185	0.00066837	0.005158196	0.001147874	0.00304573
0.000576573	0.201271945	0.072842791	0.054534961	0.044350126	0.025615925	0.011064579	0.015862989	0.018921687	0.010758194	0.011872452	0.004278829	0.008433581	0.008133487	0.007313369	0.009807138	0.002818585	0.0029807	0.004472231	0.015833956	0.007720139	0.008805366	0.002135035	0.000178712	0.000693165	0.000835552	0.002307557	0.003049256	0.006656864	0.001400265	0.00075869	0.000598788	4.38939E-05	8.32006E-05	0.000848708	0.002554914	0.000536414	0.004450774	0.002685293	0.002184605	0.000726806	0.002086955	0.000874981	0.000786472	0.000210457	0.000373467	0.000675965	0.005158196	0.001147874	0.003089871
0.000582138	0.202259947	0.073298992	0.054906892	0.044659782	0.025818449	0.01116421	0.016007481	0.019066041	0.010829416	0.01197674	0.004323431	0.008496292	0.008219119	0.007378952	0.009872154	0.002838504	0.003000448	0.004518061	0.015970123	0.00779067	0.008883958	0.002135035	0.000178712	0.00069747	0.000842457	0.002326233	0.003084671	0.006721469	0.001407973	0.000772827	0.000612633	4.38939E-05	8.71625E-05	0.000854933	0.002577177	0.000543593	0.004485215	0.002703358	0.002208468	0.000734483	0.002096707	0.000887516	0.00079318	0.000214723	0.000373467	0.00068356	0.005158196	0.001147874	0.003114394
0.000588504	0.203350589	0.073819331	0.055318009	0.04500687	0.026050377	0.011272448	0.016142148	0.019245844	0.010935123	0.012079771	0.004371006	0.00854711	0.008320226	0.007444536	0.009953425	0.002858423	0.003023823	0.004548614	0.016131246	0.007863452	0.008945925	0.002157604	0.000181504	0.000710386	0.000859721	0.00235321	0.00310592	0.006809331	0.001413112	0.000777539	0.000623016	4.38939E-05	9.11245E-05	0.000859083	0.002609236	0.000555901	0.004529825	0.002733037	0.002212807	0.00074472	0.002111335	0.000902559	0.000803241	0.000216145	0.000376078	0.000688623	0.005223905	0.001156637	0.003138917
0.000594227	0.204293931	0.074277475	0.055686159	0.045314065	0.026256705	0.011370188	0.016283751	0.019406643	0.011024338	0.012200393	0.004412635	0.008615228	0.008393994	0.00750932	0.010033217	0.002868383	0.003045989	0.004579167	0.016253309	0.007924979	0.009021495	0.002184687	0.000181504	0.000723302	0.000876984	0.002386412	0.003130711	0.006866183	0.00142082	0.00078932	0.000623016	4.38939E-05	9.11245E-05	0.000867384	0.002631499	0.00056308	0.004572466	0.002764006	0.002225823	0.000752397	0.002138153	0.000912587	0.000818333	0.000218989	0.00037869	0.000688623	0.005223905	0.001156637	0.003158535
0.000600705	0.205356366	0.074783198	0.056116526	0.045663965	0.026489523	0.011477317	0.016439803	0.019576944	0.011133794	0.01232981	0.004466157	0.008693076	0.008472404	0.007581302	0.010139608	0.002903242	0.003074603	0.004605901	0.016396529	0.007989507	0.009116713	0.002198229	0.000184297	0.000744829	0.000894247	0.002419614	0.003166126	0.006943709	0.001431097	0.000794032	0.0006334	4.38939E-05	9.11245E-05	0.000875684	0.002655543	0.000569234	0.004619372	0.002789814	0.002264873	0.000757516	0.002160096	0.00092763	0.000828395	0.000223255	0.000381302	0.000693687	0.00525676	0.001174161	0.003197771
0.000606446	0.206375709	0.075239476	0.056494645	0.045978189	0.026692244	0.011576166	0.016561177	0.019733724	0.011228256	0.012437867	0.004503326	0.008752544	0.008550298	0.007659682	0.010216446	0.002913202	0.003094754	0.00465555	0.016544631	0.00806304	0.009198328	0.00221177	0.000187089	0.000757745	0.0008977	0.002436215	0.003187375	0.006995392	0.001436235	0.000798745	0.000636861	4.38939E-05	9.50864E-05	0.000881909	0.002682259	0.000572311	0.004655125	0.002822074	0.00227789	0.000762634	0.002169848	0.000952701	0.000835102	0.000223255	0.000386525	0.00069875	0.00525676	0.001209211	0.003227199
0.000612964	0.207437361	0.075748464	0.056923637	0.04632475	0.026927631	0.011683491	0.016712606	0.019909507	0.011327966	0.012544668	0.004540494	0.008820661	0.008637477	0.007730864	0.010318403	0.00294806	0.003122159	0.004716657	0.016698701	0.008126067	0.009278432	0.002243367	0.000189882	0.000762051	0.000925322	0.002463192	0.003212166	0.00706775	0.00145679	0.000805813	0.000636861	4.78842E-05	9.50864E-05	0.000888134	0.002706303	0.000574363	0.00470039	0.002851753	0.002293075	0.000770312	0.002194228	0.000965236	0.000851872	0.000230365	0.00039436	0.000711409	0.005289615	0.001226736	0.003266435
0.000618751	0.208376785	0.076210496	0.057295568	0.046628957	0.02713396	0.011778753	0.016871548	0.020071768	0.011423928	0.012671572	0.004580636	0.008886616	0.008725173	0.00778685	0.010407062	0.00295802	0.003140294	0.004766306	0.016847889	0.008209354	0.009358535	0.002252395	0.000189882	0.000787883	0.000928774	0.002479793	0.003240498	0.007143983	0.001467067	0.00081995	0.000643784	4.98794E-05	9.50864E-05	0.000900585	0.002730347	0.00058667	0.004743032	0.002871109	0.002319108	0.000780548	0.002208856	0.000967744	0.000865287	0.000230365	0.000396972	0.000716472	0.005322469	0.001226736	0.003290958
0.000625387	0.209386726	0.076711399	0.057714592	0.046969367	0.027371621	0.011891751	0.017039159	0.020263996	0.01154238	0.012782142	0.004628212	0.008957977	0.008808741	0.007854033	0.010513452	0.002982919	0.003166087	0.004808317	0.016996534	0.008300144	0.009428059	0.002274964	0.000192674	0.000800799	0.00093568	0.002500545	0.003258206	0.007248643	0.001477344	0.0008388	0.000664551	4.98794E-05	9.90483E-05	0.000915111	0.002757063	0.000600004	0.004782065	0.002889174	0.002355989	0.000795903	0.002221047	0.000977772	0.000868641	0.000231787	0.000396972	0.000721535	0.005355324	0.001226736	0.003340004
0.000631271	0.210261119	0.077172886	0.058082054	0.047263733	0.02757963	0.011986883	0.01718134	0.020428084	0.011633844	0.01288643	0.00465646	0.009030419	0.008893857	0.007912419	0.010597678	0.003012798	0.003196314	0.004846508	0.017124022	0.008375177	0.009509674	0.002283991	0.000198259	0.00080941	0.000949491	0.002519221	0.003286538	0.007304203	0.00149276	0.000845868	0.000664551	4.98794E-05	9.90483E-05	0.000921336	0.002781107	0.000611286	0.00482405	0.002907239	0.002379852	0.000811258	0.002238113	0.0009878	0.000893794	0.000231787	0.000399583	0.000729131	0.005355324	0.001235498	0.003364526
0.000637994	0.211337658	0.077687471	0.058524796	0.047604143	0.027820107	0.012099554	0.017352997	0.020623967	0.011753046	0.013000769	0.004702549	0.009113674	0.008993933	0.007982001	0.010693725	0.003027738	0.003224928	0.004896157	0.017280262	0.008447959	0.009589778	0.002302047	0.000198259	0.000813715	0.000966754	0.002539972	0.003332578	0.007386897	0.001497898	0.000852937	0.000674934	4.98794E-05	9.90483E-05	0.000925486	0.002804261	0.000616414	0.004867348	0.002920143	0.002408055	0.000813817	0.002252741	0.001000336	0.000905533	0.000236053	0.00041003	0.000739257	0.005355324	0.001261785	0.003384145
0.000644039	0.212212835	0.078150669	0.058914945	0.047919774	0.028027177	0.012195273	0.01749171	0.020780746	0.011839261	0.013108826	0.004748637	0.009174223	0.009069248	0.008029189	0.010782384	0.003032717	0.003247496	0.004945806	0.017427822	0.008530495	0.009660814	0.002311074	0.000201051	0.000839547	0.000980565	0.002558649	0.00336091	0.007464422	0.001503037	0.000862361	0.000678396	4.98794E-05	9.90483E-05	0.000933786	0.002826524	0.000619491	0.004895229	0.00294337	0.002421071	0.000816377	0.002269807	0.001007857	0.000918948	0.000237475	0.00041003	0.000746852	0.005388179	0.001261785	0.003398858
0.000650832	0.213236095	0.078666343	0.059357343	0.048279691	0.028264443	0.012307553	0.017656432	0.020967493	0.011941221	0.013226935	0.004800673	0.009260721	0.009152301	0.008103571	0.010872521	0.003072556	0.003279738	0.00497254	0.017591114	0.008625787	0.009753008	0.002333643	0.000215013	0.000852464	0.000997828	0.002569024	0.003396325	0.007558745	0.001503037	0.00086943	0.000688779	4.98794E-05	9.90483E-05	0.000937936	0.002855021	0.000626671	0.004947382	0.002964016	0.002455782	0.000824054	0.002281997	0.001017886	0.000923979	0.000240319	0.000417865	0.000751916	0.005421034	0.001270548	0.003413572
0.00065685	0.214138695	0.079131406	0.059742336	0.048595673	0.028476356	0.012411553	0.017806127	0.021139986	0.012031934	0.013321171	0.004845275	0.009349382	0.009232258	0.008178752	0.010949358	0.003087496	0.003305934	0.005014551	0.017731079	0.008709073	0.009825555	0.002369754	0.000217805	0.00086538	0.001018544	0.002585625	0.003421116	0.007632394	0.001513314	0.000885923	0.000688779	4.98794E-05	9.90483E-05	0.000942087	0.002874612	0.000632824	0.004981823	0.002993695	0.002473137	0.00083685	0.002281997	0.001027914	0.000935717	0.000241741	0.000420476	0.000756979	0.005486743	0.00127931	0.003428286
0.000663699	0.215191728	0.079654933	0.060165141	0.048969649	0.028719156	0.01252592	0.01798183	0.021345736	0.01214364	0.013425458	0.004898798	0.009434799	0.009319953	0.008259532	0.01104836	0.003102435	0.00333616	0.0050642	0.017903052	0.008784857	0.009896591	0.002387809	0.000217805	0.000882601	0.001042713	0.002606377	0.003449448	0.007715088	0.001521022	0.000892992	0.000709546	4.98794E-05	0.00010301	0.000948312	0.002893313	0.00064103	0.005019873	0.003020793	0.00250134	0.000854764	0.002291749	0.001055492	0.000947456	0.000241741	0.0004257	0.000764574	0.005486743	0.001288073	0.003492045
0.000669906	0.216064555	0.080120229	0.060535697	0.049295824	0.028937642	0.012628159	0.018141928	0.021517499	0.012240351	0.013532259	0.004940426	0.009498591	0.009400943	0.008324316	0.011151796	0.003127334	0.003355908	0.005102392	0.018036507	0.008848635	0.009966115	0.002432947	0.000217805	0.000882601	0.001049619	0.002627128	0.003460073	0.007791322	0.001531299	0.000897704	0.000723391	4.98794E-05	0.00010301	0.000950387	0.002915577	0.000642055	0.005062514	0.003045311	0.002531711	0.00086756	0.002308816	0.001060507	0.00095584	0.000243163	0.000428311	0.000777233	0.005552453	0.001305597	0.003526377
0.000676971	0.217130124	0.08065324	0.060973971	0.049670504	0.029185879	0.012742917	0.018313585	0.021703149	0.01234156	0.013650368	0.004982055	0.009561302	0.009486575	0.008397897	0.011265574	0.003152233	0.00339097	0.005144402	0.018192747	0.008927419	0.010032616	0.002455516	0.000220598	0.000886907	0.001053071	0.002643729	0.003484864	0.007890813	0.001546715	0.000911841	0.000733775	4.98794E-05	0.000106972	0.000960762	0.002944073	0.000651286	0.005099579	0.003065957	0.002553406	0.000880356	0.00231613	0.001073042	0.000967579	0.000243163	0.000433535	0.000800018	0.005585307	0.001323122	0.003555804
0.00068321	0.218083652	0.081121413	0.061373057	0.049988946	0.029405106	0.012844048	0.018468481	0.02186139	0.012432274	0.013753399	0.005008816	0.009628339	0.009563953	0.008473078	0.011345367	0.003167173	0.003415957	0.005213147	0.01834302	0.008982944	0.010108185	0.002482599	0.000220598	0.000891212	0.001063429	0.002664481	0.003513196	0.007965754	0.001551853	0.000923622	0.000754542	4.98794E-05	0.000110934	0.000971138	0.002969898	0.000658466	0.005141236	0.003087893	0.002570761	0.000882915	0.002330758	0.001090592	0.000980994	0.000246007	0.000438758	0.00081774	0.005651017	0.001340647	0.003570518
0.000690311	0.219082623	0.081655124	0.061818893	0.050368195	0.029650773	0.012962001	0.018657478	0.022071526	0.012537982	0.013891611	0.005068286	0.009707268	0.009660934	0.008561056	0.011454713	0.003207012	0.003447795	0.005258977	0.018493835	0.009060978	0.010201892	0.00251871	0.00022339	0.000899823	0.001087598	0.002699758	0.003548611	0.008036819	0.001554423	0.000933047	0.000758003	4.98794E-05	0.000118858	0.000983588	0.002993943	0.000663594	0.005194374	0.00310854	0.002601133	0.000900829	0.002342948	0.001105634	0.000997763	0.000248851	0.000443981	0.000820272	0.005716726	0.001358172	0.003599945
0.000696636	0.220056522	0.082118632	0.062224511	0.050690152	0.029871038	0.013069652	0.018815264	0.022230498	0.012649687	0.014003438	0.005114375	0.00976133	0.009734185	0.008635438	0.01154485	0.003211991	0.003472379	0.005300988	0.018636512	0.009120254	0.010288041	0.002545793	0.000237352	0.000908433	0.001094504	0.002722585	0.003576943	0.008110469	0.0015647	0.000937759	0.000768387	4.98794E-05	0.000118858	0.000998114	0.00302422	0.000670773	0.005239312	0.003133057	0.002620658	0.000905948	0.002357576	0.001125691	0.001019563	0.000250273	0.000446593	0.000845589	0.005749581	0.001358172	0.003609754
0.000703756	0.221100937	0.082639982	0.062661753	0.051071861	0.03011967	0.01318591	0.018985765	0.022432593	0.01276589	0.014134111	0.005154517	0.009848909	0.009839935	0.008716217	0.011652718	0.00325183	0.003505829	0.005342998	0.01879872	0.009191535	0.010363611	0.002577389	0.000242937	0.000912739	0.001111767	0.002735036	0.003591109	0.008191871	0.001572408	0.00094954	0.000768387	4.98794E-05	0.000118858	0.001008489	0.003056279	0.000674876	0.005279001	0.003165316	0.002657538	0.000934099	0.002367328	0.001138227	0.001029624	0.000253117	0.000451816	0.000855716	0.005782436	0.001358172	0.003644086
0.000710084	0.222021557	0.083114064	0.063053621	0.05139909	0.030342406	0.013289518	0.019144129	0.022603625	0.012862602	0.014232117	0.005191685	0.009933245	0.009919893	0.0087858	0.011732511	0.003271749	0.003528801	0.005365913	0.01893977	0.009261316	0.0104286	0.002590931	0.000245729	0.000917044	0.001125578	0.002766163	0.0036159	0.008281025	0.001580116	0.000961321	0.00077877	5.18746E-05	0.00012282	0.001018865	0.003083886	0.000678979	0.005323282	0.003188543	0.002674893	0.000949454	0.002379519	0.001145748	0.00104304	0.000253117	0.000454428	0.000868374	0.005815291	0.001366934	0.003673513
0.000717327	0.223034632	0.083658425	0.063511488	0.051764983	0.030589951	0.013410862	0.019318676	0.02278891	0.012982554	0.014364047	0.005233314	0.010038124	0.010013263	0.008868179	0.011844812	0.003281709	0.003559833	0.005396467	0.019125305	0.009346103	0.010520795	0.002599958	0.000245729	0.000925655	0.001129031	0.002784839	0.003640691	0.008377932	0.001590393	0.000975458	0.000785693	5.18746E-05	0.00012282	0.001023015	0.003114163	0.000690261	0.005364284	0.00320919	0.002690079	0.000954572	0.002396585	0.001155777	0.001059809	0.000255961	0.000459651	0.000875969	0.005848145	0.001375697	0.003707845
0.0007238	0.223965438	0.084135383	0.063897512	0.052078856	0.03081501	0.013514666	0.01947993	0.022966154	0.013068769	0.014443205	0.005279402	0.010117054	0.01008084	0.008940961	0.011920172	0.003301628	0.003591268	0.005438477	0.019276663	0.009412132	0.010608456	0.0026135	0.000245729	0.000925655	0.001139389	0.002803515	0.003676106	0.008450289	0.001603239	0.000982527	0.000785693	5.18746E-05	0.000126782	0.001027165	0.00314177	0.000695389	0.005403973	0.003237578	0.002703096	0.000954572	0.002403899	0.001160791	0.001068193	0.000258805	0.000462263	0.000883564	0.005913855	0.001384459	0.003737273
0.000731141	0.225024739	0.084671427	0.064351941	0.052454765	0.03106631	0.013633728	0.01964523	0.023171173	0.013178225	0.014582674	0.005340359	0.010210039	0.010171114	0.009033738	0.012032473	0.003331507	0.003627137	0.005488126	0.019426935	0.009493918	0.010700651	0.002631555	0.000245729	0.000947182	0.001153199	0.002828417	0.003697355	0.008553657	0.001613517	0.00099902	0.000796076	5.38697E-05	0.000130744	0.00103754	0.003170266	0.000702568	0.00545055	0.003272419	0.002731298	0.000969927	0.002416089	0.001170819	0.001083286	0.000261649	0.000464875	0.000901286	0.005979564	0.001384459	0.003781414
0.000737647	0.225949277	0.0851389	0.064762715	0.052786915	0.031292506	0.013747834	0.019790301	0.023352073	0.013280934	0.01469827	0.005381987	0.010277076	0.01024385	0.009112118	0.012122609	0.003366366	0.003650109	0.005537775	0.019575038	0.0095667	0.010788312	0.002636069	0.000248521	0.000947182	0.001170463	0.002847093	0.00373277	0.008615677	0.001623794	0.001001376	0.000809921	5.38697E-05	0.000134706	0.001045841	0.003188077	0.000706671	0.005486959	0.003299517	0.002755162	0.000972486	0.002423403	0.001198397	0.001106762	0.000263071	0.000470098	0.000908881	0.006078129	0.001384459	0.003815746
0.000745094	0.227017197	0.085680385	0.065219551	0.053150523	0.031548057	0.01387322	0.019971783	0.02355161	0.013397887	0.014827687	0.00544443	0.010358168	0.010335672	0.009201696	0.012218656	0.003386286	0.00368235	0.005575967	0.019743755	0.009647735	0.01089562	0.002654124	0.000251314	0.000955792	0.001180821	0.00286992	0.003757561	0.008693203	0.001631502	0.001020225	0.000823766	5.38697E-05	0.000134706	0.001056216	0.003212121	0.000711799	0.005532881	0.003329195	0.002781195	0.00099296	0.002428279	0.001205919	0.001115147	0.000268759	0.000480544	0.000916477	0.006110983	0.001393221	0.003845173
0.000751707	0.227915096	0.086167916	0.065639262	0.053486715	0.031779342	0.013977481	0.020153266	0.023736529	0.013481854	0.01495836	0.005494979	0.010429529	0.010418209	0.009268879	0.012317658	0.003401225	0.003711367	0.005629435	0.01989457	0.009723519	0.01097119	0.002699262	0.000251314	0.000955792	0.001191179	0.002890671	0.003810684	0.00879011	0.001641779	0.001032006	0.000827227	5.38697E-05	0.000146592	0.001062441	0.003235275	0.000725133	0.005576178	0.003349842	0.002813736	0.001000637	0.002435593	0.001228483	0.001138624	0.000270181	0.000485768	0.000929135	0.006176693	0.001410746	0.003884409
0.00075916	0.228985366	0.086712978	0.066093348	0.053864206	0.032043097	0.014099346	0.020335327	0.023938259	0.013603305	0.015076469	0.005557422	0.010514946	0.010522927	0.009338462	0.012406317	0.003436084	0.003751668	0.005694361	0.020062203	0.009809056	0.011072453	0.002721832	0.000254106	0.000960098	0.001198084	0.002928024	0.003831933	0.008871512	0.001646917	0.001039075	0.000837611	5.38697E-05	0.000154515	0.001066591	0.003263772	0.000734363	0.005623084	0.003380811	0.002846277	0.001008315	0.00245266	0.001238511	0.00115707	0.000274448	0.000501438	0.000931667	0.006176693	0.001428271	0.003948169
0.000765819	0.229912255	0.08720875	0.066508247	0.054203562	0.032267563	0.014205954	0.020509296	0.024138162	0.013725506	0.015171961	0.00559013	0.010578738	0.010604948	0.009396847	0.012508275	0.003465963	0.003779477	0.005751648	0.020199998	0.009873585	0.011167671	0.002739887	0.000254106	0.000964403	0.001211895	0.002944625	0.003856724	0.008950329	0.001652056	0.001050856	0.000844533	5.38697E-05	0.000158477	0.001076967	0.003281582	0.000743594	0.005664741	0.003398876	0.002867971	0.001021111	0.002467288	0.001266089	0.001163777	0.00027587	0.000509273	0.000949389	0.006242402	0.001437033	0.00399231
0.000773359	0.230996629	0.087758242	0.066982957	0.054586325	0.032529093	0.014331079	0.020712742	0.024353413	0.013852955	0.015305148	0.005639193	0.010660912	0.010697286	0.009496022	0.012617621	0.003500822	0.003806882	0.005774563	0.020392043	0.00995462	0.0112644	0.002762456	0.000254106	0.000973014	0.001218801	0.002967451	0.003913388	0.009049821	0.001662333	0.00106028	0.000847994	5.38697E-05	0.000162439	0.001099793	0.00331275	0.000747697	0.005716239	0.003424684	0.002900513	0.001026229	0.002481916	0.001283639	0.001168808	0.00027587	0.000522331	0.000967111	0.006275257	0.001445796	0.004021737
0.000780147	0.231854569	0.088249738	0.067396824	0.054921815	0.032764086	0.014440165	0.020873418	0.024528831	0.013963911	0.015423257	0.005685282	0.01072146	0.010792204	0.009564005	0.012718101	0.00354066	0.003831465	0.005816574	0.020542316	0.010019899	0.01136264	0.002775997	0.000256899	0.000990235	0.001222253	0.002986128	0.003934638	0.009140267	0.001670041	0.001069705	0.000858378	5.38697E-05	0.000170363	0.001122619	0.003334123	0.000750774	0.005759864	0.003446621	0.002924376	0.001031347	0.002494106	0.001301189	0.001177193	0.000277292	0.000522331	0.000969642	0.006308112	0.001445796	0.004056069
0.000787826	0.232880963	0.088803119	0.067871535	0.055296494	0.03302364	0.014570637	0.021053167	0.024722886	0.014088361	0.01553257	0.005732857	0.010807959	0.010881963	0.009635187	0.012833357	0.003575519	0.003856452	0.005870042	0.020703981	0.010122694	0.011466926	0.002821135	0.000259691	0.001003152	0.001232611	0.00301518	0.003952345	0.009253971	0.00167261	0.001083842	0.000868762	5.38697E-05	0.000170363	0.001124694	0.003351933	0.000760005	0.005804474	0.003490494	0.002969934	0.001046702	0.002516048	0.001316232	0.001188931	0.000284402	0.000522331	0.000982301	0.006340967	0.001454558	0.004090401
0.000794618	0.23383449	0.089285441	0.068275434	0.055651842	0.033256457	0.014680374	0.021229448	0.024887705	0.014186572	0.015639371	0.005789353	0.01087932	0.010965015	0.009715167	0.012929404	0.003620338	0.003881842	0.005915872	0.020858594	0.01020448	0.011553076	0.002839191	0.000259691	0.001011762	0.001260233	0.003035931	0.003973594	0.009341834	0.001688026	0.001093267	0.000872223	5.58649E-05	0.000170363	0.001132994	0.003375978	0.00076821	0.005842523	0.00351243	0.002987289	0.00105438	0.002530677	0.001346317	0.001210731	0.000285824	0.000527554	0.000987364	0.006373821	0.001463321	0.00410021
0.000802315	0.234874204	0.089825293	0.068736394	0.056046907	0.033519915	0.014808956	0.021420178	0.025097475	0.014297527	0.015780096	0.005847336	0.010956087	0.011047036	0.009787949	0.013037272	0.003680096	0.003914084	0.005980797	0.021024599	0.010286266	0.011643759	0.002848218	0.000262483	0.001016068	0.001267138	0.003077434	0.004005468	0.009443909	0.001706011	0.001116829	0.000882606	5.58649E-05	0.000174325	0.00114752	0.003391116	0.000776415	0.005885492	0.003539528	0.003015492	0.001062057	0.002542867	0.001358852	0.001222469	0.00029009	0.000530166	0.001000023	0.006472386	0.001472083	0.004134542
0.000809246	0.235763484	0.090301785	0.069129981	0.056394347	0.03375125	0.014916867	0.02159068	0.025284222	0.01441673	0.015894436	0.005885991	0.011026367	0.011129057	0.009852733	0.013130364	0.003695035	0.003945519	0.006007531	0.021179211	0.010356046	0.011729908	0.002893357	0.000265276	0.001016068	0.001277496	0.003089885	0.004037342	0.009527895	0.001721427	0.00112861	0.000882606	5.58649E-05	0.000182249	0.001162045	0.00341427	0.000785646	0.005928134	0.003558884	0.003043694	0.001079972	0.002550181	0.001368881	0.001230854	0.000291512	0.000532778	0.001005086	0.006472386	0.001489608	0.00415416
0.000817028	0.236793796	0.09083845	0.069578223	0.056783437	0.034015054	0.015043493	0.021766383	0.025485221	0.014549427	0.016028879	0.005951407	0.011115028	0.011217268	0.009927914	0.013242665	0.003729894	0.003980984	0.006064819	0.021346844	0.010454339	0.011816058	0.002906898	0.000268068	0.001016068	0.001291307	0.003102336	0.004062133	0.00962997	0.001723996	0.001140391	0.000889529	5.98553E-05	0.000182249	0.001172421	0.003445438	0.000797954	0.005984223	0.003606628	0.003063219	0.001087649	0.002557495	0.001388938	0.001252654	0.000291512	0.000540613	0.00101015	0.006669514	0.00149837	0.004183587
0.000824076	0.237662705	0.09131603	0.069991059	0.057129822	0.034253358	0.015154599	0.021928215	0.025688413	0.01466488	0.016150757	0.006025744	0.011199363	0.011300321	0.009991898	0.013332801	0.003754793	0.004016449	0.006122106	0.021494946	0.010529372	0.011891627	0.002933981	0.00027086	0.001016068	0.001305118	0.003127237	0.004101089	0.009693283	0.001734273	0.001149815	0.00089299	5.98553E-05	0.000190173	0.001174496	0.003466811	0.000803082	0.006027849	0.003637598	0.003082744	0.001097886	0.002572123	0.001393952	0.001261038	0.000291512	0.000548448	0.001015213	0.006768078	0.001524657	0.004222824
0.000832052	0.238711037	0.091866922	0.070474019	0.057525239	0.034519979	0.015276465	0.022112588	0.025893066	0.014799077	0.016281431	0.006104541	0.011292349	0.011395754	0.010085475	0.013452491	0.003784672	0.004047482	0.006156478	0.021657154	0.010620162	0.011997425	0.002979119	0.000273653	0.001016068	0.001308571	0.003147989	0.004132963	0.009808279	0.00174712	0.001163952	0.000910296	5.98553E-05	0.000198097	0.001186946	0.003494417	0.000817441	0.00608197	0.003664696	0.003104438	0.001105563	0.002594065	0.00140398	0.001281161	0.000294356	0.000551059	0.001030403	0.006768078	0.00153342	0.004266965
0.000839252	0.23967005	0.09233735	0.070896137	0.057858268	0.034760753	0.015393701	0.022277887	0.026064098	0.014908533	0.016392001	0.006159551	0.011388578	0.01146591	0.010176652	0.013542627	0.003799612	0.00407529	0.006198489	0.021819904	0.010702698	0.012103222	0.003001688	0.000293199	0.001024678	0.001322381	0.00316044	0.004168378	0.009911647	0.001762536	0.001175733	0.00092068	5.98553E-05	0.000198097	0.001199397	0.003521133	0.000830774	0.00612658	0.003691794	0.003123963	0.001120918	0.00261357	0.001408994	0.001291223	0.000295778	0.000553671	0.001037998	0.006800933	0.001577232	0.004281679
0.000847361	0.240703495	0.092874637	0.071374628	0.058246128	0.035031674	0.015520913	0.022483645	0.026283005	0.015032233	0.0165277	0.006208613	0.011506432	0.011571661	0.010281426	0.013657884	0.003814551	0.004107128	0.006232862	0.022005439	0.010790487	0.01218786	0.003028771	0.000298784	0.001033289	0.001325834	0.003195717	0.004193169	0.010007262	0.001780521	0.001199295	0.000924141	5.98553E-05	0.000198097	0.001207697	0.003551411	0.000846159	0.00618103	0.003718892	0.003149996	0.001128596	0.00262576	0.001414009	0.001304638	0.000295778	0.000553671	0.001043062	0.006899497	0.001603519	0.00431601
0.000854539	0.241612363	0.093354782	0.071771996	0.058599015	0.035271558	0.01563228	0.02266744	0.026468289	0.015143189	0.016639527	0.006262135	0.011586443	0.011654713	0.010362205	0.013770185	0.003824511	0.004135742	0.006271053	0.022164392	0.010857266	0.012274009	0.00305134	0.000304369	0.001037595	0.001329287	0.003218543	0.004214418	0.010078327	0.00178309	0.001215788	0.000931063	5.98553E-05	0.000202059	0.001224298	0.003579017	0.000856416	0.006230231	0.003749861	0.003173859	0.001141392	0.002669644	0.001436573	0.001314699	0.0002972	0.000558894	0.001048125	0.006932352	0.001603519	0.004365056
0.0008628	0.242645809	0.093912672	0.072211988	0.058983009	0.035546235	0.015761709	0.022877243	0.026672943	0.015266889	0.016782765	0.006320118	0.011678348	0.011748599	0.010470178	0.013878053	0.00384443	0.00416758	0.006320702	0.022336907	0.010953309	0.01237225	0.003082937	0.000312746	0.001037595	0.00134655	0.003249671	0.004249834	0.010175234	0.001793367	0.001227569	0.000937986	5.98553E-05	0.000209982	0.001238823	0.003606623	0.000866672	0.006272545	0.003776959	0.003199892	0.001151629	0.002681834	0.001449108	0.001331469	0.000302888	0.000566729	0.001058252	0.006932352	0.001612281	0.004419006
0.00087017	0.243556244	0.094402768	0.0726152	0.059349077	0.035779398	0.015874903	0.023035029	0.026868825	0.015389091	0.0169059	0.006372154	0.011757277	0.011834231	0.010546159	0.014013996	0.003889249	0.004203449	0.006358894	0.022480669	0.011037345	0.012449331	0.003105506	0.000318331	0.001046205	0.001367266	0.003270422	0.00428879	0.010260512	0.00181906	0.001246419	0.000941447	5.98553E-05	0.000217906	0.001242973	0.003632449	0.000877954	0.006318138	0.003805348	0.003232434	0.001172102	0.002696463	0.001461644	0.001339853	0.000302888	0.000569341	0.001065847	0.006932352	0.001647331	0.004463147
0.000878308	0.244581854	0.09497333	0.073078566	0.059755917	0.036049083	0.016007918	0.023244255	0.027097233	0.015524037	0.017054164	0.006425677	0.011849182	0.011926569	0.010637336	0.01412482	0.003919128	0.004235287	0.006397085	0.022668917	0.011145393	0.01254606	0.003150644	0.000321123	0.001059121	0.001374172	0.003295324	0.004313581	0.010338037	0.001834476	0.001251131	0.000941447	5.98553E-05	0.000221868	0.001257499	0.003657383	0.000889236	0.006364059	0.003851802	0.003258467	0.001182339	0.002725719	0.001481701	0.001346561	0.000302888	0.000571952	0.001073442	0.006998062	0.001664856	0.00448767
0.000885592	0.24551266	0.095471434	0.073497246	0.060120404	0.036292279	0.016126914	0.023421692	0.027288731	0.015637241	0.0171484	0.00649258	0.011936761	0.012006527	0.010710118	0.014244509	0.003958966	0.004266319	0.006423819	0.022813765	0.011236183	0.012653368	0.003186755	0.000321123	0.001063427	0.001381077	0.003328526	0.004345455	0.010429776	0.001844753	0.001260556	0.000958753	6.18504E-05	0.000233754	0.001272024	0.003686771	0.000900518	0.006411293	0.003890513	0.003280161	0.001192575	0.002750099	0.001494236	0.001358299	0.00030431	0.000574564	0.001081037	0.007030916	0.001664856	0.004507288
0.000893973	0.24657823	0.096031267	0.073983644	0.060532867	0.036565868	0.0162568	0.023621092	0.027503617	0.015781184	0.017267765	0.006541642	0.012000554	0.012113309	0.010802895	0.014355333	0.004008765	0.00429856	0.006469649	0.022991705	0.01132172	0.012745563	0.00320481	0.000321123	0.001072037	0.00138453	0.003374179	0.004412744	0.010531851	0.001860169	0.001281761	0.000958753	6.18504E-05	0.000241678	0.001276175	0.003718829	0.000910775	0.006453934	0.003920192	0.003310533	0.001200253	0.00277448	0.001504265	0.001373391	0.000305732	0.000577176	0.001096228	0.007096626	0.001691143	0.004531811
0.000901384	0.247495716	0.096524084	0.074402668	0.060888918	0.036813265	0.016375079	0.023813556	0.027701693	0.015907133	0.017388387	0.006598138	0.012088133	0.012204099	0.010875677	0.014458768	0.004033664	0.004327174	0.006515479	0.023143605	0.011396003	0.012836247	0.003218351	0.000326708	0.001076343	0.001387983	0.003397006	0.004441076	0.010622298	0.001878154	0.001298255	0.000962214	6.38456E-05	0.00024564	0.001284475	0.003742874	0.000928211	0.006497232	0.003966646	0.003343074	0.001200253	0.002801298	0.001514293	0.001380099	0.000312842	0.000579787	0.001101291	0.007129481	0.001699905	0.004556334
0.000909773	0.248546399	0.097083295	0.074869128	0.061296461	0.037093971	0.016504377	0.024019891	0.0279502	0.016032333	0.017520317	0.006651661	0.012170306	0.012314492	0.010962855	0.014572547	0.004073502	0.004358609	0.006576586	0.023321545	0.011486793	0.012942044	0.00324092	0.000335085	0.001080648	0.001387983	0.003413607	0.004480033	0.010725665	0.001898708	0.001317104	0.000969136	6.98311E-05	0.00024564	0.0012907	0.003773151	0.000940519	0.006546761	0.0040131	0.003386462	0.001213049	0.002828116	0.001519307	0.001386807	0.000315686	0.000582399	0.001103823	0.007162335	0.001699905	0.00459557
0.000917342	0.249466236	0.097585442	0.075286089	0.061658487	0.037347001	0.016622917	0.024182879	0.028144256	0.016146287	0.01765476	0.006721537	0.012262211	0.012418695	0.011049233	0.014702579	0.004098401	0.004391254	0.006641511	0.023493517	0.011559575	0.013040285	0.003277031	0.00034067	0.00109787	0.001391435	0.003446809	0.004515448	0.010818696	0.001916693	0.001340666	0.000972598	6.98311E-05	0.000253564	0.001305226	0.003800758	0.000951801	0.006596291	0.004037617	0.003414665	0.001220726	0.002847621	0.001541871	0.001401899	0.000317108	0.000587622	0.001106354	0.007162335	0.001699905	0.004620093
0.000925829	0.250453455	0.098140533	0.075739144	0.062072005	0.037628992	0.016754302	0.024403664	0.028359508	0.016281233	0.017808051	0.006803308	0.012362765	0.012519802	0.01114041	0.014832612	0.004158159	0.004427525	0.006687341	0.023671457	0.011649614	0.013146082	0.003326683	0.000343462	0.001102175	0.001394888	0.003475861	0.004550863	0.010927232	0.001937248	0.001352447	0.000993365	7.18263E-05	0.000253564	0.001319751	0.003835488	0.000967185	0.006655005	0.0040802	0.003436359	0.001225845	0.002859811	0.001564435	0.001408607	0.000319952	0.000590234	0.001108886	0.007162335	0.00171743	0.00464952
0.000933462	0.251378776	0.098656051	0.076149918	0.062447388	0.037886322	0.016871995	0.024586303	0.028552832	0.016391439	0.017931185	0.006888052	0.012426558	0.012598728	0.011225989	0.014939003	0.004183059	0.00445493	0.006714075	0.023833123	0.011732901	0.013232231	0.003353766	0.000343462	0.00110648	0.001401793	0.003519439	0.004596903	0.011020263	0.001955233	0.001357159	0.000996826	7.18263E-05	0.000261488	0.001342577	0.003869328	0.000978468	0.006699286	0.00411246	0.003466731	0.001248877	0.002869563	0.001574464	0.001415314	0.000328484	0.000592846	0.001108886	0.007228045	0.001726193	0.004674043
0.000942098	0.25238715	0.099229101	0.076629097	0.062867935	0.038170783	0.017000641	0.02480362	0.028770277	0.016517389	0.018084475	0.006949008	0.012531437	0.012704994	0.011327564	0.015058692	0.004227877	0.004489589	0.006790458	0.024018115	0.011836446	0.013318381	0.003389876	0.000346255	0.00110648	0.001415604	0.003552641	0.004632319	0.011114585	0.001962941	0.001366584	0.00100721	7.58167E-05	0.000261488	0.001361253	0.003914745	0.000991801	0.006747504	0.004142139	0.003501442	0.001253996	0.002889067	0.001579478	0.001423699	0.000329906	0.000598069	0.001116481	0.0072609	0.001743717	0.00470347
0.000949817	0.253290533	0.099725728	0.077051902	0.063241385	0.038422974	0.017117486	0.024980479	0.028970545	0.016642589	0.018202584	0.007035239	0.012602798	0.012787015	0.011407544	0.015165083	0.004252776	0.004523443	0.006832469	0.024183035	0.01191373	0.013387905	0.003407932	0.000351839	0.00110648	0.001425962	0.003583768	0.004657109	0.011206324	0.001978356	0.001378365	0.00100721	7.78119E-05	0.000261488	0.001373703	0.00394057	0.001004109	0.006794737	0.004166656	0.003527475	0.001261673	0.002908571	0.001584492	0.001435437	0.000331328	0.000600681	0.001119013	0.007392319	0.00175248	0.004747611
0.000958515	0.254358453	0.100269623	0.077531424	0.063657539	0.038704124	0.017255261	0.025174099	0.029197491	0.016779034	0.018344566	0.007108089	0.012688215	0.012890186	0.01150112	0.015269996	0.004302575	0.004555684	0.006885937	0.024363145	0.012009022	0.0134801	0.003448556	0.000354632	0.001119397	0.001425962	0.003602445	0.004685441	0.011309691	0.002004049	0.001390146	0.001017593	7.9807E-05	0.000269411	0.001384079	0.003969957	0.001014365	0.006847547	0.004195044	0.003588218	0.001274469	0.002920762	0.001597028	0.001453883	0.000335594	0.000608516	0.00112914	0.007392319	0.001778767	0.00476723
0.000966418	0.255318249	0.100781333	0.077942542	0.064030637	0.038957649	0.017377844	0.025366564	0.029401048	0.016895238	0.018485292	0.007173505	0.012766063	0.012988715	0.011578701	0.015382297	0.004337433	0.004586313	0.006939405	0.024541085	0.012102813	0.013576829	0.003475639	0.000371386	0.001140923	0.001443226	0.003623196	0.00472794	0.011406598	0.002011757	0.001401926	0.001027977	8.18022E-05	0.000273373	0.001394454	0.00399222	0.001027699	0.006896421	0.004223433	0.003609913	0.001279587	0.002930514	0.00161207	0.00147736	0.00033986	0.000618962	0.001131671	0.007392319	0.001805054	0.004811371
0.000975283	0.256347777	0.10134995	0.078411065	0.064445561	0.039244779	0.01752103	0.025571165	0.029625071	0.017034682	0.01865366	0.007244869	0.012857968	0.013080537	0.011651482	0.015521195	0.004372292	0.00462863	0.006977597	0.024736386	0.012202607	0.013661466	0.003538832	0.000379763	0.001149534	0.001460489	0.003652248	0.004784604	0.011500921	0.002029742	0.001411351	0.001034899	8.18022E-05	0.000289221	0.00142558	0.004018046	0.001034878	0.006950542	0.004251821	0.003653301	0.001292383	0.002937828	0.00162962	0.001482391	0.000341282	0.000624185	0.001141798	0.007392319	0.001848866	0.004840798
0.000983292	0.257267614	0.101847199	0.078851057	0.064822876	0.039496673	0.017642113	0.025771721	0.029816934	0.017158382	0.018789359	0.007298391	0.012929329	0.013172875	0.011750658	0.015620198	0.00443205	0.004657647	0.007031065	0.024912698	0.012285894	0.01374157	0.003565915	0.000385348	0.001171061	0.001477753	0.003675074	0.00482002	0.011593952	0.002040019	0.001425488	0.001041822	8.18022E-05	0.000297145	0.001431806	0.004038528	0.001043083	0.0070004	0.004282791	0.003668487	0.001300061	0.002954894	0.001632127	0.001495806	0.00034697	0.000629409	0.001149393	0.007523738	0.001857629	0.004880035
0.000992256	0.258333967	0.102404078	0.07930308	0.065244654	0.039782419	0.017785496	0.025974589	0.030062883	0.017296327	0.018928828	0.007371241	0.013030964	0.013271919	0.011844234	0.015731021	0.004481849	0.004699963	0.007115086	0.025121018	0.012390189	0.013821674	0.003583971	0.000385348	0.001188283	0.001481205	0.0036896	0.004866059	0.011684398	0.002060574	0.001451406	0.001055667	8.18022E-05	0.000309031	0.001446331	0.00407682	0.00105334	0.007052882	0.004308598	0.003722722	0.001307738	0.002976836	0.001649677	0.001510898	0.000348392	0.00063202	0.001156988	0.007622302	0.001883916	0.004938889
0.001000388	0.259276525	0.102914155	0.079740666	0.06562812	0.040041133	0.017912447	0.026171677	0.03026169	0.017410282	0.019073323	0.007447065	0.013109894	0.013370963	0.011926614	0.015846278	0.004536627	0.004739862	0.007153278	0.025283226	0.012485481	0.013909335	0.003597512	0.00039931	0.001188283	0.001501921	0.003737329	0.004897933	0.011773553	0.002075989	0.001472612	0.001055667	8.18022E-05	0.000309031	0.001454631	0.004105317	0.001068725	0.007102083	0.004358923	0.003750925	0.001315416	0.002996341	0.001657198	0.001524314	0.000359768	0.000634632	0.00115952	0.007622302	0.001892678	0.004978126
0.001009376	0.260309971	0.103486271	0.080222251	0.066048668	0.040324162	0.018049961	0.026417315	0.030485712	0.017560222	0.019222844	0.007510994	0.013197473	0.013488578	0.012025789	0.015988132	0.004571485	0.004777745	0.007206746	0.025495343	0.012588276	0.014003041	0.003638136	0.000404894	0.001192588	0.001505374	0.003756005	0.004922724	0.011863999	0.002086267	0.001493817	0.001059128	8.37974E-05	0.000316955	0.001462932	0.004136485	0.001081032	0.007151941	0.004398925	0.003776958	0.001315416	0.003020721	0.001669734	0.001532698	0.000365456	0.000637244	0.001164583	0.007655157	0.001901441	0.004997744
0.001017538	0.261232159	0.104002023	0.080644712	0.066436001	0.040578971	0.018176065	0.026619026	0.03070133	0.017685421	0.019391212	0.007573437	0.013287215	0.013584011	0.012112967	0.016081223	0.004636223	0.00480918	0.007264033	0.025686846	0.01266406	0.014093724	0.003660705	0.000410479	0.001214115	0.001515732	0.003772606	0.004943973	0.011949278	0.002096544	0.001503242	0.001076434	8.37974E-05	0.000328841	0.001471232	0.004167654	0.001091289	0.00720147	0.004431185	0.003789974	0.001320534	0.003047539	0.001677255	0.001541083	0.0003683	0.000645079	0.001179774	0.007720866	0.001910203	0.005017362
0.001026711	0.262260903	0.104573362	0.081129735	0.066861997	0.040868671	0.018318078	0.026825362	0.030933027	0.01781437	0.019510577	0.007680482	0.013395338	0.013690793	0.012212142	0.016215689	0.004671082	0.00484787	0.007309863	0.025878891	0.012766855	0.014181385	0.003683275	0.000416064	0.001235642	0.00152609	0.003789207	0.004961681	0.012044892	0.00211196	0.001512667	0.001090279	8.37974E-05	0.000328841	0.001487833	0.004203275	0.001102571	0.007256576	0.004485381	0.003820346	0.001328212	0.003069481	0.001692298	0.001552821	0.000379676	0.000650302	0.001184837	0.00788514	0.001918965	0.005071312
0.001035062	0.263231668	0.105066957	0.081582102	0.067256008	0.04112615	0.018442356	0.027024762	0.031145355	0.017952315	0.019657585	0.007735492	0.013487243	0.013781584	0.012295321	0.016325035	0.004715901	0.00488938	0.007340417	0.026056289	0.012851642	0.014235795	0.003705844	0.000421649	0.001235642	0.001543354	0.003822409	0.005000637	0.012131463	0.002117098	0.001524448	0.001104123	8.37974E-05	0.000328841	0.001489908	0.004225538	0.001120007	0.007294953	0.004508608	0.003846379	0.001330771	0.003086548	0.001697312	0.001556175	0.000379676	0.000652914	0.001194964	0.007950849	0.001962777	0.005095835
0.001044388	0.26428	0.105628889	0.082076405	0.06768956	0.041420248	0.018582218	0.027255372	0.031375225	0.01808876	0.019795797	0.007803882	0.013578066	0.013891977	0.0123793	0.016441769	0.004755739	0.004933309	0.007405342	0.026241281	0.012949185	0.014358218	0.003760009	0.000424441	0.001239947	0.001574428	0.003865987	0.00502897	0.012230954	0.002124806	0.001545653	0.001117968	8.37974E-05	0.000340726	0.001500283	0.00426294	0.001132315	0.007348747	0.004535706	0.003872412	0.001338448	0.00310849	0.001717369	0.001562883	0.000381098	0.000658137	0.001202559	0.008049414	0.001962777	0.005130167
0.001052797	0.265230394	0.106145341	0.08252396	0.068070215	0.041679555	0.018711255	0.027444369	0.031579147	0.018207962	0.019946575	0.007858891	0.013653752	0.013992053	0.01246088	0.016531905	0.004780638	0.004967565	0.007443534	0.026436581	0.013025718	0.014438322	0.003787092	0.000435611	0.001244252	0.001595144	0.003905415	0.005057302	0.012330445	0.002142791	0.001552722	0.001128352	8.37974E-05	0.000340726	0.001514809	0.004286093	0.00114052	0.00739434	0.004576999	0.003904953	0.001346126	0.003123118	0.00172489	0.001567913	0.000386786	0.000660749	0.001215218	0.008115123	0.001962777	0.005144881
0.001062088	0.266342974	0.106723677	0.083003826	0.068498847	0.041976915	0.018848313	0.027672667	0.031802439	0.018325665	0.020077248	0.007924307	0.013732681	0.014104509	0.012567253	0.01667967	0.004810517	0.00500827	0.007497002	0.026631882	0.013119509	0.014530517	0.003814175	0.000441195	0.001265779	0.00160205	0.003940692	0.005089176	0.012420892	0.002153068	0.001571571	0.001135274	8.37974E-05	0.000360536	0.001525184	0.004320824	0.001152828	0.007446494	0.004632485	0.00391797	0.001356362	0.003140184	0.001734918	0.00159139	0.000393896	0.000681642	0.001230408	0.008115123	0.001997827	0.005198831
0.00107064	0.267259677	0.107252801	0.083448974	0.0688969	0.042238001	0.01897696	0.027871489	0.032003804	0.018476355	0.020204152	0.008000131	0.013825667	0.014212323	0.012654431	0.016789016	0.004855336	0.005050586	0.007535194	0.026805482	0.013208048	0.01461062	0.003841258	0.00044678	0.001291611	0.001605502	0.003961444	0.005124591	0.012524259	0.002171053	0.001588065	0.001149119	8.37974E-05	0.000376384	0.00153971	0.004345759	0.001161033	0.007493728	0.004660874	0.003952681	0.001358922	0.003152375	0.001757482	0.001598098	0.000395318	0.000689477	0.001238003	0.008147978	0.002041639	0.005267495
0.001080074	0.26834405	0.107820486	0.083957028	0.069322192	0.042533434	0.019120146	0.028085339	0.03223075	0.018621797	0.02035493	0.008062574	0.013912165	0.014329938	0.012764804	0.016922004	0.004905134	0.005097739	0.007577204	0.027006207	0.013315345	0.014716418	0.003877369	0.000452365	0.001291611	0.001619313	0.003992571	0.005163548	0.012631503	0.002186469	0.001606914	0.001162964	8.37974E-05	0.000380346	0.001550085	0.004373365	0.00118052	0.007548833	0.004699585	0.003980883	0.001366599	0.003174317	0.001775032	0.001603128	0.000399584	0.000697312	0.001245598	0.008246542	0.002050401	0.005301826
0.001088731	0.269357908	0.108349454	0.084402176	0.069710052	0.042808605	0.019252184	0.028282427	0.032441982	0.01873725	0.020505707	0.008130964	0.01398677	0.014410411	0.012847983	0.017066813	0.004920074	0.00513119	0.007638311	0.027195539	0.013413639	0.014820704	0.003908965	0.000452365	0.001304528	0.001626218	0.004025773	0.005198963	0.012736162	0.002191608	0.001623407	0.001173347	8.57926E-05	0.00038827	0.001564611	0.004411657	0.001189751	0.007599019	0.004735716	0.0039939	0.001374277	0.003186507	0.001780046	0.001611513	0.00040385	0.000707758	0.00124813	0.008246542	0.002059164	0.005336158
0.001098287	0.27041721	0.108915273	0.084875511	0.070146592	0.043108189	0.019399152	0.028509569	0.032660888	0.018880443	0.020657741	0.008215708	0.014099218	0.014507908	0.01293756	0.017241175	0.004979832	0.005175118	0.00773379	0.027388127	0.013512682	0.014947661	0.003927021	0.000455157	0.001304528	0.001636576	0.004069351	0.005209588	0.012852451	0.002201885	0.00162812	0.001194115	8.57926E-05	0.000400155	0.001583286	0.00445084	0.001201033	0.007651829	0.004774428	0.004037288	0.001384513	0.003201135	0.001782554	0.001628282	0.000406694	0.000720817	0.001258257	0.008246542	0.002102976	0.005395013
0.001106999	0.271384841	0.109432114	0.085320316	0.070551851	0.043372833	0.019531124	0.028724574	0.032875774	0.018992898	0.020774593	0.008285584	0.01418896	0.014605404	0.013034336	0.017381552	0.005004731	0.005213002	0.007783439	0.02757095	0.013606473	0.015036833	0.003981186	0.00045795	0.00133036	0.001643482	0.004100478	0.005223754	0.012946774	0.002212162	0.001632832	0.001197576	8.77877E-05	0.000408079	0.001604037	0.004490023	0.001214366	0.007702342	0.004807978	0.004056813	0.001392191	0.003210887	0.001790075	0.001633313	0.000406694	0.000728652	0.001258257	0.008312252	0.002111738	0.005419536
0.001116646	0.272451977	0.110001587	0.085785058	0.070994366	0.043662335	0.019674507	0.028945937	0.03311478	0.019142838	0.020954269	0.008353974	0.014263565	0.014721472	0.01313911	0.017511585	0.005049549	0.005253303	0.007833088	0.02775106	0.01371302	0.01515321	0.003999242	0.000460742	0.001347581	0.001660745	0.004133681	0.005287501	0.013060478	0.002217301	0.001654038	0.001201037	8.77877E-05	0.000427889	0.001618563	0.004522082	0.001223597	0.007755152	0.004851851	0.004095862	0.001404987	0.003237706	0.001792582	0.001641697	0.00041096	0.000731263	0.001258257	0.008345106	0.002120501	0.005468581
0.001125498	0.273443897	0.110515862	0.086248424	0.071389256	0.043934788	0.019809869	0.029145337	0.033335148	0.019277784	0.021088712	0.008416417	0.014360875	0.014815873	0.013242284	0.017656394	0.005104327	0.005290381	0.007878917	0.027932797	0.013807562	0.015260519	0.004030838	0.000460742	0.001369108	0.001671103	0.004164808	0.00533	0.013154801	0.002230147	0.00165875	0.001204498	9.17781E-05	0.000427889	0.001626863	0.004555032	0.001235905	0.007799761	0.00488153	0.004117556	0.001404987	0.003271838	0.001800103	0.001646728	0.000412382	0.000736487	0.001260788	0.008410816	0.002120501	0.005502913
0.001135181	0.274542373	0.11108067	0.086717291	0.071825444	0.044229974	0.019959968	0.029379415	0.033569038	0.019426225	0.021229438	0.008489267	0.014458186	0.014906664	0.013353456	0.017767218	0.005124247	0.005332294	0.007932386	0.028134065	0.013911107	0.015345156	0.004053407	0.000463534	0.00138633	0.001674556	0.004206311	0.005368956	0.013255584	0.002240424	0.001663462	0.001211421	9.17781E-05	0.000447699	0.001645539	0.004587091	0.001245136	0.007853227	0.00491637	0.004147928	0.001407546	0.003298656	0.00182016	0.001651759	0.000416648	0.00074171	0.001265852	0.00850938	0.002120501	0.005512722
0.001144218	0.275512355	0.111617724	0.087176533	0.072242477	0.044507319	0.020088353	0.029585173	0.033795619	0.019552174	0.021366394	0.008566578	0.014546846	0.014996423	0.013450232	0.017898728	0.005184005	0.005380253	0.007997311	0.028321227	0.013995144	0.015441885	0.00408049	0.000469119	0.001407856	0.00169182	0.004229137	0.005393747	0.013349907	0.002242994	0.001677599	0.001228727	9.17781E-05	0.00045166	0.001657989	0.004614697	0.001258469	0.007901117	0.004951211	0.00418047	0.001417783	0.00330597	0.001832696	0.00165679	0.000420914	0.000744322	0.001273447	0.008542235	0.002129263	0.005556863
0.001154073	0.276581842	0.112197926	0.087688367	0.072677787	0.044805025	0.020238843	0.029814049	0.034024758	0.019683372	0.021523453	0.008657269	0.014639832	0.015102173	0.013548607	0.01804206	0.005218864	0.00542136	0.008043141	0.028505135	0.014102441	0.01554466	0.004116601	0.000471911	0.001455216	0.001698725	0.00426649	0.005425621	0.013442937	0.002260979	0.001687024	0.001249494	9.17781E-05	0.000467508	0.001664215	0.004644975	0.001269751	0.007955566	0.004991212	0.004208672	0.001435697	0.003327913	0.001840217	0.001665174	0.000429446	0.000762603	0.001275978	0.008542235	0.002164313	0.005610814
0.001163197	0.277576112	0.112720519	0.08814314	0.073070744	0.045085236	0.020376944	0.030049862	0.034251339	0.019831812	0.021671718	0.008742013	0.014729574	0.015201217	0.013638185	0.018180958	0.005263682	0.005467707	0.00813862	0.028691755	0.014187979	0.015629298	0.00419785	0.000474704	0.001489658	0.001702178	0.004303842	0.005464578	0.013539844	0.002266117	0.001691736	0.001259877	9.17781E-05	0.000475432	0.001672515	0.004680596	0.001278982	0.008008376	0.005023472	0.004245552	0.001440815	0.003344979	0.001850245	0.001681943	0.000437978	0.00077305	0.001286105	0.008673654	0.002199362	0.005640241
0.001173223	0.278604856	0.113304608	0.088661162	0.073517828	0.045374986	0.020522804	0.030292031	0.034473169	0.019981752	0.021825008	0.008802969	0.014842022	0.015299229	0.013741359	0.018305081	0.005303521	0.005512845	0.008211184	0.028891395	0.01430428	0.015713936	0.00423396	0.000474704	0.001515491	0.001712536	0.00434327	0.005514159	0.013644504	0.002281533	0.001701161	0.0012668	9.57684E-05	0.000499204	0.001684965	0.004718888	0.001289239	0.008057906	0.005058313	0.004278093	0.001448493	0.003352293	0.001865288	0.001690328	0.000437978	0.000780885	0.001296232	0.008706509	0.002208124	0.005713809
0.0011823	0.279659457	0.113836375	0.089120404	0.073928007	0.045647488	0.020660579	0.030500679	0.034693902	0.02011295	0.021960707	0.008884739	0.014923114	0.015392083	0.013855731	0.018420337	0.005353319	0.005557983	0.008260833	0.029072048	0.014388316	0.015818222	0.00429264	0.000483081	0.001519796	0.001715988	0.004390998	0.005549574	0.013755624	0.002294379	0.001724723	0.001291028	9.97588E-05	0.000507128	0.001697416	0.004751838	0.001305649	0.008115307	0.005087991	0.004312804	0.001451052	0.003379111	0.001875317	0.001698712	0.000437978	0.000786108	0.001301295	0.008805073	0.002225649	0.005738332
0.001192338	0.280707789	0.114415877	0.089613333	0.074394072	0.045951026	0.02081309	0.030730133	0.034935467	0.020277134	0.022103946	0.008941235	0.015021506	0.015501445	0.013966903	0.018547415	0.005398138	0.005596269	0.00831812	0.029281995	0.014497865	0.01593611	0.004301667	0.000485873	0.001545628	0.001736705	0.004436651	0.005588531	0.013865452	0.002309795	0.001748285	0.001301412	9.97588E-05	0.000507128	0.001716092	0.004784787	0.001322059	0.008176317	0.005127993	0.00432799	0.001463848	0.003432748	0.001890359	0.001712128	0.000440822	0.000799166	0.001303827	0.008837928	0.002269461	0.005782473
0.001201543	0.281660533	0.114968635	0.090069481	0.074817783	0.046239787	0.020948909	0.030938781	0.035153276	0.020404583	0.022242158	0.008988811	0.01510476	0.015592235	0.01405568	0.018659716	0.005442956	0.005643825	0.008367769	0.029489773	0.014588654	0.016038885	0.00432875	0.000485873	0.00156285	0.001757421	0.004478154	0.005620405	0.013980448	0.002320072	0.00176949	0.001315257	0.000101754	0.000522975	0.001726467	0.004815065	0.001334367	0.008230439	0.005164124	0.004351854	0.001479203	0.003459566	0.001902895	0.00172722	0.00044651	0.00080439	0.001306359	0.008969347	0.002295748	0.005826614
0.001211586	0.282683793	0.115556689	0.090581659	0.07526891	0.046543868	0.021096074	0.031165345	0.035384974	0.020550775	0.022375345	0.009051254	0.015212883	0.015683541	0.014182049	0.018797137	0.005477815	0.005685738	0.00845561	0.029686158	0.014708707	0.016137126	0.004364861	0.000488666	0.001588682	0.001778137	0.004527957	0.005652279	0.014098029	0.002332919	0.001785984	0.001336024	0.000105744	0.000526937	0.001745143	0.004851576	0.00135488	0.008282265	0.005192513	0.004393073	0.001507354	0.003486385	0.001907909	0.001732251	0.00044651	0.000807001	0.001308891	0.009035056	0.002322036	0.005880564
0.001221025	0.283658476	0.116104472	0.091064276	0.075684537	0.046815382	0.02124063	0.031380928	0.035620691	0.020679723	0.022504762	0.00912113	0.015291813	0.015788776	0.014282824	0.01892717	0.005497734	0.005732488	0.008535812	0.029901531	0.014824258	0.016217229	0.004414513	0.000497043	0.001614514	0.00178159	0.00456116	0.005680611	0.014201396	0.002335488	0.001795408	0.001339485	0.000107739	0.000526937	0.001761743	0.004883635	0.001366162	0.008339011	0.005227353	0.0044408	0.001527827	0.003515641	0.001922952	0.001738958	0.000449354	0.000814836	0.001313954	0.00913362	0.00233956	0.005890373
0.001231243	0.284695055	0.116683274	0.091546892	0.076133379	0.047126234	0.021391315	0.031609227	0.035855311	0.020826664	0.022665591	0.009192494	0.015380473	0.015893495	0.014400394	0.019066069	0.005552512	0.005771581	0.008600738	0.030097373	0.014941309	0.016313958	0.004468679	0.000502628	0.001636041	0.0017954	0.004588136	0.005716026	0.014312516	0.002343196	0.001804833	0.001349869	0.000109735	0.000530899	0.001776269	0.00492638	0.001376419	0.00839674	0.005271226	0.004462494	0.001532946	0.003544898	0.001935487	0.00174902	0.000452198	0.000817448	0.001321549	0.009232185	0.002348323	0.005934514
0.001240802	0.28566582	0.117223593	0.091987915	0.07654637	0.047408076	0.02153698	0.031812673	0.036078969	0.020955613	0.022787469	0.009263857	0.01547454	0.015998729	0.014486773	0.019190191	0.005577411	0.005809061	0.008658025	0.030287791	0.015047106	0.01640313	0.004504789	0.000502628	0.001657568	0.001805758	0.004629639	0.005751441	0.014406839	0.002350904	0.001821326	0.001360252	0.000119711	0.000542785	0.00179702	0.004954877	0.001388726	0.008459062	0.005299615	0.004503713	0.001553419	0.003564402	0.001937994	0.001757404	0.000453621	0.00082006	0.001326613	0.009265039	0.002348323	0.005978655
0.001251147	0.286765864	0.117823308	0.092491844	0.077010325	0.047712355	0.02169236	0.032043283	0.036331496	0.021092808	0.02296212	0.00933522	0.015557795	0.016124598	0.014581949	0.019326134	0.005602311	0.005855408	0.008711493	0.030502621	0.015152152	0.016499859	0.004527358	0.00050542	0.0016834	0.001819569	0.004666992	0.005786857	0.014529588	0.002356042	0.001847244	0.001384481	0.000123701	0.000558633	0.00181362	0.005006528	0.001400009	0.008526305	0.00531897	0.004542762	0.001573892	0.003588782	0.001943008	0.001765789	0.000453621	0.000827895	0.001329144	0.009330749	0.002365848	0.006042415
0.00126073	0.287666897	0.118368836	0.092968617	0.077427007	0.048002698	0.021836068	0.032246151	0.036566848	0.021241248	0.023109128	0.009409557	0.015637806	0.01621642	0.014673126	0.019445824	0.00561227	0.005892082	0.008753504	0.030697921	0.015252696	0.016573918	0.00457701	0.000511005	0.001709232	0.001840285	0.004712645	0.005822272	0.014630371	0.002376597	0.00186845	0.00141217	0.000123701	0.000562595	0.001830221	0.005029681	0.001403086	0.008590923	0.005346069	0.004575304	0.001589247	0.003608286	0.001948023	0.001784235	0.000456465	0.000827895	0.001336739	0.009363604	0.002365848	0.006096365
0.001271233	0.288648631	0.118951293	0.093477014	0.077876376	0.048310387	0.02198708	0.032468092	0.036807316	0.021382192	0.023277495	0.009498762	0.015724304	0.016321138	0.014769902	0.019578812	0.005667048	0.005931175	0.008784057	0.030909496	0.015373499	0.016661578	0.004622148	0.000511005	0.001730759	0.001857549	0.004756223	0.005850604	0.014756996	0.00239972	0.001892012	0.001426015	0.000123701	0.000562595	0.001848897	0.005057287	0.001411291	0.008646684	0.005369296	0.004601337	0.001602043	0.003630229	0.001958051	0.001790943	0.000459309	0.000830506	0.001344334	0.009396458	0.002365848	0.006135601
0.00128103	0.289587272	0.119516956	0.093945537	0.078293409	0.048600136	0.022132549	0.03266518	0.037030973	0.021522386	0.023428273	0.009582019	0.015820533	0.016421214	0.014874675	0.019688158	0.005696927	0.005973088	0.008822249	0.031101541	0.015492051	0.01675075	0.00463569	0.000519382	0.001752286	0.001878265	0.004781125	0.005903727	0.014860363	0.002409998	0.00191793	0.001446782	0.000123701	0.000570518	0.001865497	0.005086675	0.00141847	0.008706054	0.005400265	0.004629539	0.001609721	0.003649733	0.001978108	0.001809389	0.000460731	0.000838341	0.001359525	0.009462168	0.002383372	0.006155219
0.001291544	0.290626986	0.120112007	0.094430215	0.078746293	0.048911482	0.022288776	0.032909661	0.037267787	0.021667827	0.02360041	0.009650409	0.015936225	0.016522838	0.014980249	0.019807847	0.005726806	0.006015405	0.008902451	0.031309319	0.015610603	0.016859571	0.004658259	0.000522174	0.001765202	0.001902434	0.004803951	0.005949767	0.014971484	0.002427983	0.001932067	0.001474472	0.000125696	0.000582404	0.001873798	0.005127639	0.001433855	0.00876116	0.005436396	0.004679436	0.001619957	0.003664361	0.001985629	0.001821127	0.000462153	0.000846176	0.001362056	0.009495023	0.002392135	0.006218979
0.00130152	0.291607153	0.120675649	0.094918675	0.07919039	0.049207508	0.022430985	0.033106749	0.037496926	0.021820766	0.023762496	0.009706905	0.016024886	0.016606922	0.015081824	0.019967433	0.005771625	0.006051273	0.008967377	0.031518182	0.015703644	0.016965368	0.004698883	0.000524967	0.001769508	0.00192315	0.004830928	0.005992265	0.015078727	0.002430552	0.001953272	0.0014987	0.000127691	0.000590328	0.001884173	0.005162369	0.001450265	0.008816922	0.005463494	0.004711977	0.001630194	0.003691179	0.001990643	0.001822804	0.000466419	0.000851399	0.001372183	0.009495023	0.002400897	0.006258215
0.00131218	0.292621011	0.121262226	0.095410229	0.0796315	0.049526267	0.022584344	0.03333736	0.037740317	0.021955712	0.023943428	0.009779755	0.016118952	0.016706998	0.015181798	0.0200886	0.005801504	0.006091978	0.009032302	0.031728129	0.015822946	0.017081745	0.004734994	0.000527759	0.001782424	0.001936961	0.00485583	0.006017056	0.015191139	0.002440829	0.001990971	0.001522929	0.000129686	0.000590328	0.001902849	0.005202443	0.001467701	0.008874652	0.005503496	0.004744518	0.001648108	0.003722874	0.001995658	0.001834542	0.000473529	0.000854011	0.001379778	0.009593587	0.002418422	0.006321974
0.001320494	0.293452311	0.121726667	0.095805191	0.080000028	0.049762297	0.02270008	0.033504971	0.037939124	0.022065918	0.024080384	0.009849631	0.016201126	0.016790566	0.015268977	0.020187602	0.005836363	0.006121801	0.009081951	0.031879487	0.015911485	0.017175451	0.004762077	0.000527759	0.001808256	0.001964582	0.004870356	0.006052471	0.015294507	0.002451106	0.002005108	0.001533312	0.000131682	0.00059429	0.0019236	0.005239845	0.001485137	0.008923525	0.005534465	0.004783568	0.001658345	0.003761882	0.001998165	0.001842927	0.000477795	0.000861846	0.001387373	0.009626442	0.002418422	0.006346497
0.001330647	0.294342375	0.122280358	0.096274057	0.080439732	0.050057483	0.022839029	0.03373616	0.038189093	0.022215108	0.024232418	0.009919508	0.016277893	0.016889611	0.015371351	0.020330934	0.005876201	0.00615646	0.009123962	0.032092147	0.016022534	0.017267646	0.004798187	0.000530551	0.00185131	0.001971488	0.004907708	0.006112677	0.015397874	0.002458814	0.002023958	0.001550618	0.000131682	0.00059429	0.0019319	0.005280809	0.001498471	0.008976991	0.005566725	0.00481394	0.001671141	0.003769196	0.002003179	0.001856342	0.000482061	0.000861846	0.001400032	0.009692151	0.002435947	0.006380829
0.001341459	0.295422831	0.122862192	0.096776955	0.080910366	0.05037298	0.022997604	0.033981219	0.038449661	0.022368797	0.024415864	0.010014659	0.01637196	0.017002067	0.015475325	0.020474265	0.00592102	0.006199986	0.009196526	0.032318912	0.016114074	0.017365887	0.004838812	0.000541721	0.001872837	0.001992204	0.00492846	0.006151634	0.015524499	0.002479369	0.002045163	0.001571386	0.000135672	0.000602214	0.001942275	0.005312868	0.00151283	0.009042265	0.005598984	0.004848651	0.001681378	0.003798453	0.002018222	0.001866404	0.000482061	0.000880128	0.001407627	0.009725006	0.002453472	0.00642497
0.001351638	0.296373225	0.123417516	0.097238946	0.081350069	0.050675431	0.023145029	0.034219343	0.038685013	0.022502243	0.024585488	0.010068182	0.016474677	0.017100079	0.015599294	0.020616119	0.005965838	0.006241496	0.00926909	0.032523977	0.016222872	0.017489821	0.004870408	0.000544513	0.001902974	0.001992204	0.004961662	0.006176425	0.015635619	0.002494784	0.002068725	0.001592153	0.000137667	0.000602214	0.001954726	0.005352051	0.001525138	0.009099995	0.005638986	0.004885531	0.001683937	0.003820395	0.002040786	0.001874788	0.000486327	0.000885351	0.001407627	0.009790715	0.002488521	0.006503443
0.001362551	0.297338506	0.124023295	0.09775525	0.081831247	0.050996661	0.02330419	0.034461513	0.038947408	0.022662679	0.024745061	0.01016482	0.016566581	0.017213568	0.015704868	0.020750585	0.005975798	0.006276559	0.009345473	0.032749115	0.016338423	0.01765154	0.004915546	0.000544513	0.001920196	0.00201292	0.004994864	0.006201215	0.015766121	0.002507631	0.00207815	0.001602536	0.000139662	0.000606176	0.001967176	0.005381438	0.001538471	0.009162317	0.005681569	0.004915902	0.001701851	0.00385209	0.002048307	0.001886527	0.000487749	0.000893186	0.001417754	0.00982357	0.002497284	0.006527966
0.001372835	0.298290466	0.124587404	0.098236835	0.082271127	0.051295652	0.023455202	0.034679408	0.03919482	0.022828363	0.024919711	0.01023767	0.016656323	0.017304874	0.015800843	0.020886529	0.006000697	0.006315651	0.009383665	0.032935735	0.016460726	0.017748269	0.004960685	0.000547306	0.001954639	0.002030183	0.005030141	0.006233089	0.015853983	0.002523047	0.002104068	0.001626765	0.000141657	0.000610138	0.001983777	0.005422402	0.001550779	0.009224967	0.005708667	0.004939766	0.001719765	0.00386428	0.002055828	0.001901619	0.000490593	0.000893186	0.001420286	0.009856425	0.002523571	0.006581916
0.001383879	0.299294922	0.125184865	0.098749701	0.082738773	0.051624987	0.023612733	0.034927358	0.039450637	0.022979053	0.0251019	0.010326874	0.016766608	0.017393601	0.015907217	0.02099883	0.006055475	0.00635555	0.009421856	0.033160872	0.016588282	0.017846509	0.005019364	0.000558475	0.001958944	0.002030183	0.005048818	0.006261421	0.015983192	0.00254617	0.002125273	0.001647532	0.000147643	0.0006141	0.001996228	0.005460695	0.00156001	0.009290241	0.005737055	0.004985324	0.001727443	0.003878908	0.002073378	0.001915034	0.000493437	0.000906244	0.001430412	0.009922134	0.002541096	0.006635866
0.001394239	0.300279007	0.1257405	0.099235411	0.083179707	0.051925807	0.023764853	0.035169528	0.039676852	0.023137239	0.025276551	0.010411618	0.016855269	0.017502962	0.01601519	0.02114955	0.006100294	0.006396254	0.009482963	0.03336214	0.016711336	0.017949284	0.005046447	0.00056406	0.001967555	0.002057805	0.005079945	0.006286212	0.016102065	0.002561586	0.00213941	0.001657916	0.000147643	0.000622024	0.002016978	0.005506112	0.001568215	0.009348299	0.005774477	0.005009187	0.001732561	0.003910602	0.002098449	0.001925096	0.000504813	0.000908856	0.001443071	0.010020698	0.002541096	0.006670198
0.001405473	0.301285813	0.126341848	0.099747933	0.083640147	0.052249112	0.023930927	0.035392624	0.039938516	0.023295426	0.025488895	0.010472574	0.016960148	0.017617482	0.016121563	0.021285493	0.006140132	0.006440586	0.009524973	0.033573173	0.016841894	0.018065661	0.005100613	0.00056406	0.001976165	0.002081974	0.005111072	0.006339335	0.016227398	0.002571863	0.00215826	0.001664838	0.000149638	0.000625986	0.002031504	0.005546185	0.001577446	0.009410949	0.005811898	0.005028712	0.001747916	0.003932545	0.002108478	0.00193348	0.000510501	0.000921914	0.001450666	0.010053553	0.002584908	0.006733957
0.001415884	0.302171176	0.126898804	0.100240174	0.08407124	0.05254158	0.024085198	0.035623813	0.040169117	0.023445366	0.025644698	0.010548398	0.01706719	0.017717042	0.016247132	0.021445079	0.006179971	0.006482902	0.009578442	0.033759793	0.016952942	0.018165413	0.005150265	0.000569645	0.001997692	0.002081974	0.0051505	0.006371209	0.016346271	0.002577002	0.002172397	0.001678683	0.000151633	0.000629947	0.002039804	0.005586259	0.001587702	0.009462447	0.0058519	0.005043898	0.001755594	0.003956925	0.002128534	0.001953603	0.000513345	0.000929749	0.001458261	0.010217827	0.002602432	0.006763385
0.001427301	0.303155261	0.12750987	0.100770571	0.084559272	0.052873188	0.024243773	0.035858469	0.040448688	0.023601304	0.025823118	0.010646522	0.017153688	0.01783311	0.016376699	0.021576589	0.006259648	0.006524413	0.009651006	0.033998493	0.017071494	0.018290858	0.005186375	0.000572437	0.002023525	0.002092332	0.005206528	0.00642079	0.016456099	0.002587279	0.002186534	0.001692528	0.000151633	0.000633909	0.002048105	0.005629895	0.001601035	0.009518864	0.005880288	0.005078609	0.00176839	0.003998371	0.00214107	0.001961988	0.000526143	0.000934972	0.001460793	0.010349246	0.002637482	0.006832048
0.001437862	0.304123675	0.128069003	0.101273812	0.084981577	0.053180086	0.024392828	0.036090813	0.040690984	0.023756491	0.025971382	0.010719372	0.017265054	0.017934217	0.016490271	0.021711055	0.006314427	0.006567133	0.009708293	0.034195963	0.017187045	0.018396656	0.005217972	0.000575229	0.002032135	0.002109595	0.005248031	0.006459747	0.016577555	0.002607833	0.002198315	0.001713295	0.000153629	0.000637871	0.002060555	0.005677092	0.001606164	0.009577578	0.005911258	0.005091625	0.001776067	0.004020314	0.002153605	0.001973726	0.000534675	0.000948031	0.001473451	0.010382101	0.002646244	0.006876189
0.001449344	0.305143017	0.128678825	0.10183652	0.085446412	0.053514018	0.024556424	0.036324891	0.040945339	0.02390943	0.026151059	0.010799656	0.017372096	0.018067824	0.016594245	0.021860297	0.006359245	0.006607031	0.009777038	0.034429238	0.017319853	0.018522101	0.005236027	0.000583607	0.002040746	0.002130312	0.005264632	0.00651287	0.016718393	0.002643803	0.002228945	0.001734062	0.000155624	0.000657681	0.002079231	0.005716275	0.001619497	0.009632684	0.005947388	0.005117658	0.001786304	0.004054446	0.002168648	0.001983788	0.000541785	0.000955866	0.001481046	0.01051352	0.002672532	0.006910521
0.001460158	0.306111432	0.129233527	0.102345605	0.085879437	0.053823634	0.024712912	0.036539896	0.04118069	0.024073615	0.026285502	0.01087994	0.017488869	0.018169447	0.016699019	0.022022838	0.006389124	0.006646124	0.009861059	0.034665768	0.017433903	0.018644524	0.005281166	0.000583607	0.002057968	0.00214067	0.00530821	0.006544744	0.0168153	0.002654081	0.00223837	0.001740984	0.000157619	0.000665605	0.002099982	0.005761692	0.001638984	0.009695662	0.0059861	0.005145861	0.001791422	0.004083702	0.002188705	0.001990495	0.000541785	0.000963701	0.001491173	0.010546374	0.002672532	0.006949758
0.001471852	0.307091599	0.12983503	0.102892158	0.08634515	0.054146693	0.024880224	0.036802295	0.041452587	0.024228053	0.026442561	0.010945356	0.017615372	0.018279324	0.016794195	0.02216617	0.006458842	0.006685216	0.009918346	0.034891448	0.017537449	0.018788106	0.005335331	0.000586399	0.002070884	0.002157933	0.005345563	0.006590784	0.016952262	0.002679773	0.002257219	0.001754829	0.000163604	0.000673529	0.002133183	0.005805328	0.001652318	0.009766512	0.006024812	0.005176233	0.0017991	0.004112959	0.002203748	0.001995526	0.000551739	0.000974147	0.0015013	0.010612084	0.002681294	0.00698409
0.001482668	0.307998116	0.130384601	0.10341018	0.086778175	0.054460954	0.025030714	0.0370173	0.04170475	0.024367497	0.026597108	0.011003339	0.017680246	0.018379916	0.016890971	0.022313935	0.00650864	0.006724309	0.009983272	0.035108449	0.017650749	0.018907506	0.005375956	0.000591984	0.002088105	0.002168291	0.005368389	0.006633282	0.017089224	0.002690051	0.002269	0.001772135	0.000163604	0.000681453	0.002160159	0.005840058	0.001660523	0.009827522	0.006058362	0.005210943	0.001801659	0.004144653	0.002211269	0.002007264	0.000561693	0.000979371	0.001508895	0.010644939	0.002698819	0.007008612
0.001494499	0.308979851	0.131001031	0.103970482	0.087259881	0.05479963	0.025202004	0.03726814	0.041976281	0.02455867	0.026757937	0.011101464	0.017795938	0.018490825	0.017004542	0.022466132	0.006528559	0.006761789	0.010040559	0.035344436	0.017785808	0.019014815	0.005425608	0.000597568	0.002105327	0.002189007	0.005389141	0.006686405	0.01722231	0.002705466	0.002285493	0.001799825	0.000167595	0.000693338	0.002168459	0.00589349	0.001675908	0.009899685	0.006091912	0.005236976	0.00182981	0.004178786	0.002223804	0.002015649	0.000565959	0.00099504	0.001519022	0.010809212	0.002733868	0.007052753
0.001505438	0.30995375	0.131568405	0.104464786	0.087698881	0.055114732	0.025361948	0.037495282	0.042228078	0.024719856	0.026908714	0.011178774	0.017906223	0.018597091	0.01709092	0.02261833	0.006543499	0.006799672	0.010094028	0.035550044	0.01790436	0.019134215	0.00547526	0.000603153	0.002113937	0.002213176	0.005432719	0.006750152	0.01733989	0.002723451	0.002304343	0.001803286	0.00016959	0.000705224	0.002178835	0.005926439	0.001690267	0.009968239	0.006125462	0.005267348	0.001840046	0.004195852	0.002241354	0.00202571	0.000573069	0.001000264	0.00153168	0.010874922	0.002751393	0.007082181
0.001517447	0.310923731	0.132188567	0.105007901	0.088149832	0.055452023	0.025530369	0.03773225	0.042471835	0.024896035	0.027094673	0.011263518	0.018020833	0.018725539	0.01721169	0.022788259	0.006573378	0.006842795	0.010155134	0.035764874	0.018058928	0.019292911	0.005493315	0.00061153	0.002118243	0.002233892	0.005467996	0.006806817	0.017488481	0.002756852	0.002334973	0.001817131	0.00017358	0.000713148	0.002199585	0.005973637	0.001704626	0.010037777	0.006168044	0.005315076	0.001847724	0.004227546	0.002268932	0.002040803	0.000578757	0.001028992	0.001549402	0.010874922	0.002760156	0.007106704
0.001528504	0.311816929	0.132751743	0.10549808	0.088595335	0.055770091	0.025681119	0.037954769	0.042716323	0.025040727	0.027265554	0.011346775	0.018125712	0.018841606	0.017312465	0.022943412	0.006638116	0.006879066	0.010212421	0.035973194	0.018183483	0.019409288	0.005547481	0.00061153	0.00214838	0.002258061	0.005503274	0.006870564	0.017608646	0.002797961	0.002358535	0.001824053	0.000175575	0.000721072	0.002220336	0.006015492	0.001723088	0.010099771	0.006200304	0.005338939	0.001855402	0.004254365	0.002281468	0.002050864	0.000588711	0.001039439	0.001562061	0.010907777	0.00277768	0.007165558
0.001540631	0.312845673	0.133369339	0.106062851	0.089088113	0.056113708	0.025856647	0.038239709	0.04297543	0.025198914	0.027432665	0.01144936	0.018219779	0.018966959	0.017434834	0.023098565	0.006667995	0.006932264	0.010254432	0.036202672	0.018322293	0.019521131	0.005610674	0.0006227	0.002161296	0.002271872	0.005536476	0.006916604	0.017745608	0.002805669	0.002396234	0.001837898	0.000183556	0.000725034	0.002239012	0.006058237	0.001736421	0.010165701	0.006239016	0.005369311	0.001875875	0.004273869	0.002301525	0.002060926	0.000598665	0.00104205	0.001564593	0.010973486	0.002786443	0.007258745
0.001551803	0.313743572	0.133930338	0.106549248	0.089534318	0.056419717	0.02602096	0.03849575	0.043232343	0.025364598	0.02759852	0.011534104	0.018332227	0.019058781	0.017547606	0.023247807	0.006707833	0.006978208	0.010300262	0.036428894	0.018440095	0.019640531	0.005660326	0.000625492	0.002182823	0.002275325	0.005573828	0.006948478	0.017868356	0.002821085	0.002400946	0.001855204	0.000189542	0.000728996	0.002261838	0.006101872	0.001756934	0.010234911	0.006279018	0.005406191	0.001880993	0.004312877	0.002319075	0.002074341	0.000601509	0.001049885	0.001574719	0.011006341	0.00281273	0.0073176
0.001564109	0.314740193	0.134555553	0.107102676	0.090017957	0.056758096	0.026190228	0.038755259	0.043485602	0.025541527	0.027785735	0.011614388	0.018439268	0.019177428	0.017654779	0.023395572	0.006777551	0.007021734	0.01035373	0.036678444	0.018574404	0.01977051	0.005682895	0.000633869	0.002208656	0.002285683	0.005615331	0.007012225	0.017978184	0.002831362	0.002410371	0.001875971	0.000193532	0.00073692	0.002274288	0.006142837	0.001775396	0.010299201	0.006322891	0.005438732	0.00189123	0.004339696	0.002346653	0.002081049	0.000605775	0.00105772	0.001582315	0.01113776	0.002839017	0.007386263
0.00157531	0.315650628	0.135127747	0.107601448	0.090471017	0.057074433	0.026357279	0.039003786	0.043728628	0.025710959	0.027974207	0.011691698	0.018539823	0.019298654	0.017748356	0.023540381	0.006822369	0.007062035	0.010426294	0.036864522	0.018696708	0.019877819	0.005728034	0.000642246	0.002230182	0.002292588	0.005646458	0.007051182	0.018103517	0.00283907	0.002431577	0.001889816	0.000201513	0.000740882	0.002301264	0.006179348	0.001789755	0.010357587	0.006362893	0.005473443	0.001896348	0.004361638	0.002354174	0.002092787	0.000611463	0.00105772	0.001587378	0.011170615	0.00284778	0.0074255
0.00158771	0.316684074	0.135756072	0.108176875	0.090957995	0.057421559	0.026529743	0.039263873	0.04401295	0.025890887	0.028171474	0.011785363	0.018638215	0.019405952	0.01785153	0.023708833	0.006887107	0.007110397	0.010506496	0.037082607	0.018819012	0.020003265	0.005764144	0.000653416	0.002251709	0.002306399	0.005685886	0.007107847	0.018243063	0.002851916	0.002441001	0.001893277	0.000201513	0.000744844	0.00231579	0.006221203	0.001807191	0.010427781	0.006395152	0.005519001	0.001909144	0.00438358	0.002364203	0.002111233	0.000615729	0.001065555	0.00158991	0.011236324	0.002865304	0.007459832
0.001599153	0.317636818	0.136324846	0.10869421	0.091394183	0.0577419	0.026694056	0.039477722	0.044277538	0.026052822	0.028341098	0.01186416	0.018740931	0.019507059	0.017946706	0.023852164	0.006926946	0.00715352	0.010586699	0.037319137	0.018945817	0.020131733	0.00581831	0.000664585	0.002268931	0.002313304	0.005714938	0.007150345	0.018370981	0.002864763	0.002464563	0.001914045	0.000205503	0.000744844	0.002338616	0.006263948	0.001819498	0.010496008	0.00642225	0.005538526	0.001914263	0.004403085	0.002376738	0.002121294	0.000625683	0.001070778	0.001597505	0.011269179	0.002874067	0.007489259
0.001611794	0.318654593	0.136955581	0.109237669	0.091880634	0.058089026	0.026871083	0.03973203	0.044572093	0.026220005	0.028549674	0.01193255	0.018836079	0.019619516	0.01805228	0.024029482	0.006966785	0.007202285	0.010651624	0.037556752	0.019072623	0.020239042	0.005863448	0.000667378	0.002277541	0.002323662	0.005737764	0.007199926	0.018518279	0.002877609	0.002485769	0.001924428	0.000209493	0.000748805	0.002357292	0.006316489	0.001836934	0.010560298	0.006459672	0.005571067	0.001929618	0.004442093	0.002394288	0.002136387	0.000627105	0.001078613	0.001612695	0.011302034	0.002917879	0.007543209
0.001623233	0.319591668	0.137512615	0.109742285	0.092335803	0.058412233	0.027031549	0.039993272	0.04481987	0.02635945	0.02872558	0.012020267	0.018935552	0.019720623	0.018163452	0.024172814	0.007021563	0.00724984	0.010701273	0.037769412	0.01917917	0.020347862	0.0059131	0.00067017	0.002299068	0.002337473	0.005773042	0.0072318	0.018626815	0.002903302	0.002514043	0.001948657	0.000211489	0.000752767	0.002373892	0.006357453	0.001849242	0.010619012	0.006497093	0.005603608	0.001942413	0.004459159	0.002411838	0.002153156	0.000638482	0.001086448	0.001612695	0.011367743	0.002926641	0.007592255
0.001635842	0.320670557	0.138159987	0.110305337	0.092829634	0.058760199	0.027210663	0.040264919	0.045100903	0.026531131	0.028902744	0.012125826	0.019036107	0.019842881	0.018300218	0.024329444	0.007066381	0.007290142	0.010777656	0.038011368	0.019324734	0.020491444	0.005958238	0.000672963	0.002329206	0.002351284	0.00582492	0.007284923	0.018736643	0.002926426	0.002530536	0.001972885	0.000217474	0.000760691	0.002392568	0.006397526	0.00187796	0.010678709	0.006542256	0.005655674	0.001957769	0.004481102	0.002439416	0.002166571	0.000645592	0.001091672	0.001622822	0.011499162	0.002952928	0.007616778
0.001647439	0.321598229	0.13873428	0.110815797	0.093279355	0.059082072	0.027373215	0.040504199	0.045349777	0.026675823	0.029074881	0.012182322	0.019128011	0.019939346	0.018398593	0.024478686	0.0070863	0.007339713	0.010838763	0.038247898	0.019434282	0.020607821	0.005976293	0.000678547	0.002355038	0.002368547	0.005849822	0.00732388	0.018872313	0.002949549	0.002544673	0.001983269	0.000217474	0.000772577	0.002402943	0.006442053	0.001896422	0.0107594	0.006577097	0.005692554	0.001973124	0.004498168	0.002466994	0.002179986	0.000649858	0.001096895	0.001648139	0.011597726	0.002987978	0.007665823
0.001660248	0.322594066	0.13936727	0.111363725	0.093769672	0.059437896	0.027550895	0.04075446	0.045628983	0.026845255	0.02927843	0.012270039	0.019249109	0.020051286	0.018510565	0.024663392	0.007165978	0.007381223	0.010930423	0.038506128	0.019593351	0.02075896	0.006044001	0.00068134	0.002376565	0.002382358	0.005901701	0.007373461	0.019005398	0.002985519	0.002561166	0.00198673	0.000221464	0.000772577	0.002427844	0.006491922	0.001921037	0.010830906	0.006617099	0.005731604	0.001985919	0.004522548	0.002487051	0.002206817	0.000656968	0.00110473	0.001663329	0.011630581	0.003014265	0.007709964
0.001671992	0.323462191	0.139937365	0.111891371	0.094211836	0.059755321	0.027713838	0.040983914	0.045876029	0.027000443	0.029454337	0.012338429	0.019348582	0.020161163	0.018621737	0.024802291	0.007210796	0.007421928	0.01098771	0.03873886	0.019715655	0.020843598	0.006111708	0.000695302	0.002393786	0.002403074	0.005932828	0.007419501	0.01914236	0.002988089	0.002572947	0.001993652	0.00022745	0.000780501	0.002436145	0.00654001	0.001934371	0.010897492	0.006660972	0.005766315	0.001993597	0.004549366	0.002509615	0.002213525	0.00065839	0.001109953	0.001673456	0.011663436	0.00303179	0.007768819
0.001685007	0.324508957	0.140565379	0.112452705	0.094708831	0.060110848	0.027890344	0.041237644	0.04616766	0.027167626	0.029642809	0.012423173	0.019464273	0.020283937	0.018749705	0.024963354	0.007240675	0.007473917	0.011067912	0.038999803	0.019870973	0.020973578	0.00616136	0.000703679	0.002415313	0.002420338	0.005982631	0.007479707	0.019297411	0.00301892	0.002598865	0.002031725	0.00023144	0.000784463	0.002463121	0.006585427	0.001962063	0.010973263	0.006702264	0.005796686	0.00201663	0.004571309	0.002527165	0.002225263	0.0006655	0.001117788	0.001693709	0.01182771	0.003058077	0.007817864
0.001696761	0.325416258	0.141140139	0.112967633	0.095149589	0.060431139	0.028054853	0.041464208	0.046434806	0.027322814	0.029786047	0.01250643	0.019552934	0.020385045	0.01885048	0.025118507	0.007280514	0.007522682	0.011129019	0.039224398	0.019994778	0.021109603	0.00619747	0.000714848	0.002419619	0.002430696	0.006028284	0.007515122	0.019416284	0.003039475	0.002617715	0.00204557	0.000233436	0.000804273	0.002483871	0.006626391	0.001974371	0.011039193	0.006746137	0.005814042	0.00204734	0.004578623	0.002547221	0.002230294	0.000666922	0.001130847	0.001701305	0.011893419	0.003058077	0.007871814
0.001709934	0.326491229	0.14179272	0.11352828	0.095643245	0.060789088	0.028231489	0.041767065	0.046721687	0.027516986	0.0300097	0.012609015	0.019663219	0.020513492	0.01896885	0.025275138	0.007365171	0.007571447	0.011182487	0.039468523	0.020121583	0.021227492	0.006251636	0.000726018	0.00243684	0.002454865	0.006090538	0.00757887	0.019548077	0.003052321	0.002634208	0.002062876	0.000237426	0.000804273	0.002508772	0.006679823	0.001990781	0.011116603	0.006795172	0.00585743	0.002057576	0.004620069	0.002569785	0.00224874	0.000669766	0.001143905	0.001713963	0.011926274	0.003093127	0.00792086
0.001721926	0.327425169	0.142354652	0.114048364	0.096088572	0.061113481	0.02839528	0.042006345	0.046984813	0.02768267	0.030189376	0.012680378	0.019759448	0.020615632	0.01908802	0.025411081	0.007414969	0.007621017	0.011228317	0.039703426	0.020231131	0.021343869	0.006296774	0.00072881	0.002449756	0.002465223	0.00611129	0.007610744	0.019686331	0.003060029	0.002650701	0.002083643	0.000241416	0.000812196	0.002533673	0.006725239	0.002015397	0.011182206	0.006853239	0.00589431	0.002067813	0.004637136	0.002592349	0.002258801	0.000675454	0.001146516	0.00172409	0.011926274	0.003128176	0.007989524
0.001735138	0.328446079	0.142983676	0.114616573	0.096609116	0.061473803	0.028588348	0.042269322	0.047279002	0.027863348	0.030411773	0.012760662	0.019878383	0.0207415	0.019202392	0.025572145	0.007464768	0.00766817	0.011281785	0.039964911	0.020378196	0.02148594	0.006346426	0.000731602	0.002471283	0.002482486	0.006165243	0.007667408	0.019836214	0.003070306	0.002662482	0.002104411	0.000249397	0.000812196	0.002552349	0.006786686	0.002027705	0.011260928	0.006900984	0.00593336	0.002083168	0.00466883	0.002607392	0.002263832	0.000681142	0.00115174	0.001731685	0.012024838	0.003163226	0.008048379
0.00174719	0.329404308	0.143551439	0.115114657	0.097063933	0.061802347	0.028762572	0.04250918	0.04754761	0.028021534	0.030600244	0.012824592	0.01998975	0.020845187	0.019312764	0.025712521	0.007524526	0.007712502	0.011331434	0.040188964	0.020498249	0.021608362	0.006387051	0.000731602	0.00249281	0.002517013	0.006198446	0.007699282	0.019974468	0.003090861	0.002695469	0.002111333	0.000253387	0.000816158	0.00257725	0.006841008	0.002037961	0.011320954	0.006926791	0.005959393	0.002101082	0.00469321	0.002639984	0.002273893	0.000689674	0.001175245	0.001751939	0.012057693	0.003163226	0.008102329
0.001760772	0.330451856	0.144191348	0.115670491	0.097571649	0.062172009	0.028941555	0.042805679	0.047847282	0.028215707	0.030791229	0.012927177	0.020119497	0.02096177	0.019440732	0.025904615	0.007569344	0.007765297	0.011403998	0.040446109	0.020631807	0.021751944	0.006441217	0.000742772	0.002544474	0.002534277	0.006233723	0.007752405	0.020107554	0.003113984	0.002709606	0.0021321	0.000259373	0.000816158	0.002598001	0.006889096	0.002047192	0.01139902	0.006964212	0.006009289	0.00210876	0.004737095	0.002667563	0.002285632	0.000691096	0.001180468	0.001772192	0.012057693	0.003163226	0.008151374
0.001773001	0.331407735	0.144770461	0.116195044	0.098040349	0.062510635	0.029106911	0.043043225	0.048114793	0.028412878	0.030960853	0.013031248	0.020243839	0.021082996	0.019549505	0.026080455	0.007619142	0.007808822	0.011476562	0.040665821	0.020747358	0.021895527	0.006459272	0.000751149	0.002566001	0.002558445	0.006275226	0.007801986	0.02025356	0.003131969	0.002726099	0.002152867	0.000259373	0.00082012	0.002614602	0.006928279	0.002062577	0.011473807	0.007001634	0.006041831	0.002118996	0.004761475	0.002680098	0.002300724	0.000692518	0.00118308	0.001805104	0.012057693	0.003180751	0.00820042
0.001786601	0.332440397	0.145412236	0.116756378	0.098538223	0.062880692	0.029293589	0.043327586	0.048430544	0.028604801	0.031153094	0.013126399	0.020378992	0.021211444	0.019675073	0.026240041	0.007663961	0.007864036	0.011560583	0.040920254	0.020907929	0.022013415	0.006499896	0.000759526	0.002578917	0.002579162	0.006325029	0.007844484	0.020359512	0.003155093	0.00273788	0.002170173	0.000261368	0.000824082	0.002627052	0.006965681	0.002068731	0.011553513	0.007062282	0.006070033	0.002142029	0.004812674	0.002725226	0.00231917	0.000696784	0.001190915	0.001810168	0.012221967	0.003224563	0.008264179
0.001798922	0.333288935	0.146003011	0.1173019	0.099001476	0.063210422	0.029460119	0.043584205	0.048703538	0.028784729	0.031339053	0.013215604	0.020489277	0.021313068	0.019789445	0.026395194	0.007723719	0.007905949	0.011629328	0.041135084	0.021018977	0.022143395	0.006517951	0.000765111	0.002596139	0.00258952	0.006360307	0.007883441	0.020473216	0.003162801	0.002766154	0.002177096	0.000265358	0.000824082	0.002651953	0.007007536	0.002089244	0.011620428	0.007107445	0.006091727	0.002159943	0.004839492	0.002732747	0.00234097	0.000698206	0.001201361	0.001817763	0.012287676	0.003233325	0.008318129
0.001812671	0.33430671	0.146652404	0.117899326	0.099514463	0.063577366	0.029654817	0.043870879	0.04901198	0.028961658	0.031528781	0.013292914	0.020639568	0.021445643	0.019913414	0.026573989	0.007778497	0.007946654	0.011705711	0.041413929	0.021168293	0.022297557	0.006549548	0.00077628	0.002626277	0.002610236	0.006403885	0.007940106	0.020632144	0.003175647	0.002803853	0.002197863	0.000275334	0.000832006	0.002678929	0.007062748	0.002112834	0.011701118	0.007162932	0.006130777	0.002182976	0.004880939	0.00274779	0.002359416	0.000702472	0.001206585	0.001822826	0.012287676	0.00325085	0.008401507
0.001825063	0.335195207	0.147232995	0.118416317	0.099961021	0.063910753	0.029829236	0.044124608	0.049272182	0.029138587	0.031708457	0.013368737	0.020748772	0.021558615	0.020022986	0.026721753	0.007793437	0.007993	0.011766818	0.041626047	0.021262834	0.022415445	0.006603714	0.000779073	0.002656414	0.002630952	0.006422561	0.008007395	0.020754893	0.003196202	0.002822702	0.002208247	0.000283315	0.000835968	0.002693455	0.007121523	0.002127193	0.011773608	0.007204224	0.006169826	0.002195772	0.004917509	0.002775368	0.002369478	0.000703894	0.001214419	0.001838017	0.012419095	0.003268375	0.008450552
0.001839141	0.336233353	0.147881144	0.118981776	0.100473481	0.064292028	0.030022564	0.044404346	0.049563083	0.029329761	0.031895672	0.013462402	0.020868789	0.021679325	0.020162951	0.026876906	0.007873114	0.008047407	0.011839382	0.041889702	0.02139039	0.022552982	0.006626283	0.000793035	0.002665025	0.002658574	0.006451613	0.008067601	0.020926741	0.003206479	0.002853333	0.002232475	0.000283315	0.000843892	0.002705905	0.007182078	0.002140526	0.011846099	0.007240355	0.006208876	0.002211127	0.004944328	0.002802946	0.00238457	0.000712426	0.001235313	0.001850675	0.012616224	0.003312187	0.008504502
0.001851823	0.337113232	0.148468343	0.119526266	0.100945345	0.064622006	0.030197179	0.044689864	0.049842654	0.029483449	0.032066553	0.013535252	0.020988805	0.021793845	0.020273324	0.027029104	0.007912953	0.008097784	0.011885211	0.042113212	0.021524699	0.02270261	0.006675935	0.000793035	0.002682246	0.002675837	0.006484815	0.008092391	0.021035277	0.003216756	0.002865113	0.002239397	0.000287305	0.000851816	0.002724581	0.007223042	0.002152834	0.011922525	0.00729197	0.006234909	0.002229041	0.004973584	0.002828017	0.002403016	0.000716692	0.001253594	0.00185827	0.012649078	0.003329712	0.008558453
0.001865995	0.338149811	0.149114083	0.120120255	0.101450951	0.064995325	0.030384379	0.045000234	0.050120398	0.02965588	0.032244973	0.01362743	0.021141258	0.021919197	0.02040849	0.027175391	0.007937852	0.008148161	0.011976871	0.042371442	0.021677016	0.022856771	0.006716559	0.000795827	0.002712384	0.002686195	0.006518017	0.008152597	0.021189036	0.003229602	0.002883963	0.002249781	0.000291296	0.000855778	0.002749482	0.007280036	0.002166167	0.011994032	0.007337134	0.006271789	0.002249514	0.005007716	0.002855596	0.002418108	0.000720958	0.001264041	0.001860802	0.012714788	0.003364761	0.008622212
0.001878767	0.339007751	0.149711466	0.120635871	0.101919301	0.065337558	0.030555538	0.045241248	0.05039193	0.029834309	0.032409571	0.013716634	0.021251543	0.022048161	0.020538057	0.027351231	0.008007569	0.008198941	0.012034159	0.04261394	0.021788815	0.022968614	0.006779753	0.000795827	0.002742522	0.002706911	0.006557445	0.008216345	0.021322121	0.003247587	0.0028981	0.002274009	0.000299276	0.000867663	0.002776458	0.00733703	0.002182578	0.012077674	0.007393911	0.006295653	0.002264869	0.005044287	0.002868131	0.002431523	0.000728068	0.001282322	0.001875992	0.012813352	0.003391048	0.008671257
0.00189313	0.340062351	0.15036669	0.121237079	0.102463746	0.065712162	0.030747041	0.045521564	0.050701834	0.030035228	0.032644533	0.013814759	0.021382372	0.02216784	0.020673223	0.027516727	0.008032469	0.008249318	0.012133457	0.042885733	0.021926876	0.023074412	0.006802322	0.000795827	0.002759743	0.002720722	0.006590647	0.008262385	0.021481049	0.00327328	0.002914593	0.002284393	0.000301272	0.000871625	0.002788908	0.007382446	0.00220309	0.012156069	0.007448107	0.00634338	0.002280224	0.005063791	0.002885681	0.002449969	0.000735178	0.001292769	0.001881056	0.012879062	0.003408573	0.008725207
0.001906012	0.341003343	0.150972547	0.121759226	0.102936137	0.06604975	0.030921916	0.045769513	0.050964595	0.030194914	0.032829235	0.013899503	0.021498064	0.02228597	0.020798792	0.027676313	0.008067327	0.008303322	0.012206021	0.04310653	0.022055933	0.023178698	0.006838432	0.000806997	0.002789881	0.002748344	0.006644601	0.008304883	0.021628347	0.003288696	0.002938155	0.00230516	0.000305262	0.000883511	0.002815884	0.007430535	0.002221552	0.012229215	0.007495851	0.006382429	0.002300698	0.005088171	0.002900724	0.002460031	0.000739444	0.001300604	0.001893714	0.012944771	0.003426098	0.008744826
0.001920381	0.342040706	0.151648918	0.122351497	0.103474255	0.066429592	0.031124699	0.046083351	0.051279249	0.03040633	0.033049118	0.013994654	0.021644029	0.022419577	0.020937957	0.027829988	0.008137045	0.008356923	0.012293861	0.04336259	0.022222506	0.023326814	0.006901626	0.000820958	0.00283724	0.002758702	0.006692329	0.008379255	0.02180278	0.00330925	0.002975854	0.002319005	0.000313243	0.000887473	0.00283871	0.007472389	0.002244116	0.012308922	0.007535853	0.006399785	0.002310935	0.005107676	0.002923288	0.002471769	0.000746554	0.001311051	0.001921563	0.013010481	0.003452385	0.008808585
0.001933282	0.342923719	0.152248167	0.122890831	0.10391431	0.066762584	0.031298793	0.046308182	0.051557725	0.030571264	0.033217486	0.014073451	0.021768371	0.022546477	0.021063526	0.028005828	0.008181863	0.008404076	0.012381702	0.043595323	0.022370321	0.023432612	0.006928709	0.000832128	0.002871683	0.002779418	0.006729682	0.008425295	0.021929405	0.003334943	0.00300884	0.002325928	0.000319228	0.000887473	0.002867761	0.007531164	0.002258475	0.01238338	0.007584888	0.006423648	0.002328849	0.005144246	0.002945851	0.002485184	0.000749398	0.001321497	0.001934221	0.013043335	0.00346991	0.008862535
0.001947888	0.343874896	0.152920106	0.123485851	0.104437491	0.067146973	0.031498185	0.046594856	0.051891748	0.030762437	0.033439883	0.014177522	0.021914336	0.022683179	0.021200291	0.028163936	0.008226682	0.008468961	0.01243517	0.043898038	0.022506881	0.023552012	0.006969333	0.000832128	0.00290182	0.002810492	0.006764959	0.008478418	0.022077996	0.00338376	0.003044183	0.002343234	0.000329204	0.000887473	0.002886437	0.007590829	0.002282065	0.012463087	0.007635213	0.006464867	0.002336526	0.00516375	0.002985965	0.002505307	0.000753664	0.001324109	0.001949412	0.013207609	0.00350496	0.008941008
0.00196097	0.344755558	0.153505361	0.124021404	0.104898107	0.067487378	0.031669149	0.046850319	0.052169493	0.03093187	0.033617046	0.014257806	0.022048409	0.022798215	0.02132586	0.028319089	0.008266521	0.008524174	0.012530649	0.044130771	0.02261943	0.023695594	0.006996416	0.000848882	0.002931958	0.002824303	0.006791936	0.008524458	0.022194284	0.003412022	0.003065389	0.002353617	0.000333194	0.000891435	0.002921713	0.007633574	0.002289245	0.012534921	0.00769328	0.006486562	0.002346763	0.005205197	0.003003515	0.002518723	0.000756508	0.001331944	0.001957007	0.013240464	0.003557534	0.008985149
0.001975793	0.345734941	0.154173413	0.124645987	0.105442728	0.067875325	0.031867693	0.047142772	0.05249036	0.031116296	0.0338118	0.014367825	0.022191131	0.022935432	0.021475423	0.028493451	0.008311339	0.008581403	0.012591755	0.044404733	0.022772497	0.023839176	0.007050582	0.000857259	0.002949179	0.002855377	0.006831364	0.008577581	0.022360964	0.003450562	0.003086594	0.002367462	0.000337185	0.000919169	0.002948689	0.007682553	0.002306681	0.012623484	0.007734573	0.006521272	0.002364677	0.005273462	0.003023572	0.002537169	0.000759352	0.001350226	0.00196207	0.013437592	0.003557534	0.009053813
0.001989031	0.346662613	0.154765743	0.12515679	0.105925312	0.068222353	0.032049937	0.047403437	0.052770663	0.031282729	0.033977655	0.014445135	0.022324122	0.023059753	0.021612988	0.02863235	0.008321299	0.008635004	0.012671957	0.044652114	0.022918811	0.023949507	0.007068637	0.000860052	0.002996538	0.002862282	0.006877017	0.008634245	0.022510847	0.003476255	0.003096019	0.00239169	0.000341175	0.000923131	0.00296944	0.007741328	0.002318989	0.012707126	0.007779736	0.006549475	0.002377473	0.00530028	0.003041122	0.002558969	0.000762196	0.00135806	0.00197726	0.013634721	0.003592584	0.009102858
0.002004152	0.34766942	0.155452998	0.125743561	0.10646923	0.068614649	0.032255784	0.047708606	0.053105417	0.031491146	0.034166126	0.014581915	0.022490631	0.023198002	0.021754553	0.028853997	0.008381057	0.008696262	0.012763617	0.044924991	0.023066626	0.02408251	0.007104748	0.000871221	0.003026676	0.002879546	0.006903994	0.008676743	0.022689156	0.00349167	0.003117225	0.002415919	0.000341175	0.000938978	0.003006792	0.007788525	0.002334373	0.012789129	0.007836513	0.006579847	0.00238771	0.00532466	0.003058671	0.002580768	0.000766462	0.001365895	0.001997514	0.013733285	0.003627633	0.009156809
0.002017314	0.34857202	0.156041829	0.126265708	0.106949705	0.068958365	0.032436724	0.047960601	0.053407647	0.031663577	0.034369676	0.014669632	0.022601998	0.023325418	0.021897717	0.029023926	0.008420895	0.008750266	0.012828543	0.045156639	0.023204687	0.02421249	0.0071544	0.000885183	0.003048203	0.002893357	0.006953797	0.008729866	0.022828702	0.003509655	0.003140786	0.002433225	0.000341175	0.000946902	0.003033768	0.007841066	0.002357963	0.012857683	0.007890709	0.006629743	0.002405624	0.005361231	0.003076221	0.002605922	0.000769306	0.001368507	0.002000046	0.01376614	0.00365392	0.009215663
0.002032432	0.349609383	0.156723408	0.126878603	0.107499247	0.069348388	0.032640159	0.0482571	0.053733631	0.031854	0.034589559	0.014754376	0.022738232	0.023472437	0.022059276	0.029204199	0.008445795	0.008807091	0.012954575	0.045415411	0.023336745	0.024337935	0.007231135	0.000896353	0.003078341	0.00291062	0.00699115	0.008804239	0.022991506	0.003545626	0.003173773	0.002440147	0.000347161	0.000954826	0.003050368	0.007897169	0.002373348	0.012948542	0.007930711	0.006666623	0.002426097	0.005392925	0.003108813	0.002637784	0.00077215	0.001381565	0.002010172	0.013897559	0.003662683	0.009289232
0.002045795	0.350493178	0.15731325	0.127412094	0.10797568	0.069691659	0.032813666	0.048531058	0.054030379	0.032006939	0.034809443	0.014828713	0.022888523	0.023603464	0.022190444	0.029368218	0.008495593	0.008853841	0.013038596	0.045633497	0.023459049	0.024472449	0.007267245	0.000907522	0.003108478	0.002920978	0.007038878	0.00885382	0.023119423	0.003553333	0.003199691	0.002464376	0.000347161	0.00096275	0.003073194	0.007947039	0.002389758	0.013017752	0.007984908	0.006694826	0.002436334	0.005429496	0.003118842	0.002647845	0.000784948	0.001392012	0.002017767	0.014061833	0.003706495	0.009343182
0.002061173	0.351501552	0.157991254	0.128007114	0.108527506	0.07009033	0.03301534	0.048843162	0.054367326	0.032209358	0.035029326	0.014953599	0.023048545	0.023746872	0.022353603	0.029505639	0.008535432	0.008915905	0.013130256	0.045916139	0.023612116	0.024635679	0.007303356	0.000915899	0.003130005	0.002958958	0.007088681	0.008921109	0.023270598	0.003597011	0.003213828	0.00247822	0.000347161	0.00098256	0.003102245	0.008009375	0.002402066	0.013106315	0.008028781	0.006731706	0.002454248	0.005483132	0.003153941	0.00266126	0.000794902	0.001402459	0.002040553	0.014160397	0.003724019	0.009411845
0.002074748	0.352458997	0.158586227	0.128547479	0.108988123	0.070440718	0.033200388	0.049122322	0.054642878	0.03240428	0.035229106	0.015038343	0.023181536	0.023878931	0.022475972	0.029662269	0.00856531	0.008962252	0.013187543	0.046141819	0.023748676	0.024771704	0.007325925	0.000921484	0.003147226	0.002972769	0.007121883	0.00897069	0.023421773	0.003627843	0.00323739	0.002488604	0.000351151	0.000994445	0.003129221	0.008056573	0.002417451	0.013181101	0.008085558	0.006759908	0.002467044	0.005524579	0.003176505	0.002669645	0.000796324	0.001412905	0.00205068	0.014291816	0.003741544	0.009465796
0.002090355	0.353501061	0.159277446	0.129141813	0.109531689	0.070829555	0.033405844	0.049443096	0.054988596	0.032607449	0.035451502	0.015149848	0.023339395	0.024015117	0.022625535	0.029854363	0.008625068	0.009021092	0.013267746	0.046434769	0.023919751	0.024921332	0.007384604	0.000921484	0.003185975	0.002983127	0.007155086	0.00901673	0.023607834	0.003653536	0.003251527	0.002512832	0.000357136	0.001002369	0.003152047	0.008109114	0.002434887	0.01327032	0.008161691	0.006803297	0.002490077	0.005561149	0.003196562	0.002689768	0.000799168	0.00142074	0.002063338	0.014291816	0.003794119	0.009519746
0.002104038	0.354406795	0.159863712	0.129702115	0.110002323	0.071176928	0.033586262	0.049704917	0.055265244	0.03277913	0.035683951	0.01524946	0.023468062	0.024135827	0.022761501	0.029999173	0.008654947	0.009073484	0.013355586	0.046674012	0.024087825	0.025048289	0.007411687	0.000927069	0.003211807	0.002983127	0.007182062	0.009091102	0.023757717	0.003686937	0.003270376	0.0025336	0.000365117	0.001006331	0.003174873	0.008158093	0.002460528	0.013352979	0.008202983	0.006842346	0.002497754	0.00559772	0.003221633	0.002708214	0.000804856	0.001428575	0.002086123	0.014423235	0.003829168	0.009573696
0.002119664	0.35543789	0.160552289	0.130305042	0.110570669	0.071583902	0.033799999	0.049993324	0.055586477	0.032997293	0.035910117	0.015357991	0.02361619	0.024274076	0.022920661	0.030183878	0.008689806	0.00913313	0.013435789	0.04695123	0.024257399	0.025216053	0.00743877	0.000938238	0.003263472	0.003024559	0.00721734	0.009144225	0.023954115	0.003707491	0.003293938	0.002547444	0.000373098	0.001014255	0.003201849	0.00820351	0.002474887	0.013442198	0.008262341	0.006887904	0.002505432	0.005624538	0.003246704	0.002723306	0.000809122	0.00143641	0.002101314	0.014521799	0.003837931	0.009666882
0.002133502	0.356297397	0.161147573	0.13083922	0.111046575	0.071944569	0.033983743	0.05027653	0.055869337	0.033174222	0.036113666	0.015459089	0.023738369	0.024396334	0.023054227	0.030341986	0.008724665	0.009182298	0.013477799	0.047216512	0.024378952	0.025341499	0.007483908	0.000941031	0.003284998	0.003028012	0.007254692	0.009197348	0.024088493	0.0037486	0.003308075	0.002557828	0.000377088	0.001014255	0.003237126	0.00825427	0.002490272	0.0135242	0.008311375	0.006922615	0.002507991	0.005658671	0.003266761	0.002741752	0.000816233	0.001446857	0.002111441	0.014620363	0.003846693	0.009730642
0.00214945	0.357325358	0.161824487	0.131444553	0.111605255	0.07234754	0.034189003	0.050593258	0.056220903	0.033389386	0.03635114	0.015576542	0.023882172	0.024555733	0.023219786	0.03053408	0.008794383	0.009233481	0.013558002	0.04750024	0.024537272	0.025477524	0.007506477	0.000949408	0.003319441	0.00303837	0.00729827	0.009246929	0.024278431	0.003789708	0.003338705	0.002571673	0.000383074	0.001014255	0.003268252	0.008301467	0.002501554	0.013604563	0.008368152	0.006957325	0.002513109	0.005695241	0.003294339	0.002756844	0.000826187	0.001459915	0.002121567	0.014686073	0.003899267	0.009794401
0.002163385	0.358220907	0.162429567	0.13198423	0.11210928	0.072702178	0.034371052	0.050855079	0.056505225	0.033573062	0.036567254	0.015671693	0.024016244	0.02468676	0.023350153	0.030720264	0.008829242	0.0092895	0.013622927	0.047744365	0.024667829	0.025607504	0.007583212	0.000954992	0.003340968	0.003045275	0.007335623	0.009335468	0.024425729	0.003807693	0.003355199	0.002595901	0.00039305	0.001030103	0.003303528	0.008355789	0.002528221	0.013680661	0.008431381	0.006985528	0.002525905	0.005724498	0.003304368	0.002773613	0.000833297	0.001486032	0.002136758	0.014686073	0.003943079	0.00985816
0.002179427	0.35928961	0.163136025	0.132609157	0.112680437	0.073109943	0.034583485	0.051167183	0.056819515	0.033762736	0.036808498	0.015771304	0.024148154	0.024832231	0.023502115	0.030900537	0.008889	0.009350356	0.013687853	0.04804491	0.024824648	0.025764688	0.007614809	0.000954992	0.00335819	0.003059086	0.007385426	0.009445255	0.024588533	0.003833386	0.00336698	0.002606285	0.000405021	0.001038027	0.003342955	0.008427031	0.002545657	0.013767912	0.008486868	0.007033255	0.002538701	0.00578301	0.003329439	0.002785352	0.000843251	0.001496478	0.002144353	0.014751782	0.003978129	0.009931729
0.002193657	0.360232169	0.163752144	0.133173928	0.11317796	0.07347654	0.03475986	0.051465994	0.057118455	0.033943414	0.036991943	0.015853075	0.024283308	0.024981313	0.023627684	0.031046824	0.008933818	0.009398717	0.013810066	0.04827927	0.02498822	0.025897691	0.007659947	0.000966162	0.003409854	0.003076349	0.007426929	0.009509003	0.024756505	0.003848802	0.003395254	0.002627052	0.000409011	0.001053874	0.003378231	0.00847512	0.002562067	0.013859099	0.008542354	0.007093999	0.002538701	0.005809829	0.003349496	0.002802121	0.000847517	0.001496478	0.002151948	0.014784637	0.003986891	0.010015106
0.002209868	0.361299305	0.164452848	0.133814666	0.113722756	0.073883069	0.034971119	0.051778676	0.057448459	0.034148082	0.037204288	0.015949713	0.024421705	0.025137617	0.023754852	0.031233007	0.008993576	0.009453528	0.013917002	0.048571678	0.025151792	0.026032205	0.00768703	0.000982916	0.003465824	0.003100518	0.007474657	0.009586916	0.024937398	0.003882203	0.003414103	0.002644358	0.000418987	0.001061798	0.003421808	0.008541018	0.0025754	0.01394471	0.008610745	0.007146065	0.002556615	0.005826895	0.003374567	0.002817213	0.000848939	0.001509536	0.002187392	0.014916056	0.003995654	0.010152434
0.002224188	0.362193286	0.16506026	0.134358125	0.114218697	0.074245516	0.03515721	0.052064772	0.05775544	0.034317514	0.037396529	0.016038917	0.024542803	0.025270708	0.023899616	0.031405892	0.009048354	0.009501486	0.013993385	0.048817431	0.025283099	0.026169741	0.007714113	0.000988501	0.003504572	0.003114329	0.007503709	0.009640039	0.025084697	0.003910465	0.003440021	0.00265128	0.000420982	0.001069722	0.003438408	0.008603355	0.002584631	0.014023432	0.008646876	0.007189453	0.002582207	0.005851275	0.00338961	0.002833982	0.000853205	0.001522595	0.002205114	0.01501462	0.004004416	0.010206384
0.002240583	0.363234567	0.165759799	0.134988208	0.114786867	0.074654812	0.035373295	0.052382656	0.058096407	0.034542424	0.0376139	0.016171236	0.024700662	0.0254136	0.02404198	0.031587642	0.009133011	0.009557908	0.014085045	0.049127741	0.025451173	0.026322392	0.007759251	0.001002463	0.003543321	0.003135045	0.007541062	0.009703787	0.025251377	0.003938727	0.003461227	0.002665125	0.000424972	0.001073684	0.003473685	0.00866302	0.002604119	0.014123148	0.008711395	0.007243689	0.002597562	0.005880532	0.003419695	0.002854105	0.000868847	0.001533041	0.002210177	0.015113185	0.004056991	0.010294666
0.002255217	0.364110528	0.166373897	0.135552292	0.115288783	0.075015875	0.035563428	0.052675687	0.058394982	0.034726851	0.037793576	0.016250033	0.024842303	0.025545659	0.024181945	0.031769393	0.00916787	0.009604658	0.014146151	0.049366441	0.025592985	0.026449349	0.007808903	0.00101084	0.003551931	0.003148856	0.007572189	0.009749826	0.02540126	0.00396699	0.003494213	0.002682431	0.000424972	0.00108557	0.003490286	0.00871378	0.00262258	0.014207446	0.008768172	0.007284908	0.002610358	0.005917102	0.003454794	0.002870874	0.000875957	0.001551323	0.002235494	0.015211749	0.004083278	0.010328998
0.002271861	0.3651142	0.167080043	0.136163468	0.115854316	0.075426901	0.035784729	0.052998773	0.058714753	0.034945013	0.038044871	0.016348158	0.024970969	0.025695772	0.024312312	0.031949665	0.009207709	0.009662692	0.014237811	0.049645829	0.025749054	0.02662467	0.007881124	0.001024802	0.003603596	0.003176477	0.007611617	0.0097817	0.02556794	0.00400296	0.0035272	0.002703198	0.000428963	0.001097456	0.003527637	0.008777898	0.002642068	0.014296993	0.008824949	0.007345651	0.002625713	0.005934168	0.003477358	0.002896028	0.000883067	0.00156177	0.002253216	0.015343168	0.004100803	0.010387852
0.002286436	0.365997996	0.167686989	0.136712083	0.116347621	0.075790385	0.035976101	0.05329007	0.059028677	0.035116695	0.038244651	0.016453716	0.025111529	0.025840728	0.02444108	0.032134371	0.009257507	0.009720727	0.014356205	0.049910026	0.025866856	0.026762207	0.007921748	0.001030387	0.003633733	0.003207552	0.007671796	0.009841906	0.025728159	0.004031222	0.003536624	0.002734349	0.000436943	0.001097456	0.003556688	0.008835782	0.002658478	0.01437506	0.008871403	0.007397717	0.002643627	0.005951234	0.003494908	0.002907766	0.000887333	0.001574828	0.002270938	0.015408877	0.00412709	0.010436898
0.002303118	0.367029874	0.168387304	0.137339416	0.116914034	0.076202499	0.036190751	0.053616046	0.059377685	0.035312366	0.03847333	0.016554814	0.025273713	0.025985683	0.024590643	0.032310211	0.009312285	0.009781582	0.014432588	0.050190499	0.026046935	0.026902766	0.007962373	0.001035971	0.00364665	0.003221363	0.007696697	0.009933986	0.025888379	0.004064623	0.003550762	0.002751655	0.000440934	0.001109341	0.00359819	0.008902571	0.002667709	0.014468871	0.008919147	0.007456292	0.002661541	0.005990243	0.003532515	0.002927889	0.000887333	0.001587886	0.002296255	0.015408877	0.004135852	0.010530085
0.002317907	0.367959897	0.169007933	0.137899374	0.117399781	0.076572902	0.036382123	0.053903875	0.059664565	0.035504289	0.038671853	0.016642532	0.025426166	0.026117226	0.024725809	0.032508216	0.009342164	0.009834377	0.014520429	0.050428114	0.026178242	0.02703728	0.008043622	0.001049933	0.003659566	0.003235173	0.007744426	0.00999065	0.02601242	0.004100593	0.003569611	0.0027655	0.000442929	0.001121227	0.003623091	0.008965799	0.002687196	0.014549561	0.008981086	0.007484494	0.002689692	0.006014623	0.003565107	0.002941305	0.000890177	0.001600944	0.002311445	0.015408877	0.004162139	0.010613462
0.002334855	0.369074827	0.169714624	0.138547332	0.1179618	0.076992428	0.036599968	0.054225805	0.060028922	0.035714205	0.038899276	0.016745117	0.025558076	0.026278173	0.024871372	0.03273134	0.009401922	0.00990168	0.014619727	0.050700992	0.026347066	0.027226204	0.008102301	0.001055518	0.003715536	0.003255889	0.007790079	0.01003669	0.026194605	0.004136563	0.003614378	0.002772423	0.000448915	0.001133113	0.003666667	0.009042384	0.002700529	0.014632876	0.009039153	0.007540899	0.002715284	0.006039004	0.00358015	0.002968135	0.000895865	0.001632284	0.00233423	0.015507442	0.004205951	0.010682126
0.002350005	0.369967242	0.170335485	0.13910179	0.118452469	0.07736975	0.036791667	0.054494562	0.060322381	0.035912876	0.039120416	0.016847702	0.025673767	0.026426739	0.025007338	0.032917524	0.009426821	0.009957297	0.014669376	0.050965189	0.026495632	0.0273849	0.008179036	0.00106948	0.003745673	0.003266248	0.007829506	0.010072106	0.026341903	0.004169964	0.003642652	0.002782806	0.000452905	0.001137075	0.003687418	0.009111845	0.002717965	0.014710286	0.009076574	0.007592965	0.002725521	0.006053632	0.003602714	0.002984904	0.000900131	0.001642731	0.002351952	0.015573151	0.004214714	0.010755694
0.002367066	0.37101244	0.171019553	0.139712967	0.119024681	0.077787003	0.037009511	0.054824005	0.060653481	0.036122792	0.03937925	0.016933932	0.025813246	0.02659336	0.025144104	0.033145081	0.009521438	0.010027018	0.014772493	0.051270617	0.026641195	0.027561733	0.008242229	0.001075065	0.003797338	0.003293869	0.00787516	0.010142936	0.026533133	0.00418538	0.003659146	0.002807035	0.0004549	0.001148961	0.003726845	0.009181305	0.002735401	0.014806721	0.009121738	0.007653709	0.002743435	0.006078012	0.003610235	0.003008381	0.000910085	0.001674071	0.002362079	0.015737425	0.004223476	0.01080474
0.00238225	0.371894668	0.171656429	0.140277051	0.119528705	0.078152069	0.037207078	0.055128018	0.060962654	0.036312466	0.039566465	0.01702611	0.025945156	0.026726967	0.025286468	0.033351952	0.009561277	0.010085455	0.014845057	0.05154241	0.026783758	0.027717406	0.008291881	0.001086234	0.003831781	0.003318038	0.007922888	0.010196059	0.026686892	0.004211073	0.003675639	0.002841647	0.000460886	0.001160847	0.003757971	0.009239189	0.002753863	0.014892988	0.009175934	0.007699267	0.002748553	0.006107269	0.003630292	0.003031858	0.000922883	0.001684517	0.002384864	0.01577028	0.004258526	0.01085869
0.002399245	0.37292498	0.172360321	0.140953539	0.120098457	0.078565863	0.037425053	0.055451103	0.061316778	0.036520883	0.039806452	0.017133155	0.02609869	0.026883271	0.02543763	0.033513015	0.009626015	0.010154371	0.014929078	0.051847837	0.026951832	0.027870057	0.008346047	0.001094611	0.003857613	0.003342207	0.007966466	0.010263348	0.026865201	0.004247043	0.00368742	0.002865875	0.000466871	0.00116877	0.003797397	0.009298855	0.002771299	0.014993359	0.009240453	0.007766518	0.002756231	0.006163343	0.003647842	0.003051981	0.000929993	0.001713246	0.002417777	0.015901699	0.004284813	0.010937163
0.002414803	0.37385657	0.172984759	0.141517278	0.120616189	0.078937798	0.037625228	0.055731997	0.061627413	0.036694063	0.040001206	0.017250607	0.026246818	0.027033385	0.025567998	0.033694766	0.009710672	0.010214823	0.015036015	0.05211312	0.027123657	0.028016662	0.008404727	0.001105781	0.003870529	0.003362923	0.007999668	0.010284597	0.027015084	0.004272736	0.003708625	0.002893565	0.000470861	0.001184618	0.003822298	0.009353177	0.002784633	0.01507077	0.009293359	0.007820754	0.002779264	0.006190162	0.003667898	0.003065396	0.000941369	0.001715857	0.00243803	0.016033118	0.004319863	0.011025445
0.002432066	0.374879046	0.173703034	0.142140486	0.121188577	0.079359795	0.037850767	0.056053927	0.061980806	0.036924221	0.040246219	0.017384414	0.026363591	0.027183498	0.025735956	0.033919368	0.00976545	0.010284948	0.015135313	0.052395763	0.027274473	0.028148153	0.00843181	0.001119743	0.003904972	0.003373281	0.008047396	0.010330637	0.027220527	0.004316414	0.003715694	0.002917793	0.000478842	0.001192542	0.0038555	0.009412842	0.002803094	0.015162613	0.009361749	0.007877159	0.002797178	0.006202352	0.003685448	0.003078812	0.000949901	0.001739362	0.002476006	0.016164537	0.004337387	0.011089204
0.002447658	0.37580045	0.174328716	0.142706976	0.121696117	0.079733114	0.038048269	0.056349848	0.062275726	0.037116144	0.040479924	0.017485512	0.026511719	0.027322779	0.025872721	0.034108507	0.009825208	0.010349833	0.015223153	0.052632293	0.027414785	0.028282666	0.008472434	0.001130912	0.003926499	0.003404355	0.008090974	0.010397926	0.027411756	0.004334399	0.003753393	0.002945483	0.000478842	0.001204428	0.003888701	0.009461821	0.002823607	0.015249864	0.009419817	0.007935733	0.002809974	0.00622917	0.003695477	0.003098934	0.000957011	0.001762867	0.002488664	0.016295956	0.00434615	0.011157868
0.002464985	0.376875422	0.175021413	0.14332984	0.122254445	0.080148193	0.038269961	0.056696053	0.062604268	0.037329809	0.040679704	0.01758215	0.026676066	0.027480115	0.026040679	0.03429469	0.009865047	0.010423988	0.015318632	0.05294857	0.027558098	0.028439851	0.008544655	0.001133705	0.003956636	0.003411261	0.008147003	0.010465215	0.027583605	0.004385785	0.003786379	0.002959327	0.000478842	0.001212352	0.003923977	0.009536625	0.002835915	0.015346299	0.009488207	0.007974783	0.002835565	0.006263303	0.003730576	0.003122411	0.000968387	0.001781149	0.002496259	0.01632881	0.004398724	0.011241245
0.002480949	0.37777332	0.175663187	0.143927954	0.122755834	0.080535942	0.038475743	0.056970589	0.062901381	0.037523231	0.040888279	0.01766392	0.026828519	0.027623523	0.02619904	0.034497127	0.009924805	0.010486858	0.015395015	0.053213853	0.027726922	0.028574365	0.008603335	0.001147666	0.003991079	0.003435429	0.008190581	0.01052188	0.02773478	0.004408908	0.003795804	0.002973172	0.000480837	0.001220276	0.003965479	0.009590947	0.002855402	0.015421413	0.009541113	0.008033357	0.002848361	0.006319377	0.003748126	0.003157626	0.000982607	0.001802042	0.002516513	0.016460229	0.004416249	0.011295195
0.002498515	0.378840457	0.176363425	0.144591036	0.123313635	0.080961399	0.038700564	0.057302344	0.063264642	0.037754139	0.041103137	0.017778399	0.026983135	0.027800977	0.026339805	0.034723207	0.010009462	0.010556177	0.015498132	0.053509516	0.027913754	0.028717947	0.008666528	0.001167213	0.004012606	0.003463051	0.008227933	0.010603335	0.027931178	0.004452586	0.003840572	0.003007784	0.000482833	0.001232161	0.00399868	0.009682671	0.002876941	0.015512272	0.009612084	0.008109287	0.00285092	0.006351072	0.003765676	0.003174396	0.000986873	0.00183077	0.002546893	0.016525939	0.004442536	0.011373668
0.002514501	0.37972582	0.176997581	0.145180557	0.123809927	0.081341093	0.038913584	0.057584972	0.063575642	0.037962555	0.041316738	0.017897338	0.027115045	0.027950059	0.026464573	0.034884271	0.01006424	0.010617032	0.015566877	0.053783478	0.028049564	0.028826767	0.008752291	0.001172798	0.004042744	0.003480314	0.008261136	0.010674165	0.028070724	0.004488556	0.003854709	0.003018168	0.000484828	0.001232161	0.004023581	0.009753022	0.002894377	0.015601491	0.0096637	0.008163522	0.002856039	0.006370576	0.003790747	0.003194519	0.000996828	0.001843828	0.002564615	0.016690213	0.004477586	0.011432523
0.002532095	0.380792956	0.177706682	0.145805483	0.124386357	0.081772579	0.039140167	0.057917305	0.06391259	0.038190464	0.041563007	0.018004383	0.027266417	0.028097078	0.026626933	0.035098529	0.010119018	0.010692396	0.015677633	0.054078056	0.028198129	0.02899302	0.008819998	0.001181175	0.004085797	0.003501031	0.008308864	0.01075562	0.028268414	0.004519388	0.003887695	0.003028551	0.000492808	0.001240085	0.004060933	0.009822483	0.002910787	0.015687758	0.009748865	0.008198233	0.002879071	0.006399832	0.003808297	0.003217995	0.001001094	0.001849052	0.002587401	0.016821632	0.004495111	0.011520805
0.002548178	0.381770773	0.17834799	0.146433847	0.124921488	0.082164431	0.039350252	0.058230565	0.064245883	0.038379389	0.041770326	0.018111428	0.02741022	0.0282312	0.026768497	0.035299489	0.010183756	0.010760909	0.015765473	0.054367209	0.028350446	0.029118466	0.008883191	0.001189552	0.004094408	0.003559726	0.008329615	0.010805202	0.028445431	0.004557927	0.003934819	0.003042396	0.000494804	0.001255933	0.004110735	0.009886601	0.002921044	0.015772384	0.009818546	0.008237282	0.00288419	0.006436403	0.003828353	0.003234764	0.001006782	0.001854275	0.002607654	0.016887341	0.004512635	0.011564946
0.002565891	0.382802651	0.179062689	0.147080773	0.125494403	0.082585687	0.039570901	0.058560009	0.064577714	0.038603549	0.042012826	0.018211039	0.027547536	0.028384925	0.026948452	0.035501927	0.010243514	0.010842318	0.015841856	0.054667754	0.028531275	0.029262048	0.008937357	0.001197929	0.00412024	0.003573537	0.008377344	0.0108477	0.028652166	0.004591328	0.0039466	0.003056241	0.000496799	0.001267819	0.004148086	0.009978325	0.002932326	0.015861931	0.009871452	0.008304534	0.002886749	0.006477849	0.003863453	0.003249857	0.001009626	0.001869945	0.00263044	0.017150179	0.004538923	0.011618896
0.002582351	0.383714653	0.179720634	0.147679574	0.126017759	0.08297655	0.039776292	0.058846682	0.064896023	0.038805968	0.042241505	0.018300244	0.027687015	0.028542261	0.027084418	0.035691066	0.010288332	0.010894307	0.015925878	0.054955821	0.028677589	0.029402607	0.009027634	0.001214683	0.004133157	0.003587348	0.008402245	0.010911448	0.028840812	0.004642714	0.003970161	0.003090853	0.000500789	0.001275743	0.004183362	0.010034428	0.002943608	0.015947542	0.009955327	0.008367447	0.002889308	0.006519296	0.003891031	0.003278364	0.001016736	0.001883003	0.002640566	0.017183034	0.00456521	0.011702274
0.00260031	0.384774738	0.180429579	0.148315157	0.126597879	0.083398646	0.040000592	0.059171502	0.065266592	0.039038375	0.042468927	0.018395395	0.027842712	0.028682573	0.027251576	0.035918623	0.01035805	0.010969671	0.016009899	0.055244974	0.028835909	0.029580952	0.009086313	0.001220268	0.004180516	0.003614969	0.008445823	0.010968112	0.029065636	0.004686392	0.003998435	0.003115081	0.000504779	0.001295552	0.004222789	0.010101217	0.002957967	0.016035449	0.010022427	0.008434699	0.002899545	0.006568056	0.003931145	0.003300164	0.00102669	0.001911731	0.002668415	0.017314453	0.004609022	0.011761128
0.002616814	0.385665585	0.181076641	0.148902271	0.127109461	0.083792968	0.040200897	0.059466845	0.065585267	0.039239294	0.042685041	0.018508387	0.027986515	0.028829076	0.027398739	0.036085597	0.010427768	0.011037377	0.016113016	0.055501577	0.028996479	0.029726045	0.00915402	0.001242607	0.004206348	0.00362878	0.008489401	0.01103186	0.029240068	0.004712085	0.004021997	0.003142771	0.000510765	0.001303476	0.004258065	0.010164444	0.002969249	0.016135492	0.010068881	0.008495443	0.002904663	0.006614379	0.003956216	0.003337056	0.0010338	0.001919566	0.002678542	0.017314453	0.004644071	0.011819983
0.002634814	0.386714701	0.181790251	0.149550572	0.127714009	0.084227667	0.040425523	0.059802646	0.065939391	0.039477699	0.042902412	0.018633273	0.028110856	0.028979706	0.027578694	0.036313155	0.010487526	0.01110992	0.016216134	0.055801579	0.029187063	0.029904389	0.009226242	0.001256569	0.004227875	0.003659855	0.008532979	0.011106232	0.029446803	0.004755763	0.004043203	0.003173922	0.000522736	0.001307438	0.004274666	0.010233015	0.002983608	0.016237831	0.010126948	0.008547509	0.002925136	0.00666314	0.003973766	0.00336221	0.001039488	0.001943071	0.002693732	0.017445872	0.004652834	0.011893551
0.002651643	0.387658827	0.182449129	0.150143874	0.128268647	0.084630983	0.040634044	0.060132089	0.06626903	0.039681617	0.043133604	0.01872545	0.028264391	0.029137557	0.027727457	0.036500816	0.010537324	0.011175208	0.016334527	0.056071202	0.029352136	0.030050994	0.009275894	0.001276116	0.004249402	0.003684023	0.008574482	0.011162896	0.029628988	0.004791733	0.00405734	0.003201612	0.000530717	0.001319324	0.004309942	0.010306038	0.003000018	0.016323442	0.010182435	0.008597406	0.002937932	0.006697272	0.003993822	0.003397425	0.001042332	0.001958741	0.002706391	0.017544436	0.004661596	0.011996547
0.002669885	0.38868052	0.18314478	0.150793206	0.128857203	0.085060592	0.040861083	0.06047656	0.066601957	0.039908027	0.04337736	0.018838442	0.028447118	0.029295925	0.02787702	0.036715074	0.010626961	0.011238079	0.016410911	0.056381512	0.029538217	0.030205156	0.009348115	0.001287285	0.00428815	0.003701287	0.008626361	0.011230185	0.029825387	0.004843119	0.004083258	0.003208534	0.000536702	0.001319324	0.004328618	0.01037728	0.00301848	0.016418893	0.010254696	0.008642964	0.002963524	0.006733843	0.004021401	0.003412517	0.001052286	0.001979634	0.002719049	0.017807274	0.004696646	0.012050497
0.002686895	0.389626212	0.183817108	0.151393383	0.129400067	0.085464254	0.041073125	0.060814095	0.066927576	0.040115694	0.043585935	0.018942514	0.028610384	0.029454292	0.028043378	0.03694411	0.010696678	0.011305382	0.016517847	0.056661985	0.029707041	0.03036083	0.009406794	0.001301247	0.004335509	0.003708192	0.008678239	0.01128685	0.030008864	0.004868812	0.004118601	0.003243146	0.000544683	0.00133121	0.004388795	0.010434273	0.003046173	0.016518936	0.010306312	0.008679844	0.002978879	0.006775289	0.004041458	0.003427609	0.00106224	0.001990081	0.002736771	0.017938693	0.004740458	0.012109352
0.00270528	0.390691782	0.18450413	0.152045809	0.129969643	0.08589154	0.041307531	0.061125043	0.067283527	0.040333856	0.043835974	0.019070373	0.028779055	0.029620398	0.028204138	0.037171667	0.010771376	0.01137188	0.016613326	0.056954935	0.029882618	0.030525571	0.009451932	0.001312417	0.00435273	0.003711645	0.008719742	0.011354139	0.030202678	0.004902213	0.004149231	0.003270836	0.000546678	0.001339134	0.004430297	0.010482361	0.003074891	0.016617339	0.010377283	0.008718893	0.002989116	0.006816736	0.004069036	0.003451086	0.001075038	0.002008363	0.002746898	0.018037257	0.004775507	0.012178016
0.00272249	0.391693103	0.185156011	0.15266936	0.130528498	0.086291842	0.041519377	0.061471826	0.067606953	0.040553518	0.044096065	0.01920864	0.028929346	0.029765353	0.028363298	0.037391836	0.010836114	0.01143072	0.01668589	0.057256023	0.030031184	0.030663108	0.009501584	0.001323586	0.004374257	0.003735814	0.008769545	0.011424969	0.03037065	0.004945891	0.004184574	0.003288142	0.000554659	0.001339134	0.004459348	0.010553603	0.003085147	0.016702622	0.010450835	0.00876879	0.003001912	0.006841116	0.004114164	0.003471209	0.001082148	0.002037091	0.002767152	0.018168676	0.004819319	0.012251584
0.002741105	0.392710879	0.18586379	0.153331411	0.131119515	0.086726491	0.041750133	0.061803581	0.067949747	0.040793422	0.044348617	0.019311225	0.02910883	0.029929911	0.028537654	0.037643036	0.010905831	0.011503263	0.016792826	0.057562535	0.030200008	0.030844475	0.009551236	0.001331963	0.004387173	0.003749625	0.008815198	0.011485175	0.030591598	0.004979291	0.004210492	0.003301986	0.000558649	0.001339134	0.00450085	0.010606144	0.003100532	0.016797417	0.010511483	0.008814348	0.003012148	0.006889877	0.004129206	0.003491332	0.00109779	0.002071042	0.002787405	0.018267241	0.004871894	0.012310439
0.00275862	0.393673025	0.186526945	0.153932619	0.131681358	0.087137962	0.041963087	0.062105282	0.068303871	0.040987595	0.044552166	0.019445031	0.029277502	0.030085183	0.028699214	0.037869116	0.011010408	0.011572984	0.016861571	0.057875558	0.030373334	0.030989568	0.00961443	0.001357095	0.004413006	0.003773793	0.008867077	0.01152059	0.030758278	0.005040955	0.00424819	0.003315831	0.00056264	0.001358943	0.004525751	0.010672043	0.003116942	0.016884012	0.010569551	0.008868583	0.003022385	0.006916695	0.00415177	0.003511455	0.001107744	0.002081489	0.002825381	0.018267241	0.004898181	0.012388912
0.002777241	0.394692368	0.187248329	0.154587451	0.132281337	0.087565	0.042208709	0.06246189	0.068667862	0.041216253	0.044804718	0.019578837	0.029450498	0.030247162	0.028882368	0.038080419	0.011045267	0.011638676	0.01695705	0.058173391	0.030551162	0.031167913	0.009686651	0.001365472	0.004447449	0.00379451	0.008929331	0.011591421	0.030954676	0.005074355	0.004278821	0.003333137	0.000572615	0.001382715	0.004571402	0.010739723	0.003130276	0.016983071	0.010628908	0.008951021	0.003027503	0.00697277	0.004181856	0.003539963	0.00111201	0.002102382	0.002835508	0.01833295	0.004924468	0.012457576
0.002794983	0.395641195	0.187917236	0.155184534	0.132825431	0.087981117	0.042423424	0.06281503	0.069003713	0.041432167	0.04503968	0.019712644	0.029607276	0.030406561	0.029042328	0.038281379	0.011100045	0.01169671	0.017037252	0.058472851	0.030718485	0.03134928	0.009740817	0.001379434	0.004468975	0.003832489	0.008983285	0.01165871	0.031125232	0.005097479	0.004321232	0.003364288	0.000574611	0.001394601	0.004617054	0.010815417	0.003147712	0.01706081	0.010680524	0.009016104	0.003060773	0.006992274	0.004219462	0.003570147	0.001117698	0.00211544	0.00285323	0.018464369	0.004933231	0.012540953
0.002813837	0.396702063	0.188614131	0.155836616	0.133413459	0.088417841	0.042656527	0.063162391	0.069365146	0.041653328	0.045292231	0.019837529	0.029765136	0.030582983	0.029206287	0.038504504	0.011169762	0.011758371	0.017113635	0.058802149	0.030897064	0.031497396	0.009772413	0.001404565	0.004499113	0.003842847	0.009010262	0.011743707	0.031329383	0.005136018	0.004354219	0.003388516	0.000592567	0.001398563	0.00464403	0.010883097	0.003177455	0.017160853	0.010748914	0.009096372	0.00306845	0.007036158	0.004239519	0.003600331	0.001121964	0.002133722	0.002863356	0.018628643	0.00496828	0.012614521
0.002831905	0.397693983	0.189280473	0.156435761	0.13397706	0.088834255	0.042877501	0.063522467	0.069715981	0.041872241	0.045543527	0.019949035	0.029930564	0.03074393	0.02935265	0.038701031	0.01123948	0.01182769	0.017186199	0.059091844	0.031049381	0.031660626	0.009826579	0.001415734	0.004516335	0.003860111	0.00906214	0.011825162	0.031496063	0.005146296	0.004380136	0.003412745	0.000592567	0.001402525	0.004687607	0.010959682	0.003196943	0.017248432	0.010805691	0.009131083	0.003094042	0.007077605	0.004269604	0.003622131	0.001130496	0.00214678	0.002870951	0.018727207	0.00500333	0.012678281
0.002850962	0.39868982	0.189995405	0.157083031	0.134566495	0.089272412	0.043109887	0.063852488	0.070063892	0.042091153	0.045775975	0.020073921	0.03012951	0.030926543	0.029518209	0.038918245	0.011319157	0.011896203	0.017281678	0.059384251	0.031246717	0.031808742	0.009880745	0.001440866	0.004546472	0.003877374	0.009105718	0.011871202	0.031693753	0.00516685	0.004413123	0.003433512	0.000592567	0.00141441	0.004704208	0.011038939	0.003219507	0.017345851	0.010871501	0.009185318	0.003106838	0.007111737	0.004289661	0.003642254	0.001134762	0.002172897	0.002888673	0.018760062	0.005055904	0.01274204
0.002869226	0.399614358	0.190682115	0.157703832	0.135131853	0.089684724	0.043341229	0.06420505	0.070426421	0.042333306	0.046015962	0.020189886	0.030302506	0.031073561	0.029682967	0.039165012	0.011388875	0.011973985	0.017373338	0.059689679	0.03141179	0.031961393	0.009934911	0.001452035	0.004589526	0.003894638	0.009165897	0.011945574	0.031861725	0.005218236	0.004436685	0.003454279	0.000600548	0.001422334	0.004733259	0.011127101	0.003246174	0.017446222	0.010928278	0.009241723	0.003127311	0.007150746	0.004319746	0.003659023	0.001143294	0.00219379	0.002924117	0.018891481	0.005090954	0.012805799
0.002888513	0.400640752	0.191395881	0.15838307	0.135725857	0.090119768	0.043575114	0.064566282	0.070782007	0.042564214	0.046259719	0.020314772	0.03046469	0.031238635	0.029852525	0.039391092	0.011438673	0.012037258	0.017461178	0.059997277	0.031598622	0.032147294	0.010002618	0.00145762	0.004636885	0.003918806	0.009217776	0.012027029	0.032055539	0.005249067	0.004464959	0.003478508	0.000606533	0.001430258	0.004778911	0.011202796	0.003265661	0.017559057	0.011005701	0.009313314	0.003137548	0.007187316	0.004347325	0.003690885	0.001150404	0.00220946	0.002936776	0.018924336	0.005134766	0.012894081
0.002907005	0.401599764	0.192082591	0.159028965	0.136288579	0.090543841	0.043799609	0.064880698	0.071109453	0.042788374	0.046499706	0.02042479	0.03064958	0.031402161	0.030002087	0.039581708	0.011508391	0.012107383	0.017552838	0.060313554	0.031774949	0.032283319	0.010088381	0.001463205	0.004675633	0.003939523	0.009261354	0.012087235	0.032251937	0.00527733	0.004488521	0.003495814	0.000606533	0.00145403	0.004805887	0.011270475	0.003282071	0.01765254	0.011066349	0.009376227	0.003140107	0.007201945	0.004362367	0.003711008	0.001160358	0.00222513	0.002954498	0.019088609	0.005169815	0.01295784
0.002926372	0.402705293	0.192774744	0.159653547	0.136888734	0.090986298	0.044041188	0.065230948	0.071470886	0.043004288	0.046771105	0.020554137	0.030809602	0.031568266	0.030172445	0.039795967	0.011568149	0.012173074	0.017640679	0.060633087	0.031952027	0.032466198	0.010178657	0.001482751	0.004731603	0.003963691	0.009327758	0.01216869	0.03245092	0.00531073	0.004512082	0.003520042	0.000616509	0.001465915	0.004847388	0.01134617	0.003302584	0.017747007	0.011132159	0.00943914	0.003152903	0.007248267	0.004389945	0.003749577	0.001163202	0.002246023	0.002967156	0.019220028	0.00522239	0.013055932
0.002944924	0.403723068	0.193460444	0.160308723	0.137451983	0.091407555	0.044266532	0.065580043	0.071812219	0.043237444	0.047011092	0.020658208	0.030964218	0.031734372	0.030331605	0.04003239	0.011632887	0.012235944	0.017701785	0.060946652	0.032120851	0.03260978	0.010246364	0.001493921	0.004761741	0.003977502	0.009390012	0.012204105	0.032633105	0.00534927	0.004549781	0.00354427	0.00062449	0.001465915	0.004878514	0.011419193	0.003328226	0.017842787	0.011188936	0.009510731	0.003168258	0.007297028	0.004422538	0.003764669	0.001171734	0.002259081	0.002982346	0.019318593	0.005266202	0.013119691
0.002964326	0.404749462	0.194173121	0.160975243	0.138033158	0.091853422	0.044505698	0.065929137	0.072176575	0.043455607	0.047267414	0.020802422	0.031149108	0.031904088	0.030477169	0.040230395	0.011702604	0.012314935	0.017747615	0.06127161	0.032306933	0.032769987	0.010314071	0.001493921	0.004787573	0.004022387	0.009431515	0.01230681	0.032816582	0.005400656	0.004599261	0.003578883	0.00062848	0.001473839	0.004917941	0.011508245	0.003353867	0.017945454	0.011253455	0.009580152	0.003186172	0.007353103	0.004447609	0.003784792	0.001183111	0.002279975	0.002992473	0.019384302	0.005318776	0.013168736
0.002983149	0.405714742	0.194864496	0.161607044	0.138613981	0.092278385	0.044731759	0.066234884	0.072530699	0.043703758	0.047477245	0.020936228	0.031316698	0.032067098	0.030641927	0.040466818	0.011752403	0.012380224	0.017839275	0.061560762	0.032484761	0.032949843	0.010372751	0.001507883	0.004800489	0.004050009	0.009481319	0.012367016	0.033042699	0.005454611	0.004627535	0.003603111	0.000632471	0.001497611	0.004949067	0.011577706	0.003376431	0.018055337	0.011317974	0.009610524	0.003201527	0.007365293	0.004485216	0.003814976	0.001187377	0.002295645	0.003012727	0.019417157	0.005353826	0.0132374
0.003002798	0.406700394	0.195577562	0.162290406	0.139206931	0.092720892	0.044968839	0.066567217	0.072905288	0.043919671	0.047751157	0.021047733	0.031470233	0.032252806	0.030810685	0.040698808	0.011817141	0.012449542	0.017927115	0.061883008	0.032662589	0.033129699	0.010458514	0.00151626	0.004826321	0.004084536	0.009524897	0.012483886	0.033257186	0.005498289	0.004660522	0.003623878	0.000634466	0.001517421	0.004992644	0.01165162	0.003385662	0.018160629	0.011397978	0.009653913	0.003222001	0.007409177	0.004515301	0.00384013	0.001193065	0.002326984	0.00301779	0.019450011	0.005380113	0.013315873
0.003021823	0.407695448	0.196259297	0.162933551	0.139759284	0.093153514	0.045192421	0.066923825	0.073260508	0.044141582	0.047998683	0.021156265	0.031633498	0.032403952	0.030963447	0.040920455	0.011886858	0.012511607	0.018011137	0.06218301	0.032845669	0.033308043	0.010517193	0.001521845	0.004860764	0.004091441	0.009587151	0.01258659	0.033449708	0.005541967	0.004707645	0.003655029	0.000638456	0.001533268	0.00502792	0.011716628	0.003411303	0.0182692	0.011476692	0.009688623	0.003239915	0.007440872	0.004535358	0.003885407	0.001198753	0.002332208	0.00303298	0.019548576	0.005423925	0.013389441
0.003041513	0.408685017	0.196984413	0.163595946	0.140352585	0.093595428	0.04543224	0.06730702	0.073627058	0.044373989	0.048268826	0.021275204	0.031827038	0.032567478	0.031144201	0.041161312	0.011956576	0.012582538	0.018091339	0.062471078	0.033020496	0.033481853	0.010580387	0.001549769	0.004890902	0.004105252	0.009626578	0.01263263	0.033628017	0.00556766	0.004728851	0.003665413	0.000650427	0.001545154	0.005073572	0.011799447	0.003438996	0.018374164	0.011555405	0.009753706	0.003252711	0.007462814	0.004555415	0.003905529	0.001204441	0.002342654	0.003055766	0.019614285	0.005476499	0.013472819
0.003060803	0.40969104	0.197678198	0.164239778	0.140942371	0.094026469	0.045665473	0.067641087	0.073994703	0.044591402	0.048528917	0.021406037	0.03199571	0.032739257	0.031301762	0.041391824	0.012041233	0.012645408	0.018137169	0.062765113	0.033205827	0.033643572	0.010679691	0.001560938	0.004916734	0.004139779	0.009666006	0.012682212	0.033837336	0.005606199	0.004761837	0.003689641	0.000656413	0.001545154	0.005094323	0.011862674	0.003464637	0.018480767	0.011619925	0.009799264	0.003273184	0.007509137	0.004580486	0.003937391	0.001211551	0.002358324	0.003073488	0.019679995	0.005485262	0.013590528
0.003080731	0.410702547	0.198422361	0.164917297	0.141555355	0.09447545	0.045903987	0.068014456	0.074344076	0.044833555	0.048780212	0.021526462	0.032200062	0.032899173	0.031481717	0.041629726	0.01212589	0.012717951	0.018202094	0.063078136	0.033380654	0.033827961	0.010747398	0.0015749	0.004951177	0.0041674	0.009707509	0.012760125	0.034028566	0.005657585	0.00479718	0.003720792	0.000664393	0.00155704	0.005127524	0.011926792	0.003490278	0.018583106	0.011685734	0.009846991	0.003301335	0.007550583	0.004610571	0.003950806	0.001217239	0.002366159	0.003086146	0.019745704	0.005494024	0.013708238
0.003100322	0.411703085	0.199110549	0.165566285	0.142120186	0.094909358	0.046136503	0.068345634	0.074729994	0.045068211	0.049027738	0.021642428	0.03237414	0.033075079	0.031662472	0.041869104	0.012205567	0.012792508	0.018305212	0.063399296	0.03355248	0.033988169	0.010842188	0.001588862	0.004964093	0.004198475	0.009771838	0.012848663	0.034205582	0.005696124	0.004830167	0.003731175	0.000664393	0.001580812	0.0051545	0.011990019	0.003512842	0.018680197	0.01173864	0.009894718	0.003324368	0.007584715	0.004638149	0.00397596	0.001227193	0.002381829	0.003103868	0.019877123	0.005537836	0.01374257
0.00312035	0.412682469	0.199830068	0.166255148	0.142737037	0.095356362	0.046377626	0.068711489	0.075130896	0.045313363	0.049263956	0.021774747	0.032546055	0.033254081	0.031824831	0.042081885	0.012280265	0.012870693	0.018442701	0.063727509	0.033757319	0.034128728	0.01092795	0.001600031	0.004989925	0.004246812	0.009867295	0.012915952	0.034394228	0.005739802	0.004858441	0.003741559	0.000670379	0.001592697	0.005191852	0.012063042	0.003538483	0.018794345	0.011787675	0.009942445	0.003337164	0.007618848	0.004670742	0.003996083	0.001230037	0.002389664	0.003141844	0.020041397	0.005572886	0.013811233
0.003140052	0.413624244	0.20051569	0.166911699	0.143324538	0.095789034	0.046618031	0.069089482	0.075498542	0.045563763	0.049508969	0.0218922	0.032708239	0.033415028	0.032000787	0.042328652	0.012354962	0.012942027	0.018572552	0.064021001	0.033950154	0.034288936	0.011009199	0.001613993	0.005011452	0.004274434	0.009927474	0.012990325	0.03459321	0.005791188	0.004898496	0.003793477	0.000670379	0.001592697	0.005237503	0.012120926	0.003563099	0.018901932	0.011840581	0.009983664	0.003357637	0.007657856	0.004690798	0.004012852	0.001238569	0.002407946	0.003162097	0.020205671	0.005616698	0.013928943
0.003155372	0.414377194	0.201043415	0.167430064	0.143784979	0.096122521	0.046809925	0.069361128	0.075778113	0.045730946	0.049696184	0.022015599	0.032810956	0.03354296	0.03214795	0.04250597	0.01241472	0.012999658	0.018645116	0.064249394	0.034106223	0.034405313	0.011049824	0.001616786	0.005028674	0.004291697	0.009973127	0.013043447	0.034762475	0.005827158	0.004931482	0.003824628	0.000674369	0.001600621	0.005283155	0.012164562	0.003579509	0.018976719	0.01190639	0.010018375	0.003375551	0.007677361	0.004705841	0.00401956	0.001244257	0.002431451	0.003184883	0.02033709	0.00562546	0.013987797
0.003175747	0.415402805	0.201772262	0.168089709	0.144394975	0.096569969	0.047055938	0.069745479	0.076169513	0.045985094	0.049976378	0.022147918	0.032983952	0.033741048	0.032311109	0.042733527	0.012484438	0.0130855	0.018744414	0.064586829	0.034320817	0.03458668	0.011131072	0.001630747	0.005050201	0.004315866	0.010045757	0.013124903	0.034997635	0.005852851	0.004959756	0.003880007	0.000676365	0.001612507	0.005335032	0.012235804	0.003601048	0.019073482	0.011977361	0.010061763	0.003401143	0.007716369	0.004728405	0.004056452	0.001248523	0.002447121	0.003197541	0.020435654	0.005651747	0.014105507
0.003195807	0.416375137	0.202480352	0.168743853	0.144975623	0.097014898	0.047285584	0.070109601	0.076522906	0.046201758	0.050230187	0.022274291	0.033139649	0.033908185	0.032487065	0.042962562	0.012569095	0.013160058	0.018836074	0.064903107	0.034500146	0.034757467	0.011216835	0.001636332	0.00510617	0.004340035	0.010093485	0.013202816	0.035218583	0.005919653	0.004992743	0.003904235	0.00067836	0.001628355	0.005374459	0.012309717	0.003624638	0.019177789	0.01204059	0.010129015	0.00341138	0.007760254	0.004748462	0.004069867	0.001261321	0.002473237	0.003220327	0.020501363	0.005669272	0.014198693
0.003216541	0.417375675	0.203210833	0.169437872	0.145586322	0.097469661	0.047524295	0.070462741	0.076899322	0.046457405	0.050481482	0.022425938	0.033295346	0.034096472	0.032671819	0.043166478	0.012628853	0.013228168	0.018958287	0.065206364	0.034698233	0.034935811	0.011248431	0.001653086	0.005140613	0.004381467	0.010151589	0.013263022	0.035391724	0.00596847	0.005021017	0.003938847	0.000694321	0.001648164	0.005395209	0.012380959	0.003641048	0.019284065	0.012115433	0.010200606	0.003436971	0.007796824	0.00477604	0.00408999	0.001271275	0.002486295	0.00322539	0.020632782	0.005713084	0.014316403
0.003236787	0.418369945	0.203924754	0.170097517	0.146172594	0.097915182	0.0477632	0.070789872	0.077258563	0.046700308	0.050745342	0.022527036	0.033495373	0.034258966	0.032822181	0.043383692	0.012693591	0.013296277	0.019069043	0.065534035	0.034890317	0.035117178	0.011307111	0.001664256	0.00515353	0.004412542	0.010222144	0.01335156	0.035580369	0.005994163	0.005039867	0.003959615	0.000696316	0.00166005	0.005436711	0.012472683	0.003665664	0.019396572	0.012187694	0.010270028	0.003447208	0.007833395	0.004806125	0.004118497	0.001271275	0.002499354	0.003235517	0.020665637	0.005739371	0.014389971
0.003257691	0.419352463	0.204646371	0.170774692	0.146794716	0.098373059	0.048013125	0.071190406	0.077628766	0.046958955	0.051039358	0.022662329	0.03367702	0.034428167	0.032999737	0.043599428	0.012778248	0.013372044	0.019198894	0.065870385	0.035104161	0.035275874	0.011397387	0.001672633	0.005183667	0.00443671	0.010267797	0.013422391	0.035788396	0.006022425	0.005082278	0.003976921	0.000698311	0.001675898	0.005474063	0.012553721	0.003690279	0.01951564	0.012265118	0.010311246	0.003477918	0.007884593	0.004833704	0.004152036	0.001275541	0.002507189	0.003260834	0.020797056	0.005765658	0.014492967
0.00327814	0.420371022	0.205351352	0.171419899	0.147387666	0.098818629	0.048257443	0.071530253	0.078005914	0.047193611	0.051310757	0.022813977	0.033843529	0.034600463	0.033172494	0.043826985	0.012823067	0.013447005	0.019328745	0.066182322	0.035300747	0.035446661	0.01148315	0.001678218	0.005205194	0.004460879	0.010303074	0.013475514	0.03598221	0.006045548	0.00511762	0.003994227	0.000702302	0.001683822	0.005513489	0.012629415	0.003708741	0.019621915	0.012321894	0.010356804	0.003495832	0.007921164	0.00485376	0.004183897	0.001286917	0.002515024	0.003273492	0.020862766	0.005835758	0.014566535
0.003299218	0.421412302	0.206075535	0.172085731	0.147980264	0.099278532	0.048510758	0.07189842	0.078404988	0.047434264	0.051597234	0.022943323	0.0340295	0.0347676	0.03334845	0.044067842	0.012892784	0.013530832	0.01939749	0.066502398	0.035518343	0.035606869	0.011559885	0.00169218	0.005231026	0.004488501	0.010346652	0.013564052	0.036195406	0.006107211	0.005143538	0.004035761	0.000704297	0.001691746	0.00554669	0.012702438	0.003726177	0.019728847	0.012383833	0.01041104	0.003508628	0.007965048	0.004886353	0.004210728	0.001299715	0.002533305	0.003286151	0.02096133	0.005905857	0.014659722
0.00331979	0.422405006	0.20677554	0.17276875	0.148571807	0.099723757	0.048755663	0.072259074	0.078762767	0.047662173	0.051849786	0.023078616	0.034202497	0.034951244	0.033502011	0.044277667	0.012942583	0.013598539	0.01948915	0.066814335	0.03569542	0.03578219	0.011614051	0.001697764	0.005252553	0.004529933	0.010394381	0.013634883	0.036362086	0.006140612	0.005178881	0.00405999	0.000706292	0.001707593	0.005592342	0.012775461	0.00374669	0.01984037	0.012456095	0.010458767	0.003529102	0.008025999	0.004916438	0.004235881	0.001303981	0.002543752	0.003296278	0.021158458	0.005949669	0.014708767
0.003341084	0.423429049	0.207517759	0.173449363	0.149175477	0.100179706	0.049009761	0.072640535	0.079159648	0.047884084	0.052112389	0.023224316	0.034381981	0.035133341	0.033672368	0.044509658	0.012992381	0.013688008	0.019592267	0.067128985	0.035883753	0.035939375	0.01167273	0.001711726	0.005304218	0.004550649	0.01046286	0.013712796	0.036564944	0.006176582	0.005211868	0.004084218	0.000710283	0.001735327	0.005623468	0.012845813	0.003777459	0.019938774	0.012547712	0.010502155	0.003559812	0.008065008	0.004951538	0.004261035	0.001313935	0.002546363	0.003301341	0.021322732	0.005984718	0.014831381
0.003361832	0.424413134	0.208222895	0.174121382	0.149763681	0.100626463	0.04925949	0.072996565	0.079549952	0.048115742	0.052374993	0.023375963	0.034530109	0.035321628	0.033832328	0.044783022	0.013067078	0.01377385	0.019695384	0.067447976	0.036067584	0.036087491	0.011717868	0.001717311	0.005321439	0.004592082	0.01053134	0.01379071	0.036740669	0.00622026	0.005268416	0.004111908	0.000712278	0.001747213	0.00566912	0.012909931	0.003794895	0.020051937	0.01260836	0.010569407	0.003587963	0.008096702	0.004979116	0.004299604	0.001318201	0.002554198	0.003316531	0.021421296	0.005993481	0.01490495
0.003383447	0.425426208	0.208971645	0.174780339	0.150382992	0.101086563	0.049504329	0.073367622	0.079957798	0.048363143	0.052621263	0.02352315	0.034708512	0.035505272	0.034009884	0.045029789	0.013106917	0.013851229	0.019779406	0.067776731	0.036261169	0.036277927	0.011821686	0.001734065	0.005351577	0.004605892	0.010564542	0.013889873	0.036942236	0.006263938	0.005301402	0.004143058	0.000714273	0.001759099	0.005716847	0.012982063	0.003820536	0.020167069	0.012692235	0.010619304	0.003603318	0.008140587	0.005016722	0.004334819	0.001328155	0.00255681	0.003334253	0.021552715	0.006037293	0.015017754
0.003404439	0.426411076	0.209680202	0.175467483	0.150985607	0.101541326	0.049748256	0.073733478	0.080321058	0.048632285	0.052868789	0.023656956	0.034867452	0.035686853	0.034180241	0.045257347	0.013206514	0.013925384	0.019859608	0.068080531	0.03644575	0.036453248	0.011898421	0.001742442	0.005381714	0.004643872	0.010620571	0.013964245	0.037155431	0.006287062	0.005334389	0.004167287	0.000722254	0.001786832	0.005762499	0.013054196	0.003849254	0.020271704	0.012764497	0.010693064	0.003634028	0.008189347	0.005056836	0.004370034	0.001338109	0.002575092	0.00335957	0.021716989	0.006081105	0.015086418
0.003426343	0.427401429	0.210424132	0.176186251	0.151590507	0.102007703	0.050008027	0.074100489	0.080707341	0.048874438	0.053141444	0.023787789	0.035030718	0.035859149	0.034352198	0.04548786	0.01330113	0.014005987	0.019970363	0.068402234	0.036649839	0.036639149	0.011961615	0.001753612	0.005433379	0.004661135	0.010686975	0.014027992	0.037386716	0.00633074	0.005367375	0.00417767	0.000724249	0.001810604	0.00579985	0.013131671	0.003880024	0.020386836	0.012838049	0.010751638	0.003662179	0.008225918	0.00509695	0.004385126	0.001343797	0.002585538	0.003382356	0.021815553	0.006107392	0.015164891
0.003447477	0.428354173	0.211132611	0.176836271	0.152168519	0.102453966	0.05024954	0.074468079	0.081087778	0.049106845	0.053432947	0.023929029	0.035221014	0.036034024	0.034520156	0.045724283	0.013400727	0.014081351	0.020073481	0.068712001	0.036859932	0.036840164	0.01201578	0.001759197	0.005463516	0.00470602	0.010743004	0.014102364	0.037606372	0.006374418	0.005409787	0.004184593	0.000730234	0.001818528	0.005833051	0.013209147	0.003907716	0.020497703	0.012894826	0.010808043	0.003669856	0.008274678	0.005111992	0.004396865	0.001352329	0.002627325	0.003397546	0.021881263	0.006124917	0.015307123
0.003469702	0.429368031	0.211872498	0.177493509	0.152779394	0.102939468	0.050507746	0.07484376	0.08148137	0.04934375	0.053731988	0.024071756	0.035400498	0.036210446	0.034709709	0.045972528	0.013480404	0.014155506	0.020184236	0.069036959	0.03708503	0.037054782	0.012124112	0.001773159	0.005480738	0.004750905	0.010809409	0.014187361	0.037823443	0.006418096	0.005463979	0.004236511	0.000732229	0.001830413	0.005878703	0.01328217	0.003932332	0.020614475	0.012978701	0.010842754	0.003698007	0.008335629	0.005169656	0.004430403	0.00135944	0.002640383	0.003412736	0.022012682	0.006142442	0.015424833
0.003491053	0.430271415	0.212587896	0.178192684	0.153363556	0.103396998	0.0507475	0.075234468	0.081849382	0.049574658	0.053985797	0.024181774	0.035565926	0.036373972	0.034881666	0.046194175	0.01359992	0.014237721	0.02030263	0.069359204	0.037276364	0.037234637	0.012178278	0.001792705	0.005515181	0.004778527	0.010877888	0.014272358	0.038021133	0.006459205	0.005485184	0.004260739	0.000742205	0.001842299	0.00592643	0.01336677	0.003957973	0.020719111	0.013027736	0.010892651	0.003731276	0.008389266	0.005219798	0.004462264	0.001362284	0.002661276	0.00343299	0.022144101	0.006186254	0.015503306
0.003513483	0.431282922	0.213333925	0.178904921	0.153987436	0.103879189	0.051002706	0.075609571	0.08224736	0.049826557	0.054268504	0.024334908	0.035731354	0.036548331	0.035078416	0.046417299	0.013654698	0.014324772	0.020413385	0.069714542	0.037475202	0.037434141	0.012250499	0.001801082	0.00556254	0.004802696	0.010933917	0.014385687	0.0382227	0.006497744	0.005511102	0.004284968	0.000748191	0.001870033	0.005961706	0.01343623	0.00398464	0.020825386	0.01311032	0.010940378	0.003749191	0.00843315	0.005257405	0.004490772	0.001367972	0.002676946	0.003453243	0.02227552	0.006230066	0.015650442
0.003534954	0.432256038	0.214048468	0.179548754	0.154601123	0.104338647	0.05125237	0.076001436	0.082624142	0.050073958	0.054556237	0.02445236	0.035922731	0.036727333	0.035249574	0.046653722	0.013719436	0.014394494	0.020501226	0.070053062	0.037674039	0.037617019	0.012349803	0.001815044	0.005579761	0.004813054	0.01097957	0.014460059	0.03841393	0.006546561	0.005541733	0.004312657	0.000750186	0.001901728	0.006001133	0.01352083	0.004009255	0.020934941	0.01317742	0.010975089	0.003764546	0.008477035	0.005282476	0.004517603	0.001376504	0.002679558	0.00346337	0.022374084	0.00624759	0.015738724
0.003557792	0.433284782	0.214803515	0.180292959	0.155226409	0.104822519	0.051516119	0.076383474	0.083021754	0.050328106	0.054879152	0.02458914	0.03609789	0.036919231	0.035411933	0.046878325	0.013824013	0.014477515	0.020558513	0.070399177	0.037887883	0.037807455	0.012426538	0.001829006	0.005601288	0.004837223	0.011035599	0.014523806	0.038629709	0.006569684	0.005570007	0.004329963	0.000752181	0.001917576	0.00605716	0.013600087	0.004037974	0.021062537	0.013245811	0.011014138	0.003800374	0.008525796	0.005330111	0.004532695	0.001383614	0.002695228	0.00347856	0.022505503	0.006273878	0.015831911
0.003579454	0.434221073	0.215520468	0.180951229	0.155843786	0.105285584	0.051769891	0.076778807	0.083399633	0.050564262	0.055155577	0.02473484	0.036260074	0.037115256	0.035575092	0.047102927	0.013878791	0.014561342	0.020680726	0.070721965	0.038069462	0.037976731	0.012485217	0.001851345	0.005635731	0.004847581	0.011093703	0.014584012	0.038841613	0.006605655	0.005605349	0.004357653	0.000754176	0.001937386	0.006113187	0.013666876	0.004067717	0.021181277	0.013316782	0.011064035	0.003831084	0.00858187	0.005355182	0.004564556	0.001390724	0.002700451	0.003496282	0.022604067	0.00631769	0.015910384
0.003602525	0.435217693	0.216282124	0.181651091	0.156477156	0.105777214	0.05203553	0.077182808	0.083801631	0.050827406	0.055389282	0.024880541	0.036425502	0.037293742	0.035737451	0.04738368	0.01391863	0.014643557	0.020749471	0.07105289	0.038316321	0.038197394	0.012589035	0.001870892	0.005652953	0.004851034	0.011135206	0.014637135	0.039063853	0.006636486	0.005628911	0.004388804	0.000758167	0.001953233	0.006156764	0.01377463	0.004106692	0.021300017	0.013392915	0.011116101	0.003864354	0.008625755	0.00541786	0.00458971	0.001404944	0.002710898	0.003506409	0.022702632	0.006361502	0.016018284
0.003624372	0.436169654	0.217013537	0.18234236	0.157071687	0.106241565	0.052290149	0.077533058	0.084216054	0.051074058	0.05562173	0.02501732	0.036595255	0.037465006	0.035944599	0.047608282	0.013968428	0.014722145	0.020841131	0.071383815	0.038530915	0.038393875	0.012661256	0.001898815	0.005661563	0.004889013	0.011180859	0.014683175	0.039273172	0.006672456	0.005659542	0.00440611	0.000762157	0.001973043	0.006204491	0.013864573	0.004131307	0.021412853	0.013465176	0.011174675	0.003892504	0.00869402	0.005447945	0.004626602	0.001414898	0.002723956	0.003529194	0.022768341	0.006396551	0.016111471
0.00364767	0.437172543	0.217782034	0.183050816	0.1577033	0.106734381	0.052556832	0.077933592	0.084626823	0.051360443	0.055917002	0.02515856	0.036797445	0.037637301	0.036136551	0.047850616	0.014023206	0.014805166	0.020921333	0.071723963	0.038761266	0.038600935	0.012774102	0.001921154	0.005717533	0.004906277	0.011238963	0.01476463	0.039501872	0.00669558	0.00571609	0.004440722	0.000764152	0.002004738	0.006266743	0.013947391	0.004164128	0.021521424	0.01354518	0.011237588	0.003918096	0.00874278	0.005483044	0.004640017	0.001417742	0.002739626	0.003557043	0.02289976	0.006422838	0.016214466
0.003669763	0.43813704	0.218494089	0.183716304	0.158273754	0.107197595	0.05281093	0.078298292	0.085017492	0.051596598	0.056214787	0.025310208	0.036948817	0.037804954	0.036312507	0.048115115	0.014117823	0.014880933	0.021020631	0.072052176	0.038972859	0.038814041	0.012837295	0.001937909	0.005726144	0.004933898	0.011282541	0.014821294	0.039686642	0.006746966	0.00574672	0.004471873	0.000764152	0.002020586	0.006291644	0.014036444	0.004186692	0.021626388	0.013605828	0.011300501	0.003925774	0.008803731	0.005523158	0.004666848	0.001424852	0.002760519	0.003584892	0.022932615	0.00646665	0.016258607
0.0036935	0.439091351	0.219269817	0.184413417	0.158884454	0.107688237	0.053083741	0.078689578	0.085430089	0.051884483	0.056483673	0.025464828	0.037107757	0.03797725	0.03650046	0.048381091	0.01420248	0.014963551	0.021142844	0.072398291	0.039182201	0.038984829	0.012873405	0.001954663	0.005773503	0.004964972	0.01134687	0.014888584	0.039934723	0.006772659	0.005767926	0.004499562	0.000770138	0.002040396	0.00632277	0.014116591	0.004216436	0.021739551	0.013670348	0.011369923	0.00393601	0.008850054	0.005578315	0.004688648	0.001449026	0.002770966	0.00359755	0.023064034	0.006510462	0.016381221
0.003715906	0.440048797	0.21997262	0.185065499	0.159490584	0.108150067	0.053348533	0.079076241	0.085815641	0.052144629	0.056753816	0.025597148	0.037274267	0.038142839	0.036687613	0.048610126	0.014262238	0.015037706	0.021219227	0.072719451	0.03938554	0.03917073	0.012959168	0.001968625	0.005803641	0.004982236	0.011394598	0.014945248	0.040137582	0.006806059	0.005805625	0.004537635	0.000774128	0.002044358	0.006366347	0.0142003	0.004256436	0.021853699	0.013721963	0.011398125	0.003956484	0.008915881	0.005623442	0.00472554	0.001454714	0.002776189	0.003605145	0.023261162	0.00653675	0.016469503
0.003739877	0.441111232	0.220728989	0.18581761	0.160138891	0.108638831	0.053625648	0.079467527	0.086222756	0.052409273	0.057047832	0.025744335	0.037476456	0.038333706	0.036905159	0.048882013	0.014356855	0.015120727	0.021318525	0.073081299	0.039603136	0.039361165	0.013031389	0.002016095	0.005838084	0.004999499	0.011450627	0.015016079	0.040350777	0.006834322	0.005838611	0.004572247	0.000778119	0.002056244	0.006405774	0.014290243	0.004285155	0.021960958	0.013801967	0.011465377	0.003976957	0.008971955	0.005653528	0.00474734	0.00145898	0.002786636	0.003620336	0.023458291	0.006563037	0.01656269
0.003762438	0.442068678	0.221452706	0.186499942	0.160728853	0.109106245	0.053878572	0.079859391	0.086590036	0.05264168	0.057307922	0.025891522	0.037660265	0.038517866	0.037083514	0.049139123	0.014426572	0.015192867	0.021410185	0.073424701	0.039803474	0.039522884	0.013126179	0.002044019	0.005876832	0.005009857	0.011510806	0.015097534	0.040571725	0.006854876	0.005881022	0.004603398	0.000778119	0.002072091	0.00644935	0.014375734	0.004325155	0.02207445	0.013870358	0.011517443	0.003994871	0.00901584	0.005681106	0.004769139	0.001467512	0.002802306	0.003638058	0.023524	0.006598086	0.016680399
0.003786654	0.443104474	0.222235275	0.187243803	0.161380149	0.109612652	0.054150666	0.080278998	0.087006287	0.05289208	0.057606964	0.026037222	0.037855967	0.038706669	0.037281865	0.049377024	0.014536129	0.015287173	0.021532398	0.073782751	0.040029323	0.039674023	0.013184859	0.002071943	0.005889748	0.005044384	0.01156476	0.015186072	0.040790089	0.006903693	0.005911653	0.004620704	0.000782109	0.002083977	0.006511603	0.014473691	0.004361052	0.022192862	0.013952942	0.01156517	0.004020463	0.009047534	0.005716205	0.00479597	0.001474622	0.002820587	0.003658311	0.02358971	0.006624373	0.016798109
0.003809362	0.444057218	0.22296972	0.187944353	0.16194621	0.11008234	0.054406786	0.080673752	0.08739184	0.053160473	0.057869568	0.026175488	0.038014908	0.038887218	0.037454621	0.049641523	0.014610826	0.015356088	0.021654611	0.074089807	0.040234913	0.039829696	0.013284163	0.002094282	0.005924191	0.005092722	0.011651916	0.015267527	0.040992948	0.006955078	0.005951708	0.004648394	0.00079408	0.002103787	0.006569705	0.014551167	0.00439695	0.022312257	0.014031656	0.01160422	0.004048614	0.009076791	0.005758826	0.004821124	0.00148031	0.002849315	0.003678565	0.023786838	0.00668571	0.0168962
0.003833968	0.445050705	0.223755865	0.188666559	0.162591706	0.110590674	0.054689247	0.081085845	0.08781613	0.053425866	0.058169866	0.026328622	0.038179255	0.039067252	0.037649772	0.049877946	0.014710423	0.015440318	0.021708079	0.074430497	0.040426247	0.040017109	0.013387981	0.002124998	0.005941413	0.005106533	0.011722471	0.015334816	0.041239738	0.006983341	0.00597527	0.004686467	0.000796075	0.002139444	0.006629882	0.014619737	0.004422591	0.022419845	0.014136177	0.011651947	0.004104916	0.009110923	0.005796433	0.004829508	0.001495952	0.002859762	0.003703882	0.023951112	0.006729522	0.016955055
0.003856876	0.445979944	0.22449202	0.189350609	0.163188697	0.111062141	0.054960885	0.081476554	0.088208992	0.053696508	0.058445034	0.026499597	0.038377119	0.03925038	0.037841724	0.050142445	0.014770181	0.015520518	0.021776824	0.074777697	0.04063709	0.040171271	0.013451174	0.002152922	0.005967245	0.005144512	0.011780575	0.01543752	0.041437428	0.007019311	0.006003544	0.00472454	0.000800065	0.002163216	0.006658934	0.014704337	0.004446181	0.022526776	0.014192954	0.011695336	0.00412283	0.009157246	0.005854096	0.00486137	0.001503062	0.002898937	0.003714009	0.024181095	0.006747047	0.017023718
0.003881651	0.446956977	0.225276688	0.190106502	0.163826461	0.111558565	0.055240413	0.081917546	0.088622319	0.053953655	0.058720203	0.026678006	0.038572822	0.039444342	0.038037675	0.050405466	0.014869777	0.015605958	0.021853207	0.075133577	0.040871943	0.040349615	0.013500826	0.0021976	0.005993077	0.005179039	0.011840754	0.015533142	0.041682926	0.007068127	0.006029462	0.004748769	0.000806051	0.00217114	0.006717036	0.014809419	0.004480028	0.022643876	0.014283281	0.011764757	0.004148422	0.00920113	0.00589421	0.004886523	0.001513016	0.002925053	0.003744389	0.02427966	0.006834671	0.017131619
0.00390491	0.447830587	0.226003592	0.190817708	0.164435579	0.112028204	0.0555039	0.082289181	0.089014085	0.054205554	0.059015475	0.026838573	0.0387469	0.039628502	0.038234426	0.050627113	0.014939495	0.015682933	0.021944867	0.075457992	0.041094791	0.040543073	0.013591102	0.002214354	0.006023215	0.005196303	0.011923759	0.01562168	0.041925839	0.007101528	0.006053023	0.004772997	0.000810041	0.002190949	0.006764763	0.014903814	0.004512848	0.022759336	0.014371027	0.011808145	0.004189369	0.009252329	0.005934324	0.004913354	0.001521548	0.002932888	0.003754516	0.024411079	0.006869721	0.017205187
0.003929896	0.448884404	0.226792458	0.191559851	0.16508828	0.112539009	0.055786101	0.082697806	0.08943801	0.054497188	0.059330851	0.026999141	0.038919896	0.039816789	0.038435976	0.050875358	0.015044072	0.015758297	0.022051803	0.075812787	0.041301882	0.040744088	0.013676865	0.002236693	0.006053352	0.005227377	0.011990164	0.015688969	0.042170045	0.007137498	0.006081298	0.004817993	0.000822012	0.002210759	0.006822865	0.014991086	0.0045549	0.02287906	0.014434256	0.011868889	0.004235434	0.009293775	0.005979452	0.004951923	0.00153008	0.002956393	0.003767174	0.024542498	0.006896008	0.017293469
0.003953332	0.449814426	0.227516641	0.192278963	0.165697398	0.113000493	0.056054478	0.083071175	0.089824294	0.054761082	0.059565812	0.027153761	0.039121005	0.040010235	0.03861993	0.051132468	0.01509885	0.015844543	0.022177835	0.076135033	0.04150447	0.040982888	0.013771655	0.002242278	0.00608349	0.005241188	0.012060719	0.015795215	0.042357398	0.007196592	0.006100147	0.004862988	0.000829993	0.002230569	0.006866442	0.015084591	0.004588746	0.022992223	0.01451555	0.011918786	0.004276381	0.009330346	0.006012044	0.004972046	0.001540034	0.002969451	0.003797555	0.024608207	0.006931057	0.017401369
0.003978752	0.450872161	0.22831025	0.193026606	0.16634553	0.113510014	0.056348416	0.083468819	0.090260279	0.055072207	0.059853545	0.027323249	0.039332925	0.040208839	0.038815881	0.051436863	0.015193466	0.015934415	0.022330601	0.076513155	0.041736322	0.041168789	0.013821307	0.002270201	0.006105017	0.00528262	0.012122973	0.015890836	0.042595143	0.007245409	0.006140202	0.004901062	0.000835979	0.002262264	0.006912093	0.015181658	0.004620541	0.023112931	0.014602006	0.011968682	0.004304532	0.009381545	0.006034608	0.004992169	0.001548567	0.003006015	0.003815277	0.02483819	0.006948582	0.01750927
0.004002267	0.451734018	0.229026114	0.193721312	0.166949199	0.113986324	0.056614316	0.08385606	0.090668125	0.055318859	0.060165151	0.027474896	0.039528628	0.040403832	0.038987038	0.051693974	0.015263184	0.016017436	0.022433719	0.076833773	0.04195917	0.041313883	0.013893528	0.002300918	0.006117933	0.005317147	0.012224655	0.015951042	0.042817383	0.007281379	0.006173189	0.004935674	0.000837974	0.002278112	0.006961895	0.01527071	0.004657465	0.023220847	0.014678139	0.012027257	0.004332682	0.009425429	0.006072215	0.005015646	0.001554255	0.00302952	0.003832999	0.024936755	0.006966107	0.017587743
0.00402791	0.452765113	0.229806117	0.194473424	0.167614554	0.114503257	0.056901472	0.084261217	0.091109957	0.055626985	0.060488066	0.027636951	0.039745955	0.04061069	0.039195785	0.051992458	0.015347841	0.016114966	0.022544474	0.077231968	0.042170763	0.041531523	0.01400186	0.002323257	0.006169597	0.005341316	0.012291059	0.01603958	0.043052544	0.007322487	0.006194394	0.005001436	0.000839969	0.002301884	0.007001322	0.015365997	0.004694388	0.023344834	0.014754272	0.012096678	0.004368511	0.009483942	0.006114836	0.005052538	0.001557099	0.003047801	0.003855784	0.025133883	0.007027444	0.017636788
0.004051747	0.453692785	0.230533332	0.195152318	0.168245112	0.114987227	0.057161699	0.084632275	0.091506839	0.055899126	0.060739361	0.027772244	0.03991787	0.040781954	0.039374941	0.052254001	0.015427519	0.016203629	0.022685783	0.077596528	0.042383857	0.04171289	0.014069567	0.002348388	0.006199735	0.005406917	0.012340863	0.01613166	0.043270908	0.007371304	0.006227381	0.005060277	0.000841964	0.002325655	0.007034523	0.015451487	0.004724132	0.023460622	0.014818791	0.012150913	0.004391543	0.009532703	0.006157456	0.005079368	0.001569897	0.003060859	0.003873506	0.025265302	0.007088781	0.017734879
0.004077824	0.454763056	0.231323287	0.19589618	0.168897989	0.115510536	0.057445008	0.085053037	0.091943555	0.056152525	0.06105725	0.027909024	0.040127628	0.04097282	0.039552496	0.052542142	0.015502216	0.016306398	0.022815634	0.077985501	0.042613457	0.041898791	0.01413276	0.002387481	0.006221262	0.005441444	0.012432169	0.016216657	0.043520282	0.007402136	0.006272148	0.00509835	0.000859921	0.002341503	0.007098851	0.015550335	0.004754901	0.023582314	0.014900085	0.01220081	0.00443249	0.009613158	0.006200077	0.005099491	0.001584117	0.003073918	0.003886164	0.025298157	0.007141355	0.017857493
0.004101721	0.455645285	0.232047081	0.196572668	0.169501132	0.115985907	0.057715538	0.085479002	0.092337148	0.056405174	0.061331162	0.028065131	0.040348199	0.041149243	0.039750047	0.052833239	0.015566954	0.016394658	0.022945485	0.078327276	0.042807042	0.042093761	0.014200468	0.002401443	0.006242789	0.005486329	0.01251725	0.016344152	0.043730893	0.007448383	0.006309847	0.005129501	0.000875882	0.002381122	0.007144502	0.015641169	0.004783619	0.023702366	0.014965895	0.012222504	0.004458082	0.009654604	0.006235177	0.005133029	0.001591227	0.003092199	0.003906418	0.025495285	0.007167642	0.017931062
0.004128075	0.456646606	0.232841389	0.197310686	0.170157524	0.116510945	0.058004585	0.085921728	0.092772402	0.056684812	0.061669154	0.028212318	0.040533089	0.041328244	0.039957995	0.053128768	0.015661571	0.016480904	0.023063879	0.078689124	0.043061404	0.042287219	0.01428623	0.002440536	0.006298758	0.005541572	0.01258988	0.016436231	0.043989312	0.007497199	0.006356971	0.005143346	0.000877877	0.002408856	0.007190154	0.015732002	0.004825671	0.023826682	0.015034286	0.012289756	0.004499029	0.009698489	0.006300362	0.005163214	0.001602603	0.003110481	0.003934267	0.025626704	0.007211454	0.018029153
0.004152273	0.457582113	0.233567982	0.198005048	0.17078404	0.116997683	0.058270224	0.086313014	0.093168919	0.056954704	0.06194181	0.028377346	0.040726629	0.041507762	0.040130751	0.05337258	0.015706389	0.016579642	0.023163177	0.079040122	0.043275248	0.042470097	0.014421645	0.002471252	0.006324591	0.005569194	0.012647983	0.016514145	0.044218012	0.007556293	0.00640645	0.00518488	0.000879872	0.002420742	0.007262782	0.015807697	0.004860543	0.023937549	0.015097514	0.012341822	0.00452718	0.009744811	0.006337968	0.005185014	0.001609713	0.003115704	0.003951989	0.025823833	0.007237741	0.018132148
0.004179007	0.458618693	0.234375118	0.198762316	0.171445352	0.117514221	0.058571203	0.086748226	0.093615502	0.057227595	0.0622308	0.028524533	0.040934225	0.041723389	0.040317105	0.053676975	0.015756187	0.0166675	0.023273933	0.079411734	0.043505599	0.042672624	0.014529976	0.002488007	0.00638056	0.005600268	0.012716463	0.016616849	0.04446351	0.007599971	0.006434724	0.005219492	0.000893839	0.002456399	0.007300133	0.015913669	0.00489644	0.024065474	0.015173647	0.012400397	0.004560449	0.009813076	0.006390617	0.005233644	0.001623933	0.003126151	0.003989964	0.025889542	0.007307841	0.018264571
0.004203402	0.45950719	0.235095258	0.199438116	0.17205816	0.117995077	0.058841407	0.08715165	0.094014576	0.057515479	0.062531098	0.02867618	0.041115871	0.041909613	0.040501059	0.053917831	0.015845824	0.016759387	0.023357954	0.079791485	0.043743453	0.042894798	0.014624766	0.002513138	0.006419309	0.005627889	0.012776642	0.01671247	0.044696087	0.007630803	0.006465355	0.005250643	0.000903815	0.002476209	0.007341635	0.015992035	0.004936441	0.024183229	0.01524849	0.012454632	0.004578363	0.009883779	0.006438252	0.005260475	0.001639575	0.003141821	0.003997559	0.02615238	0.007334128	0.018357758
0.004230248	0.46051713	0.235899206	0.200193322	0.172707347	0.118528517	0.059144668	0.087632521	0.094456044	0.05781461	0.062855269	0.02881296	0.041318061	0.042110281	0.040716205	0.054235525	0.015940441	0.016860141	0.023480167	0.0802027	0.043983559	0.043089768	0.014728584	0.002535477	0.006470973	0.005638248	0.012840972	0.016786843	0.044980347	0.007697604	0.006517191	0.005285255	0.000923766	0.002511866	0.007410113	0.01608554	0.004968236	0.024299673	0.015313009	0.012517545	0.004621869	0.00993254	0.00648338	0.005297367	0.001656639	0.003170549	0.004015281	0.026349509	0.007412989	0.018465658
0.004254888	0.4614354	0.236629143	0.200885965	0.173322088	0.119011993	0.059417219	0.088046927	0.094858773	0.058074756	0.063151798	0.028948253	0.041507276	0.04230321	0.04089296	0.054523666	0.016010159	0.016939132	0.023632933	0.080548272	0.044185397	0.04328776	0.014818861	0.002552231	0.0064925	0.005696943	0.012890775	0.016839965	0.045209048	0.007756698	0.006552533	0.005319867	0.000925762	0.002535638	0.007453689	0.016172812	0.005005159	0.024421693	0.015369786	0.012565272	0.004637224	0.009998367	0.006515973	0.005322521	0.001662327	0.003180996	0.004038067	0.026448073	0.007430514	0.018549036
0.004282203	0.462453176	0.237416687	0.201640483	0.173974614	0.11955502	0.05971246	0.088504102	0.095304625	0.058372386	0.063462147	0.029093953	0.041712709	0.042503878	0.04109531	0.054839882	0.016089836	0.017041095	0.023728412	0.080934533	0.044418	0.043491798	0.01493622	0.002588532	0.006509722	0.005745281	0.01296548	0.016935587	0.04543904	0.007792668	0.006592588	0.005351018	0.000937733	0.002571295	0.007509717	0.016269879	0.005052339	0.024554209	0.015452371	0.012617338	0.004665375	0.010061755	0.006553579	0.005347674	0.001673703	0.003194054	0.004068447	0.026710911	0.007456801	0.018661841
0.004306994	0.463438827	0.238139548	0.202322815	0.174584434	0.120048084	0.059982272	0.08889481	0.09569164	0.058607043	0.063791344	0.029257494	0.04189868	0.042682364	0.041273665	0.055104381	0.016204372	0.017128146	0.023839168	0.081295295	0.04462359	0.043674676	0.015008441	0.002613664	0.006539859	0.005800524	0.01303396	0.017034749	0.045678078	0.007838916	0.006630287	0.005378707	0.000943718	0.002587143	0.007553293	0.016364274	0.005075929	0.024676229	0.015509148	0.012665066	0.004685849	0.01011783	0.006603722	0.005382889	0.001683657	0.003222782	0.004088701	0.02684233	0.007465564	0.018764836
0.004334544	0.464499696	0.238942253	0.203075614	0.175253304	0.120587651	0.060294271	0.089349095	0.096156496	0.058899426	0.06413185	0.029409141	0.042119251	0.04287323	0.041466417	0.055417642	0.016298989	0.017218824	0.023976657	0.081704883	0.044868197	0.043880225	0.015121286	0.00264438	0.006574302	0.00582124	0.013121116	0.017126829	0.045955878	0.007892871	0.006667986	0.005409858	0.00096766	0.00260299	0.007617621	0.016460451	0.005108749	0.024799561	0.015577538	0.012701946	0.00471144	0.010176343	0.006653864	0.005411397	0.001699299	0.003238452	0.004119081	0.027006604	0.007509376	0.018872737
0.004359651	0.465386625	0.239692869	0.203789226	0.175862422	0.121084372	0.060568126	0.089749051	0.096567265	0.059146826	0.064401992	0.029556328	0.042349552	0.043064612	0.041662368	0.055719082	0.016363727	0.017315145	0.02409887	0.082049913	0.04505653	0.044079729	0.015193507	0.002683473	0.006617356	0.005855767	0.013189595	0.017204743	0.046141939	0.007921133	0.006684479	0.005441009	0.000977636	0.002610914	0.007654972	0.016541489	0.005159006	0.024920269	0.01565109	0.01276052	0.004731914	0.010237294	0.006681442	0.005449966	0.001703565	0.003246287	0.004129208	0.027039459	0.007553188	0.018961019
0.004387467	0.466456112	0.240516331	0.204585337	0.176558004	0.121632143	0.060867541	0.090204492	0.097018599	0.059458702	0.06472742	0.029712435	0.042545255	0.043276629	0.041867916	0.0560087	0.016468303	0.017419123	0.02423636	0.082475234	0.045309391	0.044323063	0.015297325	0.002714189	0.006638883	0.005890294	0.013251849	0.017289739	0.046386145	0.007987935	0.006717466	0.005479082	0.000983622	0.002634686	0.007708924	0.016656366	0.005178493	0.025056721	0.015713029	0.012816925	0.004760065	0.010300682	0.006731584	0.005503627	0.001712097	0.003248899	0.004149462	0.027105168	0.007614525	0.019039491
0.004412924	0.467363413	0.241271456	0.205331948	0.177192252	0.1221258	0.061147394	0.090594622	0.097444717	0.059741339	0.065030231	0.029838808	0.042738795	0.043472654	0.042039873	0.056283543	0.016552961	0.017522698	0.02437003	0.082854984	0.04551348	0.044528612	0.015405657	0.002725359	0.00666041	0.005938632	0.013301653	0.017318072	0.046591587	0.008049598	0.006743384	0.005492927	0.000989607	0.002658458	0.007762876	0.016732061	0.005204135	0.025177101	0.015787871	0.01287333	0.004780538	0.010347005	0.006764176	0.005532135	0.001723474	0.003285462	0.00417731	0.027269442	0.007640812	0.019132678
0.004441083	0.468439952	0.242106424	0.20610056	0.177853214	0.122668778	0.061452807	0.091040238	0.097896051	0.060050965	0.065351889	0.030008296	0.042934497	0.043675385	0.042268616	0.056562818	0.016672476	0.017619824	0.024484605	0.083265114	0.045753586	0.044749275	0.015541071	0.002753282	0.006677631	0.005976611	0.013365982	0.017420776	0.046803491	0.008090706	0.006781083	0.005510233	0.001003573	0.002670343	0.007800228	0.016854953	0.005244135	0.025305681	0.015860132	0.012936243	0.004813807	0.010417708	0.00682184	0.00556735	0.001733428	0.00329852	0.004200096	0.027499425	0.007649574	0.019255292
0.004466629	0.469365273	0.242839236	0.206815203	0.17847024	0.123161297	0.0617339	0.091461001	0.098305359	0.060296866	0.065649674	0.030136155	0.043143174	0.04387141	0.042454169	0.056840615	0.016737214	0.017720578	0.024602999	0.083633472	0.045977184	0.044907971	0.01562232	0.002770037	0.006720685	0.006018044	0.013438612	0.01749869	0.047025731	0.008144662	0.006809357	0.005537923	0.001007564	0.002682229	0.00785003	0.016938662	0.005291315	0.025419173	0.015940136	0.012979631	0.004834281	0.010490849	0.006876996	0.005595857	0.001743382	0.003316802	0.004215286	0.027630844	0.007702149	0.019304338
0.004495128	0.470388533	0.243666119	0.207629532	0.17915352	0.123721918	0.062041921	0.091901414	0.098746826	0.060592998	0.065938664	0.030292263	0.043356176	0.044079815	0.042655719	0.057115457	0.016821871	0.017825765	0.024725212	0.084039262	0.046224793	0.045119566	0.015739679	0.00279796	0.006759433	0.00603876	0.013531993	0.017608477	0.047308699	0.008190909	0.006842343	0.005575996	0.00101754	0.002706001	0.007885306	0.017057993	0.005332341	0.025553329	0.016022721	0.013027359	0.004852195	0.010573742	0.006922124	0.005629396	0.001754758	0.003348141	0.004245666	0.027893682	0.007754723	0.01939262
0.004520832	0.471322473	0.244410826	0.208327332	0.179770019	0.124220121	0.062323339	0.092318131	0.099162345	0.060847146	0.066208806	0.030466211	0.043557285	0.044252627	0.04285327	0.057385867	0.016886609	0.017918862	0.02482451	0.084370187	0.046450642	0.045340229	0.015838983	0.002842638	0.006793876	0.006073287	0.013581797	0.017700557	0.047521895	0.008226879	0.006863549	0.005603685	0.001027515	0.002717887	0.007922658	0.017158622	0.00536311	0.025665509	0.016079498	0.013083763	0.004877787	0.010642007	0.006964745	0.005662934	0.001766134	0.003355976	0.004263388	0.028025101	0.007789773	0.019525043
0.00454967	0.472396661	0.245232889	0.209138568	0.180440118	0.124774218	0.062629796	0.092770105	0.099620623	0.061155273	0.066541773	0.030640159	0.043768124	0.044456905	0.043046021	0.057638544	0.016976246	0.018027676	0.024981095	0.084739087	0.046689247	0.045548801	0.015938287	0.002853808	0.006819708	0.006094003	0.013671028	0.017817427	0.047794526	0.008283403	0.006894179	0.005634836	0.001033501	0.002737696	0.007991135	0.017255689	0.005424649	0.025803601	0.016164664	0.013135829	0.004903378	0.010683453	0.007027423	0.005693118	0.001774666	0.003382093	0.00428111	0.02815652	0.007807297	0.01966237
0.00457575	0.473324333	0.245967023	0.209878648	0.181080342	0.125276178	0.062908802	0.093173528	0.100043087	0.061437909	0.066823224	0.030763558	0.043990857	0.044651383	0.043228376	0.057869057	0.017055924	0.018118757	0.025076574	0.085109615	0.046909843	0.045745282	0.016028563	0.002876147	0.006832624	0.006152699	0.013729132	0.017920131	0.048078787	0.008334789	0.006943659	0.005669448	0.001039487	0.002757506	0.008034712	0.017340289	0.005461572	0.025931525	0.016243377	0.013205251	0.004926411	0.010734652	0.007062522	0.005736718	0.00178462	0.003402986	0.004316554	0.028189375	0.007851109	0.019770271
0.004604798	0.474356996	0.246794839	0.210648291	0.181752199	0.125841691	0.063228755	0.09361741	0.100499903	0.061758781	0.06715996	0.030910745	0.044236296	0.044846376	0.043441122	0.05817493	0.017140581	0.018225959	0.025233159	0.085514863	0.047143946	0.045967457	0.016159464	0.002898486	0.006875678	0.006228658	0.013810062	0.01800867	0.048329453	0.008393883	0.006967221	0.005690216	0.001047467	0.002773354	0.008082439	0.017430232	0.005499521	0.026078474	0.016331123	0.013276842	0.004946884	0.010815107	0.007097622	0.005778641	0.001797418	0.003434326	0.00435453	0.028386503	0.007894921	0.019892884
0.004631126	0.475266647	0.24752874	0.211350216	0.18237151	0.126341722	0.063515194	0.094036439	0.100909576	0.062053413	0.067459001	0.031038605	0.044434161	0.045034147	0.043647471	0.058458638	0.017220258	0.018321071	0.025370649	0.085900038	0.047381801	0.046179052	0.016222658	0.002918033	0.00690151	0.00627009	0.01384534	0.018083042	0.048571074	0.00844013	0.006979002	0.005717905	0.001055448	0.002789201	0.008130166	0.017514832	0.005531316	0.026193934	0.016422741	0.013346263	0.005003186	0.010868744	0.007170328	0.00581721	0.001801684	0.003452608	0.004387442	0.028649341	0.007938733	0.020020403
0.004657851	0.476231144	0.248282388	0.212077577	0.183015424	0.126845609	0.063797069	0.094465871	0.101337886	0.062327803	0.067758043	0.031203632	0.044645	0.04522914	0.043856218	0.058706882	0.017309895	0.01840651	0.0255005	0.086271108	0.047595644	0.046401226	0.016344531	0.002945956	0.006931648	0.006325333	0.013893068	0.018192829	0.048806235	0.008468393	0.007019057	0.005752517	0.001063429	0.002801087	0.008184118	0.017593198	0.005567214	0.026319234	0.016501454	0.013422193	0.00502366	0.01092238	0.007212949	0.00584404	0.001808794	0.003476112	0.004412759	0.02878076	0.007965021	0.020143017
0.004685752	0.477167435	0.249083537	0.212831064	0.183687457	0.127377022	0.064092441	0.094903395	0.101789586	0.062626934	0.06808347	0.0313642	0.044873139	0.045423618	0.044076963	0.058986157	0.017364673	0.018507264	0.025649447	0.086666048	0.047816241	0.04659015	0.016448348	0.002971088	0.006991923	0.006349502	0.013963623	0.018299075	0.049029767	0.008501793	0.007047331	0.005797513	0.001071409	0.002805049	0.008219394	0.017689374	0.005606188	0.026443222	0.016564683	0.013485106	0.005067166	0.010968703	0.007258077	0.005877579	0.001821592	0.003489171	0.004450734	0.028945034	0.008026357	0.020226394
0.004713771	0.478134282	0.249868516	0.213594175	0.184376185	0.127912389	0.064403853	0.095338607	0.10223215	0.062898325	0.068381255	0.031532201	0.045087223	0.045632539	0.04429051	0.059293508	0.01745929	0.018608421	0.025790756	0.087101133	0.048059348	0.04680779	0.016543139	0.00298505	0.007030671	0.006377124	0.014019652	0.018405321	0.049271389	0.008576303	0.007063824	0.00584597	0.0010754	0.002832783	0.008258821	0.017781098	0.005630804	0.026565897	0.016633074	0.013565374	0.005090198	0.01103453	0.00731574	0.005907763	0.00182728	0.003525734	0.004496305	0.029109308	0.008061407	0.020358817
0.004742313	0.479121501	0.25065987	0.214342506	0.185031347	0.128453539	0.064711483	0.095745499	0.102666308	0.063183961	0.06872553	0.031695742	0.045286169	0.045830111	0.04448886	0.059608246	0.017553907	0.018716026	0.025912969	0.087475459	0.048294201	0.04706775	0.01665147	0.003010181	0.007078031	0.006401293	0.01406738	0.018508025	0.049532391	0.00862255	0.00708503	0.005887504	0.001081385	0.002856554	0.008294097	0.017893305	0.005659522	0.026683981	0.016715658	0.013634796	0.005118349	0.011102795	0.00735084	0.005942978	0.001828702	0.003546627	0.004541876	0.029273581	0.008105219	0.020452004
0.004770839	0.480046039	0.251462263	0.215124523	0.185687739	0.128995577	0.065007311	0.09618649	0.103132625	0.063472595	0.069013263	0.031848876	0.045486196	0.046035422	0.044703206	0.059933329	0.017668443	0.018805495	0.02604282	0.087856294	0.048532806	0.047256674	0.016723691	0.003040897	0.007146916	0.006442725	0.014127559	0.018607188	0.049755924	0.008681644	0.007118016	0.0059325	0.001089366	0.00286844	0.008379175	0.018000167	0.005691317	0.026801737	0.016796953	0.013697709	0.005174651	0.011163745	0.007400982	0.005971486	0.001835812	0.003554462	0.004582383	0.029339291	0.008149031	0.020530477
0.004799561	0.480962742	0.252257815	0.21592304	0.186350809	0.129527979	0.065306139	0.096621702	0.103570438	0.063730492	0.069297227	0.031990116	0.045672167	0.046234026	0.044922351	0.060191917	0.017797918	0.018913503	0.026161214	0.088234959	0.04876916	0.047510587	0.016809454	0.003074406	0.007181359	0.006477252	0.014179437	0.018688643	0.050054397	0.008725322	0.007139222	0.005956728	0.001101337	0.002892212	0.008404076	0.018097235	0.00571901	0.026934581	0.016885989	0.013762791	0.005190006	0.011229572	0.00742856	0.005999993	0.001847188	0.003577967	0.004615295	0.029536419	0.008175318	0.020628568
0.004828401	0.481944476	0.253059275	0.216668277	0.187033913	0.130061419	0.065612204	0.097095639	0.104028716	0.064004882	0.069607577	0.032144737	0.045879763	0.046443463	0.045124701	0.060480058	0.017892535	0.019005794	0.026268151	0.088622847	0.049028774	0.047719159	0.016917785	0.003102329	0.007211497	0.006504873	0.014218865	0.018759474	0.050308939	0.008771569	0.007172208	0.005994801	0.001107322	0.002912021	0.008453878	0.018210331	0.005750805	0.02707661	0.01695696	0.013821366	0.005236071	0.011292961	0.007483716	0.006036885	0.00186283	0.00358319	0.004648207	0.029602129	0.00821913	0.020760991
0.004857424	0.482902705	0.253838501	0.217420388	0.187708758	0.130598318	0.065921008	0.097553392	0.104476761	0.06433475	0.069969442	0.032312738	0.046113308	0.046650321	0.045360642	0.060762288	0.017957273	0.019127504	0.026413278	0.089002597	0.049275632	0.047923197	0.016949382	0.003113499	0.007233024	0.006553211	0.01429772	0.01884447	0.050546685	0.008830663	0.00721462	0.006012107	0.001111313	0.002927869	0.00850368	0.018291369	0.005784651	0.027202894	0.017048578	0.013886448	0.005279577	0.011349036	0.007521323	0.00606707	0.001872784	0.00359886	0.004686183	0.029700693	0.008245417	0.020854178
0.004886556	0.483874253	0.254643693	0.218157031	0.188401177	0.131146336	0.066238875	0.097988604	0.104930288	0.064620386	0.070289844	0.032451005	0.04632631	0.046879876	0.04556539	0.061034175	0.018026991	0.019230676	0.02654313	0.089375837	0.049523991	0.048180134	0.017039658	0.003130253	0.007271772	0.006591191	0.014374501	0.018957799	0.050810272	0.008884618	0.007261743	0.006067487	0.001129269	0.002939755	0.008561782	0.01839467	0.005816446	0.02732721	0.01712342	0.013960209	0.005328201	0.011417301	0.007566451	0.006112346	0.001887004	0.003617142	0.004701373	0.029996386	0.008297992	0.020937555
0.00491566	0.484808194	0.255435669	0.218932517	0.189125053	0.131698852	0.066549896	0.098443467	0.105391124	0.064897025	0.070617785	0.032590758	0.046544719	0.04711098	0.045772539	0.06131345	0.018126587	0.019324579	0.026669162	0.089768065	0.04977235	0.048411377	0.017111879	0.003152592	0.007293299	0.00661536	0.014445055	0.01905342	0.051027343	0.008933435	0.007304154	0.006136711	0.00113725	0.002963526	0.008611584	0.018502423	0.005843113	0.027460382	0.017213747	0.014025291	0.005381944	0.011470937	0.007604058	0.006152592	0.001889848	0.003648482	0.004744412	0.03009495	0.008324279	0.021055265
0.004945186	0.485789144	0.256234952	0.219718659	0.189808509	0.132246179	0.0668557	0.098866541	0.105851229	0.065202153	0.070944469	0.032751325	0.046777183	0.047313195	0.046009279	0.061592725	0.018216224	0.019430975	0.026760822	0.090189045	0.050004202	0.048642619	0.017197642	0.003186101	0.007327742	0.006636076	0.01451146	0.019166749	0.051310312	0.008977113	0.007315935	0.006160939	0.001161192	0.002983336	0.008686287	0.018603052	0.005880036	0.027591914	0.017287299	0.01410556	0.00542545	0.01151726	0.007664228	0.006196192	0.001902646	0.003664152	0.004772261	0.030324933	0.008350566	0.021187688
0.004974689	0.486788899	0.257038123	0.220525426	0.190488275	0.132806453	0.067167504	0.099341055	0.106314623	0.065519276	0.071274922	0.032944601	0.047008565	0.047526243	0.046210829	0.061913374	0.018295902	0.019539386	0.026883035	0.090604058	0.050280323	0.048857237	0.017283405	0.003202855	0.007370796	0.006677508	0.014577864	0.01923758	0.051573899	0.00902336	0.007341853	0.006178245	0.001167178	0.002999184	0.008729864	0.018713477	0.005900549	0.027726071	0.017367303	0.014153287	0.00545616	0.011558707	0.007716877	0.006239792	0.001909757	0.003679822	0.004802641	0.030423498	0.008359328	0.021305397
0.005004578	0.487769066	0.257832586	0.221302975	0.191170325	0.133367667	0.067474938	0.09980979	0.1067634	0.065816157	0.071586529	0.033099222	0.04720643	0.047754251	0.046437972	0.062245845	0.018405458	0.019649409	0.027012886	0.090992488	0.050539937	0.049061275	0.01739625	0.003227986	0.007383712	0.006732751	0.014642194	0.019322577	0.05184007	0.009113285	0.007372484	0.006219779	0.001181144	0.003022955	0.008771366	0.018805201	0.005940549	0.027856619	0.017449888	0.014198845	0.005507344	0.011605029	0.007754484	0.006276684	0.001914023	0.003705938	0.004840617	0.030587771	0.008411903	0.021432915
0.005034567	0.488737481	0.25863599	0.222051993	0.191870476	0.133919392	0.067788893	0.100233442	0.107221677	0.06613253	0.071934573	0.03326425	0.047435651	0.047947181	0.046653918	0.062538419	0.018549873	0.019757014	0.027158014	0.091391768	0.0507973	0.049283449	0.017531664	0.003272664	0.007426766	0.006791447	0.014698223	0.019411115	0.052077815	0.00916724	0.007403114	0.006257853	0.001193115	0.003042765	0.008827393	0.01890405	0.005979524	0.028001271	0.017535053	0.014263927	0.00554829	0.011648914	0.007804626	0.006296807	0.001923977	0.003742501	0.004863402	0.030653481	0.008455715	0.021540816
0.005064748	0.489724699	0.259445536	0.222835729	0.192576779	0.134476257	0.068107999	0.100677902	0.107707364	0.066427912	0.07226	0.03340995	0.047661627	0.048173125	0.04688666	0.062844292	0.018614611	0.019856156	0.027299322	0.091815461	0.051035154	0.049504112	0.017630968	0.003289419	0.007461209	0.006832879	0.014756327	0.019510278	0.052334942	0.009228904	0.007452594	0.006285542	0.001205086	0.003054651	0.008885495	0.019016256	0.006015422	0.0281351	0.017602153	0.014337687	0.005586678	0.011704988	0.007869811	0.006328668	0.001936775	0.003768618	0.004886187	0.030850609	0.008525814	0.021629098
0.005094972	0.490710351	0.260247385	0.223628058	0.193282905	0.135032529	0.068430887	0.101141435	0.108189397	0.06675703	0.072555272	0.033582411	0.047880036	0.048390816	0.047116202	0.063160508	0.018719187	0.019962955	0.027455908	0.092229931	0.051273009	0.049758026	0.017743814	0.003300588	0.007504262	0.006905386	0.014818581	0.019623606	0.052590776	0.009280289	0.007495005	0.006333999	0.001215062	0.003070499	0.008941522	0.019137367	0.006042088	0.028273192	0.01769248	0.014396262	0.005617388	0.011778129	0.007934996	0.006377299	0.001948151	0.003789511	0.004914036	0.030982028	0.008552101	0.021736998
0.005125519	0.491683466	0.261057164	0.224409732	0.193955641	0.135597597	0.068749275	0.101617683	0.108667774	0.067094395	0.072889495	0.033732572	0.048131962	0.048607475	0.047332948	0.063481157	0.018803844	0.020064918	0.027593397	0.092624329	0.051553632	0.049962064	0.017802493	0.003322927	0.007564538	0.006922649	0.01488706	0.019754643	0.052860823	0.009339383	0.007527991	0.00636515	0.001223043	0.00309427	0.008978874	0.019242449	0.006064653	0.028409316	0.017797002	0.014461344	0.005691604	0.011834204	0.007992659	0.006420898	0.001965215	0.003820851	0.004939353	0.031113447	0.008569626	0.021844898
0.005156331	0.492681654	0.261869742	0.225182468	0.194623983	0.136154808	0.069068838	0.102070234	0.109149076	0.06743251	0.073240052	0.033876785	0.048371994	0.048829293	0.047580086	0.063797373	0.018898461	0.020177762	0.027746164	0.093046394	0.051787735	0.050160056	0.017865687	0.003331304	0.007581759	0.006957176	0.014961766	0.019811307	0.053120534	0.00938563	0.00756569	0.006389378	0.001237009	0.003118042	0.009012075	0.019335063	0.006089268	0.028549377	0.017880877	0.014530766	0.005758143	0.011882965	0.008042801	0.00645276	0.001968059	0.003849579	0.004967202	0.031277721	0.008630963	0.021957703
0.005187042	0.493639099	0.262680609	0.225977547	0.195325892	0.136711376	0.069396877	0.102536078	0.109647554	0.06773164	0.073562967	0.034065601	0.048623921	0.049050595	0.047829623	0.06406926	0.019022957	0.020273277	0.027910387	0.093443504	0.052041346	0.05034898	0.01798756	0.00336202	0.007611897	0.006991703	0.015040621	0.019928178	0.053402211	0.009470417	0.007612814	0.006420529	0.001246985	0.003141813	0.009051501	0.019453503	0.006116961	0.028691077	0.017975075	0.01458717	0.005801649	0.011960982	0.008092943	0.006487975	0.001985123	0.003873084	0.004992519	0.031507704	0.008666012	0.02205089
0.005218026	0.494590277	0.263495364	0.226787408	0.196021474	0.137275604	0.06972146	0.103004813	0.110113871	0.068016526	0.073919807	0.034246983	0.048872603	0.049261063	0.048053567	0.064413552	0.019132513	0.020382897	0.028066973	0.09388293	0.052267195	0.050568132	0.018055267	0.003384359	0.007642034	0.007046946	0.01510495	0.020020258	0.053664505	0.009526942	0.007650513	0.006462063	0.001260951	0.003157661	0.009103378	0.019582629	0.006151833	0.028823266	0.018056369	0.014650084	0.005832359	0.012031685	0.0081481	0.006516482	0.001996499	0.003891366	0.005020368	0.031573414	0.008727349	0.022153885
0.00524914	0.495571227	0.264308408	0.227582831	0.196721801	0.13784171	0.070050216	0.103478171	0.110575438	0.068317906	0.074242721	0.034417957	0.049127773	0.049457088	0.048287909	0.064740112	0.019271949	0.020488084	0.028189186	0.094323982	0.052521557	0.050752522	0.018159085	0.003406698	0.007667866	0.007091831	0.015219083	0.020112337	0.053969439	0.009586035	0.007690568	0.006507059	0.001270927	0.003165585	0.00914903	0.01970374	0.006174397	0.028964966	0.018138954	0.014693472	0.005893779	0.012102388	0.008188214	0.006556728	0.002013563	0.003914871	0.00505328	0.031770542	0.008727349	0.022271595
0.005280515	0.496509085	0.265113134	0.228377567	0.19743074	0.138409645	0.070375712	0.103957309	0.111069165	0.068630531	0.074590765	0.034630561	0.0493624	0.049679938	0.048494257	0.06509918	0.019396444	0.020592868	0.028341952	0.094718922	0.052790925	0.051018527	0.018244847	0.003423453	0.007741058	0.007150527	0.015300013	0.0202115	0.054214937	0.009650268	0.00774476	0.006527826	0.001278908	0.003181433	0.009196757	0.019811494	0.006202089	0.029106339	0.018200892	0.014745538	0.005934726	0.012168214	0.008275962	0.006596974	0.002026361	0.003948822	0.005078597	0.03203338	0.008736112	0.02237459
0.005311913	0.497433623	0.265922135	0.229187427	0.19815321	0.138991813	0.070698404	0.104442226	0.111558141	0.068961148	0.074919962	0.034811943	0.049610001	0.049902271	0.048713402	0.065428695	0.019461182	0.02070007	0.028479441	0.095144785	0.053032531	0.051261861	0.018348665	0.003451376	0.007779806	0.007212676	0.015370568	0.020321287	0.05445139	0.009747901	0.007806021	0.006562438	0.001288883	0.003205204	0.009242409	0.019915685	0.006229782	0.029249023	0.018288639	0.014817129	0.005975672	0.012216975	0.008353683	0.00663722	0.002039159	0.00397755	0.005121636	0.032197654	0.008779924	0.022502109
0.005343375	0.498412223	0.266752439	0.229978726	0.198860567	0.139556684	0.071021357	0.104923676	0.112032499	0.06925653	0.075250416	0.034981431	0.049828409	0.050112224	0.048954942	0.065746389	0.01952592	0.020802839	0.028628389	0.095569563	0.053270386	0.051471944	0.018461511	0.003473715	0.00782286	0.007257561	0.015447348	0.020406284	0.054730482	0.00978901	0.007864925	0.006583206	0.001290879	0.003213128	0.009296361	0.020045702	0.006264654	0.029390724	0.018376385	0.014875703	0.006031974	0.012299868	0.008418867	0.006692558	0.002056223	0.004003667	0.005169738	0.032296218	0.008797448	0.022663959
0.005375311	0.499348514	0.267571547	0.230776555	0.199577765	0.140125459	0.07135709	0.105397612	0.1125138	0.069566906	0.075560766	0.035170246	0.050064117	0.050313924	0.049169288	0.066087725	0.019615557	0.020914071	0.028792612	0.095988373	0.053527749	0.051677493	0.018542759	0.003487677	0.007844387	0.007298993	0.015542805	0.020530238	0.054999238	0.009858381	0.007909692	0.00662474	0.001300855	0.0032369	0.009362764	0.020160579	0.006302603	0.029530456	0.018456389	0.014927769	0.006083158	0.012363257	0.008458981	0.00672442	0.002069021	0.00402456	0.00520265	0.032493347	0.008832498	0.022776764
0.005407392	0.500327114	0.268385213	0.231578166	0.200287758	0.140694481	0.071684933	0.105875016	0.113018856	0.069872783	0.075920118	0.035372442	0.050316043	0.050538321	0.049391632	0.066398031	0.019705194	0.021020064	0.028914825	0.096394163	0.053784361	0.051938964	0.018669146	0.003518393	0.007874524	0.007336972	0.015650712	0.020643566	0.055261533	0.009927751	0.007947391	0.006673197	0.001308835	0.00325671	0.009414641	0.020262099	0.006334398	0.029672157	0.018533812	0.014995021	0.0061369	0.012414456	0.008536702	0.006768019	0.002081819	0.004048065	0.005235562	0.032756185	0.00891136	0.022904283
0.005439603	0.501289261	0.269192427	0.232351933	0.200971214	0.141267259	0.072018253	0.106362824	0.11348554	0.0702049	0.076221673	0.035535983	0.050548507	0.050764781	0.049612377	0.066695037	0.019844629	0.021142177	0.029059953	0.096804836	0.054036472	0.052149047	0.018750395	0.00353794	0.007908967	0.007364594	0.015731643	0.020760437	0.05553158	0.010002261	0.007994515	0.006704348	0.001326792	0.00325671	0.009474818	0.020388554	0.006368244	0.029824354	0.018618977	0.015088306	0.006180406	0.012487597	0.008586844	0.006811619	0.002098884	0.004074181	0.005265943	0.032854749	0.008946409	0.022997469
0.005471768	0.502209881	0.270007803	0.233155263	0.201660469	0.141848586	0.072349618	0.106840805	0.113959166	0.070528771	0.07659359	0.035701011	0.050776646	0.051010844	0.049837121	0.067042284	0.019934266	0.021251797	0.029189804	0.097224731	0.054286332	0.052424121	0.01886324	0.003568656	0.007926189	0.007419837	0.015795972	0.020870224	0.055813256	0.010058785	0.008046351	0.006773572	0.001334773	0.003276519	0.00953292	0.020508774	0.006402091	0.029979831	0.018709304	0.015142542	0.006229031	0.012555861	0.008631972	0.006851865	0.00211737	0.00410291	0.005296323	0.033019023	0.008998984	0.02310537
0.005504386	0.503159491	0.27081595	0.233943467	0.202368529	0.142422056	0.072683655	0.107321677	0.11443791	0.070872133	0.076954199	0.035848198	0.051003704	0.051225439	0.050064264	0.067351112	0.020028883	0.021360209	0.029323475	0.097628894	0.054517433	0.052676523	0.018930948	0.003588203	0.00794341	0.007447459	0.015903879	0.02102251	0.056082012	0.010110171	0.008098187	0.006839334	0.001342753	0.003300291	0.009591022	0.020628995	0.006434911	0.03014482	0.018791889	0.01522281	0.006272537	0.012629002	0.008689635	0.006890434	0.002137278	0.004131638	0.005308982	0.033150442	0.00906032	0.023272124
0.005537047	0.504076194	0.27165496	0.234711391	0.203070086	0.143002395	0.073032168	0.107825668	0.114921038	0.071203501	0.077311038	0.03602066	0.051245899	0.051466344	0.050331397	0.06765403	0.020093621	0.021462171	0.029476241	0.098044992	0.054786801	0.052898697	0.019034765	0.003616127	0.007960632	0.007485438	0.015972359	0.021089799	0.056368856	0.010182112	0.008152379	0.006870485	0.001346744	0.0033201	0.00966365	0.020744763	0.006466706	0.030295377	0.018873183	0.015287893	0.006328839	0.012689953	0.008734763	0.006929003	0.002154342	0.004178648	0.005331767	0.033281861	0.009086608	0.023380025
0.00556988	0.505046176	0.272480599	0.235536032	0.203800465	0.143585947	0.073371617	0.108308851	0.115422805	0.071532619	0.077681699	0.036199068	0.051504313	0.051687646	0.050563339	0.067993888	0.020223096	0.021576225	0.029613731	0.098459462	0.055062923	0.053131452	0.019152125	0.00364405	0.007982159	0.007530323	0.016078191	0.021213752	0.056655701	0.010256621	0.008192434	0.00691202	0.0013647	0.00333991	0.009725903	0.020850736	0.006505681	0.030450526	0.018975124	0.015355145	0.00635443	0.012765532	0.008774877	0.006969249	0.002164296	0.004215211	0.005369743	0.033478989	0.009165469	0.023468307
0.005602805	0.505981683	0.273296908	0.236353455	0.204499738	0.144174687	0.073712501	0.108788567	0.115889489	0.071869984	0.078044821	0.036386397	0.051741102	0.051904305	0.050784084	0.068320448	0.020372491	0.021695114	0.029732124	0.098911907	0.055305279	0.053367229	0.019283025	0.003677559	0.008020907	0.007575208	0.016167422	0.021327081	0.056954175	0.010315715	0.00824427	0.006943171	0.001380662	0.003363682	0.009765329	0.02095938	0.006542604	0.030602067	0.019065451	0.015450599	0.006397936	0.012860615	0.008822512	0.00702291	0.002178516	0.004254386	0.005402655	0.033643263	0.009182994	0.023615443
0.005636105	0.506941479	0.274119593	0.237165722	0.205214652	0.144759969	0.074052277	0.109239963	0.116372252	0.072214096	0.078400404	0.036545478	0.051971404	0.052119416	0.051006428	0.068652919	0.020492007	0.021806749	0.029854337	0.099349705	0.055554388	0.053601494	0.019400385	0.003685936	0.008059655	0.007616641	0.016242127	0.021461659	0.057241019	0.010367101	0.00830553	0.006995089	0.001392633	0.003383491	0.009804756	0.021065352	0.006581579	0.030765088	0.019203522	0.015537376	0.006459356	0.012914252	0.008897725	0.007068187	0.002198424	0.004280502	0.005422908	0.033741827	0.009244331	0.023742962
0.005669496	0.507828409	0.274944843	0.237979364	0.205910761	0.145341148	0.07439466	0.109691936	0.116848802	0.072550712	0.078750961	0.036734293	0.052222249	0.052353099	0.051245568	0.069014942	0.020616503	0.021919997	0.029965093	0.099790758	0.055796745	0.053784373	0.019490661	0.003697105	0.008085487	0.007668431	0.016308532	0.021585613	0.057552414	0.010446749	0.008350298	0.007019317	0.001400613	0.003403301	0.009881534	0.021203383	0.006609271	0.030925157	0.019313205	0.015615475	0.006495185	0.012992269	0.008950374	0.007110109	0.002218332	0.004319677	0.005460884	0.033873246	0.00931443	0.023865576
0.005703219	0.508763916	0.275771881	0.238780974	0.20662339	0.145925886	0.0747405	0.110178587	0.117353858	0.072894074	0.079061311	0.036903781	0.052451469	0.052565631	0.051489507	0.069341502	0.020750959	0.022025587	0.030102583	0.100231268	0.056047355	0.05403073	0.019626075	0.003719444	0.008128541	0.007727127	0.016410214	0.021727274	0.057861224	0.010495565	0.008392709	0.007043545	0.00141458	0.003423111	0.009947936	0.021335181	0.006632861	0.03109113	0.019413855	0.015704421	0.006546368	0.013050782	0.009005531	0.007160417	0.00223113	0.004332735	0.005506455	0.03403752	0.00934948	0.024022522
0.005736973	0.509690021	0.276599463	0.239579835	0.207347091	0.146504396	0.075093446	0.110660615	0.117810309	0.073241935	0.079418151	0.037103004	0.052685014	0.052811694	0.05175904	0.069676927	0.020875454	0.022149312	0.030262987	0.100654418	0.056284459	0.054236279	0.019747948	0.003744576	0.00816729	0.007751296	0.01650152	0.021826437	0.058146777	0.010567506	0.008428052	0.007067774	0.001426551	0.003450844	0.010010189	0.021454511	0.00667799	0.031241031	0.019517086	0.015778181	0.006594993	0.013104418	0.009070715	0.007204017	0.002243928	0.00438758	0.005539367	0.034333213	0.009428341	0.024179468
0.005770929	0.510692126	0.277419893	0.240416164	0.208061653	0.147092643	0.075455978	0.111136285	0.118297457	0.07360479	0.079777503	0.037285873	0.052940184	0.053046408	0.051963788	0.070012353	0.020975051	0.022272635	0.030423392	0.101122053	0.056556078	0.054464499	0.019811142	0.003775292	0.008197427	0.007789275	0.016592826	0.021968098	0.058474968	0.010634307	0.008494025	0.007102386	0.001438522	0.003470654	0.010045465	0.021579185	0.006706708	0.031405036	0.019604832	0.015873636	0.006630821	0.013177559	0.009138407	0.007237555	0.002255304	0.004416308	0.005564684	0.034628906	0.009480915	0.024282463
0.005804998	0.511685613	0.278251052	0.241211587	0.208781839	0.14767916	0.075794449	0.111614845	0.118802879	0.073927161	0.080118008	0.037477662	0.053178055	0.053258424	0.052202129	0.070330047	0.021094567	0.022393136	0.030568519	0.101548459	0.056822445	0.054683651	0.01991496	0.003786461	0.008201732	0.00787214	0.016665456	0.022095593	0.058764397	0.010706247	0.008552929	0.007161226	0.001448498	0.003478578	0.010093192	0.0216905	0.00672517	0.031559201	0.019719677	0.015934379	0.006674327	0.013260452	0.009203592	0.00727277	0.002273791	0.004463318	0.005597596	0.034793179	0.009515965	0.024336413
0.005839385	0.512625821	0.27907428	0.242012166	0.209493589	0.148264688	0.076143679	0.11210034	0.119325476	0.07430426	0.080493695	0.037670938	0.053445118	0.053475599	0.052430072	0.070675816	0.021229022	0.022513638	0.030698371	0.101978119	0.05710757	0.054907337	0.020036833	0.003811593	0.00823187	0.007937741	0.016769213	0.022219546	0.059051242	0.010785896	0.008618902	0.007209683	0.001458473	0.003494426	0.01016582	0.021816064	0.006752862	0.03171927	0.019855167	0.016027664	0.006715274	0.013323841	0.009253734	0.007307985	0.002290855	0.00449727	0.005645698	0.034924598	0.009577302	0.024463932
0.005873737	0.513563679	0.279916323	0.242786965	0.21023873	0.148858914	0.07649167	0.112614156	0.119830898	0.07465362	0.080850535	0.037864213	0.053694882	0.053709282	0.052668412	0.070984644	0.021333599	0.022631721	0.030885509	0.102430022	0.057389694	0.055131023	0.020109054	0.003831139	0.008253397	0.007982626	0.016843918	0.022357666	0.059375557	0.010850128	0.008658957	0.007247756	0.001470444	0.003498387	0.010215622	0.021929161	0.006787734	0.031880651	0.019973883	0.01611878	0.006763898	0.013414048	0.009311398	0.007339846	0.002303653	0.004539056	0.005676079	0.035121727	0.009629876	0.024601259
0.005908512	0.514494485	0.280756422	0.243591669	0.210966121	0.149444838	0.076849964	0.113099652	0.120333761	0.075009727	0.081197322	0.038023294	0.053951133	0.053934194	0.052910751	0.071324503	0.021468054	0.022742551	0.031022999	0.102873244	0.057646307	0.055365288	0.020217385	0.003859063	0.008283535	0.008034416	0.016931074	0.022495786	0.059683075	0.010968315	0.008713149	0.007306597	0.001474435	0.003526121	0.010279949	0.022044929	0.006824657	0.032046625	0.020087437	0.016218573	0.006794608	0.013479875	0.009376583	0.007383446	0.002319295	0.004601736	0.005734308	0.035253146	0.009682451	0.024733683
0.005943369	0.515487188	0.281603051	0.244384343	0.211702299	0.150035951	0.077202584	0.113597285	0.120826026	0.075344094	0.081573009	0.038222517	0.054235496	0.054165813	0.053143493	0.071633331	0.021557691	0.022855395	0.031156669	0.103292054	0.057902169	0.055626759	0.020330231	0.00386744	0.008296451	0.008068943	0.016985028	0.022612656	0.059995762	0.011032548	0.008764985	0.007334286	0.001486406	0.003557816	0.010338051	0.022153573	0.006849273	0.032210302	0.020186796	0.016285825	0.006827878	0.013555454	0.009421711	0.007432077	0.002332093	0.004635687	0.00576722	0.035450274	0.009743787	0.024915151
0.005978367	0.516446984	0.282447271	0.245178735	0.212432854	0.150629831	0.077557291	0.114089138	0.121342411	0.075691205	0.081985133	0.038420253	0.054448498	0.054412908	0.053380234	0.071956935	0.021647328	0.022967836	0.031320893	0.103743415	0.058203051	0.055886718	0.020429535	0.003903741	0.008322283	0.008100018	0.017051432	0.022722443	0.060307156	0.011112196	0.008835671	0.007368898	0.001494387	0.003577626	0.010394079	0.022270231	0.006896453	0.032384804	0.020309383	0.016350908	0.00685091	0.013640785	0.009486895	0.007507538	0.002350579	0.004674862	0.005810259	0.035614548	0.009813887	0.025013242
0.006013669	0.517385626	0.283279207	0.245975533	0.213172195	0.151225293	0.07791728	0.114571166	0.121877068	0.076072802	0.082320613	0.038609068	0.054683124	0.054662066	0.053612975	0.072282018	0.021766844	0.023096398	0.031466021	0.104199115	0.05849643	0.056161791	0.020519811	0.003934457	0.00834381	0.008165619	0.017153114	0.022849938	0.060609506	0.011184136	0.00888515	0.007420816	0.001508353	0.003589512	0.010452181	0.022402919	0.006931325	0.032529456	0.020415195	0.01641816	0.006894416	0.013691984	0.009539545	0.00756623	0.002364799	0.004724483	0.005845703	0.035811677	0.009866461	0.02515057
0.006049247	0.518269421	0.284129335	0.246789518	0.213884473	0.151823818	0.078276943	0.115064175	0.122385048	0.076448402	0.082696299	0.038800858	0.054935051	0.054892653	0.053852115	0.072610055	0.021821622	0.023201182	0.031683713	0.104630945	0.058775552	0.056450467	0.020646198	0.003967966	0.008356726	0.008196693	0.017238195	0.022988058	0.060953203	0.011250938	0.008951123	0.007462351	0.001522319	0.003613284	0.010499908	0.022510673	0.006960043	0.032688213	0.020505522	0.016496259	0.0069456	0.013762687	0.009599715	0.00761486	0.002373331	0.00478194	0.005883678	0.035943096	0.00993656	0.025263375
0.006084824	0.519267609	0.284974643	0.247605223	0.214619597	0.15242694	0.0786383	0.115538689	0.122888642	0.076783517	0.083085807	0.0389867	0.055166433	0.055145938	0.054077659	0.072985377	0.021931179	0.023314429	0.031851756	0.105058978	0.059035166	0.056684733	0.020750016	0.00399589	0.008391169	0.0082692	0.017310825	0.023129719	0.061289147	0.011325447	0.009024165	0.007507346	0.001536285	0.003652903	0.01057046	0.022638908	0.007006197	0.032865339	0.020595849	0.016570019	0.00697631	0.013806571	0.009659886	0.007650075	0.002394661	0.004815891	0.005916591	0.036140224	0.010006659	0.025390893
0.006120788	0.520238374	0.285821661	0.248423677	0.215354018	0.153027146	0.078994442	0.116056551	0.12339187	0.077138875	0.083477828	0.039166595	0.055428091	0.055393033	0.054331995	0.073331146	0.022025796	0.023428886	0.032069448	0.105511966	0.059296281	0.056952249	0.020840292	0.004007059	0.00840839	0.008314085	0.01738138	0.023239506	0.061613463	0.011384541	0.009061864	0.007548881	0.001546261	0.003680636	0.010626488	0.022767144	0.007041069	0.033019504	0.020679724	0.016650288	0.007012138	0.013899217	0.009712535	0.007695352	0.002417413	0.004839396	0.005954566	0.036205934	0.010103046	0.02553803
0.006156703	0.521206005	0.286660905	0.249237662	0.216075961	0.153641684	0.079351431	0.116565165	0.123900946	0.077493483	0.083847232	0.039339056	0.055686504	0.055622072	0.054596729	0.073657706	0.022125392	0.023561075	0.032245129	0.105979058	0.059601665	0.057212208	0.020993762	0.004040568	0.008425612	0.008338253	0.017449859	0.023331586	0.061899015	0.011441066	0.009137262	0.007600799	0.001558232	0.00370837	0.010670064	0.022882022	0.007079018	0.033184165	0.020819085	0.016732725	0.007042848	0.013945539	0.009792762	0.007743982	0.002441587	0.004857678	0.005987478	0.036304498	0.010164383	0.025660644
0.006192915	0.522228482	0.287502792	0.25004271	0.216821453	0.154241396	0.079715071	0.117070312	0.124401251	0.077830099	0.084237997	0.039527872	0.055958974	0.055860397	0.054855864	0.074046327	0.022269807	0.023686009	0.032401714	0.106431504	0.059896545	0.057470656	0.021084038	0.004068491	0.008451444	0.008383138	0.01753494	0.023391792	0.062202657	0.011561822	0.009198522	0.007652717	0.001566213	0.003736104	0.010744767	0.023010257	0.007119018	0.033343578	0.020906832	0.016804316	0.007078677	0.014011366	0.009860454	0.007780874	0.002462918	0.004899464	0.006025454	0.036567336	0.010252007	0.025812685
0.006229327	0.52318436	0.288358051	0.250872164	0.217551305	0.154850251	0.080072256	0.117580082	0.124926041	0.078181708	0.084597349	0.039722634	0.056233606	0.056105944	0.055102202	0.074389141	0.022349485	0.023805705	0.032531565	0.106877981	0.060150906	0.057769912	0.021205911	0.004093623	0.008503108	0.008438382	0.017630397	0.023512204	0.062501131	0.011633763	0.009245646	0.007687329	0.001582174	0.003763837	0.01081532	0.023140274	0.007149788	0.033514144	0.021031999	0.016934481	0.007106828	0.014069879	0.009940682	0.007812736	0.00248567	0.004925581	0.006043176	0.036698755	0.010287056	0.025974536
0.006265782	0.524170795	0.289193252	0.251705055	0.218272018	0.155462614	0.08044033	0.118072513	0.12544937	0.078564055	0.084940368	0.039953079	0.056521213	0.056357682	0.055328546	0.074731955	0.02247398	0.023920564	0.03269197	0.107345074	0.06043228	0.058022314	0.02128716	0.004127131	0.008537551	0.008521246	0.017705102	0.023636158	0.062860332	0.011692856	0.009290413	0.007746169	0.001594145	0.003783647	0.010867197	0.02327029	0.007191839	0.033706358	0.021139101	0.017019089	0.00716057	0.014135706	0.010005867	0.00786472	0.002501312	0.004959532	0.006086215	0.036830174	0.010339631	0.026136386
0.006302377	0.525188571	0.290044546	0.252526947	0.21899853	0.156082094	0.080812316	0.11856899	0.125946386	0.078918663	0.085309772	0.040147841	0.05675692	0.056600133	0.055576484	0.075110232	0.022573577	0.024042275	0.032860013	0.107806199	0.060715154	0.058271694	0.021418061	0.004155055	0.008571994	0.008579942	0.017815084	0.023763653	0.063163974	0.011782782	0.009358742	0.007773859	0.001604121	0.003799494	0.010935675	0.023380715	0.007226711	0.033883811	0.02123459	0.017112374	0.00719384	0.014221037	0.010078573	0.007904966	0.002522642	0.004996096	0.006101405	0.036895883	0.010392205	0.026239382
0.006339318	0.526082552	0.290897318	0.253334745	0.219746483	0.15669683	0.081185932	0.119070669	0.126459116	0.079262025	0.085679176	0.040306922	0.057039121	0.056841038	0.055826021	0.075500331	0.022693093	0.024173255	0.033035694	0.108284685	0.060997278	0.058555835	0.021539934	0.004171809	0.008619354	0.008604111	0.01790224	0.023908855	0.063506379	0.011880415	0.00940351	0.007811932	0.001614097	0.00383119	0.010985477	0.023492921	0.00726466	0.034056017	0.021318465	0.017192642	0.007219431	0.014311244	0.010146265	0.00795192	0.002531174	0.005032659	0.006146976	0.037191576	0.010453542	0.026376709
0.006376499	0.527023544	0.291740371	0.254148043	0.220490394	0.157317891	0.081559874	0.119575238	0.126998159	0.079635376	0.086069941	0.040515065	0.057289966	0.057099481	0.056087556	0.075837234	0.022837508	0.024298592	0.033173183	0.108764255	0.061282403	0.058823352	0.021616669	0.004205318	0.008636575	0.008652448	0.017995621	0.024046975	0.063839739	0.011949786	0.009460058	0.00786385	0.001632054	0.003858923	0.011053954	0.023613142	0.007305686	0.034234127	0.021432019	0.017279419	0.007257819	0.014386823	0.010241535	0.007995519	0.002551082	0.005056164	0.006174824	0.037322995	0.010488591	0.026489514
0.006413857	0.527910473	0.29257083	0.254988497	0.221226924	0.157933071	0.081931273	0.120065935	0.127523315	0.079987735	0.086414215	0.040721722	0.057570004	0.057349671	0.056322697	0.076183004	0.022942085	0.024422318	0.033333588	0.109210733	0.061567528	0.059105982	0.021743055	0.00421928	0.008658102	0.008697333	0.018070327	0.024185094	0.06415501	0.012021726	0.009528387	0.007901923	0.001638039	0.003878733	0.011089231	0.023730691	0.007331327	0.034400428	0.021546863	0.01735101	0.00728597	0.014486782	0.010309227	0.008042473	0.002565302	0.005108397	0.006210268	0.037454414	0.010523641	0.026607223
0.006451658	0.52891728	0.29343915	0.2558537	0.221966968	0.158549092	0.082299021	0.120584375	0.128065647	0.080355838	0.086803723	0.040947706	0.057811118	0.057590575	0.056584231	0.076542072	0.023036701	0.024560552	0.033486354	0.109692473	0.061830894	0.059388612	0.021869442	0.004255581	0.008701156	0.008759482	0.018149182	0.024305506	0.064502583	0.012098805	0.009577867	0.007929613	0.001648015	0.003890619	0.011157708	0.023863379	0.007365174	0.034572633	0.021653965	0.017392229	0.007332035	0.014550171	0.010371904	0.008087749	0.002582366	0.005137125	0.006250775	0.037684397	0.010541166	0.02675436
0.006489464	0.529909199	0.294294331	0.256671466	0.222713515	0.159169313	0.082662335	0.121104549	0.128601766	0.080686455	0.08720077	0.041139495	0.058048988	0.057861399	0.056822572	0.076905572	0.023136298	0.024686696	0.033650578	0.110166618	0.062100262	0.0596259	0.021995829	0.004289089	0.008761431	0.008818178	0.018230112	0.024454251	0.064860493	0.01218873	0.009650909	0.007971147	0.001659986	0.003906467	0.011209585	0.023961337	0.007396969	0.034745495	0.021762357	0.017446464	0.007383218	0.014681825	0.010457146	0.008131349	0.002598008	0.005158018	0.006281156	0.037914381	0.010620027	0.026896592
0.006527316	0.530856459	0.295134119	0.257487171	0.223450748	0.159803026	0.083032626	0.121602181	0.129126922	0.081044812	0.087570174	0.041369939	0.058291183	0.058138413	0.057085706	0.077264641	0.023270753	0.024831378	0.033807163	0.110630998	0.06239289	0.059896439	0.022113188	0.004322598	0.008782958	0.008866515	0.018321419	0.024581746	0.065168011	0.012258101	0.009698032	0.008009221	0.001665972	0.003922314	0.011284288	0.024072653	0.007434918	0.034911796	0.021881073	0.017515886	0.007436961	0.014784222	0.010499767	0.00817998	0.002617916	0.005184135	0.006309005	0.038078654	0.010646315	0.027043729
0.006565355	0.531816255	0.295984325	0.258317999	0.224220317	0.160428189	0.083408524	0.122099236	0.129644038	0.081411415	0.087969734	0.041561728	0.058560409	0.058412848	0.057360037	0.077589723	0.023440068	0.024980494	0.033979025	0.111098091	0.062677265	0.060156399	0.022180896	0.004347729	0.008830317	0.008945927	0.018408574	0.024709241	0.065489742	0.012360873	0.009747512	0.008043833	0.001667967	0.003942124	0.011352766	0.024199998	0.007492354	0.035093186	0.021997208	0.017622187	0.007475349	0.014832983	0.010567459	0.008221902	0.002637825	0.00520764	0.006326726	0.038308638	0.010742701	0.027151629
0.006603559	0.532794072	0.296848758	0.259182172	0.224980748	0.161053303	0.083786965	0.122595135	0.130184908	0.081757027	0.088360498	0.041728242	0.058813417	0.058652721	0.057611174	0.077945835	0.023574523	0.025120743	0.034143249	0.111601531	0.062959389	0.06044054	0.02231631	0.004361691	0.008877676	0.008983907	0.018485355	0.024833194	0.065845068	0.012466214	0.009818197	0.0080646	0.001677943	0.00397382	0.011402568	0.024312204	0.007538508	0.035258503	0.0221056	0.01772198	0.007506059	0.014925628	0.01061008	0.008253764	0.002650623	0.005246814	0.006357107	0.038472911	0.010786513	0.027264434
0.006642279	0.533776589	0.297685358	0.260010938	0.225729579	0.161674957	0.084162928	0.12309508	0.130742955	0.082125129	0.088763828	0.0419572	0.059105348	0.058944695	0.057883906	0.078284216	0.023723918	0.025252529	0.034296015	0.112071337	0.063258771	0.060712591	0.022424642	0.004392407	0.008899203	0.009025339	0.018574586	0.024971314	0.066170675	0.012556139	0.009865321	0.008126901	0.001693904	0.004013439	0.011439919	0.024428862	0.007585688	0.035432349	0.022203669	0.017795741	0.007557242	0.015037777	0.01067025	0.008302394	0.002667687	0.005278154	0.006392551	0.038637185	0.010839087	0.027406666
0.006680997	0.53469721	0.298529578	0.260884047	0.226506529	0.162298687	0.084544173	0.123591557	0.131293692	0.082518722	0.089164644	0.042122228	0.059337813	0.059185599	0.058138242	0.078624075	0.023823515	0.025394391	0.034475515	0.112538972	0.063546147	0.060951391	0.022587139	0.004420331	0.008942256	0.009059866	0.018659667	0.025091726	0.066518248	0.012620371	0.009917157	0.008192664	0.00170787	0.004045134	0.011481421	0.024556207	0.007624662	0.035625875	0.022321094	0.017878178	0.007580275	0.015142613	0.010722899	0.008340963	0.002680485	0.005322552	0.006440653	0.038834314	0.010882899	0.027524376
0.00672019	0.535667191	0.299386081	0.261727251	0.227255009	0.162929385	0.084928222	0.124149299	0.131837486	0.08289732	0.089567973	0.042369026	0.059594064	0.059454875	0.058399777	0.079000875	0.023948011	0.025533431	0.034609186	0.113003352	0.063842527	0.061220418	0.022668388	0.004459424	0.008989615	0.009115109	0.018759273	0.025222762	0.066851608	0.012664049	0.009957212	0.008251505	0.001715851	0.004068906	0.011551974	0.024703144	0.007668765	0.035799065	0.02243981	0.017949769	0.007628899	0.015240134	0.010780563	0.008394624	0.002698971	0.005348669	0.006468502	0.039064297	0.010909186	0.027612658
0.006751421	0.536463234	0.300086241	0.262430895	0.227831264	0.163433865	0.085223203	0.124579309	0.132261411	0.0831987	0.089861989	0.042513239	0.059802741	0.059661217	0.058582131	0.079309703	0.024022708	0.025630961	0.03472758	0.113416195	0.06407813	0.061427479	0.022736095	0.004476178	0.009015448	0.009156542	0.018833978	0.025346716	0.06707514	0.012723143	0.009994911	0.008293039	0.001731812	0.004072868	0.011589325	0.024808226	0.007703637	0.035938141	0.022518523	0.018006174	0.007667287	0.015310837	0.01081817	0.008433193	0.002720301	0.00538262	0.006488755	0.039195716	0.010961761	0.027745081
0.00679092	0.537381504	0.300957826	0.263307785	0.228601887	0.164072371	0.0856036	0.12512029	0.132806667	0.08357355	0.090240188	0.042715436	0.060056829	0.059912439	0.05886606	0.07968207	0.024167123	0.025752671	0.034910899	0.113909328	0.064348999	0.061704064	0.022808316	0.004492932	0.009045585	0.009201427	0.01893151	0.025452961	0.067407208	0.012784806	0.010065596	0.008331112	0.001745779	0.004092678	0.011637052	0.024940023	0.00774774	0.036111003	0.022620464	0.018090781	0.007703115	0.015366912	0.010915947	0.00845667	0.002737365	0.005419184	0.006524199	0.039359989	0.011023098	0.02786279
0.006830616	0.538322496	0.301828557	0.264154426	0.229365832	0.164704849	0.08598954	0.125673986	0.133373119	0.083967142	0.090614618	0.042939933	0.060291456	0.06017862	0.059123595	0.0800899	0.024291619	0.025891711	0.035075123	0.114421448	0.064622119	0.061959489	0.022912134	0.004529233	0.009075723	0.009232501	0.019024891	0.025608789	0.067739276	0.012841331	0.010108007	0.008376108	0.00175775	0.004124373	0.01172628	0.025076273	0.007786715	0.036282552	0.022745631	0.018168881	0.007744062	0.015466871	0.010976117	0.008501947	0.002768649	0.005458358	0.006567238	0.039524263	0.01106691	0.028058972
0.006870312	0.539315983	0.302695866	0.265035098	0.230130129	0.165343108	0.086370915	0.126203986	0.133920933	0.084359235	0.091026743	0.04316889	0.060537976	0.060435516	0.059390729	0.080451923	0.024431054	0.026027125	0.035220251	0.114912953	0.064927503	0.062205845	0.022988869	0.004565534	0.009127387	0.009270481	0.019143174	0.025736284	0.068020953	0.012933825	0.010148062	0.008428026	0.001767726	0.004152107	0.011788533	0.025202728	0.007835946	0.036461318	0.022837249	0.01824698	0.007779891	0.01555464	0.011038795	0.008545547	0.002785713	0.005505368	0.006607745	0.039754246	0.011093197	0.028201205
0.006910629	0.540295366	0.303559133	0.265853208	0.230892668	0.165994217	0.086749617	0.126710866	0.134468747	0.08474608	0.091379813	0.043406768	0.060784496	0.060715109	0.059636267	0.0808435	0.02455057	0.026164553	0.035369198	0.115395778	0.065237389	0.062455225	0.023133311	0.004593458	0.009183357	0.009322271	0.019228255	0.02586732	0.068373694	0.012998058	0.010195186	0.008459177	0.001781692	0.004167954	0.011846635	0.025319387	0.007886202	0.036649924	0.022967578	0.018322909	0.007810601	0.015652161	0.011093951	0.008589146	0.002807043	0.005552378	0.006645721	0.039787101	0.011137009	0.028328723
0.006951029	0.541244977	0.304431962	0.266675444	0.231677703	0.166640087	0.087141033	0.127254737	0.135031179	0.085134425	0.091801989	0.043608964	0.061052641	0.060986965	0.059906599	0.081198135	0.024729844	0.026297548	0.035537241	0.115896506	0.065531518	0.062728787	0.023205532	0.004610212	0.009200579	0.009405136	0.019350688	0.025966483	0.068708346	0.013069998	0.010239953	0.008479944	0.001791668	0.004195688	0.011919263	0.025450294	0.00793851	0.036826066	0.023085003	0.018422703	0.007838752	0.015744806	0.011134065	0.008627715	0.002822686	0.005599388	0.006698887	0.03991852	0.011207108	0.028441528
0.006991645	0.54222436	0.305296239	0.267572959	0.232441121	0.167273701	0.087534341	0.127811323	0.135601285	0.085494281	0.092229191	0.043831975	0.061311054	0.061235607	0.060160136	0.081526172	0.024824461	0.026426513	0.035712922	0.116346781	0.065829399	0.062978166	0.023304836	0.00465489	0.009247938	0.009456926	0.019468971	0.026090436	0.069061088	0.013165062	0.010294145	0.008521478	0.00181162	0.004223421	0.01197529	0.025588325	0.007978511	0.037002207	0.023211461	0.018520326	0.007889935	0.015815509	0.011179193	0.008671315	0.002842594	0.005635951	0.006731799	0.040247068	0.011312257	0.028598474
0.007032551	0.543235084	0.306164792	0.268412381	0.233195224	0.167929653	0.087923215	0.128356349	0.136161159	0.085878127	0.092667702	0.044044578	0.061561899	0.061496114	0.060405674	0.081870464	0.024978836	0.026553462	0.035865688	0.116836659	0.066125029	0.063284979	0.023453792	0.004682814	0.009290991	0.009501811	0.019539526	0.026235639	0.0694022	0.013213878	0.010341269	0.008580319	0.001823591	0.004251155	0.012006416	0.025734371	0.008022613	0.037186549	0.023313401	0.018650491	0.007920645	0.015898402	0.011239364	0.008713238	0.002862502	0.005677737	0.006772306	0.04054276	0.011364831	0.028765229
0.007073528	0.544245808	0.307039565	0.26926521	0.233942826	0.168587483	0.088319978	0.128962641	0.136741498	0.086290462	0.093069775	0.044240828	0.061854912	0.061762295	0.060676007	0.082259085	0.025098352	0.026681621	0.036018454	0.117312432	0.066410904	0.063572143	0.023530527	0.00471353	0.009338351	0.009560507	0.019634983	0.02635251	0.069738144	0.013303804	0.010395461	0.008618392	0.001841547	0.004286812	0.012095645	0.025887541	0.008058511	0.037361051	0.023430826	0.018756793	0.007976947	0.015969105	0.011302041	0.008775284	0.002876722	0.005724747	0.006805218	0.040772744	0.011408643	0.028868224
0.007115072	0.54521579	0.307892259	0.270140038	0.234742271	0.16924556	0.088710221	0.129519804	0.137298448	0.086679557	0.093483156	0.044460865	0.062146844	0.062028992	0.060961535	0.082598943	0.025212888	0.026828722	0.036232327	0.117793087	0.066705034	0.063850239	0.023665941	0.004749831	0.00939432	0.009626108	0.01974289	0.026487088	0.070092178	0.013406575	0.010452009	0.00867031	0.001859504	0.004314546	0.012155822	0.026032696	0.008097486	0.037548673	0.023519863	0.018845739	0.008025571	0.016073941	0.011374747	0.00882056	0.002900896	0.00576131	0.00683813	0.040937017	0.011461218	0.029034979
0.007156537	0.546145812	0.308761356	0.271016928	0.235517815	0.169898299	0.089107506	0.130057317	0.137857226	0.087085894	0.093878946	0.044679415	0.062461481	0.062313228	0.061233467	0.082993475	0.025312484	0.026960911	0.036408008	0.11827754	0.066987157	0.064108687	0.023832953	0.00477217	0.009445985	0.009670993	0.019830046	0.026596875	0.070407449	0.013496501	0.010487352	0.008708383	0.001875465	0.004330394	0.012215999	0.026167166	0.008139537	0.037719894	0.023624384	0.018934685	0.008056281	0.0161739	0.011452468	0.008894344	0.002916538	0.005790039	0.006883701	0.041035582	0.01150503	0.029167402
0.007198261	0.547162021	0.309636906	0.271875944	0.23629125	0.170554597	0.089504139	0.130632976	0.138438661	0.087479486	0.094311174	0.044883098	0.062726382	0.062566513	0.061493402	0.083401305	0.02544196	0.027095115	0.036598966	0.118790203	0.067280536	0.064377715	0.023950312	0.004797301	0.009476122	0.009743499	0.019904751	0.02672437	0.07073564	0.013586426	0.0105439	0.008729151	0.001879455	0.004334356	0.012284477	0.026283824	0.008184666	0.03790194	0.023732777	0.019014954	0.008097228	0.016295801	0.011512638	0.008937944	0.002943556	0.005837048	0.006924208	0.04129842	0.011601416	0.029319444
0.007240006	0.548113981	0.310519065	0.272741835	0.237052384	0.171207485	0.089902924	0.131201122	0.139002555	0.087860334	0.094665501	0.045118002	0.063049669	0.062840432	0.061730943	0.08377515	0.025561476	0.027251082	0.036736455	0.119281165	0.067596425	0.064640697	0.024076699	0.004825225	0.009523481	0.009798743	0.019958705	0.026873114	0.071044451	0.013637812	0.010602805	0.008791452	0.001891427	0.004350203	0.012357105	0.02641206	0.008236974	0.038086282	0.023828265	0.0191039	0.008127938	0.016364066	0.011565288	0.008988252	0.002963464	0.005860553	0.006954589	0.041594112	0.011697802	0.029481294
0.00728222	0.549102767	0.31141685	0.273601538	0.237835309	0.171861311	0.090309924	0.13175424	0.139566814	0.088235934	0.095067573	0.04535142	0.063332951	0.063104034	0.06201967	0.084191846	0.025705891	0.027390928	0.036969424	0.119777553	0.067909312	0.064918793	0.024180517	0.004872696	0.009557924	0.009819459	0.020054161	0.026997068	0.071367474	0.013725168	0.010638147	0.008839909	0.001905393	0.004381899	0.012444258	0.02654831	0.008276974	0.038281776	0.023946981	0.019195016	0.008168885	0.016454274	0.011620444	0.009020113	0.00298195	0.005904951	0.006984969	0.041725531	0.011759139	0.029618622
0.007324802	0.550071182	0.312282449	0.274424805	0.238610678	0.172512568	0.090721293	0.132300422	0.140112435	0.088643021	0.095483467	0.045559563	0.063612989	0.063385175	0.062293202	0.084574556	0.025835367	0.027539238	0.037160382	0.120275568	0.068237206	0.065156081	0.024315931	0.004914581	0.009613894	0.009864344	0.020153768	0.027156436	0.071734428	0.013791969	0.010671134	0.008884905	0.001917364	0.004413594	0.012506511	0.026676546	0.008319026	0.038455622	0.02407731	0.019296978	0.008197036	0.016593241	0.011683122	0.00906539	0.003007547	0.005938903	0.007017881	0.042054079	0.011838001	0.029755949
0.007367537	0.551060751	0.313162663	0.275279352	0.239395887	0.173181221	0.091123142	0.132870302	0.140648189	0.089055356	0.095896848	0.045807848	0.063880053	0.063693141	0.062601125	0.085008984	0.025984762	0.027666187	0.037294052	0.120792571	0.068571103	0.06544778	0.024428776	0.004950882	0.009674169	0.009902323	0.020213947	0.027266224	0.072063912	0.013858771	0.010730038	0.008926439	0.001933325	0.004433404	0.012595739	0.026811905	0.008359026	0.038658004	0.024184412	0.019381586	0.008253338	0.016673696	0.011740785	0.009108989	0.003041675	0.005970243	0.007055857	0.042152643	0.011899338	0.029893277
0.007410368	0.55203465	0.314038447	0.276158305	0.240199374	0.173853976	0.091528121	0.133459254	0.141215737	0.089462443	0.096336615	0.046014505	0.064175228	0.0639944	0.062874656	0.085410904	0.026144116	0.027815303	0.03743918	0.121302521	0.068895995	0.065727387	0.024568705	0.004978806	0.009721529	0.00993685	0.020315629	0.027390177	0.072407609	0.013951266	0.010755956	0.00895759	0.001937316	0.004465099	0.012643466	0.026976652	0.008394923	0.03885317	0.024322483	0.019455346	0.008314758	0.016798036	0.011778392	0.009155943	0.003068693	0.006017253	0.007101428	0.042448336	0.011951912	0.030104173
0.0074535	0.553033621	0.314946105	0.27704207	0.240986342	0.174522233	0.091936817	0.134035491	0.1417588	0.089866531	0.096771356	0.046244949	0.064464997	0.064303913	0.06317698	0.085769972	0.026258652	0.027949507	0.03766451	0.121816269	0.069227641	0.065990369	0.024658981	0.005015107	0.009764582	0.009985188	0.020413161	0.027517672	0.072775855	0.014030914	0.010786587	0.009002586	0.001969238	0.004496795	0.012714019	0.02712626	0.008440052	0.039059161	0.024457973	0.019542123	0.008348027	0.016880929	0.011848591	0.00922805	0.003102821	0.006056427	0.00713434	0.042744029	0.012022011	0.030246405
0.007496997	0.554051396	0.31583355	0.277924805	0.241779284	0.175181941	0.092354967	0.134614618	0.142324887	0.090275117	0.09716966	0.046475393	0.064741792	0.064584022	0.063472107	0.086167459	0.026413027	0.028097414	0.037863106	0.122327847	0.069554785	0.066288114	0.024830506	0.005040238	0.009781804	0.010047336	0.020552195	0.027680583	0.073097587	0.014120839	0.010840779	0.009026814	0.001977219	0.004512643	0.012780421	0.027254496	0.008491334	0.039244815	0.024559914	0.019633238	0.008404329	0.016993078	0.011891212	0.00927165	0.003131261	0.006103437	0.007174847	0.043006867	0.012048298	0.030393542
0.007540562	0.555049584	0.316711277	0.27880307	0.242567833	0.175848617	0.092764967	0.135202414	0.142886588	0.090671709	0.097547859	0.046707324	0.065043455	0.064852783	0.063758435	0.086579722	0.026547483	0.028230812	0.03807316	0.122837797	0.069870673	0.066569232	0.024974948	0.005059785	0.009846384	0.010088769	0.020635201	0.027843493	0.073442576	0.014197918	0.010897327	0.009078732	0.0019852	0.004540376	0.012848899	0.027389856	0.008520052	0.039442933	0.024683791	0.019759064	0.008460631	0.017107666	0.011948875	0.009310219	0.003154013	0.006153059	0.007228013	0.04317114	0.012118398	0.03052106
0.007584572	0.556004679	0.317591492	0.279678242	0.243367805	0.17653086	0.093162838	0.135783853	0.143426727	0.091066801	0.097948675	0.046916954	0.06532998	0.06516178	0.064063958	0.087045181	0.02662218	0.028359777	0.038264118	0.123379213	0.070211323	0.066857908	0.025096821	0.005104463	0.009902354	0.010144012	0.020747258	0.027988695	0.07377852	0.014290412	0.010939738	0.00913065	0.002005152	0.004560186	0.012917377	0.027510967	0.008566207	0.039623995	0.024799926	0.019843672	0.008499019	0.017195435	0.012009046	0.009357172	0.00318672	0.00618701	0.007286242	0.043532543	0.012153447	0.030658388
0.007628873	0.556953506	0.318474894	0.280551008	0.244164614	0.177204603	0.093575316	0.136374539	0.143988428	0.091479885	0.09835703	0.047159292	0.065611099	0.065434151	0.064350287	0.087436757	0.026766595	0.028500026	0.038439799	0.123902183	0.070518958	0.067154141	0.025218694	0.005135179	0.009932492	0.010178539	0.020836489	0.02813744	0.074120924	0.014395753	0.010998643	0.009165262	0.002019118	0.004583957	0.013014905	0.02765256	0.008627745	0.039817849	0.024891543	0.019936957	0.008527169	0.017324651	0.012059188	0.009405803	0.003212316	0.00624969	0.007339408	0.043795381	0.012267358	0.030825143
0.007673308	0.557897632	0.319354487	0.281449554	0.244960369	0.177885364	0.093989619	0.136956556	0.144573518	0.091900467	0.098769155	0.047391223	0.065940874	0.065720967	0.064621419	0.087859364	0.026896071	0.028654381	0.038619299	0.124444141	0.070838598	0.067444328	0.025376678	0.005163103	0.009962629	0.010240687	0.020909119	0.028321599	0.074478834	0.014472832	0.011071684	0.009206796	0.00203907	0.004607729	0.013079233	0.027802168	0.008661592	0.0400222	0.025028324	0.020064952	0.008573235	0.017453866	0.012134401	0.009462818	0.003245022	0.006307146	0.007377383	0.044091073	0.012381269	0.030967375
0.007718025	0.558878582	0.320232292	0.282329882	0.245755244	0.178559799	0.094404052	0.137543196	0.145125352	0.092294059	0.099218974	0.047645455	0.066267405	0.065992307	0.064930141	0.088234686	0.027055426	0.028821229	0.038787342	0.124975248	0.07111622	0.067719401	0.025489523	0.005202196	0.009997072	0.010289025	0.021000425	0.028459719	0.074849665	0.01455248	0.011128233	0.009279482	0.002049045	0.004627539	0.013174687	0.027936637	0.008723131	0.040227862	0.025143168	0.020175593	0.0086193	0.017534321	0.0122046	0.009513125	0.003262086	0.006361991	0.007425486	0.044321057	0.012433844	0.031173366
0.007762759	0.559799203	0.321112585	0.283188554	0.246558556	0.179231812	0.09481829	0.138146598	0.145706057	0.092656914	0.099627329	0.047868465	0.06657123	0.066285312	0.065244463	0.088620351	0.027194861	0.028978405	0.038951565	0.125499304	0.071471876	0.068027725	0.025665562	0.005241289	0.010048737	0.010337363	0.021112483	0.028597838	0.075177857	0.014639836	0.011210699	0.009317555	0.002059021	0.004647348	0.01326599	0.028068435	0.008778516	0.040425325	0.02528124	0.020253692	0.008662806	0.017658661	0.012284827	0.00957014	0.00328626	0.006403777	0.00747612	0.044616749	0.012512705	0.031320503
0.007807773	0.560737844	0.321990778	0.284076445	0.247364327	0.179912919	0.095242374	0.138762137	0.146276163	0.093076746	0.100073378	0.048067688	0.066862081	0.066553041	0.065547587	0.088989763	0.027294457	0.029143238	0.0391578	0.126005999	0.071805022	0.068286173	0.025796463	0.005274798	0.01008318	0.010406416	0.021197564	0.028739499	0.075553856	0.014714346	0.011260179	0.009383318	0.002072988	0.004675082	0.013338618	0.0282127	0.008830824	0.040630003	0.025403826	0.020355654	0.008701193	0.017773248	0.01233497	0.009645601	0.003311856	0.006440341	0.0075065	0.044879587	0.012626617	0.031492163
0.00785307	0.561664733	0.322877601	0.284983585	0.248166057	0.180589775	0.095662089	0.139351667	0.14685431	0.093506324	0.100491785	0.048280292	0.067176718	0.066823349	0.065868307	0.089388727	0.027438873	0.029300011	0.039344938	0.126519204	0.072135167	0.068570314	0.025909308	0.005311099	0.010152066	0.010454754	0.021297171	0.028909493	0.075938899	0.014824826	0.011337933	0.009411007	0.002088949	0.004698853	0.013417471	0.02838279	0.008878003	0.040826809	0.025514799	0.02040989	0.008739581	0.017880522	0.012427733	0.009702616	0.003333186	0.00648735	0.007569793	0.045142425	0.012696716	0.031644204
0.007898622	0.562586137	0.323762092	0.285890725	0.24899239	0.18127701	0.096083564	0.139941775	0.147434649	0.093929155	0.100931552	0.04852263	0.067475137	0.067095721	0.066137839	0.089803946	0.027548429	0.029442275	0.039547354	0.127046515	0.072439051	0.068874104	0.02601764	0.005339022	0.010208036	0.010509997	0.021396777	0.029090111	0.076320067	0.014894196	0.011380344	0.009442158	0.00210092	0.004722625	0.013521225	0.028533289	0.008927234	0.041054449	0.025632225	0.020550902	0.008801001	0.018024366	0.01249041	0.009761308	0.003351672	0.006505632	0.007612832	0.045438118	0.012775577	0.031810959
0.007944406	0.563571788	0.324665086	0.286780677	0.249809233	0.181961922	0.096499628	0.140544599	0.148019373	0.094369229	0.101353728	0.048730773	0.067775719	0.067389758	0.066439364	0.090195522	0.027762562	0.029586555	0.039726854	0.127562432	0.072770696	0.069126506	0.02617111	0.005369738	0.010251089	0.010547977	0.021504685	0.029206981	0.07666118	0.014973845	0.011436892	0.009466387	0.002106906	0.004742435	0.013616679	0.02868824	0.008976465	0.041255191	0.025788361	0.020631171	0.008864981	0.018134077	0.012570638	0.009804908	0.003380113	0.00655003	0.007643212	0.045700956	0.012924538	0.031963
0.007990434	0.564548038	0.325557273	0.287681974	0.250650153	0.182647971	0.096924885	0.141176899	0.148612138	0.094807053	0.101823651	0.04896419	0.068091437	0.067684311	0.06677208	0.0905738	0.027916936	0.029736476	0.039891078	0.128077265	0.073107594	0.069443899	0.026329093	0.005397662	0.010289838	0.010592862	0.02158769	0.029359267	0.077035887	0.015081755	0.011488728	0.009494076	0.002128852	0.004782054	0.013722508	0.028814694	0.009019543	0.041456262	0.025927723	0.0207071	0.008913605	0.018255979	0.012655879	0.009851862	0.003402865	0.006594428	0.007701441	0.045898085	0.0130034	0.032144469
0.008036951	0.565562679	0.32645809	0.28857227	0.251476135	0.183331746	0.097347143	0.141798796	0.149192843	0.09524113	0.102312421	0.049188688	0.068423374	0.06801549	0.06705121	0.090994929	0.028041432	0.029894458	0.040078216	0.12863604	0.073412228	0.069682698	0.026482563	0.005425586	0.010319975	0.010661916	0.021710124	0.029522177	0.077366662	0.015145987	0.011545276	0.009542533	0.002152795	0.004797902	0.013803436	0.028952726	0.00906262	0.041647492	0.026058052	0.020824249	0.008954552	0.018382756	0.012723571	0.009890431	0.003427039	0.006625768	0.00775967	0.046128068	0.013047212	0.032301414
0.008083485	0.566555383	0.327380442	0.289465317	0.252290694	0.184031089	0.097766793	0.142398729	0.149777933	0.095657213	0.102725802	0.04938791	0.068740174	0.068310559	0.067355934	0.091373206	0.028205767	0.03005647	0.040299727	0.129175286	0.073743123	0.069981954	0.026590895	0.005478641	0.010354418	0.010724064	0.021811805	0.029685087	0.077728449	0.015220497	0.011611249	0.009573684	0.002170751	0.004841483	0.013909265	0.029090757	0.009101594	0.041854794	0.026175477	0.020884993	0.00902109	0.01850222	0.012803799	0.00995583	0.003459745	0.006672778	0.007792583	0.046226632	0.013126073	0.032502501
0.008130558	0.567573158	0.328310802	0.290338426	0.253123529	0.184725934	0.098187747	0.142998663	0.150380564	0.096079294	0.103165569	0.049658497	0.069059137	0.068611819	0.067668656	0.091825366	0.028320303	0.030217677	0.040494504	0.129679268	0.074064264	0.070238891	0.026735337	0.005523319	0.010423304	0.010793118	0.021880285	0.029879871	0.07805664	0.015289868	0.011684291	0.009625602	0.002180727	0.004873179	0.013990193	0.02924838	0.009145697	0.042048649	0.026283869	0.020995633	0.009079951	0.018594865	0.012914112	0.010009491	0.003489607	0.006711953	0.007828026	0.046456615	0.013257509	0.032688875
0.008177778	0.568548624	0.329226701	0.291241785	0.253933167	0.185427303	0.098610787	0.14361478	0.150985023	0.096512621	0.103604079	0.049927596	0.069369449	0.068920816	0.067975779	0.092209554	0.028479657	0.030375256	0.040658728	0.130215259	0.074406414	0.070526055	0.026897834	0.005551243	0.010470663	0.010903604	0.021984042	0.030035699	0.078430055	0.015366947	0.011724346	0.009646369	0.002186713	0.004912798	0.014064896	0.029415798	0.009176467	0.042256935	0.026411618	0.021130137	0.009141371	0.018709452	0.012996846	0.010073214	0.003509515	0.006748516	0.007871065	0.046620889	0.013318846	0.032840916
0.008225294	0.569581286	0.330137547	0.292116613	0.254741575	0.186117206	0.099033241	0.144198531	0.151597522	0.09696319	0.104040077	0.050210076	0.069686249	0.069230845	0.068253309	0.092586354	0.028639012	0.030526386	0.040868781	0.130763726	0.074725304	0.070837401	0.027087415	0.005573582	0.010526633	0.010972658	0.02210025	0.030173818	0.078830604	0.015446595	0.011780894	0.009684442	0.002200679	0.004932608	0.014154125	0.029561844	0.009238006	0.04246227	0.026544527	0.021234269	0.009197673	0.018806974	0.013052002	0.01013526	0.003522313	0.006782467	0.007914104	0.046752308	0.013371421	0.032983148
0.008273044	0.570557536	0.331057644	0.293004503	0.255550686	0.18681477	0.099467822	0.144828519	0.152186998	0.097393518	0.104466022	0.050465795	0.069998724	0.069530556	0.068526841	0.093011916	0.028793387	0.030688398	0.041082654	0.131320874	0.075026186	0.071141191	0.027286023	0.005604298	0.010591214	0.011007185	0.022243435	0.030308396	0.07916784	0.015515966	0.011846867	0.009732899	0.002218635	0.004964303	0.014237128	0.029712343	0.009283134	0.042658092	0.026661952	0.021325385	0.009243738	0.018936189	0.013119694	0.010173829	0.0035408	0.006826866	0.007957143	0.047080856	0.01344152	0.033140094
0.008321099	0.571556507	0.331944001	0.293905112	0.256380358	0.187519796	0.099891319	0.145448682	0.152792553	0.09781335	0.104904533	0.050687318	0.070318768	0.069826141	0.068836363	0.093456687	0.028947762	0.030832275	0.041262154	0.131836792	0.075360083	0.071437424	0.027457548	0.005654561	0.010707459	0.011065881	0.022359643	0.030485473	0.079502492	0.015616168	0.011917553	0.009753666	0.002234597	0.004988075	0.014313906	0.02986106	0.009344673	0.042861131	0.026770345	0.02145555	0.009302599	0.019065405	0.013207443	0.010210721	0.003570662	0.006892157	0.008012841	0.047277984	0.013485332	0.033316658
0.008369402	0.572582901	0.332871406	0.29486072	0.257223035	0.188224624	0.100319315	0.146078092	0.153388241	0.098260921	0.105380738	0.050916276	0.07062908	0.070153193	0.069165881	0.093880772	0.029107116	0.030998317	0.041476027	0.132399907	0.075758508	0.071771441	0.0276381	0.0056769	0.010754818	0.011124577	0.022475851	0.030602343	0.079886244	0.015698385	0.011990594	0.009809046	0.002236592	0.00501977	0.014361633	0.030024917	0.009395955	0.043063841	0.026904545	0.021577037	0.009346105	0.01915805	0.013277642	0.010259351	0.003606212	0.006923497	0.00805588	0.047376548	0.013581718	0.033503031
0.008417947	0.573541913	0.33378023	0.295755142	0.258046381	0.188935877	0.100748289	0.146680916	0.15400074	0.098691249	0.105848147	0.051169021	0.070949124	0.070478698	0.069475403	0.094287124	0.029206713	0.031146224	0.04159824	0.132961938	0.076080399	0.072103947	0.027773515	0.005710408	0.010819398	0.011203989	0.022571307	0.030736921	0.080231233	0.015783172	0.012094266	0.009867886	0.002248563	0.00503958	0.014428035	0.030196788	0.009450315	0.043259007	0.027072295	0.021681169	0.009404966	0.019248257	0.013382941	0.010311336	0.003630386	0.006957448	0.008116641	0.047573677	0.013616768	0.0336845
0.008467043	0.57458006	0.334704992	0.296663657	0.258883786	0.189643324	0.101180718	0.147320151	0.15461397	0.099126824	0.106300479	0.051439607	0.07127133	0.070804203	0.069812919	0.094717119	0.029400926	0.031301787	0.041720453	0.133508778	0.076449561	0.072418317	0.027958581	0.005752294	0.010862452	0.011266137	0.022668839	0.030903373	0.080594311	0.015878236	0.012157883	0.009916343	0.002262529	0.005075237	0.014504813	0.030367769	0.0095057	0.043476806	0.027227141	0.021759268	0.009433117	0.019367721	0.013473197	0.010364997	0.003644606	0.006999235	0.00817487	0.047935079	0.013704392	0.033905205
0.008516119	0.575596268	0.335614905	0.297601046	0.259744916	0.190365697	0.101622863	0.147966901	0.155201619	0.099557152	0.106761606	0.051687892	0.071571911	0.071108557	0.070097648	0.095157458	0.029570241	0.031471457	0.041934326	0.134064298	0.076799215	0.072717572	0.028130106	0.005766256	0.010931338	0.011328285	0.022770521	0.031052117	0.080987107	0.015963023	0.012230924	0.009971722	0.00227051	0.005102971	0.014606492	0.030516486	0.009550828	0.043703133	0.027341986	0.021856892	0.009481742	0.019482308	0.01354841	0.010432073	0.003664514	0.007043633	0.008217909	0.048329336	0.013765729	0.034116101
0.008565634	0.576532559	0.336548997	0.298539123	0.260578806	0.1910684	0.102063639	0.148602091	0.155776476	0.099991978	0.107242837	0.051974833	0.07187033	0.071393825	0.070393573	0.095544601	0.029714656	0.031616139	0.042121464	0.134613851	0.077136863	0.073004737	0.028283576	0.005796972	0.010987308	0.011376623	0.022865977	0.031200861	0.081399285	0.016016978	0.01228276	0.010044407	0.002282481	0.005130704	0.014681195	0.030687467	0.009586726	0.043916668	0.027482638	0.021956685	0.009512452	0.019562763	0.013628637	0.010480704	0.003692954	0.007077584	0.008296392	0.048559319	0.013835828	0.034263237
0.008615711	0.577464149	0.337448414	0.299458294	0.261406194	0.19177817	0.102502328	0.149241905	0.156357911	0.100394567	0.107729093	0.052209737	0.072176318	0.071712623	0.070722291	0.095945043	0.029839151	0.031769688	0.042304784	0.135181306	0.077507526	0.073338754	0.028509267	0.005824896	0.011047583	0.011452582	0.022959358	0.031356689	0.081783037	0.016096626	0.012339309	0.010092864	0.002298442	0.005154476	0.014774574	0.030838856	0.009653393	0.044135451	0.027605225	0.02205214	0.009573872	0.019650533	0.013701343	0.010527657	0.003717129	0.007114148	0.008369811	0.048756448	0.013905927	0.034444706
0.008665866	0.578413759	0.338362059	0.300358559	0.262252034	0.192503359	0.102948972	0.149882296	0.156988318	0.100806152	0.108175143	0.052431261	0.072474737	0.072035033	0.070995823	0.096382427	0.030038345	0.031921222	0.042499561	0.135747134	0.077846675	0.073644055	0.028734958	0.005883536	0.011116469	0.011528542	0.023081792	0.031516057	0.082166789	0.016181413	0.012402925	0.01013786	0.002310413	0.005209943	0.014832676	0.030987574	0.00969647	0.044357842	0.027731682	0.022138917	0.009625055	0.019750492	0.013771542	0.010586349	0.003731349	0.007158546	0.008417913	0.04911785	0.013967264	0.034596747
0.008716207	0.579380606	0.339290086	0.301283574	0.263066241	0.19322588	0.103403897	0.150523844	0.157626033	0.101247726	0.108616166	0.052703334	0.072782887	0.07235899	0.071274153	0.096796168	0.03018276	0.032080816	0.042701976	0.136305367	0.078212835	0.073941799	0.0288794	0.005911459	0.011224103	0.011614859	0.0232063	0.031650635	0.082571214	0.016245645	0.01246183	0.010186316	0.002318394	0.005249562	0.014917754	0.031166569	0.009741598	0.044580233	0.027845236	0.02223654	0.009706949	0.019867517	0.013844248	0.010638334	0.003759789	0.007226449	0.008478674	0.049347833	0.014054888	0.034778216
0.008767187	0.580300444	0.340218424	0.302221651	0.263917354	0.193943805	0.103851258	0.151172905	0.158246572	0.101680302	0.109096141	0.052933778	0.073081306	0.072664892	0.071555682	0.097242417	0.030386933	0.032228722	0.04291203	0.136889097	0.078537728	0.074242566	0.029064466	0.005953345	0.011305905	0.011673555	0.023316283	0.031806463	0.082912326	0.016320155	0.012523091	0.010245157	0.002340341	0.005269372	0.014996607	0.031311724	0.009796983	0.044806561	0.027966533	0.022325487	0.009758132	0.019977229	0.01391194	0.010690318	0.003776853	0.007286517	0.008559689	0.049544962	0.014124987	0.034964589
0.008818539	0.581275126	0.341147462	0.303179321	0.264760207	0.194673491	0.104296533	0.151780931	0.158841529	0.102124875	0.109554755	0.053204364	0.0733754	0.072976468	0.071854008	0.097700487	0.030516409	0.03237945	0.043125902	0.137454925	0.078891133	0.074522174	0.029303699	0.005995231	0.011379097	0.011701176	0.023438716	0.031930416	0.083307707	0.01641008	0.012600844	0.010297075	0.002356302	0.005305029	0.015065085	0.031480034	0.009852368	0.045028296	0.028098152	0.02242528	0.009814434	0.020096692	0.013972111	0.010728887	0.003796761	0.00735442	0.008640703	0.049643526	0.01424766	0.035146058
0.008869867	0.582219252	0.34206686	0.304070993	0.265606926	0.195401497	0.10474898	0.152444441	0.159492401	0.102576944	0.110015882	0.053442242	0.073687875	0.073299909	0.072161931	0.098124571	0.030640904	0.032533402	0.043332137	0.137993628	0.079262546	0.074857703	0.029448141	0.006048286	0.011430761	0.011780588	0.023536248	0.032089785	0.083713424	0.016502574	0.012650324	0.010352454	0.002374259	0.005348611	0.015133563	0.031638547	0.009902625	0.045251015	0.028254289	0.022512057	0.009855381	0.020191776	0.014072395	0.01077081	0.003823779	0.007388371	0.008698932	0.049873509	0.014326522	0.035312813
0.008921825	0.583153976	0.34299512	0.305026944	0.266467705	0.196135385	0.105219815	0.153117199	0.160120614	0.103034261	0.11051219	0.053699447	0.073984132	0.073591883	0.072481051	0.098644703	0.030785319	0.032715968	0.043546009	0.138568136	0.079591941	0.075208345	0.029646749	0.006081794	0.011499647	0.011877264	0.023671132	0.032242071	0.084081671	0.01658993	0.012699804	0.010393989	0.002400196	0.00536842	0.015233166	0.031809528	0.00995083	0.045475374	0.028416877	0.022629205	0.00991936	0.020279545	0.01415513	0.010827825	0.003853641	0.007464109	0.008752098	0.050103492	0.014440433	0.035494281
0.008973557	0.584126308	0.343931233	0.30596949	0.267323387	0.196872583	0.105688106	0.153752967	0.160729459	0.103470586	0.111003473	0.053947732	0.074305257	0.073922031	0.072796972	0.099046623	0.030974553	0.032894101	0.043756063	0.139163258	0.079964104	0.075480396	0.029786677	0.006126472	0.011559922	0.011970486	0.023801866	0.032422688	0.084473175	0.016687564	0.012744571	0.010445907	0.002414163	0.005400116	0.015299569	0.031980508	0.010009292	0.045684973	0.02855882	0.02272466	0.009988458	0.020364876	0.014225329	0.010888194	0.003867861	0.007505896	0.008825518	0.050464895	0.01450177	0.035705177
0.00902582	0.58505633	0.344863691	0.306888661	0.268193304	0.197613784	0.10614903	0.15440434	0.161349997	0.10393465	0.111479678	0.054187097	0.074609082	0.074239797	0.073112093	0.099494349	0.031148847	0.033064979	0.043935563	0.139713354	0.080326513	0.075781163	0.029962716	0.00617115	0.011607281	0.012115499	0.023920149	0.032553725	0.084842713	0.01681089	0.012786983	0.010487441	0.002432119	0.005439735	0.015413698	0.032168409	0.010072882	0.045905068	0.028695601	0.022813606	0.010039642	0.020484339	0.014323106	0.010945209	0.003890613	0.007565964	0.008891342	0.050760587	0.014580632	0.035935691
0.009078079	0.585985569	0.345788453	0.307831894	0.269051446	0.198363782	0.106626906	0.155055714	0.161977846	0.104427203	0.111975986	0.054444302	0.074928044	0.074601928	0.07344401	0.099930255	0.031313182	0.033228603	0.044141798	0.140287862	0.080671665	0.076172613	0.030066534	0.006218621	0.011637419	0.012177648	0.024042582	0.032755592	0.085230341	0.016923939	0.012852956	0.010528975	0.002442095	0.00547143	0.015496702	0.032336718	0.010137498	0.046138611	0.028847866	0.022893874	0.010093384	0.02056967	0.014398319	0.010993839	0.003919054	0.007626032	0.008959698	0.050826297	0.014659493	0.036136778
0.009130765	0.586869365	0.346732029	0.308782346	0.269925229	0.199110667	0.107090438	0.15571749	0.162628352	0.104889018	0.112444652	0.054708942	0.075272956	0.074935686	0.073811118	0.100376504	0.031497435	0.03339666	0.044344213	0.140869422	0.081040077	0.076503608	0.0302516	0.006263299	0.011701999	0.012250155	0.024135963	0.032932668	0.085605048	0.01702671	0.012900079	0.010573971	0.002458056	0.005515012	0.015598381	0.032488998	0.010185704	0.046370515	0.029002712	0.023004515	0.010152245	0.020662316	0.014473532	0.0110693	0.003950338	0.007696547	0.009005268	0.05112199	0.01475588	0.036337865
0.009183908	0.587721037	0.347675839	0.30975136	0.270754726	0.199856366	0.107554035	0.156367707	0.163247429	0.105371825	0.112942217	0.054982501	0.075599487	0.075269444	0.074141435	0.100864127	0.031621931	0.033556657	0.044535171	0.141433622	0.08136572	0.07681042	0.030414098	0.006285638	0.011762275	0.012315756	0.02423972	0.033116828	0.085983632	0.017129482	0.012954271	0.010615505	0.002474018	0.005546707	0.01570006	0.032670665	0.010229807	0.046587986	0.029151107	0.023073936	0.010193192	0.020754961	0.014576324	0.011138054	0.003968824	0.007761838	0.009071093	0.051319118	0.014852266	0.036553666
0.009237752	0.588657328	0.348612029	0.310692187	0.271643096	0.200607599	0.108018219	0.157029484	0.163911457	0.105848634	0.113466168	0.055260521	0.0758925	0.075633122	0.074454157	0.10131481	0.031781286	0.033723909	0.044745224	0.142017352	0.081716874	0.077123278	0.030585623	0.0063359	0.01182255	0.012360641	0.024345552	0.033347027	0.086326036	0.01720913	0.013024957	0.010670885	0.002489979	0.005574441	0.015795513	0.032846098	0.010279038	0.046804801	0.029299501	0.023160713	0.01023158	0.02086711	0.014669087	0.011185007	0.003990154	0.007840188	0.009147044	0.051549101	0.014957415	0.036725325
0.009291265	0.589637495	0.349568899	0.311639888	0.272527599	0.201360909	0.108489575	0.157701664	0.164552095	0.106327692	0.11396499	0.055544488	0.076212544	0.07593696	0.074787673	0.101752193	0.031925701	0.033902445	0.044940001	0.142615188	0.082092789	0.077484501	0.030784231	0.006386163	0.01188713	0.012429695	0.024478361	0.033534728	0.086699451	0.017268224	0.013081505	0.010712419	0.002509931	0.005621984	0.015878516	0.033007283	0.010325192	0.047013415	0.029447896	0.023234473	0.010280204	0.02096707	0.014741793	0.01122693	0.004012906	0.007889809	0.009212868	0.051910504	0.015018752	0.036955839
0.009345459	0.590664672	0.350503612	0.312565934	0.273404722	0.202127166	0.108956237	0.158375	0.165195658	0.10675802	0.114423604	0.055821021	0.07655313	0.07625937	0.075113991	0.102176277	0.032065136	0.03406083	0.045195884	0.143197291	0.082474706	0.077774688	0.030951242	0.006425256	0.011925879	0.012498748	0.024594569	0.033718888	0.087026351	0.017365857	0.013145122	0.010753954	0.002531878	0.005653679	0.015953219	0.033185388	0.010373397	0.047245975	0.029576934	0.023349452	0.010321151	0.021071905	0.014809485	0.011294006	0.004039924	0.007960324	0.009293883	0.052074777	0.015053801	0.03711769
0.009400116	0.591584509	0.351465303	0.31348923	0.274287643	0.202879981	0.109433591	0.159074345	0.16584324	0.107251323	0.114921169	0.05608566	0.076832087	0.076595707	0.075463504	0.102663901	0.032204571	0.034218005	0.045402119	0.143772883	0.082834114	0.078125331	0.031113739	0.006467142	0.011973238	0.012540181	0.024690026	0.033885339	0.087416563	0.01743009	0.013192245	0.010847406	0.002541854	0.005705185	0.016050748	0.03334301	0.010428782	0.047494607	0.029736942	0.023440568	0.010408163	0.021171864	0.014887205	0.011356052	0.004069786	0.007991664	0.009390087	0.052206196	0.015141425	0.037304063
0.009454752	0.592496511	0.352418052	0.314411151	0.275166699	0.20363754	0.109908925	0.15976213	0.16648863	0.107692146	0.115406169	0.056397875	0.077146725	0.076944941	0.075818615	0.103117538	0.032324087	0.03438566	0.045612172	0.144374516	0.083207778	0.078447257	0.031330402	0.006514613	0.012029208	0.012585066	0.024822835	0.03407304	0.08778481	0.017532861	0.013248794	0.010906246	0.002563801	0.005724994	0.016144127	0.033523787	0.010485193	0.04772323	0.029915015	0.023553377	0.010472142	0.021303518	0.014959911	0.011409713	0.004084007	0.008036062	0.00945338	0.052699018	0.015211524	0.037549291
0.009509815	0.593416348	0.353375156	0.315366759	0.276022557	0.20439935	0.110380477	0.160447604	0.16712196	0.108176452	0.115896195	0.056669947	0.077453794	0.077279215	0.076180924	0.103560832	0.032488422	0.034556135	0.045837503	0.144969639	0.083582193	0.078755581	0.0314929	0.006562083	0.012085177	0.012661025	0.024914141	0.034214702	0.088178898	0.017630494	0.01333126	0.010978932	0.002573777	0.005780461	0.016220905	0.033697439	0.01052827	0.047946277	0.030076313	0.023651001	0.010518207	0.021447362	0.015062703	0.011466728	0.004108181	0.008103965	0.009509077	0.052961856	0.015334198	0.037740569
0.009565458	0.594290742	0.3543164	0.31632168	0.276893528	0.205170945	0.110867677	0.161130187	0.167778313	0.108645015	0.116374913	0.05694648	0.077801949	0.077634124	0.076520839	0.104015947	0.032622877	0.034727417	0.046116301	0.145583207	0.083949104	0.079101689	0.03168248	0.00661793	0.012128231	0.012750795	0.025057326	0.034377612	0.088578155	0.01771785	0.013404301	0.011044694	0.002599714	0.005831966	0.016318434	0.033863077	0.010594937	0.048177853	0.03023374	0.023792014	0.010564272	0.021564387	0.015155466	0.01152542	0.004149419	0.008145751	0.009582497	0.053257548	0.015395535	0.037931846
0.009621397	0.595218414	0.355267128	0.317305474	0.277785764	0.205946888	0.111353835	0.161820863	0.168436129	0.109144315	0.116881273	0.05722004	0.078109018	0.077959112	0.076854356	0.104475495	0.032777252	0.034895877	0.04634545	0.14618267	0.084326519	0.079447798	0.031867547	0.006662608	0.012192812	0.012844018	0.025150707	0.034547605	0.088970951	0.017797499	0.01346085	0.01108969	0.002623656	0.005867624	0.016401437	0.034052758	0.01066263	0.048424516	0.030378264	0.023857096	0.010620574	0.021681413	0.015230679	0.011582435	0.004180703	0.008211043	0.009645789	0.053586096	0.015491921	0.038137838
0.009668133	0.596004272	0.356063069	0.318134241	0.27851298	0.206583715	0.111756988	0.162403457	0.168968228	0.109534159	0.117313501	0.057457918	0.078404193	0.078240769	0.077123088	0.104853772	0.032916687	0.035040156	0.046479121	0.146712692	0.084638656	0.079750076	0.032039072	0.006701702	0.012266003	0.012881997	0.025235788	0.0346751	0.089328861	0.017882285	0.013512686	0.011148531	0.002637622	0.005895357	0.016465764	0.034188118	0.010714938	0.048615091	0.030503431	0.023922179	0.010669199	0.021766744	0.015310906	0.011636097	0.004213409	0.008244994	0.009701487	0.053881789	0.015544495	0.038265356
0.009724646	0.5969578	0.357024837	0.319081599	0.279401525	0.207348835	0.112246992	0.163022464	0.169617272	0.110019215	0.11784876	0.057695796	0.078685313	0.078584329	0.077485398	0.105335485	0.033056123	0.035216274	0.046696813	0.147310528	0.08501082	0.080121879	0.032233166	0.006751964	0.012330584	0.012947598	0.025351996	0.034880509	0.089774633	0.017967072	0.013566878	0.011193526	0.002653584	0.005934977	0.016540467	0.034389376	0.010760066	0.048844698	0.030664729	0.024039327	0.010717823	0.021891083	0.015408684	0.011691435	0.004248959	0.008297227	0.009767311	0.054111772	0.015632119	0.038471348
0.009781345	0.597919946	0.357985827	0.3200458	0.280294113	0.208106444	0.112728846	0.163686553	0.170264489	0.110469035	0.118357634	0.057975302	0.0789913	0.078947491	0.077838909	0.105818675	0.033285195	0.035387153	0.046861036	0.147918128	0.085405493	0.08048159	0.032431774	0.006785473	0.01240808	0.013020105	0.025447452	0.035054044	0.09019844	0.018059567	0.013623426	0.011252367	0.002669545	0.005978558	0.016667047	0.034554123	0.010818528	0.049071025	0.030798929	0.024154306	0.010751092	0.022005671	0.015506461	0.011761865	0.004267446	0.008362519	0.009840731	0.054276046	0.015754793	0.038687148
0.009838707	0.598847618	0.358936789	0.321016189	0.28117598	0.208872306	0.113217155	0.164369136	0.170936557	0.11098183	0.118855199	0.05821764	0.079349187	0.079311684	0.078186022	0.106295955	0.033409691	0.035558031	0.047090186	0.148520303	0.085800917	0.080882108	0.03261684	0.006827359	0.012468356	0.013082254	0.025551209	0.035209871	0.090584776	0.018146922	0.01370118	0.011321591	0.002687502	0.006022139	0.016743825	0.034725995	0.010866734	0.049304569	0.03093442	0.024277963	0.010812512	0.022147077	0.015596717	0.011830618	0.004295886	0.008425198	0.009888833	0.054440319	0.015851179	0.038917662
0.009896139	0.599787043	0.359892726	0.32195461	0.282059605	0.209652549	0.11370729	0.165070215	0.171597661	0.11148113	0.11939674	0.058455518	0.079704911	0.079675362	0.078548331	0.106767324	0.033579005	0.035733746	0.047300239	0.149102406	0.08619559	0.081219149	0.03282899	0.006869244	0.012515715	0.013185834	0.025679868	0.035390489	0.090981448	0.018226571	0.013755372	0.01137697	0.002697477	0.006069682	0.016835129	0.034883617	0.010925195	0.049544672	0.031095718	0.02440162	0.010853459	0.02224216	0.015691987	0.011885957	0.00432006	0.008464373	0.009962252	0.054637448	0.015938803	0.039074608
0.009954013	0.600716282	0.360870121	0.322915374	0.28293374	0.210424589	0.114193578	0.165765514	0.172254745	0.11197893	0.119893049	0.058717184	0.080057392	0.080019437	0.078893045	0.107240171	0.03371844	0.035907848	0.04756758	0.149731706	0.086576007	0.08156828	0.032986973	0.006922299	0.012588906	0.013268699	0.025820978	0.035539233	0.091388457	0.018316496	0.013835482	0.011446194	0.002717429	0.006113264	0.016893231	0.035053708	0.010970324	0.049781496	0.03126863	0.024527446	0.010914879	0.022366499	0.015777228	0.011953033	0.004347078	0.00850616	0.010020481	0.054867431	0.016061477	0.039319836
0.01001187	0.601629851	0.361835154	0.323879919	0.283839684	0.211199692	0.114693232	0.166544041	0.172948375	0.112462487	0.120379305	0.059001151	0.08039906	0.08038621	0.079266552	0.107704152	0.033952492	0.036076309	0.047800548	0.150352869	0.086996942	0.081923457	0.033167526	0.006972562	0.012657792	0.013337753	0.025989064	0.035709226	0.091786422	0.018432114	0.013882606	0.011532724	0.002737381	0.006137035	0.017009435	0.035223798	0.011032888	0.050007167	0.031447994	0.02462724	0.010963504	0.022478649	0.015882527	0.012013402	0.00438405	0.008568839	0.010086306	0.055261688	0.016140339	0.039501305
0.0100703	0.60260375	0.36279801	0.324858214	0.284729459	0.211974598	0.115182259	0.167215065	0.173571472	0.112981279	0.120890692	0.059279171	0.080699641	0.080761753	0.079659253	0.10811937	0.034131766	0.03628104	0.048052613	0.150929547	0.087395367	0.082249918	0.03336162	0.00701724	0.01269654	0.013406807	0.026134324	0.03583318	0.092214105	0.018547732	0.013953291	0.011612332	0.002757333	0.006176655	0.017098664	0.035392997	0.011083145	0.050239726	0.031606711	0.024742219	0.010996773	0.022583484	0.015970276	0.012078801	0.00442671	0.008610626	0.010174915	0.055524526	0.0162192	0.039702391
0.01012897	0.603555711	0.363768408	0.325880852	0.28563224	0.212765615	0.115674284	0.167898226	0.174248656	0.113493324	0.12142972	0.059563137	0.081035903	0.081124915	0.080029561	0.108590739	0.03430606	0.036473681	0.048270305	0.15156807	0.087796042	0.082627765	0.033587311	0.007070295	0.012769732	0.013486219	0.026246381	0.035992549	0.092653417	0.018658212	0.014028689	0.011698862	0.002777285	0.00620835	0.017200343	0.035587132	0.01113853	0.050469334	0.031762848	0.024861537	0.011032601	0.02268832	0.016045489	0.01213917	0.004459417	0.008660247	0.010238208	0.055787364	0.016289299	0.039888765
0.010188519	0.604459094	0.364728077	0.326867053	0.286543456	0.213542695	0.116157638	0.168580232	0.174918531	0.113991125	0.121942363	0.059827776	0.081361353	0.081471054	0.08038947	0.109069497	0.034525173	0.036665114	0.048522369	0.152191945	0.088190716	0.083041887	0.033754322	0.007137312	0.012821396	0.013565631	0.026354289	0.036141293	0.093075931	0.01877383	0.014078169	0.011795775	0.002801227	0.006251931	0.017283346	0.035772361	0.011214428	0.050708125	0.031926727	0.024985194	0.011081226	0.022788279	0.016115688	0.012201216	0.004490701	0.008715092	0.010321754	0.056083057	0.016359399	0.04005552
0.010248052	0.605395385	0.365687046	0.327810974	0.28743991	0.214341224	0.116669942	0.169245476	0.175586945	0.114512167	0.122472596	0.06010877	0.081734377	0.081822867	0.080743782	0.109560075	0.034714407	0.036848083	0.048736241	0.152767538	0.088574884	0.083389507	0.033930361	0.007209914	0.012903198	0.013617421	0.026503699	0.036311286	0.09350749	0.018899726	0.01417006	0.011878844	0.002819183	0.006299475	0.01739125	0.03595759	0.011264685	0.050948229	0.032091896	0.02511102	0.011114495	0.022880924	0.016203437	0.012263262	0.004514875	0.008767325	0.010397705	0.056444459	0.01647331	0.040256606
0.010307969	0.606275263	0.36665138	0.328788925	0.288357628	0.215126211	0.117167575	0.169971986	0.176283132	0.114989725	0.122992778	0.060403144	0.082142	0.082171069	0.081124486	0.110060997	0.034833923	0.037026215	0.048961572	0.153371341	0.088970308	0.083738638	0.034165079	0.007246215	0.012950557	0.013707191	0.026653109	0.036484821	0.09395197	0.018987082	0.014236033	0.011979219	0.002835145	0.00633117	0.01752198	0.036136585	0.01132007	0.051199813	0.032257066	0.025230338	0.011163119	0.022980883	0.016263607	0.012328661	0.004540471	0.008816947	0.010483783	0.056641588	0.016648558	0.040521453
0.010368299	0.607204502	0.367613225	0.329768595	0.289278159	0.215912582	0.117671403	0.170709477	0.176993573	0.115492774	0.123455161	0.060676703	0.082484749	0.082539389	0.081501192	0.110588517	0.035003237	0.037206363	0.049255647	0.153959411	0.089352976	0.084060564	0.034417853	0.007296478	0.012993611	0.013765887	0.026781768	0.036711479	0.094348643	0.019107838	0.014287869	0.012072671	0.002857092	0.006378713	0.017623659	0.036303113	0.011386737	0.051444509	0.032402879	0.025340978	0.011206625	0.023112537	0.016351356	0.012405799	0.004558957	0.008866568	0.010552139	0.056904426	0.016762469	0.040747062
0.010429154	0.608117288	0.368575304	0.330745171	0.290196404	0.21671116	0.118169101	0.171414601	0.177686471	0.115971832	0.123932623	0.060929448	0.082846961	0.082914932	0.081882697	0.111121947	0.03519745	0.037379257	0.049488615	0.154592509	0.089776162	0.084408184	0.034571323	0.007363495	0.013032359	0.013852204	0.026902126	0.036860223	0.094769865	0.019195194	0.014337348	0.012145357	0.002873053	0.006414371	0.017704587	0.036473203	0.011433917	0.051667228	0.032565468	0.025442941	0.011239894	0.023210058	0.016466683	0.012484614	0.004588819	0.008918801	0.010617963	0.057035845	0.016850093	0.040933435
0.010490544	0.609083352	0.369545547	0.331735497	0.291124667	0.217510727	0.118689947	0.172160183	0.178414819	0.116493623	0.124420136	0.061263964	0.083194035	0.083287895	0.082242606	0.111643556	0.035381704	0.037584391	0.049721584	0.155222352	0.0902046	0.084760339	0.034738334	0.007394211	0.013122772	0.013935069	0.027020409	0.037033758	0.095191088	0.019300535	0.014398609	0.012228425	0.002889014	0.00645399	0.017804191	0.03667179	0.011479045	0.051907004	0.03274096	0.025555751	0.01128596	0.023285637	0.016566967	0.01254666	0.004617259	0.008973646	0.010678724	0.057397247	0.016920192	0.041183568
0.010551839	0.609959312	0.370508325	0.332746448	0.292041331	0.218306241	0.119202707	0.172941022	0.179103332	0.116968933	0.124935291	0.061565772	0.083561653	0.083668596	0.082620112	0.112123791	0.035630696	0.037773406	0.049973648	0.155824527	0.090651046	0.085106447	0.034941456	0.007450058	0.013195963	0.013986859	0.027126241	0.03717896	0.095607142	0.019382753	0.014464582	0.012283805	0.002893005	0.006501533	0.017891345	0.036873049	0.011537507	0.052147435	0.032897097	0.025662052	0.011352498	0.023395349	0.016654716	0.01261709	0.004648544	0.009028491	0.010734422	0.057791504	0.016990291	0.041399368
0.010613971	0.610944964	0.371480666	0.333769086	0.292974339	0.219119744	0.119715207	0.173684293	0.17980354	0.117499721	0.125451704	0.061839331	0.083888184	0.084041559	0.083013613	0.112601071	0.035829889	0.037968868	0.050183701	0.156440808	0.091050971	0.085505455	0.035108467	0.007505906	0.013243322	0.014073176	0.027236224	0.037370203	0.09602578	0.019485525	0.01453998	0.01235649	0.002900985	0.006545115	0.017990948	0.037048482	0.011607251	0.052393771	0.033035168	0.025803065	0.011429273	0.023466052	0.016749986	0.01266069	0.004676984	0.009067665	0.010782524	0.058054342	0.017086678	0.041624978
0.010676212	0.611846781	0.372465447	0.334747381	0.293890125	0.219929738	0.120224251	0.174426985	0.180528233	0.117992274	0.125955551	0.062160466	0.084251476	0.084411943	0.083407915	0.113138934	0.036049002	0.038156673	0.050431946	0.157067395	0.091445645	0.08588028	0.035298047	0.007542207	0.013338041	0.014138778	0.027354507	0.037547279	0.096436665	0.019588296	0.014627158	0.01241533	0.002912956	0.006592658	0.018088477	0.037243507	0.011679046	0.052645683	0.03317453	0.025922383	0.011495812	0.023566011	0.016852778	0.012744536	0.00470258	0.009132957	0.01085088	0.058185761	0.017209351	0.041860397
0.01073883	0.612842618	0.373434367	0.335751113	0.294815927	0.220750653	0.12073525	0.175199154	0.18123173	0.118502819	0.126479502	0.062447407	0.084568276	0.084776137	0.083765425	0.113654633	0.036223296	0.038340045	0.050649638	0.157679336	0.091880085	0.086212786	0.035447003	0.007567338	0.013432759	0.014225095	0.027497691	0.03778102	0.096888898	0.01968336	0.014674282	0.01250186	0.002928918	0.006652087	0.018183931	0.037430517	0.011741611	0.052893987	0.033333247	0.02604387	0.011549555	0.023663532	0.016960583	0.012825028	0.00473813	0.009187801	0.0109243	0.058448599	0.0173145	0.042012438
0.01080179	0.613832187	0.374428865	0.336762407	0.295749638	0.221562822	0.121260791	0.175940113	0.181912203	0.118986376	0.127052455	0.062726913	0.084933732	0.085131561	0.08414693	0.114161465	0.036452368	0.038529865	0.050955171	0.158331421	0.092298769	0.086574008	0.035627556	0.007637148	0.013497339	0.014287243	0.027642951	0.037979346	0.097271358	0.019796409	0.014719049	0.012574546	0.002954855	0.006683782	0.018271084	0.037633556	0.011804175	0.053148851	0.033495836	0.026148002	0.011598179	0.023829318	0.017050839	0.012875335	0.004769414	0.009221753	0.010995187	0.058678582	0.017463461	0.042218429
0.010865054	0.614766911	0.375410458	0.337764077	0.296688446	0.222359423	0.12179096	0.176653907	0.182639454	0.119530658	0.127625409	0.06300642	0.085326217	0.085526706	0.084528434	0.11471115	0.036576864	0.038726133	0.05118432	0.158951499	0.092745215	0.086942788	0.035817136	0.007681826	0.013549004	0.014380466	0.027759159	0.038159964	0.097700333	0.019888904	0.01478031	0.012626464	0.002966826	0.006731325	0.018397664	0.037840158	0.011876996	0.053408636	0.03364165	0.026265151	0.011631448	0.023931716	0.017166166	0.012945765	0.004800698	0.009310549	0.01108886	0.059039984	0.017577372	0.042394993
0.010928844	0.61571182	0.376402002	0.338785684	0.297627253	0.223172333	0.122311284	0.177413939	0.183347336	0.120044952	0.128179515	0.063303767	0.085674373	0.085919272	0.084911538	0.115209116	0.036736218	0.038928044	0.051447842	0.159616604	0.093178155	0.087320636	0.036020258	0.007706957	0.013609279	0.014470236	0.027894043	0.038390163	0.098120263	0.020014799	0.014858064	0.012723377	0.002982788	0.006794716	0.018515944	0.038020934	0.011920073	0.05365038	0.033784882	0.026384469	0.01168775	0.024068245	0.017251408	0.013017873	0.004831983	0.009383676	0.011142026	0.059171403	0.017664996	0.042664744
0.010993162	0.616615203	0.377380951	0.339761572	0.298559558	0.223978621	0.122830239	0.178193621	0.184060335	0.120564494	0.128687132	0.063621929	0.086039828	0.086276243	0.085317836	0.115707083	0.036930432	0.039146881	0.05163498	0.160245905	0.093608844	0.087712086	0.036291087	0.00774605	0.013686776	0.01453929	0.028026852	0.038514117	0.09852598	0.020135556	0.014942886	0.012802985	0.003000744	0.006846222	0.018619698	0.03821774	0.011987766	0.053898027	0.033946181	0.026508126	0.011738933	0.024212089	0.017336649	0.013096687	0.004861845	0.009435909	0.011225572	0.059467096	0.017700046	0.042900163
0.011057755	0.617544442	0.378390298	0.340754305	0.299492917	0.224792815	0.123353497	0.178912039	0.184775892	0.121103528	0.12922993	0.063896975	0.086352303	0.086652818	0.085704939	0.116219826	0.037139585	0.039362494	0.051883226	0.160871407	0.094035031	0.088077843	0.036498723	0.007771182	0.013764272	0.014608344	0.028153436	0.038708901	0.0989149	0.020240897	0.015011215	0.012858364	0.003018701	0.006889803	0.018698551	0.038434138	0.012035972	0.054155844	0.034102317	0.026614427	0.01177988	0.024382751	0.017429412	0.013155379	0.004893129	0.009498588	0.011286333	0.059729934	0.017770145	0.043145391
0.01112281	0.618484651	0.379385418	0.341784849	0.300457559	0.2256036	0.12388784	0.179693456	0.185490352	0.121647061	0.129771472	0.064183915	0.086735058	0.087026297	0.086116836	0.116747346	0.037358697	0.03956642	0.052074183	0.161539768	0.09444171	0.088428485	0.036679275	0.007801898	0.01385899	0.014687756	0.028317372	0.038924934	0.09933483	0.020361654	0.015096038	0.012924127	0.003032667	0.006984889	0.018816831	0.038647864	0.012123152	0.054414316	0.034253292	0.026742423	0.011825945	0.024497339	0.017532204	0.01322581	0.004922991	0.009569103	0.01132684	0.060124191	0.017875294	0.043366096
0.011187836	0.619367663	0.380401296	0.342770362	0.301398651	0.226435537	0.124416184	0.180411874	0.186196041	0.122203338	0.130305475	0.064458962	0.087083213	0.087399776	0.086517536	0.117276343	0.037532991	0.03976027	0.052330067	0.162179918	0.094858143	0.088830516	0.036873369	0.007835406	0.013923571	0.014798242	0.028470932	0.039116176	0.099776726	0.020461856	0.015157298	0.012976045	0.003058604	0.00702847	0.018914359	0.038840217	0.012192896	0.054690829	0.034382331	0.026850894	0.011861774	0.024628993	0.017609924	0.013311332	0.004951431	0.009637006	0.011372411	0.060288465	0.017927868	0.043557374
0.011253569	0.620290634	0.381401314	0.343733876	0.302345718	0.227257095	0.12495783	0.181197914	0.186917445	0.122713134	0.130862094	0.064748875	0.087424882	0.087775318	0.086908638	0.117809774	0.037732185	0.039979914	0.052643237	0.162834173	0.095301587	0.08924766	0.037126143	0.007891254	0.013975236	0.014888012	0.028632793	0.039303877	0.10021733	0.020585182	0.015242121	0.01304873	0.003076561	0.007056204	0.019009813	0.039052162	0.012256486	0.054943725	0.034533306	0.026983228	0.011897602	0.02475577	0.017707701	0.01336164	0.004974183	0.009691851	0.011417982	0.060518448	0.018015492	0.043797697
0.011320122	0.62125043	0.382413227	0.34475617	0.303284525	0.228081272	0.125491455	0.182003605	0.187642504	0.123271661	0.131372224	0.065016488	0.087773037	0.088150345	0.087310138	0.118321039	0.037931378	0.040190288	0.052906759	0.163513384	0.095775045	0.089619462	0.037378917	0.007947101	0.014048427	0.014953613	0.028788429	0.03951991	0.100660518	0.020675108	0.015338724	0.013124877	0.00311846	0.007103747	0.019078291	0.039240062	0.012331358	0.055215318	0.034663635	0.027098207	0.011941108	0.024899614	0.017807986	0.013428716	0.004996936	0.0097702	0.011471147	0.060781286	0.018103116	0.043993879
0.011386768	0.622206308	0.383404382	0.345798058	0.304210328	0.228922055	0.126026385	0.182735317	0.188375602	0.123817442	0.131918791	0.065294508	0.088148223	0.08854549	0.087734831	0.118823439	0.03817041	0.04038575	0.053177919	0.164131292	0.096165967	0.090038117	0.037577525	0.007977817	0.014100091	0.01503993	0.028917088	0.039696987	0.101067527	0.020759894	0.015416478	0.013173334	0.003142402	0.007155252	0.01918827	0.039441321	0.012403153	0.05546395	0.034852031	0.027230542	0.011984614	0.025038582	0.017898242	0.013500823	0.005016844	0.009853773	0.011531908	0.061175543	0.018217027	0.044175348
0.011453963	0.623173156	0.384399036	0.346809352	0.30516337	0.229759477	0.126567835	0.183495348	0.189111259	0.124330987	0.132466615	0.065608209	0.088502866	0.088929286	0.088124334	0.119328794	0.038404462	0.040604587	0.053429983	0.164806704	0.096593655	0.090415965	0.037807729	0.008005741	0.014160366	0.015160775	0.029054047	0.039895312	0.101462908	0.020867805	0.015510725	0.013239096	0.003172329	0.007218643	0.019271273	0.039662171	0.012482128	0.055728982	0.035010749	0.027332505	0.01202812	0.025153169	0.017996019	0.013554485	0.005045284	0.009924288	0.011587606	0.061306962	0.018313413	0.044499049
0.011521525	0.624118849	0.385400142	0.347858802	0.306097784	0.23060199	0.127103286	0.184260582	0.189834125	0.124885015	0.133011926	0.065872848	0.088852103	0.089328042	0.088514636	0.119831194	0.038693292	0.040802065	0.053773707	0.165406167	0.097060359	0.090768119	0.037952172	0.008053212	0.014229252	0.015236734	0.029184781	0.040072389	0.101909972	0.020991131	0.01560026	0.013284092	0.003194276	0.007282034	0.019348051	0.039854524	0.012565206	0.055995327	0.035199145	0.027440976	0.01208954	0.025289699	0.018121374	0.013629946	0.00507799	0.010007861	0.01162305	0.061471236	0.018383513	0.044680517
0.011589241	0.625083346	0.386424338	0.348901034	0.307065237	0.231447566	0.127641476	0.185024081	0.190553336	0.125427798	0.133616292	0.066171682	0.089241345	0.089725766	0.08893773	0.120400087	0.038907425	0.041008812	0.054021953	0.16610111	0.097487297	0.091173172	0.0380921	0.008100682	0.014311054	0.01529543	0.029303064	0.040295505	0.102311813	0.021099041	0.015694507	0.013332549	0.00323418	0.007325615	0.01944973	0.040044206	0.012640078	0.0562784	0.035365605	0.027588496	0.012145842	0.025457923	0.018216644	0.013705407	0.005109274	0.010088822	0.011686342	0.061635509	0.018436087	0.044891413
0.011657655	0.626056461	0.387438817	0.349897891	0.308032866	0.232290375	0.128187164	0.185811855	0.19129886	0.12597133	0.134118883	0.066472003	0.089638156	0.090121943	0.089300039	0.120946817	0.039096659	0.041218379	0.054232006	0.166753195	0.097943497	0.091528349	0.038308763	0.008159322	0.014401467	0.015388652	0.029440023	0.040532787	0.102713654	0.021194105	0.015772261	0.013384467	0.003254132	0.007365235	0.019522358	0.040278414	0.012719053	0.05655196	0.035555292	0.027707814	0.012189348	0.025577387	0.018316928	0.013785899	0.005139136	0.010154114	0.011767357	0.061964057	0.018506186	0.045131736
0.011726391	0.627006071	0.388437902	0.350948028	0.30897554	0.233137928	0.128739307	0.186570731	0.192028304	0.126522359	0.134680528	0.066815439	0.089996043	0.090520699	0.089673546	0.121492068	0.039280912	0.041420693	0.05448407	0.167398228	0.098380939	0.091913754	0.038534454	0.008217962	0.014453132	0.015481875	0.029599809	0.040755904	0.103132292	0.021294307	0.015866508	0.013432924	0.003268098	0.007412778	0.019646863	0.040475219	0.012800079	0.056822569	0.035733365	0.027837979	0.012235413	0.025750487	0.018397156	0.013849621	0.005166155	0.010206347	0.011823054	0.062226895	0.018602573	0.045376964
0.011795398	0.627943146	0.38944756	0.351980291	0.30991505	0.234004063	0.129290864	0.1873429	0.19277602	0.127061394	0.135252225	0.067127654	0.090378798	0.090905011	0.090103838	0.122084604	0.039505005	0.041631067	0.054770507	0.168061164	0.09881463	0.092317295	0.038687924	0.008257055	0.014513407	0.015530213	0.029776196	0.040964854	0.103609075	0.021417634	0.015958399	0.013498686	0.003306006	0.007464283	0.019754767	0.040717442	0.012881105	0.05711581	0.035910148	0.02794645	0.012281478	0.025911397	0.01851499	0.013920052	0.005197439	0.010263803	0.011911664	0.062522588	0.018725246	0.04564181
0.011865037	0.628892756	0.390445945	0.353019772	0.310881098	0.234879144	0.129845876	0.188073455	0.193508022	0.127609424	0.135841513	0.067465143	0.090773446	0.091283649	0.090511736	0.122615079	0.039664359	0.04184668	0.055045486	0.168743087	0.099255823	0.092722348	0.038882018	0.008315695	0.014590904	0.015644152	0.029946358	0.041191512	0.104067768	0.021489574	0.01605029	0.013564449	0.003333939	0.007507864	0.019873047	0.040941854	0.012953926	0.057398883	0.036112738	0.028091801	0.01234034	0.026043051	0.018620289	0.014000543	0.005218769	0.010347376	0.011962298	0.062785426	0.018830395	0.045926275
0.011935169	0.629861954	0.391473173	0.354049629	0.311842576	0.235733665	0.130396911	0.188887238	0.194271088	0.128182195	0.136410697	0.067780332	0.091142145	0.091680857	0.090899639	0.123195794	0.039858573	0.042042546	0.055309008	0.169378897	0.09972628	0.093151583	0.039112223	0.00835758	0.014642568	0.015733922	0.030095768	0.041467751	0.104543258	0.021628316	0.016137469	0.01362329	0.00335389	0.007563332	0.019989251	0.041153799	0.013041106	0.05767966	0.036261133	0.028267524	0.012386405	0.026199085	0.018728094	0.014069297	0.005245787	0.010430949	0.012043312	0.063015409	0.018961831	0.046117552
0.012005726	0.630871111	0.392468605	0.355082236	0.312785074	0.236593969	0.130954401	0.18969582	0.195038539	0.128742221	0.13696606	0.068116334	0.091523818	0.092071359	0.091319534	0.123726269	0.040087645	0.042273473	0.05557253	0.170023387	0.100186232	0.09357175	0.039324372	0.008405051	0.014715759	0.015840955	0.030245178	0.041620037	0.104978693	0.021736226	0.016241141	0.013678669	0.003381823	0.007610875	0.02009923	0.041343481	0.013123158	0.057950597	0.036449529	0.028371656	0.012427351	0.026306358	0.018833393	0.014136373	0.005271383	0.010485794	0.01209901	0.063146828	0.019084505	0.046323544
0.012076262	0.631846577	0.393488836	0.356126529	0.31372599	0.237448342	0.131519259	0.190480704	0.19579795	0.129323238	0.137556604	0.068412195	0.091874136	0.092489718	0.091746627	0.124277431	0.040301778	0.042477399	0.055832232	0.170710193	0.100633428	0.094022145	0.039495897	0.008441352	0.014793256	0.015937631	0.030404964	0.041857319	0.105429634	0.021838998	0.016330676	0.013744432	0.003401775	0.007646532	0.02022996	0.041557206	0.013205209	0.05822219	0.03665212	0.02850616	0.012475976	0.02645264	0.018941198	0.014211834	0.005298401	0.01057459	0.012162302	0.063376811	0.019180891	0.046583485
0.012147645	0.632750744	0.394505102	0.35716498	0.314679911	0.238307015	0.132072576	0.191288707	0.196580019	0.129897509	0.138095633	0.068767525	0.092278516	0.092923036	0.092147326	0.124825638	0.040600568	0.042684146	0.056122488	0.171386148	0.101066368	0.09447254	0.039744157	0.008505576	0.014827699	0.016023948	0.030562674	0.042087518	0.105889619	0.021957185	0.016436704	0.013799811	0.003419731	0.007709923	0.020368991	0.041779837	0.013265723	0.058497063	0.036814708	0.028660189	0.012575784	0.026647683	0.019071568	0.014278911	0.005321153	0.010645105	0.012250912	0.063541085	0.019268515	0.046843427
0.012219825	0.633733261	0.395540183	0.358223711	0.315653867	0.239170135	0.132632217	0.192081683	0.197369397	0.130449288	0.138672356	0.069107988	0.092655864	0.09332953	0.09257202	0.125370889	0.040789801	0.042897744	0.056424201	0.172090856	0.10154958	0.094859456	0.039987903	0.008558632	0.014909501	0.016144792	0.03072246	0.042324801	0.106341852	0.022098496	0.016552156	0.013879419	0.003451654	0.007757466	0.020512171	0.04200514	0.01333239	0.058793256	0.037000524	0.028799032	0.01261673	0.026754956	0.019196923	0.014359403	0.005356704	0.010692115	0.012316736	0.063836778	0.019382426	0.047152414
0.012291989	0.634682088	0.396570676	0.359250473	0.316618156	0.240046896	0.133198184	0.192902402	0.198161334	0.131036303	0.139226462	0.069411282	0.093084031	0.093698366	0.092987116	0.125911708	0.040949156	0.043126253	0.056695361	0.172785256	0.102008782	0.095253929	0.040191025	0.008600517	0.014978387	0.016210393	0.03086772	0.042572708	0.106814758	0.022237238	0.016632266	0.013965949	0.00346163	0.007789162	0.020628376	0.042239348	0.013431878	0.059107818	0.037165693	0.028933536	0.012675591	0.026918304	0.019302222	0.014433187	0.005385144	0.010765241	0.012397751	0.064066761	0.019487575	0.047382928
0.012364746	0.635657554	0.397577225	0.360310579	0.317593342	0.240909176	0.133768649	0.193672837	0.198922572	0.131610573	0.13979439	0.069724983	0.093463542	0.094114661	0.093412609	0.126459914	0.041198148	0.043343076	0.056993255	0.173498644	0.102464232	0.095654448	0.040412202	0.008659157	0.015077411	0.016307069	0.031015055	0.042795824	0.107263114	0.022355426	0.016714733	0.014014406	0.003499538	0.007844629	0.020738355	0.04246376	0.013501622	0.059392859	0.037328282	0.029081056	0.01274213	0.02704752	0.019399999	0.014505294	0.005416428	0.010859261	0.012461043	0.064296744	0.019601486	0.047603633
0.012438224	0.636628319	0.398599788	0.361351436	0.318580654	0.241786727	0.134330769	0.194481996	0.199692947	0.132186342	0.140418859	0.070019357	0.093888465	0.094534051	0.093828505	0.127036196	0.04141228	0.043584079	0.0572415	0.174208777	0.102921182	0.096061012	0.040592754	0.00870942	0.015154907	0.016400291	0.031205968	0.043001232	0.107730852	0.022445351	0.016837254	0.014069785	0.003525475	0.007915944	0.020877386	0.042668581	0.01357034	0.059680524	0.037499903	0.02925244	0.012793313	0.027191364	0.019515326	0.01458914	0.00543918	0.010927164	0.012516741	0.064592437	0.019741684	0.047863575
0.012511928	0.637613187	0.399635413	0.362453135	0.319555312	0.242671494	0.134893736	0.195277284	0.200504252	0.132735872	0.140972966	0.070333059	0.09426257	0.094921974	0.094238003	0.127676017	0.041601514	0.043827903	0.05747065	0.174919452	0.103346619	0.096488736	0.040768793	0.00876806	0.015228099	0.016507325	0.03138443	0.043284555	0.108183084	0.022627771	0.016950351	0.014135548	0.003547422	0.007987258	0.021022641	0.042877854	0.013658546	0.059959661	0.037680557	0.029393452	0.012852174	0.027352274	0.019618117	0.014664601	0.005483262	0.011013348	0.01259016	0.064789565	0.019829308	0.048123516
0.012586242	0.638638014	0.400671426	0.363520116	0.320531201	0.243560412	0.135472287	0.196097425	0.201278646	0.133308643	0.14160623	0.070661628	0.094637756	0.095348071	0.094636303	0.128172506	0.041850505	0.044039486	0.057768544	0.175614395	0.103832082	0.096936107	0.04095386	0.008821115	0.015314206	0.016617811	0.03152969	0.043497046	0.108608183	0.022761374	0.017056379	0.014229	0.003575355	0.008018954	0.021153371	0.04310939	0.013734443	0.060256839	0.037863792	0.02951494	0.012911035	0.027466861	0.019705866	0.014736708	0.00551739	0.011083863	0.012658516	0.065019549	0.019890645	0.048319699
0.012660575	0.6395508	0.401704485	0.364552378	0.321518162	0.244454864	0.136044708	0.196887511	0.202059254	0.133885162	0.142193005	0.070981276	0.095054029	0.095789127	0.095085791	0.128763565	0.042074598	0.044272429	0.058070257	0.176339176	0.10428153	0.097356274	0.041102816	0.008885339	0.015396008	0.016735203	0.031681175	0.043720163	0.109103055	0.022882131	0.017160051	0.014291302	0.003601292	0.008074421	0.021282026	0.043326678	0.013814444	0.060535976	0.038052188	0.029660291	0.012951982	0.027625333	0.019828714	0.014812169	0.005550097	0.011149154	0.012734467	0.065249532	0.019995794	0.048599258
0.012735875	0.640499627	0.402741043	0.365618672	0.322516897	0.245337852	0.136630627	0.197642919	0.202817568	0.134487921	0.142763446	0.07134404	0.095428134	0.096228635	0.095547275	0.129363489	0.042268811	0.044493281	0.058391066	0.177042256	0.10483002	0.09774319	0.041328507	0.00893281	0.015469199	0.016811162	0.031865863	0.04394682	0.109588882	0.023033719	0.017251941	0.014360526	0.003643191	0.008121964	0.021406531	0.043573353	0.013896496	0.060825937	0.038262521	0.029842522	0.013013402	0.027788681	0.01995407	0.014885953	0.005591335	0.011211834	0.012800292	0.065643789	0.020109705	0.048883723
0.012811417	0.641506433	0.403777523	0.366671559	0.323493488	0.246227116	0.137212829	0.198466528	0.203634356	0.135071188	0.143365298	0.071691936	0.095866031	0.096615011	0.095983166	0.129929428	0.042428166	0.044706073	0.058696599	0.177753474	0.105290723	0.098178471	0.041540656	0.008983073	0.015551001	0.016921648	0.032077527	0.044184103	0.110078585	0.023151907	0.017381531	0.014422827	0.003671123	0.008181393	0.021551787	0.043827153	0.013974445	0.061139187	0.038434143	0.029979195	0.013077382	0.027922773	0.020091961	0.014964768	0.005624041	0.011303242	0.012848394	0.066005191	0.020249904	0.049168187
0.012887176	0.642444291	0.404809804	0.367760884	0.324492399	0.247123842	0.137797509	0.199268173	0.204423734	0.135619218	0.143983485	0.072026452	0.09626933	0.097052972	0.096418257	0.13050571	0.042682137	0.044920477	0.058986854	0.178459267	0.105776936	0.098572944	0.04173475	0.00903892	0.01565433	0.017035587	0.032287116	0.044417844	0.110560536	0.023295787	0.017511121	0.014457439	0.003691075	0.00825667	0.021684592	0.044075609	0.014056497	0.061416028	0.038616087	0.030133224	0.013128565	0.028056865	0.020212302	0.015046937	0.005655325	0.011368533	0.01291675	0.066300884	0.020320003	0.049423224
0.012963738	0.643404087	0.40584092	0.368828208	0.325461258	0.248026053	0.13838747	0.200116057	0.205203976	0.136206233	0.144601672	0.072353534	0.09663911	0.097478036	0.096853348	0.131080514	0.042881331	0.04513609	0.059311483	0.17916072	0.106251144	0.098977997	0.041964955	0.009114314	0.015714606	0.017139168	0.032471804	0.044609086	0.110992095	0.02343196	0.017619505	0.014543969	0.003724993	0.008316099	0.021802871	0.044310707	0.014149831	0.061727966	0.038765772	0.030300269	0.013184867	0.028193394	0.020350193	0.015132459	0.005700829	0.011459941	0.013007891	0.066596577	0.020390102	0.049766543
0.013040894	0.644448501	0.40688082	0.369903095	0.32640938	0.248938297	0.138981213	0.200946023	0.205967772	0.136819488	0.14523368	0.072689537	0.097021865	0.0979356	0.097298836	0.131640542	0.043100443	0.045348882	0.059552089	0.179876277	0.106675831	0.099381539	0.042104883	0.009153408	0.015779186	0.017211674	0.032668942	0.044825119	0.111492135	0.023516747	0.017746739	0.01460281	0.003762901	0.008383452	0.021941902	0.04453512	0.014231882	0.06203236	0.038963201	0.030473823	0.013251406	0.02834699	0.020452984	0.015214628	0.00573638	0.011551349	0.013078779	0.067023688	0.020468964	0.050036294
0.013118671	0.645408297	0.40792764	0.371001013	0.32738439	0.249849603	0.139572609	0.201801998	0.206794792	0.137423746	0.145874483	0.073032973	0.097423	0.098413281	0.097758721	0.132194659	0.043314576	0.045557241	0.059834707	0.180607568	0.107171798	0.099830422	0.042276408	0.009192501	0.015848072	0.01730835	0.032822503	0.045069485	0.111994759	0.023660627	0.017845699	0.014682417	0.003778863	0.008442881	0.022089233	0.04477289	0.014317011	0.062312152	0.039150307	0.030623513	0.013320503	0.028512777	0.020575832	0.015291766	0.005783306	0.011606194	0.013162325	0.067220817	0.020574112	0.050296235
0.013196331	0.646308547	0.408985655	0.372066619	0.328391736	0.250752061	0.140179328	0.20262156	0.207592576	0.138022007	0.146432359	0.073374922	0.097850086	0.098849179	0.098169018	0.132779807	0.04349883	0.045778899	0.060105867	0.181300883	0.107597986	0.100283839	0.042443419	0.009231594	0.015951401	0.017405025	0.033000965	0.045274893	0.112472834	0.023807077	0.017942302	0.014758564	0.003844704	0.008506272	0.022217888	0.045008879	0.014412396	0.062626387	0.039314186	0.030758017	0.013399838	0.02865662	0.020696174	0.015372258	0.005811746	0.011676708	0.013238276	0.06751651	0.020652974	0.050546368
0.01327507	0.647286363	0.410039394	0.373123975	0.329375006	0.251645328	0.140784416	0.20338795	0.20841521	0.138666749	0.147074419	0.073789722	0.098237165	0.099295394	0.098611308	0.133381209	0.043767741	0.046004991	0.060377027	0.182036514	0.108054936	0.100744814	0.042646541	0.009287442	0.016033203	0.017498248	0.033158676	0.04549801	0.113009052	0.023922695	0.018036549	0.014845094	0.003864655	0.008589472	0.022358993	0.045228838	0.014503679	0.062928812	0.039518067	0.030927231	0.013481731	0.02881753	0.020788937	0.015456103	0.00584303	0.011742	0.013316759	0.067877912	0.020793172	0.050752359
0.013354602	0.648297871	0.4110915	0.374224987	0.330379013	0.252543488	0.141393874	0.204211558	0.209221764	0.13926276	0.147698888	0.074145052	0.098646951	0.099740576	0.099025604	0.133932371	0.04407649	0.046227455	0.060644368	0.182771601	0.108547152	0.101160446	0.042872232	0.009348874	0.01611931	0.017605281	0.03329771	0.04570696	0.113509092	0.024069145	0.018142577	0.01492124	0.003900568	0.008617206	0.022479348	0.045445235	0.014568295	0.063238454	0.039712915	0.031083429	0.01354827	0.028976002	0.020889221	0.015536595	0.005884268	0.011799456	0.013400305	0.068107895	0.020863272	0.051002492
0.013434282	0.649249831	0.412144306	0.375328404	0.331372652	0.253444513	0.142003722	0.205081982	0.210039283	0.139864019	0.148265559	0.074501869	0.099070792	0.100200203	0.099433502	0.134483533	0.044340421	0.046461204	0.060946081	0.183529474	0.109023611	0.101627466	0.04307084	0.009413098	0.016218334	0.017760652	0.033480322	0.045940701	0.113980706	0.024259273	0.018255674	0.01497662	0.003962419	0.008660787	0.022641204	0.045661633	0.014642141	0.06354908	0.039924538	0.031272169	0.013607131	0.029136913	0.021004548	0.015623795	0.005918397	0.011872583	0.013486383	0.068436442	0.020950896	0.051306574
[truncated: 319 more rows]
[truncated: 51 more columns]
