# Supplementary material for: Identification and characterization of constrained non-exonic bases lacking predictive epigenomic and transcription factor binding annotations
Source: Nat Commun. 2020 Dec 2;11:6168. doi: 10.1038/s41467-020-19962-9 (PMC7710766; doi:10.1038/s41467-020-19962-9)
Supplement: Supplementary file 11 — Source Data [file 41467_2020_19962_MOESM11_ESM.zip › SourceData/SupFig24b.txt]

State	Cumulative Fraction non-excluded of CNE	AUC
1	0.011758297	0.948996268
2	0.130259209	0.928501707
3	0.157060289	0.922837182
4	0.209482412	0.906828676
5	0.395898916	0.891328229
54	0.403398372	0.889446526
8	0.428607386	0.872127952
7	0.444547127	0.863442025
53	0.449183587	0.857729662
19	0.466165526	0.855891658
55	0.471724086	0.849696322
50	0.483974875	0.846776226
9	0.4962634	0.83202422
10	0.503595572	0.830443738
6	0.644887144	0.830215101
15	0.651121862	0.826112315
13	0.66898096	0.789917728
20	0.681259176	0.789820091
21	0.687354689	0.781821878
12	0.695875282	0.774903994
14	0.707394048	0.772240492
63	0.708359015	0.757846314
11	0.71455561	0.752564387
66	0.717005876	0.744790684
37	0.745092497	0.741046898
47	0.745372904	0.736796034
18	0.747785141	0.735010184
52	0.748710594	0.730722096
51	0.750880122	0.7302542
49	0.752758519	0.723133137
56	0.753863473	0.719591167
17	0.776722924	0.713759802
16	0.778572927	0.713043158
27	0.781174264	0.704461821
38	0.788313761	0.696895828
35	0.798659022	0.694715518
28	0.805789086	0.691620436
41	0.809567834	0.680118394
22	0.811608835	0.678289396
26	0.816048392	0.675676863
67	0.818077426	0.663510556
57	0.818975767	0.661802073
29	0.822561463	0.66124368
39	0.826808087	0.661169134
48	0.827859478	0.648645723
30	0.831769498	0.644242877
25	0.834437765	0.640870885
58	0.835048272	0.639468127
61	0.835544607	0.63860235
34	0.839984293	0.637759059
74	0.842295494	0.636703736
43	0.847789344	0.631017284
42	0.851463979	0.630741943
60	0.851800307	0.630641697
36	0.860782641	0.628052217
64	0.863994715	0.622774982
62	0.864608613	0.622060662
24	0.86674843	0.621912787
40	0.870348304	0.619433929
65	0.872377799	0.615707961
31	0.875039506	0.604862992
45	0.878567042	0.604567059
46	0.882205978	0.600329967
23	0.885505214	0.589911622
68	0.887349911	0.581343219
89	0.887763	0.577455649
59	0.888598261	0.560364571
69	0.892058636	0.540401169
71	0.892489072	0.538556727
32	0.897106564	0.534173405
70	0.897731471	0.53375505
96	0.898058126	0.526625227
88	0.898519912	0.526533075
100	0.90766321	0.523778023
33	0.909988516	0.522546144
72	0.914843612	0.519726189
44	0.921322272	0.510148203
75	0.927251128	0.504080428
73	0.929092204	0.497255994
94	0.929501663	0.493690429
76	0.937060477	0.493368309
91	0.939980002	0.461948217
78	0.942220799	0.459026256
82	0.956138121	0.452331014
80	0.958629034	0.450825707
90	0.960604008	0.439116671
93	0.960949909	0.436587793
81	0.965956222	0.43581589
92	0.967569846	0.432457476
87	0.968073182	0.432213301
79	0.973008834	0.425158058
77	0.974497009	0.418056174
84	0.977185562	0.410627412
95	0.994512829	0.410046247
97	0.994756045	0.390015754
83	0.996401388	0.387686351
85	0.997561839	0.379574181
98	0.997716419	0.357916197
99	0.998230211	0.353618965
86	1	0.348877489
