# Supplementary material for: Identification and characterization of constrained non-exonic bases lacking predictive epigenomic and transcription factor binding annotations
Source: Nat Commun. 2020 Dec 2;11:6168. doi: 10.1038/s41467-020-19962-9 (PMC7710766; doi:10.1038/s41467-020-19962-9)
Supplement: Supplementary file 11 — Source Data [file 41467_2020_19962_MOESM11_ESM.zip › SourceData/SupFig24c.txt]

FalsePositive	State_1_TP	State_2_TP	State_3_TP	State_4_TP	State_5_TP	State_6_TP	State_7_TP	State_8_TP	State_9_TP	State_10_TP	State_11_TP	State_12_TP	State_13_TP	State_14_TP	State_15_TP	State_16_TP	State_17_TP	State_18_TP	State_19_TP	State_20_TP	State_21_TP	State_22_TP	State_23_TP	State_24_TP	State_25_TP	State_26_TP	State_27_TP	State_28_TP	State_29_TP	State_30_TP	State_31_TP	State_32_TP	State_33_TP	State_34_TP	State_35_TP	State_36_TP	State_37_TP	State_38_TP	State_39_TP	State_40_TP	State_41_TP	State_42_TP	State_43_TP	State_44_TP	State_45_TP	State_46_TP	State_47_TP	State_48_TP	State_49_TP
0	0	0	0	0	0	0	0	0	0	0	0	0	0	0	0	0	0	0	0	0	0	0	0	0	0	0	0	0	0	0	0	0	0	0	0	0	0	0	0	0	0	0	0	0	0	0	0	0	0
1.55894E-08	1.96509E-05	1.6126E-05	1.4968E-06	2.14059E-05	4.35568E-06	0	0	1.33867E-07	0	0	0	0	0	0	0	0	0	0	1.77923E-07	0	0	0	0	0	0	0	0	0	0	0	0	0	0	0	0	0	7.27953E-07	0	0	0	0	0	0	0	0	0	0	0	0
4.15716E-08	0.000180788	6.57806E-05	1.04776E-05	3.98592E-05	8.19282E-06	4.2607E-07	1.21078E-06	6.69335E-07	1.10268E-06	3.78114E-07	0	0	0	0	8.49578E-07	0	0	0	1.24546E-06	0	0	0	0	0	0	0	0	0	0	0	0	0	0	0	0	0	3.15446E-06	0	0	0	0	0	0	0	0	0	0	0	1.82875E-06
9.90791E-08	0.000551012	0.000131897	3.37849E-05	6.92615E-05	1.23411E-05	2.89728E-06	8.7176E-06	4.68534E-06	2.7567E-06	4.15925E-06	0	0	0	0	4.67268E-06	0	0	0	4.44807E-06	4.12322E-07	0	0	0	0	0	0	0	2.42471E-06	0	0	0	0	0	0	8.7543E-07	0	6.30892E-06	0	0	0	0	0	0	0	0	0	0	0	3.6575E-06
1.4169E-07	0.000983332	0.000204061	6.00859E-05	0.00010543	1.8045E-05	5.96498E-06	1.04127E-05	6.96108E-06	3.85938E-06	6.42793E-06	8.50633E-07	0	0	1.46351E-06	5.52225E-06	0	0	0	6.93899E-06	8.24644E-07	0	0	0	0	0	0	1.58681E-06	6.06177E-06	0	0	0	0	0	0	8.7543E-07	0	8.73543E-06	0	0	0	0	0	0	0	0	0	4.20613E-06	0	3.6575E-06
2.2033E-07	0.001487182	0.00031056	9.8575E-05	0.000140983	2.65835E-05	9.24573E-06	1.16235E-05	1.17803E-05	5.5134E-06	9.07473E-06	3.40253E-06	0	6.05723E-07	2.92703E-06	6.79662E-06	0	0	0	9.96368E-06	2.47393E-06	0	0	0	0	0	0	3.17362E-06	6.06177E-06	0	0	0	0	0	0	1.75086E-06	0	8.97808E-06	4.94617E-06	0	0	0	0	0	0	0	0	4.20613E-06	0	5.48626E-06
2.81648E-07	0.00191007	0.000401739	0.000135781	0.000181212	3.45689E-05	1.37621E-05	1.21078E-05	1.59302E-05	9.0971E-06	1.20996E-05	4.25317E-06	6.24659E-07	9.08585E-07	4.39054E-06	8.49578E-06	0	0	0	1.20988E-05	2.88626E-06	4.87699E-06	0	0	0	0	0	3.17362E-06	7.27413E-06	0	0	0	0	0	0	4.37715E-06	0	9.46338E-06	6.18271E-06	0	0	0	0	0	0	0	0	4.20613E-06	0	5.48626E-06
3.68255E-07	0.002294442	0.000514755	0.000182824	0.000223654	4.56309E-05	2.02383E-05	1.23499E-05	1.98123E-05	1.37835E-05	1.36121E-05	4.25317E-06	6.24659E-07	2.12003E-06	5.85405E-06	1.35932E-05	0	7.24834E-07	2.65351E-06	1.6191E-05	3.7109E-06	6.50265E-06	0	0	0	0	0	4.76042E-06	1.09112E-05	0	0	0	0	0	0	8.7543E-06	0	1.21325E-05	8.65579E-06	0	0	0	0	0	0	0	0	8.41227E-06	0	5.48626E-06
4.50359E-07	0.002656805	0.000620918	0.000226017	0.000254164	5.77992E-05	2.69276E-05	1.4045E-05	2.65056E-05	1.87455E-05	1.85276E-05	5.1038E-06	2.49864E-06	4.84579E-06	8.78108E-06	1.78411E-05	0	2.1745E-06	3.98026E-06	2.09949E-05	4.12322E-06	1.38181E-05	0	0	0	0	0	9.52085E-06	1.45483E-05	0	0	0	0	0	0	1.8384E-05	0	1.55297E-05	1.6075E-05	0	0	0	0	0	0	0	0	8.41227E-06	0	5.48626E-06
5.57753E-07	0.003141789	0.000732524	0.000273059	0.000296606	7.41848E-05	3.48099E-05	1.64666E-05	3.62779E-05	2.39833E-05	2.38212E-05	9.35696E-06	3.1233E-06	7.8744E-06	1.41473E-05	2.50625E-05	2.08862E-06	3.26175E-06	3.98026E-06	2.90014E-05	6.18483E-06	1.70695E-05	0	0	0	0	0	1.90417E-05	1.57606E-05	0	0	0	0	0	0	3.15155E-05	0	1.89268E-05	2.72039E-05	0	0	0	0	4.29336E-06	0	0	0	8.41227E-06	0	1.28013E-05
6.75193E-07	0.003634634	0.00082854	0.000313259	0.000335235	8.77358E-05	4.05619E-05	2.00989E-05	4.44438E-05	2.81183E-05	2.83585E-05	9.35696E-06	8.12057E-06	1.06002E-05	1.70743E-05	2.88856E-05	8.35446E-06	4.349E-06	5.30702E-06	3.71859E-05	8.24644E-06	1.78823E-05	0	0	0	0	0	2.06285E-05	1.93977E-05	0	0	0	0	0	0	4.37715E-05	0	2.30518E-05	3.46232E-05	0	0	0	0	4.29336E-06	0	0	0	8.41227E-06	0	1.64588E-05
8.28661E-07	0.004250101	0.000948209	0.000364364	0.000387028	0.000105954	4.72938E-05	2.73636E-05	5.35468E-05	3.41831E-05	3.36521E-05	1.02076E-05	1.24932E-05	1.45374E-05	2.24405E-05	3.39831E-05	1.04431E-05	9.78526E-06	5.30702E-06	4.67937E-05	1.1545E-05	1.9508E-05	0	0	0	0	0	2.69757E-05	2.061E-05	0	0	0	0	0	2.18617E-06	5.60275E-05	0	2.86328E-05	4.69886E-05	0	0	0	0	4.29336E-06	0	0	0	1.68245E-05	0	2.37738E-05
9.78319E-07	0.004856136	0.001050139	0.000408627	0.000430455	0.000122408	5.47926E-05	3.85027E-05	6.30513E-05	4.05235E-05	3.89457E-05	1.02076E-05	1.99891E-05	1.9686E-05	2.53676E-05	3.99301E-05	1.46203E-05	1.34094E-05	5.30702E-06	5.28431E-05	1.19573E-05	2.03208E-05	0	0	0	0	0	2.85625E-05	2.061E-05	0	0	0	0	0	4.37234E-06	6.04047E-05	0	3.34858E-05	4.82251E-05	9.15619E-06	0	0	0	8.58671E-06	0	0	0	2.10307E-05	0	2.37738E-05
1.16331E-06	0.005517979	0.001175317	0.000465505	0.000474128	0.000141732	6.37827E-05	4.79468E-05	7.33591E-05	4.68639E-05	4.72642E-05	1.10582E-05	2.3737E-05	2.45318E-05	2.97581E-05	4.75763E-05	2.08862E-05	2.1745E-05	6.63377E-06	6.04938E-05	1.36066E-05	2.27593E-05	0	0	0	0	0	3.01494E-05	2.54595E-05	0	0	0	0	0	8.74468E-06	6.56572E-05	0	3.6155E-05	4.94617E-05	1.37343E-05	0	0	0	1.71734E-05	0	0	0	3.78552E-05	0	2.37738E-05
1.33549E-06	0.006160957	0.001283562	0.000511051	0.000516201	0.000159121	7.1452E-05	5.56958E-05	8.32652E-05	5.26529E-05	5.29359E-05	1.27595E-05	3.24823E-05	2.90747E-05	3.51243E-05	5.4373E-05	2.08862E-05	2.35571E-05	7.96053E-06	6.93899E-05	1.44313E-05	2.4385E-05	0	0	0	0	0	3.17362E-05	2.90965E-05	0	0	0	0	0	1.96755E-05	6.9159E-05	0	3.88241E-05	4.94617E-05	1.37343E-05	0	0	0	2.14668E-05	0	0	0	4.20613E-05	0	2.56025E-05
1.53677E-06	0.006808651	0.00141331	0.000569426	0.000575375	0.000179378	8.01864E-05	6.65928E-05	9.62503E-05	5.87177E-05	6.08763E-05	1.36101E-05	3.93535E-05	3.39205E-05	4.1954E-05	5.86209E-05	2.50634E-05	2.64564E-05	1.32675E-05	7.6151E-05	1.56682E-05	2.92619E-05	0	0	0	0	0	4.28438E-05	3.51583E-05	0	0	0	0	0	2.40479E-05	7.44115E-05	0	4.44051E-05	5.31713E-05	2.51795E-05	0	0	0	2.14668E-05	0	0	0	4.62675E-05	0	2.56025E-05
1.72903E-06	0.007407611	0.001533314	0.000620745	0.000625076	0.000196766	8.78131E-05	7.50682E-05	0.000105889	6.36797E-05	6.69261E-05	1.36101E-05	4.31015E-05	3.63434E-05	4.73203E-05	6.20192E-05	2.7152E-05	2.75437E-05	1.32675E-05	8.57588E-05	1.69052E-05	3.41389E-05	0	0	0	0	0	4.76042E-05	4.00077E-05	0	0	0	0	0	3.93511E-05	7.79133E-05	0	4.92581E-05	5.9354E-05	2.74686E-05	0	0	0	2.57601E-05	0	0	0	4.62675E-05	0	3.6575E-05
1.94313E-06	0.008171639	0.001675693	0.000689811	0.000684495	0.000216332	9.65901E-05	8.49966E-05	0.000119811	7.00201E-05	7.6379E-05	1.78633E-05	4.87234E-05	3.87663E-05	5.02473E-05	7.09397E-05	3.13292E-05	3.18927E-05	1.32675E-05	9.35874E-05	2.10284E-05	3.98288E-05	0	0	0	0	0	4.9191E-05	5.33436E-05	0	0	0	0	0	3.93511E-05	7.96641E-05	0	5.31405E-05	7.04829E-05	2.74686E-05	0	0	0	2.57601E-05	0	0	0	5.04736E-05	0	4.02325E-05
2.13782E-06	0.008783962	0.001807792	0.000747973	0.000734565	0.000233305	0.000104856	9.20191E-05	0.000130386	7.66362E-05	8.50756E-05	2.21165E-05	5.55947E-05	4.11892E-05	5.415E-05	7.81611E-05	3.34179E-05	3.29799E-05	1.45943E-05	9.94589E-05	2.22654E-05	4.38929E-05	0	0	0	0	0	5.23647E-05	5.57683E-05	0	0	0	0	0	3.93511E-05	8.40413E-05	0	5.75082E-05	7.5429E-05	2.74686E-05	0	0	0	3.00535E-05	0	0	0	5.04736E-05	0	4.02325E-05
2.35503E-06	0.009426154	0.001958032	0.000825593	0.000793739	0.000253632	0.00011342	0.000101463	0.000147254	8.18739E-05	9.33941E-05	3.06228E-05	6.49646E-05	4.6035E-05	6.14676E-05	8.66569E-05	3.96837E-05	3.66041E-05	1.85746E-05	0.000111202	2.4327E-05	5.12084E-05	0	0	0	0	1.13742E-05	5.39515E-05	6.42548E-05	0	0	0	0	0	4.15372E-05	9.27956E-05	0	6.30892E-05	7.91387E-05	2.74686E-05	0	0	0	3.00535E-05	0	0	0	5.46797E-05	5.90667E-06	4.02325E-05
2.57086E-06	0.010059699	0.002094028	0.000894445	0.000844793	0.00027465	0.000122751	0.000109212	0.00016064	8.87657E-05	9.9822E-05	3.74279E-05	7.37098E-05	5.0275E-05	7.02486E-05	9.38783E-05	4.17723E-05	4.09531E-05	2.25548E-05	0.000121343	2.68009E-05	6.17752E-05	0	0	0	0	1.81987E-05	5.87119E-05	6.91042E-05	0	4.66777E-06	0	0	0	4.80957E-05	9.71727E-05	0	6.62437E-05	8.28483E-05	2.97576E-05	0	0	0	3.00535E-05	0	0	0	6.72981E-05	5.90667E-06	4.20613E-05
2.84627E-06	0.010798574	0.002257102	0.000976342	0.000907781	0.000297811	0.00013221	0.000122531	0.000178043	9.81385E-05	0.000108141	4.33823E-05	8.2455E-05	5.54237E-05	8.58594E-05	0.00010025	4.38609E-05	4.63894E-05	2.78618E-05	0.000133798	3.00995E-05	7.07164E-05	0	0	0	0	2.27483E-05	6.50591E-05	7.88031E-05	3.61441E-06	1.40033E-05	0	0	0	5.02819E-05	0.000104176	0	7.30379E-05	8.77945E-05	2.97576E-05	0	0	4.03802E-06	3.00535E-05	0	0	0	7.57104E-05	5.90667E-06	4.389E-05
3.08912E-06	0.011459631	0.002405999	0.001040704	0.000970276	0.000320695	0.000142989	0.000133912	0.000193973	0.00010503	0.000119106	5.44405E-05	9.74468E-05	5.72408E-05	9.07378E-05	0.000107047	4.59495E-05	5.11008E-05	3.18421E-05	0.000148566	3.42227E-05	8.2096E-05	0	0	0	0	2.95728E-05	7.14064E-05	8.00154E-05	2.16865E-05	1.40033E-05	0	0	0	5.24681E-05	0.000108553	0	7.66777E-05	9.15041E-05	3.20467E-05	0	0	1.21141E-05	3.00535E-05	0	0	0	7.57104E-05	5.90667E-06	4.93763E-05
3.35414E-06	0.012175711	0.002575389	0.001121104	0.001031418	0.000347867	0.000155686	0.000147957	0.000213384	0.000112198	0.000132718	5.7843E-05	0.000117436	6.14809E-05	9.75675E-05	0.000115118	4.80382E-05	5.79867E-05	3.71491E-05	0.000161376	3.91706E-05	0.000100791	0	0	0	0	3.18476E-05	7.93404E-05	8.36525E-05	3.25297E-05	1.40033E-05	0	0	0	5.46542E-05	0.00011118	0	8.27439E-05	9.89233E-05	3.20467E-05	0	0	1.21141E-05	3.00535E-05	0	0	1.13718E-05	8.41227E-05	5.90667E-06	5.30338E-05
3.6001E-06	0.012910655	0.002727041	0.001198296	0.001087762	0.000372065	0.000167531	0.000159338	0.00022918	0.000117711	0.000141036	6.03949E-05	0.000132428	6.60238E-05	9.95189E-05	0.000123614	5.22154E-05	6.16109E-05	4.37829E-05	0.000169916	4.45308E-05	0.000113796	0	0	0	0	3.18476E-05	8.56876E-05	9.2139E-05	5.06018E-05	1.40033E-05	0	0	0	5.90266E-05	0.000116432	0	8.6141E-05	0.000101396	3.43357E-05	0	3.00413E-06	1.21141E-05	3.00535E-05	0	0	1.70577E-05	8.41227E-05	1.18133E-05	5.85201E-05
3.87032E-06	0.013663678	0.002897237	0.001282758	0.001153825	0.000400204	0.000179546	0.000170477	0.000249528	0.000128186	0.000150489	7.06025E-05	0.000149294	6.96582E-05	0.000103422	0.00013041	5.22154E-05	6.88592E-05	4.90899E-05	0.000183972	4.90663E-05	0.000138181	0	0	0	0	3.18476E-05	9.04481E-05	9.82007E-05	5.06018E-05	1.40033E-05	0	0	0	6.55851E-05	0.000118183	2.22206E-06	9.02661E-05	0.000102633	3.66248E-05	0	9.01239E-06	1.21141E-05	3.00535E-05	0	0	2.27436E-05	0.000100947	1.18133E-05	5.85201E-05
4.10901E-06	0.014318447	0.003050233	0.001359309	0.001213368	0.000424575	0.000188494	0.000181374	0.000266529	0.000136181	0.000159186	7.31544E-05	0.000159913	7.4504E-05	0.000109763	0.000138906	5.4304E-05	7.35706E-05	5.43969E-05	0.000193046	5.56635E-05	0.000156877	0	0	0	0	3.18476E-05	9.52085E-05	0.000106687	5.06018E-05	1.40033E-05	0	0	0	6.55851E-05	0.000124311	2.22206E-06	9.53618E-05	0.000102633	4.12028E-05	0	1.50207E-05	1.61521E-05	3.00535E-05	0	7.31898E-06	2.27436E-05	0.000109359	1.18133E-05	6.03488E-05
4.38546E-06	0.015136711	0.003228156	0.001439067	0.001282875	0.000456205	0.000202383	0.000195419	0.000288617	0.000145002	0.000173554	7.6557E-05	0.000174905	8.11669E-05	0.000112203	0.000149526	6.26585E-05	8.15438E-05	6.10307E-05	0.000206568	6.34976E-05	0.000171507	0	0	0	0	3.18476E-05	9.83821E-05	0.000110324	5.06018E-05	1.40033E-05	0	0	0	6.77713E-05	0.000130439	2.22206E-06	9.97295E-05	0.000108816	4.12028E-05	0	1.50207E-05	1.61521E-05	3.00535E-05	0	7.31898E-06	2.27436E-05	0.000113566	1.772E-05	6.40063E-05
4.66434E-06	0.015823708	0.00338982	0.001511983	0.001345986	0.000481544	0.000213163	0.000206316	0.000305752	0.000155202	0.000183763	8.25114E-05	0.000190521	8.72241E-05	0.000116593	0.000158446	6.89243E-05	8.66176E-05	6.36842E-05	0.0002176	6.88578E-05	0.00018939	0	0	0	0	3.18476E-05	0.000103143	0.00012366	5.06018E-05	1.40033E-05	0	0	0	6.77713E-05	0.000138318	2.22206E-06	0.000104097	0.000112525	4.34919E-05	0	1.50207E-05	2.01901E-05	3.00535E-05	0	7.31898E-06	2.27436E-05	0.000113566	1.772E-05	6.94926E-05
4.99518E-06	0.016601098	0.003576276	0.001601363	0.001422629	0.000514454	0.000225604	0.000215518	0.000327706	0.000164575	0.000192082	8.42127E-05	0.000211135	9.60071E-05	0.000124399	0.000169491	7.10129E-05	9.31412E-05	7.16447E-05	0.00023041	7.4218E-05	0.000201582	0	0	0	0	3.41225E-05	0.000106316	0.00012851	5.06018E-05	1.86711E-05	0	0	0	6.99574E-05	0.000142695	2.22206E-06	0.000110649	0.000114998	4.57809E-05	0	2.10289E-05	2.82662E-05	3.00535E-05	0	7.31898E-06	2.84294E-05	0.000126184	2.36267E-05	7.68076E-05
5.2945E-06	0.017258225	0.003742576	0.001678769	0.001490906	0.000543008	0.000236171	0.000230532	0.000347251	0.000172569	0.000203047	8.84658E-05	0.000232998	0.000102367	0.000127813	0.000175438	7.72788E-05	9.78526E-05	8.22588E-05	0.000243043	8.24644E-05	0.000209711	0	0	0	0	3.63973E-05	0.000106316	0.000134571	5.42162E-05	2.33389E-05	0	0	0	6.99574E-05	0.000147072	2.22206E-06	0.000115987	0.000116235	5.95152E-05	0	3.00413E-05	2.82662E-05	3.00535E-05	0	7.31898E-06	2.84294E-05	0.00013039	2.36267E-05	8.04651E-05
5.66933E-06	0.01804662	0.003929167	0.001762804	0.001570624	0.000577093	0.000248697	0.000246272	0.000370008	0.000182769	0.0002125	9.86734E-05	0.000251113	0.000114179	0.000134643	0.000186482	7.93674E-05	0.000105826	9.41996E-05	0.0002587	9.11232E-05	0.0002154	4.32229E-06	0	0	0	3.63973E-05	0.000112663	0.000138208	5.42162E-05	3.26744E-05	0	0	0	7.21436E-05	0.000152325	2.22206E-06	0.000122053	0.000118708	7.78276E-05	0	3.00413E-05	2.82662E-05	3.00535E-05	0	1.4638E-05	2.84294E-05	0.000143009	2.95334E-05	8.41226E-05
5.99359E-06	0.01881615	0.00408989	0.001841493	0.001640132	0.000606753	0.000261863	0.000263223	0.0003846	0.000197104	0.000224221	0.000104628	0.000268603	0.000120539	0.000140497	0.000200076	8.98105E-05	0.000113436	9.81798E-05	0.000274179	0.000100194	0.000225154	8.64457E-06	0	0	0	4.54966E-05	0.000117424	0.000147907	6.1445E-05	3.26744E-05	0	0	0	7.43298E-05	0.000161079	2.22206E-06	0.000126906	0.000121181	8.46947E-05	0	3.00413E-05	2.82662E-05	3.43469E-05	0	1.4638E-05	3.41153E-05	0.000159833	2.95334E-05	8.96088E-05
6.35804E-06	0.019721664	0.004276817	0.00193964	0.001727847	0.000643569	0.000277201	0.000279447	0.000406152	0.000211714	0.00024048	0.00010803	0.000284845	0.00013023	0.000148303	0.000207722	9.39877E-05	0.000121047	0.000108794	0.000294284	0.000108853	0.000234908	8.64457E-06	0	0	0	5.68708E-05	0.000123771	0.000162456	6.86739E-05	4.66777E-05	0	0	0	7.65159E-05	0.000165456	2.22206E-06	0.000133215	0.000126127	0.000100718	0	3.00413E-05	2.82662E-05	3.86402E-05	0	1.4638E-05	3.41153E-05	0.000164039	4.13467E-05	9.50951E-05
6.71798E-06	0.02051792	0.004451179	0.002029876	0.001805351	0.000677446	0.000290537	0.000293735	0.000425563	0.000222466	0.000255605	0.000110582	0.000308582	0.000141134	0.000157084	0.000222589	0.000102342	0.000128296	0.000120735	0.000308162	0.000115863	0.000250352	1.29669E-05	0	0	0	5.91456E-05	0.000130118	0.000167305	6.86739E-05	4.66777E-05	0	0	0	7.65159E-05	0.000167207	4.44412E-06	0.000138796	0.000129837	0.000132765	0	3.30454E-05	2.82662E-05	3.86402E-05	0	1.4638E-05	4.54871E-05	0.000176658	4.13467E-05	0.000100581
7.10425E-06	0.021463522	0.004653964	0.00213957	0.001894665	0.000716336	0.000305663	0.000309475	0.000450998	0.000234044	0.000274889	0.000113134	0.000322949	0.000151128	0.000160986	0.000234483	0.000104431	0.000133732	0.000131349	0.000329157	0.000130294	0.000260106	1.72891E-05	0	0	0	5.91456E-05	0.000138052	0.000178216	7.22883E-05	4.66777E-05	0	0	0	7.87021E-05	0.000175086	6.66618E-06	0.000144377	0.000139729	0.000146499	0	4.20578E-05	2.82662E-05	4.29336E-05	0	1.4638E-05	4.54871E-05	0.00018507	5.31601E-05	0.000104239
7.4538E-06	0.022262135	0.004827184	0.002224032	0.00197549	0.000749177	0.000319723	0.000325699	0.000470944	0.000244795	0.000288501	0.000122491	0.000336691	0.000161425	0.000165865	0.000245103	0.000106519	0.000142067	0.000136656	0.00034695	0.000135654	0.000270673	1.72891E-05	9.50914E-06	0	0	5.91456E-05	0.000142813	0.000181853	7.59027E-05	6.53488E-05	0	0	0	7.87021E-05	0.000184716	6.66618E-06	0.000150686	0.000144675	0.000164811	0	5.10702E-05	2.82662E-05	4.29336E-05	0	1.4638E-05	6.25448E-05	0.000189276	6.49734E-05	0.000109725
7.89342E-06	0.023210882	0.005025668	0.002329664	0.00206788	0.000790486	0.00033536	0.000340471	0.000501332	0.000256097	0.00030665	0.000127595	0.000347935	0.000174145	0.000173182	0.000256997	0.00012114	0.000148591	0.000143289	0.000366343	0.000148436	0.000290994	1.72891E-05	9.50914E-06	0	0	6.14205E-05	0.00014916	0.000192764	9.03604E-05	7.46843E-05	0	0	0	7.87021E-05	0.000198723	8.88824E-06	0.000159422	0.000166933	0.000180835	0	5.10702E-05	2.82662E-05	4.29336E-05	0	2.19569E-05	6.82307E-05	0.000197688	7.67868E-05	0.000115211
8.27761E-06	0.024087313	0.005205002	0.002420113	0.002147598	0.000825712	0.000351465	0.00035839	0.000528239	0.000270156	0.000324043	0.000133549	0.000359804	0.000182626	0.000183427	0.000272714	0.000131583	0.000153302	0.000149923	0.000384313	0.000161218	0.00030725	2.16114E-05	2.85274E-05	0	0	6.59701E-05	0.000160268	0.000202463	9.03604E-05	8.86877E-05	0	0	0	7.87021E-05	0.000208352	8.88824E-06	0.000167429	0.000180535	0.000199147	0	9.01239E-05	2.82662E-05	4.29336E-05	0	2.92759E-05	6.82307E-05	0.000201894	8.26934E-05	0.000118869
8.7051E-06	0.025021911	0.005411684	0.002535794	0.002241587	0.000866573	0.000369701	0.000377278	0.000556619	0.000284216	0.000343705	0.000140354	0.000367924	0.00019262	0.000191232	0.000287582	0.000133671	0.000158739	0.000152577	0.000405486	0.000176062	0.000323507	2.16114E-05	2.85274E-05	1.04254E-05	0	6.82449E-05	0.000168202	0.000212162	9.75892E-05	9.80232E-05	0	0	0	8.08883E-05	0.000222359	8.88824E-06	0.00017665	0.000197847	0.000208303	0	0.000123169	2.82662E-05	4.29336E-05	0	3.65949E-05	7.39166E-05	0.000222925	9.45068E-05	0.000128013
9.09137E-06	0.025880263	0.005591287	0.002632873	0.002320198	0.000901833	0.00038602	0.000390355	0.000582857	0.000296069	0.000356561	0.000142056	0.00038479	0.000203826	0.000200013	0.000305423	0.000139937	0.000163812	0.00015523	0.000425236	0.000192142	0.000334887	2.59337E-05	2.85274E-05	2.08507E-05	0	6.82449E-05	0.000174549	0.000221861	0.000104818	0.000102691	0	0	0	8.30745E-05	0.000231989	8.88824E-06	0.00018951	0.000218868	0.000219749	0	0.000144198	2.82662E-05	4.29336E-05	0	3.65949E-05	7.96024E-05	0.00023975	9.45068E-05	0.000135328
9.54589E-06	0.026808573	0.005798305	0.002739359	0.002416033	0.000943212	0.000405491	0.000409243	0.000610701	0.000307648	0.000369795	0.000149711	0.000394785	0.000217758	0.000208307	0.000319866	0.000144114	0.000170336	0.000163191	0.000445163	0.000199976	0.000348705	3.0256E-05	2.85274E-05	2.08507E-05	0	6.82449E-05	0.000182483	0.000237622	0.000126504	0.000102691	0	0	0	8.30745E-05	0.000245996	8.88824E-06	0.000202371	0.000229997	0.000228905	0	0.000213293	2.82662E-05	4.29336E-05	0	3.65949E-05	7.96024E-05	0.000243956	0.000100413	0.000148129
9.96819E-06	0.027677929	0.005992287	0.002840714	0.002510145	0.000984591	0.000422491	0.000428857	0.000635734	0.00032088	0.000384164	0.000158218	0.000402281	0.000225026	0.000218551	0.000333034	0.000146203	0.000177584	0.000169825	0.000463667	0.000209047	0.00036171	3.0256E-05	3.80366E-05	2.08507E-05	0	6.82449E-05	0.00018883	0.00024732	0.000137348	0.000112027	0	0	0	8.74468E-05	0.000260003	8.88824E-06	0.000214989	0.000242362	0.00024035	0	0.000249343	2.82662E-05	4.29336E-05	0	4.39139E-05	7.96024E-05	0.000252368	0.000100413	0.000151786
1.04736E-05	0.028604667	0.006214288	0.002959175	0.002618773	0.001028873	0.000440642	0.000447746	0.000666523	0.000336869	0.000404582	0.000163322	0.000412275	0.000236232	0.000225869	0.000348752	0.000158735	0.000182658	0.000173805	0.000488754	0.000218943	0.000379592	3.45783E-05	3.80366E-05	2.08507E-05	0	7.05198E-05	0.000198351	0.000255807	0.000140962	0.000140033	0	0	4.91135E-05	9.18191E-05	0.000270508	1.11103E-05	0.000228092	0.000262147	0.000247217	0	0.000264363	2.82662E-05	4.72269E-05	0	4.39139E-05	7.96024E-05	0.00026078	0.000100413	0.000166416
1.0925E-05	0.029470879	0.00641069	0.003062668	0.002721497	0.001071635	0.000458239	0.000466391	0.000695706	0.000350376	0.000419328	0.000171828	0.000425393	0.000246226	0.000236113	0.000360221	0.000167089	0.000187007	0.000181765	0.000510105	0.000229663	0.000394223	3.45783E-05	3.80366E-05	3.12761E-05	0	7.27946E-05	0.000203111	0.000270355	0.000140962	0.000149369	0	0	4.91135E-05	9.61915E-05	0.000277511	1.33324E-05	0.000239011	0.000276985	0.000251795	0	0.000279384	2.82662E-05	4.72269E-05	0	5.85519E-05	7.96024E-05	0.000277605	0.000100413	0.000177389
1.14294E-05	0.030358315	0.006630138	0.003181985	0.002823974	0.00111979	0.000476219	0.000488912	0.00072596	0.000368019	0.00043294	0.000179484	0.000438511	0.000256524	0.000242943	0.000374664	0.000169178	0.000193531	0.000189726	0.00053537	0.000245744	0.000421047	3.89006E-05	3.80366E-05	3.12761E-05	0	7.27946E-05	0.000209459	0.000283691	0.000144577	0.000158704	0	0	4.91135E-05	0.00010275	0.000288892	1.33324E-05	0.000252357	0.000302953	0.000258662	0	0.000282388	2.82662E-05	6.0107E-05	0	7.31898E-05	7.96024E-05	0.000298636	0.000100413	0.000182875
1.18916E-05	0.031197802	0.006829025	0.003290823	0.002923745	0.001164971	0.000494625	0.000510948	0.000756616	0.000383457	0.000451846	0.000186289	0.00044913	0.000269244	0.000252212	0.000385708	0.000169178	0.000201866	0.000193706	0.000557966	0.000258938	0.000434052	4.32229E-05	3.80366E-05	3.12761E-05	7.26533E-06	7.27946E-05	0.000214219	0.00029339	0.000148191	0.000163372	0	0	4.91135E-05	0.00010275	0.000294144	1.33324E-05	0.000267401	0.000312845	0.000265529	0	0.000297409	3.63422E-05	6.0107E-05	0	8.05088E-05	7.96024E-05	0.000311254	0.000118133	0.000186533
1.24077E-05	0.032089954	0.007046256	0.003408643	0.003032128	0.001215787	0.000516312	0.000533469	0.000787807	0.000395862	0.000468861	0.000189691	0.000464746	0.000278936	0.000266847	0.000406523	0.000171266	0.000214188	0.00020432	0.000582342	0.000274194	0.000451934	4.32229E-05	3.80366E-05	4.17014E-05	4.3592E-05	7.27946E-05	0.000220566	0.000306726	0.000148191	0.000172708	0	0	4.91135E-05	0.000113681	0.000307276	1.33324E-05	0.000278806	0.000321501	0.000276975	0	0.000300413	3.63422E-05	7.29871E-05	1.20814E-05	8.05088E-05	7.96024E-05	0.000336491	0.00012404	0.000201163
1.28934E-05	0.032920795	0.007247092	0.003518337	0.003126732	0.001262317	0.000534122	0.000547514	0.000818864	0.000410472	0.000487389	0.000199899	0.00047599	0.000291959	0.00027758	0.00042309	0.000175444	0.000222162	0.000209627	0.000604404	0.000286564	0.000481196	4.75452E-05	3.80366E-05	4.17014E-05	4.3592E-05	8.18939E-05	0.000226914	0.000316425	0.000151805	0.000172708	0	0	4.91135E-05	0.000118053	0.00031603	1.55544E-05	0.000289968	0.000337576	0.000283842	0	0.000309425	3.63422E-05	8.15738E-05	1.20814E-05	8.78278E-05	7.96024E-05	0.000344903	0.00012404	0.000208478
1.34467E-05	0.033797226	0.007469832	0.003647917	0.003228102	0.001310644	0.00055419	0.000568339	0.000858355	0.000429218	0.000505538	0.000205853	0.000490982	0.000305587	0.000284409	0.000437957	0.000183798	0.000235571	0.000224221	0.000629491	0.000300171	0.000499891	4.75452E-05	3.80366E-05	4.17014E-05	5.08573E-05	8.64436E-05	0.000234848	0.000332185	0.000151805	0.000191379	0	0	4.91135E-05	0.000126798	0.000326535	1.55544E-05	0.000303071	0.000349941	0.000290709	0	0.000318438	3.63422E-05	8.15738E-05	2.41628E-05	8.78278E-05	7.96024E-05	0.000349109	0.000129947	0.000212135
1.39587E-05	0.03460763	0.007670668	0.003763599	0.003328242	0.001359801	0.000573746	0.000591586	0.000889546	0.000446309	0.000525956	0.000210957	0.000505349	0.000319822	0.00029319	0.000452825	0.000187975	0.000242819	0.000234836	0.000658315	0.000311716	0.00051371	5.61897E-05	3.80366E-05	4.17014E-05	5.08573E-05	8.87184E-05	0.000238021	0.000344309	0.000151805	0.000191379	0	0	4.91135E-05	0.000126798	0.000336165	1.77765E-05	0.000314718	0.000369726	0.000302154	0	0.000324446	3.63422E-05	9.44538E-05	3.62441E-05	8.78278E-05	9.09742E-05	0.000365934	0.000147667	0.000224936
1.45192E-05	0.035508428	0.00789791	0.003890613	0.003437978	0.001413936	0.000594496	0.000620887	0.000922343	0.000464504	0.000549777	0.000220314	0.000524714	0.000330119	0.000310265	0.000469816	0.000200507	0.000255142	0.000254737	0.000689451	0.000329445	0.000538095	6.48343E-05	4.75457E-05	4.17014E-05	5.81226E-05	9.55429E-05	0.000252302	0.000351583	0.000151805	0.00021005	0	0	4.91135E-05	0.000126798	0.000341418	2.22206E-05	0.000329762	0.000380855	0.000309021	0	0.000336463	3.63422E-05	0.000103041	3.62441E-05	8.78278E-05	0.000102346	0.000374346	0.00015948	0.000228594
1.50503E-05	0.036340841	0.008107951	0.004017627	0.003544515	0.001463992	0.000614819	0.000643649	0.000956881	0.000483249	0.000568683	0.000230522	0.000539081	0.000341628	0.000319046	0.000487658	0.000213039	0.000263115	0.000260044	0.000716496	0.000342227	0.000563292	6.48343E-05	4.75457E-05	5.21268E-05	6.5388E-05	0.000104642	0.000264997	0.00037583	0.00015542	0.000238056	0	0	4.91135E-05	0.000128984	0.000348421	2.22206E-05	0.000340682	0.000389511	0.000322756	0	0.000339467	3.63422E-05	0.000107334	3.62441E-05	8.78278E-05	0.000102346	0.000378552	0.00015948	0.00023408
1.56531E-05	0.037250286	0.00834198	0.004150629	0.003665938	0.001518818	0.000637699	0.000670771	0.000993828	0.000504476	0.000590236	0.000237327	0.000557196	0.000357377	0.000333681	0.000506348	0.000227659	0.000276162	0.000273311	0.000745675	0.000355422	0.000584426	6.91566E-05	4.75457E-05	5.21268E-05	6.5388E-05	0.000109192	0.000274518	0.000398865	0.000159034	0.000275399	0	0	4.91135E-05	0.000128984	0.000362428	2.22206E-05	0.000356454	0.000398166	0.000327334	0	0.000345475	3.63422E-05	0.000120214	3.62441E-05	8.78278E-05	0.000113718	0.000386964	0.00015948	0.000245053
1.61946E-05	0.037990733	0.008563712	0.004262247	0.003777396	0.001570257	0.000658406	0.000690627	0.001030641	0.000521016	0.000614057	0.000244132	0.000577185	0.000370097	0.000344413	0.000521641	0.000236014	0.000283772	0.000287906	0.000770584	0.000371502	0.000599057	6.91566E-05	4.75457E-05	5.21268E-05	7.26533E-05	0.000109192	0.000287212	0.000419475	0.000162649	0.000308073	0	0	4.91135E-05	0.000128984	0.000366805	2.22206E-05	0.000366645	0.000409295	0.000338779	0	0.000345475	3.63422E-05	0.000137387	3.62441E-05	8.78278E-05	0.000136461	0.000395377	0.00015948	0.000254197
1.68102E-05	0.038926903	0.00880399	0.004402091	0.003899803	0.001629784	0.000680946	0.000715569	0.001067187	0.000540313	0.000634097	0.000252638	0.000597799	0.000383726	0.000359536	0.000535234	0.000248545	0.000293558	0.000293213	0.000805279	0.000384697	0.000627506	8.21235E-05	4.75457E-05	5.21268E-05	7.26533E-05	0.000111467	0.000296733	0.000447359	0.000162649	0.000317408	0	0	4.91135E-05	0.00013117	0.000372933	2.44427E-05	0.000378293	0.000421661	0.000354802	0	0.000345475	3.63422E-05	0.000141681	4.83255E-05	8.78278E-05	0.000153519	0.000412201	0.000165387	0.00026334
1.73908E-05	0.039773464	0.009035599	0.004528892	0.00401852	0.00168385	0.000701482	0.000739301	0.001104268	0.000554648	0.000652246	0.000261144	0.000612791	0.000400989	0.000374172	0.000550951	0.000254811	0.000304068	0.000303827	0.000832145	0.000398716	0.000644576	8.21235E-05	4.75457E-05	5.21268E-05	7.26533E-05	0.000111467	0.000306254	0.000474031	0.000173492	0.000322076	0	0	4.91135E-05	0.000133356	0.000384314	2.66647E-05	0.00038994	0.000442682	0.00035938	0	0.000345475	3.63422E-05	0.000141681	4.83255E-05	8.78278E-05	0.000153519	0.000416407	0.000165387	0.000272484
1.79967E-05	0.040711206	0.009277153	0.004670446	0.004138712	0.001742098	0.000725853	0.000767633	0.001142956	0.000572291	0.000681739	0.000271352	0.000635903	0.000421583	0.000393197	0.000572615	0.000267343	0.000315665	0.000321075	0.000859368	0.000416858	0.000660832	8.64457E-05	4.75457E-05	6.25521E-05	7.26533E-05	0.000116016	0.000320535	0.000491004	0.00018795	0.000354751	0	0	4.91135E-05	0.000133356	0.00039657	3.11088E-05	0.00040547	0.00046123	0.000377693	0	0.000351483	3.63422E-05	0.000150267	6.04069E-05	8.78278E-05	0.000159205	0.000437438	0.000165387	0.000276142
1.85652E-05	0.041578991	0.009502716	0.004807297	0.004261858	0.001795611	0.000749458	0.000798629	0.001183517	0.000594344	0.000707073	0.000286663	0.000661514	0.000437332	0.000409784	0.000593005	0.00027152	0.000329075	0.000329035	0.000891038	0.000434588	0.00068034	9.50903E-05	4.75457E-05	6.25521E-05	7.99186E-05	0.000122841	0.000331643	0.000509189	0.000195178	0.000368754	0	0	4.91135E-05	0.000133356	0.000401822	3.33309E-05	0.000417359	0.000471122	0.00040745	0	0.000351483	3.63422E-05	0.000150267	6.04069E-05	8.78278E-05	0.000164891	0.000450056	0.000171294	0.000285285
1.92165E-05	0.042526165	0.009751594	0.004948851	0.0043914	0.001854793	0.000773488	0.000824297	0.001227426	0.000616673	0.000727113	0.000305377	0.000679629	0.000460955	0.000424907	0.000616369	0.000288229	0.000342846	0.000346283	0.000922708	0.00044737	0.00069741	9.50903E-05	5.70548E-05	6.25521E-05	8.7184E-05	0.000122841	0.000342751	0.000527374	0.000209636	0.000401428	9.83226E-06	0	4.91135E-05	0.000133356	0.000411452	3.55529E-05	0.000432404	0.000483488	0.00043263	0	0.000357492	3.63422E-05	0.000158854	6.04069E-05	0.000102466	0.000164891	0.000466881	0.000171294	0.000296258
1.98415E-05	0.043371941	0.009985421	0.005088695	0.004504949	0.001912419	0.000797348	0.000852629	0.001261829	0.000633214	0.000748665	0.000318987	0.00070524	0.000476401	0.000444908	0.000632511	0.000298672	0.000354806	0.00035955	0.000955446	0.000456441	0.00071773	9.50903E-05	5.70548E-05	8.34028E-05	8.7184E-05	0.000134215	0.000364966	0.000546772	0.00021325	0.000434103	1.96645E-05	0	4.91135E-05	0.000135543	0.000419331	3.55529E-05	0.000443323	0.000508219	0.000448653	0	0.000360496	3.63422E-05	0.000176028	7.24883E-05	0.000102466	0.000170577	0.000492118	0.0001772	0.00030723
2.05021E-05	0.04437571	0.010240682	0.005239444	0.004629448	0.001976856	0.000823466	0.000883625	0.001301588	0.00065637	0.000775889	0.000329195	0.00073335	0.000499419	0.000466861	0.0006546	0.000313292	0.000365316	0.000378125	0.000989073	0.000472109	0.000748618	9.94126E-05	5.70548E-05	8.34028E-05	8.7184E-05	0.000138765	0.000379247	0.000567382	0.000216865	0.00048078	2.94968E-05	0	4.91135E-05	0.000142101	0.000430711	3.55529E-05	0.000466618	0.000524294	0.000460098	0	0.000360496	3.63422E-05	0.000214668	7.24883E-05	0.000102466	0.000181948	0.000504736	0.000183107	0.000323689
2.11329E-05	0.045222272	0.010468798	0.005375012	0.004749641	0.00203621	0.000850607	0.000911715	0.001341079	0.000678423	0.000800089	0.000343656	0.00076021	0.000516682	0.000485886	0.000670317	0.000327913	0.000374739	0.000391393	0.001022345	0.000492313	0.000769752	0.000108057	5.70548E-05	9.38282E-05	9.44493E-05	0.00014104	0.000387181	0.000587992	0.000227708	0.000504119	2.94968E-05	0	4.91135E-05	0.000146473	0.000449971	3.55529E-05	0.000483846	0.000555207	0.000476122	0	0.0003635	3.63422E-05	0.000236135	8.45697E-05	0.000102466	0.000181948	0.000521561	0.000200827	0.000334662
2.18483E-05	0.046127786	0.010720766	0.005519774	0.004876723	0.002100889	0.000879281	0.00094029	0.001384184	0.000695239	0.00082391	0.000351311	0.000792692	0.000540305	0.000505888	0.000691981	0.000336267	0.000386699	0.000409967	0.001056506	0.000508393	0.000799826	0.000112379	5.70548E-05	0.000114679	0.000116245	0.000147864	0.000396702	0.00060739	0.000234937	0.000527458	2.94968E-05	0	4.91135E-05	0.000157404	0.000461352	3.55529E-05	0.000498405	0.000574992	0.000492145	0	0.000366504	3.63422E-05	0.000236135	8.45697E-05	0.000117104	0.000187634	0.000538385	0.000206734	0.000347463
2.23763E-05	0.046828145	0.010917974	0.005634386	0.004985228	0.002152224	0.000901437	0.000968622	0.001418855	0.00071812	0.000842437	0.00036237	0.00081643	0.0005609	0.000523938	0.000710672	0.000344622	0.000400471	0.000423235	0.00108106	0.000522412	0.00081527	0.000112379	5.70548E-05	0.000114679	0.000116245	0.000150139	0.000415744	0.000618301	0.000238551	0.000536794	2.94968E-05	0	4.91135E-05	0.00015959	0.000476234	3.55529E-05	0.000517574	0.00059354	0.000499012	0	0.000366504	3.63422E-05	0.000240428	9.6651E-05	0.000117104	0.00019332	0.000567828	0.000206734	0.000356607
2.30657E-05	0.047670776	0.011156907	0.005772305	0.005106897	0.002210818	0.000930026	0.000993564	0.001460622	0.000738519	0.000876468	0.000365772	0.000848287	0.000587854	0.0005415	0.000739133	0.000357153	0.000416417	0.000444463	0.00111789	0.00053973	0.000838029	0.000112379	5.70548E-05	0.000114679	0.000130776	0.000154689	0.000431612	0.000632849	0.00024578	0.000555465	2.94968E-05	0	4.91135E-05	0.00015959	0.000493742	3.55529E-05	0.000533589	0.000602196	0.000517325	0	0.000369508	3.63422E-05	0.000261895	9.6651E-05	0.000117104	0.00019332	0.000572034	0.000218547	0.000363922
2.38188E-05	0.048548779	0.011418753	0.005911936	0.005244682	0.002277847	0.000958488	0.001023591	0.001502656	0.000766362	0.000903692	0.000379382	0.000875772	0.000622986	0.000556623	0.000762921	0.000375951	0.000429826	0.000461711	0.001151695	0.000562407	0.000868104	0.000112379	5.70548E-05	0.000125104	0.000145307	0.000166063	0.000450653	0.000651035	0.000249395	0.0005648	2.94968E-05	0	4.91135E-05	0.000163963	0.000512126	3.55529E-05	0.00055106	0.000635582	0.000535637	0	0.00037852	4.44182E-05	0.000287655	9.6651E-05	0.000117104	0.000210378	0.000593065	0.000236267	0.000384038
2.44961E-05	0.049400843	0.01165043	0.00605349	0.005372994	0.002339967	0.000986438	0.001053376	0.001542816	0.00079007	0.000926379	0.000387889	0.000903882	0.00064661	0.000576624	0.000784585	0.000390571	0.000444323	0.000476305	0.001183365	0.000579313	0.000889238	0.000116702	5.70548E-05	0.000145955	0.000145307	0.000170612	0.000468108	0.000668008	0.000249395	0.000569468	2.94968E-05	0	4.91135E-05	0.000170521	0.00053051	4.22191E-05	0.000569259	0.000656604	0.000535637	0	0.000381525	4.44182E-05	0.000326295	0.000108732	0.000117104	0.000210378	0.000614096	0.0002658	0.000404154
2.52163E-05	0.050350376	0.011906229	0.006197397	0.005511517	0.002410833	0.001016774	0.00108631	0.001589536	0.000813777	0.000954737	0.000398947	0.000938238	0.000675381	0.000593699	0.000809647	0.000403103	0.00045592	0.00049886	0.001219484	0.000599104	0.000934756	0.000121024	5.70548E-05	0.000145955	0.000159837	0.000170612	0.00048239	0.00068983	0.000271081	0.000578804	2.94968E-05	0	4.91135E-05	0.000174894	0.000541891	4.44412E-05	0.000585759	0.000677625	0.000558528	0	0.000390537	4.44182E-05	0.000343469	0.000108732	0.000117104	0.000210378	0.000635126	0.000271707	0.00042427
2.59248E-05	0.051203226	0.012150739	0.006346222	0.005643151	0.002475857	0.001046983	0.001120938	0.00162983	0.00084355	0.000981583	0.000410005	0.000973219	0.000699307	0.000616627	0.00083556	0.0004219	0.00046933	0.000518761	0.001260228	0.000619308	0.00096158	0.000121024	5.70548E-05	0.000145955	0.000181633	0.000175162	0.00049191	0.000701953	0.000292768	0.000588139	3.9329E-05	0	4.91135E-05	0.00017708	0.000557649	4.66632E-05	0.000602987	0.000687517	0.000563106	0	0.000396545	4.44182E-05	0.000347762	0.000108732	0.000117104	0.000216064	0.000647745	0.000271707	0.000435243
2.67087E-05	0.052123675	0.012415676	0.006488204	0.005778106	0.002544546	0.001080216	0.001155082	0.001678959	0.000869738	0.001007673	0.000420213	0.001000704	0.000731714	0.000639555	0.000864445	0.000426078	0.000480202	0.000537336	0.001298659	0.000645284	0.000992467	0.000129669	5.70548E-05	0.00015638	0.000188899	0.000181987	0.000512539	0.000706803	0.00031084	0.000616146	5.89936E-05	0	4.91135E-05	0.000179266	0.000572531	4.88853E-05	0.000622399	0.000701119	0.000588285	0	0.000411566	4.84563E-05	0.000369229	0.000108732	0.000117104	0.000227436	0.000672981	0.000277614	0.000446215
2.74356E-05	0.052970237	0.012660859	0.006631683	0.005914169	0.002612197	0.001110084	0.00119528	0.001724072	0.000895651	0.001034141	0.000438927	0.001030063	0.000762303	0.000661508	0.000889933	0.000436521	0.000496511	0.00054795	0.001333532	0.000672497	0.001022542	0.000142635	6.6564E-05	0.00015638	0.000203429	0.000188811	0.000531581	0.000717714	0.000325297	0.000634817	6.88258E-05	0	4.91135E-05	0.000181452	0.000586538	5.11074E-05	0.000640598	0.000718431	0.000597441	1.56173E-05	0.000435599	4.84563E-05	0.000403576	0.000108732	0.000117104	0.000244493	0.000706631	0.000277614	0.000462674
2.82299E-05	0.053977936	0.012927408	0.006790985	0.006057489	0.002686071	0.001141698	0.00123693	0.001767311	0.000926251	0.001065146	0.000453387	0.001068792	0.000788349	0.0006859	0.000917119	0.00045323	0.000507384	0.000563871	0.001370006	0.000693526	0.001046927	0.00015128	9.50914E-05	0.000166806	0.000210695	0.000193361	0.000552209	0.000728625	0.000350598	0.000639485	6.88258E-05	0	7.36703E-05	0.000181452	0.000599669	6.22177E-05	0.000658069	0.000748108	0.000611176	3.12346E-05	0.000441607	5.65323E-05	0.000425042	0.000120814	0.000117104	0.000267237	0.000710837	0.000289427	0.000480962
2.89796E-05	0.054795414	0.013171448	0.006921848	0.006191953	0.002751613	0.001174548	0.00127398	0.001808676	0.000952991	0.001095017	0.000463595	0.001101274	0.000818635	0.000711267	0.000940907	0.00046785	0.000524055	0.000583772	0.001403812	0.000714554	0.001076189	0.000155602	9.50914E-05	0.000166806	0.00021796	0.000200185	0.000568077	0.000750448	0.000372285	0.00064882	8.84904E-05	0	7.36703E-05	0.000181452	0.000609299	6.22177E-05	0.000674084	0.000769129	0.000636355	5.46606E-05	0.000459632	5.65323E-05	0.000450802	0.000120814	0.000117104	0.000284294	0.000736073	0.000289427	0.000486448
2.98128E-05	0.055744947	0.013442432	0.007073453	0.006335889	0.002824623	0.001206546	0.001310788	0.001859411	0.000981109	0.001123754	0.000478906	0.001136255	0.000856796	0.000741025	0.000962571	0.000480382	0.000542538	0.000612961	0.00144509	0.000745066	0.001107077	0.000164247	0.00011411	0.000166806	0.000232491	0.000200185	0.000585532	0.000763784	0.0004012	0.000672159	8.84904E-05	0	7.36703E-05	0.000181452	0.000626808	7.11059E-05	0.000694224	0.000785204	0.000663824	6.24693E-05	0.000480661	5.65323E-05	0.000498029	0.000120814	0.000124423	0.000295666	0.000748692	0.000295334	0.000506564
3.0596E-05	0.056592294	0.013689563	0.007218643	0.006466415	0.002897217	0.001237521	0.001342752	0.0019068	0.001007298	0.001151356	0.000493367	0.001169362	0.000891322	0.000769808	0.000987634	0.000495002	0.000559572	0.000631535	0.001478895	0.000765682	0.001142029	0.000198825	0.00011411	0.000166806	0.000239756	0.000204735	0.000607747	0.000775907	0.000422886	0.00069083	8.84904E-05	0	7.36703E-05	0.000183638	0.000639939	7.77721E-05	0.000715335	0.000797569	0.000682136	7.02779E-05	0.000492677	6.46084E-05	0.00053667	0.000120814	0.000131742	0.000301352	0.000769723	0.000307147	0.000528509
3.14517E-05	0.057545757	0.013955575	0.007381794	0.006614288	0.002970815	0.001271096	0.00137617	0.001959276	0.00104341	0.00118879	0.000506977	0.001205592	0.000928877	0.000789809	0.00101652	0.000507534	0.000575518	0.000647456	0.001521419	0.000803204	0.001175355	0.000211792	0.000123619	0.000166806	0.000239756	0.000213834	0.000620442	0.000788031	0.000444573	0.000704833	8.84904E-05	0	7.36703E-05	0.000185824	0.000655697	9.11044E-05	0.000741298	0.000809935	0.000707316	9.37039E-05	0.00050169	7.26844E-05	0.00056243	0.000120814	0.000139061	0.000312724	0.000786547	0.000342587	0.000546797
3.22513E-05	0.058448127	0.014206401	0.007525914	0.006750227	0.003040782	0.001303477	0.001408134	0.002002783	0.001075112	0.001218661	0.000522289	0.00124557	0.000955528	0.000815177	0.001039033	0.000520065	0.000587478	0.00066205	0.001561985	0.000833715	0.001209494	0.000224759	0.000133128	0.000166806	0.000254287	0.000227483	0.000634723	0.000817127	0.000462645	0.000746843	8.84904E-05	0	7.36703E-05	0.000185824	0.000675832	9.55485E-05	0.000757071	0.000823537	0.000727917	9.37039E-05	0.000513706	7.67224E-05	0.00060107	0.000132895	0.000139061	0.000312724	0.000803372	0.000360307	0.000563256
3.31752E-05	0.059340279	0.014487464	0.007692059	0.006902037	0.003120221	0.001338202	0.001441552	0.002058739	0.001103782	0.001254959	0.000533347	0.001275554	0.000986117	0.000843959	0.001069618	0.000534686	0.000600162	0.000676645	0.001603619	0.000870412	0.001241194	0.000224759	0.000133128	0.000166806	0.000283348	0.000238857	0.000660112	0.000855923	0.000498789	0.000793521	8.84904E-05	0	7.36703E-05	0.000192383	0.000694216	9.99927E-05	0.000778909	0.000839612	0.000764542	0.000101513	0.000534735	8.07604E-05	0.00062683	0.000132895	0.000139061	0.00031841	0.000828608	0.000378027	0.000579714
3.39897E-05	0.06021278	0.014743599	0.007858846	0.007040683	0.00319005	0.001369901	0.001475696	0.002111349	0.001131625	0.001282562	0.00055036	0.001318031	0.001014284	0.000876644	0.001096805	0.000549306	0.000616471	0.0006992	0.001644363	0.000895151	0.001287525	0.000233403	0.000133128	0.000166806	0.000290613	0.000243407	0.000677567	0.000883807	0.000545777	0.000821528	9.83226E-05	0	7.36703E-05	0.000192383	0.000715226	0.000106659	0.000801718	0.000851977	0.000812612	0.000124939	0.00055276	8.88365E-05	0.00063971	0.000132895	0.000139061	0.00031841	0.000837021	0.000389841	0.000598002
3.49434E-05	0.06119847	0.015030238	0.0080406	0.007194953	0.003271771	0.00140518	0.001510324	0.002162084	0.001162775	0.001315458	0.000571625	0.001349888	0.001048204	0.000909817	0.001126115	0.000559749	0.00063423	0.000727061	0.001687065	0.000929374	0.001319226	0.000233403	0.000133128	0.000177231	0.000297879	0.000247957	0.000693435	0.000906841	0.000581921	0.000849534	9.83226E-05	0	7.36703E-05	0.000198941	0.000732735	0.000108881	0.000821373	0.000866816	0.000835502	0.000163982	0.000582801	8.88365E-05	0.000695524	0.000132895	0.000139061	0.00031841	0.000849639	0.000395747	0.000619947
3.58275E-05	0.062144859	0.015290808	0.008191777	0.007332861	0.003350899	0.001440714	0.001546647	0.002214962	0.001190894	0.001346841	0.00057758	0.00138362	0.001075764	0.000936161	0.001152877	0.000572281	0.000654525	0.000748289	0.001728343	0.000957	0.001350113	0.000267982	0.000133128	0.000187656	0.000297879	0.000250231	0.00070613	0.000938363	0.000628908	0.000882209	9.83226E-05	0	7.36703E-05	0.000201128	0.000750243	0.000113325	0.000843212	0.000880418	0.000876705	0.000179599	0.000615847	9.28745E-05	0.000734164	0.000132895	0.000139061	0.00031841	0.00087067	0.000401654	0.000632748
3.68179E-05	0.063139981	0.015576171	0.008375883	0.007493527	0.0034358	0.001475609	0.001586845	0.002267036	0.001222044	0.001385787	0.000596294	0.001416727	0.001099691	0.000972748	0.001178789	0.000578547	0.000671559	0.000777478	0.001769087	0.000983801	0.001384252	0.000276626	0.000142637	0.000187656	0.000312409	0.00026388	0.000736279	0.00097837	0.000686739	0.000910215	9.83226E-05	0	9.8227E-05	0.000201128	0.000768627	0.000122213	0.000869661	0.00089031	0.000895017	0.000195216	0.000648892	0.000104989	0.000764217	0.000132895	0.00014638	0.000329782	0.000904319	0.000413467	0.000658351
3.77339E-05	0.064029775	0.015835598	0.008525136	0.007635741	0.003512751	0.001509013	0.00162559	0.002318039	0.001250438	0.00141528	0.000607352	0.001449834	0.001130582	0.000998116	0.001203002	0.000595256	0.000686055	0.000793399	0.001808408	0.001017611	0.001411076	0.000298238	0.000142637	0.000198082	0.000319675	0.00027298	0.000753734	0.00100383	0.000719268	0.000952225	9.83226E-05	0	9.8227E-05	0.0002055	0.000787011	0.000131101	0.000892712	0.000900202	0.000922486	0.000210834	0.000660909	0.000113065	0.000811444	0.000132895	0.00014638	0.000329782	0.000921143	0.000425281	0.000669323
3.87673E-05	0.064998172	0.016132585	0.008710098	0.007803789	0.003598309	0.001545826	0.001665303	0.002370649	0.001278281	0.001448932	0.000625215	0.001484815	0.001157537	0.001027874	0.001237835	0.000607787	0.000705988	0.000814627	0.001856092	0.001044824	0.00145253	0.00030256	0.000171164	0.000198082	0.00032694	0.000277529	0.000771189	0.001025652	0.000795171	0.000961561	9.83226E-05	0	9.8227E-05	0.000209872	0.000811523	0.000144434	0.000918919	0.000910095	0.00093622	0.000226451	0.000675929	0.000121141	0.000858671	0.000132895	0.00014638	0.000329782	0.000942174	0.000425281	0.00068944
3.96808E-05	0.06588325	0.016399201	0.008877526	0.007946864	0.003676987	0.001580806	0.001696784	0.002424062	0.001306675	0.001481828	0.000640527	0.001517922	0.001192669	0.001052266	0.001265446	0.000622408	0.000723747	0.000837182	0.001902174	0.001069564	0.001482605	0.000315527	0.000171164	0.000198082	0.00032694	0.000284354	0.000791817	0.001055961	0.000853002	0.000966229	9.83226E-05	0	9.8227E-05	0.000214245	0.00083516	0.000146656	0.000940029	0.00092246	0.000952244	0.000226451	0.000684942	0.000125179	0.000884431	0.000132895	0.00014638	0.000329782	0.000958999	0.000443001	0.000716871
4.07097E-05	0.066917674	0.016695517	0.009055431	0.008099904	0.003764654	0.001619579	0.001738919	0.002477341	0.001343063	0.001525689	0.000655838	0.001556026	0.00122447	0.001089829	0.00129773	0.000647471	0.000742955	0.000855757	0.001950213	0.001094303	0.001519995	0.000337138	0.000180674	0.000208507	0.00032694	0.000295728	0.000804512	0.001085058	0.000918061	0.0009849	9.83226E-05	0	9.8227E-05	0.000216431	0.000851793	0.00016221	0.000966236	0.000936062	0.000959111	0.000242068	0.000702967	0.000133255	0.000905898	0.000132895	0.000153699	0.000346839	0.000984235	0.000448907	0.000729672
4.16811E-05	0.067748515	0.016953936	0.009213878	0.008241994	0.003841812	0.001656348	0.001776695	0.002530486	0.001372836	0.001556316	0.000678805	0.001591632	0.001255967	0.001127393	0.001329589	0.000668357	0.000759988	0.000869024	0.001990779	0.001125227	0.00155576	0.000354428	0.000199692	0.000208507	0.000334205	0.000298003	0.00082038	0.001103243	0.00095782	0.001008239	9.83226E-05	0	9.8227E-05	0.000220803	0.000878932	0.000166654	0.000985648	0.000945954	0.000982001	0.000257686	0.000717987	0.000149407	0.000914485	0.000132895	0.000153699	0.000363897	0.001005266	0.000448907	0.000742473
4.27571E-05	0.068742066	0.017250923	0.009400123	0.008400078	0.003926609	0.001695291	0.001819799	0.002586309	0.0014095	0.001599799	0.000692415	0.001628486	0.001280802	0.001162029	0.001359324	0.000680889	0.000778109	0.000894232	0.002032413	0.001156564	0.001594776	0.000363072	0.000199692	0.000208507	0.000341471	0.000300278	0.000844182	0.001121428	0.000983121	0.001031577	9.83226E-05	0	9.8227E-05	0.000220803	0.000910447	0.000184431	0.001010155	0.000963266	0.001016337	0.000265494	0.000723995	0.000165559	0.000935952	0.000144977	0.000153699	0.000363897	0.001022091	0.000490254	0.000760761
4.37351E-05	0.069601204	0.017522848	0.009563702	0.008541923	0.004008849	0.001731081	0.001857817	0.002634099	0.001444234	0.001634207	0.000708577	0.001666591	0.001305334	0.001199593	0.001385661	0.000695509	0.000795868	0.000916787	0.002076894	0.001184189	0.001624038	0.000363072	0.000199692	0.000208507	0.000341471	0.000309377	0.000858463	0.001133552	0.001019265	0.001054916	9.83226E-05	0	9.8227E-05	0.000220803	0.000934084	0.000202207	0.001032479	0.000974395	0.001043805	0.000273303	0.000727	0.000177673	0.000948832	0.000144977	0.000168337	0.000363897	0.001043121	0.000507974	0.000790021
4.48374E-05	0.070560169	0.017825143	0.009745456	0.008697792	0.00409693	0.001772453	0.001903826	0.002692867	0.001483655	0.001676178	0.000728142	0.001698448	0.001332288	0.001237644	0.001419219	0.000718484	0.000807103	0.000936689	0.002120307	0.001218412	0.001655738	0.000363072	0.000199692	0.000218932	0.000356001	0.000318476	0.000874331	0.001171135	0.001066252	0.001073587	0.000117987	0	9.8227E-05	0.000229548	0.000948966	0.000211096	0.001056016	0.000985524	0.001062118	0.00028892	0.000739016	0.000177673	0.000991765	0.000144977	0.000168337	0.000363897	0.001068358	0.000513881	0.000802822
4.57991E-05	0.071494767	0.018102308	0.009919299	0.008848125	0.0041791	0.001807262	0.001937486	0.002749091	0.001515633	0.001705671	0.000744304	0.001739676	0.001366209	0.001271305	0.001445981	0.000735193	0.000822686	0.000953936	0.002164076	0.001250161	0.001708572	0.00039765	0.000199692	0.000229358	0.000356001	0.000332125	0.000891786	0.001201444	0.001087939	0.001078255	0.000117987	0	9.8227E-05	0.000231734	0.000964724	0.000222206	0.001074458	0.001005308	0.001066696	0.000320155	0.000754037	0.000181711	0.001013232	0.000144977	0.000197613	0.000363897	0.001080976	0.000519787	0.000824767
4.69122E-05	0.072491462	0.018397549	0.010100198	0.009015312	0.00427254	0.001850509	0.001977684	0.00280585	0.001550367	0.001747642	0.000759615	0.001772158	0.001394981	0.001308381	0.001482088	0.00075399	0.00084117	0.000972511	0.002213539	0.00128191	0.001737021	0.000406295	0.000199692	0.000229358	0.000356001	0.00033895	0.000910828	0.001231753	0.001152998	0.001101594	0.000117987	0	9.8227E-05	0.00023392	0.000993613	0.000224428	0.001097752	0.001023857	0.001089586	0.000327964	0.000763049	0.000181711	0.001047579	0.000181221	0.000204932	0.000369583	0.001102007	0.000537507	0.000839397
4.79577E-05	0.07343785	0.01866645	0.010268909	0.009154573	0.004353189	0.001889537	0.002020303	0.002862208	0.00157821	0.001777513	0.000775777	0.001804016	0.001420421	0.001343993	0.001511823	0.000758168	0.000854579	0.000999046	0.002254461	0.001308711	0.001770347	0.000410617	0.000199692	0.000229358	0.000356001	0.000341225	0.000926696	0.001265698	0.001174685	0.00111093	0.000127819	0	9.8227E-05	0.000247037	0.001018125	0.000231094	0.001120562	0.001043641	0.001110188	0.00035139	0.00077807	0.000214015	0.001094806	0.000181221	0.000212251	0.000380955	0.001110419	0.000549321	0.000866828
4.91505E-05	0.07442747	0.018976136	0.010460285	0.009319054	0.004447562	0.001933209	0.002071398	0.002921244	0.001613771	0.001817971	0.000791939	0.001840246	0.001451919	0.001375702	0.00154878	0.000766522	0.000873425	0.001014967	0.002302856	0.001336336	0.001811802	0.000445196	0.000199692	0.000229358	0.000356001	0.000348049	0.000936217	0.00129722	0.001199986	0.001115597	0.000167148	0	9.8227E-05	0.00025141	0.00103826	0.000235538	0.001145797	0.001073318	0.001123922	0.00035139	0.00079309	0.000218053	0.001133446	0.000193302	0.000248845	0.000380955	0.001135656	0.000549321	0.000899746
5.02182E-05	0.075297613	0.019252361	0.01063199	0.009472093	0.004528108	0.001970064	0.002112322	0.002973184	0.001645473	0.001851245	0.000808101	0.001873978	0.001478873	0.001404485	0.001582763	0.000783231	0.000889371	0.001037522	0.002350539	0.001363549	0.001855695	0.000458162	0.000199692	0.000229358	0.000363266	0.000354874	0.000955258	0.001339652	0.001243359	0.001124933	0.000167148	0	0.000147341	0.000253596	0.001065398	0.000239982	0.001166423	0.001095576	0.001139945	0.00035139	0.000802103	0.000234205	0.001159206	0.000193302	0.000263483	0.000380955	0.001165099	0.000555227	0.000929006
5.14283E-05	0.07625422	0.019562518	0.010828926	0.009643586	0.004621063	0.002010881	0.00216487	0.003035834	0.001685721	0.001891325	0.00083277	0.001916454	0.001507645	0.001437658	0.001613773	0.000804117	0.000910754	0.001065384	0.002399646	0.001394886	0.001893898	0.000462485	0.000209201	0.000239783	0.000377797	0.000363973	0.00096954	0.001380872	0.001268659	0.001129601	0.000167148	0	0.000147341	0.000253596	0.001102166	0.000244427	0.001188746	0.001127726	0.001160547	0.00035139	0.000811115	0.000250357	0.001172086	0.000193302	0.000278121	0.000392326	0.00118613	0.000567041	0.000960095
5.24814E-05	0.077134581	0.019840624	0.011001058	0.009792197	0.004706898	0.00204991	0.00221209	0.003091656	0.001718801	0.001923464	0.00084638	0.001956433	0.001537931	0.001469367	0.001652004	0.000822915	0.000925613	0.001081305	0.002441992	0.001422099	0.001931288	0.000471129	0.00021871	0.000239783	0.000377797	0.000370798	0.000991755	0.001418455	0.001290346	0.00115294	0.000167148	0	0.000147341	0.000257968	0.001135432	0.000257759	0.001212769	0.001148747	0.001181148	0.00035139	0.000817124	0.000254395	0.00120214	0.000193302	0.000278121	0.000409384	0.001207161	0.000578854	0.000989355
5.37147E-05	0.078157215	0.020148228	0.011185379	0.009957293	0.004803518	0.002093752	0.002266818	0.003155243	0.001759049	0.001969216	0.000868496	0.001993912	0.001573063	0.001498637	0.001694483	0.000841712	0.000940472	0.001109167	0.002493412	0.001458796	0.001978432	0.000492741	0.00021871	0.000239783	0.000377797	0.000386721	0.00100921	0.001466949	0.00132649	0.001157607	0.000167148	0	0.000147341	0.000266713	0.001154692	0.000262203	0.001239703	0.001171005	0.001210906	0.00035139	0.000826136	0.000274585	0.001223607	0.000193302	0.000300078	0.00041507	0.00124081	0.000578854	0.001014957
5.48417E-05	0.079031288	0.020433053	0.011358366	0.010111809	0.00488714	0.002133845	0.002311374	0.003211735	0.001792681	0.002010431	0.000892314	0.002034515	0.001602138	0.001528883	0.001732289	0.000858421	0.000957868	0.001135702	0.002536647	0.001493019	0.002023951	0.000518674	0.00021871	0.000239783	0.000377797	0.00040037	0.001033012	0.001498471	0.001348177	0.001180946	0.000167148	0	0.000147341	0.000273271	0.00118183	0.000266647	0.001266395	0.001198209	0.001242953	0.00035139	0.000841157	0.0002867	0.001245073	0.000193302	0.000314716	0.000420756	0.001266046	0.000596574	0.001042389
5.6103E-05	0.080030341	0.020748451	0.011564069	0.01028527	0.004982758	0.002177901	0.00236368	0.003276125	0.001830448	0.002050889	0.000910177	0.002083238	0.001636361	0.001573277	0.001767971	0.00087513	0.00098215	0.00115295	0.002586465	0.001526417	0.002070282	0.000535964	0.000228219	0.000239783	0.000377797	0.000407195	0.001066335	0.001533629	0.001384321	0.001199617	0.000167148	0	0.000147341	0.000282016	0.001208093	0.000275535	0.001296969	0.001230359	0.001284155	0.00035139	0.000859181	0.000298814	0.001283714	0.000193302	0.000314716	0.000426442	0.001287077	0.000620201	0.001066162
5.72192E-05	0.080932711	0.021031596	0.011747107	0.010450366	0.005068592	0.002216247	0.002410416	0.003329404	0.001864355	0.002087188	0.00092719	0.002133836	0.001666345	0.001604986	0.001802379	0.000885573	0.001006794	0.001172851	0.002637529	0.001556928	0.002111737	0.000561897	0.000228219	0.000239783	0.000377797	0.000425393	0.001086963	0.00156515	0.001413236	0.001241627	0.000167148	0	0.000147341	0.000292947	0.00124136	0.000279979	0.001321234	0.001264982	0.001311624	0.00035139	0.000874202	0.000310928	0.00130518	0.000193302	0.000322035	0.000432128	0.001308108	0.000649734	0.001082621
5.85104E-05	0.081913685	0.021348741	0.011951313	0.010622966	0.005166906	0.002262093	0.002461511	0.003401424	0.001908187	0.002131427	0.000951008	0.00217194	0.001699357	0.001643037	0.001833813	0.000912725	0.001032163	0.001198059	0.002689483	0.001595274	0.002159694	0.000592153	0.000237728	0.000239783	0.000385062	0.000439042	0.001131394	0.001597884	0.001463838	0.001250963	0.000167148	0	0.000147341	0.000295133	0.001264121	0.000288868	0.001348411	0.001299605	0.001350538	0.00035139	0.000889223	0.000314966	0.001313767	0.000193302	0.000336673	0.000432128	0.00131652	0.000673361	0.001104566
5.96948E-05	0.082760247	0.021641226	0.012138199	0.010772069	0.005254434	0.00230389	0.002507762	0.003458719	0.00194871	0.002167726	0.000963767	0.002216291	0.001731157	0.001675723	0.001871195	0.000937788	0.001051009	0.001215307	0.002739301	0.001624137	0.002197897	0.00060512	0.000237728	0.000239783	0.000392328	0.000454966	0.001155196	0.001630617	0.001546969	0.001260298	0.000167148	0	0.000147341	0.000306064	0.001286882	0.00029109	0.001372433	0.001337938	0.001375717	0.00035139	0.000919264	0.000314966	0.001335234	0.000193302	0.000351311	0.000432128	0.001337551	0.000685174	0.001126511
6.10466E-05	0.08377109	0.021965896	0.012344972	0.010951681	0.005353509	0.002349267	0.002558857	0.003525385	0.001987579	0.00220705	0.00098078	0.002266263	0.001768106	0.001720604	0.001907727	0.000956586	0.001071667	0.001240515	0.00279339	0.001657535	0.002250731	0.000626732	0.000237728	0.000239783	0.000392328	0.00047544	0.001175825	0.001662139	0.001597571	0.001302308	0.000167148	0	0.000147341	0.000312622	0.001317522	0.000293312	0.001396213	0.001370088	0.001414631	0.00035139	0.000934285	0.000323042	0.001352407	0.000193302	0.000365949	0.000432128	0.001354375	0.000708801	0.00114297
6.22636E-05	0.084656954	0.022255291	0.012526084	0.011110011	0.005443664	0.002392385	0.002606562	0.003583216	0.002019006	0.002243349	0.000995241	0.002311239	0.001798392	0.001751337	0.001942984	0.000975384	0.00109015	0.001265724	0.002846233	0.001692582	0.002302752	0.000674277	0.000247238	0.000260634	0.000392328	0.000489089	0.001210734	0.001692447	0.001633715	0.001311644	0.000167148	0	0.000147341	0.000325739	0.001335906	0.000297756	0.001413926	0.001404711	0.001446678	0.000359198	0.000952309	0.00032708	0.001378167	0.000193302	0.000380587	0.000437813	0.0013712	0.000744241	0.001159429
6.36178E-05	0.08571889	0.022585605	0.012738202	0.011292576	0.005544847	0.002441596	0.002657657	0.003644928	0.002060632	0.002292503	0.001022461	0.002349968	0.001835341	0.00179817	0.001988012	0.001000447	0.001106821	0.001292259	0.002908328	0.001727218	0.002349896	0.000704533	0.000247238	0.000260634	0.000392328	0.000511837	0.001242471	0.00173488	0.001659016	0.001330315	0.000167148	0	0.000147341	0.000334484	0.001365671	0.000304422	0.001441831	0.001431915	0.001483303	0.000359198	0.000979347	0.00032708	0.001399634	0.000193302	0.000395225	0.000437813	0.001396437	0.000767868	0.001181374
6.48195E-05	0.086642483	0.022874328	0.012918888	0.011457917	0.005637423	0.002483351	0.002706088	0.003703562	0.00210088	0.002329181	0.001046279	0.00239182	0.001862599	0.001828904	0.002025393	0.001017156	0.001125305	0.001314814	0.002954944	0.001759791	0.002387287	0.000730467	0.000256747	0.000281485	0.000399593	0.000532311	0.00126786	0.00175549	0.001691546	0.001358321	0.000167148	0	0.000147341	0.000343229	0.001396311	0.000322199	0.001463912	0.001452937	0.001517638	0.000359198	0.000997371	0.000331118	0.001421101	0.000193302	0.000409863	0.000449185	0.001417467	0.000779681	0.001197833
6.61952E-05	0.087670619	0.023198931	0.013131433	0.011637407	0.00574151	0.002530773	0.00275912	0.003770361	0.002147744	0.002376823	0.001068395	0.00243742	0.001902577	0.001865979	0.002063624	0.001029688	0.001149587	0.001342675	0.003010633	0.001801023	0.002426303	0.000752078	0.000256747	0.000281485	0.000399593	0.000543685	0.001283728	0.001782162	0.00172769	0.001367657	0.000186813	0	0.000147341	0.000351973	0.001414695	0.000324421	0.001495942	0.001477667	0.001535951	0.000359198	0.001021404	0.00034727	0.001455448	0.000193302	0.000417182	0.000454871	0.001438498	0.000809214	0.001219778
6.74406E-05	0.088544692	0.023492222	0.013314685	0.011795367	0.005835572	0.002575851	0.002804161	0.003834484	0.002187716	0.002421818	0.001089661	0.002481146	0.001940132	0.001904518	0.002098457	0.001063105	0.00116807	0.001367884	0.003063121	0.001834834	0.002479137	0.000782334	0.000266256	0.000281485	0.000406858	0.000570983	0.001304356	0.001810046	0.001771063	0.001372325	0.000206477	0	0.000171897	0.00035416	0.00143658	0.000333309	0.001522149	0.001508581	0.001563419	0.000359198	0.001042433	0.00034727	0.001481208	0.000193302	0.000424501	0.000460557	0.001455322	0.000821028	0.001238065
6.88419E-05	0.089523308	0.023826904	0.013528727	0.011982238	0.005937239	0.002621227	0.002863247	0.003903559	0.002231823	0.002466814	0.001114329	0.002527371	0.001980715	0.001947936	0.002135413	0.001083992	0.001188365	0.001401053	0.003123259	0.001872767	0.002528719	0.00081259	0.000275765	0.000281485	0.000406858	0.000591456	0.001320224	0.001854903	0.001796364	0.001395664	0.000206477	0	0.000171897	0.00036509	0.001460217	0.000333309	0.001553451	0.001535785	0.001597755	0.000359198	0.001069471	0.000363422	0.001506968	0.000193302	0.000424501	0.000466243	0.001497384	0.000850561	0.001270983
7.0131E-05	0.090438255	0.024116635	0.013710054	0.012153485	0.006033617	0.002667371	0.002915794	0.003969154	0.002273173	0.002512188	0.001135595	0.002571097	0.002014938	0.001983548	0.00217152	0.001098612	0.001206848	0.001420954	0.003181261	0.001900805	0.002566922	0.000829879	0.000275765	0.00029191	0.000406858	0.000625579	0.001348787	0.001892486	0.001843351	0.001404999	0.000206477	0	0.000171897	0.000373835	0.001488231	0.000339975	0.001582326	0.001558043	0.001620645	0.000359198	0.001081487	0.000363422	0.001515555	0.000193302	0.00043182	0.000466243	0.001526827	0.000856468	0.001294756
7.15673E-05	0.091440452	0.02445004	0.013940561	0.012350813	0.006138844	0.002719649	0.002975849	0.004041308	0.002317281	0.002560586	0.001158562	0.002609201	0.00205643	0.002031356	0.002213999	0.001119498	0.001233305	0.001440855	0.003239264	0.001933379	0.002610003	0.000864457	0.000275765	0.00029191	0.000414124	0.000652877	0.001372589	0.001936131	0.00188311	0.001419002	0.000206477	0	0.000171897	0.00038258	0.001511867	0.000346641	0.001611929	0.00158772	0.001652692	0.000359198	0.001114532	0.000375536	0.001537022	0.000193302	0.000439139	0.000466243	0.0015773	0.000868281	0.001313044
7.28831E-05	0.092302734	0.024756165	0.014147975	0.012527718	0.006233978	0.00276247	0.003018468	0.004107171	0.002358907	0.00260596	0.001188334	0.002658549	0.002086414	0.00206892	0.002256053	0.001129941	0.00125505	0.001460757	0.003287837	0.001966777	0.002659585	0.000886069	0.000285274	0.000302335	0.000421389	0.000693824	0.001394804	0.001974926	0.001893953	0.001428338	0.000206477	0	0.000171897	0.000386952	0.001541632	0.000355529	0.00163668	0.001622343	0.001673293	0.000359198	0.001135561	0.000375536	0.001549902	0.000193302	0.000439139	0.000483301	0.001627774	0.000897815	0.001327674
7.43758E-05	0.093292355	0.025103344	0.014354106	0.01271299	0.006339171	0.0028084	0.003078765	0.004175577	0.002403014	0.002653224	0.001218957	0.002716643	0.002129723	0.002118679	0.002295134	0.001148739	0.001282231	0.001484638	0.003346018	0.002003473	0.002719735	0.000916325	0.000294783	0.000302335	0.00043592	0.000716572	0.001410672	0.002008872	0.001926483	0.001428338	0.000206477	0	0.000171897	0.000397883	0.001564393	0.000359974	0.001661673	0.001653256	0.001703051	0.000359198	0.001159594	0.000383612	0.001571368	0.000205383	0.000461096	0.000500358	0.001661423	0.000909628	0.001349619
7.57449E-05	0.094193939	0.025403153	0.014557885	0.01288436	0.006435134	0.002856375	0.003122353	0.004237155	0.002443537	0.002691413	0.001246177	0.002754747	0.002163038	0.002161121	0.002329117	0.00116127	0.001306151	0.001513827	0.003402242	0.002032336	0.002768505	0.000937936	0.000313802	0.000302335	0.00043592	0.000727946	0.00142178	0.002050092	0.001955398	0.001433006	0.000226142	0	0.000171897	0.000404441	0.001586279	0.00036664	0.001683511	0.00168046	0.001723652	0.000359198	0.001177619	0.000399764	0.001575662	0.000205383	0.000468415	0.00051173	0.001695072	0.000921441	0.001369735
7.72876E-05	0.095242512	0.025747443	0.014777914	0.013075782	0.006545271	0.002907291	0.003175143	0.00431694	0.002489023	0.002736031	0.001269995	0.002802221	0.002202713	0.002215271	0.002367348	0.001177979	0.001335869	0.001548322	0.003462913	0.00207027	0.002822964	0.00096387	0.000323311	0.000312761	0.00043592	0.000752969	0.001453516	0.002084038	0.002002386	0.001437674	0.000226142	0	0.000171897	0.000411	0.001612542	0.000368862	0.001720394	0.001722503	0.001746543	0.000359198	0.001210665	0.000415916	0.001597129	0.000205383	0.000475734	0.000517416	0.001716103	0.000945068	0.001393509
7.86438E-05	0.096174752	0.026059482	0.014971215	0.013241985	0.006644725	0.002955096	0.003230839	0.00437959	0.002528719	0.002778001	0.001293813	0.002838451	0.002232393	0.002255274	0.002401756	0.001188422	0.001358339	0.001574857	0.003515579	0.002103668	0.002863606	0.000989804	0.000323311	0.000323186	0.000457716	0.000780267	0.001480492	0.002130107	0.002024072	0.001442341	0.000235974	0	0.000171897	0.000415372	0.001648434	0.000371084	0.001749027	0.001754653	0.00177859	0.000359198	0.001228689	0.00042803	0.001601422	0.000205383	0.000512329	0.000523102	0.001749752	0.000956881	0.001409968
8.01737E-05	0.097283064	0.026409886	0.015190818	0.013430086	0.006761153	0.003007119	0.003288714	0.004450539	0.002575307	0.002824888	0.001320183	0.002892172	0.002268736	0.002295276	0.002444235	0.001196777	0.001382621	0.001608026	0.003574471	0.002145725	0.002920504	0.001002771	0.000323311	0.000333611	0.000472246	0.000839413	0.001507468	0.002183451	0.002060216	0.001451677	0.000235974	0	0.000171897	0.000426303	0.001677324	0.00037775	0.001782513	0.00178062	0.001808347	0.000374816	0.001273751	0.000432068	0.001614302	0.000217465	0.000512329	0.000528788	0.001770783	0.000980508	0.001437399
8.15525E-05	0.098210587	0.026713928	0.015396521	0.013603547	0.006858845	0.003052155	0.003344894	0.004513992	0.002614177	0.002871774	0.00134315	0.002933399	0.002309017	0.002337231	0.002482891	0.00122184	0.00140654	0.001627928	0.003633186	0.002192317	0.002971713	0.001024382	0.000323311	0.000333611	0.000501308	0.000857611	0.001526509	0.002218609	0.002081903	0.001456345	0.000245807	0	0.000171897	0.000428489	0.001704462	0.000391082	0.001803138	0.001810297	0.00184955	0.000374816	0.001306797	0.000460335	0.001627182	0.000217465	0.000526967	0.000528788	0.001800225	0.001004135	0.001463002
8.31734E-05	0.099232435	0.027058554	0.015615267	0.013800998	0.006972715	0.003107203	0.003407128	0.004590564	0.002659111	0.002922441	0.001368669	0.002979	0.002347783	0.002387478	0.002533865	0.001238549	0.001436621	0.001670384	0.003697238	0.002228601	0.003040803	0.001050316	0.00033282	0.000344037	0.000501308	0.000887184	0.001558245	0.002247706	0.002110818	0.001461012	0.000245807	0	0.000171897	0.000437234	0.001733351	0.000395527	0.001834683	0.001835028	0.001872441	0.000374816	0.001333834	0.000468411	0.001635769	0.000217465	0.000526967	0.000540159	0.001846493	0.001015948	0.001492262
8.46253E-05	0.100167033	0.027370593	0.015820329	0.013970154	0.007076214	0.00315177	0.003467182	0.004660309	0.002697981	0.002971974	0.001389084	0.003018978	0.002392001	0.002439189	0.002569123	0.001265701	0.001456191	0.001694265	0.00375186	0.002268184	0.003093637	0.001067605	0.000342329	0.000354462	0.000501308	0.000923582	0.001588395	0.002284077	0.002125276	0.001461012	0.000275303	0	0.000171897	0.000443792	0.001753486	0.000402193	0.001858948	0.001869651	0.001893042	0.000374816	0.001351859	0.000476487	0.001635769	0.000217465	0.000526967	0.000562903	0.00187173	0.001033668	0.001506892
8.62802E-05	0.101251764	0.027718713	0.016057679	0.014172156	0.007191881	0.003206435	0.003533533	0.004734605	0.002748704	0.003030581	0.001421408	0.003060205	0.00243955	0.00248407	0.002607778	0.001301208	0.001477211	0.001732741	0.003821962	0.002310653	0.003157851	0.00111515	0.000351838	0.000364887	0.000515838	0.00095088	0.001613784	0.002322872	0.002150576	0.001475016	0.000285136	0	0.000171897	0.000456909	0.001785877	0.000402193	0.001892919	0.001921586	0.001906776	0.000374816	0.001396921	0.000488601	0.001657236	0.000217465	0.000526967	0.000562903	0.001922203	0.001063201	0.001532494
8.76885E-05	0.102163566	0.028031423	0.016261458	0.014348447	0.007296003	0.003253729	0.003592619	0.004804082	0.002791157	0.003072552	0.001448628	0.003105805	0.002484677	0.002527487	0.002650682	0.001330448	0.001502943	0.001753969	0.003881922	0.002351473	0.003205808	0.001123795	0.000380366	0.000364887	0.000515838	0.000975903	0.001635999	0.00236288	0.00216142	0.001498355	0.0003048	0	0.000171897	0.000465654	0.001813015	0.000406637	0.001923493	0.001958682	0.001934245	0.000382624	0.001441983	0.000492639	0.001670116	0.000229546	0.000526967	0.000574275	0.001964265	0.001080921	0.00155261
8.93614E-05	0.103219214	0.028385187	0.016497097	0.01454233	0.007414747	0.003308308	0.00365897	0.004885205	0.002837469	0.00312511	0.001475848	0.003148282	0.002531923	0.002573832	0.002705055	0.001351334	0.00152505	0.001784485	0.003947042	0.002402601	0.003256204	0.001149728	0.000389875	0.000375313	0.000515838	0.001003201	0.001655041	0.002398038	0.002190335	0.00150769	0.0003048	0	0.000171897	0.000478771	0.001839278	0.000415525	0.001953825	0.001988359	0.001957135	0.000382624	0.001450995	0.000504753	0.001700169	0.000229546	0.000534286	0.000574275	0.002006326	0.001110455	0.001591014
9.08624E-05	0.104131803	0.028704885	0.016702586	0.014719974	0.007521565	0.003359096	0.003712728	0.004953343	0.002876339	0.003170862	0.001499666	0.003193882	0.00257705	0.002607493	0.002741162	0.001365955	0.00155042	0.001812347	0.004006824	0.002459089	0.003304161	0.00117134	0.000399384	0.000385738	0.000523104	0.001030499	0.001678843	0.002429559	0.002197564	0.001517026	0.000324465	0	0.000221011	0.00048533	0.001862039	0.000431079	0.001984156	0.002014327	0.001975448	0.000382624	0.001472024	0.000512829	0.001717343	0.000229546	0.000548924	0.000597018	0.002039975	0.001134082	0.001618446
9.25749E-05	0.10522911	0.029067317	0.016945496	0.014925052	0.007647534	0.003412099	0.003773509	0.005031923	0.002925959	0.003232872	0.001533691	0.003241356	0.002622479	0.002649934	0.002780243	0.001374309	0.001582675	0.001849496	0.004074968	0.002511867	0.003373251	0.001205918	0.000399384	0.000396163	0.000523104	0.001069171	0.001713753	0.002491389	0.002215636	0.001531029	0.000344129	0	0.000221011	0.000491888	0.001890928	0.000444412	0.002017884	0.002039057	0.002007494	0.000413859	0.001523094	0.000528981	0.001717343	0.000229546	0.000556243	0.000619762	0.002098861	0.001157708	0.001647706
9.41258E-05	0.10619908	0.029399243	0.017159324	0.015113645	0.007753591	0.003461481	0.003824362	0.00509725	0.002967861	0.003275221	0.001561762	0.003300074	0.002658822	0.002684083	0.002825695	0.001393107	0.001606594	0.001874704	0.004135106	0.002557634	0.003419583	0.00122753	0.000399384	0.000406589	0.0005449	0.001085095	0.001742315	0.002541096	0.002222865	0.001540365	0.000363794	0	0.000221011	0.000505005	0.001917191	0.0004533	0.0020504	0.002067498	0.002028096	0.000421667	0.001562148	0.000533019	0.001734516	0.000229546	0.000600157	0.000642505	0.002157747	0.001163615	0.001667822
9.58725E-05	0.107241364	0.029758114	0.017389404	0.015328319	0.007871955	0.003521684	0.003890954	0.005180114	0.003021893	0.003328157	0.001592385	0.00335442	0.00270516	0.00271872	0.002874121	0.001416082	0.001633051	0.001911853	0.004201116	0.002612061	0.003476481	0.001262108	0.000399384	0.00042744	0.000552165	0.001112393	0.00176453	0.00258959	0.002233708	0.001563703	0.000412955	0	0.000221011	0.000511564	0.001946956	0.000457744	0.002082429	0.002090992	0.002046408	0.000429476	0.001592189	0.000541095	0.001747396	0.000229546	0.000614795	0.000676621	0.002216633	0.001193148	0.001711712
9.74429E-05	0.108175962	0.030075595	0.017599598	0.015503994	0.007981365	0.003576093	0.00395561	0.005260032	0.003065448	0.003376934	0.001611099	0.00339065	0.002746349	0.002764089	0.002929344	0.001436968	0.001660232	0.001952982	0.004258585	0.002657416	0.003523625	0.001283719	0.000408893	0.000437865	0.000552165	0.001128316	0.001785159	0.002635659	0.002255395	0.001582374	0.000462116	0	0.000245568	0.000515936	0.001981973	0.000468855	0.002105967	0.002118196	0.002069299	0.000437285	0.001631243	0.000553209	0.001755983	0.000229546	0.000614795	0.00070505	0.002250282	0.001204962	0.001733657
9.92132E-05	0.109242614	0.030435742	0.017845073	0.015698738	0.008103843	0.003636553	0.004016633	0.005338211	0.003124166	0.003437054	0.001642572	0.003442497	0.002799956	0.002808482	0.002979044	0.001459942	0.001686326	0.001984825	0.004323882	0.002704009	0.003581336	0.001313975	0.000408893	0.000437865	0.000552165	0.001162439	0.00183435	0.002681729	0.002273467	0.001587042	0.000501445	0	0.000245568	0.000518122	0.002006485	0.000473299	0.002143092	0.002137981	0.002103634	0.000507563	0.001673301	0.000569361	0.001768863	0.000241628	0.000629433	0.00073348	0.002288137	0.001222682	0.001766574
0.000100813	0.110192147	0.030769752	0.018062751	0.015891637	0.008212562	0.003687809	0.004070876	0.005412373	0.003169927	0.003489233	0.00166639	0.003497467	0.002846293	0.002850924	0.0030177	0.001468297	0.001706621	0.002028607	0.004391671	0.002742355	0.003630106	0.001331264	0.000418402	0.000437865	0.00055943	0.001187462	0.001861326	0.002735073	0.002287924	0.001605713	0.000550607	0	0.000245568	0.000522495	0.002020492	0.000479965	0.002172453	0.002168894	0.002126525	0.000530989	0.001700338	0.000585513	0.00177745	0.000241628	0.000644071	0.000767595	0.002342817	0.001258122	0.001795834
0.000102615	0.111275305	0.031140448	0.018312289	0.016105204	0.008347035	0.003748354	0.004133836	0.005493362	0.003221478	0.003549353	0.001687656	0.00355556	0.002902323	0.002901659	0.003061028	0.00149336	0.001737427	0.002065757	0.00446373	0.002790596	0.003697571	0.001352876	0.000418402	0.000458716	0.00055943	0.00121476	0.001889888	0.002785991	0.002338526	0.001624384	0.000570271	0	0.000245568	0.00054217	0.002049381	0.000497741	0.002210064	0.002188679	0.002167728	0.000554415	0.001733383	0.000605703	0.001807503	0.000241628	0.00065139	0.000796024	0.002363847	0.001275842	0.001830581
0.000104277	0.112253921	0.031473047	0.018524621	0.016292936	0.008452574	0.003800632	0.004189532	0.005564312	0.003264482	0.003595861	0.001714876	0.003602409	0.002948661	0.002944588	0.003102657	0.001520512	0.001764246	0.002093618	0.004528316	0.002829355	0.003747154	0.00136152	0.000418402	0.000469141	0.000566696	0.001239783	0.001907343	0.002850246	0.00234214	0.00163372	0.0006096	0	0.000245568	0.000546542	0.002079146	0.000504407	0.002240153	0.00221341	0.002190618	0.000554415	0.001766429	0.000617817	0.001811796	0.000241628	0.000666027	0.000818768	0.00239329	0.001287655	0.001856183
0.00010614	0.11334101	0.031849052	0.018770951	0.016514375	0.008582449	0.003858322	0.004262179	0.005650924	0.003317135	0.003653335	0.00174635	0.003656755	0.003005599	0.002988494	0.003153207	0.001545576	0.001785266	0.002124134	0.004595571	0.002879246	0.003805678	0.001383132	0.000427911	0.000469141	0.000573961	0.001269356	0.001940666	0.002899953	0.002371056	0.001685065	0.000629265	0	0.000245568	0.000564032	0.002115914	0.000511074	0.002275337	0.002236904	0.002227243	0.000554415	0.001790462	0.000642046	0.001833263	0.000241628	0.000680665	0.000824454	0.002422733	0.001299468	0.001883615
0.000107824	0.114354998	0.032187362	0.018991836	0.016704937	0.008689059	0.00391124	0.004320296	0.005730307	0.003359588	0.003713455	0.001777823	0.003707352	0.003054057	0.003038253	0.003199934	0.001572728	0.001810635	0.002153322	0.004658555	0.002918829	0.003869079	0.001409066	0.00043742	0.000479566	0.000588492	0.001303478	0.001969229	0.002937536	0.002399971	0.001699069	0.000639097	0	0.000245568	0.000579335	0.002144803	0.000522184	0.002306154	0.002270291	0.002268446	0.000554415	0.001823507	0.000650122	0.001859023	0.000241628	0.000702622	0.000841512	0.002439558	0.001317188	0.001901902
0.000109725	0.11542165	0.032570152	0.019240733	0.016924531	0.008816135	0.003972041	0.004393427	0.005817053	0.003413344	0.003768659	0.001811848	0.003747955	0.003100697	0.003082647	0.003244962	0.00159988	0.001837816	0.002197105	0.004727056	0.002969132	0.003919474	0.001430677	0.00043742	0.000500417	0.000588492	0.001317127	0.002000965	0.002975119	0.002436115	0.001713072	0.000698091	0	0.000245568	0.000596824	0.002170191	0.00052885	0.002337213	0.002308624	0.002300492	0.000562223	0.001877582	0.000666274	0.00189337	0.000241628	0.000724579	0.000852883	0.002477413	0.001340815	0.001927505
0.000111407	0.116395549	0.032897376	0.019462687	0.017121244	0.008930419	0.004026194	0.004459051	0.005896703	0.003459656	0.003823486	0.001835666	0.003792306	0.003154909	0.003128991	0.003292113	0.001624943	0.001860286	0.002222314	0.004789507	0.003009952	0.003957677	0.001456611	0.00043742	0.000500417	0.000588492	0.001339876	0.002012072	0.003012702	0.002457802	0.001736411	0.000727587	0	0.000245568	0.000612128	0.002192952	0.000533294	0.002363419	0.002332118	0.002341695	0.000562223	0.00191964	0.000678388	0.001901957	0.000241628	0.000724579	0.00089837	0.002511062	0.001352628	0.001940306
0.000113363	0.11748421	0.033278487	0.019720137	0.017340839	0.009060986	0.004088358	0.004523949	0.005985993	0.003512585	0.003883228	0.001866289	0.003844777	0.003210939	0.003178751	0.003336716	0.001650006	0.001885655	0.002258136	0.004866725	0.00305572	0.004020266	0.001495511	0.00043742	0.000500417	0.000595757	0.001394472	0.002039048	0.00305271	0.002493946	0.001755082	0.000776749	0	0.000270124	0.000620872	0.002227969	0.000542182	0.002397876	0.002356849	0.002371453	0.000562223	0.001943673	0.000690502	0.001914837	0.000241628	0.000731898	0.000943858	0.002574154	0.001370348	0.001967737
0.000115107	0.118456538	0.033620291	0.019942305	0.017538535	0.009176757	0.004143193	0.004597322	0.006065242	0.003559724	0.003935029	0.001896061	0.003898498	0.003255762	0.003223632	0.003382593	0.001668804	0.001907038	0.002293958	0.004931133	0.003111795	0.00406741	0.001525767	0.00043742	0.000500417	0.000595757	0.001410396	0.002072371	0.003107266	0.002515632	0.00175975	0.000816078	0	0.000270124	0.000627431	0.00226036	0.000553293	0.002425052	0.00237787	0.002405789	0.000562223	0.001994743	0.000690502	0.00193201	0.000241628	0.000753855	0.000960915	0.002612009	0.001393975	0.001995168
0.000117126	0.119553059	0.033996833	0.020198258	0.017757392	0.009309502	0.004203184	0.004676749	0.006148507	0.003617615	0.004002712	0.001919879	0.003955342	0.003309066	0.003280709	0.003438241	0.001691779	0.001937118	0.002333761	0.005003192	0.003168696	0.004119431	0.001551701	0.00043742	0.000521268	0.000610288	0.001446793	0.002104107	0.003154547	0.002537319	0.001787756	0.000845574	0	0.000270124	0.000633989	0.002288374	0.000562181	0.002458053	0.002398891	0.002430968	0.000585649	0.002051821	0.000702616	0.001949184	0.000241628	0.000761174	0.000972287	0.002670895	0.001405789	0.002018942
0.000118936	0.120453072	0.034333867	0.020426627	0.017954842	0.009427278	0.004260661	0.004742373	0.006227622	0.003662825	0.004057916	0.001951352	0.004012186	0.003353587	0.003328029	0.003484118	0.001714754	0.001966474	0.002360296	0.005067956	0.003219824	0.004174704	0.001577635	0.000446929	0.000542118	0.000624818	0.001494564	0.002140604	0.003194555	0.002555391	0.00180176	0.000845574	0	0.000270124	0.000649292	0.002326893	0.000566625	0.002490811	0.002422385	0.002453859	0.000585649	0.002084867	0.000710692	0.001962064	0.000253709	0.00079045	0.000977973	0.002696132	0.001441229	0.002040887
0.000121	0.121570816	0.034722638	0.02069156	0.018179112	0.009562477	0.004321802	0.004820589	0.00631477	0.003715478	0.004118037	0.001990481	0.004064657	0.003410525	0.003381691	0.003530845	0.001743994	0.001994743	0.002394792	0.005143573	0.003275075	0.004224286	0.001607891	0.000446929	0.000542118	0.000624818	0.001524137	0.002164406	0.0032382	0.002577077	0.001825099	0.000845574	0	0.000294681	0.000664596	0.002362785	0.000577735	0.002532304	0.002449589	0.002476749	0.000609075	0.00212392	0.00071473	0.001974944	0.000253709	0.000812407	0.000983659	0.002738193	0.001453042	0.002068319
0.000122805	0.122536855	0.035061955	0.02091886	0.018386527	0.009679942	0.004380131	0.004889604	0.006389869	0.00377006	0.004168326	0.002014299	0.004110257	0.003456257	0.003429499	0.003575872	0.001760703	0.002017575	0.002439901	0.005212963	0.003318781	0.004281997	0.001620858	0.000446929	0.000542118	0.000624818	0.001562809	0.002202489	0.003268509	0.002613222	0.001857773	0.000865239	0	0.000294681	0.00067334	0.002391674	0.000579957	0.002567246	0.002469374	0.002511085	0.000632501	0.002168982	0.000722806	0.002000704	0.000253709	0.000827045	0.000995031	0.00276343	0.001482575	0.002106722
0.000124929	0.123645167	0.035444007	0.021173103	0.018611289	0.009819462	0.004444084	0.004969999	0.0064813	0.003828778	0.004225421	0.002048324	0.004162729	0.003514103	0.003481698	0.0036209	0.001779501	0.002042219	0.002487665	0.005291783	0.00337898	0.004344585	0.001659758	0.000456439	0.000562969	0.000646614	0.001594657	0.002235812	0.00332064	0.002634908	0.001881112	0.000875071	0	0.000392908	0.000693016	0.002411809	0.000586624	0.002607526	0.002494105	0.002524819	0.000632501	0.002220053	0.00073492	0.002017878	0.000253709	0.000849002	0.001012088	0.002788667	0.001506202	0.002141469
0.000126752	0.124665443	0.035782586	0.021404251	0.018805172	0.009941628	0.004503265	0.005040709	0.006564565	0.003883361	0.004282516	0.002071292	0.004216449	0.003568618	0.003530969	0.003671025	0.001798298	0.002068676	0.002520833	0.005354946	0.003428871	0.004400671	0.001715948	0.000456439	0.000573394	0.00065388	0.001628779	0.002250094	0.003355798	0.002656594	0.001881112	0.000875071	0	0.000392908	0.000717064	0.002438072	0.000602178	0.002638828	0.002522545	0.00254542	0.00064031	0.002277131	0.000751072	0.002026464	0.000253709	0.000856321	0.00102346	0.002822316	0.001512109	0.002163414
0.000128891	0.125820131	0.036175657	0.021666619	0.019034362	0.010079074	0.004568922	0.005125463	0.006657469	0.003944835	0.004338855	0.002101914	0.004258926	0.003619802	0.003577802	0.003728796	0.001817096	0.002103468	0.002560636	0.00543163	0.003489895	0.00446082	0.001733237	0.000465948	0.00058382	0.00065388	0.001665177	0.002283417	0.003412779	0.002681895	0.001899783	0.000875071	0	0.000392908	0.000730181	0.002473089	0.000617732	0.002674012	0.002550986	0.002588912	0.000671544	0.002316185	0.0007753	0.002060811	0.000253709	0.000885597	0.001046204	0.002860171	0.001535735	0.002189016
0.000130775	0.126812896	0.03651941	0.021895844	0.019235257	0.010200722	0.004624866	0.005203195	0.006737388	0.004000245	0.004396328	0.002126583	0.004305776	0.003664626	0.003630488	0.003780196	0.001850514	0.002129924	0.002595132	0.005497284	0.003539786	0.004508777	0.001763493	0.000465948	0.000594245	0.000661145	0.001692475	0.00231674	0.003452787	0.002707196	0.001923122	0.0009144	0	0.000392908	0.000736739	0.002496726	0.000619955	0.00270216	0.00257077	0.002616381	0.000671544	0.002361247	0.000791452	0.002073691	0.000253709	0.000914873	0.001057575	0.002906439	0.001565269	0.00221279
0.000132922	0.127848892	0.03690845	0.022159067	0.019459773	0.010337995	0.004693335	0.005275842	0.006835378	0.004060341	0.004458339	0.00216316	0.004365118	0.003733375	0.003686102	0.003834144	0.001867223	0.00215783	0.0026283	0.005586423	0.003595449	0.00455836	0.001789427	0.000465948	0.000615096	0.000682941	0.001733422	0.002340542	0.003494007	0.00274334	0.001955796	0.0009144	0	0.000392908	0.000752042	0.002522113	0.000628843	0.002739528	0.002597974	0.002650717	0.000679353	0.002427338	0.000823756	0.002095158	0.00026579	0.000922192	0.001074633	0.002923263	0.001565269	0.00224205
0.000134849	0.128823578	0.037255898	0.022403901	0.019665343	0.010458848	0.004753113	0.005351879	0.006912753	0.00410748	0.004512409	0.002192081	0.004413217	0.003775473	0.00373391	0.003882145	0.001881843	0.002186461	0.002658816	0.005658838	0.003637506	0.004616071	0.001815361	0.000475457	0.000635947	0.000682941	0.001774369	0.002372278	0.003554624	0.002754184	0.001979135	0.0009144	0	0.000392908	0.000756415	0.002562383	0.000633287	0.00277447	0.002625178	0.002698787	0.000702779	0.002457379	0.000843947	0.002103745	0.00026579	0.000951468	0.001091691	0.002940088	0.001582989	0.002265824
0.000137052	0.129904379	0.037643459	0.022667338	0.019899085	0.010597538	0.004817151	0.005439055	0.007009941	0.004166198	0.004583116	0.002223555	0.004486927	0.003830897	0.003805134	0.003934819	0.001908995	0.002216904	0.002713213	0.005733388	0.00369853	0.004677034	0.001845617	0.000475457	0.000667223	0.000682941	0.001799392	0.00239608	0.003611605	0.002772256	0.001997806	0.000924233	0	0.000392908	0.000769532	0.002595649	0.000639953	0.002807955	0.002652382	0.002735411	0.000718396	0.002514457	0.000876251	0.002112331	0.000277872	0.000951468	0.001114434	0.002977943	0.001600709	0.002302399
0.00013906	0.130854697	0.038006093	0.02289421	0.020101087	0.01072368	0.004879954	0.005515818	0.007091198	0.004231807	0.004649664	0.002247373	0.004550642	0.003878749	0.00385343	0.003984944	0.001940324	0.002241186	0.002743728	0.005806158	0.0037377	0.004740434	0.001867228	0.000484966	0.000688073	0.000704737	0.001840339	0.002423056	0.00367586	0.002801171	0.002021145	0.000934065	0	0.000392908	0.00077609	0.002628916	0.000646619	0.002841684	0.002677113	0.002765169	0.000726205	0.002559519	0.000892403	0.002120918	0.000277872	0.000973425	0.00112012	0.003036829	0.001600709	0.002331659
0.000141331	0.131936284	0.038408168	0.023164917	0.020330155	0.01086237	0.004950852	0.00560372	0.007187582	0.004286941	0.004720372	0.002279697	0.004612483	0.00393811	0.003919288	0.004044839	0.001963299	0.002276341	0.002792818	0.00588569	0.003792127	0.004798958	0.001893162	0.000513493	0.000688073	0.000704737	0.001874461	0.002445271	0.003729204	0.00284093	0.002058487	0.000934065	0	0.000392908	0.000780463	0.002662182	0.000655507	0.002876868	0.002705553	0.002826973	0.000749631	0.00261059	0.000896441	0.002146678	0.000277872	0.000995382	0.001125806	0.003070478	0.001600709	0.002353604
0.000143283	0.132887388	0.038758035	0.023417449	0.020535602	0.010993179	0.005013996	0.005689685	0.007273658	0.004340973	0.004778223	0.00231117	0.004661207	0.003986567	0.003965145	0.00409284	0.001986274	0.002307509	0.00282864	0.005961129	0.003842843	0.004867236	0.00192774	0.000513493	0.000729775	0.000704737	0.001917683	0.002483354	0.003770424	0.002873459	0.002077158	0.000934065	0	0.000392908	0.00079358	0.002700701	0.000662174	0.002909626	0.002740177	0.002865887	0.000780866	0.002658656	0.000924707	0.002163852	0.000277872	0.001017339	0.001142864	0.003083096	0.001618429	0.002377378
0.000145555	0.13395011	0.039153323	0.023691363	0.02076307	0.011135257	0.005084169	0.005786063	0.007370444	0.004395004	0.004836831	0.002343494	0.004711804	0.004039265	0.004025149	0.004149762	0.002017603	0.002337952	0.002867116	0.006036568	0.003901392	0.004929824	0.001988252	0.000513493	0.0007402	0.000712002	0.001944981	0.002518264	0.003821343	0.002909603	0.002100497	0.000943897	0	0.000392908	0.000795766	0.002734843	0.00066884	0.002949906	0.002764907	0.002902512	0.000804292	0.002688697	0.000932783	0.002206785	0.000277872	0.001017339	0.001165607	0.003116745	0.001636149	0.002408466
0.0001476	0.134887066	0.03950057	0.023941329	0.020972823	0.011264994	0.005144544	0.005864522	0.007460001	0.004450138	0.004890901	0.002366461	0.004759278	0.004094386	0.004078811	0.00420286	0.002069818	0.002360059	0.002894978	0.006107026	0.003943037	0.004985097	0.002018508	0.000513493	0.000771476	0.000719268	0.001974554	0.002564282	0.003875899	0.002920447	0.0021145	0.000943897	0	0.000392908	0.000811069	0.002772486	0.000677728	0.002991642	0.002800767	0.002936847	0.000819909	0.002715734	0.000940859	0.002219665	0.000277872	0.001031977	0.001171293	0.003154601	0.001659776	0.00243224
0.000149896	0.135963151	0.039897135	0.024223797	0.021213331	0.011410632	0.005211735	0.005959689	0.007550228	0.004512715	0.004954802	0.002393681	0.004814873	0.004153747	0.004136376	0.004265729	0.002115768	0.002387965	0.00292284	0.006192429	0.003997051	0.00506638	0.002027153	0.000513493	0.000792327	0.000755594	0.002008676	0.002605539	0.003930454	0.002942133	0.002133172	0.000943897	0	0.000417465	0.000822	0.002812756	0.000697727	0.003029496	0.002826735	0.002996363	0.000835526	0.002754788	0.000940859	0.002271186	0.000277872	0.001061253	0.001188351	0.003192456	0.001683402	0.002459671
0.000151968	0.136933906	0.040264942	0.024479322	0.021425175	0.011543792	0.005275475	0.006046865	0.007633627	0.004566746	0.005018703	0.002429408	0.004869843	0.004209171	0.004197356	0.004316704	0.002149186	0.002417321	0.002959989	0.006267334	0.004047767	0.005106209	0.002057409	0.000513493	0.000802752	0.000755594	0.002022325	0.002640448	0.003991072	0.00296382	0.002151843	0.000963562	0	0.000417465	0.000839489	0.002845147	0.000711059	0.003063952	0.002858885	0.003037566	0.000835526	0.002784829	0.000944897	0.002275479	0.000277872	0.001075891	0.001222466	0.003234517	0.001707029	0.002488931
0.000154324	0.137988768	0.04067676	0.024765211	0.02165904	0.011689396	0.005346543	0.006134525	0.007730814	0.004631253	0.005089033	0.002466836	0.004926062	0.004277617	0.004263214	0.004388068	0.002176338	0.002445227	0.003002445	0.006345086	0.004107553	0.005180176	0.002104954	0.000513493	0.000823603	0.000755594	0.002047348	0.002670598	0.004052902	0.002974663	0.00219852	0.000983226	0	0.000442022	0.000846048	0.00288279	0.000715503	0.003094769	0.002893508	0.003101659	0.00087457	0.002826887	0.000952973	0.002296946	0.000277872	0.001105166	0.00124521	0.003297609	0.001754282	0.00252002
0.000156464	0.138922579	0.041041476	0.025034421	0.021874944	0.011820999	0.005408963	0.006216858	0.007820103	0.004686663	0.005144237	0.002502563	0.004984156	0.004329104	0.004321754	0.004436919	0.002195135	0.002471321	0.003034287	0.006417857	0.004158269	0.005231385	0.00213521	0.000523003	0.000844454	0.000755594	0.002083746	0.002707094	0.004106246	0.003003578	0.002226527	0.000983226	0	0.000442022	0.000861351	0.002919559	0.000731058	0.003126313	0.002929367	0.003140573	0.00087457	0.002877957	0.000957011	0.002314119	0.000277872	0.001119804	0.001267953	0.003356495	0.001783816	0.002552938
0.000158903	0.139990803	0.041444089	0.025309191	0.022112131	0.011968505	0.005476111	0.006308151	0.007920771	0.004751445	0.005216457	0.002530633	0.005055991	0.004387859	0.004371026	0.004501062	0.002243173	0.002500677	0.003064803	0.006505395	0.004209809	0.00528178	0.00217411	0.000532512	0.000865304	0.000784656	0.002113318	0.002756285	0.004157165	0.003028879	0.002273205	0.000993058	0	0.000442022	0.000872282	0.002966832	0.000731058	0.003167321	0.002978829	0.003188643	0.00092923	0.002929027	0.000965087	0.002361346	0.000277872	0.001141761	0.001279325	0.003406969	0.001789722	0.002591342
0.000161079	0.140980424	0.04180988	0.025542906	0.022322499	0.012101526	0.005539298	0.006394842	0.008013675	0.004810163	0.005286786	0.002562957	0.005126578	0.004439043	0.004422737	0.004555435	0.002270325	0.002530757	0.003104605	0.006583503	0.004256814	0.005345181	0.002204366	0.000542021	0.00089658	0.000791921	0.002145166	0.002789608	0.004204447	0.003050566	0.00236656	0.001002891	0	0.000442022	0.000898516	0.003010603	0.000742168	0.00320202	0.00300727	0.003229846	0.000952656	0.002974089	0.000973163	0.002378519	0.000277872	0.001156399	0.001285011	0.00344903	0.001819256	0.002616944
0.000163501	0.142073801	0.042211485	0.025824304	0.022550459	0.0122519	0.005608193	0.006482018	0.008110327	0.004872188	0.005351443	0.002613145	0.005194041	0.004503552	0.004472984	0.004619578	0.002297477	0.0025612	0.003148388	0.006667661	0.004303819	0.005424026	0.002243267	0.00055153	0.000948707	0.000835513	0.002177014	0.002814997	0.00426264	0.003075867	0.002417906	0.001012723	0	0.000442022	0.000911633	0.003044745	0.000753278	0.003236477	0.003034474	0.003271048	0.000991699	0.003016147	0.000993353	0.002382813	0.000277872	0.001163718	0.001307754	0.003478473	0.001831069	0.002668149
0.000165743	0.143089361	0.042575865	0.026087955	0.022771653	0.012386304	0.005672274	0.006562172	0.0081956	0.004923463	0.005407026	0.00264632	0.005260255	0.004564427	0.004530061	0.004678624	0.002337161	0.002589831	0.003194825	0.0067431	0.00435206	0.00548255	0.002290812	0.00055153	0.000959133	0.000864574	0.002206587	0.00284832	0.004308709	0.003093939	0.00245058	0.001012723	0	0.000466578	0.00092475	0.003087641	0.000762166	0.003276029	0.003064151	0.003303095	0.000999508	0.003073226	0.000997391	0.00240428	0.000277872	0.001171037	0.00134187	0.00352474	0.001854696	0.002708382
0.000168267	0.14410099	0.042976865	0.02636636	0.023002812	0.01253896	0.005743513	0.00665298	0.008292653	0.004982732	0.00548643	0.002698208	0.005326469	0.004626817	0.004581284	0.004739369	0.002376845	0.00261665	0.0032333	0.006830994	0.004409373	0.005541074	0.002316746	0.00055153	0.000990409	0.000879105	0.002256633	0.00287847	0.004370539	0.00311924	0.002478587	0.001032387	0	0.000466578	0.000933495	0.003127911	0.000779943	0.003320919	0.003106193	0.003319118	0.001022934	0.003097259	0.001009506	0.00241716	0.000277872	0.001185675	0.001364613	0.00355839	0.001884229	0.002739471
0.000170554	0.14504109	0.043349443	0.026618892	0.02322499	0.012677927	0.005808318	0.006727322	0.008385289	0.005038417	0.005548819	0.002735636	0.005377691	0.004680423	0.004635434	0.00478737	0.002420706	0.002642744	0.003269123	0.006914973	0.004460501	0.005590656	0.002347002	0.00055153	0.00103211	0.000879105	0.00229303	0.002911793	0.004423883	0.003148155	0.002511261	0.001061884	0	0.000491135	0.000948798	0.003174309	0.000795497	0.00335489	0.003137107	0.003355743	0.001030743	0.003160345	0.001013544	0.002434333	0.000289953	0.001192994	0.001381671	0.003617275	0.001919669	0.002772388
0.000173013	0.146139184	0.043745403	0.026901787	0.023464022	0.012827818	0.005878407	0.006825153	0.008486894	0.005105129	0.005622173	0.002777317	0.005447653	0.004746447	0.004702756	0.004856186	0.002445769	0.002669563	0.003310252	0.007003045	0.00452235	0.005658121	0.002372936	0.000561039	0.001042535	0.00088637	0.002338527	0.002938768	0.004495412	0.00317707	0.002548603	0.001091381	0	0.000491135	0.000961915	0.003205824	0.000799941	0.003395898	0.003175439	0.003390079	0.001054169	0.003205407	0.001037772	0.00246868	0.000289953	0.001214951	0.001398729	0.003676161	0.001943296	0.002808963
0.000175307	0.147139808	0.044106088	0.027163727	0.023686692	0.012966232	0.005945897	0.006913055	0.008579932	0.005160815	0.005692124	0.002814745	0.00552511	0.00480278	0.004764711	0.004914806	0.002472921	0.00269602	0.003346075	0.007083111	0.004574714	0.005711768	0.002390225	0.000561039	0.001063386	0.00088637	0.0023681	0.002976852	0.004546331	0.0032096	0.002595281	0.001101213	0	0.000515692	0.000970659	0.00323909	0.000813274	0.003433509	0.003212536	0.003408391	0.001069786	0.003247465	0.00104181	0.002511614	0.000289953	0.00122227	0.001427158	0.003743459	0.001966923	0.002832737
0.000177874	0.148281134	0.044499294	0.027441704	0.023933844	0.013116261	0.006017391	0.007008706	0.008686356	0.005221186	0.005763209	0.002852173	0.005604442	0.004865169	0.004833008	0.00497895	0.00248963	0.002729724	0.003391184	0.007173851	0.004637387	0.005780046	0.002433448	0.000561039	0.001094662	0.000922697	0.002404497	0.003014935	0.004626346	0.003245744	0.002655962	0.001111046	0	0.000540249	0.000977218	0.003290741	0.000824384	0.003471605	0.003263234	0.003465617	0.001077595	0.003271498	0.001049886	0.00253308	0.000289953	0.001229589	0.001444216	0.003806551	0.002025989	0.002880284
0.000180172	0.149299838	0.044868982	0.027710273	0.024162911	0.013257025	0.006087011	0.007099999	0.008778189	0.005277699	0.005840345	0.002898107	0.005667533	0.004933616	0.004886183	0.005040119	0.002518871	0.002755456	0.003438947	0.007258898	0.004681094	0.005835319	0.002485315	0.000561039	0.001157214	0.000944493	0.002447719	0.003046671	0.004703937	0.003278274	0.002688636	0.001120878	0	0.000564805	0.001007824	0.003322256	0.000837716	0.003515283	0.00330404	0.003502242	0.001116638	0.003298535	0.001070076	0.002537374	0.000289953	0.001258865	0.001461273	0.003840201	0.002061429	0.002898572
0.000182682	0.150375136	0.045273812	0.028004288	0.024406126	0.013410061	0.006161531	0.00718887	0.008872565	0.005343033	0.005912564	0.002936385	0.005739993	0.005005091	0.004955943	0.005114882	0.002539757	0.002789523	0.003492018	0.007345013	0.004745416	0.005910099	0.002511249	0.000561039	0.001157214	0.000973554	0.002484116	0.003081581	0.004769404	0.003310803	0.00274465	0.001150375	0	0.000564805	0.001023127	0.003359024	0.000844383	0.003550224	0.003338663	0.003545734	0.001171299	0.00331656	0.00108219	0.002550254	0.000289953	0.001288141	0.001478331	0.003878056	0.002096869	0.002935147
0.00018511	0.151319166	0.045657678	0.028255109	0.024634455	0.0135529	0.006234772	0.007275804	0.008963059	0.005402026	0.005982515	0.002964456	0.005808081	0.005062635	0.005020826	0.005176476	0.002560643	0.002818516	0.0035358	0.00743095	0.004794894	0.005978377	0.002558794	0.000570548	0.00116764	0.000988085	0.002518238	0.003129185	0.004817898	0.003328876	0.002800663	0.001170039	0	0.000564805	0.001029686	0.003406297	0.000855493	0.003588321	0.003381942	0.003566335	0.001179107	0.003355614	0.00110238	0.002580307	0.000289953	0.00129546	0.001512446	0.003915911	0.002126403	0.002968065
0.000187713	0.152404683	0.046068622	0.028549978	0.024891448	0.013707872	0.006312786	0.007368792	0.009067877	0.005469014	0.006059272	0.003011241	0.005886163	0.005127447	0.005084245	0.005240195	0.002585706	0.002851134	0.003587544	0.007522224	0.004855506	0.006053158	0.002623628	0.000580057	0.001198916	0.001009881	0.002563735	0.003170442	0.004883365	0.003357791	0.002824002	0.001238865	0	0.000564805	0.001051548	0.003454446	0.000873269	0.003628601	0.003423984	0.003586937	0.001194724	0.003388659	0.001158912	0.002614654	0.000289953	0.001310098	0.001546562	0.003995828	0.002144123	0.003017441
0.00019012	0.153398234	0.04644933	0.02881812	0.025119531	0.013851506	0.006381426	0.007447008	0.009168009	0.005528283	0.006121283	0.003055474	0.005959873	0.005194682	0.005143761	0.005295842	0.002617036	0.002885201	0.003624693	0.007602468	0.004911169	0.00610843	0.002649562	0.000608585	0.001198916	0.001031677	0.002602407	0.003211699	0.004940346	0.003375863	0.002852008	0.001288026	0	0.000564805	0.001060292	0.003510474	0.000886602	0.003675675	0.003458607	0.003637296	0.001194724	0.003412692	0.001166988	0.002631828	0.000289953	0.001332055	0.001569305	0.004042095	0.002173656	0.003041215
0.000192787	0.154446807	0.046868069	0.029101229	0.025378493	0.014012666	0.006455988	0.007539511	0.009278315	0.005596649	0.006195015	0.003094603	0.006023588	0.005262523	0.005227669	0.00536041	0.002648365	0.00291347	0.003677763	0.00769392	0.004963534	0.00616289	0.002692785	0.000608585	0.001198916	0.001038942	0.002650179	0.003257717	0.00500945	0.003386706	0.002908022	0.001288026	0	0.000564805	0.001069037	0.003552494	0.000893268	0.003715712	0.003493231	0.003692233	0.001194724	0.003451746	0.001195255	0.002653294	0.000289953	0.001339374	0.001603421	0.004105187	0.002197283	0.003085105
0.000195199	0.155424637	0.047261006	0.029371508	0.025609406	0.014156196	0.006527227	0.007625477	0.009373227	0.005655366	0.006257404	0.003132031	0.006089178	0.005327033	0.005291576	0.005424128	0.002679694	0.002942463	0.003717566	0.007777188	0.005022496	0.006227104	0.002723041	0.000608585	0.001209341	0.001075269	0.002704775	0.00330056	0.005057945	0.003401164	0.002936028	0.001297859	0	0.000564805	0.001077782	0.00359539	0.000915488	0.003755992	0.003530327	0.003715124	0.001202533	0.003502816	0.001207369	0.002661881	0.000289953	0.001346693	0.001626164	0.004168279	0.002226816	0.003110707
0.000197895	0.156419759	0.047669665	0.029653335	0.025873288	0.014316561	0.006606987	0.007725729	0.009480187	0.005722354	0.006337564	0.003172861	0.006159764	0.005393057	0.00536963	0.005493369	0.002711023	0.002979067	0.003767982	0.007873266	0.005083932	0.006288879	0.002753297	0.000618094	0.001230192	0.001097065	0.002745722	0.003337057	0.005125836	0.003462609	0.002959367	0.001337188	0	0.000613919	0.001108388	0.003637411	0.000933265	0.003800397	0.003567423	0.003756326	0.00121815	0.003529854	0.001223521	0.002687641	0.000289953	0.00136865	0.001654594	0.004218753	0.00223863	0.003143625
0.000200369	0.157414096	0.048059982	0.029924683	0.026121178	0.014463928	0.006679845	0.007819685	0.009579784	0.00578438	0.006407515	0.003222198	0.00622223	0.005451509	0.005440854	0.00555114	0.002725644	0.003006611	0.003809112	0.007959381	0.005128051	0.006343338	0.002800842	0.000627603	0.001251043	0.001133391	0.002777569	0.003378314	0.005184029	0.003480681	0.00301538	0.001366684	0	0.000613919	0.00111276	0.003678556	0.000942153	0.003846258	0.003609465	0.00382042	0.001241576	0.003562899	0.001247749	0.002709108	0.000289953	0.001383288	0.001694395	0.004260814	0.002285883	0.003176542
0.000203118	0.158489394	0.048477981	0.030216773	0.026372635	0.014619938	0.006758754	0.007923812	0.009682594	0.005861016	0.006483516	0.003271535	0.006285945	0.005515413	0.005516469	0.005617832	0.002769505	0.003041765	0.003851568	0.008054926	0.005184951	0.006408365	0.002844065	0.000627603	0.001251043	0.001140657	0.002825341	0.003421158	0.00526162	0.003495139	0.003043387	0.001406013	0	0.000613919	0.001143367	0.003733708	0.000944375	0.003889208	0.003644089	0.003845599	0.001257194	0.003622982	0.001263901	0.002726281	0.000289953	0.001412564	0.001745568	0.004328112	0.002321323	0.003205802
0.000205659	0.159438141	0.048861646	0.030489405	0.026620648	0.01476485	0.006836128	0.008024307	0.009784332	0.005930485	0.006556114	0.003313216	0.006345288	0.005579317	0.00558623	0.005672205	0.002800834	0.003079457	0.003894024	0.008144243	0.005233605	0.006468515	0.002900255	0.000627603	0.001251043	0.001198779	0.002868563	0.003478283	0.005336786	0.003516825	0.00305739	0.001445342	0	0.000638476	0.001154298	0.003780981	0.000957708	0.003930458	0.003677475	0.003898247	0.00128062	0.003671048	0.001292167	0.002756335	0.000302035	0.001427202	0.001773997	0.004378586	0.002350856	0.003231405
0.000208424	0.160485928	0.04927521	0.030785344	0.02687961	0.014925561	0.006919084	0.008129886	0.009892497	0.006006845	0.006632115	0.003365955	0.006430866	0.005644129	0.005660381	0.005738897	0.002825897	0.0031099	0.003944441	0.008234806	0.005302875	0.006537605	0.002939155	0.000627603	0.001271893	0.001242371	0.002909509	0.003530648	0.005396192	0.003538512	0.003094732	0.001484672	0	0.000638476	0.001169601	0.003843137	0.000984372	0.0039819	0.003717045	0.00393945	0.001296237	0.003710101	0.001320433	0.002773508	0.000302035	0.001456478	0.001785369	0.004454296	0.00238039	0.003271637
0.000211045	0.161503846	0.049662436	0.031059686	0.027125162	0.015079358	0.006996373	0.00823256	0.009996645	0.006077141	0.006696394	0.003406786	0.006486461	0.005717422	0.005732093	0.005798792	0.002846783	0.003147591	0.004002818	0.008325902	0.005365961	0.006588814	0.002982378	0.000646621	0.001282319	0.001256902	0.002941357	0.003567144	0.005445898	0.00354574	0.003150746	0.001543665	0	0.000663032	0.001180532	0.00388078	0.000991038	0.004028489	0.003752904	0.003973786	0.001311854	0.00373113	0.001344661	0.002799268	0.000302035	0.001471116	0.001813799	0.00450477	0.002421737	0.003295411
0.000213836	0.162556349	0.050088767	0.031354983	0.027398517	0.015241659	0.007075707	0.008350006	0.010109495	0.006141648	0.006778823	0.003455272	0.006558921	0.00579344	0.005812099	0.005869307	0.002876024	0.003180933	0.004051908	0.008424116	0.005441828	0.006670097	0.003016956	0.000675149	0.001292744	0.001293229	0.002984579	0.00359888	0.005518639	0.00357827	0.003216094	0.001553497	0	0.000712146	0.001193649	0.003929805	0.001002149	0.004074108	0.003787527	0.004024145	0.00133528	0.003755163	0.001364851	0.002816442	0.000314116	0.001478435	0.0018536	0.00455945	0.002457177	0.00334113
0.000216546	0.1635161	0.050477135	0.031640017	0.027654404	0.015391342	0.007152016	0.008450742	0.010215785	0.006202847	0.00686163	0.003501206	0.006627634	0.005859161	0.005878932	0.005930477	0.002909442	0.003209202	0.004086404	0.008514322	0.005501615	0.006742439	0.003060179	0.000694167	0.001313595	0.001336821	0.003018701	0.003646485	0.005591381	0.003614414	0.00326744	0.001573162	2.28953E-05	0.000712146	0.001217697	0.003979704	0.001013259	0.004118513	0.003828333	0.004056192	0.001374324	0.003812242	0.001372927	0.002829322	0.000326197	0.001493073	0.001882029	0.004605717	0.00246899	0.003359417
0.000219435	0.164637775	0.05088613	0.031938094	0.027922592	0.015555406	0.007233012	0.008563587	0.010323682	0.006275899	0.006936874	0.003548841	0.006708215	0.005934271	0.005950644	0.005990372	0.002928239	0.003253054	0.00412886	0.008612358	0.005566349	0.006815594	0.003129336	0.000713185	0.001313595	0.001416739	0.003055099	0.003695676	0.00565806	0.003636101	0.003342124	0.00165182	2.28953E-05	0.000736703	0.001226441	0.004033105	0.001031036	0.004165102	0.003881505	0.004101972	0.001374324	0.003872324	0.001405232	0.002876549	0.000326197	0.00151503	0.001927516	0.004681427	0.00250443	0.003397821
0.000222178	0.165658836	0.051278664	0.032203883	0.028174172	0.015708719	0.007305061	0.008674978	0.010426626	0.006347022	0.007014766	0.003605834	0.006775678	0.006001203	0.006034553	0.006044745	0.002961657	0.003287484	0.004164682	0.00870381	0.005625311	0.006888749	0.003159592	0.000732204	0.00132402	0.001496658	0.003086946	0.003738519	0.005723527	0.003661402	0.003398138	0.001691149	2.28953E-05	0.000761259	0.001230814	0.004080378	0.001044368	0.004205867	0.003928493	0.004147753	0.001405558	0.003908374	0.001417346	0.002902309	0.000326197	0.001544305	0.001967318	0.004727695	0.002545777	0.003434396
0.000225097	0.16671134	0.051701636	0.032519067	0.028433011	0.015874442	0.007388187	0.008789518	0.010536129	0.006422004	0.007083961	0.003665378	0.006838769	0.006075707	0.006113094	0.006116959	0.002992986	0.003320101	0.004192544	0.008799533	0.005685098	0.006950524	0.003185526	0.00077024	0.001344871	0.001532985	0.003130168	0.00378771	0.005785357	0.003675859	0.003463486	0.001700981	2.28953E-05	0.000785816	0.001233	0.004132904	0.001055478	0.004251243	0.003966826	0.004182089	0.001413367	0.003965452	0.00142946	0.002919482	0.000326197	0.001566262	0.002001433	0.004786581	0.00257531	0.003476458
0.000227863	0.167705676	0.052101628	0.032809232	0.028675365	0.016031972	0.007463857	0.008900909	0.010645364	0.006492851	0.007165633	0.003714715	0.006910604	0.006142639	0.006187246	0.006179828	0.003030582	0.003358518	0.004244287	0.008891163	0.005743235	0.007030994	0.003207137	0.000779749	0.001376147	0.001591107	0.003180214	0.00381786	0.005855674	0.00370116	0.003528835	0.001720646	2.28953E-05	0.000785816	0.001246117	0.004167046	0.001071033	0.004301471	0.004008868	0.004246182	0.001428984	0.003995494	0.001473878	0.002932362	0.000338279	0.001566262	0.002041234	0.004866497	0.00261075	0.003514861
0.000230158	0.168541234	0.052435973	0.033046154	0.028873677	0.01616247	0.007527299	0.00898857	0.010737331	0.006544402	0.007228022	0.003753844	0.006978068	0.006205029	0.006251153	0.006231652	0.003063999	0.003391135	0.00428807	0.008969983	0.005810856	0.007096021	0.003228748	0.000808277	0.001407423	0.001641965	0.003216612	0.003859117	0.005940539	0.003726461	0.003570845	0.00174031	2.28953E-05	0.000785816	0.001252675	0.004205565	0.001079921	0.004341266	0.004045965	0.00427594	0.001428984	0.004028539	0.001477916	0.002953829	0.00035036	0.001595538	0.002075349	0.004912765	0.002634377	0.003544121
0.000233159	0.169579588	0.052865664	0.033355778	0.029152076	0.016332549	0.007608679	0.009091728	0.010849511	0.006620486	0.007306291	0.003810836	0.007055525	0.006275898	0.006324328	0.006299618	0.00310786	0.003430639	0.004338487	0.009065883	0.005887961	0.007155357	0.003284938	0.000817786	0.001407423	0.001678291	0.003264383	0.003898787	0.006020554	0.003755376	0.003622191	0.001769807	4.57907E-05	0.000785816	0.001267979	0.00426772	0.001102141	0.004392465	0.004102846	0.004321721	0.001428984	0.004064589	0.001526372	0.002971003	0.000362441	0.001632133	0.002109465	0.00495062	0.002652097	0.003571553
0.000235989	0.170584929	0.053264984	0.033623492	0.029405501	0.01649478	0.007685968	0.009194402	0.010958077	0.00668582	0.007386073	0.003864426	0.007130484	0.006338591	0.0064097	0.006362912	0.003145455	0.003471229	0.004379616	0.009164631	0.005949809	0.007217133	0.003323839	0.000836804	0.001428274	0.001707353	0.003293956	0.00393211	0.006086021	0.003780677	0.003636194	0.001799304	6.8686E-05	0.000810373	0.001274537	0.004321122	0.00111103	0.004436143	0.004170855	0.004351479	0.001444601	0.004115659	0.0015506	0.00300535	0.000362441	0.001668728	0.00214358	0.005009506	0.00268163	0.003622758
0.000239008	0.171624856	0.053684663	0.033928625	0.029682055	0.016665343	0.007768881	0.009305067	0.011081369	0.006757494	0.007465855	0.003918867	0.007207942	0.006413398	0.006484339	0.006430878	0.003187228	0.003506021	0.00443534	0.009263912	0.00601743	0.007281346	0.003380028	0.000846313	0.0014804	0.001721883	0.003339453	0.003965433	0.006168462	0.003820436	0.003668868	0.001838633	9.15814E-05	0.000810373	0.001287654	0.004358765	0.001113252	0.004490254	0.004221554	0.004392681	0.001483645	0.004154713	0.001586943	0.00305687	0.000386604	0.001719961	0.002200439	0.005064186	0.002746604	0.003664819
0.000241885	0.172615262	0.054088888	0.0342143	0.029933636	0.016824498	0.00784519	0.009396844	0.011184848	0.006820898	0.00754904	0.003983515	0.007283526	0.006487599	0.006558978	0.006487799	0.003212291	0.003542263	0.004471162	0.009356432	0.006085051	0.007352063	0.003431896	0.000846313	0.001501251	0.001736414	0.003389499	0.004009864	0.006216956	0.003838508	0.003720214	0.001848465	9.15814E-05	0.000810373	0.001311702	0.004407789	0.001124362	0.004539512	0.004259886	0.004449908	0.001507071	0.004190762	0.001607133	0.00306975	0.000386604	0.001763875	0.002251612	0.005102041	0.002782044	0.003699565
0.000244932	0.173682701	0.054527784	0.034536968	0.030209205	0.016999521	0.007928615	0.009500002	0.011301714	0.006898362	0.007636763	0.004032851	0.007356611	0.006559074	0.006641423	0.006558739	0.003235266	0.003574881	0.004518925	0.00945589	0.006155145	0.007443913	0.003466474	0.00088435	0.001511676	0.001780006	0.00344637	0.004057468	0.006309095	0.003863809	0.003734217	0.001848465	9.15814E-05	0.000810373	0.001320447	0.004464692	0.00113325	0.004590468	0.004298219	0.004500267	0.001530497	0.004241833	0.001663665	0.003112683	0.000386604	0.00180047	0.002280041	0.005152514	0.002799764	0.003743455
0.000247819	0.174651884	0.054923409	0.034835259	0.030457341	0.017161268	0.008008886	0.009598559	0.01140854	0.006968657	0.007719948	0.004083889	0.007437192	0.006634789	0.006705817	0.006625856	0.003270772	0.003607498	0.004574649	0.00955019	0.006223591	0.007509752	0.003544275	0.000903368	0.001522102	0.001823598	0.003496416	0.004093964	0.006374562	0.003892724	0.003766891	0.00186813	9.15814E-05	0.000810373	0.001333564	0.004504087	0.001144361	0.004639727	0.004335316	0.004536891	0.001553923	0.004277882	0.001675779	0.003155617	0.000386604	0.00180047	0.002319843	0.005202988	0.002811577	0.003778202
0.000251003	0.175698885	0.055356258	0.035152153	0.030735863	0.017331313	0.008092694	0.009722301	0.011528618	0.007047499	0.007814854	0.004153641	0.007516524	0.006708688	0.006780944	0.006699344	0.003302102	0.003643015	0.004621086	0.009652495	0.006277605	0.007594286	0.003639366	0.000912877	0.001522102	0.001830863	0.003564661	0.004139982	0.006458214	0.003939712	0.003822905	0.001897626	0.000114477	0.000810373	0.001346681	0.004543481	0.001159915	0.004690441	0.004399616	0.004580383	0.001608583	0.004298911	0.001724235	0.003181377	0.000386604	0.001837065	0.002348272	0.005253462	0.002817484	0.003833064
0.000254022	0.176680645	0.055754704	0.035433338	0.030995194	0.017496552	0.008171006	0.009825943	0.011639862	0.007121103	0.00788594	0.00419277	0.007600853	0.006781072	0.006843875	0.006763063	0.003331342	0.003679982	0.004672829	0.009752132	0.0063477	0.007673131	0.003712845	0.000922386	0.001522102	0.00188172	0.003601058	0.004179652	0.006511558	0.003986699	0.003855579	0.001946788	0.000114477	0.000810373	0.001355425	0.00459338	0.001171025	0.004736059	0.004440422	0.004623875	0.001624201	0.00431994	0.001740387	0.003215724	0.000386604	0.001837065	0.002382387	0.005303935	0.002864737	0.003856838
0.000257229	0.177803892	0.056188359	0.035753012	0.031265474	0.017674063	0.008258393	0.009938304	0.011757798	0.007200496	0.007969881	0.004256568	0.00768893	0.006858907	0.006929735	0.006836976	0.003377292	0.003720935	0.004740493	0.009860665	0.006417382	0.00776173	0.003756067	0.000960423	0.001584654	0.001939843	0.00363973	0.004228843	0.006614608	0.004012	0.003888254	0.001976285	0.000114477	0.000810373	0.001379473	0.004641529	0.00118658	0.00479381	0.004502249	0.004692547	0.001655435	0.004343973	0.001752502	0.003258658	0.000386604	0.001888298	0.00243356	0.005371233	0.002876551	0.003902557
0.000260194	0.178812377	0.056585932	0.03606178	0.03152788	0.017839475	0.008338452	0.010045336	0.011869979	0.007274375	0.008049285	0.00431356	0.007764513	0.006933411	0.006986324	0.00690919	0.003408621	0.0037608	0.00479091	0.009955142	0.006482117	0.007825131	0.003782001	0.00098895	0.001605505	0.00197617	0.003694326	0.004278034	0.006676438	0.004062602	0.003925596	0.00204511	0.000114477	0.000810373	0.00139259	0.004686176	0.001199912	0.004852774	0.004544291	0.004752062	0.001663244	0.004377018	0.001784806	0.003293004	0.000386604	0.00194685	0.002444932	0.005421707	0.002906084	0.003953762
0.000263473	0.179849946	0.057022141	0.036372259	0.031810831	0.018016641	0.008428054	0.010167141	0.012002105	0.00735239	0.008137007	0.004372254	0.007843845	0.007023361	0.007061939	0.006984802	0.003437862	0.003803928	0.004845307	0.01007097	0.00656252	0.007916168	0.00385548	0.00098895	0.00161593	0.002005231	0.003739823	0.004324052	0.006761303	0.004091517	0.003986277	0.002054943	0.000137372	0.000810373	0.001401335	0.004754459	0.001219911	0.004899848	0.004602409	0.004797843	0.001710096	0.004398047	0.001821148	0.003357405	0.000398686	0.001976125	0.00246199	0.005467974	0.002953337	0.004001309
0.000266544	0.180815199	0.057416623	0.036667985	0.032064872	0.018184611	0.008511181	0.010278532	0.012116696	0.007424615	0.008213764	0.004414786	0.007911933	0.007094836	0.007137554	0.007048945	0.003467102	0.003844156	0.004886436	0.010173276	0.006619008	0.007989323	0.003907347	0.001017478	0.001626355	0.002063354	0.003773945	0.004355788	0.006860716	0.004105975	0.004018951	0.002113936	0.000160267	0.000810373	0.001418824	0.004800857	0.001237687	0.004946437	0.004648161	0.004845913	0.001749139	0.004425084	0.001829224	0.003378872	0.000398686	0.001998082	0.002473362	0.005518448	0.002982871	0.004034227
0.000269911	0.181927441	0.057854175	0.03699108	0.032345732	0.018363539	0.008598653	0.010405906	0.012241192	0.007502079	0.008296571	0.004491343	0.008002509	0.007176912	0.00721951	0.007128381	0.003506786	0.003886197	0.004947467	0.010294975	0.00668869	0.00806329	0.003954893	0.001084042	0.001647206	0.002106946	0.003817167	0.004390697	0.006964979	0.004131276	0.00404229	0.002153265	0.000160267	0.000810373	0.001434127	0.004849006	0.001253241	0.00500249	0.004703805	0.004905428	0.001780374	0.004464138	0.001841338	0.003426098	0.000410767	0.002034677	0.002496105	0.005594159	0.003012404	0.004068973
0.000272989	0.182914703	0.058248724	0.03728317	0.032608753	0.018530127	0.008683398	0.010521414	0.012355648	0.007577336	0.008380512	0.004549186	0.008084339	0.007256564	0.007292686	0.007195073	0.003542292	0.003923526	0.004989923	0.010398526	0.006744766	0.008158392	0.003993793	0.00110306	0.001647206	0.002136007	0.003855839	0.004439889	0.00705833	0.004156576	0.004070297	0.002182762	0.000160267	0.000810373	0.001449431	0.004890151	0.00127324	0.005058785	0.004754503	0.004969521	0.001795991	0.004494179	0.001885756	0.003451859	0.000410767	0.002056634	0.002524535	0.005674075	0.003041937	0.004116521
0.000276456	0.184013583	0.05868762	0.037610755	0.032894288	0.018715347	0.008772404	0.010638133	0.012488042	0.007655627	0.008483359	0.004618938	0.008176789	0.00735984	0.007368301	0.007266437	0.003579887	0.003969553	0.005054934	0.010508304	0.006822283	0.008245365	0.004045661	0.00121717	0.001668057	0.002179599	0.003901336	0.004484319	0.007139558	0.00416742	0.004140313	0.002241756	0.000160267	0.000810373	0.001471292	0.004933047	0.001291016	0.005117263	0.004817567	0.00504506	0.001827226	0.004527225	0.00189787	0.003507672	0.000410767	0.00208591	0.002552964	0.005749785	0.003095097	0.00416224
0.000279624	0.184990627	0.059089292	0.037906908	0.0331594	0.018882798	0.008852676	0.01073669	0.012601695	0.007732814	0.008572972	0.004683586	0.008248624	0.007435858	0.007440013	0.007341625	0.003625837	0.004007244	0.00508943	0.010605806	0.006894851	0.008320145	0.004093206	0.001340788	0.001678482	0.00220866	0.003949107	0.004538271	0.007218361	0.004185492	0.004196326	0.00226142	0.000160267	0.000810373	0.001493154	0.004984697	0.001304349	0.005169191	0.004878157	0.005083974	0.001905312	0.004551258	0.001922098	0.003559193	0.000410767	0.002122505	0.002598451	0.005783435	0.003130538	0.004202472
0.000283118	0.186077715	0.059529263	0.038230858	0.033446657	0.019066912	0.008945858	0.010866486	0.012726593	0.007815239	0.008660695	0.004747383	0.008337951	0.007523688	0.007519531	0.00742191	0.003673875	0.004052546	0.005139847	0.010712738	0.006971955	0.008407118	0.004136429	0.001350298	0.001699333	0.002230456	0.004003703	0.004590635	0.007317774	0.004228865	0.004229001	0.002310581	0.000160267	0.000810373	0.001515016	0.005027594	0.001322125	0.005226456	0.00495235	0.005125177	0.001936547	0.004581299	0.001934213	0.003602126	0.000410767	0.002173738	0.002621195	0.005880176	0.003177791	0.004248191
0.000286319	0.187061048	0.059932413	0.038536847	0.033715953	0.019236542	0.009028899	0.010982478	0.012842656	0.007889119	0.008742367	0.004809479	0.008412285	0.007609701	0.007584413	0.007497522	0.003707293	0.004095674	0.005194243	0.010812197	0.007042463	0.00849084	0.004171007	0.001350298	0.001720183	0.002252252	0.004056025	0.004633479	0.007403851	0.004268623	0.004299017	0.002399072	0.000160267	0.000810373	0.001525947	0.005074867	0.001335458	0.005278869	0.004991919	0.005168668	0.001936547	0.00459632	0.001966517	0.003649353	0.000410767	0.002217652	0.002638252	0.005918031	0.003201418	0.004282937
0.000289808	0.188168573	0.060383001	0.038862081	0.034004563	0.019420621	0.009119439	0.011110578	0.01297331	0.007971269	0.008829333	0.00487753	0.008495989	0.007697228	0.007662467	0.007565064	0.003763686	0.004136627	0.005243333	0.010927491	0.007120804	0.008577813	0.004209908	0.001378825	0.001741034	0.002259518	0.004103796	0.004692191	0.007491141	0.004297539	0.004369034	0.002399072	0.000183163	0.000810373	0.001528133	0.005118638	0.001357678	0.005324487	0.0050488	0.005214449	0.002006825	0.004617349	0.002027087	0.003700873	0.000410767	0.002298161	0.002672368	0.006014772	0.003236858	0.004330485
0.000293026	0.189116534	0.060789107	0.03915695	0.034270291	0.019592636	0.009202608	0.011218822	0.013099145	0.008051213	0.008909494	0.004931971	0.008575946	0.007783846	0.007739058	0.007638128	0.003803369	0.004171781	0.005296404	0.011023747	0.007179766	0.008655032	0.004261775	0.001388334	0.00175146	0.002281314	0.004140193	0.004741382	0.007569944	0.004308382	0.004420379	0.002507227	0.000183163	0.000810373	0.001560925	0.005167662	0.001366566	0.005366223	0.005090843	0.00526023	0.002045868	0.004653398	0.002051315	0.003752394	0.000410767	0.002312799	0.002706483	0.006069452	0.003260484	0.004359745
0.000296551	0.190196549	0.061249504	0.039495014	0.034552504	0.019778824	0.009301754	0.011354187	0.013235957	0.008132811	0.009000241	0.005004274	0.008652154	0.007872585	0.007807843	0.007720961	0.003845142	0.004215271	0.00534284	0.011128899	0.007246974	0.008746069	0.004330932	0.001397843	0.00177231	0.00231764	0.004174316	0.004804854	0.007659658	0.004330068	0.004513735	0.002546556	0.000183163	0.00083493	0.001571856	0.005225441	0.001391009	0.005424945	0.005155143	0.005306011	0.002061485	0.004692452	0.002091695	0.003782447	0.000410767	0.002349394	0.0027804	0.006161987	0.003307738	0.004405464
0.000299714	0.191206606	0.061668915	0.039794588	0.034824137	0.019949317	0.009387565	0.011475265	0.01335965	0.008209172	0.00908267	0.005066371	0.008736483	0.007955266	0.00787614	0.007798273	0.003876471	0.004252963	0.005390603	0.01123334	0.007311297	0.008816785	0.004382799	0.001416862	0.001793161	0.002397559	0.004199339	0.004847698	0.007732399	0.004358984	0.004579084	0.002635046	0.000183163	0.000884043	0.001593718	0.005270088	0.001406564	0.005478813	0.005214497	0.005342636	0.00209272	0.004731506	0.002111886	0.003812501	0.000410767	0.00237867	0.002814515	0.006237697	0.003349084	0.004456669
0.000303325	0.192268542	0.062120644	0.04012367	0.035114469	0.020139377	0.009481556	0.011599975	0.013498202	0.008291597	0.00916888	0.005134421	0.008808319	0.008032193	0.007949803	0.007884505	0.00392242	0.004306238	0.005454287	0.011357352	0.00739005	0.008920828	0.004434666	0.001454898	0.001793161	0.002441151	0.00424711	0.004900063	0.007840299	0.004395128	0.004630429	0.00269404	0.000183163	0.000884043	0.001613393	0.005319112	0.001422118	0.005537777	0.005254066	0.005388417	0.002155189	0.004782576	0.002152266	0.003872608	0.000410767	0.002385989	0.002842944	0.006330232	0.003390431	0.004507874
0.000306655	0.193204712	0.062537165	0.040429017	0.035377121	0.020313535	0.009568048	0.011714998	0.013611587	0.008358585	0.009261517	0.005199069	0.0088889	0.008115783	0.008025906	0.007960117	0.003951661	0.004342117	0.00549409	0.011461437	0.00745932	0.009004549	0.004473567	0.001473916	0.001814012	0.002477477	0.004281233	0.004939733	0.007936075	0.004409585	0.00469111	0.002713704	0.000183163	0.0009086	0.001630883	0.00536726	0.001448783	0.005592374	0.005315893	0.005466245	0.002162998	0.004806609	0.002220912	0.003949888	0.000410767	0.002407945	0.002860002	0.006393324	0.003425871	0.004559079
0.00031035	0.194280796	0.063001796	0.040768577	0.035656751	0.020509368	0.009663403	0.011834865	0.01375536	0.008442388	0.009363986	0.005263718	0.008980725	0.008188772	0.008095179	0.008042102	0.003999699	0.00438307	0.005536546	0.01158456	0.007538898	0.009088271	0.004499501	0.001473916	0.001824437	0.002571927	0.004331279	0.004995271	0.008034276	0.004420429	0.004761127	0.002743201	0.000183163	0.0009086	0.001641814	0.005411032	0.001464337	0.005649882	0.005380193	0.005553228	0.00220985	0.004848667	0.002261292	0.003992822	0.000410767	0.002429902	0.002871374	0.006473241	0.003455405	0.004617599
0.000313731	0.195286137	0.063430613	0.041074994	0.035917927	0.020682488	0.009754624	0.011949889	0.013875171	0.008520403	0.009453599	0.005330067	0.009058183	0.008262671	0.00817177	0.008123236	0.004041472	0.004428372	0.005581656	0.01169078	0.007604045	0.009176057	0.004551368	0.001521462	0.001886989	0.002622784	0.004372226	0.005049223	0.008136114	0.00444573	0.004793801	0.002772698	0.000183163	0.0009086	0.001657117	0.005477564	0.001477669	0.005703993	0.005424709	0.005599009	0.002225467	0.004881712	0.002289558	0.004052928	0.000410767	0.00244454	0.002928233	0.006557363	0.003502658	0.004657831
0.000317432	0.196366938	0.063892892	0.041435937	0.036229542	0.020879462	0.009852621	0.01208138	0.014014928	0.008605309	0.009549262	0.005413429	0.009147509	0.008352015	0.008262507	0.008211168	0.004076978	0.004472225	0.005633399	0.011802516	0.007669192	0.009267094	0.004564335	0.00154048	0.001897415	0.002666376	0.004401799	0.005092067	0.008242801	0.004463802	0.004849814	0.002910349	0.000183163	0.0009086	0.001681165	0.005523962	0.001495446	0.005765141	0.005484063	0.005640212	0.002241084	0.004914758	0.002325901	0.004082982	0.000410767	0.002473816	0.002968034	0.006603631	0.003538098	0.004690749
0.000320772	0.197358916	0.064309614	0.041753045	0.036496746	0.021055417	0.009936514	0.012198099	0.014144511	0.008678362	0.009639631	0.005474675	0.009231838	0.008420159	0.008346416	0.008285506	0.00410413	0.004516802	0.005678509	0.0119066	0.007727742	0.009357318	0.004620525	0.001569008	0.00190784	0.002731764	0.004445021	0.005141258	0.008347063	0.004496331	0.004882489	0.002930014	0.000206058	0.0009086	0.001692095	0.005573862	0.001506556	0.005821194	0.005535998	0.005720329	0.002287936	0.004944799	0.002354167	0.004100155	0.000422848	0.002495773	0.003030579	0.00663728	0.003555818	0.004734639
0.000324567	0.198412206	0.064780225	0.042090039	0.036785725	0.021245028	0.010035831	0.012332979	0.014275433	0.008762165	0.0097421	0.005537621	0.009324287	0.008508594	0.00843569	0.008362392	0.004154257	0.004565366	0.005742193	0.012029545	0.007794126	0.009445917	0.004655103	0.001616554	0.001939116	0.002782621	0.004476868	0.005193622	0.008454963	0.004539704	0.004924499	0.002959511	0.000206058	0.000933157	0.001716143	0.005643896	0.001524333	0.005882342	0.005590405	0.005770688	0.002303554	0.004983853	0.002406661	0.004151676	0.000422848	0.002525049	0.003076066	0.006708784	0.003573538	0.004794988
0.000328019	0.199339729	0.065200777	0.042391323	0.037068061	0.021420327	0.010125391	0.012454784	0.014407292	0.008844591	0.009834738	0.005587809	0.009407992	0.008591881	0.008505938	0.008425261	0.004181409	0.004606682	0.005799243	0.01213274	0.00785886	0.009519885	0.004719937	0.001673608	0.002001668	0.002826213	0.004506441	0.005252334	0.008543465	0.004561391	0.005017854	0.002989008	0.000206058	0.000933157	0.001740191	0.00569292	0.001539887	0.005940092	0.005637394	0.005821047	0.002311362	0.005013894	0.002455117	0.004173142	0.000422848	0.002532368	0.003098809	0.006755052	0.003591258	0.00484985
0.000331876	0.200375726	0.065663526	0.042731738	0.037379431	0.02162048	0.010225986	0.012586516	0.014555751	0.008941351	0.009933047	0.005644801	0.009496069	0.008680923	0.008594237	0.008524237	0.004219004	0.004651621	0.00585364	0.012257464	0.007940088	0.009628804	0.004767483	0.001711645	0.002053795	0.002913397	0.004536014	0.005301525	0.008639241	0.004586692	0.005064532	0.003048001	0.000206058	0.000933157	0.001770798	0.005741944	0.001557664	0.006003667	0.005688092	0.005875984	0.002350406	0.005037927	0.002523764	0.004203196	0.000422848	0.002561644	0.003104495	0.00682235	0.003603071	0.004906542
0.000335322	0.201335477	0.066084482	0.043044784	0.037661643	0.02180411	0.010316185	0.012714374	0.014681184	0.009017987	0.010020014	0.005714553	0.00957665	0.008764815	0.008678633	0.008604097	0.004258688	0.004695111	0.005918651	0.012369022	0.008014718	0.00971659	0.00481935	0.001749681	0.002053795	0.002978785	0.004583785	0.005326914	0.008733804	0.004604764	0.005139216	0.003067666	0.000206058	0.000933157	0.001788287	0.005800598	0.001579884	0.006059234	0.005723952	0.005928632	0.002405066	0.00506196	0.002576258	0.004241836	0.000422848	0.002583601	0.003144296	0.006877029	0.003644418	0.004933973
0.000339267	0.202373045	0.066556302	0.043384771	0.037967723	0.022002847	0.010415545	0.012851434	0.014825626	0.009096828	0.010119079	0.005789409	0.009672847	0.008852948	0.008757663	0.008688205	0.004292105	0.004733165	0.005973048	0.012486629	0.00809677	0.009823884	0.004853928	0.001749681	0.002085071	0.003044173	0.004611083	0.005387213	0.008842916	0.004644522	0.005199897	0.003106995	0.000206058	0.000957713	0.001805776	0.005874134	0.001590994	0.006122081	0.005768467	0.006011038	0.00244411	0.00509801	0.0026126	0.004306237	0.000422848	0.002627515	0.003172726	0.006927503	0.003668045	0.004992493
0.000342734	0.203368168	0.066981558	0.043695464	0.038241324	0.022182847	0.010508684	0.012978324	0.014943295	0.009170984	0.010214742	0.005856609	0.009751554	0.008935629	0.008833278	0.008760844	0.004331789	0.00477593	0.006036733	0.012593383	0.008164804	0.009903541	0.004892829	0.001749681	0.002095496	0.003087765	0.004638381	0.005430057	0.008928994	0.004662594	0.005255911	0.003116827	0.000206058	0.00098227	0.001816707	0.005929286	0.001613215	0.006173523	0.005820402	0.006065975	0.002475344	0.005131055	0.002648942	0.00433629	0.000422848	0.002627515	0.003201155	0.006977977	0.003691672	0.005045527
0.000346685	0.204463903	0.067467152	0.044045288	0.038545927	0.022387771	0.010612474	0.013106666	0.015087202	0.009268571	0.010305111	0.005942523	0.00982339	0.009033756	0.008915722	0.008843678	0.004377739	0.004816159	0.006107051	0.012719352	0.008243969	0.00997507	0.004910118	0.001787718	0.002116347	0.003182214	0.004672504	0.005479248	0.009050229	0.004680666	0.005297921	0.003146324	0.000228953	0.001006827	0.001838569	0.005989691	0.001646546	0.00623734	0.00587852	0.006141513	0.002537813	0.005164101	0.002701437	0.00440069	0.000422848	0.002634834	0.003235271	0.007062099	0.003738925	0.005104047
0.000350232	0.205418152	0.06789308	0.044356195	0.038822973	0.022571505	0.010706892	0.013223385	0.01521799	0.009349066	0.010396993	0.006018229	0.009911467	0.009114015	0.008991825	0.008918866	0.004442486	0.004866172	0.006161447	0.012826996	0.008308704	0.010064482	0.004974952	0.001797227	0.002137198	0.003225806	0.004729375	0.005523678	0.009116909	0.004695124	0.005377273	0.003165988	0.000228953	0.001006827	0.001862617	0.006051846	0.001659878	0.00629873	0.005936637	0.006187294	0.002592474	0.005206158	0.002733741	0.004439331	0.000422848	0.002642153	0.003258014	0.007120985	0.003774365	0.005146108
0.00035426	0.206484804	0.068368125	0.044717993	0.039132374	0.022778676	0.010809191	0.013358992	0.015360692	0.009445551	0.010505512	0.006104143	0.010018908	0.009200936	0.009074757	0.009015718	0.004490524	0.004912561	0.006219825	0.012948517	0.008376737	0.010163647	0.00502682	0.001816245	0.002189324	0.003262133	0.004777146	0.005583977	0.009229658	0.004731268	0.00542395	0.003244646	0.000251849	0.001006827	0.001888851	0.006119255	0.001668767	0.006371526	0.005993518	0.00624681	0.002647135	0.005245212	0.002782197	0.004482264	0.000422848	0.002649472	0.003275072	0.007171459	0.003809805	0.005202799
0.000357842	0.20750901	0.068794994	0.045045151	0.039405483	0.022958745	0.010900711	0.013474016	0.015492016	0.009523014	0.010601174	0.006165389	0.010095117	0.009286343	0.00915769	0.009090056	0.004540651	0.00495279	0.006279529	0.013059007	0.008457552	0.010248995	0.00508301	0.001825755	0.002241451	0.003305725	0.004799894	0.005647449	0.009318159	0.004760184	0.005451957	0.003283975	0.000251849	0.001080497	0.001910712	0.006184036	0.001684321	0.006430732	0.006060291	0.006297169	0.002662752	0.005278258	0.002846806	0.004520904	0.000422848	0.002693386	0.003303501	0.007226139	0.003874778	0.005243032
0.000361897	0.208577234	0.069272189	0.045405239	0.039713284	0.023166262	0.011003223	0.013604538	0.015640742	0.009617017	0.010704778	0.006235141	0.010187566	0.009376293	0.009244525	0.009175863	0.004582423	0.005004978	0.006343213	0.013187112	0.008528059	0.010331904	0.005152166	0.001863791	0.002251877	0.003378378	0.004840841	0.005709335	0.009434546	0.004821629	0.005493967	0.003293808	0.000274744	0.001080497	0.001923829	0.006239188	0.001695431	0.006497219	0.006119645	0.006352106	0.002686178	0.005314307	0.002915452	0.004563838	0.00043493	0.002729981	0.003331931	0.007314467	0.003892499	0.00530521
0.00036557	0.209525194	0.069703627	0.045722346	0.039980735	0.023347749	0.011094445	0.0137261	0.015763364	0.009698064	0.010805734	0.006290432	0.010276268	0.009467757	0.00932014	0.009244679	0.004613752	0.005046293	0.006398936	0.013301872	0.008609287	0.010415625	0.005191067	0.001901828	0.002314429	0.00342197	0.004881788	0.005772807	0.009535171	0.00487223	0.005535977	0.003352801	0.000320535	0.001080497	0.001960994	0.006291714	0.001713208	0.006557153	0.006148086	0.006418488	0.002717413	0.005344348	0.002931604	0.004611065	0.000447011	0.002751938	0.003354674	0.007360735	0.003922032	0.005354586
0.000369728	0.210540754	0.070171886	0.046082434	0.040285215	0.023556545	0.011200025	0.013864613	0.015917713	0.009797305	0.01090064	0.006358482	0.010365594	0.00956013	0.009403072	0.009336008	0.004663879	0.005094857	0.006445373	0.013433357	0.008699998	0.010496096	0.00523429	0.001920846	0.002345705	0.003443766	0.004927285	0.005823585	0.009672167	0.004886688	0.005610661	0.003431459	0.000320535	0.001105054	0.001987228	0.006346866	0.001733206	0.006622427	0.006211149	0.006498605	0.002748647	0.005371386	0.00298006	0.004653998	0.000447011	0.002759257	0.003377418	0.007428033	0.003969285	0.005420421
0.000373391	0.211421901	0.070601442	0.046396548	0.040547252	0.023741108	0.011293548	0.01398448	0.016051044	0.009882212	0.010997816	0.006410371	0.0104468	0.009649474	0.009486004	0.009416293	0.004709829	0.005144871	0.006514364	0.013545448	0.008775865	0.010585507	0.005251579	0.001949373	0.002376981	0.003501889	0.004963682	0.005879123	0.009760669	0.004930061	0.005680678	0.003451124	0.00034343	0.001105054	0.002017835	0.006396766	0.001748761	0.00668503	0.006245773	0.006569565	0.002842351	0.005419452	0.003024478	0.004726985	0.000459092	0.002773895	0.003405847	0.007457476	0.004004725	0.005467968
0.000377601	0.212507418	0.071081056	0.046765403	0.040854315	0.023953223	0.011399256	0.014131468	0.01621155	0.009980075	0.011105578	0.006479272	0.010552367	0.009757596	0.009577718	0.009498278	0.00475369	0.005195972	0.006571415	0.013673019	0.008857917	0.010669229	0.005320735	0.001977901	0.002397832	0.003581808	0.005009179	0.005956877	0.009886754	0.004962591	0.005741359	0.003480621	0.00034343	0.001129611	0.00203751	0.006452793	0.001759871	0.006749333	0.006311309	0.006649682	0.002857968	0.00546151	0.003105239	0.004778506	0.000459092	0.002803171	0.003445649	0.007512156	0.004057885	0.005521002
0.000381379	0.213388566	0.071512628	0.04709085	0.041137512	0.024138166	0.011491798	0.014251819	0.016337787	0.010064154	0.011197838	0.006539667	0.01063982	0.009843911	0.009653821	0.009580262	0.004789196	0.005239099	0.006629792	0.013786356	0.008939969	0.010767581	0.005355314	0.002025446	0.002470809	0.003618134	0.005059225	0.006015589	0.009988592	0.004987892	0.005816043	0.003490453	0.00034343	0.001129611	0.002050627	0.006511447	0.001775425	0.006802231	0.006360771	0.006709197	0.002873586	0.005491551	0.003141581	0.004812853	0.000459092	0.002817809	0.003513879	0.00758366	0.004099232	0.005570379
0.000385681	0.214416702	0.071993049	0.047457566	0.041454294	0.024347031	0.011600531	0.014391301	0.016490931	0.010148233	0.011308625	0.006618776	0.010741639	0.009939615	0.009744071	0.009672441	0.004849766	0.005299985	0.00670011	0.013916773	0.009031917	0.010866747	0.005415826	0.00210152	0.002502085	0.003690788	0.005104722	0.006074301	0.010108615	0.005013193	0.005881392	0.003529782	0.000366326	0.001129611	0.002063744	0.006576229	0.001784314	0.006872114	0.006415179	0.006796181	0.00290482	0.005533609	0.003198113	0.004855786	0.000471174	0.002869041	0.003519565	0.007642546	0.004140579	0.00561244
0.00038949	0.215326932	0.07242751	0.047783655	0.041738476	0.024534429	0.011698229	0.014517464	0.016627743	0.01022928	0.01140996	0.006679171	0.010837212	0.01002048	0.009830418	0.009747629	0.004887361	0.0053442	0.0067492	0.014030822	0.009111908	0.010937463	0.005441759	0.002111029	0.002554212	0.003741645	0.00513202	0.006123492	0.010212877	0.005052951	0.005946741	0.003588775	0.000366326	0.001154167	0.002079048	0.006625253	0.001808756	0.006925497	0.006469587	0.006832806	0.002928246	0.005551633	0.003234456	0.004903013	0.000471174	0.00287636	0.003542309	0.007701432	0.004152392	0.005652672
0.000393826	0.216388082	0.072919555	0.048148019	0.042065346	0.024746163	0.011806579	0.014662273	0.016783831	0.010331554	0.011517344	0.006749774	0.010934034	0.010112852	0.009923595	0.009844056	0.004929133	0.005402187	0.006827478	0.014167467	0.009190661	0.011020372	0.005463371	0.002139556	0.002627189	0.003792502	0.005172967	0.00617903	0.010330476	0.005074638	0.005993418	0.003647769	0.000389221	0.001178724	0.002094351	0.006673402	0.001842087	0.006990285	0.006522758	0.006933524	0.002990716	0.005578671	0.003290988	0.004945947	0.000471174	0.002934912	0.003599168	0.00776873	0.004205552	0.005713021
0.000397737	0.217266085	0.073353277	0.048461064	0.042351618	0.024940821	0.011902317	0.014794248	0.016923455	0.010412601	0.01162435	0.006808467	0.011021486	0.010208557	0.010001649	0.00993581	0.004960463	0.005443502	0.006907083	0.014281337	0.009269827	0.011098404	0.005528205	0.002225138	0.002637615	0.003821563	0.005218463	0.006232981	0.010437163	0.005110782	0.006100777	0.003687098	0.000389221	0.001178724	0.002116212	0.006729429	0.001864308	0.007056529	0.00657222	0.007015929	0.003029759	0.00561472	0.003315216	0.004997467	0.000471174	0.002942231	0.003627597	0.007827616	0.004235086	0.005760569
0.000402203	0.218339026	0.073852847	0.048829705	0.042682179	0.025159054	0.012014246	0.014939783	0.017087308	0.010509085	0.011740053	0.006885024	0.01111581	0.010303958	0.010079215	0.010025016	0.004995969	0.005492791	0.006985362	0.014413356	0.009349817	0.01118619	0.005580073	0.002234647	0.002658465	0.003843359	0.005275334	0.006282173	0.010570522	0.00515054	0.006180129	0.003726427	0.000389221	0.001203281	0.002146819	0.006807342	0.001884306	0.00711525	0.006617972	0.007082312	0.003092228	0.00565077	0.0033879	0.005044694	0.000471174	0.002964188	0.00367877	0.00789912	0.004258712	0.005813603
0.000406116	0.219300349	0.074291944	0.049165844	0.042963531	0.025351706	0.012111603	0.015067157	0.017220104	0.010600883	0.011841009	0.006948822	0.011203887	0.010392394	0.010164099	0.010114221	0.005035653	0.00554208	0.007067621	0.014533098	0.009417438	0.011273975	0.00563194	0.002272684	0.002700167	0.003894217	0.005316281	0.006331364	0.010686908	0.005164998	0.006245478	0.003814918	0.000389221	0.001227838	0.002170867	0.006871249	0.001906527	0.007173729	0.00666867	0.007146405	0.003107845	0.005680811	0.003412129	0.005096214	0.000471174	0.002986145	0.003724257	0.007979037	0.004288246	0.005855664
0.000410621	0.220308048	0.074793396	0.049554584	0.043297413	0.025568315	0.012223659	0.015220199	0.017378067	0.010694611	0.011963518	0.007035586	0.011295712	0.010494761	0.010265569	0.010204277	0.005085779	0.005595355	0.007123344	0.014663872	0.009500315	0.011374767	0.00568813	0.002291702	0.002741868	0.003959605	0.005366327	0.006391662	0.010788746	0.005175841	0.006343501	0.003854247	0.000435012	0.001276951	0.002194915	0.006926401	0.001928747	0.007249436	0.006702056	0.007203631	0.003154697	0.005707848	0.003440395	0.005160614	0.000471174	0.003008102	0.003752687	0.008063159	0.004341406	0.005912355
0.000414653	0.221289808	0.075228999	0.049894786	0.043581594	0.025763145	0.012325618	0.015345394	0.017514477	0.010783928	0.012064474	0.007104488	0.011364424	0.010578351	0.01034216	0.010291783	0.005133818	0.00563957	0.007191009	0.014776675	0.009570822	0.011460114	0.005735675	0.002358266	0.002773144	0.004003197	0.005402725	0.006439267	0.01089907	0.0052156	0.006418186	0.003903408	0.000435012	0.001301508	0.002232079	0.006980678	0.001946524	0.007312526	0.006737916	0.007286037	0.003193741	0.005755914	0.003476737	0.005199255	0.000471174	0.003044697	0.003798174	0.008130457	0.004365032	0.005945273
0.000419147	0.222349386	0.075717281	0.050270269	0.043912647	0.02598729	0.012437291	0.015494077	0.017677259	0.010886201	0.012179043	0.007171688	0.011468118	0.010679809	0.01043241	0.01038821	0.005181856	0.00569502	0.007250713	0.014911184	0.009652462	0.011556841	0.005791865	0.002405812	0.002773144	0.004061319	0.005443672	0.00648211	0.011028792	0.005222829	0.006474199	0.00391324	0.000435012	0.001301508	0.002267058	0.007050712	0.001962078	0.00737246	0.006796034	0.007368443	0.003271827	0.005806985	0.003537307	0.005246482	0.000471174	0.003081292	0.00387209	0.008197756	0.004400473	0.006018423
0.000423172	0.223278481	0.076160141	0.050595716	0.044209007	0.026181809	0.012537034	0.015628231	0.017819024	0.010971659	0.012266387	0.007232933	0.01156494	0.010763702	0.010520708	0.010469345	0.005231983	0.00573851	0.007294496	0.015034307	0.009721732	0.011631621	0.005817798	0.002415321	0.002773144	0.004112177	0.005505092	0.006529715	0.011146391	0.005240901	0.006544215	0.003972234	0.000435012	0.001326065	0.002286734	0.007111117	0.001984299	0.007434336	0.006846732	0.007430247	0.003326488	0.005846038	0.003581726	0.005298002	0.000471174	0.003139844	0.003928949	0.008273466	0.004418193	0.006073285
0.000427779	0.224299543	0.076668715	0.050991085	0.044533417	0.026402704	0.01265169	0.015771587	0.017978995	0.011071727	0.012382468	0.007300133	0.011671757	0.010862435	0.010620715	0.010563648	0.005284198	0.005790698	0.00736216	0.015180738	0.00980832	0.011725097	0.005843732	0.002443849	0.00278357	0.004141238	0.005548314	0.006583666	0.011280962	0.005277045	0.006600229	0.004021395	0.000435012	0.001350621	0.002302037	0.007175023	0.00201763	0.007497668	0.006888774	0.007492051	0.003342105	0.005879084	0.003618068	0.005358109	0.000495337	0.003191077	0.003963064	0.008332352	0.004453633	0.006129977
0.000431912	0.225237285	0.077116682	0.051331287	0.044811693	0.026602201	0.012748876	0.015902593	0.018119288	0.011152498	0.01247435	0.007369885	0.011761083	0.01094451	0.010699257	0.010646907	0.00532597	0.0058331	0.007425844	0.015303327	0.009891609	0.011828327	0.005861021	0.002462867	0.00280442	0.004192095	0.005580162	0.006632857	0.011393711	0.005313189	0.006646906	0.004021395	0.000435012	0.001375178	0.002315154	0.007237178	0.002037628	0.007556875	0.006934526	0.007551567	0.003342105	0.005939166	0.00365441	0.005388162	0.000507418	0.003220353	0.00396875	0.008408062	0.004477259	0.006177524
0.000436535	0.226300793	0.077618133	0.051714682	0.045144591	0.026828074	0.012863361	0.016044497	0.01828033	0.011258631	0.012593456	0.007438786	0.011871648	0.011044455	0.010803654	0.010744608	0.005376097	0.005893987	0.007498816	0.015438014	0.009979021	0.011931556	0.005904244	0.002500903	0.002825271	0.004235687	0.005637032	0.006682048	0.011545255	0.005378248	0.006730926	0.004060724	0.000480802	0.001399735	0.002341388	0.007307213	0.002062071	0.007627486	0.007006246	0.007620238	0.00337334	0.005966204	0.003702866	0.005431096	0.000519499	0.003264267	0.003974436	0.008492185	0.004518606	0.006237873
0.000440653	0.227229102	0.078056559	0.052057877	0.045440336	0.027028228	0.012968686	0.016179861	0.018428119	0.011350154	0.012696302	0.007503434	0.011965971	0.011131376	0.01089488	0.010833389	0.005434578	0.005941101	0.00756648	0.015559358	0.01005695	0.012021781	0.005925855	0.002529431	0.002825271	0.004279279	0.005675705	0.00674552	0.011643456	0.005407164	0.00678694	0.004100053	0.000503698	0.001424292	0.002371994	0.007349233	0.002079847	0.007684752	0.007060654	0.007695776	0.003428	0.006032294	0.003771513	0.00551267	0.000519499	0.003300861	0.004008552	0.008567895	0.004554046	0.006292736
0.000445422	0.228309117	0.078563117	0.052441913	0.045765115	0.027255864	0.013084833	0.016343316	0.018591436	0.01144967	0.012806334	0.007583394	0.012056547	0.011230715	0.010988057	0.010925143	0.005501414	0.005991114	0.007630165	0.015695291	0.010141476	0.012137203	0.005964756	0.002576976	0.002846122	0.004330137	0.005718926	0.00681534	0.011768329	0.005432465	0.006842953	0.004159047	0.000526593	0.001424292	0.002402601	0.007412264	0.002106512	0.007753665	0.007113825	0.007764448	0.003506087	0.006074352	0.003799779	0.005581363	0.000531581	0.003359413	0.004014237	0.008630987	0.004589486	0.006349427
0.000449622	0.229213845	0.079020625	0.052794516	0.046064674	0.027458783	0.013185215	0.01647965	0.018742037	0.011540366	0.012912962	0.007661652	0.012159615	0.011322179	0.011068062	0.011024969	0.005549452	0.006042215	0.007683235	0.015812542	0.010220642	0.012223363	0.006016624	0.00265305	0.002846122	0.004359198	0.005766698	0.006877225	0.011899263	0.005454151	0.006898966	0.004178711	0.000526593	0.001497962	0.002428835	0.007468292	0.002135399	0.007816269	0.00715834	0.007828541	0.003552939	0.006125422	0.003864387	0.005662937	0.000555743	0.003403327	0.004025609	0.008673049	0.004619019	0.006406118
0.000454414	0.230287572	0.079527653	0.05317727	0.04639585	0.027691743	0.013299572	0.016629786	0.018910307	0.011641537	0.013016187	0.007743313	0.012263309	0.011429695	0.011150507	0.011117997	0.005607933	0.006103101	0.007744265	0.015954524	0.010311353	0.012327405	0.006072813	0.002719614	0.002866972	0.004395525	0.005825843	0.006935937	0.012042321	0.005479452	0.006936308	0.004208208	0.000549488	0.001522519	0.002452883	0.007541828	0.002162064	0.007888821	0.007218931	0.007915525	0.003591982	0.006197522	0.003904767	0.005757391	0.000579906	0.003461879	0.004036981	0.00871511	0.00465446	0.006479268
0.000458712	0.231219025	0.079990402	0.053518113	0.046694425	0.027889062	0.013402553	0.016766846	0.019069475	0.011731681	0.013119034	0.007803708	0.012341391	0.01152025	0.011228561	0.011203805	0.005660149	0.006150215	0.007814583	0.016075868	0.010384334	0.012418443	0.006129003	0.002776668	0.002866972	0.004468178	0.005880439	0.006989889	0.012146583	0.005526439	0.006982986	0.004247537	0.000572384	0.001571632	0.00247693	0.00759698	0.002182062	0.00795458	0.00726221	0.008013954	0.003615408	0.0062546	0.003965338	0.005800325	0.000591988	0.003535069	0.004048353	0.008765584	0.0046899	0.006532302
0.00046355	0.23231083	0.080501395	0.053916903	0.047037903	0.028121123	0.013521001	0.016931512	0.01923721	0.011844981	0.013231333	0.007875161	0.012437589	0.011618377	0.011335885	0.011298533	0.005726984	0.006201316	0.007884901	0.016221231	0.010458552	0.012517608	0.00619816	0.002833723	0.002898249	0.004497239	0.005923661	0.007061295	0.012284792	0.005569812	0.007048335	0.004257369	0.000595279	0.001571632	0.002518468	0.007682772	0.002193173	0.008026647	0.007327747	0.008078047	0.003638834	0.006299662	0.004005718	0.005843258	0.000591988	0.003622897	0.004076782	0.008866531	0.004772593	0.006596308
0.000467867	0.233173899	0.080960045	0.054270576	0.047337462	0.028327257	0.013626794	0.017068088	0.019384999	0.011937055	0.013342499	0.007958523	0.012521918	0.011713476	0.011425159	0.011395809	0.005770845	0.006254591	0.007951239	0.016348624	0.010529883	0.012610271	0.006228416	0.002900287	0.002919099	0.004569892	0.005969158	0.007112073	0.012397541	0.0056168	0.00709968	0.004296698	0.000618174	0.001620746	0.002564377	0.007737049	0.002213171	0.008091435	0.007384628	0.008151297	0.003685686	0.006356741	0.004050136	0.005886192	0.00061615	0.003630216	0.004099526	0.008925417	0.00481394	0.006660315
0.000472771	0.234209109	0.081475002	0.054671718	0.047672943	0.028558384	0.013751164	0.01723009	0.019548852	0.012043739	0.01346047	0.00803508	0.012620614	0.011809483	0.011514921	0.011504555	0.005825149	0.006302793	0.008025537	0.016484912	0.010626779	0.012709436	0.006301894	0.002938324	0.002929525	0.00463528	0.006021479	0.007191413	0.012545448	0.005642101	0.007179032	0.004306531	0.000618174	0.001620746	0.002577494	0.007806208	0.002237614	0.00815962	0.007467476	0.008245148	0.003709112	0.006410815	0.004098592	0.005954885	0.00061615	0.003652173	0.004127955	0.009001127	0.00484938	0.006724321
0.000477119	0.23516886	0.081926261	0.055010209	0.047988003	0.028762133	0.013853932	0.017374657	0.019693696	0.012130851	0.013567476	0.008118442	0.01270182	0.011899736	0.011605171	0.011592062	0.005881542	0.006354256	0.008097182	0.016619066	0.010715428	0.012809415	0.006336473	0.003004888	0.002992077	0.004707934	0.006082899	0.007259646	0.012670321	0.005678245	0.00722571	0.004336027	0.000618174	0.001620746	0.002616845	0.007860484	0.002275389	0.008221738	0.007515701	0.008309241	0.003724729	0.006434848	0.004167239	0.006053633	0.000628232	0.003681449	0.004139327	0.009089456	0.004908447	0.00675541
0.000482064	0.236215861	0.082429796	0.055406861	0.04833185	0.028996026	0.013976087	0.017533026	0.019865715	0.012236432	0.013689229	0.008199252	0.012799891	0.011991503	0.0117003	0.011700808	0.005962998	0.006407894	0.008158213	0.016755533	0.010809026	0.012905329	0.006375373	0.003061943	0.003012927	0.004773322	0.006153419	0.007323119	0.012832776	0.005718003	0.00730973	0.004355692	0.000618174	0.001669859	0.002675872	0.007906882	0.002286499	0.008286283	0.007577528	0.008371045	0.003763773	0.006488922	0.004223771	0.006109446	0.000628232	0.003718043	0.004167756	0.009181991	0.004949793	0.006817587
0.000486535	0.237110371	0.082875814	0.055741931	0.048636945	0.029201676	0.014082562	0.017677109	0.020018993	0.012335673	0.013799638	0.008257095	0.012891091	0.012078424	0.011782744	0.011791712	0.005994327	0.006459719	0.008203322	0.016889331	0.010884481	0.01299474	0.006435885	0.003138016	0.003012927	0.004816914	0.006187542	0.007378657	0.012957649	0.005761376	0.007375079	0.004375356	0.000618174	0.001718973	0.002710851	0.00796291	0.002313164	0.008347189	0.007644301	0.008430561	0.003787198	0.006512955	0.004268189	0.0061395	0.000628232	0.00374	0.0041905	0.009236671	0.00497342	0.006854163
0.000491557	0.238145582	0.08337787	0.056129175	0.048979193	0.029435777	0.014202543	0.01781877	0.020181775	0.012447044	0.013917232	0.008338756	0.013001656	0.01217322	0.011879336	0.011891538	0.006052809	0.006514444	0.008281601	0.017037897	0.010990447	0.013119103	0.006492075	0.003157034	0.003033778	0.004889567	0.006246687	0.007429435	0.01309222	0.005801135	0.007440428	0.004414685	0.000618174	0.001718973	0.002741457	0.008028567	0.002346495	0.00842241	0.007748171	0.008508388	0.003841859	0.00658205	0.00434895	0.0062039	0.000640313	0.003776595	0.004207558	0.009325	0.005038393	0.006894395
0.00049607	0.239024371	0.083825501	0.056481778	0.049285272	0.029647477	0.014310807	0.017954377	0.020344959	0.012544355	0.014026885	0.008413612	0.013107223	0.012260141	0.011963244	0.011976071	0.006096669	0.00656772	0.008362533	0.017164934	0.011067964	0.013219082	0.006543943	0.003214089	0.003054629	0.004969486	0.006303558	0.007499254	0.013212243	0.005815593	0.007454431	0.004444182	0.000618174	0.001768086	0.002761133	0.00808547	0.002368715	0.008489139	0.007822363	0.008570192	0.003865285	0.006645137	0.004385292	0.00625542	0.000640313	0.003820509	0.004253045	0.00940071	0.00509746	0.006962059
0.000501241	0.240081591	0.084342205	0.056884845	0.049637853	0.029882787	0.014428999	0.018110809	0.020515238	0.012660137	0.014146747	0.008516538	0.013210292	0.0123616	0.012070569	0.012082268	0.006148885	0.006624981	0.008431524	0.017307628	0.011159087	0.013332878	0.006630388	0.003252125	0.003065054	0.005005812	0.006364979	0.007551619	0.013354089	0.005844508	0.007515112	0.004473679	0.000618174	0.001841756	0.002789553	0.008148501	0.0024176	0.008563633	0.007897792	0.008636575	0.003919946	0.00670522	0.004421634	0.006302647	0.000640313	0.00388638	0.004298532	0.00945539	0.005144714	0.007029723
0.000505852	0.24104763	0.084785065	0.057245788	0.049944671	0.030098704	0.014543144	0.018251017	0.020665169	0.012759378	0.014254131	0.008593095	0.013300868	0.012438527	0.012174966	0.012169774	0.006199012	0.006679344	0.008489901	0.017437156	0.011246499	0.0134483	0.006721156	0.003328198	0.00307548	0.005027608	0.006403651	0.007607157	0.013489873	0.005873423	0.007524447	0.004503176	0.000618174	0.001841756	0.002826718	0.008210656	0.002439821	0.008628664	0.007963329	0.008680067	0.003966798	0.006765302	0.004462014	0.006345581	0.000652395	0.003937613	0.004344019	0.009539512	0.00518606	0.007084585
0.000511028	0.242088343	0.085292497	0.057659119	0.050293808	0.030340202	0.014666534	0.01842658	0.020846023	0.01286744	0.014380043	0.008670503	0.0134258	0.01254786	0.012284242	0.012276821	0.00624705	0.006733707	0.008554912	0.017587145	0.011337623	0.013569412	0.006773024	0.003337708	0.003127606	0.005085731	0.006480995	0.007664282	0.013625656	0.005909567	0.007543119	0.004532673	0.000618174	0.001866313	0.002861696	0.008283317	0.00247093	0.008708253	0.008021447	0.008778496	0.00401365	0.006819377	0.004506433	0.006418568	0.000652395	0.00395957	0.004366763	0.009644666	0.005268754	0.007128475
0.000515654	0.242998573	0.085742278	0.058004025	0.050608745	0.030554184	0.014775437	0.018584223	0.02099582	0.012965027	0.01449083	0.008755566	0.013522622	0.012633267	0.012379858	0.012369425	0.006280468	0.00678372	0.00862125	0.017716851	0.011418438	0.013666139	0.006829213	0.003366235	0.003169308	0.005122058	0.006533316	0.007730928	0.013732344	0.005934868	0.007566457	0.004552337	0.000618174	0.00189087	0.002903234	0.008337594	0.002506483	0.00877207	0.008093166	0.008838011	0.00406831	0.006912505	0.004558927	0.006452915	0.000652395	0.003981527	0.004378134	0.009703552	0.0053101	0.007205283
0.000520931	0.244036142	0.086263954	0.058397042	0.050950008	0.030797445	0.014902236	0.018759786	0.02117654	0.01307309	0.014620145	0.008838928	0.013642556	0.01273836	0.012498402	0.012484118	0.00630762	0.006842794	0.008690241	0.01786684	0.011520281	0.013793754	0.006915659	0.003385253	0.003179733	0.00516565	0.00661066	0.00778964	0.01386449	0.005974627	0.007613135	0.004601498	0.000618174	0.00196454	0.002938212	0.008407628	0.00253537	0.008841226	0.008192089	0.008902104	0.004107353	0.006978596	0.004611421	0.006504435	0.000676557	0.004025441	0.00441225	0.009817117	0.00534554	0.007274775
0.000525685	0.244953447	0.08672415	0.058747935	0.051277001	0.031007416	0.015012929	0.01889055	0.021340661	0.013178672	0.014753997	0.008919739	0.013733132	0.012831641	0.012592555	0.012591165	0.006374455	0.006904043	0.008773827	0.017991742	0.011601509	0.013884791	0.006971849	0.00342329	0.00323186	0.005238303	0.006658432	0.007856286	0.013959054	0.006003542	0.007669148	0.00465066	0.000618174	0.002013654	0.002957888	0.008475036	0.002575367	0.008905771	0.008262572	0.008973065	0.004177631	0.007017649	0.004643725	0.006525902	0.000676557	0.004091312	0.004434993	0.00990124	0.005386887	0.007322323
0.000530944	0.245987871	0.087259667	0.059144373	0.051640532	0.031246495	0.01514173	0.019051826	0.021520578	0.01328701	0.014882178	0.008984387	0.013839949	0.012931585	0.012700367	0.012686318	0.006445468	0.006967465	0.008842818	0.018139418	0.011711599	0.014000213	0.007032361	0.003461326	0.003273561	0.005267364	0.006710753	0.007921345	0.014088776	0.006046915	0.007711158	0.004689989	0.000618174	0.00203821	0.002997239	0.008530188	0.00262203	0.008980993	0.008345421	0.00903258	0.004255718	0.007095757	0.00469622	0.006577422	0.000676557	0.004142545	0.004452051	0.010010599	0.005445954	0.007391816
0.000535607	0.246923255	0.087726716	0.059508523	0.051966909	0.031462896	0.015256385	0.019196635	0.021678809	0.013389008	0.014983134	0.009073703	0.013950513	0.013019112	0.012785251	0.012796763	0.006493506	0.007024003	0.008909156	0.018269123	0.011806021	0.014100191	0.007088551	0.003499363	0.003294412	0.005303691	0.006776723	0.007991165	0.014210011	0.006090288	0.007781175	0.004778479	0.00064107	0.002111881	0.003016914	0.008592344	0.002646473	0.009042869	0.008434452	0.00910583	0.004318187	0.007143823	0.004748714	0.006646116	0.000676557	0.004186458	0.004486166	0.010052661	0.005499114	0.007450336
0.000541035	0.247997768	0.088251349	0.059915653	0.052333147	0.0317055	0.015381266	0.019367354	0.021860332	0.013514989	0.015120011	0.00916302	0.014048585	0.013136017	0.012889648	0.012901686	0.006551988	0.007081264	0.008986108	0.018417689	0.011898793	0.014205047	0.007157707	0.003537399	0.003336113	0.005310956	0.006867716	0.008054637	0.014362768	0.00610836	0.007851191	0.004798144	0.000709756	0.002160994	0.00303659	0.008668506	0.002684248	0.009109598	0.008525956	0.009167634	0.004349422	0.007224934	0.004785056	0.006693343	0.00070072	0.004230372	0.00450891	0.010136783	0.005564087	0.007503369
0.000545832	0.248922147	0.088715106	0.060274458	0.052651651	0.031927087	0.01549507	0.019522092	0.022020973	0.013614781	0.015233446	0.009241278	0.014146656	0.013226875	0.012976483	0.012994714	0.006610469	0.00713454	0.009053772	0.018547573	0.011986205	0.014310715	0.007209575	0.003546909	0.003336113	0.005332752	0.006899564	0.008111762	0.014490065	0.006158962	0.007921208	0.004807976	0.000709756	0.002259221	0.003062824	0.00872716	0.002719801	0.009175356	0.008621169	0.009236305	0.004380656	0.007294029	0.004809284	0.006749156	0.000712801	0.004252329	0.004531653	0.010220906	0.005611341	0.007565547
0.000551246	0.249977794	0.089242023	0.060677952	0.053019733	0.03217657	0.015619908	0.019682399	0.022214946	0.013727254	0.01536692	0.009322088	0.014248476	0.013342569	0.013082832	0.013102186	0.006652241	0.007196151	0.009126744	0.018700053	0.01208475	0.014434265	0.007244153	0.003632491	0.003367389	0.005340017	0.006956435	0.0081673	0.014644034	0.006195106	0.00800056	0.004847305	0.000709756	0.002259221	0.003097803	0.008789316	0.002755353	0.009246453	0.008704018	0.009353047	0.004458743	0.00736012	0.004841588	0.006796383	0.000712801	0.004288924	0.004548711	0.010317647	0.005670408	0.007636868
0.000556152	0.250906104	0.089712701	0.061037612	0.053352754	0.032398779	0.015733201	0.019827692	0.022374381	0.013830079	0.01548716	0.009412255	0.014345923	0.013451902	0.013189668	0.013206259	0.006710723	0.007259936	0.009215636	0.018840612	0.012167215	0.014542372	0.00731331	0.003670527	0.003398666	0.005369079	0.007017855	0.008214905	0.014764058	0.006234865	0.00808458	0.004896466	0.000709756	0.002308335	0.003126223	0.008853222	0.002788684	0.009313667	0.008774501	0.009433163	0.004529021	0.007414195	0.004910235	0.00685649	0.000712801	0.004369433	0.004565769	0.010427007	0.005694034	0.007704532
0.000561638	0.251898868	0.090234175	0.061433623	0.053715916	0.03264802	0.015861235	0.020016573	0.022556976	0.013949444	0.015627818	0.009505825	0.014460235	0.013560023	0.013296017	0.013311182	0.00677547	0.007331332	0.009293915	0.018988821	0.012275656	0.014652917	0.007369499	0.003737091	0.003461218	0.005441732	0.007083825	0.008281551	0.014904691	0.00626378	0.008149929	0.004945628	0.000709756	0.002332891	0.003159015	0.00892063	0.002830904	0.00938622	0.008851166	0.00951328	0.00453683	0.00749831	0.004954653	0.006908011	0.000724883	0.004406028	0.004594198	0.010527954	0.005735381	0.007757566
0.000566526	0.252830322	0.090718157	0.061793497	0.054046969	0.032875968	0.015975507	0.020182207	0.022719624	0.014059437	0.015743521	0.009599394	0.014540192	0.01364755	0.013391145	0.013418654	0.006831862	0.007386782	0.009353619	0.019125822	0.012365129	0.014760211	0.007442978	0.00375611	0.003492494	0.005470793	0.007154345	0.00834661	0.015042899	0.006303539	0.008177935	0.004984957	0.000709756	0.002382005	0.003198366	0.008993291	0.00285979	0.009457316	0.008930305	0.009593397	0.004630533	0.007567405	0.005015223	0.006938064	0.000724883	0.004435304	0.00460557	0.010637313	0.005770821	0.007819744
0.00057214	0.253840379	0.091253607	0.06220362	0.054415789	0.03312915	0.016101027	0.020362855	0.022903691	0.014172737	0.015873214	0.009681055	0.014663874	0.013755672	0.013504324	0.013535471	0.006894521	0.007445493	0.00942261	0.019288266	0.012470272	0.014872381	0.007516457	0.003775128	0.00352377	0.00550712	0.007233964	0.008408495	0.015173834	0.006375827	0.008229281	0.005004621	0.000709756	0.002382005	0.003231159	0.00907383	0.002906454	0.009527928	0.009009443	0.009659779	0.004653959	0.007633496	0.005079832	0.006980998	0.000736964	0.004530451	0.004622628	0.010742467	0.005806261	0.007867291
0.000577141	0.254747466	0.091721664	0.062569053	0.054743766	0.033351324	0.016215342	0.020515413	0.023065402	0.01427887	0.015987782	0.009769521	0.01475445	0.013853496	0.013604818	0.013632322	0.006934204	0.007505292	0.009500888	0.019440212	0.012560982	0.014973985	0.007585614	0.003803655	0.003534195	0.005550712	0.007290835	0.008471967	0.015315679	0.006415585	0.00829463	0.00504395	0.000709756	0.002406562	0.003279255	0.009127231	0.002946451	0.009599995	0.009083636	0.009751341	0.004685194	0.007684566	0.00512425	0.007028225	0.000749046	0.004581684	0.004645371	0.010872857	0.005847608	0.00791301
0.000582768	0.255818048	0.092234673	0.062983453	0.055118615	0.033600497	0.016347083	0.020683712	0.02325295	0.014404024	0.016121635	0.009861389	0.014878132	0.013957681	0.013720924	0.013749139	0.007021926	0.007560017	0.009591108	0.019591268	0.012662001	0.015086156	0.007633159	0.00386071	0.003565471	0.005587039	0.007340881	0.008529093	0.015461162	0.006484259	0.00837865	0.005112776	0.000709756	0.002455675	0.003325164	0.009197266	0.002982004	0.00967279	0.009155355	0.009870371	0.004747663	0.007738641	0.005156554	0.007092625	0.000773208	0.004684149	0.004690858	0.010961186	0.005906675	0.007993475
0.00058794	0.256780943	0.09271469	0.063351239	0.055454958	0.033826612	0.016465147	0.020845714	0.023418677	0.014508503	0.016236203	0.009946453	0.014961836	0.014062774	0.013808734	0.013851513	0.007078319	0.007608219	0.009670713	0.01973503	0.012759722	0.01519345	0.007702315	0.003993838	0.003607173	0.005652427	0.007388653	0.008576697	0.015593308	0.006520403	0.008462669	0.005142273	0.000709756	0.002529345	0.003368888	0.009256795	0.003002002	0.009741218	0.009227075	0.00994591	0.004755472	0.007765678	0.005192896	0.007139852	0.000773208	0.004735382	0.004724974	0.011036896	0.005942115	0.008062968
0.00059367	0.257813796	0.0932492	0.063751526	0.055828453	0.034082698	0.016601234	0.02102055	0.023607429	0.014629797	0.01638707	0.010048529	0.015079897	0.014166958	0.013904351	0.013969605	0.00715142	0.007674541	0.009762259	0.019905302	0.012866513	0.015312123	0.007801728	0.004012856	0.003617598	0.00572508	0.007454623	0.008668732	0.01572303	0.006567391	0.00856536	0.00517177	0.000709756	0.002603016	0.00341917	0.009332957	0.003030889	0.009822748	0.00930374	0.010053495	0.004786707	0.007807736	0.005241353	0.007169905	0.000773208	0.004786615	0.004764775	0.011150462	0.006012995	0.008139775
0.000598814	0.258742105	0.093719541	0.064139197	0.056166395	0.034309262	0.016718829	0.02118352	0.023767936	0.014736482	0.016519032	0.010121683	0.01518484	0.014269325	0.01401509	0.014072828	0.007226611	0.007735065	0.00982329	0.020056003	0.012951039	0.015416166	0.007883852	0.004060402	0.003648874	0.005775937	0.007504669	0.008740138	0.015879424	0.006603535	0.008616706	0.005211099	0.000709756	0.002652129	0.003445404	0.009395988	0.00307533	0.009893117	0.009368041	0.010140479	0.004802324	0.007900864	0.005269619	0.007221426	0.000773208	0.004837848	0.004810262	0.011247203	0.006048435	0.008212925
0.000604691	0.259815046	0.094245786	0.064538202	0.05653989	0.034564484	0.016856407	0.021354724	0.023960169	0.014855571	0.016663093	0.010206746	0.015301651	0.014370784	0.014126317	0.014183273	0.007303889	0.007799212	0.009908202	0.020220582	0.013048347	0.015516957	0.00795733	0.004069911	0.003721852	0.005797733	0.007543341	0.008802023	0.016027331	0.006654137	0.008672719	0.005240595	0.000709756	0.002701243	0.003471638	0.009483531	0.003115327	0.009970037	0.009463254	0.010236619	0.00482575	0.007945926	0.005346341	0.007281533	0.00078529	0.004903719	0.004838691	0.011356562	0.006089781	0.008265959
0.000609985	0.260763006	0.094728558	0.064914968	0.056883368	0.034797755	0.016975196	0.021514789	0.024127235	0.014959499	0.016789383	0.010289258	0.015402846	0.014475271	0.014235105	0.014292019	0.007372814	0.007867709	0.010001075	0.020358472	0.0131572	0.015624251	0.008000553	0.004136475	0.003742702	0.005855856	0.007625235	0.008857562	0.016158266	0.00666498	0.008742736	0.005240595	0.000732651	0.002701243	0.003500058	0.009549189	0.00315088	0.010040649	0.00957207	0.010316735	0.004864793	0.008006008	0.005386721	0.00734164	0.00078529	0.004932995	0.004855749	0.011428067	0.006131128	0.008320822
0.000615895	0.261806077	0.095265285	0.065331292	0.057256125	0.035050903	0.017110047	0.021708029	0.024308223	0.015078588	0.016926639	0.010361562	0.015512161	0.014601867	0.014356088	0.014398217	0.007445915	0.007933307	0.010087314	0.020520382	0.013267703	0.015743737	0.008091321	0.004184021	0.00381568	0.005906713	0.007673007	0.008932142	0.016294049	0.006701124	0.008840759	0.00526026	0.000732651	0.002725799	0.003524106	0.009616597	0.003188655	0.010119025	0.009654918	0.010410586	0.004872602	0.00808712	0.005455368	0.007397453	0.00078529	0.004991547	0.004878493	0.011516396	0.006160662	0.008370198
0.000621232	0.2627336	0.095751283	0.065703996	0.057600465	0.035279887	0.017232372	0.021872695	0.024477698	0.015193542	0.017065028	0.010433015	0.015616479	0.014708172	0.01445951	0.014499316	0.007525283	0.007994555	0.010161612	0.020666634	0.013362537	0.015849405	0.008130222	0.00419353	0.003899083	0.005950305	0.007738977	0.008981333	0.016427408	0.006737268	0.008910776	0.005309421	0.000732651	0.002774913	0.003563457	0.00968488	0.003217542	0.010185511	0.009715509	0.010483836	0.004911645	0.008141194	0.005483634	0.007440387	0.00078529	0.005028141	0.004912608	0.011617343	0.006202008	0.008419574
0.000627247	0.263771955	0.096288547	0.066128018	0.057975928	0.035538981	0.017367606	0.022051648	0.024669797	0.015308772	0.017192831	0.010538493	0.015736414	0.014829316	0.014576103	0.014609761	0.007585853	0.008059065	0.010250504	0.020826765	0.01347139	0.015961576	0.008169122	0.004231567	0.004045038	0.005993897	0.007793573	0.00906702	0.016564405	0.006769798	0.008966789	0.005407744	0.000732651	0.002774913	0.00360718	0.009760167	0.003248651	0.01026413	0.009818142	0.010568531	0.004966306	0.008234322	0.005544204	0.007479027	0.00078529	0.00510865	0.004941037	0.011739321	0.006249262	0.008501868
0.000632673	0.264747427	0.096758486	0.066513979	0.058328633	0.035772701	0.017489548	0.022217767	0.024843155	0.015419592	0.01732328	0.010607395	0.015838858	0.014927746	0.014679525	0.014721056	0.007648511	0.008129012	0.010322149	0.020972484	0.013565812	0.016050174	0.008203701	0.004260094	0.004055463	0.00605202	0.007877741	0.00913208	0.01668564	0.00678787	0.009022802	0.005437241	0.000732651	0.002774913	0.003637787	0.009827575	0.003304202	0.010330617	0.009884915	0.010644069	0.005005349	0.008309425	0.00559266	0.007534841	0.000797371	0.005159883	0.004958095	0.01184868	0.006296515	0.008573189
0.000638757	0.265801502	0.097290375	0.066944844	0.058718613	0.036036842	0.017622482	0.022408101	0.025034718	0.015536476	0.017460157	0.010698412	0.015946299	0.015051617	0.014787337	0.014827253	0.007702815	0.008196059	0.010408388	0.021133326	0.013683323	0.016197297	0.008264213	0.004345676	0.004065888	0.006153734	0.007964185	0.009184444	0.016826273	0.006824014	0.00906948	0.005486402	0.000732651	0.002824026	0.003672765	0.009906364	0.003350865	0.010416758	0.009956634	0.010701295	0.005052201	0.008366504	0.005677459	0.007577774	0.000797371	0.005225754	0.00499221	0.011970658	0.006337862	0.008657312
0.000644267	0.266762039	0.097777783	0.067337647	0.05905471	0.036271495	0.017745062	0.022582937	0.025210352	0.015642608	0.01758796	0.010767314	0.016049368	0.015160344	0.014871245	0.014916459	0.007771739	0.008259482	0.010480033	0.021287763	0.013769911	0.016308655	0.00831608	0.004383713	0.004097164	0.006211857	0.008046079	0.009270132	0.01695842	0.006845701	0.009125493	0.005496234	0.000732651	0.002848583	0.003720861	0.009972897	0.003384196	0.010483729	0.01002959	0.010779123	0.005106861	0.008411566	0.005705725	0.007633588	0.000809452	0.005262349	0.005014954	0.012012719	0.006391022	0.008692058
0.000650428	0.267883714	0.098321028	0.067751192	0.059431896	0.036535913	0.017877868	0.022776661	0.025395624	0.015757838	0.017718031	0.010860883	0.016145566	0.015283306	0.014983448	0.015037949	0.007832309	0.008321093	0.010562292	0.021461238	0.013875053	0.016437082	0.008367948	0.004393222	0.004201418	0.006240918	0.008121148	0.009328844	0.017096628	0.006889074	0.00919551	0.005496234	0.000732651	0.00294681	0.003758026	0.010062191	0.003424193	0.010557738	0.010095127	0.010831771	0.005169331	0.008468644	0.005770333	0.007697988	0.000809452	0.005364815	0.005066127	0.012080017	0.006432369	0.008756065
0.000656046	0.268806521	0.098822681	0.068135655	0.059781894	0.03676908	0.018001258	0.022950771	0.025564831	0.015873068	0.017844321	0.01095105	0.016251133	0.015404148	0.015092723	0.015152217	0.007892879	0.008388865	0.010645877	0.021606957	0.013980195	0.01654844	0.008411171	0.004421749	0.004305671	0.00628451	0.008200768	0.00939549	0.017242111	0.006936061	0.009256191	0.005535563	0.000732651	0.002995924	0.003790819	0.010131349	0.003439748	0.010628592	0.010173029	0.010923333	0.005200565	0.008543748	0.005847056	0.007719455	0.000809452	0.00540141	0.005105928	0.012168346	0.006485529	0.008843845
0.000662267	0.26989754	0.099360282	0.068564596	0.060154282	0.03703647	0.018136791	0.023128271	0.025756395	0.016003185	0.017978929	0.011050574	0.01636607	0.015525898	0.015215658	0.015268609	0.007953449	0.008468959	0.010716195	0.021771358	0.014098119	0.016686622	0.008476005	0.004450277	0.004326522	0.00637896	0.008273562	0.009471656	0.01739608	0.006990277	0.009326207	0.00556506	0.000732651	0.002995924	0.003823611	0.010205761	0.003481967	0.010721042	0.010231147	0.010996582	0.005247417	0.008612843	0.00587936	0.007762388	0.000821534	0.005459962	0.005128672	0.012277706	0.006509155	0.008896879
0.000668013	0.270915458	0.099857836	0.068942003	0.06050059	0.037280803	0.018264229	0.023300202	0.025927745	0.016112074	0.018106732	0.011143293	0.016471013	0.015620391	0.01531908	0.015381178	0.008016107	0.008534556	0.010789167	0.021926151	0.014205736	0.016815049	0.008562451	0.004478804	0.004368224	0.006437082	0.008321334	0.009538302	0.017535501	0.007019193	0.00938222	0.005584725	0.000732651	0.00302048	0.003873893	0.010283674	0.003515298	0.010792866	0.010313995	0.011056098	0.005270843	0.008636876	0.005931854	0.007813909	0.000821534	0.005547789	0.005151415	0.012353416	0.006562315	0.008962714
0.000674305	0.271988398	0.100393824	0.069362604	0.060884542	0.037547813	0.018403895	0.023485451	0.026124127	0.01623585	0.018251549	0.011241967	0.016602191	0.015732752	0.015433234	0.015512013	0.00808712	0.008608489	0.010891327	0.02209322	0.014314176	0.016954856	0.008622963	0.004497822	0.0043995	0.00650247	0.008396403	0.009603361	0.017706443	0.007062566	0.00942423	0.005604389	0.000732651	0.003094151	0.003921989	0.010358086	0.003546407	0.010869787	0.010395607	0.011143081	0.005309887	0.008699962	0.005972235	0.007891189	0.000821534	0.005584384	0.005196902	0.012462776	0.006639102	0.009030377
0.000680064	0.27296387	0.100879821	0.069744716	0.061245243	0.037785197	0.018530054	0.023663919	0.026305785	0.016346393	0.018377839	0.011321926	0.016700888	0.015840874	0.015554218	0.015627555	0.008143513	0.008672637	0.010968279	0.022247124	0.014419731	0.017070278	0.008705086	0.004535859	0.004482902	0.006567858	0.008476022	0.009657313	0.017836165	0.007105938	0.009452237	0.00565355	0.000732651	0.003143264	0.003952595	0.010433373	0.003586404	0.010944038	0.010482165	0.011207175	0.005372356	0.008748029	0.006032805	0.007951296	0.000821534	0.005650255	0.005196902	0.012580547	0.006668636	0.00908524
0.000686397	0.27403681	0.101418631	0.070153984	0.061641128	0.038048335	0.018668868	0.023850863	0.026500561	0.016474304	0.01852795	0.011416347	0.016812077	0.015965653	0.015683007	0.015747346	0.008212437	0.00873606	0.011062478	0.022414549	0.014543015	0.01720277	0.008791532	0.004545368	0.004524604	0.006647777	0.008562466	0.009757282	0.01800347	0.00715654	0.00950825	0.005673215	0.000732651	0.003216934	0.003987574	0.01052004	0.003601958	0.011029451	0.010569959	0.011287291	0.005419208	0.008823132	0.006069147	0.007998523	0.000821534	0.005672212	0.005202588	0.012668876	0.006733609	0.009174849
0.000692189	0.275032719	0.101906174	0.070552347	0.061993218	0.038295019	0.018799032	0.02401456	0.026686368	0.016590637	0.018650459	0.011507364	0.01692639	0.016074986	0.0157996	0.015865437	0.008298071	0.00880347	0.011146064	0.022571833	0.014651456	0.017324695	0.008865011	0.004573896	0.004649708	0.006684103	0.00864436	0.009842969	0.018138041	0.007210756	0.009522254	0.005683047	0.000732651	0.003216934	0.004024739	0.010598829	0.003639733	0.011097879	0.01062684	0.01133994	0.005450442	0.00891626	0.006133755	0.00804575	0.000833615	0.005701488	0.005242389	0.012736174	0.006774956	0.009251656
0.000698585	0.276141031	0.102437727	0.070960332	0.062385905	0.038562029	0.018942703	0.024202957	0.026882216	0.01672158	0.018785068	0.011601785	0.017039453	0.016179776	0.015919608	0.015997122	0.00834402	0.008880302	0.011238937	0.022741571	0.01476938	0.017440929	0.0089212	0.004602423	0.00469141	0.006756757	0.008719429	0.009895334	0.018300497	0.007239672	0.009568931	0.005742041	0.000755546	0.003339718	0.004081579	0.010660985	0.003686396	0.011175284	0.010689904	0.011404033	0.005481677	0.009021404	0.00620644	0.00807151	0.000845697	0.00576004	0.005270819	0.012828709	0.006816302	0.009315663
0.000704557	0.277118075	0.102944621	0.071353136	0.062757309	0.038809542	0.019070098	0.024382395	0.027075118	0.016835707	0.018914004	0.011705562	0.017150018	0.016289109	0.016046446	0.016107992	0.008429653	0.00895496	0.011323849	0.022893873	0.014876171	0.017563667	0.00897739	0.004649969	0.004733111	0.006807614	0.00877175	0.009955633	0.018437493	0.007275816	0.009606273	0.005791202	0.000755546	0.003364275	0.004114372	0.010725766	0.003739726	0.011247837	0.01076286	0.011461259	0.005544146	0.009090499	0.006254896	0.008114444	0.000845697	0.005825911	0.005287877	0.012900214	0.006857649	0.009390642
0.000711014	0.278195731	0.103493308	0.071797686	0.063147535	0.039077589	0.019218456	0.024565948	0.027268823	0.016966099	0.01907319	0.011800833	0.01725496	0.016417523	0.016170845	0.016233729	0.008492312	0.009022732	0.011451217	0.023055071	0.014998631	0.017687217	0.009046547	0.004697514	0.00484779	0.006851206	0.008851369	0.01003656	0.018576914	0.007319189	0.009638948	0.005860028	0.000755546	0.003413388	0.004129675	0.010811558	0.003777501	0.011331794	0.010841998	0.011518485	0.005598807	0.009174615	0.006315466	0.008140204	0.000869859	0.005891782	0.005327678	0.013005367	0.006881276	0.009452819
0.000717019	0.27919557	0.103987033	0.072202891	0.063503315	0.039330771	0.019351219	0.024749018	0.027452756	0.01709401	0.01921763	0.011909714	0.0173649	0.016529279	0.01628256	0.016355219	0.008544527	0.009096665	0.011552051	0.023204882	0.015102949	0.017792886	0.009141637	0.00474506	0.004952043	0.006902063	0.008937813	0.0101159	0.018712697	0.007362562	0.009671622	0.005879692	0.000755546	0.003437945	0.004155909	0.010878967	0.003806388	0.011413325	0.010916191	0.011575711	0.00563785	0.009237702	0.006359885	0.008217484	0.000881941	0.005943014	0.00533905	0.01308949	0.006940343	0.009498538
0.000723515	0.280232352	0.104542036	0.072650007	0.063903137	0.039595327	0.019499023	0.024954366	0.02765021	0.017232121	0.019348835	0.012004985	0.017501076	0.016652543	0.016410373	0.016477558	0.008617629	0.009170598	0.011663498	0.023386186	0.015229944	0.017916436	0.009232405	0.004764078	0.005025021	0.006974717	0.009017432	0.010188894	0.018877578	0.007420393	0.009732303	0.005938686	0.000778442	0.003511615	0.004193074	0.010973513	0.003844163	0.011500679	0.011001512	0.011660406	0.005669085	0.009291776	0.006420455	0.008264711	0.000881941	0.006016204	0.005384537	0.013203055	0.007011223	0.009586318
0.000729495	0.281294288	0.105038985	0.073050935	0.064268882	0.039841457	0.019633491	0.025131139	0.027837222	0.017347626	0.019489872	0.012112164	0.017616638	0.016766722	0.016544041	0.01658418	0.008688642	0.009243444	0.011749737	0.023550409	0.015328489	0.018039174	0.009305884	0.004802115	0.005066722	0.007018309	0.009122074	0.01026506	0.019021848	0.007452922	0.009792984	0.005987847	0.000778442	0.003511615	0.004230239	0.011040046	0.003879715	0.011576386	0.011062103	0.01174739	0.005708128	0.009336838	0.006489101	0.008320525	0.000881941	0.006038161	0.005418652	0.013316621	0.007064383	0.009648496
0.000736152	0.282350722	0.105584514	0.073484366	0.064680637	0.040113549	0.019782232	0.025323895	0.0280407	0.017480223	0.019635067	0.012202332	0.017737197	0.01689029	0.016663561	0.016705245	0.008759655	0.009315565	0.011830669	0.023723528	0.01544229	0.018161098	0.009375041	0.004830642	0.005118849	0.007105493	0.009224442	0.010355508	0.019174605	0.007525211	0.009858333	0.006037009	0.000778442	0.003536172	0.004289265	0.011126713	0.003926379	0.011660828	0.011146188	0.011802327	0.005794023	0.009450995	0.006545634	0.008350578	0.000894022	0.006111351	0.00543571	0.013413362	0.007123449	0.009712502
0.000742202	0.283309687	0.106106325	0.073872893	0.065062621	0.040371779	0.019912823	0.025500426	0.028229854	0.017598486	0.019779507	0.012278038	0.017839641	0.017006286	0.016770397	0.016809318	0.008822313	0.009388773	0.011912928	0.023887573	0.015552792	0.018270018	0.009435553	0.004849661	0.005191827	0.007170881	0.00931771	0.010420568	0.019344334	0.007564969	0.009933017	0.006056673	0.000778442	0.003609842	0.004322058	0.011199374	0.003964154	0.011738719	0.011226563	0.011882444	0.005840875	0.009493053	0.006598128	0.008389219	0.000894022	0.006125989	0.005486883	0.013522722	0.007182516	0.009798453
0.000748841	0.284339395	0.10665864	0.074318512	0.065459983	0.040645806	0.020059391	0.025691971	0.028435206	0.017730532	0.01992319	0.012362251	0.017953954	0.01712319	0.016909431	0.016935905	0.008876617	0.009453646	0.012007127	0.024063183	0.015675252	0.018390317	0.009521998	0.004887697	0.005254379	0.00726533	0.009415528	0.010491974	0.019491029	0.007604728	0.009989031	0.00608617	0.000778442	0.003634399	0.00437234	0.011280789	0.004004151	0.011814426	0.01128468	0.01198774	0.00592677	0.009586181	0.006626394	0.008423565	0.000894022	0.006169903	0.005520998	0.013632081	0.007253396	0.009888062
0.000755109	0.285319583	0.107176352	0.074738258	0.06583028	0.040893665	0.020197395	0.025874072	0.028621816	0.017846037	0.020050992	0.012446463	0.018064519	0.017250089	0.017030415	0.017049324	0.00894763	0.009525042	0.012097347	0.024228295	0.015789465	0.018484605	0.009586833	0.004906715	0.005306505	0.007301656	0.009490597	0.010564967	0.019636512	0.007637257	0.010040376	0.00608617	0.000778442	0.003658956	0.004411691	0.011359578	0.00405748	0.011898869	0.011363819	0.012072435	0.005981431	0.009652272	0.006707155	0.008487966	0.000894022	0.006184541	0.005543742	0.013737234	0.00731837	0.009937438
0.000761883	0.286361082	0.107724569	0.075166129	0.066226411	0.041174399	0.020343622	0.026065375	0.028826766	0.017986078	0.02019581	0.012541734	0.018179456	0.01736972	0.01716457	0.017178884	0.009035352	0.009596438	0.012178279	0.024406396	0.01591646	0.018604904	0.009712179	0.004954261	0.005421184	0.007381575	0.009572491	0.010634787	0.019785631	0.007677016	0.010096389	0.006096002	0.000778442	0.003658956	0.0044576	0.011446245	0.004088589	0.011984767	0.011455323	0.012147973	0.006012666	0.00970935	0.006771763	0.008548073	0.000906104	0.006221136	0.005577857	0.013846594	0.007383343	0.01000876
0.00076827	0.28734127	0.108237309	0.075560215	0.06659191	0.041429897	0.020482266	0.026245055	0.029013645	0.018100481	0.020328528	0.012625096	0.018283149	0.017487533	0.017280675	0.017290179	0.009116808	0.009658411	0.012248597	0.024571508	0.016026963	0.018702444	0.009807269	0.004992298	0.005483736	0.007476024	0.009633911	0.010691912	0.01991899	0.007716774	0.010171074	0.006154996	0.000778442	0.003732626	0.004507882	0.011522408	0.00412192	0.012073092	0.011510968	0.012225801	0.006082944	0.009793466	0.006800029	0.008578126	0.000918185	0.006301645	0.005589229	0.013955953	0.00742469	0.010074595
0.000775164	0.288444865	0.108802928	0.075996639	0.067002312	0.041705065	0.0206322	0.026444833	0.029225288	0.018228391	0.020479017	0.01272377	0.018397462	0.017632603	0.017406538	0.017427386	0.009194087	0.009746478	0.012356064	0.024742848	0.016145299	0.018825182	0.009880748	0.005011316	0.005556714	0.007519616	0.009747653	0.010772839	0.02008872	0.007742075	0.010227087	0.006184493	0.000778442	0.00378174	0.004551606	0.011616954	0.004166361	0.012159719	0.01158516	0.012328808	0.006121987	0.009841532	0.006888866	0.00862106	0.000918185	0.006352877	0.005634716	0.014061107	0.007471943	0.01014043
0.000781531	0.289349594	0.109316205	0.076420876	0.067375808	0.041963641	0.020770715	0.026622091	0.029423545	0.018356853	0.020617407	0.012807982	0.018504279	0.017744965	0.017531424	0.017551849	0.009260922	0.009804103	0.012444956	0.024910096	0.016266522	0.018934914	0.009980161	0.005039843	0.005619266	0.007585004	0.009852295	0.010880742	0.020256025	0.007810749	0.010273765	0.006263151	0.000778442	0.003806296	0.004597515	0.011686988	0.004181916	0.012250955	0.011640804	0.01239519	0.006200073	0.009907623	0.006925208	0.00867258	0.000918185	0.006382153	0.005680203	0.014174672	0.007501477	0.010220895
0.00078845	0.29034	0.109871477	0.076863501	0.067781658	0.042242611	0.020919286	0.026814362	0.02963211	0.018491932	0.020780374	0.012916013	0.018614843	0.017870653	0.017652896	0.017697126	0.009334024	0.009878398	0.012555077	0.025091399	0.016387744	0.019041395	0.010066606	0.005068371	0.005650542	0.007643127	0.009954663	0.010988645	0.020439091	0.007886652	0.010329778	0.006312312	0.000778442	0.003806296	0.004654356	0.011757023	0.004201914	0.012343163	0.011702631	0.012463862	0.006254734	0.009982726	0.00700193	0.00869834	0.000918185	0.006418748	0.005714318	0.01427562	0.007560543	0.01030136
0.000794954	0.291285603	0.110408339	0.077275335	0.068152447	0.042504816	0.021060443	0.026992346	0.029827823	0.01861488	0.020920654	0.013002777	0.018723534	0.017987254	0.01776705	0.017818616	0.009421746	0.009941096	0.012643969	0.025254732	0.016492887	0.019159256	0.010153052	0.005106407	0.005681818	0.00771578	0.010034282	0.011064812	0.020590635	0.007948097	0.010395127	0.006361473	0.000778442	0.003879967	0.004687148	0.011837562	0.004246355	0.012429304	0.011766932	0.012546267	0.006285969	0.010069846	0.007062501	0.008732687	0.000918185	0.006455343	0.005748434	0.01440601	0.007649144	0.010376339
0.000801992	0.292331818	0.11096865	0.077696578	0.068558666	0.042785274	0.021211272	0.027202537	0.030034915	0.01875051	0.021079462	0.013094646	0.018856586	0.018115062	0.017896815	0.017952	0.009482316	0.01001358	0.012722248	0.025435146	0.016617408	0.019277116	0.010217886	0.005106407	0.005713094	0.007839291	0.010100252	0.011145739	0.020727631	0.007962555	0.010465143	0.006400802	0.000778442	0.003953637	0.00470901	0.011925981	0.004308573	0.012509864	0.011847307	0.012672165	0.006325012	0.010135937	0.007123071	0.008797087	0.000918185	0.006491938	0.005771177	0.014523781	0.00769049	0.010440345
0.00080865	0.293318294	0.111498994	0.078118889	0.068945079	0.043051834	0.021352642	0.027379553	0.03023692	0.018882832	0.021225036	0.013189917	0.018963403	0.018230452	0.018014871	0.018084959	0.009559594	0.010078452	0.012823081	0.025607553	0.016730384	0.019392538	0.010304332	0.005125426	0.005733945	0.00791921	0.010179871	0.011236187	0.020879176	0.008005928	0.010511821	0.006489293	0.000778442	0.003978194	0.00473743	0.011983759	0.004366346	0.012592365	0.011907897	0.01275686	0.006371864	0.010220053	0.007155375	0.008835728	0.000942348	0.006543171	0.005833722	0.014620523	0.007737744	0.010529954
0.000815787	0.294339356	0.112056752	0.078553603	0.069341087	0.043337304	0.021503343	0.027579089	0.030443745	0.019004678	0.0213846	0.013287739	0.019076466	0.01835826	0.018144636	0.018209847	0.009628519	0.010152385	0.012902687	0.025785832	0.016853669	0.019520153	0.010399423	0.005153953	0.005827773	0.007984598	0.01026404	0.011328222	0.021050118	0.008038457	0.010591173	0.006518789	0.000778442	0.003978194	0.00478334	0.012059921	0.004410788	0.012677293	0.011988273	0.012836976	0.006434333	0.010304168	0.007203831	0.008891541	0.001002755	0.006579766	0.005873523	0.014755119	0.00779681	0.010621392
0.00082135	0.295174913	0.112496521	0.078904923	0.069661806	0.043553152	0.021616933	0.027728015	0.030615094	0.019121286	0.021511268	0.013375355	0.019177661	0.018461839	0.018248546	0.018314769	0.009691177	0.010204573	0.012979638	0.025916605	0.01694809	0.019613629	0.010477224	0.00518248	0.005827773	0.00804272	0.010311811	0.011386934	0.021187114	0.008074602	0.010628515	0.006577783	0.000778442	0.004027307	0.004824877	0.012128205	0.004459673	0.012740382	0.012047627	0.012912515	0.006442142	0.010376267	0.007236135	0.008925888	0.001014836	0.006616361	0.005879209	0.014826623	0.007861784	0.010679912
0.000828172	0.296070209	0.113020683	0.079314192	0.070047726	0.043819402	0.021751913	0.027933121	0.03082232	0.01925278	0.021655707	0.013451912	0.019273859	0.018580257	0.018373432	0.018446879	0.009743393	0.010263647	0.013069858	0.026091148	0.017067251	0.019737992	0.01054638	0.005211008	0.005942452	0.008100843	0.010407354	0.0114631	0.021356843	0.008121589	0.010707868	0.006646609	0.000778442	0.004076421	0.004848925	0.012211371	0.004548555	0.012820214	0.012134185	0.013001788	0.006481185	0.010445362	0.007316896	0.008977408	0.001026917	0.006660275	0.005913324	0.014914952	0.007909037	0.010740261
0.000835418	0.29715494	0.113569639	0.079757031	0.070465264	0.044104042	0.021903679	0.02813411	0.031043067	0.019396404	0.021810734	0.013551436	0.019387547	0.018720482	0.018497343	0.018585785	0.00982276	0.010339755	0.013174671	0.026282415	0.017190948	0.019871296	0.010676049	0.005249044	0.005994579	0.008144435	0.010459675	0.011528159	0.021531422	0.00814689	0.010810558	0.006685938	0.000778442	0.004150091	0.004872973	0.01229191	0.004604107	0.012903443	0.012230635	0.013081904	0.00651242	0.01053849	0.007361314	0.009020342	0.001038999	0.006718827	0.005930382	0.015015899	0.007962197	0.010833527
0.000842223	0.298109974	0.114096825	0.080168009	0.070861641	0.044376721	0.022046029	0.028330013	0.031243599	0.019526245	0.02195971	0.013639901	0.019488117	0.018845564	0.018644182	0.018726814	0.009874975	0.010403903	0.013259583	0.026465498	0.017302687	0.019988344	0.010723594	0.005287081	0.006077982	0.008202557	0.010543844	0.011609087	0.021689029	0.008201106	0.010866572	0.006744931	0.000778442	0.004150091	0.004927627	0.012390834	0.004641882	0.012984974	0.012323375	0.013162021	0.006543654	0.010607585	0.007417846	0.009071862	0.00105108	0.006762741	0.00594744	0.015125259	0.008015357	0.010928622
0.000849493	0.29908073	0.114668828	0.080616194	0.071292096	0.044666235	0.022204016	0.028534877	0.03146448	0.019670972	0.022112468	0.013752185	0.01960118	0.018983063	0.018775898	0.018860623	0.009948077	0.010473124	0.013357763	0.026659789	0.017424322	0.020142782	0.010831651	0.005306099	0.006140534	0.008253415	0.010632562	0.011674146	0.021862395	0.00823725	0.010945924	0.006803925	0.000778442	0.004150091	0.004962606	0.012459993	0.004699655	0.013072086	0.012406224	0.01323756	0.006637358	0.010691701	0.007474379	0.009131969	0.00105108	0.006828611	0.005987241	0.015259855	0.008044891	0.011016402
0.000856382	0.300037337	0.11520327	0.081043424	0.071682568	0.044934455	0.022347687	0.028717462	0.031670367	0.019820936	0.022269386	0.013844053	0.019708621	0.019100271	0.018903712	0.018983387	0.010023267	0.010549594	0.013446656	0.026835043	0.017550905	0.02025983	0.010918097	0.005325117	0.006265638	0.008340599	0.010709907	0.011751899	0.021994542	0.008280623	0.010997269	0.006882583	0.000778442	0.004199204	0.005006329	0.012537906	0.004744097	0.0131558	0.012480416	0.013315387	0.006692019	0.010760796	0.007522835	0.009179196	0.001075243	0.006894482	0.006004299	0.015343978	0.008086237	0.011104182
0.000863765	0.301051324	0.115766	0.081505722	0.0720958	0.04522995	0.022501839	0.028926927	0.031895665	0.019970073	0.022432731	0.013944428	0.019854792	0.019221113	0.019032501	0.019109124	0.010106812	0.010624977	0.013536875	0.027028801	0.017680787	0.02037769	0.011043443	0.005382172	0.006307339	0.008405987	0.010769052	0.011816959	0.02217397	0.008298695	0.011067286	0.00691208	0.000778442	0.004272875	0.005041308	0.012625449	0.004788538	0.013248736	0.012557082	0.013416105	0.006754488	0.010811866	0.007591481	0.00929941	0.001087324	0.006923758	0.006027042	0.015449131	0.008139398	0.01118099
0.00087069	0.302042517	0.116293388	0.081929744	0.072486149	0.045501627	0.02265041	0.029120651	0.032090977	0.02010267	0.022587379	0.014051608	0.019967855	0.019349223	0.019147143	0.019247181	0.010204977	0.010703259	0.013619134	0.027207436	0.017811081	0.020513433	0.0111126	0.0054107	0.006338616	0.008493171	0.010860046	0.011897886	0.022352187	0.008338454	0.011104628	0.006980906	0.000778442	0.004321988	0.00509159	0.01269811	0.004819647	0.013336332	0.012638694	0.013484777	0.006793531	0.010865941	0.007660128	0.00936381	0.001123568	0.006989629	0.006100959	0.015579521	0.008174838	0.011257797
0.000878338	0.303050216	0.116862367	0.082380495	0.072900242	0.045790795	0.022812231	0.029323335	0.032307708	0.020245192	0.022758287	0.014170697	0.020106529	0.019479756	0.019274468	0.019379715	0.010292699	0.01077393	0.013708026	0.027392298	0.017943848	0.020637797	0.011212013	0.005467755	0.006359466	0.008551293	0.010960138	0.011972466	0.022536465	0.008374598	0.011193316	0.007020235	0.000801337	0.004371102	0.005135313	0.012771646	0.0048552	0.013416407	0.012705467	0.013539714	0.006840383	0.01093804	0.007712622	0.009415331	0.00113565	0.007062819	0.00614076	0.015705705	0.008233904	0.011332776
0.000885298	0.303938438	0.117390829	0.082809863	0.073286655	0.046056768	0.022964083	0.029525535	0.032510918	0.020389091	0.02290386	0.014271922	0.020227089	0.019598478	0.019411551	0.019520745	0.010359534	0.010840978	0.013787632	0.027562036	0.018065483	0.020749967	0.011307103	0.005486773	0.006401168	0.008594885	0.01106933	0.012061327	0.022704982	0.008410742	0.011230658	0.007079228	0.000801337	0.004395658	0.005168106	0.012840805	0.004910751	0.013495511	0.012774713	0.01359694	0.006863809	0.011031168	0.007773192	0.009466851	0.001159812	0.00712869	0.006174875	0.015844508	0.008269344	0.011391296
0.000893002	0.304931988	0.117975128	0.083269381	0.073720431	0.046355201	0.023118661	0.029737179	0.032741169	0.020532715	0.02307023	0.014385907	0.020353894	0.019729617	0.019552536	0.019656252	0.010445168	0.010914548	0.013893772	0.027758641	0.018190417	0.020884085	0.011397871	0.005553337	0.006526272	0.008667539	0.011189896	0.012142254	0.022880773	0.008450501	0.011324013	0.007098893	0.000801337	0.004420215	0.005196526	0.012923971	0.004957414	0.013584564	0.012850142	0.01367019	0.006895044	0.011103267	0.007829725	0.009518371	0.001196057	0.007179923	0.006208991	0.015941249	0.008352038	0.011471761
0.000900159	0.30590746	0.118505808	0.083705591	0.074096879	0.04663272	0.023260159	0.029925092	0.032945985	0.02067055	0.023225257	0.014479476	0.02048195	0.019850459	0.01968474	0.019780716	0.010526624	0.010989569	0.013999912	0.027934073	0.018324834	0.02102064	0.011458383	0.005553337	0.006578399	0.008682069	0.011289989	0.012239049	0.023066264	0.008486645	0.01139403	0.007157886	0.000801337	0.004444772	0.005224946	0.013002759	0.004992967	0.013667308	0.012909496	0.013720549	0.006926278	0.01116335	0.007894333	0.009574185	0.001220219	0.007245793	0.006271535	0.016033784	0.008422918	0.011537596
0.000907891	0.306935596	0.11908285	0.084183285	0.074515154	0.046934195	0.023421938	0.030130682	0.033167669	0.020810039	0.023389358	0.014594312	0.020611879	0.019998861	0.019811578	0.01993279	0.010591371	0.011069663	0.014098092	0.028127653	0.01846791	0.021164511	0.011518895	0.005600882	0.006651376	0.008761988	0.011346859	0.012334258	0.023232356	0.008562547	0.011496721	0.007236545	0.000801337	0.004567556	0.005286159	0.013103434	0.005044075	0.013752236	0.01300842	0.01381211	0.006996556	0.011247465	0.007975093	0.009625705	0.001244382	0.007355578	0.006299965	0.016147349	0.008464265	0.011618061
0.000915142	0.307909496	0.119611312	0.084626765	0.074911163	0.047215724	0.023574684	0.030317868	0.033370209	0.020956971	0.023531529	0.014704894	0.02074743	0.020122126	0.019946709	0.020065324	0.010656118	0.011134173	0.014216173	0.028325681	0.018581298	0.021284811	0.011583729	0.005638919	0.006682652	0.00880558	0.011446952	0.012399317	0.023412997	0.008598692	0.011529395	0.007246377	0.000801337	0.004616669	0.005364861	0.013190101	0.00510407	0.013839833	0.013070247	0.013873915	0.007059026	0.011319564	0.008051816	0.009690106	0.001256464	0.007421449	0.006356824	0.01624409	0.008517425	0.011687554
0.000923044	0.308892828	0.120185398	0.08509954	0.075334236	0.047510735	0.023738593	0.030537261	0.033601263	0.021096736	0.023703193	0.014799314	0.020877983	0.020243271	0.020067692	0.020212726	0.010731308	0.011209918	0.014317007	0.028518728	0.018707881	0.02143681	0.011704753	0.005657937	0.006734779	0.008878233	0.011531121	0.012473897	0.023588789	0.008652908	0.011594744	0.00730537	0.000801337	0.004690339	0.005406398	0.013274143	0.005155178	0.01393107	0.01316546	0.013944875	0.007082452	0.011397672	0.00810431	0.009724452	0.00131687	0.007450725	0.00643074	0.016361862	0.008594211	0.011757047
0.000930413	0.309803845	0.120708216	0.0855396	0.075722248	0.047791918	0.023885374	0.030714761	0.033805812	0.021229333	0.02385217	0.014890332	0.020989173	0.020368958	0.020186237	0.020355455	0.010798144	0.011281677	0.014405899	0.028703768	0.018835289	0.021551419	0.011817133	0.005676956	0.006818182	0.00892909	0.011619839	0.012538956	0.023762155	0.008699895	0.011674096	0.007334867	0.000801337	0.004739453	0.005463238	0.013361686	0.00519073	0.014020365	0.013234707	0.01402957	0.00709026	0.011499812	0.008181033	0.009763093	0.001353115	0.007494639	0.006464856	0.016504871	0.008653278	0.01182471
0.000938429	0.310791893	0.121295135	0.086026915	0.076152333	0.048097231	0.024050903	0.030926405	0.034040749	0.0213804	0.024010599	0.015005168	0.021136592	0.020498583	0.02032088	0.020508379	0.010885866	0.011353435	0.014509386	0.028908201	0.018977952	0.021681472	0.011907901	0.005705483	0.006891159	0.00902354	0.011683535	0.012611949	0.023945221	0.008743268	0.011716106	0.007452854	0.000801337	0.00476401	0.00551352	0.013456232	0.00526628	0.014111359	0.013311372	0.014091374	0.00720739	0.011589936	0.008253717	0.00981032	0.001389359	0.007516596	0.0065274	0.016622642	0.008718252	0.011932607
0.000945842	0.311772867	0.121833408	0.086457566	0.076544036	0.048382044	0.024206589	0.031121098	0.034249983	0.021524575	0.02416676	0.015101289	0.021264647	0.020626088	0.020445767	0.020650258	0.010942258	0.011428455	0.014598279	0.029091284	0.019105772	0.021818841	0.012002991	0.005714992	0.00691201	0.009110724	0.011765428	0.012692877	0.024116163	0.008801099	0.011781455	0.007482351	0.000824232	0.004788566	0.005537568	0.01352364	0.005299611	0.014205265	0.013368253	0.014153178	0.007230816	0.011656027	0.008358706	0.00986184	0.001437684	0.007553191	0.006572887	0.016710971	0.008759598	0.012033188
0.000953995	0.312751483	0.122420126	0.086934404	0.076964034	0.048686665	0.024369987	0.03132693	0.034484651	0.021673437	0.024333887	0.015216975	0.021407694	0.020779336	0.020579434	0.020795111	0.01101536	0.011506013	0.014699112	0.029282195	0.01925091	0.021984659	0.012059181	0.005724501	0.006964137	0.009190642	0.011851872	0.012786498	0.024301653	0.008873387	0.011865475	0.007561009	0.000824232	0.004886793	0.005600967	0.013603304	0.00534183	0.014315186	0.013448628	0.01424474	0.007254242	0.011746151	0.008427352	0.009921947	0.001461847	0.007641019	0.00662406	0.016803506	0.008795038	0.012109996
0.000961503	0.313646779	0.122956449	0.087368904	0.077363856	0.048975868	0.024516129	0.031522834	0.034694153	0.021810996	0.024494207	0.015311396	0.021532626	0.020907749	0.020721883	0.020931044	0.011067575	0.011576684	0.014797292	0.029459584	0.019387801	0.022123653	0.012141304	0.00573401	0.007037114	0.009299622	0.01194969	0.012875359	0.02447502	0.008920374	0.011935491	0.007629835	0.000824232	0.005009577	0.005649063	0.013691723	0.005404048	0.014397202	0.013526531	0.014301967	0.007308903	0.011845287	0.008459656	0.009982054	0.001510173	0.00769957	0.00665249	0.016896041	0.008854105	0.01217766
0.000969707	0.314687491	0.123545116	0.087846811	0.0778012	0.049285881	0.024686898	0.03175385	0.034922931	0.02196289	0.024667005	0.015432185	0.02167255	0.021050397	0.020870185	0.021083118	0.011136499	0.011659315	0.014888838	0.029657256	0.019532938	0.022276465	0.012253684	0.005819593	0.007099666	0.009357745	0.012047508	0.012946766	0.024675059	0.008945675	0.012052186	0.007678996	0.000824232	0.005083247	0.005703717	0.013774013	0.0054596	0.014490623	0.013593304	0.014372927	0.007394798	0.01190537	0.008560607	0.010029281	0.001534335	0.007736165	0.006697977	0.017026431	0.008936799	0.012285556
0.000977306	0.315591434	0.124080364	0.088279815	0.078202498	0.049564092	0.024845055	0.031969853	0.035139127	0.022104033	0.024823922	0.015539365	0.021803104	0.021175781	0.021000438	0.021217776	0.011205424	0.011742309	0.014988344	0.029847634	0.019659521	0.022402454	0.012366063	0.00584812	0.007183069	0.009415867	0.012149875	0.013008651	0.024841151	0.008999892	0.012103531	0.007708493	0.000847128	0.005132361	0.005749627	0.013855428	0.005499597	0.014581859	0.013663787	0.014446176	0.007457267	0.011989486	0.008637329	0.010093681	0.001546417	0.007758122	0.006726406	0.017127379	0.008966332	0.012375165
0.000985578	0.316599133	0.124672928	0.088776539	0.078638858	0.049874209	0.025014802	0.032195299	0.035370449	0.022263095	0.024998989	0.015646545	0.021945526	0.021320549	0.021138008	0.021363479	0.0113015	0.011818416	0.015091831	0.030057049	0.019800123	0.022552015	0.012439542	0.005905175	0.007318599	0.009459459	0.012261342	0.013097513	0.025027854	0.009028807	0.012164212	0.007796983	0.000847128	0.005181474	0.005786792	0.01395085	0.005537372	0.014679162	0.013746635	0.014491957	0.007504119	0.012040556	0.008701937	0.010140908	0.001570579	0.007787398	0.006788951	0.01724515	0.009025399	0.012468431
0.000993235	0.31751801	0.12521671	0.089209542	0.079038926	0.05015878	0.02517428	0.032399194	0.035589455	0.022414162	0.02515099	0.015745218	0.022077329	0.021450174	0.021266797	0.02151088	0.011359981	0.011891262	0.015205932	0.030225008	0.019923819	0.022686132	0.012556244	0.005952721	0.007391576	0.009517582	0.012331862	0.013164158	0.025224255	0.009046879	0.012224893	0.007905138	0.000847128	0.005255145	0.005854563	0.014026137	0.005577369	0.014762877	0.013814645	0.01455834	0.00755878	0.012103643	0.008770584	0.010213895	0.001594742	0.007831312	0.006823067	0.01735451	0.009102185	0.01254341
0.001001616	0.318559509	0.125814917	0.089701989	0.079479715	0.050472735	0.025344367	0.032636265	0.035836707	0.022572948	0.025330594	0.01585495	0.022209757	0.021587068	0.021414124	0.021650636	0.011456058	0.011977517	0.015339934	0.030423748	0.020063597	0.022844635	0.012668623	0.006000266	0.007485405	0.00958297	0.012429679	0.013272061	0.02543278	0.00910471	0.012276239	0.007983796	0.000847128	0.005279701	0.005889542	0.014119808	0.005628476	0.014861878	0.013876472	0.014610988	0.007605632	0.012178746	0.008815002	0.010265415	0.001606824	0.007904502	0.006862868	0.017476488	0.009143532	0.01263119
0.001009383	0.319516902	0.126356012	0.090156803	0.079877322	0.050761039	0.025503803	0.032841612	0.036064013	0.022718226	0.025489024	0.015950221	0.022353428	0.021713361	0.021535596	0.021780196	0.011518716	0.012056162	0.015426173	0.030617862	0.020208734	0.023014516	0.012742102	0.006038303	0.007537531	0.009626562	0.012516123	0.013357749	0.025613421	0.009169769	0.012327584	0.008023125	0.000870023	0.005377928	0.005955127	0.014204725	0.005675139	0.014954571	0.013933353	0.01465448	0.007636866	0.012226812	0.008895762	0.010308349	0.001655149	0.007933778	0.006891297	0.017594259	0.009196692	0.012693368
0.001018026	0.320544252	0.126951397	0.090640483	0.080307777	0.051076964	0.025679429	0.033064395	0.036308722	0.022872601	0.025671653	0.016060803	0.022496475	0.021863277	0.0216678	0.021939917	0.011604349	0.012142779	0.015520373	0.030829768	0.020358407	0.023149446	0.012841515	0.006057321	0.007620934	0.009677419	0.012577543	0.013445023	0.025785576	0.009213142	0.01242094	0.00813128	0.000870023	0.005451599	0.005985733	0.014302773	0.005724025	0.015042896	0.014010018	0.014732307	0.007636866	0.012289899	0.008980561	0.010359869	0.00166723	0.007977692	0.006931098	0.017728856	0.009232132	0.012779319
0.001025888	0.321485138	0.127477978	0.091087813	0.080712028	0.051367308	0.025834987	0.033272891	0.03652331	0.023001063	0.025842938	0.016169684	0.02262453	0.021987148	0.021794638	0.022073301	0.011712957	0.012222873	0.015613246	0.031019968	0.020478805	0.023290066	0.012953894	0.006076339	0.007714762	0.009779134	0.012648063	0.013506909	0.025926209	0.009267358	0.012509627	0.008190274	0.000870023	0.005476155	0.006033829	0.01439907	0.005759578	0.015128309	0.014082974	0.014810135	0.00767591	0.012355989	0.009065359	0.010424269	0.001691393	0.008050882	0.0069709	0.01785504	0.009285292	0.012889044
0.001034535	0.322573799	0.128095268	0.091573845	0.08115011	0.051683717	0.026009165	0.033493253	0.036764672	0.023160951	0.026019896	0.016289624	0.022760082	0.022124647	0.021935623	0.022216879	0.011777704	0.012302968	0.015700812	0.031236678	0.020626004	0.023463199	0.013074918	0.006085849	0.007798165	0.009866318	0.012741331	0.013594183	0.026097151	0.00931796	0.012616986	0.008249267	0.000892918	0.005500712	0.006079738	0.014491866	0.005828461	0.015219546	0.014173242	0.014906275	0.007714953	0.012419076	0.009154196	0.010505843	0.001727637	0.008102114	0.006987957	0.018014873	0.009350266	0.01296768
0.001042432	0.323506039	0.128642611	0.092019678	0.081560266	0.051974614	0.026169665	0.033699811	0.036978592	0.02330044	0.026183241	0.01639255	0.022880016	0.022239734	0.022051728	0.022359608	0.01185916	0.012377625	0.015804298	0.031434884	0.020755061	0.023603007	0.013144075	0.006123885	0.007902419	0.009917175	0.012836874	0.013679871	0.026287491	0.009357719	0.012668332	0.008278764	0.000892918	0.005598939	0.006119089	0.014580284	0.005881791	0.015320488	0.014253617	0.014979524	0.007753996	0.012470146	0.009243032	0.010531603	0.001763882	0.008116752	0.007078932	0.018145263	0.009432959	0.013046317
0.001051226	0.32451138	0.129245186	0.092511057	0.082003638	0.052293373	0.026345249	0.033922352	0.03721982	0.023455643	0.026363979	0.016516743	0.023044301	0.022380868	0.022200031	0.022513382	0.011946882	0.01245482	0.015890537	0.031648036	0.020908857	0.02376476	0.013299677	0.00618094	0.007954545	0.009982563	0.012923318	0.013763972	0.026459645	0.009437236	0.012729013	0.008318093	0.000892918	0.005623496	0.006160627	0.014681834	0.005944009	0.015421916	0.014336465	0.015057352	0.007800848	0.012539241	0.009327831	0.010574537	0.001775963	0.008153347	0.007107361	0.018263035	0.009497933	0.013146898
0.001059206	0.325386239	0.129790581	0.092962021	0.082410964	0.052585308	0.026503236	0.034136418	0.037430393	0.023598991	0.026533752	0.016609462	0.023176729	0.022509887	0.02233565	0.022637845	0.012024161	0.012525129	0.015987391	0.031838591	0.021049459	0.023878556	0.013450957	0.006247504	0.008006672	0.010055217	0.013005212	0.013846486	0.026654834	0.009484223	0.012789694	0.00834759	0.000915814	0.005672609	0.006195605	0.014786885	0.005986228	0.015518249	0.014413131	0.015153492	0.007855509	0.012608336	0.009404553	0.010626057	0.001788044	0.008226537	0.007158534	0.01835557	0.009562906	0.013245651
0.001068141	0.326439528	0.13038684	0.093463236	0.082856182	0.052908008	0.0266772	0.034354358	0.03767644	0.023756674	0.02672054	0.01672855	0.023334768	0.022657078	0.022499563	0.022787795	0.012093085	0.012612834	0.016089551	0.03204854	0.021216449	0.02405169	0.013541725	0.00628554	0.008090075	0.010098808	0.013116678	0.013938521	0.02685366	0.009578198	0.012873713	0.008386919	0.000915814	0.00574628	0.006243701	0.014876179	0.006059556	0.015633265	0.014498452	0.015219874	0.007933595	0.012674427	0.009477238	0.010673284	0.001824288	0.008255813	0.007215393	0.018469135	0.009598346	0.013351718
0.001076224	0.327353689	0.130933444	0.093918049	0.083260925	0.053198352	0.026836465	0.0345568	0.037900265	0.023904709	0.026872542	0.01683573	0.0234597	0.022769439	0.022620059	0.022932224	0.012170364	0.012693291	0.016190384	0.032234292	0.021352928	0.024192309	0.013632493	0.006371123	0.008173478	0.010149666	0.013187198	0.014009927	0.027013691	0.009636028	0.012929727	0.00847541	0.000915814	0.005869063	0.006289611	0.014961971	0.006110663	0.015724017	0.01458501	0.015270233	0.008027299	0.012740518	0.009537808	0.010729098	0.001824288	0.008321684	0.00726088	0.018565876	0.009633786	0.013459615
0.001085242	0.32843449	0.131553758	0.094421188	0.083711309	0.053523092	0.027009833	0.034813485	0.038146714	0.024069008	0.027060086	0.016968429	0.023611492	0.022913904	0.022770801	0.023091519	0.012264352	0.012775197	0.016293871	0.032449223	0.021502189	0.024332929	0.01374055	0.006418668	0.008256881	0.010222319	0.01329184	0.014121004	0.027218579	0.009664944	0.013004411	0.008534403	0.000915814	0.005869063	0.006339893	0.015068774	0.006172881	0.015831996	0.014671568	0.01537553	0.008058534	0.012839655	0.009618568	0.010797791	0.00183637	0.008409512	0.007300681	0.018696267	0.00971648	0.013536422
0.001093556	0.329376162	0.13209156	0.0948837	0.084110516	0.05381392	0.027171101	0.035022949	0.038367461	0.024217043	0.027215869	0.017073907	0.02374392	0.023040803	0.022890321	0.023236797	0.012343719	0.012863989	0.016392051	0.03264387	0.021630008	0.024473549	0.013839963	0.006437687	0.008288157	0.010258646	0.013348711	0.014200344	0.027425892	0.009701088	0.013055757	0.008613061	0.000915814	0.005918177	0.00640985	0.015165946	0.006228432	0.015926873	0.014779147	0.015467092	0.008097577	0.012914758	0.009695291	0.010862192	0.001896777	0.008482702	0.007340482	0.018784595	0.009781453	0.013616887
0.001102602	0.33040587	0.132694135	0.095385983	0.084581322	0.054138038	0.027354141	0.035266073	0.038618328	0.024374174	0.027409842	0.017186191	0.023908205	0.023191023	0.023038136	0.023398642	0.012431441	0.01294662	0.016510132	0.03284777	0.021790814	0.024650747	0.013960987	0.006466214	0.00837156	0.01036036	0.013457903	0.0143019	0.027621081	0.009758919	0.01315378	0.008662222	0.000915814	0.005918177	0.006460132	0.015278001	0.006281762	0.01603922	0.014863232	0.015554075	0.00813662	0.013019902	0.009788165	0.010913712	0.001920939	0.008548572	0.007408713	0.018936016	0.00985824	0.013722955
0.001110891	0.331374268	0.133233684	0.095833527	0.084997506	0.054434639	0.027521757	0.035485708	0.038844027	0.02451642	0.027575834	0.017289117	0.024053751	0.023326099	0.023156193	0.023553265	0.012512897	0.013020915	0.016593717	0.033047044	0.021919459	0.024798682	0.014069044	0.006504251	0.008423686	0.01045481	0.013528423	0.014374893	0.027799297	0.009827592	0.013223796	0.008681887	0.000915814	0.005942734	0.006523531	0.015369046	0.006308426	0.0161307	0.014930006	0.015634192	0.008183472	0.013085993	0.009856812	0.010982406	0.001933021	0.008643719	0.007471258	0.019070613	0.009881867	0.013810735
0.001120166	0.332428343	0.133843112	0.096331534	0.085459946	0.054773656	0.027699045	0.03574312	0.039099311	0.024686233	0.027758084	0.017403953	0.024220535	0.023465415	0.023311813	0.023718083	0.012606885	0.013112245	0.016683937	0.033271582	0.022091809	0.0249645	0.014203035	0.006570815	0.00852794	0.010527463	0.013623966	0.014462167	0.027988424	0.009925182	0.013284477	0.008740881	0.000915814	0.005942734	0.006571627	0.015463593	0.006361756	0.016236981	0.015005435	0.015739488	0.008222515	0.01318513	0.00994161	0.01108974	0.001957184	0.008702271	0.007528117	0.019213621	0.0099114	0.013902173
0.001128508	0.333389666	0.134397981	0.096794687	0.085887571	0.055080524	0.027864701	0.035945804	0.039327153	0.024848602	0.027921429	0.017525593	0.024386069	0.023599583	0.02344109	0.023865485	0.012684164	0.013183278	0.016779463	0.033462849	0.022220866	0.025126253	0.014280836	0.006627869	0.008559216	0.010600116	0.013721784	0.01456531	0.028184826	0.009990241	0.013363829	0.008809706	0.000915814	0.005991847	0.006619722	0.015554637	0.006397309	0.016342048	0.015087046	0.01583105	0.008269367	0.013260233	0.009994104	0.011136967	0.00201759	0.008797418	0.007590661	0.019335599	0.009976373	0.014006412
0.001137826	0.334431951	0.135011172	0.097290983	0.086345214	0.05541719	0.028048039	0.036200309	0.039585516	0.025015107	0.028102924	0.017653188	0.024574092	0.023751014	0.023585978	0.024016709	0.012761442	0.01327497	0.01688295	0.033678136	0.022395691	0.02526606	0.014406183	0.006656397	0.008621768	0.010643708	0.01383325	0.014671626	0.028354556	0.010051686	0.013433846	0.008878532	0.000915814	0.006016404	0.00666126	0.015641305	0.00645286	0.016454638	0.015188443	0.015913456	0.008339645	0.013329328	0.010091017	0.011209954	0.002150486	0.00885597	0.007630463	0.019440752	0.010064973	0.014117965
0.001146248	0.335286373	0.135574843	0.097769104	0.086767426	0.055717559	0.028211309	0.036417523	0.039823799	0.025163968	0.028281772	0.017788439	0.024719637	0.023881244	0.023733793	0.024160288	0.012847076	0.013351077	0.017002358	0.033876698	0.022520212	0.02541806	0.014505595	0.006703942	0.00866347	0.010759954	0.01389922	0.014739859	0.028519436	0.010095059	0.013489859	0.008937526	0.000915814	0.006016404	0.006709355	0.015731474	0.006510634	0.016547088	0.015260162	0.015977549	0.00837088	0.013407435	0.010143511	0.011308701	0.002150486	0.008907203	0.007664578	0.019550112	0.010094507	0.014189287
0.00115571	0.336314509	0.136192334	0.098288494	0.087234049	0.056052358	0.028402444	0.03666888	0.040090328	0.025334608	0.028463645	0.017916885	0.02489829	0.024026921	0.023884535	0.024319159	0.012924355	0.01343842	0.017112478	0.034097144	0.022679781	0.02559038	0.014592041	0.006741979	0.008746872	0.010803545	0.014001588	0.014838241	0.028738872	0.010156504	0.013601886	0.008996519	0.000915814	0.006065517	0.006761823	0.015846155	0.006583962	0.016654825	0.015361559	0.016064533	0.008417732	0.013488547	0.010220234	0.011390275	0.002162567	0.008958435	0.007687322	0.019688914	0.010129947	0.014293526
0.001164199	0.337209019	0.136749689	0.098752502	0.087639161	0.056356219	0.028572361	0.036896022	0.040320445	0.025487053	0.028640602	0.018027467	0.025039463	0.02415594	0.024009421	0.02445849	0.012980747	0.013521776	0.017205351	0.034298731	0.02280224	0.025743192	0.014713065	0.006770506	0.008861551	0.010861668	0.014060733	0.014936623	0.028936486	0.010217949	0.013662567	0.009045681	0.000915814	0.006114631	0.006796802	0.01595821	0.006641735	0.0167514	0.015444407	0.016135493	0.00848801	0.013581675	0.010272728	0.011467555	0.002210893	0.009016987	0.007732809	0.019781449	0.010224454	0.014363018
0.001173948	0.338255234	0.137367517	0.099257565	0.088107015	0.056698174	0.028756679	0.037148348	0.040571981	0.025655763	0.028838733	0.018171224	0.025198751	0.024307371	0.024165041	0.024638176	0.013070558	0.01361093	0.017316798	0.034528608	0.022952738	0.025900069	0.014808155	0.006827561	0.008944954	0.010941587	0.0141813	0.015046113	0.029157135	0.010279394	0.013765258	0.009104674	0.000915814	0.006188301	0.006831781	0.016070266	0.006683954	0.016859623	0.015496342	0.016243078	0.008566096	0.013626737	0.010365603	0.011523369	0.002222974	0.009104815	0.007783982	0.019911839	0.01030124	0.014437997
0.001182738	0.339138739	0.137928567	0.099736328	0.088536362	0.057000686	0.028923784	0.037387113	0.040799957	0.025806555	0.029015691	0.018282657	0.025361162	0.024450321	0.024295782	0.024780905	0.013145748	0.013695373	0.017400384	0.034726102	0.023090041	0.026065074	0.014903246	0.006865598	0.008997081	0.01101424	0.014283667	0.015107998	0.029329289	0.010348068	0.013853945	0.009153836	0.000915814	0.006261971	0.006884249	0.016173566	0.006737284	0.016953771	0.015577953	0.016327773	0.008612948	0.013710852	0.010426173	0.011609236	0.002271299	0.009156048	0.007823783	0.020067466	0.01037212	0.014531263
0.00119251	0.340182596	0.138543774	0.100255932	0.089000648	0.057340602	0.0291084	0.037638955	0.041054304	0.025978573	0.029207772	0.018406849	0.025549809	0.024595392	0.024457256	0.024938926	0.013227204	0.013792501	0.017518465	0.03495242	0.023243425	0.026238207	0.015032914	0.006884616	0.009070058	0.011057832	0.014376935	0.015215901	0.029537814	0.010402284	0.013933298	0.00926199	0.000915814	0.006286528	0.006927972	0.016275992	0.006788391	0.017065391	0.015674404	0.016414757	0.008651992	0.013797972	0.010474629	0.01169081	0.002295462	0.009207281	0.007835155	0.020202063	0.010478441	0.014633674
0.001201357	0.341043307	0.139111947	0.100710745	0.089425935	0.05765027	0.029277678	0.037868034	0.041284287	0.026142045	0.029373386	0.018519983	0.025708473	0.024752577	0.024609949	0.025104169	0.013302394	0.013882743	0.017606031	0.035153117	0.023384852	0.026370698	0.015110715	0.006922653	0.009143036	0.011137751	0.014461104	0.015304762	0.029714818	0.010467344	0.013998646	0.009291487	0.000915814	0.006360198	0.006982627	0.016388922	0.00683061	0.017178708	0.015765908	0.016501741	0.00872227	0.0138911	0.010515009	0.01175521	0.002367951	0.009251195	0.007863584	0.020319834	0.010543414	0.014736084
0.0012113	0.342106815	0.139735149	0.101238261	0.089917409	0.057992191	0.029468089	0.038110674	0.041543721	0.026323711	0.029573786	0.018643325	0.025862139	0.024902797	0.024768009	0.025275784	0.013354609	0.013974797	0.017738706	0.035387441	0.023541122	0.026523511	0.015192839	0.006979707	0.009247289	0.011166812	0.014583945	0.015388863	0.029930617	0.010532403	0.014087334	0.009360313	0.000915814	0.006384755	0.007041653	0.016498351	0.006875051	0.017288629	0.015863595	0.016588725	0.008761313	0.013966204	0.010571542	0.011866837	0.002440439	0.009324385	0.007892014	0.020475461	0.010590667	0.014854953
0.001220148	0.343052417	0.140311721	0.101698206	0.0903518	0.058305869	0.029638602	0.038329098	0.041777051	0.026476157	0.029758306	0.018760713	0.025998939	0.025040599	0.024902164	0.025429982	0.01344442	0.014061052	0.017828926	0.035588494	0.023673477	0.026660066	0.015292251	0.007036762	0.009372394	0.011246731	0.014679488	0.015472964	0.030145204	0.010575776	0.014176022	0.009448803	0.000915814	0.006433869	0.007102866	0.016596399	0.006923937	0.017389572	0.015963754	0.016659685	0.008808165	0.014035299	0.010648264	0.011956998	0.002488764	0.009375618	0.007920443	0.02061847	0.010637921	0.014929931
0.001230155	0.344095488	0.14095152	0.102222728	0.090837369	0.058650797	0.029834168	0.038584814	0.042042108	0.026646245	0.029962109	0.018895113	0.026168847	0.025197178	0.025077298	0.025585455	0.013530053	0.014155643	0.01794568	0.035815346	0.023832221	0.026821007	0.015417598	0.007122345	0.009518349	0.011304853	0.014763656	0.01557452	0.030380401	0.010666137	0.014236703	0.009527462	0.000915814	0.006482982	0.007164079	0.016691821	0.006992821	0.017504589	0.01604413	0.016726067	0.008870634	0.014098385	0.010720948	0.012034278	0.00253709	0.009434169	0.00796593	0.020782509	0.010691081	0.015023198
0.001239017	0.344982137	0.141520902	0.102699566	0.091249124	0.058955556	0.030007962	0.038801301	0.042284541	0.026809442	0.03013831	0.019021857	0.026329384	0.025343763	0.025217795	0.025726484	0.013617775	0.014240086	0.018082336	0.036024227	0.023997562	0.026973007	0.015486754	0.007122345	0.009612177	0.011355711	0.014843275	0.015669728	0.030567103	0.010720353	0.014330058	0.009556958	0.000915814	0.006556652	0.007225291	0.016794246	0.007032818	0.017604561	0.016134397	0.016803895	0.008925295	0.014170484	0.010793633	0.012077212	0.002573334	0.009470764	0.008000045	0.020908693	0.010756054	0.015101834
0.001249137	0.345938744	0.142159693	0.103216817	0.091729157	0.059306707	0.030201654	0.039055565	0.04256459	0.026986697	0.030351188	0.019157958	0.026500541	0.025501554	0.025389026	0.025901497	0.013713851	0.01434265	0.018208377	0.036263356	0.024149709	0.027116878	0.0155732	0.007179399	0.009674729	0.011435629	0.014945643	0.015787152	0.03078169	0.0108324	0.014414078	0.009635616	0.000915814	0.006581209	0.007286504	0.016917682	0.007068371	0.01772079	0.016225901	0.01688859	0.009003381	0.0142546	0.010870355	0.012180252	0.002597497	0.009558592	0.008028475	0.021047496	0.010832841	0.015191443
0.001258278	0.34682618	0.14271893	0.103687027	0.092153952	0.059618691	0.030369824	0.039265755	0.042807157	0.027147413	0.030528524	0.019261736	0.026661703	0.025645716	0.025524645	0.026056545	0.013814105	0.01442963	0.018314518	0.036474016	0.024274231	0.027263188	0.015633712	0.007217436	0.009778982	0.011493752	0.015007063	0.015871253	0.030945358	0.010893845	0.014446752	0.009684778	0.000915814	0.006605766	0.007352089	0.017010477	0.007097257	0.017818336	0.016321115	0.016943527	0.009042424	0.014329703	0.010934964	0.012240359	0.002621659	0.009602506	0.008045533	0.021152649	0.010886001	0.015255449
0.001268542	0.347812656	0.143354092	0.104235497	0.092646779	0.059972158	0.030562749	0.039533095	0.043080112	0.027323566	0.030726655	0.019409746	0.026847226	0.025819559	0.02571978	0.026223063	0.013891384	0.014524221	0.018423312	0.03670674	0.024437098	0.027429005	0.015759058	0.007303018	0.009883236	0.011537344	0.015132179	0.015961701	0.031170856	0.010980591	0.014521437	0.009724107	0.000915814	0.006777663	0.007404557	0.017129536	0.007152809	0.01793772	0.016406436	0.017035089	0.00912832	0.01442884	0.010979382	0.01233052	0.002633741	0.009741567	0.008073962	0.021287245	0.010939161	0.015376147
0.001277745	0.348745682	0.143915815	0.104708486	0.093086707	0.060289915	0.030741655	0.03976847	0.043320135	0.027479044	0.030889244	0.019525432	0.027002767	0.025957361	0.025883694	0.026373013	0.013947776	0.014619174	0.018530779	0.036920425	0.024581823	0.027573689	0.015832537	0.007312527	0.01000834	0.011551874	0.015239096	0.016050562	0.031372107	0.011042036	0.014563447	0.009743771	0.000915814	0.006826777	0.007446095	0.017240715	0.007190584	0.018046428	0.016478156	0.017115205	0.00918298	0.014509951	0.0110238	0.012399213	0.002669985	0.009807438	0.008113763	0.021426048	0.010998228	0.015463927
0.001288295	0.349759669	0.144567104	0.105246052	0.093586546	0.060644937	0.030939139	0.040028061	0.043601389	0.027665672	0.031086998	0.019698961	0.027202658	0.026127872	0.02605834	0.026557371	0.014060562	0.014725725	0.018647533	0.037154216	0.024740567	0.027731379	0.015949239	0.00739811	0.010070892	0.011566405	0.015343738	0.016155291	0.031601242	0.011125167	0.014605457	0.009822429	0.000915814	0.006974117	0.007516052	0.017338763	0.007237247	0.018163143	0.01656595	0.017188455	0.009222024	0.014585054	0.011092446	0.012536601	0.002682066	0.009880627	0.00818768	0.02161953	0.011051388	0.01559194
0.001297372	0.350667542	0.14513232	0.105721179	0.094024136	0.060957336	0.031115021	0.040261499	0.043854799	0.027818669	0.031270761	0.019825705	0.02736257	0.026277183	0.026216887	0.026718791	0.014148283	0.014810893	0.018752347	0.037353845	0.024878282	0.02788094	0.016070263	0.007426637	0.010081318	0.011595466	0.015439281	0.016266368	0.031802493	0.01116854	0.014708148	0.00991092	0.000915814	0.007096901	0.007575079	0.017429808	0.007306131	0.018260931	0.016656218	0.017280017	0.009268875	0.014666166	0.011153017	0.012631055	0.002706229	0.009946498	0.008221795	0.021716271	0.011110455	0.015681548
0.00130792	0.351711399	0.145780518	0.106263021	0.094523483	0.061313948	0.031311908	0.040531502	0.044126148	0.028001714	0.031480992	0.019958404	0.027520609	0.026444968	0.026396411	0.026890406	0.014221385	0.014901134	0.018886349	0.037594397	0.025023832	0.028049196	0.016173998	0.007493201	0.010206422	0.011639058	0.015541649	0.016356816	0.032036477	0.011262515	0.0147875	0.009969913	0.000915814	0.007146014	0.007618802	0.01753486	0.007343906	0.018387352	0.01673041	0.017348688	0.009315727	0.014765302	0.011233777	0.012802789	0.002730392	0.009997731	0.008250225	0.021871898	0.011157708	0.015785787
0.001317166	0.352602764	0.14634654	0.106733658	0.09496341	0.061628318	0.031483742	0.040777774	0.044380629	0.028160775	0.031678746	0.02008685	0.027664281	0.02658489	0.026558861	0.027041631	0.014294486	0.014985578	0.01899647	0.037803101	0.025161136	0.028200383	0.016264766	0.007521728	0.010362802	0.011653589	0.015618993	0.016452024	0.032229242	0.011316731	0.01487152	0.010038739	0.000915814	0.007195128	0.007666898	0.017642537	0.007399457	0.018483927	0.016824388	0.017431094	0.009339153	0.014852422	0.011270119	0.012862896	0.002778717	0.010114835	0.008272968	0.021977051	0.011210868	0.015882711
0.00132786	0.353619896	0.146993999	0.10727272	0.095474444	0.061989355	0.031684677	0.041047778	0.044661481	0.028354847	0.031893892	0.020241665	0.027857925	0.026744195	0.02674863	0.027198378	0.014390563	0.015087054	0.019099956	0.038045609	0.025338434	0.028373516	0.016381468	0.007569274	0.010425354	0.011689916	0.015753208	0.016559927	0.032452315	0.011403477	0.014960207	0.010107565	0.000938709	0.007317912	0.007736855	0.017747589	0.007455009	0.018607922	0.016931967	0.017529523	0.009370388	0.014984604	0.011346842	0.01297023	0.002814962	0.010158749	0.008295712	0.022115854	0.011264028	0.015975978
0.00133732	0.354582005	0.147561769	0.107753834	0.0959017	0.062309636	0.031863115	0.041288722	0.044913553	0.028518594	0.032074631	0.020362455	0.028003471	0.026886843	0.026895957	0.027344505	0.014474107	0.015174759	0.01920477	0.038260362	0.025485633	0.028529579	0.016467914	0.00761682	0.010498332	0.011718977	0.0158624	0.016647202	0.032655991	0.011501066	0.015030224	0.010146894	0.000961605	0.007465252	0.007795882	0.017836883	0.00749945	0.018711291	0.017035836	0.017589038	0.009401623	0.015068719	0.01141145	0.013026044	0.002814962	0.010180706	0.008318455	0.022254656	0.011334908	0.01607473
0.001348216	0.355627434	0.148221188	0.108286054	0.096401293	0.06266694	0.0320652	0.041563569	0.045207658	0.02869971	0.032302633	0.020513867	0.02818712	0.027054023	0.027059383	0.027517819	0.014572272	0.015284572	0.019325505	0.038516216	0.025652624	0.028681579	0.016623516	0.007683384	0.01059216	0.011769834	0.015967042	0.016747171	0.032889975	0.011587812	0.01510024	0.010196055	0.000961605	0.007514366	0.007859281	0.017956817	0.007577222	0.018825822	0.017168146	0.017659999	0.009456283	0.015161848	0.011488173	0.013146257	0.002839124	0.01022462	0.008369628	0.022389252	0.011405789	0.01617714
0.001357736	0.356538451	0.148784993	0.108779571	0.096834209	0.062982381	0.032246621	0.041793132	0.04545732	0.028873657	0.032503033	0.020644865	0.02835203	0.027191219	0.027211588	0.027658424	0.014632842	0.0153788	0.019440932	0.038727232	0.025810131	0.028816509	0.016692672	0.00772142	0.010706839	0.011784365	0.016053486	0.01684714	0.033102137	0.011674558	0.015174925	0.010274713	0.000961605	0.007563479	0.007894259	0.01806537	0.00766166	0.018934773	0.017247285	0.017717225	0.009495327	0.015263988	0.011564895	0.013219245	0.00288745	0.010305128	0.008420801	0.022544879	0.011476669	0.016283208
0.001368573	0.357577592	0.149444076	0.109324192	0.09735693	0.0633513	0.032455481	0.042060714	0.04573911	0.02906828	0.032705324	0.020787771	0.028532557	0.027367484	0.02740965	0.027827065	0.014705944	0.01546578	0.019570954	0.038965827	0.025989903	0.029006712	0.016787763	0.007787984	0.01088407	0.011842488	0.016146754	0.016953456	0.03335067	0.01175769	0.015272948	0.010343539	0.000961605	0.007661706	0.007953286	0.018181802	0.007712768	0.019054157	0.017358574	0.017831677	0.009518752	0.015348104	0.011621427	0.013275058	0.002935775	0.010370999	0.008449231	0.022700506	0.011553455	0.016391104
0.001378175	0.35844459	0.150017624	0.109802313	0.097794151	0.063682193	0.032633195	0.04230965	0.045986228	0.029234509	0.032893625	0.020912814	0.028687472	0.027517401	0.027574539	0.027985511	0.014814552	0.015549861	0.019675768	0.039184138	0.026123908	0.029167652	0.016956332	0.007873566	0.010967473	0.01188608	0.016237747	0.017055011	0.03354101	0.011851664	0.015347632	0.010402533	0.000961605	0.00771082	0.008012313	0.018295608	0.007759431	0.019158739	0.017467389	0.017891192	0.009549987	0.015438228	0.011673922	0.013330872	0.002947857	0.01043687	0.008471974	0.022856133	0.011612522	0.016491686
0.001389325	0.359481373	0.150664008	0.110333678	0.098307522	0.064053048	0.032833405	0.042590066	0.046281003	0.029422791	0.033123896	0.02108209	0.028872996	0.027697604	0.027754551	0.028161799	0.01492316	0.015636116	0.019797829	0.039435543	0.026290898	0.029335096	0.017038455	0.007921112	0.011134279	0.011944202	0.016367413	0.017158154	0.033791967	0.011963711	0.015417649	0.010510688	0.000961605	0.007759933	0.00808227	0.018399784	0.007817205	0.019275454	0.017579915	0.017971309	0.009581222	0.015537364	0.011782948	0.013416739	0.003044508	0.010488103	0.008517461	0.022994936	0.011659776	0.016605068
0.001399054	0.360382171	0.151236683	0.110816503	0.09876295	0.064376198	0.033014996	0.042832222	0.046530933	0.029590399	0.033313331	0.021211387	0.029019166	0.027856909	0.027902366	0.028328741	0.01499835	0.015719109	0.019921217	0.0396551	0.026439334	0.029491972	0.017159479	0.007968658	0.011196831	0.011973264	0.016483429	0.017270817	0.034008979	0.012028771	0.01547833	0.010540184	0.001030291	0.00785816	0.008130366	0.01850221	0.007863868	0.019387802	0.017673892	0.018037691	0.009635882	0.015633496	0.011839481	0.013498313	0.003056589	0.010546655	0.008545891	0.023112708	0.011718842	0.016694677
0.001410271	0.361459042	0.151911623	0.111388708	0.099290962	0.064747087	0.033222322	0.043114575	0.046812589	0.029770962	0.033537931	0.021367903	0.029190948	0.028019243	0.028084817	0.028504178	0.01508816	0.015814425	0.020024704	0.039903302	0.026602201	0.029675672	0.017258892	0.008025713	0.011228107	0.011987794	0.016594896	0.017383481	0.034216291	0.012115517	0.015567018	0.01060901	0.001076081	0.007907274	0.008204695	0.018650157	0.007934974	0.019515921	0.017781471	0.01813612	0.0096515	0.015735637	0.011900051	0.013579886	0.003116996	0.010561293	0.008585692	0.023323014	0.011760189	0.016775142
0.001420287	0.362407788	0.15250002	0.111889709	0.099749957	0.065078326	0.03339782	0.043377556	0.047072692	0.029943807	0.033730391	0.021487842	0.029350236	0.028185211	0.028237023	0.028646058	0.015188414	0.015897419	0.020134825	0.040121258	0.026759296	0.029816292	0.017341015	0.008092277	0.011290659	0.012024121	0.016710912	0.017480276	0.034419967	0.012180576	0.015679044	0.010648339	0.001076081	0.008005501	0.00825935	0.018763088	0.007986081	0.019626327	0.017886577	0.018213948	0.009682734	0.01581074	0.011964659	0.01367434	0.00315324	0.010597888	0.00860275	0.023407137	0.011831069	0.016883039
0.001431619	0.363472868	0.15316757	0.112457852	0.100256194	0.065447418	0.03360455	0.043668142	0.047367065	0.030135122	0.033947428	0.021646911	0.029533261	0.028379951	0.028419962	0.028833815	0.015286579	0.015993097	0.020282095	0.040375866	0.026928761	0.029980484	0.017418817	0.008130313	0.011436614	0.012074978	0.016801905	0.017588179	0.034662438	0.012263708	0.015786403	0.010756494	0.001076081	0.008128284	0.008335866	0.018907534	0.008034966	0.019745954	0.017997866	0.018319244	0.009698352	0.015888847	0.012029268	0.013755914	0.003189484	0.01072231	0.008642551	0.023604825	0.011860602	0.01698362
0.001441675	0.364372094	0.153748106	0.112947092	0.100714697	0.065780178	0.033788996	0.043918531	0.047627704	0.030299422	0.034136485	0.021791518	0.029686927	0.028539256	0.028577534	0.028993535	0.015365946	0.016073916	0.020390888	0.040594533	0.027082557	0.030131671	0.01750094	0.008158841	0.011520017	0.012133101	0.0168747	0.017694495	0.0348746	0.012354068	0.0159171	0.010785991	0.001076081	0.008226511	0.008383961	0.019004706	0.008079408	0.019851022	0.01808937	0.018415384	0.009745204	0.015975967	0.012093876	0.013811728	0.003213647	0.010802819	0.008682352	0.023722597	0.011907856	0.017065914
0.001453183	0.365417523	0.154420627	0.11350326	0.10123705	0.066151448	0.033999432	0.044216382	0.047922078	0.030495423	0.034347094	0.021940379	0.029884944	0.028715521	0.028755594	0.029168973	0.015468289	0.016175392	0.020523564	0.04085092	0.02725532	0.030328376	0.017587386	0.008215895	0.011634696	0.012176693	0.016956594	0.017845242	0.035157079	0.012444428	0.016029127	0.010854817	0.001098977	0.008275625	0.00846485	0.019129893	0.008152735	0.019986179	0.018220443	0.01856875	0.00976863	0.016069095	0.012206941	0.013919062	0.003274054	0.010883328	0.008722153	0.023890842	0.012008269	0.017182954
0.001463446	0.366301029	0.155006337	0.114011103	0.101697768	0.066485971	0.034186988	0.044468708	0.048177496	0.030665787	0.034531235	0.022073078	0.030050479	0.028870889	0.028914142	0.029330817	0.015547656	0.016262735	0.020620417	0.041066029	0.027404168	0.030486065	0.017695443	0.008282459	0.011676397	0.012191223	0.017068061	0.017946798	0.035363179	0.012505873	0.016155157	0.010894146	0.001098977	0.008373852	0.008517318	0.019251578	0.008214953	0.020103379	0.018308238	0.018667179	0.009799864	0.016180248	0.012291739	0.014026396	0.003310298	0.010963837	0.008790384	0.024025439	0.012061429	0.017272563
0.001475139	0.367308728	0.155681479	0.114555297	0.10221237	0.066863981	0.034402239	0.044759779	0.048469192	0.030859031	0.034742223	0.02221003	0.030227257	0.029049881	0.029089763	0.029532167	0.015641644	0.016376896	0.020737171	0.041318323	0.027566211	0.030697401	0.017829434	0.008349023	0.011801501	0.012292938	0.017168153	0.018080089	0.035588677	0.01261792	0.016267183	0.010982636	0.001098977	0.008545749	0.008580717	0.019381141	0.008261616	0.020222035	0.018415817	0.01878621	0.009831099	0.016246339	0.012356347	0.014150903	0.003346542	0.011044346	0.008852929	0.024214715	0.012114589	0.017391432
0.001485388	0.368197735	0.156262687	0.115051807	0.102660047	0.067196326	0.034591542	0.045021549	0.048731303	0.031021952	0.034921449	0.02233082	0.030390918	0.029215546	0.029249774	0.029710154	0.015741897	0.016466051	0.02086454	0.041544997	0.027700215	0.030855091	0.017902913	0.008377551	0.011884904	0.012343795	0.017304643	0.01819434	0.035822662	0.012711895	0.016383878	0.011051462	0.001098977	0.008570306	0.00862444	0.019495822	0.008310502	0.020330985	0.018491246	0.018902951	0.009901377	0.016330454	0.012416918	0.01421101	0.003370705	0.011183406	0.008904102	0.024353517	0.01216775	0.017473725
0.001497077	0.369237662	0.156933931	0.115614177	0.103184983	0.067575547	0.034800827	0.045312378	0.049035047	0.031212716	0.035144536	0.022480531	0.03056957	0.029394234	0.029421005	0.029884742	0.015831708	0.016568615	0.020999869	0.041794801	0.027879988	0.031043668	0.018015292	0.008396569	0.011968307	0.012387387	0.017395636	0.018324458	0.036069982	0.012795027	0.016514575	0.011139952	0.001098977	0.008742203	0.008705328	0.019638518	0.008348277	0.020454737	0.01858275	0.019051739	0.009932611	0.01645062	0.012521906	0.014296877	0.003419031	0.011220001	0.008943903	0.02451335	0.012250443	0.017596252
0.001507448	0.370176976	0.157528712	0.116111115	0.103635736	0.067913561	0.0349929	0.045577538	0.049288859	0.031388593	0.035333971	0.022602172	0.030736354	0.029542334	0.029575649	0.030061879	0.015915252	0.016658857	0.021120603	0.042011155	0.028026362	0.031220052	0.018127672	0.008425097	0.012020434	0.012423714	0.017495729	0.018424427	0.036286993	0.012892616	0.016575256	0.011198946	0.001098977	0.008815873	0.008753424	0.019756701	0.008401606	0.020563688	0.018671781	0.019131856	0.009979463	0.016525723	0.012602667	0.014391331	0.003467356	0.011271234	0.008995076	0.02464374	0.01234495	0.017705977
0.001519363	0.371297079	0.158206206	0.116691018	0.104160057	0.068297207	0.035211687	0.045866188	0.04959528	0.031587902	0.035560839	0.022749331	0.030905012	0.029729199	0.029763955	0.030258131	0.01600924	0.016764682	0.02126522	0.042257934	0.028216443	0.031433827	0.01825734	0.008482151	0.012114262	0.012503633	0.017598096	0.018522809	0.036545225	0.012957675	0.016738628	0.011248107	0.001098977	0.008963214	0.008827754	0.01989852	0.00845938	0.020686712	0.018785543	0.019253175	0.010018507	0.016606834	0.012659199	0.014481491	0.0035036	0.011454209	0.009034877	0.024849841	0.012409923	0.017812045
0.001530047	0.372192375	0.158800247	0.117193729	0.104621144	0.068641029	0.035402141	0.046118514	0.049854313	0.031769293	0.035761617	0.022901595	0.031044311	0.029904556	0.029914209	0.03043102	0.016122025	0.016849125	0.021370033	0.042480516	0.028360343	0.031615901	0.018378364	0.008558224	0.01220809	0.012532694	0.017709563	0.018595802	0.036751325	0.013048036	0.01685999	0.011316933	0.001098977	0.009012327	0.008871477	0.020045592	0.008506043	0.020795662	0.018888176	0.019379073	0.010073167	0.016669921	0.012743997	0.014563065	0.003515682	0.011534718	0.00908605	0.024984437	0.012463083	0.01790714
0.001541968	0.37324252	0.15945671	0.117749256	0.105150754	0.069027751	0.035621098	0.046404015	0.050153371	0.031970256	0.035985083	0.023053858	0.031213594	0.030102325	0.030088367	0.030635344	0.016238988	0.016962924	0.021504035	0.042753627	0.028525684	0.031827238	0.018495066	0.008653316	0.012281068	0.012583551	0.017864252	0.018684663	0.037015619	0.013134782	0.016967349	0.011405423	0.001098977	0.009110554	0.00893269	0.020185661	0.008563816	0.020922326	0.019003174	0.019502682	0.010159062	0.016757041	0.012784378	0.014661812	0.003551926	0.011651821	0.009137223	0.025173713	0.012510337	0.018002235
0.001552686	0.374132314	0.160064593	0.118250257	0.105614917	0.069362619	0.035816323	0.04667983	0.050422042	0.032135107	0.036173761	0.023176349	0.03136851	0.030252847	0.030255695	0.030818853	0.016339241	0.017054978	0.021618136	0.04298635	0.028687727	0.032000371	0.018590156	0.008710371	0.012406172	0.012648939	0.017962069	0.018792566	0.03723748	0.013254057	0.017046701	0.011543075	0.001121872	0.009233338	0.008998275	0.02029509	0.008630478	0.021032974	0.019102098	0.019591954	0.010190297	0.016826136	0.012853024	0.01478632	0.003564007	0.011746968	0.009177024	0.025316722	0.012581217	0.01809733
0.001564687	0.375169882	0.160740541	0.118842562	0.106144159	0.069742393	0.036033321	0.04695734	0.050723377	0.032328903	0.03638059	0.023318405	0.031552159	0.030432141	0.030437659	0.030993016	0.01649171	0.017165878	0.021748158	0.043248253	0.028863376	0.032167814	0.018698214	0.008795953	0.012541701	0.012685266	0.018068987	0.018903643	0.037496924	0.013337189	0.01711205	0.011611901	0.001121872	0.009233338	0.009068233	0.020423778	0.008683808	0.021168616	0.019203494	0.019701829	0.010221532	0.016904243	0.01290148	0.014867893	0.003576089	0.011864072	0.009262313	0.025480761	0.012675724	0.018216199
0.00157565	0.376107624	0.161343317	0.119346984	0.106621239	0.07008739	0.036228461	0.047216931	0.051005568	0.032503953	0.036585527	0.023480876	0.031713321	0.030608104	0.030590352	0.031159533	0.016596141	0.017268442	0.021876853	0.04347297	0.029047684	0.032348263	0.018806271	0.008814971	0.012593828	0.012721593	0.018162255	0.019008372	0.0376909	0.013416706	0.017228744	0.011710224	0.001144767	0.009307008	0.009118514	0.020550715	0.008723805	0.02127975	0.019299944	0.019781945	0.010252766	0.016958318	0.012970127	0.014936587	0.00358817	0.0119519	0.009324858	0.025590121	0.012740697	0.018335068
0.001587838	0.377133402	0.162031629	0.119914058	0.107148512	0.070474527	0.03644989	0.047509455	0.051310651	0.032711808	0.036802565	0.023652704	0.031881355	0.030789215	0.03078256	0.031364281	0.016698483	0.017388402	0.022054638	0.043728823	0.029213438	0.032518957	0.01887975	0.008872026	0.012750209	0.012750654	0.018278271	0.019121035	0.037993989	0.013499837	0.017303428	0.011769217	0.001167663	0.009405235	0.009179727	0.020687282	0.008766024	0.02141248	0.01940505	0.019884952	0.010323044	0.017039429	0.013042811	0.015018161	0.003636495	0.012032408	0.009370345	0.025745748	0.01280567	0.01843382
0.001598814	0.378061712	0.162634338	0.12043131	0.107611444	0.070820216	0.036646138	0.047778732	0.051579723	0.032895956	0.037003343	0.023791357	0.032059383	0.030960938	0.030945986	0.031543967	0.016786205	0.017476832	0.022187314	0.043963859	0.029384964	0.032667705	0.019000774	0.008919572	0.012802335	0.012786981	0.018378364	0.019217831	0.038244947	0.013572126	0.017401452	0.011838043	0.001167663	0.009478906	0.00924094	0.020800213	0.008806021	0.02152507	0.019507683	0.019999405	0.010330853	0.017111528	0.013087229	0.015125495	0.003684821	0.012134874	0.009415832	0.025909787	0.01285883	0.018534402
0.001611011	0.379144084	0.163299804	0.120991541	0.108129491	0.071202064	0.036864968	0.048083848	0.051875435	0.033096919	0.037229077	0.023955529	0.032246156	0.03113478	0.031144048	0.031748715	0.016901079	0.017595704	0.02233193	0.044226651	0.029566386	0.032863598	0.019147731	0.008976627	0.013000417	0.012845103	0.018521678	0.019359057	0.038495904	0.013713088	0.017560156	0.011877372	0.001167663	0.009528019	0.009310897	0.020942033	0.008890459	0.021665565	0.019622682	0.020079521	0.010369896	0.017201652	0.013159914	0.015211362	0.003708984	0.012251978	0.009467005	0.026061208	0.012923804	0.018671558
0.001622296	0.380047241	0.163915213	0.121532741	0.108598205	0.071561096	0.037067309	0.048335447	0.052145713	0.033272521	0.037417377	0.024079721	0.032414189	0.031294994	0.031325036	0.031927127	0.016999244	0.017702255	0.022452665	0.044465957	0.029750694	0.033039982	0.019225533	0.009014663	0.013104671	0.012946818	0.01862632	0.019466959	0.038734738	0.013814291	0.017616169	0.011936366	0.001167663	0.00960169	0.009361179	0.021063717	0.008941567	0.021778155	0.019711713	0.020193974	0.010408939	0.017312805	0.013200294	0.015322989	0.003757309	0.012376401	0.009535235	0.026216835	0.013006497	0.018797742
0.001634732	0.381122539	0.16458424	0.122131034	0.109118835	0.071949581	0.03728993	0.048622402	0.052453874	0.033466592	0.037643868	0.024228582	0.032605959	0.031499425	0.031516756	0.032124229	0.017139181	0.017817504	0.02258932	0.044730707	0.02994531	0.033204174	0.019385457	0.009090736	0.013208924	0.012983144	0.018726413	0.019584383	0.039039039	0.013904652	0.017714192	0.012034688	0.001167663	0.00967536	0.009435509	0.021223921	0.008992674	0.021900936	0.019860098	0.020303848	0.010440174	0.017426962	0.013293168	0.015404563	0.003805635	0.012486185	0.009603466	0.026368255	0.013065564	0.018938556
0.00164595	0.382017049	0.165196558	0.122662612	0.109588903	0.072300386	0.037497	0.048892647	0.052730979	0.033662869	0.037859392	0.024374891	0.032783987	0.031683868	0.031677254	0.032302215	0.017220637	0.017921155	0.022718016	0.044970013	0.030097044	0.033348046	0.019528093	0.009119264	0.013302752	0.013034002	0.018808307	0.019676418	0.039259688	0.014013084	0.017798212	0.01208385	0.001213453	0.00967536	0.009481419	0.021358737	0.009028227	0.022019593	0.019950365	0.020377098	0.010455791	0.017496057	0.013382005	0.01547755	0.003878123	0.012559375	0.009705812	0.026502852	0.013142351	0.019059253
0.001658461	0.383089203	0.165876134	0.123222415	0.110123065	0.072693745	0.037720815	0.049194373	0.053022541	0.033872654	0.038083614	0.024525453	0.032965763	0.031851956	0.031861169	0.032497618	0.017310448	0.018046551	0.022881206	0.04523583	0.030278466	0.033521992	0.019705306	0.009204846	0.013469558	0.013135716	0.018940247	0.019793842	0.039555502	0.014081758	0.017910239	0.012142843	0.001213453	0.009699917	0.009540445	0.02149618	0.009088222	0.022141889	0.020103696	0.020457214	0.010502643	0.017583177	0.013462765	0.015589177	0.003914367	0.012625246	0.009745613	0.026675303	0.013236858	0.019187266
0.001669824	0.384073322	0.166493357	0.12377559	0.11061663	0.073053538	0.037925968	0.049476242	0.053310355	0.034046326	0.038288173	0.024665808	0.033141292	0.032004902	0.032035815	0.032661162	0.017396081	0.018154551	0.023011228	0.045481897	0.030445869	0.033678055	0.019813364	0.00927141	0.013542535	0.0132229	0.019047164	0.019909679	0.039813734	0.01419019	0.018008262	0.012152675	0.001236349	0.0098227	0.009595099	0.021614363	0.009125997	0.022269038	0.020203856	0.020564799	0.010549495	0.017646264	0.013531412	0.015640698	0.003974774	0.012647203	0.009796786	0.0268099	0.013307738	0.019306135
0.001682441	0.385110104	0.167179048	0.124345871	0.11114378	0.073438981	0.038144926	0.049773851	0.053606334	0.034245911	0.038524494	0.024804461	0.033329315	0.032202064	0.032228511	0.032856565	0.017483803	0.018278498	0.023150538	0.045743622	0.030649556	0.033857691	0.019921421	0.009328465	0.013605088	0.013310084	0.019133608	0.020027103	0.040088938	0.014273322	0.018120288	0.012221501	0.001236349	0.009896371	0.009675988	0.021773691	0.009170439	0.02239279	0.020306489	0.02068383	0.010565112	0.017730379	0.01361621	0.015743738	0.004035181	0.012749669	0.009836588	0.027020206	0.013372711	0.019399401
0.001694104	0.386025837	0.167812665	0.124884078	0.111622583	0.073796942	0.038347096	0.050036105	0.053888794	0.034439431	0.038730944	0.024954172	0.033495474	0.032382267	0.032398766	0.033040923	0.017575702	0.018383961	0.023280559	0.045999831	0.030811186	0.034050332	0.020046767	0.009395029	0.013678065	0.013353676	0.019229151	0.020128658	0.040349595	0.01437814	0.018213644	0.012319824	0.001236349	0.009945484	0.009739387	0.021907632	0.009232656	0.022518725	0.020433853	0.020814306	0.010619773	0.017814495	0.013709085	0.015803845	0.004059344	0.012830178	0.009904818	0.027133772	0.013467218	0.019523756
0.001706827	0.387094061	0.168494459	0.125464409	0.112157975	0.074188987	0.038570314	0.050327661	0.054195884	0.034648664	0.038957435	0.025115792	0.033682247	0.032559441	0.032597804	0.0332376	0.017696842	0.018499935	0.023418542	0.046268138	0.030996319	0.03427061	0.020163469	0.009452083	0.01382402	0.013484452	0.019333793	0.02026195	0.040650259	0.014461272	0.018363013	0.01238865	0.001236349	0.010043711	0.009809344	0.022056455	0.009285986	0.022647816	0.020581002	0.020928758	0.010674434	0.01793466	0.013789845	0.015876832	0.004119751	0.012998514	0.009995792	0.027285193	0.013544005	0.019613365
0.001718516	0.387990143	0.169112085	0.126000264	0.112640591	0.074551926	0.038768906	0.050602507	0.054481824	0.034835293	0.039177497	0.025285068	0.0338609	0.032739341	0.032776841	0.033408365	0.017813804	0.018610472	0.023555198	0.046506021	0.03116702	0.034445368	0.020258559	0.00949012	0.013928274	0.01353531	0.01943616	0.020358746	0.04089273	0.014548017	0.018447032	0.01247714	0.001236349	0.010092825	0.009870557	0.022170261	0.009319317	0.022774479	0.020684871	0.021056945	0.010705668	0.018042809	0.013866568	0.01600134	0.004168076	0.013086342	0.010092453	0.027394552	0.013614885	0.019715775
0.001731299	0.389049721	0.169798045	0.126587224	0.113193576	0.074950643	0.038991101	0.050901569	0.054792797	0.035055829	0.039382434	0.025446689	0.034027684	0.032931658	0.032990514	0.033612689	0.017926589	0.018730432	0.023674606	0.046776286	0.031354627	0.034640448	0.020370939	0.009623248	0.014022102	0.013600697	0.019522604	0.020488864	0.041164297	0.014652836	0.018512381	0.012604959	0.001305035	0.010191052	0.009907722	0.022302451	0.009397089	0.022898959	0.020786267	0.021171397	0.010775946	0.018187007	0.013979632	0.016160194	0.00420432	0.013225403	0.010160683	0.027537561	0.013673952	0.019843788
0.001743212	0.390002397	0.17042884	0.127135908	0.113702765	0.075321498	0.039197064	0.051173268	0.055084493	0.035247419	0.039599094	0.025597251	0.034216955	0.033113375	0.033193942	0.033794498	0.018018488	0.018846768	0.023825856	0.047021108	0.031532338	0.034800576	0.020444418	0.00970883	0.014147206	0.013666085	0.019661369	0.020617395	0.041434652	0.014764882	0.018643079	0.012703282	0.001305035	0.010264722	0.009979865	0.02242326	0.009443752	0.023022711	0.020901266	0.021301873	0.01086965	0.018253098	0.014040203	0.016276114	0.004240564	0.013305912	0.01020617	0.027739455	0.013738925	0.019973629
0.001756221	0.391025817	0.171096456	0.127724365	0.114243693	0.075714788	0.039423137	0.051474267	0.055384489	0.035450588	0.039836171	0.025776734	0.034418096	0.033294183	0.033383711	0.033991175	0.01813754	0.018961654	0.023971799	0.047301515	0.03171912	0.034983463	0.020535186	0.009803922	0.01425146	0.013775065	0.019781935	0.020737993	0.041714706	0.014891387	0.018727099	0.012762276	0.001305035	0.010387506	0.010041078	0.022573834	0.00950597	0.023149375	0.021027393	0.021425481	0.010955545	0.018352234	0.014112887	0.016340515	0.004325134	0.013408377	0.010257343	0.027899288	0.013874778	0.02011993
0.001768351	0.391980852	0.171741564	0.128277112	0.114751037	0.07608509	0.039634936	0.051766064	0.055664003	0.035647967	0.040052452	0.025920491	0.03459425	0.033468935	0.033582748	0.034187428	0.018235704	0.019071828	0.024104474	0.047548116	0.031905901	0.035163099	0.020621631	0.009860976	0.014345288	0.013862249	0.019875203	0.020866524	0.041955965	0.014988976	0.018839125	0.012880263	0.001305035	0.010485733	0.010115408	0.022696394	0.009554855	0.023270943	0.021144865	0.021505598	0.01098678	0.018451371	0.014189609	0.016409208	0.004337215	0.013488886	0.010274401	0.028063328	0.013951565	0.020224168
0.001781465	0.393055365	0.172404678	0.128859367	0.115279048	0.076475269	0.039866591	0.052054956	0.055980598	0.035851136	0.040283479	0.026094871	0.034797888	0.033656103	0.033776908	0.034405769	0.018335958	0.019191789	0.024243783	0.047821049	0.032097631	0.035359804	0.020777234	0.009908522	0.014418265	0.013942168	0.01997757	0.020988708	0.042256629	0.015101023	0.018960487	0.012988418	0.001305035	0.010608516	0.010189738	0.022829459	0.009621517	0.023400518	0.021258626	0.021601738	0.011033632	0.018529478	0.014274408	0.016520836	0.004385541	0.013584033	0.010325574	0.028252604	0.014034259	0.020361325
0.001793751	0.394061492	0.173030972	0.129415749	0.115796602	0.076843013	0.040079924	0.052349901	0.056257167	0.036049343	0.040507323	0.026278608	0.034973418	0.033831157	0.033964725	0.03460627	0.018455009	0.01930305	0.02435125	0.048085087	0.032276991	0.035521558	0.020859357	0.009994104	0.014532944	0.014014821	0.020077663	0.021118827	0.042507586	0.015202226	0.019095853	0.01308674	0.001305035	0.01065763	0.010253137	0.022966026	0.009665958	0.02352427	0.021373625	0.021700167	0.011072675	0.018598573	0.014359206	0.016623876	0.004470111	0.013657223	0.010376747	0.028429261	0.014116952	0.020476536
0.001806935	0.395084126	0.173711422	0.130018533	0.116345035	0.077239172	0.040312175	0.05265647	0.056573494	0.036267398	0.0407444	0.026459793	0.03518955	0.034030137	0.034159861	0.034839054	0.01855944	0.019424823	0.024505154	0.048359622	0.032472844	0.035732081	0.020971737	0.010051159	0.014668474	0.014080209	0.020168656	0.021256879	0.042811887	0.01533596	0.019221883	0.013175231	0.001305035	0.0107313	0.010336211	0.023102593	0.009752618	0.023659427	0.021487387	0.021803174	0.011135144	0.01871273	0.014423815	0.016701157	0.004530518	0.013803602	0.010444978	0.02857227	0.014187832	0.020564316
0.001819481	0.396051737	0.174347122	0.130567217	0.11686628	0.077615385	0.040523676	0.052935433	0.056875766	0.036458712	0.040963328	0.026636724	0.035394438	0.034217306	0.034335482	0.035051024	0.018686845	0.019532098	0.024616601	0.048617076	0.032650143	0.035905214	0.021097083	0.010098705	0.014751877	0.014152863	0.020284672	0.021375889	0.0430192	0.015473308	0.019357248	0.013283385	0.00132793	0.010878641	0.010388679	0.023234783	0.009801503	0.023775899	0.021612277	0.021949673	0.011213231	0.018796846	0.014504575	0.01678273	0.004603006	0.013920706	0.010513208	0.028765752	0.014270526	0.020679528
0.001832822	0.397082231	0.175040473	0.131162088	0.117417174	0.078010265	0.040760614	0.053244908	0.057188881	0.036662708	0.041195112	0.026811955	0.035586833	0.034405383	0.034532569	0.035262144	0.018774567	0.019639011	0.024767851	0.048884495	0.032836513	0.036118989	0.021218107	0.01015576	0.014887406	0.014240046	0.020402964	0.021475858	0.043313802	0.015563668	0.019483278	0.013352211	0.001350825	0.011001424	0.010465195	0.023366973	0.00988372	0.023912754	0.021739641	0.022070993	0.011283509	0.018892978	0.014621678	0.016877184	0.004651331	0.014052448	0.010570067	0.028908761	0.014335499	0.020818513
0.001845497	0.39803648	0.175678727	0.131708207	0.117911723	0.078392355	0.040976845	0.053555109	0.057486065	0.036860363	0.041415174	0.026982081	0.035774855	0.034581042	0.03471941	0.035465193	0.018870644	0.019748098	0.0248992	0.049153158	0.033027418	0.036326261	0.021313197	0.010241342	0.01501251	0.0143127	0.020507606	0.021585348	0.043573246	0.015675715	0.019651317	0.013450534	0.001396616	0.011075095	0.010543897	0.023516672	0.009932605	0.024039418	0.021842274	0.022176289	0.011400639	0.018968081	0.014710514	0.016958758	0.004687576	0.014074405	0.010609868	0.029102243	0.014382753	0.020962984
0.001858963	0.399104704	0.176355011	0.132289821	0.118455604	0.078794599	0.041204537	0.053863131	0.057800117	0.037066289	0.041663216	0.027145403	0.03598599	0.03478396	0.034895032	0.035690331	0.018970897	0.019856099	0.025043816	0.049442639	0.03322492	0.03652703	0.021460155	0.010326924	0.015116764	0.01442168	0.020603149	0.021717053	0.043870273	0.015845592	0.019763344	0.013529192	0.001396616	0.011075095	0.010600738	0.023655865	0.010021487	0.024182097	0.021954799	0.022338811	0.011478725	0.019097259	0.014775123	0.017078972	0.004699657	0.014191509	0.010655356	0.029270488	0.014489073	0.021076367
0.00187185	0.400104543	0.176999916	0.132835725	0.118985584	0.07917852	0.041427883	0.05417648	0.058097034	0.037268906	0.041891219	0.027308725	0.036165267	0.034969008	0.035088216	0.035901026	0.019069062	0.019977146	0.025187106	0.049696535	0.033397683	0.036718859	0.021537956	0.010364961	0.015231443	0.014516129	0.020707791	0.021842411	0.044118806	0.015932338	0.019880038	0.013647179	0.001419511	0.011124208	0.010672881	0.023810816	0.010079261	0.024311187	0.022057432	0.022439529	0.011517769	0.019184379	0.014872035	0.017177719	0.004711738	0.014286655	0.010700843	0.029421909	0.014607206	0.021182434
0.001885492	0.40110674	0.177687757	0.133419478	0.119531679	0.079580487	0.041656981	0.054481354	0.058417377	0.037486961	0.042123003	0.027460988	0.03638015	0.035184646	0.035294083	0.036115119	0.019175582	0.020094569	0.025306513	0.049972137	0.033605493	0.036903371	0.021663302	0.010441034	0.015346122	0.014588782	0.020816983	0.021961422	0.044412196	0.016011855	0.0200014	0.013784831	0.001442407	0.011222435	0.01073628	0.023989404	0.010154811	0.024453138	0.022182323	0.022542536	0.011564621	0.019268494	0.014944719	0.01728076	0.004760064	0.014381802	0.010769073	0.029602773	0.014695806	0.021314105
0.001898531	0.40203898	0.178353492	0.133986338	0.120055508	0.079961056	0.041883948	0.054797367	0.058726476	0.037714388	0.042349871	0.027630264	0.036558803	0.035368786	0.035485803	0.036319443	0.019259126	0.020211992	0.025461744	0.050244181	0.033790626	0.037098451	0.021767037	0.010507598	0.015502502	0.014661436	0.020932999	0.022075672	0.044681339	0.016127517	0.020132098	0.013892986	0.001465302	0.011369776	0.010814982	0.024143479	0.010225917	0.024596544	0.0222763	0.022650121	0.011666133	0.019418701	0.015009328	0.017353747	0.004808389	0.014491587	0.010860048	0.02977943	0.014790313	0.021447604
0.001912378	0.40307419	0.179041468	0.134600667	0.120609353	0.080359393	0.042117733	0.055109747	0.059049229	0.037925552	0.042589973	0.027791033	0.036758069	0.03555656	0.035682402	0.036536935	0.019346848	0.020323254	0.025628915	0.050516403	0.033998024	0.037314664	0.021896706	0.010555143	0.015648457	0.014741354	0.021026267	0.022208964	0.044975941	0.016235949	0.020230121	0.014020805	0.001488197	0.011394332	0.010876195	0.024280922	0.010290356	0.024743106	0.022383879	0.022824089	0.01179888	0.019532858	0.015069898	0.017473961	0.004868796	0.014579415	0.010899849	0.029972912	0.014878913	0.021577445
0.0019256	0.404042587	0.179704179	0.135180571	0.121133674	0.080751093	0.042341889	0.055418496	0.059339854	0.038119623	0.042819866	0.027946699	0.036960458	0.035745848	0.035877537	0.036747205	0.019445013	0.020433429	0.025772204	0.050786135	0.034196763	0.037496739	0.022035019	0.010612198	0.015763136	0.014828538	0.021146834	0.022327974	0.04525842	0.016337153	0.020332812	0.014089631	0.001556883	0.011541673	0.010924291	0.024424492	0.010388127	0.024872196	0.02251248	0.022956854	0.011845732	0.019625986	0.015118354	0.017594175	0.00490504	0.014659923	0.010979451	0.030183219	0.014961607	0.02168717
0.001939473	0.405160332	0.180372132	0.135758764	0.121687766	0.081158937	0.042580744	0.055743468	0.059666489	0.038331889	0.043073959	0.028131287	0.037172218	0.035937862	0.036072672	0.036966821	0.01957033	0.020547228	0.025914167	0.051068142	0.034389318	0.037711326	0.022203588	0.010669253	0.015867389	0.014901192	0.0212583	0.022448572	0.045561508	0.016427513	0.020430835	0.014227283	0.001648465	0.0116399	0.011018296	0.024568063	0.010445901	0.025003713	0.022629951	0.02306215	0.011884775	0.019746151	0.015195077	0.017735856	0.004941284	0.014806303	0.011041996	0.030330434	0.01506202	0.021829813
0.001952806	0.406189254	0.181027519	0.136344654	0.122215531	0.081547837	0.042806348	0.056056817	0.059970501	0.038552149	0.043297802	0.028299712	0.037363364	0.036119882	0.036255611	0.03717964	0.019666406	0.02065704	0.026057456	0.051336628	0.03458146	0.037877957	0.022346224	0.010735817	0.015982068	0.015002906	0.021374317	0.022554888	0.045850049	0.016532331	0.020533526	0.014315773	0.00167136	0.011689013	0.011086067	0.024716011	0.010508118	0.025133531	0.022730111	0.023204071	0.011955053	0.019851296	0.015267761	0.017830309	0.004977529	0.014894131	0.011087483	0.030460824	0.015144714	0.021961483
0.001966741	0.407227609	0.181713412	0.136950859	0.122751908	0.08195931	0.04304286	0.056368472	0.060293254	0.038764415	0.043535636	0.028483449	0.037575123	0.036317954	0.036447819	0.037396707	0.019777103	0.020771926	0.026192785	0.051620949	0.034788858	0.038073849	0.022484537	0.010783363	0.016148874	0.015119151	0.021474409	0.022700874	0.046102218	0.016637149	0.02069223	0.014443592	0.00167136	0.011762684	0.01114728	0.024869211	0.010577002	0.025278879	0.022861185	0.02337346	0.01203314	0.019968457	0.015356598	0.017916177	0.005025854	0.015025873	0.011121598	0.030620657	0.015268754	0.022094982
0.001980247	0.408196006	0.182378676	0.137518788	0.123286439	0.08235343	0.043268933	0.056665112	0.060607172	0.038973648	0.043767797	0.02864592	0.037792504	0.036504819	0.036648809	0.037603155	0.019877356	0.020885725	0.026325461	0.051882673	0.034986773	0.038280308	0.022631495	0.010859436	0.016242702	0.015184539	0.021583601	0.022819885	0.046411369	0.016734738	0.02081826	0.014561579	0.00167136	0.011860911	0.01122161	0.02501103	0.010645886	0.025423256	0.022971237	0.02349478	0.012072183	0.020031543	0.015457548	0.01802351	0.005025854	0.015106381	0.0111614	0.030793109	0.015333727	0.022219337
0.001994403	0.409187199	0.183066853	0.138131621	0.123845452	0.08276435	0.043502632	0.056973134	0.060934611	0.039177368	0.044012059	0.028812644	0.037974905	0.036712885	0.036833699	0.03782447	0.020006851	0.021002061	0.026479364	0.052159699	0.035178915	0.038482703	0.022756841	0.010878454	0.016326105	0.015235397	0.021685969	0.022948416	0.046742342	0.016825098	0.020939622	0.014620573	0.00167136	0.011959138	0.011293753	0.025163355	0.010708104	0.025565449	0.023091181	0.023650435	0.012173696	0.020121667	0.015501967	0.018126551	0.005025854	0.015238123	0.011189829	0.030931911	0.015434141	0.022345521
0.002008126	0.410189396	0.183724122	0.138722002	0.124359193	0.083162514	0.043726575	0.05729181	0.061237953	0.039391288	0.044255564	0.028975115	0.038181667	0.036885819	0.037022004	0.038017749	0.020077864	0.021116947	0.026613367	0.052426406	0.035362811	0.038689163	0.022890832	0.010964036	0.016399083	0.015322581	0.021797435	0.023091229	0.047034519	0.01694076	0.021060984	0.014768057	0.00167136	0.011983694	0.011363711	0.025298171	0.010765877	0.025714194	0.023221018	0.023767176	0.012212739	0.020238828	0.015574651	0.018285405	0.005062098	0.015311313	0.011218259	0.031142218	0.015522741	0.022462561
0.002022383	0.41119002	0.184417876	0.139323929	0.12490738	0.083571429	0.043962788	0.057632523	0.06155495	0.039614305	0.044501338	0.029142689	0.03838718	0.037057845	0.037233726	0.038249683	0.020182294	0.021231109	0.026736755	0.052698094	0.035559901	0.038883429	0.023003211	0.0110306	0.016524187	0.015395234	0.021906627	0.023207066	0.047325485	0.017023891	0.021163675	0.014846715	0.001694256	0.012057365	0.011444599	0.025475884	0.010848093	0.025854446	0.023344672	0.023911386	0.012283017	0.020310928	0.015651373	0.018358392	0.005098342	0.015413779	0.011286489	0.03139038	0.015623154	0.022607032
0.0020363	0.412204794	0.185086366	0.139915379	0.12544757	0.083972117	0.044189713	0.057947325	0.061873419	0.03982409	0.044746734	0.029300907	0.038608309	0.037255613	0.037442033	0.038458679	0.020292991	0.021342008	0.02686147	0.052963199	0.035765649	0.039077696	0.023180425	0.011087655	0.016618015	0.015460622	0.021999895	0.023348292	0.047614025	0.017132324	0.021271034	0.014964702	0.001717151	0.012131035	0.011494881	0.025629084	0.01093031	0.02599761	0.02346709	0.024009815	0.012337678	0.020395043	0.0157604	0.018530126	0.005110424	0.015508926	0.011314919	0.031533388	0.015694034	0.022733216
0.002050703	0.413222712	0.185803032	0.14051581	0.126012611	0.084382865	0.044426949	0.058280289	0.062192022	0.040049863	0.044981542	0.029463378	0.038828814	0.037448233	0.037637168	0.038695287	0.020420397	0.021462331	0.027004759	0.05324236	0.035969336	0.039304476	0.023301449	0.011211274	0.016732694	0.015511479	0.022127286	0.023481584	0.047888017	0.017273286	0.021350386	0.015023696	0.001717151	0.012204705	0.01155828	0.025784035	0.010996971	0.02615048	0.023591981	0.024138002	0.01243919	0.020500188	0.015853274	0.0186117	0.005146668	0.015567477	0.011371778	0.03170584	0.015747194	0.022879516
0.002064822	0.414235127	0.186471791	0.141104053	0.126541852	0.084782273	0.044656004	0.058592912	0.062525485	0.040250551	0.045219376	0.029608836	0.039042447	0.037650848	0.037863037	0.03892	0.020545714	0.021590989	0.027140088	0.053520098	0.036173848	0.039506871	0.023495952	0.011287347	0.016816097	0.01563499	0.022236478	0.023613289	0.04817777	0.017428706	0.021476416	0.015112186	0.001717151	0.012302932	0.011634796	0.025929356	0.011061411	0.026286122	0.023714398	0.024236431	0.012525085	0.020599324	0.015950187	0.018706154	0.005182912	0.015640667	0.011417265	0.031903528	0.015818074	0.02299107
0.002079272	0.415224748	0.187166217	0.141720521	0.127113537	0.085197273	0.044891195	0.058928539	0.062868987	0.040467227	0.045454563	0.02978832	0.039244837	0.037843468	0.038057196	0.039126872	0.020677296	0.021718922	0.027304606	0.053807977	0.036393204	0.039686507	0.023608332	0.011344402	0.016930776	0.015780296	0.022395716	0.023764035	0.048457824	0.017533524	0.021597778	0.015220341	0.001762942	0.012401159	0.01170694	0.026065048	0.011119185	0.026444331	0.023842999	0.024323415	0.012618789	0.020722493	0.016043061	0.018779141	0.005219156	0.015721176	0.011519611	0.032109629	0.015883048	0.023109939
0.002093638	0.416171136	0.187825905	0.142301494	0.127662092	0.08559803	0.045126471	0.059248185	0.063195489	0.040671774	0.045674247	0.02994994	0.039455972	0.038027911	0.03825721	0.039343939	0.02077755	0.021838882	0.027451875	0.054059204	0.036603076	0.039881587	0.023763934	0.011439493	0.017014178	0.015882011	0.022525381	0.023879872	0.048763337	0.017652799	0.021765818	0.015328496	0.001762942	0.012425716	0.011790014	0.02621212	0.011194735	0.026592833	0.023965416	0.024412688	0.012720302	0.020809613	0.016099594	0.018852128	0.005243319	0.015794366	0.011582155	0.03228208	0.016036621	0.023228808
0.002104731	0.416931234	0.188337368	0.142772772	0.128088118	0.08590227	0.045312281	0.059494699	0.063441804	0.040835246	0.045862547	0.030089444	0.039599643	0.038179644	0.038424538	0.039512156	0.020875715	0.021933835	0.027563323	0.054274669	0.036779137	0.040033586	0.023871991	0.011458512	0.017076731	0.01597646	0.022634573	0.023976668	0.048998534	0.017739545	0.021868509	0.015397322	0.001762942	0.012499386	0.011868716	0.026311919	0.01125473	0.026698871	0.024076705	0.024508828	0.012774962	0.0208727	0.016164202	0.018907942	0.0052554	0.015882194	0.011656072	0.03246715	0.016142942	0.023349506
0.002119511	0.4179633	0.189043888	0.143385819	0.128655743	0.086315679	0.045552456	0.059839286	0.063780487	0.041057988	0.046115884	0.030264674	0.039802658	0.038384984	0.038632357	0.039727523	0.02100312	0.022062855	0.027688038	0.054566284	0.037008801	0.040240045	0.023975726	0.011515566	0.017170559	0.016020052	0.022732391	0.024144869	0.049330719	0.017819062	0.021938525	0.015466148	0.001808732	0.012573056	0.011967094	0.026458116	0.011323614	0.026835726	0.024185521	0.024625569	0.012860858	0.020977845	0.016244963	0.019049623	0.005291645	0.016006616	0.01174136	0.032643808	0.016202008	0.023497635
0.002134127	0.418944274	0.189731192	0.143973634	0.129191873	0.086724595	0.045781086	0.060152635	0.06409909	0.04127108	0.046354473	0.030427996	0.040001924	0.038576696	0.038844078	0.039935245	0.021126349	0.022192963	0.027820713	0.054842955	0.03721826	0.040442441	0.024105395	0.011553603	0.01734779	0.016107236	0.022839308	0.024279748	0.049662905	0.017967253	0.02205522	0.015613631	0.001831628	0.01269584	0.01204361	0.026614818	0.011392498	0.026973552	0.024307938	0.024760623	0.012931135	0.021110026	0.016317647	0.01912261	0.005352051	0.016116401	0.011798219	0.032791022	0.016272888	0.023642106
0.002149181	0.419951187	0.190436032	0.14462068	0.129752978	0.0871435	0.046021688	0.060493348	0.064427198	0.041497957	0.046603272	0.030612583	0.040218056	0.038774464	0.039066044	0.040141268	0.021211982	0.022314735	0.027970636	0.055129588	0.037430194	0.040665156	0.024230741	0.011629676	0.017452043	0.016238012	0.022959874	0.024409866	0.04994902	0.018086529	0.022195253	0.015702122	0.001946104	0.012794067	0.012120126	0.026757513	0.011439161	0.027116716	0.024436539	0.024907122	0.012985796	0.021263237	0.016390331	0.019195597	0.005388296	0.016204229	0.011849392	0.032988711	0.016355582	0.023788406
0.002163866	0.420949454	0.191126091	0.145231161	0.130298335	0.087556737	0.046258412	0.06080815	0.064748747	0.041728417	0.046850558	0.03075549	0.040435437	0.038972233	0.039266058	0.040368105	0.021322679	0.02243687	0.02812056	0.055402166	0.037637592	0.040874867	0.024386343	0.011677222	0.017535446	0.016448707	0.023112288	0.024533637	0.050237561	0.018176889	0.022279273	0.015790612	0.001969	0.012892294	0.012187897	0.026918592	0.011505823	0.027255998	0.024556483	0.025035309	0.013063883	0.021353361	0.016479168	0.019315811	0.005400377	0.016365247	0.011900565	0.033135925	0.016444182	0.023942021
0.0021791	0.421939074	0.191819509	0.14584827	0.130878385	0.087979998	0.046501613	0.061158065	0.06508328	0.041959428	0.047106163	0.030932421	0.040645948	0.03917515	0.039487536	0.040586446	0.021435464	0.022559004	0.028273136	0.055706059	0.037851999	0.041076449	0.02455059	0.011686731	0.01766055	0.016550421	0.023180533	0.024671689	0.050538225	0.018281707	0.022405303	0.015879103	0.002037686	0.012990521	0.012266599	0.027086675	0.011568041	0.027412022	0.024704868	0.025170362	0.013204438	0.021434472	0.01655589	0.019427438	0.00542454	0.016496988	0.011985854	0.033312583	0.016503249	0.024048089
0.002193971	0.42296328	0.192500698	0.146438865	0.131433092	0.088393684	0.046739914	0.061476742	0.06541353	0.042179964	0.047351181	0.031102548	0.04084334	0.039383822	0.039695355	0.04080139	0.021529452	0.02267534	0.028404485	0.05598949	0.038058161	0.041283721	0.024719159	0.011753295	0.017775229	0.016623075	0.023276076	0.0247907	0.050844951	0.018353996	0.022503326	0.015957761	0.002037686	0.013039635	0.012360604	0.027232871	0.011619148	0.027564164	0.024839651	0.025291682	0.013266908	0.021530605	0.016620499	0.019534772	0.005460784	0.016570178	0.01205977	0.033489241	0.016597755	0.0241633
0.002209264	0.424014212	0.193200297	0.147063886	0.131981278	0.088821854	0.046988569	0.06182254	0.065755693	0.04240877	0.047596955	0.031285434	0.041055724	0.039575836	0.039916346	0.041024404	0.02165268	0.022825381	0.028554408	0.056280572	0.038289473	0.041502373	0.024848828	0.011829368	0.017879483	0.016724789	0.023382993	0.024943034	0.051151677	0.01851303	0.022657362	0.016095412	0.002106372	0.013137862	0.012404328	0.027390449	0.011681366	0.027710725	0.024978144	0.02541529	0.013298142	0.021638753	0.016717411	0.019659279	0.005497028	0.016650687	0.012116629	0.033741609	0.016662729	0.024293142
0.002224312	0.425012478	0.19387806	0.147675222	0.132532172	0.089229628	0.047230449	0.062133467	0.066079785	0.042633441	0.047843485	0.031474275	0.041263735	0.039784811	0.040104651	0.041242745	0.021769642	0.022943166	0.028714945	0.056557064	0.03848945	0.041733217	0.024995786	0.011886423	0.018025438	0.016790177	0.023517208	0.025085846	0.051439005	0.018628691	0.022792728	0.016193735	0.002152162	0.013260645	0.012498333	0.027536645	0.011732473	0.027851463	0.025109218	0.02551143	0.013462124	0.021770935	0.016818362	0.01980096	0.005533272	0.016738515	0.012173488	0.033926679	0.016769049	0.024406524
0.002239848	0.426039828	0.194594121	0.148298319	0.133094383	0.089654825	0.047480084	0.062480234	0.066422217	0.042839366	0.048100224	0.031653758	0.041481117	0.039985608	0.04030564	0.041464485	0.021899137	0.023072187	0.028843641	0.056838004	0.038702208	0.041932361	0.025151388	0.011933969	0.018129691	0.016870096	0.023646873	0.025230246	0.051753005	0.018729895	0.022909422	0.016311722	0.002220849	0.013383429	0.012574849	0.027670586	0.011799135	0.027997539	0.025268731	0.025621305	0.013571445	0.021864063	0.01694354	0.019904001	0.005557435	0.016855618	0.012264462	0.034107542	0.016839929	0.024540023
0.002255013	0.427033379	0.19527531	0.148907517	0.133637526	0.090069963	0.047727758	0.062800364	0.066761971	0.043058799	0.048325958	0.031827287	0.041676635	0.040188828	0.040517362	0.041686649	0.021997302	0.023203744	0.028994891	0.05711592	0.038905895	0.04211281	0.025311313	0.012000533	0.018286072	0.016986341	0.023801562	0.025361951	0.052046394	0.018831098	0.023026116	0.016419877	0.002220849	0.013506213	0.012653551	0.027826413	0.011839132	0.028139489	0.025362709	0.025772382	0.013672958	0.021945175	0.017024301	0.020011334	0.005569516	0.016921489	0.012355436	0.034271582	0.016910809	0.024673522
0.002270806	0.428051297	0.195995336	0.149517357	0.134200968	0.090498686	0.047975561	0.063153426	0.067111899	0.043292843	0.048585344	0.032017829	0.041880899	0.04039326	0.040730547	0.041907964	0.022116353	0.023338563	0.029127566	0.057412873	0.039105459	0.042340403	0.025531749	0.012067096	0.018359049	0.017022668	0.02389483	0.025511111	0.052370093	0.018932302	0.02318482	0.016557529	0.002220849	0.013555326	0.012747556	0.02797436	0.011919126	0.028298911	0.025509857	0.025891412	0.01371981	0.022059332	0.017113137	0.020122962	0.005666167	0.017009317	0.012406609	0.034481888	0.016975783	0.024816165
0.00228606	0.429040917	0.196683984	0.150125913	0.134762072	0.090918871	0.048218762	0.063488812	0.067444157	0.043540394	0.048840571	0.032197313	0.042067047	0.040597086	0.040957391	0.042120784	0.022231226	0.023467946	0.029273509	0.057688653	0.039329762	0.042573685	0.025670063	0.012114642	0.018442452	0.017109852	0.024033595	0.025638055	0.052693792	0.019040734	0.023376199	0.016744342	0.002266639	0.013874564	0.012826259	0.02813544	0.011994676	0.028438192	0.02564464	0.026037911	0.013813514	0.022140443	0.01721005	0.020213122	0.005702411	0.017148378	0.012514641	0.034633309	0.017046663	0.024951492
0.002302022	0.430033682	0.197400717	0.150770179	0.1353217	0.091351638	0.048481136	0.06382008	0.067778958	0.0437794	0.049109788	0.032393809	0.042271311	0.040802426	0.041149599	0.042361639	0.022344012	0.023604215	0.02943272	0.058001086	0.039552416	0.042775267	0.025782442	0.012181206	0.018557131	0.017197036	0.024172359	0.025771347	0.053040525	0.019141938	0.023483558	0.016793503	0.002266639	0.013972791	0.012904961	0.028299145	0.012072448	0.028592276	0.025789316	0.02613634	0.013915026	0.022230567	0.017311	0.020311869	0.005786981	0.017258162	0.012588558	0.034809967	0.017123449	0.025094135
0.002317434	0.430989502	0.198088424	0.151370182	0.135869518	0.091766327	0.048720588	0.064158856	0.068111617	0.043998558	0.049367283	0.032595409	0.042489317	0.041007463	0.041362297	0.042576582	0.022492303	0.023727074	0.029576009	0.0582911	0.039769298	0.042993106	0.025972623	0.01224777	0.018703086	0.017342342	0.024270177	0.025939549	0.053375135	0.019228684	0.023623591	0.016823	0.002289535	0.014021905	0.012985849	0.028455847	0.012143554	0.02874005	0.025911733	0.026271394	0.013985304	0.02234172	0.017387723	0.020406323	0.005823225	0.017397223	0.012634045	0.0349698	0.017200236	0.025245921
0.002333732	0.432008992	0.198806501	0.15198387	0.13643911	0.092210053	0.048974568	0.06451095	0.068469176	0.044249693	0.049644063	0.032788503	0.042692331	0.041216438	0.041571091	0.042797047	0.022621798	0.023855007	0.029715318	0.058599797	0.039996075	0.043237769	0.026154159	0.012314334	0.018765638	0.017509445	0.024418041	0.026095056	0.053680649	0.019340731	0.023735617	0.016891825	0.002289535	0.014095575	0.013062365	0.028616926	0.012252435	0.028884913	0.026051462	0.026362956	0.014024347	0.022476906	0.017452331	0.020539417	0.005883632	0.017514327	0.012742077	0.035159076	0.017306556	0.025403194
0.002349263	0.432918437	0.199493133	0.152629205	0.136999723	0.092638811	0.049217513	0.0648536	0.068797016	0.044473812	0.049885677	0.032954376	0.042884101	0.041419355	0.041771592	0.043013265	0.02278471	0.023997075	0.029865242	0.058883406	0.04020306	0.043454795	0.026301116	0.012399916	0.018890742	0.01762569	0.024549981	0.026241042	0.054003135	0.019503379	0.023852312	0.01699998	0.002335325	0.014120132	0.013143253	0.028786759	0.01231243	0.029030988	0.026176353	0.026463674	0.014149286	0.022600075	0.017573472	0.020681098	0.005919876	0.01763875	0.012827365	0.035369383	0.01740697	0.025523892
0.002365609	0.433936355	0.200217258	0.153280741	0.13757153	0.093085648	0.049475669	0.065206663	0.069146542	0.04471337	0.050150357	0.033149171	0.043096485	0.041627118	0.0419999	0.043237129	0.022928824	0.024130444	0.030039046	0.059201532	0.040436435	0.043687265	0.026430785	0.012437953	0.019015847	0.017712874	0.024670548	0.026375921	0.054320772	0.019622655	0.02395967	0.017068806	0.002381116	0.014267472	0.013208838	0.028958344	0.01237687	0.029182645	0.026293825	0.026603306	0.014235181	0.022711228	0.01765827	0.020805605	0.005944039	0.017821724	0.012929711	0.035588102	0.01747785	0.025681164
0.002381353	0.43491497	0.200907585	0.153873047	0.138132757	0.093513991	0.049720276	0.065551008	0.069479068	0.04493997	0.050421843	0.033306538	0.043343226	0.041821555	0.042228696	0.043458019	0.023035344	0.024244605	0.030187643	0.059498129	0.040654141	0.043909168	0.026582065	0.012504517	0.019067973	0.017770997	0.024795663	0.026523494	0.054646896	0.019734702	0.024048358	0.017176961	0.002381116	0.014365699	0.013285354	0.029118547	0.012432422	0.029341096	0.026422425	0.026704024	0.014274224	0.022792339	0.017734993	0.020900059	0.006028609	0.017887595	0.013026371	0.035756347	0.017572357	0.025800033
0.002398012	0.435950181	0.201642191	0.154541903	0.13870764	0.093967016	0.049983375	0.06591521	0.06983087	0.045175668	0.050718284	0.033475814	0.043574974	0.042042644	0.042442369	0.043700148	0.023154395	0.024386673	0.030345527	0.059816255	0.040879681	0.044149766	0.02678089	0.012571081	0.019130525	0.017923569	0.024957176	0.026685349	0.054971807	0.019803376	0.024188391	0.017324445	0.002404011	0.014414813	0.013381546	0.029282253	0.012521304	0.029508283	0.026555971	0.026843656	0.014383546	0.022912505	0.017839981	0.020994513	0.006052771	0.017968104	0.013105974	0.035933005	0.017625517	0.02595182
0.00241388	0.436889495	0.202337087	0.155148321	0.139289781	0.094391452	0.050238293	0.066257133	0.070174105	0.045400339	0.050988635	0.033651045	0.043781737	0.042251922	0.042661896	0.043911693	0.0232818	0.024522579	0.030492796	0.060111963	0.04108007	0.044370043	0.026949459	0.012609117	0.019318182	0.017967161	0.025084567	0.026829748	0.055301567	0.019940724	0.02433776	0.017452264	0.002426907	0.014537596	0.013460248	0.029435453	0.012585744	0.029660667	0.026672206	0.026960397	0.014500675	0.023023658	0.017896514	0.021110434	0.006113178	0.018041294	0.013174204	0.036113868	0.01772593	0.026094462
0.002430841	0.437893264	0.203070417	0.155800713	0.139881517	0.094843233	0.050503351	0.066626663	0.070530458	0.045651474	0.051249155	0.033855197	0.043984126	0.042460896	0.042880935	0.044152124	0.023367433	0.024643989	0.030625472	0.060416923	0.041319217	0.044621208	0.027113706	0.0126947	0.019453711	0.018025283	0.025193759	0.026964627	0.05567376	0.020074457	0.024449786	0.017540755	0.002426907	0.014709494	0.013554253	0.029622795	0.012692403	0.029833435	0.026805753	0.02707485	0.014633423	0.023158843	0.017997464	0.021217768	0.006209829	0.018158397	0.013265178	0.036261083	0.017861784	0.026249906
0.002446827	0.438848299	0.203778416	0.156430224	0.140436839	0.095271092	0.050758908	0.066965196	0.070881859	0.04588855	0.051496064	0.034042336	0.044195886	0.042658968	0.043131684	0.044380235	0.023490662	0.024784244	0.030768761	0.060721349	0.041529501	0.044858555	0.027277953	0.012723227	0.019516264	0.01817059	0.025300676	0.02707729	0.055992609	0.020215419	0.024561813	0.017639077	0.002472697	0.014930504	0.013643886	0.029782998	0.01275462	0.029982908	0.026946719	0.027223638	0.014758361	0.023276005	0.018082263	0.021312221	0.006294399	0.018253544	0.01337321	0.036420916	0.017997637	0.026392549
0.002463881	0.4398615	0.204522228	0.157083685	0.141025993	0.095729061	0.05102533	0.067333999	0.071243032	0.046151539	0.051770196	0.034234579	0.0444445	0.042866731	0.043354138	0.044624064	0.023607624	0.024925224	0.030930625	0.061027377	0.041785965	0.045114597	0.027424911	0.012770773	0.019662219	0.018235978	0.02544854	0.027240731	0.056335706	0.020327466	0.024692511	0.017757064	0.002495593	0.015126958	0.013748822	0.029972091	0.012863501	0.030140145	0.02709634	0.027354113	0.014859874	0.023402178	0.018183213	0.021428142	0.006354806	0.018407243	0.013492614	0.036614398	0.018062611	0.026546164
0.002480056	0.4408354	0.205212958	0.157699725	0.141571227	0.096157818	0.051279225	0.0676689	0.071589747	0.046375383	0.052048488	0.034431075	0.044665005	0.043060865	0.043574641	0.044880212	0.023751739	0.025056057	0.031075242	0.061324864	0.042020577	0.04534788	0.027571869	0.012827828	0.019776897	0.018374019	0.025569106	0.027359742	0.056591513	0.020500958	0.024785866	0.017884884	0.002518488	0.015225185	0.013799104	0.030122665	0.012936829	0.03030078	0.027189081	0.027521214	0.014977004	0.023528351	0.018316468	0.021548356	0.006415213	0.01850239	0.01359496	0.036807881	0.018192558	0.026701608
0.002497474	0.441792007	0.205966378	0.158354041	0.142146848	0.096611293	0.051550248	0.068037703	0.071963905	0.046630377	0.052330183	0.034634377	0.044876764	0.043288617	0.04381173	0.045133811	0.023860347	0.025194138	0.031245066	0.061644413	0.042255188	0.045584414	0.027662637	0.012894392	0.019912427	0.018453938	0.02571242	0.0274851	0.05692976	0.020623848	0.024879221	0.01795371	0.002564279	0.015397083	0.013864689	0.030285495	0.013003491	0.03046093	0.027348595	0.027702048	0.015101942	0.023684566	0.018409342	0.021621343	0.006536027	0.018575579	0.01372005	0.037005569	0.018334318	0.026857052
0.002513995	0.442756474	0.206648441	0.158968798	0.142711766	0.09703369	0.051811259	0.068390039	0.072313566	0.046862491	0.052592593	0.034812159	0.045081652	0.043482448	0.044049307	0.045368719	0.023998195	0.025337655	0.031387029	0.061938876	0.042488975	0.045803066	0.027848495	0.012998992	0.019985405	0.018541122	0.025821612	0.027616805	0.057257096	0.020725052	0.025061264	0.018071697	0.002610069	0.01556898	0.013947764	0.030448325	0.013076819	0.030620109	0.027479668	0.027834813	0.01517222	0.023858806	0.018526445	0.02172009	0.006632678	0.018663407	0.013799652	0.037236906	0.018428825	0.026997866
0.002531624	0.443827842	0.207379284	0.159649201	0.143323678	0.097487303	0.052086841	0.068757631	0.072679959	0.047130443	0.052877313	0.034992493	0.045332141	0.043706566	0.044305422	0.045626566	0.024140221	0.025480809	0.031559507	0.062262695	0.042720287	0.046045289	0.028042998	0.013151138	0.020058382	0.01862104	0.025969476	0.027781833	0.057592918	0.020837098	0.025182627	0.018209349	0.00265586	0.01564265	0.014037397	0.030635667	0.013167923	0.030768854	0.027624344	0.028036249	0.015273732	0.024012017	0.018643548	0.021827424	0.006681003	0.018839063	0.013879254	0.03741777	0.018541051	0.027125878
0.002548177	0.444789165	0.208080429	0.160283417	0.143886136	0.097922836	0.052337754	0.069112147	0.073021052	0.047355113	0.053147664	0.035188989	0.045557018	0.043920386	0.044522021	0.045864872	0.024250918	0.025605118	0.031738619	0.062565164	0.042944178	0.04624931	0.028176989	0.013265248	0.020204337	0.01871549	0.026078668	0.027913538	0.057919041	0.02095276	0.02532266	0.018307671	0.00265586	0.015765434	0.014122657	0.030793244	0.013263472	0.030934099	0.027750471	0.028171303	0.015351819	0.024135186	0.018732384	0.021913291	0.006729329	0.018963486	0.0139816	0.037623871	0.018641465	0.027253891
0.002565952	0.445836166	0.208839897	0.160967883	0.14449731	0.098394286	0.052612996	0.069487003	0.073389989	0.047605973	0.053414991	0.035397395	0.04579189	0.044152075	0.044745451	0.046118046	0.024374146	0.025748998	0.031927018	0.062888806	0.043196932	0.046480967	0.028280724	0.013426903	0.02030859	0.018860796	0.026208334	0.028061111	0.058239103	0.021108179	0.025467361	0.018435491	0.002701651	0.016011001	0.01421229	0.030986714	0.013367909	0.031092307	0.027912458	0.02834756	0.015429906	0.024252347	0.018833335	0.022042092	0.006777654	0.01907327	0.014044145	0.037800528	0.018735972	0.02741665
0.002582657	0.446793559	0.209549777	0.161599746	0.145038977	0.098830822	0.052868766	0.069827958	0.073740051	0.047850492	0.053694417	0.035570073	0.046013644	0.04435681	0.044978638	0.046370796	0.024495286	0.025873669	0.032119397	0.063203907	0.043414225	0.046692303	0.028466582	0.013550522	0.020412844	0.018969776	0.026347098	0.028203924	0.058538555	0.021216612	0.025602726	0.018592807	0.002747441	0.016084672	0.014295365	0.031159174	0.013463457	0.031251244	0.028057133	0.028478035	0.015500184	0.024324446	0.018922171	0.022127959	0.006838061	0.019197693	0.014118062	0.038002423	0.018842292	0.027564779
0.002600865	0.447790254	0.210308438	0.162255987	0.14564769	0.099302998	0.053148012	0.070197487	0.074104571	0.048104935	0.053987077	0.035792088	0.046257261	0.044567601	0.045215239	0.046607403	0.024618514	0.02601465	0.032274628	0.063520788	0.043626984	0.046940217	0.028674052	0.013626595	0.020537948	0.019071491	0.026506337	0.028348323	0.05891196	0.021314201	0.025686746	0.018740291	0.002816127	0.016232012	0.014380625	0.031346516	0.013552339	0.031422312	0.028206755	0.028629113	0.0156954	0.024459632	0.019011008	0.02221812	0.006946794	0.019285521	0.014214722	0.038204317	0.018901359	0.027663532
0.002617794	0.448724852	0.211016571	0.162884643	0.146210517	0.099738531	0.053416607	0.070551761	0.074453964	0.048337325	0.054249866	0.035999643	0.046502752	0.044775365	0.045442083	0.046854205	0.024727122	0.026152006	0.032411283	0.063833043	0.043840979	0.047146676	0.028777787	0.013721687	0.020621351	0.019187736	0.026651926	0.028524459	0.059208987	0.021498536	0.025836115	0.018887775	0.002839023	0.016379353	0.014444024	0.031507595	0.013630112	0.031577609	0.028316807	0.028766455	0.015835956	0.024594818	0.019132148	0.022355507	0.007079689	0.019446538	0.014265895	0.038439861	0.019001772	0.027804345
0.002636098	0.44970897	0.211775971	0.163564832	0.146813449	0.100202342	0.053695214	0.070944537	0.07482598	0.048574401	0.05452362	0.036231015	0.046765733	0.045002814	0.045698198	0.047111627	0.02488168	0.026302046	0.032610296	0.064170207	0.044089609	0.047367767	0.028924745	0.013816778	0.020715179	0.019318512	0.026792965	0.028689487	0.059578755	0.021639498	0.025952809	0.018995929	0.002884814	0.016379353	0.014518354	0.031683557	0.013741215	0.03173606	0.028473848	0.028949579	0.015937468	0.024714983	0.019233099	0.022475721	0.007128014	0.019519728	0.014362555	0.038675404	0.019178972	0.027950646
0.002653277	0.450586973	0.212480341	0.164211236	0.147382057	0.100637426	0.053956651	0.071308497	0.075177648	0.048809547	0.054802668	0.036428362	0.046998107	0.045214211	0.045931872	0.047360129	0.025027883	0.026427442	0.032786755	0.064467516	0.0443135	0.047595359	0.029136537	0.013873833	0.020840284	0.019449288	0.026954478	0.028838647	0.059920639	0.021747931	0.026074171	0.019104084	0.0029535	0.016453023	0.014607987	0.031863895	0.013834541	0.031891114	0.028632125	0.029102945	0.016031172	0.024868194	0.01935424	0.022587348	0.00717634	0.019600237	0.014442157	0.03884365	0.019308919	0.028113405
0.002671729	0.451649695	0.213246192	0.164894419	0.147986342	0.1011114	0.054239562	0.071682627	0.075572288	0.049078601	0.055090035	0.036631663	0.047236102	0.045428031	0.046183109	0.047615852	0.025197061	0.026574584	0.032936678	0.064789378	0.044557182	0.047847337	0.029292139	0.013968924	0.020902836	0.019572799	0.027120541	0.029002088	0.060292832	0.021856363	0.026190865	0.019271233	0.003022186	0.016526693	0.014699806	0.032045985	0.0139412	0.032060484	0.028771854	0.029295225	0.016148302	0.024994367	0.019483456	0.022707562	0.007260909	0.019761255	0.014504702	0.039007689	0.019391613	0.028274335
0.002689028	0.452588223	0.213951167	0.165533339	0.148553228	0.101543545	0.054508327	0.072031089	0.07593587	0.049318158	0.055345639	0.036836666	0.047467226	0.04565336	0.046407026	0.04788092	0.025299403	0.026722087	0.033101196	0.065089534	0.04478932	0.04808631	0.029460708	0.01401647	0.021007089	0.019659983	0.02726613	0.029165529	0.060616531	0.021957567	0.026307559	0.019467878	0.003045081	0.01655125	0.014769764	0.032216693	0.014056747	0.032224759	0.028930132	0.029423412	0.016226389	0.025114532	0.019600559	0.022763376	0.007309235	0.01987104	0.014607048	0.039243232	0.019533373	0.028420635
0.002707914	0.453654875	0.214721183	0.16621417	0.149162926	0.102016793	0.054800015	0.07240982	0.076322344	0.049581699	0.055631493	0.037048473	0.047735204	0.04588717	0.04664753	0.048150236	0.025458138	0.026867054	0.033272347	0.065425275	0.045035064	0.048321218	0.029599021	0.014083034	0.021090492	0.019856146	0.027395796	0.029333731	0.060964477	0.022076842	0.026456928	0.019625194	0.003113767	0.016723147	0.014846279	0.032392655	0.014147851	0.032399467	0.02910943	0.029567622	0.016312284	0.025249718	0.019705547	0.022875003	0.007381723	0.019973505	0.014675279	0.039478776	0.019633786	0.02854499
0.002725382	0.454518729	0.21541608	0.166852448	0.149728459	0.102462593	0.055065499	0.072753923	0.076683785	0.049826218	0.055898442	0.037243268	0.047966953	0.04610523	0.046851934	0.048397038	0.025602252	0.02700441	0.033440845	0.06572721	0.045251533	0.048530116	0.02982378	0.014254198	0.02118432	0.01994333	0.02754366	0.029493999	0.061276052	0.02218166	0.02657829	0.019792343	0.003113767	0.016796817	0.014924982	0.032562488	0.014256732	0.032556462	0.029262761	0.029718699	0.016437222	0.025369884	0.019818612	0.022956577	0.007417967	0.020024738	0.014754881	0.039651227	0.01968104	0.028687633
0.002744368	0.455558656	0.216176085	0.167549744	0.150352428	0.102943343	0.055351136	0.073127569	0.077063431	0.050097201	0.056195261	0.037458478	0.048233682	0.046363571	0.047110488	0.048656159	0.025740101	0.027161699	0.033625264	0.06607327	0.045466765	0.048790222	0.030091762	0.014330271	0.021309425	0.020045045	0.027709722	0.029671721	0.061627635	0.022304551	0.026708988	0.020028317	0.003136662	0.016968715	0.014997125	0.032752456	0.014365613	0.032736024	0.029422275	0.02988351	0.016632439	0.025535111	0.019943791	0.023124018	0.00744213	0.020097928	0.014879971	0.039848916	0.019810986	0.028811988
0.002762066	0.456493254	0.216886704	0.168170274	0.150926326	0.103395158	0.055612445	0.073477968	0.077411084	0.050357985	0.056458428	0.037627754	0.048462308	0.046581631	0.047331967	0.04890721	0.025875861	0.027299418	0.033793761	0.066396912	0.045681997	0.049016189	0.030286265	0.014415854	0.021392827	0.020168556	0.027839388	0.029830402	0.061969519	0.022449127	0.026783672	0.020205298	0.003205348	0.017066942	0.015060524	0.032944176	0.014447829	0.032906122	0.029565714	0.030046033	0.016749569	0.025652272	0.020085122	0.023265699	0.007478374	0.020185756	0.014965259	0.040042398	0.019935027	0.028965603
0.002781406	0.457567766	0.217659677	0.168854098	0.151545989	0.103881888	0.055895782	0.073858152	0.077807062	0.050616012	0.056760163	0.037857425	0.048722791	0.046802114	0.047558323	0.049185021	0.026022064	0.027459968	0.033991448	0.06674742	0.045928566	0.049235654	0.030472123	0.014596527	0.021538782	0.02027027	0.028003176	0.030011298	0.062336862	0.022604547	0.026928373	0.020342949	0.003251139	0.017214282	0.015180763	0.033147275	0.014532268	0.033076221	0.029716572	0.030192532	0.01685889	0.025814495	0.020202224	0.023360153	0.007538781	0.020317497	0.01503349	0.04031159	0.02007088	0.029124704
0.002799174	0.458455988	0.218363039	0.169477837	0.152117304	0.104325579	0.05616476	0.074241969	0.078156053	0.050859428	0.057030514	0.038061577	0.048987021	0.047011089	0.047807609	0.049422054	0.026151558	0.027603485	0.034163926	0.067059675	0.046142561	0.049485193	0.030588825	0.014653582	0.021663887	0.020393781	0.028137391	0.0301795	0.062683596	0.022705751	0.027012393	0.020529762	0.003388511	0.017287952	0.015257279	0.033317109	0.01462115	0.03324098	0.029853828	0.030297828	0.017038489	0.025916635	0.020311251	0.023480366	0.007623351	0.020412644	0.015107406	0.040484042	0.020153574	0.029260032
0.002818799	0.459459757	0.219141858	0.170170214	0.152736598	0.104812413	0.056447799	0.074648548	0.078546275	0.051132066	0.057333005	0.038261476	0.049230014	0.047244898	0.048053479	0.049684573	0.02628523	0.027744828	0.034360285	0.0674036	0.046398613	0.049709535	0.030779006	0.01478671	0.021830692	0.020502761	0.02828753	0.030357222	0.063094584	0.022872014	0.02722711	0.020667414	0.003388511	0.01745985	0.015340354	0.03351408	0.014727809	0.03341763	0.030012106	0.030462639	0.017186853	0.026039805	0.020444505	0.023634927	0.007647514	0.020493153	0.015169951	0.040673318	0.02023036	0.029389873
0.002836814	0.460396713	0.219849789	0.170823033	0.153322799	0.105264885	0.056714178	0.074998462	0.078907582	0.051383752	0.057596929	0.038458823	0.049478004	0.047452661	0.048272518	0.049919906	0.026404281	0.02790103	0.03452613	0.067704645	0.046624566	0.049931438	0.031016732	0.014853274	0.02192452	0.020553618	0.028424019	0.030512729	0.063418283	0.022998518	0.027385815	0.020805066	0.003388511	0.017484406	0.015425614	0.033687416	0.014821135	0.033578265	0.030160491	0.03058167	0.017272749	0.02615997	0.02053738	0.023763728	0.007707921	0.020544386	0.015260925	0.040858388	0.020324867	0.029550804
0.00285669	0.461443714	0.220635596	0.171519901	0.153943199	0.105750162	0.057014472	0.075393176	0.079307844	0.051639298	0.057899419	0.038662975	0.049739111	0.047702219	0.048519852	0.050199417	0.026542129	0.028048533	0.034694628	0.06804857	0.046877319	0.050195608	0.031293358	0.014995911	0.022070475	0.020640802	0.028569609	0.030685691	0.063786839	0.023161167	0.027511844	0.020962382	0.003434302	0.017729974	0.015497758	0.033901896	0.014894463	0.033763893	0.030294037	0.030746481	0.017374261	0.026307172	0.020662559	0.023909702	0.007732083	0.020683447	0.015374643	0.041043458	0.020472534	0.02970259
0.002874874	0.462338224	0.221335195	0.172154972	0.154519189	0.106201597	0.057287413	0.075751082	0.079668347	0.051894568	0.058167124	0.038878185	0.049979605	0.047922097	0.048756941	0.05042498	0.02669251	0.028197124	0.034835264	0.068369187	0.047126774	0.050438645	0.031483539	0.015091002	0.022247706	0.020742517	0.02868335	0.030809462	0.064151758	0.023276828	0.0276052	0.021109866	0.003502988	0.017779087	0.015587391	0.034079608	0.014996678	0.033924285	0.030418928	0.030867801	0.017405496	0.026475404	0.020759471	0.024042796	0.007840816	0.020829826	0.015437188	0.041270589	0.020543414	0.029856205
0.002894933	0.463352997	0.222121002	0.17285355	0.155138114	0.106697315	0.057585918	0.076154513	0.080066468	0.052171341	0.058492302	0.039095947	0.050223222	0.048146214	0.049032081	0.05069557	0.026851245	0.028356225	0.035017029	0.068722186	0.047383651	0.050681681	0.031678041	0.015176585	0.022393661	0.020858762	0.028833489	0.030957036	0.064579719	0.023443091	0.027777907	0.02125735	0.003548779	0.018000098	0.015703258	0.034251192	0.015123335	0.034097295	0.030558657	0.031018878	0.017522626	0.026577544	0.020840232	0.02417589	0.007901223	0.020917654	0.015533848	0.041485102	0.020691081	0.030007992
0.00291338	0.464275805	0.222829941	0.173498244	0.155718041	0.107148093	0.057854513	0.076526221	0.080430719	0.05241779	0.058781937	0.039282236	0.050450598	0.048379115	0.049252584	0.050939399	0.026974473	0.028488145	0.035166952	0.069028569	0.047606305	0.050903584	0.031833644	0.015271676	0.022466639	0.021018599	0.02896088	0.031093501	0.064933727	0.023609354	0.027903937	0.021365504	0.003594569	0.018024655	0.015792891	0.034437659	0.015234438	0.03426157	0.030687258	0.031172244	0.017639755	0.026703718	0.020929068	0.024274637	0.00796163	0.021042077	0.015573649	0.041691202	0.020791494	0.030146977
0.002933734	0.465298439	0.223597673	0.174200029	0.15633881	0.107650655	0.058146541	0.076955563	0.080846242	0.052705313	0.059080269	0.039513608	0.050707333	0.048617164	0.04951065	0.051226556	0.027116499	0.028653045	0.035364639	0.069387974	0.047845864	0.051171006	0.032075692	0.015414313	0.022550042	0.021149375	0.029113293	0.031261703	0.065303495	0.023714172	0.028090648	0.021493324	0.003617465	0.018245666	0.015886896	0.034634631	0.015372206	0.03444647	0.030850481	0.031357657	0.017749077	0.026790837	0.021042133	0.024437785	0.008034118	0.021144543	0.015721482	0.041897303	0.020915535	0.03033351
0.002952328	0.466289631	0.224298751	0.174823126	0.156906804	0.108106895	0.058421697	0.077315648	0.081188138	0.052944319	0.059374441	0.039734773	0.050954073	0.048838859	0.049734567	0.05148058	0.027266879	0.028787502	0.035546404	0.069713751	0.04807058	0.051386406	0.032231294	0.015490386	0.02264387	0.021294682	0.029270257	0.03141721	0.065642954	0.023869592	0.028244685	0.021670305	0.003617465	0.018343893	0.015980902	0.034811467	0.015467755	0.034615597	0.030981555	0.03146982	0.017842781	0.026895982	0.02119154	0.024605226	0.008082443	0.02130556	0.015778341	0.042103404	0.021045481	0.030459693
0.002972959	0.467356283	0.22508066	0.175522132	0.157541229	0.108608905	0.058725826	0.077734819	0.081590676	0.05323267	0.059692813	0.039954236	0.051219553	0.049077817	0.049996536	0.051747348	0.027421437	0.028946965	0.035750724	0.070069418	0.04833694	0.051647325	0.032477665	0.015633023	0.022768974	0.021418192	0.029420396	0.031593346	0.066047881	0.024003325	0.02838005	0.021798124	0.003709046	0.018466676	0.016092396	0.035011941	0.015569969	0.034783026	0.031147251	0.031627764	0.018030188	0.027034172	0.021296528	0.0246868	0.008167013	0.021415345	0.015892059	0.042338947	0.021145895	0.030624281
0.002991666	0.468246077	0.225812377	0.176190347	0.158119926	0.109070779	0.059000855	0.07809781	0.081968315	0.053474708	0.059975642	0.040149882	0.051482535	0.049297391	0.050227771	0.051991176	0.027519602	0.029103892	0.035903301	0.070383274	0.048563305	0.051894426	0.032685134	0.015737624	0.022852377	0.021519907	0.029565985	0.031737745	0.066361881	0.024133444	0.028524751	0.021906279	0.003754837	0.018564903	0.016171098	0.035193155	0.015696627	0.034946573	0.031283271	0.031822333	0.018123892	0.027112279	0.021377289	0.024837067	0.008191176	0.021517811	0.015965976	0.042603934	0.021264028	0.030774239
0.003012439	0.469322947	0.226615318	0.176921855	0.158777848	0.109579599	0.059298763	0.078509475	0.082361616	0.053761129	0.060300442	0.040367644	0.051733023	0.049540892	0.050496082	0.052261342	0.027692957	0.029282925	0.036107621	0.07076741	0.048822243	0.052178104	0.032957438	0.015842224	0.022946205	0.021599826	0.029702475	0.031926575	0.066735286	0.024281635	0.02867412	0.022063595	0.003800627	0.018712244	0.016249801	0.0353875	0.015803286	0.035128076	0.031430419	0.032000879	0.018209787	0.027232445	0.021510543	0.025038855	0.008239501	0.021605639	0.016039892	0.042915188	0.021435322	0.030929683
0.003031451	0.470239466	0.227348849	0.177611452	0.159380657	0.110040056	0.059576561	0.078873677	0.082738183	0.054026874	0.060586674	0.040572646	0.051972892	0.049770158	0.050734635	0.05251749	0.027837071	0.029443114	0.036321228	0.07110493	0.049058916	0.052417077	0.033182197	0.015918297	0.023050459	0.021766928	0.029854888	0.032082082	0.067055348	0.024451513	0.028767475	0.022201247	0.003800627	0.018884141	0.016350364	0.035570465	0.01589439	0.035285314	0.031581277	0.03216569	0.018342535	0.02736763	0.021595342	0.025171949	0.008299908	0.021722742	0.016113809	0.043150731	0.021577082	0.031075983
0.003052551	0.471321053	0.228155149	0.178317942	0.160006594	0.110545729	0.059889425	0.079284857	0.083140186	0.054310263	0.060900508	0.040802317	0.052242745	0.050022745	0.051013678	0.052794027	0.027995806	0.029611275	0.036533509	0.071473052	0.049305072	0.052688563	0.033398312	0.016070444	0.023196414	0.021883173	0.029986829	0.032240763	0.067412992	0.024570788	0.02890284	0.022338898	0.003869313	0.018933255	0.016442183	0.035775316	0.016023269	0.035463177	0.031765522	0.032321346	0.018459664	0.027520841	0.02172052	0.02535227	0.008372396	0.021832527	0.016193411	0.043340007	0.021730656	0.031247886
0.003071607	0.472250934	0.228868994	0.178982094	0.160599561	0.111004286	0.060169736	0.079667705	0.08351769	0.054565533	0.06120678	0.040987755	0.052500729	0.050255645	0.051243937	0.053049325	0.028156629	0.029772913	0.036709968	0.071799541	0.049561537	0.052912904	0.033605781	0.016165535	0.023258966	0.022013949	0.030111944	0.032408965	0.067768212	0.02474428	0.029000864	0.022437221	0.003892209	0.018957812	0.01652963	0.035946024	0.016141039	0.035635944	0.031932455	0.032470134	0.01854556	0.027668044	0.021837623	0.025468191	0.008396559	0.021913036	0.016267328	0.043533489	0.021854696	0.031419788
0.003092896	0.473283001	0.229668642	0.179725363	0.161251332	0.111525515	0.060477615	0.080090992	0.083915409	0.054849473	0.061522505	0.041219127	0.052777453	0.050520044	0.051510785	0.05333181	0.028327896	0.029948685	0.036883772	0.072172289	0.049829134	0.05318439	0.033878086	0.016251117	0.023352794	0.022079337	0.030273457	0.032562885	0.068176776	0.024906929	0.029136229	0.022643699	0.00398379	0.019105152	0.016630194	0.036192896	0.016249919	0.035828609	0.032110517	0.032621211	0.018709541	0.027833271	0.021991068	0.025618458	0.008408641	0.022147243	0.016369674	0.043752208	0.021984643	0.031571575
0.003112143	0.474224673	0.230393707	0.180365566	0.16184676	0.111985834	0.060759631	0.080480136	0.084285819	0.055108052	0.061811762	0.041441143	0.053023569	0.050735075	0.051758606	0.053578187	0.028486631	0.030098001	0.037073498	0.072487569	0.050060859	0.053431491	0.034068266	0.016498355	0.023446622	0.022181052	0.030407673	0.03273426	0.068505324	0.025069577	0.029234252	0.022771518	0.004121162	0.019129709	0.016708896	0.036383739	0.016327692	0.035991428	0.032257666	0.0327906	0.018818863	0.027986481	0.022112209	0.025760139	0.008444885	0.022235071	0.016460648	0.043920454	0.022061429	0.031708731
0.00313372	0.475304688	0.231201687	0.181110759	0.162482169	0.112505577	0.061069554	0.080894464	0.084705625	0.055401364	0.062150174	0.041661457	0.053294671	0.05097797	0.052010818	0.05384368	0.0286391	0.030283921	0.037276492	0.072834518	0.050343299	0.053679405	0.034323281	0.016621974	0.023561301	0.022260971	0.030550987	0.032926264	0.068916312	0.025217768	0.029402292	0.022948499	0.004144058	0.019252493	0.016778854	0.036584213	0.016476569	0.036183122	0.032428308	0.032962279	0.018912566	0.028115659	0.022261615	0.025888939	0.008469048	0.022410727	0.01654025	0.044118142	0.022155936	0.03187149
0.003153142	0.476238499	0.231925207	0.181796507	0.163095435	0.112973052	0.061347522	0.081266899	0.085085272	0.055659116	0.062450018	0.041869862	0.053575143	0.051217231	0.052253761	0.054104501	0.028772771	0.030431787	0.037443663	0.073166166	0.050584508	0.053908623	0.034513462	0.016688538	0.023655129	0.022413543	0.030685202	0.033094466	0.069347911	0.025398489	0.029551661	0.02308615	0.004235639	0.019399833	0.016885976	0.036761925	0.016587672	0.036363897	0.032579166	0.033124801	0.018975036	0.028235824	0.022342376	0.0259791	0.008481129	0.022593701	0.016653968	0.044353685	0.02229179	0.032039735
0.003174957	0.477284714	0.23273191	0.182518393	0.163740809	0.113495561	0.061662772	0.081708591	0.085496109	0.055951601	0.062771793	0.042080819	0.053870607	0.051454372	0.052519633	0.054398454	0.028950303	0.030607197	0.037650636	0.073529307	0.050837674	0.054171168	0.03469932	0.016812156	0.023728107	0.022551584	0.030858089	0.033280122	0.069740714	0.025571981	0.02967769	0.023164808	0.004235639	0.019473503	0.016979981	0.036971153	0.01672544	0.036568937	0.032747336	0.033282745	0.019060931	0.028380023	0.022463516	0.026125074	0.008541536	0.022740081	0.01679043	0.04463129	0.02243355	0.032261014
0.003194753	0.478197303	0.233446896	0.183172067	0.16432984	0.113964245	0.061947131	0.082095556	0.085870669	0.056219001	0.063081846	0.042286672	0.054124843	0.05168697	0.052778187	0.054679665	0.029081886	0.030773184	0.037817807	0.073862023	0.051087953	0.054420707	0.034872212	0.016916757	0.023801084	0.022711421	0.03098548	0.033429282	0.070098358	0.025749087	0.029775714	0.023351621	0.004258534	0.019645401	0.0170718	0.037161997	0.016823211	0.036735638	0.032924162	0.033477314	0.019271765	0.028497184	0.022592733	0.026236701	0.00857778	0.022886461	0.01688709	0.044824772	0.022533963	0.032420116
0.003214793	0.479166487	0.234187348	0.183865514	0.1649388	0.114438012	0.062228039	0.08248809	0.086252324	0.056478406	0.063375262	0.042484869	0.054365962	0.05191987	0.053028936	0.054948131	0.029215558	0.030927574	0.038003553	0.07420577	0.051347716	0.054696257	0.035088326	0.01699283	0.023894912	0.022798605	0.031137893	0.033583203	0.070454791	0.025879206	0.029925082	0.023459776	0.00432722	0.019792741	0.017176737	0.037336207	0.016898761	0.036904523	0.033072547	0.033662727	0.019365469	0.028638378	0.022689646	0.026361209	0.008601943	0.02303284	0.016938263	0.045035079	0.022652097	0.032573731
0.003235579	0.480112875	0.234971005	0.184570935	0.165578884	0.11493207	0.0625268	0.082903628	0.086665972	0.056762622	0.063694012	0.042711138	0.054659551	0.052173062	0.053285538	0.055239961	0.029388913	0.031106245	0.038197259	0.07456642	0.051615726	0.054937668	0.035321729	0.017116449	0.023988741	0.02290032	0.031301681	0.033781554	0.07079425	0.026009325	0.030037109	0.02360726	0.004441697	0.019866411	0.017296976	0.037530553	0.016992087	0.03708457	0.033233297	0.033820671	0.019521642	0.028764551	0.022814824	0.02652865	0.008650268	0.023186539	0.017040609	0.045274829	0.02278795	0.032731003
0.00325668	0.481085989	0.235735915	0.185279349	0.16621823	0.115426785	0.062836084	0.083319652	0.087061147	0.057022027	0.064005956	0.042919543	0.054935026	0.05242686	0.053542141	0.055519897	0.029533027	0.031274044	0.038392292	0.074940236	0.051868067	0.055191271	0.035533521	0.017202031	0.024092994	0.023038361	0.031404049	0.033933887	0.071161594	0.02622619	0.030125796	0.023725247	0.004464592	0.020038309	0.017386609	0.037737154	0.017078748	0.037256366	0.033396521	0.033999217	0.019654389	0.028899737	0.022952117	0.026708971	0.008722756	0.023369514	0.017137269	0.045506166	0.022888364	0.032904735
0.003278075	0.482075609	0.236506805	0.185991612	0.166848473	0.115935812	0.063141236	0.083718239	0.08745726	0.057301556	0.064342855	0.043128799	0.055181142	0.05267127	0.053805573	0.055813001	0.029683408	0.031440756	0.038587325	0.075308002	0.052141024	0.055490394	0.035723702	0.017316141	0.024197248	0.023111014	0.03151779	0.034108436	0.071537424	0.026338237	0.030261162	0.023882563	0.004510383	0.020210206	0.017460939	0.037949008	0.017160964	0.037434715	0.033565927	0.034182341	0.019771519	0.029079985	0.023053068	0.026807718	0.008759001	0.023501255	0.017222557	0.045712267	0.023071471	0.033071151
0.003299531	0.483008635	0.237286564	0.186720554	0.167477116	0.116442384	0.063440678	0.084140074	0.08786716	0.05758715	0.064650262	0.043348262	0.055454118	0.052928399	0.054073396	0.056099309	0.029854674	0.031594058	0.038816853	0.075665805	0.052395015	0.05572774	0.035900916	0.017449269	0.024374479	0.023198198	0.031645181	0.034284572	0.071899918	0.026446669	0.03041053	0.024020215	0.004579069	0.020283876	0.017587736	0.03815736	0.017316508	0.037608695	0.03370071	0.034344863	0.019919883	0.029221179	0.02319036	0.026910758	0.008819408	0.023676911	0.017290788	0.045914161	0.023183698	0.03323391
0.003321221	0.48394166	0.238059403	0.187468741	0.168098993	0.116947885	0.063736541	0.084546653	0.088274919	0.057858409	0.064945947	0.043577933	0.055722097	0.053174323	0.05433878	0.056357156	0.030005054	0.031766569	0.039017193	0.07602005	0.052641996	0.055993536	0.036082452	0.017534851	0.024520434	0.023314443	0.031777121	0.034425798	0.072295145	0.026573174	0.030522557	0.024098873	0.004601964	0.020529444	0.01765988	0.038347329	0.017400946	0.037794081	0.033873826	0.034491362	0.020029204	0.029365377	0.023287273	0.027043852	0.008903977	0.023772058	0.017444307	0.046145499	0.023295924	0.033398498
0.003343064	0.484930495	0.238841379	0.18817181	0.168742646	0.117444605	0.06403952	0.084965098	0.088682543	0.05812195	0.065270368	0.043813558	0.055986952	0.053431452	0.054596358	0.056632844	0.030184675	0.031920596	0.039200286	0.076375006	0.052923612	0.056221129	0.036281277	0.017639452	0.024728941	0.023481546	0.031934084	0.03459876	0.072718257	0.026721365	0.030611245	0.024256189	0.00467065	0.020627671	0.017738582	0.038571439	0.017514271	0.037988444	0.034018501	0.034642439	0.020154143	0.029524596	0.02341649	0.027172653	0.008976465	0.02389648	0.017540967	0.046385248	0.023443591	0.033563086
0.003364894	0.48590125	0.239601922	0.188884073	0.16938556	0.117950728	0.064348336	0.085384754	0.089113863	0.058413884	0.065615208	0.044033872	0.056271172	0.053675256	0.054861254	0.056896213	0.03032879	0.032105429	0.039397972	0.076737791	0.053186673	0.056480423	0.036436879	0.017715525	0.024885321	0.023648649	0.032088773	0.034784416	0.073088025	0.02687317	0.030793288	0.024334848	0.00467065	0.020750454	0.017806353	0.038741272	0.017605376	0.038175528	0.03419409	0.034802673	0.02028689	0.029686819	0.023525516	0.027301454	0.009036872	0.024020903	0.0176888	0.046629204	0.023608978	0.033744132
0.003386855	0.48687908	0.240388333	0.189579444	0.170040284	0.118462589	0.064660773	0.085799082	0.089532732	0.058708024	0.065943033	0.044260141	0.056532904	0.053940866	0.055123223	0.057188467	0.030474993	0.032271053	0.039577084	0.077095594	0.053456332	0.056767352	0.036652994	0.017829634	0.025072977	0.02378669	0.032252561	0.034960552	0.073475979	0.027046662	0.031031344	0.024482331	0.004693546	0.020848681	0.017928779	0.03894087	0.017718701	0.038346839	0.034348658	0.034965195	0.020450872	0.029846038	0.023658771	0.027425961	0.009121442	0.024101412	0.017774088	0.046860541	0.023715298	0.033897747
0.003408831	0.487819966	0.24116097	0.190298977	0.170709401	0.118973587	0.064969972	0.086224791	0.089941696	0.058986726	0.066272748	0.0444745	0.056804631	0.054214047	0.055393485	0.057468828	0.030619107	0.032438852	0.039764156	0.077457133	0.053734649	0.057046153	0.036886397	0.017924726	0.025198082	0.023881139	0.032416349	0.035143035	0.073810589	0.027169552	0.031190048	0.024600319	0.004830918	0.020996022	0.018031529	0.039161478	0.017818693	0.038544357	0.034520537	0.035116272	0.020607045	0.029972212	0.023771836	0.027601989	0.009133523	0.02425511	0.017865062	0.047096085	0.023827525	0.034102567
0.003431094	0.4888088	0.241944895	0.19101509	0.171362526	0.119484687	0.065279129	0.08664372	0.090356014	0.059268736	0.066590741	0.04468971	0.057102593	0.054467239	0.055683748	0.057754286	0.030792463	0.032606651	0.039961843	0.077828458	0.05402245	0.057329832	0.037111156	0.018067363	0.025312761	0.023982854	0.032546014	0.035322344	0.074237338	0.027328586	0.031316078	0.024777299	0.004876709	0.021118806	0.018147396	0.039352322	0.017940907	0.038732654	0.034675105	0.035283373	0.020747601	0.030125422	0.023856634	0.027730789	0.009181849	0.024394171	0.017927607	0.047335835	0.023945659	0.034314703
0.003453389	0.489817286	0.242729559	0.191754509	0.172011468	0.120010514	0.065589351	0.087066766	0.090769529	0.059565633	0.066915919	0.044920232	0.057374945	0.054720129	0.05594279	0.058037195	0.030955375	0.032776262	0.040152895	0.078200495	0.054310251	0.05760213	0.037331593	0.018200491	0.02544829	0.024164487	0.032691603	0.03550324	0.074609531	0.027455091	0.031446776	0.024855957	0.004899604	0.021266146	0.018239215	0.03955192	0.01806312	0.038922892	0.03485193	0.035477942	0.020895965	0.030284641	0.023981813	0.027855297	0.009230174	0.024525913	0.018035639	0.047516698	0.024164206	0.034517694
0.003475974	0.490804548	0.243507168	0.192493929	0.172659918	0.12053527	0.065896973	0.087499498	0.091188934	0.059841854	0.067242988	0.045152455	0.057636677	0.054989373	0.056200856	0.058337946	0.031141261	0.032966169	0.040366503	0.078567016	0.054594753	0.057875242	0.03759093	0.018276564	0.02558382	0.024273467	0.032837193	0.035669855	0.075012033	0.027628583	0.031586809	0.024993609	0.00496829	0.021560827	0.018313545	0.039748892	0.018196443	0.039118226	0.035025046	0.035638175	0.021091182	0.030422831	0.024098915	0.028022738	0.0092785	0.024716206	0.018143671	0.047756448	0.024311872	0.034696912
0.003498655	0.491785522	0.244295595	0.193196784	0.173322762	0.121053077	0.066211243	0.087921817	0.091600976	0.060138474	0.067580265	0.045354055	0.057897785	0.055238931	0.05646624	0.0586319	0.031320882	0.03313723	0.040588071	0.078938519	0.054878843	0.05815892	0.037820011	0.018362146	0.025792327	0.02444057	0.032973682	0.035845991	0.07538665	0.027762316	0.031666161	0.025200087	0.005059871	0.021708168	0.01842504	0.039980881	0.018329767	0.039321325	0.035198162	0.035837322	0.021270781	0.030549005	0.02423217	0.028168712	0.009314744	0.0249065	0.018223273	0.047924693	0.024412286	0.034863328
0.003521412	0.492782217	0.245088054	0.193948178	0.173991387	0.121573477	0.066528452	0.088346315	0.092040729	0.060440057	0.067919811	0.04558968	0.05816264	0.055509689	0.056740405	0.058925854	0.031467086	0.033298143	0.040788411	0.079318029	0.055155924	0.058431219	0.038027481	0.018457237	0.025969558	0.024571346	0.033153394	0.036014192	0.075794002	0.027939422	0.031829533	0.025367235	0.005105662	0.021830951	0.018519045	0.040200614	0.018445314	0.039521027	0.035350257	0.036041047	0.021465997	0.03070522	0.024381577	0.028323273	0.00936307	0.024994328	0.018308562	0.048193886	0.024577673	0.03503706
0.003544321	0.493779697	0.245870031	0.194685031	0.174659152	0.122092425	0.066848133	0.088793576	0.092472316	0.060735575	0.068224949	0.045822754	0.058416252	0.055781659	0.057019448	0.059229153	0.031655061	0.033477539	0.040991404	0.07968971	0.055457744	0.058723838	0.038230629	0.018609384	0.02616764	0.024752979	0.033317182	0.036233172	0.076195291	0.028091228	0.032011576	0.025495054	0.005197243	0.021953735	0.018610864	0.040424724	0.018547529	0.03971539	0.035528319	0.036194413	0.021583127	0.030849418	0.024510794	0.0284993	0.009399314	0.025082156	0.01839385	0.048471491	0.024701713	0.035201647
0.003567403	0.494759885	0.246660877	0.195421244	0.175310308	0.122619773	0.067166535	0.089237448	0.092921975	0.061038261	0.068553152	0.046043068	0.058710466	0.056045451	0.057291174	0.05952693	0.031817973	0.033652224	0.041203685	0.080062992	0.055774407	0.058983944	0.038446743	0.018713984	0.026438699	0.024861959	0.033471871	0.036426762	0.076595368	0.028257491	0.032193619	0.025534383	0.005197243	0.022125632	0.018700497	0.040617318	0.018620857	0.039913878	0.035719983	0.036354647	0.021731492	0.0309816	0.0246602	0.028653861	0.009532209	0.025199259	0.01851894	0.048715447	0.024784406	0.035399153
0.003590758	0.495766013	0.247453402	0.196150399	0.17595802	0.123143872	0.067484852	0.089683014	0.093346333	0.061352249	0.068885135	0.046266784	0.059019048	0.056319844	0.057580949	0.059827255	0.031968353	0.033822922	0.04143056	0.080439121	0.056030047	0.059248114	0.03866718	0.018752021	0.026636781	0.024985469	0.033649307	0.036579096	0.077009993	0.028409296	0.032300978	0.0256917	0.005243034	0.022322086	0.018770454	0.040830048	0.018725293	0.040117462	0.035916593	0.036530903	0.021895473	0.031128802	0.024744999	0.028791248	0.009653023	0.025301725	0.018638343	0.048967815	0.02497342	0.035561911
0.003614099	0.496732052	0.248244718	0.196878058	0.176628368	0.123667521	0.067811691	0.090123737	0.093768549	0.061632054	0.069214473	0.046515169	0.05929827	0.056599385	0.057871701	0.060111864	0.032137531	0.033989272	0.041649474	0.080807777	0.056303416	0.059500092	0.038904905	0.018894658	0.026730609	0.025116245	0.033806271	0.036764753	0.077420982	0.028593631	0.032473685	0.025799854	0.005243034	0.022395757	0.018868832	0.041062036	0.018820842	0.040325172	0.036115676	0.03673005	0.022067264	0.031321066	0.024854026	0.028945809	0.00971343	0.025448105	0.018740689	0.049249626	0.025144714	0.035731985
0.003637563	0.497691803	0.249039126	0.197635226	0.177286167	0.124196632	0.068138998	0.090584801	0.094193844	0.061906069	0.069569143	0.046756749	0.05959311	0.056861057	0.05814489	0.060419836	0.032300443	0.034170118	0.04188431	0.081204901	0.056560293	0.059770765	0.039116697	0.019008767	0.026897415	0.025348736	0.033976883	0.036972624	0.077845306	0.028727365	0.032604383	0.025937506	0.005288825	0.02251854	0.018980327	0.041306281	0.018934167	0.040529969	0.036270244	0.036931487	0.022160968	0.031462261	0.024995356	0.02910037	0.009785918	0.025594484	0.018848721	0.049422077	0.025286474	0.035902059
0.003661193	0.498680637	0.249831651	0.198372721	0.177947166	0.124729719	0.06846507	0.091027219	0.094625966	0.062201312	0.069909824	0.046982166	0.059891697	0.057121518	0.058417103	0.060730781	0.032490507	0.034346615	0.042093937	0.081592951	0.056844795	0.060047941	0.039401968	0.019075331	0.027053795	0.025494042	0.034206641	0.037156694	0.078270843	0.028871941	0.032777091	0.026065326	0.005380406	0.022567654	0.019065587	0.041539146	0.019027494	0.040734766	0.036449542	0.037077986	0.022340567	0.031615471	0.025128611	0.029220584	0.009858406	0.025726226	0.018928324	0.049611353	0.025369167	0.036079448
0.003684898	0.499627026	0.250623438	0.199129247	0.178626494	0.125263324	0.068791354	0.091478354	0.095064916	0.062508684	0.070249748	0.047232253	0.060177166	0.0573947	0.058684926	0.061038328	0.032695192	0.034522749	0.042314178	0.081980111	0.057151563	0.060359255	0.03963105	0.01919895	0.027324854	0.025697472	0.034413651	0.03733283	0.078681831	0.029009289	0.032954466	0.026222642	0.005471988	0.022665881	0.019188013	0.041734367	0.019123042	0.04093471	0.036621422	0.037233641	0.022426462	0.031738641	0.025342626	0.029336505	0.00989465	0.025901882	0.01903067	0.04987634	0.025522741	0.036256837
0.003708723	0.500557693	0.251415829	0.199883421	0.179309144	0.125812209	0.069117341	0.091900916	0.095495164	0.062819088	0.070582866	0.047488293	0.060473254	0.057660309	0.058962506	0.061345451	0.032849749	0.034711206	0.042545033	0.082361222	0.057452146	0.060641308	0.039955221	0.019332078	0.027543786	0.025850044	0.034591088	0.03752642	0.07908312	0.029179167	0.033141177	0.026281635	0.005540674	0.022788665	0.019277646	0.041963729	0.019229701	0.041130044	0.036801957	0.037412186	0.0225514	0.031918888	0.025508185	0.029491066	0.009942976	0.026040942	0.01912733	0.050158151	0.025623154	0.036421425
0.003732556	0.501548886	0.252225287	0.200632249	0.179979123	0.126345537	0.069450272	0.092339217	0.095926751	0.063111849	0.070923925	0.047718815	0.060761847	0.057924102	0.059244476	0.061661493	0.033025193	0.034884804	0.042734759	0.082738952	0.057727577	0.060911168	0.040223203	0.019503243	0.027700167	0.026017146	0.034775349	0.037724771	0.079501383	0.029377959	0.033337223	0.026370126	0.005586464	0.022837778	0.01936072	0.042193967	0.019343026	0.041333871	0.036952815	0.037602177	0.022707574	0.032129178	0.025629326	0.02967568	0.010027546	0.026209279	0.019252419	0.050410519	0.025694034	0.036622588
0.003756758	0.50249606	0.253032192	0.201388988	0.180659559	0.126880871	0.06978968	0.092784057	0.096364898	0.063407643	0.071249102	0.047975706	0.06108542	0.058168814	0.059520592	0.06199028	0.033194371	0.035052603	0.042952347	0.083127358	0.058025686	0.061186718	0.040434995	0.019617352	0.02793995	0.026249637	0.034939137	0.03792947	0.07993783	0.02955868	0.033528602	0.026497945	0.005586464	0.022911448	0.019478773	0.042420704	0.019469683	0.041538426	0.037109856	0.037778434	0.022832512	0.032282388	0.02574239	0.029808774	0.010087952	0.026297107	0.01932065	0.050704948	0.025823981	0.036776203
0.00378107	0.503484894	0.253833453	0.202143162	0.181332982	0.127417622	0.070117583	0.093254081	0.096818439	0.063710604	0.071610579	0.048241103	0.06136964	0.058450475	0.059804026	0.062305473	0.033411587	0.0352291	0.043160647	0.083508469	0.058313487	0.061486653	0.040685688	0.019769498	0.02809633	0.026409474	0.035137047	0.038116713	0.080329421	0.029779159	0.033682638	0.0266061	0.005586464	0.023107902	0.019579337	0.042646564	0.019567454	0.04173473	0.037287918	0.037966136	0.022949642	0.032438603	0.025948329	0.029980508	0.010196685	0.026428849	0.019388881	0.050978347	0.025953928	0.036986509
0.003805579	0.504457222	0.25462235	0.202871035	0.18198906	0.127959351	0.070448299	0.093725557	0.097252971	0.064037273	0.071929329	0.04847843	0.061656983	0.058737891	0.060082093	0.062608348	0.033597474	0.035419007	0.043371601	0.083896519	0.058611183	0.061799593	0.040932058	0.019845572	0.028273561	0.026518454	0.03537363	0.038286501	0.080780417	0.02992735	0.033832007	0.02669459	0.005632255	0.023181573	0.019701763	0.042889059	0.019707444	0.0419388	0.037454851	0.038227087	0.023129241	0.032624859	0.02608966	0.030126482	0.010208766	0.026582547	0.019536714	0.051197066	0.026083875	0.037154754
0.003830127	0.50538789	0.255422267	0.203623926	0.182643415	0.12849859	0.070785321	0.094174756	0.097688038	0.064348504	0.072280219	0.048720861	0.061941203	0.059024398	0.060351868	0.062930338	0.03378336	0.035602389	0.043569288	0.08428528	0.0588928	0.0620914	0.041156817	0.019940663	0.028513344	0.026656495	0.035587464	0.03850072	0.081228988	0.030136986	0.034000047	0.026861739	0.00565515	0.0232798	0.019808885	0.043107916	0.019825213	0.042137288	0.037646515	0.038391899	0.023246371	0.032796095	0.026198687	0.030281043	0.010317499	0.026721608	0.019616316	0.051466258	0.026207915	0.037363232
0.003855016	0.506344496	0.256212441	0.20437981	0.183324096	0.129035203	0.071122598	0.094632914	0.098123775	0.0646862	0.072639805	0.048952233	0.062217303	0.059298488	0.06062652	0.063245531	0.03396507	0.035788309	0.043774935	0.084667281	0.059183487	0.062375078	0.041372931	0.020073791	0.028701001	0.02675821	0.03576945	0.0387197	0.0816521	0.030317707	0.0342241	0.027097713	0.005700941	0.023378027	0.019933497	0.043337279	0.01994076	0.042350093	0.037841888	0.038584179	0.023363501	0.032961322	0.026344056	0.030388377	0.010389987	0.02685335	0.019695919	0.05169339	0.026402835	0.037547936
0.003879957	0.507268876	0.257030701	0.205107469	0.183996044	0.129580389	0.071468908	0.095095673	0.098577852	0.064984199	0.073001281	0.049174248	0.062532756	0.05957924	0.060925565	0.063556052	0.034136336	0.035963357	0.043992522	0.085052662	0.059482008	0.062663633	0.04159769	0.020187901	0.028867807	0.02686719	0.035942338	0.038875207	0.082105521	0.030480356	0.034443485	0.027196036	0.005723836	0.023525367	0.020060295	0.04357452	0.020060751	0.042555133	0.038013768	0.038732967	0.023504057	0.033159594	0.02647731	0.030521471	0.010486638	0.027058281	0.019809636	0.051928933	0.026544595	0.037738126
0.003905022	0.508245133	0.257837471	0.205868272	0.184684353	0.130127994	0.07181019	0.095548746	0.099031259	0.065297911	0.07333024	0.049416678	0.062868198	0.059860599	0.061183631	0.063873794	0.034307603	0.036139129	0.044195516	0.085455835	0.059793311	0.062968445	0.041822449	0.020282992	0.029003336	0.026997966	0.036142523	0.039064037	0.082518934	0.030614089	0.034602189	0.027304191	0.005746732	0.023623594	0.020169603	0.043794253	0.020176298	0.042764783	0.038196776	0.038920668	0.023644612	0.033327826	0.026602489	0.030680325	0.010559126	0.027255894	0.019951784	0.05221495	0.026680449	0.037933803
0.003930204	0.509190736	0.258638732	0.2066372	0.185358268	0.130676948	0.072152794	0.096010779	0.099466058	0.065607764	0.073690961	0.049665063	0.063170533	0.060126814	0.061456332	0.06420343	0.034516465	0.036318525	0.044379935	0.085854738	0.060072041	0.063261064	0.042077464	0.020406611	0.029243119	0.027201395	0.036335883	0.039279843	0.082962656	0.030791195	0.034723551	0.027481171	0.005815418	0.023770935	0.020276725	0.044020114	0.020285179	0.042962543	0.038373601	0.03908548	0.023746125	0.033568156	0.02674382	0.030839179	0.010607452	0.027372997	0.020031386	0.052521998	0.026804489	0.038081932
0.003955645	0.510162277	0.259447451	0.207405058	0.18603772	0.131225694	0.072495013	0.096465789	0.09991893	0.065927265	0.074044119	0.049924506	0.063470994	0.060394544	0.061735375	0.064513101	0.03468982	0.036508794	0.044585582	0.086260758	0.060357368	0.06354962	0.042319512	0.020492193	0.0293995	0.027324906	0.036499671	0.039455979	0.083417289	0.030964687	0.034984946	0.027707313	0.005861208	0.023942832	0.020372917	0.044231968	0.020387394	0.043172922	0.038592469	0.03930065	0.023855446	0.033736388	0.026909379	0.03099374	0.010692021	0.027534015	0.020167847	0.052761748	0.026993503	0.038257492
0.003981193	0.511060717	0.260260403	0.208180829	0.186699825	0.131770569	0.07283996	0.096910386	0.100365109	0.066242631	0.07439463	0.050173742	0.063783948	0.060673177	0.06201637	0.064846985	0.03488615	0.036695439	0.044805823	0.086650587	0.06062579	0.063808913	0.042544271	0.020596794	0.029545455	0.027484743	0.036647535	0.03965433	0.083875559	0.03116348	0.035176325	0.0278253	0.005884104	0.024041059	0.020482225	0.044482341	0.020478498	0.043386697	0.038789079	0.039440282	0.023972576	0.033886594	0.027046671	0.031144008	0.010776591	0.027702352	0.020315681	0.053026734	0.027076196	0.038433052
0.004006965	0.512004748	0.261067912	0.208927305	0.187376201	0.132322081	0.073190786	0.097385738	0.100815169	0.066570403	0.074728883	0.05042723	0.064079412	0.060952112	0.062311024	0.065157505	0.035076214	0.036880272	0.045039332	0.087063546	0.06092596	0.064093404	0.042734452	0.020701394	0.029660133	0.027724499	0.036804499	0.039868549	0.084371412	0.031333357	0.035349033	0.027913791	0.005929894	0.024237513	0.020580603	0.044721333	0.020562936	0.04361309	0.038991872	0.039641718	0.024152175	0.034066842	0.02719204	0.031345796	0.010849079	0.02785605	0.02044077	0.053249659	0.02721205	0.038672619
0.004032732	0.51294249	0.261880058	0.209674422	0.188067832	0.132872867	0.073541485	0.097844138	0.101253583	0.066891834	0.075083932	0.050712193	0.064381747	0.061254065	0.062612995	0.065473973	0.035278809	0.037075252	0.045286108	0.087462271	0.061214173	0.064377082	0.042980822	0.020758449	0.029816514	0.027848009	0.036979661	0.040109744	0.084806648	0.031517693	0.03556375	0.028012113	0.00599858	0.024458524	0.020687725	0.044968204	0.020691816	0.04382638	0.039209504	0.039808819	0.024284922	0.034265115	0.027389903	0.031547583	0.010933649	0.028060982	0.020554488	0.053573532	0.02738925	0.038870124
0.00405865	0.513951761	0.262691128	0.210443992	0.188749129	0.133428492	0.073903772	0.098307866	0.101710203	0.067236421	0.07544503	0.050956324	0.064712191	0.061521795	0.06290082	0.065808707	0.035464696	0.037264434	0.045528904	0.087877899	0.061515581	0.064693274	0.043201259	0.020825013	0.029941618	0.027986051	0.037168472	0.040323963	0.085303713	0.031662269	0.035820478	0.028179262	0.00599858	0.024704091	0.020777358	0.045215076	0.020822917	0.044048163	0.039401168	0.039982786	0.024441095	0.03443635	0.027527196	0.031689264	0.010969893	0.028156129	0.020628404	0.053914229	0.027560543	0.039042027
0.004084728	0.5149516	0.26350744	0.211206719	0.189440514	0.133983046	0.074243734	0.098779585	0.102162941	0.067555095	0.075800079	0.051208112	0.065012652	0.061780742	0.063196937	0.066134944	0.035652672	0.037471374	0.04572659	0.088286054	0.06181369	0.064978578	0.043464918	0.020948632	0.030087573	0.028153153	0.037325435	0.040550876	0.085741373	0.031835761	0.036063202	0.028405404	0.006067267	0.024777761	0.020884481	0.045442687	0.020938465	0.044270189	0.039612616	0.040122418	0.024558225	0.03461059	0.027664489	0.031873878	0.011042381	0.028353741	0.020736436	0.054175009	0.02776137	0.039206614
0.004111025	0.515900346	0.264318309	0.211967735	0.190131652	0.134537635	0.074594858	0.099240891	0.102634019	0.067905196	0.07615664	0.051467555	0.065340599	0.062051803	0.063478907	0.066450987	0.035867799	0.037665629	0.045954792	0.088679798	0.062128704	0.0652777	0.043763156	0.02107225	0.030181401	0.028443766	0.037523345	0.040760335	0.086214192	0.031983952	0.036273251	0.028552888	0.006113057	0.024851432	0.021000348	0.045696562	0.021031791	0.044490758	0.039821592	0.04028723	0.024683164	0.034781825	0.02780582	0.032058493	0.011090707	0.028536716	0.020867212	0.0545115	0.027914944	0.039426064
0.004137505	0.516848307	0.265140937	0.212704161	0.190837677	0.135092188	0.074940188	0.099713821	0.10308341	0.068232967	0.076525679	0.051711686	0.065651054	0.062332858	0.063776001	0.066762782	0.036009825	0.037863509	0.04618034	0.089096315	0.062436709	0.065569506	0.044000882	0.021138814	0.030254379	0.028581808	0.037687133	0.040976141	0.086693072	0.032161058	0.036417952	0.028690539	0.006135953	0.024925102	0.021087794	0.045944309	0.021165115	0.044717394	0.040024385	0.040465775	0.024769059	0.034977094	0.027918884	0.0322474	0.011187358	0.028756285	0.020997987	0.054730219	0.028033077	0.039630885
0.004164161	0.517789193	0.265965714	0.213458762	0.191538657	0.135646811	0.07529225	0.100201764	0.103548464	0.068554674	0.076896987	0.051940507	0.065965882	0.062609068	0.064069679	0.067075002	0.036201978	0.038051966	0.046412522	0.0895139	0.062736467	0.065870254	0.044312086	0.021281451	0.030358632	0.028785237	0.037862295	0.041228443	0.087163465	0.032406838	0.036571989	0.028936346	0.006158848	0.025096999	0.021188358	0.04620256	0.021291772	0.044950096	0.040253145	0.040662633	0.024854954	0.035157341	0.028068291	0.032440601	0.011223602	0.028983174	0.021162878	0.055024648	0.028174838	0.039859479
0.004190943	0.518789818	0.266795397	0.214218923	0.192237423	0.136204304	0.075641585	0.100679295	0.104016329	0.068871694	0.077261111	0.052212709	0.066296952	0.062884066	0.064367748	0.067399541	0.036400396	0.038232449	0.046619496	0.089919743	0.063018907	0.066193761	0.044493622	0.021348015	0.030483736	0.028930543	0.038032908	0.041401405	0.087675079	0.032558644	0.036740028	0.029064165	0.006273325	0.02524434	0.021317342	0.046446805	0.021402875	0.04518571	0.04046583	0.040845757	0.024972084	0.035346602	0.02819347	0.032659563	0.011271928	0.029107596	0.021299339	0.055260191	0.028328411	0.040082586
0.004217827	0.519758215	0.267621922	0.214964972	0.192936681	0.136766497	0.075996715	0.101153435	0.104489013	0.069195882	0.077638468	0.052478957	0.066599287	0.063182688	0.064650206	0.067727478	0.036598815	0.038424893	0.046868926	0.090332168	0.063346704	0.066510766	0.044770249	0.021433598	0.030629691	0.029054054	0.038249017	0.041621972	0.088143048	0.032742979	0.036968749	0.029241146	0.006319115	0.025342567	0.021428837	0.046676168	0.021525088	0.045418413	0.040704483	0.040976233	0.025065788	0.035532858	0.028338839	0.03287423	0.011392742	0.029253976	0.021413057	0.055571445	0.028529238	0.04028192
0.004244953	0.520708534	0.268439308	0.215718718	0.193640368	0.137330903	0.076356403	0.101631934	0.10496424	0.069559491	0.077982552	0.052722239	0.06691349	0.063488578	0.064938518	0.068058388	0.036797233	0.038623859	0.047114376	0.090752955	0.06365141	0.066825331	0.045012297	0.021585744	0.03072352	0.029264749	0.038431003	0.041882208	0.08862799	0.032905628	0.037132121	0.029359133	0.006410697	0.025416237	0.021538145	0.046908157	0.021618415	0.04564335	0.040928297	0.041182247	0.025128257	0.035737139	0.028447865	0.033080312	0.011501474	0.029458908	0.02156089	0.055836432	0.028688718	0.040457481
0.004272235	0.52160776	0.269274165	0.216496199	0.194332368	0.137896934	0.076714899	0.102115035	0.105430097	0.06991924	0.078354615	0.052999545	0.067215201	0.063787503	0.065256588	0.068384201	0.036958056	0.038817028	0.0473784	0.091148656	0.063968073	0.067153715	0.045297568	0.021690344	0.030796497	0.029373729	0.038631188	0.042098014	0.089142029	0.033108035	0.037328168	0.029536114	0.006456487	0.025563577	0.021645268	0.047153277	0.021720629	0.045870956	0.041149638	0.041404285	0.025315665	0.03590537	0.028613424	0.033277806	0.011622288	0.029678477	0.021668922	0.05614348	0.028848198	0.040669616
0.004299737	0.522613101	0.270104855	0.217262133	0.195032118	0.138461617	0.077070881	0.102581184	0.105885111	0.070234606	0.078728948	0.053271747	0.067526906	0.064082187	0.065545876	0.068725731	0.037143943	0.03901382	0.047606601	0.091568732	0.064262883	0.067474784	0.045496393	0.02173789	0.030942452	0.029519035	0.038779052	0.042356664	0.089648793	0.033281527	0.037538217	0.029713095	0.006502278	0.025760031	0.021756762	0.047401899	0.021853953	0.046103173	0.041379634	0.041596565	0.025471838	0.036028539	0.028726489	0.0334109	0.011658532	0.029824857	0.021771268	0.05647997	0.029066745	0.040867121
0.004327421	0.523598005	0.270935411	0.218029351	0.195738019	0.139029168	0.077429888	0.103084141	0.106358598	0.070579469	0.079113112	0.053533742	0.067862348	0.064367785	0.065834676	0.069048571	0.037304767	0.039201552	0.047837457	0.091989164	0.064553571	0.06779504	0.045790309	0.021842491	0.031025855	0.029707934	0.038929191	0.042567709	0.090168893	0.033455019	0.037701589	0.029831082	0.006548069	0.025882815	0.021877002	0.047670656	0.021982832	0.046325684	0.041563879	0.041814024	0.02563582	0.036298911	0.028888009	0.033685675	0.011767264	0.029920004	0.0218793	0.056765988	0.029232132	0.041075599
0.004355141	0.524579765	0.271765632	0.218799348	0.19643248	0.139605328	0.077786466	0.103580802	0.106828605	0.070910824	0.079478369	0.053819555	0.068173428	0.064645812	0.066152746	0.069357817	0.037503185	0.039411754	0.048068312	0.092406927	0.064880542	0.068099851	0.045971845	0.021975619	0.031140534	0.029882302	0.039081605	0.042737498	0.09061504	0.033606824	0.037925642	0.029968733	0.006616755	0.025981042	0.021971007	0.04794379	0.022113934	0.046568335	0.04178522	0.042038351	0.025776376	0.036428089	0.02906972	0.033853116	0.011888078	0.029985874	0.021993018	0.056997325	0.029356172	0.04127859
0.004383149	0.52561419	0.272596322	0.219573621	0.1971465	0.140171773	0.078149137	0.104076736	0.107286831	0.071227844	0.079849299	0.054098563	0.068505747	0.064950188	0.066456181	0.069705294	0.037714135	0.039613982	0.048287226	0.092834475	0.065188547	0.068408728	0.046192281	0.022080219	0.031255213	0.030078466	0.039231744	0.042939022	0.091116955	0.033805617	0.038131024	0.030145714	0.006616755	0.026202053	0.022084688	0.048188911	0.022253924	0.04679036	0.041954626	0.042189428	0.025987209	0.036614345	0.029194899	0.034042023	0.012045136	0.030183487	0.022163594	0.057270724	0.029556999	0.041485239
0.004411159	0.526581801	0.273435479	0.220360939	0.197846128	0.140745271	0.078512149	0.104586231	0.107767012	0.071576842	0.080228169	0.054396284	0.068852432	0.065235181	0.066767909	0.070044276	0.037881225	0.03979809	0.048506141	0.093265583	0.065486656	0.068737924	0.046481874	0.022194329	0.031390742	0.030194711	0.03941373	0.043162762	0.091592198	0.03397188	0.038299064	0.030273534	0.006685441	0.026349393	0.022215858	0.048439284	0.02240058	0.047021607	0.042195752	0.042406887	0.026127765	0.036755539	0.029360458	0.034230931	0.012093462	0.030293272	0.022226139	0.057531504	0.029728293	0.041690059
0.004439374	0.527576137	0.274255889	0.221148683	0.198543294	0.141317524	0.078879081	0.105063278	0.108245318	0.071910954	0.080608929	0.054676143	0.069190998	0.06552926	0.067065978	0.070383257	0.038104706	0.039992708	0.048735669	0.093692776	0.065786826	0.069049239	0.046723923	0.022279911	0.031588824	0.030434467	0.03955932	0.04340713	0.092115935	0.034123685	0.038495111	0.030421017	0.006685441	0.026496734	0.022325167	0.048701037	0.022520571	0.047268382	0.042391126	0.042583144	0.026299556	0.036944799	0.029509865	0.034454186	0.01216595	0.030403056	0.022402402	0.057792284	0.029905493	0.041929626
0.004467583	0.528597199	0.275096591	0.22193707	0.199242798	0.141901704	0.079244564	0.105544925	0.108718002	0.072267947	0.080982506	0.054958553	0.069505826	0.06581607	0.067347948	0.070743903	0.038328188	0.040189501	0.048950604	0.094104845	0.066098954	0.0693825	0.046974615	0.022384512	0.031703503	0.030572508	0.039807276	0.043638804	0.092600877	0.034282719	0.038649147	0.030578334	0.006731232	0.026619518	0.022430103	0.048947033	0.02262723	0.047521953	0.042576607	0.042768557	0.026440112	0.037155088	0.029675424	0.034634507	0.012286764	0.03059335	0.02248769	0.05803624	0.03003544	0.042174679
0.004496165	0.529500356	0.275934942	0.222699155	0.199970475	0.142484155	0.079612518	0.106038922	0.109190151	0.072603437	0.081368938	0.055219697	0.069843142	0.066098337	0.067662604	0.071082884	0.038528695	0.040393179	0.049174825	0.094528835	0.066415205	0.069691376	0.047212341	0.022574694	0.031891159	0.03072508	0.040039309	0.043881586	0.093107641	0.034517656	0.038807851	0.030715985	0.006754127	0.026766858	0.022524108	0.049170268	0.022756109	0.047760236	0.042799184	0.042937946	0.026619711	0.037332332	0.029897515	0.034784774	0.012383415	0.030761687	0.022635523	0.058322257	0.03015948	0.042423389
0.004524894	0.530449102	0.276768118	0.223477064	0.200691139	0.143073139	0.079979237	0.106540184	0.10967997	0.072945819	0.081766714	0.055523373	0.070147351	0.066390598	0.067967502	0.071412945	0.038741734	0.040601569	0.049413641	0.094959053	0.066745063	0.070032765	0.047463034	0.022707822	0.032016264	0.030855856	0.040264517	0.044129128	0.093650776	0.034720064	0.039013233	0.030883134	0.006754127	0.026914199	0.022642161	0.049415388	0.022902765	0.048000217	0.04300816	0.043125648	0.026768075	0.037554638	0.030083264	0.034917868	0.012492147	0.030959299	0.022749241	0.058650336	0.03030124	0.042620894
0.004553678	0.53133811	0.277594845	0.224262884	0.201416477	0.14365756	0.080348981	0.107022316	0.110171395	0.073291784	0.082142937	0.055808335	0.070489664	0.066696791	0.068261668	0.071757874	0.038940153	0.040828804	0.049631229	0.095374859	0.067062963	0.070366026	0.047722371	0.022831441	0.032172644	0.031044754	0.040446504	0.044409993	0.094152691	0.034926085	0.039227951	0.031050282	0.006777022	0.027061539	0.022747097	0.049658757	0.023031644	0.048232192	0.043231974	0.043306483	0.026877396	0.037707848	0.030236709	0.035098189	0.012588798	0.031164231	0.022914132	0.05890691	0.030454814	0.042814742
0.004582897	0.532348953	0.278449388	0.225076716	0.202143662	0.144242155	0.080719236	0.107510743	0.110657064	0.073649052	0.082527857	0.056107758	0.070806991	0.067004499	0.068583153	0.072104926	0.039178255	0.041045529	0.049876678	0.095813617	0.067363134	0.070691159	0.047990353	0.022917023	0.032318599	0.031255449	0.040621666	0.044628973	0.094688552	0.035114035	0.03939599	0.031237095	0.006799918	0.02720888	0.022893571	0.049910006	0.023176078	0.048465379	0.043429821	0.043446115	0.027017952	0.037897109	0.030386116	0.035299977	0.012733775	0.031420395	0.023061965	0.059150866	0.030561134	0.04302322
0.004612105	0.53335115	0.279290158	0.225862537	0.202864326	0.144829065	0.081086807	0.108008857	0.111144608	0.073996672	0.082919204	0.05639187	0.071134937	0.067325532	0.068879271	0.072466846	0.039387117	0.041256818	0.050120801	0.096250061	0.067670726	0.071008163	0.048223756	0.023097697	0.03249583	0.031437082	0.040808202	0.044862233	0.095226838	0.03529837	0.039624711	0.031463237	0.006822813	0.027405334	0.023022555	0.050130614	0.023278293	0.048702449	0.043673419	0.04362466	0.027228786	0.038107398	0.030567827	0.035458831	0.012818344	0.031596051	0.023175683	0.059495769	0.030732428	0.043248156
0.004641467	0.534307757	0.280119706	0.226644508	0.203577977	0.145417635	0.081455869	0.108503581	0.111630143	0.074351735	0.083293915	0.056695546	0.071447267	0.067644445	0.069186609	0.072827067	0.039591801	0.041461584	0.050370231	0.09669647	0.067996048	0.071338173	0.048487416	0.023221316	0.032589658	0.031625981	0.041051609	0.045097081	0.095731177	0.035515235	0.039881439	0.03165005	0.006845708	0.027528117	0.023140608	0.050375734	0.023431615	0.048938791	0.043874976	0.043787183	0.027447428	0.038287646	0.030697043	0.035609098	0.01295124	0.031749749	0.023278029	0.059693457	0.030909628	0.043489551
0.004670977	0.535270652	0.280962222	0.227436957	0.204313035	0.146005167	0.081836307	0.10899443	0.112113001	0.07470983	0.08365766	0.056960943	0.071773963	0.067971839	0.069502728	0.073158402	0.03980484	0.041677947	0.050617007	0.097137185	0.068332091	0.071651113	0.048738108	0.023382971	0.032756464	0.031814879	0.041267718	0.045325581	0.096245216	0.035775473	0.040096156	0.031807366	0.006914394	0.027626344	0.023267406	0.050617353	0.023578271	0.049185081	0.044093844	0.04398633	0.027595793	0.038464889	0.030838374	0.035780833	0.012999565	0.031859534	0.023351945	0.059987886	0.031069108	0.043674255
0.004700567	0.536259486	0.281815825	0.228255707	0.205039358	0.146597782	0.082213507	0.109481647	0.112609781	0.075040634	0.084043714	0.057243353	0.072107531	0.068273489	0.069827627	0.073500357	0.040013701	0.041867129	0.050858476	0.097581992	0.068637209	0.071993315	0.049053635	0.02350659	0.032964971	0.031996513	0.041458804	0.0455398	0.096768953	0.036024867	0.040287535	0.031935186	0.00698308	0.027822798	0.023383273	0.050860723	0.023711594	0.049419482	0.044297873	0.044192344	0.027689497	0.038642133	0.030995857	0.036008381	0.013120379	0.031991276	0.02351115	0.060303346	0.031228588	0.043899192
0.004730605	0.537252251	0.282647524	0.229044521	0.205757069	0.147192781	0.082592624	0.109984362	0.113106293	0.075395145	0.084441112	0.057532569	0.072444223	0.068600277	0.070142283	0.07383764	0.040220474	0.042088203	0.051115867	0.098020216	0.068966242	0.072342833	0.049278394	0.023649227	0.033194329	0.032170881	0.041674913	0.045769887	0.097258744	0.036245346	0.040474246	0.032161328	0.00698308	0.028092923	0.023477278	0.051090961	0.023829364	0.049665773	0.044493247	0.04437089	0.027892522	0.038840406	0.031177568	0.036205875	0.013253274	0.032159612	0.023670355	0.060547302	0.031382162	0.044105841
0.004760562	0.538182919	0.283483455	0.229874818	0.206506151	0.14778581	0.082975065	0.110499668	0.113606956	0.075742765	0.08483435	0.057793713	0.07275218	0.068915556	0.070454987	0.074187241	0.040406361	0.042303479	0.051357336	0.098466269	0.069279195	0.072679345	0.049494509	0.023772846	0.033423686	0.032381575	0.041897846	0.046003148	0.097788543	0.03643691	0.040665624	0.032436631	0.007051766	0.028461274	0.02357347	0.051346586	0.023969353	0.049911578	0.044703459	0.044570037	0.028072121	0.039080736	0.031359279	0.036459183	0.013325762	0.032327949	0.023789759	0.060887999	0.031518015	0.044321634
0.004790975	0.539162321	0.284331884	0.230681594	0.207231982	0.148386513	0.083365985	0.111022724	0.114109626	0.076089006	0.085234016	0.058104194	0.073077627	0.069222051	0.070782814	0.074540665	0.040590159	0.042502083	0.051569617	0.098895419	0.069604929	0.072997162	0.049706301	0.023896465	0.033600917	0.032563208	0.04212533	0.046225301	0.09830137	0.036642932	0.040843	0.032652941	0.007074662	0.028682285	0.02370464	0.051604838	0.024104899	0.050162236	0.044929746	0.044725692	0.028173633	0.039273	0.031549066	0.036708198	0.013398251	0.032459691	0.023903476	0.061161398	0.031665682	0.044537426
0.004815233	0.539964078	0.285020129	0.2313404	0.207797761	0.148866087	0.083663765	0.111448676	0.114500116	0.076374876	0.085548229	0.0583143	0.073361222	0.069473124	0.071046246	0.074846938	0.040732185	0.042653211	0.051769957	0.099252866	0.06988737	0.073265397	0.049883514	0.024067629	0.033715596	0.032679454	0.042298217	0.046437934	0.098662651	0.036820038	0.040978365	0.032810257	0.007120452	0.028731398	0.023757108	0.051812315	0.024200448	0.050349077	0.045091733	0.044881347	0.028298572	0.039420203	0.031666169	0.036828412	0.013470739	0.032598751	0.023988765	0.061359086	0.031819256	0.044718473
0.004845825	0.540892388	0.285881996	0.232176256	0.208537002	0.149470144	0.084045524	0.11199401	0.114997967	0.076739311	0.085949786	0.058600964	0.0736773	0.06977962	0.071400416	0.075209283	0.040936869	0.042875735	0.052027347	0.099705858	0.070221763	0.073618166	0.050060728	0.024267321	0.033788574	0.032817495	0.042500677	0.046679128	0.099163354	0.036997145	0.041188415	0.032967573	0.007166243	0.028805069	0.023868602	0.052082823	0.024322661	0.050606045	0.045295762	0.045075916	0.028454745	0.039540368	0.031843842	0.037004439	0.013531146	0.032686579	0.02411954	0.061661928	0.031978736	0.044930608
0.00487659	0.541842706	0.28674037	0.232990302	0.209272182	0.150071919	0.08443393	0.11253547	0.115512685	0.077112568	0.086342646	0.058892731	0.074017114	0.070111859	0.071736049	0.075589894	0.041154086	0.043097896	0.052244935	0.100173795	0.070536777	0.073915662	0.050320065	0.02439094	0.033955379	0.032984598	0.042716786	0.046937778	0.09967618	0.037163408	0.041347119	0.033144554	0.007257824	0.029050636	0.024019448	0.052362085	0.024469317	0.050849181	0.045473824	0.045256751	0.028665579	0.039726624	0.032001324	0.037180467	0.013627797	0.032789045	0.024284431	0.0619858	0.03213231	0.045193948
0.004907527	0.542840973	0.287594376	0.23382958	0.210003303	0.150675872	0.08481914	0.113052472	0.116010804	0.077475074	0.086753277	0.059170888	0.074331943	0.070413509	0.072056558	0.075957761	0.041379656	0.043327306	0.052458542	0.100624652	0.070880242	0.074263554	0.050562113	0.024533577	0.034143036	0.033100843	0.042916971	0.047161518	0.100145361	0.037354972	0.041547833	0.033341199	0.007303615	0.029197977	0.024137501	0.052590572	0.024613751	0.051090618	0.045684036	0.045446742	0.028852986	0.03989786	0.032174959	0.037343614	0.013700285	0.033015933	0.02440952	0.062233962	0.032279976	0.045420714
0.004938881	0.543822733	0.288451137	0.234632507	0.210739345	0.151287844	0.085201879	0.113590541	0.116515883	0.07784778	0.087138575	0.059518797	0.074631154	0.070730605	0.072386824	0.076347292	0.041582252	0.043545481	0.052719913	0.101078177	0.071231953	0.074610633	0.050756616	0.02472376	0.034351543	0.033275211	0.043117156	0.047426515	0.100669099	0.037571836	0.041711205	0.033478851	0.007349406	0.029345317	0.024227134	0.05286108	0.024791515	0.051351468	0.045944947	0.045636733	0.029016968	0.040081112	0.03231629	0.037532522	0.013821099	0.033176951	0.024563039	0.06254101	0.032439457	0.045638335
0.004970347	0.544778554	0.289316565	0.235432012	0.211491626	0.151900232	0.085593864	0.11411166	0.117016278	0.078211388	0.087544291	0.059802908	0.074971594	0.071053153	0.072708309	0.076697743	0.041809911	0.043766193	0.052969343	0.101533304	0.071559749	0.074948771	0.050985698	0.024885415	0.034476647	0.033442313	0.043371937	0.047666123	0.101198898	0.037777858	0.041911919	0.03360667	0.007349406	0.029492658	0.024343001	0.053157851	0.024933727	0.051617899	0.046155159	0.045863348	0.02918095	0.040288397	0.032502039	0.037699963	0.013893587	0.033359926	0.024693815	0.062822821	0.032569403	0.045857785
0.005001992	0.545768174	0.290172453	0.236282623	0.212214996	0.152508264	0.085988916	0.114649245	0.117539698	0.07858685	0.087948495	0.060108286	0.075316405	0.071364495	0.073030282	0.077037574	0.042018772	0.043986905	0.053251941	0.101976154	0.071889607	0.075282032	0.0511802	0.025104125	0.034601751	0.03358762	0.043578947	0.04789145	0.101757793	0.037958579	0.042112633	0.033803315	0.007395197	0.029541771	0.024430448	0.053443241	0.025069273	0.051865888	0.046411123	0.046069363	0.029337123	0.040456628	0.032647408	0.03783735	0.014014401	0.033513624	0.024835962	0.063150899	0.03277023	0.046117468
0.005033743	0.54678845	0.29102955	0.237093675	0.212948085	0.153132854	0.086381114	0.115198212	0.118051471	0.078960107	0.088348917	0.060400053	0.075641853	0.071680379	0.073334205	0.077402892	0.042244343	0.044217765	0.053515965	0.102449429	0.072208744	0.075653496	0.05144386	0.025303817	0.034758132	0.033747457	0.043785957	0.04815486	0.102315477	0.038132071	0.04230868	0.034078619	0.007463883	0.029713668	0.024531012	0.053711998	0.025231483	0.052129164	0.046647302	0.046353205	0.02946987	0.0406549	0.032833157	0.038116419	0.014135215	0.033674642	0.024943994	0.063504215	0.032959244	0.046333261
0.005065638	0.547814228	0.291895046	0.237923972	0.213681421	0.153751084	0.086782302	0.115752748	0.118567929	0.07933998	0.088781101	0.060728397	0.075989788	0.072011104	0.073668374	0.077792848	0.042484534	0.044437389	0.053776009	0.102896371	0.072539426	0.075978629	0.051659974	0.025427436	0.034914512	0.034009009	0.044031638	0.048400815	0.102822241	0.038276647	0.042509394	0.034275264	0.007463883	0.029836452	0.024705906	0.05398163	0.025338142	0.052380065	0.04687359	0.046563797	0.029618235	0.040847165	0.033022944	0.03830962	0.01418354	0.033850298	0.025040654	0.063786026	0.033160071	0.046578314
0.005098062	0.548788128	0.292736957	0.238753627	0.214452155	0.154374949	0.087179399	0.116301956	0.119094026	0.079725091	0.089198161	0.061049936	0.076338973	0.072318206	0.074012299	0.078153919	0.042743522	0.04465339	0.054029419	0.103365732	0.072887426	0.076316767	0.052005757	0.025532036	0.035081318	0.03425603	0.044250022	0.048643597	0.103332642	0.038511584	0.042766121	0.034452245	0.007555464	0.03008202	0.024856751	0.054244259	0.025507018	0.052640429	0.047077619	0.046762944	0.029782217	0.041060458	0.033200617	0.038498527	0.014256029	0.034055229	0.025125942	0.064088867	0.033360898	0.046828853
0.005130417	0.549723512	0.293597548	0.239589269	0.215210094	0.154995875	0.087575772	0.116829371	0.119605666	0.080119299	0.089605389	0.061357866	0.076707521	0.072660137	0.074333784	0.078530282	0.042929409	0.044877726	0.054289463	0.10380876	0.073217696	0.076648402	0.052286706	0.025636637	0.035237698	0.034394071	0.044436558	0.048864163	0.103822434	0.038804352	0.042971503	0.034589896	0.007601255	0.03022936	0.024990108	0.054530524	0.025691449	0.052899338	0.047296487	0.04696438	0.029954007	0.041267743	0.033406556	0.038738955	0.014364761	0.034223566	0.025245346	0.064395915	0.033526285	0.047046474
0.005162904	0.55074929	0.29446553	0.24043261	0.215956101	0.155617872	0.087975298	0.117385602	0.120153315	0.080483459	0.090013752	0.06167345	0.077066076	0.07296633	0.074647952	0.078907494	0.043129916	0.045106411	0.054541547	0.104287195	0.073545905	0.07698654	0.052537399	0.025779274	0.035394078	0.034619297	0.044648118	0.049114879	0.10435587	0.039086276	0.043106869	0.034717716	0.007692836	0.030352144	0.025127836	0.054772143	0.02585366	0.053165283	0.047516591	0.047152082	0.030157032	0.041478032	0.033596343	0.038970797	0.014497656	0.034362626	0.025359064	0.064753436	0.033750738	0.047282383
0.005195567	0.551708255	0.295335124	0.241258844	0.216693742	0.156242428	0.088375719	0.117934569	0.120671246	0.080847067	0.090420602	0.061973724	0.077432751	0.0733019	0.074949923	0.079251148	0.043347132	0.045334371	0.054806898	0.10475104	0.073888544	0.077323865	0.052788091	0.025874365	0.035665138	0.03480093	0.044843753	0.049376702	0.104863846	0.039263382	0.04325157	0.034894696	0.007715731	0.030474928	0.025254634	0.055061035	0.025982539	0.053437537	0.04772804	0.047376409	0.030297588	0.041673301	0.033733636	0.039163998	0.014606389	0.034472411	0.025484153	0.065047866	0.033975192	0.047534751
0.005228669	0.552707307	0.296221315	0.242082512	0.217438764	0.156867537	0.088779677	0.118492737	0.12120002	0.081220875	0.090819134	0.062312276	0.077805048	0.073644437	0.075304094	0.079617316	0.043547639	0.045547472	0.055076229	0.105202964	0.074226236	0.077643308	0.053004206	0.025997984	0.035873645	0.034997094	0.045093985	0.049603615	0.105379097	0.039473018	0.043382267	0.03504218	0.007738627	0.030646825	0.025418597	0.055327166	0.026120307	0.0536996	0.047970402	0.047591579	0.030453761	0.041868569	0.033927461	0.039309972	0.014727202	0.034640748	0.025592185	0.065350707	0.034128766	0.047781632
0.005261922	0.553686709	0.297076934	0.242888432	0.218190922	0.157492612	0.089194712	0.119029596	0.121724511	0.081607089	0.091248671	0.062623608	0.07814861	0.073989699	0.075640214	0.080009396	0.043733526	0.045770359	0.055316371	0.105664496	0.07458743	0.077978195	0.053194386	0.02615013	0.036092577	0.035193258	0.045296445	0.049865439	0.105910109	0.039718799	0.043512965	0.035219161	0.007807313	0.030843279	0.025543209	0.05561168	0.026284739	0.053944678	0.048218947	0.047813617	0.030594317	0.042099887	0.03409302	0.03951176	0.014860098	0.034794446	0.025711589	0.065657755	0.034353219	0.048012055
0.00529539	0.55468026	0.297945252	0.243689434	0.218956981	0.158127193	0.089602205	0.119594787	0.122250608	0.082007086	0.091654009	0.062944296	0.078507165	0.074332841	0.075987066	0.080392131	0.04399878	0.046000131	0.055571108	0.106135458	0.074946563	0.078339092	0.053432112	0.026273749	0.036259383	0.035324034	0.045453408	0.050109807	0.106432634	0.039921206	0.043713679	0.035376477	0.007875999	0.030941506	0.025700613	0.055883939	0.02639362	0.05421766	0.048458836	0.048026498	0.030727064	0.042289148	0.034286845	0.03966632	0.015041318	0.034904231	0.025853736	0.065998452	0.034483166	0.048262594
0.005328927	0.555658876	0.298817534	0.244532561	0.219728084	0.158764712	0.09001217	0.120152471	0.122774831	0.082378137	0.092075984	0.063247972	0.078870092	0.074681132	0.076307576	0.080782512	0.04425568	0.046220843	0.055845746	0.106606953	0.075303634	0.078699177	0.053665515	0.026406877	0.036447039	0.035462075	0.045653593	0.050351002	0.107016989	0.040166986	0.043877051	0.035514129	0.00792179	0.031187073	0.025801177	0.05616145	0.026513611	0.054487487	0.048734585	0.048211911	0.030914472	0.042511453	0.034436252	0.039855228	0.015150051	0.035116482	0.02597314	0.066351767	0.034648553	0.048542393
0.005362668	0.556669719	0.299716491	0.245368417	0.220491068	0.1594023	0.090425075	0.120701437	0.123301463	0.082778134	0.092506656	0.063579719	0.079253008	0.07502064	0.076646135	0.081150379	0.044472896	0.046456777	0.05615488	0.107079161	0.075664828	0.079042192	0.053916208	0.026511478	0.03660342	0.035680035	0.045881076	0.050606478	0.10759407	0.040282647	0.044077765	0.035789432	0.007990476	0.031408084	0.025991373	0.056453844	0.026638047	0.054786433	0.048981893	0.048431659	0.03103941	0.042694705	0.034626039	0.040065602	0.015258783	0.035284818	0.026109601	0.066692464	0.034766686	0.048761843
0.005396769	0.557695497	0.300594149	0.246216676	0.221252329	0.160032387	0.090840323	0.121268081	0.123840947	0.083167104	0.092905188	0.063860428	0.079622806	0.075355908	0.076974938	0.081520795	0.044683846	0.046717354	0.05645738	0.107565602	0.076051174	0.079372201	0.054227413	0.026654115	0.036749374	0.035919791	0.04616998	0.050884169	0.108150541	0.040503126	0.04429715	0.035907419	0.008013371	0.031530868	0.02612473	0.056719099	0.026775814	0.05505068	0.049210654	0.048619361	0.031195583	0.042935036	0.034743141	0.040245923	0.015367516	0.035497069	0.026274492	0.0669911	0.034961607	0.04903067
0.005431119	0.558701624	0.301464617	0.247062368	0.222013836	0.160662163	0.091249436	0.121819711	0.12436035	0.083553318	0.093301829	0.064163254	0.079991979	0.07567573	0.077298374	0.081917548	0.044898974	0.046946039	0.05671079	0.108044215	0.076395463	0.079720093	0.054512684	0.02681577	0.036968307	0.036094159	0.046365615	0.051155514	0.108704587	0.040640474	0.04442318	0.036163058	0.008059162	0.031776435	0.026258086	0.057008866	0.026902472	0.055329971	0.049471564	0.04891007	0.031375183	0.043181374	0.03484813	0.040430538	0.015476248	0.035767871	0.026382524	0.067336003	0.03518606	0.049297668
0.005465708	0.559662161	0.302334144	0.247896086	0.222797365	0.16130345	0.091651092	0.122399916	0.12487614	0.08393898	0.093728719	0.064452469	0.0803674	0.076043101	0.077651569	0.082327044	0.045120367	0.047175812	0.05701727	0.108538306	0.076759956	0.080085055	0.054797955	0.02692037	0.037228941	0.036362976	0.046627221	0.051396708	0.109247722	0.040857339	0.044609891	0.036349871	0.008150743	0.031948333	0.026426421	0.057276748	0.027089125	0.055590336	0.049706507	0.049095483	0.031500121	0.04335261	0.035041955	0.040645206	0.015645387	0.035980122	0.026530357	0.067659875	0.035351447	0.049584782
0.005500524	0.560614838	0.303210794	0.248740068	0.223569206	0.161945359	0.092067917	0.12296317	0.1254013	0.084338977	0.094144266	0.064781664	0.080736573	0.076371403	0.077989152	0.082711053	0.045379355	0.047420806	0.057290582	0.109035245	0.077100534	0.080426444	0.055040003	0.027072517	0.037427023	0.03657367	0.046818307	0.05163473	0.109773884	0.041085047	0.044787266	0.03651702	0.00831101	0.032071116	0.026588198	0.057564764	0.027253557	0.055865744	0.049952579	0.0493427	0.031656294	0.043601953	0.035179248	0.04085558	0.015790364	0.036148458	0.026672504	0.067950098	0.035575901	0.049864581
0.005535402	0.561562012	0.304081867	0.249604791	0.224344861	0.162595358	0.092483932	0.123533688	0.125940515	0.084741455	0.094578341	0.065106606	0.081120114	0.076710305	0.078331127	0.083111629	0.045634166	0.047677034	0.057543992	0.10953165	0.077438226	0.080800347	0.05529934	0.027215154	0.03765638	0.036784365	0.046993469	0.051915595	0.110340053	0.041262153	0.045001984	0.036625175	0.008402592	0.032169343	0.026714996	0.057874666	0.027373548	0.056144793	0.050212252	0.049571605	0.03179685	0.043839279	0.035324617	0.041061661	0.015838689	0.036309476	0.026786222	0.068299208	0.035735381	0.050131579
0.005570675	0.562552419	0.304945683	0.250454119	0.2251044	0.163239687	0.092902461	0.1241013	0.126465675	0.085118571	0.09501544	0.065435801	0.081487413	0.077041938	0.078688712	0.083498612	0.045909864	0.047925652	0.057784134	0.110038552	0.07777097	0.081169372	0.055550033	0.027348282	0.037844037	0.037089509	0.047223227	0.052172657	0.110874702	0.04140673	0.045202698	0.036733329	0.008448382	0.032292127	0.026846166	0.058151302	0.027529092	0.056424326	0.050454615	0.0498234	0.031960832	0.044031543	0.035478061	0.041267742	0.015899096	0.036521726	0.026905626	0.068593637	0.035977555	0.050415035
0.005606014	0.563473654	0.305813665	0.251282277	0.225880793	0.163875616	0.093322183	0.124665523	0.126992308	0.085509195	0.09545859	0.065770099	0.081859086	0.077385384	0.079045321	0.083895364	0.046143789	0.048167747	0.058074694	0.11052784	0.078150306	0.081532708	0.05586556	0.027519446	0.038042118	0.037321999	0.047418862	0.052437654	0.111403289	0.041663353	0.045464093	0.036920142	0.008539964	0.032464024	0.027005756	0.058422686	0.02766686	0.056701676	0.050724181	0.050022547	0.03208577	0.044265866	0.035671886	0.041465237	0.016031991	0.036748615	0.027059145	0.068917509	0.036213822	0.050658259
0.005641528	0.56441847	0.306683864	0.252130963	0.226659646	0.16452399	0.093747145	0.125266311	0.127517066	0.085909192	0.095889639	0.066078879	0.082242626	0.077710657	0.079395101	0.084289568	0.046371448	0.04842615	0.058348005	0.111006453	0.078519747	0.081900921	0.056107608	0.027633556	0.038334028	0.037539959	0.047646346	0.05269313	0.111962184	0.041887447	0.045636801	0.037057794	0.008654441	0.032660478	0.027115065	0.058710702	0.027820182	0.056991887	0.050972726	0.050237718	0.032218517	0.044431093	0.035841483	0.041718545	0.016201131	0.036909633	0.02721835	0.069211939	0.036420555	0.050932572
0.005677292	0.565345994	0.307559976	0.252980505	0.227435424	0.165169287	0.094172236	0.125828353	0.128063377	0.086317183	0.096327117	0.066387659	0.082628041	0.078044713	0.079755613	0.084689295	0.046584487	0.04868854	0.058610702	0.111488446	0.078890425	0.08223093	0.056379912	0.027814229	0.038719766	0.037757919	0.047841981	0.052937499	0.112547752	0.042111541	0.045968212	0.037165949	0.008700231	0.032856932	0.027233118	0.059025857	0.027960172	0.057269965	0.051236109	0.050429998	0.032382499	0.04464739	0.036015118	0.041916039	0.016249456	0.037056012	0.027457157	0.069489544	0.036615475	0.051190426
0.005713128	0.566271159	0.308437231	0.253841379	0.22822904	0.165828377	0.094602141	0.126422845	0.128596569	0.086727105	0.096777828	0.066712601	0.0830247	0.078379375	0.080113198	0.085078401	0.046816323	0.048928098	0.058899935	0.111973642	0.079241723	0.082605646	0.056712728	0.02791883	0.038949124	0.037975879	0.048046716	0.053191388	0.113145443	0.042303105	0.046150256	0.037392091	0.008768917	0.033004273	0.027383964	0.05931825	0.028095717	0.057569396	0.051443848	0.050700105	0.032538672	0.044899737	0.036180677	0.042156467	0.016382352	0.037136521	0.027587932	0.069817622	0.036822209	0.051420849
0.005749227	0.56726078	0.309330074	0.254707813	0.22902118	0.166482766	0.095019519	0.126997964	0.129147431	0.087140885	0.097213793	0.067036692	0.08341886	0.078719792	0.08046249	0.085483225	0.047081577	0.049160407	0.05917192	0.112460617	0.079604979	0.082967356	0.056967743	0.028080485	0.039147206	0.038092124	0.048271924	0.053483361	0.113694639	0.04248744	0.04635097	0.037549407	0.008814708	0.033127057	0.027530437	0.059627277	0.028235707	0.057865915	0.051708468	0.050922143	0.032663611	0.04514908	0.036354312	0.042409775	0.01645484	0.037275582	0.027747137	0.070103639	0.036987596	0.051664073
0.0057856	0.568243326	0.310213644	0.255572536	0.229828206	0.167133974	0.095447762	0.127598026	0.129702309	0.087554114	0.097678873	0.067353978	0.083807398	0.079073534	0.080850321	0.085863411	0.047317591	0.049406488	0.059438597	0.112957022	0.07997978	0.083337194	0.05728327	0.028194595	0.039293161	0.038288288	0.048524431	0.053754705	0.114285056	0.042697076	0.046551684	0.037667394	0.008860499	0.033323511	0.027663793	0.059894283	0.028342366	0.058145691	0.051955776	0.051167071	0.032788549	0.045386406	0.036503719	0.042594389	0.016539409	0.037495151	0.02789497	0.070431718	0.037170703	0.051927413
0.005822326	0.569258885	0.31111623	0.256424429	0.230623175	0.167787188	0.095871021	0.128221092	0.130255314	0.08797837	0.098115973	0.067661057	0.084206555	0.079447871	0.081225956	0.086272058	0.047561959	0.049652569	0.059717216	0.113452715	0.080323244	0.08365745	0.057650664	0.028365759	0.039501668	0.038557105	0.048747364	0.054038744	0.114813643	0.042910326	0.046771069	0.037834543	0.008997871	0.033544521	0.027847432	0.060196306	0.028462357	0.058421828	0.052196902	0.051400553	0.032905679	0.045647766	0.036689468	0.042809057	0.016623979	0.037626893	0.028048489	0.070793445	0.037365623	0.052212698
0.005859197	0.570258724	0.312030641	0.257273757	0.231395139	0.168450634	0.096296537	0.12879379	0.130788238	0.088374783	0.098549291	0.067965583	0.084608211	0.079805854	0.08159037	0.08667943	0.047823036	0.049902999	0.060017062	0.113946807	0.080693509	0.084039481	0.057853812	0.02858447	0.03969975	0.038862249	0.049015794	0.054305327	0.115388299	0.043072975	0.046971783	0.037942698	0.009043661	0.033765532	0.028026698	0.060507084	0.028609013	0.058719803	0.052440501	0.051622591	0.03313213	0.045873075	0.036859065	0.043028018	0.016817281	0.037839143	0.028196322	0.071163585	0.03754873	0.05248884
0.005896471	0.571289218	0.312949218	0.258116456	0.232203272	0.16911166	0.096727891	0.129388039	0.1313391	0.088794353	0.099006052	0.068346667	0.085004245	0.080162019	0.081961615	0.08710252	0.04804234	0.050146906	0.060275779	0.114435383	0.081070784	0.084369491	0.058104504	0.02880318	0.039981234	0.039123801	0.049215979	0.0545973	0.115920523	0.043297069	0.047191169	0.038139343	0.009089452	0.034060213	0.028164426	0.060831868	0.028731226	0.058985263	0.052650713	0.051924745	0.033272686	0.046047315	0.037020586	0.043229806	0.016962258	0.038000161	0.028298668	0.071529519	0.037731837	0.052788755
0.005933797	0.572270978	0.313856642	0.258986739	0.232989261	0.169782745	0.097161417	0.129995365	0.131898798	0.089201793	0.099445042	0.068645239	0.085379665	0.080514853	0.082310907	0.087496724	0.048311772	0.050391175	0.06054511	0.114945666	0.081480632	0.084763714	0.058415709	0.028993363	0.040137615	0.03942168	0.049429813	0.054859123	0.116492754	0.043517548	0.047401218	0.03834582	0.009089452	0.03423211	0.028317458	0.061126888	0.028884548	0.059271591	0.052901731	0.05220172	0.033389816	0.046320691	0.037174031	0.043526048	0.017107234	0.038197774	0.028452187	0.071908071	0.037914944	0.053053924
0.005971579	0.573313263	0.314758623	0.259829437	0.233775988	0.170441663	0.097589788	0.130585014	0.132450195	0.089626324	0.099881764	0.069031427	0.085774449	0.080874652	0.082648003	0.087883706	0.048539431	0.050628195	0.060838323	0.115448832	0.081854609	0.085165253	0.058692335	0.029126491	0.040387823	0.039646905	0.049664121	0.055149509	0.11711348	0.043752485	0.047578594	0.038522801	0.009272615	0.034354894	0.028503283	0.061428036	0.029044537	0.059557919	0.053151512	0.052375688	0.033545989	0.04658205	0.037335552	0.043787943	0.01724013	0.03836611	0.028571591	0.072223531	0.038098051	0.053271546
0.006009313	0.574293451	0.31566786	0.260695657	0.234565298	0.171104417	0.098031538	0.131188707	0.133007483	0.090037899	0.100338903	0.069393796	0.086181727	0.081219612	0.083016808	0.088297026	0.048798419	0.050890948	0.061139496	0.115972459	0.082212917	0.085551348	0.059012185	0.029288146	0.040679733	0.039908457	0.04995075	0.055409746	0.117655403	0.044023566	0.047755969	0.03865062	0.009432882	0.034551348	0.028649756	0.061706423	0.029191193	0.05983988	0.053387692	0.052629772	0.033686545	0.046813368	0.037521301	0.044011197	0.017373025	0.038578361	0.028804712	0.072602083	0.038334318	0.053549516
0.006047387	0.575304295	0.316547399	0.26157599	0.235375522	0.171775088	0.098462849	0.13177884	0.133569724	0.090471528	0.100781674	0.069724693	0.086579635	0.081581531	0.083385613	0.088718841	0.049032344	0.051127968	0.061407501	0.116478472	0.082587717	0.085929315	0.059332034	0.029421274	0.040992494	0.040140947	0.050196432	0.055712826	0.118190051	0.04424766	0.047980022	0.038817769	0.009478673	0.034772359	0.028772181	0.062013699	0.029368957	0.060122082	0.053623871	0.05292277	0.033850527	0.047068719	0.037690897	0.044225865	0.01750592	0.03879793	0.029003719	0.07296381	0.038470171	0.053838459
0.006085886	0.576336361	0.31746302	0.262465517	0.236192143	0.172442613	0.098897824	0.132393431	0.134125138	0.090894957	0.101235789	0.070036024	0.086971296	0.081954051	0.083758809	0.089125364	0.04928089	0.051386372	0.061732556	0.116987865	0.082973239	0.08634711	0.059660528	0.029535384	0.041201001	0.040395234	0.050467137	0.055966715	0.11880714	0.044424766	0.048274092	0.039063575	0.009547359	0.034919699	0.028877118	0.062297338	0.029520057	0.060405013	0.053856341	0.053202034	0.033975465	0.047300038	0.037880685	0.044457706	0.017602571	0.038929672	0.029145866	0.073291889	0.038659185	0.054101799
0.00612449	0.577301614	0.318364799	0.263337511	0.236999046	0.173118192	0.099333865	0.132996882	0.134694876	0.091300467	0.101681207	0.070409452	0.087379823	0.082319908	0.0841242	0.089536984	0.049518992	0.051628466	0.062015154	0.117494589	0.083342679	0.086750275	0.059880964	0.029649493	0.041440784	0.040685847	0.050660497	0.056223778	0.119372097	0.044659703	0.048470138	0.039289717	0.009570254	0.03506704	0.029019219	0.062580102	0.029655603	0.060692797	0.054156821	0.053467563	0.034108212	0.047522343	0.0380947	0.044715308	0.017759629	0.039083371	0.029305071	0.073577906	0.038842292	0.0543944
0.006163407	0.578353331	0.319283242	0.264200951	0.237816036	0.173795431	0.099779151	0.133615348	0.135257385	0.091731614	0.102142506	0.070787133	0.087795222	0.082682736	0.084495932	0.0899588	0.0497926	0.051897017	0.062296426	0.118010922	0.083736035	0.087129867	0.060183524	0.029773112	0.041638866	0.040823888	0.050860682	0.056563355	0.119940692	0.044923555	0.04871753	0.039506027	0.00963894	0.035165267	0.029163506	0.062910139	0.029788927	0.060988831	0.054438752	0.05369189	0.034280003	0.047798723	0.038288525	0.044968616	0.017844199	0.039310259	0.029418788	0.073977489	0.039072652	0.054734548
0.006202426	0.579379896	0.320184551	0.265112289	0.238643976	0.174480413	0.100223926	0.13422897	0.135812263	0.092147325	0.102609098	0.071107822	0.088172516	0.08306313	0.08486181	0.090384013	0.050032791	0.052171729	0.062584332	0.118531346	0.084114546	0.087513523	0.060460151	0.029925258	0.041962052	0.041005522	0.051122288	0.05684422	0.120511711	0.045194636	0.048978925	0.03960435	0.009684731	0.03521438	0.029331841	0.063220041	0.02993336	0.061292873	0.054704609	0.053911638	0.034389324	0.048024033	0.038458122	0.045239097	0.017928768	0.039493234	0.029612109	0.074339216	0.039273479	0.055005203
0.006241705	0.580326284	0.321113207	0.266005665	0.23945137	0.175157307	0.100675773	0.13485252	0.136387891	0.092574888	0.103067372	0.071474445	0.088581668	0.083398701	0.085228664	0.090787987	0.050314754	0.052416361	0.062881525	0.11904839	0.084480688	0.087898806	0.060775678	0.030058386	0.042201835	0.041296135	0.051331573	0.057133019	0.121122738	0.045360899	0.049193642	0.039899318	0.009707626	0.035386278	0.02949799	0.063518563	0.030091127	0.06157459	0.054963046	0.054122231	0.034475219	0.048234322	0.038623681	0.045518165	0.018073745	0.039632294	0.029737198	0.074671501	0.039427053	0.055270372
0.006281561	0.581267956	0.32201324	0.266896262	0.240243756	0.175835997	0.101124425	0.135455972	0.136960172	0.092987291	0.103550601	0.071824906	0.088985822	0.083770918	0.085609665	0.091191962	0.050565388	0.052679113	0.063160143	0.119572551	0.08490002	0.088302783	0.061069593	0.030210532	0.042483319	0.041543156	0.051593178	0.057434512	0.121707093	0.045599451	0.049483044	0.040066466	0.009867894	0.035509061	0.029664139	0.063815333	0.030253337	0.061874992	0.055236322	0.054369448	0.034592349	0.048459632	0.038821544	0.0457543	0.018158314	0.039771355	0.029947576	0.074991167	0.039621973	0.055561143
0.00632155	0.582226135	0.322922007	0.267775098	0.241056195	0.176520496	0.101579681	0.136064993	0.137540886	0.093423125	0.1040119	0.072141341	0.089367489	0.084159186	0.085947737	0.09161845	0.050841086	0.052936429	0.063465297	0.120100982	0.085297499	0.08871814	0.06144131	0.030353169	0.042733528	0.041790177	0.05183431	0.057694749	0.122265988	0.045809087	0.049753775	0.04030244	0.009982371	0.035754629	0.029812798	0.064147997	0.030397771	0.062182431	0.055493522	0.05460293	0.03476414	0.048672925	0.039031521	0.046050541	0.018279128	0.039932373	0.030101095	0.07533607	0.039793266	0.055835456
0.006361688	0.583196104	0.323839711	0.268666977	0.241845259	0.177209626	0.102035065	0.136692902	0.138124546	0.093834975	0.104474333	0.072523275	0.089762898	0.084527466	0.086307273	0.092036442	0.051100074	0.053193745	0.063782391	0.120623541	0.085692916	0.089131059	0.061696325	0.030476788	0.04308799	0.042102586	0.052095916	0.057962919	0.122835795	0.046054867	0.050085187	0.04051875	0.010005266	0.035828299	0.03001174	0.064476283	0.030522206	0.06248259	0.055749487	0.054850148	0.034943739	0.048931281	0.039269764	0.046316729	0.018424105	0.040137304	0.030231871	0.075643118	0.039988187	0.056133543
0.006402283	0.584122056	0.324766485	0.269566768	0.242666186	0.177896959	0.102494028	0.137310398	0.138708473	0.094282663	0.104948866	0.072871184	0.090160806	0.084895443	0.086670712	0.09247185	0.051369505	0.053449611	0.064062336	0.121152506	0.086087508	0.089517966	0.062029141	0.030657462	0.043390325	0.042291485	0.052348422	0.058216809	0.123315888	0.046329562	0.05026723	0.040685899	0.010073952	0.036024753	0.030160399	0.064771303	0.030668862	0.062805558	0.055986903	0.055053873	0.03505306	0.049228689	0.039471665	0.046548571	0.018508674	0.040356874	0.030459306	0.075929135	0.040183107	0.056442602
0.006443109	0.585102244	0.32568345	0.27046827	0.24348822	0.178598603	0.102951074	0.137933949	0.139299764	0.094714913	0.105410543	0.07324206	0.090579952	0.085260997	0.087065861	0.092921277	0.051622228	0.053703665	0.064374124	0.121688766	0.086495707	0.089904874	0.062396535	0.030838135	0.043692661	0.042523976	0.05265325	0.058497674	0.123905092	0.046528355	0.050598642	0.040862879	0.010165533	0.036245764	0.030306873	0.065072451	0.030833294	0.063113482	0.056226792	0.05530109	0.035302937	0.04946902	0.03962511	0.046767532	0.018665732	0.040561805	0.030726543	0.076311893	0.040395747	0.056689483
0.00648414	0.58605492	0.326597727	0.271360577	0.244308163	0.179296998	0.103407523	0.138558952	0.139893062	0.095150747	0.10587411	0.073547438	0.090974112	0.085628368	0.087455156	0.093368155	0.051868685	0.053947572	0.064642128	0.12219638	0.086914214	0.090326734	0.06270774	0.031142428	0.043932444	0.042785527	0.052923955	0.05875315	0.124518544	0.04671269	0.050808691	0.041010363	0.01028001	0.036491331	0.030435857	0.065379726	0.030991061	0.063422134	0.056497594	0.055509393	0.035420067	0.049727375	0.039847201	0.046952146	0.018810709	0.040774056	0.03089712	0.07657688	0.040531601	0.056960139
0.006525588	0.587000523	0.327519059	0.272278757	0.245140162	0.17999968	0.103883571	0.139211803	0.140484352	0.095602019	0.106346374	0.073897899	0.0913639	0.085999071	0.087836645	0.093817581	0.052098432	0.054229532	0.064937994	0.122738689	0.087317877	0.09077054	0.063075134	0.031256538	0.044109675	0.043003487	0.05325608	0.05902132	0.125153818	0.046929555	0.050981399	0.041275834	0.010394487	0.036638672	0.030591075	0.065729023	0.031128828	0.063737095	0.056785709	0.055752032	0.035584048	0.04998573	0.040057178	0.047192574	0.018931523	0.040986306	0.03109044	0.076955432	0.040767868	0.057247253
0.006566781	0.587975208	0.328445162	0.273197365	0.245979174	0.180709967	0.104355359	0.139820824	0.14108943	0.096039231	0.106851912	0.074241554	0.091772427	0.086380979	0.088211304	0.094248742	0.052332357	0.054510043	0.065247128	0.123278151	0.087724015	0.091128186	0.063416595	0.031522793	0.044453711	0.043286835	0.053499487	0.059324401	0.125739385	0.04708136	0.051121432	0.041531473	0.010417382	0.036786012	0.030724431	0.066078319	0.031273262	0.064024636	0.057068877	0.055987804	0.035724604	0.050232069	0.040283308	0.047420122	0.018967767	0.041161962	0.03128376	0.077304541	0.040974601	0.057552654
0.006608641	0.588914522	0.329365688	0.274083258	0.246822614	0.181413685	0.104824207	0.14044607	0.141689422	0.096482508	0.107336276	0.074573301	0.092166587	0.086759556	0.088609867	0.094687549	0.052578814	0.054782581	0.065516459	0.123816902	0.088121493	0.091528099	0.063796956	0.031684449	0.044641368	0.043628306	0.053754268	0.059651283	0.126326165	0.047283768	0.051340817	0.041678957	0.010508964	0.03703158	0.030916814	0.066417111	0.03142214	0.0643362	0.057337206	0.056173217	0.03586516	0.050496433	0.040505399	0.047750711	0.019088581	0.041374212	0.031437279	0.077632619	0.041169522	0.057870857
0.006650456	0.589856195	0.330282048	0.274987111	0.247655105	0.182124801	0.105303919	0.141089961	0.142288208	0.096939844	0.107827824	0.074931418	0.092568242	0.087156002	0.089008919	0.09512763	0.052823182	0.055033736	0.065799058	0.12435156	0.088502067	0.091936954	0.064155706	0.031855613	0.044829024	0.043853531	0.054045447	0.059959124	0.126934767	0.047450031	0.051504189	0.041983757	0.010715022	0.037080693	0.031089521	0.066741895	0.03157324	0.064656984	0.057651288	0.056441035	0.035958864	0.050715734	0.040703262	0.048021192	0.019293964	0.04153523	0.031619227	0.077981729	0.041405789	0.058150656
0.006692659	0.590744416	0.331218498	0.275907644	0.248505803	0.182836644	0.105769742	0.141723682	0.142902256	0.097383397	0.108296685	0.075282729	0.092984265	0.087527008	0.08941919	0.09557918	0.053080082	0.055279817	0.066106865	0.124893691	0.088914801	0.092379947	0.064466911	0.032055305	0.045089658	0.044115083	0.054327526	0.060241576	0.127514272	0.047699425	0.051728242	0.042160738	0.010806603	0.037301704	0.031277532	0.067052673	0.03172434	0.064967577	0.057930746	0.056653917	0.036060377	0.050965077	0.040905163	0.048201513	0.019499348	0.041732842	0.031772746	0.078372899	0.041582989	0.058432284
0.006735408	0.591603554	0.332154478	0.27682839	0.249315781	0.183542229	0.106235011	0.142367574	0.143495019	0.097839355	0.108788611	0.075664663	0.093402787	0.087911036	0.089828974	0.096031156	0.053347425	0.05553677	0.066408038	0.125439381	0.089284242	0.09277417	0.064791082	0.032178924	0.045423269	0.044253124	0.054557284	0.060535135	0.12809984	0.047890989	0.051924289	0.042298389	0.010829498	0.037522715	0.031428378	0.067395841	0.031879884	0.065273074	0.058216387	0.056846197	0.03621655	0.051193391	0.04113533	0.048429061	0.019571836	0.041952412	0.031914894	0.078722008	0.041730656	0.058765117
0.006778604	0.592550729	0.333076885	0.277731175	0.250177552	0.184257286	0.106708886	0.143029869	0.14410679	0.098308545	0.109288855	0.076029585	0.093821309	0.088298093	0.090216805	0.096501397	0.053616856	0.055807133	0.066703904	0.125982757	0.089710171	0.093182212	0.06508932	0.032388125	0.045642202	0.044412961	0.054882585	0.060849323	0.128651461	0.048118697	0.052176348	0.042534364	0.010898184	0.037743726	0.031550803	0.067740761	0.032028762	0.065578329	0.058488427	0.057097992	0.036341488	0.051433721	0.041325117	0.048703836	0.019728894	0.042201257	0.032079784	0.079054293	0.041943296	0.059059546
0.006821602	0.593539563	0.334023078	0.278646362	0.251035016	0.184974798	0.107180205	0.143660684	0.144711869	0.098772773	0.109779647	0.076363884	0.094230461	0.088672127	0.090633906	0.096934257	0.053865401	0.056084382	0.067019672	0.126537699	0.090136512	0.093583751	0.065417814	0.032606835	0.045954962	0.044616391	0.055194236	0.061168271	0.129215206	0.04825966	0.052358391	0.042632686	0.011012661	0.037964737	0.031706021	0.068068171	0.03216653	0.06586126	0.05878396	0.057322318	0.036591365	0.051668044	0.041547209	0.048922797	0.019946359	0.042391551	0.032273105	0.079495937	0.042102776	0.059363119
0.006865055	0.594570844	0.334945687	0.279549146	0.251891374	0.185704789	0.107658767	0.144293678	0.145336492	0.099210537	0.110254936	0.076682021	0.094652105	0.089071602	0.091062228	0.097365842	0.054105592	0.056337712	0.067332786	0.127090327	0.090539763	0.093995856	0.065759275	0.032768491	0.046153044	0.044892473	0.055492239	0.061514196	0.129746218	0.048490982	0.052610451	0.042799835	0.011127138	0.038210304	0.031850309	0.068433226	0.032310964	0.066182044	0.059043634	0.057555801	0.036653834	0.051878333	0.0417693	0.049210452	0.020091335	0.042567207	0.032551713	0.079861871	0.042279976	0.059633774
0.006909013	0.595499939	0.335900951	0.280454711	0.252754375	0.186426967	0.108139588	0.144952584	0.145944515	0.099681656	0.110751777	0.077046092	0.09502815	0.08943867	0.091472499	0.097822915	0.054370846	0.056613873	0.067648553	0.127634771	0.090966928	0.094417716	0.066070479	0.032977692	0.046340701	0.045088637	0.055753845	0.061802995	0.130346333	0.048650016	0.052862511	0.043065306	0.011172929	0.038357645	0.031985851	0.068760636	0.03246873	0.06650477	0.059325565	0.057791573	0.036895903	0.052118663	0.041991391	0.049429413	0.020272556	0.042735543	0.032796206	0.080181537	0.042474897	0.059955634
0.006952916	0.596425104	0.336848689	0.28135942	0.253609379	0.18714835	0.108620706	0.145614152	0.14655776	0.100121626	0.111237653	0.077419519	0.095408568	0.089829967	0.091889113	0.09826597	0.054623569	0.056879525	0.06800147	0.128189001	0.091415535	0.094844452	0.066390328	0.033120329	0.046497081	0.045233944	0.056047298	0.062144158	0.130924627	0.048859652	0.053049222	0.043242287	0.011287405	0.038431315	0.032215399	0.069087172	0.032599832	0.066816334	0.059635937	0.058020478	0.03714578	0.052358994	0.042189254	0.049601147	0.020405451	0.042867285	0.032989527	0.080606356	0.042669817	0.06031407
0.006997044	0.597351842	0.337803281	0.282303901	0.254440271	0.187878168	0.109100376	0.146264098	0.147174217	0.100594124	0.111739032	0.077767428	0.095821467	0.090235802	0.092336948	0.098750654	0.054907621	0.057157499	0.06830795	0.128743943	0.09183363	0.095258184	0.066705855	0.033272475	0.046726439	0.045510026	0.056290705	0.062480562	0.131539291	0.049004229	0.053287278	0.043497925	0.011333196	0.038873336	0.032359686	0.069438219	0.032744265	0.067125956	0.059909213	0.05823107	0.037325379	0.052590312	0.042379041	0.049854455	0.020526265	0.043006346	0.03310893	0.080993321	0.042864737	0.060601184
0.00704178	0.598237705	0.338738253	0.283238547	0.255295152	0.188614209	0.109592871	0.146917433	0.147803525	0.101037952	0.112233227	0.078169778	0.096245611	0.090631945	0.092747219	0.09920093	0.05516452	0.057440546	0.06865954	0.129318634	0.092253786	0.095680043	0.066999771	0.033481676	0.046934946	0.045698925	0.05656141	0.062777295	0.132160016	0.049224708	0.053539338	0.043714235	0.011424777	0.03892245	0.032532394	0.069761253	0.032888699	0.067443586	0.060213402	0.058450819	0.037497169	0.052890725	0.042673817	0.050120643	0.020816218	0.043174682	0.033273821	0.081380285	0.043047844	0.060912072
0.007086783	0.599173875	0.339681154	0.284186877	0.256162581	0.189353533	0.110087667	0.147558419	0.148431763	0.101534433	0.112739143	0.078554264	0.096652889	0.091027482	0.093167247	0.099671596	0.055394268	0.057707285	0.068984595	0.129862188	0.092720947	0.096133604	0.067315298	0.033795477	0.047174729	0.045960477	0.056836665	0.06309783	0.132771043	0.049390971	0.053777394	0.043940377	0.011493463	0.03906979	0.032707287	0.070095667	0.033068686	0.067757819	0.060475549	0.058631653	0.037715812	0.05314908	0.042875718	0.050399711	0.020997439	0.043416209	0.033444398	0.081792486	0.043248671	0.061226617
0.007124262	0.599961484	0.340475091	0.284988093	0.256885091	0.189968064	0.11049516	0.148114408	0.148942465	0.101939392	0.113175486	0.078889413	0.097002073	0.091372745	0.093515563	0.100054755	0.055609395	0.05793742	0.069251273	0.130341334	0.093072658	0.096483121	0.067600569	0.033966642	0.047310259	0.046134845	0.057086896	0.063335851	0.133285082	0.049546391	0.053964105	0.044176351	0.011493463	0.039315358	0.032877808	0.070365299	0.033215342	0.06801697	0.060708019	0.058812488	0.03790322	0.053350357	0.043057429	0.050575739	0.021214904	0.043562588	0.033592231	0.082150008	0.043378618	0.061488129
0.007169679	0.600921235	0.341436469	0.285925732	0.257745754	0.190704381	0.110993662	0.148745223	0.149561198	0.10240748	0.11370598	0.079210102	0.097389987	0.091788271	0.093936567	0.100527545	0.055845409	0.058217568	0.069560406	0.130905884	0.093505184	0.096943184	0.06792474	0.034147316	0.047560467	0.046352804	0.057405373	0.063638931	0.133962788	0.049763256	0.054216164	0.04455981	0.011539254	0.039610039	0.033026468	0.070717222	0.033341999	0.068337997	0.060996133	0.059027659	0.038121862	0.053683815	0.043315862	0.050786114	0.021492775	0.04376752	0.033762807	0.082494911	0.043626698	0.061826448
0.007215286	0.601888847	0.34238918	0.286836	0.258611092	0.191435167	0.11148522	0.149384756	0.150174576	0.102885491	0.114244792	0.079615854	0.097829122	0.092202282	0.094373182	0.101020725	0.056125284	0.058507139	0.069872194	0.131481642	0.093949667	0.097394305	0.06824459	0.034261425	0.047768974	0.046512642	0.057680627	0.063935664	0.134607761	0.050019879	0.054430882	0.044726958	0.011585045	0.03990472	0.033214479	0.071042007	0.033521986	0.068659267	0.061238496	0.05926343	0.038278035	0.053909125	0.043582372	0.051082355	0.021577345	0.043935856	0.033927698	0.08284402	0.043868872	0.062142822
0.007261479	0.6028203	0.3433388	0.287785186	0.259471755	0.192172279	0.111985469	0.150038091	0.150817405	0.103381697	0.114744658	0.079977373	0.098268257	0.092619323	0.094797113	0.101497338	0.056428133	0.058777502	0.070202556	0.13207199	0.094386316	0.097842989	0.068577406	0.034508663	0.047977481	0.04670154	0.057928584	0.064245092	0.135253946	0.050236744	0.054668938	0.044903939	0.011676626	0.040125731	0.033352207	0.071377296	0.033661976	0.06898272	0.061525373	0.059499202	0.038496677	0.05420353	0.043836767	0.051335663	0.021722322	0.044118831	0.034126704	0.083151068	0.044016539	0.062444566
0.007307769	0.60376433	0.344294332	0.28871919	0.260346197	0.192922666	0.112483673	0.150709346	0.151444303	0.103859984	0.115259649	0.080341444	0.098706143	0.093042421	0.095223483	0.10195611	0.056753957	0.059045691	0.070552819	0.132627288	0.094833273	0.098276228	0.068879966	0.034708355	0.048290242	0.047013949	0.058219762	0.06452437	0.13584315	0.050457223	0.054864985	0.045208739	0.011745312	0.040273071	0.033498681	0.071701205	0.033826408	0.069298894	0.061846874	0.059741841	0.038684085	0.054449869	0.04405482	0.051567504	0.021891461	0.044294487	0.034337082	0.08352962	0.044199646	0.062733509
0.007354391	0.604697356	0.345264983	0.289661105	0.261211535	0.193665136	0.112979917	0.151385202	0.152090479	0.104343233	0.115758759	0.080705515	0.099159646	0.093439472	0.095624486	0.102442068	0.057025477	0.059337074	0.070911042	0.133216391	0.095263325	0.098714344	0.069186848	0.034908047	0.048488324	0.047239175	0.058533689	0.064781433	0.136480849	0.050699389	0.055145051	0.045464378	0.011836894	0.040641422	0.033614548	0.072031242	0.03397973	0.06963351	0.062138698	0.059986769	0.038973005	0.054732257	0.044289025	0.051829399	0.022024356	0.044506737	0.034604319	0.084021737	0.044465446	0.063079143
0.007401211	0.605625666	0.346230124	0.290595964	0.262098156	0.194404564	0.113484299	0.152072197	0.152740269	0.104807461	0.116251819	0.081083196	0.099571921	0.093847124	0.096057198	0.102913159	0.057332503	0.059611424	0.071257325	0.133792327	0.095721415	0.099135391	0.069528309	0.035136266	0.048728107	0.047457135	0.058906761	0.065097208	0.137103999	0.050988542	0.055327094	0.045700352	0.01195137	0.040862433	0.033782883	0.072357778	0.034153051	0.069956478	0.062483693	0.060256877	0.039129179	0.055074728	0.044555535	0.052091294	0.022169333	0.044726307	0.034888613	0.084467588	0.04467218	0.063366257
0.00744843	0.606605854	0.34718344	0.291554986	0.262971367	0.195151598	0.113982631	0.152741031	0.153360341	0.105303943	0.116775507	0.081426001	0.099994191	0.094266587	0.096489422	0.103371506	0.057587315	0.059890847	0.071566459	0.1343583	0.096189813	0.099592202	0.06981358	0.035402522	0.048863636	0.047653298	0.05920249	0.065403462	0.137761096	0.051237937	0.05560716	0.046005152	0.011974266	0.04103433	0.033951218	0.072712327	0.03433526	0.070286726	0.062761915	0.06051325	0.039261926	0.055333083	0.044757436	0.052336015	0.022350553	0.044953195	0.035144478	0.084858758	0.04481394	0.063721035
0.00749583	0.607567963	0.348150596	0.292531969	0.263858234	0.195907965	0.114489016	0.153412286	0.154003036	0.10578664	0.117301841	0.081814741	0.100438948	0.094663942	0.096926037	0.103848119	0.057900607	0.06017462	0.071892841	0.134947758	0.096642131	0.100038447	0.07017233	0.03564025	0.04910342	0.047842197	0.05947092	0.065695434	0.138421829	0.05152709	0.055854552	0.046231294	0.012088742	0.041230784	0.034123925	0.073068627	0.034495248	0.070638812	0.063032718	0.060760467	0.039418099	0.055666541	0.044999717	0.052627963	0.02249553	0.045187403	0.035309369	0.085228898	0.044997047	0.064033751
0.007543945	0.608475049	0.349108346	0.29347923	0.26474547	0.196658455	0.114990287	0.154090321	0.154647471	0.106273749	0.117810782	0.082208584	0.100876209	0.095058873	0.097353871	0.104345972	0.058180481	0.060482674	0.072211262	0.135548782	0.097106818	0.100502574	0.070500823	0.035906506	0.049270225	0.048016565	0.05973935	0.06601597	0.139058315	0.051816243	0.056055266	0.046644249	0.012180324	0.041353568	0.034279143	0.073412671	0.034681901	0.070971001	0.063297338	0.060977927	0.039589889	0.055906872	0.045201618	0.052889858	0.022592181	0.045289868	0.035525433	0.085636893	0.045262847	0.064350126
0.007592079	0.609415149	0.350060654	0.294427774	0.265629016	0.197425815	0.115509113	0.154758912	0.155279457	0.106779603	0.118334091	0.082587966	0.101358446	0.095465314	0.097784631	0.104830656	0.058508394	0.06078638	0.072546931	0.136116534	0.097544292	0.100930936	0.070837962	0.036172762	0.049645538	0.048249056	0.059989581	0.066366654	0.139744508	0.052105396	0.056349336	0.046860559	0.01224901	0.041525465	0.034462782	0.073769846	0.034828557	0.071313139	0.063591635	0.0612343	0.039667976	0.056183252	0.045407558	0.0531861	0.022725076	0.045458205	0.035741497	0.086082743	0.045505021	0.064642726
0.007640439	0.610298655	0.35102687	0.295389148	0.266516867	0.198186399	0.116021974	0.155433558	0.155933798	0.107274155	0.118874794	0.083001374	0.10184693	0.095868725	0.098206123	0.105337854	0.058775737	0.061084649	0.072891887	0.136696385	0.098007742	0.101382871	0.071149166	0.036486564	0.04984362	0.048510607	0.060262561	0.06669195	0.140431914	0.052340333	0.056540715	0.047086701	0.012340591	0.041672806	0.034694516	0.074129648	0.035019654	0.071655277	0.063892114	0.061488384	0.039925662	0.056447615	0.045641763	0.053456581	0.022857971	0.045597266	0.035946189	0.086558036	0.045753101	0.064971901
0.007689262	0.611234039	0.351992952	0.2963471	0.267406194	0.198944771	0.116534409	0.156135566	0.156605676	0.107781663	0.119378063	0.083370549	0.102284191	0.096284251	0.098636396	0.105819564	0.059055611	0.061376394	0.073251437	0.13728869	0.098456348	0.101822612	0.071546817	0.036752819	0.050062552	0.048714037	0.060535541	0.067026766	0.141040516	0.05257527	0.056736761	0.047381669	0.012432173	0.04194293	0.034884712	0.074456183	0.035228528	0.071984069	0.064191357	0.061765359	0.040019365	0.056805107	0.045888082	0.05374853	0.022978785	0.045831473	0.036071278	0.086940794	0.045995275	0.065330337
0.007738552	0.612151344	0.352948552	0.297306122	0.268306839	0.199708571	0.117048846	0.156809243	0.157265372	0.108266566	0.119888139	0.083766093	0.102748938	0.096710983	0.099072523	0.106331859	0.059337575	0.061672126	0.073621602	0.137876369	0.098944125	0.102237157	0.0718926	0.037038094	0.050166806	0.048990119	0.06081762	0.067356822	0.141724284	0.052792135	0.05692814	0.047656972	0.01259244	0.042139384	0.035044303	0.074846625	0.035410737	0.072319412	0.064460923	0.062101849	0.040191156	0.057126549	0.046122287	0.054049064	0.023135843	0.046051043	0.036224797	0.087302522	0.046207915	0.065666827
0.007788173	0.613125243	0.353915776	0.29827776	0.26921462	0.200482775	0.117574659	0.157493817	0.157933502	0.108797782	0.120431866	0.084176949	0.103205563	0.097151647	0.099520358	0.10683311	0.059642513	0.061981993	0.073979825	0.13848273	0.099428192	0.102676899	0.072225416	0.037332877	0.050479566	0.049273467	0.061115623	0.067658316	0.142391079	0.05304153	0.05715686	0.04786345	0.012615335	0.042286725	0.035219196	0.075216932	0.035592945	0.07264966	0.064751511	0.062376535	0.040355138	0.057402929	0.046380721	0.054289492	0.023304982	0.046234017	0.036440861	0.087681074	0.046455995	0.066030749
0.007837961	0.614011893	0.354882731	0.299231008	0.270115512	0.201251449	0.11809438	0.158211565	0.158581016	0.109287647	0.120965007	0.084567389	0.103675307	0.097583225	0.099960388	0.107330538	0.059953716	0.062290772	0.074371218	0.139062047	0.099915969	0.103130459	0.072566877	0.037580114	0.050729775	0.049476896	0.061404526	0.067951875	0.143031202	0.053211407	0.05736691	0.048119088	0.012661126	0.042556849	0.03536567	0.075566228	0.035812929	0.072977966	0.065053227	0.062630619	0.040558163	0.057679309	0.046635116	0.054590027	0.02346204	0.046395035	0.036548893	0.088042802	0.046674542	0.066332493
0.007888261	0.615005443	0.355856473	0.300216758	0.271042361	0.202031357	0.118617296	0.158923745	0.159259721	0.109805631	0.121495878	0.08493146	0.104097577	0.098004808	0.100410662	0.107833913	0.060254477	0.062591578	0.074738729	0.139668053	0.100371172	0.103639291	0.073025039	0.037751279	0.051000834	0.049738448	0.06169798	0.068281931	0.14365799	0.053464416	0.057623638	0.04825674	0.012684021	0.042802416	0.035566797	0.075904144	0.035995138	0.073328111	0.065326503	0.062912172	0.040729953	0.057898611	0.046921816	0.054899149	0.023607017	0.04657069	0.036725156	0.088459209	0.046934436	0.066723846
0.007938719	0.615914102	0.356838613	0.301181126	0.27193501	0.202810055	0.119142428	0.159622121	0.159940033	0.110327198	0.122034312	0.085351673	0.104571693	0.098421546	0.100858985	0.108322845	0.06053644	0.062907243	0.075095626	0.140287047	0.100831736	0.104093664	0.073301665	0.037979498	0.051219766	0.049956408	0.06196186	0.068615161	0.144288414	0.05368851	0.057871029	0.048482882	0.012752707	0.043121654	0.035748249	0.076286707	0.036159571	0.07367583	0.065597305	0.063154811	0.040901744	0.058193015	0.047176211	0.055182511	0.023727831	0.046753665	0.036924162	0.088825143	0.047223863	0.067021932
0.007989529	0.616908438	0.357808861	0.302169656	0.272836516	0.203602339	0.119660742	0.160334301	0.160628778	0.110841598	0.122568587	0.085782093	0.10500833	0.098828592	0.101305844	0.108835989	0.060828846	0.063205513	0.075435275	0.140893052	0.101311679	0.104567545	0.073660415	0.038188699	0.0514804	0.050210695	0.06230536	0.06894363	0.144937024	0.053923447	0.058076411	0.048787682	0.012798498	0.043293551	0.03593626	0.07665001	0.036312893	0.074024762	0.065912623	0.063415762	0.041026682	0.058535486	0.047390226	0.055491632	0.023921133	0.046973234	0.037140225	0.089170046	0.047430597	0.067321848
0.008040529	0.617901203	0.358802155	0.303156475	0.273746019	0.204385981	0.120200573	0.161062462	0.16129316	0.1113673	0.123141051	0.086195501	0.105484945	0.099260473	0.10175124	0.109363577	0.061156759	0.063506681	0.075793499	0.14150653	0.101803992	0.105021918	0.074014843	0.038464464	0.051668057	0.050443185	0.062657959	0.069302249	0.145583209	0.054154769	0.058272458	0.048984327	0.01293587	0.043490005	0.036115526	0.077038701	0.036519544	0.07437976	0.066235361	0.06370876	0.041167238	0.058935036	0.047600204	0.055710593	0.024066109	0.047053743	0.037282373	0.089590659	0.047660957	0.067649194
0.008091931	0.618846019	0.359783355	0.304139659	0.274671515	0.205151751	0.120736783	0.161752121	0.161972936	0.111892451	0.123709734	0.086615714	0.105984047	0.099721731	0.102208832	0.109862704	0.06139695	0.063826695	0.07617295	0.142114315	0.102308674	0.105501489	0.074287147	0.038673665	0.051886989	0.050646614	0.062960511	0.069627544	0.146237881	0.054436694	0.05851985	0.04917114	0.012958765	0.043809243	0.036331957	0.077420388	0.036688421	0.074732089	0.06654326	0.063972	0.04133122	0.059190387	0.047878827	0.055959608	0.024211086	0.04722208	0.037481379	0.090015479	0.047861784	0.067949109
0.008143793	0.619800268	0.360774903	0.30513268	0.275593444	0.205936119	0.1212669	0.162472291	0.162655122	0.112408505	0.12428182	0.087041881	0.106442547	0.100150886	0.102656667	0.110383495	0.06172904	0.064144172	0.076499332	0.14274772	0.102797276	0.1059583	0.074680475	0.038892376	0.052074646	0.050915432	0.063226666	0.069962361	0.146888916	0.054635486	0.058781245	0.049328457	0.013027452	0.044226708	0.036530898	0.077798574	0.036866185	0.075073984	0.066853632	0.06430849	0.041456158	0.059499812	0.04811707	0.056285903	0.024356062	0.047397736	0.037646269	0.090347763	0.048074424	0.068292915
0.008196035	0.620708141	0.361761344	0.306096619	0.276510328	0.206721627	0.121804941	0.163203601	0.163329142	0.112920148	0.124817607	0.087424666	0.106892927	0.100600029	0.103133284	0.110902587	0.062069484	0.064487019	0.076854902	0.143364401	0.103290001	0.106414299	0.075056514	0.03906354	0.052293578	0.051155187	0.063529219	0.070295591	0.147522977	0.054845122	0.059028637	0.049574263	0.013210614	0.044398605	0.036727654	0.078210026	0.037035062	0.075434806	0.067180079	0.064594621	0.041635757	0.059827262	0.0483432	0.056483398	0.02451312	0.047558753	0.037856647	0.090789407	0.048287064	0.068634891
0.008248474	0.62164431	0.362768009	0.307073603	0.277422045	0.207511353	0.122344772	0.163906821	0.164023108	0.113445575	0.125360201	0.087854236	0.10733581	0.101047356	0.103587949	0.111431449	0.06242246	0.064815369	0.07717863	0.143986064	0.103774067	0.106847538	0.075285595	0.039263232	0.052575063	0.05143127	0.063827222	0.070611365	0.148186135	0.055061987	0.059271361	0.049780741	0.013325091	0.044693286	0.036874127	0.078646866	0.03720616	0.07579587	0.067510235	0.064921955	0.041807548	0.060208787	0.048581443	0.056792519	0.02459769	0.047778323	0.038049968	0.091176372	0.048511518	0.069020758
0.008301506	0.622589127	0.363759758	0.308080094	0.278361443	0.208298867	0.122887245	0.164640309	0.164711585	0.113989747	0.125907709	0.088250631	0.107814923	0.101468939	0.104057737	0.111948417	0.062727398	0.06513647	0.077519606	0.14460915	0.104239991	0.107284841	0.0756357	0.039424887	0.052825271	0.051750944	0.064138874	0.070955703	0.148844444	0.055336683	0.059542092	0.050056044	0.013439568	0.044987967	0.037086185	0.079043435	0.037412812	0.076159604	0.06782679	0.065260734	0.042010573	0.060491175	0.04879142	0.057024361	0.024718504	0.04793934	0.038192115	0.091580161	0.048724158	0.069390166
0.008354442	0.623477348	0.364773076	0.309064562	0.279280419	0.209096509	0.123426735	0.165352247	0.165407024	0.114517379	0.126485467	0.088657233	0.108272174	0.101901729	0.104518255	0.112466235	0.063001007	0.065457934	0.077845988	0.145232591	0.104731067	0.107755471	0.07599445	0.039691143	0.05307548	0.05197617	0.064496022	0.071346057	0.149511239	0.055528247	0.059831493	0.050223192	0.013554044	0.045184421	0.03727201	0.079416368	0.037632796	0.076528676	0.068124797	0.065539998	0.042182363	0.060848667	0.049029663	0.057294842	0.024851399	0.048122315	0.038368377	0.091904033	0.048954519	0.069774204
0.008407953	0.62441116	0.365771477	0.310027218	0.280200748	0.209894635	0.123984461	0.166081861	0.166093627	0.11501579	0.127026548	0.08905618	0.108730049	0.102335124	0.105003166	0.11298745	0.063335185	0.065794257	0.07823738	0.145871691	0.105217195	0.108242357	0.0763532	0.039957399	0.053325688	0.052361232	0.064839522	0.071680874	0.150187733	0.055748726	0.060097556	0.050400173	0.013691417	0.045282648	0.037481882	0.079820817	0.037835003	0.076890468	0.068451244	0.065828418	0.042346345	0.061158092	0.049292135	0.05753527	0.025020538	0.048246738	0.038538954	0.09232044	0.049167159	0.070125324
0.008462151	0.625375627	0.366789632	0.311028578	0.281127966	0.210691517	0.124537884	0.166821888	0.166794688	0.11556713	0.127578594	0.089461081	0.109192922	0.102768821	0.105461246	0.113519711	0.063610883	0.066120069	0.078599584	0.146505808	0.105730536	0.108740623	0.076772462	0.040214146	0.053555046	0.052622784	0.065142075	0.072063295	0.15092727	0.055933061	0.060386958	0.050557489	0.01392037	0.045528216	0.037656776	0.080216511	0.038023878	0.077281864	0.068760379	0.066130572	0.042463475	0.061455501	0.049570758	0.057784285	0.025153434	0.048393117	0.038698159	0.092720023	0.049385706	0.0704545
0.008516487	0.626336164	0.367782658	0.312063081	0.282040052	0.21149991	0.12509267	0.167559736	0.167471385	0.116097243	0.12813064	0.089865983	0.10966329	0.103229474	0.105962743	0.114043475	0.063965947	0.066451319	0.079008225	0.147112347	0.106195223	0.109237263	0.077183079	0.040480402	0.053867807	0.052869805	0.065446902	0.072429847	0.151555269	0.056135468	0.060667025	0.050783631	0.014057742	0.04572467	0.037831669	0.080592071	0.038199421	0.077640502	0.06908188	0.066441882	0.042643074	0.061776943	0.049809002	0.058033299	0.025346736	0.048532178	0.038851678	0.093186904	0.04962788	0.070801963
0.008571278	0.627304562	0.368778169	0.313078767	0.282973053	0.21230934	0.125651206	0.16830388	0.168177935	0.116615227	0.12869781	0.090285345	0.11012054	0.103684069	0.106434482	0.114540903	0.064295949	0.066780393	0.079410231	0.14774255	0.106688773	0.109737967	0.077507251	0.040623039	0.054159716	0.053116827	0.065754004	0.07275673	0.152216003	0.056377634	0.060947091	0.050931115	0.014103533	0.045921124	0.038039355	0.081012277	0.038410517	0.078029229	0.069421929	0.06673488	0.042822673	0.062068344	0.050051283	0.058338128	0.025467549	0.048766385	0.039010883	0.093594899	0.049828706	0.071182343
0.008626425	0.628258024	0.369780266	0.314105359	0.28388477	0.213124612	0.126204032	0.16904536	0.168891579	0.117145064	0.129271031	0.090698753	0.110579665	0.10415199	0.106896464	0.115052774	0.064596709	0.06709932	0.079822852	0.148369372	0.107186033	0.110202907	0.077840067	0.040841749	0.054357798	0.053349317	0.06607703	0.073118522	0.152890072	0.056608957	0.06124116	0.051226083	0.014218009	0.046191248	0.038209877	0.081419352	0.03860828	0.078408735	0.069755795	0.067034745	0.043002272	0.062356741	0.050346058	0.058608609	0.025600445	0.048912765	0.039164402	0.094002894	0.05007088	0.071529806
0.008681587	0.62922485	0.370803864	0.315138365	0.284829457	0.213942235	0.126759713	0.169796284	0.169584742	0.11769916	0.129849545	0.091147036	0.111090636	0.104612643	0.107379911	0.115594379	0.064937154	0.067424046	0.080194343	0.149023239	0.107658967	0.110696296	0.078211783	0.041060459	0.054597581	0.053654461	0.066388682	0.073496182	0.153550806	0.056876423	0.061483885	0.051393231	0.014401172	0.046387702	0.038404446	0.081831679	0.038779378	0.07880741	0.070090898	0.067366657	0.043267767	0.062702216	0.050596416	0.058913437	0.025745421	0.049073783	0.039323607	0.094415095	0.050236267	0.071921159
0.008737323	0.63021054	0.371820877	0.316118342	0.285778082	0.214758407	0.12732694	0.170555684	0.170301466	0.118253532	0.130423143	0.091560444	0.111576621	0.105059667	0.107850187	0.116150853	0.065277598	0.06775457	0.080548586	0.149678173	0.108181791	0.111169364	0.078574856	0.041307697	0.054920767	0.053886951	0.066748106	0.073857974	0.154217601	0.057133047	0.061689266	0.051570212	0.014538544	0.046510486	0.038594643	0.082208114	0.038970475	0.079202931	0.070459388	0.067684835	0.043509835	0.063017649	0.050862925	0.059222559	0.025902479	0.049242119	0.039516927	0.094886182	0.050431187	0.072307026
0.008793441	0.631172649	0.372823914	0.31714472	0.286711328	0.215571812	0.127892251	0.171310725	0.171015779	0.118816175	0.131018294	0.092012981	0.112060107	0.105538188	0.108339488	0.116703928	0.065643106	0.068065161	0.080926711	0.150294854	0.108698843	0.111626175	0.078981151	0.041564443	0.055223103	0.054104911	0.06702336	0.074211833	0.154911068	0.057342683	0.061880645	0.051855348	0.014630126	0.046805167	0.038835121	0.082619566	0.039186015	0.079585834	0.07079449	0.067941208	0.043751903	0.063444236	0.051133473	0.059471574	0.026071618	0.049395818	0.03976142	0.095311002	0.050685174	0.072656317
0.008849941	0.632119037	0.373836963	0.318160406	0.287641006	0.216405613	0.128463611	0.172035738	0.171734511	0.119333882	0.131602858	0.092453609	0.112530476	0.106000355	0.108846352	0.117246808	0.066048297	0.068395685	0.081310143	0.150932707	0.109179611	0.112100869	0.079383123	0.04171659	0.055442035	0.054395525	0.067314539	0.074581559	0.155653029	0.057624607	0.062160711	0.052101154	0.014881974	0.046977064	0.039042807	0.083043274	0.039390445	0.079964369	0.071117228	0.068222761	0.043923694	0.063843785	0.05142421	0.059806455	0.026240758	0.049571474	0.039949054	0.095735821	0.050927348	0.07300378
0.008907057	0.633078002	0.374842822	0.319194482	0.288582003	0.217238378	0.129031989	0.172776492	0.172437312	0.119896525	0.132203303	0.092902743	0.1130352	0.10645919	0.109301504	0.117771422	0.066367855	0.068731646	0.081680308	0.151586574	0.109699549	0.11258044	0.079789418	0.041963827	0.055806922	0.054700668	0.067614816	0.074971913	0.156357407	0.057888459	0.062422107	0.052405954	0.014973556	0.047247188	0.03930952	0.083435467	0.039574876	0.080357706	0.071469642	0.06851347	0.044103293	0.064183252	0.051674568	0.06006835	0.026385734	0.049783724	0.040136689	0.096253176	0.051199055	0.073424393
0.00896435	0.63405033	0.375873542	0.320194558	0.289527306	0.218064124	0.129597214	0.173545336	0.173173179	0.120445935	0.132796185	0.093383351	0.113538051	0.10694074	0.109816661	0.118305806	0.066676971	0.069050573	0.082087622	0.152249693	0.110245051	0.113085208	0.080161135	0.042096955	0.05617181	0.054991282	0.067940117	0.075392418	0.157096944	0.058217371	0.062744183	0.052622264	0.015019347	0.047492756	0.03951502	0.083860926	0.039785971	0.080766088	0.071771358	0.068845382	0.044298509	0.06455276	0.052050104	0.060386059	0.026470304	0.050003294	0.04030158	0.096728469	0.051488482	0.073808431
0.009022087	0.635062745	0.376882291	0.321230131	0.290463505	0.218887728	0.130170917	0.174323623	0.173914533	0.121016847	0.133390202	0.093817173	0.114009668	0.107380192	0.110323524	0.118847837	0.067013238	0.069401392	0.082476361	0.152897154	0.110762103	0.113583474	0.080576074	0.042363211	0.056515847	0.055296425	0.068299541	0.075744689	0.157830418	0.058524596	0.063038252	0.052789413	0.015156719	0.047640096	0.039681169	0.084264499	0.039970402	0.081153601	0.072082967	0.069142958	0.044517152	0.064850169	0.052328727	0.060703767	0.026639443	0.050259458	0.040529015	0.097186937	0.051683402	0.074159551
0.009079984	0.636045291	0.377901387	0.322246245	0.291386909	0.219711158	0.130746538	0.175076001	0.17463447	0.12157177	0.133962288	0.094245042	0.114503774	0.107850234	0.110844535	0.119408558	0.067328619	0.069736628	0.082858466	0.153538566	0.111279155	0.11409312	0.080934824	0.042581921	0.056807756	0.055492589	0.068638491	0.076116002	0.15852146	0.058784834	0.063290312	0.053094213	0.015225405	0.047983891	0.039895414	0.084672449	0.040159277	0.081557615	0.072460112	0.069458846	0.04464209	0.065234698	0.052595237	0.060995715	0.026832745	0.05053026	0.040762137	0.097679055	0.051961016	0.074565534
0.00913846	0.636959452	0.378926261	0.323274333	0.292328029	0.220537942	0.13132037	0.175854288	0.175367123	0.122137445	0.134538533	0.094704384	0.115029737	0.108336024	0.111358716	0.11996758	0.067706658	0.070088172	0.08327772	0.154204887	0.111804454	0.114597075	0.081358408	0.042810141	0.056974562	0.055732345	0.068984265	0.076480968	0.159268271	0.059073987	0.063575046	0.053438342	0.015271195	0.048475026	0.0401031	0.085098784	0.040350374	0.081958474	0.072764302	0.069822805	0.04475922	0.065544123	0.052930393	0.061279077	0.026941478	0.050735192	0.040944085	0.098209028	0.05215003	0.0749386
0.00919755	0.637946715	0.379964305	0.324324446	0.293279728	0.221377032	0.131901061	0.176637177	0.176108478	0.122695125	0.13516053	0.095145862	0.115514472	0.108824237	0.11189924	0.120528726	0.068011596	0.070436455	0.08368238	0.154870319	0.112330165	0.115137608	0.081829538	0.042971796	0.057172644	0.056059285	0.06932549	0.076855454	0.160036904	0.059424585	0.063845777	0.053762807	0.015316986	0.04881882	0.040356695	0.085502357	0.040590357	0.082363701	0.073138974	0.070131826	0.04499348	0.065940668	0.0532817	0.061635425	0.027110617	0.050932804	0.041177206	0.098633848	0.05236267	0.075375671
0.009256747	0.638899391	0.380994286	0.325340346	0.294222447	0.22222995	0.132481198	0.177428299	0.176849967	0.123253632	0.135760597	0.095571179	0.116065422	0.1092755	0.112403664	0.121064385	0.068316534	0.070782201	0.084092347	0.155541444	0.112861648	0.115611489	0.082205577	0.043219033	0.057443703	0.056364429	0.069653065	0.077264851	0.160758255	0.059760726	0.064139846	0.053979116	0.015454358	0.048966161	0.040562195	0.085912058	0.040821451	0.082798774	0.073492625	0.070408801	0.045196505	0.066310176	0.053556286	0.06187156	0.027231431	0.05110846	0.041427386	0.099058667	0.05259303	0.075783483
0.009316532	0.639888226	0.38200196	0.326396232	0.295168242	0.22306427	0.133064489	0.178204165	0.177594401	0.123838052	0.136370872	0.096011807	0.116547659	0.109755233	0.112915406	0.12162723	0.068646535	0.071134108	0.084461185	0.156228227	0.113365505	0.116104065	0.082611872	0.043437744	0.057756464	0.05661145	0.069982916	0.077656792	0.161560834	0.060071565	0.06446659	0.054097103	0.015568835	0.049211728	0.040800488	0.086342769	0.040992549	0.083207155	0.073810416	0.070697221	0.045415147	0.066715734	0.053830871	0.062154921	0.027352245	0.0513939	0.041637763	0.09951293	0.052829297	0.076138261
0.009376808	0.640868414	0.383025692	0.327433729	0.296146391	0.223915632	0.133647608	0.178989718	0.178334149	0.124416131	0.136993247	0.096465194	0.117056756	0.11024072	0.113405683	0.122204943	0.068953562	0.071509934	0.08483135	0.156902021	0.113904823	0.116643785	0.082983588	0.043675472	0.058110926	0.056858471	0.070367363	0.078066189	0.162339166	0.060331803	0.064798002	0.054362574	0.015637521	0.049530966	0.041005988	0.086773481	0.041159204	0.083621603	0.07417025	0.071036	0.045625981	0.067070222	0.054085267	0.062489803	0.027460977	0.051635427	0.041842455	0.100009253	0.053189604	0.076507669
0.009437414	0.641859606	0.384067028	0.328507576	0.297099813	0.224768481	0.134234563	0.179784714	0.179080859	0.124985389	0.137603523	0.096947503	0.117550861	0.110701676	0.113939865	0.12277331	0.069279386	0.071876338	0.085213455	0.157581152	0.114401259	0.117147741	0.083376916	0.043941728	0.05837156	0.057163615	0.070701763	0.078480346	0.163069004	0.060682401	0.065059397	0.054618213	0.015729102	0.049923874	0.041296749	0.087172677	0.041379188	0.084021248	0.074549868	0.07137249	0.045766537	0.067433721	0.05436389	0.062747405	0.027654279	0.051840358	0.042024404	0.100505577	0.053354991	0.076922796
0.009498453	0.642887742	0.385099899	0.329557047	0.298058771	0.225628693	0.134835748	0.180599083	0.179826899	0.125573945	0.138243669	0.097445974	0.118071202	0.111195037	0.114410629	0.123322562	0.069661602	0.072217734	0.085607501	0.158270426	0.114939339	0.117706156	0.0837616	0.044169947	0.058715596	0.057446963	0.071058911	0.078867527	0.163821876	0.060978783	0.065344131	0.054844355	0.015866474	0.050169442	0.041526296	0.087573624	0.041621392	0.084422108	0.07492083	0.071670066	0.046000796	0.067821254	0.05461021	0.062996419	0.027859663	0.052001376	0.042246153	0.101018726	0.053620791	0.077308662
0.009559585	0.643799545	0.386135053	0.330588129	0.299027448	0.226487418	0.135436848	0.181361631	0.180572672	0.126148716	0.138868691	0.097921478	0.118599039	0.111693851	0.114962861	0.123923213	0.070045908	0.072561306	0.086010834	0.158955251	0.115460102	0.118212551	0.084137639	0.044398167	0.059038782	0.057672188	0.071452457	0.079253121	0.164574748	0.061271551	0.065647537	0.055139323	0.016026742	0.05056235	0.041716493	0.087973695	0.041794713	0.084829761	0.075280664	0.071947041	0.046250673	0.068271874	0.054917099	0.063249727	0.028028802	0.052206307	0.042524762	0.101439339	0.053898405	0.077690871
0.009621644	0.644748291	0.387175449	0.331646581	0.300008427	0.227336948	0.136038843	0.182137497	0.181305861	0.12674499	0.139479345	0.098408891	0.119110635	0.112198115	0.115504849	0.124522166	0.07032996	0.072919011	0.086419475	0.159634561	0.116019623	0.118710004	0.084647669	0.044673932	0.05940367	0.057977332	0.07181643	0.079645063	0.165374903	0.061560704	0.0659136	0.055365465	0.016187009	0.050881587	0.041948227	0.088425417	0.042008031	0.085243481	0.075685013	0.072294976	0.046477125	0.068653398	0.055228027	0.063438635	0.028234185	0.052367325	0.042763569	0.101973518	0.054152392	0.078089539
0.009683735	0.645759921	0.388219608	0.332695197	0.300967508	0.228192839	0.136642712	0.18295235	0.182081887	0.127348707	0.140066177	0.098901407	0.119638472	0.112686631	0.1160122	0.125117295	0.07070591	0.073264394	0.086824135	0.160323656	0.116575434	0.119255414	0.085149054	0.044997242	0.059685154	0.058289741	0.072175854	0.080044938	0.166152022	0.061857086	0.066203001	0.055630936	0.016324381	0.051225382	0.042182147	0.088865758	0.042219126	0.085675157	0.07607576	0.072652067	0.046641106	0.06904694	0.055555107	0.063721997	0.028367081	0.052696679	0.042996691	0.102448811	0.054435913	0.078519296
0.009746068	0.646706309	0.38925866	0.333773535	0.301947749	0.229058375	0.137243088	0.183740082	0.182842385	0.127921273	0.140681368	0.099369256	0.120165685	0.11320513	0.116539065	0.125705203	0.071002494	0.073619925	0.087231448	0.161025384	0.117125059	0.119759369	0.085585605	0.045253989	0.06000834	0.058565824	0.072587598	0.080451161	0.166904894	0.06213901	0.066557752	0.055896407	0.016438858	0.051397279	0.042383275	0.089294719	0.042481329	0.086084751	0.07647269	0.072988557	0.046812897	0.069350357	0.055914491	0.064052585	0.02845165	0.052923568	0.043207069	0.102978784	0.054660366	0.078943567
0.009808954	0.647674707	0.390301541	0.334839257	0.302900802	0.229932241	0.137860208	0.184562442	0.183618546	0.128526093	0.141295803	0.099852415	0.120636053	0.113707275	0.117054221	0.126290986	0.071334584	0.073984154	0.087652029	0.161727112	0.117682519	0.120296651	0.086026478	0.045586809	0.060268974	0.058841906	0.072956121	0.080860558	0.167701412	0.06244985	0.066907835	0.056201207	0.016644916	0.05169196	0.042617195	0.089736811	0.042725756	0.08652128	0.076791718	0.073295289	0.047008113	0.069725873	0.056249647	0.06431448	0.028693278	0.053135818	0.043400389	0.103399398	0.05492026	0.079329433
0.009872474	0.648724852	0.391349799	0.335899634	0.303851886	0.230811259	0.138470512	0.185393277	0.184385335	0.129127604	0.141918178	0.100324517	0.121172011	0.114249397	0.117587428	0.126893337	0.071754395	0.074324826	0.088069957	0.162440049	0.118174007	0.120783537	0.086367939	0.045719937	0.060571309	0.059168846	0.073363316	0.081298517	0.168494292	0.062735389	0.067243914	0.056437182	0.016690707	0.052084868	0.04285986	0.090170149	0.042930185	0.086943735	0.07716639	0.073663826	0.047179904	0.07006534	0.056564612	0.064576375	0.028826173	0.05348713	0.043639196	0.103870485	0.055251034	0.079742731
0.00993658	0.649688533	0.392400676	0.336967494	0.304817241	0.231698814	0.139089506	0.186189727	0.185160425	0.129735181	0.142565131	0.100856162	0.12169485	0.114785462	0.118111853	0.127465952	0.072140789	0.074679995	0.088481251	0.163135549	0.118724869	0.121304562	0.086705077	0.045976684	0.060894495	0.059561174	0.073706815	0.081698392	0.169283535	0.063035385	0.067584662	0.056673156	0.016759393	0.052232209	0.043137504	0.090599109	0.043179056	0.087375168	0.077555901	0.074046097	0.047453207	0.070422831	0.056980529	0.064937016	0.029031557	0.053633509	0.043923491	0.104362602	0.055481394	0.080172488
[truncated: 323 more rows]
[truncated: 51 more columns]
