# Supplementary material for: Identification and characterization of constrained non-exonic bases lacking predictive epigenomic and transcription factor binding annotations
Source: Nat Commun. 2020 Dec 2;11:6168. doi: 10.1038/s41467-020-19962-9 (PMC7710766; doi:10.1038/s41467-020-19962-9)
Supplement: Supplementary file 11 — Source Data [file 41467_2020_19962_MOESM11_ESM.zip › SourceData/SupFig24d.txt]

State	Cumulative Fraction non-excluded of CNE	AUC
1	0.008497183	0.9548247
2	0.107900865	0.932486248
3	0.139136613	0.923613236
4	0.193428437	0.910204165
54	0.205527097	0.900621623
5	0.39873845	0.894842591
7	0.426320311	0.878605702
8	0.476213888	0.877394293
53	0.490096356	0.864690366
19	0.527635644	0.863957161
55	0.538864719	0.858352381
50	0.56594763	0.857698735
10	0.58361189	0.851187559
6	0.740372374	0.847706509
9	0.764600993	0.846592091
15	0.780324333	0.84357842
74	0.781444559	0.842871016
76	0.782047962	0.842526928
94	0.782151969	0.841608266
96	0.782233981	0.839792907
88	0.782417222	0.831963216
92	0.782611578	0.829984244
66	0.785388092	0.829444736
21	0.793605167	0.829283207
20	0.809803906	0.828967659
13	0.831857209	0.8283242
12	0.842549598	0.822024902
14	0.85624083	0.821982398
90	0.856371586	0.821108208
67	0.858036913	0.820765296
63	0.860617723	0.816014515
79	0.860829224	0.814743568
47	0.862417166	0.811441185
11	0.870269081	0.810026912
37	0.897794637	0.799803886
18	0.902828801	0.798233088
52	0.905090891	0.797916516
97	0.905109907	0.795680405
49	0.908762178	0.795085077
35	0.916391686	0.793787461
51	0.920664653	0.792628693
27	0.924873795	0.790937411
98	0.924877595	0.788868674
80	0.925064082	0.786200167
38	0.930465517	0.785811964
56	0.932616434	0.783889314
28	0.938125628	0.781479216
16	0.941323487	0.780922576
87	0.941382824	0.780842633
17	0.959812148	0.779601025
68	0.960143746	0.77930379
22	0.961689015	0.777343202
26	0.964625101	0.775289692
75	0.965116515	0.774963742
41	0.96733982	0.771810032
65	0.967962366	0.770975481
95	0.968317854	0.770596395
99	0.968327372	0.767490092
93	0.968369904	0.766204921
29	0.970217811	0.762305801
58	0.971006859	0.76215793
57	0.972159231	0.761890434
77	0.972234304	0.761416935
30	0.973665201	0.755663053
25	0.974584512	0.75554604
24	0.975225171	0.754971106
39	0.978143023	0.752974722
89	0.978402399	0.752817864
43	0.979958081	0.75195334
61	0.98036747	0.75078089
48	0.981498241	0.748484904
62	0.981960862	0.748462396
60	0.982190516	0.738242866
91	0.982365656	0.73479998
42	0.984019708	0.730183141
31	0.984699012	0.728456552
34	0.987754173	0.72453192
36	0.990759987	0.722812387
40	0.991615333	0.720606966
45	0.992527905	0.720448719
64	0.994080669	0.719618757
23	0.994783056	0.718778037
73	0.994864341	0.715698767
78	0.99491054	0.709671348
46	0.99608522	0.703936473
59	0.996383121	0.695217517
85	0.996397608	0.687936084
69	0.996577469	0.662482718
71	0.996721204	0.6575738
83	0.996741882	0.656596248
33	0.997013868	0.642802521
70	0.997087679	0.63463531
82	0.997863884	0.625421365
86	0.997876688	0.619111579
72	0.998192536	0.607661048
81	0.9982954	0.599213198
32	0.998587123	0.597050506
44	0.999139966	0.552274237
100	0.999961876	0.550018583
84	1	0.507007648
