# Supplementary material for: Identification and characterization of constrained non-exonic bases lacking predictive epigenomic and transcription factor binding annotations
Source: Nat Commun. 2020 Dec 2;11:6168. doi: 10.1038/s41467-020-19962-9 (PMC7710766; doi:10.1038/s41467-020-19962-9)
Supplement: Supplementary file 11 — Source Data [file 41467_2020_19962_MOESM11_ESM.zip › SourceData/SupFig24e.txt]

FalsePositive	State_1_TP	State_2_TP	State_3_TP	State_4_TP	State_5_TP	State_6_TP	State_7_TP	State_8_TP	State_9_TP	State_10_TP	State_11_TP	State_12_TP	State_13_TP	State_14_TP	State_15_TP	State_16_TP	State_17_TP	State_18_TP	State_19_TP	State_20_TP	State_21_TP	State_22_TP	State_23_TP	State_24_TP	State_25_TP	State_26_TP	State_27_TP	State_28_TP	State_29_TP	State_30_TP	State_31_TP	State_32_TP	State_33_TP	State_34_TP	State_35_TP	State_36_TP	State_37_TP	State_38_TP	State_39_TP	State_40_TP	State_41_TP	State_42_TP	State_43_TP	State_44_TP	State_45_TP	State_46_TP	State_47_TP	State_48_TP	State_49_TP
0	0	0	0	0	0	0	0	0	0	0	0	0	0	0	0	0	0	0	0	0	0	0	0	0	0	0	0	0	0	0	0	0	0	0	0	0	0	0	0	0	0	0	0	0	0	0	0	0	0
1.62543E-08	2.16334E-05	2.08785E-05	2.23517E-06	3.0785E-05	6.33082E-06	0	0	3.1639E-07	0	0	0	0	0	0	0	0	0	0	4.27555E-07	0	0	0	0	0	0	0	0	0	0	0	0	0	0	0	0	0	0	0	0	0	0	0	0	0	0	0	0	0	0
5.38422E-08	0.000199027	8.50797E-05	1.56462E-05	5.57315E-05	1.1908E-05	2.20294E-07	2.5763E-06	9.49169E-07	1.9306E-06	0	0	0	0	0	1.14758E-06	0	0	0	2.56533E-06	0	0	0	0	0	0	0	0	0	0	0	0	0	0	0	0	0	1.10594E-06	0	0	0	0	0	0	0	0	0	0	0	0
1.69992E-07	0.000597082	0.000169811	4.72578E-05	9.12935E-05	1.74851E-05	2.5701E-06	8.75943E-06	8.22613E-06	2.57413E-06	4.08674E-06	0	0	0	0	2.29516E-06	0	0	0	6.84088E-06	0	0	0	0	0	0	0	0	7.9515E-06	0	0	0	0	0	0	0	0	4.97674E-06	0	0	0	0	0	0	0	0	0	0	0	0
2.78693E-07	0.001060901	0.000259763	8.5575E-05	0.000132694	2.55243E-05	5.43392E-06	1.08205E-05	1.23392E-05	3.8612E-06	6.13011E-06	2.14017E-06	0	0	3.18184E-06	4.59032E-06	0	0	0	1.02613E-05	9.58519E-07	0	0	0	0	0	0	0	1.98787E-05	0	0	0	0	0	0	0	0	4.97674E-06	0	0	0	0	0	0	0	0	0	0	0	0
4.62908E-07	0.001580968	0.000388078	0.000137622	0.000174979	3.62766E-05	9.76637E-06	1.13357E-05	1.8667E-05	7.07886E-06	8.17348E-06	4.28034E-06	0	0	6.36368E-06	6.88548E-06	0	3.12408E-06	4.80273E-06	1.58195E-05	2.87556E-06	0	0	0	0	0	0	0	1.98787E-05	0	0	0	0	0	0	0	0	4.97674E-06	1.20624E-05	0	0	0	0	0	0	0	0	0	0	0
6.44075E-07	0.001989407	0.000497429	0.000185519	0.000224342	4.60241E-05	1.57143E-05	1.13357E-05	2.40456E-05	1.15836E-05	1.43036E-05	6.4205E-06	1.57906E-06	6.77908E-07	9.54553E-06	8.03306E-06	6.96757E-06	9.37223E-06	4.80273E-06	2.05226E-05	2.87556E-06	1.24575E-05	0	0	0	0	0	0	1.98787E-05	0	0	0	0	0	0	0	0	4.97674E-06	1.5078E-05	0	0	0	0	0	0	0	0	0	0	0
8.58089E-07	0.002369289	0.000634444	0.000249061	0.000277596	5.93389E-05	2.55541E-05	1.13357E-05	2.94242E-05	1.60883E-05	1.73686E-05	6.4205E-06	1.57906E-06	4.06745E-06	9.54553E-06	1.60661E-05	6.96757E-06	1.01533E-05	9.60546E-06	2.73635E-05	4.7926E-06	1.24575E-05	0	0	0	0	0	5.83608E-06	2.78302E-05	0	0	0	0	0	0	0	0	1.10594E-05	2.11092E-05	0	0	0	0	0	0	0	0	0	0	0
1.05687E-06	0.002730999	0.000764935	0.000305579	0.000316874	7.48645E-05	3.48799E-05	1.44273E-05	3.98651E-05	2.12366E-05	2.65638E-05	6.4205E-06	6.31623E-06	8.8128E-06	1.59092E-05	2.1804E-05	6.96757E-06	1.17153E-05	1.44082E-05	3.63422E-05	4.7926E-06	2.49151E-05	0	0	0	0	0	2.33443E-05	3.57817E-05	0	0	0	0	0	0	4.10389E-06	0	1.54832E-05	3.92028E-05	0	0	0	0	0	0	0	0	0	0	0
1.31152E-06	0.003232894	0.000900732	0.00037008	0.000368182	9.61682E-05	4.5454E-05	1.75189E-05	5.18879E-05	2.96025E-05	3.78024E-05	1.49812E-05	7.89529E-06	1.4914E-05	2.65154E-05	3.09847E-05	6.96757E-06	1.17153E-05	1.44082E-05	4.78862E-05	8.62667E-06	3.11439E-05	0	0	0	0	0	4.08525E-05	3.97575E-05	0	0	0	0	0	0	1.84675E-05	0	1.9907E-05	6.63432E-05	0	0	0	0	0	0	0	0	0	0	1.50476E-05
1.55262E-06	0.003746038	0.001016172	0.000421808	0.000419667	0.000113553	5.31643E-05	2.31867E-05	6.32779E-05	3.66814E-05	4.69975E-05	1.49812E-05	2.05278E-05	2.03372E-05	3.2879E-05	3.67226E-05	1.39351E-05	1.40583E-05	1.92109E-05	6.07128E-05	1.05437E-05	3.32201E-05	0	0	0	0	0	4.08525E-05	4.7709E-05	0	0	0	0	0	0	3.6935E-05	0	2.59897E-05	8.44368E-05	0	0	0	0	0	0	0	0	0	0	2.25713E-05
1.875E-06	0.00437081	0.001162669	0.000488544	0.000485484	0.00013551	6.25635E-05	3.70988E-05	7.7199E-05	4.37602E-05	5.41493E-05	1.49812E-05	3.00021E-05	2.71163E-05	4.24246E-05	4.70508E-05	2.78703E-05	2.03065E-05	2.40136E-05	7.7815E-05	1.15022E-05	3.52964E-05	0	0	0	0	0	5.25247E-05	4.7709E-05	0	0	0	0	0	0	4.30908E-05	0	3.37313E-05	0.000114593	0	0	0	0	0	0	0	0	2.50922E-05	0	3.00951E-05
2.18213E-06	0.004995582	0.001285417	0.000548574	0.000539977	0.000155959	7.29173E-05	5.46176E-05	8.89055E-05	5.14826E-05	6.02794E-05	1.49812E-05	4.73717E-05	3.59291E-05	4.87882E-05	5.16411E-05	3.48379E-05	2.49926E-05	2.40136E-05	8.72212E-05	1.15022E-05	3.73726E-05	0	0	0	0	0	5.83608E-05	4.7709E-05	0	0	0	0	0	0	4.51427E-05	0	3.8155E-05	0.000117608	0	0	0	0	0	0	0	0	2.50922E-05	0	3.00951E-05
2.53566E-06	0.005675736	0.001436264	0.000624889	0.000596947	0.000180227	8.56944E-05	6.74992E-05	0.000105358	6.43533E-05	7.1518E-05	1.71213E-05	5.21089E-05	4.47419E-05	5.72732E-05	6.54121E-05	4.18054E-05	3.43649E-05	2.88164E-05	9.57723E-05	1.15022E-05	4.15251E-05	0	0	0	0	0	6.41968E-05	5.16847E-05	0	0	0	0	0	8.84627E-06	5.12986E-05	0	4.31318E-05	0.000120624	0	0	0	0	0	0	0	0	0.000100369	0	3.00951E-05
2.84754E-06	0.006337718	0.001569538	0.000685238	0.000650378	0.000202938	9.62685E-05	8.14112E-05	0.000117064	7.0145E-05	7.96915E-05	1.92615E-05	6.31623E-05	5.42326E-05	6.68187E-05	7.57403E-05	4.18054E-05	3.67079E-05	3.36191E-05	0.000112019	1.15022E-05	4.56776E-05	0	0	0	0	0	6.41968E-05	5.96362E-05	0	0	0	0	0	2.65388E-05	5.54025E-05	0	4.81085E-05	0.000120624	0	0	0	0	0	0	0	0	0.000100369	0	3.76189E-05
3.21563E-06	0.006991046	0.001729955	0.000762192	0.000726102	0.000229769	0.000108458	0.000101506	0.000139844	7.78674E-05	9.093E-05	2.35418E-05	7.10576E-05	5.8978E-05	7.53036E-05	8.37733E-05	4.18054E-05	3.9832E-05	3.84218E-05	0.000123136	1.43778E-05	5.60589E-05	0	0	0	0	0	7.5869E-05	7.55392E-05	0	0	0	0	0	3.09619E-05	6.36102E-05	0	5.58501E-05	0.00012364	0	0	0	1.47707E-05	0	0	0	0	0.000100369	0	3.76189E-05
3.56171E-06	0.007595051	0.001875408	0.000832759	0.000789265	0.000251675	0.000119253	0.000114903	0.000157246	8.55898E-05	0.000105234	2.35418E-05	7.73738E-05	6.30454E-05	8.16673E-05	9.18064E-05	4.18054E-05	4.1394E-05	3.84218E-05	0.000139811	1.72533E-05	6.64402E-05	0	0	0	0	0	8.17051E-05	8.74665E-05	0	0	0	0	0	3.09619E-05	6.97661E-05	0	6.19328E-05	0.000126655	0	0	0	1.47707E-05	0	0	0	0	0.000100369	0	6.01902E-05
3.98399E-06	0.008348758	0.002048612	0.000922805	0.00086605	0.000276396	0.000130855	0.000128815	0.000178444	9.52428E-05	0.000119537	3.21025E-05	8.52691E-05	6.57571E-05	8.37885E-05	0.000103282	4.18054E-05	4.37371E-05	3.84218E-05	0.00015221	2.588E-05	7.68215E-05	0	0	0	0	0	8.75411E-05	0.000111321	0	0	0	0	0	3.09619E-05	6.97661E-05	0	6.85685E-05	0.000138718	0	0	0	1.47707E-05	0	0	0	0	0.000125461	0	6.7714E-05
4.35343E-06	0.00895882	0.002209289	0.000999758	0.000928682	0.000298252	0.000141943	0.000139636	0.00019458	0.000104896	0.000129754	4.28034E-05	9.31644E-05	6.98245E-05	8.8031E-05	0.000117053	4.8773E-05	4.52991E-05	3.84218E-05	0.000161616	2.68385E-05	7.88978E-05	0	0	0	0	0	8.75411E-05	0.000119272	0	0	0	0	0	3.09619E-05	8.00258E-05	0	7.57571E-05	0.000141733	0	0	0	1.47707E-05	0	0	0	0	0.000125461	0	6.7714E-05
4.78756E-06	0.009613879	0.002389453	0.001102257	0.001003875	0.000324178	0.000154206	0.000153032	0.00021736	0.000111975	0.000143036	5.77845E-05	0.000102639	7.66036E-05	9.65159E-05	0.000131972	5.57406E-05	5.23283E-05	4.32246E-05	0.000180001	3.06726E-05	8.51265E-05	0	0	0	0	0	9.33772E-05	0.000143127	0	0	0	0	0	3.09619E-05	9.02855E-05	0	8.18398E-05	0.000147764	0	0	0	1.47707E-05	0	0	0	0	0.000150553	0	6.7714E-05
5.2227E-06	0.010244708	0.00255361	0.001192302	0.00106863	0.000350155	0.000165588	0.000166944	0.000237292	0.000120984	0.000155296	6.4205E-05	0.000112113	8.20268E-05	0.000107122	0.000140005	5.57406E-05	6.01385E-05	5.283E-05	0.000195393	3.45067E-05	9.96603E-05	0	0	0	0	0	9.92133E-05	0.000155054	0	0	0	0	0	3.09619E-05	9.64413E-05	0	8.46047E-05	0.000153796	0	0	0	1.47707E-05	0	0	0	0	0.000175645	0	7.52378E-05
5.74249E-06	0.011002742	0.002750824	0.001305338	0.0011463	0.000378995	0.000178879	0.000190131	0.000258807	0.000135785	0.0001696	7.27657E-05	0.000118429	8.74501E-05	0.000118789	0.000153776	6.27082E-05	6.95107E-05	5.76327E-05	0.00021506	4.02578E-05	0.000107965	0	0	0	0	0	9.92133E-05	0.000178909	0	0	0	0	0	3.09619E-05	0.000106701	0	8.95814E-05	0.000156811	0	0	0	1.47707E-05	0	0	0	0	0.000175645	0	8.27615E-05
6.2071E-06	0.011673377	0.00293238	0.001389955	0.001223086	0.00040874	0.000192684	0.000211257	0.000281903	0.000145438	0.000185947	8.98871E-05	0.000129483	9.01617E-05	0.000125152	0.000168694	6.96757E-05	7.57589E-05	6.24355E-05	0.000237293	4.69674E-05	0.000118347	0	0	0	0	0	0.000105049	0.000182884	0	0	0	0	0	3.09619E-05	0.000108753	0	9.45582E-05	0.000162842	0	0	0	1.47707E-05	0	0	0	0	0.000175645	0	8.27615E-05
6.76482E-06	0.012397663	0.003138033	0.001492772	0.001296333	0.000443057	0.000206122	0.000239081	0.000307531	0.000157665	0.000204337	9.41674E-05	0.000148431	9.82966E-05	0.000131516	0.000179022	6.96757E-05	8.2007E-05	7.20409E-05	0.00025525	5.36771E-05	0.00014949	0	0	0	0	0	0.000110885	0.00018686	0	0	0	0	0	3.09619E-05	0.000110805	0	0.000100641	0.000174905	0	0	0	1.47707E-05	0	0	0	8.66882E-06	0.000175645	0	8.27615E-05
7.24703E-06	0.013139256	0.00332272	0.001591758	0.001365865	0.000473405	0.000221322	0.000259691	0.000334107	0.00016217	0.000214554	9.63076E-05	0.000165801	0.000105754	0.000135759	0.000189351	7.66433E-05	8.66931E-05	9.12518E-05	0.000268932	6.61378E-05	0.000166101	0	0	0	0	0	0.000110885	0.000202763	0	0	0	0	0	3.53851E-05	0.000112857	0	0.000105618	0.000174905	0	0	0	1.47707E-05	0	0	0	8.66882E-06	0.000175645	0	9.02853E-05
7.80543E-06	0.01388604	0.003528982	0.001696811	0.001446366	0.000509531	0.000236229	0.000279787	0.000366379	0.000179546	0.000223749	0.000113429	0.000178434	0.000111855	0.000141062	0.000204269	7.66433E-05	9.60654E-05	9.60546E-05	0.000287317	7.28475E-05	0.000193092	0	0	0	0	0	0.000116722	0.000218666	0	0	0	0	0	3.53851E-05	0.000119013	3.67351E-06	0.000108935	0.000174905	0	0	6.5609E-06	1.47707E-05	0	0	0	8.66882E-06	0.000200738	0	9.02853E-05
8.30186E-06	0.0145411	0.00371306	0.001795478	0.001523505	0.000539477	0.000246436	0.000299366	0.000389792	0.000186624	0.000234988	0.000119849	0.000186329	0.000117956	0.000151668	0.00021804	7.66433E-05	0.000102314	0.00010566	0.000300999	8.14741E-05	0.000220083	0	0	0	0	0	0.000116722	0.000238545	0	0	0	0	0	3.53851E-05	0.000125169	3.67351E-06	0.000113359	0.000174905	0	0	6.5609E-06	1.47707E-05	0	0	1.14809E-05	8.66882E-06	0.000200738	0	9.02853E-05
8.886E-06	0.015369226	0.003927413	0.001898615	0.001611968	0.000578818	0.000263912	0.000322553	0.00042586	0.000196277	0.000259508	0.00012413	0.000197382	0.000124735	0.00015591	0.000230664	9.7546E-05	0.000107	0.000110463	0.000319384	9.01008E-05	0.00023877	0	0	0	0	0	0.000116722	0.000242521	0	0	0	0	0	3.53851E-05	0.000133376	3.67351E-06	0.000118336	0.000180936	0	0	6.5609E-06	1.47707E-05	0	0	1.14809E-05	8.66882E-06	0.000200738	2.51693E-05	9.02853E-05
9.41663E-06	0.016064956	0.004121669	0.001995046	0.001692823	0.000611477	0.000277571	0.000341618	0.000448957	0.000211079	0.000274833	0.00013269	0.000205278	0.000134904	0.000162274	0.000240992	0.000104514	0.000113248	0.000110463	0.000336058	9.29764E-05	0.000257456	0	0	0	0	0	0.000122558	0.000278302	0	0	0	0	0	3.53851E-05	0.00013748	3.67351E-06	0.000127736	0.000183952	0	0	6.5609E-06	1.47707E-05	0	0	1.14809E-05	8.66882E-06	0.000200738	2.51693E-05	9.02853E-05
1.00688E-05	0.016856738	0.004344808	0.00210872	0.001789955	0.000652426	0.000292257	0.000358106	0.000479014	0.00022588	0.000287094	0.000134831	0.000221068	0.000147784	0.000168638	0.00024673	0.000104514	0.000121058	0.000115265	0.000355298	0.000100645	0.00027199	0	0	0	0	0	0.000128394	0.00029023	0	0	0	0	0	3.53851E-05	0.000143636	3.67351E-06	0.000138796	0.000183952	0	0	6.5609E-06	1.47707E-05	0	0	1.14809E-05	1.73376E-05	0.00022583	2.51693E-05	0.000105333
1.0636E-05	0.017515258	0.004546111	0.002211538	0.001875056	0.000688703	0.000305401	0.000385415	0.00050654	0.000238751	0.000305484	0.000141251	0.000236859	0.000155241	0.000173941	0.000253615	0.000104514	0.000129649	0.000124871	0.000372828	0.000112147	0.000280295	0	0	0	0	0	0.000128394	0.000306133	0	0	0	0	0	3.53851E-05	0.000145688	3.67351E-06	0.000147643	0.000186967	1.25252E-05	0	1.96827E-05	1.47707E-05	0	0	1.14809E-05	1.73376E-05	0.000250922	2.51693E-05	0.00012038
1.13059E-05	0.018306175	0.00477212	0.002324893	0.001979088	0.000732114	0.000321336	0.000413239	0.000541026	0.000254839	0.000320809	0.000154092	0.000255807	0.000177612	0.000184547	0.000271976	0.000104514	0.000137459	0.000139279	0.000394633	0.00012269	0.000286523	9.9112E-06	0	0	0	0	0.00013423	0.000310108	0	0	0	0	0	3.53851E-05	0.000149792	3.67351E-06	0.000155385	0.000186967	3.75756E-05	0	1.96827E-05	1.47707E-05	0	0	1.14809E-05	1.73376E-05	0.000250922	2.51693E-05	0.000135428
1.19086E-05	0.01905469	0.004966725	0.002427391	0.00207162	0.000769597	0.000338298	0.00044467	0.000560959	0.000273501	0.000341243	0.000158372	0.000270019	0.000188458	0.000194092	0.000291485	0.000125416	0.00014527	0.000144082	0.000418576	0.000133234	0.000294828	1.98224E-05	0	0	0	0	0.00013423	0.000333963	0	0	0	0	0	3.53851E-05	0.000151844	3.67351E-06	0.000162574	0.000192998	4.38382E-05	0	1.96827E-05	1.47707E-05	7.50103E-06	0	1.14809E-05	2.60064E-05	0.000301107	2.51693E-05	0.000142952
1.25937E-05	0.019945986	0.00519343	0.002554477	0.002185561	0.000817179	0.000357978	0.000473009	0.000592281	0.000296668	0.000368828	0.000162653	0.00028423	0.000204728	0.000210002	0.000302961	0.000125416	0.000156985	0.000163293	0.000451926	0.000143778	0.00030521	1.98224E-05	0	0	0	0	0.00013423	0.000361793	0	0	0	0	0	3.53851E-05	0.000153896	3.67351E-06	0.000172527	0.000196014	5.01008E-05	0	1.96827E-05	1.47707E-05	7.50103E-06	0	1.14809E-05	2.60064E-05	0.000301107	2.51693E-05	0.000142952
1.32421E-05	0.020743825	0.005405347	0.002671663	0.002284816	0.000861293	0.000375748	0.000502379	0.000622338	0.000310183	0.000393349	0.000173354	0.000311074	0.00022032	0.000222729	0.000324765	0.000132384	0.000165576	0.000177701	0.000470738	0.000157197	0.00032182	2.97336E-05	0	0	0	0	0.00013423	0.000369745	0	0	0	0	0	3.53851E-05	0.000155948	3.67351E-06	0.000179716	0.000202045	6.2626E-05	0	1.96827E-05	1.47707E-05	7.50103E-06	0	1.14809E-05	2.60064E-05	0.000326199	2.51693E-05	0.000142952
1.39743E-05	0.021687906	0.00565006	0.00281184	0.002400171	0.000910835	0.000395281	0.000530719	0.000658407	0.000329489	0.000429108	0.000177634	0.00033476	0.000237946	0.000226971	0.000339684	0.000139351	0.000171043	0.000192109	0.000504087	0.000177326	0.000330125	3.96448E-05	0	0	0	0	0.00013423	0.000393599	0	0	0	0	0	3.53851E-05	0.000162103	3.67351E-06	0.000186904	0.000205061	8.76764E-05	0	2.62436E-05	1.47707E-05	7.50103E-06	0	1.14809E-05	2.60064E-05	0.000351291	2.51693E-05	0.000142952
1.46227E-05	0.0224719	0.005861628	0.002919767	0.002508626	0.000952739	0.000412831	0.000558027	0.000691311	0.000346864	0.00044852	0.000194755	0.000348972	0.000251504	0.000235456	0.000356897	0.000139351	0.000177291	0.000196912	0.000531879	0.000184036	0.000344659	3.96448E-05	0	0	0	0	0.00013423	0.000401551	0	0	0	0	0	3.53851E-05	0.000164155	3.67351E-06	0.000192987	0.000205061	0.000100202	0	4.59263E-05	1.47707E-05	7.50103E-06	0	1.14809E-05	3.46753E-05	0.000351291	2.51693E-05	0.000150476
1.54239E-05	0.023402136	0.00610173	0.003057389	0.002629643	0.001005546	0.000433465	0.00058379	0.00073086	0.000361665	0.000475084	0.000205456	0.0003695	0.000274553	0.000251366	0.000371816	0.000160254	0.000185102	0.000201715	0.000561807	0.000203206	0.000375802	3.96448E-05	0	0	0	5.02298E-06	0.000140066	0.000433357	0	0	0	0	0	3.53851E-05	0.000172363	3.67351E-06	0.000205152	0.000220139	0.000118989	0	4.59263E-05	1.47707E-05	7.50103E-06	0	1.14809E-05	3.46753E-05	0.000376383	2.51693E-05	0.000157999
1.61486E-05	0.024285644	0.006318431	0.003178408	0.002733145	0.001050565	0.000453806	0.000611614	0.000764713	0.000382258	0.000503691	0.000220437	0.000377395	0.000287433	0.000265154	0.000395915	0.000174189	0.000192131	0.000206517	0.000589171	0.000216625	0.000398641	4.9556E-05	0	0	0	5.02298E-06	0.00016341	0.00044926	0	0	0	0	0	3.53851E-05	0.000174415	3.67351E-06	0.000213447	0.000223154	0.000125252	0	0.000131218	1.47707E-05	7.50103E-06	0	1.14809E-05	3.46753E-05	0.000376383	2.51693E-05	0.000157999
1.69654E-05	0.025202034	0.006568103	0.003335508	0.002851862	0.001102468	0.000476349	0.000643045	0.000808692	0.00039899	0.000535363	0.000235418	0.000390027	0.000298279	0.000274699	0.000407391	0.000174189	0.000197598	0.000216123	0.000622093	0.000236754	0.000417328	4.9556E-05	0	0	0	5.02298E-06	0.000169246	0.000465163	0	0	0	0	0	3.98082E-05	0.000188779	3.67351E-06	0.000224506	0.000238232	0.000131515	0	0.000196827	1.47707E-05	7.50103E-06	0	1.14809E-05	3.46753E-05	0.000376383	2.51693E-05	0.000165523
1.77036E-05	0.026069101	0.006783934	0.003461635	0.002950409	0.001146331	0.000497644	0.000663141	0.000847924	0.000417009	0.000552732	0.000239699	0.000410555	0.000313193	0.000289548	0.000437228	0.000181157	0.000204627	0.000225728	0.000650311	0.000254008	0.000429785	4.9556E-05	0	0	0	5.02298E-06	0.000180918	0.000473114	0	0	0	0	0	3.98082E-05	0.000205194	3.67351E-06	0.000244413	0.000259342	0.000137777	0	0.000236193	1.47707E-05	7.50103E-06	0	1.14809E-05	3.46753E-05	0.000376383	2.51693E-05	0.000180571
1.85624E-05	0.026980299	0.007031692	0.003603089	0.003070365	0.001197882	0.000523125	0.00069148	0.000893168	0.000429236	0.000580317	0.0002504	0.000421608	0.000333531	0.000304396	0.000459032	0.000188124	0.000212437	0.000225728	0.000681523	0.000260717	0.000446395	5.94672E-05	0	0	0	5.02298E-06	0.000198427	0.000512871	0	0	0	0	0	3.98082E-05	0.000213402	3.67351E-06	0.000263767	0.000265373	0.00014404	0	0.00036085	1.47707E-05	7.50103E-06	0	1.14809E-05	3.46753E-05	0.000376383	2.51693E-05	0.000188094
1.93727E-05	0.027840442	0.007263356	0.003730813	0.003191382	0.001250337	0.000543686	0.000718789	0.000930502	0.000444681	0.000600751	0.000263241	0.000429504	0.000340988	0.000320305	0.000476246	0.000195092	0.000219466	0.000225728	0.000709741	0.000269344	0.000458853	5.94672E-05	0	0	0	1.0046E-05	0.000210099	0.000536726	0	0	0	0	0	4.86545E-05	0.000229818	3.67351E-06	0.00028091	0.000277435	0.000156565	0	0.00043302	1.47707E-05	7.50103E-06	0	1.14809E-05	3.46753E-05	0.000376383	2.51693E-05	0.000188094
2.03029E-05	0.02876116	0.007530165	0.003883762	0.003333276	0.001305004	0.000567404	0.000750735	0.000973847	0.000468492	0.000629358	0.000269661	0.000446873	0.000354546	0.00032773	0.000504935	0.000222962	0.000221809	0.000235334	0.000744801	0.000282763	0.000489997	5.94672E-05	0	0	0	1.50689E-05	0.000227607	0.000556605	0	9.26218E-06	0	0	6.59326E-05	5.30776E-05	0.000244181	7.34703E-06	0.000298052	0.000307591	0.00016909	0	0.000465824	1.47707E-05	7.50103E-06	0	1.14809E-05	3.46753E-05	0.000376383	2.51693E-05	0.000218189
2.11346E-05	0.029613515	0.007767571	0.004015318	0.003462786	0.001359921	0.000589874	0.000785257	0.001017825	0.000487798	0.000650814	0.000273942	0.000457927	0.00036607	0.000342578	0.000522149	0.00022993	0.000225715	0.000254545	0.000776012	0.000299058	0.000516988	5.94672E-05	0	0	0	3.51609E-05	0.000233443	0.000576483	0	9.26218E-06	0	0	6.59326E-05	6.19239E-05	0.000246233	7.34703E-06	0.000306346	0.000316638	0.000181616	0	0.000498629	1.47707E-05	7.50103E-06	0	1.14809E-05	3.46753E-05	0.000401475	2.51693E-05	0.000233237
2.20526E-05	0.030483177	0.008031335	0.004168587	0.003596718	0.001420265	0.000614253	0.000821841	0.001064334	0.000514826	0.000669204	0.000276082	0.000478455	0.00038234	0.000350003	0.000541658	0.00022993	0.000235087	0.000259347	0.000817485	0.000321104	0.000573047	6.93784E-05	0	0	0	3.51609E-05	0.000233443	0.000604314	0	9.26218E-06	0	0	6.59326E-05	7.07702E-05	0.000254441	7.34703E-06	0.000316853	0.000340763	0.000181616	0	0.000498629	1.47707E-05	7.50103E-06	0	1.14809E-05	3.46753E-05	0.00045166	2.51693E-05	0.000240761
2.29276E-05	0.0313139	0.008270132	0.004308763	0.003719151	0.001476589	0.000638412	0.000857909	0.001109578	0.000540567	0.000691681	0.000284642	0.000495824	0.000399966	0.000361669	0.000558871	0.00022993	0.000244459	0.000259347	0.000852545	0.000337399	0.000591733	6.93784E-05	0	0	0	3.51609E-05	0.000233443	0.000620217	0	9.26218E-06	0	0	6.59326E-05	7.07702E-05	0.000258545	7.34703E-06	0.00033676	0.000352825	0.000187878	0	0.000518311	1.47707E-05	7.50103E-06	0	1.14809E-05	3.46753E-05	0.00045166	2.51693E-05	0.000240761
2.38673E-05	0.032219906	0.008532418	0.004461713	0.003859629	0.001540902	0.000666904	0.000889855	0.001151341	0.000556656	0.000722331	0.000291063	0.000525826	0.000416913	0.00038076	0.000587561	0.00022993	0.00026086	0.00026415	0.000887604	0.000359445	0.000629106	6.93784E-05	0	0	1.14544E-05	3.51609E-05	0.000245115	0.000652023	0	9.26218E-06	0	0	6.59326E-05	8.40396E-05	0.000268805	7.34703E-06	0.000348372	0.000364888	0.000200403	0	0.000524872	1.47707E-05	7.50103E-06	0	1.14809E-05	3.46753E-05	0.00045166	2.51693E-05	0.000270856
2.47464E-05	0.033061878	0.008772694	0.00460636	0.003982239	0.001598834	0.000689961	0.000914073	0.001199433	0.000577249	0.000752982	0.000299624	0.000532143	0.000434539	0.000391367	0.000610513	0.00022993	0.000270233	0.000268953	0.000922236	0.000378615	0.000687241	6.93784E-05	0	0	1.14544E-05	3.51609E-05	0.00026846	0.000679853	0	9.26218E-06	0	0	6.59326E-05	8.84627E-05	0.000272908	7.34703E-06	0.000362749	0.000379966	0.000200403	0	0.000544555	1.47707E-05	7.50103E-06	0	1.14809E-05	3.46753E-05	0.000476752	2.51693E-05	0.000270856
2.57511E-05	0.033935001	0.00903933	0.004776233	0.004110687	0.001659178	0.000716396	0.000947049	0.001258914	0.000602346	0.000780568	0.000308184	0.000544775	0.000450809	0.000401973	0.000633464	0.00022993	0.000285853	0.000278558	0.000959434	0.000393951	0.00072669	6.93784E-05	0	0	1.14544E-05	3.51609E-05	0.000274296	0.000711659	0	9.26218E-06	0	0	6.59326E-05	0.000101732	0.000279064	7.34703E-06	0.000382656	0.000398059	0.000200403	0	0.000564238	1.47707E-05	7.50103E-06	0	1.14809E-05	3.46753E-05	0.000476752	2.51693E-05	0.00027838
2.66712E-05	0.034762262	0.00927891	0.004930459	0.004239312	0.001720828	0.000742171	0.000985179	0.001303841	0.000626157	0.00081224	0.000321025	0.000566882	0.000465045	0.0004147	0.000655268	0.000243865	0.00029913	0.000292966	0.001001762	0.000406412	0.000755757	7.92896E-05	0	0	1.14544E-05	3.51609E-05	0.000280132	0.000731538	0	9.26218E-06	0	0	6.59326E-05	0.000101732	0.000283168	7.34703E-06	0.000396481	0.000437262	0.000219191	0	0.00057736	1.47707E-05	7.50103E-06	0	1.14809E-05	4.33441E-05	0.000476752	2.51693E-05	0.000293427
2.76956E-05	0.035669999	0.009550852	0.005096819	0.00437926	0.001789362	0.000770001	0.001032583	0.001350983	0.000653829	0.00084289	0.000336006	0.000590568	0.000477247	0.000427427	0.000677072	0.000250833	0.000315532	0.000312177	0.001050503	0.000436126	0.000799359	7.92896E-05	0	0	1.14544E-05	4.01838E-05	0.000303476	0.000751416	0	9.26218E-06	0	0	6.59326E-05	0.000101732	0.00028522	7.34703E-06	0.000418047	0.00045234	0.000219191	0	0.000597042	1.47707E-05	7.50103E-06	0	1.14809E-05	6.06817E-05	0.000501844	2.51693E-05	0.000300951
2.86481E-05	0.036502452	0.009802264	0.005262222	0.004515669	0.001852821	0.00079651	0.001068136	0.001399707	0.000681501	0.000873541	0.000355268	0.000615833	0.000487416	0.000440155	0.000704614	0.000271735	0.000330371	0.00031698	0.001096251	0.00044667	0.000832579	7.92896E-05	0	0	1.14544E-05	4.52068E-05	0.000315148	0.000819004	0	9.26218E-06	0	0	6.59326E-05	0.000101732	0.000289324	7.34703E-06	0.000436295	0.000464402	0.000244242	0	0.000603603	1.47707E-05	7.50103E-06	0	1.14809E-05	6.06817E-05	0.000501844	2.51693E-05	0.000308475
2.97443E-05	0.037429226	0.010081774	0.005435288	0.004667648	0.001922058	0.00082882	0.001110387	0.001449697	0.000712391	0.000910322	0.000361688	0.00063636	0.000504363	0.000452882	0.000724123	0.000278703	0.000348335	0.000331388	0.001139862	0.000462006	0.000869952	7.92896E-05	0	0	1.14544E-05	4.52068E-05	0.000315148	0.000858762	0	9.26218E-06	0	0	6.59326E-05	0.000101732	0.000299584	7.34703E-06	0.000458413	0.00047948	0.000244242	0	0.000616725	1.47707E-05	1.50021E-05	0	1.14809E-05	6.06817E-05	0.000526936	2.51693E-05	0.000331046
3.07199E-05	0.038188126	0.010348931	0.005584405	0.004809542	0.001985617	0.000856063	0.001142848	0.001502217	0.000735558	0.000945059	0.000365969	0.000667941	0.000517922	0.000464549	0.00074937	0.000313541	0.000359269	0.000355402	0.001175776	0.000480218	0.000896943	7.92896E-05	0	0	1.14544E-05	4.52068E-05	0.000332656	0.000914422	0	9.26218E-06	0	0	6.59326E-05	0.000101732	0.000303688	7.34703E-06	0.000472238	0.000488527	0.000256767	0	0.000616725	1.47707E-05	1.50021E-05	0	1.14809E-05	9.5357E-05	0.000526936	2.51693E-05	0.000331046
3.1816E-05	0.039132207	0.010636706	0.005767689	0.004966829	0.002060884	0.000885803	0.001184584	0.001556004	0.000766447	0.000978774	0.00038095	0.000701102	0.000529446	0.000482579	0.000771174	0.000313541	0.000373327	0.000365007	0.001230931	0.000497471	0.000950926	7.92896E-05	0	0	1.14544E-05	4.52068E-05	0.000338492	0.000989961	0	9.26218E-06	0	0	6.59326E-05	0.000106155	0.000311895	7.34703E-06	0.000485509	0.00050059	0.000269292	0	0.000616725	1.47707E-05	1.50021E-05	0	1.14809E-05	0.000130032	0.000602213	2.51693E-05	0.00033857
3.28671E-05	0.03996639	0.010913868	0.005934049	0.0051158	0.002129568	0.000912385	0.00122426	0.00160536	0.000788971	0.001005338	0.000389511	0.000715313	0.000555206	0.000493186	0.000792978	0.000327476	0.000384262	0.000379416	0.001271549	0.000516642	0.000971688	7.92896E-05	0	0	1.14544E-05	5.02298E-05	0.000344329	0.001041646	7.54546E-06	9.26218E-06	0	0	6.59326E-05	0.000106155	0.000318051	1.10205E-05	0.000500439	0.000518683	0.000275555	0	0.000616725	1.47707E-05	1.50021E-05	0	1.14809E-05	0.000130032	0.000602213	2.51693E-05	0.000353617
3.40286E-05	0.040900087	0.011203991	0.006116375	0.005268841	0.002200262	0.000944034	0.001267541	0.001664842	0.000816643	0.001042119	0.000400211	0.000738999	0.000572154	0.000516519	0.00082511	0.000348379	0.000399882	0.000389021	0.001311739	0.000540605	0.000992451	7.92896E-05	0	0	1.14544E-05	5.52528E-05	0.000361837	0.001077428	2.26364E-05	9.26218E-06	0	0	6.59326E-05	0.000106155	0.000322155	1.46941E-05	0.000517581	0.000533761	0.000300605	0	0.000623286	1.47707E-05	1.50021E-05	0	1.14809E-05	0.000138701	0.000627305	2.51693E-05	0.000361141
3.51258E-05	0.041772346	0.01147428	0.006297423	0.005423297	0.002267138	0.000973994	0.001313915	0.00172021	0.00083981	0.001075835	0.000419473	0.000769001	0.000593847	0.000531368	0.000852652	0.000362314	0.000417064	0.000393824	0.001353639	0.000566485	0.001025671	7.92896E-05	0	0	1.14544E-05	5.52528E-05	0.000361837	0.001109234	3.77273E-05	9.26218E-06	0	0	6.59326E-05	0.000106155	0.000330363	1.46941E-05	0.000531406	0.000536777	0.000319393	0	0.000623286	1.47707E-05	1.50021E-05	0	1.14809E-05	0.00014737	0.000627305	2.51693E-05	0.000376189
3.63344E-05	0.042719888	0.011771189	0.006475598	0.005587661	0.002339892	0.001005789	0.001351529	0.001786335	0.000869412	0.001106485	0.000443015	0.000791108	0.000622319	0.000550459	0.00089167	0.000390184	0.000431123	0.00042264	0.001405374	0.00058278	0.001044357	7.92896E-05	0	0	1.14544E-05	6.02758E-05	0.000367673	0.00114104	6.03637E-05	9.26218E-06	0	0	6.59326E-05	0.000106155	0.000338571	1.83676E-05	0.000548548	0.000545824	0.000350706	0	0.000636408	1.47707E-05	1.50021E-05	0	3.44428E-05	0.00014737	0.00067749	2.51693E-05	0.00039876
3.7482E-05	0.043573975	0.012051222	0.006661756	0.005729378	0.002411943	0.001035823	0.001389143	0.001836641	0.00089258	0.001141222	0.000472977	0.000824268	0.000639267	0.000576974	0.000911178	0.000390184	0.000442838	0.000441851	0.001453687	0.000597157	0.001071348	7.92896E-05	0	0	1.14544E-05	7.03217E-05	0.000391017	0.001164894	6.79092E-05	9.26218E-06	0	0	6.59326E-05	0.000106155	0.000342674	1.83676E-05	0.000557395	0.000560902	0.000363231	0	0.000636408	1.47707E-05	1.50021E-05	0	3.44428E-05	0.000156039	0.000752766	2.51693E-05	0.000413808
3.87193E-05	0.044592475	0.012358744	0.006857492	0.005887372	0.002491832	0.001071217	0.001438608	0.001896122	0.000924756	0.001173916	0.000483678	0.000859007	0.000659604	0.000599247	0.000946753	0.000404119	0.00046002	0.000465865	0.001502429	0.000624954	0.001119102	7.92896E-05	0	0	1.14544E-05	7.53447E-05	0.000396853	0.001184773	6.79092E-05	9.26218E-06	0	0	6.59326E-05	0.000119425	0.00034883	1.83676E-05	0.000582832	0.000569948	0.000369494	0	0.000636408	1.47707E-05	1.50021E-05	0	3.44428E-05	0.000164708	0.000777859	2.51693E-05	0.000436379
3.98588E-05	0.045455214	0.0126326	0.007035667	0.006040413	0.002565641	0.001106097	0.001488588	0.001958767	0.000962725	0.001208654	0.00050936	0.000906379	0.000680619	0.000619399	0.00096741	0.00043199	0.000469393	0.000480273	0.001557156	0.00065371	0.001150246	7.92896E-05	0	0	1.14544E-05	7.53447E-05	0.000402689	0.001216579	6.79092E-05	9.26218E-06	0	0	6.59326E-05	0.000123848	0.00035909	1.83676E-05	0.000602739	0.000600104	0.000369494	0	0.000636408	1.47707E-05	2.25031E-05	0	3.44428E-05	0.000164708	0.000777859	2.51693E-05	0.000451427
4.11771E-05	0.04637247	0.01293151	0.007223102	0.0062	0.002646334	0.001142445	0.001533931	0.002019198	0.000988466	0.001244413	0.000522201	0.00095533	0.000711125	0.000642732	0.000999542	0.000445925	0.000480327	0.000499484	0.001603759	0.00067288	0.001187619	7.92896E-05	0	0	1.14544E-05	8.03677E-05	0.000414361	0.001240433	6.79092E-05	9.26218E-06	0	0	6.59326E-05	0.000137117	0.000363194	1.83676E-05	0.000613799	0.000621214	0.000388281	0	0.000636408	1.47707E-05	2.25031E-05	0	3.44428E-05	0.000164708	0.000853135	2.51693E-05	0.000473998
4.21933E-05	0.047075988	0.013166741	0.007368388	0.006334109	0.002710446	0.001171304	0.001580305	0.002066973	0.001019999	0.001270976	0.000532902	0.000983753	0.000734852	0.000667126	0.001028232	0.00045986	0.000497509	0.000513892	0.001640101	0.000693968	0.001212534	7.92896E-05	0	0	1.14544E-05	8.03677E-05	0.000414361	0.001260312	7.54546E-05	1.85244E-05	0	0	6.59326E-05	0.00014154	0.000371402	1.83676E-05	0.000629282	0.000645338	0.000394544	0	0.000636408	1.47707E-05	2.25031E-05	1.56944E-05	3.44428E-05	0.000164708	0.000928412	2.51693E-05	0.000489045
4.34588E-05	0.047930074	0.013451036	0.007549436	0.00648715	0.002782648	0.001209047	0.001620495	0.002130567	0.001039949	0.001328191	0.000539322	0.001026388	0.000768747	0.000683035	0.001063807	0.00045986	0.000517035	0.000537906	0.001693973	0.000715055	0.00124783	7.92896E-05	0	0	2.29087E-05	8.03677E-05	0.00043187	0.001280191	8.30001E-05	1.85244E-05	0	0	6.59326E-05	0.00014154	0.000375506	1.83676E-05	0.000640894	0.000654385	0.000413332	0	0.000642969	1.47707E-05	2.25031E-05	1.56944E-05	3.44428E-05	0.000164708	0.000928412	5.03385E-05	0.000511617
4.48489E-05	0.048830888	0.01375908	0.007730804	0.006659121	0.002865451	0.001244515	0.001663262	0.002193529	0.001078561	0.001373145	0.000558584	0.001073759	0.000809422	0.000692581	0.001101677	0.000480763	0.000538122	0.000561919	0.001746562	0.000743811	0.001299737	7.92896E-05	0	0	2.29087E-05	8.03677E-05	0.000443542	0.001315973	8.30001E-05	1.85244E-05	0	0	6.59326E-05	0.000145963	0.000389869	1.83676E-05	0.000652507	0.000681526	0.000444645	0	0.00065609	2.21561E-05	2.25031E-05	1.56944E-05	3.44428E-05	0.000173376	0.000953504	5.03385E-05	0.00051914
4.61144E-05	0.049691032	0.014032501	0.00790834	0.006819239	0.002942325	0.001281891	0.001708089	0.002255541	0.001114598	0.001410947	0.000573565	0.001110078	0.000845351	0.000705308	0.001134957	0.000501665	0.000559991	0.000585933	0.001787608	0.000762981	0.001326728	7.92896E-05	0	0	2.29087E-05	8.03677E-05	0.000449378	0.001339827	8.30001E-05	1.85244E-05	0	0	6.59326E-05	0.00015481	0.000408337	2.57146E-05	0.000665778	0.000693588	0.000450907	0	0.00065609	2.21561E-05	2.25031E-05	1.56944E-05	3.44428E-05	0.000173376	0.000978596	5.03385E-05	0.000541712
4.74851E-05	0.050655881	0.014335065	0.008093859	0.006990149	0.003030404	0.001319121	0.001755493	0.002331791	0.001144201	0.001451815	0.000590686	0.001147975	0.000886703	0.000720157	0.001165941	0.000536503	0.00056702	0.00063396	0.001842335	0.000788861	0.001389016	7.92896E-05	0	1.81482E-05	3.43631E-05	8.03677E-05	0.000455214	0.001371633	9.05455E-05	1.85244E-05	0	0	6.59326E-05	0.000159233	0.000420648	2.93881E-05	0.000682367	0.000711682	0.00048222	0	0.000662651	2.21561E-05	3.00041E-05	1.56944E-05	3.44428E-05	0.000173376	0.001003689	5.03385E-05	0.000564283
4.88102E-05	0.051509102	0.014625623	0.008278739	0.007152567	0.003111549	0.001359141	0.001807535	0.002390323	0.001183456	0.00149166	0.000616368	0.001201663	0.000922632	0.000744551	0.001203811	0.000578309	0.000584983	0.000672382	0.001897917	0.000819534	0.001442998	7.92896E-05	0	1.81482E-05	4.58174E-05	8.03677E-05	0.00046105	0.001387536	0.000105636	1.85244E-05	0	0	6.59326E-05	0.000163656	0.000435012	3.30616E-05	0.000697297	0.000720728	0.000494746	0	0.000669212	2.21561E-05	3.00041E-05	1.56944E-05	3.44428E-05	0.000173376	0.001028781	5.03385E-05	0.000579331
5.02406E-05	0.052436742	0.014939583	0.008457872	0.007318877	0.003197518	0.0014032	0.001865244	0.002466889	0.001218851	0.001526398	0.00063349	0.001228507	0.000961951	0.000768945	0.001229058	0.000585276	0.00059748	0.000696396	0.001957347	0.000856916	0.001480371	7.92896E-05	0	1.81482E-05	4.58174E-05	8.53907E-05	0.000496066	0.001403439	0.000113182	2.77865E-05	0	0	6.59326E-05	0.000168079	0.000453479	3.30616E-05	0.000716098	0.000738822	0.000538584	0	0.000688895	2.21561E-05	3.00041E-05	1.56944E-05	3.44428E-05	0.000190714	0.001078965	5.03385E-05	0.000594378
5.16327E-05	0.053282175	0.01522962	0.008639559	0.007485363	0.003280321	0.00144087	0.00192759	0.002531749	0.001256819	0.00155807	0.000650611	0.001271142	0.00100127	0.000793339	0.001266928	0.000599211	0.000617005	0.000725212	0.002008226	0.000897174	0.001526049	8.92008E-05	0	1.81482E-05	5.72718E-05	9.04136E-05	0.000513575	0.001423318	0.000143364	5.55731E-05	0	0	6.59326E-05	0.000172502	0.000471947	3.30616E-05	0.000732687	0.000750884	0.000544847	0	0.000734821	2.21561E-05	3.00041E-05	1.56944E-05	3.44428E-05	0.000190714	0.001154242	5.03385E-05	0.000601902
5.30939E-05	0.054319712	0.015543753	0.008845514	0.007661404	0.003371364	0.001483974	0.001992513	0.002595976	0.00130444	0.001607111	0.000678433	0.001320092	0.001032453	0.000815612	0.001301356	0.000613146	0.000630283	0.000749226	0.002065946	0.000925929	0.00155304	8.92008E-05	0	1.81482E-05	5.72718E-05	9.04136E-05	0.000513575	0.001455124	0.000166	6.48352E-05	0	0	9.88989E-05	0.000172502	0.000484259	4.40822E-05	0.000747065	0.000771994	0.000557372	0	0.000747943	3.69268E-05	3.00041E-05	1.56944E-05	3.44428E-05	0.000199383	0.001154242	5.03385E-05	0.000639521
5.45053E-05	0.055137454	0.015831528	0.00901379	0.007822053	0.003451404	0.001525463	0.002049192	0.00265609	0.001344983	0.001652065	0.000697695	0.001370622	0.001070416	0.000837885	0.001333488	0.000620114	0.000650589	0.000773239	0.002116398	0.000957561	0.001575879	8.92008E-05	0	1.81482E-05	6.87262E-05	9.54366E-05	0.000525247	0.001498857	0.000188637	6.48352E-05	0	0	9.88989E-05	0.000172502	0.000500674	4.40822E-05	0.000763654	0.000784056	0.000588685	0	0.000754504	3.69268E-05	3.00041E-05	1.56944E-05	3.44428E-05	0.000208052	0.001154242	5.03385E-05	0.000647045
5.60386E-05	0.056097977	0.016151665	0.009207611	0.008001101	0.003543351	0.001566438	0.002110508	0.002723797	0.001383595	0.001697019	0.000716956	0.001421152	0.001119904	0.0008644	0.001363325	0.000647984	0.000676363	0.000806858	0.002174973	0.001001652	0.001611175	8.92008E-05	1.36511E-05	1.81482E-05	8.01805E-05	9.54366E-05	0.000542755	0.001518736	0.000211273	6.48352E-05	0	0	9.88989E-05	0.000172502	0.000510934	5.14292E-05	0.000786879	0.000793103	0.000619998	0	0.000787309	3.69268E-05	3.75052E-05	1.56944E-05	3.44428E-05	0.000208052	0.001179334	7.55078E-05	0.000669616
5.74835E-05	0.056963312	0.016447095	0.009391533	0.008161573	0.003633591	0.001605063	0.002159973	0.002789606	0.001420276	0.0017338	0.000740498	0.001479577	0.001157866	0.000889855	0.001397752	0.000668887	0.000701355	0.000816464	0.002223714	0.001025615	0.0016527	0.000109023	1.36511E-05	1.81482E-05	9.16349E-05	0.00010046	0.000560263	0.00154259	0.000233909	6.48352E-05	0	0	9.88989E-05	0.000176925	0.000519142	5.87762E-05	0.000808998	0.000805165	0.00062626	0	0.00080043	5.16975E-05	3.75052E-05	1.56944E-05	3.44428E-05	0.000208052	0.001179334	7.55078E-05	0.000684664
5.90781E-05	0.057919508	0.016763491	0.009603874	0.008340621	0.003724533	0.001647653	0.002207377	0.002864591	0.001466611	0.001794079	0.00076404	0.001526949	0.001199897	0.000918492	0.001447098	0.00068979	0.000715414	0.000830872	0.002281434	0.001072583	0.001704607	0.000109023	1.36511E-05	1.81482E-05	9.16349E-05	0.000115529	0.000571935	0.001566445	0.000256546	7.40974E-05	0	0	9.88989E-05	0.000176925	0.000535557	7.71438E-05	0.000828352	0.000817228	0.000645048	0	0.000806991	5.16975E-05	3.75052E-05	1.56944E-05	3.44428E-05	0.000208052	0.001229518	0.000100677	0.000699711
6.05481E-05	0.058840225	0.017058138	0.009784923	0.008507108	0.003811557	0.001690537	0.002254781	0.002930083	0.001509084	0.001839033	0.000787582	0.001583795	0.001229047	0.000956674	0.001471197	0.00071766	0.000730253	0.00084528	0.002341719	0.00110709	0.001754437	0.000109023	1.36511E-05	1.81482E-05	0.000103089	0.000125575	0.00059528	0.001622105	0.000279182	0.000101884	0	0	9.88989E-05	0.000176925	0.000549921	8.44908E-05	0.000846047	0.000823259	0.000651311	0	0.000813552	5.16975E-05	4.50062E-05	1.56944E-05	3.44428E-05	0.000208052	0.001254611	0.000100677	0.000707235
6.22542E-05	0.059746232	0.017392367	0.009990877	0.008689518	0.003908077	0.001734155	0.002303731	0.003007915	0.001547696	0.0019034	0.000796143	0.00162643	0.001267687	0.00098425	0.001514806	0.000731595	0.000746655	0.000878899	0.002405425	0.001154057	0.001800115	0.000109023	1.36511E-05	1.81482E-05	0.000125998	0.00013562	0.000606952	0.001721499	0.000324455	0.000101884	0	0	9.88989E-05	0.000185772	0.000566336	9.18378E-05	0.000860424	0.000826274	0.000657573	0	0.000820113	5.16975E-05	5.25072E-05	1.56944E-05	3.44428E-05	0.000208052	0.001279703	0.000100677	0.000729806
6.37854E-05	0.060640123	0.017694322	0.010203538	0.008856713	0.003994146	0.001775277	0.002352681	0.003077204	0.001587595	0.001949375	0.000823965	0.001681697	0.00129277	0.001017129	0.001553823	0.000759465	0.000765399	0.000902913	0.002466565	0.001185688	0.001856174	0.000109023	1.36511E-05	1.81482E-05	0.000125998	0.000140643	0.000630296	0.001785111	0.000392364	0.00012967	0	0	9.88989E-05	0.000185772	0.000578648	0.000102858	0.000884202	0.000841352	0.000682624	2.49162E-05	0.000833235	5.16975E-05	5.25072E-05	1.56944E-05	3.44428E-05	0.000208052	0.001304795	0.000100677	0.000759901
6.55114E-05	0.061651701	0.018034119	0.010434718	0.009040361	0.004094736	0.00182051	0.00241039	0.00314681	0.001627494	0.002001481	0.000853927	0.001732227	0.001337512	0.001050008	0.001595136	0.000773401	0.000791173	0.000931729	0.002522575	0.001228822	0.001912232	0.000109023	1.36511E-05	1.81482E-05	0.000137452	0.000140643	0.000641968	0.00183282	0.000422546	0.000157457	0	0	9.88989E-05	0.000190195	0.000597115	0.000106532	0.000905768	0.000862462	0.000701412	2.49162E-05	0.000833235	5.16975E-05	6.00083E-05	1.56944E-05	3.44428E-05	0.000208052	0.001329887	0.000100677	0.000805044
6.70925E-05	0.062607031	0.018344773	0.010624068	0.009206848	0.004193366	0.001866405	0.002463977	0.003226224	0.001666749	0.002051544	0.000871048	0.001779598	0.001371407	0.001077584	0.001631859	0.000801271	0.000816946	0.000965348	0.002587991	0.001261411	0.001966215	0.00016849	1.36511E-05	1.81482E-05	0.000137452	0.000140643	0.000659477	0.001892456	0.000505546	0.000203768	0	0	9.88989E-05	0.000194618	0.000617635	0.000110205	0.000927886	0.000883571	0.000726462	2.49162E-05	0.000839796	5.16975E-05	6.75093E-05	1.56944E-05	3.44428E-05	0.000208052	0.00135498	0.000125846	0.000812568
6.88341E-05	0.063639377	0.018683265	0.010860677	0.009400582	0.004298578	0.00191039	0.002529415	0.003304688	0.001707935	0.002121019	0.000901011	0.00182697	0.001399202	0.001132736	0.001672024	0.000829141	0.000840377	0.000998967	0.002651697	0.001299752	0.002020198	0.00016849	1.36511E-05	1.81482E-05	0.000148907	0.000140643	0.000682821	0.001987874	0.000581001	0.000222292	0	0	9.88989E-05	0.000194618	0.000631998	0.000117552	0.000950005	0.000895633	0.00074525	3.73743E-05	0.000866039	5.16975E-05	8.25113E-05	1.56944E-05	4.59237E-05	0.000208052	0.001455348	0.000125846	0.000835139
7.04544E-05	0.06455144	0.018989743	0.011053859	0.009571846	0.004393691	0.001951512	0.002589185	0.003382204	0.001751052	0.002159843	0.000920272	0.001888553	0.001441232	0.001162433	0.001709894	0.000850044	0.000864588	0.001018178	0.002708989	0.001345761	0.002049265	0.00016849	1.36511E-05	1.81482E-05	0.000148907	0.000145666	0.000706165	0.002055462	0.000626273	0.000250079	0	0	9.88989E-05	0.000194618	0.00065457	0.000128573	0.000974336	0.00090468	0.000757775	3.73743E-05	0.0008726	5.16975E-05	8.25113E-05	1.56944E-05	4.59237E-05	0.000208052	0.001530625	0.000125846	0.000865234
7.22773E-05	0.065535327	0.019340067	0.01129398	0.009779556	0.004499205	0.001998141	0.002649986	0.003459403	0.00178709	0.002204797	0.000941674	0.001929609	0.001477839	0.001198494	0.001768421	0.000863979	0.000894267	0.001061403	0.002773977	0.001380268	0.002101172	0.000178402	4.09534E-05	1.81482E-05	0.000160361	0.000145666	0.000735346	0.002107146	0.000664001	0.000250079	0	0	9.88989E-05	0.000203464	0.000679193	0.000150614	0.001004197	0.000907696	0.000782825	4.98324E-05	0.000898844	5.16975E-05	8.25113E-05	1.56944E-05	4.59237E-05	0.000208052	0.001530625	0.000125846	0.000917901
7.39281E-05	0.066430949	0.01965768	0.011514623	0.009950643	0.004595876	0.002042567	0.002692237	0.003533122	0.001828919	0.002247708	0.000954515	0.001980139	0.001523937	0.001228191	0.001802848	0.000884882	0.00091145	0.001090219	0.002838966	0.001412857	0.002146849	0.000178402	4.09534E-05	1.81482E-05	0.000160361	0.000150689	0.000770362	0.00217871	0.000739455	0.000250079	0	0	9.88989E-05	0.000207887	0.00070792	0.000154288	0.001029633	0.000913727	0.000807876	8.72068E-05	0.000911966	5.90829E-05	9.75134E-05	1.56944E-05	4.59237E-05	0.000208052	0.001530625	0.000151016	0.000947996
7.57459E-05	0.067483197	0.020008699	0.011746761	0.010135353	0.004704203	0.002091766	0.002757675	0.00361475	0.001879115	0.002312074	0.000973777	0.002033827	0.001568678	0.001271676	0.001845309	0.000912752	0.000938004	0.001123838	0.00291165	0.001441613	0.00219668	0.000188313	4.09534E-05	1.81482E-05	0.000160361	0.000155712	0.00078787	0.00223437	0.000769637	0.000250079	0	0	9.88989E-05	0.00021231	0.000736647	0.000165308	0.001056729	0.000925789	0.000814138	8.72068E-05	0.000931648	5.90829E-05	9.75134E-05	1.56944E-05	4.59237E-05	0.000225389	0.001530625	0.000151016	0.000963043
7.74427E-05	0.068327765	0.020317614	0.011949842	0.010307502	0.00479796	0.002139203	0.002811263	0.003691	0.001922875	0.002362136	0.000999459	0.002079619	0.001609353	0.001322586	0.001887769	0.000933655	0.000956749	0.00116226	0.00296595	0.001480912	0.002242357	0.000198224	4.09534E-05	1.81482E-05	0.000160361	0.000155712	0.000811215	0.002274128	0.000822455	0.000250079	0	0	9.88989E-05	0.000221157	0.000765375	0.000165308	0.001084377	0.000940867	0.000826664	8.72068E-05	0.000951331	5.90829E-05	9.75134E-05	1.56944E-05	4.59237E-05	0.000234058	0.001605902	0.000151016	0.000978091
7.93167E-05	0.069342804	0.020670895	0.012192198	0.010501235	0.004903825	0.002188181	0.002876701	0.003773578	0.001967279	0.002422416	0.00101658	0.002126991	0.001636469	0.001369253	0.001926787	0.000961525	0.000983303	0.001200682	0.003020249	0.001520211	0.002298416	0.000198224	4.09534E-05	1.81482E-05	0.000160361	0.000155712	0.000828723	0.002329788	0.000852637	0.000259341	0	0	9.88989E-05	0.000221157	0.000785894	0.000176329	0.001114238	0.00095293	0.000851714	0.000124581	0.000951331	5.90829E-05	9.75134E-05	3.13888E-05	4.59237E-05	0.000234058	0.001656086	0.000151016	0.001000662
8.10129E-05	0.070215062	0.020995816	0.012400387	0.010676391	0.005006676	0.002232607	0.002931318	0.003842551	0.002020049	0.002472478	0.001035841	0.002190153	0.001669009	0.00141698	0.001963509	0.000989395	0.00101142	0.001234301	0.003081817	0.001554718	0.002337865	0.000198224	4.09534E-05	1.81482E-05	0.000160361	0.000160735	0.000852067	0.002357619	0.000890364	0.000259341	0	0	9.88989E-05	0.000221157	0.000812569	0.000191023	0.001139122	0.000958961	0.000864239	0.000137039	0.000957892	6.64682E-05	9.75134E-05	3.13888E-05	6.88855E-05	0.000234058	0.001656086	0.000151016	0.001053329
8.29286E-05	0.07117645	0.021354142	0.01263508	0.010867294	0.0051143	0.002287607	0.002999848	0.003924812	0.002077323	0.002528671	0.001050823	0.002235946	0.00170426	0.001473193	0.002008265	0.001010298	0.00102704	0.001253512	0.003148943	0.001596893	0.002381467	0.000198224	4.09534E-05	1.81482E-05	0.000160361	0.000160735	0.000881248	0.002445085	0.000958274	0.000277865	1.79911E-05	0	9.88989E-05	0.000221157	0.000826933	0.000205717	0.001164005	0.000961976	0.000883027	0.000149497	0.000971014	6.64682E-05	0.000105014	3.13888E-05	6.88855E-05	0.000234058	0.001731363	0.000151016	0.001068376
8.46434E-05	0.072126588	0.021685936	0.012856042	0.011049527	0.005215291	0.002333355	0.003052405	0.004002011	0.002115291	0.00257056	0.001063664	0.002299108	0.001744257	0.001513496	0.002041545	0.001031201	0.001051252	0.001282328	0.003209656	0.001633317	0.00244583	0.000198224	4.09534E-05	1.81482E-05	0.000160361	0.000170781	0.000887084	0.002500745	0.001003546	0.000277865	1.79911E-05	0	9.88989E-05	0.000221157	0.000839245	0.000216737	0.001183912	0.000989117	0.000883027	0.000174414	0.000977575	6.64682E-05	0.000105014	3.13888E-05	9.18474E-05	0.000234058	0.001756455	0.000151016	0.001083424
8.65787E-05	0.073145088	0.02203739	0.013092012	0.011252992	0.005329648	0.002390558	0.003113205	0.00408269	0.002163556	0.002637991	0.001089346	0.002341743	0.001774762	0.001560163	0.002082858	0.001066039	0.00107234	0.001291934	0.003278065	0.001675491	0.002474898	0.000198224	4.09534E-05	1.81482E-05	0.000160361	0.000180827	0.0009221	0.002560382	0.001056365	0.000277865	1.79911E-05	0	9.88989E-05	0.00022558	0.000867972	0.000216737	0.001212114	0.001004195	0.00091434	0.000174414	0.000984136	6.64682E-05	0.000120017	6.27776E-05	9.18474E-05	0.000242727	0.001781547	0.000176185	0.001121042
8.83676E-05	0.074109072	0.022358135	0.01331489	0.01142284	0.005429032	0.002438729	0.003172976	0.004167166	0.002205386	0.002680902	0.001100046	0.002390694	0.00180798	0.001599406	0.002128761	0.001073006	0.001090303	0.00132075	0.003336212	0.00170904	0.002526804	0.000198224	4.09534E-05	1.81482E-05	0.000160361	0.00018585	0.000945444	0.002643872	0.001071456	0.000277865	1.79911E-05	0	9.88989E-05	0.000243272	0.000884387	0.000220411	0.001241974	0.001028319	0.000920603	0.000174414	0.000990697	6.64682E-05	0.000120017	6.27776E-05	9.18474E-05	0.000251396	0.001781547	0.000176185	0.001143614
9.03886E-05	0.075129303	0.022727945	0.013561716	0.011621527	0.005546504	0.002494977	0.003251295	0.004253541	0.002247859	0.002737095	0.001125728	0.002436486	0.001847299	0.001634406	0.00218614	0.001093909	0.001114515	0.001335158	0.003404621	0.001746422	0.00258494	0.000208135	4.09534E-05	1.81482E-05	0.000160361	0.000195896	0.000945444	0.002707484	0.001109183	0.000287127	1.79911E-05	0	9.88989E-05	0.000252119	0.000909011	0.000224084	0.001273494	0.00105546	0.000945653	0.000174414	0.001010379	6.64682E-05	0.000127518	7.8472E-05	9.18474E-05	0.000251396	0.001781547	0.000176185	0.001181233
9.22101E-05	0.076023194	0.023056955	0.013790981	0.011806591	0.005646089	0.002543883	0.003311065	0.004332638	0.002289045	0.002776941	0.001155691	0.002479121	0.001874415	0.001669407	0.002226305	0.001107844	0.001137164	0.001344764	0.003468327	0.00178668	0.002636846	0.000218046	4.09534E-05	1.81482E-05	0.000160361	0.000205942	0.000962953	0.002763145	0.001139365	0.000287127	1.79911E-05	0	0.000131865	0.000252119	0.000925426	0.000231431	0.001305013	0.001085616	0.000958178	0.000174414	0.00101694	6.64682E-05	0.000135019	7.8472E-05	9.18474E-05	0.000251396	0.001831732	0.000176185	0.001226375
9.4292E-05	0.077000158	0.02342546	0.014037807	0.012015894	0.005759993	0.002597121	0.00338887	0.004426606	0.002345033	0.002836198	0.001189934	0.002535967	0.001904921	0.001710771	0.002267618	0.00114965	0.001158252	0.00137358	0.003537163	0.001828854	0.002682524	0.000227958	4.09534E-05	1.81482E-05	0.000160361	0.000210965	0.000968789	0.002838684	0.00114691	0.00029639	1.79911E-05	0	0.000131865	0.000252119	0.000947998	0.000238778	0.001332662	0.001112756	0.000976966	0.000174414	0.00101694	6.64682E-05	0.000135019	7.8472E-05	9.18474E-05	0.000268733	0.001856824	0.000176185	0.001248947
9.61436E-05	0.07790703	0.023754817	0.014262282	0.012199543	0.005864402	0.002648008	0.003463067	0.004504754	0.002385575	0.002878087	0.001213475	0.002591234	0.001939494	0.001753195	0.002321554	0.001170552	0.00118012	0.001392791	0.003593173	0.001862403	0.002738583	0.000237869	4.09534E-05	1.81482E-05	0.000171815	0.000210965	0.000992133	0.002894344	0.001177092	0.000314914	1.79911E-05	0	0.000131865	0.000260965	0.000966465	0.000249799	0.00136584	0.001118787	0.000989491	0.000174414	0.001023501	6.64682E-05	0.00014252	7.8472E-05	9.18474E-05	0.000277402	0.001856824	0.000176185	0.001263994
9.82712E-05	0.078955817	0.024119407	0.014497932	0.012398938	0.005982527	0.002706019	0.003542418	0.004598722	0.002431909	0.002942454	0.001256279	0.002643343	0.001977457	0.001785014	0.002381228	0.001184487	0.001198865	0.001416805	0.00366543	0.001894034	0.002792565	0.000257691	4.09534E-05	1.81482E-05	0.000171815	0.00023608	0.000997969	0.002946029	0.001199728	0.000314914	1.79911E-05	0	0.000131865	0.000274234	0.000974673	0.000249799	0.001400677	0.001133865	0.001014542	0.000186872	0.001030062	6.64682E-05	0.00014252	7.8472E-05	0.000103328	0.000286071	0.001881916	0.000176185	0.001294089
0.000100253	0.079838459	0.02445442	0.014713785	0.012587541	0.006083971	0.002756393	0.003610947	0.004673706	0.002472452	0.00300682	0.001288381	0.002701768	0.002009996	0.001817893	0.002436312	0.001212358	0.001216828	0.001431213	0.003729135	0.001934292	0.002842396	0.000277513	4.09534E-05	1.81482E-05	0.000171815	0.000251149	0.001027149	0.002997714	0.00122991	0.000333438	1.79911E-05	0	0.000131865	0.000283081	0.000991088	0.000253472	0.001431091	0.001161006	0.001027067	0.000186872	0.001056306	6.64682E-05	0.000172524	7.8472E-05	0.000103328	0.00029474	0.0019321	0.000176185	0.001316661
0.00010245	0.080856959	0.024829623	0.014978174	0.012802682	0.006200488	0.002812054	0.003690297	0.004768623	0.002527152	0.003056882	0.001307643	0.002761772	0.002045248	0.001863499	0.002481068	0.00123326	0.001241821	0.001445621	0.003794124	0.001972632	0.002902607	0.000287425	4.09534E-05	1.81482E-05	0.000171815	0.000256172	0.00105633	0.00305735	0.001267638	0.000333438	1.79911E-05	0	0.000131865	0.000287504	0.001015712	0.000257146	0.001465375	0.001173068	0.001052117	0.000186872	0.001069427	6.64682E-05	0.000172524	7.8472E-05	0.000103328	0.00029474	0.002007377	0.000176185	0.001346756
0.000104397	0.081780272	0.025166462	0.015217656	0.012998361	0.006304746	0.002861106	0.003762434	0.004845822	0.002569625	0.003111032	0.001335465	0.002817039	0.002087278	0.001902742	0.002532709	0.001254163	0.001267594	0.001474437	0.003858257	0.002010973	0.002966971	0.000297336	4.09534E-05	1.81482E-05	0.00018327	0.000281287	0.001068002	0.003128914	0.001275183	0.000370487	1.79911E-05	0	0.000131865	0.000305196	0.001042387	0.000260819	0.001493576	0.001197193	0.00105838	0.00019933	0.001082549	6.64682E-05	0.000180025	7.8472E-05	0.000114809	0.000303409	0.002057562	0.000226523	0.00135428
0.000106635	0.082776274	0.025543144	0.015478851	0.013213149	0.006425383	0.002917795	0.003843845	0.004944535	0.002624969	0.003164159	0.001369708	0.002867569	0.002122529	0.001940924	0.002577465	0.001289001	0.001296492	0.001503254	0.003935644	0.002062733	0.003027182	0.000327069	4.09534E-05	1.81482E-05	0.00018327	0.000301379	0.001114691	0.003180598	0.001297819	0.000379749	1.79911E-05	0	0.000131865	0.000305196	0.001060854	0.000268166	0.001526755	0.001218302	0.001095956	0.000211788	0.001102232	6.64682E-05	0.000180025	7.8472E-05	0.000114809	0.000312077	0.002057562	0.000251693	0.001369327
0.000108668	0.083650262	0.02588877	0.015719291	0.013392905	0.006532404	0.00297096	0.00391289	0.005023	0.002677095	0.003224439	0.001382549	0.002925994	0.002156424	0.00198653	0.002616482	0.001309904	0.001319923	0.00153207	0.004007046	0.002103949	0.003087394	0.000356803	4.09534E-05	1.81482E-05	0.00018327	0.000316448	0.001138035	0.00324421	0.001380819	0.000398274	1.79911E-05	0	0.000131865	0.000314043	0.001079322	0.000268166	0.001555509	0.001254489	0.001121006	0.000211788	0.001108793	6.64682E-05	0.000180025	7.8472E-05	0.000114809	0.000312077	0.002107746	0.000251693	0.001391898
0.000110955	0.084665301	0.026273978	0.015985276	0.013614947	0.00665284	0.003028677	0.003992755	0.005119499	0.002726647	0.003282675	0.00140395	0.003001789	0.002201166	0.002045925	0.0026555	0.001337774	0.001346477	0.001560887	0.004086571	0.002146124	0.003170444	0.000386537	4.09534E-05	1.81482E-05	0.00018327	0.000351609	0.001161379	0.003311798	0.001403456	0.000435322	1.79911E-05	0	0.000131865	0.000314043	0.001103945	0.000268166	0.00157431	0.001272583	0.001152319	0.000211788	0.001108793	7.38536E-05	0.000180025	7.8472E-05	0.00012629	0.000312077	0.002132838	0.000302031	0.001421993
0.000113	0.085562654	0.026619603	0.016219969	0.013809211	0.006763529	0.003082942	0.004064377	0.005200494	0.002764616	0.003331716	0.001427492	0.003064951	0.002228961	0.002080925	0.002701403	0.001372612	0.001369908	0.001580097	0.004161393	0.002198843	0.003236884	0.000426181	4.09534E-05	1.81482E-05	0.000194724	0.000356632	0.00119056	0.003387337	0.001441183	0.000435322	1.79911E-05	0	0.000131865	0.000314043	0.001116257	0.000268166	0.001598641	0.001296708	0.001158582	0.000211788	0.001115354	7.38536E-05	0.000180025	7.8472E-05	0.000137771	0.000312077	0.002132838	0.0003272	0.001444565
0.000115329	0.086642593	0.027011074	0.016494575	0.014031783	0.006887834	0.003143744	0.004141151	0.005291615	0.002811594	0.003403234	0.001468155	0.003126535	0.002267601	0.002123349	0.002767963	0.001414417	0.001394901	0.001618519	0.004250752	0.002251561	0.003299172	0.000436093	4.09534E-05	1.81482E-05	0.000194724	0.000401838	0.001231412	0.003454925	0.001471365	0.000463109	1.79911E-05	0	0.000131865	0.000318466	0.001138828	0.000275513	0.001635137	0.001317817	0.001183632	0.000211788	0.001121915	7.38536E-05	0.000180025	7.8472E-05	0.000160733	0.000320746	0.00215793	0.00035237	0.001482184
0.000117371	0.087567637	0.027353133	0.016727032	0.014234009	0.007001136	0.003197348	0.004213802	0.005379571	0.002870155	0.003465556	0.001506678	0.003186539	0.002304886	0.002160471	0.002823047	0.001456223	0.001420674	0.001656941	0.004318734	0.002298529	0.003353155	0.000455915	4.09534E-05	1.81482E-05	0.000217633	0.00042193	0.001254756	0.003478779	0.00147891	0.00050942	1.79911E-05	0	0.000131865	0.000327312	0.001159348	0.000290208	0.001653385	0.001335911	0.00120242	0.000211788	0.001128476	8.1239E-05	0.000180025	7.8472E-05	0.000183695	0.000329415	0.002183023	0.00035237	0.001482184
0.000119715	0.088614693	0.027737036	0.016997487	0.014455343	0.007127853	0.003257268	0.004295213	0.00547955	0.002936439	0.003534009	0.001543061	0.003238648	0.00235234	0.002200774	0.002872393	0.00146319	0.001448791	0.001676152	0.004399969	0.002351247	0.003415442	0.000455915	4.09534E-05	1.81482E-05	0.000217633	0.000431976	0.001289773	0.003518537	0.001516638	0.000518682	1.79911E-05	0	0.000131865	0.000327312	0.001171659	0.000290208	0.001688222	0.00135702	0.001233733	0.000211788	0.001180963	8.1239E-05	0.000180025	7.8472E-05	0.000195176	0.000338084	0.002233207	0.00035237	0.001527326
0.000121853	0.089505989	0.028084227	0.017229945	0.014653322	0.007240702	0.003313884	0.004366835	0.005572252	0.002994357	0.00359531	0.001583724	0.003297073	0.002391658	0.002250623	0.002918296	0.001511963	0.001470659	0.001695363	0.004476074	0.00240109	0.003481883	0.00049556	4.09534E-05	1.81482E-05	0.000229087	0.00047216	0.001307281	0.003570222	0.001524183	0.000518682	1.79911E-05	0	0.000131865	0.000327312	0.001194231	0.000297555	0.00171753	0.00138416	0.001239995	0.000211788	0.001200646	8.1239E-05	0.000187526	7.8472E-05	0.000195176	0.000346753	0.002258299	0.00035237	0.001542374
0.000124232	0.090505451	0.028480831	0.01750519	0.014885272	0.007364455	0.003371454	0.004457005	0.00567318	0.003053562	0.003660698	0.001617967	0.003361814	0.002425554	0.00229623	0.002975675	0.001539834	0.001497995	0.001728982	0.004561585	0.00245285	0.00352756	0.000525293	4.09534E-05	1.81482E-05	0.000240542	0.000502298	0.001342298	0.003649737	0.00154682	0.000518682	1.79911E-05	0	0.000131865	0.000327312	0.001216802	0.000297555	0.001746284	0.001411301	0.001283834	0.000224246	0.001220328	0.000103395	0.000187526	7.8472E-05	0.000195176	0.000346753	0.002283391	0.000402708	0.001564945
0.000126438	0.09142963	0.028825413	0.017738924	0.015097052	0.007480671	0.003429685	0.004540478	0.005767781	0.003106332	0.003726086	0.00165007	0.003421818	0.002463517	0.002337593	0.003026168	0.001539834	0.00151674	0.001752996	0.0046394	0.002493108	0.003569085	0.000555027	4.09534E-05	3.62963E-05	0.000240542	0.000517367	0.00138315	0.00369347	0.001569456	0.000518682	1.79911E-05	0	0.000131865	0.000327312	0.001239374	0.000297555	0.001776698	0.001420347	0.001327672	0.000224246	0.00123345	0.000103395	0.000195027	7.8472E-05	0.000195176	0.000346753	0.002333576	0.000427877	0.001610088
0.0001289	0.092438611	0.029218102	0.01803237	0.015342624	0.007609397	0.003493497	0.004636831	0.005874721	0.003162962	0.003792496	0.001690733	0.003477086	0.00251097	0.002390624	0.003080105	0.001553769	0.001552666	0.001767404	0.004727904	0.002542951	0.003623068	0.000584761	4.09534E-05	3.62963E-05	0.000251996	0.000552528	0.001406494	0.003772985	0.001577001	0.000518682	1.79911E-05	0	0.000131865	0.000331735	0.001249633	0.000304902	0.001809876	0.001435425	0.001340197	0.000224246	0.001246572	0.000103395	0.000210029	7.8472E-05	0.000195176	0.000346753	0.002358668	0.000427877	0.001617612
0.000131121	0.093317792	0.029579125	0.018303783	0.015560596	0.007725563	0.003546735	0.004705361	0.005962993	0.003222811	0.003862992	0.001744237	0.003541827	0.002545544	0.002434109	0.003128303	0.001567704	0.001575316	0.001786615	0.004800588	0.002586085	0.003687432	0.000584761	4.09534E-05	5.44445E-05	0.000286359	0.000592712	0.001429839	0.003844548	0.001577001	0.000527944	1.79911E-05	0	0.000131865	0.000336158	0.001272205	0.000312249	0.001837525	0.001462566	0.001365248	0.000236704	0.001253133	0.000103395	0.000210029	7.8472E-05	0.000195176	0.000355421	0.002509221	0.000427877	0.001632659
0.000133621	0.094333696	0.029992867	0.018563062	0.015781222	0.007853385	0.003605113	0.004795532	0.006062972	0.003282016	0.003924293	0.001795601	0.003634991	0.002597742	0.00248714	0.003171911	0.001581639	0.001597966	0.001825037	0.004884817	0.002638803	0.003774635	0.000644228	4.09534E-05	5.44445E-05	0.000309268	0.00062285	0.001447347	0.003916112	0.001592092	0.000527944	1.79911E-05	0	0.000131865	0.000336158	0.001286568	0.000312249	0.001866832	0.001474628	0.001377773	0.000249162	0.001266255	0.000103395	0.00021753	7.8472E-05	0.000195176	0.000381428	0.002509221	0.000427877	0.001685326
0.000135892	0.095253548	0.030346147	0.018823619	0.015994771	0.007971561	0.003666355	0.004862	0.006149663	0.00333736	0.003982529	0.001819143	0.003685521	0.002641129	0.00253805	0.003206338	0.001609509	0.001620615	0.001839445	0.004964342	0.002680019	0.003851456	0.00066405	4.09534E-05	5.44445E-05	0.000309268	0.000637918	0.001447347	0.003999602	0.001592092	0.000527944	1.79911E-05	0	0.000131865	0.000340581	0.001292724	0.000323269	0.001896693	0.001495737	0.001384035	0.000249162	0.001272816	0.000118166	0.00021753	7.8472E-05	0.000195176	0.000390097	0.002559406	0.000453047	0.001707897
0.000138519	0.096317045	0.030750494	0.019097267	0.016226898	0.008106618	0.003728918	0.004939289	0.006258501	0.003390773	0.004040765	0.001861946	0.003736051	0.002696039	0.002594262	0.003249946	0.001630412	0.001643265	0.001877867	0.005049853	0.002742323	0.003928278	0.000693784	4.09534E-05	9.07408E-05	0.000309268	0.000673079	0.001488199	0.004063214	0.001622274	0.000527944	1.79911E-05	0	0.000131865	0.000345005	0.001317347	0.00033429	0.001939825	0.001537956	0.001415348	0.00026162	0.001292498	0.000125551	0.00021753	7.8472E-05	0.000195176	0.000398766	0.002559406	0.000478216	0.001722945
0.000140811	0.097277568	0.031119955	0.019346329	0.016428239	0.008228261	0.003790086	0.005020701	0.006345508	0.00344483	0.004103088	0.001896189	0.003781844	0.002727901	0.00264305	0.003285521	0.001644347	0.001668257	0.001906683	0.005117834	0.002790249	0.003976032	0.000733428	4.09534E-05	9.07408E-05	0.000309268	0.000693171	0.001511544	0.004154657	0.001644911	0.000527944	1.79911E-05	0	0.000131865	0.000353851	0.001364542	0.00033429	0.001973003	0.001568112	0.001440399	0.000298995	0.00130562	0.000125551	0.000225031	7.8472E-05	0.000195176	0.000398766	0.002709959	0.000503385	0.001737992
0.000143445	0.098404235	0.031530304	0.019626363	0.016658065	0.008368041	0.003859406	0.005101597	0.006443589	0.003504678	0.004167454	0.001928292	0.003849743	0.002761118	0.002690778	0.0033429	0.001672217	0.001694812	0.001930697	0.005198215	0.002843926	0.004054929	0.000753251	4.09534E-05	0.000108889	0.000320722	0.000753447	0.001523216	0.00425405	0.001667547	0.000527944	1.79911E-05	0	0.000131865	0.000362697	0.001395321	0.000341637	0.002011158	0.001577159	0.001484237	0.000323911	0.001318742	0.000125551	0.000225031	7.8472E-05	0.000195176	0.000407434	0.002735051	0.000528555	0.00175304
0.000145775	0.0993587	0.031888109	0.01989139	0.016869668	0.008487171	0.003916976	0.005184038	0.006535342	0.003556804	0.004235907	0.001951833	0.003900273	0.002808572	0.002736384	0.003383066	0.001714023	0.001722148	0.001949908	0.005277312	0.002904313	0.004119293	0.000773073	4.09534E-05	0.000127037	0.000332176	0.000773539	0.001534888	0.004301759	0.001705274	0.000527944	1.79911E-05	0	0.000131865	0.00036712	0.001432256	0.00034531	0.002036595	0.001595252	0.001521813	0.000336369	0.001325303	0.000125551	0.000225031	7.8472E-05	0.000195176	0.000407434	0.002760144	0.000553724	0.001783135
0.000148456	0.100402295	0.032297588	0.020169828	0.017110994	0.0086266	0.003986368	0.005282453	0.006653355	0.003613435	0.004309468	0.001979656	0.003960277	0.002854669	0.002786233	0.003448478	0.001720991	0.001748702	0.001997935	0.005364106	0.002956073	0.004208572	0.000812718	4.09534E-05	0.000127037	0.000332176	0.000793631	0.001564068	0.004365371	0.00171282	0.000527944	1.79911E-05	0	0.000131865	0.000371543	0.001467139	0.000348984	0.002070326	0.00161033	0.0015406	0.000336369	0.001331864	0.000132936	0.000225031	7.8472E-05	0.000195176	0.000407434	0.002810328	0.000553724	0.001843325
0.000150857	0.101365413	0.032667136	0.020433578	0.017323659	0.008751659	0.004043645	0.005371078	0.006749221	0.003664274	0.00438303	0.002005338	0.00402186	0.002898733	0.002850931	0.003495528	0.001762796	0.00176979	0.002045962	0.005443631	0.003010709	0.004252174	0.000812718	5.46045E-05	0.000127037	0.000343631	0.000823769	0.001581577	0.004425007	0.001720365	0.000527944	1.79911E-05	0	0.000131865	0.000375966	0.001487659	0.000356331	0.002105716	0.001649533	0.001553126	0.000386201	0.001351546	0.000147707	0.000225031	7.8472E-05	0.000195176	0.000433441	0.002860512	0.000578893	0.001850849
0.000153614	0.102478235	0.033077659	0.020734367	0.017574539	0.008890987	0.004116269	0.005458672	0.006856794	0.00373635	0.004456591	0.002043861	0.00407239	0.002955678	0.002899719	0.003554055	0.001783699	0.001794782	0.002103595	0.005543251	0.003064386	0.004362215	0.00083254	5.46045E-05	0.000145185	0.000343631	0.000843861	0.001616593	0.004508498	0.001727911	0.000527944	1.79911E-05	0	0.000131865	0.000384813	0.001512282	0.000356331	0.002147742	0.00168572	0.001553126	0.000436034	0.001371229	0.000169863	0.000232532	7.8472E-05	0.000195176	0.000433441	0.002885605	0.000578893	0.001880944
0.000155975	0.10342145	0.033449644	0.020995563	0.017792511	0.009018759	0.004176189	0.005545236	0.006954242	0.003788476	0.004512784	0.002080243	0.004129236	0.003008555	0.002949568	0.003616024	0.001853374	0.001818213	0.002132411	0.00563261	0.003123814	0.004430732	0.00083254	6.82557E-05	0.000145185	0.000343631	0.000873999	0.001628265	0.00457211	0.001743002	0.000555731	1.79911E-05	0	0.000131865	0.000384813	0.001528697	0.000356331	0.002187556	0.001721907	0.001590701	0.000485866	0.001384351	0.000177249	0.000232532	7.8472E-05	0.000195176	0.000433441	0.002935789	0.000578893	0.001918563
0.000158772	0.104497063	0.033869997	0.021290605	0.018033838	0.009161052	0.004245067	0.005637983	0.007070356	0.00384575	0.004593497	0.002131608	0.00417345	0.003059398	0.003010023	0.003686027	0.00186731	0.001837739	0.00216603	0.005722825	0.003192827	0.004499248	0.000862274	6.82557E-05	0.000163333	0.000343631	0.000899113	0.001645774	0.004639698	0.001750547	0.000564993	1.79911E-05	0	0.000131865	0.000398082	0.001559477	0.000356331	0.002218522	0.00173397	0.001603226	0.000510782	0.001397473	0.000177249	0.000232532	7.8472E-05	0.000195176	0.000433441	0.002960881	0.000604062	0.001963705
0.000161242	0.105416914	0.03425042	0.021558505	0.018257472	0.009289075	0.004308365	0.005716818	0.007171918	0.003897877	0.004666037	0.00216157	0.004228717	0.003114308	0.003055629	0.003744553	0.001888212	0.001864293	0.002209255	0.005806625	0.003270467	0.004561536	0.000892008	8.19068E-05	0.000181482	0.000355085	0.000909159	0.001674954	0.004711261	0.001750547	0.000564993	1.79911E-05	0	0.000131865	0.000411352	0.001596412	0.000363678	0.002251701	0.001746032	0.001615752	0.000510782	0.001410595	0.000184634	0.000247534	7.8472E-05	0.000195176	0.000433441	0.003011066	0.000604062	0.001978753
0.000164093	0.106524544	0.034677906	0.021862807	0.01851189	0.00944207	0.004374894	0.005811111	0.007292462	0.003968022	0.004750837	0.002210794	0.004279247	0.003168541	0.003110781	0.003797342	0.001888212	0.001897877	0.002247677	0.005904963	0.003354817	0.004663273	0.000921741	8.19068E-05	0.000181482	0.000355085	0.000929251	0.001692462	0.004842461	0.001750547	0.000583517	1.79911E-05	0	0.000131865	0.000415775	0.001623087	0.000378372	0.00229262	0.001770157	0.001653327	0.000510782	0.00144996	0.000199405	0.000247534	7.8472E-05	0.000195176	0.000433441	0.003086342	0.000654401	0.002001324
0.000166647	0.107518815	0.035073814	0.022133901	0.018740301	0.009570345	0.004437971	0.005892522	0.007385164	0.004029801	0.004798856	0.002257877	0.004342409	0.003216672	0.003148963	0.003855869	0.001909115	0.001918965	0.002276493	0.005983633	0.003427664	0.004731789	0.000951475	8.19068E-05	0.00019963	0.000355085	0.000934274	0.001715806	0.00494583	0.001750547	0.000583517	1.79911E-05	0	0.000131865	0.000420198	0.001655918	0.000385719	0.002329117	0.001788251	0.001697166	0.000548157	0.001463082	0.000221561	0.000247534	7.8472E-05	0.000195176	0.000433441	0.003111435	0.000654401	0.002016372
0.000169528	0.108574524	0.035498691	0.022427666	0.019010113	0.009714145	0.00451434	0.005990421	0.007504759	0.004099302	0.00487446	0.0022964	0.00440873	0.003268871	0.003190327	0.003922428	0.001936985	0.001950205	0.002300507	0.006074702	0.003510097	0.004814839	0.000981208	8.19068E-05	0.000235926	0.000355085	0.00094432	0.001750823	0.005037273	0.001750547	0.000602041	1.79911E-05	0	0.000131865	0.000420198	0.001692853	0.000385719	0.002362295	0.001800313	0.001715953	0.000573073	0.001469643	0.000243717	0.000247534	7.8472E-05	0.000195176	0.00044211	0.003186711	0.000654401	0.002091609
0.000172158	0.109536777	0.035871545	0.022694928	0.019226846	0.009844077	0.004582411	0.006086775	0.00761423	0.004156577	0.004945978	0.002322082	0.004449785	0.003321748	0.003253964	0.003999316	0.001964856	0.001978322	0.002353337	0.006146104	0.00357911	0.004877127	0.001010942	8.19068E-05	0.000235926	0.000355085	0.000959389	0.001774167	0.005128715	0.001750547	0.000602041	3.59822E-05	0	0.000131865	0.000429044	0.001727736	0.000385719	0.002387732	0.00180936	0.001722216	0.000597989	0.001482765	0.000258488	0.000262536	7.8472E-05	0.000195176	0.000485454	0.003261988	0.000654401	0.002106657
0.000175123	0.110615851	0.036295813	0.023004339	0.019462511	0.009992098	0.004657384	0.006179007	0.007723384	0.004231226	0.005030778	0.002375587	0.004514527	0.003382082	0.003309116	0.004072761	0.001978791	0.002001753	0.00237735	0.006243159	0.00364429	0.004949796	0.001060498	8.19068E-05	0.000235926	0.000355085	0.000989527	0.00181502	0.005204254	0.001750547	0.000602041	3.59822E-05	0	0.000131865	0.000429044	0.0017421	0.000385719	0.002424228	0.001815391	0.001741004	0.000735028	0.001509008	0.000280644	0.000262536	7.8472E-05	0.000206657	0.000485454	0.003312172	0.000654401	0.002144276
0.000177781	0.111592815	0.036685718	0.023279903	0.019697999	0.010123839	0.004725822	0.006254235	0.007828109	0.004298797	0.005111491	0.002394848	0.004580847	0.003434958	0.003355783	0.00413473	0.001985758	0.002022059	0.002425378	0.006339787	0.003690299	0.005016236	0.001090232	9.55579E-05	0.000235926	0.00036654	0.001009619	0.001867544	0.005307623	0.001750547	0.000602041	3.59822E-05	0	0.000131865	0.000433467	0.001760567	0.000385719	0.002461277	0.001842531	0.001747266	0.000784861	0.00152213	0.000295414	0.000262536	7.8472E-05	0.000206657	0.000528798	0.003387449	0.00067957	0.002174371
0.000180784	0.112692656	0.037124862	0.023585802	0.019962149	0.010287134	0.004804688	0.006349558	0.007943592	0.004372804	0.005203443	0.002439792	0.004644009	0.003502749	0.003409874	0.004198995	0.002006661	0.00204549	0.002473405	0.006439407	0.003765063	0.005115897	0.001119965	9.55579E-05	0.000235926	0.00036654	0.001029711	0.001885053	0.005434847	0.001750547	0.000611304	3.59822E-05	0	0.000131865	0.00043789	0.00178519	0.000400413	0.002504962	0.001878719	0.001778579	0.000809777	0.001554934	0.000295414	0.000262536	7.8472E-05	0.000218138	0.000546135	0.003437633	0.000729909	0.00221199
0.000183469	0.113692119	0.037516159	0.023855299	0.020195513	0.010416916	0.004869968	0.006432515	0.008050848	0.004427504	0.005264744	0.002484735	0.004696118	0.003555626	0.003449117	0.004246046	0.002020596	0.002070482	0.002492616	0.006535607	0.003819699	0.005186489	0.001149699	9.55579E-05	0.000235926	0.00036654	0.001039757	0.001902561	0.005589902	0.001750547	0.000620566	3.59822E-05	0	0.000131865	0.000446737	0.001807762	0.000400413	0.002538693	0.001887765	0.00180363	0.000809777	0.001574617	0.0003028	0.000262536	7.8472E-05	0.000218138	0.000580811	0.003538002	0.000729909	0.002249609
0.000186533	0.114785038	0.037959739	0.024176205	0.02046674	0.010574634	0.004943987	0.006538659	0.008169494	0.004491857	0.005351587	0.002521118	0.004757701	0.003613248	0.00348942	0.004329819	0.002055434	0.002093132	0.002526235	0.006633944	0.003889671	0.005271616	0.00115961	9.55579E-05	0.000235926	0.000377994	0.001079941	0.001931741	0.005701223	0.001750547	0.000648352	5.39733E-05	0	0.000131865	0.000460006	0.001840593	0.000400413	0.002585142	0.001926968	0.001834943	0.000822235	0.001574617	0.0003028	0.000277538	7.8472E-05	0.000218138	0.00058948	0.003563094	0.000729909	0.002287228
0.000189281	0.115818248	0.038359214	0.024461029	0.020700282	0.01070517	0.005011911	0.0066211	0.008284976	0.004551062	0.005442517	0.002568202	0.004816127	0.003662058	0.003546694	0.004389493	0.002062402	0.002118124	0.002559854	0.006724586	0.003941431	0.00535259	0.001199255	0.000109209	0.000254074	0.000377994	0.001135194	0.001960922	0.005780738	0.001750547	0.000648352	5.39733E-05	0	0.000131865	0.000468852	0.00185906	0.00040776	0.002620533	0.001966171	0.001866256	0.000822235	0.0015943	0.0003028	0.000277538	7.8472E-05	0.000218138	0.000606817	0.003588187	0.000729909	0.002317323
0.000192402	0.116910302	0.038807927	0.02477523	0.020966378	0.010860174	0.005088059	0.006728275	0.008409317	0.004627642	0.005527317	0.002613145	0.004869815	0.003718324	0.003595482	0.004442282	0.002076337	0.002148584	0.002607881	0.006828482	0.004008527	0.005410725	0.001219077	0.000109209	0.000254074	0.000377994	0.001155285	0.001984266	0.005860252	0.001758093	0.000648352	7.19644E-05	0	0.000131865	0.000486545	0.001883684	0.00040776	0.002658135	0.001996327	0.001872518	0.000834693	0.001633665	0.0003028	0.000285039	7.8472E-05	0.000229618	0.000606817	0.003638371	0.000755078	0.002354942
0.000195168	0.117908899	0.03919009	0.025052071	0.021203989	0.010998448	0.005159655	0.006825659	0.008526065	0.004693283	0.005610074	0.002647388	0.004917186	0.00377798	0.003646391	0.004503104	0.002083304	0.002172015	0.002631895	0.006913565	0.004064121	0.005464708	0.001258722	0.000109209	0.000254074	0.000377994	0.001190446	0.001995938	0.005939767	0.001765638	0.000648352	7.19644E-05	0	0.000131865	0.000495391	0.001906255	0.000415107	0.002689101	0.002029499	0.001903831	0.000847151	0.00166647	0.000324956	0.000285039	7.8472E-05	0.000229618	0.000650161	0.003688555	0.000755078	0.002362465
0.000198377	0.119020855	0.039636889	0.025369465	0.021470084	0.011157924	0.00523874	0.006913769	0.008658315	0.004767289	0.00569896	0.002694472	0.004988244	0.003838991	0.003702604	0.004562778	0.00212511	0.002195445	0.002679922	0.007023875	0.004136969	0.005539453	0.0013281	0.000109209	0.000254074	0.000377994	0.001235653	0.002042627	0.006027234	0.001788274	0.000648352	8.99556E-05	0	0.000131865	0.000499814	0.001934982	0.000415107	0.002723938	0.00206267	0.001922619	0.000847151	0.001686153	0.000324956	0.000285039	7.8472E-05	0.000229618	0.00065883	0.00373874	0.000755078	0.002377513
0.000201273	0.120002146	0.040035058	0.025642794	0.021712295	0.011298308	0.005310483	0.007010638	0.008765255	0.004832286	0.005775587	0.002732995	0.005037195	0.003891868	0.003749271	0.004621304	0.002132077	0.002222	0.002732752	0.007112379	0.004219401	0.005603817	0.001357834	0.000109209	0.000254074	0.000377994	0.001255745	0.002071807	0.006142531	0.00179582	0.000648352	0.000107947	0	0.000131865	0.00050866	0.001957554	0.000433475	0.002751587	0.002092826	0.001935144	0.000847151	0.001705835	0.000324956	0.000300041	7.8472E-05	0.000229618	0.000676168	0.003814017	0.000780247	0.002400084
0.000204536	0.121124486	0.040476029	0.025961784	0.021981753	0.011460095	0.00538575	0.007123995	0.008881686	0.004913371	0.005861408	0.002756537	0.005112989	0.003948135	0.003820332	0.004705078	0.002159948	0.002259489	0.002775977	0.007216702	0.004304709	0.005680638	0.001397479	0.000109209	0.000254074	0.000400903	0.001305975	0.002100987	0.006249876	0.001810911	0.000676139	0.000107947	0	0.000131865	0.000517507	0.001984229	0.000437148	0.002791401	0.002101873	0.00194767	0.00085961	0.001764883	0.000339727	0.000307542	7.8472E-05	0.000229618	0.000684837	0.00396457	0.000805416	0.002415132
0.00020752	0.122032223	0.040866978	0.026238945	0.022225733	0.01160279	0.005458374	0.007220349	0.008987044	0.004980942	0.005927818	0.00279934	0.00517931	0.004000334	0.003876545	0.004759014	0.002173883	0.002291511	0.002795188	0.007300503	0.004367013	0.00574085	0.001427212	0.000109209	0.000254074	0.000400903	0.001366251	0.002130168	0.006329391	0.001810911	0.000676139	0.000107947	0	0.000131865	0.000526353	0.0020068	0.000437148	0.002838956	0.002122982	0.001953932	0.00085961	0.001771444	0.000347112	0.000315043	7.8472E-05	0.000229618	0.000684837	0.004165308	0.000830586	0.002452751
0.000210855	0.123180524	0.041323259	0.026575178	0.022496429	0.011766185	0.005534816	0.007332676	0.00911708	0.00505173	0.006013639	0.002850704	0.005248788	0.004074225	0.003941242	0.004816393	0.002215688	0.002325095	0.002828807	0.007405254	0.004444653	0.005805214	0.001476768	0.000109209	0.000254074	0.000400903	0.001421503	0.002159348	0.006424809	0.001810911	0.000676139	0.000107947	0	0.000131865	0.000530776	0.002025268	0.000444495	0.002887618	0.002156154	0.001985245	0.000872068	0.001797688	0.000347112	0.000322544	7.8472E-05	0.000229618	0.000693505	0.004240584	0.000830586	0.002505417
0.000213788	0.124173064	0.041720733	0.026867666	0.02275244	0.011908076	0.005609275	0.007434697	0.009219274	0.005132815	0.006075962	0.002878526	0.005310372	0.004125746	0.004007	0.004871477	0.002243558	0.00235243	0.002886439	0.007508295	0.00449833	0.005867502	0.001486679	0.000109209	0.000254074	0.000400903	0.001471733	0.002200201	0.006504324	0.001818456	0.000694663	0.000125938	0	0.000131865	0.000535199	0.002043735	0.000451842	0.00292522	0.002180279	0.002016558	0.000884526	0.001843614	0.000361883	0.000330045	7.8472E-05	0.000241099	0.000693505	0.004265676	0.000830586	0.00255056
0.000217242	0.125290212	0.042166575	0.027185379	0.023024552	0.012077551	0.00569049	0.007541356	0.009344881	0.005215188	0.00615361	0.00292347	0.005368797	0.004179979	0.004069576	0.004920823	0.002264461	0.002382109	0.00295848	0.007623734	0.004583638	0.005936018	0.001546147	0.00012286	0.000254074	0.000400903	0.001526986	0.002241053	0.006631548	0.001833547	0.000713187	0.000143929	0	0.000131865	0.000539622	0.002051943	0.000455516	0.002972223	0.002195357	0.002035346	0.000884526	0.001876419	0.000369268	0.000330045	7.8472E-05	0.000241099	0.000693505	0.004265676	0.000830586	0.00261075
0.00022024	0.126336403	0.042564919	0.02747148	0.023259863	0.012224668	0.005762306	0.00763771	0.009457832	0.005290481	0.006233302	0.002957712	0.005435117	0.004240313	0.004128971	0.004987382	0.002285364	0.002418817	0.003001705	0.007725493	0.004645942	0.006004535	0.001635347	0.00012286	0.000254074	0.000400903	0.001562147	0.002258562	0.006683232	0.001833547	0.000713187	0.000143929	0	0.000131865	0.000557315	0.002066306	0.000459189	0.003013695	0.002225513	0.002066659	0.000896984	0.001909223	0.000376653	0.000345047	7.8472E-05	0.000241099	0.000693505	0.004315861	0.000830586	0.002618274
0.00022371	0.127534027	0.043023201	0.02779526	0.02354259	0.012392284	0.005844696	0.007755189	0.009584704	0.005366418	0.00630482	0.002994095	0.005473015	0.004304714	0.004185183	0.005071156	0.002313234	0.002464116	0.003040127	0.007825113	0.004727416	0.006087585	0.001674992	0.00012286	0.000254074	0.000400903	0.001597308	0.002299414	0.006814432	0.001848638	0.00072245	0.000143929	0	0.000131865	0.000570584	0.002095034	0.000473883	0.003059592	0.0022617	0.002110497	0.000934358	0.001928906	0.000376653	0.000367551	7.8472E-05	0.000241099	0.000710843	0.00441623	0.000855755	0.002633321
0.00022674	0.128552527	0.043426242	0.028085512	0.023788693	0.012540405	0.005916438	0.007861848	0.009697022	0.005444285	0.006387576	0.003026198	0.005536177	0.004355557	0.004242456	0.005142306	0.002348072	0.002496919	0.003073746	0.00791661	0.004801222	0.006141567	0.001704726	0.00012286	0.000254074	0.000400903	0.001647537	0.002346103	0.006893947	0.001863729	0.000731712	0.000143929	0	0.000131865	0.000575008	0.002107345	0.000473883	0.003093876	0.002279793	0.002154336	0.000934358	0.001948589	0.000376653	0.000382553	7.8472E-05	0.00025258	0.000719512	0.004491506	0.000880924	0.002663416
0.000230254	0.129613429	0.043877478	0.028412166	0.024065051	0.012706011	0.006002427	0.00795408	0.009829589	0.005526657	0.006465224	0.003066861	0.005608814	0.004437584	0.004325184	0.005218046	0.002362007	0.00253597	0.003121773	0.008038463	0.004868319	0.006189321	0.001734459	0.00012286	0.000272222	0.000400903	0.001722882	0.002357775	0.006981413	0.001863729	0.000750236	0.000143929	0	0.000131865	0.000588277	0.002121709	0.00048123	0.00313369	0.002312965	0.002191911	0.000959274	0.002001076	0.000376653	0.000397555	7.8472E-05	0.000264061	0.000719512	0.004566783	0.000880924	0.002685988
0.000233346	0.130608565	0.044281737	0.028709124	0.024319469	0.012853027	0.006077914	0.008057132	0.009944439	0.005588436	0.006534699	0.003094683	0.005659344	0.004490461	0.004393064	0.005297229	0.002389878	0.002575802	0.003145787	0.008141931	0.004932539	0.006243304	0.001774104	0.000136511	0.000272222	0.000400903	0.001788181	0.002392791	0.007128516	0.001863729	0.000778023	0.000143929	0	0.000131865	0.000601546	0.00215454	0.00048123	0.003182352	0.002346137	0.002235749	0.000959274	0.002040441	0.000384039	0.000397555	7.8472E-05	0.000298504	0.000728181	0.004566783	0.000906093	0.002723607
0.000236915	0.131711867	0.044730885	0.029040567	0.024608566	0.013021698	0.006156559	0.008180795	0.010077955	0.005670165	0.006637889	0.003137487	0.005744613	0.004548083	0.00447367	0.005375264	0.002438651	0.002606262	0.003189011	0.008247537	0.005014014	0.006307668	0.001833571	0.000136511	0.000290371	0.000412357	0.001818319	0.0024103	0.007239837	0.001863729	0.000778023	0.000143929	0	0.000131865	0.000619239	0.002183267	0.000484904	0.003219401	0.002373277	0.00228585	0.000959274	0.002092929	0.000398809	0.000405056	7.8472E-05	0.000298504	0.000728181	0.004591875	0.000956432	0.002761225
0.000240135	0.132688831	0.045154718	0.029326669	0.024856792	0.013175748	0.006234984	0.008288484	0.010191539	0.005755755	0.006729841	0.003165309	0.005821986	0.004605027	0.004538368	0.005441824	0.002452586	0.002638283	0.00320342	0.008351006	0.005063857	0.006378261	0.001853394	0.000136511	0.000290371	0.000412357	0.001873572	0.002427808	0.007390915	0.001871274	0.000778023	0.000143929	0	0.000131865	0.000623662	0.002216098	0.000492251	0.003251473	0.002400417	0.002317163	0.000984191	0.002145416	0.000398809	0.000405056	7.8472E-05	0.000321466	0.000728181	0.004616967	0.000956432	0.002776273
0.0002438	0.133797326	0.045623788	0.029658751	0.025137042	0.013340852	0.006325671	0.008406479	0.010325688	0.005832335	0.006823836	0.003205972	0.00589936	0.004672818	0.004615793	0.005516417	0.002480456	0.002675772	0.003265855	0.00846559	0.005143414	0.006457159	0.001863305	0.000136511	0.000290371	0.000412357	0.001948916	0.002445316	0.007490309	0.001871274	0.000787285	0.000143929	0	0.000131865	0.000628085	0.002248929	0.000495924	0.003291287	0.002445651	0.002392315	0.000984191	0.002184781	0.000406195	0.000405056	7.8472E-05	0.000332947	0.000728181	0.004692244	0.000956432	0.002828939
0.000247015	0.134769098	0.046031005	0.029967842	0.025389515	0.013499474	0.006403362	0.00852808	0.010448447	0.005904411	0.006898419	0.003257336	0.005965681	0.004724339	0.004674126	0.005581829	0.002487424	0.002711699	0.003285066	0.008569914	0.005213386	0.006538133	0.001883127	0.000136511	0.000290371	0.000412357	0.002024261	0.002492005	0.007581751	0.00187882	0.000796547	0.000143929	0	0.000131865	0.000632508	0.00228176	0.000495924	0.003332207	0.002469776	0.002411102	0.001034023	0.002217586	0.000420966	0.000405056	7.8472E-05	0.000332947	0.000728181	0.004692244	0.00103194	0.002859035
0.000250654	0.135864613	0.046491114	0.030304714	0.025668349	0.01367116	0.006491112	0.008660502	0.010584811	0.005970695	0.006986284	0.00330656	0.006014632	0.004781961	0.004742006	0.00567134	0.002543164	0.002740597	0.003352304	0.008680223	0.005297735	0.006614954	0.001942594	0.000136511	0.000290371	0.000412357	0.002059422	0.002521185	0.007693072	0.001886365	0.000796547	0.000143929	0	0.000131865	0.000636931	0.002308436	0.000499598	0.003379763	0.002493901	0.002436153	0.001058939	0.00225039	0.000428351	0.000405056	7.8472E-05	0.000332947	0.000736849	0.004717336	0.001082278	0.002881606
0.000253967	0.136832058	0.0468972	0.030618276	0.025921176	0.013828024	0.006564177	0.008771283	0.010705672	0.006047275	0.007063932	0.003332242	0.006073057	0.004849074	0.004804582	0.005744785	0.002578002	0.00276559	0.003395529	0.008781981	0.005345661	0.006685547	0.001982239	0.000150162	0.000308519	0.000412357	0.002084537	0.002556201	0.007804393	0.001893911	0.000805809	0.000143929	0	0.000131865	0.000645778	0.002343319	0.000506945	0.003421789	0.00251501	0.002473728	0.001058939	0.002283195	0.000443122	0.000412557	7.8472E-05	0.000332947	0.000736849	0.004717336	0.001082278	0.002911701
0.000257656	0.137942284	0.047361658	0.03096313	0.026210272	0.014002976	0.006650826	0.0088934	0.01084172	0.006143162	0.007148732	0.003375045	0.006140956	0.004916187	0.004884128	0.005842329	0.002633743	0.002803078	0.003429148	0.008894428	0.005419467	0.006778978	0.001982239	0.000150162	0.000308519	0.00044672	0.002119698	0.002597054	0.007903787	0.001893911	0.000805809	0.000143929	0	0.000131865	0.000659047	0.002378202	0.000514292	0.00347045	0.002536119	0.002517567	0.001096314	0.002329121	0.000450507	0.000420058	7.8472E-05	0.000355909	0.000745518	0.004792613	0.001107448	0.002956844
0.00026104	0.138931362	0.047791842	0.031272861	0.026469468	0.014164361	0.006730131	0.00901088	0.010956569	0.006213307	0.007228423	0.003413568	0.006197802	0.004977199	0.00495625	0.005900856	0.002682516	0.002829633	0.003453161	0.008996186	0.005490398	0.006824656	0.002021884	0.000150162	0.000308519	0.00044672	0.002149835	0.002620398	0.008019084	0.001909002	0.000805809	0.00016192	0	0.000131865	0.000672316	0.002392565	0.000517965	0.003510264	0.002566275	0.002536354	0.001096314	0.002368487	0.000457892	0.000420058	7.8472E-05	0.00036739	0.000797531	0.004817705	0.001132617	0.002994463
0.000264827	0.140009571	0.048272829	0.03163368	0.026752018	0.014337756	0.006818616	0.009128874	0.011098311	0.006298896	0.007324462	0.003471353	0.006267281	0.005065327	0.00504322	0.005997253	0.002696451	0.002863217	0.003501189	0.009113336	0.005565162	0.006918088	0.002061529	0.000150162	0.000326667	0.00044672	0.002184996	0.002655415	0.008178114	0.001916547	0.000824334	0.000179911	0	0.000164832	0.000685586	0.002417189	0.000517965	0.003542889	0.002596431	0.002580193	0.001146146	0.002401291	0.000480048	0.000427559	7.8472E-05	0.00036739	0.000814869	0.004918074	0.001132617	0.003047129
0.000268233	0.140958844	0.048700403	0.031971191	0.027011037	0.014497031	0.006896967	0.009241717	0.011228347	0.006376764	0.007404153	0.003522717	0.006332022	0.00512905	0.005110039	0.00606496	0.002710386	0.002899925	0.003530005	0.009218515	0.005628424	0.006974146	0.002081351	0.000163814	0.000326667	0.00044672	0.00222518	0.002696267	0.008269556	0.001916547	0.000824334	0.000179911	0	0.000164832	0.000712125	0.002437708	0.000521639	0.003584362	0.002629603	0.002605243	0.001158604	0.002460339	0.000494819	0.000450062	7.8472E-05	0.000378871	0.000814869	0.005068627	0.001132617	0.003114843
0.000272133	0.142053493	0.04917243	0.032316364	0.027294825	0.014674445	0.006979357	0.00936641	0.011363762	0.006461067	0.007516539	0.003569801	0.006428345	0.005197519	0.005166251	0.006146438	0.002759159	0.002928823	0.003568427	0.00933823	0.005699355	0.0070219	0.002120996	0.000177465	0.000344815	0.00044672	0.002270387	0.002742956	0.008376901	0.001924093	0.00085212	0.000179911	0	0.000164832	0.000729817	0.002470539	0.000521639	0.003633577	0.002662775	0.002630293	0.001208437	0.002519387	0.000502205	0.000472565	7.8472E-05	0.000390351	0.000832206	0.005194088	0.001157786	0.003144938
0.000275602	0.143049495	0.049602091	0.032602146	0.027554198	0.014834524	0.007057856	0.009480798	0.011505188	0.006546656	0.00761462	0.003616884	0.006524667	0.005274122	0.00523307	0.006214145	0.002793997	0.002960844	0.003606849	0.009442554	0.005765493	0.007111179	0.002150729	0.000191116	0.000344815	0.00044672	0.002320617	0.0027663	0.008468343	0.001931638	0.000879907	0.000179911	0	0.000164832	0.000760779	0.002511578	0.000528986	0.003680579	0.002683884	0.002649081	0.001233353	0.002565314	0.000502205	0.000487567	7.8472E-05	0.000390351	0.000832206	0.005244273	0.001208125	0.003167509
0.000279479	0.144165778	0.050068638	0.032955941	0.027828963	0.015015405	0.007144578	0.009598277	0.011643451	0.006627098	0.00770555	0.00368751	0.006590988	0.005346658	0.005296707	0.006302509	0.002828835	0.002989742	0.003650073	0.009554146	0.005826838	0.007200458	0.002200285	0.000204767	0.000417408	0.000469629	0.002365824	0.002789644	0.008567737	0.001931638	0.000879907	0.000179911	0	0.000164832	0.000769625	0.002536201	0.000532659	0.003714863	0.002717055	0.002699182	0.001283185	0.002617801	0.00050959	0.000487567	7.8472E-05	0.000401832	0.000840875	0.005344642	0.001208125	0.003212652
0.000283027	0.145194662	0.050497168	0.033285788	0.028097005	0.015178097	0.007225353	0.009703905	0.011767159	0.006697887	0.00779035	0.003732453	0.006688889	0.005419872	0.005364586	0.006381692	0.00287064	0.003021764	0.003712509	0.009660607	0.005887224	0.007254441	0.002230019	0.000204767	0.000453704	0.000481083	0.002416053	0.002824661	0.008659179	0.001939184	0.000889169	0.000179911	0	0.000197798	0.000778472	0.002562877	0.000536333	0.003749148	0.002750227	0.002705445	0.001308102	0.002696532	0.000516975	0.00051007	7.8472E-05	0.000401832	0.000849544	0.005344642	0.001208125	0.003242747
0.000287013	0.146213162	0.050967282	0.033640222	0.028377432	0.015360535	0.007313911	0.009810049	0.011910483	0.006778328	0.007895584	0.003788098	0.006758368	0.005489019	0.005431405	0.006455137	0.002912445	0.003047538	0.003770141	0.009786736	0.005942819	0.007329186	0.00223993	0.000232069	0.000471852	0.000492537	0.002491398	0.002877186	0.008766524	0.001946729	0.000898431	0.000179911	0	0.000197798	0.000782895	0.002601864	0.000536333	0.003800574	0.002801492	0.002711707	0.001308102	0.002716215	0.000539131	0.000517571	7.8472E-05	0.000413313	0.000858213	0.005394826	0.001208125	0.00328789
0.000290618	0.147184933	0.051401641	0.033956338	0.028645828	0.01552785	0.007397623	0.009906918	0.012044	0.00684976	0.007986514	0.003835181	0.006827846	0.005558843	0.005505648	0.006522844	0.002954251	0.003069406	0.003789352	0.00990132	0.005995537	0.007399779	0.002279575	0.00024572	0.00049	0.000492537	0.002526559	0.002894694	0.008877845	0.001954275	0.000907693	0.000179911	0	0.000230764	0.000791741	0.002632643	0.000540006	0.003841494	0.002831648	0.002768071	0.001308102	0.002794945	0.000539131	0.000517571	7.8472E-05	0.000413313	0.00087555	0.005470103	0.001208125	0.003310461
0.000294612	0.148291698	0.051859314	0.034302789	0.028926432	0.015709836	0.007482215	0.010035733	0.012197765	0.006932132	0.008089704	0.003884405	0.006928906	0.00563138	0.005587315	0.006611208	0.002996056	0.003099866	0.003842182	0.010022318	0.006076053	0.007455838	0.002309309	0.00024572	0.00049	0.000515446	0.002566743	0.002918038	0.008993142	0.001969365	0.000926218	0.000179911	0	0.000230764	0.000805011	0.002663422	0.000540006	0.003881308	0.002870851	0.002793121	0.001308102	0.002834311	0.000553902	0.000517571	7.8472E-05	0.000424794	0.000884219	0.005545379	0.001233294	0.003340556
0.000298284	0.149316255	0.052276187	0.034625611	0.029198013	0.015878909	0.007563063	0.010160426	0.012335394	0.006997773	0.008184721	0.003933629	0.00703944	0.005700526	0.0056658	0.006684653	0.003023927	0.003125639	0.00389021	0.010130062	0.006142191	0.007513973	0.002309309	0.00024572	0.00049	0.000515446	0.002601904	0.002941382	0.009080608	0.001976911	0.000926218	0.000179911	0	0.00026373	0.00081828	0.002690097	0.00054368	0.003920016	0.002904023	0.002818172	0.001308102	0.002873676	0.000568673	0.000532573	7.8472E-05	0.000424794	0.000910226	0.005645748	0.001258463	0.003378175
0.000302399	0.150458498	0.052734295	0.034971743	0.029486755	0.016059538	0.007652356	0.010280482	0.012487261	0.007078858	0.00825113	0.003978573	0.007137342	0.005766283	0.005749589	0.006767279	0.003058765	0.00316469	0.003967053	0.010257474	0.006215997	0.007621939	0.00231922	0.000259372	0.00049	0.000526901	0.002652134	0.002964727	0.009227711	0.001992002	0.000981791	0.000179911	0	0.000296697	0.000831549	0.002720876	0.000547353	0.003970889	0.002946241	0.002880798	0.001308102	0.002893359	0.000576058	0.000540074	7.8472E-05	0.000424794	0.000918895	0.005746117	0.001308802	0.003430841
0.000306136	0.151494305	0.053164392	0.03530127	0.029756566	0.016228059	0.007739005	0.010401568	0.012619512	0.007150933	0.008362494	0.004049198	0.00720682	0.005841531	0.005817468	0.006845314	0.003086635	0.003188121	0.004029489	0.010369493	0.00628501	0.007700836	0.002378687	0.000259372	0.000508149	0.000561264	0.002707386	0.002988071	0.009354935	0.001999547	0.000981791	0.000179911	0	0.000329663	0.000880204	0.002753707	0.000551027	0.004022869	0.002979413	0.002918373	0.001308102	0.002919603	0.000598214	0.000540074	7.8472E-05	0.000424794	0.000918895	0.005821394	0.00135914	0.003453413
0.000310153	0.152601069	0.05363668	0.035665922	0.030047432	0.01641316	0.007830647	0.010523685	0.012757142	0.007231375	0.008473858	0.004089861	0.007299985	0.005925591	0.005909742	0.00693253	0.003107538	0.00322561	0.004091924	0.010482368	0.006370318	0.007779734	0.002418332	0.000259372	0.000508149	0.000595627	0.002742547	0.003040596	0.009446377	0.002007093	0.001009577	0.000179911	0	0.000329663	0.000902319	0.002782435	0.000558374	0.004064342	0.00299449	0.002974737	0.001333018	0.002939285	0.000612985	0.000540074	7.8472E-05	0.000424794	0.000918895	0.00589667	0.001434648	0.00346846
0.000314066	0.153551208	0.054075998	0.035974375	0.030319189	0.01658575	0.00791972	0.010645287	0.012887494	0.007302807	0.008565809	0.004130525	0.007389991	0.00599406	0.005989288	0.007016304	0.003121473	0.003254508	0.004135149	0.010594387	0.006425912	0.007850327	0.002448065	0.000273023	0.000508149	0.000595627	0.002787754	0.003098957	0.009517941	0.002014638	0.001037364	0.000179911	0	0.000329663	0.000902319	0.002821421	0.000562047	0.00410692	0.003021631	0.00300605	0.001333018	0.002958968	0.000627756	0.000555076	7.8472E-05	0.000447756	0.000944901	0.005946855	0.001484987	0.003491032
0.000318224	0.15465451	0.054554462	0.036339984	0.030631109	0.016773414	0.008020321	0.01076998	0.013034299	0.007387753	0.008663891	0.004192589	0.007491051	0.006062529	0.006069894	0.007111553	0.003156311	0.003281843	0.004178373	0.010719233	0.006502594	0.007935453	0.002497621	0.000300325	0.000526297	0.000595627	0.002843007	0.003110629	0.009645164	0.002022184	0.001055888	0.000179911	0	0.000329663	0.000928858	0.002868616	0.000573068	0.004149499	0.003054802	0.003049888	0.001333018	0.002965529	0.000679453	0.000562577	7.8472E-05	0.000482199	0.000970907	0.006022131	0.001484987	0.003536174
0.000322073	0.155665222	0.054994476	0.036673024	0.030903928	0.016946657	0.008105941	0.010878185	0.013176991	0.007470769	0.008747669	0.004254654	0.007590531	0.006141844	0.006133531	0.00717926	0.003191148	0.003321675	0.004236006	0.010828687	0.00656969	0.008008122	0.002507533	0.000327627	0.000526297	0.00062999	0.002873145	0.003157317	0.009748534	0.002022184	0.00106515	0.000197902	0	0.000329663	0.000933281	0.002911707	0.000584089	0.004209773	0.003087974	0.003106251	0.001333018	0.002978651	0.000686839	0.000562577	7.8472E-05	0.000482199	0.000979576	0.0061225	0.001484987	0.003558746
0.000326345	0.156720067	0.055481466	0.037028416	0.031207002	0.017140953	0.008196776	0.010996179	0.013328541	0.007566655	0.008841664	0.004301738	0.007656852	0.006217092	0.006233229	0.007256148	0.003205084	0.00335604	0.004317652	0.010956526	0.006642538	0.00807041	0.002557088	0.000354929	0.000526297	0.00062999	0.002913328	0.003215678	0.009867806	0.002029729	0.001074412	0.000197902	0	0.000329663	0.000942128	0.002942486	0.000584089	0.004258988	0.003124161	0.003156352	0.001333018	0.003024577	0.000708995	0.000570078	7.8472E-05	0.00049368	0.000996914	0.006222869	0.001535325	0.003603888
0.000330171	0.15771001	0.05593766	0.037363052	0.031486544	0.017315955	0.008284967	0.011122933	0.013461425	0.007649671	0.008937703	0.004350962	0.007753174	0.006290306	0.006296866	0.007344512	0.003246889	0.003389624	0.004380088	0.011078807	0.006715385	0.008138926	0.002567	0.000354929	0.000526297	0.000641444	0.002953512	0.003274039	0.009947321	0.002029729	0.001074412	0.000197902	3.33344E-05	0.000329663	0.000955397	0.002975317	0.000595109	0.004307649	0.003148286	0.003181403	0.001333018	0.003090186	0.000723765	0.000570078	7.8472E-05	0.00049368	0.001014252	0.006247961	0.001585664	0.003656555
0.000334477	0.158716396	0.056413167	0.037717486	0.031806779	0.017506734	0.008383218	0.011251233	0.013610761	0.007735261	0.00905111	0.004402326	0.007855813	0.00636013	0.006382776	0.007437466	0.003281727	0.00342477	0.004404102	0.011204081	0.006791108	0.008194985	0.002596733	0.000368581	0.000526297	0.000652899	0.002998719	0.0033324	0.010050691	0.00204482	0.001083674	0.000215893	6.66689E-05	0.000395596	0.000977513	0.003008148	0.000613477	0.004360734	0.003181458	0.003244029	0.001345476	0.003109869	0.000738536	0.000570078	7.8472E-05	0.000516642	0.001031589	0.006423607	0.001585664	0.003701697
0.000338429	0.159702013	0.056864055	0.038053719	0.032109145	0.017686057	0.008475889	0.011367167	0.013753769	0.007818277	0.009138975	0.00445155	0.007934766	0.006421142	0.006458079	0.007517796	0.003281727	0.003452887	0.004466537	0.011317383	0.00685437	0.008259349	0.002616556	0.000382232	0.000562593	0.000687262	0.003043926	0.00339076	0.010150084	0.002052366	0.001111461	0.000251876	6.66689E-05	0.000395596	0.000977513	0.003047135	0.00061715	0.004422667	0.003214629	0.003287867	0.001357934	0.003149234	0.000745921	0.000570078	7.8472E-05	0.000528123	0.001048927	0.006473791	0.001636002	0.00374684
0.000342721	0.160807047	0.057352872	0.038419648	0.032415756	0.017873369	0.008575094	0.011512471	0.013911331	0.007908371	0.009242165	0.004507194	0.008026351	0.006499101	0.006541868	0.007598127	0.003316565	0.003488813	0.004519367	0.01144907	0.006943513	0.008323713	0.002646289	0.000409534	0.000562593	0.000687262	0.003094156	0.003443285	0.010265381	0.002059911	0.001139248	0.000251876	6.66689E-05	0.000395596	0.001017321	0.00308407	0.000620824	0.004466905	0.003265894	0.003325442	0.001370392	0.003195161	0.000753307	0.000577579	7.8472E-05	0.000539603	0.001083602	0.006549068	0.001661171	0.003784459
0.000346757	0.161765838	0.057801411	0.038757477	0.032714407	0.018046613	0.008670996	0.011645923	0.014054655	0.008004258	0.009344333	0.004560698	0.008108462	0.006574349	0.006610808	0.007663539	0.003323532	0.003525521	0.004591408	0.011574343	0.007012526	0.008406764	0.002725579	0.000409534	0.000562593	0.00071017	0.003144386	0.00352499	0.010408508	0.002067456	0.00114851	0.000251876	6.66689E-05	0.000428562	0.001021744	0.003133317	0.000620824	0.004512802	0.003302082	0.003388068	0.001395308	0.003254209	0.000819775	0.00058508	7.8472E-05	0.000562565	0.001092271	0.006699621	0.001686341	0.003799506
0.000351175	0.162832797	0.05828092	0.039124364	0.033029157	0.018241009	0.008772625	0.011790711	0.014200511	0.008104005	0.009448545	0.004612062	0.008214259	0.006646885	0.006693536	0.007746165	0.003351403	0.003564572	0.004658646	0.011691921	0.00710071	0.008502271	0.002755312	0.000409534	0.000562593	0.000744533	0.003179546	0.00355417	0.010539708	0.002067456	0.001157772	0.000287858	6.66689E-05	0.000428562	0.00103059	0.003190771	0.000639191	0.004573075	0.003356362	0.003425644	0.001395308	0.003306696	0.000849316	0.00058508	7.8472E-05	0.000574046	0.001092271	0.006875267	0.001686341	0.003837125
0.00035534	0.163868604	0.058730503	0.039467302	0.033331169	0.018423297	0.008864341	0.011932923	0.014350796	0.008201179	0.009535389	0.004665567	0.008271105	0.006736369	0.006782627	0.007825348	0.00335837	0.003602842	0.004701871	0.011813774	0.007177391	0.008566635	0.002775135	0.00047779	0.000580741	0.000744533	0.00321973	0.003589187	0.010651029	0.002067456	0.001185558	0.000287858	6.66689E-05	0.000461528	0.001039437	0.00323181	0.000639191	0.004622843	0.003407628	0.003438169	0.001395308	0.003326379	0.000849316	0.00058508	7.8472E-05	0.000574046	0.001109609	0.006925451	0.001736679	0.00386722
0.000359805	0.164927775	0.059224713	0.039828122	0.033669627	0.018618497	0.008961123	0.012090593	0.014513103	0.00828162	0.009637557	0.004736192	0.008356374	0.006828565	0.006878082	0.007927482	0.003379273	0.003636426	0.004745095	0.011939048	0.007278036	0.00868083	0.002785046	0.00047779	0.000580741	0.000755988	0.003264937	0.003618367	0.010778253	0.002067456	0.001204083	0.000287858	6.66689E-05	0.000494495	0.00104386	0.003266693	0.000646538	0.004676481	0.003440799	0.003494533	0.001407766	0.003339501	0.000878858	0.00058508	7.8472E-05	0.000574046	0.001135615	0.006950543	0.001761848	0.003904839
0.000364023	0.165884836	0.059676645	0.040179682	0.033980662	0.018800182	0.009058346	0.01223332	0.014660857	0.008365923	0.009753008	0.004781136	0.00844796	0.006906524	0.006953386	0.008012403	0.003407143	0.003666105	0.004778714	0.012062184	0.007366219	0.008790871	0.002804868	0.000491441	0.000598889	0.000755988	0.003295075	0.003676728	0.010893549	0.002067456	0.001231869	0.000359822	6.66689E-05	0.000494495	0.001057129	0.003322096	0.000650212	0.004733437	0.003480002	0.003525846	0.001407766	0.003391988	0.000893629	0.000592581	7.8472E-05	0.000585527	0.001135615	0.00702582	0.001761848	0.003927411
0.000368587	0.167026214	0.060152761	0.040548484	0.034300544	0.018994327	0.009157258	0.012379139	0.014813673	0.008457948	0.009855176	0.0048325	0.008549019	0.006999397	0.00702869	0.008097324	0.003435013	0.003705156	0.004797925	0.012204987	0.007458237	0.008886379	0.002864336	0.000518743	0.000635186	0.000790351	0.003340282	0.003729253	0.011012822	0.002075002	0.001259656	0.000395804	6.66689E-05	0.000527461	0.001061552	0.003354927	0.000661232	0.004793158	0.003534283	0.003569684	0.001420224	0.003437914	0.000915785	0.000600083	7.8472E-05	0.000597008	0.001135615	0.007126189	0.001812187	0.003987601
0.000372913	0.168068078	0.060605823	0.0408745	0.034601671	0.019176514	0.009245449	0.012536294	0.014959845	0.008535172	0.009958366	0.004911686	0.008627972	0.007081424	0.007113539	0.008166179	0.003462884	0.00373874	0.004821939	0.01232855	0.007550255	0.008975658	0.002874247	0.000546045	0.000653334	0.000801805	0.003350328	0.003787614	0.011144021	0.002097638	0.001259656	0.000431787	6.66689E-05	0.000527461	0.001065975	0.00337955	0.000661232	0.004840161	0.003579517	0.00363231	0.001432683	0.00348384	0.00092317	0.000622586	7.8472E-05	0.00061997	0.001144284	0.007201465	0.001887695	0.004055315
0.000377494	0.169146286	0.061092378	0.041257032	0.034904037	0.019376487	0.009349722	0.012692933	0.015113927	0.008639424	0.010059513	0.004990872	0.008713242	0.007166841	0.007197327	0.008274051	0.003497722	0.003772323	0.004845953	0.012458955	0.007641314	0.009056632	0.002913892	0.000546045	0.000653334	0.00081326	0.003390512	0.003845974	0.01126727	0.002105184	0.001268918	0.000431787	6.66689E-05	0.000527461	0.001065975	0.003434952	0.000672253	0.004894352	0.003627766	0.003676148	0.001432683	0.003542889	0.00092317	0.000622586	7.8472E-05	0.000642932	0.001161621	0.007352019	0.001887695	0.004115505
0.000381832	0.170148344	0.061557446	0.041611785	0.035194548	0.019568221	0.009443934	0.012858847	0.01526706	0.008730806	0.010168833	0.005048657	0.008807985	0.007244122	0.007282176	0.008357825	0.003532559	0.00380825	0.004908388	0.012584656	0.007730457	0.009156292	0.002933714	0.000573348	0.00068963	0.00081326	0.003450787	0.003892663	0.011378591	0.00212782	0.001305967	0.000431787	6.66689E-05	0.000527461	0.001074822	0.003473939	0.0006796	0.004952967	0.003657922	0.003751299	0.001432683	0.003575693	0.000930555	0.000630087	9.41664E-05	0.000688855	0.001196297	0.007452388	0.001938033	0.004183219
0.00038547	0.170998104	0.061945873	0.041899483	0.035425967	0.019725235	0.009523461	0.012978387	0.015386655	0.00879902	0.010259763	0.005110722	0.008891675	0.007316658	0.007359601	0.008443893	0.003553462	0.003844177	0.004970823	0.012694538	0.007818641	0.009226885	0.002943625	0.000627952	0.000707778	0.00081326	0.003485948	0.003921843	0.011533645	0.002142911	0.001315229	0.000467769	6.66689E-05	0.000527461	0.001079245	0.003508822	0.000686947	0.005007711	0.003697125	0.00377635	0.001432683	0.00362818	0.000930555	0.000637588	9.41664E-05	0.000688855	0.001204965	0.007527664	0.001988372	0.004213314
0.000390214	0.172037372	0.062443128	0.042275311	0.035756994	0.019928425	0.009624502	0.013119569	0.015552127	0.008901342	0.010353759	0.005177067	0.008986419	0.007395295	0.007435965	0.008526519	0.003602235	0.003886352	0.005038062	0.012824087	0.007934621	0.009293325	0.00298327	0.000655254	0.000725926	0.00081326	0.003541201	0.003968532	0.011648941	0.002173093	0.001343015	0.00048576	0.000100003	0.000527461	0.001101361	0.003564225	0.000694294	0.005064667	0.0037695	0.003832713	0.001432683	0.003654424	0.000945326	0.000645089	9.41664E-05	0.000688855	0.001213634	0.007552756	0.001988372	0.004273504
0.000394673	0.173059333	0.062905325	0.042602284	0.036056883	0.020121364	0.009722533	0.013256628	0.015705892	0.008988862	0.010456949	0.005228431	0.009081162	0.007462408	0.007542027	0.008607997	0.003630105	0.003926184	0.005076483	0.012960049	0.008017054	0.009390909	0.003003092	0.000655254	0.000762223	0.000824714	0.003571339	0.004021057	0.011792068	0.002173093	0.001343015	0.000503751	0.000100003	0.000560427	0.001101361	0.003607316	0.000694294	0.00511167	0.003856952	0.003876552	0.001445141	0.003693789	0.000960097	0.000645089	9.41664E-05	0.000700336	0.001230972	0.007653125	0.002013541	0.004333694
0.000399445	0.17410812	0.063393098	0.042972363	0.036382426	0.020325859	0.009825043	0.013398325	0.015875793	0.009081531	0.010568312	0.005288356	0.009177485	0.007549858	0.0076343	0.00868259	0.003685846	0.003968359	0.005138919	0.013090454	0.008113864	0.009486417	0.003042737	0.000655254	0.000780371	0.000836168	0.003626592	0.004067745	0.011955074	0.002188184	0.001352278	0.000503751	0.000100003	0.000560427	0.001110207	0.003642199	0.000694294	0.005165861	0.003902186	0.003895339	0.001445141	0.003765959	0.000982253	0.00065259	9.41664E-05	0.000711817	0.00124831	0.00770331	0.00203871	0.00436379
0.00040393	0.175120563	0.063859471	0.043315941	0.036683199	0.020517241	0.009920651	0.013527655	0.016017536	0.009157468	0.010682741	0.005367542	0.009276965	0.007646121	0.007717028	0.00875374	0.003720684	0.004002724	0.005172538	0.01321701	0.008208758	0.009559086	0.003082382	0.000655254	0.000816667	0.000847623	0.003661753	0.004114434	0.012042541	0.002188184	0.001370802	0.000521742	0.000100003	0.000560427	0.001132322	0.003685289	0.000697967	0.005221711	0.003935358	0.003964228	0.001470057	0.003798764	0.000989638	0.000667592	9.41664E-05	0.000711817	0.00124831	0.007753494	0.002089049	0.004386361
0.000408795	0.176198771	0.064369079	0.043709969	0.037014227	0.0207245	0.010019857	0.013674505	0.01618016	0.009252711	0.010807387	0.005440307	0.009354339	0.007734927	0.007793392	0.008837513	0.003748554	0.004038651	0.005186946	0.013358103	0.008310361	0.009660823	0.003112115	0.000655254	0.000852964	0.000870531	0.003706959	0.004155286	0.012177716	0.002195729	0.001380064	0.000521742	0.000100003	0.000560427	0.001132322	0.003736588	0.000701641	0.005281432	0.003959482	0.004001804	0.001494973	0.003851251	0.001026565	0.000675093	9.41664E-05	0.000711817	0.001274316	0.007878955	0.002114218	0.004469122
0.000413359	0.177183523	0.064825795	0.044073024	0.037312169	0.020915983	0.010118034	0.013817232	0.016324433	0.009342805	0.010926924	0.005493812	0.009441187	0.007823733	0.007863393	0.008915548	0.003776425	0.00406833	0.005230171	0.013478246	0.008406213	0.009735568	0.003141849	0.000655254	0.000907408	0.000916349	0.003757189	0.004201975	0.01230494	0.002218366	0.001417113	0.000521742	0.000100003	0.000560427	0.001141169	0.003773523	0.000708988	0.005335623	0.004001701	0.004058167	0.001507431	0.003890617	0.001063492	0.000690095	9.41664E-05	0.000711817	0.001300322	0.007954232	0.002139387	0.004506741
0.000418319	0.178240963	0.065328531	0.044460027	0.037648682	0.021117011	0.010219663	0.013985722	0.016498131	0.009438048	0.011066895	0.005570858	0.009556458	0.007909827	0.007935515	0.009016535	0.003825198	0.004098009	0.005273395	0.013625752	0.008483853	0.009831076	0.003191405	0.000655254	0.000925556	0.000916349	0.003812442	0.004289516	0.012432164	0.002225911	0.001463424	0.000557724	0.000100003	0.000560427	0.001154438	0.003820718	0.000708988	0.005385944	0.004080106	0.00411453	0.001544806	0.003903738	0.001085648	0.000705097	9.41664E-05	0.000723298	0.001334998	0.008054601	0.002164557	0.00454436
0.000422989	0.179230042	0.065789162	0.044801049	0.037957063	0.021314372	0.010315271	0.014134632	0.016654744	0.009536509	0.011158847	0.005622222	0.009674888	0.008002023	0.008010818	0.009098014	0.003832165	0.004144089	0.005335831	0.013757439	0.008578746	0.009934889	0.003240961	0.000655254	0.000943704	0.000985075	0.003837557	0.004330369	0.012523606	0.002241002	0.001463424	0.000575716	0.000100003	0.000560427	0.001158861	0.003874068	0.000716335	0.005431287	0.004104231	0.004189682	0.001557264	0.003936543	0.001107804	0.000705097	9.41664E-05	0.000723298	0.001361004	0.00815497	0.002189726	0.004566932
0.000428055	0.180369689	0.066292072	0.045196355	0.038283313	0.021523189	0.010423142	0.014279936	0.01681895	0.009640117	0.011275319	0.005686427	0.009780685	0.008105743	0.00810097	0.009181787	0.003901841	0.004182359	0.005374253	0.013902808	0.00866693	0.010026244	0.003260783	0.000668905	0.001034445	0.001007984	0.003872718	0.004394565	0.012682636	0.002248547	0.001472686	0.000593707	0.000100003	0.000560427	0.001172131	0.003913055	0.000720009	0.00549322	0.004131372	0.004246045	0.001619554	0.003982469	0.001115189	0.000705097	9.41664E-05	0.00074626	0.001378342	0.008255338	0.002240064	0.004589503
0.000432702	0.181402899	0.066753747	0.045565796	0.038598948	0.021719495	0.01052455	0.014424724	0.016959427	0.009725707	0.011386682	0.005733511	0.009894377	0.008196582	0.008176274	0.009272446	0.003929711	0.004226096	0.005455899	0.014033212	0.008756072	0.010119675	0.003280606	0.000696208	0.001034445	0.001065255	0.003897833	0.004441254	0.012801908	0.002263638	0.001481948	0.00064768	0.000100003	0.000560427	0.001189823	0.003956146	0.000720009	0.005559577	0.004170574	0.004308671	0.001619554	0.004002152	0.001137346	0.000705097	9.41664E-05	0.00074626	0.001387011	0.008330615	0.002240064	0.004672264
0.000437816	0.182456013	0.067263443	0.045943858	0.03893263	0.021931477	0.010634697	0.014588577	0.0171423	0.009835108	0.011499068	0.005799856	0.009979646	0.008309793	0.008257941	0.009378023	0.003950614	0.004262804	0.005503926	0.014192263	0.008855758	0.010256708	0.003379718	0.000696208	0.001052593	0.001088164	0.003953085	0.004482107	0.012952987	0.002278729	0.001509735	0.00064768	0.000100003	0.000560427	0.00119867	0.004009496	0.000731029	0.005613215	0.004215808	0.004346247	0.001681845	0.004034957	0.001159502	0.000705097	9.41664E-05	0.00074626	0.001404348	0.008355707	0.002265234	0.004724931
0.000442578	0.183423458	0.067720768	0.046310106	0.039230749	0.0221314	0.010739925	0.014729243	0.017299862	0.009929063	0.011588976	0.00585978	0.010063336	0.008395209	0.008345972	0.009481305	0.003971517	0.004304979	0.005575967	0.014331218	0.008919979	0.01038336	0.003419363	0.000696208	0.001052593	0.001145436	0.003983223	0.004511287	0.013135871	0.002286275	0.001518997	0.00064768	0.000100003	0.000560427	0.001203093	0.004054639	0.000738376	0.005660771	0.004258027	0.004365035	0.001731677	0.004034957	0.001166887	0.000712598	9.41664E-05	0.00074626	0.001404348	0.008430984	0.002265234	0.004755026
0.000447832	0.18455099	0.068228376	0.04671084	0.039570092	0.02234293	0.010847575	0.014899279	0.017476408	0.01003589	0.011722817	0.005930406	0.010169133	0.008501641	0.008434003	0.009582292	0.003985452	0.004341687	0.005628797	0.014483856	0.008992826	0.010487173	0.003439185	0.000696208	0.00108889	0.001214162	0.004038476	0.004546303	0.01337044	0.002301366	0.001546783	0.00064768	0.000100003	0.000560427	0.001216362	0.004089522	0.000767764	0.005725468	0.004303261	0.004383822	0.001744135	0.004041517	0.001174272	0.000712598	0.000109861	0.00074626	0.001413017	0.008531353	0.002290403	0.004785121
0.000452669	0.185549588	0.068686832	0.047072937	0.03988502	0.022538381	0.010949645	0.015054888	0.017628907	0.010127915	0.011848484	0.005994611	0.010279667	0.008598582	0.00853158	0.009660328	0.003999387	0.004372146	0.005696035	0.014618963	0.009072384	0.010584757	0.00347883	0.000696208	0.00108889	0.00125998	0.004068614	0.004587156	0.013545373	0.002316457	0.001556045	0.000701653	0.000100003	0.000560427	0.001234055	0.004126457	0.000778785	0.005784636	0.004345479	0.004440186	0.00178151	0.004067761	0.001196428	0.000712598	0.000109861	0.000757741	0.001413017	0.008656814	0.002315572	0.00482274
0.000458034	0.186668467	0.069196353	0.047475267	0.040227901	0.022758302	0.011058984	0.015217195	0.017813679	0.010219297	0.011995607	0.006069517	0.010402833	0.008721283	0.008612186	0.009756725	0.004041192	0.004408854	0.005782484	0.014777586	0.009173987	0.01070518	0.003498652	0.000709859	0.001107038	0.001328706	0.004093729	0.004633845	0.013700427	0.002316457	0.001583832	0.000719644	0.000100003	0.000560427	0.001242901	0.004167496	0.000797152	0.005843804	0.004387698	0.004515337	0.001831342	0.00413337	0.001218585	0.000720099	0.000109861	0.000769222	0.001421686	0.00873209	0.002441419	0.004875406
0.0004629	0.187667064	0.069661943	0.047838003	0.040540529	0.022958678	0.011160319	0.01534498	0.017971874	0.010326767	0.012123317	0.006138002	0.010477049	0.008822291	0.00870552	0.009854269	0.00407603	0.004447905	0.005816104	0.014913121	0.009264087	0.01080484	0.003528386	0.000709859	0.001143334	0.001351614	0.004123867	0.004698041	0.01384753	0.002324002	0.001611618	0.000737636	0.000100003	0.000560427	0.001251747	0.004204431	0.00081552	0.005902972	0.004457056	0.00454665	0.001893633	0.004159614	0.001240741	0.000720099	0.000109861	0.000769222	0.00146503	0.008757183	0.002441419	0.004905501
0.000468287	0.188776424	0.070168333	0.048234585	0.040887126	0.023180558	0.011274505	0.015523775	0.018152216	0.010440672	0.012238768	0.006189366	0.010598637	0.008935502	0.008779763	0.009947223	0.004110868	0.004486956	0.005883342	0.0150602	0.009358981	0.010914882	0.003538297	0.00072351	0.001161482	0.001374523	0.004159028	0.00474473	0.014050293	0.002331548	0.001657929	0.000773618	0.000100003	0.000560427	0.00125617	0.004241366	0.000841234	0.00596214	0.004526415	0.004577963	0.001906091	0.004198979	0.001255511	0.0007276	0.000109861	0.000769222	0.00146503	0.008807367	0.002466588	0.004958168
0.000473226	0.189786271	0.070636271	0.048604984	0.041211784	0.023380532	0.011378484	0.015676808	0.01831832	0.010544281	0.012339915	0.00624073	0.010707592	0.009039222	0.008851885	0.010039029	0.004138738	0.004531474	0.005940974	0.015194452	0.009446206	0.011016618	0.003597764	0.00072351	0.001197779	0.001374523	0.004204234	0.004785583	0.014205347	0.002339093	0.001685716	0.000827591	0.000100003	0.000560427	0.001260593	0.004278301	0.000844908	0.006010802	0.004580696	0.004615539	0.001906091	0.004212101	0.001255511	0.0007276	0.000109861	0.000769222	0.001491036	0.008907736	0.002516926	0.005018358
0.00047865	0.19090688	0.07115658	0.04900476	0.04155555	0.023599196	0.011487603	0.015842722	0.018499295	0.010645315	0.012463539	0.006324197	0.010808651	0.009137518	0.008928249	0.010135426	0.004173576	0.004567401	0.005989002	0.015346662	0.009545892	0.011149499	0.00364732	0.00072351	0.001215927	0.001420341	0.004239395	0.004838107	0.014368353	0.002346638	0.001722765	0.000827591	0.000100003	0.000560427	0.001265017	0.004323444	0.000855928	0.006063887	0.004628946	0.004634327	0.001993298	0.004251466	0.001299823	0.000735101	0.000109861	0.000769222	0.001508374	0.009083381	0.002542096	0.005048453
0.000483652	0.191874326	0.071625475	0.049363025	0.04187207	0.023802385	0.011591655	0.015986995	0.018671727	0.010746993	0.012576946	0.006386262	0.01089392	0.009243272	0.009004614	0.010227232	0.004208414	0.004602547	0.006037029	0.015477494	0.009616822	0.011238778	0.003667142	0.00072351	0.001234075	0.001431795	0.00426451	0.00490814	0.014495577	0.002354184	0.001732027	0.000827591	0.000100003	0.000560427	0.001291555	0.004360379	0.000863276	0.00611089	0.004656086	0.004659377	0.002018214	0.004290832	0.001314594	0.000735101	0.000109861	0.000769222	0.001534381	0.009133566	0.002542096	0.00510112
0.000489177	0.192972436	0.072157354	0.049770145	0.042207521	0.024023462	0.011714065	0.016171973	0.018853018	0.01083387	0.012713851	0.006463308	0.010987085	0.009353093	0.009072493	0.01033281	0.004236284	0.004633788	0.006075451	0.015619442	0.009699255	0.011361277	0.003746432	0.00072351	0.001252223	0.001477612	0.004289625	0.004937321	0.014682437	0.002369275	0.001778338	0.000827591	0.000100003	0.000560427	0.001291555	0.004419885	0.000874296	0.006181117	0.004707351	0.004678165	0.002018214	0.004330197	0.001329365	0.000735101	0.000109861	0.000769222	0.001603731	0.009208842	0.002567265	0.00516131
0.000494118	0.193997859	0.072641125	0.050131923	0.042533948	0.024224491	0.011821862	0.01634304	0.019020705	0.010935548	0.012833389	0.006521092	0.011097619	0.009462914	0.009132948	0.010418878	0.004257187	0.004664248	0.006113873	0.015771651	0.009795107	0.01144848	0.003746432	0.00072351	0.001270371	0.001500521	0.004294648	0.004972337	0.014821588	0.002369275	0.001843173	0.000845582	0.000100003	0.000560427	0.001309248	0.004475287	0.000896337	0.006239732	0.004773694	0.00469069	0.002030672	0.004363002	0.001358906	0.000742602	0.000109861	0.000769222	0.001655744	0.009359396	0.002617603	0.005236547
0.00049975	0.195103758	0.073156562	0.05054	0.042880545	0.024447325	0.011937076	0.016515137	0.019202629	0.011030791	0.012948839	0.006593858	0.011182888	0.00954833	0.009218858	0.010538226	0.00430596	0.004708766	0.006205125	0.015932412	0.009888083	0.01156475	0.003805899	0.00072351	0.001270371	0.001546339	0.004339855	0.00507155	0.0150164	0.00237682	0.001880222	0.000953529	0.000100003	0.000560427	0.00134021	0.004547105	0.000907358	0.006306642	0.004788772	0.004722003	0.002030672	0.004441733	0.001395833	0.000750103	0.000109861	0.000769222	0.001673082	0.009509949	0.002667942	0.00528169
0.000504889	0.196066877	0.073635114	0.050907845	0.043195295	0.024654635	0.012040688	0.016670746	0.019362722	0.011120886	0.013080637	0.006653783	0.011304476	0.009645271	0.009304767	0.01063118	0.004319895	0.004741569	0.006243546	0.016075643	0.009972433	0.011656105	0.00381581	0.00072351	0.001306668	0.001557793	0.004375016	0.005124075	0.015187357	0.002384366	0.00191727	0.000953529	0.000100003	0.000560427	0.001366749	0.0045943	0.000922052	0.006366915	0.004830991	0.004753316	0.00204313	0.004454854	0.001403219	0.000750103	0.000109861	0.000769222	0.00168175	0.009610318	0.002693111	0.00534188
0.000510581	0.197171045	0.074171952	0.051320393	0.0435265	0.024886815	0.012156636	0.01682687	0.019565211	0.011231573	0.013223672	0.006722268	0.011405535	0.009740178	0.009386435	0.010744791	0.004361701	0.004780619	0.006301179	0.016243672	0.010067326	0.011749537	0.00381581	0.000737161	0.001324816	0.00160361	0.004435291	0.005170764	0.015338436	0.002384366	0.001926532	0.000953529	0.000100003	0.000560427	0.001366749	0.004627131	0.000933072	0.00643659	0.00490035	0.004797154	0.002080504	0.004520463	0.001417989	0.000750103	0.000109861	0.000769222	0.001690419	0.00963541	0.00274345	0.005402071
0.000515801	0.198192141	0.074667293	0.051695262	0.043835235	0.025091512	0.012270308	0.016986601	0.019725937	0.0113384	0.013323798	0.006795034	0.011512911	0.009828306	0.009460678	0.010829712	0.004396539	0.004815765	0.006363615	0.016390751	0.010153593	0.01183674	0.003855455	0.000750812	0.001361112	0.001672337	0.004460406	0.005246633	0.015517344	0.002414548	0.001972843	0.00097152	0.000100003	0.000560427	0.001375595	0.004694845	0.000958787	0.006504052	0.004936537	0.004809679	0.002092962	0.00456639	0.001425375	0.000765105	0.000125555	0.000769222	0.001725094	0.00986124	0.002768619	0.005424642
0.000521522	0.199287656	0.075199172	0.052134313	0.044207663	0.025326606	0.01239191	0.017156637	0.019922415	0.011451018	0.013439248	0.006887061	0.011613971	0.009941517	0.009545527	0.010952503	0.004424409	0.004853254	0.006416445	0.016544243	0.010226441	0.011940553	0.003865366	0.000805417	0.001361112	0.0017067	0.004490544	0.005293321	0.015739986	0.002429639	0.002019154	0.000989511	0.000100003	0.000560427	0.001388864	0.004729728	0.000973481	0.006578151	0.004996849	0.004822205	0.002105421	0.004618877	0.001447531	0.000780107	0.000125555	0.000769222	0.001777107	0.009911424	0.002768619	0.005439689
0.000526723	0.20030356	0.075678333	0.05251046	0.044527014	0.025535925	0.012493466	0.017312245	0.020099909	0.011543043	0.01356185	0.006951266	0.011707135	0.010025577	0.0096378	0.011051195	0.004452279	0.004893867	0.00647888	0.016683199	0.010282993	0.01205267	0.003905011	0.000805417	0.00137926	0.001763971	0.004535751	0.005357518	0.015910943	0.002452275	0.002046941	0.000989511	0.000100003	0.000560427	0.001415403	0.004770767	0.000991848	0.006634001	0.005045098	0.00485978	0.002105421	0.004664803	0.001477072	0.000787608	0.000125555	0.000769222	0.001820451	0.009961609	0.002793788	0.005492356
0.000532575	0.201386095	0.076217867	0.052924924	0.044870603	0.025760117	0.012614848	0.017491556	0.02028563	0.011647939	0.013696713	0.007015471	0.011825565	0.010129975	0.009737498	0.011156772	0.004487117	0.00494229	0.006546118	0.016841822	0.010358716	0.012156483	0.003954567	0.000819068	0.001397408	0.00178688	0.00455082	0.005415879	0.016073949	0.002482457	0.002065465	0.000989511	0.000100003	0.000560427	0.001433096	0.004844637	0.000999196	0.00669704	0.005108426	0.004872306	0.002105421	0.00471073	0.001506614	0.000795109	0.000125555	0.000769222	0.00182912	0.010036886	0.002793788	0.005590165
0.000537851	0.202333637	0.076705205	0.053297558	0.045203046	0.025967778	0.012727785	0.017654894	0.020466289	0.011754122	0.013818293	0.007077536	0.011920308	0.010234373	0.009813862	0.011239398	0.004521955	0.004975093	0.006618159	0.016978639	0.010434439	0.012243686	0.004033857	0.000819068	0.001451853	0.001832698	0.004575935	0.005480076	0.016236955	0.002482457	0.002121038	0.001007502	0.000100003	0.000560427	0.001450788	0.004887728	0.00101389	0.006756208	0.005150644	0.004916144	0.002105421	0.004750095	0.001565696	0.000810111	0.000125555	0.000769222	0.001846458	0.01008707	0.002818957	0.00568045
0.000543757	0.203398865	0.077240215	0.053713299	0.045571228	0.026206942	0.012852618	0.017823384	0.02067732	0.011887333	0.013953156	0.00712462	0.01201821	0.01034555	0.009890226	0.011363336	0.004549825	0.005025079	0.006680595	0.017153937	0.010536042	0.01235788	0.004083413	0.000819068	0.001470001	0.001867061	0.004611096	0.005550109	0.016423815	0.002490002	0.002167349	0.001007502	0.000100003	0.000560427	0.001464058	0.004951338	0.001028584	0.006820352	0.005198894	0.004928669	0.002105421	0.004763217	0.001587853	0.000817612	0.000125555	0.000769222	0.001855127	0.010287808	0.002818957	0.005695498
0.000549116	0.204387078	0.077727119	0.054090404	0.045903671	0.026423848	0.012959975	0.017992905	0.0208526	0.011985793	0.014085975	0.007208086	0.012103479	0.010451981	0.009964469	0.011464323	0.004570728	0.005061786	0.006762241	0.017301443	0.010629977	0.012472074	0.004113146	0.000832719	0.001470001	0.001947241	0.004641234	0.005590961	0.016622602	0.002497548	0.002241446	0.001007502	0.000100003	0.000560427	0.00149502	0.004996481	0.001035931	0.006886709	0.00522905	0.004959982	0.002117879	0.004802582	0.001610009	0.000847617	0.000125555	0.000780703	0.001881133	0.010363084	0.002844127	0.005748164
0.000555095	0.205442788	0.078273612	0.054506464	0.04626973	0.026658692	0.013082826	0.018170155	0.021056988	0.01209455	0.014224924	0.007297973	0.012204539	0.010554345	0.010053561	0.011585967	0.004591631	0.005093808	0.006800663	0.017463487	0.010744041	0.012621565	0.004123057	0.000832719	0.001488149	0.00197015	0.004666349	0.005684338	0.016805487	0.002520184	0.002287757	0.001007502	0.000100003	0.000593394	0.001508289	0.005058039	0.001046951	0.006960254	0.005271268	0.00500382	0.002130337	0.004835387	0.001632165	0.000885122	0.000125555	0.000792184	0.001898471	0.010413269	0.002844127	0.00583845
0.00056044	0.206465615	0.078762255	0.054883249	0.046594211	0.026872533	0.013196791	0.018336584	0.021216764	0.012186576	0.014347526	0.007387861	0.012305598	0.010661455	0.010126743	0.011655969	0.004619501	0.005132078	0.006863098	0.017612704	0.010820722	0.012723301	0.004123057	0.000832719	0.001488149	0.001993059	0.004696486	0.005742699	0.016988371	0.002520184	0.002315544	0.001025493	0.000100003	0.000593394	0.001521558	0.005125753	0.001068992	0.007014445	0.005301424	0.005078971	0.002130337	0.004848509	0.001654321	0.000900124	0.00014125	0.000792184	0.001933146	0.010488545	0.002844127	0.005868545
0.000566585	0.207571513	0.079325017	0.055304419	0.04695337	0.027112401	0.013322946	0.01850765	0.02141166	0.012299194	0.014466042	0.007458486	0.012384551	0.010786868	0.010196744	0.011761547	0.004675241	0.005172691	0.006959153	0.017770471	0.01091945	0.012820885	0.004152791	0.00084637	0.001524446	0.002038876	0.004726624	0.005766043	0.017218964	0.00252773	0.002352592	0.001043485	0.000100003	0.000593394	0.001530405	0.005183208	0.00108736	0.007077484	0.005352689	0.005110284	0.002142795	0.004894435	0.001669092	0.000907625	0.00014125	0.000792184	0.001967821	0.010614006	0.002844127	0.005936259
0.000572042	0.208533767	0.0798154	0.055683439	0.047284928	0.027327347	0.013437719	0.018675625	0.021593584	0.012393793	0.014585579	0.007533392	0.012495085	0.010887198	0.010282654	0.011862534	0.004744917	0.005213304	0.007011983	0.017914985	0.011011468	0.01291847	0.004212258	0.00084637	0.001542594	0.002107602	0.004766808	0.005836076	0.017350164	0.002535275	0.002408166	0.001043485	0.000100003	0.000593394	0.00155252	0.005232454	0.001109401	0.007142182	0.005413001	0.005129072	0.002180169	0.004966605	0.001683862	0.000930128	0.00014125	0.000803665	0.00197649	0.010664191	0.002869296	0.005988925
0.000578212	0.209623224	0.080363285	0.056121532	0.047650633	0.027569878	0.013563801	0.018858028	0.02179639	0.012517351	0.014721463	0.007612578	0.012607198	0.011004476	0.010374927	0.011993358	0.004772787	0.005257041	0.007084024	0.018079594	0.01110061	0.013047197	0.004241992	0.000873672	0.001615186	0.002164874	0.004832107	0.005923617	0.017548951	0.00254282	0.002435952	0.001061476	0.000100003	0.000593394	0.001592329	0.005298117	0.001120421	0.007221257	0.005452204	0.005197961	0.002180169	0.005025653	0.001720789	0.00094513	0.00014125	0.000803665	0.001985159	0.01076456	0.002894465	0.006056639
0.000583697	0.210677203	0.080856278	0.05651077	0.047979007	0.027782162	0.013677767	0.019009514	0.021970721	0.012619029	0.014846109	0.007663942	0.012701942	0.01110684	0.010469322	0.012090902	0.004828528	0.00529453	0.007151262	0.018232231	0.01120413	0.013165544	0.004281637	0.000887324	0.001669631	0.002176328	0.004867268	0.006011159	0.017707981	0.002573002	0.002445214	0.001079467	0.000100003	0.000593394	0.001596752	0.005365831	0.001127768	0.007287613	0.005524579	0.005229274	0.002192627	0.005051897	0.00175033	0.000960132	0.00014125	0.000803665	0.001993828	0.010814744	0.002944804	0.006101782
0.000589874	0.211786563	0.081407469	0.056946947	0.048343473	0.028027908	0.013803261	0.019186764	0.022183967	0.012731648	0.014981993	0.007745269	0.01280616	0.011215983	0.010561595	0.012190742	0.004856398	0.005342953	0.007256922	0.018416507	0.011302858	0.013250671	0.00431137	0.000900975	0.001687779	0.0022336	0.004917498	0.006092864	0.017902793	0.002618275	0.002454476	0.001079467	0.000166672	0.000593394	0.001614444	0.005425337	0.001131442	0.007363923	0.005599969	0.005235537	0.002217544	0.005110945	0.001794643	0.000982635	0.000156944	0.000803665	0.002019834	0.010864929	0.002969973	0.006177019
0.000595412	0.2127592	0.081904812	0.057333631	0.04866477	0.028243658	0.013913775	0.019357831	0.022361145	0.012839118	0.015111747	0.007818034	0.012907219	0.011337329	0.010649626	0.012285991	0.004877301	0.00537888	0.007319357	0.018573847	0.011415004	0.01335656	0.004360926	0.000900975	0.00177852	0.002245055	0.004952658	0.006139552	0.018097605	0.002640911	0.002473001	0.001097458	0.000200007	0.000593394	0.001667522	0.005480739	0.00114981	0.007429727	0.005639171	0.005298163	0.00224246	0.005124067	0.001809413	0.001027641	0.000156944	0.000803665	0.002028503	0.010965297	0.003020312	0.006244733
0.000601774	0.213805391	0.082442171	0.057770127	0.049023044	0.028488601	0.014045805	0.019557236	0.022559205	0.012973616	0.015252739	0.00789508	0.013013016	0.011451217	0.010739778	0.012397306	0.004919106	0.005418712	0.007391398	0.018744869	0.011533861	0.013449991	0.004430304	0.000914626	0.00177852	0.002256509	0.005017957	0.006192077	0.018324222	0.002656002	0.002537836	0.001115449	0.000200007	0.00062636	0.001698484	0.005532038	0.001171851	0.007487789	0.005678374	0.005385839	0.002267376	0.00515031	0.001831569	0.001042643	0.000156944	0.000826627	0.002028503	0.010965297	0.003045481	0.00635759
0.000607374	0.214714859	0.0829396	0.058157769	0.04933001	0.028705105	0.014159843	0.019714906	0.022746191	0.013076581	0.015383515	0.007950725	0.01312355	0.011562394	0.010822506	0.012498293	0.004953944	0.005461668	0.007468242	0.018897079	0.011639298	0.013562109	0.004460038	0.000928277	0.001832964	0.002302326	0.005053118	0.006250438	0.018471325	0.002671093	0.002574885	0.00113344	0.000200007	0.00062636	0.001729446	0.005585389	0.001175524	0.007552487	0.005702499	0.005429677	0.002317208	0.005189676	0.001853726	0.001065146	0.000156944	0.000826627	0.002037172	0.011015482	0.003045481	0.006410256
0.000613772	0.215824219	0.083492793	0.058611508	0.049688815	0.028956328	0.014291726	0.019916888	0.022970512	0.013207862	0.015527573	0.008032051	0.013251454	0.011685773	0.010923265	0.012615346	0.005002717	0.005506967	0.007549888	0.019070239	0.011730357	0.013661769	0.004489772	0.000928277	0.001851112	0.002336689	0.005113394	0.006326307	0.018693967	0.002686184	0.002593409	0.00113344	0.000200007	0.00062636	0.001738292	0.005655155	0.001182871	0.007621055	0.005735671	0.005473515	0.002317208	0.005215919	0.001890652	0.001095151	0.000156944	0.000826627	0.00205451	0.011065666	0.003095819	0.006470447
0.000619478	0.216725899	0.083991962	0.059004578	0.050021435	0.029174742	0.014405618	0.020073528	0.023146424	0.013321767	0.015655283	0.008104817	0.013346197	0.01180034	0.011005992	0.012726661	0.00502362	0.00554758	0.007621929	0.019228007	0.011843462	0.013773887	0.004519505	0.000941928	0.001905557	0.002371053	0.005168647	0.006408012	0.018884803	0.00269373	0.002630458	0.001151431	0.000200007	0.00062636	0.001747138	0.005714661	0.001186545	0.007677458	0.005762811	0.005511091	0.002329666	0.005255285	0.001912808	0.001117654	0.000156944	0.000826627	0.002089185	0.011191127	0.003120989	0.006530637
0.000625998	0.217777282	0.08454498	0.059454485	0.050395101	0.029423051	0.014537501	0.020270873	0.023351761	0.013432455	0.015795254	0.008194704	0.01347568	0.011918974	0.011101448	0.012836829	0.005100263	0.005588975	0.007684365	0.019406297	0.011960402	0.013890158	0.004608706	0.000941928	0.001960001	0.002428324	0.005188738	0.006448864	0.019095517	0.00269373	0.002648982	0.001169422	0.000200007	0.00062636	0.001755985	0.005792635	0.001197565	0.00775598	0.005802014	0.005561192	0.002342125	0.005288089	0.001957121	0.001125155	0.000156944	0.000838107	0.002097854	0.011241312	0.003171327	0.006598351
0.00063177	0.218711844	0.085041974	0.059846278	0.050730021	0.029644931	0.014659617	0.020446061	0.023545391	0.013529628	0.015914791	0.008261049	0.0136099	0.012028117	0.011200085	0.012934373	0.005142069	0.005625682	0.007727589	0.019555941	0.012067756	0.013969055	0.004658262	0.000941928	0.002014446	0.002451233	0.005218876	0.006483881	0.019302256	0.002731457	0.002695293	0.001187413	0.000200007	0.00062636	0.0017781	0.005833674	0.001208586	0.007810724	0.005844232	0.005611293	0.002367041	0.005288089	0.001964506	0.001132656	0.000156944	0.000838107	0.002115191	0.011316588	0.003171327	0.00663597
0.000638355	0.219793514	0.08560578	0.060277985	0.051115365	0.029896656	0.014794364	0.020649074	0.023759903	0.01365576	0.016044545	0.008340235	0.013733067	0.012144039	0.011310389	0.013053722	0.005190842	0.005674106	0.007838052	0.019749196	0.012156898	0.014081173	0.004687996	0.000941928	0.002050742	0.002508505	0.00525906	0.006536405	0.019505019	0.002746548	0.002723079	0.001223396	0.000200007	0.000692292	0.001786946	0.00589318	0.001226953	0.007868786	0.005898513	0.005705232	0.002416873	0.005301211	0.002001433	0.001147658	0.000156944	0.000838107	0.002132529	0.011416957	0.003196496	0.006741303
0.000644249	0.220687405	0.086109473	0.060658602	0.051452054	0.030127681	0.014915526	0.020835083	0.023948155	0.013754864	0.016191668	0.008383039	0.013830968	0.012257928	0.011389935	0.013178808	0.005204777	0.005712376	0.007900487	0.019894137	0.012241248	0.014170452	0.004747463	0.000941928	0.002050742	0.002519959	0.00530929	0.006583094	0.019727661	0.002761639	0.002760128	0.001259378	0.000200007	0.000692292	0.001804639	0.005938323	0.001226953	0.007946755	0.005928669	0.005786646	0.002441789	0.005340577	0.002030974	0.001170161	0.000156944	0.000838107	0.002158535	0.011567511	0.003196496	0.006778921
0.000650948	0.221790708	0.086689024	0.061106912	0.051842352	0.0303882	0.015050346	0.021033458	0.024165831	0.013880353	0.016334704	0.008457945	0.013943081	0.012388764	0.011482208	0.013284385	0.005232647	0.005770171	0.007972528	0.020064732	0.012331349	0.014290875	0.004767285	0.000941928	0.00206889	0.002531414	0.005369566	0.006629783	0.019978133	0.002822003	0.002778653	0.00129536	0.000200007	0.000692292	0.00184887	0.006022452	0.001237974	0.008007582	0.005958825	0.005817959	0.002466706	0.00536682	0.00203836	0.001185163	0.000156944	0.000838107	0.002193211	0.011692972	0.003221666	0.006861683
0.000656887	0.222781517	0.087193065	0.061518822	0.052176741	0.030616762	0.015168276	0.021209162	0.024354716	0.013991041	0.016460371	0.008509309	0.014061511	0.012498585	0.011570239	0.013384225	0.00528142	0.005820156	0.008078188	0.020221217	0.012397486	0.014411298	0.004797019	0.000955579	0.002141483	0.002565777	0.005414773	0.006676471	0.020176921	0.002837093	0.002843488	0.001349333	0.000200007	0.000692292	0.001875409	0.00609427	0.001252668	0.008075598	0.005976919	0.005868059	0.002479164	0.005386503	0.002075286	0.001207666	0.000156944	0.000838107	0.002245223	0.011768248	0.003221666	0.006906826
0.000663694	0.223816459	0.087764352	0.061977031	0.052573762	0.030872658	0.015304859	0.021421965	0.024575872	0.014111381	0.016628949	0.008609897	0.014176782	0.012630099	0.011694331	0.013513901	0.005309291	0.005874828	0.008140624	0.020394804	0.012512509	0.01453795	0.004866397	0.000955579	0.002177779	0.00260014	0.005465002	0.006734832	0.020379684	0.002844639	0.002880536	0.001349333	0.000200007	0.000758225	0.001910794	0.006149673	0.001271035	0.008156332	0.006007075	0.005924423	0.002516538	0.005425868	0.002112213	0.00123767	0.000156944	0.000838107	0.002253892	0.011818433	0.003272004	0.006997111
0.000669732	0.224817652	0.08826761	0.062393091	0.052903551	0.031102125	0.015429912	0.021597669	0.024760643	0.014232365	0.016769942	0.008678382	0.014257314	0.012731785	0.011782362	0.013630954	0.005351096	0.005916222	0.008207862	0.020537608	0.012606444	0.014660449	0.004906042	0.00096923	0.002214076	0.002645957	0.005525278	0.006793193	0.020562568	0.002882366	0.002945372	0.001421298	0.000200007	0.000758225	0.001950602	0.006215335	0.001293077	0.008228218	0.006034215	0.005980786	0.002541454	0.005465234	0.002134369	0.001252672	0.000156944	0.000849588	0.002305905	0.011893709	0.003297173	0.00703473
0.000676501	0.225914898	0.088829762	0.062848427	0.053295087	0.031365457	0.015565981	0.021799136	0.024989709	0.014365577	0.01692626	0.008740447	0.014375743	0.012871434	0.011876757	0.013759483	0.005413804	0.005974017	0.008265495	0.020720174	0.012703254	0.014774643	0.004955598	0.000982881	0.002232224	0.002691775	0.005555416	0.006828209	0.020820992	0.002897457	0.002963896	0.001421298	0.000200007	0.000758225	0.001977141	0.006276893	0.001300424	0.008302869	0.006082465	0.006024625	0.002653577	0.005498038	0.002141755	0.001260173	0.000156944	0.000861069	0.002349249	0.011943894	0.003322343	0.007132539
0.000682578	0.226868498	0.08933824	0.063246286	0.053636553	0.031595126	0.015688611	0.021975355	0.025179543	0.014485917	0.017052949	0.008808932	0.014492593	0.012975832	0.011961606	0.013865061	0.00545561	0.006016973	0.008318325	0.020877514	0.012791438	0.014880532	0.004985331	0.000982881	0.002250372	0.002714683	0.0055956	0.00685739	0.021039658	0.002905003	0.003010207	0.001439289	0.000233341	0.000824158	0.00200368	0.006344607	0.001318791	0.008376967	0.006109605	0.006055938	0.002690952	0.005537404	0.002186067	0.001275175	0.000156944	0.000861069	0.002392593	0.011994078	0.003347512	0.007192729
0.000689507	0.2279069	0.089925012	0.063724931	0.054011989	0.03185479	0.015827249	0.02217373	0.025397852	0.014626851	0.017203137	0.008866717	0.014620497	0.013097855	0.012067667	0.013988999	0.005490447	0.00607555	0.008366352	0.021081458	0.012918921	0.014996803	0.005005154	0.000982881	0.002250372	0.002726138	0.005625738	0.00691575	0.0212623	0.00294273	0.003056518	0.00145728	0.000233341	0.000824158	0.002025796	0.006404114	0.001340832	0.008440559	0.006142777	0.006074725	0.00270341	0.005596452	0.002215608	0.00131268	0.000156944	0.000884031	0.002401262	0.012069355	0.003347512	0.007252919
0.000695674	0.228877807	0.090434881	0.064130774	0.054345316	0.03209099	0.015950394	0.022349434	0.025599392	0.014736251	0.017318587	0.008952323	0.014734189	0.01319344	0.012155698	0.014100315	0.005553156	0.006125535	0.008452801	0.021240936	0.013020524	0.015102692	0.005024976	0.000982881	0.002250372	0.002760501	0.005655876	0.006950767	0.021469039	0.002980457	0.003084304	0.00145728	0.000233341	0.000857124	0.002043488	0.006475932	0.001355526	0.00850581	0.006175948	0.006093513	0.00270341	0.005596452	0.002222994	0.001320182	0.000156944	0.000884031	0.0024186	0.012194816	0.003372681	0.007305586
0.000702697	0.229973322	0.091009909	0.064597285	0.054740037	0.032353317	0.016086536	0.022529776	0.025828774	0.014854018	0.017482057	0.009055052	0.014874725	0.013316142	0.012288275	0.014224253	0.005629799	0.00619114	0.008515237	0.021420509	0.013129795	0.01521481	0.005074532	0.000982881	0.00226852	0.00278341	0.005711128	0.007009128	0.021747341	0.00302573	0.003093566	0.001511253	0.000266676	0.000857124	0.002065604	0.006572373	0.001377567	0.008581014	0.00623626	0.006137351	0.002740784	0.005609574	0.00225992	0.001327683	0.000172638	0.000895512	0.002461944	0.012370461	0.003397851	0.007380823
0.000708872	0.23092346	0.091513079	0.065022606	0.055086988	0.032590622	0.016218786	0.022697235	0.026044236	0.014968567	0.017633266	0.009117116	0.014956836	0.013422573	0.012401761	0.014329831	0.005699475	0.006239564	0.008601686	0.021584263	0.01322373	0.015341461	0.005074532	0.000982881	0.00226852	0.002806318	0.005721174	0.007079161	0.021930226	0.003033275	0.003102829	0.001511253	0.000266676	0.000857124	0.00208772	0.00662162	0.001392261	0.008645712	0.006281494	0.006174927	0.002740784	0.005642378	0.002326389	0.001365188	0.000188333	0.000895512	0.00248795	0.01247083	0.00342302	0.007441014
0.000716015	0.232023302	0.092089586	0.065481453	0.055468086	0.032861391	0.016362638	0.022898702	0.026270771	0.015099204	0.017801844	0.009211284	0.015062633	0.013548664	0.012519489	0.01446295	0.005762183	0.006284863	0.008673727	0.021753574	0.013331084	0.015476418	0.005104266	0.000982881	0.002322965	0.002829227	0.005751312	0.00715503	0.022132989	0.003055912	0.003158402	0.001547236	0.000266676	0.000857124	0.002131951	0.006677022	0.001417976	0.008717598	0.006317681	0.006243816	0.002803075	0.005675183	0.002341159	0.001372689	0.000204027	0.000918474	0.002505288	0.012546107	0.003448189	0.007538823
0.000722344	0.232946615	0.092612417	0.065910605	0.055818044	0.033100505	0.016485929	0.023096562	0.02648022	0.015218257	0.017959184	0.009307591	0.015177905	0.013661875	0.012604338	0.014598364	0.005838826	0.006333286	0.008740965	0.021920321	0.013422143	0.015598917	0.005163733	0.000982881	0.002322965	0.002840681	0.005796519	0.007236735	0.022387437	0.003078548	0.003167664	0.001565227	0.000266676	0.000923057	0.002162913	0.00673858	0.001436344	0.008793908	0.006350853	0.006318967	0.002815533	0.005688305	0.00235593	0.00138019	0.000219722	0.000941436	0.002531294	0.012621384	0.003473358	0.007621584
0.000729501	0.23404213	0.093193274	0.066371688	0.056208696	0.033377353	0.016629707	0.023287209	0.026713716	0.01534632	0.018092003	0.009388918	0.015283701	0.0137961	0.01269449	0.014721155	0.005915469	0.006395767	0.008822611	0.022103742	0.01353429	0.015742179	0.0052232	0.001023835	0.002359261	0.002852136	0.005866841	0.007289259	0.022629957	0.003086094	0.003167664	0.001583218	0.000266676	0.000923057	0.002171759	0.006808346	0.001462058	0.008876301	0.006417196	0.006444219	0.002827991	0.00572767	0.002385472	0.001470202	0.000219722	0.000964398	0.002557301	0.012671568	0.003498528	0.007704346
0.000735902	0.234980154	0.093727066	0.066788707	0.0565606	0.033609583	0.016753586	0.023472703	0.026936454	0.01547374	0.018215627	0.009431721	0.015375287	0.013912022	0.012775097	0.014846242	0.005978178	0.006440286	0.008904258	0.022267068	0.013630142	0.015856373	0.005252934	0.001023835	0.002377409	0.002886499	0.005907025	0.007335948	0.022836696	0.003101185	0.003186188	0.001601209	0.000266676	0.000923057	0.002193875	0.006859645	0.00149512	0.008947081	0.006453383	0.006513108	0.002852907	0.005786718	0.002422398	0.001485204	0.000235416	0.00098736	0.002591976	0.012721752	0.003523697	0.007802155
0.000743176	0.23609384	0.094310532	0.067273099	0.056964167	0.03388201	0.016897365	0.02369375	0.027164887	0.015614673	0.018370923	0.009504487	0.015496874	0.014025911	0.012903431	0.014975918	0.006047853	0.006487928	0.00896189	0.022469729	0.013725994	0.015976796	0.005352046	0.001023835	0.002377409	0.002886499	0.00593214	0.007429325	0.023099096	0.003131366	0.003213975	0.0016192	0.000266676	0.000923057	0.002251376	0.006939671	0.001509814	0.009021179	0.006492586	0.006581996	0.002852907	0.005839205	0.00245194	0.001492705	0.00025111	0.001010321	0.002617983	0.012847214	0.003548866	0.00789244
0.000749654	0.236973887	0.094836061	0.06770289	0.057321911	0.034127455	0.01702374	0.023875637	0.027364529	0.015724717	0.018507829	0.009577253	0.015594776	0.014156069	0.012996765	0.015091824	0.006068756	0.006539475	0.009024326	0.022636903	0.013827597	0.016097219	0.005361957	0.001023835	0.002413705	0.002886499	0.0059673	0.007470178	0.023345592	0.003131366	0.003232499	0.001655182	0.000266676	0.000956023	0.002291184	0.007003281	0.001524508	0.009096384	0.006534805	0.006669673	0.002865365	0.005917936	0.002481481	0.001515208	0.00025111	0.001021802	0.00263532	0.012897398	0.003574035	0.00795263
0.00075701	0.238047768	0.09542492	0.06818409	0.057713093	0.03439963	0.017174274	0.024098745	0.02759233	0.015859216	0.01866619	0.009660719	0.015727417	0.014277415	0.013100705	0.015236419	0.006117529	0.006585555	0.009115578	0.022825455	0.013962748	0.016219718	0.005431335	0.001037486	0.00246815	0.002897953	0.005992415	0.00751103	0.02360004	0.003146457	0.003260286	0.001655182	0.000266676	0.000956023	0.002304453	0.007052528	0.001539202	0.009167164	0.006601148	0.006763612	0.002877823	0.005957302	0.002511023	0.00153021	0.00025111	0.001033283	0.002669995	0.012997767	0.003599205	0.008020344
0.000763518	0.239048962	0.095941749	0.068592167	0.058087998	0.034640804	0.017302706	0.024295059	0.027785644	0.015976339	0.018796966	0.009748466	0.015826897	0.014395371	0.01321313	0.015353472	0.006159334	0.006636321	0.009192421	0.022998615	0.014073936	0.016331836	0.005461069	0.001051137	0.00246815	0.002897953	0.006022553	0.007563555	0.023790876	0.003176639	0.003288072	0.001673173	0.00030001	0.000956023	0.002317723	0.00710793	0.001550222	0.009222461	0.006619241	0.00680745	0.002890281	0.005976984	0.00256272	0.001537711	0.00025111	0.001056245	0.002730677	0.013123228	0.003624374	0.008057963
0.000770893	0.240103806	0.096519561	0.069062191	0.058495104	0.034915793	0.017453828	0.024511468	0.028030845	0.016105689	0.018958392	0.009838353	0.01594059	0.014518072	0.013311768	0.015493477	0.006242945	0.006695679	0.009307687	0.023181608	0.014195668	0.01644603	0.005490802	0.001078439	0.002558891	0.002909407	0.006077806	0.007633588	0.024049299	0.003252094	0.003315859	0.001691165	0.00030001	0.000956023	0.002348685	0.007146917	0.001572264	0.009294347	0.00666146	0.006863813	0.002927656	0.006022911	0.002599647	0.001575217	0.00025111	0.001056245	0.002756684	0.013248689	0.003624374	0.008125677
0.000777525	0.241027119	0.097029865	0.069465798	0.058858155	0.035159077	0.017583434	0.024696447	0.028239346	0.0162389	0.019106536	0.009900418	0.01604007	0.014625859	0.013408283	0.015602497	0.006277783	0.006748007	0.009355714	0.023361609	0.014290562	0.016547766	0.005540358	0.001092091	0.002577039	0.002932316	0.006087852	0.007686112	0.024260014	0.003282276	0.003334383	0.001691165	0.00030001	0.000988989	0.00238407	0.007204371	0.001594305	0.009352962	0.006691616	0.006945227	0.002952572	0.006036032	0.002636574	0.001582718	0.00025111	0.001056245	0.00278269	0.013298873	0.003649543	0.008163296
0.000785015	0.242090616	0.097606197	0.06992305	0.05926066	0.035432709	0.017730223	0.024890185	0.028463034	0.016382408	0.019264897	0.010001006	0.016183764	0.014745849	0.013518587	0.015731026	0.006347459	0.006799555	0.009413347	0.023552726	0.014416128	0.016693104	0.005589914	0.001105742	0.002577039	0.002966679	0.006107944	0.007721129	0.024526389	0.003312458	0.00336217	0.001709156	0.000333344	0.000988989	0.002415032	0.00726593	0.001620019	0.009444203	0.006754943	0.007014116	0.002952572	0.006062276	0.002688271	0.001620223	0.000266805	0.001067726	0.002808697	0.013499611	0.003699882	0.008246058
0.000791736	0.242998353	0.098119547	0.070344538	0.059624242	0.035681571	0.017862253	0.025064858	0.0286921	0.016516906	0.01941815	0.010088753	0.01630851	0.014861771	0.013612982	0.015836603	0.006368362	0.006855007	0.009494993	0.023724176	0.014516772	0.016809375	0.005669204	0.001119393	0.002595187	0.003001042	0.006153151	0.007796998	0.024741079	0.003335094	0.003380694	0.001727147	0.000333344	0.001054922	0.002415032	0.00731928	0.001634713	0.009521066	0.006803193	0.007064217	0.002977488	0.006095081	0.002710427	0.001650227	0.000266805	0.001067726	0.002826034	0.013625072	0.003699882	0.008328819
0.000799439	0.244073965	0.098710146	0.070824141	0.060030109	0.035958218	0.018008381	0.025267356	0.028923064	0.016656552	0.019579577	0.010208602	0.016447467	0.014990574	0.013744498	0.015963984	0.006417135	0.006904992	0.009562231	0.023905887	0.014644255	0.016919416	0.005748493	0.001133044	0.002595187	0.003012497	0.006173243	0.00783785	0.0249836	0.003403003	0.00340848	0.00178112	0.000333344	0.001087888	0.00244157	0.007370579	0.001671448	0.009610647	0.006842396	0.007133105	0.002989946	0.006134446	0.002732583	0.001680231	0.000266805	0.001079207	0.002878047	0.013675257	0.00375022	0.008404057
0.000806289	0.245057852	0.099219233	0.071266066	0.060383606	0.036210848	0.018147901	0.025460579	0.029122389	0.016779467	0.019732829	0.010279228	0.01657695	0.015090904	0.013860105	0.016077595	0.006479843	0.006953415	0.009610259	0.024082467	0.014753526	0.017046068	0.005748493	0.001173997	0.002613335	0.00304686	0.006208403	0.007907883	0.025269854	0.003425639	0.00340848	0.00178112	0.000333344	0.001087888	0.002463686	0.007428033	0.001689816	0.009681428	0.00688763	0.007164418	0.003064695	0.006180372	0.00275474	0.001695233	0.000266805	0.001079207	0.00293006	0.013850902	0.003800559	0.008441676
0.000814017	0.246110965	0.099798349	0.071775364	0.060792658	0.036493223	0.018297701	0.02568008	0.029360947	0.016924262	0.019910603	0.010360554	0.016755383	0.015226486	0.013986318	0.016207271	0.006500746	0.00701043	0.009720721	0.024290259	0.014876217	0.017174796	0.005817872	0.0012013	0.002631483	0.003058314	0.006243564	0.007966244	0.025492496	0.003455821	0.003427005	0.00178112	0.000333344	0.001087888	0.002490225	0.007495747	0.001722878	0.009771009	0.006926833	0.007252095	0.003077153	0.006219738	0.002776896	0.001710235	0.000266805	0.001102169	0.002956066	0.014026548	0.003876067	0.008524437
0.000820955	0.247044663	0.100313612	0.072185358	0.061157655	0.036740477	0.018428188	0.02587897	0.02956312	0.017040098	0.02006079	0.010461142	0.01687855	0.015332917	0.014099804	0.016323177	0.006528616	0.007062758	0.009783157	0.024459998	0.014967276	0.017280685	0.005877339	0.001214951	0.002631483	0.003069769	0.006273702	0.008065457	0.025671404	0.003463367	0.003436267	0.00178112	0.000333344	0.001120854	0.002516764	0.007553202	0.001744919	0.009841236	0.006972067	0.007302196	0.003102069	0.00630503	0.002791666	0.001725237	0.000266805	0.001125131	0.002964735	0.01405164	0.003976744	0.008599675
0.000828795	0.248115948	0.10091526	0.072650273	0.061561399	0.037028479	0.018581954	0.026117021	0.029800412	0.017178457	0.020237542	0.010538188	0.017014349	0.015449517	0.014241926	0.016456296	0.006563454	0.007124459	0.009855198	0.024662659	0.015096676	0.017430175	0.005956629	0.001242253	0.002631483	0.003081223	0.006318909	0.00813549	0.025917901	0.003493549	0.003464053	0.001817102	0.000366679	0.001153821	0.002556572	0.007616812	0.001770633	0.009924182	0.00703841	0.007352296	0.003102069	0.006337834	0.002821208	0.001755241	0.000282499	0.001148092	0.003008079	0.014252377	0.004077421	0.008727579
0.000835853	0.249059164	0.101442789	0.073070803	0.061939135	0.037272768	0.018716186	0.026291179	0.030018088	0.017321322	0.020402033	0.010617374	0.017131199	0.015571541	0.014346927	0.016610072	0.006612227	0.007181473	0.009927239	0.024831971	0.015204989	0.01752776	0.006016096	0.001283206	0.00266778	0.003138495	0.00635407	0.008199687	0.026100785	0.003538821	0.003501102	0.001817102	0.000400013	0.001153821	0.002560995	0.007657851	0.001785327	0.009991092	0.007089675	0.007427448	0.003176818	0.006364078	0.002835979	0.001770243	0.000313888	0.001148092	0.003025417	0.014352746	0.004127759	0.008765198
0.000843708	0.250124392	0.102052701	0.073548171	0.062355972	0.037551073	0.01887142	0.026512741	0.0302712	0.017464829	0.020576741	0.010702981	0.017257524	0.015704411	0.014465716	0.016740896	0.006674935	0.007236925	0.010013688	0.025034204	0.015344933	0.017623267	0.006065652	0.001296858	0.002685928	0.003149949	0.006374162	0.008252212	0.026319451	0.003576549	0.003501102	0.001817102	0.000400013	0.001186787	0.002591957	0.007717357	0.001822062	0.010067402	0.007162049	0.007490074	0.003189276	0.006436248	0.002895061	0.001785245	0.000313888	0.001159573	0.003060092	0.014478207	0.004127759	0.00884796
0.000850683	0.251081453	0.102587711	0.073975407	0.062729638	0.037806416	0.019012922	0.026710601	0.03048413	0.017592249	0.020708539	0.010799289	0.017391744	0.015804741	0.014562232	0.016877458	0.006723708	0.007289254	0.010056912	0.025210785	0.015468582	0.017781063	0.006144941	0.001310509	0.002685928	0.003161403	0.006429415	0.008357261	0.026534142	0.003636912	0.003528889	0.001871076	0.000433348	0.001219753	0.002605226	0.007768656	0.001833083	0.010142606	0.007249502	0.007558962	0.003239108	0.006501857	0.002909832	0.001800248	0.000329582	0.001171054	0.003103436	0.0145033	0.004152928	0.00890815
0.000858708	0.252166584	0.103182486	0.074472253	0.063159921	0.038091554	0.019166467	0.026939377	0.030736925	0.017762141	0.020863835	0.010904157	0.017505436	0.015945746	0.014671475	0.016994511	0.006821254	0.007350173	0.010162572	0.02540404	0.015581687	0.017889028	0.00621432	0.00132416	0.002740372	0.003161403	0.006504759	0.008450638	0.026820396	0.003682185	0.003593724	0.001889067	0.000433348	0.00125272	0.002622919	0.00783637	0.001855124	0.010218363	0.007303782	0.007652901	0.003251567	0.006547783	0.002939374	0.001830252	0.000329582	0.001194016	0.003138112	0.014653853	0.004228436	0.008953292
0.00086581	0.253097685	0.103708276	0.074891187	0.063535534	0.038352575	0.019304371	0.027145997	0.030960929	0.017895996	0.021028326	0.010994044	0.017642814	0.016062346	0.014765869	0.01711845	0.006897897	0.007400939	0.010244219	0.02558233	0.015694792	0.018023985	0.006273787	0.001337811	0.002740372	0.003172858	0.006529874	0.008532344	0.027023159	0.003719912	0.003630773	0.001889067	0.000466682	0.001285686	0.002645035	0.007875357	0.001862471	0.010291908	0.007388219	0.007715527	0.003251567	0.006574027	0.002968915	0.001837753	0.000329582	0.001216978	0.00314678	0.014754222	0.004228436	0.008983388
0.000873878	0.254155125	0.104307575	0.075367278	0.063959801	0.038644898	0.019456888	0.027366013	0.031228278	0.018040791	0.021193839	0.011094632	0.017775455	0.016206062	0.014879355	0.017266488	0.006932735	0.007455611	0.010311457	0.025773875	0.015815566	0.018167247	0.006293609	0.001392415	0.002758521	0.003172858	0.006560012	0.008608213	0.02729351	0.003735003	0.003667821	0.001925049	0.000566686	0.001285686	0.002662727	0.007924603	0.001873492	0.010363795	0.007475672	0.007765628	0.003288941	0.006646197	0.0029763	0.001852755	0.000329582	0.001228459	0.003155449	0.014879683	0.004253605	0.009073673
0.000881149	0.255100937	0.104847631	0.075797388	0.064347976	0.038904864	0.019594793	0.02755769	0.031444372	0.01816821	0.021348114	0.011205921	0.017911254	0.016345711	0.015004508	0.017417968	0.006967573	0.007505596	0.010383498	0.025964137	0.015913335	0.018291822	0.006392721	0.001419718	0.002776669	0.003184312	0.006610242	0.008649065	0.027484345	0.003787822	0.003751181	0.001925049	0.000566686	0.001351619	0.002698112	0.007982058	0.001899206	0.010444528	0.007538999	0.007821992	0.003326315	0.006698684	0.002983686	0.00189026	0.000345277	0.00123994	0.003172787	0.014980052	0.004278775	0.009156434
0.000889351	0.256099534	0.105444755	0.076261664	0.064772597	0.039198142	0.019749733	0.027793164	0.031669641	0.018309144	0.021518735	0.011315069	0.018061264	0.016482649	0.015130721	0.017555678	0.007051184	0.007567297	0.010445933	0.026165088	0.016037942	0.018412245	0.006491833	0.00144702	0.002794817	0.003195766	0.006630334	0.008724934	0.027750721	0.003833094	0.003778967	0.001961031	0.00060002	0.001351619	0.002724651	0.00805798	0.0019139	0.010523603	0.007605342	0.007884618	0.003338773	0.006724928	0.003027998	0.001912763	0.000345277	0.001251421	0.003181456	0.015130605	0.004278775	0.009224148
0.000896669	0.257060922	0.105996903	0.076685707	0.065156348	0.039466197	0.019891529	0.028000299	0.031883837	0.018437851	0.021671988	0.011417797	0.018159166	0.016587724	0.015243146	0.017691092	0.007092989	0.007621187	0.010493961	0.026345088	0.016138587	0.018532668	0.006521567	0.00144702	0.002794817	0.003218675	0.006680564	0.008783295	0.027969387	0.003878367	0.003797492	0.001979022	0.000633354	0.001417551	0.002773305	0.00813185	0.001921247	0.010607102	0.00766867	0.007953506	0.003401064	0.006757732	0.003042769	0.001912763	0.000360971	0.001251421	0.003190124	0.015256066	0.004303944	0.009329481
0.00090499	0.258083749	0.106614036	0.077181914	0.065588931	0.039762238	0.02004221	0.028240926	0.032123027	0.018579428	0.021834436	0.011499124	0.018310755	0.016711781	0.015372541	0.017847163	0.007162665	0.007680544	0.010575607	0.026557156	0.016267987	0.018640633	0.006610768	0.001460671	0.002794817	0.00323013	0.006715724	0.008865	0.028211907	0.003893458	0.003825278	0.001979022	0.000700023	0.001417551	0.002795421	0.008209823	0.001943288	0.010682859	0.007713904	0.008028658	0.00342598	0.006823341	0.003064925	0.001935266	0.000360971	0.001262902	0.003207462	0.015381527	0.004303944	0.009389671
0.000912408	0.259012254	0.10714287	0.077611066	0.065971444	0.040023008	0.020183859	0.028431572	0.0323445	0.0187165	0.021985645	0.011627534	0.018424448	0.016832449	0.015479663	0.017958478	0.007211438	0.007741464	0.010652451	0.026751266	0.016383009	0.018750675	0.006650412	0.001501624	0.002794817	0.003253038	0.006760931	0.008929197	0.028442501	0.003916094	0.003843803	0.001979022	0.000733358	0.001417551	0.002817537	0.008254966	0.001950635	0.010762487	0.007765169	0.008078759	0.003450896	0.006875828	0.003079695	0.001957769	0.000360971	0.001262902	0.0032248	0.015557173	0.004329113	0.009449862
0.000920719	0.260091328	0.107723378	0.078111744	0.066404027	0.040316939	0.02034974	0.028650043	0.032593182	0.018879957	0.022168527	0.011745243	0.018561826	0.016953117	0.015600573	0.018092745	0.007295049	0.007786763	0.010753308	0.026948368	0.016529662	0.018866945	0.006709879	0.001528927	0.002831113	0.00331031	0.006791069	0.008975885	0.028681046	0.003968913	0.003862327	0.001997013	0.000766692	0.001450518	0.002839653	0.008326784	0.001969003	0.010849304	0.007816434	0.008141385	0.003500729	0.006947998	0.003101852	0.001995274	0.000376666	0.001274383	0.003259475	0.015682634	0.004354283	0.009555194
0.00092828	0.261068291	0.108267784	0.078560054	0.066795386	0.040580924	0.020496163	0.028865937	0.03281687	0.019017673	0.022333018	0.011841551	0.018664464	0.017085986	0.015696028	0.018229307	0.007350789	0.007833624	0.010830152	0.02715103	0.016649477	0.018991521	0.006789169	0.001597182	0.002831113	0.003333219	0.006831253	0.009010902	0.028947421	0.003984004	0.003890114	0.002032996	0.000800027	0.00151645	0.002875038	0.008386291	0.00197635	0.010932249	0.007864684	0.008160172	0.003500729	0.00696112	0.003131393	0.002025278	0.000376666	0.001308825	0.003285481	0.015732818	0.004379452	0.00964548
0.000936791	0.262104963	0.108874999	0.079040935	0.067232392	0.04088199	0.020661383	0.029097804	0.033066817	0.019163755	0.02253429	0.011976381	0.018819212	0.017214111	0.015793604	0.018370459	0.007413498	0.007911726	0.010931009	0.027368228	0.016773126	0.019095333	0.006858547	0.001610834	0.002903706	0.003379036	0.006901575	0.009139295	0.029166087	0.003999095	0.003908638	0.002050987	0.000800027	0.001549416	0.002932538	0.008445797	0.001994717	0.011018513	0.007915949	0.008222798	0.003513187	0.007000486	0.00316832	0.00203278	0.000376666	0.001320306	0.003320157	0.015858279	0.004480129	0.009728241
0.00094445	0.263046449	0.10940914	0.079497228	0.067624989	0.041143915	0.020806777	0.029316275	0.033280697	0.019296966	0.022705933	0.012066268	0.018920272	0.017348337	0.015908151	0.018496693	0.007483173	0.007966397	0.011031866	0.027555924	0.016897734	0.019203299	0.006987393	0.001638136	0.002903706	0.003424854	0.00696185	0.00919182	0.029432462	0.004021731	0.003945687	0.002050987	0.000800027	0.001582383	0.002954654	0.008505303	0.002005738	0.011098694	0.007979277	0.008285424	0.003525645	0.007046412	0.003175705	0.002040281	0.000376666	0.001320306	0.003354832	0.016008832	0.004480129	0.00982605
0.000953059	0.264139367	0.110004872	0.079973318	0.068067126	0.041440258	0.020975596	0.029545566	0.033547413	0.019462998	0.022907205	0.012175417	0.019051334	0.017471038	0.016041788	0.018628665	0.007524979	0.008031222	0.011147132	0.027781246	0.017021383	0.01931334	0.007056771	0.001638136	0.002921854	0.003436308	0.006976919	0.009256017	0.029651128	0.004074549	0.00400126	0.002086969	0.000800027	0.001648315	0.002972347	0.008581225	0.002024106	0.011189934	0.008030542	0.008398151	0.003525645	0.007066095	0.003234788	0.002047782	0.000408054	0.001343268	0.003398176	0.016184478	0.004505298	0.009923859
0.000960894	0.265097294	0.110551539	0.080425461	0.068469101	0.041708062	0.021121063	0.029762491	0.033772682	0.019602644	0.023076805	0.012273864	0.019152393	0.01760323	0.016164819	0.018753751	0.007587687	0.00809839	0.011247989	0.027966805	0.017149824	0.019442068	0.007086505	0.001665438	0.002940002	0.003482125	0.007047241	0.00929687	0.029881721	0.004082095	0.004047571	0.002086969	0.000800027	0.001648315	0.002981193	0.008626368	0.00204982	0.011265138	0.008124026	0.008454515	0.003525645	0.007085777	0.0032791	0.002085287	0.000423749	0.001354749	0.003415514	0.016234662	0.004555637	0.00998405
0.000969524	0.266168579	0.111165714	0.080914005	0.068911238	0.041999883	0.021287753	0.030029396	0.034021997	0.019764815	0.023250492	0.012357331	0.019292929	0.017749658	0.016301639	0.018905232	0.007657363	0.008157747	0.011310424	0.028191699	0.017278266	0.019577025	0.007185617	0.001720043	0.002976299	0.003482125	0.007077379	0.00935523	0.030120266	0.004119822	0.004121668	0.002086969	0.000800027	0.001648315	0.002998885	0.00869203	0.002068188	0.011350296	0.008187353	0.008504616	0.003525645	0.007144825	0.003293871	0.002092788	0.000423749	0.001354749	0.003458858	0.0164354	0.004555637	0.010029192
0.000977368	0.267108334	0.111719863	0.081358803	0.069312328	0.04226628	0.021435864	0.030238591	0.034260555	0.019901243	0.023446655	0.012457919	0.019433466	0.017872359	0.016406639	0.01902458	0.007775811	0.008201484	0.011406479	0.028393505	0.017398081	0.019709905	0.00721535	0.001774647	0.002994447	0.00349358	0.007117563	0.009413591	0.030307127	0.004127367	0.004149454	0.002158933	0.000800027	0.001714248	0.003025424	0.00875564	0.002101249	0.011426053	0.008238618	0.008573504	0.003525645	0.007197313	0.003316027	0.00210779	0.000423749	0.001377711	0.003493533	0.016585953	0.004681483	0.010096906
0.000986179	0.268175293	0.112330993	0.081858522	0.069749865	0.042569858	0.021602479	0.030484886	0.034511135	0.020048612	0.023597865	0.01259275	0.019591371	0.018005907	0.016525428	0.019158847	0.00783852	0.008263185	0.011473717	0.028609847	0.017538024	0.019849015	0.007284729	0.001842903	0.003012595	0.003516489	0.007157747	0.00948946	0.030529768	0.004142458	0.004158717	0.002212907	0.000800027	0.001714248	0.003065232	0.008815147	0.002130637	0.011523929	0.008301946	0.008623605	0.003538103	0.007236678	0.00337511	0.002122792	0.000423749	0.001389192	0.003536877	0.016811783	0.004706652	0.010202239
0.000994163	0.269183409	0.112864003	0.082318009	0.07015927	0.042838717	0.021749269	0.030704387	0.034748428	0.020181824	0.023768486	0.012678356	0.019719275	0.01811505	0.016639975	0.019302294	0.007929098	0.008334258	0.011555363	0.02880353	0.017661673	0.019952827	0.007324374	0.001870205	0.003012595	0.003550852	0.007228068	0.009541985	0.030784216	0.004157549	0.004167979	0.002230898	0.000800027	0.001714248	0.003069656	0.008870549	0.002171046	0.011590286	0.008365274	0.008692494	0.003538103	0.007269483	0.003382495	0.002130293	0.000423749	0.001389192	0.003562884	0.016987429	0.004731821	0.010285001
0.001003089	0.270267674	0.113470783	0.082830181	0.070613615	0.0431433	0.021913975	0.030962533	0.035005336	0.02034335	0.023947281	0.012789645	0.019855074	0.018262834	0.016758763	0.019438856	0.007970903	0.008392053	0.011675432	0.029023721	0.017797783	0.020131386	0.007423486	0.001883856	0.003012595	0.003642487	0.007288344	0.009606182	0.030998907	0.004180186	0.004177241	0.002230898	0.000800027	0.001747214	0.003091771	0.008934159	0.002200434	0.011687609	0.008413523	0.00878017	0.003563019	0.007289165	0.003404651	0.002137794	0.000423749	0.001412154	0.00358889	0.017137982	0.004731821	0.01038281
0.001011142	0.271257618	0.114024062	0.083297012	0.071012582	0.043413716	0.022064656	0.031178427	0.035241679	0.020478492	0.024111772	0.012866691	0.019981399	0.018391637	0.016858461	0.019543286	0.008012709	0.008449848	0.011752275	0.029236643	0.017907054	0.020239351	0.007473042	0.001952112	0.003030743	0.003688304	0.00734862	0.009658706	0.031241427	0.004210367	0.004186503	0.00226688	0.000800027	0.001747214	0.003100617	0.009001873	0.002226149	0.011763366	0.008479866	0.008836534	0.003563019	0.007315409	0.003426807	0.002152796	0.000439443	0.001423635	0.003623565	0.017213259	0.004807329	0.010458047
0.001020084	0.272413707	0.11464076	0.083793219	0.071457195	0.043724077	0.022227234	0.031426783	0.035490994	0.020623287	0.024262982	0.012956578	0.02009667	0.018533997	0.016985735	0.019708538	0.008089352	0.008499053	0.011843527	0.029471798	0.018028786	0.020359774	0.007532509	0.001979414	0.003194076	0.003688304	0.00739885	0.009693723	0.031464069	0.004248095	0.004251338	0.00226688	0.000800027	0.00187908	0.003127156	0.009065484	0.002255537	0.011855159	0.008534147	0.008855321	0.003587936	0.007335092	0.00347112	0.002197802	0.000439443	0.001423635	0.003649572	0.017263443	0.004832499	0.01056338
0.001028258	0.273363845	0.115212134	0.084254302	0.071869078	0.043994996	0.022382027	0.031654013	0.035721009	0.020782883	0.024432582	0.013095689	0.020221415	0.018681103	0.017106645	0.019851985	0.008138125	0.008559972	0.011910765	0.029667619	0.018156269	0.02047812	0.007572154	0.001993065	0.003302965	0.003711213	0.007469171	0.009734575	0.031722493	0.004278277	0.004288387	0.002302862	0.000800027	0.00187908	0.003171388	0.009108574	0.00225921	0.011923728	0.008588428	0.008911685	0.003600394	0.00739414	0.003544973	0.002197802	0.000439443	0.001458077	0.003675578	0.01733872	0.004882837	0.010653666
0.001037355	0.274473205	0.115820828	0.084766155	0.072308561	0.044302694	0.022548129	0.031896701	0.035966211	0.020939905	0.024603203	0.013213398	0.020358794	0.018828209	0.017249828	0.019997728	0.008193866	0.008646665	0.011982806	0.029884817	0.018283752	0.020621382	0.007621709	0.002034019	0.003321114	0.00375703	0.00753447	0.009833789	0.032004771	0.004308458	0.004306911	0.002338845	0.000800027	0.00187908	0.003197926	0.009180392	0.002295946	0.012028239	0.008636678	0.008936735	0.003612852	0.00746631	0.003589285	0.002197802	0.000470832	0.00149252	0.003710253	0.017664919	0.004933176	0.010698808
0.00104568	0.275525453	0.116386112	0.085222129	0.072716905	0.044590094	0.022703216	0.032127537	0.036200023	0.021075047	0.024780976	0.013326827	0.02048196	0.018935997	0.017360132	0.020156094	0.008256574	0.008705242	0.01205965	0.030078927	0.018406443	0.020748034	0.007720821	0.00204767	0.003393706	0.003779939	0.0075847	0.009897985	0.032287049	0.00433864	0.004334698	0.002338845	0.000800027	0.00187908	0.003220042	0.00927273	0.002306966	0.012105655	0.008684927	0.008986836	0.00362531	0.007479432	0.003618827	0.002197802	0.000470832	0.001538444	0.003718922	0.017715103	0.004933176	0.010766522
0.001054882	0.276615776	0.116988543	0.085707161	0.073169834	0.044899852	0.022872475	0.03236971	0.036460095	0.021239148	0.024986335	0.013465938	0.020652498	0.019073612	0.017487405	0.020346592	0.008333217	0.008781001	0.012160507	0.03029869	0.018533926	0.020903753	0.007770377	0.002061321	0.003393706	0.003814302	0.007675114	0.00992133	0.032597157	0.004368822	0.004362484	0.002356836	0.000800027	0.001912046	0.00325985	0.009354808	0.002325334	0.012194131	0.008742224	0.00906825	0.00362531	0.007531919	0.003626212	0.002220305	0.000470832	0.001561406	0.003744929	0.017865656	0.004983514	0.010849284
0.001063282	0.277608316	0.117540343	0.086152917	0.073598171	0.045175343	0.023025359	0.032595394	0.036700867	0.021371072	0.025130393	0.013562246	0.020777244	0.01920377	0.017629527	0.020493482	0.008416828	0.008848168	0.012261364	0.030496648	0.018663326	0.021049091	0.007909134	0.002074972	0.003430003	0.003848665	0.007730366	0.009991363	0.032871484	0.004406549	0.004362484	0.002356836	0.000800027	0.001977979	0.003290812	0.009428678	0.002336354	0.01227597	0.008811582	0.009099563	0.003650226	0.007571284	0.003663139	0.002220305	0.000502221	0.001595848	0.003744929	0.017915841	0.004983514	0.010894426
0.00107258	0.278709023	0.118149646	0.086634436	0.074058177	0.045477564	0.023193884	0.032840143	0.036962205	0.021530024	0.025336773	0.013673534	0.02091778	0.01935291	0.017764225	0.020654144	0.008500439	0.008915336	0.012338208	0.030699309	0.018805187	0.021225573	0.007968601	0.002102274	0.003466299	0.003894482	0.007785619	0.010073068	0.033133883	0.004444277	0.004381009	0.002374827	0.000800027	0.002076877	0.003321774	0.00949434	0.002340028	0.012360575	0.008877926	0.009199765	0.003650226	0.007630332	0.003663139	0.002242808	0.000502221	0.001607329	0.003744929	0.01801621	0.005033853	0.010992235
0.001081102	0.279736176	0.118698054	0.087105098	0.074472536	0.045759236	0.023352422	0.033047793	0.037214684	0.021681254	0.025504329	0.013778403	0.021044105	0.019476289	0.017905287	0.020822838	0.00858405	0.00898719	0.012424657	0.030895984	0.018927877	0.02136053	0.008018157	0.002143228	0.003502595	0.003928846	0.007865987	0.010160609	0.033348574	0.004459368	0.004399533	0.002392818	0.000800027	0.002076877	0.003339467	0.00954769	0.002358395	0.012436885	0.008917128	0.009274916	0.003650226	0.007728746	0.00367791	0.002265311	0.000502221	0.00161881	0.003762266	0.018116578	0.005033853	0.011059949
0.001090393	0.280872362	0.119302833	0.087587894	0.074930597	0.046067838	0.023527923	0.033305423	0.037467796	0.021853721	0.025671886	0.013891832	0.021173587	0.019608481	0.018049531	0.020986942	0.00863979	0.009055919	0.012511106	0.031121733	0.019072614	0.021489257	0.00803798	0.002211483	0.003502595	0.0039403	0.00792124	0.010230642	0.033591094	0.004482004	0.00442732	0.002392818	0.000833361	0.002109844	0.003392544	0.009601041	0.002373089	0.012515407	0.008992518	0.009331279	0.003662684	0.007820599	0.003700066	0.002280314	0.000502221	0.00161881	0.003788273	0.018141671	0.005033853	0.011150235
0.001099101	0.281848461	0.11987847	0.088054725	0.07536831	0.046352474	0.023681615	0.033548626	0.037720907	0.021989507	0.025840464	0.014011681	0.021282542	0.019742707	0.018191653	0.021136127	0.008709466	0.009132459	0.012597555	0.031322684	0.019200097	0.021622138	0.008077624	0.002238786	0.003575188	0.003974663	0.007976492	0.010306511	0.033817712	0.00448955	0.004455106	0.002410809	0.000833361	0.00214281	0.003410237	0.009664651	0.002391457	0.012592823	0.009058861	0.00938138	0.0036876	0.007846842	0.003744378	0.002295316	0.000517915	0.001653253	0.003796942	0.018267132	0.00510936	0.011202901
0.001108562	0.282963013	0.120496646	0.088586056	0.075823186	0.046663086	0.023860861	0.033793891	0.037983194	0.022145241	0.026040714	0.014112269	0.021405709	0.019889135	0.018322109	0.02128646	0.008772174	0.009198846	0.01269361	0.0315386	0.019347709	0.021759171	0.008166825	0.002266088	0.003629632	0.004009026	0.008036768	0.01038238	0.034076136	0.004542368	0.004455106	0.002410809	0.000833361	0.002208743	0.003423506	0.009740573	0.002402477	0.012679087	0.009134251	0.009456531	0.003700059	0.00790589	0.003773919	0.002317819	0.00053361	0.001676215	0.003814279	0.018392593	0.00513453	0.011345853
0.00111735	0.283984109	0.121052187	0.089055441	0.076239137	0.046958675	0.024023291	0.034043792	0.03822808	0.022308055	0.026206227	0.014238539	0.021524138	0.020011158	0.018448322	0.021448269	0.00884185	0.009284758	0.012784862	0.031736558	0.019467523	0.021883746	0.008265937	0.002279739	0.003738521	0.00402048	0.008102067	0.010446577	0.034282874	0.004557459	0.004464368	0.002410809	0.000833361	0.002241709	0.003463315	0.009783664	0.002417171	0.012766456	0.009185517	0.009494107	0.003700059	0.007938695	0.003781305	0.002362825	0.000549304	0.001699177	0.003814279	0.018518054	0.005210038	0.011383472
0.001126878	0.285044145	0.121679237	0.08959699	0.076706928	0.047263258	0.024202317	0.034324609	0.038482773	0.02248374	0.026387065	0.014330566	0.02168836	0.020126403	0.018602111	0.021620406	0.008932428	0.009362079	0.012900127	0.031969575	0.019613218	0.022024932	0.008355138	0.002279739	0.003829262	0.004066298	0.008172389	0.01054579	0.034573104	0.004602731	0.004482893	0.0024288	0.000866696	0.002307642	0.003481007	0.009861637	0.002439213	0.01285825	0.00925186	0.009588046	0.003724975	0.007971499	0.003810846	0.002385328	0.000549304	0.001699177	0.003848955	0.018693699	0.005310715	0.011503852
0.001135592	0.286133603	0.122246	0.090070526	0.077135442	0.047546789	0.024368345	0.034558022	0.038724495	0.02263497	0.02656586	0.014458976	0.021825738	0.020243681	0.018759082	0.021753525	0.009023007	0.009430809	0.012991379	0.032180787	0.019724407	0.022184803	0.00845425	0.002334344	0.003883707	0.004089207	0.008252756	0.010627495	0.034835503	0.004625368	0.004519941	0.002464782	0.00090003	0.002307642	0.003503123	0.009937559	0.002479621	0.012954467	0.009306141	0.009650672	0.003737433	0.008017426	0.003818232	0.002392829	0.000580693	0.001710658	0.00388363	0.018794068	0.005386222	0.011571566
0.001145255	0.287208349	0.122866961	0.090574077	0.077618095	0.047863832	0.02454671	0.034822866	0.03897729	0.022814515	0.026746699	0.014559564	0.021975749	0.020398922	0.018909689	0.021922219	0.009085715	0.009497976	0.01306342	0.032405681	0.019872977	0.022340523	0.008493895	0.002347995	0.003938151	0.004146478	0.008338147	0.010720872	0.035085976	0.004648004	0.004519941	0.002482774	0.00090003	0.002307642	0.003525238	0.010011429	0.002486968	0.013054002	0.009375499	0.009719561	0.003762349	0.008142083	0.003847773	0.00240033	0.000580693	0.001710658	0.00388363	0.018994806	0.00546173	0.011646804
0.001154095	0.288203485	0.123457734	0.091033244	0.078061647	0.048162336	0.024708479	0.03505834	0.039234515	0.022958023	0.02692958	0.01463019	0.022100494	0.020527724	0.019024235	0.022071405	0.009162358	0.009567487	0.013145066	0.03262459	0.019997585	0.022490013	0.008573184	0.002361646	0.003956299	0.00420375	0.008428561	0.010808413	0.035340423	0.004693277	0.004529204	0.002500765	0.00090003	0.002406541	0.003560623	0.010070936	0.002509009	0.013141371	0.009438827	0.009763399	0.003787265	0.008207692	0.00389947	0.002422833	0.000580693	0.001745101	0.003918305	0.01927082	0.005486899	0.011714518
0.001163717	0.289272175	0.124080608	0.091566811	0.078535453	0.048480334	0.024886771	0.035311333	0.039501864	0.023122124	0.027120635	0.014732918	0.022239451	0.020659916	0.019190751	0.022241247	0.009259904	0.009635436	0.013245924	0.032850339	0.020167242	0.022639504	0.008632651	0.002375297	0.004065188	0.004272476	0.008513951	0.010855102	0.03555909	0.004715913	0.004547728	0.002536747	0.00090003	0.002439507	0.003600432	0.010136598	0.002549418	0.013215469	0.009490092	0.009807237	0.003799723	0.008273301	0.00389947	0.002445336	0.000580693	0.001756581	0.003944312	0.019396281	0.005512069	0.011804803
0.001172837	0.290264715	0.124669642	0.09205248	0.078969452	0.048764919	0.025054708	0.03555196	0.039754659	0.023263057	0.027285127	0.014831365	0.022370513	0.02079143	0.019329692	0.022378956	0.00935745	0.009703384	0.013375597	0.03307224	0.020304311	0.022749545	0.008751586	0.002388948	0.004137781	0.004283931	0.00857925	0.010901791	0.035833416	0.004731004	0.004566252	0.002554738	0.00090003	0.002439507	0.003631394	0.01021252	0.002578806	0.01331058	0.00955342	0.009919964	0.003812182	0.008332349	0.003929012	0.002452837	0.000580693	0.001756581	0.003961649	0.019521742	0.005562407	0.011864993
0.001182634	0.291344654	0.125291994	0.092549645	0.079434412	0.04908965	0.025235056	0.035807014	0.040028336	0.023441316	0.027489464	0.014931953	0.022474731	0.020935825	0.019474996	0.02254765	0.009461964	0.00976899	0.013466849	0.033299271	0.020445213	0.022892807	0.008811053	0.002402599	0.004174077	0.004329748	0.00862948	0.010960151	0.036127622	0.004761186	0.004594039	0.002572729	0.00090003	0.002439507	0.003653509	0.010296649	0.002608194	0.01339795	0.009649919	0.009932489	0.00382464	0.00841108	0.003965939	0.00247534	0.000580693	0.001756581	0.004004993	0.019622111	0.005562407	0.011947755
0.001191843	0.292330271	0.125870501	0.093012325	0.079863102	0.049380014	0.025405416	0.036052278	0.040272905	0.02359319	0.027664172	0.015047522	0.022599477	0.021068694	0.019610755	0.022706016	0.009517705	0.00982991	0.013548496	0.03350065	0.020586115	0.023015306	0.00887052	0.002402599	0.00424667	0.004364111	0.008694779	0.011041856	0.036330385	0.004798913	0.00464035	0.002572729	0.000933364	0.002538406	0.003697741	0.010366415	0.002622888	0.01348919	0.009686106	0.010013903	0.003837098	0.008443885	0.003988095	0.00247534	0.000580693	0.001779543	0.004022331	0.019747572	0.005562407	0.011985374
0.001201776	0.293454342	0.126513645	0.0935328	0.080345401	0.049694395	0.025591712	0.036332065	0.040561136	0.023765656	0.027863401	0.015163092	0.022705274	0.021225291	0.01975818	0.022868973	0.009608283	0.009915041	0.013620536	0.033739226	0.020717432	0.023189712	0.008900254	0.002429901	0.004337411	0.004398474	0.008770123	0.011146906	0.036636517	0.00482155	0.004677398	0.002608711	0.000933364	0.002604338	0.003737549	0.010469013	0.002641256	0.013583195	0.00973134	0.010114105	0.003837098	0.008457006	0.004002866	0.002482841	0.000580693	0.001802505	0.004048337	0.019873033	0.005587576	0.012075659
0.001210989	0.294388039	0.127096415	0.094029326	0.080781876	0.04999335	0.025762587	0.036565993	0.040820892	0.023929757	0.028037087	0.015282941	0.022831598	0.02134867	0.019900302	0.023018158	0.009636153	0.009957997	0.013706986	0.03396412	0.020864086	0.023312211	0.008969632	0.002443553	0.004337411	0.004444292	0.008850491	0.011251955	0.036894941	0.004851732	0.004714447	0.002608711	0.000933364	0.002637305	0.003777357	0.010528519	0.002659623	0.013681624	0.009776574	0.010176731	0.003837098	0.00848325	0.004017636	0.002505344	0.000612082	0.001813986	0.004091681	0.020098863	0.005612746	0.012180992
0.001221023	0.295389232	0.127718767	0.094549801	0.081254621	0.050313207	0.025944182	0.036824654	0.041094252	0.024096432	0.028241424	0.015404931	0.022957923	0.021489675	0.020050909	0.023189148	0.009726732	0.010027508	0.013812646	0.034200985	0.021032785	0.023445091	0.00903901	0.002443553	0.004355559	0.0044672	0.008925836	0.011397857	0.037224928	0.004897004	0.004751496	0.002644694	0.000966699	0.002637305	0.003808319	0.010592129	0.002674317	0.013775077	0.009833871	0.010226831	0.003874472	0.008535737	0.004076719	0.002520347	0.000612082	0.001813986	0.004091681	0.020224324	0.005637915	0.012308896
0.001230418	0.296353216	0.128325025	0.095024614	0.08168685	0.050616484	0.026115498	0.037059613	0.041347997	0.024249593	0.028432479	0.015509799	0.023100038	0.021627968	0.020190911	0.023342923	0.009845181	0.010095456	0.013899095	0.034413908	0.021174646	0.02356759	0.009088566	0.002470855	0.004410003	0.004501564	0.008950951	0.011485398	0.037491303	0.004957368	0.004788545	0.002644694	0.000966699	0.002703237	0.003830435	0.010655739	0.002681664	0.013856916	0.009912276	0.010264407	0.003899388	0.008581664	0.004121031	0.002565353	0.000612082	0.00185991	0.004109019	0.02039997	0.005713423	0.012384134
0.001240558	0.297414118	0.128956686	0.095520821	0.082166672	0.050936844	0.026298636	0.037333217	0.041631165	0.02441305	0.02864499	0.015616807	0.023268997	0.02176355	0.020347881	0.023502437	0.009907889	0.010170434	0.013985544	0.034648635	0.021327051	0.023712928	0.009128211	0.002484506	0.004464448	0.004535927	0.008991134	0.011578775	0.03776563	0.004964914	0.004807069	0.002662685	0.000966699	0.00276917	0.003839281	0.01071935	0.002696358	0.013953686	0.009972588	0.010402184	0.003899388	0.008634151	0.004180114	0.002587856	0.000612082	0.001894353	0.004126357	0.020450154	0.005738592	0.012489467
0.001250144	0.298423964	0.129553027	0.096026288	0.082621724	0.05124826	0.026467307	0.037577965	0.041896932	0.02458423	0.028835023	0.015708834	0.023389006	0.021876083	0.020484701	0.02366195	0.010005435	0.010232135	0.014100809	0.034871819	0.021464119	0.023866571	0.00919759	0.002498157	0.004500744	0.004558835	0.009026295	0.011677989	0.038028029	0.004972459	0.00485338	0.002680676	0.000966699	0.002802136	0.003861397	0.0107727	0.002725747	0.014033867	0.010020838	0.010489861	0.003936763	0.00869976	0.004217041	0.002587856	0.000612082	0.001894353	0.004195707	0.020525431	0.005763761	0.0125948
0.001260419	0.299475347	0.130181121	0.096531755	0.083082084	0.051577714	0.026647067	0.037838687	0.042174406	0.024736747	0.029041404	0.015813703	0.023527963	0.022017087	0.020635308	0.023814579	0.010068143	0.010307112	0.014196864	0.035092437	0.021611731	0.024018138	0.009266968	0.002511808	0.004555189	0.004581744	0.009086571	0.01176553	0.038314283	0.00498755	0.004890428	0.002698667	0.001000033	0.002802136	0.003896782	0.01084657	0.002766155	0.014125661	0.010096228	0.0105838	0.003961679	0.008785052	0.004231812	0.002610359	0.00064347	0.001940276	0.004230382	0.020726169	0.005839269	0.012670037
0.001268434	0.300325107	0.130675157	0.096942707	0.083463182	0.051824968	0.026781447	0.038044276	0.042395562	0.024878968	0.029204873	0.01590573	0.023655866	0.022122841	0.0207594	0.02393737	0.010144786	0.010357098	0.014249694	0.035265597	0.021737297	0.024151019	0.009316524	0.002511808	0.004609633	0.00465047	0.009106663	0.011835563	0.038548852	0.005002641	0.004927477	0.002698667	0.001000033	0.002835103	0.003927744	0.01092044	0.002784523	0.014199206	0.010141462	0.010652689	0.003974137	0.008850661	0.004268739	0.002625361	0.000659165	0.001963238	0.004256389	0.020826538	0.005864438	0.012707656
0.00127816	0.301230248	0.131267149	0.097420074	0.083921065	0.052135379	0.026945052	0.038315304	0.042670505	0.025041781	0.029402059	0.016017019	0.023774296	0.022252999	0.020895158	0.024094588	0.010207494	0.010421922	0.014360157	0.035505456	0.021894494	0.024290128	0.00936608	0.002525459	0.004718522	0.00465047	0.009192054	0.011952284	0.038823179	0.005055459	0.004955264	0.002716658	0.001000033	0.002835103	0.003958706	0.01098405	0.002813911	0.014284363	0.010207805	0.010809254	0.003986595	0.008890026	0.004283509	0.002640363	0.000659165	0.001963238	0.004299733	0.020951999	0.005939946	0.012752799
0.001288603	0.302324032	0.131885847	0.097934801	0.08440761	0.052460964	0.027129291	0.038588907	0.042965696	0.025207169	0.029621721	0.016147569	0.023916411	0.022403495	0.021035159	0.024262135	0.010312008	0.010501586	0.014441803	0.035758568	0.022046898	0.02443339	0.009465192	0.002552762	0.004791115	0.004696288	0.009247306	0.012022317	0.039169069	0.005093186	0.00498305	0.002716658	0.001066702	0.002868069	0.003976398	0.011055868	0.002846972	0.014379475	0.010268117	0.01087188	0.003999053	0.008955635	0.004313051	0.002655365	0.000659165	0.002032124	0.004325739	0.021052367	0.005965115	0.012858132
0.001298385	0.303306188	0.132482014	0.098419513	0.084868678	0.052774792	0.027302516	0.038840354	0.043222921	0.02536033	0.029815841	0.016233176	0.024042736	0.022550601	0.021194251	0.024438862	0.010381684	0.010571878	0.014547463	0.036000992	0.022191635	0.024603643	0.009544481	0.002552762	0.004881855	0.004696288	0.009292513	0.012086514	0.039431468	0.005100732	0.005010837	0.002734649	0.001066702	0.002868069	0.00402063	0.011129738	0.002880034	0.014464079	0.010343507	0.011009657	0.004011511	0.009008122	0.004357363	0.002662866	0.000674859	0.002066566	0.004334408	0.021202921	0.006015454	0.012970988
0.001308901	0.304300458	0.133126811	0.098952122	0.0853692	0.053107612	0.027491675	0.039112927	0.043515581	0.025537945	0.030010983	0.016363726	0.024191167	0.022693639	0.021335313	0.024610999	0.010430457	0.010639827	0.014672334	0.03626009	0.022338288	0.024800887	0.00961386	0.002552762	0.004918152	0.004742105	0.00933772	0.012139039	0.039765431	0.005115823	0.005047885	0.00275264	0.001066702	0.002868069	0.004047168	0.011191296	0.002894728	0.014551449	0.010433975	0.011078546	0.004073802	0.00906061	0.00439429	0.002685369	0.000674859	0.002101009	0.004351746	0.02130329	0.006040623	0.013046226
0.001318772	0.30528521	0.133728545	0.099449925	0.085828853	0.053418828	0.027667323	0.039357161	0.043794637	0.025722639	0.030229624	0.016496416	0.024326966	0.022810239	0.021479557	0.02477166	0.010528003	0.010709337	0.014763586	0.036481564	0.022495485	0.02495453	0.009693149	0.002552762	0.005045189	0.004776468	0.00938795	0.01222658	0.039996024	0.005130914	0.005084934	0.00275264	0.001066702	0.002901035	0.00407813	0.011259011	0.002913096	0.014645454	0.010488256	0.011178747	0.004111176	0.009086853	0.00440906	0.002715373	0.000674859	0.002101009	0.004369084	0.021353474	0.006040623	0.013159083
0.001329387	0.306326209	0.134367078	0.099987643	0.086308674	0.053758933	0.027853251	0.039645191	0.044090144	0.025911194	0.030451329	0.016616266	0.024511716	0.022953278	0.021604709	0.024920846	0.010597678	0.010787439	0.014864443	0.036732539	0.022661309	0.025093639	0.009762528	0.002580064	0.005063337	0.004776468	0.009433157	0.012302449	0.040274327	0.005138459	0.005103458	0.00275264	0.001066702	0.002901035	0.004104669	0.011345192	0.002942484	0.014735588	0.01053349	0.011297737	0.004136092	0.009119658	0.004468143	0.002730375	0.000674859	0.00211249	0.00439509	0.021554212	0.006065792	0.013256892
0.00133937	0.30733346	0.134962114	0.10049758	0.086766735	0.054066782	0.028030514	0.039902822	0.044343572	0.026088165	0.03064545	0.016761797	0.024650673	0.023101062	0.021765922	0.025110196	0.010723095	0.010856169	0.014960498	0.036968121	0.022830967	0.025245206	0.009812084	0.002593715	0.005081485	0.00483374	0.009498455	0.012395826	0.040588411	0.005176187	0.005121983	0.002788622	0.001066702	0.002901035	0.004135631	0.011410854	0.002960851	0.014832358	0.010593802	0.011322787	0.00414855	0.009165584	0.004482914	0.002730375	0.000690554	0.002123971	0.004447103	0.021629488	0.0061413	0.013354701
0.001350197	0.308370132	0.135604736	0.101025718	0.087252749	0.054401864	0.028224079	0.040176425	0.044628323	0.026271572	0.030868177	0.016860245	0.024814895	0.023248846	0.021908045	0.025259382	0.01079277	0.010942081	0.015032538	0.037207552	0.022994874	0.025396773	0.009921107	0.002593715	0.005117782	0.004868103	0.009563754	0.012489203	0.040902495	0.005213914	0.005140507	0.002806614	0.001066702	0.002934001	0.004166593	0.01148062	0.002971872	0.014920281	0.010675223	0.011366625	0.004161009	0.009224632	0.004497685	0.002752879	0.000706248	0.002146933	0.004499116	0.021729857	0.00616647	0.013475081
0.001360193	0.309297772	0.136199511	0.101525757	0.087701078	0.054708557	0.028406409	0.040440239	0.044893774	0.026458196	0.031043907	0.016969393	0.024982275	0.02338036	0.022067137	0.025446437	0.010876381	0.011004563	0.01512379	0.037420902	0.023161656	0.025529653	0.009980574	0.002607366	0.005154078	0.004879557	0.009613984	0.012559236	0.041188749	0.00523655	0.005149769	0.002824605	0.001066702	0.002934001	0.004193132	0.011533971	0.002997587	0.015012627	0.010714426	0.011391676	0.004161009	0.009263998	0.004541997	0.002767881	0.000737637	0.002146933	0.004525122	0.021855318	0.006216808	0.013520224
0.001371202	0.310314541	0.136853094	0.10207018	0.088210623	0.055051929	0.02859175	0.040707659	0.045199722	0.026635168	0.031270721	0.017089243	0.025133865	0.02353899	0.02222729	0.025608246	0.010939089	0.011080322	0.015263069	0.037675725	0.023315019	0.02571444	0.010020219	0.00264832	0.005226671	0.004936829	0.009714444	0.012646777	0.041459099	0.005251641	0.00519608	0.002842596	0.001066702	0.002934001	0.004219671	0.011609893	0.003034322	0.015104973	0.010762675	0.011422989	0.004173467	0.009303363	0.004549382	0.002782883	0.000800414	0.002146933	0.004525122	0.021980779	0.006292316	0.013640604
0.001381323	0.311314869	0.137457351	0.102589058	0.088655591	0.055370078	0.028764901	0.040963228	0.04546454	0.026804417	0.031470971	0.017213373	0.025299666	0.023667793	0.022370473	0.025765465	0.011029668	0.011157643	0.01538794	0.037910025	0.02347605	0.025882617	0.010059864	0.00264832	0.005244819	0.004936829	0.009799834	0.012740155	0.04180499	0.005281823	0.005223867	0.002860587	0.001066702	0.002966968	0.004255056	0.011694022	0.003037995	0.015198426	0.010813941	0.011448039	0.004173467	0.009368972	0.004571538	0.002797885	0.000816109	0.002192857	0.004577135	0.022081148	0.006418162	0.013700795
0.001392356	0.312373174	0.138110934	0.103156471	0.089147621	0.055718273	0.028957365	0.041231164	0.045747709	0.026990398	0.031683482	0.017348203	0.025468625	0.023838625	0.022513655	0.025942192	0.011092376	0.011240431	0.015488798	0.038166131	0.023651459	0.026075709	0.010099508	0.002675622	0.005244819	0.004936829	0.009834995	0.012856876	0.042123049	0.005364823	0.005270178	0.002878578	0.001066702	0.0030329	0.00430371	0.011790464	0.003071057	0.015285795	0.010883299	0.011510665	0.004173467	0.009467386	0.004586309	0.002820388	0.000831803	0.002192857	0.004594473	0.022306978	0.006418162	0.013806127
0.001402755	0.31336831	0.13870397	0.103673752	0.089606035	0.056041496	0.029140356	0.04148931	0.046008414	0.027175092	0.031866364	0.017465912	0.025632847	0.023969462	0.022665323	0.026115476	0.011141149	0.011305255	0.015618471	0.038428222	0.02380003	0.026237657	0.010168887	0.002675622	0.005262967	0.004971192	0.009900294	0.012915237	0.042389425	0.005395005	0.00527944	0.002932551	0.001066702	0.003065867	0.004356788	0.011858178	0.003104118	0.015383671	0.010958689	0.011573291	0.004185925	0.009552678	0.00461585	0.00283539	0.000831803	0.002204337	0.004637817	0.022432439	0.00649367	0.013873841
0.001413989	0.314377292	0.139351637	0.104236695	0.090091341	0.056379492	0.029335683	0.04176652	0.046313414	0.027354637	0.032076831	0.017577201	0.025825492	0.024107755	0.022800021	0.026291056	0.011203857	0.01139351	0.015714526	0.038688603	0.023939974	0.026447359	0.01027791	0.002689273	0.005281115	0.005005555	0.009975639	0.012961925	0.042699533	0.005455369	0.005344275	0.002950542	0.001100037	0.003098833	0.004401019	0.011921788	0.003140854	0.015498689	0.011034079	0.011617129	0.004198383	0.009598604	0.004667548	0.002842891	0.000847498	0.002215818	0.004655154	0.022708454	0.006518839	0.013956603
0.00142443	0.315325699	0.139944324	0.104745036	0.090540024	0.056704022	0.029513608	0.042003025	0.046585509	0.027521956	0.032268908	0.01768635	0.025928131	0.024241303	0.022938962	0.026457455	0.011301403	0.011471612	0.015820186	0.038924186	0.024076083	0.026605154	0.010317555	0.002702924	0.00533556	0.005005555	0.010010799	0.013031958	0.043033496	0.005493096	0.005372062	0.002968534	0.001100037	0.003131799	0.004431981	0.012010022	0.003170242	0.015592141	0.011109469	0.011679756	0.004210841	0.009664213	0.004682319	0.002887897	0.000894581	0.00223878	0.004655154	0.022859007	0.006569178	0.014016793
0.001435777	0.316339873	0.140606606	0.105321709	0.091035593	0.057061412	0.029712827	0.04228075	0.046897469	0.02771759	0.032493678	0.017806199	0.026104985	0.024393154	0.023101236	0.026643363	0.011378047	0.011537218	0.015940254	0.039184139	0.024255326	0.026744263	0.010386933	0.002730226	0.005390004	0.005120099	0.01004596	0.013119499	0.043343604	0.005545914	0.005390586	0.00307648	0.001100037	0.003131799	0.004471789	0.012096203	0.003203303	0.015694994	0.011178828	0.011736119	0.004298048	0.009723261	0.004697089	0.002902899	0.00092597	0.00223878	0.004681161	0.023084837	0.006695024	0.014114602
0.001446311	0.31732549	0.141216083	0.105836117	0.091482329	0.057388655	0.029900811	0.042540957	0.047179372	0.027907432	0.032696994	0.017900367	0.026259733	0.024540938	0.023238055	0.026823533	0.011419852	0.011599699	0.016036309	0.039416302	0.024414441	0.026920745	0.010466223	0.002743877	0.005444448	0.005165916	0.010116282	0.013201205	0.043661664	0.005583641	0.005399848	0.003094471	0.001100037	0.003164766	0.004493905	0.012159814	0.003217997	0.015794529	0.011224062	0.011773695	0.004298048	0.009769187	0.004756172	0.002917901	0.000957358	0.002250261	0.004707167	0.02323539	0.006745363	0.01425003
0.001457803	0.318349182	0.141880888	0.106399698	0.091959321	0.05774298	0.030094964	0.042823835	0.047487851	0.028099204	0.032925851	0.018030917	0.026428692	0.024719905	0.023395026	0.027026655	0.011496495	0.01167702	0.016117955	0.039664711	0.024605186	0.027153286	0.010505867	0.002743877	0.005462597	0.005188825	0.010171535	0.013253729	0.043999602	0.005628914	0.005446159	0.003148445	0.001133371	0.003197732	0.004538136	0.012252151	0.003251059	0.015912865	0.011281358	0.011836321	0.004298048	0.009841357	0.004793099	0.002940404	0.000957358	0.002284704	0.004750511	0.023436128	0.00682087	0.014325268
0.001468446	0.319274226	0.142481753	0.106908678	0.092417027	0.058074545	0.030270905	0.043081981	0.047761528	0.028279394	0.033135297	0.018159327	0.026581861	0.024874468	0.023553057	0.027197644	0.011607976	0.011746531	0.01621401	0.039894308	0.024770051	0.027298624	0.010604979	0.002743877	0.005571486	0.005200279	0.010251902	0.013352943	0.044337541	0.005689278	0.005529519	0.003166436	0.001133371	0.003230698	0.004591214	0.012348592	0.003302488	0.016014612	0.011323577	0.011867634	0.004310506	0.009867601	0.004800484	0.002955406	0.000988747	0.002296185	0.004767849	0.023486312	0.006896378	0.014423077
0.001480127	0.320340319	0.143146471	0.107472578	0.092924803	0.05843108	0.030475485	0.043389591	0.04804881	0.028469879	0.033353937	0.018311279	0.026749241	0.025035133	0.023729119	0.027380109	0.011663717	0.011836348	0.016348486	0.040157255	0.024940668	0.027468877	0.010704091	0.002757529	0.005589634	0.005246097	0.01028204	0.013422975	0.044667528	0.00571946	0.005603616	0.003202418	0.001166706	0.003263665	0.004635445	0.01244093	0.00333555	0.01611857	0.011377858	0.011892684	0.004335422	0.009920088	0.004830026	0.002992912	0.00103583	0.002296185	0.004802524	0.023636865	0.006946717	0.014558505
0.001490848	0.321274016	0.143747249	0.107988583	0.09338764	0.058745964	0.030670519	0.043675046	0.048341154	0.028654573	0.03356747	0.018426848	0.026937149	0.025165291	0.023893514	0.027567165	0.011726425	0.011924604	0.016454146	0.040419346	0.025090197	0.027632901	0.010763559	0.002757529	0.005644078	0.005303369	0.010357385	0.013487172	0.044981612	0.005742096	0.005612878	0.003220409	0.001166706	0.003263665	0.004666407	0.012508644	0.003375958	0.016226953	0.011423092	0.011961573	0.004360338	0.009979136	0.004859567	0.003015415	0.001051525	0.002307666	0.004845868	0.023787419	0.006971886	0.014641266
0.001502596	0.322312419	0.144413011	0.108585692	0.09388887	0.059100289	0.030872528	0.043968229	0.048633181	0.028858573	0.03379224	0.018533856	0.027106108	0.025331378	0.024045182	0.027751925	0.011810036	0.012008173	0.016564609	0.040690843	0.025273274	0.027823917	0.010842848	0.002757529	0.005752967	0.005349186	0.010457845	0.013598058	0.04526389	0.005764733	0.005659189	0.0032384	0.00120004	0.003329597	0.004697369	0.01258867	0.003405346	0.016341971	0.011477372	0.011999148	0.004360338	0.010011941	0.004911265	0.003022916	0.001067219	0.002319147	0.004871875	0.023963064	0.007047394	0.014761647
0.001513372	0.323257366	0.14502562	0.109096587	0.094358076	0.059427733	0.031066387	0.044237195	0.048928689	0.02905292	0.034001686	0.018643005	0.027248223	0.025487975	0.024184123	0.027945866	0.011872744	0.012078464	0.01668948	0.040914027	0.025423761	0.02799417	0.010912226	0.002757529	0.00582556	0.005383549	0.010528166	0.013668091	0.045534241	0.005772278	0.005696238	0.003310365	0.001233374	0.003329597	0.004772562	0.01265228	0.003438408	0.016445377	0.011558794	0.012036724	0.004360338	0.01007755	0.004948192	0.00305292	0.001082914	0.002319147	0.004889213	0.024113618	0.007122902	0.014851932
0.001525304	0.324329516	0.145697297	0.109683159	0.094867976	0.059786731	0.031270747	0.044520589	0.049246977	0.02925885	0.0342285	0.018767135	0.027385601	0.025646605	0.024348518	0.028145545	0.01197029	0.012158909	0.016819153	0.041175263	0.025585751	0.028197643	0.010991516	0.00277118	0.005861856	0.005440821	0.010608534	0.013749796	0.045836398	0.005840187	0.0057055	0.003346347	0.001233374	0.003362563	0.004799101	0.012771292	0.00348249	0.016543253	0.011604028	0.012080562	0.004397713	0.010097233	0.004977733	0.003090425	0.001098608	0.002330628	0.004915219	0.024264171	0.007122902	0.014934694
0.001536282	0.325318595	0.146302338	0.110213213	0.095315243	0.060123319	0.031463063	0.044782856	0.049552926	0.0294429	0.034439989	0.018886984	0.027541928	0.025782187	0.024498064	0.028294731	0.012074804	0.012237792	0.016920011	0.041427948	0.025775538	0.028392811	0.011060894	0.002812133	0.005916301	0.005475184	0.01066881	0.013849009	0.046154458	0.005862824	0.005733286	0.003418311	0.001233374	0.003362563	0.004852179	0.012845162	0.003508205	0.016649423	0.011667355	0.012111875	0.004397713	0.010136598	0.004992504	0.003120429	0.001129997	0.002342109	0.004932557	0.024339447	0.007148071	0.015017455
0.001548432	0.326372574	0.146978452	0.110781903	0.095814527	0.060485131	0.031673591	0.045066765	0.049877541	0.029648187	0.034709714	0.018998273	0.027710887	0.025942173	0.024634884	0.028497852	0.012151447	0.012328391	0.01700646	0.04169346	0.025948071	0.028536073	0.011199651	0.002812133	0.005952597	0.005532456	0.01071904	0.01393655	0.046500348	0.005877914	0.005798122	0.003454294	0.001233374	0.003428496	0.004869871	0.012960071	0.00354494	0.016743428	0.01173973	0.012161976	0.004397713	0.010182524	0.005022045	0.003142932	0.001161386	0.00236507	0.004958563	0.024414724	0.007223579	0.015130312
0.001559454	0.327350403	0.147573662	0.111303655	0.096280902	0.060819207	0.031861502	0.045350674	0.050153117	0.029797487	0.034935506	0.019130963	0.02784037	0.0260825	0.024802461	0.028667694	0.012242026	0.012416646	0.017107317	0.041942725	0.026091849	0.028722936	0.011288852	0.002812133	0.00602519	0.005601182	0.010784338	0.014018255	0.046762747	0.005938278	0.00583517	0.003508267	0.001233374	0.003428496	0.00490968	0.013042149	0.003581675	0.016832457	0.01179401	0.012262178	0.004435087	0.010228451	0.005044201	0.003187938	0.00117708	0.002410994	0.004975901	0.024615462	0.007248748	0.01520555
0.001571582	0.328478801	0.148267958	0.111880647	0.096781779	0.061186898	0.032073645	0.045647979	0.050466342	0.029998269	0.035163342	0.019280775	0.027968274	0.026229606	0.024975341	0.028853602	0.012311701	0.012484594	0.017236991	0.042220636	0.026279719	0.028938867	0.011368141	0.002812133	0.006079634	0.005647	0.01090489	0.014140813	0.04706888	0.005991096	0.005862957	0.003508267	0.001233374	0.003461462	0.004953911	0.013109863	0.003633104	0.016929227	0.011878447	0.012349854	0.004472461	0.010280938	0.005095899	0.003240446	0.001208469	0.002422475	0.00498457	0.024740923	0.007324256	0.01532593
0.001582749	0.329440188	0.148877435	0.11239282	0.097251162	0.061523788	0.032264493	0.045918491	0.050746347	0.030170736	0.03535644	0.019385643	0.028094598	0.026361798	0.025107917	0.029024591	0.012395312	0.012571288	0.017333045	0.042486147	0.02643404	0.029113272	0.011447431	0.002839435	0.006134079	0.005692817	0.010980235	0.01420501	0.047390915	0.006036369	0.005909268	0.003508267	0.001233374	0.003494429	0.004984873	0.013198097	0.00369188	0.017046457	0.011962884	0.01241248	0.004497378	0.010300621	0.005132826	0.003255448	0.001208469	0.002456918	0.005001907	0.024891476	0.007399763	0.015476405
0.001595078	0.330470803	0.149556507	0.112962468	0.097754338	0.061892181	0.032475021	0.046193125	0.051072545	0.030381814	0.035578146	0.019529035	0.02829198	0.026517039	0.025274434	0.029231156	0.012520729	0.012649389	0.017467522	0.042765341	0.026634371	0.02930844	0.011536632	0.002853087	0.006152227	0.005715726	0.011070648	0.014280879	0.047724878	0.006096733	0.005964841	0.003508267	0.001233374	0.003494429	0.005029104	0.01329659	0.003735963	0.017173087	0.012029227	0.012462581	0.004534752	0.010372791	0.005184523	0.003292953	0.001208469	0.002456918	0.005027914	0.025016937	0.007450102	0.015574215
0.001606327	0.331366425	0.150166941	0.113488052	0.098219298	0.062225353	0.032666677	0.046477034	0.05134812	0.030570369	0.035795765	0.019646744	0.028451465	0.026661433	0.025421859	0.029402145	0.012604339	0.012720462	0.017577984	0.043023156	0.02680978	0.029439245	0.01160601	0.002853087	0.006224819	0.005784452	0.01114097	0.014374256	0.048038962	0.006111824	0.005992627	0.003508267	0.001300043	0.003527395	0.005055643	0.013390979	0.003780045	0.017278705	0.01209557	0.012537732	0.004559668	0.0104384	0.005228835	0.003307955	0.001224163	0.002468399	0.005045251	0.025167491	0.00750044	0.015694595
0.001618849	0.332455883	0.150833486	0.114072388	0.098734505	0.062593245	0.032874414	0.046770217	0.051681594	0.030771151	0.036029731	0.019777294	0.028618845	0.026829554	0.025620194	0.029599529	0.012667048	0.012804031	0.017726869	0.043303205	0.02702353	0.029661404	0.0116853	0.002853087	0.006224819	0.005807361	0.011256498	0.014455961	0.048384852	0.006164642	0.006066725	0.003544249	0.001300043	0.003527395	0.005095451	0.013475109	0.003842494	0.017410312	0.01219207	0.012562783	0.004634417	0.010490887	0.005265762	0.00334546	0.001239857	0.002491361	0.005079926	0.025468597	0.007575948	0.015807452
0.001630151	0.333399099	0.151444355	0.114594459	0.099194688	0.062929331	0.033066878	0.047028878	0.051975204	0.030962281	0.036212613	0.019903564	0.028748328	0.026960391	0.025767619	0.02978888	0.012736723	0.012883695	0.017832529	0.043564441	0.027185519	0.029829581	0.011744767	0.002880389	0.006261116	0.005853178	0.011336866	0.014572682	0.048690985	0.006209915	0.006103773	0.003544249	0.001300043	0.003593328	0.005126413	0.013561291	0.003868209	0.017519801	0.012276506	0.012619146	0.004696707	0.010523691	0.005302689	0.003375464	0.001239857	0.002525803	0.005097264	0.025669335	0.007575948	0.015912784
0.001642777	0.33449894	0.15214039	0.115170174	0.099707772	0.063306065	0.03327836	0.04736895	0.052308046	0.031184943	0.036468034	0.020044815	0.028914129	0.027140036	0.025943681	0.029989706	0.01286214	0.012984447	0.017923781	0.043855179	0.027367638	0.029976995	0.011833968	0.002880389	0.006261116	0.005898995	0.01142728	0.014701076	0.049013021	0.006232551	0.006140822	0.003580231	0.001300043	0.003593328	0.005170645	0.013657732	0.003915965	0.01765362	0.012357928	0.012731873	0.004721624	0.010608983	0.00533223	0.003397967	0.001239857	0.002537284	0.005114602	0.02584498	0.007676625	0.015995546
0.001654332	0.335453406	0.152744039	0.115706295	0.100165301	0.063643659	0.033474128	0.047621943	0.052601339	0.031372211	0.036685653	0.020166805	0.02904677	0.027283075	0.026108077	0.030173319	0.012966653	0.013067235	0.018015033	0.044107436	0.027520043	0.030155553	0.011903346	0.002880389	0.00631556	0.005944813	0.011462441	0.014776945	0.049402644	0.006247642	0.006159346	0.003616214	0.001300043	0.003593328	0.005219299	0.01373981	0.003960047	0.017765873	0.012484583	0.012781974	0.004721624	0.010648349	0.005376543	0.00342047	0.001286941	0.002548765	0.005123271	0.025995534	0.007726964	0.016093355
0.001667051	0.336507384	0.15342198	0.116290632	0.100703332	0.064017881	0.03370037	0.047929038	0.052934813	0.031563984	0.036932901	0.020297355	0.029236257	0.02744645	0.026270351	0.030366112	0.013036329	0.013145337	0.018096679	0.044387485	0.027710788	0.030361103	0.011982636	0.002880389	0.00631556	0.005979176	0.011542808	0.014881995	0.049732631	0.006255188	0.006177871	0.003634205	0.001300043	0.003593328	0.0052768	0.013850614	0.003993108	0.017883656	0.012566004	0.012838337	0.004758998	0.010740201	0.00542824	0.00342047	0.001302635	0.002548765	0.005140608	0.026271548	0.007802472	0.016176117
0.001678644	0.337508578	0.154026846	0.116814619	0.101186692	0.064357936	0.033905978	0.048210886	0.053244559	0.031738381	0.037152563	0.020402223	0.029394163	0.027597624	0.026403988	0.030557758	0.013085102	0.013219534	0.018183128	0.044616654	0.027889072	0.030537584	0.012081748	0.002907691	0.006424449	0.006047902	0.011588015	0.014957864	0.050034788	0.00630046	0.006224182	0.003634205	0.001333378	0.003593328	0.005312185	0.013942952	0.004011476	0.017983744	0.012638378	0.012882175	0.004821288	0.010786128	0.005465167	0.003442973	0.001349718	0.002571727	0.005183952	0.026447193	0.007802472	0.016251354
0.001691667	0.338598035	0.15471079	0.117403745	0.101710392	0.064745624	0.034116873	0.048547866	0.053575502	0.031963617	0.037398789	0.020545614	0.029586808	0.027746763	0.02659808	0.030778094	0.013161745	0.013301541	0.018269577	0.044908247	0.028085569	0.030751439	0.012190771	0.002934993	0.006497042	0.006082265	0.011678429	0.015051241	0.050384654	0.006338188	0.006242706	0.003688178	0.001333378	0.003593328	0.00534757	0.014047601	0.004062905	0.01810595	0.012710753	0.012938539	0.004833747	0.010864858	0.005502094	0.003450474	0.001365413	0.002583208	0.00520129	0.026597747	0.007827641	0.016394306
0.00170344	0.339575864	0.155327835	0.117947848	0.102193398	0.065097236	0.034315872	0.04881271	0.053878287	0.032174696	0.037602105	0.020686866	0.029773137	0.027904716	0.026751869	0.030989248	0.013238389	0.013374956	0.018384843	0.045162214	0.028229347	0.030977751	0.012230415	0.002934993	0.006551486	0.006116628	0.011738705	0.015179634	0.050738495	0.006360824	0.006289017	0.00372416	0.001333378	0.003626294	0.005396224	0.014131731	0.004092293	0.018235899	0.012789158	0.013007427	0.004858663	0.010917346	0.005531635	0.003465477	0.001365413	0.002583208	0.005209959	0.026798484	0.00785281	0.016484591
0.001716509	0.340635035	0.156016564	0.118538252	0.102713913	0.065485476	0.034534918	0.049131657	0.054224417	0.032385775	0.037851396	0.020815276	0.029962624	0.028086395	0.02692581	0.031167123	0.013328967	0.013483518	0.018500108	0.045449531	0.028439262	0.031143851	0.012279971	0.002934993	0.006569634	0.006162446	0.011804003	0.015302192	0.051040652	0.006398551	0.006307541	0.003742151	0.001333378	0.00365926	0.005422763	0.014209704	0.004136375	0.018363082	0.012882642	0.013076316	0.004920953	0.010996077	0.005546406	0.003517984	0.001365413	0.002594689	0.005209959	0.027024314	0.008054164	0.016604972
0.001728352	0.341527196	0.156648746	0.119096724	0.10319232	0.065828295	0.034730319	0.049421749	0.054535744	0.032586557	0.038082297	0.020954387	0.030115792	0.028226722	0.027083842	0.031359917	0.013447416	0.013559277	0.018639387	0.045703499	0.02858975	0.031324486	0.012388995	0.002934993	0.006642227	0.006231172	0.011869302	0.015383897	0.051326906	0.006436279	0.00634459	0.003760142	0.001333378	0.00365926	0.005475841	0.014293834	0.004176784	0.018467594	0.012952001	0.013101367	0.00494587	0.011081368	0.005553791	0.003555489	0.001365413	0.002594689	0.005227296	0.027124683	0.008129672	0.016702781
0.001741513	0.342588963	0.157345391	0.11970916	0.103728227	0.066214123	0.034961994	0.049752546	0.054891366	0.032798279	0.038321371	0.021089217	0.030333702	0.028396199	0.02727157	0.031561891	0.013496189	0.013632693	0.01874985	0.04600236	0.028800624	0.031542493	0.012478195	0.002948644	0.006732968	0.006265535	0.011944647	0.015477274	0.051700626	0.006481551	0.00642795	0.003778134	0.001366712	0.003758159	0.005542188	0.014412847	0.004231887	0.018602519	0.013060562	0.013176518	0.004995702	0.011153538	0.005575947	0.003577992	0.001381107	0.002594689	0.005235965	0.027300329	0.008154841	0.016830685
0.001753433	0.343514872	0.157964611	0.120240172	0.104190356	0.066563273	0.035171054	0.050034394	0.055194151	0.032991339	0.038556359	0.021181244	0.030490029	0.028550084	0.027408389	0.03172829	0.013565864	0.013707671	0.018841102	0.046249487	0.028944402	0.031729356	0.012577307	0.002962296	0.006751116	0.006288444	0.011994877	0.015547307	0.052002783	0.00654946	0.00647426	0.003778134	0.001400047	0.003824092	0.005581996	0.014507236	0.004268622	0.01871809	0.013117859	0.013239144	0.005033076	0.011192904	0.005605489	0.003622998	0.001396801	0.00260617	0.005261972	0.02742579	0.008305857	0.01692097
0.001767012	0.344600003	0.15865882	0.120827702	0.104728033	0.066958899	0.035393844	0.050353855	0.055519716	0.033192764	0.03880565	0.021343897	0.03065583	0.028731086	0.027590815	0.031949773	0.013677346	0.013789678	0.018985184	0.046552623	0.029123645	0.031928676	0.012607041	0.002975947	0.006769264	0.00635717	0.012045106	0.015687373	0.052408309	0.006579642	0.006511309	0.003814116	0.001400047	0.003922991	0.005626227	0.014601626	0.004294337	0.018828131	0.013181186	0.013308032	0.005082909	0.011212586	0.005657186	0.003638	0.001412496	0.002640613	0.00527064	0.027601435	0.008356195	0.017003732
0.001779242	0.345512067	0.159285261	0.121381704	0.105223247	0.067300915	0.035596295	0.050665588	0.055824082	0.033378102	0.039026334	0.021463747	0.030846896	0.028907342	0.027756271	0.032141419	0.013753989	0.013874809	0.019071633	0.04681728	0.02930193	0.032130073	0.012696242	0.003003249	0.006769264	0.00643735	0.012100359	0.015739898	0.052682636	0.006624915	0.006548358	0.003832107	0.001400047	0.003988923	0.005688151	0.014704223	0.004316378	0.018937067	0.013268639	0.013351871	0.005145199	0.011278195	0.005686728	0.003668004	0.00142819	0.002640613	0.00527064	0.027751989	0.008431703	0.017116588
0.001792836	0.346580756	0.159972162	0.121997652	0.105761808	0.067689557	0.035816809	0.050998962	0.056154393	0.033597546	0.039262343	0.021600717	0.031052174	0.029089699	0.027934454	0.032319293	0.013802762	0.013963064	0.019201306	0.047113148	0.029514721	0.032358462	0.01276562	0.003003249	0.006805561	0.006471713	0.012205842	0.015856619	0.05305238	0.006670188	0.006622455	0.003850098	0.001400047	0.00402189	0.00572796	0.014812976	0.004342092	0.019057615	0.013356091	0.013408234	0.005170115	0.011343805	0.005716269	0.003698008	0.00142819	0.002640613	0.00527064	0.027927634	0.008456872	0.017229445
0.001805085	0.3474409	0.16061374	0.122532176	0.106250123	0.068048555	0.036021315	0.051296267	0.056448002	0.033811843	0.039473832	0.021733408	0.031232186	0.029282225	0.028132789	0.032527005	0.013907276	0.014058348	0.019311769	0.047376522	0.029678628	0.032526638	0.01284491	0.003003249	0.006841857	0.006563348	0.012291232	0.015973341	0.053326707	0.006692824	0.006659504	0.00388608	0.001400047	0.004087822	0.005811999	0.014923781	0.004367807	0.019189222	0.013416403	0.013458335	0.005195032	0.01138317	0.005738425	0.003713011	0.001459579	0.002675055	0.005279309	0.028153464	0.00855755	0.017327254
0.001818941	0.348536415	0.161314125	0.123146528	0.106805669	0.068437649	0.036248879	0.051615729	0.056784957	0.034033218	0.039743557	0.021863958	0.031407462	0.029447634	0.028321578	0.032727832	0.013963016	0.014148166	0.01943664	0.047676666	0.029861705	0.032696891	0.012904377	0.003030551	0.006878153	0.006586257	0.012351508	0.016084226	0.053775967	0.006715461	0.00668729	0.003904071	0.001400047	0.004087822	0.0058695	0.015016118	0.004404542	0.019325253	0.013512902	0.013514698	0.005219948	0.011429096	0.005767967	0.003750516	0.001490968	0.002720979	0.005287978	0.028379294	0.008582719	0.01747773
0.00183129	0.349515109	0.161962488	0.123686161	0.107297522	0.068796848	0.0364539	0.051900668	0.057079516	0.034217268	0.039996935	0.021998789	0.031566947	0.0296205	0.028491276	0.03292292	0.014060562	0.014237983	0.019532695	0.047936192	0.030022736	0.032865068	0.012973755	0.003057853	0.006896301	0.006632074	0.012431876	0.016171767	0.054129808	0.006738097	0.00677065	0.003940054	0.001400047	0.004120789	0.005904885	0.015114611	0.00443393	0.01944193	0.01360337	0.013552274	0.005232406	0.011475023	0.005812279	0.00378052	0.001506662	0.002720979	0.005296647	0.028605124	0.008607888	0.017552967
0.0018452	0.350580337	0.162681751	0.124290933	0.107848644	0.069190464	0.036687705	0.052236103	0.057435771	0.03445087	0.04026666	0.02214646	0.031767487	0.029800824	0.028701278	0.033126042	0.014179011	0.014330143	0.019686382	0.048224364	0.030244154	0.033049855	0.013003489	0.003098807	0.006987042	0.006643529	0.012517266	0.016288489	0.054551237	0.006775824	0.006789174	0.003976036	0.001433381	0.004186721	0.005949116	0.015192585	0.004478012	0.019571325	0.01367876	0.013583587	0.005294697	0.011520949	0.00584182	0.003803023	0.001506662	0.00273246	0.005357329	0.028805862	0.008658227	0.017741062
0.001857603	0.351496728	0.163325852	0.124857388	0.108315197	0.069535243	0.036892138	0.052514344	0.05774868	0.034648435	0.040492452	0.022244908	0.031958553	0.029970979	0.028861431	0.033305065	0.014290492	0.014409807	0.019844872	0.048481752	0.030452153	0.033218032	0.013033222	0.003112458	0.007150376	0.006677892	0.012552427	0.016381866	0.0548852	0.006790915	0.006872534	0.003976036	0.00150005	0.004186721	0.006006617	0.015305442	0.004489033	0.01969132	0.013751135	0.013646213	0.005319613	0.011566875	0.005878747	0.003825526	0.001522357	0.00273246	0.005374666	0.028956415	0.008733734	0.017838871
0.001871705	0.352474557	0.164041026	0.125462161	0.108857827	0.069936748	0.037123667	0.052851839	0.058116641	0.034878176	0.040791806	0.022388299	0.032168568	0.030141812	0.029038553	0.033503596	0.014401973	0.014518369	0.019945729	0.048787026	0.030650566	0.033390361	0.013062956	0.003126109	0.007186672	0.006758072	0.012627772	0.016527768	0.055282775	0.006858824	0.006974418	0.004101974	0.00150005	0.004186721	0.006046425	0.015426507	0.004540462	0.019833434	0.013838587	0.013696314	0.005356987	0.011625923	0.005900903	0.003848029	0.001538051	0.002766903	0.005392004	0.029081876	0.008784073	0.017959251
0.0018843	0.353388351	0.164665988	0.126013608	0.109339772	0.070293082	0.037326558	0.053134717	0.058431132	0.035072523	0.041013512	0.022501728	0.032370687	0.030312644	0.029200827	0.033689504	0.014471649	0.014615996	0.0200706	0.049042277	0.030800095	0.033581377	0.013142245	0.003153411	0.007259265	0.006815344	0.012672979	0.016586129	0.055541199	0.006926734	0.006992942	0.004101974	0.001533384	0.004219687	0.006099503	0.015510636	0.004562503	0.019945687	0.013944133	0.013715102	0.005369445	0.01167185	0.00593783	0.003893035	0.001538051	0.002789865	0.005392004	0.029257521	0.008834411	0.018064584
0.001898548	0.354410313	0.16537777	0.12666021	0.109907526	0.07069936	0.037558601	0.053469122	0.0587915	0.03529068	0.041275063	0.022677222	0.032587018	0.030507882	0.029393859	0.033908692	0.01452739	0.014719872	0.020209879	0.049342848	0.031010969	0.033799384	0.013211624	0.003167063	0.007350005	0.006826799	0.012763393	0.01664449	0.055930822	0.006994643	0.007029991	0.004119965	0.001533384	0.004351553	0.006148157	0.015617337	0.004595565	0.020083377	0.014022539	0.01375894	0.005444194	0.011750581	0.005996913	0.003945543	0.001538051	0.002870231	0.005392004	0.029408075	0.00888475	0.018147346
0.001911294	0.355368239	0.166006646	0.12720144	0.110405925	0.071063182	0.037773461	0.053774671	0.059109155	0.035495324	0.041496769	0.022792791	0.032771768	0.030676003	0.029601739	0.034091157	0.014576163	0.014807346	0.020349158	0.049622896	0.031212258	0.033986247	0.013271091	0.003194365	0.007422598	0.006826799	0.012838737	0.016749539	0.056252858	0.007024825	0.007039253	0.004137956	0.001533384	0.004384519	0.006170273	0.015732246	0.0046323	0.020210008	0.014085866	0.013821566	0.005481568	0.011829311	0.00603384	0.003968046	0.001553745	0.002881712	0.00541801	0.02958372	0.008935088	0.018260202
0.001925925	0.356413565	0.16673948	0.127820262	0.110967487	0.071466546	0.038012627	0.054126079	0.05947237	0.03572957	0.04174606	0.022996107	0.033018101	0.030861072	0.029788407	0.034322968	0.014715514	0.014915127	0.020488437	0.049914489	0.031410672	0.034162729	0.013350381	0.003194365	0.007477043	0.006872616	0.012924128	0.016842916	0.056698141	0.007085188	0.007076302	0.004191929	0.001533384	0.004483418	0.006223351	0.015812272	0.004665361	0.020338297	0.014203475	0.013852879	0.005506484	0.011914603	0.006063381	0.004013052	0.001553745	0.002881712	0.005461354	0.02980955	0.008985427	0.018388106
0.001938577	0.357346396	0.167366269	0.128387675	0.111465355	0.071825493	0.038225431	0.054420293	0.059802681	0.035933569	0.041973896	0.023137358	0.033210746	0.031033938	0.029981439	0.034529532	0.014771255	0.015004944	0.020584492	0.050171877	0.0315995	0.034359973	0.013449493	0.003208016	0.007495191	0.006918434	0.013019565	0.016947966	0.057079813	0.007107825	0.007104088	0.004263894	0.001533384	0.004483418	0.006254313	0.015908713	0.004698423	0.02045055	0.014290927	0.013959343	0.005531401	0.01196053	0.006107693	0.004088062	0.001553745	0.002881712	0.005461354	0.029909919	0.009010596	0.018516011
0.001953124	0.358418547	0.168092057	0.129018631	0.112031871	0.072232274	0.038465111	0.054763457	0.060165896	0.036158806	0.042241577	0.023278609	0.033392337	0.031246801	0.030194623	0.034741835	0.01478519	0.015099447	0.020766996	0.050478434	0.031776826	0.034546836	0.013528782	0.003221667	0.00760408	0.006941342	0.013094909	0.017099704	0.057529073	0.007243643	0.007150399	0.004263894	0.001566719	0.004516384	0.006298544	0.016037986	0.004713117	0.020609806	0.01435727	0.014009444	0.005581233	0.012019578	0.006181547	0.004200578	0.00156944	0.002893193	0.005478692	0.030236118	0.009086104	0.018658962
0.001965998	0.359343591	0.168718758	0.129556029	0.112532039	0.072590568	0.038675419	0.055084979	0.06049937	0.036346074	0.042495977	0.023430561	0.033607089	0.031417634	0.030373866	0.034936923	0.014868801	0.015179892	0.020872656	0.050730692	0.03194265	0.034719166	0.013568427	0.003221667	0.007640376	0.006975705	0.013160208	0.017181409	0.057867011	0.007296461	0.007159661	0.004281885	0.001566719	0.004582317	0.006338352	0.016154946	0.004753526	0.020717636	0.014447738	0.014078333	0.005631066	0.012091748	0.006203703	0.004238083	0.001632217	0.002950598	0.005478692	0.030411763	0.009111273	0.018741724
0.001980808	0.360388916	0.169443502	0.130183791	0.113110762	0.073004031	0.038911941	0.055459574	0.060870495	0.036586755	0.042763659	0.023610335	0.033850264	0.031608126	0.030600838	0.035123979	0.014945444	0.015282987	0.021040751	0.051037676	0.032150649	0.034945477	0.013608072	0.00326262	0.007694821	0.007032977	0.013290805	0.017286458	0.058208926	0.007371916	0.00719671	0.004335858	0.001566719	0.004747148	0.006422392	0.016276011	0.004790261	0.020864173	0.014544237	0.014140959	0.00566844	0.012163918	0.00624063	0.004253085	0.001632217	0.002996521	0.005504698	0.03048704	0.009186781	0.018832009
0.001993918	0.361361554	0.170077076	0.130731727	0.113599077	0.073367651	0.039130032	0.05578728	0.061190998	0.036795259	0.042987408	0.023715204	0.034019223	0.031776247	0.030765233	0.035303001	0.015008152	0.015351716	0.021117595	0.051312167	0.032333726	0.035132341	0.01367745	0.00326262	0.007731117	0.007044431	0.013361127	0.017368163	0.05857867	0.007477552	0.007224497	0.004389831	0.001566719	0.004846047	0.0064622	0.0163704	0.004830669	0.02098638	0.014646768	0.014197322	0.005680898	0.012222966	0.006284942	0.004283089	0.001632217	0.002996521	0.005504698	0.03071287	0.00923712	0.018929818
0.002009005	0.362442358	0.170813564	0.131342566	0.114172846	0.07377202	0.03936582	0.056150539	0.061563072	0.037027575	0.043271436	0.023873576	0.034270294	0.031968773	0.030975235	0.035519894	0.015091763	0.015454811	0.021223255	0.051627275	0.032554185	0.035342043	0.013806296	0.003276272	0.007767413	0.007055886	0.013421403	0.017467376	0.059008051	0.007522825	0.007252283	0.004407823	0.001633388	0.004879014	0.006519701	0.016472997	0.004871078	0.02112407	0.014788501	0.014259948	0.005755647	0.012295136	0.006314483	0.004380602	0.001663606	0.003019483	0.005556711	0.030913608	0.009287458	0.019057722
0.002022183	0.363382112	0.171436438	0.131905828	0.114672307	0.074134384	0.039581782	0.056441661	0.061882625	0.037225139	0.043542183	0.024021248	0.034469255	0.03213825	0.031132206	0.03571613	0.015140536	0.015540723	0.021362534	0.0518992	0.032757391	0.035487381	0.013836029	0.003303574	0.007858154	0.007090249	0.013501771	0.017578262	0.059361892	0.007620916	0.007289332	0.004461796	0.001633388	0.00491198	0.006577201	0.016567387	0.004926181	0.02125623	0.014872938	0.014328837	0.005793021	0.012354184	0.006344025	0.004418107	0.001694995	0.003042445	0.005574049	0.031013976	0.009362966	0.019170579
0.002037211	0.364449071	0.172171795	0.132534229	0.115273499	0.074554329	0.039834459	0.056783279	0.062236032	0.037470969	0.04382519	0.024196741	0.034688744	0.032336877	0.03134645	0.035936465	0.015210212	0.015639913	0.021477799	0.052207467	0.032993187	0.035713692	0.013885585	0.003330876	0.007930747	0.007181884	0.013552	0.017700819	0.059815128	0.007651098	0.007317118	0.004479787	0.001633388	0.004944946	0.006656818	0.01666588	0.004951895	0.02139945	0.014978484	0.014454089	0.005805479	0.012432915	0.006403108	0.004455613	0.001710689	0.003122811	0.005582718	0.031139437	0.009388135	0.019283436
0.002050526	0.365342097	0.172809023	0.133087593	0.115772783	0.074930963	0.040050201	0.057099134	0.06254736	0.037680117	0.044077546	0.024350833	0.03486244	0.032511099	0.031538421	0.036124668	0.015265952	0.015715671	0.02154984	0.052485805	0.033162845	0.035913013	0.014034253	0.00337183	0.007985191	0.007204793	0.013597207	0.017811705	0.060153066	0.007711462	0.007335643	0.004479787	0.001700057	0.004944946	0.006714319	0.016758218	0.004970263	0.021536034	0.015074983	0.014516715	0.005817937	0.012459158	0.006432649	0.004478116	0.001710689	0.003168735	0.005582718	0.031465636	0.009438474	0.019433911
0.002065916	0.366386558	0.173528112	0.133715675	0.116353806	0.075352013	0.040291349	0.057455179	0.062939999	0.037914363	0.044385073	0.024522047	0.035069297	0.032728707	0.031755847	0.036357627	0.015391369	0.015805489	0.021669909	0.052797065	0.033385221	0.036108181	0.014143276	0.003399132	0.008112228	0.00725061	0.013667529	0.017928426	0.060642083	0.007771825	0.007354167	0.004515769	0.001733391	0.004944946	0.006785089	0.016842347	0.005003325	0.021673171	0.015168466	0.014591866	0.005830395	0.012505085	0.006484347	0.004530623	0.001773467	0.003191697	0.005600055	0.031566005	0.009513982	0.019569339
0.002079375	0.367309005	0.174166906	0.134273508	0.116875913	0.075719502	0.040507751	0.057748362	0.063266197	0.038124154	0.044632321	0.024667578	0.035252468	0.03291242	0.031926606	0.036575667	0.015474979	0.015905459	0.021780371	0.053081389	0.033565423	0.036313731	0.014262211	0.003453736	0.008166673	0.007273519	0.013747897	0.01805682	0.061063513	0.007817098	0.007391216	0.004515769	0.001833394	0.005076811	0.006820474	0.016949048	0.005058427	0.02180146	0.015280044	0.01464823	0.005855312	0.012577255	0.006528659	0.004575629	0.001773467	0.00322614	0.005617393	0.031666374	0.009513982	0.019674672
0.002094865	0.368400193	0.174921488	0.13492969	0.117474099	0.076141657	0.040755876	0.058114197	0.063614541	0.038355182	0.044935762	0.024836652	0.035459324	0.033109692	0.032121758	0.036809774	0.015586461	0.015999963	0.021852412	0.053409752	0.033771504	0.036546271	0.014331589	0.003453736	0.008202969	0.007284973	0.013828264	0.018202722	0.061437233	0.007892553	0.007400478	0.004569743	0.001866729	0.005109778	0.006908937	0.017057801	0.005091489	0.021945233	0.015370512	0.014754694	0.00586777	0.01268879	0.006602512	0.004613134	0.001804856	0.003260583	0.005617393	0.031842019	0.00956432	0.0198101
0.002108649	0.369376292	0.175576811	0.13551211	0.117990013	0.076518391	0.040965376	0.058451178	0.063952762	0.03857334	0.045177901	0.024967202	0.035625125	0.033296794	0.032293578	0.037008305	0.015642201	0.016085094	0.021996494	0.053684242	0.033990047	0.036720677	0.014381145	0.003467387	0.008239265	0.007319336	0.013898586	0.018319443	0.061858662	0.007960462	0.007446789	0.004587734	0.001866729	0.005142744	0.006979707	0.017154242	0.005135571	0.02207684	0.01546098	0.01484237	0.005880228	0.012721595	0.006624669	0.004643138	0.001836245	0.003260583	0.005626062	0.031942388	0.009614659	0.019960575
0.002124306	0.37047873	0.176321389	0.136166056	0.11856396	0.076943411	0.041215556	0.058799494	0.064326101	0.038814021	0.045445582	0.025142696	0.035820929	0.033507623	0.032490852	0.03725733	0.015718844	0.016171006	0.022154984	0.054013459	0.034204755	0.036915845	0.014430701	0.00349469	0.008311858	0.007353699	0.013953839	0.018430329	0.062224431	0.00801328	0.007474575	0.004623716	0.001900063	0.005142744	0.007046054	0.01725684	0.005164959	0.022221165	0.015587635	0.014930047	0.005917602	0.012767521	0.006661595	0.004695646	0.001836245	0.003317987	0.0056434	0.032143126	0.009614659	0.020096003
0.002138128	0.371399447	0.176967751	0.136739856	0.119077751	0.077322808	0.041435116	0.059114318	0.064661474	0.039016734	0.0456867	0.025298928	0.03600252	0.033692014	0.032691308	0.037462747	0.015844261	0.016242079	0.02227025	0.054285384	0.034391666	0.03711309	0.014480257	0.003508341	0.008348154	0.007388062	0.014004069	0.018558723	0.062598151	0.008103826	0.007548673	0.004623716	0.001900063	0.005142744	0.007068169	0.017363541	0.005194347	0.022346137	0.015644931	0.015030248	0.005992351	0.012800325	0.006698522	0.004733151	0.001836245	0.003386873	0.005660737	0.032268587	0.009664997	0.020223908
0.002153996	0.372472463	0.177716853	0.137379433	0.119669921	0.077747274	0.041689189	0.059479123	0.065037029	0.039267068	0.045951317	0.025482982	0.036218851	0.033879795	0.032889643	0.037689968	0.015969677	0.01635064	0.022404726	0.05462187	0.034598706	0.037360164	0.014529813	0.003521992	0.008366302	0.00743388	0.014084436	0.018663772	0.063051387	0.008141553	0.007585721	0.004641707	0.001900063	0.00517571	0.00712567	0.017462034	0.005231082	0.022492122	0.015771586	0.01513045	0.006004809	0.012859374	0.006742834	0.004755654	0.001867633	0.003409835	0.005678075	0.032494417	0.009765674	0.020381907
0.002168078	0.373375008	0.17836974	0.13795866	0.120195389	0.078126772	0.041913815	0.059799615	0.065367656	0.039496166	0.046182218	0.025628514	0.036416233	0.034056729	0.033078432	0.03790686	0.01604632	0.016437333	0.022529597	0.054896361	0.034798078	0.037547027	0.014638836	0.003535643	0.008366302	0.007456788	0.014149735	0.018792166	0.063393301	0.008186826	0.007650557	0.004659698	0.001900063	0.005241643	0.007169901	0.017554371	0.005286185	0.022629811	0.015843961	0.015218126	0.006017267	0.0129053	0.006831459	0.004785658	0.001883328	0.003421315	0.005721419	0.032770431	0.009765674	0.020494763
0.002184159	0.374408219	0.179119799	0.138586742	0.120787736	0.078552746	0.042176626	0.060165965	0.065732453	0.039745856	0.046476463	0.025789027	0.036607299	0.034263491	0.033259797	0.038157033	0.016122964	0.016535742	0.022688087	0.055211896	0.035008953	0.037785797	0.014718126	0.003535643	0.008457043	0.007548423	0.014230103	0.018891379	0.063770997	0.008247189	0.007696868	0.004677689	0.001900063	0.005340542	0.007214133	0.017675436	0.00532292	0.022765842	0.015958554	0.015305803	0.006054641	0.012944665	0.006890542	0.004853167	0.001914717	0.003444277	0.005738757	0.032946077	0.009816013	0.020637715
0.002198241	0.375312494	0.179764595	0.139159584	0.121296397	0.078931892	0.042403602	0.060493156	0.066083329	0.039936985	0.046719624	0.025951679	0.036798365	0.034457372	0.033447526	0.038368187	0.016206575	0.01663415	0.022923421	0.055495365	0.035169984	0.037997575	0.01475777	0.003562945	0.00858408	0.007605695	0.014365723	0.018996428	0.064124838	0.008300008	0.007715392	0.004713671	0.001933398	0.005340542	0.007249518	0.017761618	0.005363329	0.022887496	0.016030928	0.015374692	0.006116932	0.012970909	0.006920083	0.004928178	0.001946105	0.003467239	0.005764763	0.033071538	0.009816013	0.020765619
0.002214338	0.376379453	0.18050813	0.139793732	0.121894582	0.079361684	0.042658703	0.060863629	0.066463945	0.040178954	0.047018978	0.026118612	0.037006801	0.034642441	0.033651164	0.038582785	0.01627625	0.016746617	0.023024278	0.055803633	0.035412489	0.038205201	0.014797415	0.003562945	0.008638525	0.007617149	0.014420976	0.019095642	0.064526389	0.008375462	0.007743178	0.004731663	0.001933398	0.005406475	0.007289326	0.017882682	0.005381696	0.023031822	0.016127427	0.015524994	0.006141848	0.013056201	0.006979166	0.004965683	0.001946105	0.003501682	0.005782101	0.033272276	0.009866351	0.020893524
0.002228629	0.377335649	0.181169368	0.140361784	0.122395812	0.079745	0.042887001	0.061184121	0.066798369	0.040391963	0.047276442	0.026232041	0.037207341	0.03482751	0.033819802	0.038826072	0.016331991	0.016834872	0.023134741	0.056070427	0.035590774	0.038450199	0.01491635	0.003562945	0.008656673	0.007662967	0.014471206	0.019235707	0.064864328	0.008488644	0.007770965	0.004785636	0.001933398	0.005472407	0.007333557	0.017991435	0.005418431	0.023156793	0.016245036	0.01558762	0.006216597	0.013102127	0.007030863	0.005003188	0.001946105	0.003536125	0.005825445	0.033447921	0.009967028	0.021043999
0.002244968	0.378477027	0.181922906	0.141027545	0.122989043	0.080183184	0.043146214	0.061552532	0.067197653	0.040639079	0.047568644	0.026407535	0.03741104	0.035043762	0.034021318	0.039081982	0.016422569	0.016950463	0.023283625	0.056380832	0.035836155	0.038720112	0.01500555	0.003590248	0.008801858	0.007766056	0.014541527	0.019346593	0.065257927	0.008564099	0.007854325	0.004785636	0.001933398	0.005505374	0.007417597	0.018128915	0.005466187	0.02329946	0.01634455	0.015725397	0.006253971	0.013134932	0.00705302	0.005040693	0.001993189	0.003639453	0.005877458	0.033648659	0.010042536	0.021119237
0.002259621	0.379383033	0.182586754	0.141609965	0.123507258	0.080573836	0.043372823	0.061873024	0.067511195	0.040856593	0.047830196	0.026548786	0.037576841	0.035234932	0.034193138	0.039280513	0.016492245	0.017051996	0.02337968	0.05665917	0.036010605	0.038960958	0.015114573	0.003631201	0.008856303	0.007800419	0.014606826	0.019434134	0.065587914	0.008624462	0.00791916	0.004803627	0.001933398	0.005505374	0.00743529	0.018245876	0.005495575	0.023417796	0.016428987	0.015831862	0.00632872	0.013161175	0.007097332	0.005085699	0.001993189	0.003662415	0.005894795	0.033849397	0.010067705	0.021217046
0.002276115	0.380461241	0.183315152	0.142243475	0.124098189	0.081007698	0.043628511	0.062246073	0.067888015	0.041101779	0.048149983	0.026666495	0.037764749	0.035450507	0.034407382	0.039539866	0.016631597	0.017167586	0.023499748	0.057010193	0.036198475	0.039216338	0.01525333	0.003672154	0.008947044	0.007823328	0.014672125	0.019562528	0.06602127	0.008647099	0.007965471	0.004821618	0.001933398	0.005571306	0.007497213	0.018344369	0.005517616	0.023556039	0.016534533	0.015925801	0.006366094	0.013220223	0.007112102	0.005153209	0.002024577	0.003742781	0.005903464	0.034200688	0.010092875	0.021390093
0.002290778	0.381378497	0.183989787	0.142817275	0.124620827	0.081389959	0.043861949	0.062590267	0.068240156	0.041312858	0.048395188	0.026816307	0.037965289	0.035618628	0.03461102	0.039773973	0.01673611	0.01726209	0.023610211	0.057313757	0.036417017	0.039428116	0.015382176	0.003685806	0.009019636	0.007869145	0.014767562	0.019655905	0.066414869	0.008737644	0.008030306	0.0048576	0.001933398	0.005571306	0.007585676	0.01845107	0.005565372	0.023682669	0.016621986	0.015982164	0.00639101	0.013279271	0.007134258	0.005228219	0.002040272	0.003754262	0.005912133	0.034401425	0.010143213	0.021487902
0.002307231	0.382435937	0.184742108	0.143491018	0.12521335	0.081821561	0.044116976	0.062941675	0.06862805	0.041558044	0.048673086	0.026987521	0.038159513	0.035834203	0.034841173	0.039986275	0.016854559	0.017375338	0.023725476	0.057653236	0.03663556	0.039646123	0.015461465	0.00374041	0.009092229	0.007926417	0.01483286	0.019784299	0.066780638	0.00882819	0.008039568	0.0048576	0.001933398	0.005571306	0.0076476	0.018574187	0.005598434	0.02384469	0.016712454	0.016119941	0.006415926	0.013358002	0.007149029	0.005288227	0.002040272	0.003788705	0.005920802	0.034602163	0.010218721	0.021608282
0.002322234	0.383384345	0.18541509	0.144072481	0.12575085	0.082209951	0.044347845	0.063270927	0.068983671	0.041767835	0.048933616	0.027188696	0.038391635	0.036040965	0.035006629	0.040196282	0.016959072	0.017488585	0.023883966	0.057932857	0.036870397	0.039853748	0.015590311	0.003754061	0.00918297	0.007972235	0.014898159	0.019877676	0.067090746	0.008903644	0.008113665	0.004875591	0.001933398	0.005637239	0.007705101	0.018691148	0.005627822	0.023964685	0.016802922	0.016195093	0.006453301	0.013390807	0.007193341	0.005333233	0.002040272	0.003800186	0.005946808	0.034827993	0.010319398	0.021781329
0.002338925	0.38445563	0.186182547	0.144731536	0.126346912	0.082648487	0.044612124	0.063639853	0.069376311	0.042025248	0.049236035	0.027347069	0.038560594	0.036228745	0.035224055	0.040449897	0.017056618	0.017606519	0.024028048	0.058247965	0.037086064	0.040069679	0.015620044	0.003767712	0.009237414	0.007995143	0.014998619	0.02000607	0.067615545	0.00899419	0.008122928	0.004965547	0.001933398	0.005637239	0.007762602	0.018818368	0.00566823	0.024107352	0.016890374	0.016282769	0.006503133	0.013423611	0.007222883	0.005385741	0.002103049	0.00384611	0.005972815	0.035104007	0.010420075	0.021909233
0.002353918	0.385391923	0.186853529	0.145319065	0.126877511	0.083040194	0.044847031	0.063981471	0.069706938	0.042260138	0.049525172	0.027505441	0.038783241	0.036417203	0.035410723	0.040680561	0.017147197	0.017701023	0.024143313	0.058543833	0.037293104	0.040256542	0.015689423	0.003808666	0.009255562	0.008006598	0.015099078	0.020122791	0.068029023	0.009047008	0.008169238	0.005001529	0.001933398	0.005703171	0.00780241	0.018908654	0.005693945	0.024232876	0.017020045	0.016376708	0.006503133	0.01348922	0.007252424	0.005430747	0.002118744	0.00384611	0.005981483	0.035354929	0.010470414	0.022067232
0.002370648	0.386499553	0.187590887	0.145967902	0.127459419	0.083472348	0.045106684	0.064348337	0.07008882	0.042523986	0.049795918	0.027685216	0.038994835	0.036630744	0.035661028	0.040921553	0.01722384	0.017834577	0.024263382	0.058885449	0.037484807	0.040464168	0.015818268	0.003808666	0.009346303	0.00806387	0.015194515	0.020292037	0.068462379	0.009175281	0.008243336	0.005001529	0.001933398	0.005703171	0.007851064	0.019054342	0.005727007	0.024388261	0.017128606	0.016483172	0.006552966	0.01356139	0.007311507	0.005498256	0.002150133	0.003903514	0.005998821	0.03548039	0.01059626	0.022240279
0.002386022	0.387426327	0.188270828	0.146608757	0.127987365	0.083879932	0.045347099	0.064656463	0.070439063	0.042746648	0.050042145	0.027798644	0.039195375	0.036828015	0.035882696	0.041163692	0.017328354	0.017940015	0.024407463	0.059194999	0.037705267	0.040665565	0.015877735	0.003808666	0.009418896	0.008189867	0.015310043	0.020373742	0.068820197	0.009250736	0.00826186	0.00501952	0.001933398	0.005736138	0.007921834	0.019161043	0.005771089	0.02450162	0.017234152	0.016558324	0.006565424	0.01370573	0.007348434	0.005543262	0.002165827	0.003949438	0.006024827	0.035731313	0.01059626	0.022345612
0.002402991	0.388520977	0.189013145	0.147286332	0.128581834	0.084323039	0.045605724	0.065022813	0.070850686	0.042994408	0.05033639	0.027959157	0.039436971	0.037055792	0.036122395	0.041426488	0.017488608	0.018064978	0.024527532	0.059542174	0.037965026	0.040852428	0.016095782	0.003849619	0.009527785	0.008224231	0.015395434	0.020519644	0.069309214	0.009333736	0.008354482	0.005037511	0.001933398	0.00580207	0.007992605	0.01931699	0.005815171	0.024637652	0.017339698	0.016677313	0.006577882	0.013784461	0.007377975	0.005573266	0.002181521	0.004006843	0.006094178	0.035906958	0.010797614	0.022518659
0.002418425	0.389423522	0.189688911	0.1478927	0.129106418	0.084721077	0.045855464	0.065333515	0.071200296	0.043233802	0.050610202	0.028117529	0.03960593	0.037258487	0.036294214	0.041635347	0.017586154	0.018167291	0.024657205	0.059847448	0.038153854	0.041026834	0.016175071	0.00386327	0.009582229	0.008270048	0.015475802	0.020624694	0.069682934	0.009431827	0.008382268	0.005037511	0.001933398	0.00580207	0.008032413	0.019442159	0.005840885	0.024769259	0.017406041	0.016758727	0.00659034	0.013804144	0.007444444	0.005610771	0.00221291	0.004018324	0.006146191	0.036182972	0.010797614	0.022646563
0.002435518	0.390528556	0.190441231	0.148533874	0.129705488	0.085165491	0.046119303	0.065710686	0.071568574	0.043495077	0.050896273	0.028269481	0.039826998	0.037452369	0.03652861	0.041870601	0.0176837	0.018285225	0.024796484	0.060179659	0.038352267	0.041259374	0.016303917	0.00386327	0.009727415	0.008338774	0.015556169	0.020753087	0.070128218	0.0094771	0.008400793	0.005055503	0.001966732	0.00580207	0.008072221	0.019575535	0.005892315	0.024911372	0.017574915	0.016833878	0.006627714	0.013876314	0.00748137	0.005685782	0.002275688	0.004018324	0.006180866	0.036358618	0.010822783	0.022789515
0.002451058	0.391524557	0.191121521	0.149177283	0.130273065	0.085574683	0.046365225	0.066067762	0.071932738	0.0437216	0.051144543	0.028442835	0.040037013	0.037615744	0.036725884	0.042076018	0.017767311	0.018403159	0.024935764	0.06049947	0.038565059	0.041429627	0.016373295	0.003876921	0.009763711	0.008453318	0.015606399	0.020852301	0.070541696	0.009605372	0.008447104	0.005073494	0.001966732	0.005868003	0.008138568	0.019702756	0.005910682	0.025040768	0.017689508	0.016902767	0.006652631	0.01392224	0.007540453	0.005715786	0.002291382	0.004029804	0.006232879	0.036509171	0.010873122	0.022902371
0.002468201	0.392582862	0.191878975	0.149835699	0.130872489	0.086013419	0.046625245	0.066449055	0.072313671	0.0439803	0.0514582	0.028581946	0.040242291	0.037831319	0.036948613	0.042312419	0.017857889	0.018517969	0.025055832	0.060832535	0.038802771	0.041645558	0.016403029	0.003890573	0.009818155	0.008487681	0.015696813	0.020939842	0.070986979	0.009650645	0.008447104	0.005091485	0.002033401	0.005900969	0.008209338	0.019877171	0.005943744	0.02518454	0.017782991	0.016996706	0.006652631	0.013981288	0.007599536	0.00574579	0.002307077	0.004087209	0.006276223	0.036810278	0.01092346	0.022992657
0.002484106	0.393515694	0.192584058	0.150466974	0.13140875	0.086420853	0.046867569	0.066787066	0.072682898	0.044207467	0.051742229	0.028742459	0.040417566	0.03802859	0.037138463	0.042540788	0.017948468	0.018612472	0.025190308	0.061146361	0.038997351	0.041828269	0.016551697	0.003917875	0.009890748	0.008522044	0.015752066	0.021044891	0.071420336	0.0097261	0.008502677	0.005091485	0.002066736	0.005966902	0.008284531	0.020012599	0.005962111	0.025320571	0.017918693	0.01707812	0.006677547	0.014033776	0.007629078	0.005790796	0.002307077	0.004110171	0.006276223	0.036985923	0.011049307	0.023120561
0.002501479	0.394622458	0.193337596	0.151127306	0.13201295	0.086863659	0.047129792	0.067137443	0.07308756	0.044466811	0.052018084	0.028896551	0.040618106	0.038218404	0.037371798	0.042798993	0.018046014	0.018731968	0.025315179	0.061488832	0.039205349	0.042069114	0.016690454	0.003917875	0.010035933	0.008602224	0.015852525	0.021190793	0.071901401	0.009831736	0.008539725	0.005145458	0.002166739	0.005999868	0.008342032	0.020162391	0.005995173	0.025461026	0.018045349	0.017203372	0.006677547	0.014079702	0.007732473	0.005858306	0.002338465	0.004179056	0.006319567	0.037236845	0.011124814	0.02321837
0.0025174	0.395537983	0.194022062	0.151736868	0.132558235	0.087277624	0.047364185	0.067485244	0.073446346	0.044692691	0.052280657	0.029074185	0.040821805	0.038433979	0.037561648	0.043025067	0.01814356	0.018843654	0.025473669	0.061786838	0.039437311	0.042285045	0.016809388	0.003972479	0.010108526	0.008659496	0.015922847	0.021290006	0.072291025	0.009877009	0.008567512	0.00518144	0.002166739	0.005999868	0.008408379	0.020271144	0.006013541	0.025605352	0.018138832	0.017291048	0.006690005	0.014125628	0.007769399	0.005955819	0.002385549	0.004190537	0.006354243	0.037412491	0.011175153	0.023353798
0.002534802	0.396591962	0.194783603	0.152419233	0.133190743	0.087732238	0.047623691	0.067869629	0.073837719	0.044968766	0.05254323	0.029230417	0.041016029	0.038639385	0.037801347	0.043315404	0.018268976	0.01896315	0.025656173	0.062133158	0.039687484	0.042513433	0.016898589	0.004013433	0.010181119	0.008705314	0.015998192	0.021412564	0.07271643	0.0099751	0.008623085	0.005217423	0.002200073	0.005999868	0.008461457	0.02040452	0.006050276	0.025757419	0.018262472	0.017384987	0.006739837	0.014178115	0.007798941	0.006045831	0.002401243	0.00422498	0.006423593	0.037613229	0.011200322	0.02349675
0.002551069	0.39756633	0.195483641	0.153039652	0.133768228	0.088154393	0.047867851	0.06821743	0.074211692	0.045184993	0.052843606	0.029373808	0.041238676	0.038843435	0.038027258	0.043538035	0.01837349	0.019086551	0.025829071	0.062429881	0.039901234	0.042708602	0.016987789	0.004054386	0.010271859	0.00877404	0.016103674	0.021529285	0.073157738	0.010050555	0.008669396	0.005271396	0.002233408	0.005999868	0.008532227	0.020537896	0.006098031	0.025890685	0.018365002	0.017478926	0.006777212	0.014256846	0.007828482	0.006135844	0.002401243	0.004236461	0.006466937	0.037889243	0.011250661	0.02367732
0.002568688	0.39860906	0.196221868	0.153721058	0.13438729	0.088600666	0.048136169	0.06860336	0.074594839	0.04544498	0.05315522	0.029568563	0.041470798	0.03904613	0.038246805	0.043783617	0.018575549	0.019204485	0.025934731	0.062778338	0.04013703	0.042916227	0.017086901	0.004081688	0.010344452	0.008819857	0.016194088	0.021657679	0.073587119	0.010178827	0.008752755	0.005307378	0.002266742	0.005999868	0.008576458	0.020675376	0.006131093	0.026033905	0.018473564	0.017604178	0.00678967	0.014348699	0.00788018	0.006165848	0.002464021	0.004328309	0.006475606	0.038115073	0.011426846	0.023797701
0.002585133	0.399587754	0.196935564	0.154356804	0.134965483	0.089020761	0.04838701	0.068982077	0.07495236	0.045692097	0.053422901	0.029720515	0.04170134	0.039261026	0.038479079	0.044052151	0.01865916	0.019325543	0.026098024	0.06308233	0.040368992	0.043140463	0.017146369	0.004108991	0.010453341	0.008842766	0.016269433	0.021762728	0.07396879	0.010216555	0.008845377	0.005379343	0.002266742	0.005999868	0.008682614	0.020790285	0.006182522	0.026176019	0.018591172	0.017685592	0.006814586	0.01442743	0.007939263	0.006195852	0.002495409	0.00435127	0.006484275	0.038265626	0.011477184	0.023925605
0.002602833	0.400700576	0.197671182	0.155030547	0.13556526	0.089467486	0.048664361	0.069351519	0.075359869	0.045944361	0.053712038	0.029934532	0.041935041	0.039484736	0.038691202	0.044316094	0.018812447	0.01944582	0.026266119	0.063425657	0.040586575	0.043335631	0.01724548	0.004149944	0.010489637	0.00885422	0.016354823	0.021856106	0.074485638	0.010292009	0.00890095	0.005379343	0.002300077	0.006065801	0.008775499	0.020927765	0.006233951	0.026324215	0.018693703	0.01772943	0.006814586	0.014466795	0.007998346	0.006240858	0.002495409	0.004385713	0.006527619	0.038516548	0.011577861	0.024053509
0.002619522	0.401727729	0.198361302	0.155661183	0.136154245	0.089884165	0.048912118	0.069717869	0.075704101	0.046195339	0.054006283	0.030120727	0.042146634	0.039678618	0.038923477	0.044565119	0.018882123	0.019550476	0.026376582	0.06376086	0.040795533	0.04354118	0.01732477	0.004190897	0.010544082	0.008922947	0.016455283	0.021955319	0.074918994	0.010427828	0.009002834	0.005379343	0.002300077	0.006065801	0.008837423	0.021046778	0.00627436	0.026476282	0.018841467	0.017817107	0.006839502	0.014519282	0.00808697	0.006308367	0.002495409	0.004431637	0.006544956	0.038642009	0.01160303	0.024211508
0.002637543	0.402777381	0.199107272	0.156341632	0.136776846	0.090330839	0.049183373	0.070104315	0.07610465	0.046466266	0.054306659	0.030315482	0.042396126	0.039918597	0.039139842	0.044847424	0.018958766	0.019690279	0.026544677	0.064114448	0.041026536	0.043798636	0.017443704	0.004204549	0.010544082	0.008968764	0.016525605	0.022095385	0.075356326	0.010571191	0.009049145	0.005397334	0.002300077	0.006065801	0.008908193	0.021165791	0.006314769	0.026627796	0.018986216	0.017879733	0.00685196	0.014578331	0.008109126	0.006338372	0.002495409	0.004557927	0.006562294	0.038842747	0.0116282	0.024346936
0.002654477	0.403767325	0.199806265	0.156963966	0.137363708	0.09076028	0.049435537	0.07047118	0.076501086	0.046692146	0.054577405	0.030510237	0.04262351	0.040138239	0.03936045	0.045121695	0.019056312	0.019802746	0.026645535	0.064455637	0.041262331	0.043989652	0.01757255	0.004231851	0.010580378	0.009026036	0.016631087	0.022182926	0.075722095	0.01070701	0.00911398	0.005469298	0.002366746	0.006098767	0.008952425	0.021297115	0.006355177	0.026759404	0.019097793	0.017973672	0.006876877	0.014611135	0.00818298	0.006368376	0.002558187	0.004580889	0.006622976	0.038943116	0.011653369	0.024512459
0.002672485	0.404802266	0.200570069	0.157638029	0.137995685	0.091206452	0.049723535	0.07086587	0.076902901	0.046952777	0.054882889	0.030709273	0.042855631	0.040357203	0.039592724	0.045385638	0.019132955	0.019915213	0.026780011	0.064792123	0.041512505	0.044220116	0.017711307	0.004259153	0.010616675	0.009083308	0.01673657	0.022299648	0.076207136	0.010782464	0.009215864	0.005487289	0.002366746	0.006131733	0.009036464	0.02142844	0.006395586	0.026919765	0.019239526	0.018105187	0.006914251	0.014709549	0.008249448	0.006450887	0.002589576	0.004603851	0.006640313	0.039194038	0.011678538	0.024655411
0.00268969	0.405774038	0.201277153	0.158266749	0.138559901	0.091636898	0.04997511	0.071257983	0.077271811	0.047189597	0.055155679	0.030908309	0.043084595	0.040559898	0.039803786	0.045619745	0.019244436	0.020015964	0.026938501	0.065125616	0.041767471	0.044467191	0.017770774	0.004286455	0.010671119	0.009163488	0.016857121	0.022433877	0.07659676	0.010820192	0.009280699	0.005523272	0.002433414	0.006131733	0.009120504	0.02156592	0.006424974	0.027062985	0.019357134	0.018224176	0.007013916	0.014742353	0.008301145	0.006525897	0.002636659	0.004638293	0.006657651	0.039495145	0.011703707	0.024790839
0.002707916	0.406838401	0.202022253	0.158935703	0.139172063	0.092095229	0.050245411	0.071647005	0.077678372	0.047441862	0.055456055	0.031066681	0.043308821	0.040798521	0.040024394	0.045914673	0.019369853	0.02012765	0.027048964	0.065476638	0.042025313	0.044708037	0.017830241	0.004354711	0.010743712	0.009186397	0.016952558	0.02260896	0.077113607	0.010910737	0.00932701	0.005577245	0.002433414	0.006131733	0.009186851	0.021697244	0.006494771	0.027204546	0.019486805	0.018368216	0.007038832	0.01486701	0.008315916	0.006578405	0.002652353	0.004661255	0.006674989	0.039695882	0.011779215	0.024888648
0.002725414	0.407857767	0.20272664	0.159548458	0.13976954	0.092526328	0.050508296	0.072044271	0.078056774	0.047696057	0.055761539	0.031240035	0.04352831	0.041001893	0.040247123	0.046168288	0.019474366	0.020256518	0.027188243	0.065790036	0.042251523	0.044948883	0.017919442	0.004368362	0.010780008	0.00922076	0.017073109	0.022725681	0.077487327	0.010963555	0.009364059	0.005613227	0.002466749	0.006131733	0.00927089	0.021842932	0.006531506	0.0273356	0.01958632	0.018412054	0.007076206	0.014958863	0.008352843	0.006630912	0.002652353	0.004684217	0.006692326	0.039846436	0.011879892	0.025039124
0.00274385	0.408871075	0.203477917	0.160208152	0.140380995	0.092985413	0.05077889	0.072426595	0.078452577	0.047972776	0.056060892	0.031415529	0.043769906	0.041252719	0.040469852	0.046435674	0.019537074	0.020385386	0.027361141	0.066137639	0.042517991	0.045144051	0.018048287	0.004436618	0.010888897	0.009289486	0.017173569	0.022865747	0.078012126	0.011001283	0.009447419	0.005685192	0.002533418	0.0061647	0.009319545	0.021996828	0.006571915	0.027489879	0.019749162	0.018531044	0.007113581	0.015031033	0.00838977	0.006653415	0.002668048	0.004753103	0.006718333	0.040022081	0.011930231	0.02521217
0.002761482	0.409830732	0.204209794	0.160852838	0.140976172	0.093417969	0.051050439	0.072842925	0.078852177	0.048246277	0.056351051	0.031586742	0.043994132	0.041454736	0.040709551	0.046708798	0.019641588	0.020508787	0.027495618	0.066482248	0.042750912	0.045337143	0.018127577	0.004450269	0.010943341	0.009346758	0.017238868	0.022959124	0.078361992	0.011091828	0.009475205	0.005757156	0.002566752	0.0061647	0.009368199	0.022167139	0.006641711	0.027641946	0.01986074	0.018624983	0.007200787	0.015168812	0.008441467	0.006683419	0.002699437	0.004799026	0.006761677	0.040197727	0.012081246	0.025355122
0.00278022	0.410889037	0.204968204	0.161559789	0.141588334	0.093862584	0.051327276	0.073252042	0.079257788	0.048506264	0.05664734	0.031755815	0.044224675	0.041662176	0.040926977	0.046988808	0.019773972	0.020618911	0.027654108	0.066820872	0.043003961	0.045609132	0.018286156	0.00446392	0.010997786	0.009392575	0.017349373	0.02309919	0.078795348	0.011137101	0.009521516	0.00582912	0.002566752	0.0061647	0.009447816	0.022308723	0.006707835	0.027797331	0.019996442	0.018769023	0.00725062	0.015208178	0.008515321	0.006735926	0.002699437	0.004821988	0.006787683	0.040373372	0.012131585	0.025467979
0.002798076	0.411878116	0.205698515	0.162232255	0.142185281	0.094305641	0.051591482	0.073626637	0.0796248	0.048748233	0.056924216	0.031912048	0.044464691	0.041863514	0.041145463	0.047261932	0.019899388	0.020741531	0.027822203	0.067166764	0.043244549	0.04582091	0.018415002	0.004491222	0.01105223	0.009415484	0.017429741	0.023151715	0.079260511	0.01120501	0.009586351	0.005901085	0.002566752	0.006263599	0.009492047	0.022456463	0.006766611	0.027937786	0.020117066	0.018862962	0.007263078	0.015254104	0.008559633	0.006758429	0.002730825	0.004890874	0.006839696	0.040624294	0.012131585	0.025535693
0.002816843	0.413021224	0.206437352	0.162882689	0.142795497	0.094766485	0.051874633	0.074049151	0.080033259	0.049021734	0.057257286	0.032064	0.044687339	0.042067564	0.041371374	0.047498333	0.02006661	0.020852436	0.027966285	0.067520779	0.043482262	0.046105358	0.018533936	0.004532176	0.011088527	0.009449847	0.017575407	0.023280108	0.079777358	0.011265374	0.009697497	0.005973049	0.002566752	0.006296565	0.009536279	0.022589839	0.006810693	0.028073264	0.020210549	0.018969426	0.007287994	0.015326274	0.008611331	0.00683344	0.002730825	0.004925317	0.006839696	0.040774848	0.012207093	0.025716263
0.002834807	0.414071742	0.207162878	0.163557709	0.143386605	0.095207834	0.052141336	0.07444281	0.080406282	0.049294592	0.057543358	0.032230933	0.044909986	0.042279749	0.041597285	0.047750801	0.020185059	0.020963341	0.028095959	0.067861541	0.04371614	0.046281839	0.018633048	0.004532176	0.011142971	0.009495665	0.01768089	0.023385158	0.08021469	0.01137101	0.009790119	0.006009032	0.002566752	0.006329531	0.009598202	0.022741683	0.006869469	0.028214272	0.020310064	0.019088415	0.00731291	0.015405005	0.008677799	0.006855943	0.002730825	0.00497124	0.006857034	0.041000677	0.01230777	0.025896834
0.002853586	0.415130912	0.207920853	0.16424167	0.143995406	0.095673802	0.052421917	0.0748375	0.080821069	0.049537204	0.057854972	0.032412847	0.045162635	0.042498714	0.041820014	0.048004416	0.020303507	0.021082055	0.028230435	0.068215984	0.04398165	0.046503999	0.018761893	0.004532176	0.011270008	0.009587299	0.017756235	0.023542732	0.080687804	0.011476647	0.009864217	0.006098987	0.002566752	0.006362498	0.009642434	0.022909942	0.006950286	0.028380717	0.020433704	0.01921993	0.007362743	0.015483736	0.008773809	0.006893448	0.002730825	0.005028645	0.006874372	0.041126139	0.012408447	0.026017214
0.002871816	0.416124318	0.208649686	0.164886037	0.144610045	0.096117412	0.052684948	0.075188907	0.081214341	0.049832585	0.058128783	0.032601182	0.045410547	0.04270073	0.042044864	0.048279835	0.020428924	0.021197646	0.028364911	0.068552042	0.044239492	0.046742768	0.018880828	0.004545827	0.011306305	0.009644571	0.017826556	0.023665289	0.081192724	0.011635101	0.009947576	0.00615296	0.002566752	0.006362498	0.009691088	0.023051526	0.007009063	0.028541631	0.020524172	0.019307607	0.007387659	0.015523101	0.008847662	0.006930953	0.002730825	0.005063088	0.006900378	0.041326876	0.012433616	0.026145119
0.002890895	0.417130703	0.209405312	0.165583728	0.145230522	0.09657911	0.052958039	0.075570716	0.081627229	0.050084206	0.058429159	0.032763835	0.045625299	0.042938676	0.042267593	0.048565582	0.020505567	0.02130777	0.028537809	0.068909906	0.044456117	0.046981538	0.018989851	0.004559478	0.011378897	0.00966748	0.01791697	0.023822863	0.081741378	0.011733192	0.009984625	0.006188943	0.002566752	0.006395464	0.009775128	0.023186955	0.007045798	0.028697569	0.02064178	0.019357707	0.00744995	0.015569027	0.008936286	0.006990961	0.002730825	0.005143454	0.006917716	0.041527614	0.012483955	0.026325689
0.002909308	0.41815526	0.210127794	0.166252043	0.145807653	0.097030005	0.053218427	0.075976226	0.082023982	0.050346124	0.058764272	0.03296073	0.045877948	0.043148827	0.042466988	0.048807722	0.02058221	0.021408522	0.028729919	0.069249812	0.04469383	0.047193316	0.019059229	0.00458678	0.011505934	0.00966748	0.018037522	0.023980437	0.082258225	0.01185392	0.010077247	0.006206934	0.002566752	0.00642843	0.009841475	0.023336746	0.007093553	0.028860696	0.020768435	0.019414071	0.007487324	0.015634636	0.008965828	0.007028466	0.002730825	0.005177897	0.006969728	0.041728352	0.012559462	0.026461117
0.002928477	0.419139147	0.21089586	0.166926425	0.146421939	0.097489492	0.053493941	0.076410591	0.082437819	0.050604181	0.059070777	0.033131944	0.046129019	0.043346776	0.042700323	0.049091174	0.020665821	0.021517083	0.028840381	0.069581167	0.04495263	0.047419628	0.019188075	0.004668687	0.011578527	0.009701843	0.018127935	0.024079651	0.08271146	0.011921829	0.01013282	0.006242916	0.002566752	0.006494363	0.009912245	0.023496798	0.00716335	0.02901221	0.020910168	0.01953306	0.007537156	0.015674002	0.00901014	0.007073473	0.002762214	0.005235302	0.007013073	0.041954182	0.012685309	0.026596545
0.002947188	0.420172358	0.211630608	0.167586438	0.147037462	0.097938579	0.053761966	0.076789823	0.082848493	0.050846792	0.0593875	0.033315998	0.046381668	0.043562351	0.04293578	0.049341347	0.02081214	0.021631112	0.028974858	0.069921073	0.045221974	0.047652169	0.019326832	0.004695989	0.011705564	0.009736206	0.018198257	0.024208044	0.083264089	0.011997284	0.010160606	0.006278898	0.002566752	0.006494363	0.009956476	0.023640434	0.007222126	0.029162065	0.021009683	0.019639525	0.007562073	0.015772415	0.009047067	0.007110978	0.002762214	0.005292706	0.007073754	0.042230196	0.012760816	0.026784639
0.002966536	0.42120903	0.212415899	0.168274869	0.147667848	0.09840098	0.054044603	0.07721955	0.083247776	0.051120937	0.059705244	0.033489352	0.046664319	0.043769791	0.043175479	0.049642012	0.020958459	0.021747484	0.029166967	0.070275944	0.045466396	0.047899243	0.01939621	0.004805198	0.01185075	0.009759115	0.018298717	0.024336438	0.083765033	0.012118011	0.01026249	0.006296889	0.002566752	0.006593262	0.010005131	0.023779966	0.007266208	0.029329616	0.021139354	0.019720938	0.007599447	0.015851146	0.00910615	0.007140982	0.002777909	0.005315668	0.007073754	0.042380749	0.012886663	0.026972734
0.002985483	0.422235318	0.213148211	0.168944781	0.14825701	0.098853182	0.054318723	0.077617331	0.083670789	0.051370628	0.06002401	0.033671266	0.04689802	0.043992822	0.043433208	0.049931203	0.021062973	0.021875571	0.029315851	0.070627822	0.045713694	0.04815047	0.019515144	0.004846152	0.011887046	0.009827841	0.018374061	0.024488176	0.084230196	0.012201011	0.010327325	0.006350863	0.002566752	0.006626228	0.010071478	0.023903083	0.007336005	0.029484448	0.021232837	0.019814877	0.007624363	0.015910194	0.009157847	0.007170986	0.002793603	0.00533863	0.007099761	0.042556395	0.013012509	0.027078067
0.003004901	0.423250356	0.213909057	0.169655883	0.148893588	0.099324376	0.054599891	0.078037269	0.084102977	0.051620318	0.060300886	0.033876722	0.047144353	0.044214498	0.043647452	0.050204327	0.021167487	0.022006782	0.029522369	0.070986541	0.045981121	0.048345639	0.019653901	0.004859803	0.011977787	0.009942385	0.018534797	0.024634078	0.084818607	0.01226892	0.010401423	0.006458809	0.002566752	0.006626228	0.010142248	0.024038511	0.007394781	0.029658081	0.021338383	0.019902554	0.007636821	0.015982364	0.009239086	0.007215992	0.002793603	0.005361592	0.007195118	0.042757132	0.013037678	0.02724359
0.003024075	0.424210013	0.214635105	0.170321644	0.149508758	0.099773914	0.054878857	0.078447416	0.084517447	0.051877088	0.060574698	0.034065057	0.047362263	0.044421938	0.043874423	0.05047286	0.021292903	0.022129402	0.029676056	0.071310627	0.046249506	0.048557417	0.019822391	0.004873454	0.012050379	0.009999656	0.018630233	0.024727455	0.085287745	0.012367011	0.010494044	0.006620729	0.002566752	0.006626228	0.010221864	0.024169835	0.007420496	0.029830608	0.021455992	0.020009018	0.007699112	0.016047973	0.009298169	0.007238495	0.002793603	0.005373073	0.007203787	0.042907686	0.013113186	0.02742416
0.003038871	0.424988816	0.215200651	0.170863193	0.149996718	0.10012015	0.055098784	0.078744722	0.084830989	0.052073365	0.06080049	0.034242691	0.047537538	0.044591415	0.044053667	0.050671392	0.021397416	0.022233278	0.029800927	0.071583407	0.04646709	0.04872767	0.019911592	0.004900756	0.012086676	0.010034019	0.018705578	0.024826669	0.085729053	0.012457557	0.010605191	0.006656712	0.002566752	0.006659194	0.010297058	0.024260121	0.007460905	0.02994452	0.021588678	0.020052856	0.007724028	0.0160939	0.009327711	0.007253497	0.002793603	0.005384554	0.007229793	0.0431837	0.013113186	0.027521969
0.003058656	0.426026353	0.215975155	0.171566632	0.150640196	0.100586671	0.055384065	0.079168266	0.085253053	0.052344936	0.061131516	0.034413904	0.047777555	0.04481648	0.044280638	0.050935335	0.0215298	0.022359803	0.02996422	0.071952387	0.046730683	0.048939448	0.02006026	0.004969012	0.012122972	0.010034019	0.018806038	0.025013423	0.086361197	0.01250283	0.010651501	0.006728676	0.002566752	0.006659194	0.010372251	0.024375029	0.007523354	0.030098246	0.02169724	0.020146795	0.007786319	0.016198874	0.009394179	0.007313506	0.002809297	0.005430477	0.007264468	0.043384438	0.013188694	0.027687492
0.003078106	0.427016297	0.216721821	0.17224261	0.151250412	0.101047967	0.055653117	0.079553681	0.085656766	0.052610071	0.061449261	0.034604379	0.048022309	0.045042223	0.044517155	0.051200426	0.021655217	0.022505854	0.030117907	0.0723017	0.046976064	0.04919898	0.020189106	0.004996314	0.012286305	0.010068383	0.018921566	0.025147653	0.086901898	0.012706557	0.01077191	0.006782649	0.002566752	0.006725127	0.010447444	0.024537133	0.007585804	0.030259714	0.021793739	0.020272047	0.007823693	0.016277605	0.00942372	0.007351011	0.002856381	0.005522325	0.007281806	0.043560083	0.013264202	0.02782292
0.003098147	0.428039124	0.217495107	0.172975426	0.151890528	0.101524286	0.055934066	0.079969497	0.086069022	0.052887434	0.061780287	0.034811976	0.048292328	0.045274746	0.044772763	0.051454041	0.021780633	0.022624569	0.030276397	0.072662984	0.047233906	0.049464741	0.020288218	0.005037268	0.012322602	0.010102746	0.019042118	0.025246866	0.087323328	0.012827284	0.010873794	0.006836623	0.002566752	0.00679106	0.010482829	0.024670509	0.007629886	0.03041344	0.021920394	0.020359724	0.007823693	0.016376019	0.009504959	0.007381015	0.002856381	0.005568248	0.007299144	0.043785913	0.013390048	0.028048634
0.003117833	0.429055893	0.218250037	0.17364885	0.152500921	0.101985431	0.056210608	0.080356457	0.086467672	0.053169945	0.062091901	0.034944666	0.048551293	0.045495066	0.044982765	0.051761593	0.021857276	0.022751875	0.030478112	0.073019992	0.047509	0.049691053	0.020436886	0.005078221	0.012358898	0.010137109	0.019162669	0.02540444	0.087812345	0.012895194	0.010920104	0.006890596	0.002566752	0.006824026	0.010549176	0.024844924	0.007677642	0.030583203	0.022028956	0.020484976	0.007848609	0.016421945	0.009593584	0.007486029	0.002856381	0.005602691	0.007307812	0.043936467	0.013415217	0.028191585
0.003138137	0.430084777	0.219009752	0.174349734	0.153157315	0.102460796	0.056505876	0.080787215	0.086882775	0.053460178	0.062423948	0.035165103	0.048807101	0.045726232	0.045226706	0.052031274	0.02196179	0.022883086	0.030646207	0.073391538	0.047780261	0.049902831	0.020535997	0.005091872	0.012467787	0.010171472	0.019227968	0.025562014	0.088305337	0.012985739	0.010975678	0.006890596	0.002566752	0.006889958	0.010602254	0.02500908	0.007747439	0.030773425	0.022161642	0.020572652	0.007873525	0.016500676	0.00963051	0.007531036	0.002856381	0.005637134	0.007359825	0.044162296	0.013440387	0.028334537
0.003157918	0.431144813	0.219754504	0.175014537	0.153787347	0.102926061	0.056791377	0.081193756	0.087308636	0.053724026	0.062737606	0.035366279	0.049048697	0.045964178	0.045461102	0.052289479	0.022073271	0.023004144	0.030771078	0.073743843	0.048030435	0.050124991	0.020635109	0.005105523	0.012485935	0.010205835	0.019288244	0.025678736	0.088818209	0.013038557	0.011040513	0.00696256	0.002566752	0.006889958	0.010699563	0.02515682	0.007773153	0.03093821	0.022273219	0.020654066	0.0079109	0.016585968	0.009719135	0.00756104	0.002872075	0.005671577	0.007377163	0.044337942	0.013541064	0.028477489
0.003178361	0.432213503	0.220524223	0.175698178	0.154412601	0.103408309	0.057084001	0.081605965	0.087749366	0.053984013	0.063057393	0.035543913	0.049304504	0.046191955	0.045708225	0.052551128	0.022184752	0.023155662	0.03091516	0.074094866	0.048316074	0.050340921	0.020813511	0.005160128	0.012576676	0.010251652	0.019373634	0.025801293	0.089335056	0.013144194	0.011142397	0.007052516	0.002566752	0.006922925	0.010743794	0.025267625	0.007795194	0.031116267	0.022378765	0.020766793	0.0079109	0.016599089	0.009844686	0.007613547	0.002887769	0.0057175	0.007420507	0.04476451	0.013616571	0.028643012
0.003198336	0.433221619	0.221265583	0.176399382	0.155035556	0.103870208	0.057371852	0.081992925	0.088146119	0.054261376	0.063366964	0.035749369	0.049541363	0.046431934	0.045909742	0.05283458	0.022296233	0.023268129	0.031049636	0.074445034	0.048550911	0.050587996	0.020932445	0.00518743	0.012612972	0.010274561	0.019504232	0.025941359	0.08978034	0.013242285	0.011253543	0.007106489	0.002566752	0.006955891	0.010810141	0.025401001	0.007820909	0.031283265	0.022520499	0.020885783	0.007960732	0.016684381	0.009948081	0.007681056	0.002887769	0.005751943	0.007429176	0.044814694	0.013692079	0.028733297
0.003219002	0.434277328	0.222052527	0.1770942	0.155662226	0.104346426	0.057665577	0.082409771	0.088600771	0.054516858	0.063693903	0.035948405	0.049817698	0.046667168	0.046157925	0.053105409	0.02242165	0.023411836	0.031203323	0.074817862	0.048783831	0.05080185	0.021031557	0.005228383	0.012685565	0.01029747	0.019624783	0.026151458	0.09025743	0.013295103	0.011364689	0.007106489	0.002566752	0.00705479	0.010876488	0.025540533	0.007879685	0.031437544	0.022707466	0.020948409	0.008047939	0.016736868	0.010007164	0.007741064	0.002887769	0.005763424	0.007446513	0.044940155	0.013767587	0.028853678
0.003239185	0.435298424	0.222793103	0.177773691	0.15627138	0.104814555	0.057955998	0.082818888	0.089020936	0.054787785	0.06400143	0.03614744	0.050021396	0.046920706	0.046395503	0.053371647	0.022540098	0.023546172	0.031376222	0.07515905	0.049035921	0.0510074	0.021100936	0.005242035	0.012740009	0.01037765	0.019800588	0.026303196	0.090770301	0.013400739	0.011457311	0.007124481	0.002566752	0.007120723	0.010929566	0.025686221	0.007920094	0.031593482	0.022803965	0.021054873	0.008072855	0.016815599	0.010073632	0.007801073	0.002887769	0.005797867	0.007489857	0.045191077	0.013817926	0.028966534
0.003260109	0.436353268	0.223584571	0.178472021	0.156907251	0.105296854	0.058241793	0.08323728	0.08947622	0.055090889	0.064327348	0.036359317	0.050258255	0.047164753	0.046645808	0.053640181	0.02265158	0.023683631	0.031520304	0.075535299	0.049296639	0.051271084	0.021289248	0.005282988	0.01283075	0.010389105	0.019850817	0.026478278	0.091307027	0.013476194	0.011568457	0.007232427	0.002566752	0.007153689	0.011013606	0.025829857	0.007967849	0.031777621	0.022972838	0.021123762	0.008085313	0.016900891	0.010169642	0.007868582	0.002887769	0.005820829	0.007515864	0.045542368	0.013943772	0.029139581
0.003280496	0.437358788	0.224329236	0.179167158	0.157541175	0.105769505	0.058525532	0.083666492	0.089887527	0.055393993	0.064641005	0.036543372	0.050496693	0.047399309	0.046883385	0.053883468	0.022804866	0.023820309	0.031640372	0.075886322	0.049563107	0.051532693	0.02138836	0.00531029	0.012885195	0.010434922	0.019966346	0.02662418	0.091859656	0.013574285	0.011688865	0.007268409	0.002566752	0.007285554	0.011066683	0.025967337	0.008026626	0.03192803	0.02310854	0.021223963	0.008160062	0.016999305	0.010243495	0.007898586	0.002919158	0.005843791	0.00754187	0.04579329	0.01401928	0.029259961
0.003301693	0.438362577	0.225120095	0.17989199	0.158167314	0.106259942	0.058830566	0.084095189	0.090322246	0.055702245	0.064976118	0.036733847	0.05071934	0.047621662	0.047100811	0.054165773	0.022951185	0.023954645	0.031789256	0.076280527	0.049835326	0.051802606	0.021497383	0.005323941	0.012994084	0.010469285	0.020106989	0.026746738	0.092420237	0.01364974	0.0117537	0.007286401	0.002600087	0.007384453	0.011124184	0.026123285	0.008078055	0.032097792	0.023214086	0.021317902	0.008222352	0.017051792	0.010309964	0.007951093	0.002981936	0.005889714	0.007585214	0.045918751	0.014044449	0.029357771
0.003322086	0.439337811	0.225870414	0.180559986	0.158780361	0.10672983	0.059119445	0.08454192	0.090744309	0.055989261	0.065296927	0.036952144	0.051006728	0.047857574	0.047336268	0.054440044	0.023160212	0.024080389	0.031962155	0.076636681	0.050110421	0.052064214	0.021695607	0.005337592	0.01303038	0.010492194	0.020197403	0.026910148	0.092937084	0.013747831	0.011855584	0.007286401	0.002666756	0.007417419	0.011190531	0.026264869	0.008136831	0.032257048	0.023349788	0.021355478	0.00823481	0.017123962	0.010391203	0.007973596	0.002981936	0.005935638	0.007611221	0.046219858	0.014119957	0.029523294
0.00334369	0.440371021	0.226651095	0.181238838	0.159427554	0.107233533	0.059419485	0.084992258	0.091198645	0.056275633	0.065637148	0.037146899	0.051249903	0.048086707	0.047552633	0.054712021	0.023313499	0.024203009	0.032087025	0.077019343	0.050398936	0.052313365	0.021814542	0.005337592	0.013102973	0.010549466	0.020297863	0.02705605	0.093438028	0.013808194	0.011901895	0.007322383	0.00270009	0.007417419	0.011265724	0.026414661	0.008210301	0.032420174	0.023527709	0.021424367	0.008272185	0.01725518	0.010450285	0.008048607	0.002981936	0.005981562	0.00761989	0.04647078	0.014270972	0.029771578
0.003364371	0.44129693	0.227403415	0.181953772	0.160045378	0.107716584	0.059700214	0.08544981	0.091613748	0.056528541	0.065945697	0.037315972	0.051478867	0.048293469	0.047780665	0.05499203	0.023473753	0.024362337	0.032259924	0.077375068	0.050657736	0.052558364	0.021933476	0.005337592	0.013139269	0.010572374	0.020438506	0.02724864	0.093970778	0.013928922	0.011994517	0.007358365	0.00270009	0.007450386	0.011340918	0.026560349	0.008265404	0.032572242	0.023642302	0.02150578	0.008346933	0.017353593	0.010568451	0.008108615	0.00299763	0.006004523	0.007637227	0.046771887	0.01434648	0.029907006
0.003386109	0.442354371	0.228191838	0.182683075	0.160697525	0.108219433	0.060003044	0.085896026	0.092047834	0.056820705	0.066294092	0.037504307	0.051720463	0.048517856	0.048050061	0.055285811	0.023578267	0.024501358	0.032476046	0.077765426	0.050928038	0.052799209	0.0221317	0.005337592	0.013266306	0.010595283	0.020543989	0.027435395	0.094467747	0.013996831	0.01205009	0.007376356	0.00270009	0.007483352	0.01142938	0.026714244	0.008309486	0.032722097	0.023784035	0.021587194	0.008409224	0.017432324	0.010634919	0.008183625	0.00299763	0.006073409	0.007654565	0.04692244	0.014421988	0.030087577
0.003406952	0.443363352	0.228941549	0.18334692	0.161335342	0.108701178	0.060294567	0.086336573	0.092468	0.057090345	0.066640443	0.037679801	0.052004693	0.048746989	0.048291881	0.055557787	0.023689748	0.024626321	0.032644142	0.078132696	0.051229013	0.053044208	0.022260546	0.005351244	0.013284454	0.010606737	0.020624356	0.027569624	0.095008448	0.014110013	0.012114925	0.007430329	0.002733424	0.007549285	0.011491304	0.02686814	0.008346221	0.032892965	0.023886565	0.021662345	0.008446598	0.017497933	0.010671846	0.008198627	0.003013325	0.00608489	0.007663234	0.04714827	0.014472326	0.030207957
0.003429084	0.444427715	0.229747023	0.184099852	0.161988727	0.109209402	0.060597839	0.086799278	0.092922335	0.057372856	0.067038901	0.037846734	0.052266817	0.049004594	0.048516731	0.055842387	0.023808197	0.024763	0.032759407	0.078521771	0.051507942	0.053318274	0.022419125	0.005392197	0.013357047	0.010652555	0.020739885	0.027692182	0.09552132	0.014177922	0.012189022	0.007448321	0.002766759	0.007582251	0.011601882	0.02700562	0.008393977	0.033058304	0.02401322	0.021737497	0.008496431	0.017563542	0.010767856	0.00822113	0.003013325	0.00608489	0.00768924	0.047399192	0.014573003	0.030358433
0.003450072	0.445394294	0.230505868	0.184790838	0.162639105	0.109694213	0.060893914	0.08723931	0.093357054	0.057629625	0.067360732	0.038071452	0.052506833	0.049254742	0.048740521	0.056116658	0.023919678	0.024899678	0.032903489	0.078891179	0.051768659	0.053584034	0.022518237	0.005392197	0.013465936	0.010664009	0.020825276	0.02784392	0.096034191	0.014260922	0.01226312	0.007466312	0.002800093	0.007615217	0.011685922	0.027167724	0.008441733	0.033220877	0.024121782	0.021825173	0.008533805	0.017661956	0.010826939	0.008296141	0.003013325	0.006107852	0.007723916	0.04759993	0.014623342	0.030531479
0.003472476	0.446440485	0.231301946	0.185516309	0.163297091	0.110205904	0.0612082	0.087712835	0.093816452	0.057943025	0.067685627	0.038287609	0.052729481	0.049479808	0.048955825	0.056425357	0.024010256	0.025026203	0.033061979	0.079248615	0.052097432	0.053885092	0.022706549	0.00543315	0.013556677	0.010686918	0.020895597	0.027954805	0.096582845	0.014366559	0.012318693	0.007538276	0.002800093	0.007714116	0.011743423	0.027352399	0.008537244	0.033411653	0.024251453	0.021900324	0.008558721	0.017701321	0.010930334	0.008356149	0.003029019	0.006119333	0.007741253	0.047875944	0.014724019	0.030734621
0.003493686	0.447426968	0.232078625	0.186218152	0.163918277	0.110690061	0.061506919	0.088127105	0.09426351	0.058220388	0.067989068	0.038488784	0.052966339	0.049675045	0.049227343	0.056705367	0.024107802	0.025179283	0.033201258	0.079629566	0.052361983	0.05417992	0.022855217	0.005474104	0.013592973	0.010778553	0.020960896	0.028042347	0.097115595	0.014449559	0.012346479	0.007556267	0.002800093	0.007813015	0.011827462	0.027510398	0.008573979	0.03358418	0.024366046	0.022006789	0.008608554	0.017819418	0.010996802	0.008446161	0.003044713	0.006130814	0.007758591	0.048151958	0.014799527	0.030870049
0.003516295	0.44846364	0.232891754	0.186968529	0.164575909	0.111206274	0.061819369	0.088586717	0.094702026	0.058533788	0.068349723	0.038715642	0.053231621	0.049897399	0.049475526	0.056992262	0.024226251	0.025314399	0.033354946	0.080009663	0.052678294	0.054422842	0.02304353	0.005501406	0.013738158	0.010801462	0.021106563	0.028246609	0.097616539	0.014532559	0.012494674	0.007592249	0.002833428	0.008010813	0.011920348	0.02767045	0.008662143	0.033757813	0.024498732	0.022094465	0.008670844	0.017904709	0.0110485	0.008461163	0.003044713	0.006199699	0.007819273	0.048402881	0.014925373	0.031020525
0.003537703	0.449471756	0.233643118	0.187657919	0.165179578	0.111689025	0.062115959	0.089002533	0.095144971	0.058809864	0.068708334	0.038912538	0.053452689	0.050113651	0.049692952	0.057327355	0.02437257	0.025458888	0.033523041	0.080384201	0.052968725	0.054680298	0.023182287	0.005515057	0.013774455	0.010881642	0.021156792	0.028375003	0.09807375	0.014623104	0.012550247	0.007628232	0.002833428	0.008043779	0.011960156	0.027838709	0.008713573	0.033921492	0.024568091	0.022213455	0.008695761	0.017976879	0.01115928	0.008528673	0.003060408	0.006234142	0.007862617	0.048603618	0.015051219	0.031178524
0.003560686	0.450443528	0.234468948	0.188396162	0.165822526	0.112195089	0.06243678	0.089468328	0.095618923	0.059137422	0.06903323	0.039115854	0.053699022	0.050341428	0.049944318	0.05765212	0.024463149	0.025602595	0.033671926	0.080769856	0.053271617	0.05493983	0.02329131	0.005528708	0.013865195	0.01092746	0.021312505	0.028485888	0.098622403	0.014736286	0.012568772	0.007664214	0.002866762	0.008109712	0.012013234	0.02800902	0.008790716	0.03410895	0.024709824	0.022319919	0.008695761	0.018101537	0.011233134	0.008573679	0.003060408	0.006245623	0.007888623	0.04885454	0.015151897	0.031381666
0.003582468	0.451443856	0.235209437	0.189074376	0.166447603	0.112674573	0.062747248	0.08990733	0.096056806	0.059428299	0.069339736	0.039287067	0.053926406	0.050561748	0.050180835	0.057926392	0.024581597	0.025733026	0.033772783	0.081140973	0.053538086	0.055191057	0.023420155	0.005528708	0.013901492	0.010950368	0.021453148	0.028643462	0.099147202	0.014826832	0.012661393	0.007682205	0.002866762	0.008142678	0.012123812	0.028148552	0.00885684	0.034272629	0.024827432	0.022388807	0.008695761	0.01819995	0.011277446	0.008603683	0.003091797	0.006291547	0.007905961	0.049130555	0.015252574	0.031592332
0.003605709	0.452556677	0.236012475	0.189839442	0.167120982	0.113184606	0.063070713	0.090372096	0.096526644	0.059737194	0.06966974	0.039479682	0.0542059	0.050806473	0.050458716	0.058255747	0.024693078	0.025869704	0.033993708	0.081552709	0.053829476	0.055471352	0.023608468	0.005624266	0.013992233	0.010961823	0.021563654	0.028789364	0.099660074	0.01487965	0.012735491	0.007736178	0.002966766	0.008208611	0.012216698	0.028331175	0.008922963	0.034441839	0.024929963	0.02253911	0.008708219	0.018278681	0.011380841	0.00865619	0.003091797	0.006325989	0.007931967	0.049406569	0.015277743	0.03172776
0.003627486	0.453558736	0.236780628	0.190549586	0.167745529	0.113677556	0.063366642	0.090808521	0.096944278	0.060030645	0.07000894	0.039689419	0.054452233	0.051049164	0.050696293	0.058546085	0.024811527	0.0259892	0.03419062	0.081933661	0.054110322	0.05571635	0.023767047	0.005624266	0.01411927	0.010984731	0.021699274	0.028941102	0.100188848	0.014955105	0.01281885	0.007772161	0.002966766	0.008208611	0.012291892	0.028483019	0.008985412	0.034618237	0.025059633	0.022633049	0.008745593	0.01841646	0.011439924	0.008716198	0.003091797	0.006360432	0.007975311	0.049657491	0.01537842	0.031900807
0.00365107	0.454643867	0.237610199	0.19130603	0.168421384	0.114201356	0.063687316	0.091253191	0.097413168	0.060333105	0.070349161	0.039897015	0.054711198	0.051284398	0.050938113	0.058855932	0.024909073	0.026136813	0.034397138	0.082335562	0.054429509	0.055961348	0.023935538	0.00566522	0.014173714	0.011019094	0.021844941	0.029075332	0.100630156	0.015038105	0.012883686	0.007808143	0.002966766	0.008241577	0.012380354	0.028665642	0.009044189	0.034796294	0.025213429	0.022777089	0.008770509	0.018462386	0.011521163	0.008783708	0.003091797	0.006394875	0.008009986	0.049833137	0.015479097	0.032028711
0.003673119	0.455629484	0.238390097	0.192017771	0.169017446	0.114691543	0.06398464	0.09170559	0.097841243	0.060647149	0.07068836	0.040100331	0.054930687	0.051517598	0.051173569	0.059156598	0.025006619	0.026265681	0.034579641	0.082697701	0.054699811	0.05618766	0.024044561	0.005692522	0.014282603	0.011076366	0.022030791	0.029262087	0.101150979	0.015143741	0.012929996	0.007826134	0.0030001	0.00830751	0.012495356	0.02881133	0.009099291	0.034960526	0.025334053	0.022858503	0.008782967	0.018554239	0.011624558	0.00887372	0.003107491	0.006406356	0.008027324	0.050058967	0.015554605	0.032209281
0.003697014	0.456651445	0.239219841	0.192757931	0.169699494	0.115221523	0.064310088	0.092162627	0.098300324	0.060959906	0.071070471	0.040325049	0.055197548	0.051748087	0.051413268	0.059453821	0.025152938	0.026422666	0.034733329	0.083094045	0.054962445	0.056467955	0.024193229	0.005719824	0.014300751	0.011122184	0.022151342	0.029407988	0.101723487	0.015249377	0.012976307	0.007916089	0.0030001	0.008373442	0.012605934	0.028954966	0.009143374	0.035142454	0.025499911	0.022946179	0.008857716	0.018665774	0.011705797	0.008926227	0.003123185	0.006429318	0.008088006	0.050309889	0.015579774	0.032322138
0.003719317	0.457613699	0.23999826	0.193462328	0.170324925	0.115711911	0.064620042	0.092616056	0.098742953	0.061246922	0.071392302	0.040577589	0.055456514	0.051987388	0.05165827	0.059792357	0.025257452	0.026564811	0.034863002	0.083464735	0.055230831	0.056706725	0.024292341	0.005719824	0.014391492	0.011168001	0.022291986	0.029583071	0.102212504	0.01529465	0.013022618	0.008006045	0.0030001	0.008472341	0.012659012	0.029119121	0.009180109	0.035312216	0.025584348	0.023027593	0.008857716	0.018731383	0.011794421	0.008956231	0.003154574	0.006475241	0.008105343	0.050636088	0.015655282	0.03246509
0.003743436	0.458629603	0.240822698	0.19422005	0.170999542	0.116230636	0.064944388	0.093089065	0.099209627	0.061541659	0.071741718	0.040838689	0.05573127	0.052238214	0.051909636	0.060096466	0.025396803	0.02672492	0.035011887	0.083861934	0.055550976	0.056960028	0.02437163	0.005815382	0.014482233	0.011259636	0.022487882	0.029758153	0.102844648	0.015430469	0.013096716	0.008042027	0.0030001	0.008505308	0.012738628	0.029270965	0.009242558	0.035488614	0.025738143	0.023134057	0.008920006	0.018816675	0.011860889	0.009046244	0.003170269	0.006498203	0.0082007	0.050962286	0.015806297	0.032623089
0.00376602	0.459527821	0.241589199	0.194953504	0.171630282	0.11671816	0.065246852	0.093538888	0.099650042	0.061838971	0.072092156	0.041091229	0.056001289	0.052467347	0.052165244	0.060393689	0.025473447	0.026852226	0.035179982	0.084233479	0.055822237	0.057240323	0.024520298	0.005869987	0.014572974	0.011305453	0.022688801	0.029874875	0.103397277	0.015551196	0.013143027	0.008096001	0.0030001	0.008538274	0.012831514	0.029463848	0.009316029	0.035668883	0.02587083	0.023240522	0.008969839	0.018895406	0.011934743	0.009076248	0.003185963	0.006521165	0.008244045	0.051238301	0.015881805	0.032826231
0.003790346	0.460637181	0.242425903	0.195711225	0.172313214	0.117248944	0.065571785	0.093989226	0.100131586	0.062174252	0.072443616	0.041285984	0.056252359	0.05269648	0.052432518	0.06069665	0.025668539	0.026999839	0.035376894	0.084616996	0.056128004	0.057537227	0.024579765	0.005938242	0.014645566	0.011362725	0.02285456	0.030038285	0.103914124	0.015671923	0.013235648	0.008131983	0.0030001	0.00857124	0.012950939	0.029638263	0.009374805	0.035849152	0.026006532	0.023328198	0.009019671	0.019026624	0.012008597	0.009151258	0.003217352	0.006555608	0.008261382	0.051489223	0.015957313	0.032961659
0.003813117	0.4616003	0.243188228	0.196427437	0.172946784	0.117730539	0.065889596	0.094434411	0.100594148	0.062462554	0.072765447	0.041536384	0.056498692	0.052922901	0.052666914	0.061013382	0.02578002	0.0271537	0.035578609	0.084992817	0.05638968	0.057827903	0.024738344	0.005951893	0.014718159	0.011362725	0.022965065	0.030225039	0.104383262	0.015770014	0.013272697	0.008167965	0.0030001	0.008604207	0.013008439	0.029786003	0.009448275	0.036027761	0.026142234	0.023403349	0.009069504	0.019092233	0.012067679	0.009196264	0.003233046	0.006601532	0.008322064	0.051639776	0.01605799	0.033127182
0.003837839	0.462708795	0.244028151	0.197195057	0.173635732	0.118259564	0.06622929	0.094904844	0.101091512	0.0627914	0.073111798	0.041797484	0.056775027	0.05317576	0.05291828	0.061363394	0.025940274	0.027309123	0.035770718	0.08540498	0.056691614	0.058104045	0.024807723	0.006020149	0.014736307	0.011442906	0.023085617	0.030435138	0.104943843	0.015875651	0.013356057	0.008239929	0.0030001	0.008670139	0.013105748	0.029929639	0.009503378	0.036218537	0.026283967	0.023509813	0.009169169	0.019230012	0.012163689	0.009241271	0.003233046	0.006635974	0.008365408	0.051915791	0.016083159	0.0333228
0.003860721	0.463591437	0.244783603	0.197899454	0.174265941	0.11875784	0.066542401	0.095344362	0.101544266	0.063075841	0.073449976	0.0419901	0.05702136	0.053403537	0.053135706	0.061652584	0.026072658	0.027453611	0.035982038	0.085776953	0.056959999	0.058313747	0.024936568	0.006020149	0.014754455	0.011523086	0.023291559	0.030557695	0.105436835	0.01594356	0.013420892	0.008275912	0.0030001	0.008736072	0.013216327	0.030085587	0.009580522	0.036384981	0.026431731	0.023578702	0.009219001	0.019282499	0.012244928	0.009286277	0.003264435	0.006670417	0.008382746	0.052241989	0.016133498	0.033488323
0.003885699	0.464660992	0.245612913	0.19867378	0.174966389	0.119290685	0.066874017	0.095796761	0.102027076	0.063422061	0.073816761	0.042210537	0.057324539	0.053691648	0.053415708	0.061978497	0.026205042	0.027611377	0.036145331	0.086209639	0.05723797	0.058571203	0.025164526	0.006102056	0.014790752	0.011557449	0.023407087	0.03071527	0.105973561	0.016049196	0.013467203	0.008365867	0.0030001	0.008900903	0.01329152	0.030241534	0.009642971	0.036576862	0.026552355	0.023710217	0.009268834	0.019413718	0.012355709	0.009376289	0.003280129	0.006670417	0.008443427	0.052467819	0.016158667	0.033646322
0.003908829	0.465613726	0.246388461	0.199375303	0.175611636	0.119794487	0.067180373	0.096229064	0.102454835	0.063754124	0.074132461	0.042390311	0.057562977	0.053932305	0.053651164	0.062290638	0.026330458	0.027767581	0.036347045	0.086613678	0.057517857	0.058828659	0.025293371	0.006143009	0.014881493	0.011683447	0.023522616	0.030861171	0.106462578	0.016177469	0.013522776	0.008491805	0.0030001	0.008999802	0.013344598	0.030424157	0.009701747	0.036757684	0.026685042	0.023829206	0.009281292	0.019492448	0.01249603	0.009406293	0.003295824	0.006681898	0.008556122	0.05259328	0.016309683	0.033849464
0.003934174	0.466715299	0.247225774	0.200140688	0.17630713	0.120337431	0.067510741	0.096698467	0.10296264	0.064057872	0.074517637	0.04263001	0.057836154	0.054185165	0.05390359	0.06263147	0.026414069	0.027933157	0.036563168	0.087024559	0.057830334	0.059079886	0.025471773	0.006211265	0.014917789	0.011740719	0.023713489	0.031036254	0.106987377	0.016268015	0.013569087	0.008527787	0.0030001	0.009164634	0.013415368	0.030604728	0.009738483	0.036945694	0.026856931	0.023923145	0.00935604	0.019617106	0.012577269	0.009436297	0.003311518	0.006716341	0.008582128	0.052743834	0.016435529	0.034045082
0.003957505	0.467629093	0.247989926	0.200826245	0.176933623	0.120829778	0.067827377	0.097177659	0.103396726	0.064346818	0.074863988	0.042863288	0.058125121	0.054403451	0.054154956	0.062928693	0.026560388	0.02808077	0.036750474	0.087404228	0.058100637	0.059370562	0.025570885	0.006211265	0.014935937	0.011775082	0.023884271	0.031187992	0.107571812	0.016373651	0.013652446	0.008617743	0.0030001	0.009230566	0.013499407	0.030789403	0.009797259	0.037103844	0.026938352	0.023979509	0.009380957	0.019669593	0.012628967	0.009496306	0.003327213	0.006727822	0.008590797	0.052994756	0.016485867	0.03418051
0.003983138	0.468659708	0.248842376	0.201606638	0.177614078	0.121372621	0.0681645	0.097667672	0.103874158	0.064673089	0.07526551	0.043120108	0.058363559	0.054641397	0.054424352	0.063237392	0.02672761	0.028225258	0.036976202	0.087821521	0.05842845	0.059650857	0.025769109	0.006293172	0.015062974	0.011843808	0.024009845	0.031403927	0.108168174	0.016494379	0.013680233	0.008689707	0.0030001	0.009362432	0.013556908	0.030969974	0.009859709	0.037280242	0.02705596	0.024073448	0.009405873	0.019715519	0.012776674	0.009541312	0.003342907	0.006727822	0.008608135	0.053295862	0.016586545	0.034383652
0.004006698	0.469617634	0.249613574	0.202325723	0.178262687	0.121880242	0.068470929	0.09810719	0.104316787	0.064959461	0.075593471	0.043310583	0.058638315	0.054878665	0.054658747	0.063515106	0.026859994	0.028396302	0.037168312	0.088203756	0.058699711	0.059924923	0.026006977	0.006320474	0.015135567	0.011889626	0.02413542	0.03153232	0.108760561	0.016584924	0.01375433	0.008779663	0.0030001	0.009362432	0.013663063	0.031097194	0.009933179	0.037449451	0.027191662	0.024161124	0.009430789	0.019774567	0.012820986	0.009578817	0.003342907	0.006762264	0.008634141	0.053546784	0.016636883	0.034549175
0.00403272	0.470689785	0.250467939	0.203111544	0.178952874	0.122418714	0.068817378	0.098592565	0.104806241	0.065269	0.075946975	0.04352246	0.058911492	0.055155251	0.054926022	0.063898398	0.027006313	0.028529075	0.037283577	0.088609078	0.059018898	0.060207293	0.026175468	0.006334125	0.015317048	0.011923989	0.024245925	0.031719075	0.109420535	0.016683015	0.013828427	0.008851627	0.0030001	0.009593196	0.013724987	0.031273661	0.009999302	0.037657369	0.027306255	0.024323952	0.00955537	0.019859859	0.012931767	0.009713836	0.00338999	0.006785226	0.008712161	0.053847891	0.016662052	0.034789936
0.004056466	0.471595791	0.251230611	0.203803169	0.179592282	0.122924024	0.069135483	0.09904651	0.105261842	0.065583044	0.076285152	0.043723636	0.059159404	0.055403365	0.055149812	0.064192178	0.027166567	0.028685279	0.037398843	0.089010125	0.0593285	0.060483436	0.026314225	0.006361427	0.015389641	0.011969806	0.02432127	0.031894157	0.109989067	0.016750924	0.013893263	0.008923592	0.0030001	0.009626162	0.013804604	0.031419349	0.010054405	0.037833214	0.027426879	0.024430416	0.009567828	0.019964834	0.013013006	0.00974384	0.003437073	0.00683115	0.008720829	0.054199182	0.016712391	0.034955459
0.004082615	0.472648039	0.252082279	0.204578452	0.180274861	0.12347772	0.06948788	0.099564862	0.105758258	0.065911889	0.076678501	0.043926952	0.059432581	0.055686731	0.055442541	0.064523829	0.027291983	0.028832892	0.037586149	0.089447513	0.05963235	0.060749196	0.026452981	0.006416032	0.015425937	0.011969806	0.024487028	0.032069239	0.110720604	0.016879197	0.013976622	0.008977565	0.003033434	0.009692095	0.013919605	0.031597868	0.010138896	0.0380168	0.027526394	0.024568193	0.009567828	0.020017321	0.013086859	0.009796347	0.003484157	0.006865593	0.008764174	0.054475196	0.016787899	0.035128506
0.004106558	0.473613754	0.252858348	0.20529179	0.180911969	0.123984236	0.069801873	0.100048692	0.106211327	0.066214993	0.077035069	0.044111006	0.059659966	0.05592671	0.055674816	0.064844004	0.027424367	0.028982066	0.037715823	0.089834451	0.059911279	0.061033644	0.02661156	0.006429683	0.015480382	0.012061441	0.02460758	0.032174289	0.111301064	0.016962197	0.014032195	0.00904953	0.003033434	0.009692095	0.014012491	0.03175792	0.010190325	0.038189328	0.027610831	0.024649607	0.009617661	0.020122295	0.013190254	0.009841353	0.003484157	0.006911517	0.008824855	0.054701026	0.016838237	0.035271458
0.004133068	0.474653022	0.253693052	0.206074098	0.18159791	0.124551799	0.070143108	0.100554163	0.106727042	0.066572153	0.077422288	0.044365686	0.05990472	0.056199229	0.055956939	0.065213524	0.027570686	0.029146861	0.037903129	0.090262433	0.060224715	0.061349235	0.026809784	0.006456985	0.015516678	0.012130167	0.024753246	0.032331863	0.111897426	0.017045197	0.014087768	0.009103503	0.003066769	0.009922859	0.014114223	0.031934387	0.010278489	0.038396139	0.027758595	0.024749809	0.009617661	0.020220709	0.013264108	0.009908862	0.003499851	0.006922997	0.008868199	0.054977041	0.016938914	0.035482124
0.00415724	0.475670657	0.254450679	0.206781369	0.182230595	0.125061933	0.070464958	0.100994711	0.107161445	0.066857238	0.077797247	0.044609665	0.060165264	0.056427684	0.056213608	0.065518781	0.02770307	0.02929135	0.038090435	0.090663908	0.060487349	0.061588004	0.02693863	0.006497939	0.015571123	0.012187439	0.024913981	0.032477765	0.112489812	0.017196107	0.014152604	0.009157476	0.003066769	0.010021758	0.014202686	0.032090335	0.010318898	0.038575855	0.027879219	0.024806172	0.009642577	0.020319122	0.013337961	0.009968871	0.00353124	0.007003364	0.008902875	0.055303239	0.017014422	0.035625075
0.004184031	0.476769633	0.255302259	0.207565913	0.182935643	0.125623969	0.070827342	0.101530067	0.107662606	0.06718737	0.078188552	0.044819402	0.060421072	0.056669697	0.056461791	0.065886006	0.027821519	0.029442868	0.038330572	0.091100441	0.060816122	0.061868299	0.027136854	0.006525241	0.015625567	0.012313437	0.025069694	0.032664519	0.113106053	0.017324379	0.014171128	0.00921145	0.003066769	0.01008769	0.014344226	0.032240127	0.010407062	0.038752253	0.028029999	0.024881324	0.009729784	0.020456901	0.013433971	0.010013877	0.003578323	0.007072249	0.00893755	0.05565453	0.01708993	0.035790598
0.004208498	0.477684293	0.256102948	0.208308627	0.183576998	0.126139127	0.071140233	0.10197113	0.108118523	0.067476316	0.078518556	0.04505054	0.060686353	0.056894762	0.056709975	0.066214214	0.027946935	0.029606101	0.038508273	0.09148182	0.061067254	0.062148594	0.027285522	0.006566194	0.015752604	0.012370709	0.025195268	0.032845437	0.113658682	0.017430016	0.014217439	0.009247432	0.003066769	0.010153623	0.014419419	0.032396074	0.010469512	0.038925886	0.028174748	0.024962738	0.009779616	0.020548754	0.013485669	0.010043881	0.003594017	0.007095211	0.00893755	0.055905453	0.017240945	0.035910979
0.004235633	0.478787596	0.25697619	0.209120312	0.18430487	0.126708449	0.071484185	0.102470933	0.108604498	0.067818676	0.078904753	0.045258136	0.060946898	0.05717745	0.056981492	0.066563078	0.028093254	0.02977402	0.038705185	0.091947	0.061378772	0.062449651	0.027384634	0.006620799	0.015770752	0.012405072	0.025361027	0.033003011	0.114274923	0.017580925	0.014282274	0.009355378	0.003066769	0.010318455	0.014525575	0.032580749	0.010502573	0.039131591	0.028292356	0.025081727	0.009841907	0.020634046	0.013633376	0.010096388	0.003609712	0.007129654	0.008963556	0.056081098	0.017391961	0.036099073
0.004260413	0.479713505	0.25777192	0.209876756	0.184963032	0.127229235	0.071805961	0.102917149	0.109068957	0.068135937	0.079239866	0.045470013	0.061216917	0.057445901	0.057222252	0.066872925	0.028309249	0.029938034	0.038993348	0.092361729	0.061650992	0.062717488	0.027592769	0.006730008	0.015861493	0.012553979	0.02550167	0.033166422	0.114787794	0.017686562	0.014300798	0.009355378	0.003066769	0.01045032	0.014609614	0.032734645	0.01056135	0.039314625	0.028431074	0.025150616	0.009879281	0.020706216	0.013722	0.010171399	0.003625406	0.007175578	0.0090069	0.056407297	0.017492638	0.036302215
0.00428786	0.480811616	0.258654818	0.210672795	0.185654457	0.127791271	0.07216438	0.103405616	0.109566638	0.06848988	0.079628107	0.045724693	0.061467987	0.057712997	0.05752983	0.067198838	0.0284486	0.03008799	0.03919026	0.092825198	0.061942381	0.062981173	0.027800904	0.006811915	0.015934086	0.012634159	0.025612176	0.033323996	0.115419938	0.017807289	0.014337847	0.009391361	0.003100103	0.01045032	0.014675961	0.032939839	0.01064584	0.039512036	0.028554714	0.025244555	0.009929113	0.020837434	0.013810625	0.01025391	0.0036411	0.007255944	0.009041576	0.056683311	0.017643654	0.036497833
0.00431268	0.481753101	0.259434977	0.211417425	0.18630572	0.128303113	0.072488873	0.103889446	0.110024137	0.068778826	0.080008173	0.045908748	0.061723794	0.057952298	0.057781195	0.067525898	0.028643692	0.0302645	0.039358356	0.093218549	0.062224186	0.063219942	0.027959483	0.006825566	0.015970382	0.01271434	0.025727704	0.03351075	0.115968592	0.017965744	0.014384158	0.009409352	0.003100103	0.01045032	0.01477327	0.033081423	0.010722984	0.03969894	0.028675338	0.025363544	0.009966488	0.020988335	0.01391402	0.010298916	0.003656795	0.007267425	0.00908492	0.056984418	0.017794669	0.036640785
0.004340427	0.482800157	0.260306739	0.212239008	0.187025453	0.128886453	0.072842519	0.10441192	0.110515174	0.069122473	0.080362698	0.046148446	0.061987497	0.058225495	0.058067561	0.067866729	0.028810914	0.030443353	0.039531254	0.093677316	0.062556792	0.06351477	0.028187441	0.00688017	0.016061123	0.012748703	0.025858302	0.033685832	0.116727959	0.018086471	0.014448993	0.009445334	0.003100103	0.010549219	0.01484404	0.033329708	0.010789107	0.039893586	0.028823102	0.025470008	0.009991404	0.021112992	0.014032185	0.010366425	0.003688184	0.00732483	0.009171608	0.057285524	0.017870177	0.03679126
0.004365448	0.483763275	0.261089943	0.212961287	0.187687685	0.12940347	0.073167893	0.104871533	0.110970775	0.069419785	0.080704963	0.046398846	0.062252779	0.058472931	0.058328472	0.06816051	0.028929363	0.030595652	0.039732968	0.094054419	0.062853933	0.063792989	0.028365842	0.006893821	0.016115567	0.012828883	0.025938669	0.033814226	0.117280588	0.018199653	0.014504566	0.009607254	0.003100103	0.010582185	0.014919234	0.033512331	0.010825842	0.040072749	0.028925632	0.02559526	0.01001632	0.02124421	0.014172507	0.010403931	0.003735267	0.00732483	0.009223621	0.057737184	0.017920515	0.036904117
0.004393463	0.484864848	0.261957878	0.213791491	0.18838654	0.129984097	0.07353057	0.105387824	0.111494716	0.069771797	0.081113637	0.046674928	0.062513323	0.05874884	0.058606353	0.06848298	0.029117487	0.030780754	0.039977907	0.094467865	0.063187498	0.064089894	0.02851451	0.006948426	0.016133716	0.012863246	0.026034106	0.033989308	0.118000199	0.018312835	0.014569401	0.009769174	0.003100103	0.010648118	0.015038658	0.033684694	0.010936048	0.040268501	0.02909149	0.025707987	0.010078611	0.021336063	0.014298058	0.010433935	0.003735267	0.007428158	0.009240958	0.057937922	0.017996023	0.037054593
0.004418866	0.485808063	0.262735078	0.214556877	0.189065227	0.130508751	0.073850144	0.105833009	0.111963605	0.070078118	0.081496769	0.046878244	0.062789658	0.059000344	0.058846052	0.06878135	0.029263806	0.030936177	0.040102778	0.094861643	0.063489431	0.064378493	0.028692912	0.006989379	0.016151864	0.012943427	0.026134566	0.034164391	0.118695955	0.018426017	0.014615712	0.009823147	0.003100103	0.010681084	0.015113851	0.033844746	0.011002171	0.040454852	0.029209099	0.025845765	0.010115985	0.021395111	0.014357141	0.010486442	0.003766656	0.007497044	0.009336315	0.058213936	0.018021193	0.037295353
0.004447181	0.486859446	0.263604231	0.215359302	0.189779298	0.131097367	0.074219063	0.106365789	0.112465082	0.070423695	0.081885009	0.047060158	0.063077047	0.059239645	0.0591356	0.069142838	0.029431028	0.031111906	0.040362126	0.095301597	0.063801909	0.064679551	0.028920869	0.007030333	0.016297049	0.013035062	0.026270186	0.034362817	0.11936388	0.018584471	0.014652761	0.009877121	0.003100103	0.010681084	0.015189045	0.034025317	0.011046253	0.0406871	0.029332738	0.025952229	0.010128443	0.021500085	0.014467922	0.010561452	0.003829433	0.007565929	0.009388328	0.058690688	0.01812187	0.037543638
0.004472845	0.487783625	0.264380823	0.216074874	0.19042313	0.131619761	0.074547375	0.106833645	0.112928277	0.070742244	0.082299814	0.047254913	0.063347066	0.059494538	0.059407117	0.069496293	0.029535542	0.031272015	0.040544629	0.095724022	0.064089464	0.06496815	0.029079448	0.007043984	0.016333345	0.013092334	0.02631037	0.034479539	0.119912534	0.018682562	0.014699072	0.009985067	0.003100103	0.010747017	0.015277507	0.034191524	0.011090335	0.040867922	0.029447331	0.026127582	0.010178276	0.021598499	0.014578702	0.010658966	0.003845128	0.007611853	0.009475016	0.058866334	0.018197377	0.037701637
0.004498845	0.48877703	0.265177075	0.216840579	0.191103585	0.132150495	0.074867902	0.107329842	0.113400646	0.071035051	0.082651273	0.047483911	0.063599715	0.059752821	0.059665907	0.069799254	0.029660958	0.031422752	0.040707922	0.096143026	0.064394273	0.065277512	0.029317317	0.007098588	0.016405938	0.013172514	0.026420876	0.034625441	0.120512871	0.018773108	0.014791694	0.009985067	0.003100103	0.010812949	0.015383663	0.034326952	0.011119723	0.041054274	0.029577002	0.026277884	0.010190734	0.021716595	0.014659941	0.010703972	0.003876516	0.007657777	0.009501023	0.059142348	0.018247716	0.037859636
0.004525955	0.489755724	0.266026481	0.217613946	0.191808279	0.132706652	0.075211268	0.107806973	0.11390244	0.071366471	0.083051774	0.047710769	0.063894999	0.060011782	0.059944848	0.070164184	0.029765471	0.031590671	0.040909637	0.096589393	0.064734548	0.065559883	0.029535363	0.007153193	0.016551123	0.013218332	0.026541427	0.034841375	0.121089355	0.018863654	0.014875053	0.010075023	0.003100103	0.010812949	0.015480972	0.034468537	0.011163806	0.041235095	0.029688579	0.026365561	0.010253024	0.021828131	0.01474118	0.010733976	0.003907905	0.007726662	0.009553036	0.059443455	0.018323224	0.038017636
0.004553244	0.490737015	0.266859183	0.218403918	0.192527128	0.133264267	0.075570788	0.108304715	0.114388098	0.07167601	0.083434906	0.047926926	0.06417765	0.060306672	0.060245002	0.070507311	0.029932693	0.031745313	0.041111351	0.09704987	0.065039357	0.065890008	0.029693942	0.007207798	0.01658742	0.013298512	0.026606726	0.034993113	0.121681741	0.019044745	0.014921364	0.010111005	0.003100103	0.010878882	0.015560588	0.034642952	0.011196867	0.041420894	0.029830312	0.026515863	0.010315315	0.021919983	0.014888887	0.010801485	0.003954988	0.007784067	0.009613718	0.059819838	0.018348393	0.038183159
0.004580985	0.491744266	0.267693365	0.21917537	0.193215191	0.133830524	0.075926489	0.108793697	0.1148804	0.071992628	0.083842558	0.048173045	0.064439774	0.060575123	0.060538792	0.070856175	0.030092947	0.031906203	0.041327474	0.097480846	0.065359502	0.066232591	0.029862433	0.007221449	0.016714457	0.013332875	0.026722254	0.03519154	0.122317861	0.019142836	0.014958413	0.010146987	0.003100103	0.010977781	0.015622512	0.034839938	0.011255643	0.041600057	0.029978077	0.02665364	0.010365147	0.022038079	0.01494797	0.010823988	0.003954988	0.007864433	0.00966573	0.060120944	0.01844907	0.038296015
0.004608721	0.492696135	0.268541552	0.219988971	0.193917939	0.134394369	0.076270662	0.1092935	0.115387889	0.072318899	0.084192996	0.048414884	0.064724004	0.060851032	0.060815612	0.071202744	0.030232299	0.032056158	0.04151478	0.09790327	0.065666228	0.066531572	0.030011101	0.007276053	0.01687779	0.013390147	0.026777507	0.035454163	0.122854587	0.019248472	0.015004724	0.010200961	0.003100103	0.011010747	0.015741937	0.035038977	0.011318093	0.041779219	0.030125841	0.026785155	0.010464812	0.022156176	0.015095677	0.010868994	0.003970683	0.007887395	0.009717743	0.060246406	0.018499409	0.038446491
0.004636645	0.493643677	0.269378692	0.220816302	0.194616618	0.134954044	0.07661645	0.109788666	0.115895694	0.072627151	0.084547521	0.048671705	0.064989286	0.061105247	0.061110463	0.071510296	0.03037165	0.032235793	0.041678073	0.09833168	0.065955701	0.06687623	0.030130035	0.007317007	0.016895938	0.013470327	0.026862898	0.03562341	0.123554319	0.019354109	0.015078821	0.010254934	0.003100103	0.01107668	0.015790591	0.035223652	0.011362175	0.041974418	0.030264559	0.026897882	0.010502186	0.022234907	0.015162146	0.010914001	0.004049155	0.0079448	0.009787094	0.060547512	0.018549747	0.038649633
0.004664751	0.494651793	0.270223226	0.221590309	0.195327681	0.135512865	0.076962899	0.11031011	0.116400652	0.072930898	0.084944957	0.048900703	0.065260884	0.061382511	0.061374556	0.071848832	0.03054584	0.03240996	0.041836563	0.098769069	0.066295975	0.067160677	0.030298525	0.007371611	0.017004827	0.013573417	0.026948288	0.035792656	0.12422622	0.019437109	0.015134394	0.010326899	0.003100103	0.011142612	0.015861361	0.035453469	0.011420952	0.042187313	0.030400261	0.027029397	0.010601851	0.022353003	0.015280311	0.010951506	0.004127627	0.008002204	0.009830438	0.060823526	0.018751101	0.038867822
0.004692966	0.495623565	0.271048273	0.22237581	0.196041752	0.136077162	0.077318821	0.110830008	0.116906558	0.073289346	0.085379173	0.049153242	0.065554589	0.061643506	0.061666225	0.072194253	0.030726997	0.032607558	0.04202387	0.099202182	0.066620913	0.067440972	0.030387726	0.007412565	0.017095568	0.013642143	0.027058794	0.03597941	0.124782825	0.019542745	0.015208492	0.010362881	0.003100103	0.011175579	0.015923285	0.035588897	0.011454013	0.042383617	0.030545009	0.027211012	0.0106766	0.022412051	0.015339394	0.01105652	0.00417471	0.008013685	0.009917126	0.061099541	0.018851778	0.039010774
0.004721303	0.496619566	0.271898983	0.223164185	0.196771393	0.136650202	0.077679296	0.111341662	0.117410251	0.073636853	0.08574698	0.04938224	0.065862505	0.061926193	0.061962136	0.072530494	0.030894218	0.032766886	0.042220781	0.09964684	0.066935308	0.067758639	0.030526483	0.007439867	0.017204457	0.013699415	0.027184368	0.036131148	0.125506411	0.019678563	0.015319638	0.010434845	0.003133438	0.011208545	0.01602944	0.035769468	0.011509116	0.042572181	0.030677696	0.027304951	0.010726432	0.022530147	0.015450175	0.011116529	0.004221793	0.008025166	0.009943133	0.061450832	0.018952455	0.03922144
0.004749585	0.4975948	0.272736818	0.223960863	0.197523503	0.137226257	0.078039991	0.111850224	0.117922802	0.073973421	0.086155654	0.04962836	0.066179896	0.062221083	0.062260169	0.072850669	0.03103357	0.032933243	0.042412891	0.100087649	0.067279416	0.068101222	0.030714795	0.00748082	0.017258902	0.013802504	0.027309943	0.036323739	0.126043137	0.019769109	0.015430784	0.010542792	0.003166772	0.011274477	0.016109057	0.035952091	0.011542177	0.042784522	0.030810382	0.027423941	0.010813639	0.022641683	0.015479716	0.011184038	0.004268876	0.008094052	0.009977808	0.061726846	0.019078302	0.039462201
0.004778277	0.498593397	0.273582918	0.224756582	0.198244475	0.137800301	0.078396426	0.112370637	0.1184189	0.074318998	0.086544916	0.049853077	0.066513077	0.062488179	0.062569868	0.073199533	0.031207759	0.033116002	0.042547367	0.10054727	0.067591893	0.068441728	0.030853552	0.007562727	0.017331494	0.013859776	0.02744054	0.036492985	0.126715038	0.019897382	0.015495619	0.010578774	0.003166772	0.011373376	0.01619752	0.036155234	0.011608301	0.042992439	0.030982271	0.027618081	0.010900846	0.022733535	0.01555357	0.011236545	0.004300265	0.008117014	0.010055827	0.062103229	0.019178979	0.039672866
0.004807009	0.499604109	0.27442954	0.225577208	0.198963323	0.138383993	0.078757562	0.112881261	0.118937779	0.07469096	0.086944395	0.050097057	0.066833626	0.062772222	0.062844567	0.073543807	0.031374981	0.033283921	0.042739476	0.100994921	0.067949421	0.068749014	0.031061687	0.007617331	0.017404087	0.013928502	0.027581184	0.036685576	0.127343206	0.0200332	0.015523406	0.010614756	0.003200107	0.011373376	0.016277136	0.03634196	0.01167075	0.043191509	0.031145114	0.027755859	0.010963136	0.022812266	0.015642194	0.011319056	0.004347348	0.008151456	0.010116509	0.062329059	0.019380333	0.039891056
0.004836136	0.50061136	0.275268071	0.226399749	0.19967244	0.13896663	0.079115687	0.11340322	0.119458556	0.075001786	0.087343874	0.050349596	0.067100487	0.063077281	0.063131993	0.073876605	0.031584008	0.03346746	0.042989218	0.101419055	0.068284903	0.069018927	0.031240089	0.007685587	0.017458531	0.014020137	0.027676621	0.036837314	0.128023059	0.020244473	0.015578979	0.01066873	0.003200107	0.011373376	0.016334637	0.036524583	0.011740547	0.043401085	0.031247644	0.02785606	0.011075259	0.02291068	0.015716048	0.011409069	0.004394432	0.008208861	0.010177191	0.06268035	0.019581687	0.040094198
0.004865242	0.501612553	0.27612374	0.227198981	0.200403496	0.139542986	0.079479172	0.113909721	0.119957819	0.075355729	0.087783198	0.050593576	0.067384717	0.063347766	0.063401389	0.074243831	0.031786068	0.033647095	0.043243762	0.101887656	0.068627094	0.069336594	0.031428402	0.007753843	0.017549272	0.014123226	0.027797172	0.037029904	0.128631349	0.020402928	0.015653076	0.010722703	0.003200107	0.011439309	0.016436369	0.036723622	0.011802997	0.043619509	0.031386362	0.027962525	0.011187382	0.023041898	0.015767745	0.011446574	0.00442582	0.008266266	0.010229204	0.062931272	0.019632025	0.040289816
0.004894608	0.5026224	0.276975494	0.228013221	0.201141276	0.140122708	0.07984699	0.114423436	0.120501693	0.075690366	0.088200046	0.050846115	0.067702108	0.063662315	0.063715331	0.074614499	0.031876646	0.033810328	0.043507912	0.102351553	0.068943405	0.06964388	0.031557247	0.007781145	0.017603717	0.014191952	0.027922747	0.037204986	0.129239638	0.020614201	0.015717911	0.010812659	0.003200107	0.011505242	0.016524831	0.036959595	0.0118581	0.043824662	0.031525079	0.028081514	0.01133688	0.023146872	0.015908067	0.011536586	0.004519987	0.008277747	0.010289885	0.063508393	0.01980821	0.04047791
0.004924041	0.503641765	0.277825595	0.228820435	0.201874809	0.140704742	0.080219874	0.1149557	0.121021204	0.076055892	0.08859033	0.051132898	0.067995812	0.063969407	0.063991091	0.075009267	0.032015998	0.033981371	0.043680811	0.10281545	0.069287514	0.070003073	0.031735649	0.00783575	0.017658161	0.014352313	0.028068413	0.037350888	0.129863831	0.020780201	0.015773484	0.010956587	0.003200107	0.011505242	0.016613294	0.037140166	0.011935243	0.044027049	0.031672844	0.028194241	0.011374254	0.023284651	0.015996691	0.011649102	0.00456707	0.008300708	0.010350567	0.063884777	0.019934057	0.040666005
0.00495368	0.504643824	0.278681786	0.229633397	0.202587288	0.141296976	0.080591877	0.115493117	0.121571722	0.076439437	0.088992874	0.051381158	0.068327414	0.064259552	0.064298669	0.075368459	0.032141414	0.034171159	0.043944961	0.103271651	0.069673797	0.070283368	0.031884317	0.007890354	0.017730754	0.014386676	0.028204033	0.037596003	0.130464169	0.020885837	0.015819795	0.011028552	0.003233441	0.011505242	0.016675218	0.037326893	0.011968305	0.044233861	0.031841717	0.028344543	0.011449003	0.023389626	0.016070545	0.01170911	0.004582764	0.008346632	0.010411249	0.064160791	0.019959226	0.040778861
0.004983663	0.505667516	0.279541544	0.230448276	0.203291982	0.141882124	0.080957859	0.116026412	0.12210642	0.076811399	0.089388266	0.051631557	0.068654279	0.064565966	0.064614732	0.075725357	0.032225025	0.034360166	0.044151478	0.103713316	0.069988191	0.070588577	0.032062718	0.007904005	0.017748902	0.014432494	0.028334631	0.037741905	0.131147997	0.021059383	0.015875368	0.011064534	0.003266776	0.011538208	0.016715026	0.037515672	0.012038102	0.04445339	0.032007575	0.028488583	0.011610958	0.023474918	0.016129628	0.01178412	0.004645542	0.008392556	0.010480599	0.064461897	0.020009564	0.040959432
0.005013632	0.506658325	0.280399562	0.231261876	0.204035953	0.142465515	0.081331111	0.11655507	0.122652192	0.077135096	0.089780593	0.051914059	0.068970091	0.064877804	0.064931856	0.076050122	0.032399214	0.034505435	0.044353193	0.104158401	0.070289166	0.070881329	0.032300587	0.007931308	0.017839643	0.01450122	0.028465228	0.037887807	0.13182785	0.021217837	0.015958728	0.011100516	0.003266776	0.011538208	0.016772527	0.037727022	0.012052796	0.044669049	0.032188511	0.02860131	0.011710623	0.023612697	0.016240408	0.011859131	0.004724014	0.008438479	0.010523943	0.064838281	0.020135411	0.04115505
0.005043825	0.507635289	0.281255926	0.232104534	0.204765063	0.143055588	0.081701352	0.117111551	0.123175817	0.077454288	0.090230135	0.052162319	0.069296956	0.065153712	0.065221403	0.076421938	0.032531598	0.034680383	0.044535696	0.104648806	0.07060356	0.071198997	0.032498811	0.007972261	0.017948532	0.014604309	0.028580757	0.038068726	0.132543485	0.021331019	0.015986514	0.011136499	0.003266776	0.011637107	0.016874259	0.037940424	0.012122592	0.04486646	0.032339291	0.028751613	0.01179783	0.023684867	0.016321647	0.011934141	0.004802486	0.008495884	0.0106193	0.064963742	0.020185749	0.041320573
0.005074122	0.508626963	0.282109595	0.232933781	0.205492581	0.143646716	0.082076366	0.11766288	0.123712413	0.077805657	0.090637787	0.052446961	0.069634874	0.065418774	0.06550883	0.076782278	0.032740625	0.034856894	0.044761424	0.105139639	0.070938083	0.071493825	0.032766413	0.008054168	0.018021124	0.014707398	0.028761584	0.038267152	0.133294901	0.021466838	0.016079136	0.011190472	0.003266776	0.011637107	0.016958299	0.038102527	0.012144634	0.045082119	0.032493087	0.028833026	0.011947327	0.023862011	0.016388115	0.011979147	0.00481818	0.008530327	0.010671313	0.065189572	0.020210918	0.041508667
0.00510462	0.50958489	0.28296796	0.233751852	0.206233899	0.144244074	0.082448736	0.118215755	0.124265146	0.078154452	0.091067917	0.052748725	0.069971214	0.065692649	0.065790953	0.077180488	0.032907847	0.035027937	0.045020772	0.105597979	0.071275482	0.071907	0.032964637	0.008136074	0.018184458	0.014741761	0.028972549	0.038395546	0.133915118	0.021632838	0.016162496	0.011208463	0.003266776	0.011736006	0.017033492	0.038272839	0.012196063	0.04530552	0.032622758	0.028977066	0.012009618	0.023980107	0.016498896	0.012061658	0.004833875	0.008610693	0.010749333	0.065565955	0.020286426	0.04167419
0.005135259	0.510542816	0.283815191	0.234590998	0.206999101	0.144850125	0.082822796	0.118749565	0.124799844	0.078520622	0.091472504	0.053029087	0.0702965	0.065963812	0.066082622	0.077551156	0.033019328	0.035228659	0.045236895	0.106055462	0.071631093	0.07222882	0.033212417	0.008190679	0.018257051	0.014867759	0.02910817	0.038570628	0.134527383	0.021776202	0.016273642	0.011244445	0.00330011	0.011867871	0.017104262	0.038478033	0.012254839	0.045516755	0.032740366	0.029089793	0.01205945	0.024104765	0.01658752	0.012106665	0.004912347	0.008645136	0.010836021	0.065892154	0.020412273	0.041854761
0.005165872	0.511575162	0.284687737	0.235419287	0.207748381	0.1454407	0.083199352	0.119291104	0.125326633	0.078868129	0.091869939	0.053266646	0.070571256	0.066260058	0.066392321	0.077948219	0.03318655	0.035410637	0.045477031	0.106526628	0.071951238	0.072540259	0.033440374	0.008272586	0.01836594	0.01494794	0.02924379	0.038722366	0.135270848	0.021919565	0.01639405	0.011262436	0.003333444	0.011900837	0.01715734	0.038709902	0.012317289	0.045736285	0.032864006	0.02920252	0.012121741	0.024235983	0.016727842	0.012189176	0.004975124	0.008702541	0.01091404	0.066168168	0.02051295	0.042185807
0.005196924	0.512540876	0.285553236	0.236253962	0.208499783	0.146041173	0.083586335	0.11982646	0.12585437	0.079229151	0.092295982	0.053547008	0.070912332	0.066508172	0.06668399	0.078341839	0.033346804	0.035590271	0.045683548	0.106993091	0.072297264	0.072835087	0.033618776	0.008340841	0.01845668	0.015051029	0.029399503	0.038932465	0.135918895	0.022093111	0.016468147	0.011298419	0.003333444	0.011933804	0.017272341	0.038915097	0.012372391	0.04594199	0.032984629	0.029265146	0.012196489	0.024393444	0.016772154	0.012234182	0.005006513	0.008736984	0.010966053	0.066318721	0.020588457	0.042403997
0.005228208	0.51355505	0.286415342	0.2370781	0.209235793	0.146638632	0.083958265	0.120390671	0.126407419	0.079565075	0.092728155	0.053823089	0.071232881	0.066801028	0.066955507	0.078702179	0.033555831	0.035751161	0.045942896	0.107451002	0.072639455	0.073204661	0.033866556	0.008477353	0.018529273	0.015085392	0.029575307	0.039113383	0.13658682	0.022289293	0.016532983	0.011370383	0.003333444	0.012032703	0.01736965	0.039089512	0.012453209	0.046155437	0.033093191	0.029390398	0.012296154	0.024531223	0.016919861	0.012331696	0.005053596	0.008771426	0.011026735	0.06664492	0.020663965	0.042607139
0.005259579	0.514544994	0.287264835	0.237881164	0.209958003	0.147241015	0.084336363	0.120947152	0.126934208	0.079920948	0.093098005	0.05409061	0.071528165	0.067110832	0.067227024	0.079079733	0.033750923	0.035955007	0.046159018	0.10792174	0.073010402	0.073568006	0.034104424	0.008545608	0.018674458	0.015154118	0.029710927	0.039259285	0.137274625	0.022447748	0.016616342	0.011370383	0.003333444	0.012032703	0.017493498	0.039321381	0.012511985	0.046378838	0.033240955	0.029553226	0.012333529	0.024708368	0.017015871	0.01243671	0.005069291	0.008840312	0.011122092	0.066845658	0.020764642	0.042780185
0.005290929	0.515501189	0.288126767	0.238726376	0.210674021	0.147846111	0.084724301	0.121492813	0.127451188	0.080290336	0.093510766	0.05434315	0.071856609	0.0674064	0.067514451	0.079467615	0.03390421	0.036121364	0.046418366	0.108400174	0.073332464	0.073916817	0.034272915	0.008586562	0.018710755	0.015257208	0.029881709	0.039481056	0.137986284	0.022598657	0.016746013	0.011496321	0.003333444	0.012065669	0.017599653	0.039567615	0.012589129	0.046605003	0.033421891	0.029647165	0.012395819	0.024826464	0.017082339	0.012489217	0.00510068	0.008874755	0.011191442	0.067222041	0.020890489	0.042960756
0.005322681	0.516487672	0.288977999	0.239559455	0.211420292	0.148446886	0.085107319	0.122041051	0.127988101	0.080674525	0.093934765	0.05459783	0.072174	0.067701289	0.067811423	0.07983484	0.034043561	0.036279911	0.046605672	0.108878609	0.073672739	0.074213722	0.03448105	0.008627515	0.018837792	0.015303025	0.030082628	0.039685319	0.138670112	0.022711839	0.016829372	0.011550294	0.003333444	0.012131602	0.017714655	0.039791276	0.012644231	0.046847205	0.03361489	0.029784942	0.012483026	0.024997048	0.017163578	0.012549226	0.005163457	0.008897716	0.011234786	0.06754824	0.021041504	0.043261707
0.005354525	0.517439541	0.289865421	0.240358048	0.212156302	0.14905354	0.085506271	0.122623811	0.128538303	0.081043913	0.094348548	0.054837529	0.072515076	0.068002958	0.068164607	0.080215837	0.034182913	0.036438458	0.046816992	0.109341651	0.074030266	0.074535541	0.034659451	0.008654817	0.01885594	0.015348843	0.030228294	0.039825385	0.139326111	0.022900475	0.01690347	0.011568285	0.003333444	0.012164568	0.017829656	0.039994419	0.012717702	0.047061205	0.033762654	0.029891406	0.012532858	0.025154509	0.017215276	0.012624236	0.005304707	0.009012526	0.011321474	0.067849346	0.021091843	0.043434754
0.005386597	0.518455445	0.290736053	0.241211882	0.212911066	0.149659439	0.085894944	0.123168441	0.129087555	0.081403647	0.094775612	0.05510719	0.072871943	0.06830056	0.068446731	0.080603719	0.034343167	0.036619655	0.046999496	0.109815809	0.07440313	0.0748802	0.034877498	0.008695771	0.018892236	0.015440477	0.030419168	0.040023811	0.139986085	0.02305893	0.016986829	0.011658241	0.003366779	0.012197534	0.017953504	0.040183197	0.01282056	0.047302853	0.033958668	0.030066759	0.012545316	0.025325093	0.0173039	0.012714248	0.00535179	0.009081411	0.0114255	0.068125361	0.021268027	0.043615324
0.005418728	0.519405584	0.291599986	0.242059968	0.213647961	0.150271268	0.086288315	0.123711526	0.129599157	0.08177754	0.095214937	0.05536187	0.073201966	0.068580536	0.068750066	0.080989306	0.034580064	0.036791479	0.047186802	0.110313911	0.074716566	0.075249774	0.035085633	0.008736724	0.01905557	0.015555021	0.030635156	0.04023391	0.140705695	0.023187203	0.017097975	0.011730205	0.003433448	0.0122305	0.01804639	0.040369924	0.01288301	0.04752736	0.034127542	0.030166961	0.012607607	0.02552192	0.017355598	0.012849267	0.005414568	0.00919622	0.011468844	0.068627205	0.021343535	0.043750752
0.005451097	0.520405912	0.29247375	0.242915718	0.214388748	0.150886162	0.086680659	0.124241214	0.13017372	0.082162372	0.095624633	0.055599429	0.073528831	0.068861867	0.069044917	0.08138063	0.034768189	0.036973456	0.047402925	0.110802179	0.075035753	0.075600661	0.035303679	0.008777678	0.019091866	0.015646656	0.030800914	0.040455681	0.141401451	0.023323021	0.01724617	0.01180217	0.003500117	0.012329399	0.018130429	0.040556651	0.012941786	0.047757949	0.034344665	0.030348577	0.012694814	0.025659699	0.017422066	0.012969283	0.005430262	0.009219182	0.011512188	0.06880285	0.021469382	0.043961418
0.005483674	0.521313649	0.293346817	0.24376572	0.215111666	0.151490153	0.087080934	0.124761628	0.130694181	0.082546561	0.096047611	0.055886212	0.073868329	0.069166926	0.069358859	0.081761627	0.034949346	0.037148405	0.047561415	0.111276337	0.075359732	0.075887185	0.035501903	0.008845933	0.019164459	0.015807017	0.030936535	0.040654107	0.142208528	0.02354184	0.01732953	0.011910116	0.003533451	0.012395332	0.018236585	0.040772105	0.013000562	0.04800015	0.034522585	0.030436253	0.012757104	0.025790917	0.017503305	0.013059296	0.005477345	0.009299549	0.011624883	0.069003588	0.021544889	0.044187131
0.005516551	0.522269845	0.294214926	0.244613487	0.21586006	0.152103639	0.087479739	0.125321716	0.131229195	0.082953274	0.096427677	0.056177274	0.074207826	0.069463172	0.069677043	0.08213459	0.035095665	0.037317105	0.047753524	0.111755627	0.075701924	0.076209004	0.035700127	0.008900538	0.019273348	0.015921561	0.031142477	0.040922567	0.142995726	0.023670112	0.017412889	0.011928108	0.003566786	0.012461265	0.018333894	0.040997819	0.013040971	0.048247882	0.034706537	0.03054898	0.012831853	0.025902452	0.017569773	0.013171811	0.005524428	0.009322511	0.011676896	0.069304695	0.021620397	0.044473035
0.005549482	0.523244212	0.295093301	0.245434751	0.216614117	0.152708082	0.087885301	0.125877682	0.131762312	0.083339393	0.096862915	0.056468337	0.074534691	0.069772975	0.070025985	0.082483455	0.035235016	0.037506892	0.047969647	0.112235771	0.076018235	0.076514214	0.035937996	0.008996096	0.019309644	0.01602465	0.031263028	0.041144338	0.143703409	0.023798385	0.017505511	0.012090028	0.00360012	0.012527197	0.018435626	0.041196857	0.013129135	0.048463541	0.034887473	0.030611606	0.012906602	0.026112401	0.017687939	0.013299329	0.0056029	0.009402877	0.011746246	0.069781447	0.021746243	0.044691224
0.005582589	0.524272231	0.295960627	0.246300719	0.217363396	0.153319258	0.088300702	0.126409431	0.132306818	0.083753185	0.0973145	0.056733718	0.074878926	0.070062442	0.070297502	0.082893141	0.035506752	0.037714644	0.048219389	0.11275012	0.076372887	0.076858873	0.036076752	0.009037049	0.019364088	0.016070467	0.031463948	0.041383617	0.144466753	0.023911567	0.017690754	0.012161992	0.00360012	0.012560164	0.018493126	0.041426675	0.013206279	0.048704636	0.035023175	0.030761908	0.01298135	0.02625018	0.017835646	0.013374339	0.005665678	0.009448801	0.011772253	0.070308383	0.02187209	0.044894366
0.005615766	0.525310634	0.29683874	0.247147208	0.218127007	0.1539339	0.08869099	0.126972611	0.132863347	0.084135443	0.097728283	0.056996959	0.075196316	0.070340384	0.070614626	0.083260366	0.035660038	0.037923957	0.048445117	0.113229837	0.07671412	0.077178616	0.036284887	0.009078003	0.019382237	0.016185011	0.031634729	0.041605388	0.145182387	0.024077567	0.017801901	0.012269939	0.00360012	0.012626096	0.018572743	0.04161135	0.013254034	0.048921954	0.035219189	0.030843322	0.013018725	0.026368277	0.017968583	0.013449349	0.005728456	0.009506205	0.011832935	0.07060949	0.022023105	0.045052365
0.005649217	0.526276348	0.297709198	0.247994337	0.218886902	0.154545327	0.08909332	0.127520333	0.133450883	0.084539581	0.098204388	0.057243078	0.075540551	0.070637986	0.070941295	0.083627592	0.035889968	0.038122336	0.048651634	0.113727938	0.077073564	0.07751497	0.036542578	0.009118956	0.019400385	0.016414098	0.031840671	0.04175129	0.145989464	0.024243567	0.017940833	0.012323912	0.003633454	0.012692029	0.018678898	0.041839115	0.013342199	0.049154202	0.03540314	0.030981099	0.013105931	0.026519178	0.018079363	0.013531861	0.00574415	0.00956361	0.011876279	0.070985873	0.022123782	0.045293126
0.005682762	0.52724812	0.298596706	0.248800274	0.21965352	0.155163085	0.089493374	0.128093819	0.134004564	0.084931493	0.098642691	0.057484917	0.075834256	0.070947112	0.071283873	0.084005146	0.036078093	0.038319153	0.048906179	0.114249128	0.077440677	0.077838866	0.03664169	0.00917356	0.019418533	0.016494279	0.031966246	0.041938044	0.146780638	0.024386931	0.018024193	0.012395876	0.003633454	0.012724995	0.018740822	0.042050465	0.013400975	0.049388662	0.035614232	0.031125139	0.013168222	0.026643835	0.018138446	0.013606871	0.005759844	0.009621015	0.011980304	0.07128698	0.022274798	0.045526363
0.005716677	0.528211239	0.299489348	0.249622496	0.220426507	0.155777476	0.089898201	0.128649785	0.134579444	0.085297663	0.099066691	0.057718195	0.076165858	0.071233867	0.071627512	0.084386142	0.036224412	0.038503473	0.049131907	0.114740816	0.077779993	0.078189753	0.036820092	0.009187212	0.019472977	0.016574459	0.032162142	0.04224152	0.147575788	0.024658568	0.018126077	0.012521814	0.003666789	0.012823894	0.018824862	0.042288491	0.013456078	0.049635288	0.035867543	0.031262917	0.013218054	0.026716005	0.018204914	0.013651877	0.005806928	0.009747305	0.012092999	0.071688455	0.022350306	0.045721981
0.005750685	0.529240123	0.300379118	0.2504626	0.221199672	0.156395384	0.090304203	0.129200083	0.135123001	0.08567799	0.099497842	0.058015679	0.076557464	0.071540959	0.071937212	0.084782057	0.036370731	0.038677641	0.049338424	0.115226091	0.078089595	0.078553098	0.037008405	0.009187212	0.019527422	0.01665464	0.032282693	0.042399094	0.148343107	0.024749113	0.018218698	0.012575788	0.003700123	0.012889827	0.018931017	0.042495737	0.013514854	0.04987583	0.036033401	0.031400694	0.013267887	0.026866905	0.018300924	0.013711885	0.0058854	0.009839152	0.01216235	0.071914285	0.022400644	0.045970266
0.005784883	0.530246508	0.301272803	0.251278755	0.221960982	0.1570148	0.090709324	0.129767386	0.135696615	0.086055101	0.09993921	0.058270359	0.076881171	0.07185483	0.072232062	0.08517912	0.036551888	0.038850246	0.049631391	0.115722483	0.078472044	0.078926824	0.037206629	0.009269118	0.019581866	0.016711911	0.032423337	0.042638373	0.149150184	0.024869841	0.018376155	0.012665743	0.003766792	0.012955759	0.019037172	0.042713243	0.013632406	0.050137386	0.036262586	0.031507158	0.013330177	0.027004684	0.018404319	0.013824401	0.005916788	0.009885076	0.0122317	0.072240484	0.022601998	0.046150837
0.005819279	0.531214819	0.302151612	0.25210896	0.222734677	0.157633261	0.091129131	0.130347054	0.136293326	0.08648305	0.10034584	0.058529319	0.077220669	0.072197174	0.072547065	0.085552083	0.036740012	0.039050968	0.049833105	0.116215026	0.078845866	0.079308856	0.037375119	0.009337374	0.019618163	0.016826455	0.032584072	0.04286598	0.149925455	0.024960386	0.018478039	0.012737708	0.003766792	0.012955759	0.019112365	0.042912281	0.013687509	0.050362998	0.036494788	0.03163241	0.01338001	0.027135903	0.018448631	0.013936916	0.006010955	0.009919519	0.012335726	0.072667051	0.022753014	0.046286265
0.005853862	0.532127748	0.303053649	0.252975885	0.223483072	0.158258505	0.091545781	0.130922085	0.136871053	0.086902633	0.100814794	0.058805401	0.077574378	0.072494775	0.072846158	0.085958327	0.036900266	0.039222792	0.050111663	0.116719113	0.079205311	0.079695039	0.037513876	0.00940563	0.019690755	0.016860818	0.032779968	0.043099423	0.15075241	0.025050932	0.018635496	0.012809672	0.003800127	0.013054658	0.019209674	0.043142099	0.013749959	0.050596905	0.03668477	0.031782713	0.013429842	0.027306486	0.018522485	0.014041931	0.006042343	0.009976923	0.01237907	0.072943066	0.02290403	0.04649693
0.005888595	0.533174804	0.30394455	0.253818224	0.224246328	0.158888121	0.09195237	0.13148578	0.137437074	0.087279099	0.101281704	0.059092183	0.077948614	0.072803223	0.073181312	0.086379489	0.037067488	0.039414923	0.050346997	0.117214222	0.079571465	0.080058384	0.037682366	0.009446583	0.019727052	0.016986816	0.032915589	0.043367883	0.151551536	0.025156568	0.01873738	0.012881636	0.003833461	0.013186523	0.01931583	0.043351397	0.01384547	0.050859014	0.03683555	0.031907965	0.013479675	0.027398339	0.018581568	0.014064434	0.006042343	0.009999885	0.012474427	0.073419818	0.022929199	0.046692548
0.005923635	0.534180324	0.304842846	0.254677805	0.225012239	0.159516279	0.092363586	0.132058235	0.138004044	0.087685812	0.101772113	0.059349004	0.0783418	0.073120484	0.07350586	0.086794913	0.037241677	0.03961174	0.050630358	0.117714034	0.079926117	0.080417577	0.037831034	0.009473885	0.019763348	0.017078451	0.033061255	0.043560473	0.152350661	0.025307478	0.018792953	0.01293561	0.003866796	0.013285422	0.019404292	0.043575059	0.013933634	0.051082967	0.037031564	0.032058267	0.013529507	0.027614849	0.018684963	0.014139444	0.006073732	0.009999885	0.012509102	0.073695832	0.023105384	0.046918262
0.005958692	0.535189305	0.305732703	0.255522699	0.225768241	0.160156446	0.092774141	0.132634812	0.138570065	0.088087376	0.102209394	0.059616525	0.078670244	0.073428254	0.073849499	0.087162138	0.037367094	0.039821834	0.050865692	0.118224107	0.080315276	0.080797532	0.037999524	0.00952849	0.019817792	0.017158631	0.033146646	0.043741392	0.153070271	0.025428205	0.018904099	0.013007574	0.003866796	0.013285422	0.019483909	0.043788461	0.014025472	0.051335675	0.037248687	0.032183519	0.013554423	0.027713262	0.018825285	0.014214454	0.006183593	0.009999885	0.012604459	0.073996939	0.023180891	0.047159023
0.005994065	0.536238092	0.306623344	0.256385792	0.226538752	0.160780233	0.0931927	0.133230453	0.139118052	0.088461912	0.102656893	0.059888326	0.079052376	0.073740769	0.074171926	0.087613137	0.037617926	0.040014746	0.05103859	0.118748717	0.080675679	0.081146343	0.038168015	0.009583094	0.019854089	0.017296084	0.033332496	0.043928146	0.153865421	0.025579114	0.019061556	0.013007574	0.00390013	0.013318389	0.019621026	0.043995707	0.014106289	0.051559629	0.037420577	0.032315034	0.013666546	0.02784448	0.01892868	0.014281964	0.006262065	0.01005729	0.012699816	0.074272953	0.023256399	0.047407307
0.006029571	0.537226305	0.307524684	0.257247609	0.227294931	0.161419395	0.093604723	0.133836915	0.139699259	0.088865407	0.103110521	0.060213632	0.079421875	0.074060064	0.074502837	0.088023971	0.037771213	0.040182665	0.051216291	0.119269907	0.081027456	0.081549137	0.038386061	0.009610397	0.01994483	0.017410627	0.033498255	0.044126573	0.154644668	0.025714932	0.019135654	0.013061548	0.004000133	0.013351355	0.019736027	0.044192694	0.014187107	0.051806254	0.037643731	0.032578063	0.013741295	0.027975698	0.019054231	0.014334471	0.006324843	0.010068771	0.012734491	0.074548967	0.023457753	0.047617973
0.006065195	0.538259516	0.308405582	0.258113896	0.228049696	0.16205318	0.094025852	0.134385668	0.140281416	0.089302366	0.103547802	0.060474732	0.079807165	0.074394272	0.074814658	0.088425624	0.03795237	0.040379482	0.05146123	0.119801358	0.081407988	0.081825279	0.038485173	0.00965135	0.019999274	0.017570988	0.033679082	0.044371688	0.155574993	0.025782842	0.019293111	0.013115521	0.004000133	0.013384321	0.019797951	0.044391732	0.014260577	0.05208827	0.037809589	0.032778467	0.013878334	0.028106917	0.019157626	0.014476991	0.006450398	0.010091733	0.01282118	0.074774797	0.023533261	0.047888829
0.006100963	0.539307437	0.309307444	0.258965814	0.228816844	0.162696412	0.09444889	0.134938027	0.140844589	0.089698782	0.104009604	0.060740113	0.08011824	0.074720346	0.075125418	0.088860556	0.038126559	0.040544277	0.051720577	0.120303308	0.081760723	0.082165785	0.038643752	0.009705955	0.02003557	0.017674078	0.033920185	0.044622639	0.156401948	0.02591866	0.019413519	0.013169494	0.004100137	0.01348322	0.01990853	0.044613342	0.014330374	0.052349825	0.038023697	0.032985133	0.013928167	0.028264378	0.019231479	0.014536999	0.006497481	0.010160618	0.012864524	0.07502572	0.0235836	0.048174732
0.006137094	0.540241134	0.310203739	0.259804959	0.229602924	0.163334519	0.094873543	0.13551615	0.141411876	0.090093911	0.104500013	0.061024755	0.080500372	0.075036929	0.075462693	0.089288604	0.038314683	0.040748904	0.051941503	0.120823642	0.082126877	0.082537435	0.038812242	0.009746908	0.020108163	0.017731349	0.034111058	0.044902771	0.157197098	0.026031842	0.019561714	0.013295432	0.004100137	0.013549153	0.019988146	0.044798017	0.014403844	0.052606957	0.038216695	0.033116647	0.014015373	0.028408718	0.019334874	0.014627011	0.006497481	0.01018358	0.013011894	0.075402103	0.023734615	0.048415493
0.006173335	0.541233674	0.311093509	0.260654003	0.23038812	0.163984935	0.095304145	0.136105608	0.142008903	0.090492257	0.104984292	0.061352201	0.080885662	0.075361647	0.075792544	0.089706323	0.038523711	0.040941816	0.052210456	0.121338846	0.082499741	0.082892475	0.038950999	0.00977421	0.020144459	0.017822984	0.034291885	0.045200411	0.158071762	0.02616766	0.019709909	0.013403379	0.004266809	0.013582119	0.020107571	0.04503399	0.014495682	0.052869066	0.038427787	0.033260687	0.014164871	0.028585863	0.019438269	0.014672017	0.006497481	0.010240985	0.013081244	0.075753394	0.023835292	0.048611111
0.006209735	0.542150065	0.31197806	0.261532105	0.231169246	0.164630729	0.095721969	0.136676517	0.142597071	0.090913128	0.105410334	0.061662525	0.081229897	0.075710769	0.076108607	0.090118304	0.038739705	0.0411441	0.052445789	0.121829252	0.082861103	0.083274506	0.039169045	0.009828815	0.020144459	0.017926074	0.034432529	0.045451362	0.158994136	0.026363842	0.019913677	0.01342137	0.004266809	0.013648052	0.02020488	0.045247392	0.014547111	0.053115138	0.038602692	0.033423515	0.014252077	0.028697398	0.019556435	0.014709523	0.006513175	0.010321351	0.013219945	0.075979224	0.023860462	0.048784158
0.006246562	0.54319366	0.312896017	0.262437986	0.231956564	0.165270946	0.096149781	0.137258761	0.143200742	0.091329493	0.105883375	0.061994252	0.081563078	0.076034809	0.07645967	0.090539466	0.0389557	0.041369033	0.052709939	0.122377377	0.083207128	0.083681452	0.039397003	0.00989707	0.0202352	0.018097889	0.034573172	0.045649789	0.159876752	0.026544933	0.020043347	0.013457352	0.004333478	0.013746951	0.020328727	0.045483366	0.014591193	0.05336121	0.038762519	0.033561292	0.014351742	0.028848299	0.019622903	0.014807036	0.006575953	0.01043616	0.013323971	0.07628033	0.023935969	0.049070061
0.006283376	0.544230332	0.313801707	0.263302996	0.232735213	0.165921514	0.09657157	0.137820396	0.143806628	0.091712395	0.106331894	0.062308856	0.081899417	0.076383932	0.076813915	0.090945709	0.039136857	0.041561945	0.052998103	0.122904125	0.083579034	0.084019882	0.039654694	0.009978977	0.020380385	0.018189524	0.034693724	0.04590074	0.160819004	0.026748661	0.020191542	0.013511325	0.004400147	0.013812883	0.020430459	0.045657781	0.014635275	0.053622213	0.038976626	0.033661494	0.014488781	0.029110735	0.01975584	0.014904549	0.006575953	0.010493565	0.013367315	0.076606529	0.023961139	0.049310822
0.006320404	0.545218545	0.314683213	0.264149485	0.233512978	0.166575046	0.096990496	0.138402125	0.144373598	0.092133265	0.106774284	0.062668404	0.082238915	0.076745257	0.077170282	0.091397856	0.039380722	0.041764229	0.053238239	0.123430018	0.083958607	0.084358312	0.039843007	0.010074535	0.020416682	0.018349885	0.034859482	0.046128347	0.16164596	0.026876934	0.020339737	0.013601281	0.004400147	0.013911782	0.020572	0.045873235	0.014745481	0.053868285	0.039103281	0.033786746	0.01456353	0.029261636	0.019792767	0.014964558	0.006591647	0.010539489	0.013436666	0.076857451	0.024162493	0.049498917
0.00635766	0.546214546	0.315581857	0.265016411	0.234311796	0.167219785	0.097417059	0.138976125	0.144950692	0.092541908	0.107229956	0.062935926	0.082609993	0.077105226	0.077518163	0.091804099	0.03961762	0.041977447	0.053497587	0.123934533	0.084357351	0.084680132	0.039922296	0.010170093	0.020489274	0.018475883	0.035050355	0.046379298	0.162453036	0.027058025	0.020413834	0.013673245	0.004400147	0.013944748	0.020678155	0.046084585	0.014822624	0.054145324	0.03927517	0.033955836	0.014600904	0.029412537	0.019903547	0.015039568	0.006607342	0.010585412	0.013506016	0.077284019	0.024414185	0.049702059
0.006395019	0.547223527	0.316491462	0.265909839	0.235103361	0.167870402	0.097843695	0.139546004	0.145545505	0.09292288	0.107699931	0.06324197	0.08296686	0.077426554	0.077854378	0.092217228	0.039812712	0.042171921	0.053804961	0.124483513	0.084707211	0.085018562	0.040239454	0.010211046	0.020525571	0.018533155	0.035216114	0.046601069	0.163367459	0.027216479	0.020571291	0.013763201	0.004433481	0.014043647	0.020757771	0.04627952	0.014896095	0.054410198	0.039465153	0.034081088	0.014650737	0.029615925	0.019984786	0.015122079	0.006654425	0.010642817	0.013558029	0.077735679	0.024514862	0.0499052
0.006432806	0.548243758	0.31737175	0.266785705	0.235894395	0.168521673	0.098273709	0.140118458	0.146164679	0.093328949	0.108183188	0.063577976	0.08335215	0.077789234	0.078231956	0.092634947	0.040035674	0.042395293	0.054064309	0.125009834	0.085069531	0.08537983	0.040427767	0.010306604	0.02063446	0.018590426	0.03541201	0.046817004	0.164202366	0.027450389	0.020756534	0.01390713	0.00450015	0.014142546	0.020824118	0.046455987	0.014962218	0.054681707	0.039646089	0.034250178	0.014725486	0.029806191	0.020051254	0.015257098	0.006670119	0.010734664	0.013636048	0.078036785	0.02459037	0.050145961
0.006470565	0.54920255	0.318259606	0.2676852	0.236712321	0.169176863	0.09871327	0.140718222	0.146782588	0.09375368	0.108664402	0.063824095	0.083693227	0.078101072	0.078563929	0.093018238	0.040181993	0.04261554	0.054290037	0.125544278	0.085447188	0.085716184	0.040695369	0.010347558	0.020670756	0.018613335	0.035557676	0.047027103	0.165053176	0.027608843	0.020858418	0.014051059	0.00450015	0.014340344	0.020894889	0.046652973	0.015028341	0.054954322	0.039842103	0.034375431	0.014787776	0.029983335	0.020147264	0.015377114	0.006701508	0.010837993	0.013740074	0.078413168	0.024716217	0.050386722
0.006508833	0.550201147	0.319163122	0.268554042	0.237499109	0.169838333	0.099157529	0.141315409	0.147391321	0.094161036	0.109140507	0.064160102	0.084031145	0.078463753	0.078909689	0.093453171	0.040342247	0.042827196	0.054458132	0.126065467	0.085834429	0.086075376	0.040913416	0.010443116	0.020725201	0.018670607	0.035763619	0.047243038	0.165919889	0.027691843	0.021006613	0.014141014	0.00450015	0.014439243	0.020992198	0.046893051	0.015090791	0.055199288	0.040062242	0.034563309	0.014862525	0.030107992	0.020250659	0.015467127	0.006732897	0.010883916	0.013809425	0.078689183	0.024867232	0.050619959
0.006539271	0.551027543	0.319901784	0.269274404	0.238112156	0.1703656	0.099499793	0.141806968	0.147855781	0.094500821	0.109502184	0.064399801	0.084339062	0.078728137	0.079169539	0.093838758	0.040467663	0.0429834	0.054640636	0.126510125	0.086181413	0.0863619	0.04103235	0.010525023	0.020815941	0.018750787	0.035904262	0.047441464	0.166496372	0.027835207	0.021089973	0.014176997	0.00450015	0.014439243	0.021049698	0.04706131	0.015127526	0.055404994	0.040206991	0.034625935	0.014974648	0.030219528	0.020294971	0.015542137	0.00677998	0.01092984	0.0138441	0.079040474	0.025018248	0.050845672
0.006577804	0.551975951	0.320825482	0.270182201	0.238924244	0.171027473	0.099933479	0.142429403	0.148464514	0.094933919	0.109998723	0.064699424	0.08465961	0.079075903	0.079564088	0.094232378	0.040641853	0.043223954	0.054938405	0.127043713	0.086576323	0.086714864	0.041151284	0.010565976	0.020870386	0.018842422	0.036085089	0.047669071	0.167375012	0.027933298	0.021210381	0.014248961	0.004633488	0.014472209	0.021138161	0.047289076	0.015200996	0.05565549	0.040393958	0.034813813	0.015124145	0.030317941	0.020435293	0.015587143	0.006827063	0.010975764	0.013913451	0.079391765	0.025068586	0.051146623
0.006616579	0.552948588	0.321743265	0.271072117	0.239720939	0.171691154	0.100370836	0.143072448	0.149092864	0.095372165	0.110478915	0.065001188	0.08499595	0.079432483	0.079906666	0.094681082	0.04085088	0.04344264	0.055188147	0.12759868	0.086952063	0.08703876	0.041418887	0.010647883	0.020961127	0.018945512	0.036265917	0.047902514	0.168233774	0.028054026	0.021275216	0.014356908	0.004700157	0.014538142	0.021275278	0.047490166	0.015259772	0.055900456	0.040596003	0.034982903	0.015261184	0.030495086	0.020538688	0.015654653	0.006905535	0.011033168	0.014026145	0.079843425	0.025118925	0.051349765
0.006655449	0.553977472	0.322646693	0.271994283	0.240519581	0.172355489	0.100805403	0.143647994	0.149693371	0.095803975	0.110958085	0.065311512	0.085340184	0.079770759	0.080239699	0.095111424	0.041025069	0.043666792	0.055485916	0.128150653	0.087377645	0.087391723	0.041587377	0.010702487	0.021070016	0.018979875	0.036491951	0.048135957	0.16892953	0.028250208	0.021330789	0.01439289	0.004766826	0.014702974	0.02139028	0.04771588	0.015333243	0.056154823	0.040764877	0.035089367	0.015348391	0.030619743	0.020605156	0.015714661	0.006968313	0.011090573	0.014112833	0.080094347	0.02529511	0.051583002
0.006694786	0.554984722	0.323555689	0.272854184	0.241314684	0.173030927	0.101240263	0.144276097	0.15030685	0.096248012	0.111381063	0.065677481	0.085671786	0.080130728	0.080617277	0.095572751	0.041254999	0.043880791	0.055726052	0.128690655	0.087792684	0.087740534	0.041835157	0.010770743	0.021160756	0.019048601	0.03669287	0.048305203	0.16980817	0.028363389	0.021386362	0.014536819	0.004866829	0.01473594	0.021474319	0.047958009	0.015421407	0.056424673	0.041003109	0.035277245	0.015448056	0.030790327	0.020693781	0.015797172	0.006984007	0.011102054	0.014234197	0.080445638	0.025446125	0.051816239
0.006734167	0.555979858	0.324476429	0.273708656	0.242130841	0.173709079	0.101693849	0.144901624	0.150919697	0.096693337	0.111871472	0.066019908	0.086042865	0.080501543	0.080953492	0.095987028	0.041547637	0.044120564	0.055966189	0.129243912	0.088169382	0.088141252	0.042053203	0.010838999	0.021197053	0.019208962	0.03687872	0.048468614	0.170682835	0.028536935	0.02146046	0.014590792	0.004900163	0.014768906	0.021593744	0.048220658	0.015472836	0.056689547	0.04120817	0.035446336	0.015560179	0.030954349	0.020730708	0.015849679	0.007078174	0.011125016	0.014338223	0.080822021	0.025546802	0.052034429
0.006773816	0.556994897	0.325392733	0.274635612	0.242919398	0.174371202	0.102143909	0.145523028	0.151548046	0.097123217	0.112361881	0.066377316	0.086424997	0.08084592	0.081293949	0.096386386	0.041714859	0.044336907	0.056292774	0.129775363	0.088557582	0.088500444	0.042201871	0.010893603	0.021233349	0.01941514	0.037104754	0.048620352	0.171605208	0.028702935	0.021571606	0.014626774	0.004966832	0.014801872	0.02168663	0.048432008	0.015542633	0.056954973	0.041470527	0.035665527	0.01568476	0.031079006	0.020782405	0.015962195	0.007125257	0.011239825	0.014424911	0.08137405	0.025697818	0.052252618
0.006813752	0.558037627	0.326306948	0.275519141	0.243715209	0.175055233	0.10258839	0.146169681	0.152177345	0.097547304	0.112820618	0.066666239	0.086766074	0.081204534	0.081600467	0.0968064	0.041951757	0.04456184	0.056528108	0.130323488	0.088931405	0.088892857	0.042469474	0.010934556	0.021342238	0.019541138	0.037220283	0.048865467	0.17251963	0.028853844	0.021682752	0.014698739	0.005000167	0.014933738	0.021783939	0.048678241	0.015652838	0.057240307	0.041645432	0.035884718	0.015734592	0.031197103	0.020856259	0.016082211	0.007203729	0.011285749	0.014494261	0.081825709	0.025823664	0.05245576
0.006853848	0.559101124	0.327223165	0.276409057	0.244508189	0.175735243	0.103038377	0.14684055	0.152799683	0.098000351	0.11333146	0.067000105	0.087160838	0.081576705	0.081935621	0.097250513	0.042118978	0.044789898	0.056782653	0.130840402	0.089323439	0.089289422	0.042677609	0.010989161	0.021432979	0.019678591	0.037411156	0.049087238	0.173294901	0.029004754	0.021784636	0.014842668	0.005066836	0.01499967	0.021921056	0.04892037	0.015704268	0.057506286	0.041853508	0.036091384	0.015821799	0.031308638	0.020922727	0.016194727	0.007297895	0.011389077	0.014580949	0.082227185	0.02594951	0.052628807
0.006894439	0.560104048	0.328114849	0.277305359	0.24535	0.176420882	0.103489906	0.147477412	0.153421072	0.098452111	0.113819826	0.067381055	0.087587184	0.081937352	0.082319563	0.097671675	0.042355876	0.045020299	0.057066013	0.131370571	0.089730809	0.089698444	0.042925389	0.011057417	0.021469275	0.019827497	0.037561845	0.0492915	0.174209323	0.029178299	0.021932831	0.014932623	0.005133504	0.015098569	0.022044904	0.049164551	0.015788758	0.057770053	0.042004288	0.036304312	0.015871632	0.031459539	0.021026122	0.016269737	0.00731359	0.011480924	0.014598287	0.082603568	0.026025018	0.052892139
0.006934998	0.561058513	0.329027151	0.278212837	0.246165273	0.1771025	0.103936149	0.148081813	0.154026009	0.098919316	0.114292866	0.067710641	0.088000897	0.082310879	0.082679111	0.098114641	0.042550968	0.045254604	0.057330164	0.13190929	0.090096005	0.090063866	0.043242547	0.011112021	0.02152372	0.019907678	0.037662305	0.049554124	0.175020376	0.029412209	0.022034715	0.01504057	0.005166839	0.015131536	0.022151059	0.049429252	0.01589529	0.058031056	0.042161099	0.036479665	0.015921464	0.03161044	0.021151673	0.016344747	0.007344979	0.011526848	0.014676306	0.08308032	0.026150865	0.053147948
0.006975652	0.562117684	0.329949892	0.279127978	0.246971345	0.177789244	0.104392525	0.148738771	0.154691376	0.099362066	0.114793492	0.068025245	0.088367238	0.08264441	0.083048205	0.09857482	0.04277393	0.045489691	0.057565497	0.132489482	0.09046216	0.090452126	0.043430859	0.011166626	0.021560016	0.020090948	0.037812994	0.049770059	0.175855283	0.029555572	0.022118074	0.015076552	0.005166839	0.015131536	0.022288176	0.049650862	0.01602019	0.058302565	0.042348067	0.036661281	0.016046045	0.03190568	0.021247683	0.016397255	0.007423451	0.011595734	0.014754326	0.083782902	0.026276711	0.053351089
0.007016382	0.563092052	0.330871154	0.280019491	0.247780602	0.178476289	0.104852793	0.149390575	0.155324788	0.099793877	0.115268576	0.068354831	0.088810954	0.08302675	0.083382298	0.098969588	0.04303173	0.045739618	0.057815239	0.133044876	0.090863779	0.090832081	0.043638995	0.011207579	0.02161446	0.020205491	0.037918477	0.05005019	0.176614651	0.029691391	0.022238482	0.015220481	0.005166839	0.015230434	0.022412024	0.049876576	0.016082639	0.058573521	0.042510909	0.036824109	0.016120794	0.032043459	0.021321536	0.016479766	0.007486228	0.0116761	0.01479767	0.084058917	0.026503234	0.05365204
0.007057687	0.564099302	0.331806596	0.280912919	0.248583313	0.17916057	0.10531798	0.150053716	0.155958516	0.100228905	0.115742637	0.068695118	0.089230983	0.083390108	0.083793817	0.099375831	0.04323379	0.045962989	0.058103403	0.133585733	0.091254855	0.091205807	0.043807485	0.011275835	0.021705201	0.020251309	0.038084235	0.050289469	0.177493291	0.0298423	0.022349629	0.015274454	0.005166839	0.015296367	0.022584526	0.050114601	0.016192845	0.058846689	0.042722001	0.036980674	0.016270291	0.032220604	0.021439702	0.016524772	0.007580395	0.011779428	0.014849683	0.084360023	0.026704588	0.053877754
0.007099231	0.565113476	0.332714722	0.281779844	0.249400178	0.179842038	0.105796018	0.150697277	0.156573894	0.10068903	0.116226916	0.06897334	0.089595745	0.083788718	0.084171395	0.099833716	0.043428882	0.046184799	0.058367553	0.134139845	0.091677562	0.09152555	0.044045354	0.011357742	0.021795942	0.020365852	0.038244971	0.050546257	0.178356028	0.029940391	0.022432988	0.015310437	0.005200173	0.0153623	0.022703951	0.050342367	0.016295703	0.059104374	0.042905952	0.037156027	0.016332582	0.03248304	0.021520941	0.016592281	0.007611783	0.011836833	0.014884358	0.084761499	0.02698145	0.054141086
0.007140992	0.56614409	0.333637202	0.282652198	0.250226597	0.18053878	0.106261426	0.151348051	0.157168073	0.101152374	0.116736737	0.069307206	0.089985773	0.08418665	0.084558519	0.100327175	0.043742423	0.046397236	0.058559662	0.134711058	0.09212519	0.091905505	0.044273311	0.011439648	0.021868535	0.020457487	0.038370545	0.050750519	0.179091542	0.030061118	0.022544134	0.015436374	0.005200173	0.015461199	0.022876453	0.050563977	0.0163655	0.059392472	0.043101966	0.037343905	0.016419788	0.032633941	0.021616951	0.016674793	0.00770595	0.01192868	0.014927702	0.085238251	0.027157635	0.054306609
0.007182824	0.56714961	0.334570991	0.28356223	0.251065224	0.18124522	0.106730726	0.152009646	0.157781869	0.101600272	0.11725984	0.06961111	0.090371063	0.08455272	0.084906401	0.100748337	0.044007191	0.046641695	0.058809404	0.135274148	0.092538312	0.092304147	0.044570647	0.011466951	0.021922979	0.020503305	0.038531281	0.051007307	0.17996223	0.030189391	0.022571921	0.015490348	0.005200173	0.015560098	0.022964916	0.050804054	0.01642795	0.05966564	0.043322105	0.037481682	0.01654437	0.032863573	0.021683419	0.016749803	0.007815811	0.012032009	0.014979715	0.085664818	0.027308651	0.054660226
0.007225002	0.568196667	0.335523832	0.284467792	0.251888281	0.181944976	0.107199659	0.152667118	0.158393766	0.102059755	0.117781921	0.069942836	0.090765827	0.084941161	0.08530201	0.101199336	0.044195315	0.046867409	0.059169608	0.135846645	0.092996484	0.092679949	0.044719315	0.011507904	0.021995572	0.020594939	0.038646809	0.051194061	0.180824968	0.030325209	0.022720116	0.015562312	0.005233508	0.01562603	0.023150687	0.051093378	0.016479379	0.059968116	0.043527166	0.03766956	0.016631576	0.033047278	0.021786814	0.016817312	0.007894283	0.012112375	0.015040397	0.086066294	0.027409328	0.05488594
0.007267481	0.569255837	0.336457273	0.285374951	0.252719831	0.182635338	0.107681809	0.153324591	0.159027495	0.102522454	0.118290721	0.07024246	0.091168487	0.085308587	0.085688073	0.101638859	0.044390407	0.04712046	0.059505799	0.136425554	0.093425901	0.093053675	0.044996828	0.011562509	0.021995572	0.020789664	0.038872843	0.051509209	0.181687705	0.030461028	0.022812737	0.015580303	0.005266842	0.015724929	0.023252419	0.05128626	0.016552849	0.060234095	0.043705086	0.037819862	0.016731241	0.033257227	0.021845897	0.016877321	0.007894283	0.012227185	0.015109747	0.086492861	0.027484836	0.055141748
0.007310026	0.570293375	0.337376969	0.286299671	0.253558281	0.183329367	0.10815177	0.153978457	0.159649516	0.102979363	0.118783173	0.07062341	0.091553777	0.085664489	0.086066713	0.102124285	0.044557629	0.047370386	0.059755541	0.136998905	0.093847649	0.093414944	0.045185141	0.011603462	0.022158905	0.020869844	0.039038602	0.051783505	0.182610079	0.03057421	0.02286831	0.015706241	0.005300177	0.015889761	0.023376267	0.051520182	0.016607952	0.060520534	0.043916178	0.038057841	0.01680599	0.033473737	0.021934521	0.016959832	0.008004143	0.012364956	0.015205104	0.086919429	0.027635851	0.055420128
0.007352977	0.571290241	0.338303103	0.28719278	0.254414247	0.184035806	0.108611157	0.154662723	0.160263628	0.103441419	0.11926643	0.070946575	0.091958016	0.08606242	0.08645914	0.102655615	0.044738786	0.047585166	0.060062916	0.137596627	0.094291443	0.093842653	0.04534372	0.011753624	0.022249646	0.020972933	0.039259613	0.052040292	0.183488719	0.030762846	0.022905359	0.015796197	0.005333511	0.01598866	0.023539923	0.051747948	0.016725504	0.060785961	0.044124255	0.03824572	0.016880739	0.033650881	0.022030531	0.017079848	0.008082615	0.012479765	0.015283124	0.08727072	0.027736528	0.055721079
0.007396175	0.572272397	0.339237675	0.288113669	0.255259243	0.18474325	0.109086698	0.155318135	0.160888181	0.103914415	0.119761947	0.071306123	0.092349622	0.086418322	0.086848385	0.103110056	0.04495478	0.047832749	0.060365488	0.138184516	0.094670059	0.094266209	0.045551855	0.011835531	0.022340387	0.02104166	0.039365095	0.052302916	0.184426995	0.030966574	0.022988719	0.01585017	0.005366846	0.016054592	0.02369031	0.052020856	0.016839383	0.061065211	0.044317253	0.03843986	0.016955487	0.033913317	0.022119155	0.017169861	0.008192476	0.012583093	0.015300461	0.087647103	0.027963052	0.055991935
0.007439644	0.573233785	0.340163548	0.289042221	0.256095923	0.185456824	0.109559449	0.155971485	0.161539311	0.104375828	0.120251335	0.071667812	0.092744387	0.08678168	0.087208994	0.103585154	0.04518471	0.048089705	0.060562399	0.138780955	0.095080305	0.094687689	0.045769902	0.011917438	0.022467424	0.021190566	0.039515785	0.052588883	0.185257927	0.031079756	0.023118389	0.015922134	0.005533518	0.016120525	0.023814158	0.052258881	0.016916527	0.061349992	0.044546439	0.038646526	0.017030236	0.034083901	0.022200394	0.017304879	0.008239559	0.012697902	0.015343805	0.087998394	0.028189575	0.056225172
0.007483413	0.574241036	0.341083157	0.289958959	0.256920573	0.186160651	0.110042334	0.156646477	0.162144248	0.104828875	0.120801001	0.072005958	0.093143888	0.087143005	0.087608846	0.104039596	0.045498251	0.048349003	0.060816944	0.139367561	0.095465629	0.095090483	0.045948303	0.011958391	0.022521869	0.021339473	0.039666474	0.05281649	0.186224033	0.031192937	0.02324806	0.016030081	0.005533518	0.016120525	0.023955698	0.052507166	0.017019385	0.061622607	0.044754515	0.038803091	0.017204649	0.034274167	0.022296404	0.017402393	0.008286642	0.012824193	0.015387149	0.088349685	0.02836576	0.056473456
0.00752715	0.575185982	0.342004854	0.290859412	0.257783262	0.186857393	0.110528596	0.157313224	0.16278462	0.105270982	0.121314909	0.072350525	0.093548127	0.087541615	0.08803097	0.104528465	0.045693343	0.048572375	0.061076291	0.139936209	0.095891212	0.095484972	0.04616635	0.012040298	0.022521869	0.021511288	0.039827209	0.053009081	0.187066892	0.031381574	0.02337773	0.016138028	0.005533518	0.016186457	0.024110508	0.052714413	0.017147958	0.061912364	0.044965607	0.038953394	0.017316772	0.034464433	0.022377643	0.017477403	0.008333726	0.012893078	0.015430493	0.088826437	0.028516775	0.056646503
0.00757109	0.576145639	0.342926551	0.291781259	0.258624012	0.187571018	0.111016695	0.158021193	0.163415184	0.105742691	0.121857424	0.07266299	0.09397921	0.08789955	0.088440367	0.10500012	0.04590237	0.048859009	0.061364455	0.140513836	0.096328297	0.095854546	0.046414129	0.0120676	0.022685202	0.021706012	0.039997991	0.053347573	0.188036974	0.03155512	0.023516663	0.016281957	0.005533518	0.01625239	0.024256471	0.052977061	0.017258163	0.062213181	0.045170668	0.039128747	0.017391521	0.0346547	0.022429341	0.017604921	0.008427892	0.012950483	0.015491175	0.089303189	0.028743299	0.056977549
0.007615453	0.577098374	0.343849466	0.292699913	0.259467062	0.18827605	0.111497009	0.158694123	0.164067896	0.10623435	0.122366223	0.072981875	0.09439924	0.088264265	0.088849764	0.105467186	0.046139268	0.049116745	0.061652619	0.141077781	0.09674046	0.096195052	0.046651998	0.012108554	0.022957424	0.021877828	0.040193887	0.053610197	0.189007057	0.031728665	0.023748217	0.01633593	0.005566852	0.016351289	0.024349357	0.05322945	0.017353675	0.062502938	0.045366682	0.039260261	0.017491186	0.034858088	0.022547506	0.017717436	0.008459281	0.012996406	0.015629876	0.089704665	0.028843976	0.057286024
0.007659958	0.578053704	0.344779428	0.2936307	0.260336296	0.18899701	0.111985401	0.159383027	0.164695929	0.106721504	0.122882174	0.073332862	0.094825585	0.088626267	0.089199767	0.105921627	0.046313457	0.049343241	0.061964796	0.141644719	0.097144955	0.096579159	0.046949334	0.012163158	0.023066313	0.021992371	0.04033453	0.053890328	0.189853891	0.031834302	0.023822314	0.016443877	0.005600187	0.016450188	0.02450859	0.053487995	0.01745286	0.062842462	0.045583805	0.039517028	0.017640683	0.035127085	0.022687828	0.017807449	0.008506364	0.013076773	0.015690558	0.090131232	0.02904533	0.05755688
0.007704733	0.57906182	0.345718959	0.294566916	0.261188546	0.18971586	0.11246388	0.160085842	0.165354019	0.107199649	0.123389952	0.073641047	0.095261405	0.088999117	0.089566739	0.106397873	0.04653642	0.049566612	0.062228946	0.142219353	0.097567662	0.096963267	0.047157469	0.012272367	0.02310261	0.022118369	0.040575634	0.054182132	0.190891561	0.032007847	0.023933461	0.016515841	0.005600187	0.016516121	0.024676669	0.053738332	0.017522656	0.063143832	0.045794897	0.039667331	0.017702974	0.035343595	0.022791223	0.01788996	0.008537753	0.013122697	0.015759908	0.090382154	0.029196345	0.057767545
0.007749745	0.580068206	0.346649442	0.295497703	0.262069458	0.190432298	0.112956164	0.16081236	0.166017488	0.1076971	0.12392838	0.073962072	0.095714595	0.089394337	0.090012197	0.106855757	0.046731512	0.049801699	0.062526715	0.142802966	0.098020083	0.097366061	0.047484539	0.01229967	0.023193351	0.022210004	0.040731346	0.05443892	0.191790081	0.032234211	0.024118704	0.016551823	0.005666856	0.016582053	0.024800517	0.053976358	0.017618168	0.063420871	0.045978849	0.039867734	0.017752806	0.035553544	0.022953701	0.017949968	0.008569142	0.013271949	0.015803253	0.090808722	0.029322192	0.058068496
0.007795098	0.581117858	0.347601326	0.296424659	0.262947009	0.19115165	0.113446685	0.161549183	0.166666403	0.108179105	0.124488263	0.074261695	0.096181996	0.089831587	0.090400382	0.107351512	0.046898733	0.050040691	0.06283409	0.14340197	0.098414034	0.097700338	0.047722407	0.012340623	0.023265943	0.022313093	0.04090715	0.054707379	0.192724381	0.032339848	0.02422985	0.016623788	0.00570019	0.016615019	0.024968596	0.054212331	0.017695311	0.063706204	0.046156769	0.040093188	0.017827555	0.035861906	0.023108794	0.018017477	0.008584836	0.013398239	0.015881272	0.091436027	0.029422869	0.058331829
0.007840667	0.582145877	0.348565998	0.297344909	0.26379749	0.191877233	0.113934049	0.16223551	0.167314685	0.108645023	0.125000128	0.074544198	0.096587814	0.090228163	0.090792809	0.10782661	0.047142598	0.050290617	0.063112648	0.143983018	0.098860704	0.098121818	0.04791072	0.012449832	0.023356684	0.022439091	0.041103046	0.055040035	0.193634828	0.032513393	0.024322472	0.016713743	0.005733524	0.016680952	0.025141098	0.054472928	0.017783476	0.064021951	0.046358814	0.04021844	0.017952136	0.03603249	0.023234345	0.01810749	0.008694697	0.013421201	0.015941954	0.091737134	0.029674561	0.058602684
0.007886727	0.583209374	0.349543371	0.298256857	0.264675394	0.192601208	0.114417375	0.162913078	0.167963916	0.109135395	0.125520166	0.074935848	0.097007843	0.090615249	0.091200085	0.108318922	0.047386463	0.050529609	0.06341522	0.144547818	0.099316001	0.098474782	0.0481585	0.01254539	0.023574462	0.022622361	0.041238667	0.055366856	0.194517444	0.032641666	0.024433618	0.016965619	0.005733524	0.016845784	0.025304754	0.054717109	0.017897355	0.064310049	0.046536735	0.040400055	0.018064259	0.036196512	0.023411594	0.018220005	0.008773169	0.01353601	0.016002635	0.092063333	0.029901085	0.058926207
0.007932896	0.584205375	0.350501518	0.299211912	0.265525521	0.193342417	0.114900626	0.163590131	0.168636877	0.109632845	0.126041225	0.075325359	0.097419977	0.091003012	0.091613724	0.108789429	0.047595491	0.050774068	0.0637322	0.145144685	0.099770339	0.098873423	0.048396369	0.012627297	0.023665203	0.022862903	0.041374287	0.055600299	0.195364278	0.032830303	0.024507715	0.017019592	0.005766859	0.01687875	0.025459564	0.054990017	0.017989193	0.064597594	0.046732749	0.040638034	0.01818884	0.036413022	0.023500218	0.018280014	0.008804558	0.013570453	0.016089323	0.092565177	0.03007727	0.059189539
0.007979433	0.585260219	0.351455925	0.300107256	0.266379009	0.194058453	0.115385127	0.164273366	0.169295916	0.110141236	0.126564328	0.075753393	0.097844744	0.091414502	0.091986	0.109250757	0.04779755	0.051009155	0.06410201	0.145742834	0.100209341	0.099321895	0.048663971	0.012722855	0.023737795	0.022977446	0.041570184	0.055874594	0.196346288	0.032943484	0.024591075	0.017127539	0.005866862	0.01687875	0.025627643	0.055250614	0.018121439	0.064901729	0.046952887	0.040813387	0.018325879	0.036629532	0.023588842	0.018430034	0.008851641	0.013685262	0.016167343	0.093067021	0.030203116	0.059452871
0.008026202	0.586252759	0.352418248	0.301059437	0.267222236	0.194777956	0.115886075	0.164951965	0.169964447	0.110630321	0.127071084	0.076147184	0.098282143	0.091780572	0.092397518	0.109705198	0.048013545	0.051254395	0.064467017	0.14635381	0.100596582	0.099755832	0.048921662	0.012763808	0.023901129	0.023149262	0.041861516	0.056078857	0.197216976	0.03311703	0.024665172	0.017199503	0.005866862	0.016944683	0.025760337	0.055548146	0.018172868	0.065188721	0.047136839	0.040982477	0.01838817	0.036878846	0.023714393	0.01854255	0.00888303	0.013800071	0.016254031	0.093518681	0.030328962	0.059723727
0.008073192	0.587276451	0.353351167	0.302002678	0.268100141	0.195508312	0.116377184	0.165630563	0.170642154	0.111105248	0.127610534	0.076523853	0.098676907	0.092156133	0.092822824	0.110222757	0.04825741	0.05149573	0.064817616	0.146938706	0.101029833	0.10013994	0.049278465	0.012859366	0.024118907	0.023332532	0.042087551	0.056429022	0.198055859	0.033335848	0.024804105	0.017253477	0.005866862	0.017010615	0.025901877	0.055804639	0.018323482	0.065488985	0.047305712	0.041145305	0.018500293	0.037082234	0.023803018	0.018632562	0.008930113	0.014018209	0.016349388	0.093970341	0.030454809	0.059987059
0.008120568	0.588316585	0.354327322	0.302972421	0.268976276	0.196239924	0.116866384	0.166352443	0.17130847	0.111605273	0.12814794	0.076876981	0.099096937	0.092556099	0.093277828	0.110723102	0.048452502	0.051744094	0.065091372	0.147538138	0.101510051	0.10061125	0.049555978	0.012927622	0.024191499	0.023492893	0.042318608	0.056650793	0.199105457	0.033441485	0.024915251	0.017415397	0.005866862	0.017109514	0.025999186	0.056054976	0.01841532	0.065788142	0.047516804	0.041389546	0.018575041	0.037272501	0.023935954	0.018737576	0.008961502	0.014098575	0.016462083	0.094422001	0.030706501	0.060197725
0.008168109	0.589305663	0.355273116	0.303901931	0.269839141	0.196980379	0.117360137	0.167054744	0.171980481	0.112082774	0.128690455	0.077307155	0.099534336	0.092966233	0.093725407	0.111205085	0.048661529	0.051996364	0.065360325	0.148132012	0.10191838	0.101097094	0.049783936	0.01302318	0.024409277	0.023618891	0.042494412	0.056884236	0.200091442	0.033547121	0.025054184	0.017523343	0.005866862	0.017109514	0.026123034	0.056336092	0.018514505	0.0660873	0.047749006	0.041583687	0.018736997	0.037475889	0.024120588	0.018850092	0.009024279	0.01415598	0.016531433	0.094672923	0.030807178	0.060543818
0.00821613	0.59038041	0.356248749	0.304849642	0.270726069	0.197716211	0.117863949	0.167780746	0.172642685	0.112573789	0.129240122	0.077728768	0.09997963	0.093389247	0.094164501	0.11170543	0.048933265	0.052261129	0.065672502	0.148731872	0.102383262	0.10152065	0.050021805	0.013118738	0.024518166	0.023641799	0.042630032	0.057176039	0.200934301	0.033705576	0.025137543	0.017739237	0.005900197	0.017109514	0.026238035	0.056623364	0.018584302	0.066414106	0.047966129	0.041715202	0.018824204	0.037744886	0.024231369	0.019007614	0.009071362	0.014305232	0.016635459	0.095099491	0.030958194	0.06074696
0.008264233	0.591441312	0.357204026	0.305823217	0.271617065	0.198465308	0.118361814	0.168496443	0.173308368	0.113064804	0.129826569	0.078062634	0.100393343	0.093810906	0.094579201	0.11220348	0.049142292	0.05250715	0.06595106	0.149339	0.102824181	0.101913063	0.050348874	0.013186993	0.024627055	0.023836523	0.042790768	0.057462007	0.201904383	0.033939485	0.025239427	0.017901157	0.005966866	0.017175447	0.026401691	0.05689422	0.018668792	0.066741465	0.048213408	0.041834191	0.018936327	0.037935152	0.024342149	0.019165135	0.009071362	0.01440856	0.016730816	0.095626427	0.03108404	0.061002769
0.008312596	0.592409622	0.358185227	0.306784977	0.272493908	0.199200487	0.11887319	0.169234297	0.173978797	0.113578987	0.130389518	0.078471406	0.10085127	0.094183755	0.094958901	0.112693496	0.049400092	0.052741456	0.066248829	0.149945701	0.103260307	0.102305476	0.050715588	0.013323505	0.024663352	0.023996884	0.042976618	0.057712958	0.202914223	0.034060213	0.025387622	0.018063077	0.006033534	0.017307312	0.02651227	0.057150713	0.018745936	0.067038964	0.048445609	0.041965706	0.01904845	0.038118857	0.024452929	0.01927015	0.009087057	0.014477446	0.016782829	0.095927534	0.031285394	0.061251053
0.008361548	0.593369279	0.359132239	0.307730134	0.273359958	0.199939586	0.11937737	0.169947933	0.174654605	0.114047479	0.130982095	0.078860917	0.101302881	0.094589144	0.095387389	0.113165152	0.049595184	0.052992163	0.066541796	0.150590026	0.103780783	0.102731108	0.050953457	0.013378109	0.024754092	0.024122882	0.043167491	0.057981418	0.203963821	0.034188486	0.025526555	0.01827897	0.006066869	0.017307312	0.026689195	0.057442089	0.018892877	0.067355264	0.048674795	0.042097221	0.019123198	0.038230393	0.024556324	0.01934516	0.009118446	0.014638179	0.016912861	0.096329009	0.031511918	0.061499338
0.008410703	0.594348839	0.360092909	0.308677525	0.274241401	0.20069009	0.119883605	0.17065281	0.175362685	0.114523693	0.131523588	0.079205484	0.101707119	0.094995211	0.095760725	0.113694186	0.049846017	0.053237403	0.066863579	0.151196299	0.104231287	0.103187885	0.051359816	0.013446365	0.024826685	0.024283243	0.04333325	0.058209025	0.204918	0.034384668	0.025637701	0.01844089	0.006066869	0.017636975	0.026790927	0.057708842	0.018977367	0.067685388	0.048870809	0.042228735	0.019272696	0.038414098	0.02467449	0.019465176	0.009165529	0.014730026	0.017016887	0.096855946	0.031662933	0.061710004
0.008460007	0.595341379	0.361063149	0.309633219	0.27509542	0.201445166	0.12040372	0.17137572	0.176050516	0.115014064	0.132083472	0.079573593	0.102133465	0.095396532	0.09616588	0.114189941	0.050110784	0.053506855	0.067238191	0.15180129	0.104671247	0.103625975	0.051587774	0.01351462	0.024953722	0.02443215	0.043549238	0.058471648	0.205919889	0.034633668	0.025785896	0.018548837	0.006066869	0.017702908	0.02696343	0.058053568	0.019058185	0.067991734	0.04913015	0.042435401	0.019397277	0.038663412	0.024836968	0.019577692	0.009244001	0.014833354	0.017112244	0.097207237	0.031813949	0.062010955
0.008509926	0.596268154	0.362033736	0.31059913	0.275982525	0.202194615	0.120915096	0.172081112	0.176739296	0.115508941	0.132655615	0.079901039	0.102532967	0.095812767	0.096555125	0.114660448	0.050347682	0.053761467	0.067521552	0.152440057	0.105125585	0.104026692	0.051885109	0.013651132	0.025117056	0.024592511	0.043780295	0.058734272	0.206766723	0.034844941	0.025850731	0.018638792	0.006100203	0.017735874	0.027113816	0.058301853	0.01915737	0.068314117	0.049344258	0.042629542	0.019472025	0.03893241	0.024910822	0.019705209	0.009259695	0.014959645	0.017198932	0.097608712	0.031939795	0.062394667
0.008560168	0.597268482	0.363006585	0.311579091	0.27686326	0.202958333	0.121424122	0.172794233	0.177438517	0.116012827	0.133210391	0.080256307	0.102956154	0.096231714	0.096999523	0.115176859	0.050549742	0.053991087	0.067848138	0.153053171	0.105605803	0.10437758	0.052212179	0.013760341	0.0251715	0.024661237	0.044031444	0.059031912	0.207804393	0.035033577	0.025971139	0.018854686	0.006100203	0.017801807	0.027277472	0.058550138	0.019263901	0.068627652	0.049576459	0.042854996	0.019521858	0.039122676	0.025014217	0.019787721	0.009369556	0.015062973	0.017354971	0.09803528	0.032216657	0.062695618
0.008610317	0.598239388	0.363972127	0.312525844	0.277750364	0.203723408	0.121940859	0.173552182	0.178159569	0.116540524	0.133771296	0.080570911	0.103374605	0.096652695	0.097421647	0.11572655	0.050849347	0.054230079	0.068131499	0.153663292	0.106074519	0.104794907	0.052509515	0.013910503	0.025298537	0.024775781	0.044257478	0.059271191	0.208850015	0.035192032	0.026110072	0.018962632	0.006133538	0.017999604	0.027410166	0.05883741	0.019359413	0.068953352	0.049838816	0.04298651	0.019559232	0.039306381	0.025169309	0.019877733	0.009495111	0.015212225	0.017441659	0.098411663	0.032292165	0.062868665
0.008661239	0.599195584	0.364942715	0.313519536	0.278653215	0.204485468	0.12248638	0.174277669	0.178851512	0.117055993	0.134368982	0.080921899	0.103813583	0.097046559	0.097869226	0.116286569	0.051030504	0.054526085	0.068496506	0.154303769	0.106548986	0.105255836	0.052856407	0.01399241	0.025352982	0.024993414	0.04446342	0.05948129	0.209839976	0.035342941	0.026267529	0.019142544	0.006200207	0.018065537	0.027595938	0.05912263	0.019465945	0.069257486	0.050077049	0.043136813	0.019758562	0.039549135	0.025339173	0.019975247	0.009557889	0.015361477	0.017563022	0.098938599	0.03246835	0.063162092
0.008711864	0.600198508	0.365927221	0.314498219	0.279559604	0.20525401	0.123022503	0.175005217	0.179533648	0.117558592	0.134969733	0.081302849	0.104279405	0.097502791	0.098310442	0.116794947	0.051302239	0.054796318	0.068775064	0.154924579	0.107039748	0.105606724	0.053183476	0.014074317	0.025461871	0.025199592	0.044664339	0.059773093	0.210758374	0.035486305	0.026387937	0.019322455	0.006266876	0.01813147	0.027724209	0.059405798	0.019539415	0.069561621	0.050327343	0.043299641	0.019795936	0.039680353	0.025516421	0.020117766	0.009589278	0.015441843	0.017615035	0.099415351	0.032619365	0.063463043
0.008763131	0.601156435	0.366901636	0.315437947	0.280474663	0.20602421	0.123548198	0.175754406	0.180237931	0.118066339	0.135545963	0.081613173	0.104688381	0.097912248	0.098732566	0.117294144	0.051518234	0.055055616	0.069096847	0.155538976	0.107502713	0.106003289	0.053500634	0.014183526	0.0256615	0.025428679	0.044865259	0.060006536	0.211692675	0.035690032	0.026489821	0.019484375	0.006266876	0.0183952	0.027958635	0.059674603	0.019664314	0.06988345	0.050583669	0.043431155	0.019920517	0.039916545	0.025619816	0.020245284	0.009620666	0.015545172	0.017693055	0.099841919	0.032770381	0.063839232
0.00881444	0.60212388	0.367863437	0.316402262	0.281373267	0.206800188	0.124097024	0.176501534	0.180936519	0.118613985	0.136134454	0.081974862	0.105121043	0.098353565	0.099180145	0.117793342	0.051748164	0.055307886	0.069423433	0.156163206	0.107956092	0.106437226	0.053778148	0.014251781	0.025715945	0.025623404	0.045096316	0.06029834	0.212670709	0.03589376	0.026563918	0.01957433	0.00630021	0.018494099	0.028166522	0.059939304	0.019745132	0.070208045	0.05083698	0.043631559	0.020007724	0.040126494	0.025678899	0.020342797	0.00966775	0.015602576	0.017788412	0.100343763	0.032896227	0.064177802
0.008866075	0.603037674	0.368846813	0.317393399	0.282296995	0.207573452	0.124631163	0.177230113	0.181654723	0.119122376	0.136673904	0.082353671	0.105613709	0.098770479	0.099682876	0.11831549	0.052005964	0.055565622	0.069750018	0.15681309	0.108429601	0.106896079	0.054065572	0.014347339	0.02586113	0.025783765	0.045302258	0.060555128	0.213704403	0.036105033	0.02665654	0.019592321	0.006366879	0.018625964	0.028316909	0.060195796	0.019844317	0.07052545	0.051036009	0.043825699	0.020045098	0.0403102	0.02578968	0.020462814	0.009746222	0.015740347	0.017901106	0.100996161	0.033072412	0.064441134
0.008918227	0.603906471	0.369825752	0.318389645	0.283175076	0.208342949	0.125163614	0.177968482	0.182319774	0.119659082	0.137251156	0.082730341	0.10603058	0.099198916	0.100114546	0.118853705	0.052256797	0.055824139	0.070066998	0.157448009	0.108860934	0.107309254	0.054333175	0.014415595	0.02606076	0.025944126	0.045513223	0.060811915	0.21472617	0.036338942	0.026841784	0.019682277	0.006433548	0.018658931	0.028498257	0.060489224	0.019936154	0.070849492	0.051310429	0.044013577	0.020094931	0.040500466	0.025893075	0.020552826	0.009793305	0.015843676	0.018031138	0.101472913	0.033248597	0.064742085
0.00897098	0.604873051	0.370803299	0.319353321	0.284115612	0.209126916	0.125692834	0.17871664	0.183049052	0.120204798	0.137857015	0.08309417	0.106455347	0.099621253	0.100522883	0.119402249	0.052549435	0.05610062	0.070374373	0.15807737	0.109347862	0.107753573	0.054610688	0.014524804	0.026115205	0.026070124	0.045754326	0.061127063	0.215656495	0.036512488	0.027027027	0.019826206	0.006433548	0.018724863	0.028639798	0.06079086	0.02004636	0.071157497	0.051566755	0.044170142	0.020144763	0.040671049	0.026070323	0.020650339	0.009856082	0.016073294	0.018213184	0.101949665	0.033424782	0.065095702
0.009023415	0.60587511	0.371805291	0.320346055	0.285038279	0.209906964	0.126224991	0.179486955	0.183752702	0.12074987	0.138435289	0.083466559	0.106918011	0.100032065	0.100991674	0.119919807	0.0527933	0.056379444	0.07068655	0.15873666	0.109833831	0.108195816	0.054908024	0.014620362	0.026278538	0.026287756	0.04603059	0.06151808	0.21658682	0.036633215	0.027184484	0.019970135	0.006466882	0.018889695	0.028829992	0.061069924	0.020145545	0.071466608	0.051841174	0.04430792	0.02023197	0.040913803	0.026232801	0.020770356	0.009871777	0.016130699	0.018291203	0.102727524	0.033550628	0.065441796
0.009076463	0.606936876	0.372782055	0.3213059	0.285968907	0.210704697	0.126757075	0.18023769	0.184494319	0.12123638	0.138980869	0.083802565	0.107369621	0.100461859	0.101457284	0.120428185	0.053016262	0.056627027	0.071051557	0.159381413	0.110304464	0.108596533	0.055354028	0.014688618	0.026369279	0.026493935	0.046291785	0.061809884	0.217485339	0.036821852	0.027332679	0.020114064	0.006566886	0.018922661	0.029002495	0.061363352	0.020237382	0.071803921	0.052085438	0.044533373	0.020294261	0.041051582	0.026373123	0.020852867	0.009950249	0.016222546	0.018429904	0.103078815	0.033651305	0.065772842
0.00913005	0.607884419	0.373784656	0.322252652	0.286893696	0.211490724	0.127297163	0.181030676	0.185211891	0.121797541	0.139578555	0.084196356	0.107745437	0.100877416	0.10191759	0.120996237	0.053197419	0.056903508	0.071387748	0.160015477	0.110794267	0.109080301	0.055691009	0.014852431	0.026423723	0.026608479	0.046447497	0.062119196	0.218558791	0.036950125	0.027434563	0.020311966	0.00660022	0.019054526	0.029205959	0.061628053	0.020373302	0.072143445	0.052417154	0.044683676	0.020356551	0.041235287	0.026513445	0.020950381	0.009997332	0.016291432	0.018577274	0.10348029	0.03382749	0.066141507
0.009183591	0.608822443	0.374780646	0.3232109	0.287820786	0.212282881	0.127845695	0.181781411	0.185916807	0.122309793	0.140150699	0.084566605	0.108138622	0.101305854	0.102365169	0.121512648	0.053371609	0.057147186	0.071728742	0.16067434	0.111267776	0.109543307	0.05611719	0.014988943	0.026496316	0.026688659	0.046698646	0.062469361	0.219465262	0.037168943	0.027554971	0.02054585	0.006666889	0.019087493	0.029365192	0.061962519	0.020450446	0.072480758	0.052769979	0.044884079	0.020481132	0.041432114	0.026638996	0.021047894	0.01006011	0.016429203	0.018646624	0.104007227	0.033928167	0.066487601
0.0092376	0.609777773	0.375770807	0.324216406	0.288719036	0.213068707	0.128383066	0.182540905	0.186628999	0.122868379	0.140747363	0.084971097	0.108590233	0.10174107	0.102810627	0.122025616	0.053608506	0.057424448	0.072045722	0.161323368	0.111767164	0.109985549	0.056384792	0.015070849	0.026623353	0.026860474	0.046914634	0.062720312	0.220435344	0.037365125	0.027740215	0.020743753	0.006666889	0.019384189	0.029533271	0.062272363	0.020549631	0.072811435	0.053032336	0.045003069	0.020555881	0.041733916	0.026816245	0.021182913	0.010107193	0.016566974	0.018715975	0.104734901	0.034028844	0.066811123
0.009292179	0.610679453	0.376751833	0.325210098	0.289631441	0.21386624	0.128942172	0.183316373	0.187354797	0.123385779	0.141314398	0.085373449	0.109057634	0.102216962	0.103271994	0.122554651	0.053880241	0.057697805	0.072458757	0.162002753	0.112252175	0.110423639	0.056701951	0.015152756	0.026659649	0.027043744	0.047100485	0.062994607	0.221500845	0.03753867	0.027943982	0.020815717	0.006733558	0.019450122	0.029696927	0.062553479	0.020678204	0.073139347	0.0532766	0.045203472	0.020593255	0.041865134	0.026993493	0.021280426	0.010248442	0.016670302	0.01882867	0.105136376	0.034129521	0.067112074
0.00934707	0.611636514	0.37773547	0.326228376	0.290569146	0.214670807	0.129494963	0.184075352	0.188087871	0.123952088	0.141938648	0.085760819	0.109487138	0.102646755	0.10373124	0.123057291	0.054089269	0.05796257	0.072842975	0.162634252	0.112752522	0.11089495	0.057058754	0.015289267	0.026804835	0.027204105	0.047301404	0.063321428	0.222530564	0.037659398	0.028101439	0.020905673	0.006833561	0.019549021	0.029873852	0.062842803	0.020817797	0.07350265	0.053505785	0.045309936	0.020655546	0.042088205	0.02712643	0.021347935	0.01031122	0.016853997	0.018932695	0.105562944	0.034406383	0.067480739
0.009392854	0.61244993	0.37856652	0.327083806	0.291337711	0.215334689	0.129953909	0.184728702	0.188682684	0.124416718	0.142454599	0.086116087	0.109862954	0.103003335	0.104124728	0.123524356	0.054298296	0.058182818	0.07311673	0.163186653	0.113150307	0.111268676	0.057326356	0.015357523	0.026895575	0.027375921	0.047512369	0.063554871	0.223409204	0.037825398	0.028240372	0.021049601	0.006833561	0.019680886	0.030002123	0.063089036	0.020916982	0.073763652	0.053741002	0.045435188	0.020705378	0.042252227	0.027303679	0.021445449	0.010373998	0.016991768	0.019019383	0.105914235	0.034481891	0.067751595
0.009448314	0.613436412	0.379569817	0.328073666	0.2922717	0.216129057	0.130507141	0.185454705	0.189398673	0.124947633	0.143059437	0.086473495	0.110290878	0.1034616	0.104620035	0.124039619	0.054479453	0.058442897	0.073385683	0.163829269	0.113666949	0.111752444	0.057613781	0.01556229	0.027095205	0.027456101	0.047763518	0.063835002	0.22447868	0.037931034	0.028397829	0.021103575	0.006833561	0.019845718	0.030130394	0.063409139	0.020994126	0.074105942	0.054048593	0.045566703	0.020780127	0.042429372	0.027451386	0.021497956	0.010405386	0.017175463	0.019166753	0.106190249	0.034658076	0.068075117
0.009503868	0.61442376	0.38056598	0.32904756	0.293206928	0.216917194	0.131061475	0.186228111	0.190119725	0.125515228	0.143664274	0.086843744	0.110734594	0.103912409	0.105108978	0.124629475	0.054813896	0.058727188	0.073640228	0.164511647	0.114172089	0.112240364	0.057930939	0.015603244	0.027222242	0.027605008	0.047994575	0.064173495	0.225552132	0.038180035	0.028518237	0.02119353	0.00690023	0.020010549	0.030302896	0.063686151	0.02108229	0.074426665	0.054262701	0.045742056	0.020867334	0.042593394	0.027672947	0.021677981	0.010436775	0.017370639	0.019288117	0.106466264	0.034758753	0.068436259
0.009560027	0.615378225	0.381558142	0.330069351	0.294128002	0.217719299	0.131623078	0.18702728	0.190870201	0.126084755	0.144262982	0.087205433	0.111203574	0.104388978	0.10554383	0.125182609	0.055113502	0.058984925	0.074029249	0.165208561	0.11467627	0.112742818	0.058218363	0.015794359	0.027331131	0.027731006	0.048210563	0.064436118	0.226569923	0.038376217	0.028712743	0.021265495	0.006933564	0.020043516	0.03044886	0.06393854	0.021177802	0.074770614	0.054491887	0.045917409	0.020879792	0.04292144	0.027798498	0.021790496	0.010530942	0.017519891	0.019383474	0.106943016	0.035010445	0.068759781
0.00961636	0.616341344	0.382556046	0.331046119	0.295068361	0.218525675	0.132181523	0.187787805	0.191622892	0.126634331	0.144875993	0.08755428	0.111682028	0.104839109	0.106025349	0.125730004	0.055357367	0.059263749	0.074360637	0.165861866	0.115202497	0.113160146	0.058565255	0.015848964	0.02744002	0.028040274	0.048416506	0.06474543	0.227528079	0.038534671	0.028888724	0.021409424	0.007000233	0.020142414	0.030603669	0.064221708	0.021265966	0.075121198	0.054757259	0.046061449	0.020966998	0.043196998	0.027997903	0.021895511	0.01056233	0.017600257	0.019444155	0.107369583	0.035161461	0.068993018
0.009673206	0.617309654	0.383575697	0.332033105	0.295985897	0.219324715	0.132734168	0.188565334	0.192371469	0.127198709	0.145471635	0.087950211	0.112179432	0.105275003	0.106467625	0.126280843	0.055601232	0.05954804	0.074653603	0.166535692	0.115687507	0.113648066	0.058892325	0.015958173	0.027585206	0.028234998	0.048722907	0.064938021	0.228569725	0.038738399	0.029055443	0.021589335	0.007033568	0.02027428	0.030727517	0.064521292	0.021372498	0.075442474	0.055067866	0.046199226	0.02109158	0.043347899	0.028116068	0.021993024	0.010625108	0.017715066	0.019539512	0.10789652	0.035513831	0.069384254
0.009730097	0.618262389	0.3845823	0.333022006	0.296934041	0.220130036	0.133292026	0.189399026	0.193106758	0.127730267	0.146067278	0.088356843	0.112656307	0.105719033	0.106935356	0.126836271	0.055866	0.059809681	0.075081046	0.167221918	0.116206066	0.114121453	0.059199572	0.016108335	0.027730391	0.028383904	0.048994148	0.065218153	0.229599443	0.038949672	0.029166589	0.021661299	0.007100237	0.020340212	0.030895596	0.064792148	0.021460662	0.075776469	0.055372442	0.046324478	0.02115387	0.043570969	0.028345015	0.022113041	0.010687885	0.017852838	0.019643538	0.108423456	0.035589338	0.069632539
0.009787341	0.61927137	0.385580465	0.334051141	0.297879707	0.220946009	0.133849957	0.190185314	0.193825595	0.128278557	0.146665986	0.088765615	0.113068441	0.106191535	0.107410511	0.127341206	0.056068059	0.060096315	0.075426842	0.167877788	0.116723667	0.114547085	0.059477085	0.016244847	0.027784835	0.028544265	0.049265389	0.065527465	0.230629162	0.03916849	0.029351833	0.021859202	0.007100237	0.020439111	0.031099061	0.065058901	0.021596582	0.076117652	0.055643846	0.046455993	0.021216161	0.043787479	0.028500107	0.022240558	0.010782052	0.017933204	0.019825583	0.108875116	0.035690015	0.069948537
0.009845023	0.620264775	0.38659133	0.335087939	0.298819005	0.221765097	0.134410973	0.190966449	0.194577653	0.128828777	0.147283083	0.089176527	0.113559528	0.106619972	0.107873999	0.12789434	0.056339795	0.060380606	0.075772639	0.168572992	0.117219221	0.115047463	0.059734776	0.016449614	0.027966317	0.028624446	0.0494864	0.065766744	0.231650929	0.03941749	0.029453717	0.021985139	0.007133571	0.020472078	0.031284832	0.0653749	0.021703114	0.076454412	0.055921281	0.04656872	0.021253535	0.044056476	0.028618273	0.022353074	0.010813441	0.018036532	0.019955616	0.109326776	0.0358662	0.07027206
0.009903476	0.621188088	0.387584536	0.336115478	0.299771925	0.222570016	0.134966408	0.191738309	0.195321801	0.129404739	0.147885878	0.089555337	0.114017455	0.107053155	0.108338548	0.128457802	0.056667271	0.060678175	0.076065605	0.169272045	0.117728195	0.115551994	0.060032112	0.016654381	0.028057058	0.028796261	0.049707411	0.066076056	0.232736309	0.039613672	0.02950929	0.022219024	0.007166906	0.020570976	0.031435219	0.065658068	0.021853728	0.076788407	0.056183638	0.046712759	0.021315826	0.044259864	0.028802907	0.022480591	0.010860524	0.018162822	0.020120323	0.109853712	0.036067554	0.07061063
0.00996189	0.622156399	0.388583222	0.337125773	0.300705207	0.223397343	0.135553932	0.192493166	0.196046966	0.130021887	0.148478455	0.08997481	0.114514858	0.107501252	0.108826431	0.129040772	0.056911136	0.06095778	0.076358572	0.169926204	0.118216081	0.11599216	0.06026007	0.01688645	0.028256688	0.028887896	0.049928423	0.06642622	0.233853494	0.039794763	0.029713058	0.02232697	0.00720024	0.020735808	0.031660799	0.065980223	0.021985975	0.077129038	0.056452026	0.046913163	0.021340742	0.044469813	0.028935843	0.022608109	0.010938996	0.018185784	0.020276362	0.11050611	0.036193401	0.07085139
0.010020599	0.623068463	0.389587041	0.338147245	0.30165512	0.224217235	0.136125742	0.193298004	0.196798391	0.130574681	0.149132334	0.090379302	0.115059633	0.107964263	0.109335525	0.129630628	0.057161968	0.061227231	0.076709171	0.170609865	0.118732723	0.116473852	0.060616873	0.017063915	0.028492614	0.02908262	0.050254916	0.066712188	0.234962727	0.040043764	0.029824204	0.02248889	0.00720024	0.020768774	0.031855417	0.066298275	0.022103527	0.0775128	0.05674454	0.047057203	0.02141549	0.044706006	0.02906878	0.022720624	0.011048857	0.018266151	0.020423732	0.111208692	0.036419924	0.071197484
0.010079728	0.624037639	0.390595993	0.33916201	0.302607687	0.225039187	0.136697038	0.194150245	0.197588099	0.131171879	0.149708564	0.090792354	0.1154844	0.108430664	0.109815983	0.130188352	0.057405833	0.061520114	0.077117403	0.171285829	0.119234987	0.116957619	0.061003409	0.017186775	0.028637799	0.02918571	0.050475927	0.067033172	0.235952689	0.040179582	0.029953874	0.022596837	0.007233574	0.020867673	0.032063304	0.066601962	0.022221079	0.077872231	0.056994834	0.04722003	0.021477781	0.044994686	0.029290341	0.022848142	0.01109594	0.018403922	0.020571102	0.111911274	0.036721955	0.071543578
0.010139458	0.624975662	0.391592157	0.340183482	0.303579893	0.225867922	0.137267086	0.194936017	0.198355028	0.131725317	0.150282751	0.091196846	0.115956538	0.108890285	0.110315533	0.130795422	0.057621828	0.061795032	0.077405566	0.171958801	0.119766006	0.117368718	0.061330479	0.017405193	0.028801132	0.029311708	0.050701961	0.067354156	0.236986383	0.040307855	0.030102069	0.022776748	0.007266909	0.020867673	0.032231383	0.066893338	0.022345979	0.078187978	0.057281316	0.047395383	0.021589904	0.045191513	0.029474975	0.022998162	0.011205801	0.018553174	0.020675127	0.112362934	0.036822632	0.071979957
0.0101996	0.625977721	0.392609547	0.341224112	0.304557052	0.226707861	0.137856152	0.195748068	0.199125752	0.132314793	0.150929478	0.091659123	0.116452362	0.109387192	0.110787506	0.131407082	0.057900531	0.062073075	0.077789785	0.172662984	0.120308528	0.117798503	0.06166746	0.017473449	0.028982614	0.029494977	0.050912927	0.067657632	0.238047908	0.040587037	0.030315099	0.022884695	0.007266909	0.020933606	0.032403885	0.067229857	0.022463531	0.078533033	0.057534627	0.047545686	0.021664653	0.045355535	0.029644838	0.023103177	0.011315661	0.018656502	0.020813828	0.112914962	0.036923309	0.072408812
0.010259746	0.626869882	0.393616845	0.34225612	0.305515104	0.227537098	0.138441767	0.196596703	0.199890466	0.132852786	0.151536359	0.092070035	0.116881866	0.109878675	0.111315692	0.131975134	0.058234974	0.062409695	0.078207622	0.173334245	0.120877888	0.118278119	0.062024263	0.017582658	0.029127799	0.029643884	0.051128915	0.06791442	0.239029918	0.040700219	0.030426245	0.022974651	0.007266909	0.020999538	0.03252331	0.067515077	0.022592104	0.078886934	0.057799999	0.047746089	0.021764317	0.045526119	0.029814701	0.023260698	0.01134705	0.018794273	0.020909185	0.113366622	0.037049156	0.072679668
0.010320653	0.627873671	0.394640499	0.343302817	0.306491555	0.228379148	0.139022389	0.197442246	0.20067005	0.133457707	0.152169804	0.092478807	0.117341372	0.110370836	0.111819483	0.132582204	0.058478839	0.062701015	0.078500588	0.174042704	0.12138207	0.118774344	0.062321598	0.017719169	0.029272985	0.029815699	0.051375041	0.068247076	0.240083491	0.040926583	0.0306578	0.023172553	0.007333578	0.021131404	0.032686966	0.06783518	0.022735371	0.079244707	0.058068388	0.047977805	0.021826608	0.045690142	0.029940252	0.023365713	0.011394133	0.018886121	0.020995874	0.113893559	0.037351187	0.073078428
0.010381678	0.628795254	0.395675288	0.344311835	0.307445007	0.229219288	0.139608518	0.198239354	0.201478741	0.134027233	0.152786902	0.092923962	0.117859303	0.110865709	0.112339184	0.133190421	0.058785413	0.063025919	0.078894412	0.174757576	0.121913089	0.119226968	0.062678402	0.017773773	0.029508911	0.029941697	0.051601075	0.068533044	0.241093331	0.041062401	0.030824519	0.023280499	0.007366912	0.021329202	0.032824083	0.068128608	0.022863944	0.079604692	0.058357885	0.048121845	0.021963647	0.045873847	0.030058418	0.023553239	0.011472605	0.018966487	0.021099899	0.114295034	0.037451864	0.07346214
0.010443099	0.629795582	0.396684848	0.345370985	0.308420751	0.230074301	0.140188626	0.199087988	0.202257376	0.13460963	0.15342239	0.093356276	0.118331441	0.111316517	0.112804794	0.133790606	0.059071083	0.06332583	0.07917297	0.175440382	0.122460404	0.119710736	0.062817158	0.017869331	0.029654096	0.030136421	0.051852224	0.068912389	0.242127025	0.041258583	0.030972714	0.023496393	0.007400247	0.021395134	0.032978893	0.068434347	0.022992517	0.079944216	0.058644367	0.048315986	0.02201348	0.046090357	0.030220896	0.023733263	0.011535383	0.019058335	0.021247269	0.114721602	0.037552541	0.073830805
0.010504836	0.630825331	0.397723987	0.346410657	0.309399503	0.230919868	0.140788781	0.199931986	0.20300975	0.135186879	0.154107941	0.093765048	0.118830423	0.111790375	0.113285252	0.134389642	0.059412494	0.063610902	0.079691665	0.176159102	0.123016345	0.12019658	0.063144228	0.017992192	0.029835578	0.030308237	0.052208856	0.069262553	0.24318855	0.041417038	0.031074598	0.023532375	0.007433581	0.021526999	0.033155818	0.068738035	0.023102722	0.08030586	0.058903709	0.048416188	0.022063312	0.046424963	0.030316906	0.023838278	0.011598161	0.019138701	0.02131662	0.115298723	0.037779064	0.074176899
0.010566936	0.631792776	0.398752686	0.347442346	0.310392585	0.231747698	0.141388715	0.20073167	0.203801673	0.135792443	0.154759776	0.094188801	0.119367303	0.112284569	0.113768892	0.135025402	0.059565781	0.063926434	0.080047067	0.176853451	0.123582829	0.120661662	0.063401919	0.018128703	0.029962615	0.030537324	0.052409775	0.069536849	0.244230196	0.041643401	0.031185744	0.023532375	0.007466916	0.021559966	0.033421206	0.069058138	0.023216601	0.080674139	0.059154004	0.048597803	0.022100686	0.046654595	0.030442457	0.023988298	0.011660938	0.019322396	0.021489996	0.115750383	0.037980418	0.074590707
0.01062958	0.632780124	0.399789128	0.348511075	0.311363375	0.232588341	0.14198182	0.201553511	0.204574929	0.136365187	0.155423872	0.094623255	0.119856811	0.112755037	0.114261017	0.135610667	0.059830549	0.0642529	0.080431285	0.17759868	0.124131102	0.121135048	0.063719077	0.018306168	0.030125948	0.030697685	0.052625763	0.069869505	0.245343405	0.041884856	0.031324676	0.023640322	0.007466916	0.021691831	0.033629094	0.069386449	0.023293745	0.081024723	0.059446517	0.048754368	0.022162977	0.046851422	0.030634476	0.024175824	0.011755105	0.019437205	0.021594022	0.116252227	0.038156603	0.074989467
0.010692782	0.633718148	0.400804082	0.34952201	0.312337704	0.233433205	0.14257375	0.202410905	0.205346287	0.13695595	0.156052208	0.095021327	0.120297368	0.113240419	0.114757385	0.136182162	0.060102284	0.064603578	0.080733857	0.178302863	0.124689919	0.121589748	0.064115525	0.018374423	0.030216689	0.0308695	0.052811613	0.070097112	0.246333366	0.042050856	0.031500658	0.023802242	0.007566919	0.02179073	0.033788326	0.069698344	0.023414971	0.081390237	0.05973903	0.048904671	0.022237726	0.04705481	0.030782184	0.024325845	0.011817882	0.019540533	0.021654704	0.116754071	0.038232111	0.075403274
0.01075621	0.634671748	0.401852267	0.350558169	0.313317164	0.234273144	0.143174566	0.203262116	0.206146119	0.137546712	0.156704043	0.095451501	0.12071266	0.113714955	0.115254813	0.136796118	0.060443695	0.06495738	0.081026823	0.179017735	0.125239151	0.122027838	0.06440295	0.018497283	0.030343726	0.03105277	0.053057739	0.070388916	0.247359109	0.042231947	0.03163959	0.023910188	0.007600253	0.021889629	0.033894482	0.070041018	0.023532523	0.081741927	0.059998372	0.049092549	0.022324932	0.047245076	0.030922505	0.024475865	0.011927743	0.019609419	0.021750061	0.116979901	0.038383127	0.075794511
0.01082011	0.635627078	0.402886186	0.351604547	0.314324046	0.235123233	0.143780888	0.204128269	0.206944054	0.138165791	0.157330336	0.095875254	0.121255856	0.114187456	0.115755422	0.13737335	0.060736333	0.065265882	0.081339001	0.179755695	0.12577017	0.122486691	0.064690374	0.018633795	0.030525208	0.03123604	0.053359118	0.070768261	0.248345095	0.042488493	0.031871145	0.024036126	0.007633588	0.021955561	0.034142177	0.070385745	0.023708852	0.082115183	0.060221526	0.049242851	0.022412139	0.047435342	0.031084983	0.024588381	0.012037604	0.019735709	0.02182808	0.117406469	0.038458634	0.076125557
0.010884012	0.636537411	0.40394081	0.352637194	0.315299967	0.235980306	0.144385155	0.204952171	0.207738191	0.138750762	0.157995454	0.09632897	0.121709046	0.114653857	0.11625285	0.137971239	0.061105614	0.065622808	0.081655981	0.180449617	0.126329945	0.12296423	0.065037266	0.01870205	0.030742986	0.031362038	0.053610267	0.071165114	0.249430474	0.042631857	0.031973029	0.024126082	0.007766926	0.021988528	0.034336795	0.07068738	0.023892528	0.082507793	0.060435634	0.049462042	0.022461972	0.047684657	0.031232691	0.024783408	0.01213177	0.019861999	0.021923437	0.117682483	0.038634819	0.076494222
0.010948589	0.637494473	0.404983515	0.353657388	0.316291281	0.236835871	0.145000143	0.205808534	0.208524736	0.139336376	0.158647289	0.096791246	0.122151182	0.115133816	0.116769369	0.138564538	0.061460961	0.065957085	0.08200658	0.181172185	0.126848504	0.123499904	0.065394069	0.018865864	0.030978912	0.03160258	0.053896577	0.071445246	0.250503926	0.042820493	0.032093437	0.024305993	0.007766926	0.022153359	0.034522567	0.070991068	0.024032121	0.082874413	0.060716084	0.049674971	0.02253672	0.047868362	0.031387783	0.024903424	0.012163159	0.019965328	0.022036132	0.118083959	0.038811004	0.076885458
0.011013828	0.638484417	0.406043271	0.354722605	0.317280471	0.237697767	0.145617333	0.206693752	0.209332162	0.139976691	0.159244975	0.097214999	0.122613846	0.115603606	0.117280585	0.139181936	0.061725728	0.066289799	0.082357179	0.181909717	0.127456205	0.12401274	0.065760783	0.018961422	0.031214838	0.031774395	0.054172841	0.071859607	0.251577378	0.042978948	0.032297205	0.024431931	0.008000267	0.022252258	0.034690646	0.071284496	0.024157021	0.083257069	0.060954317	0.049875374	0.022661301	0.048091433	0.031565032	0.025053445	0.012210242	0.020126061	0.022166164	0.118510526	0.039087866	0.077186409
0.011079207	0.639451862	0.407081974	0.355834121	0.318241884	0.238570717	0.14623144	0.207526929	0.210122819	0.140588691	0.159875354	0.097649453	0.123071773	0.116114748	0.11782468	0.139828024	0.062060172	0.066614703	0.082731792	0.182617749	0.127994893	0.124511042	0.066117586	0.019043329	0.031323727	0.031911847	0.054429013	0.072192264	0.252571315	0.043099676	0.032436137	0.02457586	0.008066936	0.022285225	0.034867571	0.071565612	0.024248858	0.083624242	0.061270955	0.050094565	0.02273605	0.048275138	0.031712739	0.025218468	0.012257325	0.020183465	0.022296196	0.11901237	0.039264051	0.077585169
0.011145182	0.640446132	0.40811772	0.356909556	0.319228952	0.239438141	0.146854285	0.208374533	0.210944166	0.141183958	0.160510843	0.098071066	0.123559702	0.116623857	0.118344381	0.140433946	0.062436421	0.066942731	0.083106404	0.183349295	0.128555627	0.125030106	0.066414922	0.019138887	0.031614097	0.032163843	0.054645001	0.072507412	0.2535573	0.043371312	0.032519497	0.024665815	0.008233608	0.022285225	0.035071036	0.071900079	0.024381105	0.083989757	0.061587593	0.050301231	0.022810799	0.048524452	0.031801363	0.025413494	0.012351492	0.020332717	0.022426228	0.119514215	0.039415066	0.078036596
0.011211468	0.641434346	0.409162426	0.358004468	0.320201157	0.240314407	0.147471843	0.209223682	0.211770576	0.141787592	0.161168808	0.098516221	0.124036577	0.117137033	0.11884287	0.141008883	0.062756929	0.06726373	0.08359148	0.184046638	0.129114443	0.125551246	0.066781637	0.019316351	0.031759283	0.03231275	0.054820805	0.072787543	0.254634728	0.043567494	0.032639905	0.024845726	0.008333611	0.022450056	0.035221422	0.07220787	0.024531719	0.084376837	0.061852965	0.050532948	0.022922922	0.048747523	0.032022924	0.025578517	0.012477047	0.02049345	0.022512917	0.120116428	0.039540913	0.078352594
0.011277957	0.642422559	0.410222704	0.359093953	0.321200963	0.241198963	0.14808661	0.210085198	0.212554273	0.142422115	0.161865597	0.09900418	0.124549771	0.117655632	0.119366813	0.141658414	0.063112275	0.067581605	0.083985304	0.184797424	0.129648339	0.12608692	0.066969949	0.019452863	0.031850024	0.032450202	0.055102092	0.073085183	0.255648544	0.043801403	0.032843673	0.024953673	0.008466949	0.022548955	0.035420463	0.072552596	0.024686006	0.084766129	0.062139447	0.050770926	0.023047503	0.048957472	0.032148475	0.025773544	0.012508436	0.020585298	0.022660286	0.120568088	0.03964159	0.078698688
0.011345162	0.643422887	0.411277414	0.360142246	0.322218992	0.242075983	0.148703287	0.210968871	0.213394603	0.143060499	0.162525606	0.099475017	0.12510402	0.11815864	0.119840908	0.142260893	0.063411881	0.067903385	0.084321495	0.18554308	0.130191819	0.126541621	0.067326752	0.019562072	0.032031505	0.032587654	0.055383379	0.073452856	0.256634529	0.043974949	0.033047441	0.025025637	0.008466949	0.022614888	0.035535465	0.072887063	0.024803559	0.085136067	0.062401805	0.050958805	0.023147168	0.049180543	0.032281412	0.025908562	0.012618297	0.020700107	0.022790319	0.121245577	0.039792605	0.078984591
0.011412582	0.644411966	0.412319336	0.361237478	0.323210129	0.242954762	0.149336852	0.211853058	0.214211205	0.143684082	0.163187658	0.099962975	0.125563526	0.118703	0.120318184	0.14285534	0.063718454	0.068211887	0.084739332	0.186252394	0.130753511	0.127006702	0.067693467	0.019684932	0.032176691	0.032725107	0.055639551	0.07374466	0.257616539	0.044148495	0.033232684	0.025043628	0.008500283	0.022746753	0.035738929	0.073239997	0.024954173	0.085515406	0.062685271	0.051152945	0.023259291	0.049370809	0.032399578	0.026081086	0.012712463	0.020791954	0.02292902	0.121897975	0.040019129	0.079338209
0.011480443	0.645378545	0.413368305	0.362295989	0.324201619	0.243853688	0.149973282	0.212689326	0.215046789	0.144297369	0.163852775	0.10041241	0.126051455	0.119224989	0.120876067	0.143484213	0.064052898	0.068549288	0.085109142	0.186969404	0.131284531	0.127480089	0.067921424	0.019835094	0.032321876	0.032805287	0.055860562	0.074088988	0.258670112	0.044269222	0.033436452	0.025187557	0.008733624	0.022845652	0.035951239	0.073592931	0.025119481	0.085896956	0.062947628	0.051447288	0.023271749	0.049646367	0.032576826	0.026216105	0.012838018	0.020918244	0.023050383	0.122600557	0.040220483	0.079646684
0.011548922	0.646361567	0.414411097	0.363381642	0.325198948	0.244756534	0.150614044	0.213517865	0.215860227	0.144934466	0.164555695	0.100934611	0.126552017	0.11970427	0.121400011	0.144052265	0.064227087	0.068879659	0.085522177	0.187700523	0.131881688	0.128053136	0.068278227	0.019944303	0.032430765	0.032908377	0.05607655	0.074404137	0.259672001	0.044435222	0.033603171	0.025295504	0.008900297	0.023010483	0.036137011	0.073970489	0.025240707	0.086290119	0.063249188	0.051735367	0.023346497	0.049849755	0.032776231	0.026411132	0.01291649	0.021056015	0.023171747	0.123278047	0.040371498	0.080105634
0.01161788	0.647364491	0.415476768	0.364433767	0.326214677	0.245646215	0.151238872	0.214408751	0.216706885	0.145561267	0.165251462	0.101418289	0.12704942	0.120229648	0.121909105	0.144684582	0.064498822	0.069190505	0.085920803	0.188422664	0.132471177	0.128617877	0.068625119	0.019957955	0.032630395	0.033045829	0.056287515	0.074841842	0.260820992	0.044616313	0.033843988	0.025421442	0.008900297	0.023175315	0.036353745	0.074317267	0.025347239	0.086657292	0.063505514	0.051954559	0.023433704	0.050085948	0.033019948	0.026523647	0.012947879	0.021170825	0.023249766	0.12365443	0.040547683	0.080451727
0.011687233	0.648412412	0.416514776	0.365504092	0.327215722	0.246534038	0.151873098	0.215293454	0.217550696	0.14618678	0.165958468	0.101833482	0.127531032	0.120723165	0.1224532	0.145277881	0.064840234	0.069558365	0.086353049	0.189144804	0.13303287	0.129170162	0.069110768	0.02002621	0.032757432	0.033160372	0.056583871	0.07515699	0.26189842	0.044789859	0.034001445	0.025529388	0.008933631	0.023274214	0.036486439	0.074649682	0.025453771	0.087049349	0.063795012	0.052161224	0.023495995	0.05024341	0.033145499	0.026666167	0.013089128	0.021343039	0.023371129	0.124055905	0.040698699	0.08077525
0.011756586	0.64941274	0.417568268	0.366567074	0.32821022	0.247418796	0.152515843	0.216154455	0.218372043	0.146824521	0.166652193	0.102267936	0.128012645	0.121274304	0.12300578	0.145926263	0.065174677	0.06989186	0.086713253	0.189889605	0.133603188	0.129728675	0.069437837	0.020135419	0.032902617	0.033378005	0.056850089	0.07561804	0.262888381	0.044925677	0.034177426	0.025655326	0.0090003	0.023406079	0.036698749	0.074986201	0.025608058	0.087455783	0.064156884	0.052399203	0.023495995	0.050492724	0.033307977	0.026816187	0.013230378	0.021549695	0.023483824	0.124683211	0.040849714	0.081196581
0.011826768	0.650337784	0.418631417	0.367653365	0.329199587	0.248305864	0.153152346	0.217017516	0.219234837	0.147463549	0.167290746	0.102762315	0.128582685	0.121813918	0.123542451	0.146587269	0.065502153	0.070201144	0.08716471	0.190646805	0.134154337	0.130293417	0.069814462	0.020176373	0.032993358	0.033504003	0.057061054	0.076014894	0.264053275	0.04513695	0.034390456	0.025781264	0.0090003	0.023472012	0.036946445	0.075384278	0.02570357	0.087838439	0.064434319	0.052587082	0.023608118	0.050735477	0.033499996	0.026921202	0.013324544	0.021675985	0.023596519	0.125134871	0.040975561	0.081490008
0.011897754	0.6513459	0.419706136	0.368750513	0.330209124	0.249203736	0.153795972	0.217903249	0.220077699	0.148085845	0.167993666	0.103198909	0.12907693	0.122325061	0.124100334	0.147219586	0.06573905	0.070533077	0.087544125	0.191427521	0.134793669	0.130878921	0.070240644	0.020230977	0.033084099	0.033675819	0.057347364	0.076411747	0.265261902	0.045438769	0.034557175	0.025961175	0.0090003	0.023537944	0.037154332	0.075757731	0.025802754	0.088276946	0.06476905	0.052875161	0.023732699	0.050945426	0.033662474	0.027071222	0.013403016	0.02173339	0.0236572	0.125536346	0.041051068	0.081933911
0.011968685	0.65232546	0.420773982	0.369823393	0.331210699	0.250110149	0.154440773	0.218800834	0.220933216	0.148766059	0.168658783	0.103652625	0.129645391	0.122799596	0.124647611	0.147850755	0.066031689	0.070899375	0.088000384	0.192206954	0.135391785	0.131427053	0.070518157	0.02038114	0.033211136	0.03383618	0.057618605	0.076866961	0.266379088	0.045725496	0.034742419	0.02603314	0.009066969	0.023768708	0.037344527	0.076137341	0.025968062	0.088720982	0.065058548	0.053075565	0.02385728	0.051207863	0.033824952	0.027221243	0.013465794	0.021871161	0.023752557	0.126213836	0.041277592	0.082385338
0.012040251	0.653304154	0.421818166	0.370917348	0.332223067	0.25100184	0.155089833	0.219667502	0.221792846	0.149424392	0.169399504	0.104125602	0.130157006	0.123310739	0.125193827	0.148495695	0.0663731	0.071207097	0.088350983	0.192958168	0.135948685	0.131989718	0.070904694	0.020476698	0.033428914	0.034053813	0.057889846	0.077263814	0.267547957	0.04595186	0.034936925	0.026087113	0.009133638	0.023867607	0.037552414	0.076475911	0.026081941	0.089144005	0.065335983	0.053351119	0.023969403	0.051385007	0.034061284	0.027333758	0.01355996	0.022054856	0.023899927	0.126740772	0.041478946	0.082784098
0.012112535	0.654305348	0.422867744	0.371995975	0.33326445	0.251913881	0.155733605	0.22055272	0.22263033	0.150073717	0.170089142	0.104598579	0.130671779	0.123821881	0.125701861	0.149184243	0.066637867	0.071589796	0.088764018	0.193746152	0.136517087	0.132494249	0.07120203	0.020613209	0.033519654	0.034202719	0.058191225	0.077654831	0.268617434	0.046185769	0.035187003	0.026249033	0.009166972	0.02393354	0.037795687	0.076839105	0.026210514	0.08956537	0.065607387	0.053614148	0.024069068	0.051634321	0.034223762	0.02749128	0.013607044	0.022181146	0.024029959	0.127317893	0.0416803	0.083228
0.012185069	0.655305675	0.423939679	0.373119945	0.334284957	0.252830594	0.156378553	0.221451335	0.22350483	0.150710814	0.170771628	0.105099379	0.131164445	0.124305229	0.126216259	0.149839511	0.066895668	0.071984992	0.089114617	0.194541404	0.137067277	0.133042381	0.071499366	0.020777022	0.033592247	0.03436308	0.05850265	0.077987487	0.269746546	0.046547951	0.035335198	0.026285015	0.009266976	0.023999473	0.038065498	0.07717152	0.026357455	0.089961298	0.065927041	0.053795764	0.024156275	0.051942684	0.034423166	0.027603796	0.013716904	0.022261512	0.024073304	0.127869922	0.041831316	0.083536475
0.012258102	0.656338021	0.425016224	0.374226991	0.335305994	0.253748563	0.157043988	0.222379319	0.22434168	0.151367217	0.171509285	0.10563014	0.131661848	0.12481366	0.126739142	0.150463794	0.067285852	0.072310677	0.08948923	0.195333236	0.137687438	0.133648648	0.071856169	0.020886231	0.033719284	0.034557804	0.058723661	0.078320144	0.270788192	0.046872406	0.035650112	0.026482917	0.00930031	0.02419727	0.038273385	0.077534714	0.026482354	0.090377685	0.066243679	0.054058793	0.024255939	0.052139511	0.034556103	0.027753816	0.01384246	0.022376322	0.02424668	0.12829649	0.042057839	0.083897616
0.012331191	0.657257873	0.426092248	0.375315198	0.336337469	0.254667135	0.157708909	0.223236713	0.225185175	0.152014611	0.1721979	0.106156622	0.132203465	0.125337683	0.127301267	0.151138571	0.067550619	0.072662136	0.089945489	0.196128061	0.138317185	0.134198856	0.072084126	0.020954487	0.033900766	0.034775437	0.059009971	0.078711161	0.272084286	0.047151588	0.035890929	0.026572873	0.009333644	0.024296169	0.038481272	0.077871232	0.026625621	0.090798497	0.066563332	0.054252934	0.024305772	0.052428191	0.034725966	0.02792634	0.013936626	0.022433726	0.024342037	0.128823426	0.042259193	0.084281329
0.012405388	0.658221856	0.427162791	0.37642448	0.337363106	0.255582441	0.158367882	0.224096168	0.226024556	0.152711556	0.172867104	0.106683103	0.132718238	0.125872552	0.127888848	0.151825972	0.067857193	0.073016719	0.090363326	0.196909204	0.138969937	0.134746987	0.072431018	0.021050045	0.034118544	0.034901435	0.059341487	0.079078834	0.273245204	0.047332679	0.036122483	0.026662829	0.009466982	0.024395068	0.038653775	0.07823853	0.026768888	0.091214331	0.066864892	0.054553539	0.024430353	0.052697188	0.034977068	0.027993849	0.01409357	0.022491131	0.024454731	0.129425639	0.042410209	0.084732756
0.012479716	0.659233434	0.4282349	0.377522905	0.338382551	0.256499858	0.159033905	0.225016939	0.226926266	0.15338083	0.17354346	0.107160361	0.133280382	0.126352511	0.128436125	0.15251452	0.068205571	0.073365053	0.090747545	0.197670252	0.139543131	0.135315882	0.072728354	0.02122751	0.034318174	0.035199249	0.059773464	0.079428998	0.274513468	0.047589225	0.036354037	0.026698811	0.009500317	0.024625832	0.038879355	0.078624295	0.026893788	0.091674957	0.067166452	0.054753942	0.02451756	0.052887454	0.035191244	0.028203878	0.014156348	0.022640383	0.024602101	0.129802022	0.042737409	0.085184182
0.012554277	0.66019136	0.429297527	0.378645597	0.33942075	0.257431896	0.15970213	0.225895974	0.227777987	0.154023076	0.174265791	0.107682562	0.133810946	0.126925343	0.128990826	0.153170935	0.068560917	0.07368449	0.091117355	0.198432156	0.140170003	0.135872319	0.073005867	0.021364021	0.034517803	0.035336701	0.060115026	0.079744146	0.275571017	0.047898589	0.036724524	0.026896713	0.009566986	0.024790664	0.039065126	0.079014165	0.027081137	0.092072543	0.067504199	0.055098386	0.024542476	0.053130208	0.0355162	0.028376402	0.014281903	0.022824078	0.024723465	0.130429328	0.042888425	0.085462562
0.012629566	0.6611839	0.430366156	0.379766374	0.340425509	0.258370817	0.16038159	0.226812108	0.22866546	0.154712943	0.17498608	0.1081748	0.134246766	0.127432418	0.129527496	0.153829646	0.068867491	0.074020328	0.091530389	0.199218429	0.140770994	0.136381001	0.073342848	0.021486881	0.034608544	0.035519971	0.060371198	0.080088475	0.276612663	0.048147589	0.036909768	0.026968677	0.009666989	0.024922529	0.039264167	0.079375307	0.027231751	0.092521003	0.067817822	0.055442829	0.024604766	0.053327035	0.035715605	0.028496418	0.014376069	0.022984811	0.024870835	0.130830803	0.043140117	0.08583875
0.012705574	0.662243071	0.431446007	0.380869589	0.341418592	0.259311648	0.161051358	0.22772618	0.22953205	0.155383504	0.175697172	0.108622096	0.134734695	0.127995081	0.130082198	0.154494095	0.069194967	0.074319459	0.091885791	0.200037197	0.141336521	0.136873074	0.073620362	0.021555137	0.034771878	0.035657423	0.060722807	0.080532017	0.277729848	0.048358862	0.037196895	0.027022651	0.009800327	0.025153293	0.039463208	0.079791851	0.02734563	0.092945132	0.068107319	0.055749696	0.024679515	0.053530423	0.035900239	0.028586431	0.014438847	0.023122582	0.024992198	0.131658846	0.043316302	0.086237511
0.012782157	0.663226958	0.432527686	0.381978551	0.342443521	0.260260869	0.161728542	0.228682504	0.230437241	0.156054064	0.176429721	0.109082232	0.135225782	0.128569947	0.130669778	0.155166577	0.069508507	0.074626399	0.092366064	0.200814492	0.141940388	0.137412901	0.073818585	0.021637044	0.034971507	0.035794875	0.061009117	0.08092887	0.278946427	0.048615408	0.037391401	0.027112606	0.009800327	0.025285159	0.039715327	0.080134525	0.02748155	0.093369262	0.068457129	0.056012726	0.024829012	0.053760055	0.036092258	0.028781457	0.014501624	0.023202948	0.025139568	0.132210875	0.043517656	0.086636271
0.012858601	0.664151136	0.433623022	0.383095176	0.343481897	0.261198785	0.162409985	0.229605851	0.231307628	0.156712398	0.177111185	0.10956805	0.135800559	0.129125153	0.131212812	0.155808074	0.069822048	0.074961457	0.092793507	0.201569127	0.142525084	0.138002558	0.07410601	0.021746253	0.035116693	0.035978145	0.061325564	0.081284871	0.28018686	0.048864408	0.037548858	0.027184571	0.009933664	0.025417024	0.039940907	0.080557226	0.027676246	0.093808321	0.068740595	0.056275755	0.024941135	0.054042173	0.036306433	0.028893973	0.014564402	0.023329238	0.025234925	0.132737811	0.04374418	0.087012459
0.012936192	0.66515406	0.434711399	0.384199029	0.344509834	0.262128411	0.163087096	0.230468398	0.232203643	0.157391325	0.17783556	0.110143755	0.136327964	0.129688495	0.13176221	0.156505803	0.070149524	0.075332441	0.093158514	0.202378489	0.14309732	0.138596367	0.074492547	0.021896415	0.035334471	0.036127052	0.061677173	0.081629199	0.281447172	0.049000226	0.037715577	0.027382473	0.010000333	0.025713721	0.040197449	0.080897848	0.027830534	0.094246828	0.069039139	0.056545047	0.025140465	0.054258683	0.036461526	0.029028991	0.014658568	0.023421086	0.025442977	0.133214564	0.043920364	0.087351029
0.013014373	0.666155253	0.435798906	0.385330024	0.345551218	0.263067031	0.163783225	0.231401535	0.233093647	0.15808634	0.178588542	0.110640274	0.136855369	0.130249802	0.132309487	0.157200089	0.070511838	0.075640944	0.093561943	0.203226331	0.143689685	0.139144499	0.074750238	0.022060229	0.035479656	0.036287413	0.061938368	0.081991036	0.282699533	0.049302045	0.037863772	0.027472429	0.010033668	0.025878552	0.040423029	0.081240523	0.027944412	0.094684781	0.06936784	0.056839389	0.025265046	0.054494876	0.036660931	0.029119004	0.01473704	0.023535895	0.025555671	0.133616039	0.044046211	0.087757313
0.013092894	0.667127891	0.436887282	0.386453674	0.346596493	0.264005199	0.164472085	0.232313546	0.233996623	0.158767198	0.179336415	0.111188157	0.137428567	0.130828058	0.132835552	0.157835848	0.070888087	0.075971315	0.093946161	0.20403612	0.144269589	0.139761147	0.075067396	0.02219674	0.035570397	0.0365165	0.062259839	0.082411233	0.283753106	0.0495435	0.038132375	0.027562384	0.010067002	0.026010417	0.040613223	0.081558574	0.028091353	0.095122182	0.069642259	0.057139994	0.025377169	0.054698264	0.03694896	0.029269024	0.014846901	0.023627743	0.025677035	0.134142975	0.044247565	0.088171121
[truncated: 319 more rows]
[truncated: 51 more columns]
