# Supplementary material for: Identification and characterization of constrained non-exonic bases lacking predictive epigenomic and transcription factor binding annotations
Source: Nat Commun. 2020 Dec 2;11:6168. doi: 10.1038/s41467-020-19962-9 (PMC7710766; doi:10.1038/s41467-020-19962-9)
Supplement: Supplementary file 11 — Source Data [file 41467_2020_19962_MOESM11_ESM.zip › SourceData/SupFig24f.txt]

State	Cumulative Fraction non-excluded of CNE	AUC
1	0.013884373	0.95972216
2	0.151993889	0.93729049
3	0.189620829	0.9293236
4	0.257528753	0.91584859
54	0.267694318	0.915812851
5	0.506817264	0.897518463
8	0.544791476	0.886846763
7	0.568109073	0.885720743
53	0.576769168	0.874118756
19	0.604869974	0.869476203
55	0.613502291	0.864602783
50	0.632853506	0.863602488
28	0.635875489	0.856935164
10	0.647635121	0.853470516
6	0.811252431	0.847722554
9	0.82992226	0.84746306
15	0.840391808	0.843867202
76	0.840777694	0.829186723
74	0.841286742	0.825594403
20	0.85382133	0.82283359
96	0.853867947	0.821896189
94	0.853939194	0.820866686
88	0.854009936	0.819685331
13	0.87173306	0.818386721
21	0.877519744	0.816767402
12	0.885128485	0.809186198
63	0.886258089	0.804700652
14	0.897586095	0.802844832
92	0.89771679	0.801331621
47	0.89819561	0.800911528
66	0.899961654	0.800798092
79	0.900086931	0.79903156
11	0.905700808	0.795202504
37	0.92742822	0.777822497
52	0.928377028	0.776206469
67	0.929294202	0.774108284
18	0.931795831	0.773160317
51	0.933852485	0.771211038
49	0.935449375	0.770796974
56	0.936493376	0.764146153
95	0.936733464	0.761899419
90	0.93680417	0.761227812
98	0.936806453	0.754688695
87	0.936828692	0.75244354
27	0.938887377	0.751923755
17	0.954270661	0.75099888
16	0.955995027	0.74623111
35	0.961850278	0.739637854
38	0.965834442	0.730493119
93	0.96586359	0.730167359
57	0.966349486	0.723909414
22	0.967561715	0.723034408
89	0.967659815	0.720853069
97	0.967672358	0.720667793
80	0.967794295	0.718381199
58	0.968126511	0.716841259
41	0.969957759	0.714699526
26	0.972349694	0.710076628
75	0.972643548	0.703916903
39	0.974562022	0.702590947
29	0.976154323	0.697842724
48	0.976631677	0.689211146
65	0.977091357	0.685299171
34	0.979807675	0.68308245
77	0.979850387	0.677573014
68	0.980109111	0.676283565
61	0.98027883	0.673755888
25	0.981327744	0.672125579
62	0.981550904	0.671767169
30	0.982848077	0.671052818
64	0.984156399	0.670009685
60	0.984258404	0.668233878
43	0.985860136	0.652769114
42	0.987486954	0.65264511
36	0.990757568	0.65253072
83	0.990764873	0.652346733
24	0.991426904	0.651996462
91	0.991570923	0.648983492
40	0.992535327	0.643046878
86	0.99253976	0.638170203
46	0.993925721	0.631832647
45	0.994972209	0.630660154
31	0.995640018	0.629146441
71	0.995695502	0.620645427
23	0.996575623	0.620403949
78	0.996603965	0.617489404
82	0.996975902	0.617429197
59	0.997095664	0.616533743
85	0.997102933	0.609289488
99	0.997110262	0.580579422
70	0.997138196	0.577159004
33	0.997502648	0.575724523
69	0.997753526	0.569893706
73	0.997841101	0.565212803
32	0.998201528	0.562997871
100	0.998733621	0.56250176
72	0.999145038	0.555253444
81	0.999208415	0.544003812
44	0.999973952	0.529287363
84	1	0.527939333
