# Supplementary material for: Identification and characterization of constrained non-exonic bases lacking predictive epigenomic and transcription factor binding annotations
Source: Nat Commun. 2020 Dec 2;11:6168. doi: 10.1038/s41467-020-19962-9 (PMC7710766; doi:10.1038/s41467-020-19962-9)
Supplement: Supplementary file 11 — Source Data [file 41467_2020_19962_MOESM11_ESM.zip › SourceData/SupFig24g.txt]

FalsePositive	State_1_TP	State_2_TP	State_3_TP	State_4_TP	State_5_TP	State_6_TP	State_7_TP	State_8_TP	State_9_TP	State_10_TP	State_11_TP	State_12_TP	State_13_TP	State_14_TP	State_15_TP	State_16_TP	State_17_TP	State_18_TP	State_19_TP	State_20_TP	State_21_TP	State_22_TP	State_23_TP	State_24_TP	State_25_TP	State_26_TP	State_27_TP	State_28_TP	State_29_TP	State_30_TP	State_31_TP	State_32_TP	State_33_TP	State_34_TP	State_35_TP	State_36_TP	State_37_TP	State_38_TP	State_39_TP	State_40_TP	State_41_TP	State_42_TP	State_43_TP	State_44_TP	State_45_TP	State_46_TP	State_47_TP	State_48_TP	State_49_TP
0	0	0	0	0	0	0	0	0	0	0	0	0	0	0	0	0	0	0	0	0	0	0	0	0	0	0	0	0	0	0	0	0	0	0	0	0	0	0	0	0	0	0	0	0	0	0	0	0	0
1.64595E-08	2.13974E-05	1.92568E-05	1.9125E-06	2.72688E-05	5.39077E-06	0	0	2.15757E-07	0	0	0	0	0	0	0	0	0	0	2.30229E-07	0	0	0	0	0	0	0	0	0	0	0	0	0	0	0	0	0	0	0	0	0	0	0	0	0	0	0	0	0	0
5.82939E-08	0.000196856	7.78296E-05	1.28411E-05	4.92093E-05	1.01398E-05	1.49562E-07	1.76737E-06	6.47271E-07	1.04323E-06	0	0	0	0	0	5.04702E-07	0	0	0	1.38137E-06	0	0	0	0	0	0	0	0	0	0	0	0	0	0	0	0	0	6.80705E-07	0	0	0	0	0	0	0	0	0	0	0	0
1.73853E-07	0.000590568	0.000154536	4.04357E-05	8.07095E-05	1.4846E-05	2.19357E-06	7.42296E-06	5.60968E-06	1.73872E-06	2.33394E-06	0	0	0	0	1.51411E-06	0	0	0	4.37434E-06	0	0	0	0	0	0	0	0	7.7415E-06	0	0	0	0	0	0	1.41266E-06	0	3.06317E-06	0	0	0	0	0	0	0	0	0	0	0	0
2.7261E-07	0.001049328	0.000238544	7.34947E-05	0.000117695	2.17342E-05	4.33729E-06	9.89727E-06	8.41452E-06	2.4342E-06	4.20109E-06	1.03169E-06	0	0	1.7163E-06	2.52351E-06	0	0	0	6.4464E-06	5.32041E-07	0	0	0	0	0	0	0	1.93537E-05	0	0	0	0	0	0	1.41266E-06	0	3.06317E-06	0	0	0	0	0	0	0	0	0	0	0	0
4.39262E-07	0.001563721	0.000357535	0.000120214	0.000156247	3.14462E-05	7.27867E-06	1.20181E-05	1.35927E-05	4.17292E-06	6.53503E-06	2.06338E-06	0	1.91115E-06	3.43261E-06	3.53292E-06	0	0	0	9.43937E-06	2.66021E-06	0	0	0	0	0	0	0	1.93537E-05	0	0	0	0	0	0	2.82531E-06	0	3.06317E-06	8.29492E-06	0	0	0	0	0	0	0	0	0	0	0
6.00427E-07	0.001967704	0.000458071	0.000163655	0.000200598	4.07303E-05	1.16658E-05	1.27251E-05	1.74763E-05	7.99809E-06	1.07361E-05	3.09507E-06	0	3.8223E-06	5.14891E-06	5.04702E-06	0	0	0	1.28928E-05	3.19225E-06	6.91848E-06	0	0	0	0	0	0	2.32245E-05	0	0	0	0	0	0	2.82531E-06	0	3.06317E-06	1.03686E-05	0	0	0	0	0	0	0	0	3.08605E-06	0	0
7.92112E-07	0.002343442	0.000584685	0.000218571	0.000250121	5.30092E-05	1.84958E-05	1.30785E-05	2.17914E-05	1.25188E-05	1.16697E-05	3.09507E-06	0	8.40905E-06	5.14891E-06	9.08464E-06	0	4.42303E-07	1.36514E-06	1.77276E-05	3.72429E-06	6.91848E-06	0	0	0	0	0	2.17678E-06	3.48367E-05	0	0	0	0	0	0	2.82531E-06	0	4.42458E-06	1.45161E-05	0	0	0	0	0	0	0	0	6.1721E-06	0	0
9.61164E-07	0.002702918	0.00070528	0.00026775	0.000286636	6.66573E-05	2.56249E-05	1.59063E-05	3.17163E-05	1.70394E-05	1.63376E-05	3.09507E-06	2.07018E-06	1.29958E-05	9.15362E-06	1.31223E-05	0	8.84605E-07	4.09542E-06	2.34833E-05	3.72429E-06	1.499E-05	0	0	0	0	0	8.70712E-06	4.25782E-05	0	0	0	0	0	0	2.82531E-06	0	6.4667E-06	2.69585E-05	0	0	0	0	0	0	0	0	6.1721E-06	0	0
1.16519E-06	0.003201049	0.000830931	0.000324032	0.000335532	8.57817E-05	3.41001E-05	1.87341E-05	4.48774E-05	2.19078E-05	2.24058E-05	8.25352E-06	2.76024E-06	1.87292E-05	1.54467E-05	2.11975E-05	0	3.09612E-06	5.46056E-06	3.17715E-05	6.3845E-06	1.84493E-05	0	0	0	0	0	1.52375E-05	4.6449E-05	0	0	0	0	0	0	4.23797E-06	0	9.87022E-06	4.5622E-05	0	0	0	0	4.44498E-06	0	0	0	6.1721E-06	0	8.1197E-06
1.36339E-06	0.003709451	0.000938528	0.000369932	0.000382704	0.000101526	4.0282E-05	2.36828E-05	5.5881E-05	2.64285E-05	2.75405E-05	8.25352E-06	8.28071E-06	2.36982E-05	1.88793E-05	2.47304E-05	4.84699E-06	7.07684E-06	8.19084E-06	4.07505E-05	6.3845E-06	2.07555E-05	0	0	0	0	0	1.52375E-05	5.41905E-05	0	0	0	0	0	0	9.8886E-06	0	1.49755E-05	5.80644E-05	0	0	0	0	4.44498E-06	0	0	0	6.1721E-06	0	1.08263E-05
1.6312E-06	0.004327407	0.00107485	0.000430039	0.000445391	0.000121292	4.75606E-05	3.28731E-05	6.90422E-05	3.06014E-05	3.22083E-05	8.25352E-06	1.24211E-05	2.8285E-05	2.51725E-05	2.92727E-05	1.21175E-05	1.28268E-05	1.22863E-05	5.20317E-05	6.91654E-06	2.19085E-05	0	0	0	0	0	2.39446E-05	5.41905E-05	0	0	0	0	0	0	1.69519E-05	0	2.07615E-05	7.88017E-05	0	0	0	0	4.44498E-06	0	0	0	9.25814E-06	0	1.8946E-05
1.89181E-06	0.004945364	0.001189428	0.00048277	0.000496324	0.000139347	5.58364E-05	4.59516E-05	7.983E-05	3.61653E-05	3.78098E-05	8.25352E-06	2.07018E-05	3.40184E-05	2.91772E-05	3.17962E-05	1.4541E-05	1.72498E-05	1.50165E-05	5.96292E-05	7.44858E-06	2.30616E-05	0	0	0	0	0	2.61214E-05	5.41905E-05	0	0	0	0	0	0	2.26025E-05	0	2.4165E-05	8.08754E-05	0	0	0	0	4.44498E-06	0	0	0	9.25814E-06	0	1.8946E-05
2.20042E-06	0.005618098	0.001329201	0.00054998	0.000547884	0.000161424	6.52089E-05	5.54954E-05	9.34227E-05	4.34679E-05	4.66788E-05	9.28521E-06	2.2772E-05	4.01341E-05	3.43261E-05	3.88621E-05	1.9388E-05	2.60958E-05	1.77468E-05	6.72267E-05	9.57675E-06	2.76739E-05	0	0	0	0	3.26607E-06	2.82981E-05	5.80612E-05	0	0	0	0	0	5.47995E-06	3.10785E-05	0	2.65475E-05	8.29492E-05	0	0	0	0	4.44498E-06	0	0	0	1.85163E-05	0	1.8946E-05
2.47886E-06	0.006272858	0.001452364	0.000602164	0.00059725	0.000181618	7.29861E-05	6.50392E-05	0.000103779	4.72931E-05	5.18134E-05	1.03169E-05	2.82924E-05	4.70142E-05	4.06192E-05	4.54232E-05	1.9388E-05	2.74228E-05	1.91119E-05	7.89684E-05	1.06408E-05	2.99801E-05	0	0	0	0	9.79822E-06	2.82981E-05	6.58027E-05	0	0	0	0	0	1.64398E-05	3.39038E-05	0	2.9951E-05	8.29492E-05	0	0	0	0	4.44498E-06	0	0	0	1.85163E-05	0	2.16525E-05
2.80497E-06	0.006919059	0.00160032	0.000668829	0.00066699	0.000205662	8.25082E-05	7.91782E-05	0.000120824	5.21615E-05	5.83484E-05	1.23803E-05	3.17427E-05	5.1601E-05	4.74844E-05	4.94608E-05	1.9388E-05	2.9192E-05	2.45725E-05	8.61055E-05	1.2237E-05	3.57455E-05	0	0	0	0	9.79822E-06	3.91821E-05	8.51565E-05	0	0	0	0	0	1.91798E-05	3.95544E-05	0	3.5737E-05	8.50229E-05	0	0	0	0	4.44498E-06	0	0	0	1.85163E-05	0	2.16525E-05
3.1129E-06	0.007516474	0.001735439	0.000730302	0.000724818	0.000225129	9.05347E-05	8.8722E-05	0.000134848	5.73776E-05	6.58171E-05	1.23803E-05	3.4503E-05	5.61877E-05	5.20612E-05	5.34984E-05	1.9388E-05	3.00766E-05	2.73028E-05	9.73867E-05	1.38331E-05	4.2664E-05	0	0	0	0	9.79822E-06	4.13588E-05	0.00010451	0	0	0	0	0	1.91798E-05	4.37924E-05	0	4.11827E-05	8.70966E-05	0	0	0	0	4.44498E-06	0	0	0	2.16023E-05	0	3.24788E-05
3.47912E-06	0.008261959	0.001895351	0.000809807	0.000795811	0.000247633	0.000100107	9.96797E-05	0.000151461	6.43325E-05	7.51528E-05	1.75387E-05	3.79533E-05	5.92456E-05	5.43496E-05	6.00596E-05	1.9388E-05	3.18458E-05	3.13982E-05	0.000105445	1.91535E-05	5.07356E-05	0	0	0	0	9.79822E-06	4.57124E-05	0.000135476	0	0	0	0	0	1.91798E-05	4.37924E-05	0	4.52669E-05	9.53916E-05	0	0	0	0	8.88996E-06	0	0	0	2.46884E-05	0	4.05985E-05
3.80316E-06	0.008865365	0.002044671	0.000878111	0.000854894	0.0002668	0.000108382	0.000107456	0.000165701	7.19828E-05	8.16878E-05	2.26972E-05	4.34737E-05	6.38323E-05	5.54938E-05	6.86395E-05	2.18115E-05	3.27304E-05	3.54936E-05	0.000111891	1.96855E-05	5.30417E-05	0	0	0	0	9.79822E-06	5.22427E-05	0.000143218	0	0	0	0	0	1.91798E-05	5.08556E-05	0	5.10529E-05	9.74653E-05	0	0	0	0	8.88996E-06	0	0	0	2.46884E-05	0	4.05985E-05
4.18413E-06	0.009513278	0.002212285	0.000968272	0.000923693	0.000289775	0.000117605	0.000115939	0.000186845	7.78945E-05	8.82229E-05	3.09507E-05	4.83041E-05	6.9948E-05	6.12148E-05	7.621E-05	2.66585E-05	3.44996E-05	3.68588E-05	0.000125705	2.12817E-05	5.6501E-05	0	0	0	0	9.79822E-06	5.44195E-05	0.000174184	0	0	0	0	0	1.91798E-05	6.07442E-05	0	5.75196E-05	0.000101613	2.53259E-06	0	0	0	8.88996E-06	0	0	0	2.77744E-05	0	4.05985E-05
4.56647E-06	0.010137226	0.002364334	0.001049963	0.000982148	0.000312921	0.000126629	0.000126897	0.000203027	8.48493E-05	9.52247E-05	3.81725E-05	5.45147E-05	7.52992E-05	6.86522E-05	8.32759E-05	2.66585E-05	3.71534E-05	3.9589E-05	0.000136295	2.39419E-05	6.57256E-05	0	0	0	0	9.79822E-06	5.65963E-05	0.000197408	0	0	0	0	0	2.19198E-05	6.49822E-05	0	6.05828E-05	0.00010576	1.01304E-05	0	0	0	1.77799E-05	0	0	0	3.39465E-05	0	4.3305E-05
5.01499E-06	0.01088699	0.002547835	0.00114832	0.001053455	0.000338934	0.000137397	0.000143864	0.000221582	9.52816E-05	0.000104094	4.3331E-05	5.72749E-05	7.91215E-05	7.78058E-05	9.08464E-05	2.9082E-05	4.29033E-05	4.09542E-05	0.000151721	2.76662E-05	7.37972E-05	0	0	0	0	9.79822E-06	6.09499E-05	0.000212891	0	0	0	0	0	2.46598E-05	7.34582E-05	0	6.67091E-05	0.000107834	1.77282E-05	0	0	0	2.22249E-05	0	0	0	3.39465E-05	0	4.87182E-05
5.41962E-06	0.011550309	0.002716172	0.001222907	0.001125388	0.000365417	0.000148266	0.00015871	0.000241	0.000102237	0.000114363	5.36479E-05	6.34854E-05	8.06504E-05	8.06663E-05	9.8417E-05	3.39289E-05	4.55572E-05	4.36845E-05	0.000167146	3.29866E-05	8.07156E-05	0	0	0	0	9.79822E-06	6.31266E-05	0.000216762	0	0	0	0	0	2.46598E-05	7.62835E-05	0	7.24951E-05	0.000111981	2.53259E-05	0	0	0	2.66699E-05	0	0	0	3.39465E-05	0	5.14247E-05
5.89797E-06	0.012266694	0.002907697	0.001313888	0.001195597	0.00039635	0.000160031	0.000178151	0.000263871	0.000109191	0.000125566	5.6743E-05	7.17662E-05	8.4855E-05	8.58152E-05	0.000106492	3.39289E-05	4.86533E-05	4.50496E-05	0.000180269	3.77749E-05	9.91649E-05	0	0	0	0	9.79822E-06	6.74802E-05	0.000224503	0	0	0	0	0	2.73997E-05	7.76961E-05	0	7.76004E-05	0.000116129	2.78585E-05	0	0	0	2.66699E-05	0	0	0	3.39465E-05	0	5.41313E-05
6.31563E-06	0.013000196	0.003079403	0.00140077	0.001261105	0.000423945	0.000172096	0.000195471	0.000284799	0.000113364	0.000131634	5.9838E-05	7.86668E-05	9.02062E-05	8.81036E-05	0.000112549	3.63524E-05	5.08648E-05	5.32404E-05	0.000189478	4.52235E-05	0.000113002	0	0	0	0	9.79822E-06	7.18338E-05	0.000236116	0	0	0	0	0	3.01397E-05	7.91088E-05	0	8.10039E-05	0.000116129	3.03911E-05	0	0	0	2.66699E-05	0	0	0	3.39465E-05	7.65779E-06	5.95444E-05
6.78987E-06	0.013738834	0.00327149	0.001495029	0.001336643	0.000456547	0.00018421	0.000211377	0.000310474	0.000124492	0.000139569	6.60282E-05	9.03978E-05	9.36462E-05	9.09641E-05	0.000121129	3.63524E-05	5.61724E-05	5.46056E-05	0.000203752	4.94798E-05	0.000131451	0	0	0	0	9.79822E-06	8.05409E-05	0.000251599	0	0	0	0	0	3.28797E-05	8.47594E-05	3.87091E-06	8.50881E-05	0.000118203	3.03911E-05	0	3.16485E-06	0	2.66699E-05	0	0	0	4.01186E-05	7.65779E-06	5.95444E-05
7.22399E-06	0.014386747	0.003442634	0.001581638	0.00140842	0.000483372	0.000192187	0.000226223	0.000330324	0.000130404	0.000147972	6.91233E-05	9.45381E-05	9.89975E-05	9.55409E-05	0.000128699	3.87759E-05	5.92685E-05	5.8701E-05	0.000213192	5.69284E-05	0.0001499	0	0	0	0	9.79822E-06	8.05409E-05	0.000274823	0	0	0	0	0	3.28797E-05	9.18227E-05	3.87091E-06	8.8832E-05	0.000118203	3.29237E-05	0	3.16485E-06	0	2.66699E-05	0	4.7079E-06	0	4.01186E-05	7.65779E-06	5.95444E-05
7.73218E-06	0.015205839	0.003642745	0.001672072	0.001490226	0.000518883	0.000205697	0.000242837	0.000355783	0.00013875	0.000162442	7.22183E-05	0.000100749	0.000105113	9.72572E-05	0.000139803	4.60464E-05	6.36916E-05	6.00661E-05	0.000226545	6.33129E-05	0.000161431	0	0	0	0	9.79822E-06	8.48944E-05	0.000274823	0	0	0	0	0	3.28797E-05	0.000100299	3.87091E-06	9.29162E-05	0.00012235	3.29237E-05	0	3.16485E-06	0	2.66699E-05	0	4.7079E-06	0	4.01186E-05	1.53156E-05	5.95444E-05
8.20298E-06	0.015893979	0.003822956	0.001755129	0.001565137	0.000548104	0.000216865	0.000255562	0.000376064	0.0001464	0.000172245	7.94402E-05	0.000106959	0.000111229	0.000101262	0.000146868	5.33169E-05	6.63454E-05	6.14313E-05	0.000238287	6.81013E-05	0.000175268	0	0	0	0	9.79822E-06	8.9248E-05	0.000305789	0	0	0	0	0	3.28797E-05	0.000105949	3.87091E-06	9.63198E-05	0.00012235	3.29237E-05	0	3.16485E-06	0	2.66699E-05	0	4.7079E-06	0	4.32047E-05	1.53156E-05	5.95444E-05
8.76981E-06	0.016677123	0.00403109	0.001858404	0.00165478	0.000585283	0.00022868	0.000268287	0.000400876	0.00015718	0.000179246	8.04719E-05	0.00011662	0.000119638	0.000105267	0.000154439	5.57404E-05	7.1653E-05	6.55267E-05	0.0002521	7.50178E-05	0.000186799	0	0	0	0	9.79822E-06	9.57784E-05	0.000321272	0	0	0	0	0	3.28797E-05	0.000107362	3.87091E-06	0.000103808	0.00012235	3.29237E-05	0	6.32969E-06	0	2.66699E-05	0	4.7079E-06	0	4.62907E-05	1.53156E-05	6.76641E-05
9.25159E-06	0.017329315	0.004218042	0.001949111	0.001735176	0.00061797	0.000239349	0.000287374	0.000424394	0.000166917	0.000190916	8.35669E-05	0.000128351	0.000124607	0.000108699	0.000159991	5.81639E-05	7.74029E-05	7.37175E-05	0.000267295	8.29985E-05	0.000196024	0	1.50225E-05	0	0	9.79822E-06	0.000102309	0.000336755	0	0	0	0	0	3.28797E-05	0.0001116	3.87091E-06	0.000109934	0.00012235	3.54563E-05	0	1.26594E-05	0	2.66699E-05	0	4.7079E-06	0	5.24628E-05	1.53156E-05	7.30773E-05
9.8407E-06	0.01811246	0.004428984	0.002047468	0.001830303	0.000657588	0.000251214	0.000307876	0.000454384	0.000176306	0.000201652	9.28521E-05	0.000138702	0.000136456	0.000113276	0.000171094	6.05874E-05	8.27106E-05	7.91781E-05	0.00028249	9.15111E-05	0.000201789	5.09546E-06	1.50225E-05	0	0	9.79822E-06	0.000106662	0.000340626	0	0	0	0	0	3.28797E-05	0.000115838	3.87091E-06	0.000117762	0.00012235	3.54563E-05	0	1.26594E-05	0	2.66699E-05	0	4.7079E-06	0	5.24628E-05	1.53156E-05	7.57838E-05
1.03725E-05	0.018851953	0.004609195	0.002137629	0.001913834	0.00069173	0.000264325	0.000332973	0.000472939	0.000189868	0.000215189	9.49155E-05	0.000149743	0.000142189	0.000117281	0.000181693	6.78579E-05	9.02297E-05	8.46386E-05	0.000298837	9.94917E-05	0.000208708	1.01909E-05	1.50225E-05	0	0	9.79822E-06	0.000106662	0.000367721	0	0	0	0	0	3.28797E-05	0.000118663	3.87091E-06	0.000123548	0.00012235	4.30541E-05	0	1.26594E-05	0	3.11148E-05	0	4.7079E-06	0	6.1721E-05	1.53156E-05	7.84904E-05
1.09723E-05	0.019735237	0.004820539	0.002252379	0.002016954	0.0007343	0.000278982	0.000355948	0.000499477	0.000205169	0.000230593	9.80106E-05	0.000158714	0.000151363	0.000124718	0.000188759	7.02814E-05	0.000100403	8.87341E-05	0.000320018	0.000107472	0.000217932	1.01909E-05	1.50225E-05	0	0	9.79822E-06	0.000111016	0.000406429	0	0	0	0	0	3.28797E-05	0.000122901	3.87091E-06	0.000132737	0.000124424	5.31845E-05	0	1.58242E-05	0	3.11148E-05	0	4.7079E-06	0	6.4807E-05	1.53156E-05	8.1197E-05
1.15415E-05	0.020524373	0.00501776	0.002359479	0.002107223	0.000773233	0.000292493	0.00037645	0.000525368	0.000214558	0.000243663	0.000104201	0.000171135	0.000161683	0.000132728	0.000200367	7.27049E-05	0.000106595	9.41946E-05	0.000335213	0.000118113	0.000237535	1.52864E-05	1.50225E-05	0	0	9.79822E-06	0.000113193	0.00041417	0	0	0	0	0	3.28797E-05	0.000125726	3.87091E-06	0.000138183	0.000128571	5.31845E-05	0	2.21539E-05	0	3.11148E-05	0	4.7079E-06	0	7.40652E-05	1.53156E-05	8.39035E-05
1.21752E-05	0.021458155	0.005247237	0.002484065	0.002213948	0.000817429	0.0003073	0.000398012	0.00055579	0.000225338	0.000262801	0.000106264	0.000182866	0.000172768	0.00013616	0.000208947	7.27049E-05	0.000108806	0.00010102	0.000358466	0.000132478	0.000255984	2.54773E-05	1.50225E-05	0	0	9.79822E-06	0.0001219	0.000429653	0	0	0	0	0	3.28797E-05	0.000131377	3.87091E-06	0.000146011	0.000130645	5.82497E-05	0	2.84836E-05	0	3.55598E-05	0	4.7079E-06	0	8.02373E-05	1.53156E-05	8.93166E-05
1.27372E-05	0.022234452	0.005444539	0.002580783	0.002311896	0.000854907	0.00032076	0.000420281	0.000581465	0.000236118	0.000278205	0.000116581	0.000193217	0.000181559	0.000142453	0.000218031	7.27049E-05	0.000112787	0.000106481	0.000377805	0.000138331	0.000270974	2.54773E-05	1.50225E-05	0	0	9.79822E-06	0.00012843	0.000433524	0	0	0	0	0	3.28797E-05	0.000135615	3.87091E-06	0.000152818	0.000130645	5.82497E-05	0	3.79782E-05	0	3.55598E-05	0	4.7079E-06	0	8.33233E-05	2.29734E-05	9.47298E-05
1.34189E-05	0.02315454	0.00566856	0.002702909	0.002422225	0.000902654	0.000336863	0.000441489	0.000616849	0.000246898	0.000295943	0.000123803	0.000204948	0.000196848	0.000150463	0.00022863	7.99754E-05	0.00011721	0.000110576	0.000400598	0.00015376	0.000297495	2.54773E-05	1.50225E-05	0	0	1.30643E-05	0.00013496	0.00046449	0	0	0	0	0	3.28797E-05	0.000141266	7.74183E-06	0.000164731	0.000145161	5.82497E-05	0	3.79782E-05	0	3.55598E-05	0	4.7079E-06	0	8.94954E-05	2.29734E-05	0.000100143
1.40238E-05	0.024023274	0.005871318	0.002809736	0.002518606	0.00094347	0.000352866	0.000463051	0.000647702	0.000261503	0.000315548	0.000133088	0.000215298	0.000206786	0.00016076	0.000243267	8.23989E-05	0.00012296	0.000116037	0.000421318	0.000165465	0.000317097	3.05728E-05	4.50674E-05	0	0	1.30643E-05	0.000139314	0.000479973	0	0	0	0	0	3.28797E-05	0.000146916	7.74183E-06	0.000171878	0.000149309	5.82497E-05	0	7.91212E-05	0	3.55598E-05	0	4.7079E-06	0	8.94954E-05	2.29734E-05	0.000102849
1.47381E-05	0.024929667	0.006103764	0.002948529	0.002629876	0.000990019	0.000370066	0.00048638	0.00068287	0.000273326	0.000335153	0.000143405	0.000224269	0.000213284	0.000166481	0.000253865	8.23989E-05	0.000127825	0.000117402	0.000442269	0.000178766	0.000332087	3.05728E-05	4.50674E-05	0	0	1.30643E-05	0.000150198	0.000495456	0	0	0	0	0	3.56197E-05	0.000161043	7.74183E-06	0.000181748	0.000159677	6.33149E-05	0	0.000107605	0	3.55598E-05	0	4.7079E-06	0	9.25814E-05	3.06312E-05	0.000110969
1.53635E-05	0.02578813	0.006305559	0.003062733	0.002722339	0.001029337	0.000386218	0.000503701	0.000715665	0.000284802	0.000349624	0.000145468	0.000239451	0.000224751	0.000173919	0.000272539	9.20929E-05	0.000134018	0.000121497	0.000462529	0.000193131	0.000344771	3.56682E-05	4.50674E-05	0	0	1.30643E-05	0.000158905	0.000510939	3.35145E-06	0	0	0	0	3.56197E-05	0.000166694	7.74183E-06	0.000198085	0.00017212	6.58475E-05	0	0.000129759	0	3.55598E-05	0	4.7079E-06	0	9.87535E-05	3.06312E-05	0.000119089
1.61011E-05	0.026691956	0.006535999	0.003187045	0.002835489	0.001076186	0.000405462	0.000529151	0.000750187	0.000294886	0.000367829	0.000154754	0.000245661	0.000236218	0.000179068	0.000285662	9.93633E-05	0.000142864	0.000125593	0.000484171	0.000200048	0.00036322	4.07637E-05	4.50674E-05	0	0	1.30643E-05	0.000163259	0.000557388	6.70291E-06	0	0	0	0	3.56197E-05	0.000177995	7.74183E-06	0.00021238	0.000180414	6.83801E-05	0	0.000193056	0	4.00048E-05	0	4.7079E-06	0	0.000108012	3.06312E-05	0.000124502
1.68123E-05	0.027543571	0.006752317	0.003301249	0.002946132	0.001122478	0.000421066	0.00055354	0.000779961	0.00030671	0.000382299	0.000164039	0.000250491	0.000241951	0.000188793	0.000297774	0.000101787	0.000149941	0.000129688	0.00050374	0.000209624	0.000372445	4.07637E-05	6.00898E-05	0	0	1.30643E-05	0.000174142	0.000584483	1.34058E-05	0	0	0	0	4.10996E-05	0.000187883	7.74183E-06	0.000224292	0.000192857	7.34452E-05	0	0.000227869	0	4.00048E-05	0	4.7079E-06	0	0.000111098	3.06312E-05	0.000129915
1.76144E-05	0.028454244	0.007001772	0.003439769	0.003075737	0.001172663	0.000439412	0.000579344	0.000815777	0.000321315	0.000399103	0.000170229	0.000259462	0.000251125	0.000195087	0.000314934	0.000111481	0.000153921	0.000133784	0.000528375	0.000222393	0.000395507	4.07637E-05	6.00898E-05	0	0	1.30643E-05	0.000180673	0.000607707	1.34058E-05	5.95745E-06	0	0	5.1369E-05	4.65796E-05	0.00020201	1.16127E-05	0.000235184	0.000213594	7.59778E-05	0	0.000243693	0	4.44498E-05	0	4.7079E-06	0	0.000123442	3.06312E-05	0.000143448
1.83286E-05	0.029296445	0.007222744	0.003558344	0.003197663	0.001222079	0.000456163	0.000603734	0.000850298	0.000334181	0.000418242	0.000175387	0.000271193	0.000260298	0.000206529	0.000326542	0.000121175	0.000158787	0.000141974	0.000550476	0.00023729	0.000412803	4.07637E-05	6.00898E-05	0	0	1.63304E-05	0.000185026	0.000634803	2.01087E-05	5.95745E-06	0	0	5.1369E-05	5.20595E-05	0.000204835	1.16127E-05	0.00024165	0.000219815	8.1043E-05	0	0.000259517	0	4.44498E-05	0	4.7079E-06	0	0.000135786	3.06312E-05	0.000146155
1.91314E-05	0.030159188	0.00746891	0.00369659	0.003319746	0.001276243	0.000474111	0.000632719	0.000887624	0.000352264	0.000431312	0.000180546	0.000280854	0.000271001	0.000211678	0.000338151	0.000123598	0.000164537	0.000147435	0.000578104	0.000255912	0.000445089	4.58592E-05	6.00898E-05	0	0	1.63304E-05	0.00018938	0.000669639	3.35145E-05	5.95745E-06	0	0	5.1369E-05	5.75394E-05	0.000211899	1.16127E-05	0.000250499	0.000240553	8.35756E-05	0	0.000259517	0	4.44498E-05	0	4.7079E-06	0	0.00014813	3.06312E-05	0.000151568
1.98772E-05	0.030981704	0.007692851	0.00381899	0.003433836	0.001328054	0.000492507	0.000661703	0.000923655	0.000368608	0.000448583	0.000186736	0.000291895	0.000283232	0.000219687	0.000348749	0.000123598	0.000170729	0.000147435	0.000602048	0.000268149	0.000455467	4.58592E-05	6.00898E-05	0	0	1.63304E-05	0.000191557	0.000692864	3.35145E-05	5.95745E-06	0	0	5.1369E-05	5.75394E-05	0.000217549	1.16127E-05	0.000263773	0.0002447	8.61082E-05	0	0.000269012	3.66204E-06	4.44498E-05	0	4.7079E-06	7.34204E-06	0.000151216	3.06312E-05	0.000151568
2.06906E-05	0.03187697	0.007936369	0.003957236	0.003562658	0.001385984	0.000513994	0.000686447	0.000959255	0.000380431	0.000465387	0.000189831	0.000305696	0.00029317	0.000232845	0.000366919	0.000126022	0.000182671	0.000152896	0.000627373	0.000285174	0.000480835	4.58592E-05	6.00898E-05	0	1.80865E-05	1.63304E-05	0.000193733	0.000719959	3.6866E-05	5.95745E-06	0	0	5.1369E-05	6.57594E-05	0.000226025	1.16127E-05	0.000278408	0.000255069	9.87712E-05	0	0.000269012	3.66204E-06	4.44498E-05	0	4.7079E-06	7.34204E-06	0.000157388	4.59467E-05	0.000162394
2.14433E-05	0.032711468	0.008161192	0.00408756	0.003673144	0.001438522	0.000532041	0.000702706	0.000996797	0.000394689	0.000484992	0.000200148	0.000313287	0.000303872	0.000241999	0.000385593	0.000133292	0.00019019	0.000158356	0.000651086	0.000300603	0.000517733	4.58592E-05	6.00898E-05	0	1.80865E-05	1.63304E-05	0.000206794	0.000750925	3.6866E-05	5.95745E-06	0	0	5.1369E-05	6.57594E-05	0.000234501	1.16127E-05	0.000291001	0.000273732	0.000103836	0	0.000272177	3.66204E-06	4.44498E-05	0	4.7079E-06	7.34204E-06	0.000163561	4.59467E-05	0.000167807
2.23108E-05	0.033575067	0.008409685	0.004239467	0.003790839	0.00149427	0.000552182	0.000728157	0.001045989	0.000411728	0.000500863	0.000206338	0.000325018	0.000316104	0.000248864	0.00039922	0.000138139	0.000202132	0.000166547	0.000679404	0.000313904	0.000540795	4.58592E-05	6.00898E-05	0	1.80865E-05	1.63304E-05	0.000211148	0.00077802	4.02174E-05	5.95745E-06	0	0	5.1369E-05	7.67193E-05	0.000240152	1.16127E-05	0.000304956	0.00027788	0.000106369	0	0.000281671	3.66204E-06	4.44498E-05	0	4.7079E-06	7.34204E-06	0.000169733	4.59467E-05	0.000170514
2.30967E-05	0.034393303	0.008633706	0.004375528	0.00390822	0.001549889	0.000572472	0.000757495	0.00108763	0.000430158	0.000524202	0.000212528	0.000336059	0.000326806	0.000256301	0.000412846	0.00014541	0.000211863	0.000173373	0.000706802	0.000326141	0.000556938	5.09546E-05	6.00898E-05	0	1.80865E-05	1.63304E-05	0.000213325	0.000801245	4.35689E-05	5.95745E-06	0	0	5.1369E-05	7.67193E-05	0.00024439	1.16127E-05	0.000314826	0.000306912	0.000116499	0	0.000288001	3.66204E-06	4.44498E-05	0	4.7079E-06	1.46841E-05	0.000178991	5.36045E-05	0.00018134
2.39609E-05	0.035291993	0.008889661	0.004524976	0.004036572	0.001611883	0.00059366	0.000792489	0.001130134	0.000448937	0.000547075	0.00021975	0.00034917	0.000336362	0.000267171	0.000428492	0.000155104	0.00022469	0.000181564	0.000739494	0.000344231	0.000582306	5.09546E-05	6.00898E-05	0	1.80865E-05	1.63304E-05	0.000224208	0.000816728	4.69203E-05	1.19149E-05	0	0	5.1369E-05	7.67193E-05	0.000248628	1.54837E-05	0.000330823	0.000315207	0.000121565	0	0.000300661	3.66204E-06	4.44498E-05	0	4.7079E-06	2.93681E-05	0.000182077	6.12623E-05	0.000184046
2.4779E-05	0.036115364	0.009124835	0.004672512	0.004163199	0.001669256	0.000613801	0.000818646	0.001173286	0.000466671	0.00056528	0.000230067	0.000364351	0.000343624	0.000276325	0.000446662	0.000162374	0.00023442	0.000184294	0.000769884	0.000354872	0.000604214	5.09546E-05	6.00898E-05	0	1.80865E-05	1.95964E-05	0.000228562	0.00087866	4.69203E-05	1.19149E-05	0	0	5.1369E-05	7.67193E-05	0.000255691	1.54837E-05	0.000343756	0.000323502	0.000134228	0	0.000303825	3.66204E-06	4.44498E-05	0	4.7079E-06	2.93681E-05	0.000188249	6.12623E-05	0.000197579
2.57179E-05	0.037035452	0.009385042	0.004825785	0.004303305	0.001732319	0.000638429	0.000851872	0.001218163	0.000488927	0.000589086	0.000234194	0.000375392	0.000355856	0.000287767	0.000463821	0.000167221	0.000249901	0.000188389	0.000800505	0.000367109	0.000627276	5.09546E-05	6.00898E-05	0	1.80865E-05	2.93947E-05	0.000230739	0.00092898	4.69203E-05	1.19149E-05	0	0	5.1369E-05	7.67193E-05	0.000264167	1.54837E-05	0.000359412	0.00033387	0.000134228	0	0.000310155	3.66204E-06	4.88948E-05	0	4.7079E-06	2.93681E-05	0.000197507	6.12623E-05	0.000208406
2.65395E-05	0.037786928	0.009636022	0.004958021	0.004434477	0.001790206	0.000659418	0.000877676	0.001264767	0.000505619	0.000608691	0.000240384	0.000387813	0.00036694	0.00029406	0.000478458	0.000181762	0.000258747	0.00019658	0.00082652	0.000378281	0.000645725	5.09546E-05	6.00898E-05	0	1.80865E-05	3.59268E-05	0.000241623	0.000990911	4.69203E-05	1.78724E-05	0	0	5.1369E-05	7.67193E-05	0.000266992	1.54837E-05	0.000373026	0.000344239	0.00013676	0	0.000310155	3.66204E-06	4.88948E-05	0	4.7079E-06	5.13943E-05	0.000206765	6.12623E-05	0.000219232
2.74801E-05	0.038721566	0.009904254	0.005120037	0.004577717	0.001858788	0.0006826	0.000910196	0.001309213	0.000528222	0.000630163	0.000247606	0.000403685	0.000375349	0.000306646	0.000494104	0.000186609	0.000268478	0.000203406	0.000863127	0.000389986	0.000678011	5.09546E-05	6.00898E-05	0	1.80865E-05	4.2459E-05	0.000248153	0.001068326	5.36233E-05	1.78724E-05	0	0	5.1369E-05	7.94592E-05	0.000272643	1.54837E-05	0.000385279	0.000352534	0.00014689	0	0.000310155	3.66204E-06	4.88948E-05	0	4.7079E-06	7.34204E-05	0.000222195	6.12623E-05	0.000230058
2.83679E-05	0.039546649	0.010163177	0.005269212	0.004715158	0.001920483	0.000704187	0.000941655	0.001353227	0.000544566	0.000651635	0.000253796	0.000414726	0.00039255	0.000319805	0.00050874	0.00019388	0.000276439	0.000211597	0.000892136	0.000402223	0.000690695	5.09546E-05	6.00898E-05	0	1.80865E-05	4.2459E-05	0.000259037	0.001126388	6.36776E-05	2.38298E-05	0	0	5.1369E-05	7.94592E-05	0.000279706	1.93546E-05	0.000400595	0.000364976	0.000149423	0	0.000310155	3.66204E-06	4.88948E-05	0	4.7079E-06	7.34204E-05	0.000222195	6.12623E-05	0.000235471
2.93561E-05	0.040473584	0.010434457	0.00543478	0.004854167	0.00198453	0.000728864	0.000975942	0.001402204	0.000566474	0.000673575	0.000264113	0.000427837	0.00040631	0.000335251	0.000532461	0.000205997	0.000287939	0.000222518	0.000920684	0.000418185	0.000706838	5.09546E-05	6.00898E-05	0	1.80865E-05	4.2459E-05	0.000267744	0.001165095	7.03805E-05	2.38298E-05	0	0	5.1369E-05	7.94592E-05	0.000286769	2.32255E-05	0.000417953	0.000377419	0.000157021	0	0.00031332	3.66204E-06	4.88948E-05	0	4.7079E-06	8.07624E-05	0.00023454	6.12623E-05	0.000240884
3.02779E-05	0.041337183	0.010687524	0.005592424	0.004996153	0.002045027	0.000753392	0.001010936	0.001450102	0.000587338	0.000700181	0.000273398	0.000443708	0.000421599	0.00035127	0.00055063	0.000213268	0.000300323	0.000225248	0.000951535	0.00043521	0.000732206	5.09546E-05	6.00898E-05	0	2.71297E-05	4.89911E-05	0.000272098	0.001199932	8.37863E-05	2.38298E-05	0	0	5.1369E-05	7.94592E-05	0.00029242	2.32255E-05	0.000429865	0.000381566	0.000164619	0	0.00031332	3.66204E-06	4.88948E-05	0	4.7079E-06	8.81044E-05	0.000237626	6.12623E-05	0.000251711
3.13035E-05	0.042274388	0.010965624	0.005755533	0.005149266	0.002110743	0.000778868	0.001040274	0.001503825	0.000609594	0.00071932	0.000289905	0.000458889	0.000440328	0.000362712	0.000573847	0.000222962	0.000311823	0.000234804	0.000989522	0.000449575	0.000746043	5.09546E-05	6.00898E-05	0	2.71297E-05	6.53215E-05	0.000282981	0.001234769	9.38407E-05	2.38298E-05	0	0	5.1369E-05	8.21992E-05	0.000300896	2.70964E-05	0.000440757	0.000387787	0.000179814	0	0.000316485	3.66204E-06	4.88948E-05	0	4.7079E-06	8.81044E-05	0.00024997	6.12623E-05	0.000262537
3.22828E-05	0.043119157	0.011227356	0.00592438	0.005280281	0.002175517	0.000803545	0.001069966	0.00154374	0.000628024	0.000742192	0.000304349	0.000479591	0.000451795	0.000377015	0.000588483	0.000227809	0.000319785	0.00024163	0.001024057	0.00045862	0.000770258	5.60501E-05	6.00898E-05	0	2.71297E-05	7.18536E-05	0.000304749	0.001265735	0.000100544	2.97873E-05	0	0	5.1369E-05	8.21992E-05	0.000305134	2.70964E-05	0.000450967	0.000402303	0.000184879	0	0.00031965	3.66204E-06	4.88948E-05	0	4.7079E-06	9.54465E-05	0.000262314	6.12623E-05	0.00027607
3.33548E-05	0.044128258	0.011513721	0.006100603	0.005424461	0.002248036	0.000829968	0.001110969	0.001591207	0.000651323	0.000765065	0.000313634	0.000502363	0.000463644	0.000390745	0.000607662	0.000232656	0.0003304	0.000253916	0.001060202	0.000477773	0.000799085	5.60501E-05	6.00898E-05	0	2.71297E-05	7.83858E-05	0.000313456	0.001288959	0.000103895	4.76596E-05	0	0	5.1369E-05	9.04191E-05	0.000312197	2.70964E-05	0.000474111	0.000412672	0.000189945	0	0.00031965	3.66204E-06	4.88948E-05	0	4.7079E-06	0.000102789	0.000271572	6.12623E-05	0.000286896
3.43423E-05	0.044981585	0.01177112	0.006259887	0.005564724	0.002313966	0.000856789	0.001147023	0.001638242	0.000677056	0.000789805	0.000329109	0.000527895	0.000479316	0.00040562	0.000623812	0.000244773	0.00033615	0.000263472	0.001097499	0.000497991	0.00081984	6.11456E-05	6.00898E-05	0	3.61729E-05	8.16518E-05	0.000322164	0.001327667	0.000110598	5.95745E-05	0	0	5.1369E-05	9.31591E-05	0.00031926	2.70964E-05	0.000488406	0.000443778	0.000192477	0	0.00031965	3.66204E-06	4.88948E-05	0	4.7079E-06	0.000102789	0.000277744	6.12623E-05	0.000300429
3.54664E-05	0.045888835	0.012049301	0.006430373	0.005713135	0.002386528	0.000885605	0.001184492	0.00168916	0.000695834	0.000813611	0.000337363	0.000556188	0.000497663	0.000422211	0.000641477	0.000254467	0.000344996	0.000270298	0.001131804	0.000513952	0.000846361	6.6241E-05	6.00898E-05	0	6.33026E-05	8.8184E-05	0.000335224	0.001350891	0.000117301	6.5532E-05	0	0	5.1369E-05	0.000106859	0.000327736	2.70964E-05	0.000501339	0.000466589	0.000200075	0	0.000322814	3.66204E-06	4.88948E-05	0	4.7079E-06	0.000102789	0.000287002	6.12623E-05	0.000311255
3.6326E-05	0.046586389	0.012269871	0.006562608	0.005836942	0.002445141	0.000908039	0.001219132	0.001729075	0.000717742	0.000830415	0.000343553	0.000574129	0.00051257	0.00043823	0.000658637	0.000264161	0.000357823	0.000278488	0.00115874	0.000530977	0.000857892	6.6241E-05	6.00898E-05	0	6.33026E-05	8.8184E-05	0.000339578	0.001377986	0.000130707	7.74469E-05	0	0	5.1369E-05	0.000109599	0.0003348	2.70964E-05	0.000514953	0.000481105	0.00020514	0	0.000322814	3.66204E-06	4.88948E-05	1.25318E-05	4.7079E-06	0.000102789	0.000296261	6.12623E-05	0.000327494
3.74113E-05	0.047432014	0.012536819	0.006725171	0.005977047	0.002510943	0.000936655	0.001251298	0.00178172	0.000736172	0.000860756	0.000349743	0.000593451	0.000532828	0.000449672	0.000679834	0.000266585	0.000373303	0.00029214	0.001195807	0.000548535	0.000885566	6.6241E-05	6.00898E-05	0	8.1389E-05	8.8184E-05	0.000354815	0.001408952	0.000134058	8.93618E-05	0	0	5.1369E-05	0.000109599	0.000341863	2.70964E-05	0.000526525	0.000487326	0.000215271	0	0.000325979	3.66204E-06	4.88948E-05	1.25318E-05	4.7079E-06	0.000102789	0.000299347	7.65779E-05	0.000341027
3.86136E-05	0.048322145	0.012826633	0.006890739	0.006133921	0.002585558	0.000964823	0.001286292	0.00183005	0.000765383	0.000888764	0.000363155	0.000617603	0.000563406	0.000461686	0.00070406	0.000276279	0.000385245	0.000303061	0.001231953	0.000569284	0.000927077	6.6241E-05	6.00898E-05	0	9.94755E-05	9.14501E-05	0.000356992	0.001443789	0.00013741	9.53192E-05	0	0	5.1369E-05	0.000112339	0.000351752	2.70964E-05	0.000538097	0.000512211	0.000225401	0	0.000332309	7.32408E-06	4.88948E-05	1.25318E-05	4.7079E-06	0.000110131	0.000305519	8.42357E-05	0.000343734
3.96978E-05	0.049172905	0.013082027	0.007054121	0.006282019	0.002655424	0.000993638	0.0013227	0.001879889	0.000787291	0.00091257	0.000371409	0.000641755	0.000585193	0.000471412	0.000723743	0.00029082	0.000399841	0.000313982	0.001261883	0.000585246	0.000942067	6.6241E-05	6.00898E-05	0	9.94755E-05	9.14501E-05	0.000365699	0.001474755	0.000144113	9.53192E-05	0	0	5.1369E-05	0.000117819	0.000371529	3.87091E-05	0.000551371	0.000528801	0.000230466	0	0.000332309	7.32408E-06	4.88948E-05	1.25318E-05	4.7079E-06	0.000110131	0.000324035	9.18935E-05	0.000357267
4.08743E-05	0.050128085	0.013365503	0.007220782	0.006438737	0.002735302	0.00102375	0.001362642	0.001938791	0.00080746	0.000938243	0.000384821	0.000664527	0.000612714	0.000482281	0.000748474	0.000300514	0.000405591	0.000323538	0.001300101	0.000604931	0.000985884	7.13365E-05	6.00898E-05	1.71733E-05	0.000108519	9.14501E-05	0.000383113	0.001513462	0.000154167	0.000101277	0	0	5.1369E-05	0.000120559	0.000385655	3.87091E-05	0.000563624	0.000549538	0.000238064	0	0.000332309	7.32408E-06	5.33397E-05	1.25318E-05	4.7079E-06	0.000110131	0.000327121	9.95513E-05	0.000370799
4.20111E-05	0.050975421	0.013637585	0.007390721	0.006588872	0.002808248	0.001054061	0.001405059	0.001987768	0.000838061	0.000965317	0.000398233	0.000690749	0.000632972	0.000500589	0.000769166	0.000319902	0.000417976	0.000337189	0.001340851	0.000624617	0.001013558	7.13365E-05	6.00898E-05	1.71733E-05	0.000126605	9.14501E-05	0.000391821	0.001536687	0.000157518	0.000113192	0	0	5.1369E-05	0.000123299	0.000402607	3.87091E-05	0.000576557	0.000555759	0.000245662	0	0.000338639	1.09861E-05	5.33397E-05	1.25318E-05	4.7079E-06	0.000117473	0.000333293	9.95513E-05	0.000381626
4.32541E-05	0.051894653	0.013931733	0.007553557	0.006741828	0.002885559	0.001088012	0.001447476	0.002047748	0.000862751	0.000990056	0.000410613	0.000710071	0.000658199	0.000518896	0.000787336	0.000324749	0.000427264	0.000350841	0.001382292	0.000650155	0.001037773	7.6432E-05	6.00898E-05	1.71733E-05	0.000126605	9.79822E-05	0.000409235	0.001556041	0.000167573	0.000113192	1.00347E-05	0	5.1369E-05	0.000126039	0.000415321	3.87091E-05	0.000591873	0.000568202	0.000258325	0	0.000351298	1.09861E-05	5.33397E-05	1.25318E-05	4.7079E-06	0.000132157	0.000348723	9.95513E-05	0.000392452
4.44563E-05	0.052733431	0.014204377	0.007715846	0.006896665	0.002960345	0.001117974	0.00149767	0.002099961	0.000890223	0.001012462	0.000425056	0.000734223	0.000684955	0.000535487	0.000811561	0.000332019	0.000437879	0.000357666	0.001417517	0.000674096	0.001064293	8.15274E-05	6.00898E-05	1.71733E-05	0.000144692	0.000101248	0.000420119	0.001575394	0.000167573	0.000113192	1.00347E-05	0	5.1369E-05	0.000128779	0.000433686	3.87091E-05	0.000606508	0.000574423	0.000258325	0	0.000373452	1.09861E-05	5.33397E-05	1.25318E-05	4.7079E-06	0.000154183	0.000357982	9.95513E-05	0.000403278
4.5722E-05	0.053760505	0.014500451	0.007900812	0.007058554	0.003042319	0.001150379	0.00154857	0.002152175	0.000920476	0.001039536	0.000441564	0.000759755	0.000707507	0.000551506	0.000837301	0.000341713	0.000447168	0.000368588	0.001459879	0.000692186	0.001085049	8.66229E-05	6.00898E-05	1.71733E-05	0.000153735	0.00010778	0.000431003	0.001610231	0.000174276	0.000113192	1.00347E-05	0	5.1369E-05	0.000128779	0.000440749	4.258E-05	0.000621143	0.000582718	0.000265922	0	0.000376617	2.19722E-05	5.33397E-05	1.25318E-05	4.7079E-06	0.000183551	0.00036724	0.000114867	0.000414104
4.69376E-05	0.05457275	0.014771089	0.008049441	0.007208063	0.003115308	0.001182385	0.001593108	0.00219921	0.000948991	0.00106661	0.000452912	0.000783217	0.000733498	0.000566952	0.000860013	0.000348983	0.000462206	0.000380874	0.001495795	0.000715596	0.001102345	9.68138E-05	6.00898E-05	1.71733E-05	0.000162778	0.000114313	0.000441886	0.001668292	0.000187681	0.000113192	1.00347E-05	0	5.1369E-05	0.000128779	0.000450638	4.258E-05	0.000636119	0.000597234	0.000270988	0	0.000379782	2.56343E-05	5.33397E-05	1.25318E-05	4.7079E-06	0.000205577	0.000376498	0.000114867	0.000416811
4.82766E-05	0.055522794	0.015072057	0.008223752	0.00737528	0.003197838	0.001213644	0.00164012	0.002256817	0.000974377	0.00109415	0.000467356	0.000808749	0.00076293	0.000587548	0.000879696	0.000363524	0.000477687	0.000391795	0.001535164	0.000739005	0.001124254	9.68138E-05	7.51123E-05	1.71733E-05	0.000171821	0.000114313	0.000457124	0.001699258	0.00020779	0.000119149	1.00347E-05	0	5.1369E-05	0.000128779	0.000467589	4.6451E-05	0.000655519	0.000607603	0.000278585	0	0.000395606	2.56343E-05	5.77847E-05	1.25318E-05	4.7079E-06	0.000220261	0.000379584	0.000114867	0.00043305
4.95265E-05	0.056380401	0.01534799	0.008388227	0.007524632	0.003279983	0.001244354	0.001679002	0.002311619	0.00099698	0.001117023	0.000482831	0.000839112	0.000788922	0.000606427	0.000899884	0.000375642	0.000493167	0.000397256	0.001569008	0.000757095	0.001148468	0.000107005	7.51123E-05	1.71733E-05	0.000180865	0.000114313	0.000472361	0.001730224	0.000217844	0.000131064	1.00347E-05	0	5.1369E-05	0.000131519	0.000478891	4.6451E-05	0.000674579	0.000620045	0.000286183	0	0.000401936	3.29583E-05	5.77847E-05	1.25318E-05	4.7079E-06	0.000227603	0.000391928	0.000114867	0.00044929
5.08916E-05	0.057327021	0.015643823	0.008580023	0.007692476	0.003363369	0.001277207	0.001717177	0.002377425	0.001030711	0.001152499	0.000495211	0.000861194	0.000816825	0.000624735	0.000926633	0.000382912	0.000506436	0.000402716	0.0016116	0.000789017	0.001178448	0.000107005	7.51123E-05	1.71733E-05	0.000180865	0.000114313	0.000483245	0.001765061	0.000224547	0.000142979	1.00347E-05	0	5.1369E-05	0.000131519	0.000493017	5.03219E-05	0.000694319	0.000632487	0.000296314	0	0.0004051	3.29583E-05	5.77847E-05	1.25318E-05	4.7079E-06	0.000234945	0.000401186	0.000122525	0.000457409
5.21683E-05	0.058237694	0.015919035	0.008746684	0.007847	0.003441963	0.00131051	0.001754999	0.002432443	0.001059574	0.001181906	0.000510687	0.000891557	0.0008367	0.000648191	0.000942279	0.00039503	0.000515282	0.000408177	0.001651199	0.000813491	0.001213041	0.000107005	7.51123E-05	1.71733E-05	0.000189908	0.000114313	0.000496306	0.001823122	0.000244656	0.000172766	1.00347E-05	0	5.1369E-05	0.000131519	0.000507144	5.41928E-05	0.000707933	0.000638709	0.000301379	0	0.000408265	3.66204E-05	6.22297E-05	1.25318E-05	4.7079E-06	0.000234945	0.000407358	0.000122525	0.000470942
5.36455E-05	0.059138952	0.016231637	0.008931377	0.008016568	0.003529884	0.00134466	0.001798476	0.002498249	0.001087741	0.001219249	0.000517909	0.000913638	0.000860781	0.000665354	0.000970543	0.000404724	0.000525898	0.000424558	0.001695403	0.00084701	0.001245327	0.000107005	7.51123E-05	1.71733E-05	0.000207994	0.000117579	0.00051372	0.001923762	0.000264765	0.000178724	1.00347E-05	0	5.1369E-05	0.000136999	0.000522683	5.41928E-05	0.000721207	0.000642856	0.000301379	0	0.000414595	3.66204E-05	6.66747E-05	1.25318E-05	4.7079E-06	0.000249629	0.00041353	0.000122525	0.000481769
5.49571E-05	0.060026516	0.016516718	0.009124539	0.008174853	0.003607879	0.001375868	0.001840186	0.002560387	0.00111556	0.001248657	0.000535447	0.000940551	0.000881039	0.000685377	0.000993759	0.000414418	0.000539167	0.00043821	0.001736384	0.000869888	0.001281073	0.0001121	7.51123E-05	1.71733E-05	0.000217037	0.000120845	0.000518074	0.001993435	0.000304982	0.000190638	1.00347E-05	0	5.1369E-05	0.000136999	0.000531159	5.41928E-05	0.00074299	0.000653225	0.000311509	0	0.000420925	3.66204E-05	6.66747E-05	1.25318E-05	4.7079E-06	0.000256971	0.000422789	0.000122525	0.000498008
5.64457E-05	0.061030481	0.016835498	0.00932945	0.008347085	0.003699009	0.001410367	0.001886491	0.00262123	0.0011479	0.001282266	0.000556081	0.000963323	0.000910089	0.000706545	0.001015966	0.000428959	0.000557743	0.000454591	0.001778285	0.000905534	0.001317971	0.0001121	7.51123E-05	1.71733E-05	0.000226081	0.000120845	0.000526781	0.002047626	0.000325091	0.000208511	1.00347E-05	0	5.1369E-05	0.000142479	0.000543873	5.41928E-05	0.00076273	0.000667741	0.000319107	0	0.000420925	4.02824E-05	7.11196E-05	1.25318E-05	4.7079E-06	0.000256971	0.000441305	0.000122525	0.00051966
5.78118E-05	0.061976245	0.017127239	0.009499936	0.008505213	0.003787956	0.001444717	0.001929261	0.002683799	0.001177111	0.001315874	0.000565366	0.000988165	0.000936462	0.000725997	0.001038173	0.000445923	0.000576762	0.000466878	0.001821108	0.000928944	0.001351411	0.000127387	7.51123E-05	1.71733E-05	0.000226081	0.000120845	0.000542018	0.002117299	0.000361957	0.000232341	1.00347E-05	0	5.1369E-05	0.000142479	0.000557999	5.41928E-05	0.000783151	0.00067811	0.000324172	0	0.000433584	4.02824E-05	7.55646E-05	1.25318E-05	4.7079E-06	0.000256971	0.000459821	0.00013784	0.000533193
5.93062E-05	0.062999041	0.017445216	0.009716048	0.008688259	0.003883108	0.001478468	0.001982636	0.002750037	0.001206321	0.001359285	0.000586	0.001015077	0.000957103	0.000755746	0.001062398	0.000453194	0.000592685	0.000481894	0.001866463	0.000954482	0.001386003	0.000132482	7.51123E-05	1.71733E-05	0.000235124	0.000127377	0.000559433	0.002217939	0.000398823	0.000238298	1.00347E-05	0	5.1369E-05	0.000142479	0.000566475	5.41928E-05	0.000805274	0.000686404	0.000329237	0	0.000446243	4.39445E-05	8.88996E-05	1.25318E-05	4.7079E-06	0.000271655	0.000481424	0.00013784	0.000549433
6.07015E-05	0.063903722	0.017734068	0.00988872	0.008850148	0.003970002	0.001511471	0.002030355	0.002811743	0.001233793	0.001388693	0.000597349	0.001042679	0.000983859	0.000774053	0.001088643	0.000462888	0.000609051	0.00048872	0.001906292	0.000988001	0.001411371	0.000137578	7.51123E-05	1.71733E-05	0.000235124	0.000133909	0.00057467	0.002283741	0.000418932	0.000244256	1.00347E-05	0	5.1369E-05	0.000142479	0.00058484	5.41928E-05	0.000824334	0.000692626	0.00033177	0	0.000449408	4.39445E-05	8.88996E-05	1.25318E-05	4.7079E-06	0.000271655	0.000496854	0.000153156	0.000562966
6.22555E-05	0.064880299	0.0180636	0.010106472	0.009044948	0.004065538	0.001548463	0.002081255	0.002876255	0.001260221	0.001417167	0.000612824	0.001063381	0.001008704	0.000796365	0.001118925	0.000467735	0.000629396	0.000503736	0.001957173	0.001016199	0.001456341	0.000142673	0.00012018	1.71733E-05	0.000235124	0.000133909	0.000585554	0.002334061	0.000455798	0.000244256	1.00347E-05	0	5.1369E-05	0.000147959	0.000600379	6.58055E-05	0.00084952	0.000702994	0.000336835	0	0.000458903	4.39445E-05	8.88996E-05	1.25318E-05	4.7079E-06	0.000271655	0.000509198	0.000160814	0.000587325
6.36645E-05	0.065767862	0.018360637	0.010303186	0.009208561	0.004154229	0.001582862	0.002114835	0.002938393	0.001288041	0.001450776	0.000626236	0.001088223	0.0010389	0.000815817	0.001140627	0.000477429	0.000644435	0.000520118	0.002001147	0.001040141	0.001485168	0.000142673	0.00012018	1.71733E-05	0.000235124	0.000140441	0.000609499	0.002415347	0.000489312	0.000244256	1.00347E-05	0	5.1369E-05	0.000150699	0.000618744	6.96764E-05	0.000872664	0.000707142	0.000346965	0	0.000462068	5.12685E-05	9.77895E-05	1.25318E-05	4.7079E-06	0.000271655	0.00051537	0.000160814	0.000606271
6.52302E-05	0.066811199	0.018691934	0.010513015	0.00938048	0.004252076	0.001621	0.002166796	0.003007435	0.001322815	0.00149232	0.000636553	0.001113066	0.00106986	0.000847854	0.001169395	0.000494393	0.000661242	0.000533769	0.002051336	0.001063551	0.00152322	0.000147768	0.00012018	1.71733E-05	0.000235124	0.000143707	0.000620383	0.002477279	0.000506069	0.00025617	1.00347E-05	0	5.1369E-05	0.000153439	0.000637108	7.35473E-05	0.000896489	0.00071751	0.000352031	0	0.000468397	5.12685E-05	0.000102234	1.25318E-05	9.4158E-06	0.000293681	0.000524628	0.000168471	0.000619803
6.67277E-05	0.067650832	0.018980705	0.010697981	0.009540802	0.004336831	0.001656047	0.002209566	0.003066984	0.001352721	0.001526862	0.000658218	0.001133767	0.001097381	0.000878748	0.001196649	0.000525899	0.000675396	0.000544691	0.002090245	0.001090685	0.001557812	0.000152864	0.000135202	1.71733E-05	0.000235124	0.000143707	0.000633443	0.002523728	0.000526178	0.00025617	1.00347E-05	0	5.1369E-05	0.000156179	0.000655473	7.74183E-05	0.000915548	0.000727879	0.000357096	0	0.000477892	5.12685E-05	0.000102234	1.25318E-05	9.4158E-06	0.000308366	0.000536972	0.000168471	0.00063063
6.83541E-05	0.068657365	0.019313527	0.010914913	0.009719774	0.004431682	0.001694784	0.002261173	0.0031343	0.001385757	0.001563272	0.000672662	0.001159299	0.001122226	0.000909069	0.001220875	0.000550134	0.000689992	0.000555612	0.002131456	0.001119415	0.001601629	0.000163055	0.000165247	1.71733E-05	0.000244167	0.000150239	0.000644327	0.002581789	0.000536233	0.000262128	1.00347E-05	0	5.1369E-05	0.000156179	0.000673837	7.74183E-05	0.000938012	0.0007341	0.000364694	0	0.000477892	5.85926E-05	0.000102234	2.50636E-05	9.4158E-06	0.000308366	0.000552403	0.000168471	0.000644162
6.98245E-05	0.069523532	0.019618346	0.011106163	0.009881192	0.004524181	0.001728286	0.002303944	0.003192338	0.00142227	0.001596414	0.000689169	0.001185522	0.001144777	0.00093939	0.001243586	0.000571945	0.000706357	0.000573358	0.002176581	0.001145485	0.001635068	0.00016815	0.000165247	1.71733E-05	0.000244167	0.000156772	0.000663918	0.002616626	0.000559693	0.000262128	1.00347E-05	0	5.1369E-05	0.000156179	0.000690789	8.9031E-05	0.000959794	0.000742395	0.000377357	0	0.000477892	6.59167E-05	0.000102234	2.50636E-05	9.4158E-06	0.000315708	0.000561661	0.000168471	0.000663108
7.14762E-05	0.070479567	0.019955501	0.011320909	0.010058283	0.004621942	0.001770312	0.002360146	0.003263107	0.001459478	0.001632823	0.000702581	0.001209674	0.001171151	0.000971428	0.001272859	0.000581639	0.000716972	0.000582914	0.002223778	0.001175811	0.001662742	0.000173246	0.000165247	1.71733E-05	0.000244167	0.000163304	0.000681332	0.002709524	0.000603262	0.00028	1.00347E-05	0	5.1369E-05	0.000161658	0.000706328	9.29019E-05	0.000981577	0.000748616	0.000382422	0	0.000484222	6.95787E-05	0.000102234	2.50636E-05	9.4158E-06	0.000315708	0.000580177	0.000168471	0.000668522
7.29734E-05	0.071424475	0.020265615	0.011521995	0.010229575	0.004713585	0.00180516	0.002399735	0.003328265	0.001489037	0.00165943	0.000712898	0.001237276	0.001200201	0.001002894	0.001292543	0.000593757	0.000732011	0.00059247	0.00226637	0.001201882	0.001707712	0.000173246	0.000165247	1.71733E-05	0.000244167	0.000179634	0.00069657	0.002775326	0.00062337	0.00028	1.00347E-05	0	5.1369E-05	0.000161658	0.00072328	0.000108386	0.000997233	0.00076728	0.000382422	0	0.000484222	8.42269E-05	0.000102234	2.50636E-05	9.4158E-06	0.000315708	0.000595607	0.000176129	0.000676641
7.46509E-05	0.072433576	0.020598116	0.011731551	0.010421398	0.004817636	0.001847736	0.002447808	0.003394287	0.001522072	0.001701441	0.00072631	0.001255908	0.00122581	0.001032643	0.001316264	0.000610721	0.000747491	0.000603392	0.002316329	0.001232208	0.001731927	0.000178341	0.000165247	1.71733E-05	0.000262254	0.000189432	0.000711807	0.002845	0.000660236	0.00028	1.00347E-05	0	5.1369E-05	0.000164398	0.000741645	0.000108386	0.001017314	0.000777649	0.000387487	0	0.000484222	8.78889E-05	0.000102234	2.50636E-05	1.41237E-05	0.00032305	0.000611038	0.000176129	0.000695587
7.61919E-05	0.073388755	0.020900127	0.011930177	0.010582033	0.004907953	0.001886223	0.002500829	0.003463113	0.001548501	0.001728514	0.000739722	0.00127799	0.00125142	0.001056099	0.001343518	0.000615568	0.000758549	0.000614313	0.002358461	0.00125349	0.001767673	0.000178341	0.00018027	1.71733E-05	0.000262254	0.000192698	0.000722691	0.002930156	0.000666939	0.00028	1.00347E-05	0	5.1369E-05	0.000169878	0.000761422	0.000116127	0.0010425	0.000796312	0.000392552	0	0.000487387	8.78889E-05	0.000106679	2.50636E-05	1.88316E-05	0.000330392	0.00061721	0.000183787	0.000703707
7.79253E-05	0.074399568	0.021248595	0.012156672	0.010769154	0.005014912	0.001929396	0.002563394	0.003536471	0.001582927	0.001768191	0.000755197	0.001303522	0.001277793	0.001081844	0.001372286	0.000627686	0.000776683	0.000626599	0.002406349	0.001279028	0.00181149	0.000183437	0.00018027	1.71733E-05	0.000262254	0.000199231	0.000729222	0.002995959	0.000693751	0.00028	1.00347E-05	0	5.1369E-05	0.000172618	0.000782612	0.000116127	0.001065303	0.000823271	0.000395085	0	0.000496881	8.78889E-05	0.000111124	3.75954E-05	3.76632E-05	0.000330392	0.00063264	0.000183787	0.00071724
7.94814E-05	0.075283708	0.021557506	0.012362949	0.01094452	0.005105828	0.001967634	0.002615001	0.003600335	0.001613876	0.0018004	0.000769641	0.001323534	0.001301109	0.001106444	0.001404082	0.000634956	0.000793933	0.00063752	0.002451013	0.00131095	0.001848388	0.000198723	0.000240359	1.71733E-05	0.000262254	0.000202497	0.000737929	0.003073374	0.000707157	0.00028	1.00347E-05	0	7.70535E-05	0.000178098	0.000796738	0.000119998	0.001085725	0.000844008	0.00040015	0	0.000503211	9.15509E-05	0.000124459	3.75954E-05	4.7079E-05	0.000330392	0.000651156	0.000183787	0.000744305
8.12744E-05	0.076252582	0.021904369	0.012588624	0.011140574	0.005208253	0.002008514	0.002678273	0.003680165	0.001650737	0.00183821	0.000794402	0.001351136	0.001322896	0.001137338	0.001434869	0.000656767	0.000809856	0.000649806	0.002503505	0.001342872	0.001885287	0.000203819	0.000240359	1.71733E-05	0.000271297	0.000202497	0.000748813	0.003166272	0.00071386	0.00028	1.00347E-05	0	7.70535E-05	0.000178098	0.00081369	0.00012774	0.001108869	0.000870966	0.000405215	0	0.000506376	9.5213E-05	0.000124459	3.75954E-05	5.64948E-05	0.000337734	0.000654242	0.000183787	0.000760545
8.28556E-05	0.077152128	0.022214323	0.012791349	0.011311553	0.00530396	0.002047151	0.002736243	0.003745539	0.001679252	0.001871818	0.000807814	0.001375978	0.001348124	0.001161938	0.001466665	0.000664038	0.000825779	0.000660727	0.0025484	0.001365218	0.001925645	0.000208914	0.000255382	1.71733E-05	0.000271297	0.000218827	0.00075752	0.003251428	0.000723914	0.00028	1.00347E-05	0	7.70535E-05	0.000178098	0.00082923	0.000143224	0.001135416	0.000879261	0.00041028	0	0.000512705	0.000102537	0.000124459	3.75954E-05	5.64948E-05	0.000352418	0.000678931	0.000183787	0.000768664
8.46757E-05	0.078191185	0.022558539	0.013003363	0.011499927	0.005411604	0.00209187	0.002797394	0.00382429	0.001715417	0.001919431	0.000832574	0.00140289	0.001376791	0.001182534	0.001501994	0.000671308	0.000840817	0.000678474	0.002600892	0.001393416	0.001968309	0.0002242	0.000255382	1.71733E-05	0.000271297	0.000241689	0.00076405	0.003332714	0.000747374	0.00028	1.00347E-05	0	7.70535E-05	0.000186318	0.000840531	0.000143224	0.001159581	0.000895851	0.000420411	0	0.000519035	0.000117185	0.000128904	3.75954E-05	6.12027E-05	0.00035976	0.000700533	0.000183787	0.000784904
8.63577E-05	0.079066766	0.022876115	0.013202263	0.011677331	0.005505258	0.002131604	0.00285607	0.003890528	0.001744976	0.001959574	0.00085424	0.001431183	0.001398578	0.001203701	0.001534295	0.000678579	0.000854528	0.000692126	0.002647398	0.001423743	0.002012126	0.000239487	0.000255382	1.71733E-05	0.000271297	0.000251488	0.00077058	0.003394646	0.000764131	0.00030383	1.00347E-05	0	7.70535E-05	0.000191798	0.000851832	0.000143224	0.001181364	0.00092281	0.000425476	0	0.000531694	0.000117185	0.000128904	3.75954E-05	6.12027E-05	0.000367102	0.000715963	0.000183787	0.000798437
8.82433E-05	0.080075867	0.023228916	0.013437774	0.0118784	0.005612047	0.002175226	0.002920403	0.00397381	0.001782532	0.002000185	0.000868683	0.001460165	0.001426098	0.001236883	0.001565587	0.00069312	0.000871336	0.000701682	0.002693674	0.001456729	0.002051331	0.000244582	0.000270404	1.71733E-05	0.000271297	0.000254754	0.000790171	0.003464319	0.000787592	0.00030383	1.00347E-05	0	7.70535E-05	0.000191798	0.000875847	0.000147095	0.001206209	0.000937326	0.000433074	0	0.000541189	0.000120847	0.000128904	3.75954E-05	6.12027E-05	0.000374444	0.000734479	0.000191445	0.000809263
8.9915E-05	0.080995098	0.023545851	0.013652794	0.012064423	0.005707797	0.002213713	0.002978726	0.004037242	0.001813481	0.002036127	0.000887254	0.001493978	0.001452472	0.001264916	0.001596373	0.00070039	0.00089124	0.000720794	0.002745936	0.001486524	0.002091688	0.000249678	0.000285427	1.71733E-05	0.000271297	0.00027435	0.000798879	0.003533993	0.000790943	0.000333617	1.00347E-05	0	7.70535E-05	0.000197278	0.000897037	0.000147095	0.001227992	0.000964284	0.000435606	0	0.000544354	0.000120847	0.000128904	3.75954E-05	6.12027E-05	0.000389128	0.000740652	0.000199103	0.00081197
9.18404E-05	0.081986225	0.023900577	0.013890217	0.012265335	0.005817281	0.002258083	0.003043765	0.004122466	0.001851385	0.002075804	0.000904793	0.00151951	0.001479228	0.001292949	0.001628674	0.000710084	0.000908932	0.00073854	0.00280027	0.001526959	0.002136659	0.000264964	0.000315472	1.71733E-05	0.00028034	0.000290681	0.000822823	0.003592054	0.0008077	0.000339575	1.00347E-05	0	7.70535E-05	0.000197278	0.000915402	0.000158707	0.001255561	0.000987095	0.000443204	0	0.000553848	0.000120847	0.000128904	3.75954E-05	6.59106E-05	0.000403812	0.000743738	0.00020676	0.000820089
9.35943E-05	0.082854103	0.024224653	0.014105783	0.012436314	0.005915385	0.002300459	0.00309926	0.004191077	0.001887898	0.002114081	0.000915109	0.001546423	0.001510571	0.001319266	0.00166148	0.000719778	0.000924412	0.000752192	0.002852992	0.001557285	0.00217471	0.00028025	0.000330494	1.71733E-05	0.00028034	0.000303745	0.000833707	0.003657857	0.000841215	0.00035149	1.00347E-05	0	7.70535E-05	0.000202758	0.000930941	0.000158707	0.00127462	0.001003685	0.000445737	0	0.000557013	0.000120847	0.000128904	3.75954E-05	6.59106E-05	0.000403812	0.000756082	0.00020676	0.000830915
9.55355E-05	0.083858924	0.02458652	0.014348397	0.012643808	0.006026238	0.002347072	0.003163946	0.00427328	0.001925454	0.002153291	0.000932648	0.001585066	0.001544207	0.001358169	0.001693276	0.000739166	0.000940335	0.000767208	0.002913082	0.001591868	0.002225446	0.000290441	0.000330494	1.71733E-05	0.00028034	0.000329873	0.000848944	0.003719789	0.000868026	0.000369362	1.00347E-05	0	7.70535E-05	0.000202758	0.000963432	0.000158707	0.001290957	0.001022349	0.0004584	0	0.000560178	0.000124509	0.000128904	3.75954E-05	6.59106E-05	0.000411154	0.000768426	0.000214418	0.000844448
9.7285E-05	0.084754191	0.024910275	0.014561778	0.012828108	0.006127807	0.002390395	0.003220149	0.004346422	0.001953274	0.0021869	0.000949155	0.001614739	0.001567523	0.001389062	0.001724063	0.000760978	0.000958027	0.000779495	0.002969027	0.001626451	0.002270416	0.000300632	0.000345517	3.43466E-05	0.00028034	0.000342938	0.000864182	0.00377785	0.000888135	0.000369362	1.00347E-05	0	7.70535E-05	0.000202758	0.000976146	0.000158707	0.001307294	0.001047233	0.0004584	0	0.000566508	0.000124509	0.000128904	3.75954E-05	6.59106E-05	0.000425838	0.00078077	0.000222076	0.000860688
9.92777E-05	0.085826628	0.025278	0.014807944	0.013035288	0.006241141	0.002438056	0.003284127	0.004423663	0.001988744	0.002234045	0.000979074	0.001652002	0.001601924	0.001425677	0.001769486	0.000785213	0.000973066	0.000804067	0.003035103	0.001658373	0.002318845	0.000310823	0.000345517	3.43466E-05	0.00028034	0.000378865	0.000881596	0.003843653	0.000904892	0.000387234	1.00347E-05	0	7.70535E-05	0.000205498	0.000998748	0.000158707	0.001335543	0.001070044	0.000471063	0	0.000579167	0.000124509	0.000133349	3.75954E-05	6.59106E-05	0.000425838	0.000799287	0.000229734	0.000874221
0.000101032	0.086744148	0.025598706	0.015018865	0.013225543	0.006344592	0.00248093	0.00334139	0.004496589	0.002026995	0.002274189	0.000998676	0.001683054	0.001626769	0.001451993	0.001804311	0.000802177	0.000987662	0.000823179	0.003085753	0.001689763	0.002363815	0.000321014	0.000345517	3.43466E-05	0.00028034	0.000395195	0.000896834	0.003863006	0.000914947	0.000417022	1.00347E-05	0	7.70535E-05	0.000208238	0.001017113	0.000162578	0.001352221	0.001080413	0.000483726	0	0.000594991	0.000124509	0.000133349	3.75954E-05	6.59106E-05	0.000425838	0.000811631	0.000229734	0.000885047
0.000103032	0.087780637	0.025961215	0.015259294	0.013433977	0.006460451	0.002527793	0.003409257	0.004579871	0.002074288	0.002319934	0.001018278	0.001716177	0.001660787	0.001479454	0.001840145	0.000809448	0.001010219	0.000845021	0.003145382	0.001727538	0.002412245	0.000321014	0.000345517	3.43466E-05	0.00028034	0.000401727	0.000912071	0.003901714	0.000931704	0.000422979	1.00347E-05	0	7.70535E-05	0.000208238	0.001034065	0.000162578	0.00138013	0.001097003	0.000491323	0	0.00062031	0.000128171	0.000133349	3.75954E-05	6.59106E-05	0.000462548	0.000827061	0.000237391	0.000917526
0.000104846	0.088663066	0.026288581	0.015471035	0.013618277	0.006563945	0.002574606	0.003469701	0.004656896	0.002114627	0.002360078	0.001038912	0.0017493	0.001690601	0.001512636	0.001871436	0.000831259	0.001025257	0.000858673	0.003200407	0.001763185	0.002459521	0.000341396	0.000345517	3.43466E-05	0.000289383	0.000434388	0.000929485	0.003963646	0.000941758	0.000422979	1.00347E-05	0	0.000102738	0.000210978	0.00105808	0.000174191	0.001403614	0.001121888	0.000496389	0	0.000632969	0.000128171	0.000133349	3.75954E-05	6.59106E-05	0.00046989	0.000836319	0.000237391	0.000936472
0.000106884	0.089654193	0.026661762	0.015722392	0.013834077	0.006676125	0.002620322	0.003542163	0.004744709	0.00215566	0.002404423	0.001066768	0.001784493	0.001719651	0.00154925	0.001907775	0.000843377	0.001045161	0.000883245	0.00326349	0.001798832	0.002505644	0.000351587	0.000360539	3.43466E-05	0.000289383	0.000450718	0.000949076	0.00403719	0.000951813	0.000422979	1.00347E-05	0	0.000102738	0.000216458	0.001077857	0.000174191	0.001426077	0.001136404	0.000509051	0	0.000648794	0.000128171	0.000133349	3.75954E-05	6.59106E-05	0.000499258	0.000873352	0.000245049	0.000955417
0.000108757	0.090570857	0.026985918	0.015935226	0.014031384	0.006783042	0.002666337	0.003613565	0.00482756	0.002192521	0.002446901	0.00108637	0.001818996	0.001748318	0.001579	0.001939571	0.000848224	0.001060199	0.000896896	0.003320817	0.001823838	0.002546002	0.000366873	0.000360539	3.43466E-05	0.000289383	0.000473581	0.000970844	0.004095251	0.00096857	0.000428937	1.00347E-05	0	0.000102738	0.000216458	0.00110046	0.000174191	0.001451944	0.001148846	0.000519182	0	0.000655123	0.000128171	0.000133349	3.75954E-05	6.59106E-05	0.000528627	0.000894954	0.000252707	0.00097707
0.000110882	0.091569687	0.027353883	0.016204342	0.014258625	0.006900312	0.002717786	0.003689562	0.004916883	0.002233903	0.002489845	0.001109067	0.001848669	0.001782336	0.001619619	0.001975405	0.000853071	0.001085853	0.000905087	0.003381827	0.001850972	0.002587513	0.00038216	0.000360539	3.43466E-05	0.000298426	0.000493177	0.000983905	0.004180408	0.000981976	0.000428937	1.00347E-05	0	0.000102738	0.000224678	0.001114586	0.000181933	0.001478491	0.001169583	0.000524247	0	0.000677277	0.000131833	0.000137794	3.75954E-05	6.59106E-05	0.000557995	0.000919642	0.000252707	0.00098519
0.000112785	0.092441844	0.027694488	0.016450235	0.014462357	0.007005646	0.002759813	0.003745411	0.004994987	0.002276675	0.002536524	0.001144145	0.001887312	0.001809092	0.001653373	0.002006192	0.000862765	0.001102218	0.000917374	0.003436161	0.001885555	0.002633636	0.000397446	0.000375561	5.15198E-05	0.00030747	0.00051604	0.000996966	0.004265564	0.000988679	0.000440851	1.00347E-05	0	0.000102738	0.000227418	0.001132951	0.000181933	0.001500955	0.001190321	0.000531845	0	0.000683607	0.000131833	0.000142239	3.75954E-05	6.59106E-05	0.000557995	0.000953589	0.000252707	0.000998723
0.000114942	0.093449233	0.028084518	0.016686293	0.014671732	0.007122532	0.002805679	0.003819641	0.005078485	0.002318404	0.002578068	0.001175095	0.001926645	0.001848462	0.00169056	0.002040007	0.000877306	0.001120352	0.000937851	0.00349579	0.001918009	0.002690137	0.000417828	0.000375561	5.15198E-05	0.000316513	0.000535636	0.001005673	0.004331367	0.000998733	0.000452766	1.00347E-05	0	0.000102738	0.000232898	0.00114849	0.000181933	0.001520695	0.001204837	0.000541975	8.01398E-06	0.000702596	0.000131833	0.000142239	5.01272E-05	6.59106E-05	0.000572679	0.000972105	0.000260365	0.001017668
0.000116879	0.094362473	0.028417661	0.016923443	0.014872487	0.007230475	0.002854486	0.003871955	0.005156373	0.002359438	0.002616811	0.001189539	0.001954248	0.001881334	0.001728318	0.00206827	0.00089427	0.001134948	0.000951502	0.003553347	0.001940887	0.002746638	0.000433114	0.000390584	5.15198E-05	0.000316513	0.000545434	0.001007849	0.004416523	0.001018842	0.000452766	1.00347E-05	0	0.000102738	0.000235638	0.001154141	0.000185804	0.001543499	0.0012235	0.00054704	2.40419E-05	0.000721585	0.000139157	0.000142239	5.01272E-05	6.59106E-05	0.000572679	0.000987535	0.000268023	0.001028495
0.000119137	0.095414369	0.028799427	0.0171748	0.015092361	0.007353308	0.00290429	0.003936994	0.005253464	0.002396646	0.002661156	0.001212236	0.00198116	0.001921468	0.00177237	0.002099562	0.000911235	0.001151313	0.000969249	0.003614588	0.001977598	0.002793915	0.000448401	0.000405606	5.15198E-05	0.000316513	0.000571563	0.001036148	0.00450168	0.001038951	0.000458724	1.00347E-05	0	0.000102738	0.000238378	0.001180981	0.000189675	0.001576513	0.001248385	0.000559703	4.80839E-05	0.000737409	0.000146482	0.000142239	5.01272E-05	6.59106E-05	0.000580021	0.000990621	0.00027568	0.001047441
0.000121096	0.096365269	0.029150061	0.017402114	0.015282303	0.007463519	0.002952349	0.004002033	0.005327468	0.002439767	0.002701767	0.001234933	0.002006002	0.001947459	0.001804408	0.00212833	0.000923352	0.001167236	0.0009829	0.00366708	0.002015373	0.002833119	0.000463687	0.000405606	6.86931E-05	0.000316513	0.000597692	0.001051385	0.004594578	0.001052356	0.000458724	1.00347E-05	0	0.000102738	0.000241118	0.00121771	0.000193546	0.001601018	0.00127327	0.000569834	4.80839E-05	0.000753234	0.000150144	0.000146684	5.01272E-05	6.59106E-05	0.000580021	0.001021482	0.000283338	0.001058267
0.000123341	0.097482212	0.029538888	0.01765757	0.015499357	0.007590587	0.003005992	0.004067779	0.005415713	0.002481843	0.002743777	0.001252472	0.002046716	0.001979567	0.00183759	0.002168201	0.000940317	0.001187582	0.000997917	0.003728782	0.002049955	0.002890773	0.000463687	0.000420629	6.86931E-05	0.000316513	0.000646683	0.001062269	0.004695217	0.001065762	0.000464681	1.00347E-05	0	0.000102738	0.000243858	0.001244551	0.000201287	0.001630969	0.001287786	0.00059516	4.80839E-05	0.000759563	0.000150144	0.000146684	6.2659E-05	6.59106E-05	0.000594705	0.00103074	0.000290996	0.001079919
0.00012532	0.098428833	0.029878851	0.01790237	0.015699798	0.007699387	0.00305101	0.004134586	0.005496837	0.002520095	0.002783921	0.001268979	0.002077768	0.002015496	0.00187306	0.002198988	0.000957281	0.001202621	0.001014298	0.003784727	0.002093051	0.002932284	0.000484069	0.000420629	6.86931E-05	0.000325556	0.000659747	0.001079683	0.004749408	0.001089222	0.000464681	1.00347E-05	0	0.000102738	0.000243858	0.001274216	0.000205158	0.001653773	0.001298155	0.000610355	6.41118E-05	0.000765893	0.000150144	0.000146684	6.2659E-05	6.59106E-05	0.000594705	0.001043084	0.000298654	0.001098865
0.000127612	0.099464466	0.030264308	0.018159191	0.015928449	0.007827439	0.003104303	0.00421129	0.00559587	0.002561824	0.002831067	0.001289613	0.002109511	0.002051808	0.001918828	0.002244411	0.000964552	0.001222082	0.001041601	0.003847579	0.002128698	0.003000316	0.000504451	0.000420629	8.58664E-05	0.000325556	0.000676077	0.001101451	0.004819081	0.001099277	0.000464681	1.00347E-05	0	0.000102738	0.000249338	0.001298232	0.000205158	0.001682022	0.001314744	0.000617953	6.41118E-05	0.000778552	0.000157468	0.000151129	6.2659E-05	6.59106E-05	0.000594705	0.001064687	0.000306312	0.001134051
0.000129667	0.100423069	0.030613016	0.01839962	0.016127794	0.007942399	0.00314972	0.004288347	0.005681741	0.002597294	0.002874945	0.001308183	0.002139874	0.00208812	0.001959447	0.002271665	0.000976669	0.001236678	0.001062078	0.003905367	0.002168069	0.003036061	0.000514642	0.000450674	0.00010304	0.000325556	0.000702206	0.001121042	0.004884884	0.00110598	0.000476596	1.00347E-05	0	0.000102738	0.000252078	0.001310946	0.000205158	0.001709931	0.001335482	0.000623018	7.21258E-05	0.000781717	0.000157468	0.000151129	6.2659E-05	6.59106E-05	0.000609389	0.001086289	0.000306312	0.001144877
0.000132033	0.101524607	0.031001121	0.018671468	0.01636475	0.008070922	0.003205307	0.004366111	0.005775164	0.002652585	0.002926758	0.001333976	0.002169546	0.002129401	0.001998922	0.00230649	0.000988786	0.001255255	0.001082555	0.003977428	0.002211164	0.003106399	0.000555406	0.000450674	0.00010304	0.000325556	0.000725068	0.001140633	0.00496617	0.001112683	0.000476596	1.00347E-05	0	0.000102738	0.000257558	0.001326485	0.000205158	0.001741924	0.001368661	0.000625551	8.01398E-05	0.000788047	0.00016113	0.000155574	6.2659E-05	6.59106E-05	0.000609389	0.001104805	0.000306312	0.001174649
0.000134042	0.102458389	0.03135328	0.018912716	0.016570834	0.008188706	0.00325212	0.004439988	0.005852836	0.002688751	0.002968769	0.001357705	0.002200599	0.002169153	0.002032104	0.002345352	0.001013021	0.001272504	0.001097572	0.004041432	0.002252131	0.003157135	0.000565596	0.000465696	0.00010304	0.000325556	0.000751197	0.001153694	0.005028102	0.001122737	0.000482554	1.00347E-05	0	0.000102738	0.000260298	0.001340611	0.000205158	0.001772216	0.001391472	0.000643279	8.01398E-05	0.000791212	0.000172116	0.000160019	7.51908E-05	6.59106E-05	0.000609389	0.001129494	0.000313969	0.001193595
0.000136414	0.103523978	0.031750451	0.019184291	0.016799955	0.008319796	0.003305713	0.004524114	0.005952516	0.002730828	0.003016381	0.001387624	0.002238552	0.002210816	0.002076156	0.002391784	0.001020292	0.001287543	0.001115319	0.004109349	0.002297355	0.003204411	0.000585978	0.000465696	0.000120213	0.000325556	0.000780592	0.001166754	0.005097775	0.001132791	0.000488511	1.00347E-05	0	0.000102738	0.000271257	0.001367452	0.000205158	0.001801146	0.001401841	0.000650877	8.01398E-05	0.000797542	0.000172116	0.000160019	7.51908E-05	6.59106E-05	0.000609389	0.001144924	0.000313969	0.001226074
0.00013852	0.104434651	0.032109029	0.019427179	0.017009173	0.008437665	0.003356614	0.00458774	0.006037956	0.002771166	0.003070996	0.001410321	0.002270295	0.002251714	0.002108194	0.002425599	0.001029986	0.001307889	0.001133066	0.004171972	0.002344174	0.003251688	0.000601265	0.000480719	0.000120213	0.000334599	0.000796922	0.001184169	0.005171319	0.001146197	0.000488511	1.00347E-05	0	0.000128422	0.000273997	0.001397118	0.000216771	0.00182497	0.001416357	0.000661007	8.01398E-05	0.000803871	0.00017944	0.000160019	7.51908E-05	6.59106E-05	0.000624073	0.001175784	0.000313969	0.00124502
0.000140955	0.105534477	0.032513261	0.019710229	0.017247697	0.008577997	0.003408662	0.004665857	0.006139793	0.002819502	0.003134012	0.001437145	0.002297897	0.002287644	0.002147096	0.002461433	0.001032409	0.001335311	0.001152178	0.004244494	0.002392058	0.003319719	0.000626742	0.000480719	0.000120213	0.000334599	0.000826317	0.00120376	0.005302925	0.0011529	0.000488511	1.00347E-05	0	0.000128422	0.000276737	0.001421133	0.000232255	0.001857304	0.001435021	0.000681268	9.61677E-05	0.000816531	0.000186764	0.000160019	7.51908E-05	6.59106E-05	0.000631415	0.001200473	0.000329285	0.001274792
0.000143147	0.106523892	0.032886522	0.019957488	0.017465691	0.008695866	0.003457618	0.004732664	0.006221133	0.002861231	0.003170421	0.001465	0.00233585	0.002319369	0.002176846	0.002499286	0.001037256	0.001352561	0.001167194	0.004305044	0.002438346	0.003372761	0.000647124	0.000480719	0.000137386	0.000334599	0.000842647	0.001225528	0.005419047	0.001162954	0.000488511	1.00347E-05	0	0.000128422	0.000282217	0.00144091	0.000236126	0.001887936	0.001445389	0.000688866	0.000112196	0.000819695	0.000190426	0.000160019	7.51908E-05	6.59106E-05	0.000646099	0.001222075	0.000329285	0.001282912
0.000145613	0.107571508	0.033287866	0.02022715	0.017717536	0.008828325	0.00351849	0.004810075	0.006323833	0.002913393	0.003224102	0.001493888	0.002371043	0.002355298	0.002205451	0.002544204	0.001054221	0.001375119	0.001186306	0.004373421	0.002492082	0.003429262	0.000667506	0.000480719	0.00015456	0.000343643	0.00086551	0.001245119	0.005511945	0.001166306	0.000488511	1.00347E-05	0	0.000128422	0.000282217	0.001470576	0.000236126	0.001914143	0.001453684	0.000704061	0.000136238	0.00082286	0.000201412	0.000160019	8.77226E-05	6.59106E-05	0.000653441	0.001259108	0.000329285	0.001326217
0.000147846	0.108522408	0.033642432	0.020471131	0.017918918	0.008948676	0.003572581	0.004885011	0.006422218	0.002961034	0.003272181	0.001511426	0.002395886	0.002389699	0.002247214	0.00259316	0.001066338	0.001397234	0.001210879	0.004431209	0.002534113	0.003479998	0.000682792	0.000480719	0.00015456	0.000343643	0.000885106	0.001260356	0.005616455	0.001169657	0.000488511	2.00694E-05	0	0.000128422	0.000287697	0.001505892	0.000239997	0.001938988	0.001464053	0.000721789	0.00016028	0.00082919	0.000201412	0.000160019	8.77226E-05	6.59106E-05	0.000690151	0.001283796	0.000336943	0.00133975
0.000150367	0.109590565	0.034043535	0.020754454	0.018146471	0.009084772	0.003633154	0.004959241	0.006515425	0.003014934	0.003330529	0.001547536	0.002435219	0.002434038	0.002287833	0.002639593	0.001078456	0.001417137	0.001225895	0.004500968	0.002577209	0.003531886	0.000733747	0.000480719	0.00015456	0.000343643	0.000914501	0.001295185	0.005697741	0.001183063	0.000488511	2.00694E-05	0	0.000128422	0.000287697	0.001525669	0.000239997	0.001967238	0.001478569	0.000734452	0.000256447	0.000841849	0.000212398	0.000164464	0.000100254	7.06185E-05	0.000697493	0.001314657	0.000336943	0.001361402
0.000152639	0.110559439	0.034413987	0.021006084	0.018371204	0.009206107	0.003685301	0.005027815	0.006606043	0.003058054	0.003378142	0.001564043	0.002469032	0.002476083	0.002321015	0.002678455	0.001090573	0.001433502	0.001253198	0.004571418	0.002609131	0.003578009	0.000749033	0.000495741	0.00015456	0.000352686	0.000940629	0.001314776	0.005806122	0.001183063	0.000488511	2.00694E-05	0	0.000128422	0.000290437	0.001539796	0.000239997	0.00199889	0.001503454	0.00074205	0.000312545	0.000851344	0.000223384	0.000164464	0.000100254	7.06185E-05	0.000734204	0.001333173	0.0003446	0.001377642
0.000155236	0.111648994	0.034828089	0.021290227	0.018620698	0.00935538	0.003746372	0.005103105	0.006700545	0.003110215	0.00343649	0.001591898	0.002509055	0.002518893	0.002363351	0.002722869	0.001112385	0.001454733	0.001280501	0.00464417	0.002657015	0.003641429	0.000769415	0.000495741	0.00015456	0.000352686	0.000966758	0.001330013	0.005918374	0.001189766	0.000494469	2.00694E-05	0	0.000128422	0.000301397	0.001556748	0.000251609	0.002031224	0.001520044	0.000764844	0.000336587	0.000870333	0.000223384	0.000168909	0.000100254	7.06185E-05	0.000770914	0.001348603	0.000359916	0.001393881
0.000157541	0.112639265	0.035199665	0.021536667	0.018839789	0.009473891	0.003798021	0.005170972	0.006793752	0.003150901	0.003480835	0.001617691	0.002542868	0.002554058	0.002391384	0.002762236	0.001124502	0.001473752	0.001292787	0.00471439	0.002689469	0.003686399	0.000794892	0.000495741	0.00015456	0.000352686	0.00098962	0.00134525	0.006088687	0.001196469	0.000494469	3.01042E-05	0	0.000128422	0.000306877	0.001572287	0.000251609	0.002054028	0.001536633	0.000780039	0.000352615	0.000879828	0.000227046	0.000168909	0.000112786	7.53264E-05	0.000807624	0.001367119	0.000359916	0.001423653
0.000160191	0.113721973	0.035618661	0.021825454	0.019097746	0.009618415	0.003855452	0.005258633	0.006897962	0.003199238	0.003535449	0.001649673	0.002575301	0.00260069	0.002424566	0.002807154	0.001134196	0.001491444	0.001305073	0.004785761	0.002736821	0.003738288	0.000815274	0.000510764	0.00015456	0.000361729	0.001022281	0.001360488	0.006197068	0.001206523	0.000494469	4.01389E-05	0	0.000128422	0.000317837	0.00160054	0.000251609	0.00208534	0.001565666	0.000805365	0.000384671	0.000882992	0.00023437	0.000173354	0.000112786	8.47422E-05	0.000814966	0.001388722	0.000359916	0.001442599
0.000162543	0.114744768	0.035995853	0.022087467	0.019317934	0.009738851	0.003909444	0.005329682	0.006998721	0.003240271	0.003595665	0.001677529	0.002608424	0.002642353	0.002471478	0.002843998	0.001148737	0.001510463	0.001324185	0.004851836	0.002769808	0.003795942	0.000835656	0.000510764	0.00015456	0.000361729	0.001054942	0.001382256	0.006282224	0.001219929	0.000494469	4.01389E-05	0	0.000128422	0.000326057	0.001617492	0.000259351	0.002112909	0.001596772	0.000838289	0.000408713	0.000889322	0.00023437	0.000173354	0.000112786	8.47422E-05	0.00082965	0.00141341	0.000359916	0.001458839
0.000165237	0.115830043	0.036422231	0.022373795	0.019570876	0.009880381	0.003969069	0.005412041	0.007102931	0.003292085	0.003652146	0.001708479	0.002640857	0.002681722	0.002509237	0.002883869	0.001165702	0.001533905	0.001354218	0.004924358	0.002812371	0.003836299	0.000856038	0.000510764	0.00015456	0.000361729	0.001071272	0.001408377	0.006359639	0.001223281	0.000512341	5.01736E-05	0	0.000128422	0.000342497	0.001641507	0.000259351	0.002139456	0.00162373	0.000850952	0.000432755	0.000908311	0.000238032	0.000173354	0.000112786	8.94501E-05	0.00082965	0.001435012	0.000359916	0.001477785
0.00016762	0.116820314	0.036784179	0.022627338	0.019799057	0.010006978	0.004023709	0.005495108	0.007203043	0.003333814	0.003703493	0.001728081	0.002672599	0.00272759	0.002546995	0.002917684	0.001177819	0.00155204	0.00136787	0.004989513	0.002849082	0.003873198	0.000881515	0.000510764	0.00015456	0.000361729	0.001094135	0.001417084	0.006440925	0.001229983	0.000518298	5.01736E-05	0	0.000128422	0.000350717	0.001661284	0.000263222	0.002160218	0.001644467	0.00087881	0.000432755	0.000930465	0.000249019	0.000173354	0.000112786	9.4158E-05	0.000873702	0.001444271	0.000367574	0.001483198
0.00017035	0.117925275	0.037208952	0.022922956	0.020049178	0.010152914	0.004087173	0.005574286	0.007316962	0.003384237	0.003760908	0.001755937	0.002713313	0.002776515	0.002587614	0.002955537	0.001199631	0.001570616	0.001395172	0.005069172	0.002892177	0.003933158	0.000942661	0.000510764	0.00015456	0.000361729	0.00113986	0.001434498	0.006526081	0.001229983	0.000524256	6.02083E-05	0	0.000128422	0.000358937	0.001688125	0.000263222	0.002192551	0.0016735	0.000886408	0.000448783	0.000936795	0.000256343	0.000177799	0.000112786	9.4158E-05	0.000888386	0.001472045	0.000367574	0.001507557
0.000172827	0.118902708	0.037588631	0.02317486	0.02028112	0.010281822	0.004142411	0.005655585	0.007408443	0.003429444	0.003811788	0.001782761	0.002743675	0.002812827	0.002622513	0.002995408	0.001209325	0.001586539	0.001417015	0.005135708	0.002944849	0.003985047	0.000973234	0.000510764	0.00015456	0.000370772	0.00115619	0.001445382	0.006649945	0.001229983	0.000524256	7.0243E-05	0	0.000128422	0.000367156	0.001710727	0.000274835	0.002217056	0.001698384	0.000894006	0.000464811	0.000943125	0.000256343	0.000186689	0.000112786	0.000103574	0.000917755	0.001499819	0.000390547	0.001540036
0.000175624	0.120016228	0.038008109	0.023468565	0.020533592	0.010429768	0.004203682	0.005749962	0.007512654	0.003484039	0.003875737	0.00180649	0.002787149	0.002860606	0.00267343	0.003044869	0.001223866	0.001616173	0.001434761	0.005211223	0.003000181	0.004032323	0.000998711	0.000510764	0.00015456	0.000388859	0.001195383	0.00146062	0.006754455	0.001236686	0.000524256	7.0243E-05	0	0.000128422	0.000372636	0.001729092	0.000282577	0.002248369	0.001708753	0.000909201	0.000488853	0.000971608	0.000267329	0.000191134	0.000112786	0.000108282	0.000932439	0.001527594	0.000390547	0.001564395
0.000178189	0.12091663	0.03838137	0.02372484	0.020762713	0.010560601	0.004260914	0.005828787	0.007603703	0.003533071	0.003925684	0.001831251	0.002826483	0.002901122	0.002711188	0.003083226	0.00123356	0.001644038	0.001448413	0.00527868	0.003042213	0.004072681	0.001024188	0.000510764	0.00015456	0.000388859	0.00124764	0.001482388	0.006835741	0.001240038	0.000530213	7.0243E-05	0	0.000128422	0.000378116	0.001755932	0.000290318	0.002280702	0.001723269	0.000916799	0.000488853	0.000971608	0.000267329	0.000191134	0.000112786	0.000108282	0.000932439	0.00156154	0.000413521	0.00159146
0.00018109	0.122058394	0.03881192	0.024031114	0.021022864	0.010709447	0.004321886	0.005921751	0.007708777	0.003582451	0.003982632	0.001866328	0.002865126	0.002950812	0.002755812	0.003122088	0.001248101	0.001667038	0.001467525	0.005352814	0.003093821	0.004116498	0.001064952	0.000510764	0.00015456	0.000388859	0.001273769	0.001501979	0.006940251	0.001246741	0.000536171	7.0243E-05	0	0.000128422	0.000380856	0.001778535	0.000294189	0.002322906	0.00174608	0.000931995	0.000512894	0.000987432	0.000270991	0.000191134	0.000112786	0.00011299	0.000932439	0.001595487	0.000421178	0.001621232
0.000183587	0.123041818	0.03918831	0.024297224	0.021266402	0.010839937	0.004379866	0.006006231	0.007805651	0.00363809	0.004031644	0.00189212	0.002896179	0.002992857	0.002800436	0.003155399	0.001267489	0.001688269	0.001501653	0.005429019	0.003125743	0.004170693	0.001085334	0.000510764	0.00015456	0.000388859	0.001319494	0.0015281	0.007021537	0.001260147	0.000542128	8.02778E-05	0	0.000128422	0.000389076	0.001795487	0.00029806	0.002353197	0.001764744	0.000944658	0.000520908	0.001022246	0.000270991	0.000191134	0.000125318	0.000122405	0.000939781	0.001614003	0.000421178	0.001656418
0.000186557	0.124148491	0.039611638	0.024588471	0.021524673	0.010995157	0.004442582	0.006104143	0.007918276	0.003694076	0.004085792	0.001924103	0.002930681	0.00303796	0.002846204	0.003191233	0.001279606	0.001710384	0.001526226	0.005512823	0.003188524	0.004223735	0.001131193	0.000510764	0.00015456	0.000388859	0.001352155	0.001543338	0.007133789	0.001266849	0.000548086	9.03125E-05	0	0.000128422	0.000394556	0.001812439	0.000309673	0.002388934	0.001781334	0.000949723	0.000520908	0.001034905	0.000274653	0.000191134	0.000125318	0.000127113	0.000947123	0.001641778	0.000428836	0.001688897
0.000189134	0.12518498	0.039989794	0.024854308	0.021748309	0.011131381	0.004498518	0.006185089	0.008021408	0.003746586	0.004139939	0.001943705	0.002965875	0.003083063	0.002887396	0.003233628	0.001298994	0.00173471	0.001543973	0.005581661	0.003226299	0.004267552	0.001177052	0.000510764	0.00015456	0.000388859	0.001381549	0.001556398	0.007184108	0.001270201	0.000554043	9.03125E-05	0	0.000128422	0.000405516	0.001830803	0.000313544	0.002420247	0.001812439	0.000972516	0.000528922	0.001050729	0.000278315	0.000200024	0.000125318	0.000127113	0.000954465	0.001654122	0.000444152	0.001699723
0.000192121	0.126372107	0.040423313	0.025153751	0.022019273	0.011283349	0.004563378	0.006285476	0.008133818	0.00379979	0.004188485	0.001972592	0.002995547	0.003131989	0.00292115	0.003288136	0.001313535	0.001763018	0.001565815	0.005658097	0.003283227	0.004329818	0.001202529	0.000510764	0.000171733	0.000388859	0.001417476	0.001580343	0.007331197	0.001280255	0.000554043	9.03125E-05	0	0.000128422	0.000408256	0.001861882	0.000329028	0.00245258	0.001829029	0.00099531	0.000560978	0.001060224	0.000281977	0.000217804	0.000125318	0.000141237	0.000976491	0.001700413	0.00045181	0.001713256
0.000194724	0.127385488	0.040807245	0.025418496	0.022257013	0.011418504	0.004618716	0.006375965	0.008233713	0.003851604	0.0042445	0.001994258	0.00302936	0.003172887	0.002957764	0.003337092	0.001335346	0.00178646	0.001587657	0.005726014	0.003330579	0.004370176	0.001222911	0.000510764	0.000188906	0.000388859	0.001450137	0.001599934	0.007427965	0.001280255	0.000554043	9.03125E-05	0	0.000128422	0.000413736	0.001874596	0.000332899	0.002476405	0.001843545	0.00101557	0.000560978	0.001069718	0.000285639	0.000217804	0.000125318	0.000145945	0.000998517	0.001715843	0.000459467	0.001729495
0.000197761	0.128436527	0.041234425	0.025717393	0.022517321	0.011570087	0.004684922	0.00645585	0.008354105	0.003909677	0.004300514	0.002025208	0.003070764	0.003234809	0.003006965	0.003389076	0.001349887	0.001810787	0.001612229	0.005815803	0.003377931	0.004416299	0.001238198	0.000510764	0.000188906	0.000388859	0.001499128	0.001617348	0.007528605	0.001283607	0.00056	9.03125E-05	0	0.000128422	0.000427436	0.001890135	0.00034064	0.002509079	0.001870504	0.001035831	0.00058502	0.001104532	0.000285639	0.000222249	0.000125318	0.000145945	0.000998517	0.001737445	0.000467125	0.001756561
0.000200446	0.129422519	0.041617956	0.025994705	0.022759136	0.011704043	0.004744049	0.006545279	0.00845098	0.003952797	0.004347193	0.002046874	0.003101126	0.003274943	0.00304644	0.003437023	0.001357158	0.001834229	0.001625881	0.0058927	0.003418898	0.00445781	0.001258579	0.000525786	0.000206079	0.000388859	0.001538321	0.001645646	0.00765634	0.001283607	0.000565958	9.03125E-05	0	0.000128422	0.000438396	0.001929689	0.00034064	0.002544816	0.001899536	0.001061157	0.00058502	0.001117191	0.000289301	0.000222249	0.000125318	0.000145945	0.001020543	0.001755961	0.000482441	0.0017728
0.000203502	0.130515497	0.042046741	0.026298793	0.023030728	0.011859434	0.004806815	0.00664814	0.008569862	0.004010175	0.004410676	0.002076793	0.00315219	0.003321192	0.003097357	0.003489007	0.001371699	0.001855017	0.001651819	0.005974891	0.003472634	0.004513158	0.00131463	0.000525786	0.000223253	0.000388859	0.001564449	0.001671768	0.00776085	0.001297013	0.000565958	9.03125E-05	0	0.000128422	0.000452096	0.00196218	0.00034064	0.002576469	0.0019182	0.001086483	0.00058502	0.00113618	0.000296625	0.000222249	0.000125318	0.000145945	0.001027885	0.00176522	0.000497756	0.001802572
0.000206251	0.131486083	0.042450893	0.026565177	0.023266744	0.012001049	0.004868384	0.006736508	0.008670836	0.004069291	0.004474626	0.002094332	0.003199805	0.003364767	0.003144269	0.003534935	0.001383816	0.00187492	0.00167093	0.00605455	0.003506153	0.004578883	0.001335011	0.000525786	0.000257599	0.000388859	0.001603642	0.001689182	0.007892455	0.001307067	0.000565958	9.03125E-05	0	0.000128422	0.000454836	0.001994671	0.000348382	0.002603357	0.001943084	0.001101679	0.000593034	0.001155169	0.000296625	0.000226694	0.000125318	0.000150653	0.001027885	0.001786822	0.000505414	0.001816105
0.000209427	0.132585908	0.042896046	0.026875002	0.02353191	0.01215259	0.004937482	0.006841137	0.008786266	0.004121453	0.00454371	0.002125282	0.003247419	0.003417132	0.003197475	0.003588433	0.001400781	0.001899689	0.001703694	0.006132137	0.003557229	0.004638844	0.001350298	0.000525786	0.000257599	0.000388859	0.001652633	0.001713126	0.007996965	0.001307067	0.000577873	9.03125E-05	0	0.000128422	0.000463056	0.002029988	0.000356124	0.002637732	0.001972117	0.001127005	0.000593034	0.001174158	0.000296625	0.000226694	0.000125318	0.000155361	0.001035227	0.00181151	0.000536045	0.001848584
0.000212208	0.133548791	0.043283268	0.027163243	0.023769807	0.012297712	0.004998353	0.006936221	0.008892634	0.004173267	0.004597391	0.002151075	0.003283992	0.00345956	0.00323981	0.003628305	0.001405628	0.001920478	0.001720075	0.006207883	0.003600324	0.004695345	0.001365584	0.000525786	0.000274772	0.000388859	0.001711423	0.001739248	0.00807051	0.00131377	0.000577873	0.000110382	0	0.000128422	0.000474015	0.002061066	0.000359995	0.002669725	0.001992854	0.0011422	0.000617076	0.001186818	0.000314935	0.000226694	0.000125318	0.000164776	0.001035227	0.00181151	0.000566676	0.001872943
0.000215352	0.134634066	0.043720398	0.027473614	0.024036227	0.012455328	0.005066753	0.007048626	0.00900979	0.004225428	0.004652472	0.002186152	0.003316425	0.003508867	0.003287867	0.003679785	0.001437133	0.001937285	0.001746013	0.006288002	0.003656188	0.004751846	0.001391062	0.000525786	0.000274772	0.000388859	0.001744084	0.001776253	0.008167278	0.001327176	0.000577873	0.000120417	0	0.000128422	0.000479495	0.00209497	0.000363866	0.002706143	0.002009444	0.001159928	0.000633104	0.001193147	0.000325921	0.000231139	0.000125318	0.000169484	0.001049911	0.001842371	0.000574334	0.001886476
0.00021821	0.135592669	0.044105614	0.027762675	0.024278669	0.012600152	0.005124434	0.007140176	0.009117885	0.004278633	0.004701951	0.002207818	0.003348857	0.003555117	0.003337639	0.003725208	0.001451674	0.001957189	0.001762395	0.006361215	0.003691835	0.004807193	0.001401252	0.000525786	0.000291946	0.000388859	0.001776744	0.001800198	0.008256305	0.001330527	0.00058383	0.000120417	0	0.000128422	0.000493195	0.002127461	0.000371608	0.002738817	0.002032255	0.001177656	0.000649132	0.001205807	0.000329583	0.000231139	0.000125318	0.000169484	0.001049911	0.001879403	0.00058965	0.001910835
0.000221391	0.136689927	0.044546274	0.028083975	0.024552297	0.012759907	0.005191936	0.007246925	0.009238061	0.004344704	0.004761233	0.0022398	0.003394401	0.003606336	0.003390845	0.003782744	0.001475909	0.001977977	0.001780142	0.006447781	0.003746103	0.004886756	0.001416539	0.000525786	0.000291946	0.000388859	0.001806139	0.001821965	0.008349203	0.001340581	0.00058383	0.000120417	0	0.000128422	0.000504155	0.002165603	0.000379349	0.002771831	0.00205714	0.001190319	0.00066516	0.001218466	0.000333245	0.000235584	0.000125318	0.0001789	0.001071937	0.00189792	0.000597308	0.001937901
0.000224315	0.137671639	0.044954598	0.028374402	0.024799598	0.01290704	0.005254602	0.007347312	0.009342272	0.004393736	0.004826117	0.002264561	0.003424764	0.00365335	0.003445767	0.003821606	0.001485603	0.001996996	0.001792428	0.006519842	0.003789731	0.004925961	0.001442016	0.000525786	0.000309119	0.000388859	0.001819203	0.001841556	0.008453714	0.00136069	0.000589788	0.000130451	0	0.000128422	0.000509635	0.00218538	0.00038322	0.002802122	0.002073729	0.001197917	0.000689202	0.00123429	0.000336907	0.000235584	0.000125318	0.0001789	0.001115989	0.001922608	0.000612623	0.001964966
0.000227578	0.138742364	0.045410744	0.02870827	0.025071816	0.013065726	0.005326043	0.007449112	0.009462664	0.004455982	0.004891	0.002299638	0.003467548	0.00372024	0.003501832	0.003882675	0.001502568	0.002023534	0.001821096	0.006605027	0.003841871	0.00498938	0.001472589	0.000525786	0.000326292	0.000388859	0.001851864	0.001863324	0.008600802	0.001370744	0.000595745	0.000160556	0	0.000128422	0.000515115	0.002210808	0.000387091	0.002832754	0.002094467	0.001213113	0.00070523	0.00124062	0.00034057	0.000235584	0.000125318	0.0001789	0.001138016	0.001953469	0.000612623	0.002002858
0.000230491	0.139684705	0.04581642	0.02902192	0.025317705	0.013212817	0.00538846	0.007546671	0.009575073	0.004508491	0.004944214	0.002330589	0.003515162	0.003768401	0.003549889	0.003928603	0.001514685	0.002048745	0.001837477	0.006682153	0.00388603	0.00503435	0.001503162	0.000525786	0.000343466	0.000388859	0.001900855	0.001893799	0.008701441	0.001374096	0.000601703	0.000160556	0	0.000128422	0.000526075	0.002240474	0.000398704	0.002864067	0.00211313	0.001218178	0.000713244	0.001262774	0.000355218	0.000244474	0.000125318	0.000183608	0.0011527	0.001990501	0.000612623	0.002046163
0.000233845	0.140775116	0.046262777	0.0293424	0.025586319	0.013375909	0.005454915	0.00765236	0.009694818	0.004574562	0.005015633	0.002364634	0.003573817	0.003818855	0.003597373	0.003982101	0.001553461	0.002072187	0.001853859	0.00676918	0.003933382	0.005092004	0.00153883	0.000540809	0.000360639	0.000388859	0.001933516	0.001924274	0.00879821	0.00138415	0.000613618	0.000180625	0	0.000128422	0.000542515	0.002274378	0.000398704	0.002899804	0.002160826	0.001228308	0.000761328	0.001275434	0.000362542	0.000248919	0.000125318	0.000188316	0.001160042	0.00201519	0.000620281	0.002070522
0.00023682	0.141767955	0.046670539	0.029608784	0.025830172	0.013525225	0.005519028	0.00775416	0.009811759	0.004630201	0.00508425	0.002393522	0.003626261	0.003874661	0.003646574	0.004028534	0.001568002	0.002095629	0.001872971	0.006844234	0.003981266	0.00515773	0.001559212	0.000555831	0.000377812	0.000397902	0.00196291	0.001941688	0.00890272	0.001390853	0.000643405	0.000200694	0	0.000128422	0.000561695	0.002312519	0.000402575	0.002933839	0.002185711	0.001235906	0.000777356	0.001300752	0.000366204	0.000262254	0.000125318	0.000188316	0.001160042	0.002024448	0.000627939	0.002086762
0.000240156	0.142875483	0.04711481	0.029931451	0.026092203	0.013693194	0.005587128	0.007854547	0.009932151	0.004689318	0.005150534	0.002443043	0.003669045	0.003931231	0.003700924	0.004090108	0.00158739	0.002117302	0.001896178	0.006924354	0.004020637	0.005226915	0.001584689	0.000555831	0.000429332	0.000415988	0.001992305	0.001954749	0.009011101	0.001397556	0.000649362	0.000210729	0	0.000128422	0.000567175	0.002343598	0.000414188	0.002963109	0.002212669	0.001240971	0.000809412	0.001313412	0.00037719	0.000266699	0.000125318	0.000193024	0.001167384	0.002055308	0.000627939	0.002130067
0.000243208	0.143895711	0.04752185	0.030235538	0.026342167	0.01384328	0.005649994	0.007942562	0.010043481	0.004747043	0.005213551	0.002473994	0.003722179	0.00398245	0.003754701	0.004147644	0.001609202	0.002140744	0.001922116	0.007001941	0.004064796	0.005269579	0.001615262	0.000555831	0.000463679	0.000415988	0.002031498	0.001987401	0.009111741	0.001404259	0.00065532	0.000220764	0	0.000128422	0.000572655	0.002378914	0.000421929	0.002993401	0.002239628	0.001251102	0.00082544	0.001354555	0.000380852	0.000275589	0.000125318	0.000193024	0.001182068	0.002083083	0.000643254	0.002154426
0.00024661	0.144909091	0.047967966	0.030562302	0.026610154	0.014013945	0.005721933	0.008039414	0.010167542	0.004802334	0.005281235	0.002516293	0.003769793	0.004038637	0.00380619	0.004196095	0.00162859	0.002160648	0.001958975	0.007096104	0.00410736	0.005334151	0.001635644	0.000555831	0.000498025	0.000415988	0.002087021	0.002017876	0.009243346	0.001414313	0.000667235	0.000220764	0	0.000128422	0.000575394	0.002412818	0.000429671	0.003030499	0.002281102	0.001256167	0.000849481	0.001364049	0.000391838	0.000280034	0.000125318	0.000197732	0.00118941	0.002098513	0.000643254	0.002181491
0.000249732	0.145874541	0.048382308	0.030857101	0.026864507	0.014167368	0.005787291	0.008127782	0.010281677	0.004855191	0.005344251	0.002541054	0.003802226	0.004088327	0.003851386	0.004237481	0.001650401	0.002180551	0.001982182	0.007179677	0.004145135	0.005392958	0.00165093	0.000555831	0.000532372	0.000415988	0.002119682	0.00202876	0.009340115	0.001417665	0.000673192	0.000220764	0	0.000128422	0.000583614	0.002438246	0.000437413	0.00306079	0.002303913	0.001276428	0.000881537	0.001402027	0.000399162	0.000280034	0.000125318	0.000197732	0.001204094	0.002126287	0.000650912	0.002197731
0.000253167	0.146974367	0.048818635	0.031176215	0.027135001	0.014334268	0.00585609	0.00823135	0.010410915	0.004916394	0.005417537	0.002573036	0.003851911	0.004144897	0.003913173	0.004295017	0.001674636	0.002206205	0.00201085	0.007270848	0.004198871	0.005451765	0.001686598	0.000570853	0.000549545	0.000415988	0.002152343	0.002048351	0.009436884	0.001427719	0.000673192	0.000230799	0	0.000128422	0.000591834	0.002467911	0.000437413	0.003094145	0.002330872	0.00127896	0.000913593	0.001427346	0.000402824	0.000280034	0.000125318	0.000197732	0.001211436	0.00216332	0.00065857	0.002232916
0.000256329	0.147993738	0.049217492	0.031472653	0.027392174	0.014489445	0.005921598	0.008333858	0.01052613	0.00496786	0.005486621	0.002603987	0.003907115	0.004194969	0.003965235	0.004343468	0.0016916	0.002227878	0.002034057	0.0073535	0.004244094	0.005502501	0.001691694	0.000570853	0.000549545	0.000415988	0.002178471	0.002072295	0.00952204	0.001437774	0.000685107	0.000230799	0	0.000128422	0.000594574	0.002491927	0.000445155	0.003123415	0.002351609	0.001286558	0.000953663	0.0014495	0.000406486	0.000284479	0.000125318	0.000197732	0.001233462	0.002200352	0.000673885	0.002251862
0.000259826	0.149133791	0.049654862	0.031796685	0.027672385	0.014656901	0.005994036	0.008436719	0.010659683	0.005030106	0.005549171	0.002635969	0.00396508	0.004247717	0.004024161	0.004402014	0.001710988	0.002255301	0.002057265	0.007446282	0.004299427	0.005577451	0.001712076	0.000585876	0.000549545	0.000425032	0.002214398	0.002094063	0.009665258	0.001451179	0.000708937	0.000230799	0	0.000128422	0.000600054	0.002539957	0.000449026	0.003162215	0.002382715	0.001299221	0.000961677	0.001458995	0.000406486	0.000284479	0.000125318	0.00020244	0.001233462	0.002243557	0.000712174	0.002278928
0.00026305	0.150164289	0.050065273	0.032099406	0.027929559	0.014812677	0.006062984	0.008538166	0.010769719	0.005087136	0.005625257	0.002677237	0.004009934	0.004308491	0.004075078	0.004453998	0.001730376	0.002275204	0.002081837	0.007527553	0.004340394	0.005628187	0.001768126	0.000585876	0.000566718	0.000434075	0.002243793	0.002109301	0.009796863	0.001461234	0.000714894	0.000230799	0	0.000128422	0.000635674	0.002573861	0.000460639	0.003198973	0.0024076	0.001306819	0.000961677	0.001471654	0.000417472	0.000284479	0.000125318	0.000207148	0.001233462	0.002262073	0.000735148	0.002297874
0.00026653	0.151261547	0.050513234	0.032436006	0.028207105	0.014982786	0.006135421	0.00864244	0.01089119	0.005147295	0.00569901	0.002709219	0.004056858	0.004371177	0.004131144	0.004514057	0.001744917	0.002302185	0.002115966	0.007612046	0.00439945	0.005692759	0.001793603	0.000600898	0.000566718	0.000434075	0.002269921	0.002148483	0.00988202	0.001471288	0.000720852	0.000230799	0	0.000128422	0.000652114	0.002606352	0.00046451	0.003231307	0.002430411	0.001322014	0.001001747	0.001484313	0.000424796	0.000284479	0.000125318	0.000207148	0.001233462	0.002283676	0.000758121	0.002319526
0.000269897	0.152206456	0.050934797	0.03271851	0.0284671	0.015141001	0.006207261	0.008741413	0.011004247	0.005199457	0.005765294	0.002735011	0.004105162	0.0044266	0.004183777	0.004566547	0.001769152	0.002325627	0.002141903	0.007699994	0.004441482	0.00574926	0.001829271	0.000600898	0.000583891	0.000434075	0.002302582	0.002174604	0.009967176	0.001471288	0.000744681	0.000230799	0	0.000128422	0.000665814	0.002640256	0.000472251	0.003261258	0.002465664	0.001332145	0.001001747	0.001493808	0.000424796	0.000293369	0.000125318	0.000207148	0.00126283	0.002317622	0.000758121	0.002338472
0.000273488	0.15330457	0.051389017	0.033056476	0.028758124	0.015313505	0.00628588	0.00884993	0.011129601	0.00526518	0.005830644	0.002774216	0.004167958	0.004482788	0.004238127	0.004624083	0.001795811	0.002350838	0.002177397	0.00779738	0.004497346	0.005814986	0.00186494	0.000615921	0.000601065	0.000434075	0.002335243	0.002196372	0.01009104	0.001484694	0.000744681	0.000240833	0	0.000128422	0.000684993	0.002676985	0.000487735	0.003298356	0.002511286	0.001339742	0.001041817	0.001496973	0.000446769	0.000297814	0.000125318	0.000216563	0.001270172	0.002354655	0.000758121	0.002370951
0.000276798	0.154308535	0.051808093	0.033364662	0.029013887	0.015473603	0.006353732	0.008946075	0.011254093	0.00532221	0.005890393	0.00281342	0.004227993	0.004542798	0.004289044	0.00467001	0.001807928	0.002377376	0.002211526	0.007881414	0.004550018	0.005866875	0.001880226	0.000615921	0.000635411	0.000452161	0.002358105	0.002220316	0.01019555	0.001494748	0.000762554	0.000260903	1.2745E-05	0.000128422	0.000690473	0.002725015	0.000499348	0.003343964	0.002548613	0.001357471	0.001065859	0.001503303	0.000446769	0.000297814	0.000125318	0.000216563	0.001284856	0.002379343	0.000758121	0.002384484
0.000280485	0.155357863	0.052272904	0.033689787	0.029298642	0.015653423	0.006426568	0.00905247	0.011383116	0.005392107	0.005958077	0.002850561	0.004278367	0.004605484	0.004357696	0.004727042	0.001822469	0.002405683	0.002253845	0.007972815	0.004596838	0.00591761	0.001931181	0.000615921	0.000686931	0.000452161	0.002384234	0.002252968	0.010331026	0.001501451	0.000774469	0.000260903	1.2745E-05	0.000128422	0.000695953	0.002761744	0.000499348	0.003376978	0.002579719	0.001380264	0.001081887	0.001525456	0.000446769	0.000302258	0.000125318	0.000216563	0.00129954	0.002419462	0.000765779	0.002411549
0.000283767	0.156342142	0.052707225	0.033997426	0.029565689	0.015812194	0.006496962	0.009158159	0.011501782	0.005455048	0.006024361	0.00288667	0.004329432	0.004665494	0.00440518	0.004785587	0.001849128	0.002433548	0.002283878	0.008061683	0.004652702	0.005972958	0.001941372	0.000630943	0.000686931	0.000461205	0.002420161	0.00228562	0.010423924	0.001504803	0.000774469	0.000260903	1.2745E-05	0.000128422	0.000704173	0.002799886	0.000522573	0.003413396	0.002610825	0.00139546	0.001089901	0.001541281	0.000450431	0.000306703	0.000125318	0.000216563	0.001306882	0.002465753	0.000781094	0.002433202
0.000287462	0.157344396	0.053158717	0.034326103	0.029870504	0.015988036	0.006574884	0.009268443	0.011634041	0.005518337	0.006106049	0.002916589	0.004386016	0.004722064	0.004469256	0.004850189	0.001866092	0.002464067	0.002301625	0.008158379	0.004703246	0.006031765	0.001956658	0.000660988	0.000704104	0.000470248	0.002452822	0.002316095	0.010536176	0.001528263	0.000774469	0.000270937	2.549E-05	0.000128422	0.000728833	0.002836615	0.000545799	0.003454238	0.002646079	0.001433448	0.001121957	0.00155394	0.000457755	0.000306703	0.000125318	0.000216563	0.001328909	0.002524387	0.000788752	0.002454854
0.000290859	0.158324396	0.053587502	0.034643305	0.030154476	0.016153224	0.006648468	0.00936989	0.011757238	0.005581279	0.006167198	0.002960952	0.00442673	0.004768696	0.004533903	0.004905706	0.001873363	0.002486182	0.002331658	0.008243794	0.004750598	0.006082501	0.00197704	0.000660988	0.000738451	0.000470248	0.002475684	0.002340039	0.010629074	0.001531614	0.000798299	0.000280972	2.549E-05	0.000128422	0.000728833	0.002886058	0.000553541	0.003500526	0.002681332	0.001456242	0.001137985	0.001572929	0.000465079	0.000306703	0.000125318	0.000221271	0.001336251	0.00254599	0.00079641	0.002487333
0.000294544	0.159418231	0.054052955	0.034977173	0.030445657	0.016327783	0.006727686	0.009499262	0.011889929	0.00565048	0.006243751	0.002999124	0.004479174	0.004826795	0.004592258	0.004961728	0.001902445	0.002518028	0.002368517	0.00834072	0.004809654	0.006142461	0.002002517	0.000660988	0.000738451	0.000479291	0.002511611	0.002363984	0.010780033	0.001541669	0.000804256	0.000280972	2.549E-05	0.000128422	0.000756233	0.002934088	0.000565153	0.003538645	0.002718659	0.001468905	0.001162027	0.001601413	0.000472403	0.000311148	0.000125318	0.000225979	0.001365619	0.002567592	0.000811726	0.002511692
0.000298015	0.160369131	0.054480215	0.035288091	0.030728532	0.016487281	0.00680461	0.009614848	0.012018088	0.00571516	0.006318437	0.003030075	0.004532309	0.004891774	0.004652328	0.005012199	0.001914562	0.002545893	0.002402645	0.008428897	0.00485541	0.006208186	0.00203309	0.000660988	0.000738451	0.000506421	0.002567134	0.002407519	0.010927122	0.00154502	0.000804256	0.000311076	2.549E-05	0.000128422	0.000764453	0.002976468	0.000569024	0.003573361	0.002743544	0.001494231	0.001178055	0.001629896	0.000487051	0.000320038	0.000125318	0.000230687	0.001365619	0.002610797	0.000819383	0.002525225
0.000301825	0.161430441	0.054937644	0.035629609	0.031025669	0.016665775	0.006885623	0.009742098	0.01214409	0.005788882	0.006399658	0.003069279	0.004593034	0.004947197	0.004706106	0.005064183	0.001936374	0.002573316	0.002432678	0.008518917	0.004914466	0.006273912	0.002058567	0.000660988	0.000755624	0.000515464	0.002596529	0.00242711	0.011047115	0.001551723	0.000810213	0.000331146	2.549E-05	0.000128422	0.000772673	0.003037212	0.000596121	0.003617947	0.002789166	0.001509426	0.001218124	0.00165838	0.000498037	0.000320038	0.000125318	0.000235395	0.001394987	0.002654002	0.000819383	0.002549584
0.000305448	0.162459227	0.055365546	0.035943805	0.031309954	0.016833916	0.006960803	0.00985627	0.012273113	0.005862255	0.006459874	0.003099198	0.004634438	0.005013705	0.004766176	0.005122224	0.001953338	0.002595873	0.002455886	0.008608245	0.004968203	0.006325801	0.002078949	0.000676011	0.000789971	0.000515464	0.002622657	0.002453232	0.011159366	0.001551723	0.000816171	0.000331146	2.549E-05	0.000128422	0.000780893	0.003076767	0.000599991	0.003657769	0.002824419	0.001514492	0.00125018	0.001671039	0.000501699	0.000324483	0.000125318	0.000240103	0.001402329	0.002684862	0.000850015	0.00257665
0.000309308	0.163511979	0.055834369	0.036281771	0.031628718	0.017013437	0.007038675	0.009985642	0.012412923	0.005926588	0.006539227	0.003149751	0.004684812	0.005081359	0.004835401	0.005193891	0.001979996	0.002619758	0.002483188	0.008705172	0.005032048	0.006406516	0.002104426	0.000691033	0.000789971	0.000524507	0.002652052	0.002472823	0.011260006	0.001558426	0.000828086	0.000331146	2.549E-05	0.000128422	0.000783632	0.003116321	0.000611604	0.003698271	0.002857599	0.001537285	0.001258194	0.001683699	0.000509023	0.000324483	0.00013785	0.000240103	0.001402329	0.002715722	0.00086533	0.002606422
0.000312954	0.164462879	0.056264678	0.03661482	0.031921309	0.01718008	0.007115649	0.010100521	0.012541083	0.005987791	0.006621849	0.003178638	0.004737947	0.005142898	0.004889178	0.005249409	0.00198969	0.0026432	0.002506396	0.008801868	0.005094828	0.00649415	0.002124808	0.000691033	0.000824317	0.000524507	0.002681447	0.002505475	0.01138387	0.001565129	0.000840001	0.000351215	2.549E-05	0.000128422	0.000805552	0.003160113	0.000623217	0.003744218	0.002892852	0.00155248	0.001298264	0.001702688	0.000512685	0.000324483	0.00013785	0.000240103	0.001417013	0.002743497	0.00086533	0.002625368
0.000316923	0.165602075	0.05671617	0.036957704	0.032225027	0.017358746	0.007194418	0.01022459	0.012670537	0.006056992	0.006690467	0.003209589	0.004791771	0.005220491	0.004948677	0.005308459	0.002001808	0.002669296	0.002525508	0.008907312	0.005157077	0.006570254	0.002170667	0.000691033	0.000858664	0.000551637	0.002704309	0.002540303	0.011507734	0.001571832	0.000875745	0.000381319	2.549E-05	0.000128422	0.000816512	0.003208144	0.00063483	0.003789145	0.002938475	0.001562611	0.001322306	0.001724842	0.000516347	0.000333373	0.00013785	0.000244811	0.001424355	0.002774357	0.000895961	0.002676793
0.000320652	0.166639421	0.057147442	0.037260152	0.032507276	0.017528812	0.007266806	0.010355022	0.01279546	0.006117151	0.006763752	0.003257047	0.004838695	0.005281266	0.005015041	0.005360443	0.002026043	0.002696718	0.002551445	0.009000325	0.005219326	0.00663252	0.002185954	0.000721078	0.000910184	0.000569723	0.002717374	0.002572955	0.011623856	0.001578535	0.000881703	0.000391354	2.549E-05	0.000128422	0.000821992	0.00324346	0.00063483	0.003826924	0.002979949	0.001590469	0.001346348	0.001746996	0.000520009	0.000346708	0.00013785	0.000249519	0.001431697	0.00279596	0.000918935	0.002701152
0.000324623	0.167716137	0.057612895	0.037611232	0.032796733	0.017714237	0.007347719	0.010483333	0.012925993	0.006191568	0.006829569	0.003305536	0.00488907	0.005347773	0.005081404	0.005427064	0.002052701	0.002722814	0.002574653	0.009099323	0.005281575	0.006705164	0.002206336	0.0007361	0.000910184	0.000578767	0.002756566	0.00260996	0.011728366	0.001578535	0.000899575	0.000391354	2.549E-05	0.000154107	0.000824732	0.003292903	0.000654184	0.003866064	0.003015203	0.001605665	0.001354362	0.001778644	0.000520009	0.000346708	0.00013785	0.000249519	0.001446381	0.00282682	0.00093425	0.00274175
0.000328407	0.168714111	0.058053073	0.037939909	0.033073182	0.017890635	0.007422649	0.010603515	0.013060841	0.006258335	0.006900054	0.003347835	0.004938754	0.005408548	0.005142047	0.005481572	0.002076936	0.002750679	0.002607416	0.009191645	0.005346484	0.006790492	0.002216527	0.0007361	0.000927357	0.000578767	0.002792493	0.002636081	0.011836747	0.001585238	0.000905533	0.000391354	2.549E-05	0.000154107	0.000835692	0.00332822	0.000665797	0.00390997	0.003044235	0.001615795	0.001386418	0.001800798	0.000530995	0.000355598	0.000150382	0.000249519	0.001497775	0.002870025	0.000941908	0.002779642
0.000331574	0.169559736	0.058422563	0.038208479	0.033293214	0.018034945	0.007486163	0.010703194	0.013165699	0.006308062	0.00696027	0.003389103	0.004985678	0.005462825	0.005200401	0.005532547	0.002091477	0.002777218	0.002631988	0.009274297	0.005404476	0.006852759	0.002236908	0.000766145	0.000927357	0.000578767	0.00281209	0.002675263	0.011983836	0.00159194	0.000917448	0.000411424	2.549E-05	0.000154107	0.000838432	0.003370599	0.00067741	0.00394911	0.003073267	0.001628458	0.001386418	0.001826117	0.000534658	0.000355598	0.000150382	0.000254227	0.001497775	0.002885455	0.000957224	0.002795882
0.000335684	0.170593658	0.058897965	0.038562292	0.033604141	0.018222937	0.007568023	0.010823375	0.013303783	0.006378306	0.007030755	0.003433466	0.005044333	0.005522835	0.005258184	0.005592102	0.002122983	0.002806409	0.002668847	0.009370762	0.005481622	0.006912719	0.002272577	0.000766145	0.000927357	0.000578767	0.002841484	0.002701385	0.012096087	0.001605346	0.00095915	0.000411424	3.82351E-05	0.000154107	0.000857612	0.003412979	0.000692893	0.003995739	0.003112668	0.001656317	0.001402446	0.001841941	0.000534658	0.000355598	0.000150382	0.000258934	0.001527144	0.002907057	0.000957224	0.002825654
0.000339545	0.171611317	0.059339668	0.038865013	0.03388921	0.018401517	0.007646793	0.010939668	0.013437768	0.00643777	0.007104507	0.00347267	0.005096777	0.005577876	0.005326836	0.005648628	0.002144794	0.002836928	0.002692055	0.009472063	0.005541743	0.006977291	0.00230315	0.000766145	0.000961704	0.00058781	0.002861081	0.00273839	0.012223822	0.001618752	0.00095915	0.000411424	5.09801E-05	0.000154107	0.000863092	0.003449708	0.000696764	0.004036241	0.003176953	0.001674045	0.001426488	0.001854601	0.00053832	0.000360043	0.000150382	0.000258934	0.00154917	0.002950262	0.000972539	0.002850013
0.000343692	0.172658077	0.059803597	0.039206531	0.034200921	0.018589895	0.007728603	0.011057022	0.013582757	0.006504189	0.007175459	0.003510843	0.005154052	0.005645912	0.005388623	0.00570465	0.002178723	0.002863467	0.002726183	0.009574054	0.005605588	0.00704417	0.00231334	0.000766145	0.00099605	0.00058781	0.00290354	0.002766688	0.01236704	0.001638861	0.000971065	0.000411424	5.09801E-05	0.000154107	0.000879532	0.003490675	0.000696764	0.004082188	0.003224649	0.001691773	0.001434502	0.00187359	0.000541982	0.000364488	0.000150382	0.000263642	0.001556512	0.002984209	0.000980197	0.002882492
0.000347554	0.173668034	0.060248028	0.039524279	0.03448599	0.018764624	0.007807123	0.011168366	0.013710916	0.00656574	0.007252012	0.003562427	0.005205807	0.005719683	0.005451554	0.005764205	0.002193264	0.002891774	0.002753486	0.009673743	0.005671561	0.007106436	0.002343913	0.000766145	0.001013223	0.000596853	0.002939467	0.00280587	0.012459938	0.001648915	0.00098298	0.000411424	5.09801E-05	0.000154107	0.000901451	0.003525991	0.000700635	0.00412235	0.003255755	0.001719632	0.001474572	0.001892579	0.000545644	0.000368933	0.000150382	0.00026835	0.001578538	0.003018155	0.001010828	0.002904144
0.000351754	0.174742183	0.060735144	0.039889567	0.034799425	0.018956938	0.007887687	0.011286073	0.013851806	0.006634941	0.007337901	0.003605758	0.005259631	0.005786573	0.005504759	0.005827293	0.002200535	0.002920524	0.002767137	0.00978103	0.005734874	0.007203295	0.00241525	0.000781168	0.001030397	0.000605896	0.002988458	0.002842876	0.012607026	0.001658969	0.000988937	0.000411424	5.09801E-05	0.000154107	0.000906931	0.003562721	0.000704506	0.004168638	0.00328064	0.001734827	0.001546697	0.001911568	0.00055663	0.000368933	0.000150382	0.00026835	0.001600564	0.003058274	0.001018486	0.002955569
0.000355673	0.175731598	0.061170669	0.04023327	0.035081517	0.019135261	0.007967503	0.011402719	0.013980828	0.00670136	0.00742379	0.003647026	0.005313456	0.005857668	0.005561397	0.00588382	0.002217499	0.002950158	0.002799901	0.009876805	0.005797655	0.007260949	0.002445822	0.000781168	0.001030397	0.000623983	0.003014586	0.002879881	0.012723149	0.001669024	0.000994894	0.000411424	5.09801E-05	0.000154107	0.000909671	0.003602275	0.000712248	0.00420948	0.003311746	0.001757621	0.001570739	0.001933722	0.00055663	0.000373378	0.000150382	0.00026835	0.001615248	0.003101479	0.001018486	0.002979928
0.000359968	0.17678007	0.061649441	0.04059446	0.035398869	0.019322825	0.008049363	0.011539514	0.014128837	0.006770908	0.007519015	0.0037048	0.005373491	0.005927616	0.005617463	0.00595902	0.002258699	0.002980677	0.002828569	0.009979947	0.005851923	0.007337052	0.002512064	0.000781168	0.001030397	0.000623983	0.003043981	0.002929947	0.012854754	0.001692484	0.001000852	0.000421458	5.09801E-05	0.000154107	0.000920631	0.00364748	0.000716119	0.004251684	0.00336981	0.001777881	0.001626837	0.001946381	0.000571278	0.000377823	0.000150382	0.00026835	0.001644616	0.003129253	0.001026144	0.003012407
0.000363985	0.177773765	0.0620897	0.040914394	0.035693028	0.01950624	0.008127434	0.01166323	0.014264549	0.006843587	0.007588566	0.003736783	0.005436977	0.005997946	0.005672957	0.006021603	0.002275663	0.003014734	0.002865427	0.010079176	0.005914172	0.00742238	0.002552827	0.00079619	0.00104757	0.000660156	0.003060311	0.002958245	0.012943781	0.001695835	0.001018724	0.000431493	5.09801E-05	0.000154107	0.000926111	0.003701161	0.000723861	0.004293888	0.00340299	0.00180574	0.001642865	0.001955876	0.00057494	0.000377823	0.000150382	0.000273058	0.001666642	0.003150855	0.001049117	0.003039473
0.000368393	0.178904402	0.062566225	0.041278862	0.036001448	0.01969911	0.008213133	0.011785532	0.014406732	0.006923916	0.007672588	0.003781145	0.005501152	0.006071716	0.005738177	0.006083177	0.002307168	0.003051003	0.002896826	0.010185771	0.005980145	0.007498484	0.002573209	0.000811213	0.001116263	0.000669199	0.00308644	0.003003957	0.01309087	0.001702538	0.001042554	0.000441528	5.09801E-05	0.000154107	0.000948031	0.003744953	0.000731603	0.004339835	0.003450686	0.001823468	0.001690949	0.001981194	0.000585926	0.000377823	0.000150382	0.00029189	0.00169601	0.003200232	0.001056775	0.003071951
0.000372394	0.179933189	0.063006885	0.041630489	0.036301562	0.019880855	0.008293647	0.011906066	0.014535539	0.006990682	0.007747741	0.003817255	0.005562567	0.006139371	0.005790238	0.006143741	0.002338674	0.003084175	0.002930954	0.010288914	0.006042926	0.007568822	0.002588495	0.000841258	0.001116263	0.000678242	0.003115835	0.003038786	0.013191509	0.001709241	0.001054469	0.000471632	5.09801E-05	0.000154107	0.000964471	0.003784508	0.000735473	0.004390207	0.003477644	0.001843729	0.001739033	0.002012843	0.000596912	0.000377823	0.000150382	0.000296598	0.001710694	0.003231093	0.001056775	0.003131496
0.000376833	0.180979949	0.063490632	0.041984301	0.036617348	0.020077062	0.008382985	0.012042861	0.014694768	0.007065447	0.007828495	0.003864712	0.005615702	0.006221932	0.005853741	0.006213895	0.002353215	0.003115579	0.002965082	0.010406791	0.006108899	0.00766568	0.002659832	0.000841258	0.001133436	0.000696328	0.003158294	0.003075791	0.013338598	0.001725999	0.001096171	0.000471632	6.37251E-05	0.000154107	0.000978171	0.003845252	0.000758699	0.004435134	0.00352534	0.001856392	0.001787117	0.002016008	0.000596912	0.000377823	0.000150382	0.000296598	0.001725378	0.003252695	0.001087406	0.003174801
0.000380951	0.181943687	0.063926237	0.042320355	0.03690179	0.020262488	0.008467189	0.012165163	0.014829616	0.00713117	0.007900847	0.003903917	0.005655725	0.006292263	0.005912668	0.006279506	0.002375026	0.003148309	0.002996481	0.010511084	0.006155719	0.007749855	0.002685309	0.000841258	0.001133436	0.000732501	0.003184422	0.00311062	0.013547618	0.001732701	0.001125958	0.000471632	7.64701E-05	0.000154107	0.000989131	0.003886219	0.000770312	0.004477338	0.003568888	0.001866522	0.001827187	0.002022337	0.000600574	0.000382268	0.000150382	0.000301306	0.001725378	0.003286641	0.001102722	0.003196453
0.000385523	0.183063198	0.06440886	0.042691107	0.037219299	0.020458267	0.008552389	0.012310087	0.014985176	0.007208022	0.007987203	0.003954469	0.005719211	0.006369855	0.005977887	0.006350669	0.002394414	0.003179713	0.003040165	0.010630573	0.006207327	0.007832877	0.002720978	0.000841258	0.00115061	0.000777717	0.003236679	0.003136741	0.013748897	0.001746107	0.001143831	0.000471632	7.64701E-05	0.000154107	0.00100009	0.003921535	0.000797408	0.004523285	0.003618658	0.001866522	0.001867256	0.002028667	0.000615222	0.000382268	0.000162913	0.000301306	0.001732721	0.003332932	0.001118037	0.003223519
0.000389665	0.184056037	0.064846792	0.043030985	0.037515025	0.020642023	0.008635645	0.0124437	0.015127144	0.007280005	0.008070291	0.003995737	0.005785456	0.006439803	0.006039102	0.006410729	0.002404108	0.003211116	0.003074294	0.010731183	0.006259999	0.007903215	0.002741359	0.00085628	0.00115061	0.00081389	0.003272606	0.003165039	0.013934693	0.00175281	0.001161703	0.000501736	7.64701E-05	0.000154107	0.00101105	0.003954026	0.000809021	0.004571956	0.003666354	0.001886783	0.001891298	0.002047656	0.000629871	0.000386713	0.000162913	0.000306013	0.001747405	0.003391567	0.001133353	0.003269531
0.000394277	0.185168701	0.065333187	0.043409387	0.037841311	0.020847472	0.008724684	0.012580141	0.01529414	0.007354074	0.008163648	0.004049385	0.005852392	0.006531156	0.006098601	0.006474321	0.00243319	0.003242077	0.003119343	0.01084883	0.006332889	0.007983931	0.002777028	0.000871303	0.001184956	0.000850063	0.003305267	0.003191161	0.01407791	0.001759513	0.001179575	0.000501736	7.64701E-05	0.000154107	0.00101653	0.003992168	0.000824504	0.004621647	0.003709902	0.001917174	0.001931368	0.002079305	0.000637195	0.000386713	0.000162913	0.000315429	0.001754747	0.003431686	0.001163984	0.003302009
0.000398474	0.186159828	0.065776334	0.043749812	0.03813641	0.021034352	0.008808837	0.012687951	0.015437187	0.00743023	0.008252338	0.004089621	0.005903457	0.006607602	0.006166108	0.006544475	0.002459849	0.003273481	0.003146646	0.010952432	0.006391413	0.008056575	0.002792314	0.000871303	0.001202129	0.000877193	0.003337928	0.003225989	0.014186291	0.00177627	0.001203405	0.00053184	7.64701E-05	0.000154107	0.00102475	0.004021834	0.000843859	0.004667254	0.003765893	0.001929837	0.001979452	0.002091964	0.000644519	0.000386713	0.000162913	0.000320137	0.001791457	0.003437858	0.001171642	0.003331782
0.000403134	0.18726051	0.06626	0.04412193	0.038463949	0.021240099	0.008900868	0.012842066	0.015597494	0.007511254	0.008333092	0.00413192	0.005973843	0.006685959	0.006221602	0.006610591	0.002488931	0.003308423	0.00318214	0.011062712	0.006459515	0.008151127	0.002802505	0.000886325	0.001253649	0.000904323	0.003386919	0.003262994	0.014341121	0.001796379	0.001233193	0.000582014	7.64701E-05	0.000154107	0.00104119	0.004062801	0.000870955	0.004717627	0.003832252	0.001934902	0.002019522	0.002114118	0.000648181	0.000386713	0.000162913	0.000320137	0.001813483	0.003484149	0.001202273	0.003353434
0.000407397	0.188263619	0.066705956	0.044467819	0.038775661	0.021426209	0.008983376	0.012973205	0.01573601	0.007588105	0.008404044	0.004166998	0.006033878	0.006761258	0.006272519	0.006678221	0.002510742	0.00334248	0.003218998	0.011169078	0.006530276	0.008231843	0.002833078	0.000886325	0.001270823	0.000904323	0.003419579	0.003304353	0.014476597	0.001813136	0.001251065	0.000602083	7.64701E-05	0.000154107	0.00104941	0.004110831	0.000874826	0.004760511	0.003886169	0.001945033	0.00203555	0.002129942	0.000655505	0.000391158	0.000162913	0.000320137	0.001828167	0.003511923	0.001217588	0.003394033
0.000412067	0.189378851	0.067203183	0.044841303	0.039100222	0.021630288	0.009072066	0.013118482	0.015897396	0.007663218	0.0084904	0.004221677	0.006092533	0.006844967	0.006333162	0.006750898	0.002532554	0.003375653	0.003251762	0.011284652	0.006596781	0.008327549	0.00285346	0.000886325	0.001270823	0.000922409	0.00345224	0.003345712	0.01464304	0.001829894	0.001280852	0.000612118	7.64701E-05	0.000154107	0.00105489	0.004153211	0.000882568	0.004804416	0.003933865	0.001957696	0.002091648	0.002136272	0.000662829	0.000391158	0.000162913	0.000324845	0.001850193	0.00357673	0.001240562	0.003429218
0.000416368	0.190340022	0.067650261	0.045174079	0.03940112	0.021820677	0.009156519	0.013240431	0.016049505	0.007739026	0.008568353	0.004263977	0.006150498	0.006925617	0.0063898	0.006820042	0.002554365	0.003406614	0.003287255	0.01138342	0.006649985	0.008403652	0.002868746	0.000886325	0.001305169	0.000931452	0.003484901	0.003384894	0.014782387	0.001833245	0.001292767	0.000622153	7.64701E-05	0.000154107	0.00107407	0.004178639	0.000898052	0.004843897	0.003971192	0.001967826	0.002107676	0.002155261	0.000666491	0.000391158	0.000162913	0.000324845	0.001872219	0.003613763	0.00124822	0.003469816
0.00042115	0.191433	0.068157277	0.04555412	0.039722234	0.022025697	0.009254781	0.013393839	0.016213912	0.007810313	0.00865751	0.004316593	0.006211913	0.007005885	0.006453875	0.006890196	0.002576177	0.003436248	0.003318654	0.011491167	0.006704786	0.008492439	0.002924796	0.000901348	0.001305169	0.000949539	0.003530626	0.003406662	0.014925604	0.001860057	0.001310639	0.000622153	7.64701E-05	0.000154107	0.00107955	0.004235145	0.000917406	0.004892908	0.004016814	0.001967826	0.002131718	0.002177415	0.000681139	0.000400048	0.000162913	0.000324845	0.001938298	0.003660053	0.001255877	0.003507708
0.000425403	0.192448092	0.068620323	0.045893179	0.040032221	0.02221309	0.009340679	0.0135324	0.016362568	0.00788786	0.008740131	0.004365082	0.006270568	0.007080038	0.006506509	0.006954293	0.002595565	0.003466767	0.003340496	0.011602137	0.006765438	0.008565083	0.002934987	0.00091637	0.001305169	0.000958582	0.003553488	0.00343496	0.015068822	0.00186676	0.001340427	0.000652257	7.64701E-05	0.000154107	0.00109599	0.004295889	0.000940632	0.004941578	0.004070731	0.001975424	0.002163774	0.002202734	0.000688463	0.000400048	0.000162913	0.000329553	0.00198235	0.003694	0.001271193	0.0035456
0.000430285	0.193548774	0.069116586	0.046269122	0.040360387	0.022421063	0.009433158	0.013680153	0.016521581	0.007958452	0.008836289	0.004408413	0.006320942	0.007149603	0.006567724	0.007039083	0.002624646	0.003506574	0.003391006	0.011727152	0.006837264	0.008663095	0.002970655	0.00091637	0.001305169	0.001012841	0.003595947	0.003480672	0.015208169	0.00189022	0.001376171	0.00070243	7.64701E-05	0.000154107	0.001109689	0.004352396	0.000952245	0.004990249	0.004093542	0.001977956	0.002171788	0.002243877	0.000703111	0.000404493	0.000162913	0.000329553	0.001997034	0.003727946	0.001309482	0.003572666
0.00043475	0.194503953	0.069570967	0.046609	0.040660658	0.022613847	0.009518009	0.013809878	0.016664196	0.008027305	0.008929647	0.004450713	0.006386498	0.007226049	0.006635232	0.00710318	0.00263434	0.003533555	0.003423769	0.011833057	0.006896853	0.008742658	0.002980846	0.00091637	0.001305169	0.001012841	0.003628608	0.003515501	0.015374611	0.001896923	0.001400001	0.00070243	7.64701E-05	0.000154107	0.001115169	0.004396188	0.000967728	0.005038239	0.004149532	0.001985554	0.002171788	0.002256536	0.000714097	0.000408938	0.000162913	0.000329553	0.002004376	0.003771151	0.001324797	0.003618677
0.000439678	0.195602923	0.070083358	0.046996691	0.040977227	0.022828536	0.009612333	0.013932887	0.016837233	0.008112154	0.009030473	0.004497139	0.006450674	0.00730326	0.006701023	0.007184437	0.002658575	0.003564958	0.003453802	0.011959452	0.006973999	0.008817608	0.002996133	0.000946415	0.001322342	0.001049014	0.00369393	0.00356339	0.015521699	0.001900274	0.001423831	0.000732535	7.64701E-05	0.000154107	0.001120649	0.004425854	0.000979341	0.005091674	0.004209671	0.002008347	0.002179802	0.002297679	0.000717759	0.000408938	0.000162913	0.000329553	0.002004376	0.003808184	0.001347771	0.003651156
0.000444212	0.196617159	0.070554588	0.047344493	0.04127405	0.023018026	0.009703117	0.01406756	0.01697877	0.008190396	0.009111694	0.004545628	0.006510709	0.007368621	0.006761666	0.007257619	0.002687657	0.003593266	0.003486566	0.012070422	0.007041568	0.008883334	0.003026705	0.000961437	0.001339516	0.001067101	0.003723324	0.003602572	0.015664917	0.001927086	0.001447661	0.000762639	7.64701E-05	0.000154107	0.001131609	0.00448236	0.000987083	0.00514613	0.004246998	0.002033673	0.00219583	0.002329328	0.000725083	0.000413383	0.000162913	0.000329553	0.002033744	0.003860646	0.001370744	0.003675515
0.000449181	0.197705858	0.071062887	0.04774885	0.041629172	0.023234299	0.009800232	0.014215312	0.017152886	0.008274202	0.009196182	0.004603403	0.006567984	0.007449654	0.006836039	0.007344428	0.002704622	0.003629092	0.003520694	0.012186688	0.007102753	0.008958284	0.003031801	0.00097646	0.001339516	0.00109423	0.003742921	0.00362434	0.015854584	0.001943843	0.001477448	0.000792743	7.64701E-05	0.000154107	0.001145309	0.004526153	0.001010308	0.005204331	0.004294694	0.002033673	0.002227885	0.002351482	0.000725083	0.000422273	0.000162913	0.000329553	0.00205577	0.003894593	0.001378402	0.003707994
0.000453689	0.198711535	0.071519353	0.048102117	0.041928973	0.023428024	0.009884137	0.014346805	0.017308662	0.008344447	0.009281138	0.004647765	0.006629399	0.007511957	0.006903547	0.007416096	0.002728857	0.003657842	0.003550727	0.012290981	0.007149572	0.009045918	0.003067469	0.001006505	0.001339516	0.001175619	0.003782114	0.003680936	0.016055863	0.0019606	0.001513193	0.000802778	7.64701E-05	0.000154107	0.001161749	0.004560056	0.001037405	0.00525198	0.004340316	0.002046336	0.002235899	0.002379965	0.000750718	0.000426718	0.000162913	0.000329553	0.00205577	0.003922367	0.001378402	0.003759419
0.000458731	0.199789963	0.072035516	0.048488988	0.042257766	0.023636296	0.009984742	0.014500212	0.017473932	0.008421993	0.009377763	0.004691096	0.006692194	0.007586492	0.006983069	0.007499372	0.002765209	0.003692784	0.003587586	0.012412772	0.00720384	0.009140471	0.003103137	0.001021527	0.001425382	0.001184663	0.003808242	0.003707058	0.016206822	0.001997466	0.00154298	0.000812812	7.64701E-05	0.000154107	0.001180929	0.004627864	0.001052888	0.005304735	0.004390085	0.002051402	0.002259941	0.002414779	0.000776352	0.000426718	0.000162913	0.000329553	0.00209248	0.003968658	0.00138606	0.003808137
0.000463286	0.200736584	0.072502413	0.048835151	0.042576216	0.023829294	0.010075227	0.014638421	0.017634239	0.008501627	0.009465519	0.004737522	0.006746019	0.007664849	0.007042568	0.007560441	0.002789444	0.003719764	0.003632636	0.0125219	0.007258109	0.009214268	0.003148996	0.00103655	0.001442555	0.001211792	0.003831105	0.003750593	0.016350039	0.002007521	0.001578725	0.000822847	7.64701E-05	0.000154107	0.001194629	0.004675894	0.001072243	0.005353405	0.004427412	0.002066597	0.002283983	0.002446427	0.000791	0.000431163	0.000162913	0.000329553	0.00212919	0.003993346	0.001393718	0.003862268
0.000468387	0.201797894	0.0730132	0.049225847	0.042927263	0.024051128	0.010175533	0.014785466	0.0178213	0.008596213	0.009562611	0.0047726	0.006805364	0.007743588	0.007108359	0.007649773	0.002823373	0.003752052	0.003668129	0.012649908	0.007330466	0.009319198	0.00318976	0.001066595	0.001442555	0.001238922	0.003853967	0.003785422	0.016566801	0.002020926	0.001602555	0.000822847	7.64701E-05	0.000154107	0.001208328	0.004729575	0.001087726	0.005410244	0.004460592	0.00207926	0.002283983	0.002465416	0.000805648	0.000435608	0.000162913	0.000329553	0.002136533	0.004045809	0.001416691	0.003913693
0.000472991	0.202774471	0.073479054	0.049583212	0.043247123	0.024252341	0.010265369	0.014930037	0.017975135	0.008674107	0.009650834	0.004832438	0.006865399	0.007822327	0.007163853	0.00772245	0.002842761	0.003781687	0.003714544	0.012759727	0.007403356	0.009418363	0.003220333	0.001096639	0.001459729	0.001293181	0.003886628	0.00381372	0.016771951	0.002027629	0.001602555	0.000832882	7.64701E-05	0.000154107	0.001216548	0.004777605	0.001099339	0.005460956	0.004485477	0.002099521	0.002291997	0.00248124	0.000823959	0.000444498	0.000162913	0.000329553	0.002136533	0.004082842	0.001439664	0.003948878
0.000478177	0.203820375	0.074000351	0.049967351	0.043593939	0.024471138	0.010365576	0.015089807	0.018150545	0.008754784	0.009744191	0.004890213	0.006930265	0.00789648	0.007234222	0.007805221	0.002859726	0.003812648	0.003736386	0.01288428	0.007481566	0.009534824	0.00324581	0.001111662	0.001459729	0.001311268	0.003909491	0.003870316	0.016961618	0.00205109	0.001632342	0.000832882	7.64701E-05	0.000179791	0.001232988	0.004836937	0.001114823	0.005519837	0.004514509	0.002132445	0.002300011	0.002506559	0.000834945	0.000453388	0.000162913	0.000329553	0.002151217	0.004101358	0.001439664	0.004005716
0.00048285	0.204838035	0.074468131	0.050321163	0.043903926	0.024666788	0.010456061	0.015232611	0.018294455	0.008822594	0.009834281	0.004941797	0.006985469	0.007975984	0.007299441	0.007861748	0.002874267	0.003839186	0.003773245	0.012996862	0.007544347	0.009607468	0.003266192	0.001141707	0.001494075	0.001311268	0.003942151	0.003898614	0.017100965	0.002054441	0.001668087	0.000852951	7.64701E-05	0.000179791	0.001238468	0.004887793	0.001134177	0.005562382	0.004539394	0.002160303	0.002300011	0.002519219	0.000849593	0.000453388	0.000162913	0.000329553	0.002158559	0.004129133	0.001447322	0.004040902
0.000488162	0.205935293	0.075008204	0.050713772	0.04424463	0.024890334	0.010559757	0.015372586	0.018462314	0.008910573	0.009918303	0.005003699	0.007044815	0.008072688	0.007366377	0.007936949	0.002900925	0.00386882	0.00381966	0.013123027	0.007622557	0.009683572	0.003291669	0.001186774	0.001494075	0.001365527	0.003971546	0.003933443	0.017333209	0.002071198	0.001674044	0.000852951	7.64701E-05	0.000179791	0.001252168	0.004948537	0.001161274	0.005614115	0.004582942	0.002183096	0.002316039	0.002541372	0.000864241	0.000457833	0.000162913	0.000329553	0.002158559	0.004184681	0.001447322	0.004086913
0.000492884	0.206896463	0.075476706	0.051066219	0.044559475	0.02509159	0.010653333	0.015512916	0.018619385	0.00898186	0.009995323	0.005066632	0.007102089	0.008157161	0.00742988	0.008008112	0.002942124	0.003901551	0.003851058	0.013237451	0.007691722	0.009763134	0.003322242	0.001216819	0.001494075	0.001383614	0.004020537	0.003972625	0.017472556	0.002084604	0.001727661	0.000873021	7.64701E-05	0.000179791	0.001260388	0.004992329	0.00118837	0.005663807	0.004636859	0.002190694	0.002332067	0.002569856	0.000871565	0.000471168	0.000162913	0.000329553	0.002158559	0.004215542	0.001470295	0.004113979
0.000498253	0.207978315	0.076001534	0.051473035	0.044907545	0.025315435	0.010754985	0.015672686	0.018795442	0.00907123	0.010097082	0.005130597	0.007163505	0.00824278	0.00749796	0.008097949	0.00297363	0.003934281	0.003889282	0.013361314	0.007757696	0.009848462	0.003363006	0.001246864	0.001494075	0.001419787	0.004062996	0.004033575	0.017685448	0.002108064	0.001745533	0.000903125	7.64701E-05	0.000179791	0.001290528	0.005065787	0.001203854	0.00572473	0.004686628	0.002241346	0.002332067	0.00259201	0.000886213	0.000475613	0.000162913	0.000329553	0.002173243	0.004249488	0.001477953	0.004170817
0.000502992	0.209025075	0.076473807	0.051842694	0.045216591	0.02551177	0.010848909	0.015807713	0.01895014	0.009148081	0.010185305	0.005169801	0.00722078	0.008318079	0.007570045	0.00817113	0.003012406	0.003963473	0.003926141	0.013476658	0.007829521	0.009938402	0.003383388	0.001246864	0.001494075	0.00142883	0.004089125	0.004083641	0.01785189	0.002124822	0.001769363	0.000943264	7.64701E-05	0.000179791	0.001328887	0.005132182	0.001215467	0.005774421	0.004752988	0.002256542	0.002340081	0.002614164	0.000908185	0.000475613	0.000162913	0.000329553	0.002180585	0.004280349	0.001508584	0.004219535
0.00050832	0.210128324	0.077001684	0.052252789	0.045567482	0.025739936	0.010953353	0.01596006	0.019136123	0.009234669	0.010280063	0.005223449	0.007294616	0.008399876	0.007634693	0.008240275	0.003039064	0.003996646	0.003969825	0.013614105	0.007899751	0.010017965	0.003413961	0.001246864	0.001494075	0.001465003	0.004144648	0.004124999	0.018084135	0.002148282	0.001781278	0.000943264	8.92152E-05	0.000179791	0.001342587	0.005184451	0.00123095	0.005832281	0.004811052	0.00227427	0.002340081	0.002645812	0.000926496	0.000493393	0.000175445	0.000334261	0.002209953	0.004329726	0.0015239	0.004268253
0.000513149	0.211092919	0.077477969	0.052615617	0.045869633	0.025939908	0.011045683	0.016106752	0.019284995	0.009313259	0.010375755	0.005268843	0.007356031	0.00848282	0.007698196	0.008301848	0.003058452	0.004025395	0.004008049	0.013729219	0.007974768	0.010105599	0.003444533	0.001261887	0.001511248	0.001474046	0.004183841	0.004164182	0.018293155	0.002178445	0.001793193	0.000963333	0.00010196	0.000179791	0.001364507	0.005231068	0.001250305	0.005882653	0.004838011	0.002291998	0.002348095	0.002661637	0.000930158	0.000506727	0.000175445	0.000343677	0.002231979	0.004360586	0.001546873	0.004327798
0.000518672	0.212134543	0.077991403	0.053024619	0.046212844	0.02616893	0.011151174	0.016273945	0.019465799	0.009413757	0.010470979	0.005320428	0.007418137	0.008569204	0.007777718	0.008388152	0.003085111	0.004056799	0.004039447	0.013858377	0.008051914	0.010181702	0.003485297	0.001291931	0.001528422	0.001492132	0.004219768	0.00419901	0.018521529	0.002208608	0.001828938	0.000963333	0.00010196	0.000205476	0.001394647	0.005279099	0.001285143	0.005930643	0.004867043	0.002322389	0.002372137	0.002667966	0.000944806	0.000528952	0.000175445	0.000343677	0.002246663	0.004394533	0.001554531	0.004390049
0.000523576	0.213037513	0.078466806	0.053377612	0.046506063	0.026369672	0.011242008	0.016410386	0.019625243	0.009490956	0.010559669	0.00536479	0.007480242	0.008654441	0.007840649	0.008457297	0.003104499	0.004094394	0.004088592	0.013974643	0.00812108	0.01026703	0.003505679	0.001306954	0.001579942	0.001501176	0.004245896	0.004240369	0.018684101	0.002228717	0.001840853	0.000983403	0.00010196	0.00023116	0.001424786	0.005318653	0.001304498	0.005984078	0.00488778	0.002350248	0.002404193	0.00269012	0.00095213	0.000542287	0.000187977	0.000343677	0.002246663	0.004431565	0.001554531	0.00442794
0.000529123	0.214137339	0.078995485	0.053800548	0.046850057	0.026603101	0.011347847	0.016583588	0.019824387	0.009589367	0.010660028	0.005421533	0.007544417	0.008750763	0.007924176	0.00853704	0.003140851	0.004126683	0.004128181	0.014109326	0.008190777	0.010359277	0.003531156	0.001306954	0.001614288	0.001528305	0.004278557	0.004288258	0.018908604	0.002245474	0.00187064	0.000993437	0.00010196	0.00023116	0.001433006	0.005390699	0.001319981	0.006036493	0.004925107	0.002365443	0.002420221	0.002705945	0.000992412	0.000555622	0.000187977	0.000348384	0.002254005	0.00445934	0.001569847	0.004457713
0.000534112	0.215036885	0.079471128	0.054168841	0.047167567	0.026804057	0.011442171	0.01672215	0.019974769	0.009671783	0.01074545	0.005470023	0.007605833	0.008827973	0.007987107	0.008615268	0.003157816	0.004154548	0.004163675	0.014232729	0.008266327	0.010436533	0.003551538	0.001321976	0.001631461	0.001546392	0.004314484	0.00433397	0.019090529	0.002255528	0.001888512	0.000993437	0.00010196	0.00023116	0.001449446	0.005442967	0.001327723	0.006081759	0.004958287	0.002388237	0.002428235	0.002721769	0.001014384	0.000564512	0.000187977	0.000348384	0.002254005	0.00450563	0.00159282	0.004495605
0.000539793	0.216080221	0.079999888	0.054586039	0.047521748	0.027034277	0.011549905	0.01688793	0.0201573	0.009756284	0.010844876	0.005533987	0.00768588	0.008918562	0.008062625	0.008691983	0.003194168	0.004189932	0.004196438	0.014371326	0.008351986	0.010535698	0.003592302	0.001321976	0.001648635	0.001582565	0.004353677	0.004364445	0.019315032	0.002262231	0.00189447	0.001023541	0.00010196	0.00023116	0.001465886	0.005515012	0.001347078	0.006137577	0.004997688	0.002413563	0.002436249	0.002769241	0.001043681	0.000568957	0.000187977	0.000353092	0.002254005	0.004542663	0.001608136	0.004541616
0.000544825	0.2170063	0.080476413	0.054951327	0.047842079	0.027239982	0.011647918	0.017034975	0.020323648	0.009834179	0.0109359	0.00558454	0.007761096	0.008992332	0.008132993	0.008760118	0.00321598	0.004218681	0.00421828	0.014483448	0.008426472	0.010604883	0.003622875	0.001336999	0.001665808	0.001609694	0.004389603	0.004397097	0.019489216	0.002285691	0.001924257	0.001023541	0.00010196	0.00023116	0.001485066	0.005563043	0.001374174	0.006181823	0.005030867	0.002423693	0.002468305	0.002775571	0.001065653	0.000573402	0.000187977	0.000353092	0.002268689	0.004582782	0.001623451	0.004574095
0.000550538	0.218083873	0.081016968	0.055356504	0.048211305	0.027471657	0.011757098	0.017210298	0.02051222	0.009930504	0.011041861	0.00564541	0.007830102	0.009085214	0.008218236	0.00884188	0.003237791	0.004255835	0.004274251	0.014629873	0.008497765	0.010702895	0.003643256	0.001352021	0.001700155	0.001618738	0.00442553	0.004436279	0.019671141	0.002302449	0.001936172	0.001033576	0.00010196	0.000282529	0.001496026	0.00560966	0.001393529	0.006235939	0.005070268	0.002456617	0.002500361	0.002785066	0.001102273	0.000591182	0.000187977	0.000353092	0.002276031	0.0046229	0.001654082	0.004628226
0.000555681	0.218972292	0.081498548	0.055713048	0.048531322	0.027687373	0.011853067	0.017360878	0.020677921	0.010007703	0.011139886	0.005679456	0.007898418	0.009171598	0.008280023	0.008932726	0.003249909	0.004289008	0.00431657	0.014741764	0.008559482	0.010778998	0.003704402	0.001382066	0.001700155	0.001618738	0.004461457	0.004484168	0.019884032	0.002325909	0.001965959	0.001043611	0.00010196	0.000282529	0.001509726	0.005656278	0.001405141	0.006292097	0.005103448	0.00248954	0.002516389	0.002804055	0.001116922	0.000600072	0.000187977	0.000367216	0.002276031	0.004656847	0.001669398	0.004655292
0.000561529	0.220071262	0.082054187	0.056136804	0.048898198	0.027926364	0.011962995	0.017531959	0.020872534	0.010102289	0.011240245	0.005745484	0.007970184	0.009262186	0.008349819	0.009016002	0.003264449	0.004328815	0.00436435	0.014875066	0.008630243	0.01087701	0.003729879	0.001397089	0.001700155	0.001627781	0.004503916	0.00451682	0.020151114	0.002362775	0.001989789	0.001053646	0.00010196	0.000308214	0.001531645	0.005726911	0.001420625	0.006342129	0.005136628	0.002519932	0.002540431	0.002823044	0.001116922	0.000617852	0.000187977	0.000367216	0.002298057	0.004690793	0.001677056	0.004682358
0.000566696	0.221060677	0.08253665	0.056517391	0.049219625	0.028138443	0.01206036	0.0176836	0.021037156	0.010185399	0.011335937	0.005792942	0.008034359	0.009340161	0.008424765	0.00908666	0.003291108	0.004361987	0.00441213	0.015000081	0.008687704	0.010958879	0.003755357	0.001397089	0.001751674	0.001636824	0.004546375	0.004549472	0.020340781	0.002369478	0.002013619	0.001073715	0.00010196	0.000308214	0.001561785	0.005777766	0.001432238	0.006395905	0.005163586	0.002542725	0.002540431	0.002832538	0.00113157	0.000635632	0.000187977	0.000367216	0.002305399	0.004727826	0.001700029	0.004717543
0.000572616	0.222086896	0.08308908	0.056947158	0.049597001	0.028375894	0.012173229	0.017859276	0.021224217	0.010275117	0.011451233	0.005862065	0.008101295	0.009435336	0.008517445	0.009171955	0.003317766	0.004405333	0.004448989	0.015131541	0.008763786	0.011059197	0.00379612	0.001397089	0.001768848	0.001645867	0.004582302	0.004586477	0.020514964	0.002376181	0.002055321	0.001093784	0.00010196	0.000359583	0.001583705	0.005838511	0.001463205	0.006456488	0.005196766	0.002568051	0.0025805	0.002848363	0.001146218	0.000640077	0.000187977	0.000367216	0.002305399	0.004761773	0.001753634	0.004779794
0.000577851	0.223078878	0.083570179	0.057334302	0.049915137	0.028590284	0.012275878	0.018011977	0.02139035	0.010359619	0.011555327	0.005924998	0.008147529	0.00951828	0.008585525	0.009251193	0.003344425	0.004436294	0.004487213	0.015245734	0.008828163	0.011144525	0.003821598	0.001412111	0.001786021	0.00165491	0.004631293	0.004614775	0.020731726	0.002399641	0.002097023	0.001093784	0.00010196	0.000359583	0.001611105	0.00590208	0.001505785	0.006508562	0.005234093	0.002583246	0.002596528	0.002876846	0.001164528	0.000640077	0.000187977	0.000367216	0.002305399	0.004801891	0.001768949	0.004812273
0.000583772	0.224170145	0.084109128	0.057762156	0.050286558	0.028834666	0.012385058	0.018177049	0.021587983	0.010459073	0.011662688	0.005976583	0.008215155	0.009618042	0.008662759	0.009339516	0.003363813	0.004476102	0.00451315	0.015385713	0.008903181	0.011236771	0.003847075	0.001427134	0.001786021	0.00168204	0.004654155	0.00464525	0.02095623	0.002419749	0.002132768	0.001093784	0.00010196	0.000359583	0.001630284	0.005972713	0.001529011	0.006568464	0.005285936	0.002603507	0.00266064	0.002899	0.001175514	0.000644522	0.000187977	0.000371924	0.002312741	0.004832752	0.001784265	0.004871817
0.000589054	0.225118477	0.084596967	0.058129629	0.050615194	0.0290482	0.012486212	0.018330457	0.021749801	0.0105474	0.011744843	0.006020945	0.008281401	0.009704426	0.008737704	0.00941825	0.003388048	0.004510601	0.004547279	0.015510497	0.008971282	0.011319793	0.003862361	0.001427134	0.001786021	0.001691083	0.004680284	0.004673548	0.021157508	0.002429804	0.00215064	0.001093784	0.00010196	0.000410952	0.001646724	0.006039108	0.001544494	0.00662326	0.005323263	0.002621235	0.002708724	0.002917989	0.001201148	0.000653412	0.000187977	0.000371924	0.002327425	0.004875956	0.001784265	0.004915122
0.000595063	0.226156679	0.085160148	0.058579067	0.050975801	0.029290357	0.012600228	0.018497297	0.021945924	0.010643725	0.011855005	0.006062213	0.008363518	0.009792339	0.008821231	0.009509096	0.003409859	0.004548639	0.004590963	0.015663829	0.009062793	0.011413193	0.003882743	0.001442156	0.001786021	0.001691083	0.004709679	0.004719261	0.021354917	0.002473373	0.002162555	0.001103819	0.00010196	0.000410952	0.001657684	0.006101265	0.001571591	0.006674654	0.005358517	0.002636431	0.002724752	0.002940143	0.001208472	0.000671192	0.000187977	0.00038134	0.00234211	0.004919161	0.001814896	0.004969253
0.000600404	0.227119561	0.085651277	0.058960747	0.051296759	0.029509881	0.012699736	0.018653886	0.022120903	0.010722663	0.011944628	0.006117924	0.008430453	0.009867256	0.008896176	0.009588839	0.003455906	0.004586235	0.004631918	0.015785851	0.009142599	0.011511204	0.003908221	0.001457178	0.001786021	0.001700127	0.004732541	0.004760619	0.021540713	0.002503536	0.00217447	0.001103819	0.00010196	0.000462321	0.001671384	0.006170485	0.001583203	0.006726728	0.005406212	0.002651626	0.002724752	0.002943308	0.001219459	0.000675637	0.000187977	0.00038134	0.002356794	0.00495928	0.001837869	0.005017972
0.000606513	0.228213395	0.086202342	0.059400896	0.05167147	0.02975362	0.012812456	0.018809415	0.022319615	0.010817249	0.012058991	0.006191174	0.00850636	0.00996396	0.008997438	0.009684228	0.003494682	0.004634004	0.004674237	0.015924678	0.009221341	0.011602298	0.003928602	0.001457178	0.001786021	0.001718213	0.004768468	0.004799801	0.021800053	0.002533699	0.002180427	0.001113854	0.00010196	0.000462321	0.001698784	0.00625807	0.001606429	0.006784587	0.005460129	0.002682018	0.002772836	0.002955967	0.001234107	0.000675637	0.000200509	0.00038134	0.00237882	0.005011742	0.0018685	0.005077516
0.00061188	0.229158304	0.086687293	0.059791046	0.052002457	0.029973572	0.012919243	0.018957874	0.022501714	0.010905576	0.012164952	0.006247917	0.008559494	0.010048815	0.009075816	0.009769523	0.003526187	0.004673811	0.004717921	0.016051074	0.009297423	0.011699157	0.003948984	0.001487223	0.001786021	0.001718213	0.004797863	0.004849867	0.021966495	0.002553808	0.002180427	0.001123889	0.00010196	0.000462321	0.001726183	0.006328703	0.001614171	0.006834279	0.005503678	0.002697213	0.002772836	0.002968627	0.001256079	0.000693417	0.000213041	0.000386048	0.002386162	0.005054947	0.001876158	0.005115408
0.000618108	0.230254706	0.087240765	0.060225456	0.052365258	0.030225569	0.013034655	0.019132136	0.022697189	0.011001205	0.012280715	0.006325294	0.008634021	0.010141314	0.009164492	0.009862388	0.003557693	0.004709195	0.004762971	0.016184146	0.009378294	0.011798322	0.003979557	0.001487223	0.001820368	0.001727256	0.004817459	0.004884696	0.022190998	0.002570565	0.002210215	0.001153993	0.00010196	0.000462321	0.001759063	0.00639086	0.001633525	0.006893841	0.005545152	0.002725072	0.002804892	0.002984451	0.001259741	0.000693417	0.000238104	0.000395463	0.002393504	0.005110496	0.001899132	0.005169539
0.00062355	0.231175649	0.087742806	0.060629267	0.05270126	0.03044903	0.013136157	0.019296148	0.022885114	0.011090575	0.012382941	0.006388227	0.008714068	0.010231902	0.009238865	0.009953234	0.003613433	0.004745021	0.004797099	0.016315146	0.009454908	0.011890568	0.004025416	0.001487223	0.001837541	0.001745343	0.004856652	0.004921701	0.022434855	0.002597376	0.00222213	0.001153993	0.00010196	0.000539374	0.001778243	0.006444541	0.001656751	0.00695068	0.005578332	0.002757995	0.002812906	0.00300344	0.001274389	0.000693417	0.000250636	0.000400171	0.002400846	0.005153701	0.001922105	0.005218257
0.000629804	0.23226606	0.088300932	0.061069416	0.053075345	0.030705305	0.013251818	0.019462635	0.023085983	0.011184466	0.012480967	0.006454255	0.008784454	0.010334722	0.009308089	0.010034491	0.003649785	0.00479279	0.004839419	0.016457197	0.009541098	0.012007029	0.004055989	0.001517268	0.001889061	0.001772472	0.004918707	0.004958706	0.022678712	0.002620837	0.002228087	0.001164028	0.00010196	0.000565059	0.001794683	0.006506697	0.001672234	0.00700888	0.005630175	0.002783321	0.002844962	0.003041418	0.001281713	0.000711196	0.000250636	0.000423711	0.002408188	0.005181475	0.001929763	0.005272389
0.000635364	0.233199842	0.088814768	0.061460932	0.053415579	0.030921663	0.013353819	0.019627707	0.023275202	0.011270706	0.012568723	0.006494491	0.008835518	0.010425311	0.009372737	0.010118777	0.003688561	0.004827732	0.004883103	0.016584283	0.009611328	0.012107347	0.004091657	0.001517268	0.001923407	0.001772472	0.004951368	0.005013126	0.022887733	0.002634242	0.002234044	0.001184097	0.00010196	0.000565059	0.001813863	0.006558966	0.001699331	0.007069122	0.00565506	0.002808647	0.00286099	0.003063572	0.001296361	0.000720086	0.000263168	0.000437835	0.002437556	0.00522468	0.001937421	0.0053184
0.000641704	0.234309083	0.089375703	0.061918293	0.053808156	0.031174815	0.01346958	0.019808332	0.023474993	0.01137642	0.012682619	0.006552266	0.008901074	0.01052125	0.009464273	0.010204071	0.003727337	0.004867539	0.004934978	0.016740148	0.009681557	0.012206512	0.004147707	0.001517268	0.001974927	0.001772472	0.004970965	0.005065369	0.023127719	0.002651	0.002263832	0.001224236	0.00010196	0.000590743	0.001857702	0.006631011	0.001699331	0.007130045	0.005694461	0.002831441	0.002869004	0.003088891	0.001307348	0.000728976	0.0002757	0.000437835	0.00245224	0.005289487	0.001960394	0.005372532
0.000647334	0.235187231	0.089878706	0.062321557	0.05414933	0.031402126	0.013573625	0.019970577	0.023651482	0.011466833	0.01278858	0.006606946	0.008964559	0.010613368	0.009539218	0.01029189	0.003746725	0.004907789	0.004974567	0.016868615	0.009755511	0.012289534	0.004162994	0.001517268	0.001974927	0.001781516	0.004993827	0.005104551	0.023379318	0.002661054	0.002275747	0.001244305	0.00010196	0.000616428	0.001887842	0.00668893	0.001714814	0.007189947	0.005738009	0.002871962	0.002869004	0.00312054	0.001321996	0.000737866	0.0002757	0.000442542	0.002466924	0.005320347	0.001975709	0.005418543
0.000653707	0.236255389	0.090445739	0.062777005	0.054526392	0.031654679	0.013697961	0.020162867	0.023851273	0.011571156	0.012903876	0.006672974	0.009039776	0.010712747	0.009614736	0.010394344	0.003787925	0.004940077	0.005029173	0.017007904	0.009842234	0.012380627	0.004213948	0.001517268	0.002009274	0.001799602	0.005023222	0.00515244	0.023615433	0.002691217	0.002299576	0.00125434	0.00010196	0.000616428	0.001898802	0.006742611	0.001726427	0.007254274	0.005804369	0.002907418	0.002893045	0.003142693	0.00134763	0.000746756	0.0002757	0.000442542	0.002503634	0.005363552	0.002006341	0.005467261
0.000659325	0.237254219	0.090942083	0.063154314	0.054884805	0.031879637	0.013802903	0.020333241	0.024023662	0.011661569	0.013006103	0.006735907	0.009099121	0.01080066	0.009702267	0.010475601	0.003804889	0.004985192	0.005072857	0.01714466	0.009934809	0.012476333	0.004229235	0.001517268	0.002026447	0.001799602	0.00504935	0.005193799	0.023828325	0.002728083	0.002305534	0.001264375	0.00010196	0.000616428	0.001926202	0.006792054	0.001741911	0.007303285	0.005835474	0.002925147	0.002893045	0.003158518	0.001373264	0.000755646	0.0002757	0.000451958	0.002518318	0.005437617	0.002021656	0.005513273
0.000665758	0.238302691	0.091497722	0.063590637	0.055269703	0.032135741	0.013926691	0.020516694	0.02423381	0.011759981	0.013131669	0.006795745	0.009167437	0.010896982	0.009791515	0.010575028	0.003846089	0.005024557	0.005117907	0.017277271	0.010025256	0.012560508	0.004259807	0.001547313	0.002077967	0.001808645	0.005091809	0.005235158	0.024072182	0.002758246	0.002341279	0.001304514	0.00010196	0.000616428	0.001956341	0.006838672	0.001761265	0.007361825	0.005891465	0.002945407	0.002917087	0.003190166	0.001395236	0.000777871	0.0002757	0.000456666	0.002555029	0.005486994	0.002052287	0.005545752
0.000671524	0.239217643	0.091987165	0.063971498	0.055618086	0.032361212	0.014034624	0.02068106	0.02441634	0.011857349	0.013236696	0.006845266	0.009235753	0.010979161	0.009876186	0.010658808	0.003872747	0.005064806	0.005156131	0.017411034	0.010098146	0.012646989	0.004280189	0.001577358	0.002077967	0.001826732	0.005121204	0.00527434	0.024261848	0.002785058	0.002347236	0.001304514	0.00010196	0.000616428	0.001978261	0.006888115	0.00178062	0.007415601	0.005930866	0.002960603	0.002941129	0.003215485	0.001406223	0.000782316	0.0002757	0.000456666	0.002569713	0.005536371	0.002059945	0.005583644
0.00067801	0.240274674	0.092539274	0.064410007	0.056005805	0.032618001	0.014157464	0.020845779	0.024615052	0.011961672	0.013357127	0.006910263	0.00932132	0.011074719	0.009957996	0.010745617	0.003901829	0.005103286	0.005201181	0.017559071	0.010199766	0.012751919	0.004305667	0.001577358	0.002077967	0.001862905	0.005150599	0.005311345	0.024497964	0.002798464	0.002371066	0.001314548	0.00010196	0.000616428	0.001994701	0.006941796	0.001811587	0.007485714	0.005997225	0.002988461	0.002957157	0.003240804	0.001435519	0.000804541	0.000288231	0.00047079	0.002584397	0.005591919	0.002082919	0.005632362
0.000683873	0.241177644	0.093032007	0.0648089	0.05635074	0.032850532	0.014266096	0.020994591	0.024813333	0.012055215	0.013461221	0.006969069	0.009388256	0.011161867	0.010026076	0.010823846	0.003928487	0.005144421	0.005250326	0.01768961	0.010272123	0.0128384	0.004341335	0.001592381	0.00209514	0.001871948	0.005193058	0.005359234	0.024695372	0.002815221	0.002388938	0.001334618	0.00010196	0.000667797	0.002005661	0.007009603	0.001842554	0.007546977	0.006036626	0.00300619	0.002989213	0.003272452	0.001450167	0.000808986	0.000288231	0.00047079	0.002606423	0.00563821	0.002098234	0.0056892
0.000690591	0.242248369	0.093599922	0.065258338	0.056745825	0.033107192	0.01438435	0.021175923	0.025017439	0.012161276	0.013575584	0.007050572	0.009471063	0.011262393	0.010118185	0.010916711	0.00396484	0.005182016	0.005295375	0.017831431	0.010372679	0.012947943	0.004382099	0.001622426	0.00209514	0.001890034	0.00521592	0.005404947	0.024919876	0.002848735	0.002412768	0.001364722	0.00010196	0.000693481	0.002030321	0.007064697	0.001869651	0.00761743	0.006090543	0.003034048	0.002997227	0.003297771	0.001464815	0.000822321	0.000288231	0.00047079	0.002635791	0.005678329	0.002105892	0.005737918
0.000696534	0.243228369	0.094088564	0.065668159	0.057083081	0.033344044	0.014499612	0.02134347	0.025196517	0.01225934	0.013688546	0.007102157	0.009547659	0.011341897	0.010205716	0.010993426	0.003998769	0.005217843	0.005345885	0.017964734	0.010458338	0.01305172	0.004407576	0.00165247	0.002112313	0.001917164	0.005242049	0.005433245	0.025163733	0.002875547	0.002412768	0.001374757	0.00010196	0.000693481	0.00204676	0.007116965	0.001885135	0.007669164	0.006138239	0.003044179	0.003037297	0.00332309	0.001486787	0.000831211	0.000288231	0.00047079	0.002665159	0.00574005	0.002121207	0.005778516
0.000703244	0.244271706	0.094648375	0.066140547	0.057473621	0.033608662	0.01462305	0.021537527	0.025406448	0.01237027	0.013810378	0.007166122	0.009640817	0.011448157	0.010305262	0.0110873	0.00401331	0.005260304	0.005384109	0.018119677	0.010551445	0.013141661	0.004433053	0.001667493	0.002129487	0.00193525	0.005277976	0.005474603	0.025384365	0.002909062	0.002448513	0.001404861	0.00010196	0.000693481	0.0020632	0.007181947	0.00190836	0.00774302	0.006163124	0.003082167	0.003037297	0.003357903	0.001497773	0.000840101	0.000288231	0.000475498	0.002687185	0.005807943	0.002151839	0.005816408
0.000709228	0.245206344	0.095146725	0.066533702	0.057824668	0.033842305	0.014731432	0.02171073	0.025588115	0.012463465	0.013913071	0.007239372	0.009712583	0.011531101	0.010391649	0.011167548	0.004037545	0.005300111	0.005429159	0.018258045	0.010630719	0.013221223	0.004453435	0.001727583	0.00214666	0.001944294	0.00530737	0.005518139	0.025570161	0.002912413	0.002466385	0.001445	0.00010196	0.000719166	0.00208786	0.007229978	0.001927715	0.007798498	0.006204598	0.003099896	0.003061339	0.003433859	0.00150876	0.000840101	0.000288231	0.000484914	0.002687185	0.005835717	0.002174812	0.005873246
0.000716049	0.246267654	0.095725632	0.066969206	0.058207528	0.034110688	0.014855419	0.021914331	0.025805383	0.012566745	0.014040504	0.007310558	0.009799531	0.011629716	0.010506069	0.011270507	0.00406905	0.00534788	0.005476939	0.01841414	0.01072223	0.013342297	0.004489103	0.001742605	0.00214666	0.001980467	0.005359627	0.005555144	0.025806277	0.002942576	0.002490215	0.001455034	0.00010196	0.00074485	0.002118	0.007290722	0.001962553	0.007860442	0.006248147	0.003130287	0.003093395	0.003449684	0.001534394	0.000866771	0.000300763	0.000489621	0.002701869	0.005894352	0.002213101	0.00594091
0.000722219	0.247204004	0.096232568	0.06735799	0.05857315	0.034339881	0.014966095	0.02206279	0.025996112	0.012673154	0.014157201	0.007368333	0.009860256	0.011725656	0.010592457	0.011372962	0.004105403	0.005388572	0.005528814	0.018541456	0.010799908	0.013413788	0.004524772	0.001757628	0.00214666	0.002025683	0.005405352	0.00559215	0.025984331	0.002966036	0.002537875	0.001475104	0.00010196	0.00074485	0.00212896	0.007352879	0.001981907	0.007914558	0.006297916	0.003158145	0.003149493	0.003462343	0.001552704	0.000875661	0.000325827	0.000494329	0.002716553	0.005952987	0.002243732	0.005970682
0.000729048	0.24826189	0.096816129	0.067812345	0.058976698	0.03459898	0.015096712	0.022255433	0.026217478	0.012778521	0.014274365	0.007426108	0.009936163	0.011831533	0.010681132	0.011468351	0.004146602	0.005432802	0.005582054	0.01869617	0.010905785	0.013500269	0.00456044	0.00177265	0.002163833	0.002034726	0.005424949	0.005631332	0.026170127	0.002986145	0.002549789	0.001475104	0.00010196	0.000770535	0.002150879	0.007407972	0.001997391	0.007981948	0.006360128	0.003183471	0.003181549	0.003493992	0.001585662	0.000880106	0.000325827	0.000503745	0.002723895	0.006002364	0.00225139	0.006024814
0.000735132	0.249216214	0.097330285	0.06821479	0.059339028	0.034835532	0.015211725	0.022426515	0.026404971	0.012876236	0.014369123	0.007496263	0.0100169	0.011910272	0.01075951	0.011561721	0.004180531	0.005477474	0.005625739	0.018824637	0.010994635	0.013600587	0.004621585	0.001787673	0.002163833	0.002043769	0.00547394	0.005696635	0.026371406	0.003009605	0.002573619	0.001485139	0.00010196	0.000796219	0.002167319	0.007464479	0.002012875	0.008039467	0.006416119	0.003213862	0.003213605	0.00352564	0.001589324	0.000893441	0.000338359	0.000508453	0.002731237	0.006039396	0.002274363	0.006078945
0.000742176	0.250298921	0.097903897	0.068683899	0.059750098	0.035101776	0.015334765	0.022625167	0.026621807	0.012993426	0.014486753	0.007562291	0.010090046	0.012015003	0.010848186	0.011656605	0.004221731	0.005515512	0.00568171	0.018970602	0.011077634	0.013684762	0.004667445	0.001817717	0.00219818	0.002052812	0.005542528	0.005764115	0.026623005	0.003026363	0.002609364	0.001515243	0.00010196	0.000821904	0.002178279	0.007530874	0.002043842	0.008105496	0.006461741	0.003259449	0.00324566	0.003554124	0.001596649	0.000915665	0.000338359	0.000513161	0.002753264	0.006082601	0.002297337	0.006103304
0.000748363	0.251225856	0.098412357	0.069085797	0.060108981	0.035345858	0.015447634	0.022802964	0.026816419	0.013093228	0.014597848	0.007619034	0.010160432	0.012108267	0.010913978	0.011739376	0.00426293	0.005552666	0.00573222	0.01910989	0.011164357	0.013782773	0.004703113	0.00183274	0.00219818	0.002070899	0.005591519	0.005812005	0.026843637	0.003053174	0.002645109	0.001525277	0.00010196	0.000847588	0.002194719	0.007576079	0.002059326	0.008159612	0.006519805	0.003292373	0.003261688	0.003592102	0.001611297	0.000924555	0.000338359	0.000513161	0.002760606	0.006141236	0.002304994	0.006149316
0.000755407	0.252281175	0.098988456	0.069540153	0.060515977	0.035616595	0.015572817	0.02299278	0.027049005	0.013201029	0.014729483	0.007675777	0.010236338	0.012222554	0.01100437	0.011839812	0.004292012	0.005598223	0.005786825	0.019258388	0.011260656	0.01389001	0.004718399	0.00189283	0.002232526	0.002088985	0.00564051	0.005859894	0.02711459	0.003069931	0.002674896	0.001535312	0.00010196	0.000847588	0.002205679	0.007639648	0.002067067	0.008219514	0.00657787	0.003322764	0.00328573	0.003626915	0.001622283	0.000933445	0.000338359	0.000513161	0.002767948	0.006206043	0.002312652	0.00620886
0.000761743	0.253221804	0.099508229	0.069948608	0.060887397	0.035859137	0.01568788	0.023164568	0.027237361	0.013300831	0.01483591	0.007750059	0.010319836	0.012328049	0.011094762	0.011940247	0.004330788	0.005638473	0.005827779	0.01940136	0.011337802	0.013981103	0.00478464	0.001907852	0.002232526	0.002098029	0.005689501	0.005899076	0.027308127	0.003083337	0.002728513	0.001535312	0.00010196	0.000898957	0.002233079	0.007693329	0.002098035	0.008279075	0.006644229	0.003343025	0.0033258	0.003661728	0.001647917	0.000933445	0.00035089	0.000517869	0.002789974	0.00625542	0.002327968	0.006257578
0.00076887	0.254216355	0.100082082	0.070386844	0.06129925	0.036131328	0.015817301	0.023366049	0.027450313	0.013416282	0.014956341	0.007825372	0.010405403	0.012433927	0.011192019	0.012043207	0.004379258	0.005685799	0.005866003	0.019554231	0.011429845	0.014065278	0.004835595	0.00195292	0.002232526	0.002107072	0.00573196	0.005962202	0.027586821	0.003106797	0.0027583	0.001585486	0.00010196	0.000898957	0.002254998	0.007762549	0.00212126	0.008340679	0.006702293	0.003365818	0.003341828	0.003680718	0.001662565	0.00094678	0.00035089	0.000527285	0.002819342	0.006323313	0.002350941	0.00630359
0.000775237	0.25517239	0.100612045	0.070792021	0.06166738	0.036380672	0.015932712	0.023555511	0.027637806	0.013516084	0.01506557	0.007894495	0.010465438	0.01252184	0.011275546	0.012144652	0.004418034	0.005727375	0.005904227	0.019695131	0.01151444	0.014160984	0.004866168	0.001967942	0.002232526	0.002125158	0.005771153	0.005997031	0.027819066	0.0031135	0.00278213	0.001585486	0.00010196	0.000924642	0.002285138	0.007830357	0.002136744	0.008404666	0.006752063	0.003398742	0.003381898	0.003699707	0.001666227	0.000960115	0.000363422	0.000531993	0.002841368	0.006381948	0.002358599	0.006368548
0.000782489	0.256187482	0.101203951	0.071258671	0.062082368	0.036656714	0.016059591	0.023763707	0.027853778	0.013614843	0.015186001	0.007956397	0.010554456	0.012618926	0.011374519	0.012242564	0.004461657	0.005774702	0.005957468	0.019856291	0.011623508	0.014249771	0.004912027	0.002013009	0.002249699	0.002152288	0.00580708	0.006040566	0.028059052	0.003126906	0.002794045	0.001585486	0.00010196	0.000924642	0.002301578	0.007909466	0.002159969	0.008473076	0.006795611	0.003421535	0.003389912	0.00374085	0.001688199	0.00096456	0.000363422	0.0005367	0.002863394	0.006431325	0.002366257	0.006417266
0.000788948	0.257110137	0.101712652	0.07166658	0.062448773	0.036900411	0.016173557	0.023936909	0.028061552	0.013717427	0.015292895	0.00803171	0.010628982	0.012709132	0.011462623	0.012334924	0.004488315	0.005817605	0.006013438	0.020008012	0.011709167	0.014324721	0.004947695	0.002043054	0.002249699	0.002161331	0.005859337	0.006084102	0.028264202	0.00313696	0.002811917	0.001625625	0.00010196	0.000924642	0.002328978	0.007953258	0.002167711	0.008536722	0.006841233	0.003444329	0.00340594	0.003769333	0.001691861	0.000969005	0.000363422	0.000546116	0.002892762	0.006493046	0.00238923	0.00646869
0.000796206	0.258191989	0.1022715	0.072140061	0.062868149	0.037173286	0.016307215	0.024128846	0.02828486	0.013837746	0.015427797	0.008108055	0.01071593	0.012807747	0.011559308	0.012435865	0.004529515	0.005857855	0.006061218	0.020158121	0.011818236	0.014408896	0.00499865	0.002103144	0.002266873	0.002188461	0.005882199	0.006136345	0.028542896	0.003160421	0.002835747	0.001625625	0.00010196	0.000924642	0.002345418	0.008008352	0.002183195	0.008603091	0.006888929	0.003487383	0.003454024	0.003797817	0.001702848	0.000977895	0.000363422	0.000564948	0.002907446	0.006542422	0.002427519	0.006530941
0.000802842	0.259165142	0.102798173	0.072559171	0.063241293	0.03741878	0.016426466	0.024311592	0.028482925	0.013940678	0.015540293	0.008182337	0.010781485	0.012910567	0.01162796	0.01252873	0.004570714	0.005890585	0.006098077	0.020308	0.011910811	0.014517286	0.005034318	0.002163234	0.002284046	0.002197504	0.005905062	0.00617988	0.028806106	0.003167124	0.002859577	0.001625625	0.00010196	0.000950326	0.002367337	0.008062033	0.002194808	0.008669119	0.006940772	0.003505111	0.003470052	0.003819971	0.001717496	0.00099123	0.000363422	0.000579072	0.002944156	0.006588713	0.002427519	0.006585073
0.000810274	0.26019992	0.103385105	0.073012161	0.063661296	0.037699314	0.016563464	0.024514132	0.028701271	0.014053	0.015688264	0.008270031	0.010858772	0.013006124	0.011712059	0.012632699	0.004607066	0.005944104	0.006164969	0.020478599	0.012004982	0.01460492	0.005115845	0.002163234	0.002301219	0.002224634	0.005947521	0.006262598	0.029053834	0.003197287	0.002865534	0.001625625	0.00010196	0.000976011	0.002400217	0.008111476	0.00220642	0.008744337	0.006971878	0.003527904	0.003502108	0.00384529	0.001732144	0.000995675	0.000363422	0.000583779	0.002951499	0.006631918	0.002435177	0.00665815
0.000816947	0.261142261	0.103901347	0.073443293	0.064038358	0.03794468	0.016682814	0.024704655	0.028892216	0.014162886	0.015809629	0.00833709	0.010927088	0.013107415	0.011804167	0.012720012	0.004650689	0.005987007	0.006219574	0.020622722	0.012085852	0.014683329	0.0051668	0.002193279	0.002301219	0.002251763	0.005993246	0.006299603	0.029313174	0.003210692	0.002889364	0.001625625	0.00010196	0.000976011	0.002419397	0.008166569	0.002221904	0.008806282	0.0070175	0.00356336	0.00352615	0.003876938	0.001746792	0.001004565	0.000363422	0.000588487	0.002988209	0.006690553	0.002435177	0.006717694
0.00082446	0.262236951	0.104478089	0.073894097	0.064464786	0.038222047	0.01682086	0.024906135	0.02912135	0.014280771	0.015951533	0.008413435	0.011007135	0.013203355	0.011916871	0.012818934	0.004694312	0.00604141	0.006289197	0.020788257	0.012185876	0.014769811	0.005197373	0.002193279	0.002301219	0.002260807	0.00600631	0.006340962	0.029564773	0.003234153	0.002942981	0.001635659	0.00010196	0.000976011	0.002427617	0.008245678	0.002225775	0.00888218	0.007061049	0.00361148	0.00352615	0.003895927	0.001772426	0.001013455	0.000388486	0.000593195	0.003010235	0.00677079	0.00245815	0.006774532
0.000831315	0.263189563	0.105005805	0.074319765	0.064851095	0.038472804	0.016938665	0.025089235	0.02932826	0.014380921	0.016073364	0.008484622	0.011076831	0.013300823	0.012012984	0.012914323	0.004735512	0.00609316	0.006338342	0.02093238	0.012266214	0.014867822	0.005202468	0.002238346	0.002301219	0.002315066	0.006084696	0.006380144	0.029777664	0.003247558	0.002966811	0.001645694	0.00010196	0.000976011	0.002435837	0.008307835	0.002245129	0.008945826	0.007129482	0.003654534	0.00352615	0.003921246	0.001787074	0.001031235	0.000401018	0.000602611	0.003017577	0.006813995	0.002496439	0.006836783
0.000838849	0.264258576	0.105598754	0.074784775	0.065280031	0.038745551	0.017073918	0.025324648	0.029552	0.014502632	0.016203131	0.008546524	0.011158257	0.013419697	0.012115391	0.013016273	0.004783982	0.00614712	0.006388852	0.021098144	0.012357725	0.014964681	0.005268709	0.002313459	0.002335566	0.002342196	0.00611409	0.006414973	0.030006038	0.003257613	0.003002556	0.001675798	0.00010196	0.000976011	0.002449537	0.008365754	0.002256742	0.009011854	0.00720621	0.003672262	0.003542178	0.003956059	0.001801723	0.00104457	0.000401018	0.000607319	0.003046945	0.006869543	0.00252707	0.006877382
0.000845703	0.265192358	0.106133371	0.075199515	0.065667906	0.038994938	0.017194166	0.025507748	0.029760637	0.014605564	0.016336632	0.008616679	0.011247965	0.013516783	0.012200062	0.013107119	0.004863957	0.006188697	0.006443457	0.021247562	0.01244498	0.015062693	0.005283996	0.002373548	0.002335566	0.002351239	0.006159816	0.006471569	0.030234412	0.00327437	0.003014471	0.001685833	0.00010196	0.001001695	0.002465976	0.008426498	0.002283839	0.009077543	0.007243537	0.003700121	0.003550192	0.003984543	0.001823695	0.00106235	0.000401018	0.000616735	0.003068971	0.006925092	0.002573017	0.00691798
0.000853394	0.26625538	0.106725678	0.075672722	0.066088223	0.039276028	0.017330317	0.025726902	0.029985672	0.014717885	0.016467333	0.008711594	0.011346644	0.013633745	0.01229503	0.013206545	0.004900309	0.006238235	0.006499428	0.021409874	0.012556177	0.015153786	0.005329855	0.002463683	0.002369912	0.002387412	0.006192476	0.006536872	0.030439562	0.003284424	0.003020428	0.001715937	0.00010196	0.001001695	0.002504336	0.008492893	0.002310935	0.009149017	0.00731197	0.003743175	0.003550192	0.004016191	0.001856653	0.00108013	0.000401018	0.00062615	0.003098339	0.007008416	0.002588333	0.006974818
0.000860321	0.267260202	0.107241359	0.076104401	0.066482524	0.039530336	0.017451213	0.025920959	0.030196035	0.014830206	0.016585897	0.008772464	0.011426	0.013723187	0.012383134	0.013313542	0.00496332	0.006291753	0.006541747	0.021565278	0.012636515	0.015239114	0.005355332	0.002478706	0.002404259	0.002414542	0.006254532	0.006586938	0.030667936	0.003294479	0.003050215	0.001725972	0.00010196	0.001001695	0.002518036	0.0085607	0.002353515	0.009199729	0.007353444	0.003781164	0.003550192	0.00404151	0.001874963	0.001084575	0.000401018	0.000635566	0.003127707	0.007076309	0.002611306	0.007034363
0.000868132	0.268341198	0.107827889	0.076590995	0.066911929	0.039815234	0.017585519	0.026152484	0.030424521	0.014950177	0.016715197	0.008847777	0.011512258	0.01383174	0.012471238	0.013418016	0.004985132	0.006351022	0.006607274	0.021733345	0.012736007	0.015368259	0.005411382	0.002493728	0.002404259	0.002486887	0.006313321	0.006654419	0.030907923	0.00332129	0.00306213	0.001725972	0.00010196	0.001001695	0.002531736	0.008628508	0.002384482	0.009271543	0.007405288	0.00382675	0.003566219	0.004063664	0.001907922	0.001093465	0.000401018	0.00064969	0.003142391	0.007150374	0.002634279	0.0070912
0.000875088	0.269328901	0.108363469	0.077031417	0.067296514	0.040069541	0.017711001	0.026351137	0.030635531	0.015061803	0.016834228	0.008905552	0.011596445	0.013937618	0.012549043	0.013507853	0.005026331	0.006397464	0.006656419	0.021897267	0.012817941	0.015463965	0.005452146	0.002583863	0.002421432	0.00252306	0.006375376	0.006702308	0.031124685	0.003334696	0.003080003	0.001725972	0.00010196	0.001001695	0.002556396	0.008689252	0.002407708	0.009329744	0.007469573	0.003849544	0.003590261	0.004079488	0.001933556	0.001111244	0.000413549	0.000654398	0.003164418	0.007190493	0.002641937	0.007134505
0.000882921	0.270483504	0.108958183	0.077499706	0.06772451	0.040358418	0.017844411	0.026571351	0.030859055	0.015171342	0.016948591	0.008973643	0.011673042	0.01405114	0.012652022	0.013620401	0.005057837	0.006443021	0.006713755	0.022077997	0.012908388	0.015576967	0.005487814	0.00262893	0.002490125	0.002532103	0.0064309	0.00674802	0.031349188	0.003358156	0.00310979	0.001725972	0.00010196	0.00102738	0.002578315	0.008747171	0.002442546	0.009396112	0.007515195	0.003872337	0.003614303	0.004098477	0.001955528	0.001146804	0.000413549	0.000663814	0.00320847	0.007242955	0.002657253	0.00718593
0.000890093	0.271433548	0.109509409	0.077931112	0.068120691	0.040611698	0.017969893	0.026775659	0.031056473	0.015288531	0.017073223	0.009058242	0.011759299	0.014163898	0.012744702	0.013721342	0.005094189	0.006496982	0.006764265	0.022224652	0.012996175	0.015674979	0.005528578	0.002643953	0.002524472	0.00255019	0.006483157	0.006778495	0.031593045	0.003381617	0.003121705	0.001756076	0.00010196	0.00102738	0.002608455	0.008795201	0.002454159	0.009453632	0.007558744	0.003910326	0.003622317	0.004142785	0.001981162	0.001146804	0.000413549	0.000673229	0.003215812	0.007304676	0.002687884	0.007261714
0.000898069	0.272541932	0.110094575	0.078410603	0.068538813	0.04090096	0.018106144	0.026990218	0.031281723	0.015410937	0.01720299	0.009131492	0.011847627	0.014271686	0.01284482	0.013825815	0.005145083	0.006558019	0.00681614	0.022397094	0.013096731	0.015799512	0.005569342	0.00268902	0.002524472	0.002586363	0.006532148	0.006843799	0.031883351	0.003408428	0.003139577	0.001756076	0.00010196	0.00102738	0.002630375	0.008871485	0.002485126	0.009529871	0.007610587	0.003935652	0.003630331	0.004199753	0.001995811	0.001155694	0.000426081	0.000682645	0.00324518	0.007384914	0.002687884	0.007307726
0.000905339	0.273589548	0.110641388	0.078842828	0.068928413	0.041169087	0.018233321	0.027183215	0.031489065	0.015521519	0.017335091	0.009200615	0.011932504	0.01436151	0.0129375	0.013935336	0.005186282	0.006605788	0.00686392	0.022555491	0.013188242	0.015906748	0.005625392	0.002719065	0.002575992	0.002604449	0.006574607	0.006896041	0.032146562	0.003421834	0.003151492	0.001766111	0.00010196	0.00102738	0.002655035	0.008949181	0.002516093	0.009591815	0.007670725	0.003958445	0.003646359	0.004221906	0.002014121	0.001169029	0.000426081	0.000696769	0.003259864	0.00741886	0.002695542	0.007351031
0.000913397	0.274673112	0.111224628	0.07930538	0.069363147	0.041458134	0.018371865	0.027393885	0.03172273	0.015639056	0.017466725	0.009286246	0.012034633	0.014468152	0.013031325	0.014064539	0.00525414	0.006671691	0.006915795	0.022732537	0.01328401	0.016025515	0.005671251	0.00274911	0.002593165	0.002631579	0.006643194	0.006935223	0.032471705	0.003431888	0.003157449	0.00180625	0.00010196	0.001053064	0.002690654	0.009032528	0.002539319	0.00966397	0.007735011	0.003988836	0.003654373	0.00425672	0.002025107	0.001200144	0.000426081	0.000701477	0.003267206	0.007499097	0.002733831	0.007410575
0.00092077	0.275664239	0.111753709	0.079731321	0.069774531	0.041717148	0.01849635	0.027597486	0.031940213	0.01574025	0.017582022	0.009361559	0.012109849	0.014566003	0.013125722	0.014172041	0.005292916	0.00671946	0.006970401	0.022888401	0.0133702	0.016140823	0.005762969	0.002794177	0.002610338	0.002676795	0.006692186	0.006978759	0.032750399	0.003445294	0.003163407	0.001836354	0.00010196	0.001078749	0.002712574	0.009094685	0.002554802	0.009726595	0.007803444	0.00401163	0.003670401	0.004278874	0.002043417	0.001204589	0.000451145	0.000706185	0.003274548	0.007554646	0.002756804	0.007462
0.000928839	0.276758073	0.112343047	0.080190868	0.070222743	0.042001704	0.018635293	0.027813106	0.032181645	0.015865785	0.017734194	0.009445126	0.012196797	0.014684494	0.013233277	0.014280552	0.005338962	0.006776517	0.007020911	0.023061994	0.013477141	0.016267662	0.005788447	0.0028092	0.002644685	0.002712968	0.006747709	0.007037532	0.032994256	0.003465403	0.003175322	0.001836354	0.00010196	0.001104433	0.002734494	0.009169556	0.002566415	0.009791602	0.007888467	0.004054684	0.003686429	0.004307357	0.002061727	0.001217924	0.000451145	0.000710893	0.003274548	0.007604023	0.002764462	0.007513425
0.000936292	0.27778258	0.112873572	0.080640852	0.070621745	0.042267905	0.018764514	0.028001154	0.032403874	0.015977758	0.017849958	0.009518376	0.012282364	0.014786167	0.013327673	0.014394615	0.005385009	0.006826055	0.007068691	0.02321924	0.013571312	0.01637144	0.005844497	0.00286929	0.002644685	0.002749141	0.00681303	0.007096305	0.033199405	0.003485512	0.003181279	0.001846389	0.00010196	0.001104433	0.002761894	0.009214761	0.002578028	0.009851504	0.007925794	0.004082542	0.003694443	0.00436116	0.002069051	0.001235704	0.000451145	0.000734432	0.003289232	0.007665744	0.00277212	0.007578382
0.000944366	0.27891493	0.113456892	0.081102584	0.071066039	0.042560504	0.018908692	0.028226317	0.032634518	0.016106423	0.017977391	0.009600911	0.012374142	0.014893956	0.013431224	0.014510191	0.005421361	0.006880016	0.007139678	0.023393983	0.013671868	0.016485595	0.005869974	0.002959424	0.002661858	0.002767227	0.006865288	0.007139841	0.033447133	0.003495566	0.003199152	0.001846389	0.000114705	0.001130118	0.002794773	0.009275505	0.002605124	0.009921617	0.007981784	0.004117999	0.003702457	0.004408632	0.0020837	0.001249039	0.000451145	0.000743848	0.003296574	0.007712035	0.002779777	0.007640633
0.000951955	0.279891507	0.11401197	0.081551475	0.071483691	0.042828844	0.019035869	0.028444764	0.032864515	0.016220831	0.018103423	0.00967932	0.012456259	0.014996776	0.013537062	0.014611132	0.005481949	0.006938842	0.007194284	0.02355169	0.013765507	0.01659629	0.005895451	0.002974447	0.002679031	0.002794357	0.006901214	0.007198614	0.033698732	0.003502269	0.003211067	0.001846389	0.000114705	0.001155802	0.002816693	0.009333424	0.002624479	0.009989687	0.008052291	0.004155988	0.003718485	0.004424457	0.002094686	0.001262374	0.000463677	0.000748556	0.003303916	0.007776842	0.002825724	0.007702884
0.000960242	0.28099818	0.114606764	0.082046539	0.071915761	0.04312063	0.019184733	0.028655081	0.033096238	0.016341846	0.018263531	0.009756696	0.012534236	0.015115649	0.013632031	0.014724185	0.005515878	0.006991034	0.007250255	0.023718375	0.013871915	0.016710445	0.00594131	0.003004492	0.002696205	0.002821487	0.006943673	0.007253033	0.033989038	0.003529081	0.003228939	0.001876493	0.000114705	0.001155802	0.002833133	0.009395581	0.002659317	0.010056737	0.008120724	0.004199042	0.003742527	0.0044656	0.002109334	0.001271264	0.000476208	0.000753264	0.003333284	0.007853993	0.002871671	0.007781375
0.000967898	0.282014983	0.115145794	0.082495977	0.072320876	0.043397057	0.019318042	0.028876709	0.033317173	0.016466338	0.018394232	0.00984439	0.012610832	0.01520662	0.013728716	0.01483421	0.005554653	0.007052514	0.007306225	0.023873319	0.013961298	0.016802692	0.006002456	0.003034537	0.002696205	0.00283053	0.006999197	0.00731616	0.034225154	0.003532432	0.003246811	0.001906597	0.000114705	0.001181487	0.002863273	0.009445024	0.002667059	0.010126509	0.008180862	0.004214237	0.003742527	0.004494083	0.002112996	0.001306823	0.00048874	0.000753264	0.003347968	0.007946574	0.002879329	0.007835506
0.000976227	0.283074582	0.115752945	0.083005248	0.072771909	0.043683067	0.019464015	0.029118485	0.033554074	0.016594655	0.018519798	0.009915577	0.012710201	0.015308675	0.01384142	0.014955339	0.005612817	0.007107802	0.007366291	0.024051055	0.014061854	0.016922612	0.006063602	0.003034537	0.002747725	0.00285766	0.007061252	0.007379287	0.034527072	0.003555892	0.003252769	0.001916632	0.000114705	0.001207171	0.002882452	0.009524132	0.002690284	0.010199685	0.008247222	0.004257291	0.003750541	0.004516237	0.002127644	0.001320158	0.000501272	0.000753264	0.003377337	0.008020639	0.002932933	0.007927529
0.000983824	0.284164137	0.116299998	0.083452227	0.073182038	0.043950852	0.019600764	0.0293235	0.033778246	0.016711149	0.018658434	0.009992954	0.012804049	0.015406144	0.013948403	0.015047699	0.005668558	0.007163089	0.007424992	0.024213367	0.014143788	0.01703792	0.006109461	0.003079604	0.002782071	0.002875746	0.00714617	0.007440236	0.034778671	0.003565947	0.003282556	0.001916632	0.000114705	0.001207171	0.002904372	0.009594765	0.002725123	0.010268096	0.008321876	0.004290215	0.003766569	0.004560545	0.002142292	0.001324603	0.000526336	0.000753264	0.003392021	0.008085447	0.002963564	0.007954595
0.000992274	0.285239141	0.116899366	0.083931172	0.073645609	0.044249526	0.019747235	0.02955644	0.034011694	0.016845378	0.018791001	0.010063109	0.012911698	0.015526164	0.014051954	0.015166809	0.005719451	0.007220146	0.007483693	0.024382585	0.014251261	0.017150922	0.006140034	0.003079604	0.002850764	0.002939049	0.007218024	0.00750554	0.035038011	0.003599461	0.003288513	0.001926666	0.000114705	0.001207171	0.002937252	0.009673874	0.002732864	0.010346036	0.008411046	0.004323139	0.003790611	0.004630172	0.00215694	0.001342383	0.000526336	0.000753264	0.003392021	0.008156426	0.002986538	0.008019552
0.001000009	0.286232836	0.117469207	0.084368588	0.074076895	0.044528605	0.019879846	0.029758627	0.03424277	0.016954917	0.018919835	0.010129137	0.012998645	0.015631659	0.014140057	0.015271283	0.00575338	0.007276319	0.007534204	0.02454927	0.014348624	0.017254699	0.006216465	0.003079604	0.002936631	0.002966178	0.007280079	0.007542545	0.035297351	0.003622921	0.003306386	0.001936701	0.000114705	0.001232856	0.002956432	0.009752983	0.002767703	0.010419212	0.008473258	0.004348465	0.003814653	0.004664985	0.002182575	0.001351273	0.000526336	0.000753264	0.003399363	0.008211974	0.003009511	0.008081803
0.00100843	0.287296714	0.118071785	0.084872668	0.074524793	0.044826809	0.020026466	0.029977781	0.034490675	0.017086712	0.01905427	0.010197228	0.013091803	0.015739448	0.014269924	0.01539342	0.005826085	0.007330722	0.007595635	0.024722862	0.014471526	0.01737462	0.006252134	0.003094626	0.00303967	0.003011394	0.007361731	0.007601318	0.035545079	0.003629624	0.003324258	0.001936701	0.000114705	0.00125854	0.003005751	0.00983633	0.002806412	0.010480135	0.008533396	0.004366193	0.003830681	0.004699798	0.002193561	0.001360163	0.000526336	0.000753264	0.003406705	0.008279868	0.003032484	0.008152174
0.001016399	0.288290409	0.118640101	0.085333854	0.074941662	0.045094679	0.020164462	0.030189865	0.034720671	0.01719938	0.019169099	0.010269447	0.013179441	0.015846854	0.014370042	0.015493352	0.005874555	0.007382471	0.00764751	0.024899678	0.014572614	0.017468019	0.006328566	0.003109649	0.00309119	0.003020438	0.007430318	0.007644854	0.035804419	0.003639679	0.003348088	0.001946736	0.000114705	0.00125854	0.003038631	0.009902724	0.002825766	0.010554673	0.008603903	0.00442191	0.003846709	0.004744106	0.002204547	0.001373498	0.000526336	0.000753264	0.003428731	0.008363191	0.0030478	0.008203599
0.001024987	0.289363702	0.119239469	0.085805969	0.075389404	0.045400797	0.02031188	0.030413614	0.034959514	0.017340564	0.019306802	0.010337538	0.013248447	0.015956936	0.0144919	0.015607919	0.005935142	0.007439528	0.007699385	0.025074882	0.014684875	0.017570643	0.006384616	0.003109649	0.003177057	0.003038524	0.007492374	0.00769492	0.036059888	0.003649733	0.003377875	0.001946736	0.000114705	0.00125854	0.003066031	0.009993134	0.002856734	0.010630231	0.008703442	0.004447236	0.003854723	0.004797909	0.002226519	0.001382388	0.000526336	0.00076268	0.003472783	0.00843417	0.003055458	0.008268556
0.00103307	0.290345414	0.119797595	0.086246937	0.07580016	0.045674143	0.020451371	0.030628526	0.035187354	0.017458797	0.019434235	0.01041182	0.013327114	0.016061667	0.01459831	0.015714411	0.005983612	0.007493932	0.007741705	0.02523374	0.014787559	0.017660584	0.006440666	0.003124671	0.003262923	0.003065654	0.007547897	0.007744986	0.036296004	0.003669842	0.00341362	0.002006944	0.000114705	0.001309909	0.00311261	0.010069418	0.002872217	0.010700003	0.00876358	0.004485225	0.003862737	0.004832722	0.002237505	0.001386833	0.000526336	0.000776803	0.003487467	0.008505149	0.003063115	0.008317274
0.001041774	0.291467493	0.120415016	0.086739542	0.076265141	0.045970935	0.020601382	0.030875251	0.03543871	0.017594417	0.019580806	0.010499514	0.013416131	0.016193154	0.014716735	0.01583453	0.00605147	0.007555412	0.007797675	0.025417462	0.014896095	0.017781657	0.006466143	0.003154716	0.003331616	0.003101827	0.007619751	0.007821173	0.036570827	0.003686599	0.003425535	0.002016979	0.000114705	0.001412647	0.00314001	0.010165479	0.00288383	0.010771817	0.008809202	0.004535877	0.003862737	0.00486437	0.002244829	0.001400168	0.000526336	0.000781511	0.003509493	0.008591558	0.003086089	0.008363286
0.001049794	0.292399563	0.120978358	0.087215755	0.076688278	0.046252368	0.020741072	0.031078145	0.03567108	0.017717865	0.019712907	0.010573795	0.013512049	0.016297121	0.014826007	0.01595364	0.006104787	0.007601411	0.007860472	0.025590364	0.015006228	0.017880822	0.006512002	0.003169739	0.003365963	0.003138	0.00769487	0.007886477	0.036868875	0.003696653	0.003455322	0.002027013	0.000114705	0.001438332	0.00317563	0.010223398	0.002895443	0.010852141	0.008867267	0.004563735	0.003870751	0.004902349	0.002263139	0.001435728	0.000551399	0.000800343	0.003538861	0.00866871	0.003093747	0.008436363
0.001058587	0.293402672	0.12157925	0.087711092	0.077142915	0.046554208	0.020889537	0.031307197	0.035917259	0.017842358	0.019862279	0.010662521	0.013600377	0.01641179	0.014939855	0.016068207	0.006150834	0.007661122	0.007935555	0.025777309	0.015116892	0.017984599	0.006573148	0.003199784	0.003400309	0.003165129	0.007763458	0.007988785	0.037186276	0.003713411	0.003479152	0.002027013	0.000114705	0.001438332	0.003203029	0.01029403	0.002907056	0.010935527	0.00891911	0.004601724	0.003878765	0.004924503	0.002274126	0.001449063	0.000551399	0.000805051	0.003546203	0.008724258	0.00311672	0.008528386
0.001066828	0.294362987	0.12216217	0.088169819	0.077559157	0.046838507	0.02102873	0.031519281	0.036147903	0.01796372	0.019993913	0.010740929	0.013693535	0.016525312	0.015045122	0.016182775	0.006211421	0.007722602	0.007988795	0.025940311	0.015224365	0.018081458	0.00659353	0.003229829	0.003469002	0.003192259	0.007799385	0.008056265	0.037426262	0.003730168	0.003502982	0.002077187	0.000114705	0.001464016	0.003230429	0.010359013	0.002914797	0.01100632	0.008991691	0.004634648	0.003878765	0.004959316	0.002288774	0.001462398	0.000551399	0.000809759	0.003590256	0.008789066	0.003139693	0.008585224
0.001075762	0.295416594	0.122773573	0.088646578	0.078016145	0.047140689	0.021177892	0.031756462	0.036393866	0.018092385	0.020142818	0.010819338	0.013799114	0.016632336	0.015171556	0.016302894	0.006240503	0.007777005	0.008048861	0.026118508	0.015332369	0.01817947	0.006639389	0.003259874	0.003554869	0.003237475	0.007841844	0.008101978	0.037689473	0.003743574	0.003532769	0.002087222	0.000114705	0.001515385	0.003246869	0.010435296	0.002938023	0.011080858	0.009070492	0.004672637	0.003878765	0.004990964	0.002329056	0.001480178	0.000551399	0.000819174	0.00360494	0.008835356	0.003147351	0.008647475
0.001084147	0.296421416	0.123351919	0.089120059	0.078457148	0.0474347	0.021318381	0.031962184	0.036632061	0.018221745	0.020274452	0.010890524	0.013886062	0.01673248	0.015272818	0.016415443	0.006288973	0.007832293	0.008099371	0.026298547	0.015433989	0.018279788	0.006700535	0.003274896	0.003589215	0.003255562	0.007884303	0.008175988	0.037987521	0.003760331	0.003550641	0.002107291	0.000114705	0.001515385	0.003266049	0.010504516	0.00296899	0.011147226	0.009109893	0.004705561	0.00391082	0.005022613	0.002343704	0.001484623	0.000551399	0.000823882	0.003634308	0.008878561	0.003162667	0.008715139
0.001093135	0.297469032	0.123960835	0.089605014	0.078900972	0.047744969	0.021470635	0.032190175	0.03687824	0.018344151	0.020426158	0.010964806	0.01398474	0.016844473	0.015388382	0.016533038	0.006332596	0.007894215	0.008148516	0.026471448	0.015546782	0.018397402	0.006776966	0.003304941	0.003657908	0.003273648	0.007926762	0.008247822	0.038270085	0.003763682	0.003592343	0.002117326	0.000114705	0.001515385	0.003301668	0.0105808	0.002999957	0.01121836	0.009167958	0.004746082	0.003918834	0.005054261	0.00235469	0.001506847	0.000551399	0.00082859	0.003671018	0.00896497	0.003208613	0.008790923
0.001100157	0.298315512	0.124442094	0.089996257	0.079263459	0.047977456	0.02158465	0.032366205	0.037079757	0.018455081	0.020538187	0.011033929	0.014064097	0.016931622	0.015489644	0.016624894	0.006373795	0.007932253	0.00818401	0.026608434	0.015638293	0.018485036	0.006827921	0.003304941	0.003709428	0.003318864	0.00795289	0.008287004	0.038529425	0.003767034	0.003616173	0.002127361	0.000114705	0.00154107	0.003331808	0.01065002	0.003015441	0.01127656	0.009207358	0.004771408	0.003926848	0.005089075	0.002380325	0.001524627	0.000551399	0.00082859	0.003685702	0.009017433	0.003223929	0.008834228
0.001108729	0.299215058	0.125013059	0.090451978	0.07969647	0.048268815	0.021721151	0.032595609	0.03732162	0.018579225	0.020676823	0.011111306	0.014154495	0.017038264	0.015604637	0.016739966	0.006414995	0.007986214	0.008246806	0.026793077	0.01575481	0.018583048	0.006858494	0.003334986	0.003846814	0.003345994	0.008031276	0.008352308	0.038792636	0.003790494	0.003651918	0.00214743	0.000114705	0.00154107	0.003353728	0.010722065	0.003042537	0.011344631	0.009275791	0.004814462	0.003926848	0.005111229	0.002398635	0.001533517	0.000551399	0.00082859	0.003700386	0.00908224	0.003262218	0.00888836
0.001117876	0.300303757	0.12561026	0.090953327	0.080163174	0.048575618	0.021871759	0.032839153	0.037578587	0.018708934	0.020835531	0.011214475	0.014256623	0.017162871	0.015713336	0.016864123	0.006470735	0.008047694	0.008313698	0.026989462	0.01586441	0.018689132	0.00692983	0.003365031	0.003932681	0.003382167	0.008063937	0.008406727	0.039106167	0.003820657	0.003687663	0.002187569	0.000114705	0.001592438	0.003375648	0.010787048	0.003081247	0.011416786	0.009340077	0.004847386	0.003934862	0.005152372	0.002409621	0.001546852	0.000551399	0.000856838	0.003722412	0.009147047	0.003285191	0.008961437
0.001126444	0.301279478	0.126185236	0.091410688	0.080608879	0.048870014	0.022015338	0.033058307	0.037815704	0.018830992	0.020974634	0.011282567	0.014347711	0.017275246	0.015835766	0.016992822	0.006514358	0.00810254	0.008372399	0.027181243	0.01596869	0.018814818	0.006980785	0.003380053	0.003984201	0.003409296	0.00810313	0.008485091	0.039361636	0.003824008	0.003705535	0.002197604	0.000114705	0.001618123	0.003416747	0.010874632	0.003104472	0.011490302	0.009412658	0.004905636	0.003934862	0.005187185	0.002438917	0.001551297	0.000551399	0.000875669	0.003722412	0.009196424	0.00332348	0.009026394
0.00113566	0.302266326	0.126811644	0.091915314	0.081089218	0.049183534	0.022172478	0.033300437	0.038072238	0.018957918	0.02112774	0.011386767	0.01444501	0.017400235	0.015947898	0.017110922	0.006553134	0.008158712	0.00843383	0.027380621	0.016084675	0.018958953	0.007026644	0.003410098	0.004001374	0.003472599	0.008155387	0.008541688	0.039729357	0.003837414	0.003729365	0.002217673	0.000114705	0.001618123	0.003441407	0.010932551	0.003131568	0.011559053	0.00947487	0.004941092	0.00395089	0.005215669	0.002453565	0.001577967	0.000551399	0.000880377	0.003744438	0.009258145	0.00332348	0.009080526
0.001144323	0.303247182	0.127395125	0.092393166	0.081532258	0.049474935	0.022318999	0.03351747	0.038321869	0.019098058	0.021271511	0.011475493	0.014540928	0.017496557	0.016058885	0.017228518	0.006601604	0.00820825	0.008489801	0.027557206	0.016200128	0.019071955	0.007067408	0.003410098	0.004104414	0.003508772	0.00821091	0.008606991	0.039977085	0.003844117	0.003747237	0.002227708	0.000114705	0.001618123	0.003468807	0.010998946	0.003162536	0.011638355	0.009528786	0.004986679	0.003966918	0.005253647	0.002468214	0.001591302	0.000551399	0.000889793	0.003744438	0.009310608	0.003338796	0.009137364
0.001153594	0.304289662	0.128011663	0.092912547	0.081996925	0.04979453	0.022473745	0.033760306	0.038588113	0.019239938	0.021428818	0.011551838	0.014655478	0.017606639	0.01616644	0.017336524	0.006657344	0.008273711	0.008545772	0.027753361	0.016320902	0.01918611	0.007133649	0.003455165	0.004121587	0.003508772	0.008256635	0.00866141	0.040302228	0.003854172	0.003759152	0.002237743	0.000114705	0.001618123	0.003501686	0.011079468	0.003197374	0.011719359	0.009582703	0.005052526	0.003974932	0.005272636	0.002493848	0.001609082	0.000551399	0.000899209	0.003744438	0.009400103	0.003361769	0.0092348
0.001162356	0.305294484	0.128585676	0.093387667	0.082432286	0.050088584	0.022619967	0.033988651	0.038821778	0.019371037	0.021575389	0.011658102	0.014744495	0.017724748	0.016274567	0.017465223	0.006727626	0.008333422	0.008600377	0.027937774	0.016445932	0.019302571	0.007179508	0.003455165	0.00413876	0.003535902	0.008305626	0.0087093	0.040611888	0.003864226	0.003788939	0.002267847	0.000114705	0.001643807	0.003556486	0.011138799	0.003216729	0.011798321	0.009646989	0.005075319	0.003982946	0.005291625	0.002519482	0.001622417	0.000563931	0.000899209	0.003773807	0.00948034	0.0033924	0.009294344
0.001171859	0.306326694	0.12920727	0.093892293	0.082897267	0.050404842	0.02278274	0.034222297	0.039079391	0.019511525	0.021742966	0.011742701	0.014852144	0.017847444	0.016384411	0.017587361	0.006766402	0.008390037	0.008650887	0.028129784	0.016571493	0.019424797	0.00725594	0.00348521	0.004207453	0.003572075	0.008344819	0.008761542	0.040929289	0.003877632	0.003800854	0.002267847	0.000114705	0.001695176	0.003586626	0.011212257	0.003239954	0.011873539	0.00970298	0.005108243	0.003998974	0.005316944	0.002523144	0.001640197	0.000563931	0.000903917	0.003803175	0.00956675	0.003415374	0.009386368
0.001180625	0.307254484	0.129782807	0.094364954	0.083330591	0.050693548	0.022933648	0.034448874	0.039322118	0.019654448	0.021876934	0.011827299	0.014959104	0.017954468	0.016505124	0.017712528	0.006826989	0.00845019	0.008697302	0.028301535	0.01668535	0.01951935	0.007296704	0.00348521	0.004258973	0.003581118	0.00839381	0.008807255	0.041204112	0.003880983	0.003836599	0.002287916	0.000114705	0.001695176	0.003605805	0.011271589	0.00326705	0.011948416	0.009763118	0.005123439	0.004006988	0.005358087	0.002556102	0.001640197	0.000563931	0.000908624	0.003803175	0.009637729	0.003438347	0.009432379
0.001190287	0.308264441	0.130417479	0.09488051	0.083820803	0.051018663	0.023084805	0.034686408	0.039601523	0.019791111	0.022034242	0.011922215	0.015050882	0.018077928	0.016634991	0.017833656	0.006873035	0.008512112	0.00877102	0.028496999	0.016806656	0.019665791	0.007327277	0.003530278	0.004276146	0.003635377	0.008491792	0.008887796	0.041513772	0.00389774	0.003866386	0.002307986	0.000114705	0.001695176	0.003624985	0.011353523	0.003294147	0.012028399	0.00982533	0.005156362	0.004015002	0.005402395	0.002570751	0.001653532	0.000563931	0.00091804	0.003817859	0.00971488	0.003461321	0.009491924
0.001199159	0.309263271	0.131001041	0.095375847	0.084241433	0.051319391	0.023227985	0.034913339	0.039840366	0.019923949	0.022179879	0.01201713	0.01515439	0.018188775	0.016752272	0.017948224	0.006931199	0.008580669	0.008842007	0.028681642	0.016930621	0.019797242	0.007373136	0.003530278	0.004344839	0.003635377	0.008553848	0.008946569	0.041858269	0.003921201	0.003884259	0.00231802	0.000114705	0.001720861	0.003638685	0.011435457	0.00330963	0.012103957	0.009889615	0.005186754	0.004023016	0.005443538	0.002589061	0.001662422	0.000563931	0.000932164	0.003861911	0.009798203	0.003507267	0.009565001
0.001208859	0.310319446	0.131632824	0.095909981	0.084710331	0.051645789	0.023389362	0.035146985	0.040104021	0.020056786	0.022332986	0.012112046	0.01526549	0.018329435	0.016861543	0.018074399	0.006969975	0.00864613	0.008910264	0.028885164	0.017067356	0.019929847	0.007439377	0.003560323	0.004362013	0.003662507	0.008579976	0.009020579	0.042171799	0.003958067	0.003908088	0.002328055	0.000114705	0.001720861	0.003677045	0.011517391	0.003328985	0.012178154	0.009949754	0.005234873	0.004023016	0.005494175	0.002614695	0.001693537	0.000563931	0.000932164	0.003883937	0.009872268	0.003514925	0.009654318
0.001217944	0.311311429	0.132209646	0.096403406	0.085153998	0.051951137	0.023543909	0.035362958	0.040343295	0.020194493	0.022456218	0.01220593	0.015371069	0.018439135	0.016973103	0.018202089	0.007032986	0.008704956	0.008986712	0.029097895	0.017183873	0.020047461	0.007500522	0.003560323	0.004413533	0.003689636	0.008615903	0.009061938	0.042446622	0.00396477	0.003914046	0.002328055	0.000114705	0.001720861	0.003726364	0.011590849	0.003363823	0.012260179	0.010024408	0.005262731	0.004055072	0.005532153	0.002640329	0.001715761	0.000563931	0.000955703	0.003927989	0.009933989	0.003537898	0.009730101
0.001227832	0.312318818	0.132838541	0.096935628	0.085619606	0.052270433	0.023706782	0.035604381	0.040613207	0.020332895	0.02260839	0.012289496	0.01549459	0.018551511	0.017083519	0.018324732	0.007079033	0.008771301	0.009064525	0.029302569	0.017290813	0.02020428	0.00758205	0.003575345	0.004430706	0.003725809	0.008674692	0.009112004	0.042733058	0.004001636	0.003943833	0.002328055	0.000114705	0.001746545	0.003759244	0.011658657	0.003398661	0.01234833	0.010092841	0.005285525	0.004055072	0.005570131	0.002665964	0.001720206	0.000563931	0.000960411	0.003950015	0.010032743	0.003583845	0.009792352
0.001236998	0.313268006	0.133410147	0.097419491	0.086053243	0.052577279	0.02385415	0.035815051	0.040856581	0.020465733	0.022757296	0.012376158	0.015582917	0.018663886	0.017190502	0.018446869	0.007125079	0.008829685	0.009124591	0.029490665	0.017405734	0.020316129	0.007612622	0.003590368	0.004447879	0.003734853	0.008700821	0.009170777	0.043081425	0.004025096	0.00397362	0.00233809	0.000114705	0.001746545	0.003792124	0.011732115	0.003429629	0.012432738	0.010161274	0.005320981	0.004055072	0.005611274	0.002680612	0.001751321	0.000563931	0.000965119	0.003957357	0.010116066	0.003606818	0.009838364
0.00124698	0.314282242	0.134050275	0.097970017	0.086531231	0.052911464	0.024019565	0.036055767	0.041137928	0.020614219	0.02291367	0.012477264	0.015694707	0.018790022	0.017312359	0.01858213	0.007163855	0.008887627	0.009196943	0.02969718	0.017538745	0.020446427	0.007668673	0.003620413	0.004499399	0.003798155	0.00872695	0.009233904	0.043410439	0.00403515	0.003979578	0.00233809	0.000114705	0.001746545	0.003833223	0.011806986	0.003479951	0.012518507	0.010229707	0.005364035	0.0040711	0.005639758	0.002706246	0.001769101	0.000576463	0.000979243	0.003986726	0.010205562	0.003629792	0.009911441
0.001256246	0.31526481	0.134638891	0.098451421	0.086962675	0.053222418	0.02417511	0.036279162	0.041383459	0.020755055	0.023059774	0.012550514	0.015796836	0.018913482	0.017410189	0.018714362	0.00718809	0.008944684	0.009257009	0.029879291	0.017661114	0.020576725	0.007724723	0.003635435	0.004533745	0.003870501	0.008782473	0.009294854	0.043716228	0.004051907	0.00399745	0.00233809	0.000114705	0.00177223	0.003852403	0.011864905	0.003507047	0.012603254	0.010269108	0.005384296	0.004087128	0.005668242	0.002746528	0.001782436	0.000576463	0.000979243	0.004016094	0.010264197	0.00363745	0.009995345
0.001266342	0.316280758	0.135277334	0.098989927	0.08743314	0.053555105	0.024338132	0.036516344	0.041665669	0.020901107	0.023222216	0.012637176	0.015910695	0.019052614	0.0175412	0.018854164	0.007248677	0.009007491	0.009323901	0.030084195	0.017803701	0.020746228	0.007760391	0.003650457	0.004585265	0.003870501	0.008831464	0.009360157	0.0440375	0.004068665	0.004039152	0.00233809	0.000114705	0.001874968	0.003893503	0.01195814	0.003534143	0.012699915	0.010335467	0.005412154	0.004087128	0.005709385	0.002786811	0.001800216	0.000576463	0.000993367	0.004045462	0.010325918	0.003652765	0.010060302
0.001275719	0.317204269	0.135860173	0.099474336	0.087874927	0.053867427	0.024485899	0.03674999	0.041912495	0.021035336	0.023372988	0.012728997	0.016007994	0.019173398	0.017662485	0.01897933	0.007299571	0.009062336	0.009378507	0.030264003	0.017931391	0.020875373	0.00780625	0.00366548	0.004671132	0.003879544	0.008906584	0.009431991	0.044366513	0.004102179	0.004062982	0.00233809	0.000114705	0.001874968	0.003937342	0.012038662	0.003568982	0.012785343	0.010368647	0.005432415	0.004103156	0.005760022	0.002794135	0.001809106	0.000576463	0.000993367	0.004052804	0.01037838	0.003675739	0.010111727
0.001285965	0.318264723	0.136503912	0.10000683	0.088358557	0.054205848	0.0246563	0.037009793	0.042178523	0.021184518	0.023538231	0.012843514	0.016119783	0.019295329	0.017804939	0.0191156	0.007357735	0.009138412	0.009442668	0.030469827	0.018061741	0.021011436	0.007897968	0.003740592	0.004671132	0.003897631	0.008949043	0.009477703	0.044707139	0.004118936	0.004104684	0.00233809	0.000114705	0.001874968	0.003981182	0.012120596	0.003599949	0.012885066	0.010416343	0.005452676	0.00411117	0.005791671	0.002823431	0.001826886	0.000588995	0.001016906	0.004082172	0.010461704	0.00370637	0.010198337
0.001295439	0.319199361	0.137085387	0.10049042	0.088806299	0.054506405	0.024814386	0.037248388	0.042440452	0.021313183	0.023687137	0.012927081	0.016230883	0.019408469	0.017920503	0.01924329	0.007401358	0.009202546	0.00950956	0.030666443	0.018186771	0.021138275	0.007964209	0.003740592	0.004705478	0.00395189	0.008994768	0.00954083	0.044997445	0.004132342	0.004110642	0.002348125	0.000114705	0.001900652	0.004005842	0.012186991	0.003630916	0.012972877	0.010472333	0.005490665	0.004143226	0.005829649	0.002852727	0.001840221	0.000588995	0.001021614	0.004089514	0.010523425	0.003752316	0.010279534
0.001305782	0.320231571	0.13772728	0.101060072	0.089291966	0.054842172	0.024984039	0.037510313	0.042711226	0.021468972	0.023845378	0.013013743	0.016344052	0.019533458	0.018037212	0.019379055	0.007461945	0.009267565	0.009576452	0.030873648	0.018327762	0.021278951	0.008025355	0.003740592	0.004791345	0.00397902	0.009040493	0.009599603	0.045276139	0.004149099	0.004110642	0.002348125	0.000114705	0.001977706	0.004027761	0.012266099	0.003654142	0.013068176	0.010551135	0.005513458	0.00415124	0.005854968	0.002871038	0.001853556	0.000588995	0.001021614	0.004104198	0.010609834	0.003828894	0.010344492
0.001315212	0.321169632	0.138321112	0.101546666	0.089739395	0.055153553	0.02514751	0.037756684	0.042974881	0.02160946	0.024005019	0.013100405	0.016439971	0.019646598	0.018152204	0.019521381	0.007491027	0.009335237	0.009651535	0.031047931	0.018450664	0.021403484	0.008066119	0.003755615	0.004911558	0.004024236	0.00907642	0.009667083	0.045574187	0.004165857	0.004140429	0.002348125	0.000114705	0.00200339	0.004085301	0.012331082	0.003704464	0.013142713	0.010609199	0.005538784	0.00415124	0.005899276	0.002885686	0.001871336	0.000588995	0.001026322	0.00414825	0.010690071	0.003851868	0.010428395
0.001325667	0.322233511	0.138975923	0.102103477	0.090232271	0.055494327	0.025318659	0.038019669	0.043275215	0.021763163	0.024172596	0.013190162	0.016533129	0.019772734	0.018275778	0.01964907	0.007551614	0.009399813	0.009723887	0.031254216	0.018576225	0.02155569	0.008122169	0.003770637	0.004980251	0.004078495	0.009125411	0.00974327	0.045887717	0.00419602	0.004158301	0.002368194	0.000114705	0.00200339	0.004101741	0.012420079	0.003739302	0.01322678	0.010663116	0.005566643	0.004167268	0.005940419	0.002918644	0.001902451	0.000588995	0.001049861	0.004170277	0.010776481	0.003867183	0.010498766
0.001335344	0.323216079	0.139559164	0.102604006	0.090668729	0.055811056	0.025479338	0.038252255	0.043549873	0.02190226	0.024323368	0.013264444	0.016636638	0.019885492	0.018389626	0.01976061	0.007614625	0.009464832	0.009792144	0.03144945	0.018719344	0.021688295	0.008193505	0.003815704	0.005031771	0.004087538	0.009177668	0.009812927	0.046205119	0.004212777	0.004188089	0.002378229	0.000114705	0.002080444	0.00414832	0.012497775	0.003781882	0.013305742	0.010717033	0.005589436	0.004183296	0.005978397	0.002951603	0.001942455	0.000588995	0.001059277	0.004184961	0.010825857	0.003890157	0.010536658
0.001346049	0.324266262	0.140211969	0.103146883	0.09115424	0.056154525	0.025654126	0.038507463	0.043846539	0.022058744	0.02449748	0.013350074	0.016740146	0.020004365	0.018498898	0.019901926	0.007667942	0.009536485	0.00984948	0.031664714	0.018855547	0.021805909	0.00830051	0.003830727	0.00508329	0.004150841	0.009210329	0.009893468	0.046518649	0.004239589	0.004211918	0.002378229	0.000114705	0.002131813	0.00417024	0.012586772	0.003820591	0.013386065	0.010775098	0.00562236	0.00419131	0.006016375	0.002969913	0.001960235	0.000601526	0.001063985	0.004192303	0.010869062	0.003943761	0.010604322
0.001355737	0.325235992	0.140786704	0.103651783	0.091603235	0.056471083	0.02580957	0.038748886	0.044096385	0.022181498	0.024672058	0.013447053	0.016842275	0.020116358	0.018617323	0.020023055	0.007750341	0.009609907	0.009917737	0.031861559	0.018964616	0.021965034	0.008371847	0.003830727	0.005100464	0.0042051	0.009252788	0.009969656	0.046758636	0.004256346	0.004229791	0.002388263	0.000114705	0.002131813	0.0042086	0.012665881	0.003863171	0.013462985	0.010843531	0.005660349	0.00419131	0.006054353	0.002988223	0.00200024	0.000601526	0.001082817	0.004199645	0.010940041	0.003959077	0.010682812
0.001366361	0.326357215	0.141462618	0.104207228	0.092095642	0.056819173	0.025985854	0.039017879	0.044379674	0.0223352	0.024845237	0.013551254	0.016933363	0.020232556	0.018743757	0.020159324	0.007803658	0.009677579	0.009980533	0.032081888	0.019108799	0.022106863	0.008427897	0.003830727	0.005169157	0.004223187	0.009285448	0.010037136	0.047052812	0.004279806	0.004253621	0.002388263	0.000114705	0.002157497	0.004246959	0.012722388	0.003925106	0.01354467	0.010918185	0.005721131	0.004199324	0.006092331	0.003028505	0.0020358	0.000614058	0.001092232	0.004199645	0.011029537	0.003989708	0.010755889
0.001376206	0.327316674	0.142055407	0.10469874	0.092551376	0.05713526	0.026143741	0.039250465	0.044636209	0.022469429	0.025006745	0.013635852	0.017023071	0.020338051	0.018845591	0.020277425	0.007871516	0.009743925	0.010040599	0.032284259	0.0192317	0.022246386	0.008483947	0.003860772	0.00523785	0.004241273	0.009357302	0.010106793	0.047432146	0.004289861	0.00427745	0.002388263	0.000114705	0.002157497	0.004282579	0.012807147	0.003975427	0.013639968	0.010978323	0.005751522	0.004199324	0.00611765	0.003050478	0.00204469	0.000614058	0.001106356	0.004243697	0.011109774	0.004035655	0.010831673
0.00138704	0.328343748	0.142715032	0.105249814	0.093043469	0.057483649	0.026318479	0.039495069	0.044933306	0.022626261	0.02519346	0.013732831	0.017137621	0.020464952	0.018966304	0.020427826	0.007934527	0.009807174	0.010117047	0.032492846	0.019383864	0.022402052	0.008575665	0.003875794	0.005272196	0.004277446	0.009422623	0.010180803	0.047753418	0.004313321	0.004295323	0.002388263	0.000114705	0.002157497	0.004315459	0.012896144	0.004018007	0.013739011	0.011075789	0.005786978	0.004215352	0.006165123	0.00309076	0.002084695	0.000614058	0.001111064	0.004258381	0.011177667	0.004081601	0.01092099
0.001396936	0.329239871	0.143306136	0.105756899	0.093494972	0.05780102	0.026476965	0.039738966	0.045180348	0.022772313	0.025362437	0.01382981	0.01724596	0.020583443	0.019079008	0.020543403	0.007987844	0.009864673	0.010179843	0.032689921	0.019519003	0.02251736	0.00862662	0.003920862	0.005272196	0.004322662	0.009491211	0.010248284	0.048094044	0.004320024	0.00432511	0.002388263	0.000114705	0.002183182	0.004342858	0.012980904	0.004048975	0.013821717	0.011131779	0.005822435	0.004215352	0.006206266	0.00312738	0.00208914	0.000614058	0.001115772	0.004280407	0.01124556	0.004112233	0.010988654
0.001407949	0.330323434	0.143955892	0.106310432	0.093993803	0.058150693	0.026650057	0.0399917	0.045485428	0.022929146	0.025538883	0.013935043	0.017350159	0.020721045	0.019204299	0.020686738	0.008041161	0.00993323	0.010269943	0.032912092	0.019684468	0.022686862	0.008672479	0.003965929	0.00528937	0.004367878	0.009546734	0.010315764	0.048446282	0.004343484	0.004378727	0.002398298	0.000114705	0.002208866	0.004381218	0.013069901	0.004091555	0.013926885	0.01120436	0.005847761	0.00423138	0.006231585	0.003153015	0.002115809	0.000614058	0.001129896	0.004331801	0.011350486	0.004181153	0.011067144
0.001417941	0.33126064	0.144548841	0.10681178	0.094439665	0.05846832	0.026809291	0.040224286	0.045748004	0.023073111	0.025680786	0.014029958	0.017437106	0.020828452	0.019320435	0.020814933	0.00808236	0.010000018	0.010332739	0.033106865	0.019816946	0.022812548	0.008728529	0.004010996	0.005323716	0.004404051	0.00960879	0.010383244	0.048732717	0.004373647	0.004396599	0.002398298	0.000114705	0.00228592	0.004414098	0.013156073	0.004126393	0.014012314	0.011279014	0.005875619	0.004247407	0.006266398	0.003178649	0.002138034	0.000614058	0.001129896	0.004368511	0.011421465	0.004204126	0.011164581
0.001429081	0.33235533	0.145222909	0.107367498	0.094939593	0.058823383	0.026986472	0.040514135	0.046049201	0.023241767	0.025848363	0.014126937	0.017545446	0.02096185	0.019449158	0.020962811	0.008150218	0.010077863	0.010407822	0.033330187	0.019955809	0.022943999	0.008774388	0.004026019	0.005375236	0.004449267	0.009703506	0.010468138	0.04905786	0.004390404	0.004420429	0.002408333	0.000114705	0.002337289	0.004460677	0.013254959	0.004165102	0.014106251	0.011335005	0.005943999	0.004271449	0.006317035	0.003196959	0.002155814	0.00062659	0.001134604	0.004383196	0.011507874	0.004265388	0.011229538
0.001439287	0.33330623	0.145810643	0.107879502	0.095384671	0.059141396	0.027146752	0.040744247	0.04631566	0.023377039	0.026018741	0.014216694	0.017640674	0.021079959	0.019570443	0.021093528	0.008218076	0.010138901	0.010473348	0.033528183	0.020072858	0.023090441	0.008871202	0.004056064	0.005426756	0.004503527	0.009729634	0.010539972	0.049429452	0.004400458	0.004444259	0.002428402	0.000114705	0.002337289	0.004507257	0.01332983	0.004203811	0.01419236	0.011440765	0.005969325	0.004311519	0.006345519	0.003237241	0.002169149	0.000639122	0.001139311	0.004405222	0.011557251	0.004273046	0.011291789
0.001450482	0.33435727	0.146470429	0.108436039	0.095905443	0.059493122	0.027331361	0.04101324	0.046619446	0.023537348	0.026204055	0.01432399	0.017759364	0.021217562	0.019695734	0.021249481	0.008264122	0.010210111	0.01054024	0.033744598	0.020225022	0.023263403	0.008942538	0.004071086	0.005443929	0.004548743	0.009801488	0.010611806	0.049766207	0.004410513	0.004480004	0.002438437	0.000114705	0.002337289	0.004562056	0.013423065	0.004246391	0.014291403	0.011492608	0.005994651	0.004319533	0.006392992	0.003281186	0.002186929	0.000639122	0.001139311	0.004419906	0.011634402	0.004288362	0.011356747
0.001460684	0.335354388	0.147056317	0.108935748	0.096367759	0.059814429	0.027501911	0.041273044	0.046899499	0.023670186	0.026368831	0.014406525	0.017863563	0.021335671	0.01979814	0.021395845	0.008319863	0.010269822	0.010601671	0.033943285	0.020359096	0.023399466	0.00901897	0.004086109	0.005546969	0.004593959	0.009853745	0.010668402	0.05009522	0.004430622	0.004515749	0.002438437	0.000114705	0.002337289	0.004603156	0.013509237	0.004273488	0.01437581	0.011558968	0.00603264	0.004327547	0.006415146	0.00330682	0.002209154	0.000651654	0.001153435	0.004456616	0.011742414	0.004296019	0.011410878
0.001472186	0.336435384	0.147716344	0.1094901	0.096877248	0.060181729	0.027677596	0.041571376	0.047202205	0.023842319	0.026549478	0.014512789	0.017986393	0.021472891	0.019940593	0.021552808	0.008375603	0.010343687	0.010663103	0.03416914	0.020502215	0.023566663	0.009085211	0.004131176	0.005581315	0.004666305	0.009892938	0.010729352	0.050462941	0.004454082	0.004539578	0.002448472	0.000114705	0.002337289	0.004641516	0.013598235	0.00432381	0.014469748	0.011623253	0.006075694	0.004335561	0.006459454	0.003339779	0.002222489	0.000651654	0.001153435	0.004478642	0.011847339	0.004341966	0.011494782
0.001482553	0.337409393	0.148315792	0.110011666	0.0973474	0.06051309	0.027844507	0.041805376	0.047476217	0.023999152	0.026717522	0.014615958	0.018100253	0.021591	0.020055013	0.02170119	0.008433767	0.010404724	0.010732725	0.034368748	0.020612348	0.023717717	0.009136166	0.004161221	0.005650009	0.004702478	0.009912535	0.010809893	0.050799697	0.004457433	0.004563408	0.002468541	0.000114705	0.002362973	0.004682615	0.013684407	0.004358648	0.01456879	0.011699981	0.006108618	0.004343575	0.006494267	0.003380061	0.002244714	0.000664185	0.001162851	0.004493326	0.011924491	0.00436494	0.011554326
0.001494037	0.338464712	0.148983923	0.110572575	0.097853911	0.060878978	0.028027222	0.042094164	0.047791653	0.024159809	0.026894901	0.014723254	0.018222394	0.021731278	0.020192318	0.02183645	0.00847012	0.010486108	0.010810538	0.034598516	0.0207693	0.023849168	0.009202407	0.004176243	0.005667182	0.004729608	0.009954994	0.010903495	0.051140322	0.004467488	0.004587238	0.002488611	0.000114705	0.002388658	0.004723715	0.013771992	0.004424453	0.014669194	0.011787078	0.006136476	0.004367617	0.006544904	0.003413019	0.002249159	0.000664185	0.001176975	0.004515352	0.012001642	0.004403229	0.011619284
0.001504491	0.339359123	0.149591796	0.111107802	0.098317952	0.061205205	0.028189646	0.042350786	0.048073	0.02430447	0.027066679	0.014820233	0.018319692	0.021844036	0.020307882	0.021973729	0.008530707	0.0105498	0.010903367	0.034802959	0.020890605	0.023984078	0.009258457	0.004191266	0.005735875	0.00476578	0.009987654	0.010968798	0.051434499	0.004490948	0.004634898	0.002528749	0.000114705	0.002388658	0.004767554	0.013855338	0.004463162	0.014755644	0.011876248	0.006161802	0.004375631	0.006579718	0.003427667	0.002293609	0.000664185	0.001176975	0.004530036	0.012060277	0.00443386	0.011703187
0.001516117	0.34041273	0.150263297	0.111689476	0.098833865	0.061571349	0.02838268	0.042652653	0.048386279	0.0244693	0.027240324	0.014924434	0.018468745	0.021975905	0.020447475	0.022121102	0.0085816	0.010609511	0.01098391	0.035034339	0.02104809	0.024138591	0.009324698	0.004221311	0.005770222	0.004801953	0.010033379	0.011053692	0.051775125	0.004507705	0.004682557	0.002538784	0.000114705	0.002414342	0.004830574	0.013944336	0.004532839	0.014859111	0.011973713	0.006192194	0.004383645	0.006620861	0.00344964	0.002338058	0.000676717	0.001176975	0.00454472	0.012137428	0.004456833	0.011776265
0.001526632	0.341336241	0.150865232	0.112202026	0.099281607	0.061902282	0.028553928	0.04290468	0.048658348	0.024622307	0.027397164	0.015011096	0.018571564	0.022095543	0.02055789	0.022238698	0.008620376	0.010673202	0.011065819	0.035236479	0.021163543	0.024281573	0.009411321	0.004251356	0.005787395	0.004838126	0.01006604	0.011123349	0.052154458	0.004544571	0.004718302	0.002548819	0.000114705	0.002465711	0.004866193	0.014041809	0.004567677	0.014952368	0.012031778	0.006230182	0.004391659	0.006649344	0.003478936	0.002364728	0.000676717	0.001176975	0.004566746	0.012199149	0.004510438	0.011849342
0.001538556	0.342418949	0.151539621	0.112770858	0.099805357	0.062276299	0.02874118	0.043196296	0.048954798	0.024781922	0.027589948	0.015133867	0.018693014	0.022235439	0.020690618	0.022415344	0.008695505	0.01074574	0.011150457	0.035481903	0.021296553	0.024436086	0.009472467	0.004266378	0.005838915	0.004892386	0.010098701	0.011208244	0.052514438	0.004557977	0.004736174	0.002568888	0.000114705	0.002542765	0.004915513	0.014133632	0.004625741	0.015043582	0.012073252	0.006258041	0.004407687	0.006677828	0.003519218	0.002395843	0.000676717	0.001200514	0.004603457	0.0122763	0.004525753	0.01190618
0.001549299	0.343328766	0.152148698	0.11330144	0.100286636	0.062602056	0.028910882	0.043470945	0.049231183	0.024935972	0.027763593	0.015224656	0.018808944	0.022373424	0.020820485	0.02254909	0.008736704	0.010817393	0.011221445	0.035691411	0.02143914	0.024588293	0.009528517	0.004281401	0.005838915	0.004964731	0.010160756	0.011267017	0.052804744	0.004581437	0.004748089	0.002578923	0.000114705	0.002542765	0.004951133	0.014246644	0.004656708	0.015136839	0.012152054	0.006283367	0.004415701	0.006722136	0.003548515	0.002422513	0.000676717	0.001205222	0.004625483	0.012375054	0.004556384	0.011990083
0.001561258	0.344395211	0.152815063	0.113885299	0.100805371	0.062969441	0.029096439	0.043761148	0.049539499	0.025103584	0.027949841	0.015329888	0.018949026	0.022520964	0.020953212	0.022697977	0.008780327	0.010890815	0.011306083	0.035931079	0.021604073	0.024769326	0.009594758	0.004326468	0.005890434	0.004991861	0.010216279	0.011343204	0.05319956	0.004625006	0.004771919	0.002588958	0.000114705	0.002542765	0.004986752	0.014351181	0.004691546	0.01524473	0.012214266	0.006318823	0.004423715	0.006763279	0.003592459	0.002444738	0.000676717	0.001205222	0.004640167	0.012442947	0.0045717	0.012076693
0.001572103	0.345257098	0.153436095	0.114387467	0.101279598	0.063306449	0.029266989	0.044015296	0.049803586	0.025269805	0.02811555	0.015426867	0.019078757	0.022659331	0.021101387	0.022843836	0.008853032	0.010961583	0.011375705	0.036142659	0.021733891	0.0248904	0.009650808	0.004326468	0.005907608	0.005037077	0.01024894	0.011421568	0.0534589	0.004661872	0.004819579	0.002598993	0.000114705	0.002542765	0.005041552	0.014441591	0.004737997	0.015356026	0.012274404	0.006341617	0.004423715	0.006791763	0.003610769	0.002458073	0.000676717	0.001224054	0.004676877	0.012504668	0.004602331	0.01215789
0.001584297	0.346350933	0.154116582	0.114972965	0.101823408	0.063676872	0.029454739	0.044306558	0.05010996	0.025434288	0.028312068	0.015541385	0.019209868	0.02279273	0.021250133	0.023004836	0.008906349	0.011034121	0.011458979	0.036381866	0.021880202	0.025014932	0.009711953	0.004386558	0.005941954	0.005064207	0.010301197	0.011493402	0.05387307	0.004671926	0.004849366	0.002629097	0.000114705	0.002542765	0.005093611	0.014527763	0.004768965	0.015462556	0.012353206	0.006382138	0.004431729	0.006832906	0.003636404	0.002498078	0.000689249	0.001228761	0.004698903	0.012612679	0.004625304	0.012255327
0.001595219	0.347330933	0.154746039	0.115480051	0.10230406	0.064016191	0.029624491	0.044557171	0.050385482	0.025584861	0.028488514	0.015641459	0.019318208	0.022925363	0.021375995	0.023144134	0.00896936	0.011107986	0.01151495	0.036580323	0.022005232	0.025132547	0.009778194	0.004431625	0.005993474	0.00510038	0.010353455	0.011547822	0.054260145	0.004695386	0.00490894	0.002639131	0.000114705	0.002542765	0.005134711	0.014609697	0.004807674	0.015558195	0.012421639	0.006412529	0.004455771	0.006877213	0.003669362	0.002520302	0.000689249	0.001252301	0.004720929	0.012699089	0.004671251	0.012304045
0.001607457	0.348395667	0.155440407	0.116063637	0.102839564	0.064391106	0.029820766	0.044865754	0.050702645	0.02575908	0.028683631	0.015761135	0.01946243	0.023073286	0.021522453	0.023292516	0.009042065	0.011186715	0.011611875	0.036812854	0.022164312	0.025289366	0.009854626	0.00452176	0.006044994	0.005145596	0.010405712	0.011628363	0.054682057	0.004725549	0.004926813	0.002639131	0.000114705	0.002594134	0.00518129	0.014695869	0.004846383	0.015663704	0.012510809	0.006447986	0.004463785	0.006908862	0.003705982	0.002542527	0.000689249	0.001271133	0.004742955	0.012766982	0.004701882	0.012387948
0.001618421	0.349311475	0.156062321	0.116593673	0.103295455	0.0647199	0.029992164	0.045113186	0.050988522	0.02591313	0.028842339	0.015853987	0.019591471	0.023208213	0.021632869	0.02343131	0.009085688	0.011249965	0.011722451	0.037026506	0.022313284	0.025430041	0.009890295	0.004536782	0.006044994	0.005172726	0.010451437	0.011687136	0.055018812	0.004752361	0.004962557	0.002639131	0.000114705	0.002594134	0.00522513	0.014801818	0.004873479	0.015754579	0.012585464	0.006475844	0.004471799	0.006937346	0.003731617	0.002560307	0.000689249	0.00127584	0.004787008	0.012828703	0.004732513	0.012455612
0.00163083	0.350290619	0.15675332	0.117168789	0.103827981	0.065102816	0.030185248	0.045411871	0.051320141	0.02608422	0.02905146	0.01597779	0.019734313	0.023355754	0.021766168	0.023583225	0.009165663	0.01133356	0.011797533	0.037276765	0.022461724	0.025584554	0.009956536	0.004566827	0.006079341	0.005236028	0.010510226	0.011798151	0.055409757	0.004782524	0.00500426	0.00267927	0.000114705	0.002594134	0.005271709	0.01492472	0.004896705	0.01586247	0.012660118	0.006529029	0.004511869	0.006975324	0.003779223	0.002564752	0.000689249	0.001285256	0.004816376	0.01292437	0.004770802	0.012561168
0.001641963	0.351197868	0.157358866	0.117702103	0.10429876	0.065439568	0.030356347	0.045661071	0.05160084	0.02623062	0.029226972	0.016067547	0.019870255	0.023489534	0.02188631	0.02372757	0.009235944	0.011400347	0.011875346	0.03749364	0.022587285	0.025721771	0.01000749	0.004611895	0.006096514	0.005272201	0.010546153	0.011852571	0.055719417	0.004802633	0.005022132	0.002689305	0.000114705	0.002594134	0.005307329	0.014998178	0.004923801	0.015949941	0.012730625	0.006546757	0.004511869	0.007013302	0.003823168	0.002586977	0.000689249	0.001289964	0.004838402	0.012992263	0.004793776	0.012623419
0.001654591	0.352218096	0.158047457	0.118309186	0.104845547	0.065821885	0.030551625	0.045952687	0.051923828	0.026407621	0.029421155	0.016187223	0.020005507	0.023648924	0.022056224	0.023885542	0.009294108	0.011481731	0.011950429	0.037733538	0.02274477	0.025891274	0.010068636	0.004687007	0.006113687	0.005299331	0.010604942	0.011917874	0.056137458	0.004832796	0.005081706	0.00269934	0.000114705	0.002619818	0.005351169	0.015088588	0.004974123	0.016057833	0.01279491	0.006587278	0.004527897	0.007067104	0.003867112	0.002609202	0.000689249	0.00129938	0.004845744	0.013072501	0.004809091	0.012699203
0.001665897	0.353172419	0.158656453	0.118830205	0.105330588	0.0661636	0.030728456	0.046232638	0.052214669	0.026556108	0.029571928	0.016279043	0.020120057	0.023771619	0.022210691	0.024032915	0.009342578	0.011554711	0.012033703	0.037951565	0.022887357	0.026023878	0.010124686	0.004717052	0.006199553	0.005308374	0.010653933	0.011998415	0.05650905	0.004856256	0.005099579	0.00269934	0.000114705	0.002619818	0.005375828	0.015211489	0.00500509	0.016149047	0.01284468	0.006625267	0.004559953	0.007108247	0.00390007	0.002635872	0.000701781	0.001308796	0.004853086	0.013165082	0.00484738	0.012766867
0.001678834	0.354212332	0.159365023	0.119423081	0.105882703	0.066546858	0.030926725	0.046543342	0.052544129	0.026741802	0.029774514	0.01642348	0.020267039	0.023925276	0.022358865	0.024197952	0.00942013	0.011643172	0.012116976	0.038187319	0.023035264	0.026158788	0.010180736	0.004732074	0.00628542	0.005317417	0.010693126	0.012074603	0.056930961	0.004893122	0.005141281	0.002719409	0.000114705	0.002645503	0.005416928	0.015320263	0.00504767	0.016252855	0.012935924	0.006658191	0.004583994	0.007133566	0.003929367	0.002649207	0.000701781	0.001318212	0.004875112	0.013279266	0.004862696	0.012872423
0.001690017	0.355140123	0.159974902	0.1199594	0.106363199	0.066885406	0.031104305	0.04680562	0.05282936	0.026903155	0.029943957	0.016542124	0.02039056	0.024068994	0.022502463	0.024344821	0.009485564	0.011722786	0.012186598	0.038397057	0.023176787	0.026310995	0.010236786	0.004762119	0.006302593	0.00532646	0.010738851	0.01215732	0.057318036	0.004913231	0.005153196	0.002749513	0.000114705	0.002645503	0.005460768	0.015420562	0.00509025	0.016342367	0.013000209	0.006713908	0.004608036	0.00715572	0.003962325	0.002689212	0.000701781	0.001318212	0.004889796	0.013347159	0.004878011	0.012964447
0.001702861	0.356209992	0.1606793	0.120562931	0.106915471	0.067271873	0.031305515	0.047099003	0.053154937	0.027087111	0.03014701	0.016648389	0.020521671	0.024227619	0.022659791	0.02449926	0.009538881	0.011800631	0.012284888	0.038640639	0.023311926	0.026463202	0.010303027	0.004822209	0.00638846	0.005389763	0.010784576	0.012244392	0.05775156	0.004953448	0.005200855	0.002759548	0.000114705	0.002671187	0.005493647	0.015533575	0.005113476	0.016472722	0.013062421	0.006741767	0.004624064	0.007187368	0.00402458	0.002733661	0.000701781	0.001327627	0.004911822	0.013455171	0.004900985	0.013051057
0.001714231	0.357136071	0.161293351	0.121084224	0.107400198	0.067612091	0.031477262	0.047374006	0.053447935	0.027233859	0.030331391	0.016751558	0.020641741	0.024356813	0.022795379	0.024648147	0.009584928	0.011870073	0.012344954	0.03885383	0.023447064	0.026602724	0.010353982	0.004852254	0.006474326	0.005416893	0.010820503	0.012300988	0.058092186	0.004986963	0.005230643	0.002779617	0.000114705	0.002696872	0.005532007	0.015631048	0.005159927	0.016569383	0.013130854	0.006779755	0.004624064	0.007219017	0.004046552	0.002778111	0.000714313	0.001341751	0.004919164	0.013532322	0.0049163	0.013121427
0.001727377	0.358178552	0.161995422	0.121684202	0.107962501	0.068001253	0.031678024	0.047679761	0.053783652	0.027420249	0.030528376	0.016871234	0.020785964	0.024505118	0.022962432	0.02479552	0.009655209	0.01195411	0.012429593	0.039100635	0.0235971	0.02677684	0.010394746	0.004897321	0.006577366	0.005453066	0.010862962	0.012370645	0.058506356	0.005013774	0.005272345	0.002779617	0.000114705	0.002722556	0.005595026	0.015755362	0.005210249	0.016687825	0.013199287	0.006825342	0.004640092	0.007298138	0.004075848	0.002813671	0.000714313	0.001341751	0.004933848	0.013609473	0.004954589	0.013199918
0.001738979	0.359151705	0.162613244	0.122205769	0.108435787	0.068345706	0.031858545	0.047962187	0.054080534	0.02758195	0.030695952	0.016959959	0.020906034	0.024641574	0.023097448	0.024924219	0.009715797	0.012016033	0.012508771	0.039310604	0.023727982	0.026931352	0.010450796	0.004897321	0.006594539	0.005480195	0.010905421	0.012442479	0.058885689	0.005057343	0.005314047	0.002819756	0.000114705	0.002773925	0.005627906	0.01585001	0.005241216	0.016791633	0.013273942	0.006855733	0.00465612	0.007339281	0.004108806	0.002827006	0.000714313	0.001355875	0.00494119	0.013711313	0.004969905	0.013283821
0.001752322	0.360228421	0.16333056	0.122796731	0.10898853	0.068728707	0.032057163	0.048274658	0.054422724	0.027763472	0.030913009	0.017097174	0.021061297	0.02479867	0.023250771	0.025089761	0.009793348	0.012092551	0.012583854	0.03956846	0.023892915	0.027089325	0.010552705	0.004972434	0.006646059	0.005516368	0.010938082	0.012514312	0.059311471	0.005110967	0.005385536	0.002849861	0.000114705	0.002773925	0.005666266	0.015968673	0.005272183	0.016905311	0.013379702	0.006916516	0.004664134	0.007383589	0.004130779	0.002889236	0.000726844	0.001374706	0.004948532	0.013825496	0.005000536	0.013392084
0.001763985	0.361164771	0.163937711	0.123341521	0.109465421	0.069071406	0.032237684	0.048535875	0.054711191	0.027920652	0.031109526	0.01721066	0.021182058	0.024926335	0.023384643	0.025233097	0.009851512	0.012165531	0.012664397	0.039787407	0.024042419	0.027234613	0.010598564	0.005017501	0.006680405	0.005543498	0.010990339	0.01259703	0.059671451	0.00516459	0.005415324	0.002889999	0.000114705	0.00279961	0.005699145	0.016066146	0.005365085	0.017008778	0.013460577	0.006949439	0.004672148	0.007440556	0.004152751	0.002902571	0.000739376	0.001384122	0.004948532	0.013918078	0.005046483	0.013459748
0.001777305	0.362229505	0.164652379	0.123945871	0.110040417	0.069469852	0.032446971	0.048830319	0.055035042	0.02810739	0.031314446	0.017315892	0.021338701	0.025090694	0.023546548	0.025384003	0.009904829	0.012241607	0.012751766	0.040030068	0.024212672	0.027401809	0.010639328	0.005017501	0.006749098	0.005606801	0.011042596	0.012684101	0.060159165	0.005191402	0.005445111	0.002920104	0.000114705	0.00279961	0.005753945	0.016172096	0.005399923	0.01712688	0.013543527	0.007002624	0.004680162	0.007491194	0.004182047	0.00292035	0.000739376	0.001398246	0.004970558	0.014001401	0.005061798	0.013532825
0.001789082	0.363124772	0.165272849	0.124473448	0.110526868	0.069826327	0.032627492	0.049116986	0.055312721	0.028262831	0.03149836	0.017427315	0.021458771	0.025224856	0.02369415	0.025528348	0.009948452	0.012304856	0.012807737	0.040252929	0.024352067	0.027555169	0.01077181	0.005017501	0.006852138	0.00563393	0.011078523	0.012747228	0.06049592	0.00523497	0.005474898	0.002960242	0.000114705	0.00279961	0.005795044	0.016266744	0.005446374	0.017232049	0.013626476	0.007035547	0.004688176	0.007529172	0.004218668	0.00292924	0.000739376	0.001398246	0.0049779	0.014097069	0.005100087	0.013624848
0.001802723	0.364168108	0.165973636	0.125064957	0.111096223	0.07022456	0.032829998	0.049429811	0.055669152	0.028442267	0.031711682	0.017559371	0.021598163	0.025385775	0.023865208	0.025695909	0.010013887	0.012379605	0.012882819	0.04050572	0.024513807	0.027724672	0.010858433	0.005047546	0.006920831	0.005679146	0.011111184	0.012834299	0.060952668	0.005281891	0.005510643	0.002970277	0.000114705	0.00279961	0.005863544	0.01635009	0.005477342	0.017353214	0.013730162	0.007078602	0.00469619	0.007570315	0.004251626	0.00298258	0.000751908	0.001417077	0.004992585	0.014180392	0.005130718	0.013730404
0.001814597	0.365089052	0.16659531	0.125605101	0.111604144	0.070573548	0.033011068	0.049689968	0.055965817	0.028605706	0.031900264	0.017678016	0.021732035	0.025525288	0.023996792	0.025844796	0.010069627	0.01245922	0.012966093	0.040734337	0.024653734	0.027859582	0.010945056	0.005137681	0.006972351	0.005679146	0.011143844	0.01291484	0.061366839	0.005308702	0.00556426	0.002970277	0.000114705	0.002876663	0.005896424	0.016430612	0.005508309	0.017468254	0.013817259	0.007121656	0.004712218	0.007636777	0.004299232	0.00301814	0.000751908	0.001440617	0.005007269	0.014266801	0.005146034	0.013841374
0.001828265	0.366180318	0.167327309	0.126238959	0.112181491	0.070975374	0.033221302	0.050017992	0.056295494	0.028788271	0.032130857	0.01780904	0.021872807	0.025673594	0.024155264	0.026016899	0.010137485	0.012541488	0.013028889	0.040985056	0.024810154	0.028042922	0.010990915	0.005152703	0.007023871	0.005706276	0.011196102	0.013012795	0.061730689	0.005352271	0.005594047	0.00304052	0.000114705	0.002876663	0.005964923	0.016571877	0.005539276	0.017591802	0.013914724	0.007187503	0.004728246	0.007696909	0.004343177	0.003040365	0.00076444	0.001450033	0.005021953	0.014380985	0.005176665	0.013941517
0.001840498	0.367156039	0.16796166	0.126795496	0.112683614	0.071333903	0.033397286	0.050309608	0.056601221	0.028962838	0.032315238	0.017922526	0.021984596	0.025815783	0.02429028	0.026149636	0.010183531	0.012607833	0.013110797	0.04121091	0.024971895	0.028184751	0.011026583	0.005182748	0.007075391	0.005715319	0.011248359	0.013093336	0.062137117	0.005399192	0.005647664	0.003050555	0.000114705	0.002876663	0.006022462	0.016652399	0.005574114	0.017697651	0.013989378	0.007255883	0.004728246	0.007725393	0.004361487	0.00307148	0.00076444	0.001450033	0.005036637	0.014433448	0.005222612	0.014036246
0.001854384	0.368258432	0.168682747	0.12742225	0.113241842	0.071735344	0.033606523	0.050627735	0.05694449	0.029145751	0.032512223	0.018063868	0.022127439	0.025982817	0.024441314	0.026324263	0.010241695	0.012679044	0.013224104	0.041470378	0.025135232	0.02832658	0.011082633	0.005227816	0.007144084	0.005742449	0.011294084	0.013186938	0.062539675	0.005426003	0.005719154	0.003070624	0.00012745	0.002876663	0.006080002	0.016758348	0.005612824	0.017820178	0.01410136	0.007293872	0.00473626	0.007753876	0.004383459	0.003102595	0.00076444	0.001482988	0.005073347	0.014566148	0.005237927	0.01412827
0.001866604	0.36917852	0.169310599	0.127967586	0.113751644	0.072095199	0.033791082	0.050921825	0.057253238	0.029308843	0.032696604	0.018184576	0.022252339	0.02612386	0.024583768	0.026466589	0.010311977	0.012742736	0.013292361	0.041687253	0.025275691	0.02847994	0.011169256	0.005242838	0.00722995	0.005787665	0.011320212	0.013256595	0.062942233	0.005466221	0.005760856	0.003080659	0.00012745	0.002876663	0.006112881	0.016855821	0.00563992	0.017927049	0.014161498	0.007334394	0.004752288	0.007791854	0.004409094	0.003138154	0.00076444	0.00150182	0.005102715	0.014652557	0.005268559	0.014212173
0.00188065	0.370254381	0.170039468	0.128587236	0.11432664	0.072496127	0.034002512	0.051242779	0.057604491	0.029500449	0.032893588	0.018319727	0.022404843	0.026268343	0.024739379	0.026633646	0.010372564	0.012825888	0.013381095	0.041949023	0.025438495	0.028673657	0.011250783	0.005287905	0.007264297	0.005832881	0.011369204	0.013341489	0.063414464	0.005486329	0.005796601	0.003130833	0.00012745	0.002902348	0.006164941	0.016960358	0.005686371	0.018059446	0.014273479	0.007392643	0.004768316	0.007839327	0.0044567	0.003173714	0.00076444	0.001530067	0.005117399	0.014779085	0.005329821	0.014336675
0.001893174	0.371155639	0.170673499	0.12913585	0.114838322	0.072854228	0.034192157	0.05152167	0.057911513	0.0296698	0.033064433	0.018420833	0.022544235	0.02639983	0.024877256	0.026796665	0.010416187	0.012892676	0.013438431	0.042168431	0.025582146	0.028814333	0.011332311	0.005347995	0.00728147	0.005860011	0.011414929	0.013432914	0.063789927	0.005516493	0.005850218	0.003160937	0.00012745	0.002928032	0.006195081	0.01704653	0.005721209	0.01817925	0.01434606	0.007440763	0.00477633	0.007870976	0.004489658	0.003204829	0.000776972	0.001544191	0.005154109	0.014877839	0.005329821	0.014417872
0.001907484	0.372186137	0.171401085	0.129735829	0.115410968	0.073258365	0.034408722	0.051844746	0.05825586	0.029866623	0.033277754	0.018538445	0.022679486	0.02655081	0.025031151	0.026971292	0.010474351	0.012972733	0.013536721	0.042423754	0.025743887	0.029010357	0.011408743	0.005363018	0.007401683	0.005905227	0.011473718	0.013541753	0.064200226	0.005550007	0.005933622	0.003181006	0.00012745	0.002979401	0.0062307	0.017159543	0.00576766	0.018290545	0.014426935	0.007486349	0.004792358	0.007902624	0.004548251	0.003249279	0.000789503	0.001563022	0.005168793	0.015004367	0.005375768	0.014534254
0.001919909	0.373087395	0.172032627	0.13028499	0.115902747	0.073618263	0.034600012	0.05214025	0.058575612	0.030025542	0.033454667	0.018658122	0.022803697	0.026699115	0.025174748	0.027130273	0.010534938	0.013050578	0.013643202	0.042654213	0.025874769	0.029162564	0.011469888	0.00537804	0.007539069	0.005950443	0.011565168	0.013628824	0.064560206	0.005563413	0.005969367	0.003201076	0.00012745	0.002979401	0.00625262	0.017255603	0.005837337	0.018392991	0.014495368	0.007524338	0.004808386	0.007931108	0.004570223	0.003271504	0.000789503	0.001586562	0.005205504	0.015093862	0.005414057	0.014623571
0.001934154	0.374154696	0.172757405	0.13090382	0.116479311	0.074029116	0.03481214	0.052467567	0.058933768	0.030210889	0.033667522	0.018785019	0.022967241	0.026853154	0.02533322	0.02729632	0.010597949	0.013130635	0.013729206	0.042898485	0.026056727	0.029309005	0.011531034	0.005393063	0.007607762	0.005959486	0.011601095	0.013715895	0.064989859	0.005630442	0.005993197	0.003251249	0.00012745	0.003005086	0.00629646	0.017378504	0.005864433	0.018510413	0.014567949	0.007592718	0.0048164	0.00799124	0.004639802	0.003298174	0.000789503	0.001595978	0.005249556	0.015223476	0.005460003	0.014737247
0.001946872	0.375106452	0.173400663	0.131458992	0.116971404	0.074393164	0.034998494	0.052756709	0.059235612	0.030380935	0.033848636	0.01888303	0.023098352	0.026988845	0.025472241	0.027465395	0.010641572	0.013200076	0.013792002	0.043119735	0.026195058	0.029480814	0.011643134	0.005423108	0.007624936	0.006013746	0.011643554	0.013789906	0.065338226	0.005660605	0.006017026	0.003271319	0.00012745	0.00303077	0.006337559	0.017502818	0.005918626	0.018605031	0.014657119	0.007630707	0.004832428	0.008013394	0.00469107	0.003320398	0.000789503	0.001619517	0.005286266	0.015297541	0.00550595	0.014842803
0.001961364	0.376249072	0.174134748	0.132099133	0.117545617	0.07480881	0.035216256	0.053074128	0.059595279	0.03057741	0.034059157	0.019011991	0.023237054	0.027163524	0.025628425	0.027654658	0.010714277	0.013291633	0.013884831	0.043379893	0.026378612	0.029682603	0.011745043	0.005468175	0.007693629	0.006049919	0.011699077	0.01386174	0.065736913	0.005704174	0.006142133	0.003291388	0.00012745	0.003056455	0.006403319	0.017622894	0.005957335	0.01872007	0.014760806	0.007688957	0.004848456	0.008073526	0.004727691	0.003360403	0.000789503	0.001643057	0.005315634	0.015420983	0.005528923	0.014924
0.001974337	0.37715461	0.174779048	0.132655671	0.118052754	0.075179318	0.035406249	0.053352666	0.059894534	0.030749543	0.034246339	0.019131667	0.023356434	0.027327501	0.025778887	0.027812126	0.010784558	0.013372574	0.013964009	0.04360851	0.026517475	0.02986479	0.011836762	0.005468175	0.007762322	0.006058962	0.0117546	0.013948811	0.066058185	0.005734337	0.00619575	0.003321492	0.00012745	0.003056455	0.006427978	0.017741557	0.005996044	0.018822516	0.014841681	0.007762402	0.00485647	0.00809568	0.004771635	0.003387073	0.000789503	0.001647764	0.00533766	0.015516651	0.005567212	0.014991664
0.001988956	0.378225335	0.175487458	0.133260021	0.118634333	0.075592439	0.035624559	0.053672913	0.060238019	0.030950539	0.034461528	0.019250312	0.023497206	0.027494153	0.025948229	0.028006436	0.010871804	0.0134544	0.014055474	0.043883633	0.026671767	0.030071191	0.011903003	0.005513242	0.007882535	0.006077048	0.011826454	0.014033705	0.066530416	0.0057645	0.006255324	0.003331527	0.00012745	0.003082139	0.006488258	0.017836205	0.00602314	0.018940959	0.014934999	0.007843445	0.004872498	0.008136823	0.004789946	0.003413743	0.000789503	0.001685428	0.005359686	0.015630835	0.005597844	0.015091807
0.002001986	0.379135152	0.176146442	0.133808089	0.119145075	0.075954776	0.035819787	0.053977255	0.060558202	0.031108762	0.034646843	0.019361734	0.023629008	0.027632138	0.026094687	0.028184596	0.010922698	0.013534457	0.014137382	0.044123762	0.026828187	0.030241847	0.012010007	0.00555831	0.007951228	0.006086092	0.011885243	0.014094655	0.066890396	0.005821475	0.006297027	0.00340177	0.00012745	0.003082139	0.006543057	0.017932266	0.006061849	0.019048851	0.015017948	0.007883967	0.004872498	0.008177966	0.004822904	0.003458193	0.000789503	0.001694843	0.00537437	0.015707986	0.005636133	0.01518383
0.002016634	0.380188759	0.176879323	0.134455334	0.119721168	0.076363148	0.036033611	0.054287251	0.060915279	0.031280895	0.034850829	0.019490696	0.02377116	0.027804523	0.026249155	0.028354681	0.010990556	0.013619379	0.014205639	0.044399345	0.026991524	0.030400972	0.01209663	0.005588355	0.008054268	0.006122264	0.011911372	0.014201317	0.067254246	0.005875098	0.006320856	0.00342184	0.00012745	0.003082139	0.006597857	0.018069294	0.006092817	0.019176823	0.015098824	0.007944749	0.004880512	0.008234933	0.004848538	0.003498198	0.000789503	0.001723091	0.005389054	0.015812911	0.005682079	0.015275853
0.002029917	0.381137947	0.177533573	0.135012964	0.120248366	0.076733485	0.036230484	0.054572858	0.061248624	0.031448855	0.035057149	0.019644418	0.023929873	0.027961237	0.026376733	0.028514166	0.011070531	0.013705186	0.014290278	0.044624509	0.027165502	0.030568169	0.012188349	0.0056184	0.008105787	0.006149394	0.011979959	0.014270974	0.067575518	0.005905261	0.006368516	0.003451944	0.00012745	0.003107823	0.006638956	0.018165354	0.006139268	0.019281992	0.015187994	0.007982738	0.004888526	0.008260252	0.004885158	0.003529312	0.000789503	0.001741922	0.005433107	0.015908579	0.005728026	0.015389529
0.002044685	0.382204393	0.178278169	0.135646821	0.120830885	0.077152083	0.036451536	0.054905831	0.061609585	0.031654719	0.035268137	0.019782664	0.024058224	0.028130565	0.026550652	0.028708477	0.011150506	0.013794089	0.014379012	0.044884437	0.027336287	0.030745743	0.012259685	0.005633422	0.008157307	0.006185567	0.012045281	0.014366753	0.068109682	0.005942127	0.006398303	0.003482048	0.000140195	0.003107823	0.006682796	0.018305207	0.006166364	0.019403498	0.015258501	0.008056183	0.004912568	0.008282406	0.004896145	0.003591542	0.000802035	0.001756046	0.005455133	0.016019677	0.005766315	0.015497791
0.002058003	0.38314331	0.178930734	0.136214014	0.121344604	0.077524901	0.036645069	0.055212293	0.061920059	0.031838675	0.035470723	0.019912657	0.024196236	0.028281928	0.026696538	0.028886132	0.011213517	0.013876357	0.01445546	0.045125026	0.027495367	0.030894491	0.012341213	0.005663467	0.008260347	0.00619461	0.012136731	0.014447294	0.06851611	0.005968939	0.00645192	0.003502117	0.000140195	0.003107823	0.006718416	0.018415395	0.006208944	0.019502881	0.015355966	0.008109368	0.004920581	0.008320384	0.004921779	0.003600432	0.000802035	0.001779586	0.005462475	0.016127688	0.005812262	0.015608761
0.002072854	0.384252551	0.179649815	0.1368435	0.121910511	0.077936054	0.036863329	0.055542438	0.062269154	0.032039323	0.035682177	0.020046777	0.024348739	0.028446287	0.026875606	0.029070348	0.011286222	0.013964375	0.014545559	0.045396235	0.027660832	0.031072065	0.012432931	0.005708534	0.008363387	0.006239826	0.012205318	0.014536542	0.068945763	0.006015859	0.006535325	0.003512152	0.000140195	0.003107823	0.006775955	0.018555248	0.006243782	0.019631534	0.015432694	0.008152422	0.004928595	0.008380516	0.004947413	0.003644882	0.000814567	0.001812541	0.005484501	0.016226442	0.005865866	0.015727849
0.002086528	0.385176062	0.180309681	0.137447304	0.122425641	0.078323505	0.03706778	0.055825217	0.06258308	0.032214585	0.035872627	0.020152009	0.024479851	0.028601472	0.027048952	0.029241947	0.011356504	0.014054163	0.014634293	0.045638666	0.027827893	0.031225425	0.012488981	0.005753602	0.008414906	0.006275999	0.01225431	0.014604022	0.069340579	0.006049374	0.006571069	0.003532221	0.000140195	0.003107823	0.006822535	0.018649896	0.006278621	0.019729896	0.015513569	0.008182813	0.004936609	0.008437483	0.005002344	0.003684887	0.000814567	0.001831372	0.005506527	0.016300507	0.005896497	0.015819873
0.002101599	0.386271608	0.181035583	0.138103291	0.123002518	0.078743643	0.037287287	0.056147585	0.062953319	0.032405496	0.036092484	0.020295414	0.024639944	0.028787618	0.027220583	0.029417079	0.011438902	0.014156334	0.014729853	0.045907572	0.028016768	0.031401846	0.012641845	0.005798669	0.008449253	0.006294086	0.012322897	0.014710684	0.069774103	0.006066131	0.006624686	0.003542256	0.00015294	0.003133508	0.006891034	0.018802463	0.006321201	0.019848679	0.015600666	0.00824866	0.004952637	0.00849445	0.005024316	0.003742671	0.000814567	0.001850204	0.005550579	0.016411605	0.005965417	0.015928135
0.002115287	0.387173722	0.181694647	0.13868797	0.123517022	0.079123649	0.037493882	0.056443443	0.063278248	0.032585627	0.036285267	0.020413027	0.024771056	0.028938598	0.027365897	0.029583126	0.011497066	0.014237718	0.014814491	0.046154608	0.028158823	0.031533298	0.012728468	0.005798669	0.008517946	0.006321215	0.012384953	0.014778164	0.070176661	0.006119754	0.006672346	0.003542256	0.00015294	0.003133508	0.006937614	0.018931014	0.006336684	0.01995589	0.015671173	0.008299312	0.004976679	0.00850711	0.005057274	0.003769341	0.000839631	0.00185962	0.005601974	0.016507272	0.005965417	0.016017452
0.002130453	0.388282107	0.18242817	0.139309806	0.124103459	0.079547039	0.037716729	0.056779597	0.063621518	0.032781407	0.036492054	0.020535798	0.024920798	0.029094548	0.027534094	0.029777436	0.011572195	0.014333255	0.01490186	0.046427659	0.028326948	0.03171779	0.012845664	0.005813691	0.008603812	0.006339302	0.012424145	0.014893534	0.070648892	0.00615662	0.006714048	0.003542256	0.00015294	0.003133508	0.006986933	0.019059566	0.006348297	0.020079438	0.015808039	0.008334768	0.004984693	0.008557747	0.005079246	0.003813791	0.000839631	0.001873744	0.005638684	0.016596768	0.005996049	0.016128421
0.002144219	0.389273233	0.183095097	0.139922899	0.124651813	0.079935773	0.037923323	0.057095603	0.063957667	0.032954235	0.036685771	0.020654443	0.025067091	0.029239031	0.027682269	0.029944493	0.011637629	0.01442437	0.014986499	0.046682752	0.028499861	0.031867691	0.012886427	0.005828714	0.008638159	0.006366432	0.01246987	0.014982782	0.071043708	0.006216946	0.006737878	0.00357236	0.00015294	0.003184877	0.007044473	0.019176817	0.006383135	0.020191755	0.015905504	0.008377823	0.004984693	0.008583066	0.005112205	0.003827126	0.000839631	0.001883159	0.005646026	0.016680091	0.006057311	0.016228564
0.002159492	0.390331976	0.183830547	0.140556756	0.125229317	0.080351846	0.038140387	0.057439533	0.064308272	0.033148276	0.036919631	0.020785467	0.025212694	0.029406829	0.027853899	0.030117606	0.011688523	0.014511946	0.015077963	0.046950508	0.028691928	0.032040653	0.01297305	0.005843736	0.008706852	0.006411648	0.012558054	0.015061146	0.07146562	0.006240406	0.006785538	0.003602465	0.00015294	0.003210561	0.007104752	0.019308194	0.006414103	0.020314282	0.016015412	0.008441137	0.004992707	0.008636869	0.005148825	0.003858241	0.000852162	0.001916115	0.00569742	0.016812791	0.006110915	0.01633412
0.00217356	0.391259767	0.18451665	0.141157555	0.125758552	0.080737628	0.038345536	0.057743874	0.064648304	0.033332232	0.037130619	0.020910302	0.025345875	0.02956813	0.028007222	0.030301822	0.011753957	0.014594656	0.015163967	0.047206752	0.02883824	0.032209003	0.013125914	0.005858759	0.008741199	0.006420691	0.01263644	0.015159101	0.071891402	0.006267218	0.006815325	0.003612499	0.00015294	0.003210561	0.007173251	0.019436745	0.006433457	0.020435107	0.016112877	0.008491789	0.005008735	0.008671682	0.005174459	0.003907136	0.000852162	0.00192553	0.005726788	0.016886856	0.00616452	0.01643697
0.002188951	0.392363872	0.185251939	0.141797149	0.126354391	0.081161959	0.038568682	0.0580772	0.065013365	0.033534966	0.037347209	0.021035136	0.025488027	0.029727138	0.028176564	0.03050017	0.011816968	0.014691078	0.015251336	0.047475659	0.029007429	0.032400414	0.013238014	0.005888804	0.008775545	0.00647495	0.012718092	0.015257056	0.072375246	0.006300733	0.006874899	0.003642603	0.000165685	0.00326193	0.007228051	0.019586487	0.006452812	0.020555591	0.016220711	0.0085703	0.005008735	0.008706495	0.005222066	0.00394714	0.000864694	0.00194907	0.005763498	0.016979438	0.006195151	0.01652358
0.002203135	0.393276257	0.18591662	0.142382648	0.126887231	0.081553688	0.03876745	0.058382955	0.065343473	0.033712663	0.037568466	0.021154812	0.025627419	0.029894554	0.028329887	0.030662684	0.011879979	0.014779539	0.015335974	0.047715557	0.029175022	0.032559539	0.013329733	0.005918849	0.008844238	0.006483993	0.012773615	0.015326713	0.072766191	0.006327544	0.006922559	0.003672708	0.000165685	0.003287615	0.00728285	0.01970515	0.006468295	0.020677438	0.016291218	0.008641212	0.005016749	0.008725484	0.005280659	0.003996035	0.000889758	0.001967902	0.005778182	0.017078191	0.00623344	0.016604777
0.002218629	0.394322161	0.186657846	0.143023062	0.127499369	0.081986447	0.03898925	0.058729006	0.065706376	0.033923396	0.037774786	0.021272425	0.025760601	0.030053562	0.028524974	0.030868098	0.011959954	0.014881711	0.015432899	0.047990911	0.029350064	0.032734808	0.013380687	0.005948894	0.008912931	0.006493037	0.012809542	0.015418138	0.073184232	0.00636441	0.006976176	0.003702812	0.000165685	0.003313299	0.00732943	0.019842178	0.006491521	0.020804389	0.016388683	0.008701995	0.005040791	0.008769792	0.005313617	0.004040485	0.000889758	0.001991441	0.005814893	0.017198547	0.006271729	0.016691387
0.002233137	0.395297026	0.187341864	0.143628778	0.128060731	0.08238485	0.039196044	0.059037236	0.066041662	0.03410144	0.037986708	0.021381784	0.025911033	0.030213716	0.028686879	0.031038183	0.012035083	0.014968844	0.01553665	0.048234953	0.029514464	0.032876637	0.013446928	0.005993961	0.008981625	0.006520166	0.01287813	0.01551827	0.073579048	0.006391222	0.007035751	0.003732916	0.00017843	0.003313299	0.007381489	0.019972142	0.006537972	0.020915344	0.016477854	0.008767842	0.005064833	0.0088141	0.005368547	0.00406271	0.000889758	0.001996149	0.005829577	0.017309645	0.00630236	0.016794236
0.002248821	0.396333515	0.188061266	0.144283946	0.128665347	0.082809395	0.03942273	0.059385761	0.066389894	0.034302784	0.038209832	0.021531379	0.026081478	0.030378457	0.028856221	0.03121281	0.012100517	0.015057747	0.01563494	0.048513529	0.029703871	0.033062283	0.013508074	0.006024006	0.009015971	0.006574426	0.01298591	0.015614048	0.074020314	0.006418034	0.007053623	0.003752985	0.00017843	0.003313299	0.007433549	0.020120471	0.006580552	0.02103719	0.016575319	0.008838755	0.005064833	0.008880562	0.005416154	0.00409827	0.00090229	0.002029104	0.005844261	0.017436173	0.006386596	0.016918738
0.002263438	0.39730838	0.188753788	0.14488693	0.129234545	0.083210622	0.039632864	0.059712018	0.066716981	0.034494042	0.038418486	0.021664467	0.026231221	0.030548167	0.029032428	0.031405606	0.012161104	0.015151073	0.015745516	0.048770464	0.029890618	0.033228326	0.013574315	0.006054051	0.009119011	0.006601555	0.013070828	0.015703296	0.074388035	0.006441494	0.007089368	0.003793124	0.00017843	0.003313299	0.007493828	0.020244785	0.006623132	0.021157675	0.016666563	0.008881809	0.005064833	0.008940694	0.005478409	0.004120494	0.00090229	0.00203852	0.005866287	0.017544184	0.006424885	0.016983696
0.002279182	0.398412485	0.189472869	0.145530623	0.129816123	0.083636322	0.039867227	0.060043223	0.067085494	0.034691213	0.03863881	0.021828506	0.026380964	0.030721317	0.029193188	0.031602945	0.012224115	0.015251476	0.015835615	0.049047199	0.03007364	0.033403594	0.013660938	0.006054051	0.009153357	0.006637728	0.013162278	0.015796898	0.074895103	0.00647836	0.00713107	0.003833263	0.00017843	0.003313299	0.007567808	0.020371924	0.006669583	0.021284967	0.016759881	0.008924863	0.005088875	0.008972342	0.005504043	0.004151609	0.00090229	0.002057352	0.005917681	0.017667626	0.006516778	0.017100078
0.002294065	0.399436136	0.190148061	0.14614235	0.130383911	0.084030233	0.040078658	0.060374428	0.067402225	0.03488421	0.038862401	0.021978101	0.026534847	0.030879178	0.029383698	0.031773029	0.012291973	0.015339936	0.015917524	0.049306667	0.030230592	0.033565026	0.013711892	0.006099118	0.009187704	0.006691988	0.0132276	0.015881792	0.075305402	0.006521929	0.007196602	0.003863367	0.00017843	0.003313299	0.007633567	0.020501889	0.006712163	0.021402048	0.016880157	0.008978047	0.005096889	0.00902298	0.005555311	0.004173834	0.00090229	0.002076183	0.005947049	0.017775638	0.006562725	0.017213754
0.002310039	0.400477761	0.190874443	0.146797791	0.130990564	0.084458243	0.040307936	0.060725428	0.067774621	0.035100854	0.03909066	0.022143172	0.026708742	0.031060354	0.029550752	0.031989042	0.012359831	0.0154368	0.016024005	0.049594452	0.030415742	0.033771427	0.013813802	0.006129163	0.009187704	0.006728161	0.013309251	0.015984101	0.075746667	0.006555443	0.007268091	0.003923576	0.000191175	0.003313299	0.007682886	0.020619139	0.00674313	0.021533765	0.017002507	0.009013504	0.005120931	0.009086277	0.005584608	0.004200504	0.000914821	0.00212797	0.005961733	0.017865134	0.006608672	0.017308483
0.002325118	0.401467176	0.191559825	0.147400229	0.13155553	0.08486546	0.040522507	0.061060168	0.068138819	0.035288983	0.039293246	0.022285545	0.026864695	0.031228918	0.029714373	0.032184362	0.012430112	0.015523492	0.016103183	0.049855992	0.030593976	0.033944389	0.013915711	0.006144186	0.00922205	0.00678242	0.013397435	0.016053758	0.076087293	0.006625824	0.007339581	0.003973749	0.000216665	0.003338984	0.007751386	0.020761818	0.006777968	0.021646081	0.017102046	0.009069221	0.005120931	0.009114761	0.005632214	0.004227174	0.000927353	0.00212797	0.005998443	0.017973145	0.006631645	0.017430279
0.002341122	0.402501954	0.192306026	0.148055397	0.132170803	0.085292015	0.0407638	0.061414349	0.068507763	0.035494152	0.039531775	0.022423792	0.027021339	0.031399774	0.029895729	0.032380691	0.012493123	0.015609741	0.016178265	0.050131115	0.030769018	0.034115045	0.013997238	0.006204275	0.009256397	0.006836679	0.013498684	0.016145183	0.076555654	0.006655987	0.007440857	0.004013888	0.000216665	0.003338984	0.007814405	0.020888957	0.006816677	0.021778819	0.017205733	0.009145199	0.005136959	0.009152739	0.005690807	0.004271624	0.000952417	0.002142094	0.006027812	0.018065727	0.006662276	0.017516889
0.002356433	0.403469971	0.192995981	0.148659474	0.132720882	0.085704409	0.040976826	0.061767823	0.068846933	0.035694104	0.039749298	0.022565133	0.027173842	0.031559546	0.030059922	0.032551785	0.012573099	0.015699086	0.016251983	0.05039818	0.030952572	0.034329518	0.01407367	0.006219298	0.009290744	0.006881895	0.013567271	0.016230077	0.076993048	0.006682798	0.007494474	0.004033957	0.000216665	0.003364668	0.007871945	0.021025984	0.006851516	0.021895559	0.017296977	0.009221177	0.005152987	0.009184387	0.005731089	0.004289404	0.000952417	0.002146802	0.006035154	0.018192255	0.006669934	0.017611619
0.002372646	0.404533849	0.19372469	0.14930344	0.133326438	0.086139564	0.041206353	0.062114934	0.069215877	0.035888493	0.039986426	0.022681714	0.027332555	0.031740341	0.030221254	0.032759218	0.01264338	0.015793296	0.016348908	0.050688268	0.031145703	0.034529001	0.014150102	0.006309433	0.009307917	0.006890939	0.013665254	0.016341093	0.077445926	0.006729719	0.007530219	0.004054027	0.000216665	0.003390353	0.007926744	0.021172901	0.006897967	0.022026255	0.017400663	0.009276894	0.005152987	0.009254014	0.005793344	0.004307184	0.000964949	0.002179757	0.006071864	0.01829718	0.006708223	0.017706349
0.002388244	0.405551509	0.194413121	0.149908883	0.133905665	0.086548577	0.04142935	0.062470176	0.069567776	0.036084968	0.040219353	0.022811707	0.027488509	0.031895908	0.030399178	0.032936873	0.012703968	0.015894583	0.016433546	0.050947506	0.031312232	0.034712341	0.014236725	0.006339478	0.009307917	0.006909025	0.013769768	0.016425987	0.077844613	0.006759882	0.007583836	0.004104201	0.000216665	0.003416037	0.008000723	0.021312754	0.006940547	0.022139933	0.017464949	0.00931235	0.005161001	0.009291992	0.00582264	0.004347188	0.00097748	0.002189173	0.006086548	0.018405192	0.006769485	0.017801078
0.002404705	0.406558898	0.19514841	0.150550117	0.134498841	0.086984331	0.041657282	0.06281552	0.069929169	0.036305785	0.040458348	0.02294789	0.027658263	0.032087023	0.030572525	0.03313623	0.012774249	0.015993217	0.016529106	0.051223319	0.031508023	0.034862241	0.014338634	0.006399567	0.009359437	0.006927112	0.01386775	0.01653265	0.078328456	0.006773288	0.00769107	0.004174444	0.000216665	0.003441722	0.008063743	0.021476622	0.006971514	0.022269947	0.017572783	0.009368067	0.005161001	0.0093363	0.005851936	0.004369413	0.00097748	0.002212712	0.006108574	0.01851629	0.006815432	0.017958059
0.00242042	0.407519213	0.195867411	0.151173592	0.135081046	0.087395484	0.041884765	0.063172529	0.070300918	0.036522429	0.040672604	0.023086137	0.027804556	0.032252528	0.030759602	0.033324989	0.012859071	0.016090523	0.016613745	0.051495219	0.031683065	0.035032897	0.014430353	0.006429612	0.00937661	0.006945198	0.013965732	0.016619721	0.078688436	0.006820208	0.0077149	0.004184478	0.000216665	0.003441722	0.008115802	0.021641903	0.007010223	0.022399622	0.017657806	0.009421252	0.005177029	0.009399597	0.005888557	0.004391638	0.000990012	0.002236252	0.006145284	0.018627387	0.006853721	0.018058202
0.002437061	0.408575388	0.196612568	0.151857994	0.135685976	0.087820114	0.042122668	0.06352671	0.070670941	0.036728293	0.040886392	0.023226447	0.02796534	0.032426443	0.0309278	0.033521318	0.012936623	0.016186503	0.016717495	0.051775177	0.031878324	0.035256595	0.014557739	0.006444635	0.00942813	0.006981371	0.014053916	0.016708969	0.079083252	0.006853722	0.007798305	0.004184478	0.000216665	0.003441722	0.008211701	0.021784581	0.007068287	0.022532699	0.017753197	0.009487099	0.005177029	0.009437575	0.005954474	0.004409418	0.001002544	0.002259791	0.006174652	0.018753915	0.006884352	0.018161051
0.002452973	0.409563091	0.197329884	0.152509064	0.136261129	0.088242434	0.042344817	0.063873114	0.071020252	0.036917465	0.041102515	0.02336263	0.028130954	0.032590419	0.031102291	0.033735312	0.013002058	0.016279387	0.016806229	0.052046156	0.032044321	0.035426098	0.014700412	0.006489702	0.009462476	0.00703563	0.014145366	0.01678951	0.07954	0.00689394	0.007834049	0.004214582	0.000216665	0.003518775	0.008250061	0.021915958	0.007114738	0.022650802	0.017865179	0.009535218	0.005193057	0.009485048	0.005998418	0.004453868	0.001002544	0.002273915	0.006196678	0.018883529	0.006914983	0.018247662
0.002469686	0.410704856	0.198052094	0.153147293	0.136857282	0.088682851	0.042583268	0.064246383	0.071406672	0.037120199	0.041341977	0.023503971	0.028271726	0.032754014	0.031280214	0.033936688	0.01308688	0.016375366	0.016905885	0.052336014	0.032227875	0.035633652	0.014807417	0.006534769	0.009462476	0.00706276	0.014253147	0.016893995	0.080043198	0.006927454	0.007863836	0.004254721	0.000216665	0.003518775	0.00831582	0.022064287	0.007141834	0.02277435	0.017952275	0.009578272	0.005225113	0.00953252	0.006031376	0.004498318	0.001002544	0.002292747	0.006218705	0.019003885	0.00696093	0.018393816
0.002485721	0.411755895	0.198762911	0.153795903	0.137434629	0.089102133	0.042808658	0.064602331	0.07175814	0.037325368	0.041559033	0.02363706	0.028409048	0.032926781	0.031453561	0.034115857	0.013154738	0.016463827	0.016997349	0.052620346	0.032402917	0.035793931	0.014873658	0.006534769	0.009496823	0.007135106	0.01438379	0.016959299	0.080480592	0.006960969	0.007899581	0.004254721	0.000216665	0.00354446	0.00836514	0.022202728	0.00720764	0.022898578	0.018029003	0.009661848	0.005241141	0.009589488	0.006078983	0.004524987	0.001027608	0.002297454	0.006240731	0.019102639	0.007022192	0.01847772
0.002502503	0.412820629	0.199503014	0.154458721	0.138029529	0.089548284	0.043041525	0.064957219	0.07214003	0.03752532	0.041784958	0.023784591	0.028572592	0.033094962	0.031625763	0.034300074	0.013225019	0.016559364	0.017091544	0.052905599	0.032595516	0.035959974	0.014965376	0.006564814	0.009565516	0.007171279	0.01449157	0.0170529	0.080956694	0.006987781	0.007917454	0.004304895	0.000216665	0.003570144	0.008422679	0.022352469	0.007261832	0.023033018	0.018109879	0.009745424	0.005265182	0.009624301	0.006137575	0.004556102	0.001027608	0.002316286	0.006255415	0.019222995	0.007083455	0.018591395
0.002518744	0.413812612	0.200219688	0.155083563	0.138627563	0.089975737	0.043263276	0.065295494	0.072498833	0.037737443	0.042004815	0.023905299	0.028728545	0.033261614	0.031803687	0.034503974	0.013285607	0.01665269	0.017166626	0.053176348	0.03277907	0.036158304	0.015082572	0.006624904	0.009617036	0.007216495	0.01456669	0.017163916	0.081490857	0.007041404	0.007988943	0.004355069	0.000216665	0.003570144	0.008466519	0.02247537	0.007312154	0.023168818	0.018186607	0.009783413	0.005265182	0.009640125	0.006170534	0.004556102	0.001027608	0.002335118	0.006292125	0.019343351	0.007091112	0.018715897
0.002535795	0.414808874	0.200957625	0.155756763	0.139238917	0.090415256	0.043495844	0.065637657	0.072884822	0.037937396	0.042233541	0.024033229	0.028880358	0.033446613	0.031984471	0.034727052	0.013346194	0.016746458	0.017266281	0.053468278	0.032961028	0.036330113	0.015133527	0.006654949	0.009651382	0.007216495	0.014635278	0.017277109	0.082017279	0.007071567	0.008024688	0.004395207	0.000216665	0.003595829	0.008521318	0.022602509	0.007350863	0.023297131	0.018277851	0.009841662	0.005273196	0.009674939	0.006229126	0.004587217	0.001027608	0.002363365	0.006314151	0.019423588	0.007129401	0.018821453
0.002552212	0.415834237	0.201667639	0.156400456	0.139799496	0.09084502	0.043717893	0.06600527	0.07325463	0.038153692	0.042466468	0.024170444	0.029047353	0.033608679	0.032144659	0.034918839	0.013409205	0.016834034	0.017365936	0.053748236	0.033144583	0.036506535	0.01522015	0.006684994	0.009702902	0.007243625	0.01473326	0.017394655	0.082512735	0.007105081	0.008054475	0.004405242	0.000216665	0.003672882	0.008578858	0.022725411	0.007412798	0.02344076	0.018379463	0.009899912	0.005313266	0.009719246	0.006254761	0.004596107	0.001040139	0.002391612	0.006365545	0.019540858	0.007175348	0.018929716
0.002569348	0.416820229	0.20241713	0.157058083	0.140396903	0.091282742	0.043951808	0.066385961	0.073632204	0.038358165	0.042698929	0.024287025	0.029210897	0.033772655	0.032324299	0.035131823	0.013491604	0.016923379	0.017450575	0.054026582	0.03333931	0.036691027	0.015327154	0.006760106	0.009737249	0.007252668	0.014818178	0.017483903	0.083000449	0.007141947	0.008108092	0.004425312	0.000216665	0.003724251	0.008650097	0.02287374	0.007486345	0.023576901	0.018501813	0.009965759	0.005329294	0.009750895	0.006302367	0.004604997	0.001040139	0.002401028	0.006438966	0.019648869	0.007228953	0.019024446
0.002586068	0.417849015	0.203134044	0.157702868	0.140994936	0.091712977	0.0441765	0.066735194	0.074008052	0.038567854	0.042933256	0.024420113	0.029382031	0.033944276	0.03251252	0.035322601	0.013569156	0.017007859	0.017548865	0.054295719	0.033538293	0.036867449	0.015449445	0.006805174	0.009805942	0.007261711	0.014906362	0.017577504	0.083546224	0.007165408	0.008161709	0.004455416	0.000216665	0.003724251	0.008702157	0.023007942	0.007532796	0.023708277	0.018595131	0.010018944	0.005337308	0.009795203	0.006353636	0.004631667	0.001040139	0.002433983	0.006475676	0.019750709	0.007274899	0.019135415
0.002603368	0.418891496	0.203904156	0.158362681	0.141611306	0.092156988	0.044412907	0.067118713	0.074371819	0.038778239	0.043155914	0.024547011	0.029553856	0.034115897	0.032711612	0.035543156	0.013656402	0.017101185	0.01764579	0.054587879	0.033733021	0.037081922	0.015515686	0.006850241	0.009857462	0.007270754	0.015004344	0.017684167	0.083999102	0.007205625	0.008203411	0.004505589	0.000216665	0.003749936	0.008745996	0.023119542	0.007575376	0.023845779	0.018680154	0.010056933	0.005345322	0.00985217	0.006382932	0.004649447	0.001040139	0.002452815	0.006483018	0.019864893	0.007297873	0.019254504
0.002620272	0.419919426	0.204623798	0.159009379	0.142189907	0.092587009	0.044644728	0.06747254	0.074763417	0.038980973	0.043391641	0.024685257	0.029707739	0.034302043	0.032894112	0.035761692	0.013758188	0.017195395	0.01773862	0.054867377	0.033927216	0.037280252	0.015602309	0.006895308	0.009874635	0.007306927	0.015121923	0.017803889	0.084471333	0.007235788	0.008251071	0.004515624	0.000216665	0.00377562	0.008814496	0.023273521	0.007637311	0.023971029	0.018767251	0.010092389	0.005377378	0.009890148	0.006434201	0.004667227	0.001052671	0.002476355	0.006519728	0.019994507	0.007343819	0.019346527
0.002637552	0.420937086	0.205371604	0.159692142	0.142813799	0.093037266	0.044880237	0.067853585	0.075159547	0.039193792	0.043611031	0.024822472	0.029873353	0.034496216	0.033066315	0.035960544	0.013830893	0.017294913	0.017866943	0.055160918	0.034138436	0.037453214	0.015699123	0.006925353	0.009926155	0.007379273	0.015239501	0.017923612	0.084997755	0.007276006	0.008310645	0.004555763	0.000216665	0.00377562	0.008885735	0.023423263	0.007664407	0.024116019	0.018862642	0.010135443	0.005385392	0.009943951	0.006485469	0.004676117	0.001052671	0.002495186	0.006607832	0.020108691	0.007374451	0.019452083
0.00265466	0.421893977	0.206084587	0.160341026	0.143420453	0.093466773	0.045114202	0.068224026	0.075541868	0.039402786	0.043826687	0.02496794	0.030033447	0.034670895	0.033246526	0.036160407	0.013898751	0.017387354	0.017959772	0.055423609	0.034343804	0.037629635	0.015801032	0.007015488	0.009994848	0.007433532	0.015344016	0.018036805	0.085462245	0.007296114	0.008352348	0.004575832	0.000216665	0.00377562	0.008959714	0.023558878	0.007683762	0.024254883	0.01895596	0.010196225	0.005409434	0.009981929	0.006514765	0.004689452	0.001052671	0.002504602	0.006629859	0.020232133	0.007420397	0.019579292
0.002667906	0.422669418	0.206635733	0.160859314	0.143895933	0.093796594	0.045300456	0.068495494	0.07582602	0.039554054	0.044010602	0.02508349	0.030160418	0.034805822	0.033384403	0.036314341	0.013959339	0.017462988	0.018030759	0.055644859	0.034499692	0.037772617	0.015897846	0.007030511	0.010046368	0.007433532	0.015406071	0.018108639	0.085907381	0.00733298	0.00839405	0.004615971	0.000216665	0.003801305	0.009041913	0.023649288	0.007737955	0.024363115	0.019045131	0.010211421	0.005425462	0.010016742	0.006544062	0.004698342	0.001052671	0.00250931	0.006666569	0.0203278	0.007443371	0.019663195
0.002685598	0.423708475	0.207393889	0.161536339	0.144519042	0.094238894	0.045542297	0.068878307	0.076211146	0.039771741	0.044253798	0.025202134	0.030314991	0.034995025	0.033565759	0.036521773	0.014046584	0.017569583	0.018135875	0.055943005	0.034694419	0.037970947	0.016015042	0.007060556	0.010080714	0.007451619	0.015487723	0.018224008	0.086542183	0.007363143	0.008429794	0.004636041	0.000216665	0.003826989	0.009121373	0.023773602	0.007815373	0.024496534	0.019132227	0.010262073	0.005433476	0.010070544	0.00657702	0.004733901	0.001052671	0.002542265	0.006695937	0.020463586	0.007496975	0.019798523
0.002703033	0.424703882	0.208130542	0.162181944	0.145111277	0.094678242	0.045772622	0.069224004	0.07658009	0.039982126	0.044484858	0.025344507	0.030463354	0.035169704	0.033760846	0.03670498	0.014141101	0.017673082	0.018234165	0.056231481	0.03487691	0.038187726	0.016086378	0.007195758	0.010115061	0.007496835	0.015575907	0.01831761	0.087076347	0.007406712	0.008459582	0.004666145	0.000216665	0.003878358	0.009195352	0.023938883	0.007857953	0.024623825	0.019215176	0.010325388	0.005449504	0.010130677	0.006624626	0.004760571	0.001077735	0.002589344	0.006725305	0.020590114	0.007565895	0.019906786
0.002720987	0.425724965	0.208888056	0.162887111	0.145735013	0.095131366	0.04601247	0.069609291	0.076954212	0.040197031	0.044725253	0.025500292	0.030640699	0.035352028	0.033957648	0.036895758	0.014208959	0.01776685	0.01833109	0.056529397	0.035073765	0.038405658	0.016173001	0.007255847	0.010149408	0.007533008	0.015677155	0.018417742	0.087517612	0.00744693	0.008519156	0.004746423	0.000216665	0.003955412	0.009244671	0.024050483	0.007904404	0.024756222	0.019318863	0.010383637	0.005457518	0.010197138	0.006686881	0.004809466	0.001077735	0.002617592	0.006754673	0.020707384	0.007596526	0.020039408
0.002738531	0.426741769	0.209625431	0.163558398	0.146329442	0.095575334	0.046246285	0.069971955	0.077325746	0.040422021	0.044963782	0.025609652	0.030823565	0.03553588	0.034128707	0.037124388	0.014274393	0.01786858	0.018440301	0.056827312	0.035287113	0.038588998	0.016285101	0.00727087	0.010200927	0.007551094	0.015778403	0.018526581	0.087982102	0.007467038	0.008560858	0.0048267	0.000216665	0.003981096	0.009315911	0.024222827	0.0079315	0.024896448	0.019426697	0.010436822	0.005489574	0.010247776	0.006727164	0.004880586	0.001077735	0.002641131	0.006798725	0.02081231	0.007634815	0.020182856
0.002756613	0.427773979	0.210374521	0.164234057	0.146967282	0.096030726	0.046494657	0.070377037	0.07771605	0.040658487	0.045217248	0.025763374	0.030989869	0.035712852	0.034323793	0.037331821	0.014349521	0.017971636	0.018541321	0.057128221	0.035496738	0.038782716	0.016397202	0.007300915	0.01026962	0.007587267	0.015853523	0.018644127	0.088485299	0.007497202	0.008584688	0.00484677	0.000216665	0.004006781	0.00938989	0.024388108	0.007997306	0.025054031	0.019540752	0.010482409	0.005513616	0.010295249	0.006771108	0.004916145	0.001077735	0.002655255	0.006872146	0.020920321	0.007634815	0.020288412
0.002774248	0.428827586	0.211103631	0.164874198	0.147583338	0.096476277	0.046735401	0.070751366	0.078114553	0.040883824	0.045470713	0.025914	0.031165144	0.035904349	0.034513159	0.037536225	0.014419803	0.018066289	0.018631421	0.057426137	0.035689869	0.03897528	0.016509302	0.00733096	0.010286794	0.007614397	0.015915579	0.018744259	0.088965272	0.007544122	0.008614475	0.004876874	0.000216665	0.004006781	0.009485789	0.024532199	0.008032144	0.025191533	0.019636143	0.010527995	0.005545672	0.010352216	0.006807728	0.00492059	0.001077735	0.002683502	0.006894172	0.021022161	0.007657789	0.020412914
0.002792508	0.429895743	0.211857856	0.165545213	0.14818576	0.096935733	0.046985169	0.071123927	0.078508956	0.041096643	0.04571671	0.026061532	0.03134663	0.036098904	0.034703669	0.037744162	0.014507049	0.018185268	0.018733806	0.057714844	0.035904814	0.039170151	0.016626497	0.00739105	0.010338314	0.007641526	0.01599723	0.018861805	0.089542013	0.007570934	0.008668092	0.004906978	0.000216665	0.004032465	0.009521409	0.024680528	0.00805537	0.025334481	0.019746051	0.010611571	0.005545672	0.010402853	0.006884631	0.004969485	0.001077735	0.002707042	0.006916198	0.021170291	0.007703735	0.020507643
0.002810312	0.430908268	0.212584399	0.166220052	0.148789436	0.097380429	0.047233641	0.071487652	0.078886531	0.041319894	0.045951971	0.026238983	0.031504653	0.036288872	0.034871294	0.037939987	0.014572483	0.018279921	0.018828001	0.058005162	0.036081983	0.03937194	0.016718216	0.007436117	0.01037266	0.007686743	0.016095213	0.018990235	0.090049081	0.007614502	0.008703837	0.004947117	0.000216665	0.00405815	0.009598128	0.024818968	0.008086337	0.025474707	0.019849738	0.010654625	0.005553686	0.01046615	0.006943224	0.00501838	0.001077735	0.002721165	0.006952908	0.021265959	0.00775734	0.020637558
0.002828807	0.43195674	0.213357559	0.166897351	0.149405492	0.097835179	0.047480069	0.071877887	0.079298626	0.041527845	0.046190033	0.026393736	0.031688899	0.036469667	0.035057227	0.038139849	0.014650035	0.018396689	0.018927656	0.058304459	0.03629746	0.039564504	0.016809934	0.007496207	0.010407007	0.007695786	0.016183397	0.019112135	0.090548408	0.007644665	0.008781284	0.004967186	0.000216665	0.004109519	0.009666627	0.024934806	0.008144401	0.025609146	0.020003194	0.010702744	0.005593756	0.010504129	0.006987168	0.005049495	0.001090267	0.002735289	0.007004302	0.02135854	0.007795629	0.020740408
0.002846897	0.432977823	0.21408338	0.16754924	0.150003996	0.098282013	0.047723157	0.072247975	0.079692814	0.041741011	0.046428095	0.026531983	0.031837262	0.036663075	0.035254602	0.038348291	0.014739704	0.018496649	0.019039597	0.058575208	0.036503892	0.03975015	0.016891462	0.007541274	0.01042418	0.007777175	0.016304241	0.019205736	0.091067088	0.007668126	0.008828944	0.004997291	0.000216665	0.004135203	0.009740607	0.025077484	0.008167626	0.025749371	0.020092364	0.010750864	0.005609783	0.010551601	0.007038437	0.005085055	0.001090267	0.002754121	0.007055697	0.021509757	0.007841576	0.020851377
0.002865672	0.434028007	0.214856782	0.168221894	0.150624284	0.098740785	0.047966793	0.072637857	0.080105557	0.04197539	0.046665223	0.026690863	0.032000806	0.036858394	0.035446828	0.038552695	0.014829374	0.018607667	0.019146078	0.058878879	0.036694895	0.039976154	0.01698318	0.007586342	0.010544393	0.007795261	0.016395691	0.019327636	0.091628346	0.007735155	0.008864688	0.005087603	0.000216665	0.004186572	0.009803626	0.025220163	0.008198593	0.025901849	0.020231304	0.010783787	0.005625811	0.010602239	0.00711534	0.00509839	0.001090267	0.002763536	0.007099749	0.021642457	0.007872207	0.020975879
0.002883918	0.435033684	0.215585571	0.168893181	0.1512394	0.09919438	0.048209232	0.073027032	0.080489388	0.042227852	0.04690095	0.026838395	0.032145718	0.03703422	0.035636194	0.038746501	0.014914196	0.0187178	0.019227986	0.059158607	0.036901327	0.040189474	0.017064707	0.007631409	0.010578739	0.007813348	0.016506738	0.019434298	0.092220571	0.007792129	0.008918305	0.005157846	0.000216665	0.004314995	0.009869385	0.02535719	0.008241173	0.026034587	0.020337064	0.010842037	0.005665881	0.010649712	0.007144636	0.005129504	0.001102798	0.002787076	0.007136459	0.021762813	0.007910496	0.021097675
0.002902871	0.436036793	0.21635825	0.169593157	0.151854673	0.099662777	0.048467376	0.073412318	0.080898248	0.042460492	0.047158617	0.026985927	0.032300292	0.03721769	0.035813545	0.038970589	0.015006289	0.018827491	0.019331737	0.05948461	0.037104035	0.040392416	0.01715133	0.007691499	0.010613086	0.007840477	0.016614518	0.019558375	0.092750863	0.007832347	0.00895405	0.005157846	0.00022941	0.004366364	0.009948845	0.025509757	0.008295366	0.026176173	0.020453193	0.010890156	0.005681909	0.010697184	0.00718858	0.005169509	0.001127862	0.002810615	0.007187853	0.021876996	0.007941127	0.021192404
0.002921133	0.437015082	0.217094743	0.170239035	0.152453177	0.100111153	0.048707223	0.07380927	0.081297829	0.042677484	0.047404148	0.027147902	0.032491438	0.037401542	0.035998334	0.03918004	0.01511777	0.018923913	0.019420471	0.059791505	0.037308339	0.040608043	0.017283812	0.007691499	0.010664606	0.00787665	0.016715767	0.019695512	0.093269543	0.00786251	0.00900171	0.00520802	0.00022941	0.004366364	0.010017344	0.025651023	0.008357301	0.026315037	0.020565174	0.010920547	0.005713965	0.010754151	0.007247173	0.005209514	0.001127862	0.002834155	0.007224564	0.021994266	0.007987074	0.02129796
0.002940468	0.438047292	0.217864132	0.170897755	0.153078479	0.100589562	0.048961229	0.074210109	0.081720713	0.042920209	0.047681419	0.027311941	0.032647391	0.037589982	0.036185411	0.039382931	0.01521471	0.019029624	0.019525587	0.060105997	0.037529668	0.040812138	0.017416294	0.007751589	0.010716126	0.007921867	0.016797418	0.019804351	0.09371855	0.007889322	0.009043412	0.005218054	0.00022941	0.004392048	0.010091323	0.025797939	0.008415364	0.026459687	0.020691672	0.010976265	0.005754035	0.010842767	0.007287455	0.005253964	0.001127862	0.002857694	0.00724659	0.022117708	0.00803302	0.021438702
0.002958965	0.438968235	0.21860263	0.171591446	0.153689051	0.101055008	0.049198384	0.074613423	0.082103897	0.043122595	0.047918081	0.027442966	0.032801275	0.037766572	0.036365051	0.039589859	0.015292262	0.019146392	0.019636163	0.060399999	0.037722267	0.041027764	0.017472344	0.007811678	0.010750472	0.007976126	0.016905199	0.019908836	0.09428755	0.00793289	0.009073199	0.005258193	0.00022941	0.004443417	0.010168043	0.025957569	0.008457944	0.026590723	0.020774621	0.011029449	0.005778077	0.010925053	0.00734971	0.005298414	0.001127862	0.002881234	0.007268616	0.022250408	0.008078967	0.021560497
0.002978439	0.440022698	0.219376032	0.172296886	0.154325794	0.101533759	0.049458472	0.075009668	0.082507578	0.043358017	0.048178548	0.027592561	0.032955848	0.037948513	0.036571008	0.039809909	0.015384354	0.019262275	0.01974947	0.060718175	0.037946256	0.041248002	0.017604826	0.007871768	0.010767646	0.008030385	0.017009713	0.020024206	0.094779135	0.007963054	0.009138731	0.005278263	0.00022941	0.004469102	0.010233802	0.026110136	0.008535363	0.026730267	0.02089075	0.011075036	0.005794105	0.010963031	0.007397316	0.005356198	0.001127862	0.002928313	0.0072833	0.022364592	0.008109598	0.021682293
0.002997152	0.441029231	0.220115894	0.172938666	0.15494326	0.101995098	0.049700862	0.075405205	0.082899392	0.043569793	0.04843108	0.027740092	0.033118012	0.038133512	0.036764378	0.040021884	0.015461906	0.019360908	0.019876428	0.0610154	0.038162797	0.041446332	0.017681258	0.007916836	0.010784819	0.008057515	0.017075035	0.020141752	0.095282332	0.008016677	0.009186391	0.005298332	0.00022941	0.004494786	0.010274902	0.026248577	0.008574072	0.026876619	0.020992362	0.011125688	0.005826161	0.010997845	0.007422951	0.005396203	0.001127862	0.002951852	0.00732001	0.022481862	0.008170861	0.021798675
0.00301702	0.442099101	0.220902534	0.173665143	0.155574205	0.102481508	0.049962644	0.075821244	0.083312135	0.043797217	0.048723289	0.027876276	0.033307088	0.038339916	0.036942873	0.040231335	0.015544305	0.019465734	0.019973352	0.061339101	0.038367633	0.041656193	0.017798454	0.007946881	0.010836339	0.008084645	0.017182815	0.020252768	0.09578553	0.008043488	0.009204263	0.005298332	0.00022941	0.004520471	0.010359841	0.026398318	0.008624394	0.02702229	0.021087754	0.011178872	0.005866231	0.011029493	0.007481543	0.005427318	0.001127862	0.002965976	0.007334694	0.022629992	0.008201492	0.02192047
0.003035763	0.443071398	0.221648173	0.174341895	0.156218784	0.102942119	0.050214108	0.076225618	0.08371409	0.044008297	0.048976755	0.028040314	0.033468562	0.038547849	0.037122513	0.040438768	0.015626704	0.01957631	0.020067547	0.061643463	0.0385597	0.041876431	0.017869791	0.007976926	0.010887858	0.008093688	0.017267733	0.020376844	0.096311951	0.008090409	0.00925788	0.005348506	0.00022941	0.004546155	0.0104393	0.026559361	0.008666974	0.027167961	0.021178998	0.011224459	0.005874245	0.011080131	0.007521826	0.005462878	0.001127862	0.002989516	0.007364062	0.022738004	0.008239781	0.022053092
0.003055883	0.444116446	0.22243016	0.175047334	0.156865557	0.103428401	0.050480976	0.076650141	0.0841387	0.044250674	0.049226953	0.02820229	0.033623825	0.038727879	0.037306158	0.040659828	0.015687291	0.019680693	0.020178123	0.061943912	0.038797523	0.042107047	0.018022654	0.008037015	0.010973725	0.008147947	0.017372248	0.02048786	0.09692353	0.008150735	0.00930554	0.005398679	0.00022941	0.00457184	0.0104804	0.02672888	0.008759876	0.027326565	0.021280611	0.011277643	0.005898287	0.011121274	0.007558446	0.005480658	0.001127862	0.003013055	0.007408114	0.022892306	0.008301043	0.022191127
0.003074875	0.445105006	0.223186872	0.175732556	0.157474404	0.103887172	0.050737624	0.077043557	0.084552737	0.044463493	0.049468282	0.028368392	0.033772878	0.038907909	0.037533282	0.040866756	0.015767267	0.019801884	0.020277779	0.062249195	0.03899757	0.042337664	0.018134755	0.008172217	0.011042418	0.008166034	0.017444101	0.020570578	0.097484788	0.008197655	0.009359157	0.005448853	0.00022941	0.004623209	0.010576299	0.026877209	0.008775359	0.027473938	0.02138015	0.01132323	0.005906301	0.011187736	0.007635349	0.005511773	0.001140394	0.003027179	0.007437483	0.02300649	0.008362305	0.022307509
0.00309514	0.446149198	0.223982419	0.176459579	0.158115065	0.104381155	0.05100175	0.077464191	0.084964617	0.044721519	0.049730617	0.028543779	0.033952293	0.039095966	0.03773695	0.041087815	0.015849666	0.019919094	0.02038699	0.062561385	0.039234861	0.042530228	0.018297809	0.008202262	0.011111111	0.00821125	0.017600873	0.020692477	0.098046046	0.008247927	0.009418731	0.005458888	0.00022941	0.004674577	0.010658498	0.027038252	0.008845036	0.027626756	0.021500426	0.011386545	0.005930343	0.011257362	0.007690279	0.005542887	0.001140394	0.003055426	0.007474193	0.023120674	0.008431225	0.022423891
0.003114225	0.447155731	0.224724287	0.177128408	0.158710435	0.104845018	0.051256104	0.077856194	0.08536161	0.044950334	0.050005555	0.028714008	0.034131709	0.039277907	0.037926316	0.041328558	0.015949029	0.020030997	0.020479819	0.0628692	0.039466299	0.042744701	0.018394623	0.008232307	0.011162631	0.008319768	0.017695589	0.020790433	0.098487312	0.00830155	0.009436604	0.005519096	0.00022941	0.004674577	0.010716037	0.027203533	0.008910841	0.027768683	0.021579228	0.011462523	0.00594637	0.011317494	0.007759858	0.005591782	0.001152926	0.003083673	0.007547613	0.023259546	0.008461857	0.022521328
0.003134799	0.44812974	0.225536282	0.177844776	0.159342633	0.105334465	0.051528606	0.078275768	0.085798733	0.045207316	0.050270223	0.028884237	0.034299393	0.039461377	0.038129984	0.041553655	0.016048392	0.020151745	0.020587665	0.063197736	0.039689224	0.042959174	0.018445578	0.00830742	0.011231324	0.008383071	0.017832764	0.020897095	0.099040829	0.008338416	0.009442561	0.005539166	0.00022941	0.004674577	0.010787277	0.027370226	0.008968905	0.027921161	0.021716094	0.01151824	0.005962398	0.01140611	0.007825775	0.005609562	0.001152926	0.003102505	0.007576981	0.02338916	0.008530777	0.022653949
0.003154312	0.449129426	0.226264751	0.178510873	0.159964018	0.105793237	0.051792034	0.078663882	0.086201551	0.045437174	0.050519955	0.029038991	0.034460867	0.039632234	0.03831134	0.041769163	0.016133215	0.020261878	0.020679129	0.063502329	0.039897784	0.043165575	0.018557678	0.00830742	0.011248497	0.008410201	0.017907884	0.021023348	0.099625312	0.008388688	0.009514051	0.005559235	0.000242155	0.004674577	0.010869476	0.027527031	0.009019227	0.028066491	0.021788675	0.011561294	0.005994454	0.011485231	0.007877043	0.005631787	0.001165457	0.003126045	0.007635718	0.023524946	0.008576723	0.022791984
0.003175146	0.450236955	0.227051631	0.17924418	0.160623798	0.106282128	0.052069421	0.079086637	0.086634791	0.045696591	0.050779022	0.029198903	0.034651323	0.0398459	0.038529883	0.042007887	0.016227731	0.0203698	0.020808818	0.063832016	0.04012603	0.043378895	0.01869016	0.008457644	0.011334364	0.008446374	0.018031994	0.021153955	0.10018657	0.008432257	0.00956171	0.005589339	0.000242155	0.004674577	0.010940715	0.027692312	0.009088903	0.028216927	0.021896508	0.011627141	0.006018496	0.011558023	0.007931974	0.005667347	0.001165457	0.003168416	0.007694454	0.023632958	0.00862267	0.022911073
0.003194654	0.451232361	0.22780385	0.179935959	0.161231862	0.10675258	0.052324174	0.079489951	0.087025742	0.045929231	0.051034821	0.029363973	0.034818318	0.040053451	0.038711811	0.042228947	0.016305283	0.02047728	0.02092622	0.064143745	0.040344699	0.043558776	0.018822642	0.008487689	0.01147175	0.008509676	0.018126711	0.021271501	0.100678155	0.00848588	0.009597455	0.005619443	0.000242155	0.004751631	0.011011955	0.027861831	0.009127612	0.028371787	0.022000195	0.011680326	0.006042538	0.011656133	0.007986905	0.005716242	0.001177989	0.003201371	0.00775319	0.023737883	0.008668617	0.023027455
0.003215812	0.452313357	0.228617931	0.180673637	0.16189509	0.107253108	0.052596128	0.079914827	0.087462003	0.046176476	0.051293889	0.029518727	0.034990143	0.04025565	0.038918339	0.04246212	0.016399799	0.020589625	0.021054543	0.064481491	0.040577733	0.043773249	0.018950029	0.008547779	0.011540443	0.008527763	0.018257354	0.021378163	0.101131033	0.008569667	0.00960937	0.005659582	0.000242155	0.004751631	0.011094154	0.028041238	0.009166322	0.028518139	0.022122545	0.011753771	0.00606658	0.011697276	0.008045497	0.005751801	0.001177989	0.003234326	0.0077899	0.023852067	0.008714564	0.02317361
0.003235661	0.453297637	0.229382346	0.181361864	0.162480587	0.107721592	0.052849635	0.080313546	0.087856622	0.046416071	0.051565559	0.029670385	0.035142646	0.040446765	0.039112854	0.042685703	0.016467657	0.020697989	0.021158293	0.064789767	0.040774588	0.043961201	0.019067224	0.008622891	0.011643483	0.008591065	0.018387997	0.021497886	0.101669067	0.008633344	0.009651072	0.00571979	0.000242155	0.004803	0.011173613	0.028196631	0.009232127	0.028664491	0.022201347	0.011799358	0.006074594	0.011751078	0.008126062	0.005774026	0.001177989	0.00324845	0.007848637	0.023978595	0.008745195	0.023303525
0.003257077	0.454317008	0.230196748	0.18208233	0.163152121	0.108229821	0.053128567	0.080737361	0.088279937	0.046674445	0.051845165	0.029848868	0.035322061	0.040638262	0.039313089	0.042906762	0.016567021	0.020823603	0.021279791	0.065118533	0.040973572	0.04418144	0.019179325	0.008637914	0.011660656	0.008636281	0.018495777	0.021626316	0.102269032	0.008700373	0.009740434	0.005779999	0.000242155	0.004880053	0.011261292	0.028344959	0.009278578	0.02882786	0.022315402	0.011855075	0.006074594	0.011811211	0.008166344	0.005800696	0.001177989	0.003286113	0.007870663	0.024117467	0.00876051	0.023419907
0.003277103	0.455271332	0.230957552	0.182774382	0.163761909	0.108698348	0.053392444	0.08115234	0.088689443	0.046907432	0.052099097	0.030017033	0.035497336	0.040819057	0.039507032	0.043140944	0.016634878	0.02093064	0.021393097	0.065441083	0.041185324	0.044375157	0.019260852	0.008682981	0.011763696	0.008681498	0.018629686	0.021756923	0.1027761	0.008730536	0.009782136	0.005840207	0.000242155	0.004931422	0.011302392	0.028480575	0.009336642	0.028977955	0.022398351	0.011913324	0.006082608	0.011871343	0.008224937	0.005827366	0.001228116	0.0033379	0.007878005	0.02425634	0.008791141	0.023560649
0.00329871	0.456279577	0.231765616	0.183515066	0.164426077	0.109197721	0.053667887	0.08158994	0.089124409	0.047149114	0.052367033	0.030206864	0.035696763	0.041036163	0.039725574	0.04337765	0.016702736	0.021058023	0.02151596	0.06577998	0.041424743	0.044593089	0.019347475	0.008773116	0.011832389	0.008735757	0.018747265	0.021902768	0.10339542	0.008794214	0.009841711	0.005880346	0.000242155	0.004957107	0.011381851	0.028644443	0.009410189	0.029125668	0.02253107	0.0119969	0.006114664	0.01192198	0.008279868	0.005849591	0.001228116	0.003384979	0.007914715	0.024444588	0.008852404	0.023663498
0.003318989	0.45717142	0.232523612	0.184210124	0.165049029	0.10966706	0.053929919	0.081992547	0.089535642	0.04737619	0.052634969	0.030396695	0.035887219	0.041226131	0.039930959	0.04360527	0.016775441	0.021164176	0.021634727	0.066087795	0.041625323	0.044805256	0.019469766	0.008803161	0.011901082	0.00877193	0.01890077	0.021996369	0.1039141	0.008834431	0.00986554	0.005920485	0.0002549	0.004957107	0.01145857	0.028821025	0.009464382	0.029272701	0.022630609	0.012047552	0.00614672	0.011972618	0.008353108	0.005885151	0.00125318	0.00342735	0.007951425	0.024592719	0.008921324	0.023817772
0.003340828	0.458274669	0.233338816	0.184945617	0.165714295	0.110175375	0.054211045	0.082424493	0.089976433	0.047643257	0.052915975	0.030574146	0.036056974	0.041414188	0.040155795	0.043839452	0.016911157	0.021279617	0.021756224	0.066421166	0.041857293	0.04503126	0.019571675	0.008878273	0.011969775	0.00879906	0.019034679	0.022109562	0.104456005	0.008911515	0.009942987	0.005980693	0.0002549	0.004957107	0.01153255	0.028984893	0.009530187	0.029431986	0.022748811	0.012110867	0.006162748	0.012048574	0.008400715	0.00592071	0.001265712	0.003479137	0.007966109	0.024716161	0.008974928	0.023955807
0.003361265	0.459236695	0.234088628	0.185644226	0.166332388	0.110639923	0.054480157	0.082830634	0.090406221	0.047869986	0.053158705	0.03074747	0.036235009	0.041613712	0.040340583	0.044085747	0.017005673	0.021392404	0.021885913	0.066732205	0.042069045	0.045234202	0.019663394	0.008908318	0.011986948	0.008808103	0.019116331	0.022251052	0.104966944	0.008961787	0.009984689	0.006030867	0.0002549	0.004957107	0.011590089	0.029140285	0.009607606	0.029587527	0.022858719	0.012174182	0.006178776	0.012118201	0.008448321	0.00593849	0.001265712	0.003497969	0.008054214	0.024836517	0.009020875	0.024080309
0.003383502	0.460346792	0.234914022	0.186393379	0.16700549	0.111148152	0.054772051	0.083256571	0.090860173	0.048131489	0.053435043	0.030951745	0.036402004	0.04182776	0.040551689	0.044336584	0.017114731	0.02151271	0.02201014	0.067065806	0.04228931	0.0454579	0.019714348	0.00892334	0.012107161	0.008871405	0.019204515	0.022418665	0.105524332	0.009002004	0.010050221	0.00608104	0.0002549	0.004982791	0.011685988	0.029285789	0.009677282	0.029751236	0.023012175	0.01226029	0.006194804	0.012184663	0.008528886	0.00595627	0.001265712	0.003512092	0.008105608	0.024981561	0.00907448	0.024199398
0.00340406	0.46122494	0.235656773	0.187078328	0.167622957	0.11163084	0.05503538	0.083662712	0.091284782	0.048356131	0.053687575	0.03110753	0.036564858	0.042017729	0.040728468	0.044577327	0.017189859	0.021628151	0.022134368	0.067374543	0.042502659	0.045617025	0.019816258	0.008998453	0.012227374	0.008934708	0.019318828	0.022520973	0.105984951	0.009035519	0.010080009	0.006111145	0.0002549	0.004982791	0.011762707	0.029446832	0.009746958	0.029894525	0.02312623	0.012326137	0.00622686	0.012273278	0.008594803	0.00597405	0.001265712	0.00354034	0.008134976	0.025105003	0.009112769	0.024307661
0.003426449	0.462293098	0.236470213	0.187836771	0.168310946	0.112145316	0.055319398	0.084090416	0.09173744	0.048631543	0.053965314	0.031279822	0.036778776	0.042251653	0.040945295	0.044827155	0.017291646	0.021744477	0.022266786	0.067731397	0.042712283	0.045868397	0.019974217	0.009058543	0.012330414	0.008961838	0.019472333	0.02265811	0.106522985	0.009075736	0.010133626	0.006161318	0.0002549	0.00503416	0.011836687	0.02958951	0.009808893	0.030056873	0.023236138	0.012402115	0.006234874	0.012377718	0.00866072	0.005996275	0.001265712	0.003568587	0.008193712	0.025268563	0.009158715	0.024434869
0.003447208	0.463243142	0.237235109	0.188526091	0.168942674	0.112629715	0.05558143	0.084495851	0.092152125	0.048886439	0.054206643	0.031435608	0.036963022	0.042445826	0.041131227	0.045054775	0.017383739	0.021865225	0.0224033	0.068058782	0.042937337	0.046075951	0.020101604	0.0091637	0.012381934	0.009034183	0.019573581	0.02276695	0.107010699	0.009129359	0.010181285	0.006231561	0.0002549	0.005085529	0.011886006	0.029751966	0.009851473	0.030212414	0.023366783	0.01247556	0.006234874	0.012456839	0.008719312	0.006022945	0.001265712	0.003582711	0.008267133	0.025385833	0.00921232	0.024608089
0.003470005	0.464344679	0.2380593	0.189272785	0.169619067	0.113152064	0.055865298	0.084933805	0.092622691	0.049144465	0.054502586	0.031616153	0.037147958	0.042644967	0.041335468	0.045309145	0.017485526	0.021995704	0.022535719	0.068414946	0.043172499	0.046268516	0.020264658	0.009208767	0.01241628	0.00905227	0.019700958	0.022899733	0.107502284	0.009209794	0.01021703	0.006311839	0.0002549	0.005111214	0.011965465	0.029900295	0.009886311	0.030369997	0.02347669	0.012543941	0.006242888	0.012535961	0.008759595	0.006040725	0.001278244	0.003610958	0.008318527	0.025574082	0.009304213	0.024762364
0.003490931	0.465256208	0.238810957	0.189947898	0.170235437	0.113626879	0.056131767	0.085369285	0.093032413	0.049384755	0.054765388	0.031791541	0.037346005	0.04282882	0.041550006	0.045544841	0.0176067	0.022116895	0.022659947	0.068729438	0.04338904	0.046503744	0.02034109	0.009238812	0.012484973	0.009106529	0.019828335	0.023025986	0.108117733	0.009263418	0.010270647	0.006351978	0.0002549	0.005136898	0.012053145	0.030081115	0.009928891	0.03051771	0.023594893	0.012612321	0.006282957	0.012602422	0.008814525	0.006085175	0.001290775	0.003643913	0.008333211	0.025679008	0.00935016	0.024857093
0.003513941	0.466286706	0.23964622	0.190698691	0.170909322	0.114149827	0.056421019	0.085831629	0.093489602	0.049645215	0.055065066	0.031977245	0.03752611	0.043037135	0.041771409	0.045799716	0.01769637	0.022235875	0.022801921	0.069077543	0.043631119	0.046718217	0.020534718	0.009358992	0.012639533	0.009215048	0.019942648	0.023193599	0.108686733	0.009310338	0.010300434	0.006372047	0.0002549	0.005213952	0.012127124	0.030260522	0.009983084	0.030675293	0.023725538	0.012688298	0.006315013	0.012672049	0.008873118	0.0061074	0.001303307	0.003662745	0.008362579	0.025845654	0.009396107	0.024962649
0.003535119	0.467244453	0.240401248	0.191390743	0.171538699	0.114637349	0.056685893	0.086240598	0.093913995	0.049882376	0.055323666	0.032149537	0.037717257	0.043228632	0.041961347	0.046020271	0.017788463	0.022362373	0.022916593	0.069401014	0.043854044	0.046923465	0.020687582	0.009404059	0.012708226	0.009278351	0.020037364	0.02329373	0.109236379	0.009357258	0.010365966	0.006392117	0.0002549	0.005265321	0.012220283	0.030421565	0.010045019	0.030825389	0.023862404	0.012759211	0.006331041	0.012732181	0.008928048	0.006142959	0.001303307	0.003686284	0.008413973	0.025984527	0.009426738	0.025095271
0.003558571	0.468316034	0.241239801	0.192143448	0.172218383	0.115153879	0.056981627	0.086685976	0.094374636	0.050122666	0.055607473	0.032325956	0.037903573	0.043462174	0.042189043	0.046284735	0.017909638	0.022482679	0.023036725	0.069740832	0.044099315	0.047171378	0.020830255	0.009419082	0.012828439	0.00935974	0.020158209	0.023426514	0.109906018	0.009410881	0.010431498	0.006422221	0.0002549	0.005342374	0.012272342	0.03059956	0.010106953	0.031003053	0.023964017	0.012827591	0.006371111	0.012814467	0.009019599	0.006196299	0.001328371	0.003733363	0.008494736	0.026123399	0.009495658	0.025238719
0.003579928	0.46921986	0.241986082	0.192821293	0.172849014	0.11563785	0.057255125	0.087093178	0.094798167	0.050368869	0.055870274	0.032501344	0.038082988	0.043655582	0.042366394	0.046515889	0.017987189	0.022604755	0.023160953	0.07007144	0.044331817	0.047407759	0.020952546	0.009479171	0.012931479	0.009413999	0.020265989	0.023541883	0.110459535	0.009444396	0.01052086	0.006502499	0.0002549	0.005368059	0.012343582	0.030763428	0.010161146	0.031154169	0.024086367	0.012888373	0.006371111	0.012903083	0.009103826	0.006218524	0.001353434	0.003775735	0.008524104	0.026265357	0.009510974	0.025376754
0.003603444	0.470267476	0.242825518	0.193589572	0.173520861	0.116170424	0.057556991	0.087564712	0.095270243	0.050631415	0.05616435	0.032665383	0.038270684	0.0438746	0.042603244	0.046766221	0.018115635	0.022729042	0.023292006	0.070417473	0.044580813	0.047634916	0.021110505	0.009539261	0.013000172	0.009450172	0.020409696	0.023692081	0.111109821	0.009521479	0.010580435	0.006552672	0.000267645	0.005393743	0.012447701	0.030927296	0.010223081	0.031305967	0.024185906	0.012959286	0.006403167	0.012975874	0.009158757	0.006254084	0.001416093	0.003836937	0.008568156	0.026407315	0.009572236	0.025547267
0.003624981	0.47123207	0.243587686	0.194290913	0.174151022	0.116654053	0.05782331	0.088007969	0.09569852	0.050874835	0.056435087	0.032827358	0.038445269	0.044085973	0.042785745	0.047013525	0.018224692	0.022848464	0.023409408	0.070743247	0.044803738	0.047854002	0.021253178	0.009599351	0.013034518	0.009531561	0.020501146	0.023790036	0.111671079	0.009581806	0.010628094	0.006582776	0.000267645	0.005470797	0.01252168	0.03109964	0.010265661	0.031451978	0.024289592	0.01301247	0.006435223	0.013039171	0.009228335	0.006280754	0.001416093	0.003860477	0.008626892	0.026561618	0.009602867	0.025685302
0.003648873	0.472277118	0.244405699	0.195053728	0.174826161	0.117195739	0.058116651	0.088479503	0.096180305	0.051151291	0.056727296	0.033035759	0.038629515	0.044302315	0.043001999	0.047280513	0.018331326	0.022983366	0.023540461	0.07109941	0.045060714	0.048129588	0.02143152	0.009674463	0.013051692	0.009594863	0.020631789	0.023914113	0.112263304	0.009642132	0.010645967	0.006602846	0.000280391	0.005701957	0.012614839	0.031250795	0.010327595	0.03161841	0.02441609	0.013083383	0.006459265	0.013102468	0.009297914	0.006325203	0.001428625	0.00389814	0.008685629	0.026681973	0.009648814	0.025842283
0.003670617	0.473299913	0.245153986	0.195735124	0.175446449	0.117686085	0.058390947	0.088883877	0.096584202	0.051386018	0.057005968	0.033228686	0.038827562	0.044485402	0.043209672	0.047527817	0.018435536	0.023096595	0.023663324	0.071432781	0.045271402	0.048346367	0.021533429	0.009764598	0.013154731	0.009649123	0.020726505	0.024033836	0.112843916	0.009685701	0.010717456	0.006683124	0.000280391	0.005779011	0.012686078	0.031437265	0.010370175	0.031773951	0.024525997	0.013123905	0.006491321	0.013165765	0.009341859	0.006378543	0.001428625	0.00396405	0.008744365	0.026811587	0.009694761	0.025991144
0.003694804	0.474392036	0.245986281	0.196493021	0.176129894	0.118226403	0.058696452	0.089362481	0.097053258	0.051662821	0.057305179	0.033424707	0.039024919	0.044693335	0.043429359	0.047801365	0.018559135	0.023221767	0.023808029	0.071792859	0.045511353	0.048556228	0.021696484	0.009824688	0.013240598	0.009766685	0.020883277	0.024142675	0.113428399	0.009769487	0.010741286	0.006693158	0.000280391	0.005856064	0.012814857	0.031618085	0.010408885	0.03193698	0.024648347	0.013179622	0.006539405	0.01327337	0.009426085	0.006405213	0.001478752	0.00398759	0.008795759	0.026987492	0.009763681	0.026126472
0.003716772	0.475303565	0.246773162	0.197212394	0.176764599	0.118721712	0.058968903	0.089766502	0.097482614	0.051896157	0.057574516	0.033594936	0.039222966	0.044888655	0.043629022	0.048045641	0.018656074	0.023358438	0.023924065	0.072110114	0.045714593	0.048782231	0.021828966	0.009884778	0.013326464	0.009820944	0.020994324	0.024251514	0.113993528	0.009803002	0.010782988	0.006733297	0.000293136	0.005907433	0.012902536	0.031770652	0.01047469	0.032087756	0.024785213	0.013237871	0.006571461	0.013330337	0.00950665	0.006431883	0.001503816	0.004006422	0.008810443	0.02712945	0.009847916	0.026253681
0.003741224	0.476398255	0.247628004	0.198007721	0.177477977	0.119267762	0.059266432	0.090235562	0.097937645	0.052179915	0.057864391	0.033772386	0.039407902	0.045114935	0.043871021	0.048303544	0.018753014	0.023495552	0.024064675	0.072489761	0.045974761	0.049038215	0.021956352	0.009914823	0.013377984	0.009839031	0.021095572	0.02436906	0.114605106	0.009880085	0.010842562	0.006773436	0.000293136	0.006087225	0.012979256	0.031947234	0.010509528	0.032257592	0.024897195	0.013298654	0.006619544	0.013406294	0.009594539	0.006471888	0.001541411	0.004034669	0.008847153	0.027268323	0.009901521	0.026397129
0.003763496	0.477326046	0.24841336	0.1987454	0.178129138	0.119765553	0.059542124	0.090659731	0.09838383	0.052445939	0.058127659	0.033941584	0.039592837	0.045331276	0.044092424	0.048537221	0.018864495	0.023624262	0.024220301	0.072830038	0.046194494	0.049259607	0.022134693	0.010004957	0.013481024	0.009902333	0.02119682	0.024486606	0.115065725	0.009947114	0.010896179	0.00680354	0.000293136	0.006138594	0.013083375	0.032087087	0.010540496	0.032415176	0.025019545	0.013372099	0.006659614	0.013472755	0.009642146	0.006520782	0.001541411	0.004067624	0.008913232	0.027410281	0.009947468	0.02655411
0.0037882	0.478420736	0.249281441	0.199513678	0.178814464	0.120310277	0.059849024	0.091107583	0.098850512	0.052717179	0.05843994	0.034142763	0.039815037	0.045560232	0.044335567	0.048797648	0.018932353	0.023763588	0.024365005	0.073193109	0.046431785	0.049501754	0.022277366	0.010050025	0.013549717	0.009938506	0.021298068	0.02462592	0.115677303	0.0100309	0.010949797	0.006813575	0.000293136	0.006189963	0.013176534	0.032293335	0.010598559	0.032584331	0.025137747	0.013435414	0.006683656	0.013567701	0.009708062	0.006565232	0.001566475	0.004142951	0.0089426	0.027542981	0.010054677	0.026692144
0.003810561	0.4793665	0.250046096	0.200233052	0.179459043	0.120804816	0.060126661	0.091531752	0.099284183	0.052955035	0.058726547	0.034301644	0.040006183	0.04576052	0.044534086	0.049034858	0.019065645	0.023889644	0.024481042	0.073520724	0.046658434	0.049704696	0.022420039	0.010110115	0.013601236	0.010010852	0.021418913	0.024767411	0.116238562	0.010104632	0.011003414	0.006843679	0.000293136	0.006267016	0.013247773	0.032458616	0.010691461	0.032747019	0.025245581	0.013498729	0.006707698	0.013640492	0.009766655	0.006596347	0.001579007	0.004161782	0.009008678	0.027675681	0.010108281	0.026819353
0.003835606	0.480418396	0.250903986	0.201028652	0.18017148	0.121363916	0.060432564	0.092000458	0.099752376	0.053235664	0.05900802	0.034479094	0.04020216	0.045987947	0.044771508	0.049299322	0.019169856	0.024032065	0.024598444	0.073887018	0.046913282	0.049939924	0.022603476	0.010185227	0.013652756	0.010065111	0.021487501	0.024891487	0.11695465	0.010178364	0.011074903	0.006893853	0.000293136	0.006344069	0.013313532	0.032663451	0.010749525	0.032917876	0.025351342	0.013541783	0.006715712	0.013722778	0.009825248	0.006627462	0.00160407	0.004199445	0.009104125	0.027817639	0.01014657	0.026957388
0.003858179	0.481376999	0.251677468	0.201732999	0.180822955	0.121859182	0.060709952	0.092425687	0.100186047	0.053486039	0.059267087	0.034662735	0.040402967	0.046189382	0.044996916	0.049533504	0.019247407	0.024156794	0.024728133	0.074198977	0.047145252	0.050167081	0.022735958	0.010245317	0.01366993	0.01017363	0.02156262	0.025009034	0.117504297	0.01021523	0.011110648	0.006944026	0.000293136	0.006421123	0.013398472	0.032849922	0.010784363	0.033066951	0.025469544	0.013632956	0.006747768	0.013798735	0.009898488	0.006667467	0.001616602	0.004222985	0.009184887	0.027947253	0.010177201	0.027068357
0.003883454	0.482478536	0.252531266	0.202538981	0.181512668	0.122417084	0.061019146	0.09290217	0.100678404	0.053755192	0.059579835	0.034853598	0.040596874	0.046406488	0.045225185	0.049795949	0.019366159	0.024306735	0.024882393	0.074555371	0.047404888	0.050400004	0.022893918	0.010290384	0.01366993	0.010209803	0.021657337	0.02512658	0.118243609	0.010288962	0.011182137	0.006984165	0.000293136	0.006523861	0.013469711	0.033060408	0.010865652	0.033240531	0.025616779	0.013708934	0.006787838	0.013855702	0.010019336	0.006689692	0.001616602	0.004270064	0.009250965	0.028101556	0.010223148	0.027190152
0.00390631	0.483422589	0.253298409	0.203285676	0.182183889	0.122920222	0.061292893	0.093330227	0.101117901	0.054003481	0.059875312	0.035027954	0.04078802	0.046617861	0.045451165	0.050043253	0.019458252	0.024438099	0.024997065	0.074888051	0.047641647	0.050622548	0.023031495	0.010350474	0.013687103	0.010300235	0.021755319	0.02524848	0.118936473	0.010342586	0.011235754	0.007044374	0.000293136	0.006652283	0.01354643	0.033225689	0.010927587	0.033400837	0.025734982	0.013784912	0.006803866	0.013903175	0.0100999	0.006716362	0.001641666	0.004317143	0.009346412	0.028237342	0.010276752	0.027320068
0.003931845	0.484476196	0.254151806	0.204073899	0.182891939	0.123483429	0.061609516	0.093820849	0.10159235	0.05427785	0.060168454	0.035205404	0.041004009	0.046828852	0.045702317	0.050330429	0.019572156	0.024576097	0.025170438	0.075263094	0.047891174	0.050883144	0.023189454	0.010395541	0.013807316	0.010390667	0.021859833	0.025394324	0.119559664	0.010419669	0.011277456	0.007104582	0.000293136	0.006780706	0.01362041	0.03341781	0.010993392	0.033591434	0.025859405	0.013858357	0.006827908	0.013982296	0.010187789	0.006747476	0.001679261	0.004350098	0.009390464	0.0283793	0.01035333	0.027498701
0.003955044	0.485407411	0.254912209	0.204785349	0.183526958	0.123987723	0.061889096	0.094256683	0.102032279	0.054536224	0.060460663	0.035362221	0.041189634	0.047033727	0.045908846	0.05059035	0.019661825	0.024703923	0.0252933	0.075600609	0.048128997	0.051126445	0.023327032	0.010425586	0.013841662	0.01042684	0.021931687	0.025498809	0.120117051	0.010476644	0.011319159	0.007154755	0.000293136	0.00680639	0.013694389	0.033601456	0.011043714	0.033740168	0.02599005	0.0139394	0.006867978	0.014029769	0.010253706	0.006800816	0.001679261	0.004392469	0.009441858	0.028502742	0.010368646	0.027628616
0.00397851	0.486407952	0.255695961	0.205530951	0.184193791	0.124497022	0.062169126	0.094694284	0.10247609	0.054769559	0.060722531	0.035556179	0.041382161	0.04724854	0.04613597	0.050826551	0.019763612	0.024828652	0.025401146	0.075953549	0.048365223	0.051374357	0.02352066	0.010470654	0.013910355	0.0104811	0.022036201	0.025627239	0.120717017	0.010533618	0.011366818	0.007245068	0.000293136	0.006832075	0.013768368	0.033738483	0.011074682	0.033898432	0.026102032	0.014022976	0.00689202	0.01410256	0.010312299	0.006818596	0.001679261	0.004425425	0.009493253	0.028641614	0.010391619	0.027766651
0.004002877	0.487382817	0.25653315	0.20629158	0.184895258	0.125031093	0.062466754	0.095160516	0.102947303	0.055032801	0.061024543	0.035759422	0.04159815	0.047476731	0.046351652	0.051108175	0.019858129	0.024959574	0.025539025	0.07631708	0.048622731	0.051622269	0.023729574	0.010530743	0.013996222	0.010517273	0.022147248	0.025788321	0.121286017	0.010577187	0.011414478	0.007305276	0.000293136	0.006909128	0.013842347	0.033905177	0.011121132	0.034059759	0.026209866	0.014098954	0.006900034	0.014156362	0.010363567	0.006849711	0.001679261	0.00445838	0.009551989	0.028780486	0.010445224	0.027861381
0.004027426	0.488368809	0.25735365	0.207063137	0.185604561	0.125568159	0.062774851	0.095617912	0.103406218	0.055296738	0.061327488	0.035923461	0.041794126	0.047715624	0.046593079	0.051370115	0.019957492	0.02509713	0.025687825	0.076705015	0.048865874	0.051865569	0.023862056	0.010575811	0.014013395	0.010625791	0.02224523	0.025908044	0.121885983	0.010654271	0.011438308	0.007395589	0.000293136	0.007037551	0.013916327	0.034077521	0.011163713	0.034218363	0.026346732	0.014159736	0.00693209	0.014232319	0.01045878	0.006880826	0.001679261	0.004500751	0.009640093	0.028931703	0.010460539	0.028002122
0.004052447	0.489379621	0.258174471	0.207826498	0.18629114	0.126108477	0.063079608	0.096064703	0.103873116	0.055555807	0.061633701	0.036105038	0.041992173	0.04793426	0.04684652	0.051646692	0.020076243	0.025226724	0.025824339	0.077077064	0.049128702	0.05213539	0.023958869	0.010605856	0.014082088	0.010652921	0.02235301	0.026029944	0.122509174	0.010704543	0.011468095	0.007435728	0.000293136	0.00708892	0.013982086	0.034262579	0.011221776	0.034378329	0.026491893	0.014238246	0.006948118	0.014282956	0.010539345	0.00692083	0.001679261	0.004538414	0.009728198	0.029104521	0.010521802	0.028161809
0.004077403	0.490329665	0.259009896	0.208619639	0.186982578	0.12665333	0.063374992	0.096540125	0.10435598	0.055826351	0.06194038	0.036292806	0.042208162	0.048165126	0.047079365	0.051911661	0.020173183	0.025351011	0.025982695	0.077431386	0.049369717	0.052400599	0.024086256	0.010650923	0.014150781	0.01070718	0.022437928	0.026182318	0.123097527	0.010758166	0.011509797	0.007505971	0.000293136	0.007191658	0.014091685	0.034447637	0.01127984	0.034546463	0.02661839	0.014344615	0.006996201	0.014365242	0.010645544	0.00695639	0.001679261	0.004557246	0.009764908	0.02926191	0.010567748	0.028316083
0.0041026	0.491272862	0.259837055	0.209424802	0.187673075	0.127192663	0.063670726	0.096995753	0.104833665	0.056087158	0.062221386	0.036498113	0.042406899	0.048392935	0.047325369	0.05215089	0.02028224	0.025497413	0.02612194	0.077789852	0.049609136	0.052677338	0.024218738	0.010680968	0.014185128	0.010743353	0.02253591	0.026315102	0.123767167	0.010808438	0.011575329	0.00754611	0.000293136	0.007243027	0.014141005	0.034639758	0.011330162	0.034714597	0.026761478	0.0143978	0.007020243	0.014431704	0.010711461	0.006978615	0.001729388	0.004594909	0.009816302	0.029419298	0.0106673	0.028432466
0.004127919	0.492283675	0.260667023	0.210183245	0.188374385	0.127729344	0.063974835	0.097478599	0.105311351	0.0563504	0.062511728	0.036701356	0.042601496	0.048634122	0.047545056	0.052417373	0.020400992	0.025647354	0.026251628	0.078153613	0.049878349	0.052903342	0.024376697	0.010801148	0.014219474	0.010815699	0.022640425	0.026450062	0.124452289	0.010835249	0.011617031	0.007616353	0.000293136	0.007268711	0.014212244	0.034846006	0.011392096	0.034905535	0.026877606	0.01446618	0.007076341	0.014498166	0.010806674	0.00700084	0.001754452	0.004623156	0.00984567	0.029592117	0.010743878	0.028602979
0.00415337	0.493262819	0.261482549	0.210954256	0.189075383	0.128273298	0.064280439	0.097945892	0.105795725	0.056627551	0.062845014	0.03688087	0.042831285	0.048845113	0.047788771	0.052672752	0.020522167	0.025819852	0.026399063	0.078518525	0.050145966	0.053154713	0.024458225	0.01087626	0.014270994	0.010869958	0.022735141	0.026582846	0.125021289	0.010892224	0.011688521	0.007646457	0.000293136	0.007371449	0.014264303	0.035011287	0.011442418	0.035075711	0.02700203	0.014547223	0.007116411	0.014589947	0.010879914	0.007049735	0.001754452	0.004651404	0.009977827	0.029724817	0.010812798	0.02875184
0.004178939	0.494266784	0.262324232	0.211715704	0.18979691	0.128827863	0.06458724	0.098403287	0.106273195	0.05690818	0.063140024	0.037079986	0.043045204	0.049096237	0.048020472	0.052934188	0.020633647	0.025956966	0.026516465	0.078884589	0.050392833	0.053452208	0.024595802	0.010906305	0.014356861	0.010969434	0.022846188	0.026719983	0.125714153	0.010922387	0.011748095	0.007706665	0.000293136	0.007397134	0.014338283	0.035194933	0.011512095	0.035239421	0.027122306	0.014625733	0.007140453	0.014681727	0.010960479	0.007067515	0.001792047	0.004707898	0.010014537	0.029879119	0.010904691	0.028925061
0.004204539	0.495241649	0.263148262	0.212499556	0.190531758	0.129379262	0.064895636	0.098878356	0.106754549	0.057178029	0.063454172	0.03727807	0.043269473	0.049316784	0.048257894	0.053180987	0.020730587	0.026099387	0.026648883	0.07925871	0.050654597	0.05373356	0.024738475	0.010921327	0.014442727	0.011023693	0.02297683	0.026863651	0.126283153	0.010992768	0.011801712	0.007796978	0.000293136	0.007422818	0.014398562	0.035378578	0.011558546	0.035413341	0.027261246	0.014704244	0.007172509	0.014751354	0.011022734	0.007094185	0.001817111	0.004754977	0.010080616	0.03005811	0.010958296	0.029095574
0.004230509	0.49625075	0.263983365	0.213273026	0.191238084	0.12992835	0.065200144	0.099363323	0.107227272	0.057465613	0.063754317	0.037476155	0.043504783	0.049545357	0.048511335	0.053436367	0.020839645	0.02624977	0.026781302	0.079638817	0.050909977	0.053995309	0.024870957	0.011011462	0.014528594	0.011068909	0.023100941	0.026998611	0.126956663	0.011063148	0.011843414	0.007877255	0.000305881	0.007499872	0.014497201	0.035548097	0.011616609	0.035585219	0.027398112	0.014782754	0.007212579	0.014846299	0.011077664	0.007120855	0.001829643	0.004792641	0.010161378	0.030218585	0.011027216	0.029276914
0.004256447	0.497262418	0.264814136	0.214066167	0.19194676	0.130486594	0.065513276	0.099844401	0.107721355	0.057736157	0.064068931	0.037667018	0.043732503	0.049781193	0.048747613	0.053709915	0.020965666	0.026392191	0.026906895	0.080015471	0.051191959	0.054240915	0.025064585	0.011101597	0.0147175	0.011096039	0.023260979	0.027157516	0.127506309	0.01113688	0.011897031	0.007957533	0.000305881	0.007525556	0.01457392	0.035740218	0.011713382	0.035765266	0.027532905	0.014851134	0.007220593	0.014887442	0.011165553	0.007165304	0.001854706	0.004811472	0.01024214	0.030366715	0.011103794	0.029436601
0.004282667	0.498269807	0.265640975	0.214867505	0.192647287	0.131051555	0.065824614	0.100326539	0.108214575	0.05800844	0.064389615	0.037878514	0.043934	0.050023144	0.048971305	0.053968828	0.021123194	0.026542132	0.027062521	0.080394428	0.051454787	0.054473838	0.025207258	0.011146664	0.014786193	0.011141255	0.02340142	0.027279416	0.128226268	0.011240775	0.011944691	0.008047846	0.000305881	0.007576925	0.01463694	0.035902674	0.011802413	0.035945312	0.027665624	0.014904319	0.007252649	0.014976058	0.01123147	0.007209754	0.001867238	0.004863259	0.010264166	0.030548792	0.011195687	0.029604408
0.004308971	0.499272061	0.266481133	0.215645346	0.193374456	0.131604622	0.066136799	0.100787116	0.108693771	0.058293241	0.064724768	0.038085884	0.04416862	0.05025554	0.049188703	0.054256508	0.021229827	0.026687207	0.027197669	0.080786967	0.051721872	0.054752883	0.025334645	0.011236799	0.014923579	0.011186471	0.023515733	0.02741873	0.128822364	0.011294398	0.011980436	0.00807795	0.000305881	0.007628294	0.014713659	0.036115985	0.011879831	0.03612638	0.027812858	0.014992959	0.007292719	0.015055179	0.011315697	0.007236424	0.00187977	0.004924462	0.010286193	0.030696922	0.011295238	0.029734324
0.004335521	0.500282018	0.267319526	0.216451328	0.194100998	0.132165989	0.066448835	0.101261125	0.109203605	0.058567959	0.06504265	0.038288095	0.044386679	0.050501695	0.049444432	0.054551759	0.021351002	0.026830513	0.027339644	0.081173751	0.051972464	0.055003102	0.025456936	0.011296889	0.014957925	0.01126786	0.023630045	0.027549337	0.129437813	0.011388239	0.012022138	0.008098019	0.000305881	0.007756716	0.014798598	0.036326471	0.011949508	0.036299959	0.027922766	0.015058807	0.00731676	0.015159619	0.011407248	0.007303099	0.001929897	0.004957417	0.010337587	0.030900601	0.011356501	0.029894011
0.004362106	0.501304813	0.268155191	0.217250753	0.194831615	0.132722907	0.066770792	0.10175917	0.109679133	0.058856933	0.065370335	0.03849237	0.044601977	0.050741736	0.049699017	0.05485458	0.021462483	0.026976473	0.027467967	0.081558924	0.052232632	0.055272923	0.025599609	0.011341956	0.015026619	0.011331163	0.023737826	0.027699535	0.130068744	0.011485431	0.012105542	0.008148193	0.000305881	0.007808085	0.014878057	0.036517179	0.012030797	0.036482388	0.028061706	0.015119589	0.007340802	0.015260894	0.011487813	0.007360883	0.001980024	0.00499508	0.010388981	0.031101195	0.011433079	0.030034752
0.00438892	0.502313057	0.268996873	0.218035698	0.195536217	0.13329266	0.067091452	0.102245196	0.110191771	0.059150081	0.065683083	0.03869355	0.044844878	0.050978718	0.049951314	0.055133681	0.021581234	0.027128625	0.027622228	0.081937189	0.052523127	0.05553006	0.025732091	0.011402046	0.015129658	0.011385422	0.023881533	0.027869324	0.130691935	0.011559163	0.012129372	0.008178297	0.000305881	0.007859454	0.014946557	0.036714951	0.012073377	0.036654266	0.028211014	0.015205697	0.007364844	0.01534318	0.011550067	0.007400888	0.001992556	0.005046867	0.010455059	0.031270927	0.011494341	0.030189027
0.004416082	0.503334997	0.269842327	0.21882638	0.196237214	0.133853428	0.067405332	0.102752785	0.110689738	0.059456095	0.065994897	0.038880286	0.045073288	0.05122258	0.050219058	0.055412276	0.021704833	0.027278123	0.027769663	0.082317757	0.05277425	0.0557699	0.025879859	0.011432091	0.015146832	0.011430638	0.023982781	0.028010814	0.131384799	0.011626192	0.012147244	0.008218436	0.000305881	0.007910823	0.014998616	0.036900009	0.012123699	0.036848608	0.02836447	0.01528674	0.007428956	0.015396983	0.011619646	0.007432003	0.00201762	0.00508453	0.010477086	0.031419058	0.011563261	0.030324355
0.00444311	0.504320132	0.270692274	0.219613511	0.196964226	0.134416464	0.067730081	0.103256839	0.111190294	0.059733942	0.066311379	0.03908456	0.045313428	0.051483261	0.050478792	0.055671188	0.021818737	0.027413026	0.027928019	0.082698325	0.053025374	0.056003976	0.026017437	0.011507203	0.015249871	0.011502984	0.02408403	0.028161012	0.132054438	0.011709979	0.012224691	0.008268609	0.000305881	0.007987877	0.015072596	0.037117558	0.012162408	0.037038525	0.028522074	0.015360186	0.007444984	0.015504587	0.011674577	0.007494233	0.002042683	0.005141025	0.010550506	0.031561016	0.01167047	0.030459683
0.004470378	0.505305268	0.271537407	0.220437525	0.197683403	0.134984591	0.068053084	0.103772558	0.111688908	0.060012484	0.066653068	0.039286772	0.045528037	0.051725594	0.050740814	0.055956345	0.021939912	0.027558985	0.028083645	0.08309662	0.053270645	0.0562565	0.02616011	0.011522226	0.015284218	0.011611503	0.024195076	0.028324271	0.132727948	0.011780359	0.012254479	0.008288679	0.000305881	0.00806493	0.015157535	0.037312505	0.012243697	0.037225038	0.028671382	0.015453892	0.007493068	0.015580544	0.011762466	0.007534237	0.002042683	0.00519752	0.01063861	0.031662855	0.011716417	0.030554413
0.004497807	0.506298963	0.272381978	0.221239136	0.198397877	0.135552975	0.068374243	0.10427131	0.112199604	0.060299024	0.066973284	0.039509617	0.045756446	0.051958754	0.051005697	0.056257148	0.022080475	0.027702734	0.028224254	0.083495606	0.053545178	0.056502107	0.02638431	0.01161236	0.015370084	0.011674806	0.024361646	0.028470115	0.133475003	0.011840685	0.012302138	0.008338852	0.000305881	0.00806493	0.015239734	0.037508864	0.01229789	0.037407467	0.02879788	0.015496946	0.007565194	0.015665995	0.011839368	0.007583132	0.002055215	0.005235183	0.010660636	0.0318079	0.011762363	0.030689741
0.0045253	0.507262701	0.27322703	0.222055501	0.199136487	0.136127434	0.068700188	0.104776424	0.112715695	0.060604343	0.067300502	0.03972524	0.045978645	0.052210644	0.05124884	0.056547856	0.022206496	0.027852232	0.02838261	0.083886534	0.05382982	0.0568365	0.026526983	0.011642405	0.015438777	0.011710978	0.024515151	0.028602899	0.134109805	0.011894309	0.012361713	0.008399061	0.000305881	0.008090615	0.015368513	0.037681209	0.012367566	0.037589896	0.028928525	0.01555013	0.007605264	0.015738786	0.011905285	0.007640917	0.002080279	0.005310509	0.010741399	0.03198689	0.011838941	0.03080071
0.00455295	0.508218736	0.274064781	0.222876783	0.19988544	0.136716226	0.069028576	0.105256088	0.113224665	0.060906184	0.067630054	0.03992642	0.046194634	0.052433101	0.051502281	0.056831499	0.022330095	0.028000846	0.028542332	0.084267793	0.054102225	0.057097096	0.026771565	0.01167245	0.015524644	0.011765238	0.024678455	0.02876398	0.134744608	0.011971392	0.01241533	0.0084392	0.000318626	0.008219037	0.015450712	0.037901583	0.012429501	0.037763816	0.029048801	0.015626108	0.007621292	0.015814742	0.011989512	0.007698702	0.002117874	0.005352881	0.010792793	0.032175139	0.011900204	0.030960398
0.004580589	0.509250946	0.274926523	0.223691508	0.200622795	0.137284867	0.069357811	0.105754487	0.113722632	0.061193072	0.067943735	0.040121409	0.046409242	0.052695693	0.05176888	0.057129273	0.02245127	0.028155209	0.028692497	0.084644907	0.054357073	0.057355386	0.026949906	0.011777608	0.015679203	0.011837584	0.024809098	0.028925062	0.135472309	0.012051827	0.012492777	0.008469304	0.000318626	0.008244722	0.015549351	0.03812337	0.012491436	0.037959178	0.029167004	0.015694488	0.007645333	0.015909688	0.012117683	0.007760931	0.002130406	0.005428207	0.010851529	0.03235413	0.011923177	0.031166096
0.004608618	0.510211261	0.27578313	0.22450596	0.201365949	0.137861337	0.069693029	0.106261015	0.114233544	0.061482047	0.068269086	0.040343223	0.046640412	0.052931146	0.052021177	0.05744875	0.022584562	0.028294092	0.028853583	0.085036756	0.054637991	0.057630973	0.027128248	0.011837697	0.015799416	0.011937059	0.024949539	0.029066553	0.13609937	0.012135613	0.012546394	0.008489373	0.000318626	0.008296091	0.01565347	0.038336681	0.012549499	0.038137863	0.029310091	0.015742607	0.007669375	0.016004633	0.012187262	0.007800936	0.002130406	0.005456454	0.010917608	0.032530035	0.011969124	0.031287892
0.004636852	0.511232344	0.276636126	0.22532451	0.202093745	0.138439005	0.070018076	0.106782036	0.114761717	0.061760937	0.068613109	0.040558846	0.046853641	0.053191445	0.052263176	0.057745515	0.022720278	0.028428995	0.028998288	0.085426533	0.054923697	0.057951529	0.027311684	0.011897787	0.015850936	0.011973232	0.025109577	0.029218928	0.136741914	0.012195939	0.012600011	0.008549582	0.000318626	0.00834746	0.015776769	0.038513263	0.012646272	0.038320633	0.029473916	0.01580339	0.007709445	0.016099579	0.012286137	0.007858721	0.00215547	0.005475286	0.010976344	0.03270594	0.012015071	0.031452992
0.00466512	0.512221759	0.277476685	0.226117652	0.202809317	0.139020865	0.07034781	0.107301289	0.115266157	0.062063126	0.068915587	0.040770343	0.047071699	0.053452507	0.052516045	0.058038747	0.022855993	0.028602377	0.029145723	0.085830124	0.055217384	0.058274392	0.027520598	0.012002944	0.016005495	0.012036535	0.025227155	0.029358242	0.137454132	0.012276374	0.012641713	0.00858972	0.000318626	0.008373144	0.015894588	0.038737876	0.01272369	0.038524504	0.029641888	0.01589203	0.007741501	0.016241997	0.012355716	0.007912061	0.002168001	0.005512949	0.011086475	0.032847898	0.012106964	0.031615386
0.004693512	0.513173515	0.27832928	0.226940027	0.203519874	0.139602683	0.070681731	0.107817715	0.115749668	0.062367401	0.069243272	0.040966364	0.047295278	0.053709748	0.052762048	0.058336017	0.022996556	0.02875276	0.029297254	0.086231872	0.055480745	0.05855805	0.027709131	0.012048012	0.016074189	0.01210888	0.025396991	0.029495379	0.138154737	0.012333349	0.012737032	0.008669998	0.000318626	0.008424513	0.016009667	0.038961076	0.012828205	0.038728034	0.029803639	0.015955345	0.007757529	0.016324283	0.012421632	0.00793873	0.002168001	0.005574152	0.011152553	0.033042319	0.012175884	0.03176966
0.004722236	0.514161218	0.279169679	0.227759123	0.204256446	0.140180565	0.071019541	0.108326717	0.116265327	0.0626835	0.069581226	0.041161353	0.047514027	0.053954757	0.053008052	0.058620669	0.023115308	0.028908893	0.029441958	0.086624873	0.055743041	0.058847473	0.027836517	0.012138147	0.016194402	0.012208356	0.025570093	0.029676051	0.138859213	0.012380269	0.012796607	0.008700102	0.000318626	0.008501567	0.016122006	0.039180037	0.012909494	0.038936671	0.029971611	0.016049051	0.007773557	0.016457207	0.012498535	0.007987625	0.002205597	0.005602399	0.011233315	0.033233654	0.012306067	0.031948294
0.004751056	0.515108694	0.280045221	0.228550079	0.204982988	0.140764266	0.07136139	0.108862584	0.1167894	0.062990905	0.06991778	0.041380072	0.047758998	0.054209322	0.053303256	0.058910368	0.0232074	0.02904291	0.029616696	0.087021556	0.056012786	0.059116141	0.027968999	0.012183214	0.016211575	0.012271659	0.025684406	0.029789244	0.139583043	0.012433893	0.012856181	0.008710137	0.000318626	0.008629989	0.016234344	0.039398999	0.012983042	0.039122503	0.030114698	0.016109834	0.007813627	0.016571141	0.012546142	0.00800985	0.002305851	0.005635354	0.011292052	0.033400301	0.012374987	0.032124221
0.004780079	0.516133201	0.280902711	0.229387481	0.20572865	0.14134925	0.071696857	0.109372294	0.117314121	0.063279532	0.070244065	0.041600853	0.048000519	0.054465416	0.053558985	0.059205114	0.023330999	0.029203024	0.02975594	0.087429521	0.056316582	0.059365206	0.028152436	0.012258326	0.016245921	0.012353048	0.025821581	0.029965563	0.140213975	0.012487516	0.012927671	0.008790415	0.000318626	0.008629989	0.016335724	0.039603835	0.013048847	0.039325013	0.030272301	0.01620354	0.007845683	0.01668824	0.012593748	0.008067635	0.002318383	0.005705973	0.011402182	0.033551517	0.012451564	0.032310973
0.004809205	0.517091804	0.281753701	0.230214227	0.20645958	0.141938426	0.072037359	0.109872459	0.117815971	0.063584155	0.07058622	0.041815445	0.048227548	0.054701251	0.053818719	0.059506926	0.023486102	0.029342792	0.029892454	0.087832651	0.056577282	0.059663854	0.028315491	0.012273349	0.016383308	0.01247061	0.025984885	0.030113584	0.140930063	0.012527733	0.013011075	0.008880727	0.000318626	0.008707043	0.016453542	0.039798781	0.013122394	0.039519354	0.030450642	0.016256724	0.007853697	0.01679901	0.012663327	0.008174314	0.002355978	0.00575776	0.011460918	0.03375211	0.012482196	0.032446302
0.004838499	0.51809577	0.28261801	0.231047531	0.207186122	0.142531496	0.072377761	0.110366263	0.11835148	0.063905469	0.070936311	0.04203829	0.048461478	0.054953141	0.054082458	0.059795111	0.02360243	0.029501136	0.030033064	0.088248674	0.05683745	0.059957889	0.028463259	0.012318416	0.016417654	0.012479653	0.026095931	0.03027902	0.141669376	0.01261152	0.013076607	0.008981075	0.000318626	0.008732727	0.016543962	0.03999514	0.013199813	0.039718801	0.030608246	0.016325104	0.007901781	0.016887626	0.012751216	0.008254324	0.002355978	0.005776591	0.011512313	0.03388481	0.012566431	0.032627642
0.004868031	0.519016713	0.283483042	0.231872912	0.207907336	0.143113742	0.072726639	0.110857592	0.11885333	0.064214961	0.071265863	0.042265262	0.048724391	0.055203883	0.054335899	0.060100961	0.023723605	0.029645769	0.030176403	0.088641905	0.057104535	0.06020119	0.028595741	0.012393528	0.016469174	0.012588171	0.026226574	0.030431394	0.142493846	0.0126819	0.013112352	0.009011179	0.000331371	0.008758412	0.016645341	0.040222578	0.013288844	0.039918247	0.030803176	0.016393484	0.007933837	0.016969912	0.012820795	0.008303219	0.002406105	0.005828378	0.011578391	0.034079231	0.012620036	0.032814395
0.004897874	0.519977028	0.284344141	0.232686544	0.208642184	0.143701678	0.073073921	0.111371543	0.119372441	0.064533146	0.071585145	0.042491202	0.04894038	0.055453861	0.054595633	0.060417914	0.023854474	0.029791729	0.030334759	0.089052863	0.057389177	0.06047447	0.02869765	0.012453618	0.016537867	0.01266956	0.026383346	0.030594653	0.143271866	0.012725469	0.013148096	0.009051318	0.000331371	0.008809781	0.01673302	0.040423175	0.013335295	0.040115992	0.030958706	0.016456799	0.007949865	0.017049033	0.012886711	0.008365448	0.002418637	0.005870749	0.011615101	0.034261308	0.012658325	0.033011974
0.004927751	0.520950181	0.285205562	0.233486789	0.209396936	0.144282469	0.073425342	0.111895745	0.119878607	0.064851679	0.071920766	0.042713016	0.049186731	0.055711866	0.054877107	0.060706099	0.023973225	0.02994565	0.03049175	0.089455533	0.057664775	0.060746597	0.028860705	0.012498686	0.016589387	0.012732863	0.026468264	0.030766619	0.143991825	0.012805904	0.013189798	0.009101491	0.000331371	0.008912519	0.016837139	0.040642137	0.013435938	0.040298761	0.031128752	0.016512516	0.007997948	0.017175627	0.012989248	0.008405453	0.002431169	0.005941368	0.011673837	0.034449557	0.012734903	0.033198727
0.004957762	0.521985814	0.28606923	0.234326923	0.210130373	0.144872973	0.073785137	0.112392729	0.120392324	0.06518586	0.072281126	0.042930702	0.049437912	0.055959551	0.055135125	0.061034155	0.024116211	0.030115494	0.030678775	0.089881225	0.057963782	0.061012958	0.029028856	0.012543753	0.01665808	0.012823295	0.026660962	0.0309277	0.14474275	0.012852824	0.01325533	0.009161699	0.000331371	0.008989572	0.016902898	0.040858274	0.013505615	0.040489699	0.03127806	0.016583429	0.008030004	0.017302221	0.013066151	0.008432123	0.002468764	0.005988447	0.011725232	0.03465015	0.012819138	0.033315109
0.004987822	0.523026583	0.286937872	0.235167603	0.210886065	0.145463604	0.074122997	0.112915518	0.120919849	0.065488049	0.072622347	0.043156643	0.049669772	0.056191947	0.055413738	0.061342528	0.024249504	0.030286223	0.030858973	0.090295867	0.0582447	0.061308147	0.029232674	0.012603843	0.0167096	0.012877555	0.026765476	0.031082252	0.145485934	0.012939962	0.013338735	0.009231943	0.000331371	0.00909231	0.016979617	0.041084299	0.013559808	0.040686763	0.031437737	0.01662395	0.008054046	0.017387672	0.013132068	0.008485463	0.002493828	0.006035526	0.011769284	0.034826055	0.012880401	0.033445024
0.005018161	0.523999736	0.287804508	0.235991618	0.211646145	0.146055904	0.07447023	0.113425227	0.121466793	0.065827794	0.072977106	0.043381551	0.049912673	0.056443454	0.055681481	0.061636265	0.024402184	0.030448548	0.031014599	0.090700608	0.058535726	0.061591805	0.029426302	0.012663933	0.016778293	0.01300416	0.026948376	0.031221566	0.146232988	0.01305056	0.013434054	0.009252012	0.000331371	0.009117995	0.017113876	0.041310324	0.013614	0.040868171	0.031582898	0.016702461	0.008086102	0.017504771	0.013216295	0.008538802	0.00250636	0.006087313	0.011850046	0.034998874	0.012949321	0.033623658
0.005048621	0.524981448	0.288675638	0.236780114	0.212410769	0.14664829	0.074818559	0.113969224	0.122001438	0.066149109	0.073315527	0.043581699	0.050130732	0.056714837	0.055962955	0.061934039	0.024535476	0.030613084	0.03117432	0.091129755	0.058823561	0.061873157	0.029553688	0.012754067	0.016795466	0.013085549	0.027043093	0.031378294	0.147045845	0.013124292	0.013481714	0.009302186	0.000331371	0.009143679	0.017168676	0.041513747	0.013706902	0.041068299	0.031765387	0.016793634	0.0081422	0.017590222	0.013274887	0.008623257	0.00250636	0.006157931	0.011930809	0.03516552	0.013064188	0.033802291
0.005079378	0.525950322	0.289556636	0.237584184	0.213174296	0.147241873	0.075170827	0.114500142	0.122547735	0.066453732	0.073663284	0.043787005	0.050362592	0.056955259	0.056235276	0.06224746	0.024646957	0.030761698	0.031329946	0.091550612	0.059102882	0.062153355	0.029737125	0.012784112	0.016846986	0.013166938	0.02720313	0.031576381	0.147843219	0.013218133	0.013571075	0.009372429	0.000344116	0.009272102	0.017248135	0.041729883	0.01378045	0.041276935	0.031970686	0.016879742	0.008166242	0.017678838	0.013348128	0.008654372	0.002531423	0.006237965	0.012077649	0.035344511	0.013117792	0.034013403
0.005110221	0.526984244	0.290439962	0.238406013	0.213927481	0.147840334	0.075523992	0.1150148	0.123079575	0.066755921	0.074003572	0.044037706	0.050626884	0.05720409	0.056504735	0.062561889	0.024772979	0.030907658	0.03146919	0.091960649	0.059375288	0.062466993	0.029946039	0.012799135	0.016864159	0.013203111	0.027330507	0.031696104	0.148617369	0.013265053	0.013618735	0.009402533	0.000344116	0.00932347	0.017338554	0.041948845	0.013842384	0.041474339	0.032122068	0.016973448	0.008198298	0.017795937	0.013436017	0.008703267	0.002556487	0.006270921	0.012143728	0.035508072	0.013148423	0.034256994
0.005141275	0.527987353	0.291318633	0.239203799	0.214685523	0.148439094	0.075878005	0.115538295	0.12361681	0.06706889	0.074342926	0.044248171	0.050851844	0.057467829	0.056757032	0.062879852	0.024913542	0.031060252	0.031645293	0.092385651	0.05966791	0.062805999	0.030170239	0.012919314	0.016898506	0.013248327	0.02744482	0.031876777	0.149426355	0.013345488	0.013696182	0.009472776	0.000344116	0.009451893	0.017412533	0.042157918	0.013954641	0.04168774	0.03232322	0.017046894	0.008206312	0.017897212	0.013516582	0.008765496	0.002556487	0.006322708	0.012231832	0.035714837	0.013255632	0.034413975
0.005172517	0.528957939	0.292185109	0.240022076	0.2154467	0.149040165	0.076239346	0.116065325	0.124175404	0.067419763	0.074672945	0.044456573	0.051103715	0.057737301	0.057032213	0.063190243	0.025046834	0.031232308	0.031798189	0.092806049	0.059968514	0.06308735	0.030358772	0.013009449	0.016984372	0.013365889	0.027578729	0.032061803	0.150215988	0.01339576	0.013743841	0.009492845	0.000344116	0.009477577	0.017486512	0.042372642	0.014039801	0.041881741	0.032487044	0.017105143	0.008254396	0.018001652	0.013589822	0.008841061	0.002569019	0.006360371	0.012319937	0.035896914	0.013355184	0.034568249
0.005203889	0.529869467	0.293073169	0.240870133	0.216190637	0.149645685	0.076603379	0.116588113	0.124716522	0.067750814	0.075037506	0.044680449	0.051351446	0.057991101	0.057311398	0.063502654	0.025175279	0.031391095	0.031997499	0.093223453	0.060263797	0.063404448	0.030542208	0.013069539	0.017035892	0.013447278	0.027748565	0.032222885	0.151013362	0.013429274	0.013833203	0.009543019	0.000344116	0.009554631	0.017574192	0.042574652	0.014144315	0.042095483	0.032655016	0.017191251	0.00830248	0.018109257	0.013633767	0.008898846	0.002581551	0.006402742	0.012356647	0.036094421	0.01347005	0.034736056
0.005235405	0.530917083	0.293957216	0.241702617	0.216939277	0.150253815	0.076959186	0.117108427	0.125252247	0.068078736	0.0753974	0.04492496	0.051597798	0.05825675	0.057584863	0.063818598	0.025284337	0.031539266	0.032170872	0.093650297	0.060557484	0.063707708	0.030695072	0.013174696	0.017053065	0.013528667	0.027872675	0.032407911	0.151822348	0.013496303	0.01388682	0.009543019	0.000344116	0.009631684	0.017683791	0.042776662	0.014225605	0.042316712	0.032808472	0.017279892	0.008334535	0.018178884	0.013699684	0.008925516	0.002581551	0.006440405	0.012437409	0.036316616	0.013554286	0.034911983
0.005267223	0.531922761	0.294842869	0.242532096	0.217697946	0.150860405	0.077315293	0.117651363	0.125801564	0.068418481	0.075772697	0.04514471	0.05186278	0.058524693	0.05785375	0.06414514	0.025393394	0.031690976	0.032368817	0.094079443	0.060847978	0.064010968	0.030863222	0.013264831	0.017121759	0.013619099	0.02800985	0.032549402	0.152681654	0.01358009	0.013922565	0.009573123	0.000356861	0.009760107	0.01777695	0.04300975	0.014299152	0.042513776	0.032976445	0.017371066	0.008382619	0.018324466	0.013791235	0.008961075	0.002581551	0.006459237	0.012474119	0.036498693	0.013607891	0.035112268
0.005299169	0.532938708	0.295721059	0.243361848	0.218447526	0.151476151	0.077671699	0.118180514	0.126329089	0.068750924	0.07610785	0.045375809	0.052118102	0.058786903	0.058148382	0.064430802	0.025500028	0.031863031	0.032539459	0.094496617	0.061160819	0.064310769	0.031010991	0.013354966	0.017207625	0.013664315	0.028114365	0.032680009	0.153428709	0.013657173	0.014000012	0.009623297	0.000356861	0.009760107	0.017842709	0.043248489	0.014349474	0.042725815	0.033158933	0.017462239	0.008406661	0.018425742	0.013886448	0.00900997	0.002619146	0.006487484	0.01258425	0.036659168	0.013684468	0.035280075
0.005331292	0.533998307	0.296601656	0.244207993	0.219216695	0.152082398	0.078036779	0.118737942	0.126856183	0.069056242	0.076472878	0.045625478	0.052376874	0.059055228	0.058420131	0.064759868	0.025664826	0.032023145	0.03268826	0.094935893	0.061453441	0.0645656	0.03116895	0.013415056	0.017241971	0.013745704	0.028238476	0.03282803	0.154191246	0.013744311	0.014101289	0.00967347	0.000369606	0.009785791	0.017949568	0.0434618	0.014453988	0.042923901	0.033289578	0.017548347	0.008430703	0.018530182	0.013952364	0.009067755	0.00264421	0.006534563	0.012679696	0.036869019	0.0137151	0.035488481
0.005363547	0.534988578	0.297488592	0.245051952	0.219965804	0.152698914	0.078393384	0.119299259	0.12740701	0.069382425	0.076838373	0.045896812	0.052627366	0.059317055	0.058706181	0.065088934	0.025783577	0.032178835	0.032853441	0.09536665	0.061740744	0.064870013	0.031377864	0.013475145	0.017379358	0.013827094	0.028401779	0.033004349	0.154946042	0.013804637	0.014160863	0.009713609	0.000369606	0.00983716	0.018067387	0.043686413	0.014558503	0.043149895	0.033488656	0.017690173	0.008502829	0.018637786	0.014036591	0.009121095	0.002669273	0.00656281	0.012716407	0.037041838	0.013845282	0.03567794
0.005395937	0.536019932	0.298360604	0.245893725	0.220720242	0.153313718	0.078760309	0.119829823	0.127955249	0.069725648	0.077192198	0.046118626	0.052895109	0.059581176	0.058975069	0.065413457	0.025916869	0.032330545	0.033019988	0.095802934	0.062041879	0.065114466	0.031556206	0.013520213	0.017465224	0.013944655	0.028532422	0.03321985	0.155809219	0.013871666	0.014280012	0.009753748	0.000369606	0.00983716	0.018163286	0.043903962	0.014620438	0.043380654	0.033640038	0.017794009	0.008590983	0.018742226	0.014131804	0.009196659	0.0027194	0.00658635	0.012804511	0.037220828	0.013891229	0.035897172
0.005428351	0.537070116	0.299248423	0.246734406	0.221481889	0.153936438	0.079132668	0.120359328	0.128489247	0.070058438	0.077556292	0.046353851	0.05314284	0.059864408	0.05925025	0.065761702	0.026062279	0.032480928	0.033189266	0.096227245	0.062340886	0.06541888	0.031744738	0.01356528	0.017499571	0.013998915	0.02870879	0.033404877	0.156556273	0.013968858	0.014345544	0.009793887	0.000382351	0.009914214	0.018259185	0.0441314	0.014686243	0.043601202	0.033797641	0.017877585	0.008631053	0.018849831	0.014205045	0.009232219	0.002782059	0.006642845	0.012892615	0.037399819	0.01399078	0.036108284
0.00546122	0.538002186	0.300136081	0.247551316	0.222261558	0.154551242	0.079503331	0.120894134	0.129032738	0.070390185	0.077927388	0.046599394	0.053414033	0.060133497	0.059548887	0.066100862	0.026195571	0.032645907	0.033373559	0.096672046	0.062634041	0.065732518	0.031897602	0.013595325	0.017585437	0.014044131	0.02885903	0.033596434	0.157330423	0.014032536	0.014411076	0.00984406	0.000382351	0.009991267	0.018346864	0.044315045	0.014740436	0.043816645	0.033965613	0.017966225	0.008695164	0.018916293	0.014300258	0.009285559	0.002794591	0.006671092	0.01298072	0.037618929	0.014082673	0.036319396
0.005494212	0.538995881	0.301011945	0.248387352	0.223033549	0.15517794	0.079872001	0.121459339	0.129602984	0.070723323	0.078315289	0.046875887	0.053672116	0.060409467	0.059838942	0.066418319	0.026343405	0.03280204	0.033548297	0.097102113	0.062935709	0.066035778	0.032081038	0.013730527	0.017636957	0.01409839	0.029035398	0.033809758	0.15814715	0.014123025	0.014446821	0.009894234	0.000433331	0.010016952	0.018448243	0.04454107	0.014848822	0.044036513	0.034143954	0.018024475	0.008759276	0.019017568	0.014369837	0.009356678	0.002794591	0.006722879	0.013024772	0.037819522	0.014182225	0.036516976
0.0055273	0.539914256	0.30188484	0.249240054	0.223810554	0.155799804	0.080242316	0.121998387	0.130165462	0.071066198	0.078655577	0.047133809	0.053937788	0.060693846	0.060105541	0.066761012	0.026500932	0.032978076	0.033720305	0.097515834	0.063241632	0.066359793	0.032264475	0.013775595	0.01770565	0.014143606	0.029175839	0.034003492	0.159018069	0.014216866	0.014554055	0.009924338	0.000433331	0.010042636	0.018527703	0.044744493	0.014933982	0.044253998	0.034309852	0.018130844	0.008783318	0.019099854	0.014450401	0.009401128	0.002819655	0.006769958	0.013120218	0.038001599	0.01426646	0.036733501
0.00556077	0.540966152	0.302787582	0.250125815	0.224588186	0.156423892	0.080618364	0.122541323	0.130725998	0.071413594	0.079029007	0.047393795	0.054175169	0.060967522	0.060415048	0.067089574	0.026668153	0.033154997	0.033875931	0.097968463	0.063541704	0.066702258	0.032417339	0.013850707	0.017843036	0.014252125	0.029280353	0.034188518	0.159966402	0.014310707	0.014619587	0.009984547	0.000446076	0.010145374	0.018653741	0.044990295	0.014999787	0.04446808	0.034479898	0.01821442	0.008815374	0.019210624	0.014508994	0.009472248	0.00285725	0.006817037	0.013215665	0.038192934	0.014320065	0.036898601
0.005594315	0.54200093	0.303678931	0.250974419	0.225365191	0.157048708	0.080981101	0.123080724	0.131294949	0.071738038	0.079409906	0.047640369	0.05442773	0.061266426	0.060698238	0.067414097	0.026813563	0.033317764	0.034073876	0.098410732	0.06383273	0.066985916	0.032605871	0.013925819	0.017963249	0.014324471	0.0293914	0.034390959	0.160895381	0.01438779	0.014702991	0.009994581	0.000458821	0.010222428	0.01875512	0.04518948	0.015061722	0.044701562	0.034676903	0.018297995	0.008879486	0.019343547	0.014578573	0.009570037	0.00285725	0.006859408	0.013267059	0.038390441	0.014358354	0.037109713
0.005628015	0.542989489	0.304553672	0.251797614	0.226131539	0.157681054	0.081351067	0.123635679	0.131846423	0.072078479	0.079762797	0.047925116	0.05466097	0.061555009	0.060997447	0.067742658	0.026927467	0.033484512	0.034236327	0.098845404	0.064146635	0.067306473	0.032814785	0.014045999	0.018014769	0.014469163	0.029518777	0.034584692	0.161758558	0.014461522	0.014762566	0.010044755	0.000458821	0.010299481	0.018886639	0.045407029	0.01513914	0.044924493	0.034822064	0.018384103	0.00892757	0.019425833	0.014629841	0.009610042	0.002894846	0.006930027	0.013318453	0.038584862	0.014427274	0.037291053
0.005661911	0.543987463	0.305444539	0.252638841	0.226920141	0.158306896	0.081727215	0.124180736	0.132404586	0.072415094	0.080120357	0.048162405	0.054935614	0.061848561	0.061296084	0.068065163	0.027104382	0.033664529	0.034423352	0.099291587	0.064452559	0.067587824	0.032942172	0.014136134	0.018100635	0.014559595	0.029659218	0.034761011	0.162555932	0.014555363	0.014840013	0.01005479	0.000458821	0.010504957	0.018990758	0.045631641	0.015220429	0.045157294	0.035004552	0.018480342	0.008959626	0.019508119	0.014714068	0.009650047	0.002944973	0.00694415	0.013369848	0.038776197	0.014549799	0.037434501
0.005695878	0.544997419	0.306343431	0.253511487	0.227704199	0.158938985	0.082102016	0.124711654	0.13298001	0.072747537	0.080490986	0.048418264	0.055197837	0.062125678	0.061586712	0.068407856	0.027257063	0.03383172	0.034626757	0.099732244	0.064742521	0.067884166	0.033217327	0.014241291	0.018169329	0.014650027	0.029806191	0.034932977	0.163461687	0.014635798	0.01489363	0.010104963	0.000471566	0.010582011	0.019078437	0.045835064	0.015317202	0.045377842	0.035180819	0.018594309	0.008991681	0.019609395	0.014790971	0.009685607	0.0029951	0.006972398	0.013435926	0.039004564	0.01464935	0.037610428
0.005730316	0.546021926	0.307216325	0.25436337	0.228486689	0.159566839	0.082478513	0.125249995	0.133567516	0.073069199	0.080871885	0.048682377	0.05546903	0.062435666	0.061900795	0.068745502	0.027387931	0.03402191	0.034791939	0.100190629	0.065051105	0.068190886	0.033405859	0.014286358	0.018272368	0.014677157	0.029943366	0.035122357	0.164201	0.014716232	0.015006821	0.010175206	0.000471566	0.010684749	0.019163376	0.046028598	0.015386878	0.045593286	0.035365381	0.018680417	0.009055793	0.01969801	0.014842239	0.009770061	0.003020164	0.007000645	0.013538715	0.039214416	0.014748901	0.037810714
0.005764639	0.546984809	0.308096361	0.255237929	0.229294254	0.160201024	0.082864831	0.125816613	0.134145744	0.073409292	0.08125185	0.04889181	0.055714001	0.062714694	0.062196	0.06906195	0.027523647	0.034209004	0.034969407	0.100651317	0.06536501	0.068520667	0.033645346	0.014331425	0.018306715	0.014749503	0.030067477	0.035292146	0.165013857	0.014783262	0.015090226	0.01022538	0.000471566	0.010787487	0.019237356	0.046268749	0.015460426	0.04583936	0.03552091	0.018753862	0.009063807	0.019827769	0.01491548	0.009805621	0.003032695	0.007047724	0.013575425	0.039396492	0.014833137	0.037992054
0.00579943	0.547983639	0.308997339	0.256091177	0.230081133	0.160841371	0.083255686	0.12639313	0.134707791	0.073750428	0.081639283	0.049174493	0.055961732	0.063016655	0.06249006	0.069408681	0.027642399	0.034383271	0.035120938	0.101088521	0.065675722	0.06884007	0.033813496	0.014406538	0.018375408	0.014830892	0.030253643	0.035472819	0.165900259	0.014873751	0.015167672	0.010275553	0.000484311	0.01086454	0.019314075	0.046499013	0.015541715	0.046061611	0.035711694	0.018857699	0.009095863	0.019887901	0.014992383	0.009854516	0.003057759	0.007066556	0.013612135	0.039547709	0.014902057	0.038189633
0.005827202	0.548816425	0.309722357	0.256793065	0.230686689	0.161353836	0.083555757	0.126849111	0.135145777	0.074020277	0.081934293	0.049373609	0.056181861	0.063244081	0.062729198	0.069708474	0.027729644	0.034515077	0.035242435	0.101459189	0.065932698	0.069084523	0.033930692	0.014496673	0.018547141	0.014912281	0.03038102	0.035616486	0.166515707	0.014944131	0.015233204	0.010305658	0.000484311	0.010941593	0.019374354	0.046677007	0.015611391	0.046236552	0.035825749	0.018918481	0.009103877	0.019970187	0.0150583	0.009872296	0.003095354	0.007118342	0.013656187	0.039723614	0.014963319	0.038335787
0.005862277	0.549765613	0.310634648	0.25768511	0.231485948	0.161996963	0.0839335	0.127452491	0.135723358	0.074370107	0.082328729	0.049633595	0.056414411	0.063543749	0.063039277	0.070047129	0.027867784	0.034697306	0.035419903	0.101923329	0.066252987	0.069418917	0.034068269	0.01454174	0.01859866	0.014975583	0.030527994	0.035790629	0.16740598	0.01501116	0.015316609	0.010345796	0.000509801	0.010992962	0.019459294	0.04690162	0.015677197	0.046457781	0.035995794	0.01903498	0.009176003	0.020055638	0.015171823	0.009894521	0.003107886	0.00714659	0.013744292	0.039921121	0.015032239	0.038536073
0.005897528	0.550741334	0.311542927	0.258551745	0.232275647	0.162640775	0.084317225	0.128049862	0.136330498	0.074732803	0.082722231	0.049899771	0.056657312	0.063852591	0.06333677	0.070395878	0.028047122	0.034880419	0.035591911	0.102392765	0.066559975	0.069706034	0.034251706	0.01460183	0.018684527	0.015056972	0.030723958	0.035990892	0.168261415	0.015071487	0.015358311	0.010436109	0.000509801	0.011044331	0.019582592	0.047121994	0.01573139	0.046679691	0.036159619	0.019131219	0.009216073	0.020185397	0.015270698	0.00995675	0.00313295	0.007160714	0.013832396	0.040146402	0.015101159	0.038749892
0.00593286	0.551776111	0.312444867	0.259450347	0.233065033	0.163286084	0.084701748	0.128608705	0.136900528	0.075088892	0.083106397	0.050151504	0.056924365	0.064143085	0.063639983	0.070738571	0.028180415	0.035063975	0.035795316	0.102843092	0.066902077	0.070009294	0.034455524	0.01466192	0.018839086	0.015156448	0.030887262	0.036149797	0.169027823	0.015135164	0.015423843	0.010546491	0.000535291	0.011121385	0.019694931	0.047362146	0.015801066	0.046902281	0.036298559	0.01921986	0.009256143	0.020289837	0.015365911	0.00999231	0.003170545	0.007217208	0.013898474	0.040325393	0.015193053	0.03896371
0.005968806	0.552786924	0.313340469	0.260289115	0.233851911	0.163936442	0.085085773	0.129185575	0.137479619	0.075449154	0.083463022	0.050432124	0.057179687	0.064434726	0.06396036	0.071089339	0.028333095	0.035238684	0.03597961	0.103294571	0.067225026	0.070340228	0.034644056	0.014722009	0.018924953	0.015237837	0.031066896	0.036332647	0.169925836	0.015202193	0.01545363	0.010596664	0.000573526	0.011121385	0.019766171	0.047643265	0.015905581	0.047145633	0.036510079	0.019333826	0.009288199	0.020384782	0.015464786	0.010041205	0.003183077	0.007283119	0.013971895	0.04049204	0.015277289	0.039193768
0.006004721	0.553784042	0.31425268	0.2611369	0.234665432	0.164587741	0.08547942	0.12976103	0.138061947	0.07581498	0.083856058	0.050683856	0.057445359	0.064728279	0.06426529	0.071435565	0.028529398	0.035434624	0.036172095	0.103755028	0.067544251	0.070642335	0.034802016	0.014767077	0.018993646	0.015337312	0.031233466	0.036491552	0.170854816	0.015289331	0.015513205	0.010666907	0.000586271	0.011172754	0.019900429	0.047927209	0.015963644	0.047384221	0.036682199	0.019445261	0.009344296	0.020482892	0.015530703	0.010076765	0.003233204	0.007316074	0.014082025	0.040658686	0.015353866	0.039380521
0.006040858	0.554801702	0.315162644	0.262048343	0.23544087	0.165228216	0.085876107	0.130343202	0.138652689	0.076172808	0.084243491	0.050934557	0.057723453	0.065029476	0.064554201	0.071785324	0.028679655	0.035608007	0.036360484	0.104207196	0.06786454	0.070982494	0.034970166	0.014827167	0.019062339	0.015409658	0.031426164	0.036639573	0.1717567	0.015376469	0.015584694	0.010676942	0.000611761	0.011172754	0.019996328	0.048192788	0.016013966	0.047610555	0.036893719	0.01956176	0.009424436	0.020593662	0.015600281	0.010134549	0.003258268	0.007381985	0.014140762	0.040871623	0.015415129	0.039591633
0.006077235	0.555851886	0.316069238	0.262917164	0.236231509	0.165895516	0.086267411	0.13094022	0.139235233	0.076525419	0.08461272	0.051194543	0.057989126	0.065334495	0.064820801	0.072122465	0.028827488	0.035784928	0.036533857	0.104675712	0.06816674	0.071314581	0.035189271	0.014992414	0.019165379	0.015491047	0.031576403	0.03683766	0.172674068	0.015470309	0.015650226	0.010747185	0.000611761	0.011249807	0.020127847	0.048461193	0.016106868	0.047857991	0.037040954	0.019683324	0.009440464	0.020694937	0.015658874	0.010187889	0.003333459	0.007419648	0.014214182	0.041149368	0.015484049	0.039772973
0.006113841	0.556909772	0.316974949	0.263795002	0.237023716	0.166550922	0.086662353	0.131546781	0.139811735	0.076875597	0.085043565	0.051484448	0.05826929	0.065644865	0.065124587	0.072469195	0.028958357	0.035977772	0.036701769	0.105136399	0.068475856	0.07162476	0.035331944	0.015082548	0.019302765	0.015572436	0.031739707	0.037013979	0.173486925	0.015520581	0.015680013	0.010827463	0.000637251	0.01137823	0.020259366	0.048708408	0.016176545	0.048084326	0.037233811	0.019779563	0.009528618	0.020789883	0.015746763	0.010245674	0.003396118	0.007457311	0.014272918	0.041322187	0.015568285	0.039975966
0.006150886	0.557912026	0.317858756	0.264677757	0.237855886	0.167213473	0.087059041	0.132169249	0.140410892	0.077237597	0.085451538	0.051792923	0.058553594	0.065943004	0.065461554	0.072793214	0.029103767	0.036162654	0.036907905	0.105589489	0.068798805	0.071945316	0.035591813	0.015082548	0.019388631	0.015689998	0.03187035	0.037201182	0.174357843	0.015594313	0.01575746	0.010847532	0.000662741	0.011429599	0.020379925	0.048944322	0.016288801	0.048324615	0.037378972	0.01989353	0.009608758	0.020916477	0.015856624	0.010294569	0.003408649	0.00750439	0.014331654	0.04153821	0.015644862	0.040181665
0.006187895	0.558868061	0.318763826	0.265565977	0.238666115	0.167873201	0.087452987	0.132754249	0.141000339	0.077614899	0.085826368	0.052056004	0.058819267	0.066263695	0.065753326	0.073141964	0.029254024	0.036337806	0.037088103	0.106049716	0.069096216	0.07221975	0.035866968	0.015142638	0.019560364	0.01578043	0.032020589	0.037399269	0.175162958	0.015711614	0.015817035	0.010877637	0.000675486	0.011480968	0.020473084	0.049194362	0.016381703	0.048558096	0.037557313	0.019979638	0.009656842	0.021014587	0.015962823	0.010370133	0.003446245	0.007537345	0.014383049	0.041754233	0.015713782	0.040411723
0.006225027	0.559928516	0.319678845	0.266460754	0.239469449	0.168535452	0.087849176	0.133360103	0.141613089	0.077973074	0.086214269	0.052311864	0.059093911	0.066553425	0.066053107	0.073517967	0.029430939	0.036515612	0.03729697	0.106538491	0.069387775	0.072550684	0.036070786	0.015232773	0.01964623	0.015943209	0.032157764	0.037579942	0.176006782	0.015802103	0.015846822	0.01092781	0.000675486	0.011480968	0.020601863	0.049430275	0.016470734	0.04879362	0.037754317	0.02008854	0.009696911	0.021134851	0.016061698	0.010401248	0.003496372	0.007589132	0.014471153	0.042031978	0.015820992	0.040593063
0.00626231	0.560905948	0.32058929	0.267337499	0.240271372	0.169199672	0.088249004	0.133959949	0.142201026	0.078334032	0.086600769	0.052557406	0.059391326	0.066872586	0.066344307	0.073849052	0.029607854	0.03670934	0.037471707	0.107005624	0.069708596	0.072879312	0.036182886	0.015292863	0.019732097	0.016015554	0.032275343	0.037767145	0.176808026	0.015895944	0.015900439	0.010998053	0.000688231	0.011558021	0.020733381	0.049667602	0.016544281	0.049028464	0.037938879	0.020199974	0.009785065	0.02125195	0.016127615	0.010445698	0.003571563	0.007626795	0.014522547	0.042183194	0.015951174	0.04083124
0.006299965	0.561917617	0.321518671	0.268216703	0.24106828	0.169862009	0.088659501	0.134572873	0.142805577	0.078697423	0.086984468	0.052849374	0.059681151	0.067180663	0.066693861	0.074194268	0.029748417	0.036899088	0.037683304	0.107462858	0.070046442	0.073179113	0.03633575	0.015413042	0.01980079	0.016105987	0.032454977	0.037989177	0.177644108	0.015983082	0.015977886	0.011088366	0.000688231	0.011558021	0.02088956	0.049926118	0.016648796	0.049288833	0.038125515	0.020321538	0.009857191	0.021353225	0.0162448	0.010499038	0.003646754	0.007669167	0.014581284	0.042393045	0.016043067	0.041077538
0.006337916	0.562927573	0.322416841	0.269081426	0.241874592	0.170526058	0.089071095	0.135170244	0.143391357	0.079070552	0.08737937	0.053088726	0.059948894	0.067508234	0.067011949	0.074576328	0.02988898	0.037092374	0.037874424	0.107922164	0.070385884	0.07346623	0.036503901	0.0155182	0.019835137	0.016196419	0.032618281	0.038198148	0.17848019	0.016053462	0.016019588	0.011178678	0.000713721	0.011583706	0.021012859	0.050178984	0.016745569	0.049528782	0.038314224	0.02043044	0.009945345	0.021495644	0.016329027	0.010543487	0.003659285	0.007711538	0.01464002	0.042621413	0.016211539	0.041285943
0.006376068	0.563949512	0.323330094	0.269941232	0.242695478	0.171201358	0.089480495	0.135777512	0.143978431	0.07945759	0.087786409	0.053359029	0.060223538	0.067822809	0.067334042	0.07494577	0.030092553	0.037269737	0.038023224	0.108403572	0.07074714	0.073781021	0.036697528	0.015638379	0.019938176	0.016277808	0.032729327	0.038376644	0.179281434	0.01611714	0.016097035	0.011218817	0.000726466	0.011635075	0.021155337	0.050400771	0.016807503	0.04978779	0.038494638	0.020549472	0.009977401	0.021628567	0.016413254	0.010614607	0.003721944	0.007744493	0.014684072	0.042862125	0.016326406	0.041459163
0.006414299	0.564956901	0.324255303	0.270846391	0.24352467	0.171882264	0.089889447	0.136384427	0.144565937	0.079838717	0.08820185	0.053613857	0.060527854	0.068142735	0.067618948	0.075304108	0.030250081	0.037472312	0.038215708	0.108866562	0.071071686	0.074122333	0.036921729	0.015728514	0.020024043	0.016377283	0.032892631	0.038592145	0.180202672	0.016184169	0.016150652	0.011268991	0.000726466	0.011660759	0.021243016	0.050640922	0.01687718	0.050021272	0.038670905	0.020638113	0.01005754	0.021758326	0.016475508	0.010645722	0.003772072	0.007763325	0.014750151	0.043078148	0.016418299	0.041705461
0.006452819	0.566018212	0.325202096	0.271733791	0.244339914	0.172562699	0.09029795	0.136974375	0.145161858	0.080214975	0.088600954	0.05390273	0.060801807	0.068476804	0.067949623	0.075669513	0.030376102	0.037664271	0.038412288	0.109357409	0.071454223	0.074433664	0.037054211	0.015848694	0.020058389	0.016440586	0.033006944	0.038770641	0.181046495	0.016237792	0.016198312	0.011339234	0.000726466	0.011660759	0.021399195	0.050940406	0.016946856	0.050276877	0.038872057	0.020754612	0.010121652	0.021869096	0.016559735	0.010694617	0.003797135	0.007786864	0.014830913	0.043315774	0.01651785	0.041870561
0.00649162	0.567088937	0.326126262	0.272632666	0.245166128	0.173234833	0.09071772	0.13758942	0.145772881	0.080596101	0.088997723	0.054152399	0.061072311	0.068790997	0.068265995	0.076024823	0.030548171	0.037870384	0.038637536	0.109846875	0.071799518	0.074744996	0.037283506	0.015923806	0.020161429	0.016558148	0.033186578	0.038992673	0.181909672	0.016304821	0.016251929	0.011379373	0.000739211	0.011686444	0.021525234	0.051146654	0.017024274	0.050529078	0.039037955	0.020853383	0.01021782	0.021992525	0.01660368	0.010752401	0.003797135	0.007838651	0.014896991	0.043553399	0.016571455	0.042081673
0.006530592	0.568127138	0.327036226	0.273524711	0.245994537	0.17390945	0.091127718	0.1381928	0.146367507	0.080969925	0.089404762	0.054446431	0.061371796	0.069087607	0.068583511	0.076377105	0.030676616	0.038066324	0.038815005	0.110337952	0.07213364	0.07507593	0.037466943	0.016043986	0.020350335	0.016621451	0.033297624	0.039232119	0.182815427	0.016345039	0.016287673	0.011419512	0.000751956	0.011789182	0.021648533	0.051388218	0.017117176	0.05077209	0.03921837	0.020969882	0.010273918	0.022131778	0.016684244	0.010796851	0.003834731	0.007876314	0.014970412	0.043800283	0.016625059	0.042338797
0.00656989	0.569126824	0.327949079	0.274403915	0.24683846	0.174596858	0.091529541	0.13880219	0.146962133	0.08135592	0.089794529	0.054694037	0.061638849	0.069419764	0.068919907	0.076761689	0.030824449	0.03827111	0.039008854	0.1108387	0.072483191	0.075423008	0.037635093	0.016104076	0.020487721	0.016720926	0.033493589	0.039421499	0.183728924	0.016452285	0.016335333	0.011499789	0.000764701	0.011917604	0.021793751	0.051653797	0.017229433	0.051011698	0.039411227	0.021091447	0.010362071	0.022255207	0.016761147	0.010850191	0.003834731	0.007942225	0.01503649	0.044003962	0.016724611	0.042595921
0.006609406	0.57010768	0.328869794	0.275315904	0.247676115	0.175282769	0.091950707	0.139404156	0.147558269	0.081742959	0.090182897	0.05498291	0.061933505	0.069734339	0.069242	0.077123056	0.031006211	0.038465281	0.039205434	0.111327014	0.072801352	0.075778157	0.037813435	0.01619421	0.020676627	0.016811358	0.033604635	0.039645707	0.184634679	0.01650926	0.016377035	0.011600136	0.000790191	0.012020342	0.02191979	0.051950455	0.017333948	0.051257092	0.039572978	0.021220609	0.010458239	0.022422944	0.016830726	0.010890196	0.003884858	0.007984596	0.015065858	0.044219986	0.01683182	0.042834098
0.006649134	0.571075698	0.329783048	0.276234177	0.248506561	0.175975654	0.092364544	0.140024149	0.148177707	0.082112957	0.090594603	0.055252181	0.06223437	0.07004318	0.069552079	0.077492498	0.031171009	0.038676259	0.039381537	0.111831215	0.073121641	0.076120621	0.03797649	0.016284345	0.02079684	0.016919877	0.033748342	0.039880799	0.185490114	0.016586343	0.016466397	0.011690449	0.000841172	0.012071711	0.022029389	0.052238637	0.017395882	0.051513718	0.039782424	0.021349772	0.010522351	0.022540043	0.016914953	0.01095687	0.003909921	0.008045798	0.015124594	0.044485386	0.016939029	0.043042504
0.006689116	0.572093358	0.330690525	0.277142342	0.249328544	0.176661565	0.092784464	0.14065298	0.148768665	0.082503125	0.091037585	0.055528674	0.062546277	0.070346671	0.06988447	0.077848817	0.031367312	0.038883257	0.03959996	0.112343013	0.073435014	0.076503444	0.038139544	0.016329412	0.020917053	0.017010309	0.033918178	0.040081063	0.186415223	0.01664667	0.016543844	0.011760692	0.000841172	0.012251503	0.022160908	0.052514105	0.017500397	0.051768982	0.039956618	0.021433347	0.010562421	0.022666637	0.016988194	0.011005765	0.003922453	0.008092877	0.015205357	0.044695237	0.01703858	0.043272562
0.006729189	0.573039978	0.331604581	0.278031108	0.250174975	0.17733785	0.093203336	0.141277215	0.149367606	0.082873472	0.09144229	0.055813421	0.062845763	0.070677299	0.070233452	0.07823441	0.031517569	0.039073889	0.039803365	0.112832018	0.073790417	0.076849368	0.038302599	0.016464615	0.020985746	0.017100742	0.034084748	0.040285681	0.187290012	0.016720402	0.016609376	0.01184097	0.000841172	0.012405609	0.022317086	0.052745781	0.017616524	0.05202697	0.040166064	0.021532118	0.010610505	0.022799561	0.017050448	0.01106355	0.003947517	0.008130541	0.015315487	0.044914347	0.017153447	0.043499913
0.006769376	0.574005428	0.332521846	0.278934082	0.251009496	0.178029837	0.093627743	0.141943867	0.149985318	0.083268508	0.091875469	0.056082692	0.06315905	0.070975056	0.070563554	0.078604861	0.031692061	0.039294156	0.040012232	0.113314808	0.074130924	0.077172231	0.038531895	0.016599817	0.021105959	0.017218303	0.034238254	0.040531657	0.188215121	0.016790782	0.016722567	0.011991491	0.000841172	0.012431294	0.022421205	0.053041026	0.017728781	0.052286659	0.040358921	0.021620759	0.010650575	0.022929319	0.017127351	0.01111689	0.004010176	0.008172912	0.01539625	0.045118026	0.017268314	0.043729971
0.006809965	0.574956328	0.33343847	0.27984088	0.251841508	0.178716646	0.094049058	0.142571637	0.150605187	0.083665979	0.09229231	0.056354027	0.063468196	0.071283515	0.070911392	0.078982884	0.031876247	0.03951575	0.040234749	0.113805885	0.074463982	0.077484716	0.038745905	0.016659907	0.021260519	0.017344909	0.034404823	0.040751512	0.189202161	0.016881271	0.016817887	0.012091838	0.000841172	0.012559716	0.022514364	0.05332497	0.017829424	0.052545326	0.040533114	0.02169927	0.010714686	0.023065408	0.01721524	0.011214679	0.004035239	0.008191743	0.015513722	0.04538034	0.017367865	0.043946497
0.006850699	0.575916643	0.334356538	0.280747405	0.252699066	0.179417361	0.094478898	0.143200821	0.151217937	0.084058581	0.092705884	0.0566429	0.063803565	0.071609175	0.071226048	0.079369485	0.031992574	0.03970417	0.040454537	0.114293279	0.07480768	0.077824875	0.038970105	0.016810131	0.021449425	0.017426298	0.034519136	0.040956129	0.190131141	0.016944949	0.016883419	0.012172116	0.000841172	0.012611085	0.022643143	0.053596201	0.017914584	0.05283837	0.040717676	0.021795508	0.010826882	0.023258464	0.017288481	0.011250239	0.004072835	0.008224699	0.015616511	0.045617966	0.017505705	0.044106184
0.006891768	0.576935158	0.335288567	0.281660761	0.253548005	0.18011277	0.09490166	0.143842729	0.151842121	0.084447706	0.093119924	0.056891537	0.064107191	0.071925661	0.071544136	0.079745489	0.032171913	0.039889937	0.040648387	0.114790112	0.075147123	0.078155809	0.039163733	0.016900266	0.021518118	0.01751673	0.034711834	0.041193398	0.191075603	0.017005275	0.016942993	0.012232324	0.000841172	0.012662454	0.022796582	0.053863193	0.018026841	0.053101462	0.040896017	0.021894279	0.01088298	0.023381893	0.017387356	0.011308024	0.00411043	0.008252946	0.015675247	0.045812387	0.017605256	0.044325416
0.006932944	0.577945115	0.336210647	0.282586957	0.254424056	0.180808093	0.095330004	0.144503372	0.152482703	0.084855956	0.093555437	0.057172157	0.064423928	0.072255525	0.071925728	0.080104332	0.032360946	0.040092954	0.040853157	0.115294773	0.075509443	0.078520182	0.039454174	0.016960356	0.021603984	0.017598119	0.034898001	0.0414089	0.192023937	0.017102467	0.017062142	0.012272463	0.000841172	0.012688139	0.0229144	0.054096281	0.018084905	0.053347537	0.041090948	0.022003181	0.01092305	0.023521146	0.017497217	0.011361363	0.00411043	0.008318857	0.015756009	0.046037668	0.017681834	0.044590659
0.006974491	0.579003858	0.337155594	0.28350004	0.25529227	0.181505556	0.095758399	0.145172852	0.153106888	0.085258643	0.09397928	0.057424921	0.064741355	0.072617114	0.072276426	0.08050557	0.032499085	0.040311009	0.041079771	0.115788613	0.075847821	0.07882229	0.03968347	0.017035468	0.021758544	0.017724724	0.035084167	0.041606987	0.192875501	0.017162794	0.017121717	0.012322636	0.000841172	0.012893615	0.023048659	0.05433502	0.018162323	0.053605865	0.041273436	0.022137408	0.010979148	0.023682553	0.017621726	0.011419148	0.004135494	0.008394183	0.015851456	0.046349359	0.017781385	0.044836957
0.007016164	0.580032644	0.338111293	0.28439427	0.256128515	0.182213373	0.096189486	0.14581158	0.15373323	0.08563351	0.094393788	0.057681812	0.065045672	0.072958827	0.072634561	0.080885107	0.032680847	0.040534815	0.041281811	0.11628936	0.076193116	0.079178591	0.03990767	0.017125603	0.021964623	0.017878459	0.035263801	0.041848609	0.193785127	0.017249931	0.017175334	0.012362775	0.000841172	0.013022037	0.023218538	0.054594949	0.018293934	0.053880529	0.041460071	0.022241245	0.011059287	0.023805982	0.017749897	0.011472488	0.004210685	0.008450678	0.01593956	0.046574641	0.017911568	0.045107613
0.00705837	0.581104225	0.339070763	0.28529697	0.256987953	0.182918323	0.096621071	0.146434755	0.154346411	0.086042456	0.0948293	0.057984098	0.065358958	0.073297101	0.07299098	0.081282812	0.032867457	0.040749774	0.041501599	0.116784352	0.076552244	0.079500301	0.040111489	0.017260805	0.022067663	0.017977935	0.035420572	0.042129414	0.194594113	0.017313609	0.017258738	0.012453088	0.000853917	0.013201829	0.023361016	0.054863354	0.018371352	0.054133752	0.041638412	0.022332418	0.011131413	0.023938906	0.017867083	0.011543607	0.00424828	0.008507172	0.016020323	0.046843127	0.018003461	0.045351204
0.007100718	0.582106479	0.34002253	0.286232456	0.257827959	0.183634182	0.097049217	0.147075603	0.154992819	0.086452098	0.095257345	0.058271939	0.065666035	0.073625436	0.07332566	0.081660329	0.033049219	0.040950579	0.041718656	0.117287631	0.076906052	0.079864674	0.040325498	0.01735094	0.022153529	0.018113583	0.035590408	0.042331855	0.195410841	0.017404098	0.01730044	0.012533365	0.000866662	0.013227513	0.023459655	0.055140234	0.018452641	0.054399227	0.041814679	0.022436255	0.011195525	0.024078159	0.017973282	0.011579167	0.004285875	0.008526004	0.016093743	0.047096183	0.018087697	0.045592088
0.007143358	0.583165221	0.340969403	0.287124228	0.258672039	0.184335367	0.097476265	0.147718572	0.155622829	0.086869042	0.095681188	0.058631999	0.065969661	0.073970971	0.073640887	0.082030781	0.033211593	0.041151384	0.041952095	0.11780979	0.077259859	0.080225589	0.040544603	0.017411029	0.022256569	0.018231145	0.035819033	0.04255824	0.196409494	0.017494587	0.017401717	0.012603608	0.000904897	0.013227513	0.023582954	0.05541994	0.018549414	0.054661639	0.04200961	0.022532493	0.011259637	0.024226907	0.018064833	0.011681402	0.004348534	0.00860133	0.016181848	0.047361583	0.018240853	0.045786961
0.007186083	0.584156348	0.341928312	0.288064085	0.259518157	0.185044895	0.097915728	0.148384164	0.156264705	0.087273815	0.096103631	0.05896833	0.066286398	0.074291662	0.073990441	0.08240527	0.033373967	0.041371651	0.042162326	0.118340927	0.07758334	0.080602646	0.040738231	0.017546232	0.022411128	0.018348707	0.036080319	0.042758504	0.197237834	0.017585077	0.017467249	0.012643747	0.000904897	0.013330251	0.023689813	0.055708122	0.01861522	0.054908394	0.042175508	0.022641395	0.011283679	0.024394644	0.018152722	0.011739186	0.004373598	0.008671949	0.016269952	0.047611553	0.018332746	0.046014312
0.007229196	0.58518599	0.342851916	0.288982905	0.260394364	0.185758787	0.098347712	0.149024659	0.156909818	0.087665026	0.096527474	0.059290218	0.066574843	0.074615028	0.074352009	0.082813069	0.033546036	0.041581745	0.042382113	0.118839142	0.077939276	0.080941652	0.040982813	0.017636366	0.022531341	0.018466269	0.036266486	0.043002303	0.198066174	0.017692323	0.017592355	0.012693921	0.000904897	0.013458674	0.023799412	0.05597794	0.018762314	0.055172848	0.042347628	0.022737633	0.011371832	0.024533897	0.018236948	0.011779191	0.00438613	0.00873786	0.016365398	0.047836834	0.01842464	0.046238957
0.007272654	0.58622248	0.343815799	0.289931505	0.261266183	0.186473706	0.098783435	0.149689897	0.157536376	0.088070147	0.096954118	0.059603852	0.066882609	0.074976617	0.074715294	0.083201185	0.033703563	0.041798031	0.042601901	0.119338507	0.078321282	0.081323322	0.041196822	0.017786591	0.022582861	0.018592874	0.03644612	0.043189506	0.199060957	0.017752649	0.017634058	0.012754129	0.000904897	0.013561412	0.023903531	0.056243519	0.01882812	0.055437302	0.042546706	0.022849067	0.011443958	0.02467948	0.018321175	0.011881426	0.004411193	0.008775523	0.016475529	0.048071374	0.018554822	0.046490668
0.00731618	0.587213607	0.344757376	0.290862073	0.262118569	0.1871947	0.099226586	0.150344178	0.15817178	0.088473529	0.097394765	0.059930897	0.067206937	0.075319477	0.075078578	0.083593339	0.033880478	0.042015201	0.042805307	0.119856982	0.078694775	0.081713063	0.04139045	0.017861703	0.022737421	0.018692349	0.036602891	0.043402831	0.200047997	0.017843139	0.017735334	0.012794268	0.000904897	0.01366415	0.02402409	0.056533114	0.018944247	0.05571571	0.042770668	0.022963034	0.011516084	0.024821898	0.01840174	0.01195699	0.004448789	0.008817894	0.016534265	0.048275053	0.018623742	0.046731552
0.007360235	0.588291179	0.34572495	0.291793461	0.262995403	0.18791548	0.09966899	0.151013304	0.1588033	0.088873781	0.097837746	0.060246595	0.067514703	0.075680684	0.075441862	0.08398196	0.03406224	0.042241218	0.04303192	0.120374996	0.079056563	0.082073977	0.041650319	0.018041973	0.022823287	0.018809911	0.036756397	0.043620509	0.200988589	0.017943682	0.017806824	0.012864511	0.000904897	0.013715519	0.024139169	0.056808582	0.019025536	0.056000245	0.042978041	0.023054208	0.01158821	0.024995965	0.018537236	0.01199255	0.004498916	0.008874389	0.016600344	0.048552798	0.018715636	0.046988676
0.007404385	0.589356769	0.346669336	0.292760913	0.26386879	0.188646784	0.100106957	0.151670412	0.159436331	0.089288639	0.098290997	0.060527214	0.06782868	0.076041509	0.075801142	0.084369067	0.034246426	0.042466792	0.043255803	0.12090245	0.079416223	0.082386462	0.041864328	0.018117085	0.022909153	0.018963646	0.036945829	0.043855601	0.201929181	0.018064335	0.017860441	0.01290465	0.000904897	0.013792572	0.024267948	0.057081225	0.01912618	0.056288183	0.043222741	0.023150446	0.011660336	0.025160537	0.018639773	0.01206367	0.004549043	0.008930883	0.016681106	0.048778079	0.01883816	0.047224147
0.007448764	0.590326498	0.3476402	0.293707327	0.264735908	0.189364826	0.100556489	0.152361808	0.160085328	0.089705583	0.09873818	0.060849102	0.068155768	0.076368697	0.076143831	0.084750117	0.034423341	0.042674232	0.043474225	0.121431285	0.079775883	0.082733539	0.042149674	0.018162152	0.022977846	0.019144511	0.037122197	0.044075456	0.20285816	0.018131364	0.017925973	0.012944789	0.000904897	0.013920995	0.024396726	0.057338328	0.019215211	0.056553318	0.043415598	0.023236554	0.011692392	0.025302955	0.018727662	0.012139234	0.004611702	0.008973254	0.016747184	0.049043479	0.018937712	0.047446085
0.007493698	0.591300507	0.348581295	0.294644179	0.265589391	0.190085606	0.101005474	0.153025985	0.160731951	0.090110356	0.099192831	0.061161704	0.068489757	0.076718055	0.076520846	0.085144289	0.034605103	0.042883883	0.043694012	0.121962422	0.080174382	0.083110597	0.042445211	0.01820722	0.023115233	0.019280159	0.037278968	0.044310548	0.203829718	0.018211798	0.018051079	0.013015032	0.000904897	0.013998048	0.024561125	0.057636399	0.019358435	0.056839214	0.043602234	0.023355586	0.011732461	0.025413725	0.018833861	0.012201464	0.004649298	0.009034457	0.016879341	0.049293449	0.019044921	0.047676143
0.007538817	0.59228222	0.349529693	0.295572562	0.266467009	0.190812462	0.101460042	0.153687689	0.161402523	0.090524866	0.099628811	0.061457799	0.068801664	0.077071235	0.076828636	0.085561678	0.034815948	0.043096188	0.043917895	0.122493099	0.080539894	0.083501491	0.042740748	0.018327399	0.023201099	0.019361548	0.037471667	0.044499928	0.204762568	0.018332451	0.018170228	0.01307524	0.000904897	0.014152155	0.024667984	0.057899153	0.019451337	0.05713498	0.043790943	0.023477151	0.011836643	0.025568802	0.018965694	0.012277029	0.004686893	0.009067412	0.016982129	0.049561935	0.019159787	0.047919734
0.007584097	0.593279338	0.350493094	0.296515971	0.267312656	0.191546804	0.101915856	0.154356815	0.162060582	0.090953634	0.100071325	0.061777623	0.069146693	0.077414477	0.077182767	0.085952318	0.03500498	0.043326186	0.044167716	0.123013415	0.080911259	0.083879701	0.042980235	0.018402512	0.023407178	0.019515283	0.037670897	0.044706722	0.205618004	0.018449752	0.018241718	0.013175588	0.000904897	0.014254893	0.024810462	0.058249492	0.019536497	0.057401136	0.044014906	0.023560727	0.011908769	0.025689066	0.019101189	0.012374818	0.004699425	0.009109783	0.017040866	0.049793389	0.019297628	0.048147086
0.007629953	0.594214831	0.35145096	0.297471948	0.268192625	0.19227259	0.102371571	0.155019579	0.162713677	0.091394224	0.100519908	0.06206237	0.069471021	0.077773008	0.077511725	0.086345481	0.035172202	0.04352478	0.044375217	0.123560899	0.081281028	0.084227932	0.043280867	0.018522691	0.023561738	0.019641888	0.03786033	0.04491134	0.206403765	0.018617324	0.018277462	0.013205692	0.000917642	0.014357631	0.024952941	0.05856734	0.019671979	0.057701667	0.044209837	0.023672161	0.011948839	0.025875792	0.019214713	0.012485943	0.004699425	0.009152155	0.017106944	0.050006326	0.01935889	0.048461047
0.007676054	0.595219653	0.352416287	0.298421914	0.269065384	0.193015575	0.102824743	0.155691533	0.163382955	0.091828903	0.100975493	0.06235537	0.06980018	0.078132686	0.077891028	0.086765898	0.035353964	0.043727354	0.044618212	0.124090425	0.081668886	0.084555407	0.043576404	0.018627849	0.023647604	0.019696148	0.038088955	0.045155139	0.207394677	0.018707814	0.018337037	0.013336143	0.000955877	0.014383315	0.025136519	0.058845633	0.019807461	0.057986202	0.044375735	0.023803856	0.011972881	0.0260372	0.019320912	0.012543727	0.004749552	0.009213357	0.017239101	0.050240866	0.019512046	0.04872629
0.007722146	0.596194518	0.353370462	0.299361771	0.269936576	0.193758346	0.103284146	0.156392119	0.164058058	0.092268799	0.101441347	0.062623609	0.070110016	0.078499245	0.078254313	0.087199942	0.035528455	0.043940544	0.044824348	0.124614655	0.082068981	0.084917474	0.043866845	0.018823141	0.023784991	0.019795623	0.038278387	0.045377171	0.208327527	0.018801654	0.018420441	0.013416421	0.000994112	0.014614476	0.025254338	0.059129577	0.019939072	0.058272098	0.044632877	0.02392542	0.012012951	0.026192277	0.019474717	0.012574842	0.004774616	0.00927456	0.017319863	0.050475406	0.01956565	0.048937403
0.007768989	0.597154832	0.354335388	0.300339605	0.270826888	0.194498635	0.103757111	0.15708316	0.164714175	0.092705912	0.101897865	0.062937243	0.070444005	0.078844398	0.078641053	0.087632472	0.0356981	0.04418381	0.045046865	0.125152239	0.082466948	0.085314134	0.044101237	0.018853186	0.023922377	0.019931271	0.03848415	0.045570904	0.209295214	0.018888792	0.018545548	0.013516768	0.001019602	0.014614476	0.025435176	0.059468615	0.020093908	0.058548805	0.04484025	0.024016594	0.012109118	0.026363179	0.019580916	0.012645962	0.004799679	0.009340471	0.017459362	0.050743892	0.019695833	0.049237831
0.007815459	0.598159654	0.355312911	0.301304052	0.271720648	0.195247909	0.104226635	0.1577689	0.16537849	0.093121117	0.102398261	0.063235402	0.070795245	0.079217836	0.079003193	0.088028663	0.035872592	0.04442575	0.045298051	0.125693966	0.082872364	0.085623159	0.044391678	0.018973365	0.02404259	0.020012661	0.038689912	0.045768991	0.210220323	0.018992687	0.018646824	0.013617115	0.001045092	0.014691529	0.025569435	0.059777987	0.020167456	0.058818704	0.045016517	0.024107767	0.012157202	0.026521421	0.019668805	0.012721527	0.004837275	0.009448752	0.017569492	0.050966087	0.019803042	0.049492248
0.007862502	0.599116545	0.356280886	0.30224227	0.272624594	0.195997012	0.104693168	0.15846277	0.166055535	0.093556492	0.10286925	0.063540782	0.071102321	0.079574456	0.079365334	0.088455137	0.036054354	0.044643805	0.045509647	0.126228327	0.083261286	0.085962165	0.044702501	0.019093545	0.024248669	0.020202568	0.038879345	0.046010614	0.211098983	0.019099934	0.018700441	0.013727497	0.001070582	0.01492269	0.025777673	0.060074645	0.020310679	0.059112429	0.045248775	0.024183745	0.012237342	0.026689158	0.019785991	0.012797091	0.004849806	0.009495831	0.017635571	0.051256176	0.019933224	0.049800797
0.007909678	0.600085418	0.357238832	0.303194422	0.273513182	0.196748254	0.1051769	0.159156286	0.166730207	0.094013079	0.103325301	0.063861638	0.071423889	0.079944837	0.079731479	0.088845271	0.036228846	0.044858764	0.045747182	0.126767522	0.083639567	0.086333457	0.044977656	0.019108567	0.024300189	0.02037439	0.039121034	0.046247883	0.212109248	0.019223937	0.018742144	0.013787705	0.001070582	0.014999743	0.025925632	0.060361414	0.020411323	0.059399005	0.045458222	0.024274918	0.012277412	0.02685373	0.01989219	0.012877101	0.00487487	0.009561742	0.017789753	0.051515404	0.020048091	0.050063334
0.007957188	0.600989244	0.358213547	0.304181545	0.274428412	0.197506256	0.105640442	0.159849802	0.167413725	0.094440455	0.103754746	0.064194874	0.071746837	0.080311395	0.080158266	0.089261146	0.036422726	0.045074608	0.045983351	0.127320071	0.084031682	0.086739341	0.045201857	0.01918368	0.024437575	0.020537168	0.039251677	0.046441617	0.213080806	0.019364698	0.018837463	0.013867983	0.001096072	0.015128166	0.02610373	0.060655247	0.020519709	0.059668905	0.045671816	0.024378755	0.012325496	0.027024632	0.020002051	0.01295711	0.004962593	0.009646484	0.017870516	0.051746858	0.020147642	0.050304218
0.008005128	0.601856266	0.359182324	0.305160472	0.275306187	0.198257883	0.106107224	0.160559224	0.168071783	0.094883132	0.104213598	0.064514698	0.072093246	0.080679482	0.080517546	0.089692667	0.036621452	0.045307259	0.046227711	0.127871008	0.084398259	0.087119858	0.045507585	0.019243769	0.024609308	0.020618557	0.039418247	0.046694123	0.214075588	0.019471945	0.01893874	0.013928192	0.001108817	0.015230904	0.026259908	0.060967444	0.020612611	0.05995412	0.045877115	0.024482591	0.012365566	0.027214523	0.020078954	0.01301045	0.00501272	0.009717102	0.01795862	0.051984483	0.020247193	0.050555928
0.008053642	0.602826851	0.360146689	0.306120274	0.276233327	0.199024271	0.106576549	0.161269354	0.168771483	0.09534111	0.104693456	0.064836585	0.072402393	0.081053685	0.080873393	0.090114093	0.036788674	0.045534602	0.046484357	0.128422405	0.08480527	0.087509599	0.04578274	0.019363949	0.024712348	0.020727075	0.03964034	0.046929215	0.21496586	0.019572489	0.019081718	0.014008469	0.001159797	0.015307957	0.026394167	0.061272578	0.020720996	0.060222659	0.046105225	0.024561101	0.012437691	0.027347446	0.020196139	0.013077125	0.005075379	0.009792429	0.018090777	0.052212851	0.020385034	0.050821172
0.008101885	0.603833385	0.361138414	0.30711013	0.277153102	0.199782786	0.107049363	0.161981957	0.169450469	0.095792481	0.105179382	0.065144029	0.072744662	0.081398456	0.081257845	0.090523911	0.036970436	0.045779196	0.046724621	0.128974033	0.085198981	0.087876279	0.045996749	0.019544219	0.024901254	0.020871767	0.039846103	0.047173015	0.21589484	0.019659626	0.01919491	0.014088747	0.001185287	0.015462064	0.026544866	0.061594664	0.020875833	0.06048507	0.046327114	0.024662405	0.012509817	0.027515183	0.020331634	0.013161579	0.005087911	0.009853631	0.018237618	0.052524542	0.020461612	0.051081002
0.008150686	0.604895551	0.362109037	0.308063648	0.278067235	0.200556918	0.107523374	0.162679362	0.170165056	0.096211511	0.105640568	0.065430839	0.073086932	0.08178489	0.08166747	0.090939786	0.037147351	0.045995924	0.046973077	0.129538783	0.085579922	0.088219897	0.046358527	0.019559241	0.024969947	0.021070718	0.040068196	0.047397223	0.216800595	0.01976017	0.019308102	0.014128886	0.001210777	0.015590486	0.026679124	0.061918162	0.020980347	0.06078356	0.046544856	0.024791567	0.012549887	0.027654437	0.020474454	0.013219364	0.005125506	0.009919542	0.01835509	0.052789942	0.020576478	0.051340832
0.008199991	0.605841315	0.363106379	0.308998041	0.278990771	0.201322578	0.108005611	0.163415648	0.17086044	0.096672271	0.106127427	0.065750663	0.073384347	0.082141892	0.082051922	0.091376858	0.037302455	0.046226363	0.047225627	0.13009962	0.085973633	0.08860272	0.046618396	0.019709466	0.025072986	0.02118828	0.040244564	0.047630139	0.217772152	0.019817145	0.019373634	0.014269372	0.001236267	0.015795962	0.026835303	0.062220471	0.021084862	0.061077965	0.046814441	0.024908067	0.012565915	0.027850657	0.020584315	0.013294929	0.00515057	0.009952497	0.018479905	0.053061514	0.020699003	0.051581717
0.008249298	0.606786224	0.364096499	0.3099491	0.279906784	0.202089779	0.108488047	0.164122243	0.171535975	0.09709304	0.106588614	0.066065329	0.073703845	0.082511508	0.08245182	0.091788191	0.037462406	0.046448842	0.04749183	0.130662298	0.086381177	0.089001686	0.046898646	0.019739511	0.025176026	0.021323928	0.040469923	0.047871761	0.218646941	0.0199445	0.01949874	0.014319546	0.001287247	0.015847331	0.026991481	0.062505827	0.021177764	0.061361138	0.047081952	0.025006838	0.012605985	0.028043713	0.020734458	0.013379383	0.005188165	0.009999576	0.018626746	0.053336172	0.020783239	0.051917331
0.008298939	0.607744827	0.365088064	0.310942234	0.280794746	0.202861642	0.108964053	0.164817173	0.172227692	0.097565971	0.107085276	0.066391343	0.074042664	0.082881124	0.082839705	0.0922293	0.037656285	0.046685031	0.047710252	0.131221984	0.086765843	0.089394886	0.047204374	0.019844668	0.025364932	0.021414361	0.040643025	0.048100323	0.219579792	0.020024935	0.019617889	0.014389789	0.001312737	0.016001438	0.02713396	0.06279966	0.021297762	0.061643971	0.047307988	0.025095479	0.012638041	0.028236769	0.02088094	0.013490508	0.00522576	0.010074903	0.018758902	0.053617003	0.020859817	0.05220152
0.008349116	0.608646941	0.366063902	0.311936461	0.281708408	0.203639967	0.109458055	0.16553932	0.172934727	0.097990566	0.107559999	0.066728706	0.074387693	0.083287434	0.083237316	0.092659307	0.037838047	0.046913701	0.047979184	0.131804923	0.08717179	0.089788087	0.04754577	0.01997987	0.025450799	0.021522879	0.040793264	0.048341946	0.220640377	0.020112073	0.019760868	0.014429928	0.001363717	0.016078492	0.027290139	0.063089254	0.021440986	0.061948927	0.04752573	0.025206913	0.012718181	0.028379187	0.021031083	0.013570517	0.005288419	0.010107858	0.018869033	0.053894747	0.020967026	0.052436991
0.008399651	0.609607255	0.367040222	0.312935606	0.282645892	0.204421971	0.109953104	0.166268184	0.173631621	0.098487491	0.108028653	0.067049561	0.074736863	0.083655521	0.083623484	0.09308679	0.038034351	0.047143256	0.048274054	0.13236622	0.087592635	0.090190512	0.047754684	0.020115072	0.025605358	0.021676614	0.0409631	0.048583569	0.221534519	0.020212616	0.019856187	0.014470066	0.001389208	0.01618123	0.027476457	0.063374611	0.021599693	0.062249458	0.047749693	0.025325945	0.012782292	0.028505781	0.021129958	0.013677197	0.005326015	0.010159645	0.018927769	0.054200266	0.021097208	0.052704941
0.008441792	0.610422924	0.367865215	0.313782024	0.283409576	0.205067237	0.110364848	0.166874038	0.174208124	0.098867226	0.108445495	0.067340498	0.075028758	0.083967803	0.083965029	0.093463802	0.038187031	0.04732637	0.048489746	0.132852463	0.087916648	0.090505303	0.047994171	0.020175162	0.025759918	0.021866522	0.041126404	0.048755534	0.222382213	0.02031316	0.019927677	0.014540309	0.001414698	0.016232599	0.027627155	0.06363454	0.021746788	0.062487705	0.047954992	0.025432314	0.012822362	0.028664023	0.021243482	0.013739427	0.005351078	0.010197308	0.019008531	0.054413203	0.021219733	0.052929586
0.008492857	0.611411483	0.368872587	0.314766962	0.284327	0.205845561	0.110853815	0.16756508	0.174888405	0.099306774	0.108954293	0.067644847	0.075346876	0.084341241	0.08436836	0.093912987	0.038354252	0.047541329	0.048728646	0.133417904	0.088314615	0.090935402	0.04826423	0.020415521	0.02598317	0.021984084	0.041335432	0.048999334	0.2233499	0.020400298	0.020011081	0.014620587	0.001465678	0.016489444	0.027788814	0.063982054	0.021890012	0.062802871	0.048232872	0.025576672	0.01283839	0.02883176	0.021400949	0.013823881	0.005376142	0.010300882	0.01918474	0.054613796	0.021380546	0.053230015
0.008544036	0.61240261	0.369862386	0.315730042	0.285250223	0.206615286	0.111341785	0.168291116	0.175583142	0.09977727	0.109451422	0.067958481	0.075715367	0.084716972	0.08476597	0.094377313	0.038548132	0.04778946	0.048967545	0.133996008	0.088742377	0.091355123	0.048544481	0.020430544	0.026120556	0.022119732	0.041544461	0.049240957	0.224344682	0.02054441	0.020118315	0.01469083	0.001478423	0.016617866	0.027953212	0.064257522	0.022037107	0.063104764	0.048458908	0.02572103	0.01291853	0.028952024	0.021547431	0.013935006	0.005388674	0.010390332	0.019331581	0.054882283	0.021480097	0.05353315
0.008595776	0.613365492	0.370847291	0.316740935	0.286170625	0.207397161	0.111836884	0.169030583	0.176292767	0.100254026	0.109931746	0.068259734	0.076081789	0.08510914	0.085159004	0.094819937	0.038746859	0.048012823	0.049262415	0.134593911	0.089183439	0.091785223	0.048855304	0.020625836	0.026257943	0.022237294	0.041766554	0.049493463	0.225331723	0.020624845	0.020201719	0.014791177	0.001491168	0.01669492	0.028112131	0.064545704	0.022176459	0.06340972	0.048701534	0.025832464	0.012966614	0.029170399	0.021675602	0.01401946	0.005476396	0.010432703	0.019427028	0.055193974	0.021625595	0.053790274
0.008647668	0.61432923	0.371841343	0.31771795	0.287110146	0.208185454	0.11233318	0.169748843	0.17700498	0.100716177	0.110439611	0.068522815	0.07644476	0.085521183	0.085578354	0.095243887	0.038923774	0.048249455	0.049525887	0.135151064	0.089612264	0.092184188	0.049161032	0.020730993	0.026292289	0.022409116	0.041949454	0.049702434	0.226268444	0.020732092	0.020255336	0.01488149	0.001503913	0.016900396	0.028265569	0.064850838	0.022292587	0.063714335	0.048969045	0.025948963	0.01303874	0.029360289	0.021814759	0.014086135	0.005488928	0.010531569	0.01950779	0.055490234	0.021725147	0.054017625
0.008700057	0.61529896	0.372853288	0.318699882	0.288025219	0.208965747	0.112825936	0.170472757	0.17772345	0.101183196	0.110913401	0.068841608	0.076818772	0.085890035	0.085975393	0.095683988	0.039098266	0.048494048	0.049775708	0.135749198	0.090013423	0.09258892	0.049436187	0.020791083	0.026429675	0.022580937	0.042197676	0.049944057	0.227305805	0.020876204	0.020356613	0.014931664	0.001529403	0.016977449	0.028413528	0.065136194	0.022408714	0.064020312	0.049248999	0.026042669	0.013134907	0.029505872	0.021928283	0.014183924	0.00550146	0.010606895	0.019603236	0.055786495	0.021840013	0.054301814
0.008752424	0.616244724	0.373853197	0.319687279	0.288971479	0.209754296	0.113324824	0.171241917	0.17844753	0.101636654	0.11141333	0.069140798	0.077192094	0.086273411	0.086381013	0.096134182	0.039330921	0.048723161	0.050036449	0.136338123	0.090461402	0.092995957	0.049741915	0.02095633	0.026584235	0.022644239	0.042396906	0.050176972	0.228277362	0.020993505	0.02048172	0.014981837	0.001567638	0.017028818	0.028583406	0.06543709	0.022505487	0.064320503	0.049568353	0.026174364	0.013174977	0.029613477	0.022023496	0.014263934	0.005551587	0.010653974	0.019750077	0.056061153	0.021970196	0.054526459
0.008805142	0.617251258	0.374848293	0.32070309	0.289903948	0.210549948	0.11382107	0.171981031	0.179139678	0.102106802	0.111917928	0.0694534	0.077552305	0.08667093	0.086804368	0.096551066	0.039502989	0.048962447	0.050310842	0.136922213	0.090914702	0.093432975	0.049991592	0.021031442	0.026652928	0.022788931	0.042654926	0.050429479	0.229245049	0.021100751	0.020612784	0.015082184	0.001580383	0.017028818	0.028750545	0.065754938	0.022617743	0.064628182	0.049800611	0.0262782	0.013223061	0.029812863	0.022177301	0.014379503	0.00563931	0.010710469	0.01986755	0.056341984	0.022046774	0.05485666
0.008858311	0.61824324	0.375848443	0.321724365	0.29083626	0.211344188	0.114324694	0.17269717	0.179865053	0.102590861	0.112410388	0.069770129	0.077935288	0.087060804	0.087236304	0.096995204	0.039679905	0.049205271	0.050571584	0.137529095	0.091337674	0.093857309	0.050276938	0.021181667	0.026790314	0.022834147	0.042906414	0.050673278	0.230309505	0.021231458	0.020696188	0.015152427	0.001605873	0.01715724	0.028909463	0.066108102	0.022741613	0.064940625	0.050059827	0.026359243	0.013287173	0.030031237	0.022323783	0.014455068	0.005651842	0.010766964	0.019992364	0.056607384	0.022176956	0.055146263
0.008912155	0.619166752	0.376839927	0.322727062	0.291777819	0.212137744	0.11481745	0.173428507	0.180584386	0.103056489	0.11290705	0.070127094	0.078286528	0.087450678	0.087632198	0.097472653	0.039914984	0.049468441	0.050820039	0.138137589	0.0917665	0.09427703	0.050552093	0.021391981	0.026824661	0.022987882	0.043115443	0.05090184	0.23137009	0.021365516	0.020803422	0.015262809	0.001695088	0.017259978	0.029068382	0.066469742	0.022873224	0.065255792	0.050294159	0.026437754	0.013383341	0.030205304	0.022455616	0.014557302	0.005651842	0.010823459	0.020146547	0.056928333	0.022314796	0.05548729
0.0089661	0.620133913	0.377830288	0.32372648	0.292712168	0.212946402	0.11532965	0.174143939	0.181280202	0.103555501	0.113398111	0.070450013	0.078650189	0.087830232	0.08804926	0.097946063	0.040087052	0.049725419	0.051033001	0.13870234	0.092190537	0.094667924	0.050806867	0.021662385	0.026996394	0.023051185	0.043298343	0.051189175	0.232450029	0.021469411	0.020898741	0.015333052	0.001746068	0.017388401	0.02926566	0.066814431	0.022989351	0.065564832	0.050584481	0.026587177	0.013447452	0.030414184	0.022539843	0.014655092	0.005714501	0.010861122	0.020308072	0.057252368	0.022429663	0.055733587
0.009020249	0.621045442	0.378828031	0.324730816	0.293661719	0.213746118	0.115844491	0.174893304	0.182006871	0.104024259	0.113926981	0.070795629	0.079037312	0.088233866	0.088471471	0.098412913	0.040310014	0.049982396	0.051286917	0.139297481	0.092610317	0.095113013	0.051158454	0.021782565	0.027099433	0.023159703	0.0435335	0.051456919	0.233471906	0.021586712	0.02099406	0.015383226	0.001771558	0.017542508	0.029443758	0.067111089	0.023074511	0.065895314	0.050818812	0.026698611	0.01350355	0.030651547	0.022627732	0.014739547	0.005739564	0.010903493	0.020418202	0.057613435	0.022536872	0.056028603
0.009074757	0.62201346	0.379828261	0.325727228	0.294602337	0.214552081	0.116356291	0.175662817	0.182768061	0.104517011	0.114421776	0.071114422	0.079396143	0.088644763	0.088888533	0.098866136	0.040496623	0.050248662	0.051549024	0.139887326	0.093047123	0.09552351	0.051489659	0.021962834	0.027305513	0.023340568	0.04370007	0.051711603	0.234540233	0.02167385	0.021101295	0.0154334	0.001848028	0.017568192	0.029643776	0.067406334	0.02323709	0.066210821	0.051080102	0.026853099	0.013559648	0.030879416	0.02280351	0.014855116	0.005789691	0.010974111	0.020601753	0.057912782	0.022667055	0.056323619
0.009129876	0.622946386	0.380821752	0.326735936	0.295563485	0.215356118	0.116867842	0.176427381	0.1835176	0.104992028	0.114908636	0.071464165	0.079758424	0.089044193	0.089297013	0.099346108	0.040705044	0.050481314	0.051778367	0.140482927	0.093502551	0.095894802	0.051795387	0.022128081	0.027494419	0.023467173	0.043896034	0.051961932	0.235538886	0.021764339	0.021172784	0.015463504	0.001860773	0.017619561	0.029786255	0.067762323	0.023353217	0.066511352	0.051326876	0.026997457	0.013639788	0.031043988	0.022953653	0.014939571	0.005827287	0.011025898	0.020711884	0.058218301	0.022743633	0.056624047
0.009185409	0.623946072	0.38183129	0.327759397	0.296538425	0.216176157	0.117384827	0.177185937	0.184256136	0.105485476	0.115432371	0.071848985	0.080158658	0.089445916	0.08969348	0.09980791	0.040959511	0.050728118	0.052033648	0.141096717	0.093981388	0.096276472	0.052167355	0.022323373	0.027614632	0.023602821	0.044072402	0.052223146	0.236622695	0.021895046	0.021303848	0.015563851	0.001899008	0.01767093	0.029980793	0.068125376	0.023461602	0.066810863	0.051561207	0.02714688	0.013695886	0.031211725	0.023059852	0.01507292	0.005902478	0.011082393	0.020829356	0.058471357	0.022904446	0.056924476
0.009240907	0.624839627	0.382836815	0.328780945	0.297494871	0.216990419	0.117900267	0.177971002	0.184989709	0.105947974	0.115939769	0.072194602	0.080520249	0.089849933	0.090128849	0.100288892	0.041175202	0.05102225	0.052316232	0.141688634	0.094433623	0.09672502	0.052467988	0.022428531	0.027820711	0.023693254	0.044271633	0.052445178	0.237586511	0.021975481	0.021399167	0.015644129	0.001937244	0.017696615	0.030115051	0.0684517	0.023608697	0.067134878	0.051807981	0.027260847	0.013768011	0.031420605	0.023147741	0.015148484	0.005927541	0.011167135	0.020939487	0.058752187	0.022981024	0.057195133
0.009297118	0.625848727	0.383853254	0.329813422	0.298469341	0.217810715	0.11842463	0.178773742	0.18574529	0.106451506	0.116429896	0.072548471	0.08087149	0.090247834	0.09057852	0.100767854	0.041434516	0.051281881	0.052593355	0.142292294	0.09484968	0.097195477	0.052727856	0.02248862	0.02802679	0.023874118	0.044444735	0.05268027	0.238585164	0.022119593	0.021548103	0.015734441	0.001988224	0.017902091	0.03029315	0.068776611	0.023732566	0.067459234	0.052058902	0.027415335	0.013848151	0.031575683	0.023275913	0.015255164	0.005952605	0.011209506	0.021042275	0.059020673	0.023088233	0.057492855
0.009353409	0.626766247	0.384880042	0.330820217	0.299418265	0.218634304	0.1189467	0.179531237	0.186507343	0.106945649	0.116945697	0.072894088	0.081274484	0.090661406	0.09102762	0.101254387	0.041657478	0.051575128	0.052858192	0.142910918	0.095277441	0.097626729	0.053059062	0.022623823	0.028318736	0.02404594	0.044640699	0.052908832	0.23954898	0.022223488	0.021708955	0.01577458	0.002013714	0.018030513	0.030416449	0.069100109	0.023883532	0.067776102	0.052332634	0.027557161	0.013920277	0.031775068	0.02339676	0.015379623	0.006015264	0.011247169	0.021211142	0.059258299	0.023264362	0.057782457
0.009410144	0.627761654	0.38588637	0.33186171	0.300381137	0.219471457	0.119460894	0.180312768	0.187267886	0.107444313	0.117452628	0.073236609	0.081638835	0.091062747	0.091450403	0.101734359	0.041885286	0.051839182	0.053094361	0.143515037	0.095741381	0.098077584	0.053293453	0.022849159	0.028456122	0.024172545	0.044888921	0.053174399	0.240621178	0.022334086	0.021810231	0.015874927	0.002013714	0.018158936	0.030567147	0.069403831	0.024011272	0.068088546	0.052618809	0.027678725	0.013984389	0.031971289	0.023510283	0.015499638	0.006027796	0.011327204	0.021365325	0.059542216	0.023386887	0.058099125
0.009467232	0.628791296	0.38691685	0.332891728	0.30135827	0.220297143	0.119993134	0.181086523	0.188004911	0.107925242	0.117997836	0.073598732	0.082008707	0.091461413	0.091870325	0.102228463	0.042173682	0.052097929	0.053402883	0.144129748	0.096172335	0.098492693	0.053583894	0.023029429	0.028662202	0.024317236	0.045166537	0.053446497	0.241612089	0.022448036	0.02192938	0.015935136	0.002051949	0.018235989	0.030715106	0.069766883	0.024158367	0.068403713	0.052890468	0.02781042	0.014056515	0.032214982	0.02361282	0.015597427	0.006027796	0.011374283	0.02149014	0.059860079	0.023532385	0.058386021
0.009524646	0.62975589	0.387941793	0.333910544	0.302345277	0.221107812	0.120526122	0.181831646	0.188760708	0.108426688	0.118527173	0.073958792	0.082435854	0.09189639	0.092297685	0.102712977	0.042323939	0.052375695	0.053660894	0.144733407	0.096617121	0.098897424	0.053864145	0.023179654	0.028816761	0.024498101	0.045362502	0.05369465	0.24259913	0.022565337	0.0220247	0.016005379	0.002102929	0.018287358	0.030931564	0.070131349	0.024289978	0.068724665	0.053155905	0.027949713	0.014096584	0.032385884	0.02375564	0.015695217	0.006040327	0.011473149	0.021673691	0.060140909	0.023662567	0.058681037
0.009582532	0.630737602	0.388971149	0.334956135	0.303322567	0.221931316	0.121050087	0.182603987	0.189530744	0.108912137	0.119062112	0.074325042	0.082816076	0.092293909	0.092730194	0.10319093	0.042542054	0.052656557	0.053931192	0.145375745	0.09707042	0.099362116	0.054231018	0.023374946	0.028988494	0.024651836	0.04557153	0.053971101	0.2435823	0.022645771	0.022102146	0.016075622	0.002141164	0.018390096	0.031104182	0.070491576	0.024440943	0.069040172	0.053406826	0.028104201	0.014152682	0.03255362	0.023891135	0.015819676	0.006052859	0.011567306	0.021761795	0.060449514	0.023800407	0.058978759
0.009640943	0.631671384	0.389985501	0.33596375	0.304290297	0.222756916	0.121578339	0.183389406	0.190285246	0.10941254	0.119571377	0.07467169	0.083187328	0.092692956	0.093191307	0.103677463	0.04278925	0.052950246	0.054190568	0.146000815	0.097535425	0.099757622	0.054572414	0.023435035	0.02912588	0.024805571	0.045790357	0.054219254	0.244526762	0.022746315	0.022239168	0.016145865	0.002166654	0.018518519	0.03129324	0.070844741	0.024549329	0.069371675	0.053659821	0.028230831	0.01424885	0.032727687	0.024022968	0.015961915	0.006090455	0.011623801	0.021849899	0.060776635	0.023938248	0.059276481
0.009699617	0.63262314	0.391028096	0.336992129	0.305260065	0.223581062	0.122107239	0.184153617	0.191064775	0.109914333	0.120089978	0.075052384	0.083537878	0.093096973	0.0936221	0.104169043	0.043012212	0.053248358	0.054471787	0.146623583	0.097993512	0.100158895	0.054888333	0.023495125	0.029314786	0.024959305	0.045969991	0.05445217	0.245494449	0.022863616	0.022358317	0.016226142	0.002204889	0.018672625	0.031411059	0.071230396	0.024688682	0.069690926	0.053904521	0.028357461	0.01432899	0.032911248	0.024140154	0.016077485	0.006115518	0.011699128	0.021967372	0.061051293	0.02406843	0.059582323
0.00975866	0.633576607	0.392060421	0.338039632	0.306250676	0.224413893	0.122648354	0.184946106	0.191835243	0.11042343	0.120629584	0.075422761	0.083953984	0.093502518	0.094049459	0.104647501	0.043249715	0.053535413	0.054728433	0.147255791	0.098437767	0.100575157	0.055194061	0.02358526	0.029503692	0.02514017	0.04625414	0.054737328	0.246500844	0.023017783	0.022525126	0.016336524	0.002268614	0.018723994	0.031622037	0.071606163	0.024816422	0.070030257	0.054165811	0.028504351	0.01436906	0.033069491	0.024246353	0.016166384	0.006140582	0.011741499	0.022062818	0.0613815	0.024175639	0.059880045
0.009817841	0.634485568	0.393112485	0.339061181	0.307222324	0.225251815	0.123186128	0.185695471	0.192589097	0.110925223	0.121163123	0.075781789	0.084348008	0.093906153	0.094484256	0.105139586	0.043499335	0.053835294	0.054996	0.147867508	0.098891598	0.100983347	0.055438643	0.023675395	0.029658252	0.025275818	0.046489297	0.055002895	0.247549817	0.023104921	0.022650232	0.01647701	0.002370574	0.018775363	0.031802875	0.071932486	0.024944162	0.070378098	0.054416733	0.028674035	0.014417143	0.033272041	0.024378186	0.016259729	0.006165645	0.011774454	0.022136239	0.061649987	0.024259875	0.060231898
0.009877437	0.635440748	0.394147217	0.340074806	0.308208547	0.226095214	0.123733673	0.186490434	0.19336798	0.111422844	0.121687325	0.076128437	0.084739271	0.094311316	0.094947658	0.105637727	0.043748955	0.05413429	0.055266298	0.148499025	0.099353942	0.101428436	0.055810612	0.023810597	0.029984544	0.025456683	0.046708124	0.055288053	0.248629755	0.023188707	0.022793211	0.016607462	0.002447044	0.018878101	0.031997413	0.07230684	0.025137708	0.070703134	0.054709128	0.02882599	0.014529339	0.033465096	0.024499033	0.016361963	0.006190709	0.011845072	0.022253711	0.061958591	0.024436004	0.06054586
0.009937857	0.636437866	0.395202088	0.341123949	0.309193673	0.22693673	0.124283512	0.187307312	0.194142762	0.111962193	0.122205926	0.076475085	0.085133985	0.094723359	0.095383028	0.106129811	0.04397434	0.054421344	0.055528404	0.149131693	0.099844484	0.101889669	0.056090862	0.023870687	0.030293663	0.02570085	0.046923685	0.055571035	0.249678728	0.023282548	0.022942147	0.016697774	0.00251077	0.019006524	0.032167292	0.072655767	0.025300286	0.071035318	0.054997377	0.028962751	0.014585437	0.033626504	0.024634529	0.016477533	0.006203241	0.011925107	0.022371184	0.06223325	0.024566186	0.060838169
0.009998356	0.637407595	0.396233209	0.342208883	0.31016203	0.227794204	0.1248336	0.188086369	0.194890791	0.112476158	0.122731529	0.076851652	0.085526629	0.095154897	0.095863593	0.106602213	0.044248195	0.054687168	0.055817814	0.149752159	0.100278098	0.102327839	0.056447545	0.023990866	0.030602782	0.025872671	0.047184971	0.055856193	0.250704476	0.023393146	0.023079169	0.016757983	0.00261273	0.019109262	0.03234539	0.072999042	0.025420284	0.071367162	0.055306362	0.029132434	0.014649549	0.033819559	0.024770024	0.016588657	0.006240836	0.011967478	0.022488657	0.062588145	0.024772947	0.061157544
0.010059366	0.638403002	0.39726401	0.343274419	0.311147313	0.228646245	0.125392064	0.188893351	0.195663417	0.11297969	0.123272536	0.077220997	0.085898571	0.095574585	0.096320702	0.107101868	0.044519627	0.054959627	0.056108589	0.150389662	0.100736186	0.102784459	0.056758368	0.024126068	0.030843208	0.025945017	0.047390733	0.056143528	0.251668292	0.023500392	0.023186403	0.01685833	0.002752925	0.019263369	0.032534448	0.073356444	0.025544154	0.071722831	0.055592537	0.02928439	0.014681605	0.034012615	0.024931154	0.016677557	0.006278432	0.012061636	0.022628155	0.062915266	0.024880156	0.061482332
0.010120715	0.639395841	0.398302674	0.344345966	0.312116454	0.229502094	0.125940407	0.189697504	0.196464738	0.113499914	0.123820544	0.077563519	0.086278104	0.096030202	0.096776094	0.107587392	0.044766823	0.055241816	0.056430762	0.151021639	0.101204382	0.103283743	0.057069191	0.024261271	0.031083634	0.026098752	0.047606294	0.056396035	0.252732748	0.023604287	0.023299594	0.016978746	0.00279116	0.019391791	0.032718027	0.073715259	0.025687377	0.07205978	0.055855901	0.029416085	0.014737703	0.034202506	0.025095945	0.016748677	0.006303495	0.012132254	0.02271626	0.063220785	0.025025654	0.061777347
0.010182174	0.640377553	0.399363723	0.345415327	0.313114744	0.23036282	0.126490545	0.190511555	0.197232616	0.114045175	0.124380223	0.077941117	0.086684548	0.096472442	0.097232059	0.108119853	0.04501402	0.055536831	0.056733822	0.151681935	0.101677367	0.103762272	0.05732906	0.024351405	0.031358406	0.026351962	0.047831653	0.056687723	0.253692694	0.023738345	0.023490233	0.017079094	0.00284214	0.019494529	0.032918045	0.074067011	0.025822859	0.072416129	0.056098527	0.029545247	0.014801814	0.03442721	0.025246089	0.016842021	0.006341091	0.012207581	0.022841074	0.063557164	0.025094574	0.062091309
0.010244335	0.641376383	0.400412176	0.346448897	0.314134504	0.231227012	0.127044771	0.191328433	0.198021639	0.114567138	0.124926831	0.078331096	0.087088923	0.096914299	0.097663996	0.108630611	0.045273334	0.055832289	0.057038248	0.152327726	0.102139179	0.104207361	0.057695933	0.02450163	0.031684699	0.026532827	0.048092939	0.057003357	0.254718442	0.02381878	0.023615339	0.017159371	0.002880375	0.019571583	0.033066003	0.074411699	0.025942858	0.072772137	0.056380554	0.029689605	0.014897982	0.034598112	0.02535595	0.016935366	0.006391218	0.012264075	0.022936521	0.063841081	0.025217098	0.062402564
0.010306857	0.642370933	0.401450518	0.347526727	0.315111011	0.232083673	0.127606774	0.19213188	0.198808936	0.115096751	0.125474373	0.078734487	0.087476736	0.097367241	0.098112523	0.109148941	0.045520531	0.056106075	0.057309911	0.152960624	0.102597266	0.104640919	0.058027138	0.024546697	0.031890778	0.026659432	0.048305234	0.057268924	0.255724836	0.023922675	0.023764276	0.017229614	0.002905865	0.019648636	0.033249581	0.074773339	0.02612479	0.073109767	0.056683319	0.02981117	0.01499415	0.034784838	0.025539052	0.017104275	0.006441345	0.012325278	0.023061335	0.064183632	0.025354939	0.062757124
0.010369725	0.643341519	0.402496163	0.34858434	0.316097861	0.232963866	0.128174909	0.192895737	0.199604216	0.115617322	0.126037319	0.079094547	0.087852819	0.097814067	0.098586223	0.109672317	0.045782268	0.05639136	0.057580209	0.153606645	0.103055354	0.105086008	0.058281912	0.024681899	0.032062511	0.026894556	0.048524061	0.057578027	0.256797033	0.02402657	0.023895339	0.017339996	0.00302057	0.019751374	0.03343316	0.075168883	0.026264143	0.073468158	0.056896913	0.029970723	0.015042234	0.035009542	0.025736802	0.017210954	0.00647894	0.012428852	0.023215518	0.064557044	0.025508094	0.063030487
0.010433014	0.64432751	0.40353603	0.349659985	0.317092546	0.233848209	0.128749575	0.193712969	0.200399495	0.116172668	0.126625004	0.079479368	0.088246842	0.098256689	0.099050197	0.110171972	0.046027041	0.056681953	0.057906477	0.154250134	0.103530467	0.105573761	0.058551971	0.024937281	0.03221707	0.027066377	0.04874942	0.05782618	0.257834394	0.024100302	0.024026403	0.017450378	0.003135276	0.019931166	0.033641398	0.075570078	0.026368658	0.073824848	0.057139539	0.030137874	0.015066276	0.035208927	0.025886946	0.017339859	0.006516536	0.012471223	0.023303623	0.064973661	0.025607646	0.063436472
0.010496814	0.645328908	0.404599326	0.350709128	0.318106978	0.234718561	0.12931098	0.194546814	0.201206858	0.116715148	0.127208956	0.07987141	0.088631205	0.09870772	0.099520465	0.110674151	0.046276661	0.056956623	0.058184965	0.154903292	0.104012497	0.106106485	0.058908654	0.024967326	0.032440323	0.027283415	0.048948651	0.058113515	0.258991748	0.024207549	0.024205127	0.017590864	0.003186256	0.019982535	0.033814016	0.075943019	0.02654672	0.074182218	0.057409124	0.030254374	0.015154429	0.035420972	0.026040751	0.017446538	0.006516536	0.012537134	0.023421095	0.065359417	0.025760801	0.063780205
0.01056109	0.6463731	0.40564128	0.351778489	0.319092261	0.235587373	0.129880262	0.195375358	0.202018535	0.117240588	0.127770968	0.08022528	0.089005908	0.099142315	0.099979862	0.111187433	0.046540823	0.057259157	0.058511234	0.155523528	0.10449825	0.106604616	0.059326482	0.025087506	0.032697922	0.027536625	0.049232799	0.058392143	0.260114264	0.024338256	0.024312361	0.017661107	0.003262726	0.020059588	0.033970195	0.076341388	0.026678331	0.074534823	0.057676635	0.030393666	0.015210527	0.035617193	0.026161598	0.017597667	0.006554131	0.012635999	0.02354591	0.065717398	0.025883326	0.064072514
0.010625416	0.647373642	0.406692059	0.352844298	0.320078014	0.236451266	0.130452336	0.196185874	0.202804753	0.117776808	0.128327845	0.08059772	0.089402692	0.099607488	0.100470725	0.1117098	0.046792866	0.057557712	0.058789722	0.156183133	0.104984004	0.107049705	0.059627114	0.025222708	0.032904001	0.02769036	0.04944836	0.058742604	0.261058727	0.024442151	0.024467255	0.017791559	0.003339196	0.020239379	0.034178433	0.076742583	0.026840909	0.074897979	0.057977326	0.030525361	0.015226555	0.035826073	0.026315404	0.017722127	0.006629322	0.012730157	0.023641356	0.066044519	0.025990535	0.064427074
0.01069034	0.648304856	0.40776041	0.353924314	0.321071759	0.237325982	0.131021219	0.197016184	0.203623982	0.118322417	0.128868386	0.081014523	0.089818797	0.100048964	0.100939276	0.112254879	0.047027945	0.057843881	0.059102339	0.156846421	0.105478803	0.107499406	0.059927746	0.025252753	0.033110081	0.027889311	0.049683517	0.059043	0.262258659	0.024549397	0.024562574	0.017851767	0.003415666	0.020444855	0.034375711	0.077167793	0.026968649	0.0752659	0.058267648	0.030651991	0.015298681	0.036047612	0.02648752	0.017859921	0.006666917	0.012847855	0.023736803	0.066387071	0.026159006	0.064711264
0.010756045	0.649322516	0.408837668	0.355025641	0.322076632	0.238203693	0.131601219	0.197853564	0.204457666	0.118866983	0.129453737	0.081394185	0.090228002	0.10049579	0.101426706	0.112774217	0.047265448	0.058134032	0.059390383	0.157521912	0.105985306	0.108042507	0.060315002	0.02535791	0.033230294	0.028088262	0.049925207	0.059384755	0.26350891	0.024686807	0.024687681	0.01794208	0.003479391	0.020547593	0.034570249	0.077526607	0.027111873	0.075629737	0.05857456	0.030839403	0.015370807	0.036199525	0.026677946	0.018006605	0.006717045	0.01297026	0.023876301	0.06673888	0.026304504	0.065071237
0.010821817	0.650299949	0.409902729	0.356088991	0.323079623	0.239097919	0.132177979	0.198699074	0.2052797	0.119422677	0.13000408	0.081774879	0.090676541	0.100921594	0.101888392	0.113298603	0.047502951	0.058442317	0.059705731	0.158188884	0.106495002	0.108531413	0.060625825	0.02547809	0.03336768	0.02825104	0.050150566	0.059691681	0.264581108	0.024851028	0.024818745	0.018052462	0.003530371	0.020676016	0.034756567	0.077892486	0.027324773	0.07602863	0.058864882	0.030945772	0.015410877	0.036383086	0.026824427	0.018104395	0.006742108	0.01308325	0.023964406	0.067053657	0.026472976	0.065433917
0.010888153	0.65128594	0.410945405	0.357182122	0.324088884	0.239978069	0.132757331	0.19951772	0.206100439	0.119976632	0.130600634	0.082166921	0.091076775	0.101364598	0.102395846	0.113819456	0.047767112	0.058735563	0.059971933	0.158868749	0.106973307	0.109013401	0.061018176	0.025553202	0.033608106	0.028468077	0.05040532	0.060022551	0.265831359	0.02499514	0.024943851	0.018132739	0.003670567	0.020907176	0.034953845	0.078273903	0.027448643	0.076398594	0.059136541	0.031117989	0.01549903	0.036534998	0.026981895	0.018233299	0.006817299	0.013182116	0.024096562	0.067337574	0.026610816	0.065772237
0.010955137	0.652295041	0.411999072	0.358261865	0.325118518	0.240871354	0.133340821	0.200364997	0.206912116	0.120530239	0.131178051	0.082553805	0.091492881	0.101817922	0.102845518	0.114385732	0.048040967	0.059064194	0.060266803	0.159538484	0.107461189	0.109523063	0.06128314	0.025643337	0.033745492	0.028648942	0.05067967	0.06032077	0.266977101	0.025149307	0.025098745	0.018182913	0.003721547	0.021009914	0.035131943	0.078642606	0.027618963	0.076783532	0.059451747	0.031282607	0.0155391	0.036781857	0.027146687	0.018379983	0.006867426	0.013257442	0.024221377	0.067670867	0.026802261	0.066126797
0.011022423	0.653304997	0.41307312	0.35938341	0.326126054	0.24176605	0.133916834	0.201196368	0.2077499	0.121074805	0.131762935	0.082966481	0.091880004	0.102242579	0.103336953	0.114944942	0.048266352	0.059400344	0.060573959	0.160231702	0.107910232	0.110020041	0.061573581	0.025793561	0.033934398	0.02881172	0.050924626	0.060634227	0.268138325	0.025290068	0.025223851	0.018233086	0.003848997	0.021086968	0.035378541	0.079060753	0.027824121	0.077158941	0.059750364	0.03143203	0.01561924	0.036984407	0.027282182	0.018468883	0.006955149	0.013332768	0.024331508	0.068053537	0.026963074	0.066489477
0.01109011	0.654340631	0.414149174	0.360481185	0.327147539	0.242670844	0.134517025	0.202065914	0.20857107	0.121633976	0.132368826	0.083380189	0.092269198	0.102689405	0.103807792	0.115459738	0.048574136	0.059688283	0.06087975	0.160926532	0.108434825	0.110551611	0.061904786	0.025868674	0.034226344	0.029055887	0.05113692	0.060904148	0.269226005	0.025434181	0.025450234	0.018293295	0.003899977	0.021292444	0.035562119	0.07946336	0.027975087	0.077529925	0.060061424	0.031553595	0.015675338	0.037164803	0.027417677	0.018580007	0.007030339	0.013393971	0.02448569	0.068389916	0.027169834	0.066757427
0.011157977	0.65526243	0.415223222	0.361553278	0.328165575	0.243573754	0.135110386	0.202889509	0.209387063	0.12220497	0.132949043	0.083786675	0.092686683	0.103150756	0.104314102	0.116031566	0.048838297	0.059993914	0.061211479	0.161625275	0.108923771	0.111008231	0.062190132	0.026003876	0.034483943	0.02934527	0.051434133	0.061228488	0.270499481	0.025568239	0.025593213	0.018363538	0.003912722	0.021472235	0.035745698	0.079833476	0.028098956	0.077892061	0.060376631	0.031680224	0.015747464	0.037383178	0.027597117	0.018695577	0.007080467	0.013478713	0.024625189	0.06875407	0.027300017	0.067087628
0.011226848	0.656228736	0.416295585	0.362661709	0.329190977	0.244468836	0.135705642	0.203715931	0.210206507	0.122772835	0.133523191	0.084189035	0.093146953	0.103602552	0.104807253	0.116586234	0.049085494	0.060299987	0.061528191	0.16229455	0.109466453	0.11146831	0.062546815	0.0261541	0.034724369	0.029508048	0.051724814	0.061555005	0.27168393	0.025665431	0.025754064	0.018413711	0.004014682	0.021703395	0.035915576	0.080237496	0.028315727	0.078282105	0.0606711	0.031852441	0.015779519	0.037607882	0.027758247	0.018811146	0.007180721	0.013521084	0.024757346	0.069124396	0.02746083	0.067439481
0.011295941	0.657236981	0.417367467	0.363743091	0.330203059	0.245365543	0.136300848	0.20458371	0.211065651	0.123330615	0.134088471	0.08458933	0.093601012	0.104045173	0.105276376	0.11713535	0.049356925	0.060582176	0.061825792	0.162966587	0.109967636	0.112020636	0.062888211	0.026184145	0.034947622	0.029706999	0.052025292	0.061868461	0.273011597	0.025806192	0.025962575	0.01845385	0.004065662	0.021883187	0.036132034	0.080662706	0.028505402	0.078692229	0.060961422	0.031971473	0.015819589	0.037794608	0.027934025	0.018948941	0.007193253	0.013610534	0.024904186	0.069442258	0.027629302	0.06782652
0.011365069	0.658195584	0.418438466	0.364868734	0.331238648	0.246276241	0.136899942	0.205432048	0.211893942	0.12388457	0.134684092	0.08499169	0.094016428	0.104539396	0.10577296	0.117662259	0.049625933	0.060873211	0.062132948	0.163640926	0.110502338	0.112525685	0.063163366	0.026259258	0.035119354	0.029869778	0.052342102	0.062203686	0.274122501	0.025973765	0.026194916	0.018594336	0.004193113	0.022011609	0.036348492	0.081090741	0.028695077	0.079062873	0.061280777	0.032151287	0.015875687	0.037933861	0.028153747	0.019051175	0.007280975	0.013714108	0.025043685	0.069874305	0.027751826	0.068156721
0.01143493	0.659188423	0.419509224	0.365974159	0.332249005	0.247195453	0.137508908	0.20630018	0.212755459	0.124466692	0.13528158	0.085378574	0.094404241	0.105001512	0.106247232	0.118215918	0.049861012	0.061170881	0.062448295	0.164352793	0.111009373	0.113009979	0.063494571	0.026364415	0.035256741	0.030077772	0.052580525	0.062480137	0.275287597	0.02610112	0.026314065	0.018704718	0.004244093	0.022165716	0.03656769	0.081455206	0.028857655	0.079462107	0.061573173	0.032303243	0.015931785	0.038145906	0.028325863	0.01914452	0.007318571	0.013780019	0.0251685	0.07019834	0.027904982	0.068495042
0.011505587	0.660252301	0.420585519	0.367069749	0.333245258	0.248119199	0.138107454	0.20717008	0.213599715	0.125042903	0.135862264	0.085758236	0.094814136	0.105482356	0.106755831	0.118742322	0.050130021	0.061462358	0.062765008	0.165053609	0.111488742	0.11347467	0.06382068	0.026424505	0.035668899	0.03021342	0.052890802	0.062817538	0.276506882	0.026208367	0.026486831	0.0188151	0.004307818	0.022319823	0.036778668	0.081852163	0.029020233	0.079846025	0.061867642	0.032477992	0.015979869	0.038310478	0.028497979	0.019228974	0.007356166	0.013869469	0.025337367	0.07056558	0.028081111	0.068857721
0.011576801	0.661237437	0.421671763	0.368169983	0.334269877	0.249048294	0.138710836	0.20803291	0.214457565	0.12561042	0.136459752	0.086164722	0.095244043	0.105963583	0.107255275	0.119285382	0.050401452	0.061751624	0.063057147	0.165747748	0.112028764	0.113962423	0.064106026	0.026559707	0.035874979	0.030475674	0.053132492	0.063163646	0.277819066	0.026362533	0.026647682	0.018905413	0.004358798	0.022396877	0.037008825	0.082242056	0.029209908	0.080239132	0.06218907	0.032640078	0.016019939	0.038497204	0.028651784	0.019357879	0.007393762	0.013940087	0.025462181	0.070901959	0.028211294	0.069212281
0.011647891	0.662163515	0.422761778	0.36929344	0.335297943	0.249969944	0.139325136	0.208909525	0.215312393	0.126169243	0.137049772	0.086570176	0.095682921	0.106429903	0.107739273	0.119822385	0.050680154	0.062045313	0.063372495	0.166413108	0.112519838	0.114495147	0.0643608	0.026619797	0.036081058	0.030593236	0.053410108	0.063481456	0.279026739	0.026570324	0.026754916	0.018965621	0.004371543	0.022499615	0.037208844	0.082655964	0.029391841	0.080632579	0.062462802	0.032807229	0.016084051	0.038744062	0.028856858	0.019522343	0.007431357	0.014015414	0.025586996	0.071247597	0.028372107	0.069518123
0.011719911	0.663169193	0.423852515	0.370383566	0.336319585	0.250887316	0.139939685	0.209738776	0.216183404	0.126762145	0.137681335	0.087023088	0.096101096	0.106921833	0.108241578	0.120378567	0.050997632	0.062374828	0.063709684	0.167122673	0.113029534	0.115023258	0.064758246	0.026785044	0.03635583	0.03082836	0.053651797	0.063812327	0.280253766	0.026687624	0.026880023	0.019076003	0.004460758	0.022628037	0.037466401	0.083038794	0.029566032	0.081025686	0.062765567	0.03297438	0.016092065	0.038987755	0.02900334	0.019646802	0.007481484	0.014095448	0.02571181	0.071593234	0.028555894	0.069834791
0.011792591	0.664182573	0.42493892	0.371513034	0.337356741	0.251806613	0.140563008	0.210622107	0.21704751	0.127328967	0.138293761	0.087464652	0.096544805	0.107411469	0.108719282	0.120930207	0.051293299	0.062661883	0.064045508	0.167868613	0.11354189	0.115532919	0.065033401	0.026905223	0.036630603	0.030991138	0.053900019	0.064156258	0.281399508	0.026828385	0.026945555	0.019146246	0.004473503	0.02275646	0.037699299	0.083437164	0.029732481	0.081436152	0.063080774	0.033123803	0.016140148	0.039218789	0.02920109	0.019753482	0.00751908	0.014175482	0.025829283	0.071932699	0.02877797	0.070205591
0.01186568	0.665159149	0.426022917	0.372638404	0.33839468	0.25271821	0.141188824	0.211490946	0.217915931	0.127910046	0.138917389	0.087881455	0.097000244	0.107887345	0.109207285	0.121460649	0.051591389	0.062954245	0.064352665	0.168575415	0.114051054	0.116042581	0.065364606	0.026995358	0.036836682	0.031298607	0.054161305	0.06451325	0.282475576	0.026945686	0.027094491	0.019236558	0.004486248	0.022936251	0.037891097	0.083781852	0.029926027	0.081824494	0.063395981	0.033280824	0.01620426	0.039440328	0.029395178	0.019940171	0.007531611	0.014279056	0.025946756	0.072265993	0.028877521	0.070541205
[truncated: 319 more rows]
[truncated: 51 more columns]
