# Supplementary material for: Identification and characterization of constrained non-exonic bases lacking predictive epigenomic and transcription factor binding annotations
Source: Nat Commun. 2020 Dec 2;11:6168. doi: 10.1038/s41467-020-19962-9 (PMC7710766; doi:10.1038/s41467-020-19962-9)
Supplement: Supplementary file 11 — Source Data [file 41467_2020_19962_MOESM11_ESM.zip › SourceData/SupFig24h.txt]

State	Cumulative Fraction non-excluded of CNE	AUC
1	0.009732474	0.961961576
2	0.113550098	0.93818896
3	0.144038908	0.929438531
4	0.19719176	0.917371056
54	0.207390172	0.911649895
5	0.402089211	0.896858223
8	0.440697394	0.88351376
7	0.464263424	0.881770906
28	0.466415457	0.880971221
19	0.502596809	0.850120691
53	0.515798578	0.84854422
55	0.526343483	0.848360069
50	0.551188939	0.84642812
6	0.718276727	0.834754968
10	0.73612206	0.82737507
9	0.760076458	0.827222388
15	0.776581197	0.818340867
20	0.792237836	0.801219099
13	0.814030972	0.800818577
21	0.82125508	0.79882666
12	0.833326479	0.791452526
14	0.847886801	0.787917023
66	0.850481248	0.782075524
11	0.858555356	0.776274401
63	0.861117742	0.771639276
37	0.885592306	0.770574
49	0.88867	0.755412764
35	0.894566676	0.754196239
47	0.897265915	0.751274125
51	0.901996377	0.750618713
18	0.908098304	0.746420711
52	0.910938186	0.744844917
56	0.913259185	0.743375484
17	0.932092403	0.742113056
27	0.935919146	0.741717722
38	0.939936054	0.734962596
67	0.941861046	0.728921768
16	0.945298221	0.728477763
22	0.946933004	0.726024893
26	0.949483461	0.715916917
57	0.950515404	0.715353399
41	0.953147436	0.71357577
39	0.956436545	0.71205083
58	0.95759742	0.704859416
34	0.960637587	0.701497328
29	0.96312307	0.698676974
82	0.96328104	0.696658255
48	0.964368819	0.695746986
65	0.965413965	0.695215246
43	0.967287985	0.690683835
25	0.968209114	0.68881191
64	0.969614998	0.686238755
30	0.971013244	0.684529839
42	0.973287928	0.684008556
24	0.973772983	0.682461269
61	0.974471477	0.680277754
62	0.974922295	0.677492163
36	0.977074237	0.676368322
31	0.977904353	0.67448428
74	0.979439643	0.669445928
45	0.981209006	0.666783475
60	0.981723083	0.666390335
89	0.982113217	0.664692636
46	0.983247777	0.66215205
23	0.983802279	0.658101645
59	0.984317155	0.653325487
33	0.984641474	0.648130997
40	0.985680906	0.644022141
96	0.985738108	0.629443258
94	0.985855577	0.618005988
95	0.986160246	0.605143699
71	0.986428138	0.599187864
68	0.987436183	0.598410958
44	0.98810089	0.597722107
70	0.988398862	0.59671252
69	0.989055323	0.593100117
32	0.989708909	0.586737121
72	0.990497234	0.575734353
76	0.991546595	0.57395924
93	0.991657475	0.563439832
90	0.991886541	0.54616878
100	0.991986051	0.543648302
88	0.992320583	0.542940907
97	0.992348763	0.537720109
92	0.992816525	0.501330101
73	0.993473977	0.492289117
91	0.994350624	0.490107781
75	0.995890638	0.470161223
83	0.996014571	0.458438705
78	0.99648928	0.453330264
79	0.997251656	0.445858366
80	0.998304074	0.425102393
87	0.998532732	0.403047407
81	0.998951722	0.383242654
86	0.999094356	0.381237822
84	0.999416585	0.379863793
98	0.999432745	0.361033429
77	0.999782962	0.308833792
85	0.999909403	0.248491448
99	1	0.215825964
