# Supplementary material for: Identification and characterization of constrained non-exonic bases lacking predictive epigenomic and transcription factor binding annotations
Source: Nat Commun. 2020 Dec 2;11:6168. doi: 10.1038/s41467-020-19962-9 (PMC7710766; doi:10.1038/s41467-020-19962-9)
Supplement: Supplementary file 11 — Source Data [file 41467_2020_19962_MOESM11_ESM.zip › SourceData/SupFig25a.txt]

CSS-CNEP Score	CNE	notCNE	Genome
0.000	0	0	0
0.001	0	0	0
0.002	0	0	0
0.003	0	0	0
0.004	0	0.086280287	0.078300046
0.005	0	0.086280287	0.078300046
0.006	0	0.086280287	0.078300046
0.007	0	0.086280287	0.078300046
0.008	0	0.118123261	0.107412435
0.009	0	0.151482776	0.13786441
0.010	0	0.181620702	0.165431011
0.011	0	0.212153122	0.193575335
0.012	0	0.255379296	0.233194811
0.013	0	0.27440717	0.250749551
0.014	0	0.286831415	0.262160946
0.015	0	0.353196903	0.323156665
0.016	0	0.356136055	0.325839979
0.017	3.71E-08	0.374664034	0.342953817
0.018	3.71E-08	0.401676144	0.367981708
0.019	3.71E-08	0.409303664	0.375067069
0.020	3.71E-08	0.410087246	0.375798463
0.021	3.71E-08	0.410448751	0.376353712
0.022	3.71E-08	0.414784425	0.38094358
0.023	3.71E-08	0.415485989	0.381819821
0.024	3.71E-08	0.415603733	0.381930389
0.025	1.50E-06	0.425906857	0.391427389
0.026	1.97E-06	0.4491681	0.412951048
0.027	6.55E-06	0.472634406	0.435089796
0.028	1.51E-05	0.491488851	0.453296258
0.029	2.84E-05	0.504416568	0.465210719
0.030	1.75E-04	0.504599574	0.465413876
0.031	2.93E-04	0.508667384	0.469232612
0.032	7.46E-04	0.514473707	0.474777287
0.033	8.08E-04	0.514506772	0.474830094
0.034	0.001022042	0.518635913	0.478692603
0.035	0.001169408	0.527127484	0.486578132
0.036	0.001185782	0.560463777	0.517362189
0.037	0.001198115	0.577142514	0.532790838
0.038	0.001206716	0.606635029	0.560099214
0.039	0.001211363	0.646597903	0.596973343
0.040	0.001231277	0.660830555	0.610194265
0.041	0.001231852	0.676524239	0.62468527
0.042	0.001280109	0.687752047	0.635087614
0.043	0.001469949	0.691988544	0.638997211
0.044	0.00163988	0.70418089	0.650285566
0.045	0.001744266	0.707933209	0.653800153
0.046	0.001753454	0.709360712	0.655125585
0.047	0.001765843	0.72032422	0.665284561
0.048	0.001813272	0.739718485	0.683429135
0.049	0.00181533	0.74566486	0.688979235
0.050	0.001827984	0.767979721	0.709736483
0.051	0.001844469	0.788353907	0.729218802
0.052	0.001927761	0.814516312	0.753741453
0.053	0.002018399	0.819458941	0.758383196
0.054	0.002241592	0.839261521	0.776893654
0.055	0.002278239	0.850413242	0.787346221
0.056	0.002362438	0.851068769	0.78802725
0.057	0.002370842	0.863528524	0.799766791
0.058	0.00237521	0.871200479	0.806955967
0.059	0.002411227	0.87457967	0.810153178
0.060	0.002489915	0.883240321	0.818351993
0.061	0.002528638	0.893974639	0.828378312
0.062	0.002679866	0.895706188	0.829997012
0.063	0.002886426	0.895859332	0.830179232
0.064	0.003048609	0.896096925	0.830414298
0.065	0.003074727	0.896314537	0.830620438
0.066	0.003165785	0.896675058	0.830973403
0.067	0.003306447	0.897291244	0.831571917
0.068	0.003354717	0.905126043	0.838996876
0.069	0.00352953	0.905516499	0.839374564
0.070	0.003910229	0.905623268	0.839495072
0.071	0.005669337	0.905709741	0.839692601
0.072	0.006494946	0.912032705	0.845741739
0.073	0.007453037	0.919930973	0.853238731
0.074	0.00924498	0.945380323	0.877401169
0.075	0.009537414	0.950697982	0.882828549
0.076	0.009937187	0.955009799	0.886991229
0.077	0.010263178	0.956828185	0.888741362
0.078	0.011021728	0.96791354	0.899437132
0.079	0.012527713	0.973853308	0.905217734
0.080	0.013411366	0.974767356	0.906143623
0.081	0.013712327	0.975125364	0.906512229
0.082	0.014353732	0.975909335	0.907304926
0.083	0.014967424	0.976062144	0.907485853
0.084	0.016198942	0.97630454	0.907785022
0.085	0.017147314	0.97640267	0.907936346
0.086	0.018180997	0.976609189	0.908203331
0.087	0.02006975	0.97764827	0.909349421
0.088	0.022058978	0.978959088	0.910813786
0.089	0.024343013	0.979335767	0.911317379
0.090	0.02561876	0.979396065	0.911495952
0.091	0.028523605	0.979552173	0.91186604
0.092	0.035918307	0.979582378	0.91242029
0.093	0.039116606	0.979692602	0.912716072
0.094	0.041971878	0.979708728	0.912888793
0.095	0.045475808	0.979739671	0.913112414
0.096	0.04863547	0.979871334	0.913412669
0.097	0.051632065	0.979906309	0.91361282
0.098	0.055200763	0.980799584	0.914680085
0.099	0.058990942	0.981988819	0.916051184
0.100	0.075657033	0.983219614	0.918181438
0.101	0.081189088	0.986650317	0.921909765
0.102	0.083468587	0.987007579	0.922409956
0.103	0.084640312	0.987858351	0.923350848
0.104	0.086727068	0.988285413	0.923926818
0.105	0.090870463	0.988577788	0.924485504
0.106	0.091897905	0.988751095	0.924745693
0.107	0.092582475	0.988838333	0.924884734
0.108	0.094620183	0.98887015	0.925053114
0.109	0.097877947	0.988991867	0.925366479
0.110	0.099371456	0.98952582	0.925990391
0.111	0.101375736	0.991633107	0.928186928
0.112	0.102483633	0.994260166	0.930880359
0.113	0.104936475	0.994874508	0.931646669
0.114	0.112834311	0.995214948	0.932453568
0.115	0.120650073	0.995283108	0.932979227
0.116	0.129745542	0.995483323	0.933704664
0.117	0.13278049	0.995661588	0.93408766
0.118	0.137163588	0.995820238	0.934531516
0.119	0.140719112	0.996234065	0.935176914
0.120	0.154884796	0.996550162	0.936325313
0.121	0.186256444	0.996651337	0.938186529
0.122	0.189853416	0.996688299	0.938432693
0.123	0.197456779	0.996766062	0.938940701
0.124	0.208159912	0.996854637	0.939636182
0.125	0.217886597	0.996990164	0.94033603
0.126	0.219837114	0.997657516	0.94114663
0.127	0.221885196	0.997785951	0.941419027
0.128	0.224146424	0.997883189	0.941655487
0.129	0.230906062	0.99798499	0.942148929
0.130	0.237379332	0.998062785	0.942604302
0.131	0.240694103	0.998094297	0.942830266
0.132	0.253359388	0.998183394	0.943660843
0.133	0.270131669	0.998207489	0.944711886
0.134	0.280725924	0.998227224	0.945442311
0.135	0.281839358	0.998261136	0.945557804
0.136	0.283045499	0.998268043	0.945636572
0.137	0.287855379	0.9982725	0.945914108
0.138	0.29967139	0.99843075	0.946759865
0.139	0.309101841	0.998628239	0.947530785
0.140	0.313017347	0.998693217	0.947857209
0.141	0.314810099	0.998713694	0.947992014
0.142	0.3178545	0.998715943	0.948174149
0.143	0.320921454	0.998727789	0.9483658
0.144	0.327156461	0.998754954	0.948753215
0.145	0.331701644	0.999220822	0.949518539
0.146	0.333271351	0.999410611	0.949814219
0.147	0.334597561	0.999414097	0.949894971
0.148	0.336422628	0.999422424	0.95001204
0.149	0.349366624	0.999433261	0.950790935
0.150	0.357028118	0.999450917	0.951257463
0.151	0.369342171	0.999510668	0.952019798
0.152	0.374280986	0.999541142	0.952332305
0.153	0.375231859	0.999652866	0.952511808
0.154	0.376214048	0.999699317	0.95262034
0.155	0.38289989	0.999727987	0.95305361
0.156	0.412564221	0.999775994	0.954867878
0.157	0.419251034	0.99988229	0.955372907
0.158	0.421948275	0.999929347	0.955595574
0.159	0.425188707	0.999940729	0.95581561
0.160	0.430572667	0.999940735	0.956197462
0.161	0.434038103	0.999941025	0.956429576
0.162	0.438147193	0.999941029	0.956696409
0.163	0.439874362	0.999943664	0.956802758
0.164	0.441080207	0.999948034	0.956892432
0.165	0.443499423	0.999952316	0.957047937
0.166	0.456584545	0.999952551	0.957807691
0.167	0.470573062	0.999953449	0.958643474
0.168	0.472436451	0.999953919	0.958774023
0.169	0.473832296	0.999957992	0.958860573
0.170	0.478063444	0.999970561	0.959142627
0.171	0.484893749	0.999991044	0.959574012
0.172	0.489249166	0.999994742	0.959837473
0.173	0.492617297	0.999999036	0.960050027
0.174	0.496231175	0.999999457	0.960272888
0.175	0.499174224	0.999999458	0.96045165
0.176	0.50390945	0.999999461	0.960754422
0.177	0.511291288	0.999999461	0.961201778
0.178	0.516262362	0.999999469	0.96150885
0.179	0.518929253	0.999999472	0.961720045
0.180	0.522273348	0.999999481	0.961940675
0.181	0.524362081	0.999999724	0.962066693
0.182	0.531211145	0.999999748	0.962471053
0.183	0.545907681	0.999999756	0.963318218
0.184	0.584157872	0.999999771	0.965519515
0.185	0.595343044	0.999999797	0.966186525
0.186	0.599977122	0.999999806	0.966468346
0.187	0.602652799	0.999999806	0.966622096
0.188	0.60807799	0.999999816	0.966945833
0.189	0.614990597	0.999999837	0.967378353
0.190	0.62177102	0.999999842	0.967797428
0.191	0.631245279	0.999999886	0.968390193
0.192	0.637709962	0.999999892	0.968808426
0.193	0.643460526	0.999999898	0.96920226
0.194	0.64784483	0.999999909	0.969473721
0.195	0.650308639	0.999999918	0.969621922
0.196	0.655778015	0.999999918	0.969948312
0.197	0.659743817	0.999999931	0.970187649
0.198	0.660520656	0.999999949	0.970233095
0.199	0.660710607	0.999999954	0.970250317
0.200	0.660952201	0.999999954	0.970272183
0.201	0.661059182	0.999999955	0.970283011
0.202	0.661107106	0.99999996	0.970287856
0.203	0.661271143	0.999999963	0.970304896
0.204	0.662129654	0.999999963	0.970375635
0.205	0.663259796	0.999999963	0.970462696
0.206	0.665024051	0.999999963	0.970578123
0.207	0.67576212	0.999999964	0.971221483
0.208	0.690757855	0.999999964	0.972139759
0.209	0.69689502	0.999999964	0.972510333
0.210	0.697559187	0.99999997	0.972552446
0.211	0.698431942	0.999999972	0.972604763
0.212	0.699075429	0.999999972	0.972651869
0.213	0.701039533	0.999999972	0.972804156
0.214	0.703357422	0.999999972	0.972973594
0.215	0.704894789	0.999999972	0.973080131
0.216	0.705817808	0.999999976	0.97317509
0.217	0.70627329	0.999999976	0.973234244
0.218	0.70854873	0.999999976	0.973434286
0.219	0.709298654	0.999999976	0.973487008
0.220	0.711357475	0.999999976	0.973617769
0.221	0.722365814	0.999999976	0.974324303
0.222	0.725785811	0.999999976	0.974574697
0.223	0.726473995	0.999999976	0.974624234
0.224	0.728404228	0.999999976	0.974794384
0.225	0.729272372	0.999999976	0.974873343
0.226	0.730944278	0.999999976	0.975049274
0.227	0.733272621	0.999999976	0.975235304
0.228	0.73731184	0.999999976	0.975564962
0.229	0.73827307	0.999999976	0.97565148
0.230	0.738995257	0.999999976	0.975731302
0.231	0.740153426	0.999999976	0.975821875
0.232	0.743508681	0.999999976	0.976076836
0.233	0.752594567	0.999999976	0.976669005
0.234	0.768979493	0.999999976	0.977744366
0.235	0.835179568	0.999999976	0.981781853
0.236	0.843372803	0.999999976	0.982360424
0.237	0.85067908	0.999999976	0.982877449
0.238	0.850742166	0.999999976	0.982902695
0.239	0.854363959	0.999999976	0.983122297
0.240	0.856609474	0.999999976	0.983362824
0.241	0.857209709	0.999999976	0.983451105
0.242	0.858997703	0.999999976	0.983780398
0.243	0.86037681	0.999999976	0.983970258
0.244	0.86037681	0.999999976	0.983970258
0.245	0.86037681	0.999999976	0.983970258
0.246	0.86037686	0.999999976	0.983970261
0.247	0.860380153	0.999999978	0.983970444
0.248	0.860380197	0.999999978	0.983970448
0.249	0.860380388	0.999999978	0.983970458
0.250	0.860380388	0.999999978	0.983970458
0.251	0.861037061	0.999999978	0.984018707
0.252	0.862668766	0.999999978	0.984141671
0.253	0.863993765	0.999999978	0.984252143
0.254	0.86551553	0.999999978	0.984375077
0.255	0.865959866	0.999999981	0.984407188
0.256	0.865959878	0.999999983	0.984407191
0.257	0.86595989	0.999999983	0.984407191
0.258	0.865959903	0.999999983	0.984407196
0.259	0.865959903	0.999999983	0.984407196
0.260	0.865959903	0.999999983	0.984407196
0.261	0.865959903	0.999999983	0.984407196
0.262	0.865959934	0.999999983	0.984407205
0.263	0.865960045	0.999999983	0.984407212
0.264	0.865960076	0.999999983	0.984407215
0.265	0.866206434	0.999999983	0.984446649
0.266	0.866206496	0.999999983	0.984446654
0.267	0.866206496	0.999999983	0.984446654
0.268	0.866206496	0.999999983	0.984446654
0.269	0.873818799	0.999999983	0.985070764
0.270	0.888844515	0.999999983	0.986349894
0.271	0.899687674	0.999999983	0.987365454
0.272	0.899913944	0.999999983	0.98738804
0.273	0.899913944	0.999999983	0.98738804
0.274	0.89999532	0.999999983	0.987399151
0.275	0.901067566	0.999999983	0.987489621
0.276	0.901067566	0.999999983	0.987489621
0.277	0.901067566	0.999999983	0.987489621
0.278	0.901067566	0.999999983	0.987489621
0.279	0.901067566	0.999999984	0.987489623
0.280	0.901067566	0.999999984	0.987489623
0.281	0.901147298	0.999999984	0.987500961
0.282	0.901419484	0.999999984	0.987540728
0.283	0.90192659	0.999999984	0.987613748
0.284	0.902460198	0.999999984	0.987695184
0.285	0.902638385	0.999999984	0.987720582
0.286	0.902696213	0.999999984	0.987726726
0.287	0.902696213	0.999999984	0.987726726
0.288	0.902696213	0.999999984	0.987726726
0.289	0.902696225	0.999999984	0.987726727
0.290	0.902696225	0.999999984	0.987726727
0.291	0.902696225	0.999999984	0.987726727
0.292	0.902696225	0.999999984	0.987726727
0.293	0.902696225	0.999999984	0.987726727
0.294	0.902696244	0.999999984	0.98772673
0.295	0.905479964	0.999999984	0.988018994
0.296	0.90968838	0.999999984	0.988503666
0.297	0.913467283	0.999999984	0.98902539
0.298	0.918341614	0.999999984	0.989543676
0.299	0.91834167	0.999999984	0.98954368
0.300	0.918725106	0.999999984	0.989600119
0.301	0.918725106	0.999999984	0.989600119
0.302	0.918725113	0.999999984	0.989600119
0.303	0.918725113	0.999999984	0.989600119
0.304	0.918725137	0.999999984	0.989600121
0.305	0.918725162	0.999999984	0.989600123
0.306	0.918725181	0.999999984	0.989600124
0.307	0.918725181	0.999999984	0.989600124
0.308	0.918725205	0.999999984	0.989600127
0.309	0.918725218	0.999999984	0.989600128
0.310	0.918725218	0.999999984	0.989600128
0.311	0.918725236	0.999999984	0.989600129
0.312	0.918725255	0.999999984	0.98960013
0.313	0.918725255	0.999999984	0.98960013
0.314	0.918725255	0.999999984	0.98960013
0.315	0.918725255	0.999999984	0.98960013
0.316	0.918725255	0.999999984	0.98960013
0.317	0.918725255	0.999999984	0.98960013
0.318	0.918725255	0.999999984	0.989600132
0.319	0.918725255	0.999999984	0.989600132
0.320	0.918725255	0.999999984	0.989600132
0.321	0.918725255	0.999999984	0.989600132
0.322	0.918841492	0.999999984	0.989643565
0.323	0.918841492	0.999999984	0.989643565
0.324	0.918841492	0.999999984	0.989643565
0.325	0.918841838	0.999999984	0.989643759
0.326	0.918852397	0.999999984	0.989646837
0.327	0.918900284	0.999999984	0.989664682
0.328	0.918929541	0.999999984	0.989673098
0.329	0.927185585	0.999999984	0.990264148
0.330	0.931154229	0.999999984	0.990548299
0.331	0.960976708	0.999999984	0.99279548
0.332	0.9661879	0.999999984	0.993231868
0.333	0.982680901	0.999999984	0.994404836
0.334	0.988171174	0.999999984	0.995152144
0.335	0.990176844	0.999999984	0.995403819
0.336	0.991435964	0.999999984	0.995836327
0.337	0.993142527	0.999999984	0.996334541
0.338	0.99354547	0.999999984	0.996514069
0.339	0.995163094	0.999999984	0.997161077
0.340	0.996342759	0.999999984	0.997727896
0.341	0.997967093	0.999999984	0.998738826
0.342	0.998013911	0.999999984	0.998775467
0.343	0.999999765	0.999999984	0.999999971
0.344	0.999999765	0.999999984	0.999999971
0.345	0.999999765	0.999999984	0.999999971
0.346	0.999999765	0.999999984	0.999999971
0.347	0.999999765	0.999999984	0.999999971
0.348	0.999999765	0.999999984	0.999999971
0.349	0.999999765	0.999999984	0.999999971
0.350	0.999999771	0.999999985	0.999999971
0.351	0.999999771	0.999999985	0.999999971
0.352	0.999999771	0.999999998	0.999999984
0.353	0.999999771	0.999999998	0.999999984
0.354	0.999999778	0.999999998	0.999999984
0.355	0.999999778	0.999999999	0.999999986
0.356	0.999999778	0.999999999	0.999999986
0.357	0.999999778	0.999999999	0.999999986
0.358	0.999999778	0.999999999	0.999999986
0.359	0.999999778	0.999999999	0.999999986
0.360	0.999999778	0.999999999	0.999999986
0.361	0.999999778	0.999999999	0.999999986
0.362	0.999999778	0.999999999	0.999999986
0.363	0.999999778	0.999999999	0.999999986
0.364	0.99999979	0.999999999	0.999999986
0.365	0.99999979	0.999999999	0.999999986
0.366	0.99999979	0.999999999	0.999999986
0.367	0.99999979	0.999999999	0.999999986
0.368	0.99999979	0.999999999	0.999999986
0.369	0.99999979	0.999999999	0.999999986
0.370	0.999999876	0.999999999	0.999999991
0.371	0.999999876	0.999999999	0.999999991
0.372	0.999999876	0.999999999	0.999999991
0.373	0.999999876	0.999999999	0.999999991
0.374	0.999999876	0.999999999	0.999999991
0.375	0.999999876	0.999999999	0.999999991
0.376	0.999999876	0.999999999	0.999999991
0.377	0.999999876	0.999999999	0.999999991
0.378	0.999999876	0.999999999	0.999999991
0.379	0.999999876	0.999999999	0.999999991
0.380	0.999999876	0.999999999	0.999999991
0.381	0.999999876	0.999999999	0.999999991
0.382	0.999999876	0.999999999	0.999999991
0.383	0.999999876	0.999999999	0.999999991
0.384	0.999999876	0.999999999	0.999999991
0.385	0.999999876	0.999999999	0.999999991
0.386	0.999999876	0.999999999	0.999999991
0.387	0.999999876	0.999999999	0.999999991
0.388	0.999999876	0.999999999	0.999999991
0.389	0.999999876	0.999999999	0.999999991
0.390	0.999999876	0.999999999	0.999999991
0.391	0.999999876	0.999999999	0.999999991
0.392	0.999999876	0.999999999	0.999999991
0.393	0.999999876	0.999999999	0.999999991
0.394	0.999999876	0.999999999	0.999999991
0.395	0.999999876	0.999999999	0.999999991
0.396	0.999999876	0.999999999	0.999999991
0.397	0.999999876	0.999999999	0.999999991
0.398	0.999999876	0.999999999	0.999999991
0.399	0.999999876	0.999999999	0.999999991
0.400	0.999999895	0.999999999	0.999999992
0.401	0.999999895	0.999999999	0.999999992
0.402	0.999999895	0.999999999	0.999999992
0.403	0.999999895	0.999999999	0.999999992
0.404	0.999999895	0.999999999	0.999999992
0.405	0.999999895	0.999999999	0.999999992
0.406	0.999999895	0.999999999	0.999999992
0.407	0.999999944	0.999999999	0.999999995
0.408	0.999999944	0.999999999	0.999999995
0.409	0.999999944	0.999999999	0.999999995
0.410	0.999999944	0.999999999	0.999999995
0.411	0.999999944	0.999999999	0.999999995
0.412	0.999999975	0.999999999	0.999999997
0.413	0.999999975	0.999999999	0.999999997
0.414	0.999999975	0.999999999	0.999999997
0.415	0.999999975	1	0.999999999
0.416	0.999999975	1	0.999999999
0.417	0.999999975	1	0.999999999
0.418	0.999999975	1	0.999999999
0.419	0.999999975	1	0.999999999
0.420	0.999999975	1	0.999999999
0.421	0.999999975	1	0.999999999
0.422	0.999999975	1	0.999999999
0.423	0.999999975	1	0.999999999
0.424	0.999999975	1	0.999999999
0.425	0.999999975	1	0.999999999
0.426	0.999999975	1	0.999999999
0.427	0.999999975	1	0.999999999
0.428	0.999999975	1	0.999999999
0.429	0.999999975	1	0.999999999
0.430	1	1	1
0.431	1	1	1
0.432	1	1	1
0.433	1	1	1
0.434	1	1	1
0.435	1	1	1
0.436	1	1	1
0.437	1	1	1
0.438	1	1	1
0.439	1	1	1
0.440	1	1	1
0.441	1	1	1
0.442	1	1	1
0.443	1	1	1
0.444	1	1	1
0.445	1	1	1
0.446	1	1	1
0.447	1	1	1
0.448	1	1	1
0.449	1	1	1
0.450	1	1	1
0.451	1	1	1
0.452	1	1	1
0.453	1	1	1
0.454	1	1	1
0.455	1	1	1
0.456	1	1	1
0.457	1	1	1
0.458	1	1	1
0.459	1	1	1
0.460	1	1	1
0.461	1	1	1
0.462	1	1	1
0.463	1	1	1
0.464	1	1	1
0.465	1	1	1
0.466	1	1	1
0.467	1	1	1
0.468	1	1	1
0.469	1	1	1
0.470	1	1	1
0.471	1	1	1
0.472	1	1	1
0.473	1	1	1
0.474	1	1	1
0.475	1	1	1
0.476	1	1	1
0.477	1	1	1
0.478	1	1	1
0.479	1	1	1
0.480	1	1	1
0.481	1	1	1
0.482	1	1	1
0.483	1	1	1
0.484	1	1	1
0.485	1	1	1
0.486	1	1	1
0.487	1	1	1
0.488	1	1	1
0.489	1	1	1
0.490	1	1	1
0.491	1	1	1
0.492	1	1	1
0.493	1	1	1
0.494	1	1	1
0.495	1	1	1
0.496	1	1	1
0.497	1	1	1
0.498	1	1	1
0.499	1	1	1
0.500	1	1	1
0.501	1	1	1
0.502	1	1	1
0.503	1	1	1
0.504	1	1	1
0.505	1	1	1
0.506	1	1	1
0.507	1	1	1
0.508	1	1	1
0.509	1	1	1
0.510	1	1	1
0.511	1	1	1
0.512	1	1	1
0.513	1	1	1
0.514	1	1	1
0.515	1	1	1
0.516	1	1	1
0.517	1	1	1
0.518	1	1	1
0.519	1	1	1
0.520	1	1	1
0.521	1	1	1
0.522	1	1	1
0.523	1	1	1
0.524	1	1	1
0.525	1	1	1
0.526	1	1	1
0.527	1	1	1
0.528	1	1	1
0.529	1	1	1
0.530	1	1	1
0.531	1	1	1
0.532	1	1	1
0.533	1	1	1
0.534	1	1	1
0.535	1	1	1
0.536	1	1	1
0.537	1	1	1
0.538	1	1	1
0.539	1	1	1
0.540	1	1	1
0.541	1	1	1
0.542	1	1	1
0.543	1	1	1
0.544	1	1	1
0.545	1	1	1
0.546	1	1	1
0.547	1	1	1
0.548	1	1	1
0.549	1	1	1
0.550	1	1	1
0.551	1	1	1
0.552	1	1	1
0.553	1	1	1
0.554	1	1	1
0.555	1	1	1
0.556	1	1	1
0.557	1	1	1
0.558	1	1	1
0.559	1	1	1
0.560	1	1	1
0.561	1	1	1
0.562	1	1	1
0.563	1	1	1
0.564	1	1	1
0.565	1	1	1
0.566	1	1	1
0.567	1	1	1
0.568	1	1	1
0.569	1	1	1
0.570	1	1	1
0.571	1	1	1
0.572	1	1	1
0.573	1	1	1
0.574	1	1	1
0.575	1	1	1
0.576	1	1	1
0.577	1	1	1
0.578	1	1	1
0.579	1	1	1
0.580	1	1	1
0.581	1	1	1
0.582	1	1	1
0.583	1	1	1
0.584	1	1	1
0.585	1	1	1
0.586	1	1	1
0.587	1	1	1
0.588	1	1	1
0.589	1	1	1
0.590	1	1	1
0.591	1	1	1
0.592	1	1	1
0.593	1	1	1
0.594	1	1	1
0.595	1	1	1
0.596	1	1	1
0.597	1	1	1
0.598	1	1	1
0.599	1	1	1
0.600	1	1	1
0.601	1	1	1
0.602	1	1	1
0.603	1	1	1
0.604	1	1	1
0.605	1	1	1
0.606	1	1	1
0.607	1	1	1
0.608	1	1	1
0.609	1	1	1
0.610	1	1	1
0.611	1	1	1
0.612	1	1	1
0.613	1	1	1
0.614	1	1	1
0.615	1	1	1
0.616	1	1	1
0.617	1	1	1
0.618	1	1	1
0.619	1	1	1
0.620	1	1	1
0.621	1	1	1
0.622	1	1	1
0.623	1	1	1
0.624	1	1	1
0.625	1	1	1
0.626	1	1	1
0.627	1	1	1
0.628	1	1	1
0.629	1	1	1
0.630	1	1	1
0.631	1	1	1
0.632	1	1	1
0.633	1	1	1
0.634	1	1	1
0.635	1	1	1
0.636	1	1	1
0.637	1	1	1
0.638	1	1	1
0.639	1	1	1
0.640	1	1	1
0.641	1	1	1
0.642	1	1	1
0.643	1	1	1
0.644	1	1	1
0.645	1	1	1
0.646	1	1	1
0.647	1	1	1
0.648	1	1	1
0.649	1	1	1
0.650	1	1	1
0.651	1	1	1
0.652	1	1	1
0.653	1	1	1
0.654	1	1	1
0.655	1	1	1
0.656	1	1	1
0.657	1	1	1
0.658	1	1	1
0.659	1	1	1
0.660	1	1	1
0.661	1	1	1
0.662	1	1	1
0.663	1	1	1
0.664	1	1	1
0.665	1	1	1
0.666	1	1	1
0.667	1	1	1
0.668	1	1	1
0.669	1	1	1
0.670	1	1	1
0.671	1	1	1
0.672	1	1	1
0.673	1	1	1
0.674	1	1	1
0.675	1	1	1
0.676	1	1	1
0.677	1	1	1
0.678	1	1	1
0.679	1	1	1
0.680	1	1	1
0.681	1	1	1
0.682	1	1	1
0.683	1	1	1
0.684	1	1	1
0.685	1	1	1
0.686	1	1	1
0.687	1	1	1
0.688	1	1	1
0.689	1	1	1
0.690	1	1	1
0.691	1	1	1
0.692	1	1	1
0.693	1	1	1
0.694	1	1	1
0.695	1	1	1
0.696	1	1	1
0.697	1	1	1
0.698	1	1	1
0.699	1	1	1
0.700	1	1	1
0.701	1	1	1
0.702	1	1	1
0.703	1	1	1
0.704	1	1	1
0.705	1	1	1
0.706	1	1	1
0.707	1	1	1
0.708	1	1	1
0.709	1	1	1
0.710	1	1	1
0.711	1	1	1
0.712	1	1	1
0.713	1	1	1
0.714	1	1	1
0.715	1	1	1
0.716	1	1	1
0.717	1	1	1
0.718	1	1	1
0.719	1	1	1
0.720	1	1	1
0.721	1	1	1
0.722	1	1	1
0.723	1	1	1
0.724	1	1	1
0.725	1	1	1
0.726	1	1	1
0.727	1	1	1
0.728	1	1	1
0.729	1	1	1
0.730	1	1	1
0.731	1	1	1
0.732	1	1	1
0.733	1	1	1
0.734	1	1	1
0.735	1	1	1
0.736	1	1	1
0.737	1	1	1
0.738	1	1	1
0.739	1	1	1
0.740	1	1	1
0.741	1	1	1
0.742	1	1	1
0.743	1	1	1
0.744	1	1	1
0.745	1	1	1
0.746	1	1	1
0.747	1	1	1
0.748	1	1	1
0.749	1	1	1
0.750	1	1	1
0.751	1	1	1
0.752	1	1	1
0.753	1	1	1
0.754	1	1	1
0.755	1	1	1
0.756	1	1	1
0.757	1	1	1
0.758	1	1	1
0.759	1	1	1
0.760	1	1	1
0.761	1	1	1
0.762	1	1	1
0.763	1	1	1
0.764	1	1	1
0.765	1	1	1
0.766	1	1	1
0.767	1	1	1
0.768	1	1	1
0.769	1	1	1
0.770	1	1	1
0.771	1	1	1
0.772	1	1	1
0.773	1	1	1
0.774	1	1	1
0.775	1	1	1
0.776	1	1	1
0.777	1	1	1
0.778	1	1	1
0.779	1	1	1
0.780	1	1	1
0.781	1	1	1
0.782	1	1	1
0.783	1	1	1
0.784	1	1	1
0.785	1	1	1
0.786	1	1	1
0.787	1	1	1
0.788	1	1	1
0.789	1	1	1
0.790	1	1	1
0.791	1	1	1
0.792	1	1	1
0.793	1	1	1
0.794	1	1	1
0.795	1	1	1
0.796	1	1	1
0.797	1	1	1
0.798	1	1	1
0.799	1	1	1
0.800	1	1	1
0.801	1	1	1
0.802	1	1	1
0.803	1	1	1
0.804	1	1	1
0.805	1	1	1
0.806	1	1	1
0.807	1	1	1
0.808	1	1	1
0.809	1	1	1
0.810	1	1	1
0.811	1	1	1
0.812	1	1	1
0.813	1	1	1
0.814	1	1	1
0.815	1	1	1
0.816	1	1	1
0.817	1	1	1
0.818	1	1	1
0.819	1	1	1
0.820	1	1	1
0.821	1	1	1
0.822	1	1	1
0.823	1	1	1
0.824	1	1	1
0.825	1	1	1
0.826	1	1	1
0.827	1	1	1
0.828	1	1	1
0.829	1	1	1
0.830	1	1	1
0.831	1	1	1
0.832	1	1	1
0.833	1	1	1
0.834	1	1	1
0.835	1	1	1
0.836	1	1	1
0.837	1	1	1
0.838	1	1	1
0.839	1	1	1
0.840	1	1	1
0.841	1	1	1
0.842	1	1	1
0.843	1	1	1
0.844	1	1	1
0.845	1	1	1
0.846	1	1	1
0.847	1	1	1
0.848	1	1	1
0.849	1	1	1
0.850	1	1	1
0.851	1	1	1
0.852	1	1	1
0.853	1	1	1
0.854	1	1	1
0.855	1	1	1
0.856	1	1	1
0.857	1	1	1
0.858	1	1	1
0.859	1	1	1
0.860	1	1	1
0.861	1	1	1
0.862	1	1	1
0.863	1	1	1
0.864	1	1	1
0.865	1	1	1
0.866	1	1	1
0.867	1	1	1
0.868	1	1	1
0.869	1	1	1
0.870	1	1	1
0.871	1	1	1
0.872	1	1	1
0.873	1	1	1
0.874	1	1	1
0.875	1	1	1
0.876	1	1	1
0.877	1	1	1
0.878	1	1	1
0.879	1	1	1
0.880	1	1	1
0.881	1	1	1
0.882	1	1	1
0.883	1	1	1
0.884	1	1	1
0.885	1	1	1
0.886	1	1	1
0.887	1	1	1
0.888	1	1	1
0.889	1	1	1
0.890	1	1	1
0.891	1	1	1
0.892	1	1	1
0.893	1	1	1
0.894	1	1	1
0.895	1	1	1
0.896	1	1	1
0.897	1	1	1
0.898	1	1	1
0.899	1	1	1
0.900	1	1	1
0.901	1	1	1
0.902	1	1	1
0.903	1	1	1
0.904	1	1	1
0.905	1	1	1
0.906	1	1	1
0.907	1	1	1
0.908	1	1	1
0.909	1	1	1
0.910	1	1	1
0.911	1	1	1
0.912	1	1	1
0.913	1	1	1
0.914	1	1	1
0.915	1	1	1
0.916	1	1	1
0.917	1	1	1
0.918	1	1	1
0.919	1	1	1
0.920	1	1	1
0.921	1	1	1
0.922	1	1	1
0.923	1	1	1
0.924	1	1	1
0.925	1	1	1
0.926	1	1	1
0.927	1	1	1
0.928	1	1	1
0.929	1	1	1
0.930	1	1	1
0.931	1	1	1
0.932	1	1	1
0.933	1	1	1
0.934	1	1	1
0.935	1	1	1
0.936	1	1	1
0.937	1	1	1
0.938	1	1	1
0.939	1	1	1
0.940	1	1	1
0.941	1	1	1
0.942	1	1	1
0.943	1	1	1
0.944	1	1	1
0.945	1	1	1
0.946	1	1	1
0.947	1	1	1
0.948	1	1	1
0.949	1	1	1
0.950	1	1	1
0.951	1	1	1
0.952	1	1	1
0.953	1	1	1
0.954	1	1	1
0.955	1	1	1
0.956	1	1	1
0.957	1	1	1
0.958	1	1	1
0.959	1	1	1
0.960	1	1	1
0.961	1	1	1
0.962	1	1	1
0.963	1	1	1
0.964	1	1	1
0.965	1	1	1
0.966	1	1	1
0.967	1	1	1
0.968	1	1	1
0.969	1	1	1
0.970	1	1	1
0.971	1	1	1
0.972	1	1	1
0.973	1	1	1
0.974	1	1	1
0.975	1	1	1
0.976	1	1	1
0.977	1	1	1
0.978	1	1	1
0.979	1	1	1
0.980	1	1	1
0.981	1	1	1
0.982	1	1	1
0.983	1	1	1
0.984	1	1	1
0.985	1	1	1
0.986	1	1	1
0.987	1	1	1
0.988	1	1	1
0.989	1	1	1
0.990	1	1	1
0.991	1	1	1
0.992	1	1	1
0.993	1	1	1
0.994	1	1	1
0.995	1	1	1
0.996	1	1	1
0.997	1	1	1
0.998	1	1	1
0.999	1	1	1
1.000	1	1	1
