# Supplementary material for: Identification and characterization of constrained non-exonic bases lacking predictive epigenomic and transcription factor binding annotations
Source: Nat Commun. 2020 Dec 2;11:6168. doi: 10.1038/s41467-020-19962-9 (PMC7710766; doi:10.1038/s41467-020-19962-9)
Supplement: Supplementary file 11 — Source Data [file 41467_2020_19962_MOESM11_ESM.zip › SourceData/SupFig25b.txt]

CSS-CNEP Score	CNE	notCNE	Genome
0.000	0	0	0
0.001	0	0	0
0.002	0	0	0
0.003	0	0	0
0.004	0	0.084126025	0.078300046
0.005	0	0.084126025	0.078300046
0.006	0	0.084126025	0.078300046
0.007	0	0.084126025	0.078300046
0.008	0	0.115173938	0.107412435
0.009	0	0.147700527	0.13786441
0.010	0	0.177085964	0.165431011
0.011	0	0.206856046	0.193575335
0.012	0	0.249002941	0.233194811
0.013	0	0.267555723	0.250749551
0.014	0	0.279669758	0.262160946
0.015	0	0.344378221	0.323156665
0.016	0	0.347243987	0.325839979
0.017	9.85E-08	0.365309355	0.342953817
0.018	1.53E-07	0.39164702	0.367981708
0.019	1.53E-07	0.399084095	0.375067069
0.020	2.30E-07	0.39984811	0.375798463
0.021	3.94E-07	0.400200584	0.376353712
0.022	1.86E-06	0.404427956	0.38094358
0.023	3.00E-06	0.405111967	0.381819821
0.024	6.24E-06	0.405226666	0.381930389
0.025	1.16E-05	0.415272451	0.391427389
0.026	1.36E-05	0.437952867	0.412951048
0.027	2.19E-05	0.460833254	0.435089796
0.028	2.96E-04	0.47920856	0.453296258
0.029	4.40E-04	0.491809616	0.465210719
0.030	4.64E-04	0.491995675	0.465413876
0.031	5.68E-04	0.49596532	0.469232612
0.032	0.001144313	0.501633964	0.474777287
0.033	0.001484948	0.501658766	0.474830094
0.034	0.00175429	0.505688351	0.478692603
0.035	0.002091596	0.513965438	0.486578132
0.036	0.00216544	0.546467934	0.517362189
0.037	0.002241693	0.562728474	0.532790838
0.038	0.002338747	0.591481968	0.560099214
0.039	0.002767666	0.630433433	0.596973343
0.040	0.003749216	0.64428011	0.610194265
0.041	0.005016552	0.659540988	0.62468527
0.042	0.006314881	0.670449224	0.635087614
0.043	0.008636516	0.674515722	0.638997211
0.044	0.009381886	0.686389275	0.650285566
0.045	0.010635197	0.690013346	0.653800153
0.046	0.011365973	0.691382093	0.655125585
0.047	0.012705226	0.702029249	0.665284561
0.048	0.013741888	0.720908458	0.683429135
0.049	0.014607335	0.726678484	0.688979235
0.050	0.015617098	0.748404244	0.709736483
0.051	0.016519462	0.768241478	0.729218802
0.052	0.018956718	0.793676586	0.753741453
0.053	0.020378956	0.798454995	0.758383196
0.054	0.020988955	0.8177562	0.776893654
0.055	0.022576704	0.828580221	0.787346221
0.056	0.024763657	0.829153461	0.78802725
0.057	0.025959536	0.841263914	0.799766791
0.058	0.027360513	0.848699245	0.806955967
0.059	0.02824986	0.851967358	0.810153178
0.060	0.031073688	0.860324931	0.818351993
0.061	0.032456383	0.870748723	0.828378312
0.062	0.033050692	0.872426481	0.829997012
0.063	0.03408568	0.87255416	0.830179232
0.064	0.035826153	0.872738814	0.830414298
0.065	0.036775812	0.872921769	0.830620438
0.066	0.037265503	0.873262666	0.830973403
0.067	0.038504878	0.873831437	0.831571917
0.068	0.040268736	0.881416323	0.838996876
0.069	0.040832698	0.881788807	0.839374564
0.070	0.041662236	0.881887896	0.839495072
0.071	0.043485925	0.882014042	0.839692601
0.072	0.044062773	0.888207794	0.845741739
0.073	0.045432516	0.895919462	0.853238731
0.074	0.046386532	0.920805236	0.877401169
0.075	0.046907578	0.925990028	0.882828549
0.076	0.047287428	0.930204813	0.886991229
0.077	0.047498297	0.931989661	0.888741362
0.078	0.047814102	0.942831498	0.899437132
0.079	0.047977084	0.948704007	0.905217734
0.080	0.048123447	0.949641146	0.906143623
0.081	0.048445109	0.949997061	0.906512229
0.082	0.050497085	0.950731841	0.907304926
0.083	0.052647351	0.95084645	0.907485853
0.084	0.053172175	0.951136404	0.907785022
0.085	0.055536824	0.951209948	0.907936346
0.086	0.059071756	0.951356207	0.908203331
0.087	0.060368957	0.952435638	0.909349421
0.088	0.063104896	0.95373924	0.910813786
0.089	0.066522914	0.954126859	0.911317379
0.090	0.067748505	0.954219126	0.911495952
0.091	0.068647979	0.954508737	0.91186604
0.092	0.069504317	0.954934331	0.91242029
0.093	0.070252522	0.955200917	0.912716072
0.094	0.070821991	0.955361874	0.912888793
0.095	0.072428177	0.955540921	0.913112414
0.096	0.074980387	0.955767839	0.913412669
0.097	0.076104972	0.955937318	0.91361282
0.098	0.078052669	0.956949832	0.914680085
0.099	0.079353002	0.958284552	0.916051184
0.100	0.080659815	0.960397596	0.918181438
0.101	0.083464912	0.96396898	0.921909765
0.102	0.085087312	0.964395494	0.922409956
0.103	0.086458183	0.965247837	0.923350848
0.104	0.087593584	0.965747114	0.923926818
0.105	0.088009891	0.96625621	0.924485504
0.106	0.088463969	0.966469391	0.924745693
0.107	0.089565936	0.966558041	0.924884734
0.108	0.09057675	0.96667316	0.925053114
0.109	0.092611548	0.966912741	0.925366479
0.110	0.100837056	0.967252878	0.925990391
0.111	0.106145414	0.969250709	0.928186928
0.112	0.107056974	0.971846189	0.930880359
0.113	0.107706264	0.972564778	0.931646669
0.114	0.109461375	0.973292624	0.932453568
0.115	0.110950363	0.973758893	0.932979227
0.116	0.112908307	0.974412098	0.933704664
0.117	0.11412075	0.974720645	0.93408766
0.118	0.116904991	0.975036494	0.934531516
0.119	0.122184633	0.97547299	0.935176914
0.120	0.12295169	0.976568319	0.936325313
0.121	0.124890191	0.978402395	0.938186529
0.122	0.125851553	0.978613504	0.938432693
0.123	0.128530529	0.979038467	0.938940701
0.124	0.131171976	0.979652856	0.939636182
0.125	0.133870647	0.980255206	0.94033603
0.126	0.135430808	0.980967225	0.94114663
0.127	0.136670084	0.981169754	0.941419027
0.128	0.139367803	0.981306903	0.941655487
0.129	0.139837416	0.981778415	0.942148929
0.130	0.140211825	0.982213185	0.942604302
0.131	0.143830125	0.982316855	0.942830266
0.132	0.150767879	0.982905237	0.943660843
0.133	0.155665667	0.983731633	0.944711886
0.134	0.15753328	0.984297692	0.945442311
0.135	0.159019553	0.984346497	0.945557804
0.136	0.160181459	0.984384778	0.945636572
0.137	0.161491919	0.984622421	0.945914108
0.138	0.162069292	0.985435303	0.946759865
0.139	0.162617106	0.986150668	0.947530785
0.140	0.163900393	0.986396936	0.947857209
0.141	0.165749262	0.986459849	0.947992014
0.142	0.169207876	0.986524655	0.948174149
0.143	0.17169985	0.986631382	0.9483658
0.144	0.173308039	0.986963218	0.948753215
0.145	0.177580447	0.987539763	0.949518539
0.146	0.180312291	0.987726412	0.949814219
0.147	0.180699258	0.987793308	0.949894971
0.148	0.18165057	0.987875261	0.95001204
0.149	0.182390115	0.988603817	0.950790935
0.150	0.183870662	0.989012275	0.951257463
0.151	0.184731391	0.989748498	0.952019798
0.152	0.185404537	0.990039515	0.952332305
0.153	0.189423259	0.990072948	0.952511808
0.154	0.190988806	0.990123892	0.95262034
0.155	0.192098677	0.990499157	0.95305361
0.156	0.195703905	0.992129617	0.954867878
0.157	0.202137812	0.992408398	0.955372907
0.158	0.205226483	0.992508963	0.955595574
0.159	0.207180475	0.992642583	0.95581561
0.160	0.210138679	0.992855488	0.956197462
0.161	0.21424309	0.992921626	0.956429576
0.162	0.217722351	0.993044601	0.956696409
0.163	0.219769893	0.99307993	0.956802758
0.164	0.221266435	0.993104895	0.956892432
0.165	0.224579364	0.993140563	0.957047937
0.166	0.243065867	0.993292774	0.957807691
0.167	0.257499655	0.993628513	0.958643474
0.168	0.258786402	0.993694151	0.958774023
0.169	0.260352638	0.993727462	0.958860573
0.170	0.261786087	0.993935864	0.959142627
0.171	0.266238808	0.994203289	0.959574012
0.172	0.27032648	0.994324303	0.959837473
0.173	0.273860667	0.994407214	0.960050027
0.174	0.274845523	0.994582903	0.960272888
0.175	0.276417486	0.994700739	0.96045165
0.176	0.278615738	0.994901041	0.960754422
0.177	0.279085339	0.995308956	0.961201778
0.178	0.279625807	0.995576409	0.96150885
0.179	0.279878836	0.995721085	0.961720045
0.180	0.282271359	0.995835373	0.961940675
0.181	0.284980979	0.995867677	0.962066693
0.182	0.292552204	0.996015347	0.962471053
0.183	0.313694627	0.996173782	0.963318218
0.184	0.371096742	0.996509287	0.965519515
0.185	0.383442711	0.996751036	0.966186525
0.186	0.387359606	0.996889949	0.966468346
0.187	0.389609575	0.996970527	0.966622096
0.188	0.399151082	0.996972834	0.966945833
0.189	0.406903134	0.997118295	0.967378353
0.190	0.411046685	0.997372895	0.967797428
0.191	0.414859453	0.997792637	0.968390193
0.192	0.420629641	0.99797652	0.968808426
0.193	0.428676882	0.998045812	0.96920226
0.194	0.434872036	0.998096711	0.969473721
0.195	0.438317162	0.998126492	0.969621922
0.196	0.444866646	0.998228112	0.969948312
0.197	0.450716819	0.998266186	0.970187649
0.198	0.452091445	0.998266262	0.970233095
0.199	0.452425686	0.998266342	0.970250317
0.200	0.452850927	0.998266433	0.970272183
0.201	0.453039965	0.998266451	0.970283011
0.202	0.453123246	0.998266508	0.970287856
0.203	0.45341386	0.998266513	0.970304896
0.204	0.453554902	0.998311158	0.970375635
0.205	0.454282613	0.998352394	0.970462696
0.206	0.456447484	0.998383484	0.970578123
0.207	0.475040314	0.9983975	0.971221483
0.208	0.501609224	0.998397535	0.972139759
0.209	0.51247932	0.998397663	0.972510333
0.210	0.513650697	0.998397845	0.972552446
0.211	0.515184561	0.998398251	0.972604763
0.212	0.515294084	0.998431591	0.972651869
0.213	0.515482137	0.998538085	0.972804156
0.214	0.517436402	0.998607721	0.972973594
0.215	0.518200866	0.998671109	0.973080131
0.216	0.518406621	0.998717362	0.97317509
0.217	0.518411187	0.998743321	0.973234244
0.218	0.518533333	0.998869792	0.973434286
0.219	0.51943296	0.998883673	0.973487008
0.220	0.522759004	0.998894085	0.973617769
0.221	0.542167085	0.998897219	0.974324303
0.222	0.548101053	0.998901285	0.974574697
0.223	0.548911279	0.99891452	0.974624234
0.224	0.549807566	0.998996162	0.974794384
0.225	0.549838866	0.999044909	0.974873343
0.226	0.550779154	0.99911032	0.975049274
0.227	0.552243169	0.999196415	0.975235304
0.228	0.559398536	0.999196463	0.975564962
0.229	0.560969458	0.99920074	0.97565148
0.230	0.561713449	0.999218066	0.975731302
0.231	0.561713646	0.999284443	0.975821875
0.232	0.561716219	0.999476673	0.976076836
0.233	0.57016825	0.999724036	0.976669005
0.234	0.595413694	0.999846508	0.977744366
0.235	0.710929575	0.999904083	0.981781853
0.236	0.725446601	0.999904084	0.982360424
0.237	0.738247392	0.999908766	0.982877449
0.238	0.73835917	0.999908766	0.982902695
0.239	0.744776371	0.999908767	0.983122297
0.240	0.747435772	0.999951444	0.983362824
0.241	0.748499224	0.999951447	0.983451105
0.242	0.751666446	0.999951473	0.983780398
0.243	0.754109866	0.999951477	0.983970258
0.244	0.754109866	0.999951477	0.983970258
0.245	0.754109866	0.999951477	0.983970258
0.246	0.75410991	0.999951478	0.983970261
0.247	0.754115811	0.999951478	0.983970444
0.248	0.754115811	0.999951481	0.983970448
0.249	0.754115811	0.999951492	0.983970458
0.250	0.754115811	0.999951492	0.983970458
0.251	0.755279163	0.999951497	0.984018707
0.252	0.758170278	0.999951497	0.984141671
0.253	0.760517958	0.999951497	0.984252143
0.254	0.763214276	0.999951497	0.984375077
0.255	0.764001664	0.999951497	0.984407188
0.256	0.76400173	0.999951497	0.984407191
0.257	0.764001752	0.999951497	0.984407191
0.258	0.764001773	0.999951497	0.984407196
0.259	0.764001773	0.999951497	0.984407196
0.260	0.764001773	0.999951497	0.984407196
0.261	0.764001773	0.999951497	0.984407196
0.262	0.764001828	0.999951497	0.984407205
0.263	0.764001905	0.999951501	0.984407212
0.264	0.76400196	0.999951501	0.984407215
0.265	0.76400196	0.999965622	0.984446649
0.266	0.764002069	0.999965622	0.984446654
0.267	0.764002069	0.999965622	0.984446654
0.268	0.764002069	0.999965622	0.984446654
0.269	0.777489822	0.999965622	0.985070764
0.270	0.804112925	0.999965622	0.986349894
0.271	0.823325223	0.999965622	0.987365454
0.272	0.823726137	0.999965622	0.98738804
0.273	0.823726137	0.999965622	0.98738804
0.274	0.823870322	0.999965622	0.987399151
0.275	0.825770164	0.999965622	0.987489621
0.276	0.825770164	0.999965622	0.987489621
0.277	0.825770164	0.999965622	0.987489621
0.278	0.825770164	0.999965622	0.987489621
0.279	0.825770208	0.999965622	0.987489623
0.280	0.825770208	0.999965622	0.987489623
0.281	0.825911415	0.999965624	0.987500961
0.282	0.826393684	0.999965624	0.987540728
0.283	0.827292193	0.999965624	0.987613748
0.284	0.827985429	0.999973783	0.987695184
0.285	0.828301146	0.999973783	0.987720582
0.286	0.828403608	0.999973783	0.987726726
0.287	0.828403608	0.999973783	0.987726726
0.288	0.828403608	0.999973783	0.987726726
0.289	0.828403608	0.999973784	0.987726727
0.290	0.828403608	0.999973784	0.987726727
0.291	0.828403608	0.999973784	0.987726727
0.292	0.828403608	0.999973784	0.987726727
0.293	0.828403608	0.999973784	0.987726727
0.294	0.828403608	0.999973785	0.98772673
0.295	0.833335904	0.999973785	0.988018994
0.296	0.840792526	0.999973785	0.988503666
0.297	0.847488045	0.999973787	0.98902539
0.298	0.856124561	0.999973787	0.989543676
0.299	0.856124561	0.999973791	0.98954368
0.300	0.856803926	0.999973791	0.989600119
0.301	0.856803926	0.999973791	0.989600119
0.302	0.856803926	0.999973792	0.989600119
0.303	0.856803926	0.999973792	0.989600119
0.304	0.856803926	0.999973793	0.989600121
0.305	0.856803926	0.999973795	0.989600123
0.306	0.856803926	0.999973796	0.989600124
0.307	0.856803926	0.999973796	0.989600124
0.308	0.856803926	0.999973797	0.989600127
0.309	0.856803926	0.999973798	0.989600128
0.310	0.856803926	0.999973798	0.989600128
0.311	0.856803926	0.999973799	0.989600129
0.312	0.856803926	0.9999738	0.98960013
0.313	0.856803926	0.9999738	0.98960013
0.314	0.856803926	0.9999738	0.98960013
0.315	0.856803926	0.9999738	0.98960013
0.316	0.856803926	0.9999738	0.98960013
0.317	0.856803926	0.9999738	0.98960013
0.318	0.856803926	0.9999738	0.989600132
0.319	0.856803926	0.9999738	0.989600132
0.320	0.856803926	0.9999738	0.989600132
0.321	0.856803926	0.9999738	0.989600132
0.322	0.856803926	0.999980462	0.989643565
0.323	0.856803926	0.999980462	0.989643565
0.324	0.856803926	0.999980462	0.989643565
0.325	0.856803926	0.999980482	0.989643759
0.326	0.856803926	0.999981087	0.989646837
0.327	0.856803926	0.999983832	0.989664682
0.328	0.856803926	0.999985509	0.989673098
0.329	0.871410253	0.999986222	0.990264148
0.330	0.878442039	0.999986222	0.990548299
0.331	0.931121939	0.999991418	0.99279548
0.332	0.940234144	0.999995338	0.993231868
0.333	0.969457025	0.999995339	0.994404836
0.334	0.979184866	0.999995339	0.995152144
0.335	0.98267836	0.999997288	0.995403819
0.336	0.984909313	0.999997288	0.995836327
0.337	0.987933007	0.999997289	0.996334541
0.338	0.988646956	0.999997289	0.996514069
0.339	0.991513121	0.999997289	0.997161077
0.340	0.993603283	0.99999729	0.997727896
0.341	0.996481337	0.99999729	0.998738826
0.342	0.996481337	0.999999973	0.998775467
0.343	0.999999945	0.999999973	0.999999971
0.344	0.999999945	0.999999973	0.999999971
0.345	0.999999945	0.999999973	0.999999971
0.346	0.999999945	0.999999973	0.999999971
0.347	0.999999945	0.999999973	0.999999971
0.348	0.999999945	0.999999973	0.999999971
0.349	0.999999945	0.999999973	0.999999971
0.350	0.999999945	0.999999974	0.999999971
0.351	0.999999945	0.999999974	0.999999971
0.352	0.999999945	0.999999987	0.999999984
0.353	0.999999945	0.999999987	0.999999984
0.354	0.999999945	0.999999987	0.999999984
0.355	0.999999945	0.999999988	0.999999986
0.356	0.999999945	0.999999988	0.999999986
0.357	0.999999945	0.999999988	0.999999986
0.358	0.999999945	0.999999988	0.999999986
0.359	0.999999945	0.999999988	0.999999986
0.360	0.999999945	0.999999988	0.999999986
0.361	0.999999945	0.999999988	0.999999986
0.362	0.999999945	0.999999988	0.999999986
0.363	0.999999945	0.999999988	0.999999986
0.364	0.999999945	0.999999988	0.999999986
0.365	0.999999945	0.999999988	0.999999986
0.366	0.999999945	0.999999988	0.999999986
0.367	0.999999945	0.999999988	0.999999986
0.368	0.999999945	0.999999988	0.999999986
0.369	0.999999945	0.999999988	0.999999986
0.370	0.999999945	0.999999993	0.999999991
0.371	0.999999945	0.999999993	0.999999991
0.372	0.999999945	0.999999993	0.999999991
0.373	0.999999945	0.999999993	0.999999991
0.374	0.999999945	0.999999993	0.999999991
0.375	0.999999945	0.999999993	0.999999991
0.376	0.999999945	0.999999993	0.999999991
0.377	0.999999945	0.999999993	0.999999991
0.378	0.999999945	0.999999993	0.999999991
0.379	0.999999945	0.999999993	0.999999991
0.380	0.999999945	0.999999993	0.999999991
0.381	0.999999945	0.999999993	0.999999991
0.382	0.999999945	0.999999993	0.999999991
0.383	0.999999945	0.999999993	0.999999991
0.384	0.999999945	0.999999993	0.999999991
0.385	0.999999945	0.999999993	0.999999991
0.386	0.999999945	0.999999993	0.999999991
0.387	0.999999945	0.999999993	0.999999991
0.388	0.999999945	0.999999993	0.999999991
0.389	0.999999945	0.999999993	0.999999991
0.390	0.999999945	0.999999993	0.999999991
0.391	0.999999945	0.999999993	0.999999991
0.392	0.999999945	0.999999993	0.999999991
0.393	0.999999945	0.999999993	0.999999991
0.394	0.999999945	0.999999993	0.999999991
0.395	0.999999945	0.999999993	0.999999991
0.396	0.999999945	0.999999993	0.999999991
0.397	0.999999945	0.999999993	0.999999991
0.398	0.999999945	0.999999993	0.999999991
0.399	0.999999945	0.999999993	0.999999991
0.400	0.999999945	0.999999994	0.999999992
0.401	0.999999945	0.999999994	0.999999992
0.402	0.999999945	0.999999994	0.999999992
0.403	0.999999945	0.999999994	0.999999992
0.404	0.999999945	0.999999994	0.999999992
0.405	0.999999945	0.999999994	0.999999992
0.406	0.999999945	0.999999994	0.999999992
0.407	0.999999945	0.999999997	0.999999995
0.408	0.999999945	0.999999997	0.999999995
0.409	0.999999945	0.999999997	0.999999995
0.410	0.999999945	0.999999997	0.999999995
0.411	0.999999945	0.999999997	0.999999995
0.412	1	0.999999997	0.999999997
0.413	1	0.999999997	0.999999997
0.414	1	0.999999997	0.999999997
0.415	1	0.999999999	0.999999999
0.416	1	0.999999999	0.999999999
0.417	1	0.999999999	0.999999999
0.418	1	0.999999999	0.999999999
0.419	1	0.999999999	0.999999999
0.420	1	0.999999999	0.999999999
0.421	1	0.999999999	0.999999999
0.422	1	0.999999999	0.999999999
0.423	1	0.999999999	0.999999999
0.424	1	0.999999999	0.999999999
0.425	1	0.999999999	0.999999999
0.426	1	0.999999999	0.999999999
0.427	1	0.999999999	0.999999999
0.428	1	0.999999999	0.999999999
0.429	1	0.999999999	0.999999999
0.430	1	1	1
0.431	1	1	1
0.432	1	1	1
0.433	1	1	1
0.434	1	1	1
0.435	1	1	1
0.436	1	1	1
0.437	1	1	1
0.438	1	1	1
0.439	1	1	1
0.440	1	1	1
0.441	1	1	1
0.442	1	1	1
0.443	1	1	1
0.444	1	1	1
0.445	1	1	1
0.446	1	1	1
0.447	1	1	1
0.448	1	1	1
0.449	1	1	1
0.450	1	1	1
0.451	1	1	1
0.452	1	1	1
0.453	1	1	1
0.454	1	1	1
0.455	1	1	1
0.456	1	1	1
0.457	1	1	1
0.458	1	1	1
0.459	1	1	1
0.460	1	1	1
0.461	1	1	1
0.462	1	1	1
0.463	1	1	1
0.464	1	1	1
0.465	1	1	1
0.466	1	1	1
0.467	1	1	1
0.468	1	1	1
0.469	1	1	1
0.470	1	1	1
0.471	1	1	1
0.472	1	1	1
0.473	1	1	1
0.474	1	1	1
0.475	1	1	1
0.476	1	1	1
0.477	1	1	1
0.478	1	1	1
0.479	1	1	1
0.480	1	1	1
0.481	1	1	1
0.482	1	1	1
0.483	1	1	1
0.484	1	1	1
0.485	1	1	1
0.486	1	1	1
0.487	1	1	1
0.488	1	1	1
0.489	1	1	1
0.490	1	1	1
0.491	1	1	1
0.492	1	1	1
0.493	1	1	1
0.494	1	1	1
0.495	1	1	1
0.496	1	1	1
0.497	1	1	1
0.498	1	1	1
0.499	1	1	1
0.500	1	1	1
0.501	1	1	1
0.502	1	1	1
0.503	1	1	1
0.504	1	1	1
0.505	1	1	1
0.506	1	1	1
0.507	1	1	1
0.508	1	1	1
0.509	1	1	1
0.510	1	1	1
0.511	1	1	1
0.512	1	1	1
0.513	1	1	1
0.514	1	1	1
0.515	1	1	1
0.516	1	1	1
0.517	1	1	1
0.518	1	1	1
0.519	1	1	1
0.520	1	1	1
0.521	1	1	1
0.522	1	1	1
0.523	1	1	1
0.524	1	1	1
0.525	1	1	1
0.526	1	1	1
0.527	1	1	1
0.528	1	1	1
0.529	1	1	1
0.530	1	1	1
0.531	1	1	1
0.532	1	1	1
0.533	1	1	1
0.534	1	1	1
0.535	1	1	1
0.536	1	1	1
0.537	1	1	1
0.538	1	1	1
0.539	1	1	1
0.540	1	1	1
0.541	1	1	1
0.542	1	1	1
0.543	1	1	1
0.544	1	1	1
0.545	1	1	1
0.546	1	1	1
0.547	1	1	1
0.548	1	1	1
0.549	1	1	1
0.550	1	1	1
0.551	1	1	1
0.552	1	1	1
0.553	1	1	1
0.554	1	1	1
0.555	1	1	1
0.556	1	1	1
0.557	1	1	1
0.558	1	1	1
0.559	1	1	1
0.560	1	1	1
0.561	1	1	1
0.562	1	1	1
0.563	1	1	1
0.564	1	1	1
0.565	1	1	1
0.566	1	1	1
0.567	1	1	1
0.568	1	1	1
0.569	1	1	1
0.570	1	1	1
0.571	1	1	1
0.572	1	1	1
0.573	1	1	1
0.574	1	1	1
0.575	1	1	1
0.576	1	1	1
0.577	1	1	1
0.578	1	1	1
0.579	1	1	1
0.580	1	1	1
0.581	1	1	1
0.582	1	1	1
0.583	1	1	1
0.584	1	1	1
0.585	1	1	1
0.586	1	1	1
0.587	1	1	1
0.588	1	1	1
0.589	1	1	1
0.590	1	1	1
0.591	1	1	1
0.592	1	1	1
0.593	1	1	1
0.594	1	1	1
0.595	1	1	1
0.596	1	1	1
0.597	1	1	1
0.598	1	1	1
0.599	1	1	1
0.600	1	1	1
0.601	1	1	1
0.602	1	1	1
0.603	1	1	1
0.604	1	1	1
0.605	1	1	1
0.606	1	1	1
0.607	1	1	1
0.608	1	1	1
0.609	1	1	1
0.610	1	1	1
0.611	1	1	1
0.612	1	1	1
0.613	1	1	1
0.614	1	1	1
0.615	1	1	1
0.616	1	1	1
0.617	1	1	1
0.618	1	1	1
0.619	1	1	1
0.620	1	1	1
0.621	1	1	1
0.622	1	1	1
0.623	1	1	1
0.624	1	1	1
0.625	1	1	1
0.626	1	1	1
0.627	1	1	1
0.628	1	1	1
0.629	1	1	1
0.630	1	1	1
0.631	1	1	1
0.632	1	1	1
0.633	1	1	1
0.634	1	1	1
0.635	1	1	1
0.636	1	1	1
0.637	1	1	1
0.638	1	1	1
0.639	1	1	1
0.640	1	1	1
0.641	1	1	1
0.642	1	1	1
0.643	1	1	1
0.644	1	1	1
0.645	1	1	1
0.646	1	1	1
0.647	1	1	1
0.648	1	1	1
0.649	1	1	1
0.650	1	1	1
0.651	1	1	1
0.652	1	1	1
0.653	1	1	1
0.654	1	1	1
0.655	1	1	1
0.656	1	1	1
0.657	1	1	1
0.658	1	1	1
0.659	1	1	1
0.660	1	1	1
0.661	1	1	1
0.662	1	1	1
0.663	1	1	1
0.664	1	1	1
0.665	1	1	1
0.666	1	1	1
0.667	1	1	1
0.668	1	1	1
0.669	1	1	1
0.670	1	1	1
0.671	1	1	1
0.672	1	1	1
0.673	1	1	1
0.674	1	1	1
0.675	1	1	1
0.676	1	1	1
0.677	1	1	1
0.678	1	1	1
0.679	1	1	1
0.680	1	1	1
0.681	1	1	1
0.682	1	1	1
0.683	1	1	1
0.684	1	1	1
0.685	1	1	1
0.686	1	1	1
0.687	1	1	1
0.688	1	1	1
0.689	1	1	1
0.690	1	1	1
0.691	1	1	1
0.692	1	1	1
0.693	1	1	1
0.694	1	1	1
0.695	1	1	1
0.696	1	1	1
0.697	1	1	1
0.698	1	1	1
0.699	1	1	1
0.700	1	1	1
0.701	1	1	1
0.702	1	1	1
0.703	1	1	1
0.704	1	1	1
0.705	1	1	1
0.706	1	1	1
0.707	1	1	1
0.708	1	1	1
0.709	1	1	1
0.710	1	1	1
0.711	1	1	1
0.712	1	1	1
0.713	1	1	1
0.714	1	1	1
0.715	1	1	1
0.716	1	1	1
0.717	1	1	1
0.718	1	1	1
0.719	1	1	1
0.720	1	1	1
0.721	1	1	1
0.722	1	1	1
0.723	1	1	1
0.724	1	1	1
0.725	1	1	1
0.726	1	1	1
0.727	1	1	1
0.728	1	1	1
0.729	1	1	1
0.730	1	1	1
0.731	1	1	1
0.732	1	1	1
0.733	1	1	1
0.734	1	1	1
0.735	1	1	1
0.736	1	1	1
0.737	1	1	1
0.738	1	1	1
0.739	1	1	1
0.740	1	1	1
0.741	1	1	1
0.742	1	1	1
0.743	1	1	1
0.744	1	1	1
0.745	1	1	1
0.746	1	1	1
0.747	1	1	1
0.748	1	1	1
0.749	1	1	1
0.750	1	1	1
0.751	1	1	1
0.752	1	1	1
0.753	1	1	1
0.754	1	1	1
0.755	1	1	1
0.756	1	1	1
0.757	1	1	1
0.758	1	1	1
0.759	1	1	1
0.760	1	1	1
0.761	1	1	1
0.762	1	1	1
0.763	1	1	1
0.764	1	1	1
0.765	1	1	1
0.766	1	1	1
0.767	1	1	1
0.768	1	1	1
0.769	1	1	1
0.770	1	1	1
0.771	1	1	1
0.772	1	1	1
0.773	1	1	1
0.774	1	1	1
0.775	1	1	1
0.776	1	1	1
0.777	1	1	1
0.778	1	1	1
0.779	1	1	1
0.780	1	1	1
0.781	1	1	1
0.782	1	1	1
0.783	1	1	1
0.784	1	1	1
0.785	1	1	1
0.786	1	1	1
0.787	1	1	1
0.788	1	1	1
0.789	1	1	1
0.790	1	1	1
0.791	1	1	1
0.792	1	1	1
0.793	1	1	1
0.794	1	1	1
0.795	1	1	1
0.796	1	1	1
0.797	1	1	1
0.798	1	1	1
0.799	1	1	1
0.800	1	1	1
0.801	1	1	1
0.802	1	1	1
0.803	1	1	1
0.804	1	1	1
0.805	1	1	1
0.806	1	1	1
0.807	1	1	1
0.808	1	1	1
0.809	1	1	1
0.810	1	1	1
0.811	1	1	1
0.812	1	1	1
0.813	1	1	1
0.814	1	1	1
0.815	1	1	1
0.816	1	1	1
0.817	1	1	1
0.818	1	1	1
0.819	1	1	1
0.820	1	1	1
0.821	1	1	1
0.822	1	1	1
0.823	1	1	1
0.824	1	1	1
0.825	1	1	1
0.826	1	1	1
0.827	1	1	1
0.828	1	1	1
0.829	1	1	1
0.830	1	1	1
0.831	1	1	1
0.832	1	1	1
0.833	1	1	1
0.834	1	1	1
0.835	1	1	1
0.836	1	1	1
0.837	1	1	1
0.838	1	1	1
0.839	1	1	1
0.840	1	1	1
0.841	1	1	1
0.842	1	1	1
0.843	1	1	1
0.844	1	1	1
0.845	1	1	1
0.846	1	1	1
0.847	1	1	1
0.848	1	1	1
0.849	1	1	1
0.850	1	1	1
0.851	1	1	1
0.852	1	1	1
0.853	1	1	1
0.854	1	1	1
0.855	1	1	1
0.856	1	1	1
0.857	1	1	1
0.858	1	1	1
0.859	1	1	1
0.860	1	1	1
0.861	1	1	1
0.862	1	1	1
0.863	1	1	1
0.864	1	1	1
0.865	1	1	1
0.866	1	1	1
0.867	1	1	1
0.868	1	1	1
0.869	1	1	1
0.870	1	1	1
0.871	1	1	1
0.872	1	1	1
0.873	1	1	1
0.874	1	1	1
0.875	1	1	1
0.876	1	1	1
0.877	1	1	1
0.878	1	1	1
0.879	1	1	1
0.880	1	1	1
0.881	1	1	1
0.882	1	1	1
0.883	1	1	1
0.884	1	1	1
0.885	1	1	1
0.886	1	1	1
0.887	1	1	1
0.888	1	1	1
0.889	1	1	1
0.890	1	1	1
0.891	1	1	1
0.892	1	1	1
0.893	1	1	1
0.894	1	1	1
0.895	1	1	1
0.896	1	1	1
0.897	1	1	1
0.898	1	1	1
0.899	1	1	1
0.900	1	1	1
0.901	1	1	1
0.902	1	1	1
0.903	1	1	1
0.904	1	1	1
0.905	1	1	1
0.906	1	1	1
0.907	1	1	1
0.908	1	1	1
0.909	1	1	1
0.910	1	1	1
0.911	1	1	1
0.912	1	1	1
0.913	1	1	1
0.914	1	1	1
0.915	1	1	1
0.916	1	1	1
0.917	1	1	1
0.918	1	1	1
0.919	1	1	1
0.920	1	1	1
0.921	1	1	1
0.922	1	1	1
0.923	1	1	1
0.924	1	1	1
0.925	1	1	1
0.926	1	1	1
0.927	1	1	1
0.928	1	1	1
0.929	1	1	1
0.930	1	1	1
0.931	1	1	1
0.932	1	1	1
0.933	1	1	1
0.934	1	1	1
0.935	1	1	1
0.936	1	1	1
0.937	1	1	1
0.938	1	1	1
0.939	1	1	1
0.940	1	1	1
0.941	1	1	1
0.942	1	1	1
0.943	1	1	1
0.944	1	1	1
0.945	1	1	1
0.946	1	1	1
0.947	1	1	1
0.948	1	1	1
0.949	1	1	1
0.950	1	1	1
0.951	1	1	1
0.952	1	1	1
0.953	1	1	1
0.954	1	1	1
0.955	1	1	1
0.956	1	1	1
0.957	1	1	1
0.958	1	1	1
0.959	1	1	1
0.960	1	1	1
0.961	1	1	1
0.962	1	1	1
0.963	1	1	1
0.964	1	1	1
0.965	1	1	1
0.966	1	1	1
0.967	1	1	1
0.968	1	1	1
0.969	1	1	1
0.970	1	1	1
0.971	1	1	1
0.972	1	1	1
0.973	1	1	1
0.974	1	1	1
0.975	1	1	1
0.976	1	1	1
0.977	1	1	1
0.978	1	1	1
0.979	1	1	1
0.980	1	1	1
0.981	1	1	1
0.982	1	1	1
0.983	1	1	1
0.984	1	1	1
0.985	1	1	1
0.986	1	1	1
0.987	1	1	1
0.988	1	1	1
0.989	1	1	1
0.990	1	1	1
0.991	1	1	1
0.992	1	1	1
0.993	1	1	1
0.994	1	1	1
0.995	1	1	1
0.996	1	1	1
0.997	1	1	1
0.998	1	1	1
0.999	1	1	1
1.000	1	1	1
