# Supplementary material for: Identification and characterization of constrained non-exonic bases lacking predictive epigenomic and transcription factor binding annotations
Source: Nat Commun. 2020 Dec 2;11:6168. doi: 10.1038/s41467-020-19962-9 (PMC7710766; doi:10.1038/s41467-020-19962-9)
Supplement: Supplementary file 11 — Source Data [file 41467_2020_19962_MOESM11_ESM.zip › SourceData/SupFig25c.txt]

CSS-CNEP Score	CNE	notCNE	Genome
0	0	0	0
0.001	0	0	0
0.002	0	0	0
0.003	0	0	0
0.004	0	0.085375703	0.078300046
0.005	0	0.085375703	0.078300046
0.006	0	0.085375703	0.078300046
0.007	0	0.085375703	0.078300046
0.008	1.68E-06	0.116884748	0.107412435
0.009	1.68E-06	0.149894513	0.13786441
0.01	2.68E-06	0.179716419	0.165431011
0.011	2.68E-06	0.20992873	0.193575335
0.012	2.68E-06	0.25270171	0.233194811
0.013	2.77E-06	0.271530086	0.250749551
0.014	2.82E-06	0.28382407	0.262160946
0.015	1.47E-05	0.3494932	0.323156665
0.016	1.84E-05	0.352401361	0.325839979
0.017	1.84E-05	0.370735088	0.342953817
0.018	2.32E-05	0.397463768	0.367981708
0.019	2.32E-05	0.405011319	0.375067069
0.02	2.32E-05	0.405786685	0.375798463
0.021	5.11E-05	0.406143073	0.376353712
0.022	5.11E-05	0.410433291	0.38094358
0.023	6.11E-05	0.411127022	0.381819821
0.024	6.23E-05	0.411243476	0.381930389
0.025	6.23E-05	0.421438663	0.391427389
0.026	6.23E-05	0.444456055	0.412951048
0.027	1.73E-04	0.467671334	0.435089796
0.028	2.03E-04	0.486327155	0.453296258
0.029	2.14E-04	0.499119578	0.465210719
0.03	2.14E-04	0.499309207	0.465413876
0.031	2.22E-04	0.503340853	0.469232612
0.032	2.31E-04	0.509112193	0.474777287
0.033	2.77E-04	0.50914635	0.474830094
0.034	3.59E-04	0.513240739	0.478692603
0.035	4.06E-04	0.521649636	0.486578132
0.036	4.53E-04	0.554635106	0.517362189
0.037	5.00E-04	0.571137462	0.532790838
0.038	5.39E-04	0.600319404	0.560099214
0.039	5.65E-04	0.639862328	0.596973343
0.04	5.70E-04	0.65394667	0.610194265
0.041	6.82E-04	0.669470529	0.62468527
0.042	6.87E-04	0.680583178	0.635087614
0.043	6.94E-04	0.684785986	0.638997211
0.044	6.95E-04	0.696860335	0.650285566
0.045	6.99E-04	0.700579194	0.653800153
0.046	8.18E-04	0.701986616	0.655125585
0.047	8.24E-04	0.712835574	0.665284561
0.048	9.81E-04	0.732021794	0.683429135
0.049	0.001084701	0.737901	0.688979235
0.05	0.001915437	0.75994303	0.709736483
0.051	0.002561506	0.780073759	0.729218802
0.052	0.003977966	0.805899173	0.753741453
0.053	0.004286759	0.810780531	0.758383196
0.054	0.006754914	0.830270786	0.776893654
0.055	0.008268343	0.841235554	0.787346221
0.056	0.009732433	0.841819292	0.78802725
0.057	0.012171802	0.854032584	0.799766791
0.058	0.014922678	0.861493185	0.806955967
0.059	0.016974158	0.864741218	0.810153178
0.06	0.019648582	0.873188119	0.818351993
0.061	0.020918997	0.883751569	0.828378312
0.062	0.021660083	0.885438422	0.829997012
0.063	0.024161026	0.885482719	0.830179232
0.064	0.026482518	0.885616557	0.830414298
0.065	0.028991948	0.885713745	0.830620438
0.066	0.032325564	0.885916822	0.830973403
0.067	0.033790317	0.886464883	0.831571917
0.068	0.044072046	0.89373007	0.838996876
0.069	0.045586643	0.894054379	0.839374564
0.07	0.046964467	0.894116472	0.839495072
0.071	0.047969234	0.894256452	0.839692601
0.072	0.048389949	0.900541087	0.845741739
0.073	0.05126578	0.908275146	0.853238731
0.074	0.053442735	0.933458107	0.877401169
0.075	0.056714507	0.938581012	0.882828549
0.076	0.070156694	0.942229894	0.886991229
0.077	0.076438108	0.943748652	0.888741362
0.078	0.079780777	0.954602517	0.899437132
0.079	0.082033415	0.960460196	0.905217734
0.08	0.086063344	0.961223897	0.906143623
0.081	0.088362375	0.96148603	0.906512229
0.082	0.090885621	0.962178772	0.907304926
0.083	0.093050817	0.96226243	0.907485853
0.084	0.096254895	0.962421136	0.907785022
0.085	0.09725881	0.962525532	0.907936346
0.086	0.099514674	0.962682444	0.908203331
0.087	0.112944199	0.963180117	0.909349421
0.088	0.124847142	0.964025318	0.910813786
0.089	0.129789965	0.964295211	0.911317379
0.09	0.130804244	0.96438072	0.911495952
0.091	0.132343594	0.96463076	0.91186604
0.092	0.132997932	0.965059587	0.91242029
0.093	0.13515734	0.965251726	0.912716072
0.094	0.135364076	0.965423912	0.912888793
0.095	0.135638837	0.965645247	0.913112414
0.096	0.138015865	0.965845976	0.913412669
0.097	0.138447389	0.966034316	0.91361282
0.098	0.156570791	0.966261608	0.914680085
0.099	0.181128821	0.966487808	0.916051184
0.1	0.193401813	0.968089913	0.918181438
0.101	0.197309659	0.971620096	0.921909765
0.102	0.203632521	0.971804706	0.922409956
0.103	0.206548232	0.972575682	0.923350848
0.104	0.207479404	0.973075248	0.923926818
0.105	0.212895923	0.97334729	0.924485504
0.106	0.215640324	0.97344768	0.924745693
0.107	0.217473377	0.973486415	0.924884734
0.108	0.218070385	0.973607962	0.925053114
0.109	0.22063315	0.973795699	0.925366479
0.11	0.23174364	0.973881131	0.925990391
0.111	0.241962597	0.975595626	0.928186928
0.112	0.244069522	0.97815912	0.930880359
0.113	0.256626562	0.978310924	0.931646669
0.114	0.26072028	0.978911995	0.932453568
0.115	0.262139559	0.979366395	0.932979227
0.116	0.263682	0.980020032	0.933704664
0.117	0.26535333	0.98029327	0.93408766
0.118	0.26803343	0.980577418	0.934531516
0.119	0.272062123	0.98100162	0.935176914
0.12	0.272624316	0.982111594	0.936325313
0.121	0.274235784	0.983959714	0.938186529
0.122	0.275170234	0.984160961	0.938432693
0.123	0.276456396	0.984618856	0.938940701
0.124	0.277736941	0.985268028	0.939636182
0.125	0.279527431	0.985882544	0.94033603
0.126	0.280813961	0.986595011	0.94114663
0.127	0.282218226	0.986774272	0.941419027
0.128	0.284094054	0.986912576	0.941655487
0.129	0.284702918	0.987377475	0.942148929
0.13	0.285130221	0.987810621	0.942604302
0.131	0.286106693	0.987988055	0.942830266
0.132	0.288259837	0.98871027	0.943660843
0.133	0.289416656	0.989654572	0.944711886
0.134	0.290867932	0.99022115	0.945442311
0.135	0.291793782	0.990275325	0.945557804
0.136	0.292445844	0.990321226	0.945636572
0.137	0.293895763	0.990536282	0.945914108
0.138	0.297914604	0.991188558	0.946759865
0.139	0.302252776	0.991725671	0.947530785
0.14	0.304264345	0.991921806	0.947857209
0.141	0.305635475	0.99198097	0.947992014
0.142	0.307937167	0.992050529	0.948174149
0.143	0.309936714	0.992145304	0.9483658
0.144	0.315141989	0.992286656	0.948753215
0.145	0.327708782	0.992412786	0.949518539
0.146	0.332994662	0.992439838	0.949814219
0.147	0.334014029	0.992471824	0.949894971
0.148	0.335212289	0.992529087	0.95001204
0.149	0.336443103	0.993234055	0.950790935
0.15	0.338693141	0.993589894	0.951257463
0.151	0.351559742	0.993751774	0.952019798
0.152	0.356922338	0.993813501	0.952332305
0.153	0.360186926	0.993823693	0.952511808
0.154	0.36230839	0.993825629	0.95262034
0.155	0.364825772	0.994122866	0.95305361
0.156	0.371291016	0.995587613	0.954867878
0.157	0.379229673	0.995703207	0.955372907
0.158	0.381890726	0.995779775	0.955595574
0.159	0.384179755	0.995870378	0.95581561
0.16	0.388164362	0.995993558	0.956197462
0.161	0.389548539	0.996129422	0.956429576
0.162	0.390395284	0.996328069	0.956696409
0.163	0.391559475	0.99637563	0.956802758
0.164	0.392540507	0.996403316	0.956892432
0.165	0.394017003	0.996477871	0.957047937
0.166	0.405153753	0.996708197	0.957807691
0.167	0.415037853	0.997051462	0.958643474
0.168	0.416599981	0.997085828	0.958774023
0.169	0.418237506	0.997092969	0.958860573
0.17	0.423013564	0.997123783	0.959142627
0.171	0.430636034	0.997177888	0.959574012
0.172	0.434092276	0.997270087	0.959837473
0.173	0.436961376	0.997333444	0.960050027
0.174	0.438023345	0.997493436	0.960272888
0.175	0.440395375	0.997551521	0.96045165
0.176	0.444272355	0.997642094	0.960754422
0.177	0.448676464	0.997861479	0.961201778
0.178	0.451486697	0.998016643	0.96150885
0.179	0.451678268	0.99816264	0.961720045
0.18	0.453458077	0.998272303	0.961940675
0.181	0.455382581	0.998302273	0.962066693
0.182	0.462720303	0.998350802	0.962471053
0.183	0.479361519	0.998412161	0.963318218
0.184	0.521978316	0.998604981	0.965519515
0.185	0.532850488	0.9987372	0.966186525
0.186	0.535820974	0.998865121	0.966468346
0.187	0.537511751	0.998940138	0.966622096
0.188	0.543623106	0.998964308	0.966945833
0.189	0.551033587	0.999013061	0.967378353
0.19	0.558864368	0.999034068	0.967797428
0.191	0.56955268	0.99907555	0.968390193
0.192	0.577344433	0.999080053	0.968808426
0.193	0.583570161	0.999117691	0.96920226
0.194	0.588259086	0.999149143	0.969473721
0.195	0.59085653	0.99916861	0.969621922
0.196	0.596193793	0.999232253	0.969948312
0.197	0.600192156	0.999272292	0.970187649
0.198	0.601119114	0.999273295	0.970233095
0.199	0.601220462	0.999279517	0.970250317
0.2	0.601374828	0.999286209	0.970272183
0.201	0.601395209	0.999291461	0.970283011
0.202	0.601403651	0.999293851	0.970287856
0.203	0.601414415	0.999302883	0.970304896
0.204	0.602378367	0.999306856	0.970375635
0.205	0.603734912	0.999307909	0.970462696
0.206	0.605438608	0.999329293	0.970578123
0.207	0.618239445	0.999343512	0.971221483
0.208	0.636482292	0.999345894	0.972139759
0.209	0.643968818	0.999345894	0.972510333
0.21	0.64477915	0.999345894	0.972552446
0.211	0.645786351	0.999348635	0.972604763
0.212	0.64657132	0.999348635	0.972651869
0.213	0.648967267	0.999348635	0.972804156
0.214	0.651520044	0.999361736	0.972973594
0.215	0.652249477	0.99941638	0.973080131
0.216	0.653375521	0.99941638	0.97317509
0.217	0.653931149	0.99941638	0.973234244
0.218	0.655282486	0.999484301	0.973434286
0.219	0.656048008	0.99949142	0.973487008
0.22	0.658421252	0.999498012	0.973617769
0.221	0.671849963	0.999498012	0.974324303
0.222	0.675982371	0.999499897	0.974574697
0.223	0.676582937	0.99951129	0.974624234
0.224	0.678136337	0.999549496	0.974794384
0.225	0.678553118	0.999580121	0.974873343
0.226	0.680417052	0.999588493	0.975049274
0.227	0.682044544	0.999646324	0.975235304
0.228	0.686971855	0.999646324	0.975564962
0.229	0.688144427	0.999646324	0.97565148
0.23	0.688807946	0.999656693	0.975731302
0.231	0.689267682	0.99970214	0.975821875
0.232	0.691194003	0.999805455	0.976076836
0.233	0.69984239	0.999921576	0.976669005
0.234	0.719829824	0.999921576	0.977744366
0.235	0.80058512	0.999921576	0.981781853
0.236	0.810579779	0.999921576	0.982360424
0.237	0.819492466	0.999921576	0.982877449
0.238	0.819569423	0.999921576	0.982902695
0.239	0.823987528	0.999921576	0.983122297
0.24	0.826113297	0.999950828	0.983362824
0.241	0.826845503	0.999950828	0.983451105
0.242	0.829026619	0.999950828	0.983780398
0.243	0.830708946	0.999950828	0.983970258
0.244	0.830708946	0.999950828	0.983970258
0.245	0.830708946	0.999950828	0.983970258
0.246	0.830709007	0.999950828	0.983970261
0.247	0.830713069	0.999950828	0.983970444
0.248	0.830713122	0.999950828	0.983970448
0.249	0.830713356	0.999950828	0.983970458
0.25	0.830713356	0.999950828	0.983970458
0.251	0.831514409	0.999950828	0.984018707
0.252	0.833504873	0.999950828	0.984141671
0.253	0.835121196	0.999950828	0.984252143
0.254	0.836977547	0.999950828	0.984375077
0.255	0.837519645	0.999950828	0.984407188
0.256	0.83751969	0.999950828	0.984407191
0.257	0.837519705	0.999950828	0.984407191
0.258	0.83751972	0.999950828	0.984407196
0.259	0.83751972	0.999950828	0.984407196
0.26	0.83751972	0.999950828	0.984407196
0.261	0.83751972	0.999950828	0.984407196
0.262	0.837519758	0.999950828	0.984407205
0.263	0.837519886	0.999950828	0.984407212
0.264	0.837519886	0.99995083	0.984407215
0.265	0.837519886	0.999965161	0.984446649
0.266	0.837519962	0.999965161	0.984446654
0.267	0.837519962	0.999965161	0.984446654
0.268	0.837519962	0.999965161	0.984446654
0.269	0.846805961	0.999965161	0.985070764
0.27	0.865135338	0.999965161	0.986349894
0.271	0.878362551	0.999965161	0.987365454
0.272	0.878638571	0.999965161	0.98738804
0.273	0.878638571	0.999965161	0.98738804
0.274	0.878737839	0.999965161	0.987399151
0.275	0.880045836	0.999965161	0.987489621
0.276	0.880045836	0.999965161	0.987489621
0.277	0.880045836	0.999965161	0.987489621
0.278	0.880045836	0.999965161	0.987489621
0.279	0.880045866	0.999965161	0.987489623
0.28	0.880045866	0.999965161	0.987489623
0.281	0.880143128	0.999965161	0.987500961
0.282	0.880475159	0.999965161	0.987540728
0.283	0.881093762	0.999965161	0.987613748
0.284	0.881571038	0.999973441	0.987695184
0.285	0.881788402	0.999973441	0.987720582
0.286	0.881858945	0.999973441	0.987726726
0.287	0.881858945	0.999973441	0.987726726
0.288	0.881858945	0.999973441	0.987726726
0.289	0.88185896	0.999973441	0.987726727
0.29	0.88185896	0.999973441	0.987726727
0.291	0.88185896	0.999973441	0.987726727
0.292	0.88185896	0.999973441	0.987726727
0.293	0.88185896	0.999973441	0.987726727
0.294	0.881858982	0.999973441	0.98772673
0.295	0.885254752	0.999973441	0.988018994
0.296	0.890388459	0.999973441	0.988503666
0.297	0.894998196	0.999973442	0.98902539
0.298	0.900944211	0.999973443	0.989543676
0.299	0.900944278	0.999973443	0.98954368
0.3	0.90141202	0.999973443	0.989600119
0.301	0.90141202	0.999973443	0.989600119
0.302	0.901412028	0.999973443	0.989600119
0.303	0.901412028	0.999973443	0.989600119
0.304	0.901412058	0.999973443	0.989600121
0.305	0.901412088	0.999973443	0.989600123
0.306	0.90141211	0.999973443	0.989600124
0.307	0.90141211	0.999973443	0.989600124
0.308	0.901412141	0.999973443	0.989600127
0.309	0.901412156	0.999973443	0.989600128
0.31	0.901412156	0.999973443	0.989600128
0.311	0.901412178	0.999973443	0.989600129
0.312	0.901412201	0.999973443	0.98960013
0.313	0.901412201	0.999973443	0.98960013
0.314	0.901412201	0.999973443	0.98960013
0.315	0.901412201	0.999973443	0.98960013
0.316	0.901412201	0.999973443	0.98960013
0.317	0.901412201	0.999973443	0.98960013
0.318	0.901412201	0.999973443	0.989600132
0.319	0.901412201	0.999973443	0.989600132
0.32	0.901412201	0.999973443	0.989600132
0.321	0.901412201	0.999973443	0.989600132
0.322	0.901412201	0.999980205	0.989643565
0.323	0.901412201	0.999980205	0.989643565
0.324	0.901412201	0.999980205	0.989643565
0.325	0.901412201	0.999980225	0.989643759
0.326	0.901412224	0.999980838	0.989646837
0.327	0.901412224	0.999983624	0.989664682
0.328	0.901412224	0.999985325	0.989673098
0.329	0.911468358	0.999986047	0.990264148
0.33	0.916309576	0.999986047	0.990548299
0.331	0.95257845	0.999991321	0.99279548
0.332	0.958851987	0.999995299	0.993231868
0.333	0.978971258	0.999995299	0.994404836
0.334	0.985668647	0.9999953	0.995152144
0.335	0.988073879	0.999997275	0.995403819
0.336	0.989609838	0.999997275	0.995836327
0.337	0.991691618	0.999997275	0.996334541
0.338	0.992183155	0.999997275	0.996514069
0.339	0.994156442	0.999997275	0.997161077
0.34	0.995595476	0.999997275	0.997727896
0.341	0.997576949	0.999997275	0.998738826
0.342	0.997576949	0.999999998	0.998775467
0.343	0.999999427	0.999999998	0.999999971
0.344	0.999999427	0.999999998	0.999999971
0.345	0.999999427	0.999999998	0.999999971
0.346	0.999999427	0.999999998	0.999999971
0.347	0.999999427	0.999999998	0.999999971
0.348	0.999999427	0.999999998	0.999999971
0.349	0.999999427	0.999999998	0.999999971
0.35	0.999999442	0.999999998	0.999999971
0.351	0.999999442	0.999999998	0.999999971
0.352	0.999999721	0.999999998	0.999999984
0.353	0.999999721	0.999999998	0.999999984
0.354	0.999999729	0.999999998	0.999999984
0.355	0.999999736	0.999999998	0.999999986
0.356	0.999999736	0.999999998	0.999999986
0.357	0.999999736	0.999999998	0.999999986
0.358	0.999999736	0.999999998	0.999999986
0.359	0.999999736	0.999999998	0.999999986
0.36	0.999999736	0.999999998	0.999999986
0.361	0.999999736	0.999999998	0.999999986
0.362	0.999999736	0.999999998	0.999999986
0.363	0.999999736	0.999999998	0.999999986
0.364	0.999999751	0.999999998	0.999999986
0.365	0.999999751	0.999999998	0.999999986
0.366	0.999999751	0.999999998	0.999999986
0.367	0.999999751	0.999999998	0.999999986
0.368	0.999999751	0.999999998	0.999999986
0.369	0.999999751	0.999999998	0.999999986
0.37	0.999999857	0.999999998	0.999999991
0.371	0.999999857	0.999999998	0.999999991
0.372	0.999999857	0.999999998	0.999999991
0.373	0.999999857	0.999999998	0.999999991
0.374	0.999999857	0.999999998	0.999999991
0.375	0.999999857	0.999999998	0.999999991
0.376	0.999999857	0.999999998	0.999999991
0.377	0.999999857	0.999999998	0.999999991
0.378	0.999999857	0.999999998	0.999999991
0.379	0.999999857	0.999999998	0.999999991
0.38	0.999999857	0.999999998	0.999999991
0.381	0.999999857	0.999999998	0.999999991
0.382	0.999999857	0.999999998	0.999999991
0.383	0.999999857	0.999999998	0.999999991
0.384	0.999999857	0.999999998	0.999999991
0.385	0.999999857	0.999999998	0.999999991
0.386	0.999999857	0.999999998	0.999999991
0.387	0.999999857	0.999999998	0.999999991
0.388	0.999999857	0.999999998	0.999999991
0.389	0.999999857	0.999999998	0.999999991
0.39	0.999999857	0.999999998	0.999999991
0.391	0.999999857	0.999999998	0.999999991
0.392	0.999999857	0.999999998	0.999999991
0.393	0.999999857	0.999999998	0.999999991
0.394	0.999999857	0.999999998	0.999999991
0.395	0.999999857	0.999999998	0.999999991
0.396	0.999999857	0.999999998	0.999999991
0.397	0.999999857	0.999999998	0.999999991
0.398	0.999999857	0.999999998	0.999999991
0.399	0.999999857	0.999999998	0.999999991
0.4	0.999999879	0.999999998	0.999999992
0.401	0.999999879	0.999999998	0.999999992
0.402	0.999999879	0.999999998	0.999999992
0.403	0.999999879	0.999999998	0.999999992
0.404	0.999999879	0.999999998	0.999999992
0.405	0.999999879	0.999999998	0.999999992
0.406	0.999999879	0.999999998	0.999999992
0.407	0.99999994	0.999999998	0.999999995
0.408	0.99999994	0.999999998	0.999999995
0.409	0.99999994	0.999999998	0.999999995
0.41	0.99999994	0.999999998	0.999999995
0.411	0.99999994	0.999999998	0.999999995
0.412	0.99999994	1	0.999999997
0.413	0.99999994	1	0.999999997
0.414	0.99999994	1	0.999999997
0.415	0.99999997	1	0.999999999
0.416	0.99999997	1	0.999999999
0.417	0.99999997	1	0.999999999
0.418	0.99999997	1	0.999999999
0.419	0.99999997	1	0.999999999
0.42	0.99999997	1	0.999999999
0.421	0.99999997	1	0.999999999
0.422	0.99999997	1	0.999999999
0.423	0.99999997	1	0.999999999
0.424	0.99999997	1	0.999999999
0.425	0.99999997	1	0.999999999
0.426	0.99999997	1	0.999999999
0.427	0.99999997	1	0.999999999
0.428	0.99999997	1	0.999999999
0.429	0.99999997	1	0.999999999
0.43	1	1	1
0.431	1	1	1
0.432	1	1	1
0.433	1	1	1
0.434	1	1	1
0.435	1	1	1
0.436	1	1	1
0.437	1	1	1
0.438	1	1	1
0.439	1	1	1
0.44	1	1	1
0.441	1	1	1
0.442	1	1	1
0.443	1	1	1
0.444	1	1	1
0.445	1	1	1
0.446	1	1	1
0.447	1	1	1
0.448	1	1	1
0.449	1	1	1
0.45	1	1	1
0.451	1	1	1
0.452	1	1	1
0.453	1	1	1
0.454	1	1	1
0.455	1	1	1
0.456	1	1	1
0.457	1	1	1
0.458	1	1	1
0.459	1	1	1
0.46	1	1	1
0.461	1	1	1
0.462	1	1	1
0.463	1	1	1
0.464	1	1	1
0.465	1	1	1
0.466	1	1	1
0.467	1	1	1
0.468	1	1	1
0.469	1	1	1
0.47	1	1	1
0.471	1	1	1
0.472	1	1	1
0.473	1	1	1
0.474	1	1	1
0.475	1	1	1
0.476	1	1	1
0.477	1	1	1
0.478	1	1	1
0.479	1	1	1
0.48	1	1	1
0.481	1	1	1
0.482	1	1	1
0.483	1	1	1
0.484	1	1	1
0.485	1	1	1
0.486	1	1	1
0.487	1	1	1
0.488	1	1	1
0.489	1	1	1
0.49	1	1	1
0.491	1	1	1
0.492	1	1	1
0.493	1	1	1
0.494	1	1	1
0.495	1	1	1
0.496	1	1	1
0.497	1	1	1
0.498	1	1	1
0.499	1	1	1
0.5	1	1	1
0.501	1	1	1
0.502	1	1	1
0.503	1	1	1
0.504	1	1	1
0.505	1	1	1
0.506	1	1	1
0.507	1	1	1
0.508	1	1	1
0.509	1	1	1
0.51	1	1	1
0.511	1	1	1
0.512	1	1	1
0.513	1	1	1
0.514	1	1	1
0.515	1	1	1
0.516	1	1	1
0.517	1	1	1
0.518	1	1	1
0.519	1	1	1
0.52	1	1	1
0.521	1	1	1
0.522	1	1	1
0.523	1	1	1
0.524	1	1	1
0.525	1	1	1
0.526	1	1	1
0.527	1	1	1
0.528	1	1	1
0.529	1	1	1
0.53	1	1	1
0.531	1	1	1
0.532	1	1	1
0.533	1	1	1
0.534	1	1	1
0.535	1	1	1
0.536	1	1	1
0.537	1	1	1
0.538	1	1	1
0.539	1	1	1
0.54	1	1	1
0.541	1	1	1
0.542	1	1	1
0.543	1	1	1
0.544	1	1	1
0.545	1	1	1
0.546	1	1	1
0.547	1	1	1
0.548	1	1	1
0.549	1	1	1
0.55	1	1	1
0.551	1	1	1
0.552	1	1	1
0.553	1	1	1
0.554	1	1	1
0.555	1	1	1
0.556	1	1	1
0.557	1	1	1
0.558	1	1	1
0.559	1	1	1
0.56	1	1	1
0.561	1	1	1
0.562	1	1	1
0.563	1	1	1
0.564	1	1	1
0.565	1	1	1
0.566	1	1	1
0.567	1	1	1
0.568	1	1	1
0.569	1	1	1
0.57	1	1	1
0.571	1	1	1
0.572	1	1	1
0.573	1	1	1
0.574	1	1	1
0.575	1	1	1
0.576	1	1	1
0.577	1	1	1
0.578	1	1	1
0.579	1	1	1
0.58	1	1	1
0.581	1	1	1
0.582	1	1	1
0.583	1	1	1
0.584	1	1	1
0.585	1	1	1
0.586	1	1	1
0.587	1	1	1
0.588	1	1	1
0.589	1	1	1
0.59	1	1	1
0.591	1	1	1
0.592	1	1	1
0.593	1	1	1
0.594	1	1	1
0.595	1	1	1
0.596	1	1	1
0.597	1	1	1
0.598	1	1	1
0.599	1	1	1
0.6	1	1	1
0.601	1	1	1
0.602	1	1	1
0.603	1	1	1
0.604	1	1	1
0.605	1	1	1
0.606	1	1	1
0.607	1	1	1
0.608	1	1	1
0.609	1	1	1
0.61	1	1	1
0.611	1	1	1
0.612	1	1	1
0.613	1	1	1
0.614	1	1	1
0.615	1	1	1
0.616	1	1	1
0.617	1	1	1
0.618	1	1	1
0.619	1	1	1
0.62	1	1	1
0.621	1	1	1
0.622	1	1	1
0.623	1	1	1
0.624	1	1	1
0.625	1	1	1
0.626	1	1	1
0.627	1	1	1
0.628	1	1	1
0.629	1	1	1
0.63	1	1	1
0.631	1	1	1
0.632	1	1	1
0.633	1	1	1
0.634	1	1	1
0.635	1	1	1
0.636	1	1	1
0.637	1	1	1
0.638	1	1	1
0.639	1	1	1
0.64	1	1	1
0.641	1	1	1
0.642	1	1	1
0.643	1	1	1
0.644	1	1	1
0.645	1	1	1
0.646	1	1	1
0.647	1	1	1
0.648	1	1	1
0.649	1	1	1
0.65	1	1	1
0.651	1	1	1
0.652	1	1	1
0.653	1	1	1
0.654	1	1	1
0.655	1	1	1
0.656	1	1	1
0.657	1	1	1
0.658	1	1	1
0.659	1	1	1
0.66	1	1	1
0.661	1	1	1
0.662	1	1	1
0.663	1	1	1
0.664	1	1	1
0.665	1	1	1
0.666	1	1	1
0.667	1	1	1
0.668	1	1	1
0.669	1	1	1
0.67	1	1	1
0.671	1	1	1
0.672	1	1	1
0.673	1	1	1
0.674	1	1	1
0.675	1	1	1
0.676	1	1	1
0.677	1	1	1
0.678	1	1	1
0.679	1	1	1
0.68	1	1	1
0.681	1	1	1
0.682	1	1	1
0.683	1	1	1
0.684	1	1	1
0.685	1	1	1
0.686	1	1	1
0.687	1	1	1
0.688	1	1	1
0.689	1	1	1
0.69	1	1	1
0.691	1	1	1
0.692	1	1	1
0.693	1	1	1
0.694	1	1	1
0.695	1	1	1
0.696	1	1	1
0.697	1	1	1
0.698	1	1	1
0.699	1	1	1
0.7	1	1	1
0.701	1	1	1
0.702	1	1	1
0.703	1	1	1
0.704	1	1	1
0.705	1	1	1
0.706	1	1	1
0.707	1	1	1
0.708	1	1	1
0.709	1	1	1
0.71	1	1	1
0.711	1	1	1
0.712	1	1	1
0.713	1	1	1
0.714	1	1	1
0.715	1	1	1
0.716	1	1	1
0.717	1	1	1
0.718	1	1	1
0.719	1	1	1
0.72	1	1	1
0.721	1	1	1
0.722	1	1	1
0.723	1	1	1
0.724	1	1	1
0.725	1	1	1
0.726	1	1	1
0.727	1	1	1
0.728	1	1	1
0.729	1	1	1
0.73	1	1	1
0.731	1	1	1
0.732	1	1	1
0.733	1	1	1
0.734	1	1	1
0.735	1	1	1
0.736	1	1	1
0.737	1	1	1
0.738	1	1	1
0.739	1	1	1
0.74	1	1	1
0.741	1	1	1
0.742	1	1	1
0.743	1	1	1
0.744	1	1	1
0.745	1	1	1
0.746	1	1	1
0.747	1	1	1
0.748	1	1	1
0.749	1	1	1
0.75	1	1	1
0.751	1	1	1
0.752	1	1	1
0.753	1	1	1
0.754	1	1	1
0.755	1	1	1
0.756	1	1	1
0.757	1	1	1
0.758	1	1	1
0.759	1	1	1
0.76	1	1	1
0.761	1	1	1
0.762	1	1	1
0.763	1	1	1
0.764	1	1	1
0.765	1	1	1
0.766	1	1	1
0.767	1	1	1
0.768	1	1	1
0.769	1	1	1
0.77	1	1	1
0.771	1	1	1
0.772	1	1	1
0.773	1	1	1
0.774	1	1	1
0.775	1	1	1
0.776	1	1	1
0.777	1	1	1
0.778	1	1	1
0.779	1	1	1
0.78	1	1	1
0.781	1	1	1
0.782	1	1	1
0.783	1	1	1
0.784	1	1	1
0.785	1	1	1
0.786	1	1	1
0.787	1	1	1
0.788	1	1	1
0.789	1	1	1
0.79	1	1	1
0.791	1	1	1
0.792	1	1	1
0.793	1	1	1
0.794	1	1	1
0.795	1	1	1
0.796	1	1	1
0.797	1	1	1
0.798	1	1	1
0.799	1	1	1
0.8	1	1	1
0.801	1	1	1
0.802	1	1	1
0.803	1	1	1
0.804	1	1	1
0.805	1	1	1
0.806	1	1	1
0.807	1	1	1
0.808	1	1	1
0.809	1	1	1
0.81	1	1	1
0.811	1	1	1
0.812	1	1	1
0.813	1	1	1
0.814	1	1	1
0.815	1	1	1
0.816	1	1	1
0.817	1	1	1
0.818	1	1	1
0.819	1	1	1
0.82	1	1	1
0.821	1	1	1
0.822	1	1	1
0.823	1	1	1
0.824	1	1	1
0.825	1	1	1
0.826	1	1	1
0.827	1	1	1
0.828	1	1	1
0.829	1	1	1
0.83	1	1	1
0.831	1	1	1
0.832	1	1	1
0.833	1	1	1
0.834	1	1	1
0.835	1	1	1
0.836	1	1	1
0.837	1	1	1
0.838	1	1	1
0.839	1	1	1
0.84	1	1	1
0.841	1	1	1
0.842	1	1	1
0.843	1	1	1
0.844	1	1	1
0.845	1	1	1
0.846	1	1	1
0.847	1	1	1
0.848	1	1	1
0.849	1	1	1
0.85	1	1	1
0.851	1	1	1
0.852	1	1	1
0.853	1	1	1
0.854	1	1	1
0.855	1	1	1
0.856	1	1	1
0.857	1	1	1
0.858	1	1	1
0.859	1	1	1
0.86	1	1	1
0.861	1	1	1
0.862	1	1	1
0.863	1	1	1
0.864	1	1	1
0.865	1	1	1
0.866	1	1	1
0.867	1	1	1
0.868	1	1	1
0.869	1	1	1
0.87	1	1	1
0.871	1	1	1
0.872	1	1	1
0.873	1	1	1
0.874	1	1	1
0.875	1	1	1
0.876	1	1	1
0.877	1	1	1
0.878	1	1	1
0.879	1	1	1
0.88	1	1	1
0.881	1	1	1
0.882	1	1	1
0.883	1	1	1
0.884	1	1	1
0.885	1	1	1
0.886	1	1	1
0.887	1	1	1
0.888	1	1	1
0.889	1	1	1
0.89	1	1	1
0.891	1	1	1
0.892	1	1	1
0.893	1	1	1
0.894	1	1	1
0.895	1	1	1
0.896	1	1	1
0.897	1	1	1
0.898	1	1	1
0.899	1	1	1
0.9	1	1	1
0.901	1	1	1
0.902	1	1	1
0.903	1	1	1
0.904	1	1	1
0.905	1	1	1
0.906	1	1	1
0.907	1	1	1
0.908	1	1	1
0.909	1	1	1
0.91	1	1	1
0.911	1	1	1
0.912	1	1	1
0.913	1	1	1
0.914	1	1	1
0.915	1	1	1
0.916	1	1	1
0.917	1	1	1
0.918	1	1	1
0.919	1	1	1
0.92	1	1	1
0.921	1	1	1
0.922	1	1	1
0.923	1	1	1
0.924	1	1	1
0.925	1	1	1
0.926	1	1	1
0.927	1	1	1
0.928	1	1	1
0.929	1	1	1
0.93	1	1	1
0.931	1	1	1
0.932	1	1	1
0.933	1	1	1
0.934	1	1	1
0.935	1	1	1
0.936	1	1	1
0.937	1	1	1
0.938	1	1	1
0.939	1	1	1
0.94	1	1	1
0.941	1	1	1
0.942	1	1	1
0.943	1	1	1
0.944	1	1	1
0.945	1	1	1
0.946	1	1	1
0.947	1	1	1
0.948	1	1	1
0.949	1	1	1
0.95	1	1	1
0.951	1	1	1
0.952	1	1	1
0.953	1	1	1
0.954	1	1	1
0.955	1	1	1
0.956	1	1	1
0.957	1	1	1
0.958	1	1	1
0.959	1	1	1
0.96	1	1	1
0.961	1	1	1
0.962	1	1	1
0.963	1	1	1
0.964	1	1	1
0.965	1	1	1
0.966	1	1	1
0.967	1	1	1
0.968	1	1	1
0.969	1	1	1
0.97	1	1	1
0.971	1	1	1
0.972	1	1	1
0.973	1	1	1
0.974	1	1	1
0.975	1	1	1
0.976	1	1	1
0.977	1	1	1
0.978	1	1	1
0.979	1	1	1
0.98	1	1	1
0.981	1	1	1
0.982	1	1	1
0.983	1	1	1
0.984	1	1	1
0.985	1	1	1
0.986	1	1	1
0.987	1	1	1
0.988	1	1	1
0.989	1	1	1
0.99	1	1	1
0.991	1	1	1
0.992	1	1	1
0.993	1	1	1
0.994	1	1	1
0.995	1	1	1
0.996	1	1	1
0.997	1	1	1
0.998	1	1	1
0.999	1	1	1
1	1	1	1
