# Supplementary material for: Identification and characterization of constrained non-exonic bases lacking predictive epigenomic and transcription factor binding annotations
Source: Nat Commun. 2020 Dec 2;11:6168. doi: 10.1038/s41467-020-19962-9 (PMC7710766; doi:10.1038/s41467-020-19962-9)
Supplement: Supplementary file 11 — Source Data [file 41467_2020_19962_MOESM11_ESM.zip › SourceData/SupFig26a.txt]

CNE CSS-CNEP <=0.05	CNE CSS-CNEP <=0.1	CSS-CNEP <=0.2	CNE
-1.087998535	0.368638703	1.349927723	1.566949022
-0.47996997	0.3793249	1.102747188	1.467622647
-0.263914701	0.4337834	0.954452706	1.437906351
0.210842636	0.414873357	0.901543062	1.447624956
0.230799757	0.397299344	0.915794957	1.446651544
0.061599589	0.395695142	0.918139374	1.428181268
-0.002611379	0.386983547	0.906013003	1.413737836
0.102971812	0.387506957	0.871620452	1.406638132
0.159109629	0.424290291	0.790745059	1.336971782
0.074267554	0.426845645	0.786835293	1.142133522
0.137647336	0.431427648	0.756164633	1.116821591
0.176214937	0.439885056	0.721938163	1.097126734
0.16325481	0.399768074	0.70532298	1.078627683
0.071149188	0.381413179	0.685748328	1.078385745
-0.027515142	0.388525186	0.666979233	1.081332673
-0.018936567	0.390543263	0.656468954	1.077104616
0.011974033	0.399433832	0.650281294	1.037745577
5.42E-04	0.386735348	0.651742862	1.032779396
0.149228151	0.387193252	0.652478934	1.023463448
0.161701951	0.386926634	0.647300224	0.999329119
0.158851125	0.360306789	0.648203569	0.999094851
0.140415901	0.359505261	0.647170365	0.996876313
0.159756612	0.366200642	0.63475008	0.996968633
0.125826812	0.378339988	0.634886321	0.981610107
0.118658254	0.369935571	0.63216006	0.975666727
0.062993104	0.371227455	0.624077647	0.966949436
0.077623682	0.370798749	0.62018712	0.960592948
0.081548739	0.370646693	0.616292904	0.948827272
0.087112244	0.366105711	0.601748598	0.948782478
0.120942885	0.366055922	0.602043336	0.947947889
0.123347684	0.364940005	0.59725093	0.933913564
0.117533655	0.36681112	0.59987939	0.932771908
0.118568116	0.367221102	0.597337032	0.931430578
0.121898455	0.37206558	0.59702328	0.930669679
0.060002287	0.371775304	0.595082261	0.928193195
0.063094398	0.370312851	0.587530283	0.923598814
0.069015604	0.375084297	0.585532467	0.922570394
0.062299063	0.376579848	0.584979875	0.920269933
0.077123373	0.374044436	0.579122766	0.92082672
0.089564426	0.377533637	0.576590235	0.919299301
0.107702382	0.377014203	0.579220181	0.917136758
0.091418505	0.379015026	0.57960746	0.915921495
0.076991234	0.372227044	0.579035721	0.914281279
0.077987219	0.369296451	0.580970745	0.914054172
0.078478815	0.370261463	0.579067221	0.90651184
0.074801112	0.369859692	0.578513602	0.904842641
0.056333829	0.369613529	0.576216917	0.905178835
0.069149107	0.364865853	0.57366526	0.89828177
0.067514686	0.362556258	0.571458794	0.897917226
0.080998966	0.362296621	0.567323786	0.895824048
0.076921475	0.362365576	0.564549779	0.895647505
0.056317623	0.363608119	0.55901269	0.891561515
0.057015566	0.36693225	0.559369088	0.890886711
0.068811918	0.366465505	0.557877267	0.886195775
0.078599383	0.367269841	0.555604833	0.883119089
0.083286026	0.367544915	0.555036702	0.880212555
0.070114871	0.367581539	0.55513791	0.874047644
0.074708218	0.36552655	0.556807469	0.872623352
0.07130409	0.367005818	0.557190725	0.867693184
0.080385871	0.366275515	0.556447266	0.867749083
0.078498321	0.365400179	0.553031403	0.867064454
0.065772501	0.365158501	0.553068788	0.864487288
0.082530493	0.363518361	0.550769466	0.864866003
0.0904203	0.363895984	0.551017977	0.863927796
0.090023323	0.362386161	0.547643692	0.856152962
0.078715101	0.363008095	0.548923155	0.85484858
0.066168059	0.362321654	0.547249322	0.847123628
0.063400869	0.360793065	0.546977353	0.847186628
0.065707299	0.358178054	0.543720618	0.843117343
0.063845303	0.357406182	0.544068727	0.839557107
0.065078887	0.356646293	0.54465174	0.838670952
0.073509811	0.357007636	0.543689059	0.836856473
0.081024454	0.356993047	0.544087267	0.834997653
0.065670809	0.357840374	0.543526546	0.829627148
0.06072594	0.357781847	0.542953663	0.826666953
0.064289429	0.35701403	0.542344812	0.819744875
0.065857675	0.357142619	0.538026167	0.81753393
0.055014886	0.353666438	0.538376739	0.814513062
0.045245566	0.350454625	0.538327052	0.8141065
0.047128999	0.353140995	0.537317011	0.814060527
0.05465328	0.352105077	0.537253029	0.813965238
0.05750286	0.352424416	0.536514485	0.811925993
0.062526923	0.345741498	0.534893103	0.810461325
0.067186615	0.343130756	0.530138793	0.810223376
0.065072617	0.343741961	0.529453193	0.806722654
0.054005814	0.343786825	0.525725928	0.801962255
0.052405106	0.342171322	0.523136064	0.800805641
0.063231921	0.342025862	0.518535878	0.793806276
0.068992283	0.341893297	0.518624314	0.790643771
0.07244052	0.340993437	0.518280622	0.777158309
0.07106623	0.340241819	0.517436769	0.77747468
0.074510611	0.340628224	0.513233278	0.773280608
0.075559283	0.338745251	0.512951904	0.771925235
0.085195979	0.338967153	0.508825608	0.768373259
0.086389584	0.337227833	0.507552179	0.768320507
0.092184469	0.336048879	0.50649163	0.767324848
0.096190761	0.337033882	0.504019508	0.764307687
0.098381441	0.336610542	0.503554323	0.761257547
0.100153845	0.335583637	0.502901435	0.760745251
0.098537951	0.334292961	0.498090934	0.760323283
0.100550815	0.334321015	0.496891273	0.757984856
0.098371849	0.333522783	0.497170687	0.757332637
0.09837567	0.334158464	0.496290856	0.757094903
0.09364434	0.33302314	0.496388893	0.755284674
0.092259217	0.334120444	0.493879068	0.754985585
0.086509361	0.334063151	0.49150355	0.754614721
0.085915702	0.332993742	0.490296522	0.753981157
0.091213885	0.330728251	0.488796058	0.753829706
0.086115392	0.329892816	0.488046802	0.752885281
0.076472634	0.329427679	0.486915474	0.752012608
0.078622914	0.328880501	0.485014837	0.746710923
0.082609649	0.327840475	0.484086408	0.74559737
0.084804347	0.328330758	0.482965702	0.742758633
0.088880023	0.327914343	0.480689282	0.741876211
0.09021024	0.328184569	0.477218028	0.737983796
0.090758159	0.32794438	0.476096612	0.73548773
0.090624153	0.326861392	0.472839185	0.734994282
0.088562088	0.326092654	0.470983497	0.734806092
0.092633574	0.325139951	0.471110178	0.733504857
0.093017333	0.321706837	0.469734718	0.733382829
0.089180021	0.321345656	0.469037963	0.730147238
0.098702187	0.319714074	0.468254905	0.729761572
0.098052464	0.320113231	0.467110124	0.728036566
0.094998428	0.320380712	0.466630943	0.726690216
0.095560595	0.32035947	0.466570999	0.725312175
0.093710135	0.317677561	0.464263145	0.72052796
0.086173295	0.315948292	0.464250723	0.720428583
0.083026542	0.315529168	0.463997362	0.716179749
0.08560762	0.314965402	0.463807006	0.714810976
0.090056531	0.314778209	0.462519289	0.715101101
0.08857529	0.314607364	0.462538147	0.715109452
0.082263441	0.313023811	0.462501698	0.714284973
0.074566304	0.31372626	0.459799707	0.712117277
0.076911622	0.313800925	0.46000065	0.711528556
0.080583157	0.313565399	0.459672393	0.709467495
0.079696404	0.314703023	0.458676304	0.7065846
0.079354226	0.314807559	0.458725682	0.704631918
0.077800964	0.314502726	0.458574358	0.704583002
0.078823148	0.314178873	0.458416729	0.700286046
0.078282409	0.313123162	0.458498034	0.698374001
0.079463536	0.312917573	0.45785102	0.697444406
0.074795604	0.312759679	0.457573346	0.691468028
0.074216066	0.31228401	0.454653689	0.69147658
0.078488239	0.311871654	0.454359393	0.690799902
0.076743783	0.312237025	0.454324214	0.69019324
0.07349941	0.311923978	0.452143424	0.688568741
0.0704391	0.311248978	0.451932423	0.688616416
0.067622147	0.310940836	0.448701328	0.688019583
0.060744619	0.311016672	0.443352939	0.684476141
0.061483613	0.310999256	0.44270241	0.683642214
0.056890113	0.310424433	0.442127715	0.682287055
0.055637321	0.309276826	0.442304459	0.681600491
0.056748285	0.309282056	0.442676214	0.680438745
0.053001575	0.30949346	0.441842745	0.679470744
0.045612594	0.310687069	0.441826566	0.679074954
0.040216779	0.310454697	0.441877492	0.675006534
0.037634057	0.310288716	0.440710346	0.673181876
0.038586109	0.309303411	0.440395176	0.672866756
0.040491982	0.309377923	0.439826841	0.67071966
0.040726784	0.309488053	0.438212948	0.668127552
0.042696573	0.307573121	0.43777692	0.667094063
0.039788038	0.307485357	0.436777347	0.665730716
0.037128958	0.307150626	0.436522163	0.665521341
0.043501166	0.306602291	0.436325021	0.66151837
0.044659801	0.306397564	0.436370606	0.660141319
0.042480714	0.306234905	0.4347399	0.658965809
0.040178456	0.306188159	0.433678329	0.658442825
0.040568867	0.306546899	0.433799499	0.658666165
0.035646719	0.306650685	0.433152014	0.656312804
0.038368873	0.306774071	0.433274874	0.65554064
0.031550311	0.306534194	0.432626419	0.655585244
0.032366673	0.306062886	0.431423762	0.654816128
0.030316342	0.306025052	0.429613654	0.653683354
0.030072008	0.306314069	0.429189597	0.653114118
0.032015599	0.305234379	0.429004569	0.649934534
0.031762325	0.301718765	0.428246065	0.649707582
0.029471649	0.301611063	0.42661011	0.648447942
0.03150302	0.301366839	0.426495167	0.644879646
0.037963225	0.300206801	0.426357052	0.642015982
0.035908248	0.299128054	0.425696158	0.640675309
0.035031302	0.298797791	0.424831005	0.639298402
0.034910981	0.297831523	0.424682018	0.638801586
0.034900083	0.298044832	0.424641571	0.637832331
0.031149478	0.297550395	0.423642442	0.637220928
0.027373654	0.297693025	0.421929596	0.634916935
0.0270771	0.297323989	0.421895701	0.633443141
0.025752498	0.296969514	0.421990334	0.631526834
0.02212495	0.297007074	0.42190854	0.63084459
0.023094794	0.296449275	0.420777802	0.629432316
0.025319235	0.29218952	0.42032762	0.624956213
0.029502751	0.292132705	0.41999364	0.624203582
0.026058683	0.292296281	0.420018448	0.624312307
0.024634115	0.291294254	0.419804986	0.623822309
0.020680383	0.291255069	0.41838871	0.62380039
0.0289178	0.291510243	0.417940025	0.622318791
0.027097124	0.291676131	0.416070198	0.621464999
0.026686183	0.291763195	0.41561142	0.621169787
0.027050665	0.292328544	0.414850113	0.620698977
0.030540878	0.291938923	0.412646254	0.620145469
0.03175475	0.291867435	0.412141268	0.618062908
0.027249243	0.290500743	0.412135094	0.615976152
0.027035459	0.290536448	0.410014152	0.61468995
0.0270027	0.290579963	0.410168255	0.612128177
0.027099545	0.290681861	0.410196397	0.611440233
0.014669264	0.290890361	0.410161978	0.610949828
0.014764895	0.291089437	0.410148086	0.610770559
0.016272009	0.290533063	0.408652766	0.609998012
0.017766251	0.28983998	0.408561799	0.60873966
0.020253117	0.289819332	0.408412847	0.608033582
0.020493759	0.29022663	0.408670599	0.607555398
0.0232559	0.28938052	0.408502775	0.606691888
0.02407302	0.289413607	0.408028432	0.605571232
0.023867759	0.288939205	0.407318952	0.601966612
0.02267592	0.288810941	0.405482261	0.599840002
0.023840766	0.288167754	0.40508038	0.597403736
0.024581257	0.287183957	0.403567366	0.595759659
0.024151797	0.287168468	0.402688902	0.592410565
0.029037578	0.286525263	0.402661616	0.592360806
0.0299418	0.286122619	0.401596219	0.591762603
0.024554116	0.285579536	0.401439382	0.591261752
0.026330358	0.285438044	0.401186997	0.589219977
0.028322883	0.284254397	0.400295452	0.589162471
0.026644801	0.284289339	0.400336862	0.589236886
0.028769418	0.283898729	0.398936027	0.589145961
0.025662414	0.283826852	0.397504931	0.586755355
0.025536082	0.283670593	0.397014675	0.585255893
0.025481829	0.283355128	0.39372767	0.584495071
0.016929711	0.283228043	0.390108607	0.584535214
0.016633588	0.283180347	0.390061308	0.58448513
0.017623885	0.283448422	0.387344351	0.583053155
0.017599142	0.283883686	0.387445729	0.582791026
0.016926869	0.281939611	0.38748013	0.580750436
0.016558233	0.282236206	0.385854446	0.580528373
0.013197571	0.282100739	0.385733319	0.580444704
0.015688162	0.281461968	0.384407657	0.579894675
0.015816289	0.281583642	0.383486285	0.579426267
0.013864092	0.281200502	0.382131318	0.578533454
0.011997256	0.28047558	0.381748437	0.575513107
0.011396902	0.28062027	0.380213155	0.572780015
0.011018086	0.280285504	0.379731528	0.569317617
0.014745886	0.280273819	0.379324964	0.568719612
0.013983757	0.28004112	0.37861238	0.568519479
0.015172108	0.279281808	0.378745573	0.565976977
0.01522101	0.277504726	0.37784071	0.565218211
0.015083738	0.276188206	0.377797695	0.561942915
0.010432116	0.276570071	0.37740946	0.561543212
0.007675872	0.275858555	0.376767683	0.560928241
0.006549707	0.274724695	0.375941614	0.558811485
0.005163674	0.274542342	0.375489311	0.554065487
0.007791151	0.274105059	0.37507208	0.552710396
0.007597711	0.272504063	0.373485234	0.552239963
0.009683946	0.271533339	0.373292771	0.551889788
0.00914739	0.27184532	0.372275318	0.551077395
0.009831201	0.271856357	0.371119769	0.549591795
0.009199973	0.271972998	0.371071783	0.549101585
0.009418207	0.269588131	0.371121605	0.548444794
0.008674449	0.269603457	0.370785111	0.548398989
0.006901357	0.269921661	0.370009017	0.546798673
0.008899293	0.268776649	0.369647692	0.545868872
0.009163304	0.267700144	0.369704567	0.543255422
0.009259407	0.267170377	0.368706581	0.54295493
0.008784584	0.265886712	0.368664274	0.542076969
0.008468299	0.265910918	0.368523805	0.541197714
0.007800145	0.266222737	0.365978146	0.541038638
0.008773834	0.2655	0.365005558	0.540751046
0.006032084	0.265185337	0.364836328	0.537835882
0.007613498	0.26547337	0.36441559	0.53687034
0.008023593	0.265447419	0.363089215	0.536151329
0.006452433	0.264142308	0.362582861	0.536130489
0.005888508	0.264151778	0.361970842	0.535282962
0.009124152	0.264084943	0.36111581	0.533984382
0.011851115	0.263450803	0.36066203	0.533092467
0.011414614	0.263261478	0.359888089	0.532418438
0.011124207	0.262989731	0.359737862	0.532557952
0.010250849	0.26301078	0.359221666	0.532407071
0.009016366	0.262543705	0.358869203	0.532400872
0.009268879	0.261951195	0.357544067	0.532079735
0.008760657	0.2613219	0.356532807	0.531643161
0.009830105	0.259492772	0.353379584	0.530781448
0.009955698	0.25912658	0.352471824	0.530288059
0.007774108	0.259010825	0.352621702	0.528459882
0.004395524	0.259054893	0.35247613	0.527801505
0.002687544	0.258467098	0.351984351	0.524617969
0.003031756	0.258392644	0.351713681	0.524532059
5.00E-04	0.257755614	0.351334114	0.523949119
9.52E-04	0.257348843	0.350883874	0.521524033
0.001665021	0.256206424	0.348966184	0.520365291
0.005896793	0.255684827	0.348131049	0.519550169
0.005270151	0.255491172	0.347842624	0.519529104
0.004830377	0.255001514	0.347770811	0.517416664
0.008455705	0.253548262	0.347625859	0.517142964
0.008459613	0.253469847	0.345476485	0.5168793
0.008190062	0.253486748	0.345387867	0.516776571
0.009634684	0.253570666	0.344659033	0.516130313
0.008785356	0.251737305	0.343621251	0.514373572
0.007556346	0.251489272	0.343448877	0.513609467
0.007468791	0.251595474	0.342278528	0.511716915
0.008164631	0.250885419	0.341532957	0.511118183
0.007534618	0.250395389	0.341460423	0.509204756
0.00882488	0.249918738	0.341246547	0.509098693
0.009721933	0.249892941	0.341195112	0.50781927
0.010584626	0.249209397	0.340411676	0.50681193
0.010091818	0.24934645	0.339025863	0.505666095
0.00973832	0.249311254	0.338251235	0.504022274
0.009643536	0.247182286	0.336346628	0.504003613
0.010110645	0.244789134	0.336295855	0.502667554
0.006608453	0.244875449	0.333144332	0.502662699
0.004332508	0.244829706	0.332940206	0.502565715
0.002319968	0.244175932	0.33296636	0.501231179
0.001576076	0.244020667	0.33306783	0.500130638
0.001464031	0.243962229	0.333043632	0.499576925
0.001374642	0.242951696	0.333081818	0.498385037
9.33E-04	0.242784864	0.333138026	0.497867867
-3.14E-04	0.242342547	0.332972161	0.497754085
-2.20E-04	0.242523764	0.332808258	0.49639091
-5.14E-04	0.242120806	0.332644334	0.495934446
-9.47E-04	0.240533758	0.332211107	0.495927178
-0.001188593	0.23941262	0.331096693	0.494740176
-0.002112249	0.238804297	0.329614172	0.494398273
-0.003696875	0.238310377	0.325041464	0.493346223
-0.001787064	0.238581326	0.324864508	0.493083264
-0.002151623	0.238583169	0.324888191	0.492741428
-0.002058801	0.237543958	0.324083824	0.49253887
-0.002338341	0.23697061	0.323770794	0.49243968
-0.001027967	0.235106431	0.322956858	0.492240231
-0.001538845	0.2350221	0.322556442	0.490604315
-0.001651408	0.23466968	0.321836966	0.489498714
-0.003103501	0.234601231	0.320239316	0.489105441
-0.005356568	0.233835539	0.318692797	0.486752265
-0.005378854	0.233220542	0.31837034	0.486554476
-0.005570979	0.233477476	0.31807382	0.485089658
-0.006340295	0.23333639	0.316459363	0.484541154
-0.006307971	0.233090763	0.316091008	0.483738563
-0.007974252	0.233221627	0.315251517	0.482763563
-0.008898651	0.233239434	0.315316584	0.482024671
-0.008512516	0.233252344	0.313531549	0.480853687
-0.007057436	0.232486514	0.312945401	0.476797194
-0.00691128	0.232831763	0.312859818	0.476604912
-0.007191606	0.231951998	0.312257134	0.476461494
-0.006188614	0.231925999	0.309766825	0.475964635
-0.00774815	0.231729434	0.307757845	0.473947293
-0.009670074	0.231781715	0.307078551	0.473002623
-0.00954115	0.231776529	0.307092912	0.470473622
-0.008856709	0.229438671	0.307071037	0.470070248
-0.008315817	0.22926855	0.307279275	0.469268064
-0.006584302	0.229048287	0.307042621	0.468802667
-0.006558618	0.228937288	0.305890518	0.467967132
-0.006375851	0.228967016	0.305671772	0.464811289
-0.006225976	0.228720103	0.305637343	0.460695732
-0.013515802	0.228535058	0.305453324	0.460061912
-0.014144535	0.227864592	0.30544123	0.459868638
-0.014255592	0.227169084	0.305299649	0.459272468
-0.014277426	0.226310469	0.305129521	0.457719835
-0.013576117	0.225815216	0.304243728	0.457727155
-0.013701094	0.224450977	0.304194761	0.457715314
-0.013859417	0.224068833	0.303318517	0.457854131
-0.014065631	0.224323027	0.301506942	0.45543804
-0.013799666	0.223833404	0.300535042	0.454257354
-0.014318706	0.223819212	0.300122751	0.453708091
-0.012994182	0.224016678	0.299693714	0.453625528
-0.013261033	0.223462982	0.299442507	0.453593274
-0.01485417	0.223136452	0.299444372	0.452450868
-0.012989459	0.22296765	0.298721622	0.452297012
-0.012725681	0.22280733	0.297878961	0.450340448
-0.012784991	0.221869042	0.297627545	0.448857751
-0.012162426	0.221862062	0.297340479	0.44887063
-0.014008491	0.221083615	0.296928147	0.446494485
-0.013263321	0.220735333	0.296057303	0.446418081
-0.012258705	0.22087811	0.295769124	0.445436226
-0.011706778	0.220748372	0.295831081	0.445335415
-0.014792238	0.220009007	0.295594936	0.444830444
-0.013768211	0.220010687	0.295273417	0.443892188
-0.013881218	0.220160167	0.295129624	0.443296987
-0.013636833	0.218649585	0.294707317	0.443293816
-0.013565297	0.218583478	0.294090716	0.442751624
-0.013709807	0.218021725	0.292995355	0.442228589
-0.013196168	0.217687175	0.291907584	0.441435427
-0.013210641	0.218064183	0.291429153	0.440523348
-0.012276414	0.216773359	0.290452338	0.437588088
-0.014118299	0.215336898	0.290363948	0.43752371
-0.013601882	0.214851236	0.290095228	0.43736698
-0.016517772	0.214850955	0.289989166	0.435414625
-0.016455531	0.212151703	0.29010081	0.435217149
-0.016483412	0.211588244	0.290098205	0.434100571
-0.015935817	0.210515403	0.289375731	0.434104667
-0.012990555	0.210307051	0.288492161	0.433712134
-0.013947536	0.208376928	0.288557682	0.433425421
-0.012519403	0.208260273	0.288230445	0.433192036
-0.011139854	0.208267788	0.287907497	0.432160215
-0.010993478	0.208323144	0.28781475	0.43199432
-0.009726844	0.206854814	0.287191788	0.432043711
-0.010964143	0.206490589	0.287181011	0.431932835
-0.012465171	0.206522109	0.286747442	0.430847789
-0.013580205	0.205536909	0.285339473	0.43088891
-0.014400274	0.205351348	0.285339018	0.429572611
-0.01396551	0.205179303	0.285047575	0.428682676
-0.011732889	0.205210747	0.285042575	0.428500502
-0.01276587	0.205180984	0.284954801	0.427372334
-0.014345364	0.204404356	0.282928593	0.427197081
-0.014222107	0.204271211	0.282638219	0.427139118
-0.013919285	0.204231415	0.282228022	0.42684527
-0.012451107	0.20160324	0.282199061	0.426141973
-0.012645133	0.201605357	0.281751646	0.42576473
-0.011293013	0.201405821	0.281666752	0.424986467
-0.010634943	0.201288644	0.28139826	0.423640816
-0.01029323	0.201458126	0.281574746	0.422933957
-0.009798582	0.200355471	0.279851872	0.421527238
-0.007797671	0.200408489	0.279185167	0.419634618
-0.007700055	0.199733946	0.278848233	0.418508244
-0.006045105	0.199718122	0.278598157	0.418257189
-0.006195236	0.199582686	0.278468555	0.418119498
-0.007827355	0.198549425	0.278112175	0.416320769
-0.005942168	0.198465412	0.278098317	0.415948137
-0.006649916	0.198608574	0.278034606	0.415653785
-0.006411188	0.197716162	0.277778275	0.413592494
-0.005782441	0.196107036	0.277445367	0.413332992
-0.004207096	0.195704612	0.277036291	0.413252726
-0.003784283	0.195626101	0.27703743	0.412138891
-0.006113137	0.196037183	0.276766697	0.411057529
-0.00615079	0.195714395	0.276729914	0.409542112
-0.006897633	0.195421456	0.275275579	0.409341712
-0.004287933	0.194845847	0.274553708	0.408734995
-0.003309866	0.194531569	0.274480111	0.408691735
-0.003250511	0.194511128	0.274490362	0.408562818
-0.003082436	0.194415078	0.274314313	0.408335037
-0.007271714	0.194436149	0.274327387	0.404696682
-0.007533149	0.193650066	0.273425302	0.404054453
-0.007759518	0.193651489	0.273419575	0.404051774
-0.008561436	0.193531981	0.273320587	0.403685182
-0.010262258	0.192567538	0.27223593	0.401887993
-0.013403568	0.192533343	0.27059842	0.401633846
-0.013716998	0.191901185	0.270171183	0.401621355
-0.013786313	0.19185777	0.269468092	0.401012368
-0.013890409	0.191670033	0.269465884	0.400880044
-0.012345112	0.19174307	0.269275845	0.400407091
-0.012051118	0.19154537	0.269292874	0.400242058
-0.011832502	0.189548722	0.268602305	0.400103146
-0.012143978	0.187943078	0.268211905	0.397710824
-0.013052136	0.187683878	0.268110866	0.397082806
-0.01259992	0.185893728	0.268019316	0.396773987
-0.013408099	0.185816246	0.267506939	0.396481239
-0.011442822	0.185823418	0.267367522	0.396292795
-0.010913279	0.185954584	0.266861918	0.396124458
-0.008822147	0.185629344	0.266733419	0.395404796
-0.009933182	0.184575915	0.266360968	0.395300321
-0.008505358	0.184456777	0.264681172	0.394972997
-0.008281597	0.184473846	0.264155394	0.394035292
-0.008532913	0.182904079	0.26389711	0.393992589
-0.00844886	0.183379958	0.263005815	0.393893613
-0.006272523	0.182717625	0.2615667	0.39262432
-0.008384203	0.182127418	0.261358238	0.391361028
-0.008686853	0.181883672	0.260473859	0.391051338
-0.004052588	0.181800966	0.260032725	0.390191182
-0.005867489	0.181978168	0.259955782	0.389855878
-0.005646509	0.181791769	0.259613486	0.38906284
-0.005614893	0.181644505	0.259353477	0.388944416
-0.009766766	0.181614513	0.258552452	0.388437966
-0.009570065	0.181181711	0.258298901	0.388040179
-0.011307369	0.181165019	0.257520907	0.387993193
-0.011250219	0.180771606	0.256911788	0.387757785
-0.013433701	0.179357228	0.256772737	0.387531733
-0.014959049	0.179487962	0.256752613	0.386089256
-0.014696149	0.178734499	0.256328401	0.386041434
-0.014311999	0.178741971	0.255646698	0.385691335
-0.013663697	0.1786359	0.255512065	0.385563951
-0.013930818	0.178493892	0.255472687	0.384378298
-0.014842588	0.178557938	0.255282112	0.384392077
-0.013644263	0.177286384	0.255262684	0.384371765
-0.013228133	0.17682703	0.254754567	0.38413131
-0.013060346	0.176718422	0.254557329	0.382800443
-0.010927431	0.176280166	0.253803295	0.382556047
-0.010384961	0.175622604	0.253730219	0.382055267
-0.009059081	0.174619391	0.253735663	0.381577795
-0.010251095	0.174712993	0.253543183	0.381552691
-0.010652658	0.174622911	0.253215695	0.380944384
-0.010665525	0.174222817	0.253287139	0.380467406
-0.010149184	0.174395565	0.252882723	0.379939911
-0.01091504	0.173768488	0.251772607	0.379481584
-0.011073246	0.173731897	0.251282053	0.378664188
-0.011860284	0.173507659	0.251155677	0.376405028
-0.016061009	0.173368514	0.251023423	0.375741541
-0.015254464	0.172857975	0.251037778	0.375664694
-0.016079777	0.172546957	0.250487174	0.375462758
-0.016290507	0.172242714	0.25021217	0.375057637
-0.016429026	0.172336057	0.250066762	0.373430562
-0.016653816	0.172247793	0.249689049	0.373393901
-0.016568384	0.171867004	0.249340458	0.372777063
-0.016514176	0.171961464	0.248289222	0.371503215
-0.015096408	0.169785188	0.248293932	0.371399907
-0.014335695	0.169252661	0.248009638	0.371387144
-0.014323347	0.169280946	0.247528269	0.371084355
-0.013812074	0.169298522	0.246570031	0.37073691
-0.013329743	0.169452167	0.246635561	0.370491867
-0.017431186	0.169561648	0.246314618	0.370154875
-0.018296498	0.168857391	0.245648806	0.369337501
-0.018011627	0.168856916	0.245484026	0.369252343
-0.018280989	0.168972867	0.245009451	0.369146131
-0.018950666	0.168412519	0.244791974	0.368145458
-0.018962555	0.168024261	0.244543209	0.367439777
-0.018962903	0.168016127	0.244527057	0.366759171
-0.017880084	0.16751774	0.243875972	0.366526173
-0.017831386	0.167527882	0.24345674	0.366411263
-0.018518356	0.16742278	0.243462734	0.366183454
-0.018271359	0.166978503	0.2434536	0.366152157
-0.020843961	0.16583434	0.243327672	0.365560605
-0.021414076	0.1655083	0.243216914	0.365303618
-0.02303635	0.16532802	0.242546282	0.364541889
-0.022760406	0.164323828	0.24260927	0.364052843
-0.023858194	0.164315488	0.242081311	0.363920813
-0.022399612	0.164322774	0.241757448	0.363595471
-0.023528112	0.164162275	0.241921436	0.362706067
-0.024097797	0.162754455	0.24189359	0.362616998
-0.022904142	0.162770638	0.241732928	0.362624758
-0.0238206	0.161727842	0.241717831	0.362643946
-0.02461174	0.161538159	0.24171438	0.362087961
-0.024516228	0.161003423	0.241486809	0.361561449
-0.0240342	0.160661763	0.241282593	0.361200661
-0.026743539	0.160609182	0.240591446	0.360133837
-0.024048904	0.160603132	0.239330894	0.360046692
-0.024154778	0.160333496	0.239211094	0.359814394
-0.021908095	0.160043926	0.239023833	0.359208255
-0.02269831	0.160032977	0.238329574	0.359129268
-0.022777864	0.160130789	0.238060605	0.357309562
-0.023504296	0.160033145	0.237715761	0.356320206
-0.02422058	0.160042668	0.23740849	0.356271997
-0.023663244	0.159023339	0.237036761	0.356081028
-0.022783219	0.158746233	0.236892282	0.355896145
-0.022851107	0.15825866	0.23670285	0.354292298
-0.021097207	0.157979131	0.235568407	0.354237356
-0.019534764	0.158124419	0.235513685	0.352385201
-0.020572571	0.157658261	0.235294542	0.35186532
-0.022238113	0.157667117	0.235205462	0.351834342
-0.021481802	0.157527909	0.234875556	0.351810909
-0.022378681	0.157549374	0.234209649	0.350119224
-0.021788537	0.157562856	0.234060352	0.349203636
-0.021055763	0.156904942	0.233776037	0.348869264
-0.020791186	0.156157174	0.23361368	0.347428299
-0.020310628	0.155845751	0.233257963	0.347189699
-0.021522329	0.155353915	0.233253232	0.346461732
-0.022320536	0.154724682	0.231981911	0.346367629
-0.023771848	0.154432885	0.231667193	0.344683217
-0.02507149	0.154439769	0.231024803	0.343371965
-0.024415907	0.154313803	0.23016823	0.342933326
-0.025111928	0.153624709	0.230027953	0.342667076
-0.025116473	0.153181606	0.229317001	0.342396149
-0.025231777	0.152730963	0.227802723	0.341992013
-0.024930577	0.152893365	0.227747875	0.340816675
-0.02491074	0.152911378	0.227178882	0.340849252
-0.024365929	0.152719297	0.225087801	0.340636637
-0.02444571	0.152566759	0.224902539	0.340007447
-0.025469043	0.152528954	0.224536439	0.339310304
-0.02549658	0.152689075	0.224155963	0.338778421
-0.025111656	0.152616828	0.224113806	0.337297057
-0.024087247	0.152494158	0.224158365	0.337107817
-0.023414583	0.152435987	0.223951195	0.336227434
-0.023887357	0.151927812	0.223859966	0.336154096
-0.023949858	0.151465909	0.222135975	0.335981493
-0.02550297	0.15143038	0.221475693	0.335357865
-0.02565851	0.150910587	0.221126716	0.335203387
-0.026421749	0.150838897	0.221091541	0.334940436
-0.025805409	0.150961405	0.220529526	0.334650176
-0.025769096	0.150630755	0.220000927	0.334544192
-0.025383011	0.149752595	0.219897697	0.334392196
-0.025708679	0.149830357	0.219717405	0.334405696
-0.026347716	0.149768457	0.218318768	0.334133569
-0.026424697	0.149473446	0.218486945	0.333692929
-0.026445199	0.149517728	0.217620737	0.333339065
-0.026583132	0.149513652	0.216979932	0.333275656
-0.026652442	0.149307295	0.216529971	0.332638879
-0.027078416	0.14825282	0.216446337	0.332229434
-0.027154096	0.147947581	0.216279946	0.332000026
-0.02714595	0.147342921	0.215720053	0.332001456
-0.027992451	0.147317291	0.215373772	0.331626418
-0.02754269	0.14680469	0.215168272	0.331715044
-0.028563727	0.146125818	0.215183212	0.331595245
-0.028794552	0.144693842	0.215197944	0.329537393
-0.029507991	0.144338261	0.21487969	0.329508777
-0.02864834	0.144107996	0.21452387	0.329093284
-0.029818557	0.143388974	0.213871753	0.328212765
-0.030668719	0.14318484	0.213716235	0.327084442
-0.031119528	0.142458808	0.213105585	0.326837193
-0.032198522	0.14251541	0.21239535	0.326868617
-0.033394196	0.142256702	0.212285202	0.326859969
-0.033672231	0.142374706	0.21232414	0.326714272
-0.035284208	0.142258326	0.212393809	0.326087829
-0.03326569	0.142364041	0.212404142	0.326086497
-0.033192239	0.141140665	0.211728964	0.326090848
-0.03317053	0.140367983	0.211573004	0.325700554
-0.034727586	0.140088314	0.211245809	0.325440672
-0.034533396	0.140267093	0.211127663	0.324989141
-0.035096617	0.139944361	0.211157514	0.324860886
-0.034028524	0.139906097	0.209607804	0.323919584
-0.033851862	0.139294064	0.209570495	0.324020992
-0.035676428	0.139118664	0.209331303	0.323196018
-0.036075134	0.138909498	0.208951778	0.322841111
-0.036208274	0.138748018	0.207150665	0.322803131
-0.037755477	0.138221183	0.206467514	0.322706533
-0.037203946	0.138298983	0.206499664	0.322398363
-0.034519011	0.136581467	0.206237535	0.322149441
-0.034494703	0.135701281	0.205837413	0.321697856
-0.03458252	0.135723896	0.204070773	0.321724582
-0.033709312	0.135657716	0.203548497	0.321011223
-0.035016567	0.135565322	0.203512275	0.320194417
-0.034213237	0.135520762	0.203446771	0.319795061
-0.035567525	0.135417291	0.202249206	0.319771956
-0.035305267	0.135096272	0.202264266	0.319307553
-0.034641313	0.134743222	0.201913268	0.319048793
-0.032417379	0.134617929	0.201707596	0.316885153
-0.032199868	0.134559321	0.201512971	0.316416073
-0.032080598	0.133588775	0.201230444	0.316005819
-0.032174169	0.133615615	0.199457413	0.3153824
-0.032397054	0.133150932	0.199009497	0.314918395
-0.031091452	0.133361771	0.198748935	0.314406596
-0.031089876	0.132958652	0.198649705	0.31423155
-0.032394471	0.132947275	0.197827262	0.313519087
-0.03147343	0.132820825	0.197705302	0.313425278
-0.031702662	0.132866366	0.197234465	0.313184518
-0.033679742	0.132098678	0.196616483	0.313221431
-0.03377727	0.132182431	0.196318499	0.312942293
-0.037102048	0.132353513	0.196160403	0.312857565
-0.039109059	0.132286731	0.195889328	0.311942749
-0.03919526	0.132191289	0.195945068	0.310772422
-0.039166755	0.132104073	0.194912627	0.310739376
-0.039845238	0.131925303	0.194596057	0.310722903
-0.039398829	0.131653206	0.194050311	0.3103168
-0.039460497	0.131621198	0.19360873	0.310111012
-0.039517159	0.131190324	0.191416303	0.309909601
-0.040525461	0.130692946	0.189492806	0.309868427
-0.041269566	0.130553602	0.189482328	0.309662819
-0.042342021	0.130393803	0.189370439	0.309387547
-0.042595407	0.129756728	0.189238841	0.309294102
-0.041967204	0.129481028	0.188993043	0.308726461
-0.042428106	0.129237443	0.187777875	0.308768617
-0.042827806	0.129045094	0.186991145	0.307560069
-0.042414916	0.128495918	0.186942264	0.306929119
-0.043299163	0.128130685	0.186904927	0.30682297
-0.043143012	0.128093787	0.186784167	0.306762913
-0.043369349	0.128187127	0.186593758	0.306760083
-0.044665762	0.127378495	0.186243166	0.30674484
-0.045167241	0.127277046	0.186151139	0.306122127
-0.047257226	0.12730669	0.1852472	0.305296781
-0.048006869	0.126769956	0.185145604	0.305060977
-0.048764365	0.126644664	0.184645416	0.30477139
-0.049377445	0.126684477	0.184215093	0.304142843
-0.049400677	0.126125124	0.184128286	0.304040687
-0.050091393	0.125248165	0.183395598	0.304053498
-0.050429545	0.125083186	0.18292246	0.303769357
-0.048419187	0.125039698	0.182492356	0.303171339
-0.048916824	0.124940854	0.181828621	0.302564498
-0.04968813	0.124774248	0.181791248	0.302301634
-0.04939233	0.1243842	0.181719974	0.302050616
-0.049274876	0.124109595	0.181468863	0.30174183
-0.049504344	0.124186187	0.181520501	0.301658397
-0.049158903	0.123674324	0.181486187	0.301224451
-0.048458258	0.123525039	0.181116016	0.299656221
-0.048565798	0.123485126	0.180645782	0.298212319
-0.048258478	0.122719324	0.179642604	0.297796525
-0.048788331	0.122711689	0.179603605	0.296649312
-0.049495869	0.122437313	0.17858905	0.296203753
-0.049098417	0.12245865	0.178011978	0.296214071
-0.048188616	0.122346986	0.177675658	0.29551658
-0.048084691	0.12230194	0.177579987	0.295209628
-0.048411913	0.122010319	0.177229102	0.294590139
-0.046854593	0.121968679	0.176541805	0.294334762
-0.04694069	0.121706063	0.176308739	0.293582868
-0.045731842	0.120216606	0.176237971	0.29205502
-0.047448193	0.119807954	0.175898879	0.291621979
-0.046582234	0.119521073	0.175023464	0.291586456
-0.046657693	0.11949378	0.174949856	0.290889213
-0.048382599	0.119688783	0.174823946	0.288803733
-0.046701114	0.119774297	0.174231343	0.28860179
-0.047250236	0.11890149	0.173511546	0.288623844
-0.04701586	0.118793804	0.173259697	0.288445403
-0.04701767	0.118608406	0.172921098	0.288192681
-0.047084532	0.11844238	0.172495539	0.286843779
-0.04710384	0.11835811	0.172426769	0.284861698
-0.046411009	0.117906454	0.172107033	0.284688363
-0.044503958	0.116515813	0.172032695	0.284513237
-0.044350067	0.116159276	0.172011425	0.284474969
-0.045693575	0.116152011	0.172023896	0.283482122
-0.045235525	0.115827666	0.171864457	0.283473504
-0.046532702	0.114066837	0.171745142	0.28338524
-0.046611652	0.11400339	0.171621842	0.282575473
-0.048105058	0.113773713	0.171430797	0.282397586
-0.048571234	0.113714468	0.171432983	0.28245179
-0.04758238	0.11280509	0.170565496	0.281342929
-0.046254086	0.112533541	0.170049664	0.280867886
-0.045638425	0.112238431	0.169890641	0.280622449
-0.044241931	0.111962258	0.16783189	0.280552987
-0.045138016	0.11179045	0.167684487	0.279953756
-0.045697213	0.111796377	0.167667356	0.279261214
-0.04644523	0.111822054	0.166894623	0.279271468
-0.046423493	0.111427834	0.166745726	0.278681372
-0.046220682	0.111074783	0.166360864	0.278483626
-0.046173536	0.11110664	0.165884487	0.278109669
-0.046610528	0.111054349	0.165050825	0.276877488
-0.046671332	0.10996075	0.164539174	0.276859008
-0.048543845	0.109982862	0.164503181	0.276632782
-0.044563027	0.108628374	0.164258483	0.276600189
-0.045304009	0.107849129	0.164204961	0.275893098
-0.045785197	0.108093259	0.164062215	0.274655889
-0.046903304	0.108011274	0.163756874	0.274369628
-0.047102122	0.107788475	0.163651199	0.274303792
-0.047325884	0.107946578	0.162611741	0.27424071
-0.047549519	0.107914866	0.162294536	0.273761992
-0.047765712	0.107577414	0.162008553	0.273629464
-0.047240115	0.106867572	0.161582243	0.273464466
-0.047189094	0.106248384	0.160938919	0.273336634
-0.047614277	0.105866509	0.160921195	0.273271369
-0.047980756	0.104099247	0.160466217	0.273232846
-0.047780265	0.103378245	0.160115721	0.272722826
-0.047762836	0.10213896	0.159878981	0.270959504
-0.046212734	0.102089768	0.15972024	0.270341986
-0.045519546	0.101372827	0.159731552	0.2696854
-0.044830803	0.101379119	0.159653792	0.268163598
-0.041508543	0.101072962	0.159407154	0.266770027
-0.039533642	0.1011035	0.159010087	0.266253486
-0.039279055	0.101054045	0.158991747	0.265845534
-0.039185653	0.100915739	0.158236948	0.265471169
-0.039071126	0.100898004	0.158077366	0.264950734
-0.038595648	0.10075868	0.157752371	0.264557045
-0.038079125	0.100115026	0.157520592	0.26417977
-0.03807759	0.099781794	0.157138834	0.263564165
-0.037160986	0.099280922	0.156870189	0.262841854
-0.037042242	0.099124464	0.15647521	0.262719749
-0.036505145	0.099161542	0.156033925	0.262571531
-0.036079324	0.099351488	0.15470726	0.262266508
-0.035513125	0.09872456	0.154607179	0.261142443
-0.035067964	0.098225013	0.154294182	0.260816064
-0.034583871	0.097156209	0.154135063	0.260577102
-0.034149996	0.097029598	0.153360975	0.260596916
-0.033543255	0.097001682	0.153233079	0.259838723
-0.033502927	0.09696237	0.15305294	0.258975562
-0.033471482	0.096772721	0.152682696	0.259001862
-0.032806038	0.095688588	0.152595101	0.258665829
-0.031159495	0.095153286	0.152538733	0.258701523
-0.030806882	0.094946149	0.152429799	0.258667354
-0.029192211	0.094745217	0.152267553	0.25860098
-0.028915635	0.094583454	0.151060195	0.258421467
-0.028402104	0.09434435	0.151004344	0.258351806
-0.027667812	0.094100556	0.150941386	0.258259192
-0.026512965	0.093976863	0.150822512	0.258065828
-0.0262635	0.093800368	0.150688049	0.256668558
-0.026018547	0.093485495	0.150693249	0.25653895
-0.025647946	0.093581626	0.150314462	0.256070972
-0.023702111	0.093626615	0.150048029	0.255973837
-0.023664496	0.093595208	0.149736938	0.255972927
-0.023482705	0.092530642	0.149558973	0.255684532
-0.023086883	0.092534136	0.14922991	0.255433427
-0.022740874	0.092312838	0.148992587	0.254825271
-0.022282628	0.091956592	0.148701082	0.254787645
-0.021893012	0.091816553	0.148662712	0.252824058
-0.021206959	0.091815638	0.148757234	0.252767593
-0.020877751	0.091704762	0.148613976	0.252279376
-0.020715221	0.091763058	0.147354102	0.250491919
-0.020058154	0.091389506	0.147238976	0.250334777
-0.01923934	0.09126897	0.14707657	0.250320103
-0.019020548	0.09117727	0.146840603	0.248951484
-0.018068635	0.09124166	0.146870697	0.248334637
-0.016997266	0.091228551	0.146546384	0.247489347
-0.015849591	0.090053841	0.146569852	0.24661634
-0.014761192	0.089940296	0.146462489	0.245857532
-0.014414143	0.089636677	0.145081899	0.245462083
-0.014253387	0.088606193	0.144895501	0.24512626
-0.013559842	0.08862325	0.144910134	0.242804981
-0.015342721	0.088697116	0.144591483	0.242399285
-0.015285416	0.088591332	0.144364393	0.242069771
-0.015677821	0.088534444	0.144248119	0.241169136
-0.01611904	0.088301918	0.142742159	0.240863748
-0.015883491	0.088185206	0.142385131	0.240205132
-0.016210994	0.087894986	0.142361391	0.239763346
-0.018155112	0.088010663	0.142117181	0.239035132
-0.018327005	0.088003486	0.141313909	0.238252761
-0.021011572	0.0879223	0.141288365	0.237164754
-0.019334551	0.087511761	0.141258096	0.23617196
-0.019674809	0.087617412	0.140863538	0.234440796
-0.02056572	0.087324734	0.140912706	0.234289858
-0.023254424	0.086905034	0.140474097	0.233386247
-0.022848875	0.086748269	0.139974226	0.232575417
-0.022847902	0.086202704	0.139317948	0.232021889
-0.02373102	0.085907765	0.13918099	0.231973954
-0.02368589	0.086388364	0.139216604	0.231999713
-0.023568223	0.085901411	0.137797161	0.231384736
-0.021814059	0.085879462	0.137775173	0.230382494
-0.022562699	0.085540759	0.137645297	0.228680093
-0.02253852	0.085508208	0.137554341	0.228484739
-0.022257832	0.085027703	0.136992129	0.228051381
-0.022035469	0.084967283	0.136629246	0.226163074
-0.022997849	0.085053428	0.136636947	0.226015708
-0.022513793	0.084913679	0.136505688	0.225919405
-0.022802552	0.084846345	0.135436446	0.22590684
-0.022030614	0.08453681	0.135427921	0.225975503
-0.02270964	0.084554416	0.13475415	0.225404939
-0.023014174	0.084564357	0.133405686	0.225330409
-0.023133083	0.083470863	0.133307821	0.225104722
-0.024032621	0.083004931	0.132855048	0.224937612
-0.024174609	0.082869487	0.132624121	0.224768751
-0.024306542	0.082867893	0.132553566	0.224821197
-0.02463314	0.081993838	0.13254593	0.224392448
-0.025246174	0.081894878	0.132442449	0.223502584
-0.025993919	0.081924582	0.132193313	0.222927335
-0.027104464	0.081438592	0.131931995	0.222326869
-0.027554653	0.08132451	0.131850976	0.221069863
-0.029759899	0.081208588	0.131680871	0.220334874
-0.030114731	0.081070511	0.131467165	0.219825783
-0.030253246	0.080585476	0.131302981	0.21932056
-0.030771938	0.08051289	0.130698067	0.218886088
-0.030899896	0.080414797	0.129890213	0.218836343
-0.031648511	0.079774421	0.1298308	0.218037723
-0.032039354	0.079538351	0.129456176	0.217285393
-0.033230757	0.078958738	0.129467487	0.216744675
-0.0334729	0.078354634	0.129061672	0.215052863
-0.033927362	0.0778666	0.12819655	0.214894508
-0.033952728	0.077728169	0.127556394	0.214766341
-0.035997786	0.077381269	0.12705864	0.21395483
-0.036717135	0.077225709	0.126882849	0.21338247
-0.036064833	0.076688817	0.1260368	0.212363313
-0.035350432	0.075152924	0.125892684	0.212078242
-0.034452913	0.075145078	0.125639886	0.211484949
-0.033478233	0.075162591	0.125342568	0.210411055
-0.033469489	0.074394758	0.125087361	0.21009583
-0.032397851	0.073936427	0.125021976	0.209584164
-0.031256267	0.073678058	0.124748596	0.209215595
-0.030416091	0.073651215	0.124438055	0.20906797
-0.030062783	0.073713247	0.124271986	0.20890265
-0.030897563	0.073346426	0.124093898	0.208821827
-0.032314114	0.073258344	0.123541004	0.208491518
-0.032282954	0.073090097	0.123258257	0.208396319
-0.032068954	0.07276395	0.122944829	0.208390026
-0.032353707	0.070636161	0.122510219	0.207361312
-0.032435613	0.07071554	0.122071517	0.207239617
-0.031777594	0.070163692	0.122044338	0.207084986
-0.033800845	0.070134274	0.122054222	0.206848777
-0.034174828	0.069716009	0.121815581	0.206403339
-0.034185873	0.069419687	0.121321061	0.2064488
-0.038017605	0.067927441	0.120488737	0.206453745
-0.04048347	0.067834664	0.120089773	0.205762718
-0.04038972	0.067770771	0.119627406	0.205289707
-0.039541781	0.067414486	0.119604371	0.204731916
-0.040409226	0.067141198	0.119562966	0.204744371
-0.041552911	0.065846259	0.11960996	0.204644682
-0.043749598	0.065369766	0.118998881	0.204584364
-0.044562603	0.065107458	0.119001026	0.204591016
-0.045630919	0.064576417	0.119076228	0.204457881
-0.045634101	0.06398962	0.118941512	0.202664715
-0.047656721	0.063908815	0.118576175	0.202531308
-0.048530356	0.063293731	0.118030224	0.20144331
-0.048781316	0.063668037	0.117941326	0.201439434
-0.048591425	0.063567476	0.117772061	0.201443189
-0.048160087	0.062897599	0.117543184	0.200925297
-0.047388134	0.062218545	0.116815053	0.200288254
-0.048357096	0.062464122	0.11620869	0.200062421
-0.049549781	0.062463374	0.116130487	0.19958073
-0.050527403	0.061661772	0.115657401	0.199029201
-0.050847439	0.061756741	0.115628409	0.198938187
-0.052770586	0.061707627	0.115266849	0.198827865
-0.051547235	0.061514144	0.115267682	0.198822783
-0.052111726	0.06159135	0.114821713	0.198212315
-0.051618288	0.06166348	0.114126266	0.197770108
-0.050734456	0.061674805	0.113742548	0.197105052
-0.051110686	0.061685876	0.113760037	0.196167564
-0.051105596	0.061266767	0.113807841	0.19590013
-0.049940355	0.061141718	0.113770197	0.195650861
-0.050078174	0.061011703	0.112331699	0.195541594
-0.049880111	0.061016261	0.111622262	0.195380167
-0.051185407	0.061019651	0.111459711	0.193690462
-0.050013442	0.061154153	0.111332905	0.193072887
-0.049978169	0.061223109	0.110906405	0.193018635
-0.050399017	0.060518588	0.110741523	0.192975336
-0.04914656	0.059570111	0.11066481	0.192769246
-0.049851902	0.059412525	0.110287808	0.191530748
-0.050899623	0.059410143	0.110123974	0.191094809
-0.050446302	0.058774788	0.109316717	0.191051568
-0.049937613	0.058738299	0.109312254	0.190936229
-0.049805287	0.05867599	0.109307565	0.189986703
-0.048767081	0.058601512	0.109345873	0.189502019
-0.048726613	0.058585185	0.109141047	0.18903953
-0.050033231	0.058316481	0.108551773	0.188491097
-0.05133725	0.058386172	0.108340922	0.188203033
-0.051516989	0.057994247	0.107894403	0.187639071
-0.052708836	0.057824133	0.107457098	0.186322266
-0.052878038	0.057865115	0.107288992	0.185970519
-0.052629704	0.057716331	0.106764503	0.185955606
-0.055314676	0.057539765	0.105950157	0.185751557
-0.055508383	0.057836504	0.105971805	0.184367053
-0.055997404	0.057874297	0.105882763	0.183310508
-0.05566751	0.057365967	0.10569548	0.183088426
-0.053679476	0.056329803	0.1046618	0.182504576
-0.053823272	0.056140581	0.104214003	0.182184841
-0.053026996	0.05586	0.103509354	0.182167779
-0.054051024	0.055786158	0.103122802	0.181679749
-0.053478808	0.055692669	0.103153008	0.181359736
-0.053902009	0.055524742	0.103100064	0.180758311
-0.052813919	0.055491583	0.103153505	0.179904771
-0.052990613	0.055360884	0.102950108	0.179725106
-0.052580248	0.055171641	0.102676396	0.179479688
-0.054083473	0.055056127	0.102428159	0.179380557
-0.054441254	0.053725247	0.102151618	0.179348723
-0.054650288	0.053470723	0.10215987	0.179200768
-0.057252017	0.05244698	0.099919305	0.178764381
-0.057840013	0.052300082	0.099827823	0.178569079
-0.05763548	0.052040604	0.099038451	0.178294994
-0.061057138	0.051172054	0.098763413	0.178217497
-0.061155289	0.051124224	0.098794142	0.177777025
-0.062867968	0.051101686	0.09832327	0.176870317
-0.062785511	0.050554327	0.098086794	0.176241996
-0.061876547	0.050041079	0.097705748	0.175596864
-0.062616949	0.049765285	0.097203388	0.175124171
-0.06229264	0.048949505	0.096977486	0.172876459
-0.06220143	0.048508766	0.09679335	0.172857179
-0.063543738	0.048429399	0.096694993	0.172870327
-0.063524763	0.048405081	0.096112513	0.172833345
-0.062727469	0.048463631	0.095800166	0.171556728
-0.062591229	0.048165318	0.095873104	0.171489447
-0.061458619	0.048161621	0.0957512	0.170761998
-0.06202102	0.047731368	0.095764667	0.17034291
-0.063665942	0.048108499	0.095717021	0.170167937
-0.063213513	0.04786664	0.095522564	0.169864169
-0.063256359	0.047763115	0.095154021	0.169388834
-0.063775574	0.047591689	0.095102029	0.16907692
-0.065289481	0.047610344	0.094434851	0.168777932
-0.066477778	0.047225176	0.093899996	0.16835234
-0.066514955	0.046961372	0.093538402	0.168267358
-0.066527733	0.046388385	0.093535305	0.167811807
-0.067140267	0.046366844	0.093489878	0.167300397
-0.067996519	0.046288371	0.093152439	0.166787416
-0.06726301	0.046231021	0.09299658	0.165919405
-0.066622702	0.045972678	0.092934202	0.165852049
-0.06711078	0.045650789	0.092649483	0.165816396
-0.067863298	0.045665493	0.092349127	0.164559271
-0.067445168	0.044567637	0.091775961	0.163366037
-0.067371027	0.044688078	0.091672081	0.162169117
-0.068986914	0.044719877	0.091417094	0.162153743
-0.068438965	0.044622854	0.0913028	0.162161952
-0.068106583	0.044695391	0.091020322	0.161896718
-0.068188432	0.044684445	0.089695053	0.161440618
-0.068424637	0.043948938	0.089019358	0.161500253
-0.068383201	0.043944611	0.089013956	0.161045367
-0.067593925	0.04369005	0.089002336	0.160651915
-0.06566575	0.043535896	0.088310348	0.160292303
-0.066771337	0.04337364	0.088290638	0.160002833
-0.067614141	0.043048379	0.088326141	0.159686778
-0.067453552	0.043141514	0.088266812	0.159652696
-0.067527406	0.042637285	0.088115685	0.159171016
-0.069215164	0.042823947	0.086555127	0.158852209
-0.070568873	0.042783111	0.086409153	0.157365478
-0.070687516	0.042856067	0.086304894	0.1571537
-0.072226788	0.042398199	0.086079877	0.157180416
-0.07327052	0.042159086	0.086105524	0.157010281
-0.073325289	0.04215334	0.085960502	0.156675373
-0.074580654	0.041214728	0.085511396	0.155393823
-0.072192014	0.040882254	0.08515882	0.155384058
-0.072070756	0.040745648	0.085133553	0.155343633
-0.072482453	0.040430408	0.084863235	0.155180749
-0.073110088	0.040404931	0.084192193	0.154662778
-0.072887221	0.040455516	0.08400429	0.154329019
-0.072933007	0.040339768	0.08395102	0.153935585
-0.074397275	0.039572544	0.08384187	0.153254642
-0.074182172	0.039152341	0.08323421	0.153214112
-0.075933678	0.039070263	0.082812472	0.152960366
-0.077898895	0.039000578	0.082516349	0.152672286
-0.078296612	0.038873719	0.082516446	0.152410156
-0.083697083	0.038064737	0.082372338	0.152244747
-0.083355184	0.037808896	0.082248509	0.151786136
-0.083203152	0.037731282	0.082161474	0.15158061
-0.082746563	0.037871078	0.082050577	0.151130269
-0.083397684	0.037501327	0.080613243	0.150169193
-0.082647671	0.036743377	0.080414106	0.150164012
-0.083800434	0.036598191	0.080434749	0.150161586
-0.083214358	0.036747364	0.080433869	0.149471464
-0.084315449	0.036728011	0.080419729	0.14862221
-0.085346746	0.03679656	0.080289148	0.147926601
-0.086372595	0.036611814	0.080280963	0.147183016
-0.085267077	0.0368091	0.080058128	0.147010227
-0.08350489	0.036823779	0.079807772	0.146882189
-0.083468552	0.036800098	0.078530366	0.146902008
-0.084258182	0.036364247	0.076985028	0.146551056
-0.086478286	0.035313564	0.076551576	0.14657117
-0.085993294	0.035272329	0.076510457	0.146292497
-0.085997604	0.035337416	0.076539512	0.145873039
-0.088192554	0.035191682	0.076586328	0.145377967
-0.088777069	0.034825083	0.076469526	0.145235775
-0.088795222	0.034077804	0.076366025	0.144936743
-0.08922938	0.033942826	0.076098408	0.14397418
-0.089216244	0.033775787	0.076262097	0.142776575
-0.089389704	0.033565626	0.076030548	0.142471141
-0.08917874	0.033217428	0.076076752	0.141663402
-0.088945064	0.033218381	0.076011477	0.141610765
-0.088556274	0.033312224	0.075933317	0.141419302
-0.090507195	0.032990554	0.075900792	0.141164117
-0.091397835	0.032361595	0.075762452	0.140914103
-0.090408426	0.031576145	0.075748125	0.140792409
-0.090583782	0.031190221	0.075590665	0.140677313
-0.091282148	0.029790369	0.075576722	0.140566171
-0.091393893	0.029608713	0.075363327	0.140449271
-0.091569026	0.030030185	0.075217102	0.140009091
-0.088356633	0.030077774	0.07513726	0.139935036
-0.088556397	0.028357235	0.075036854	0.138748129
-0.088097762	0.027651134	0.074956127	0.138418798
-0.088129271	0.025564752	0.07481468	0.13832324
-0.087972134	0.024633084	0.07465282	0.137652717
-0.087737204	0.024510154	0.074384218	0.137540068
-0.087097628	0.024207394	0.073943189	0.136655463
-0.087455537	0.023191309	0.073818182	0.136535274
-0.088647996	0.022204955	0.073742563	0.135981248
-0.090815065	0.021711101	0.073134922	0.13513695
-0.090244765	0.021658656	0.072975193	0.134712429
-0.090869593	0.020638064	0.072994937	0.134595343
-0.090935509	0.020546953	0.072564025	0.134154066
-0.091676247	0.020102508	0.072275102	0.133893919
-0.092245196	0.020227424	0.072176714	0.133890687
-0.091027511	0.020076651	0.071244492	0.133198791
-0.091008475	0.019767951	0.070950048	0.13300516
-0.090137202	0.019800815	0.070765432	0.132968262
-0.092792392	0.01863925	0.070772898	0.132928264
-0.092054466	0.018683203	0.070279503	0.13250202
-0.095570548	0.018581794	0.069949504	0.132488883
-0.095230683	0.018062293	0.069919166	0.132265719
-0.094280597	0.018112038	0.069747518	0.132192489
-0.094122012	0.01772432	0.069174214	0.131499493
-0.093408024	0.017660986	0.069186119	0.131505152
-0.093026622	0.017653595	0.069046289	0.131079668
-0.092363845	0.017611868	0.068938339	0.130968427
-0.093481982	0.017077905	0.068898568	0.130731619
-0.09317651	0.017083299	0.068745892	0.130663372
-0.094821274	0.017102849	0.067685492	0.130518723
-0.099560769	0.017333299	0.067596341	0.130299937
-0.099436867	0.017135205	0.067517634	0.130249797
-0.099150099	0.017133243	0.067522153	0.128889021
-0.099818132	0.016708737	0.067526509	0.128908773
-0.099244532	0.016482012	0.067345499	0.127779842
-0.103092591	0.016239787	0.067067528	0.127768035
-0.103907238	0.015731382	0.06710583	0.126409379
-0.104752863	0.015166634	0.066911421	0.125510556
-0.105092325	0.015126759	0.066747209	0.125334336
-0.105059636	0.014703342	0.066535951	0.124736944
-0.105928773	0.013732517	0.066314498	0.124668277
-0.107784137	0.013195917	0.065857677	0.12387202
-0.109141289	0.013190211	0.065795295	0.123099687
-0.109490811	0.013098251	0.064848477	0.123056057
-0.10884493	0.01324195	0.064323244	0.122679006
-0.108551975	0.01297239	0.064331576	0.122279412
-0.107262462	0.012783737	0.063902531	0.122120987
-0.106391734	0.012630393	0.06330422	0.121959593
-0.107051279	0.012629651	0.062461772	0.121801993
-0.106136873	0.012697781	0.062101636	0.121518619
-0.106632364	0.012504676	0.062030408	0.120894823
-0.106457678	0.012043196	0.062028211	0.120681271
-0.106954009	0.01174674	0.061939882	0.120376063
-0.106765521	0.011803815	0.061577433	0.120097556
-0.106993136	0.011757198	0.061100047	0.119567011
-0.106118095	0.011805626	0.060999732	0.119100319
-0.106804863	0.011873314	0.06083928	0.118387924
-0.105649374	0.011814699	0.060396075	0.117948865
-0.104563211	0.011153227	0.060047248	0.117860129
-0.106759264	0.010879648	0.059835314	0.117033009
-0.10734648	0.01060443	0.059470995	0.116288322
-0.106264445	0.010582983	0.059398439	0.1160953
-0.106096337	0.010367089	0.058811869	0.115669544
-0.104808665	0.008948652	0.058071593	0.113953816
-0.103559743	0.008742286	0.057788233	0.113874493
-0.102616001	0.007799798	0.057184947	0.113554689
-0.101951382	0.00707084	0.056028257	0.113338079
-0.103973534	0.006504787	0.055749312	0.1133561
-0.103958467	0.006010961	0.055842343	0.112899218
-0.104504529	0.005873543	0.055865493	0.112788741
-0.106367308	0.005869188	0.055250808	0.112669363
-0.106485758	0.004980813	0.055179355	0.112647161
-0.107125413	0.004960989	0.054689493	0.112371069
-0.107374313	0.004600335	0.054551724	0.111465681
-0.109424238	0.004440165	0.053600495	0.111411963
-0.108888538	0.002962985	0.053584888	0.110438346
-0.108726445	0.003039824	0.0536736	0.10938177
-0.108482116	0.003340783	0.053498799	0.109083841
-0.107978915	0.003240543	0.053325161	0.108382122
-0.108654813	0.002804493	0.0529445	0.107764028
-0.110153077	0.002594206	0.052595755	0.107526559
-0.11105298	0.002552281	0.052582696	0.107472708
-0.113011062	0.002652658	0.052066962	0.106063159
-0.113096592	0.002668461	0.050772399	0.103723717
-0.113849612	0.002133433	0.050787674	0.103621069
-0.116676931	0.002216619	0.050803	0.103356868
-0.116971111	0.001903588	0.050857086	0.102506906
-0.116826204	0.001699168	0.049740597	0.102470422
-0.118405315	0.001394901	0.048991124	0.101967815
-0.118080234	0.001015163	0.048848122	0.100237245
-0.119468224	9.68E-04	0.048186967	0.100169764
-0.120209724	5.99E-04	0.047326354	0.099421001
-0.119652694	4.54E-04	0.046946831	0.09938063
-0.11966266	4.26E-04	0.046023457	0.09921626
-0.119615871	3.69E-04	0.045358258	0.098396107
-0.124229421	4.85E-04	0.045115432	0.098364552
-0.124692115	3.29E-04	0.045160494	0.097222558
-0.122586898	2.05E-04	0.044743851	0.097078165
-0.12329758	3.16E-05	0.044508709	0.096912914
-0.12533003	-9.31E-04	0.044336243	0.096717111
-0.125052445	-0.00159942	0.044208452	0.096331761
-0.125601163	-0.001752645	0.044040809	0.09600666
-0.125850032	-0.002059115	0.04382171	0.095922246
-0.126211146	-0.002165461	0.043713927	0.095738979
-0.128149497	-0.002171379	0.043515133	0.095683102
-0.129988557	-0.00248944	0.043317605	0.095511507
-0.129371841	-0.002816415	0.043252491	0.095461828
-0.129001035	-0.002884872	0.043094423	0.095379053
-0.131577089	-0.00299538	0.04301058	0.095238763
-0.13063836	-0.003212941	0.043030285	0.095234451
-0.131874192	-0.00334431	0.042734634	0.095090667
-0.132278776	-0.00448039	0.042658558	0.094734633
-0.132452123	-0.004756667	0.042467605	0.094696802
-0.131109067	-0.005256659	0.041969892	0.09426425
-0.132293815	-0.006662793	0.041613444	0.094139404
-0.13191466	-0.006561106	0.041531178	0.09327081
-0.133413208	-0.006601218	0.040346753	0.093179692
-0.131105364	-0.00761084	0.039987834	0.093239229
-0.132629959	-0.007747574	0.03995101	0.092906338
-0.132606141	-0.008798497	0.039344873	0.092775981
-0.134186512	-0.008761947	0.039001495	0.092676035
-0.13408603	-0.008596445	0.03827781	0.092655178
-0.135276385	-0.008755171	0.037984893	0.092492204
-0.135309086	-0.008760903	0.037817717	0.092261667
-0.135624364	-0.009239047	0.037508021	0.092054682
-0.136364913	-0.009741505	0.036791412	0.091999136
-0.13622168	-0.009959097	0.036482153	0.091476518
-0.136607001	-0.009908783	0.036456264	0.090894982
-0.136597315	-0.009919361	0.036422424	0.090798155
-0.137724102	-0.010396154	0.036383576	0.089528405
-0.138005594	-0.011404582	0.036068473	0.089467533
-0.138135234	-0.011713638	0.035650633	0.089279745
-0.138444561	-0.012479156	0.035014954	0.088757449
-0.139666366	-0.012504706	0.034869399	0.088649404
-0.138702347	-0.012539776	0.0336962	0.088052541
-0.143210642	-0.01263364	0.033681888	0.088096503
-0.144702108	-0.013032029	0.033479265	0.087331314
-0.145840855	-0.013088814	0.03254034	0.08725722
-0.146747969	-0.013200829	0.032515395	0.087271645
-0.147175546	-0.013354525	0.032519752	0.08648869
-0.147229199	-0.013836912	0.032182101	0.086440719
-0.147371785	-0.014358024	0.031696684	0.085996009
-0.150399171	-0.014731542	0.031641028	0.086048972
-0.151765707	-0.015548101	0.031299316	0.085288006
-0.151665421	-0.015547124	0.031236472	0.084705327
-0.152234551	-0.015578	0.03121647	0.084517454
-0.150500282	-0.015647885	0.030946369	0.084459808
-0.150531513	-0.015924854	0.029512257	0.08448447
-0.149524996	-0.016400376	0.028290902	0.084329323
-0.14966903	-0.016557735	0.028094055	0.084201599
-0.15081779	-0.016500478	0.027278635	0.083528458
-0.150701397	-0.016371186	0.027099523	0.083571674
-0.148639613	-0.016662441	0.027106769	0.083212026
-0.147611961	-0.016714725	0.02628522	0.083227784
-0.147605428	-0.016692143	0.025911714	0.081689116
-0.148036135	-0.016781825	0.025109096	0.080907215
-0.147089888	-0.017147798	0.025074208	0.080760525
-0.149546949	-0.017146811	0.025044879	0.080678406
-0.150465857	-0.017026681	0.024831653	0.080435796
-0.149592531	-0.017206845	0.024523107	0.080029673
-0.147269866	-0.017760023	0.024038761	0.079616136
-0.147688173	-0.018227705	0.024053176	0.079043057
-0.148895564	-0.019448096	0.023751891	0.076762413
-0.150717141	-0.019848821	0.023463793	0.076443738
-0.150596006	-0.019932586	0.023043769	0.075258587
-0.151710555	-0.01994232	0.02261907	0.075224667
-0.151357607	-0.019988931	0.022492029	0.075012139
-0.14958472	-0.019998867	0.022378237	0.074795681
-0.154790177	-0.020029712	0.022400614	0.074640908
-0.155353313	-0.02074144	0.022056057	0.074585697
-0.155619548	-0.021595292	0.021726922	0.074456784
-0.156546125	-0.021593461	0.021134898	0.07444197
-0.157035223	-0.022269891	0.020914534	0.07317979
-0.156346383	-0.022294343	0.019998474	0.071927903
-0.156924981	-0.022010263	0.019630006	0.071919498
-0.158051115	-0.022064042	0.019354127	0.071879868
-0.157901501	-0.022257635	0.018119279	0.071898537
-0.157096084	-0.022677808	0.016971533	0.071860064
-0.156755853	-0.022825376	0.016938542	0.0712581
-0.156203638	-0.022845917	0.01678112	0.068795461
-0.155714405	-0.022873199	0.01658647	0.068151904
-0.156121994	-0.023126138	0.016273178	0.067352565
-0.159031162	-0.023162939	0.015872783	0.067359967
-0.160009403	-0.02322689	0.01571853	0.067169
-0.160169695	-0.02361424	0.014944987	0.066634736
-0.160727028	-0.024603713	0.014248626	0.066277087
-0.160321391	-0.025100908	0.013932508	0.066256108
-0.161528412	-0.025556152	0.012056414	0.065582464
-0.16263386	-0.025600882	0.011458796	0.065458611
-0.163518057	-0.025631773	0.010804227	0.064941171
-0.163510294	-0.026625488	0.010613539	0.064568676
-0.163970267	-0.027017177	0.010611529	0.063376591
-0.163651934	-0.027772898	0.010684719	0.063410279
-0.162805094	-0.027762726	0.010581067	0.06344826
-0.162897463	-0.027674202	0.010443346	0.063417779
-0.162961373	-0.027506335	0.009803678	0.063418636
-0.165326358	-0.027313681	0.00968081	0.063157428
-0.165676407	-0.027703516	0.009650211	0.063215068
-0.16393018	-0.027755582	0.009665645	0.062594064
-0.164707838	-0.029031981	0.009492593	0.062215093
-0.163726798	-0.02924851	0.008594108	0.061662658
-0.164218388	-0.030260272	0.008098586	0.061293761
-0.164899234	-0.030996777	0.008003667	0.061097609
-0.168606569	-0.030941258	0.007615102	0.060693832
-0.169326207	-0.031785264	0.007403006	0.060233142
-0.169388303	-0.031846728	0.007440279	0.060191324
-0.169211887	-0.031746872	0.007374554	0.059045018
-0.168787766	-0.031757104	0.007193866	0.058432112
-0.168800168	-0.031610627	0.006035499	0.05823268
-0.167366486	-0.031544731	0.006052124	0.057794252
-0.167595491	-0.03158312	0.005721945	0.057262949
-0.167952033	-0.031971739	0.004500903	0.056901819
-0.167414626	-0.032053535	0.004443049	0.056808738
-0.1674318	-0.032309906	0.003974175	0.056674411
-0.168514669	-0.032621049	0.003863648	0.055879763
-0.167315756	-0.032633087	0.003331845	0.055781255
-0.170367022	-0.032604555	0.003246913	0.055771267
-0.170208205	-0.033278744	0.003005617	0.055483006
-0.170388166	-0.034080014	0.002638205	0.05386069
-0.172387046	-0.034234378	0.002483467	0.053967837
-0.171579536	-0.034652638	0.002353255	0.053987794
-0.171433207	-0.034564554	0.002216463	0.053417758
-0.172574409	-0.034734311	0.002274508	0.053350405
-0.170534438	-0.034976193	0.001554705	0.053346383
-0.170018211	-0.036756041	0.001665557	0.053109437
-0.170267687	-0.037374027	0.001482021	0.052788447
-0.169862451	-0.037387229	0.001372195	0.052765722
-0.169969802	-0.03730664	0.001420073	0.052703826
-0.171120422	-0.037097219	0.001382985	0.052389452
-0.171019057	-0.037062751	0.00135192	0.052221843
-0.171259024	-0.037414056	6.71E-04	0.052054299
-0.17186331	-0.038493891	-3.09E-04	0.05183726
-0.17759326	-0.038420113	-9.60E-04	0.051771216
-0.177407421	-0.038342418	-0.001185562	0.050843887
-0.180677447	-0.038347003	-0.001338045	0.050616002
-0.18068167	-0.038383697	-0.001833547	0.049975889
-0.181792733	-0.038395708	-0.001949144	0.049132194
-0.179816991	-0.038141744	-0.002026717	0.048835397
-0.179161008	-0.038668748	-0.002490084	0.04782541
-0.174981714	-0.039085872	-0.002587698	0.047293447
-0.175002837	-0.039217853	-0.002804677	0.047283615
-0.175127499	-0.039711261	-0.0028683	0.047103722
-0.175484857	-0.03944525	-0.003377093	0.046948923
-0.175807692	-0.039689401	-0.00381521	0.046738979
-0.175405541	-0.039642993	-0.00414343	0.046644984
-0.177935844	-0.040327856	-0.006044262	0.046600091
-0.178805031	-0.040485626	-0.006152167	0.046536705
-0.181081274	-0.040335561	-0.006207259	0.046209485
-0.182271974	-0.040521182	-0.006403725	0.045885257
-0.182640279	-0.040832209	-0.006407392	0.04562949
-0.183627005	-0.041953899	-0.006401913	0.045602756
-0.182877073	-0.042403846	-0.007058739	0.044084112
-0.182323582	-0.04266045	-0.007124482	0.043905974
-0.182760598	-0.043522382	-0.007140195	0.043347671
-0.181646184	-0.043739277	-0.007869694	0.043080488
-0.185081179	-0.044285241	-0.008222335	0.042118993
-0.184436348	-0.044239828	-0.008466328	0.041880263
-0.18448032	-0.044167531	-0.008579574	0.04180807
-0.185630289	-0.044694076	-0.00874864	0.040514027
-0.186145579	-0.044645544	-0.009192618	0.040025072
-0.186529702	-0.044707967	-0.009461712	0.038979224
-0.18719635	-0.044546526	-0.009622873	0.038851169
-0.187408757	-0.044784265	-0.009611262	0.038246962
-0.196481844	-0.045817397	-0.009463113	0.037754098
-0.197188451	-0.045893069	-0.009516898	0.037391455
-0.194609307	-0.046039315	-0.009667612	0.037257787
-0.194717242	-0.046111565	-0.009778919	0.035987417
-0.193725893	-0.046489541	-0.009976558	0.034092399
-0.196518129	-0.046589695	-0.010560142	0.033947492
-0.194772896	-0.046360847	-0.010770398	0.032513928
-0.1963231	-0.048008376	-0.011407949	0.032505894
-0.195715762	-0.048187104	-0.011515521	0.031200438
-0.199467494	-0.048933438	-0.011692067	0.031021915
-0.199694682	-0.049829192	-0.012100171	0.03089467
-0.198778047	-0.051524597	-0.012232708	0.030624448
-0.198187147	-0.051347904	-0.012066814	0.030718889
-0.197700691	-0.051556996	-0.013319834	0.029765475
-0.197628963	-0.051723576	-0.013916281	0.029201883
-0.197057974	-0.052491761	-0.013893511	0.028638175
-0.197656297	-0.05267286	-0.013877046	0.028580043
-0.196706879	-0.052963904	-0.0139321	0.028255916
-0.19607734	-0.053971345	-0.014419557	0.02780703
-0.193297382	-0.053687668	-0.01491665	0.026917031
-0.19238086	-0.054256251	-0.015035992	0.026913859
-0.194164935	-0.054231873	-0.015116981	0.026889299
-0.198151422	-0.054708258	-0.015491887	0.02671482
-0.197423094	-0.054945048	-0.016605892	0.026356575
-0.200453562	-0.054999762	-0.016671124	0.026214963
-0.198146308	-0.055700985	-0.017255262	0.026128711
-0.196866826	-0.055393795	-0.017308081	0.025920912
-0.198344663	-0.056169861	-0.017225257	0.025265012
-0.197638205	-0.056159654	-0.017362268	0.025190061
-0.196635122	-0.0567149	-0.01770034	0.024955798
-0.197472576	-0.056713683	-0.017822729	0.023138218
-0.19575959	-0.058186735	-0.017846135	0.023018394
-0.194953125	-0.058082323	-0.018625466	0.022838726
-0.196763183	-0.058177423	-0.018969339	0.022806458
-0.19656564	-0.059162438	-0.019142498	0.021719084
-0.196120577	-0.059602425	-0.019686575	0.021698822
-0.196953807	-0.05982578	-0.019890904	0.020514617
-0.193131727	-0.060373176	-0.020103385	0.019862962
-0.193473504	-0.061473074	-0.020866783	0.019922545
-0.193521587	-0.06208593	-0.021017133	0.019682482
-0.192756638	-0.06255513	-0.021562908	0.019420362
-0.193078848	-0.062341777	-0.021659584	0.019153017
-0.193130985	-0.063650535	-0.02167953	0.018974571
-0.194090233	-0.064635946	-0.021674325	0.018977414
-0.199765654	-0.064509919	-0.022279133	0.018145537
-0.192654322	-0.064752944	-0.022353811	0.017516128
-0.193632261	-0.06480504	-0.022674822	0.016877624
-0.194072363	-0.064755701	-0.023825861	0.016828009
-0.193740167	-0.066728718	-0.023915649	0.016823687
-0.193559719	-0.066773694	-0.024592368	0.015108731
-0.195347922	-0.067406008	-0.024831872	0.01487974
-0.194294303	-0.067652547	-0.025630906	0.014767684
-0.190357209	-0.067507204	-0.025748923	0.014633782
-0.190520738	-0.067896146	-0.025819832	0.01410219
-0.19152783	-0.067948263	-0.02634938	0.013957282
-0.191647489	-0.068720491	-0.027568613	0.012413091
-0.193590392	-0.069502568	-0.027601244	0.011969717
-0.194870051	-0.07108089	-0.028897265	0.010289511
-0.197362494	-0.070711954	-0.029615147	0.009318346
-0.198648725	-0.071245971	-0.030117697	0.009146854
-0.198120647	-0.071772609	-0.030742297	0.008888039
-0.198671345	-0.07170534	-0.030961266	0.008792101
-0.198724833	-0.071659109	-0.030969503	0.008089785
-0.202684721	-0.071931867	-0.031196557	0.007416377
-0.20217215	-0.071907921	-0.031232053	0.007213948
-0.204071284	-0.072090169	-0.031391267	0.00672918
-0.202427179	-0.072244823	-0.031625123	0.006685801
-0.200666552	-0.072615293	-0.031788573	0.006627173
-0.200999639	-0.07279743	-0.032482407	0.004289658
-0.201544623	-0.073337663	-0.032684885	0.002854347
-0.200497082	-0.074231825	-0.032706922	0.002813109
-0.199674597	-0.074558506	-0.032708131	0.001945831
-0.198412647	-0.074989589	-0.033802862	0.001491194
-0.198813861	-0.074855388	-0.034178505	0.001266147
-0.199767506	-0.074863969	-0.034451729	0.001331568
-0.200596328	-0.075450863	-0.034472962	0.001289254
-0.197861017	-0.075921656	-0.03483568	6.76E-04
-0.194878245	-0.075410036	-0.035191255	-2.55E-04
-0.192736909	-0.075510289	-0.035150205	-3.88E-04
-0.191471891	-0.075695592	-0.035564058	-0.001595415
-0.194655683	-0.077074746	-0.03607233	-0.002561224
-0.194908982	-0.076993614	-0.036087036	-0.002978842
-0.192541687	-0.076449434	-0.037019651	-0.003737166
-0.191077882	-0.076804584	-0.037405994	-0.003986976
-0.191210503	-0.076813383	-0.037417672	-0.004164825
-0.187530056	-0.076685508	-0.03738798	-0.005538646
-0.185809174	-0.077140616	-0.037588291	-0.005895838
-0.185861225	-0.077279888	-0.037782144	-0.006690982
-0.187568529	-0.077324651	-0.037756612	-0.006945247
-0.188935962	-0.076971313	-0.038550148	-0.007724312
-0.1889529	-0.077278904	-0.040253622	-0.00869879
-0.190182337	-0.078135615	-0.040162923	-0.008800596
-0.188765413	-0.077760066	-0.040840662	-0.009526246
-0.187441025	-0.080527676	-0.041901003	-0.010722251
-0.188886755	-0.080664206	-0.042185878	-0.010938585
-0.188245361	-0.080915962	-0.042097597	-0.011396728
-0.188382222	-0.081046479	-0.042133939	-0.011947722
-0.189759698	-0.080635059	-0.043329292	-0.01198175
-0.189929564	-0.081043439	-0.043299112	-0.012315286
-0.18998474	-0.081072395	-0.043286831	-0.013352782
-0.188368112	-0.081905985	-0.043389747	-0.013871203
-0.186151387	-0.082425248	-0.043684647	-0.014173837
-0.189736807	-0.082524234	-0.044262175	-0.014538437
-0.180588716	-0.081864019	-0.045650576	-0.014848951
-0.181134885	-0.082272436	-0.046174936	-0.015064021
-0.180412159	-0.08266192	-0.046357499	-0.015396768
-0.184113222	-0.084121607	-0.046565393	-0.015418426
-0.183982438	-0.086747941	-0.046577695	-0.015445473
-0.184495041	-0.086642305	-0.046951814	-0.015620933
-0.180582106	-0.086732544	-0.046834139	-0.016087855
-0.17990041	-0.089332739	-0.047019904	-0.016091287
-0.181314073	-0.088375095	-0.047248871	-0.017071994
-0.180820638	-0.088984172	-0.047556506	-0.017241863
-0.181003778	-0.089502854	-0.047497944	-0.020347487
-0.180199472	-0.089221075	-0.048010812	-0.021519029
-0.181135737	-0.089828953	-0.048444922	-0.021873483
-0.178698396	-0.090442651	-0.048516019	-0.022588048
-0.176105026	-0.090468866	-0.048714717	-0.022925623
-0.181139626	-0.091571108	-0.05022994	-0.023497542
-0.179439083	-0.092481095	-0.050365597	-0.023638372
-0.181039496	-0.093250824	-0.051476464	-0.023900037
-0.182087719	-0.095037626	-0.052355137	-0.024595861
-0.184081361	-0.096610275	-0.05260328	-0.024833694
-0.185507909	-0.096470452	-0.052877191	-0.025109164
-0.182134439	-0.096550137	-0.055328431	-0.025049801
-0.182844341	-0.096543442	-0.055283506	-0.02530523
-0.180441236	-0.096486464	-0.055323161	-0.02595824
-0.17974907	-0.096778229	-0.05530623	-0.027510129
-0.17923611	-0.097000708	-0.055594694	-0.02757037
-0.178952706	-0.09723606	-0.056710981	-0.027944968
-0.177354056	-0.097627781	-0.056652958	-0.028868565
-0.180477596	-0.097355546	-0.056584178	-0.029953236
-0.180658275	-0.098275301	-0.057156236	-0.029984341
-0.18016691	-0.099584641	-0.057262859	-0.030489903
-0.177590283	-0.099502038	-0.057972565	-0.030971275
-0.177618886	-0.099487114	-0.058680819	-0.0311024
-0.177287103	-0.099911131	-0.059495399	-0.03147677
-0.17860432	-0.09959522	-0.059354371	-0.031826579
-0.17735152	-0.099921882	-0.059226824	-0.032196388
-0.181721947	-0.100280343	-0.05917178	-0.032274213
-0.180997421	-0.101090393	-0.060404815	-0.032378145
-0.184635941	-0.102128093	-0.062427563	-0.035071169
-0.185524791	-0.103366595	-0.062397095	-0.036515863
-0.187529957	-0.10401653	-0.062384944	-0.03753896
-0.188474364	-0.104199444	-0.063673319	-0.037554375
-0.187146454	-0.104244478	-0.06369643	-0.038327534
-0.184102917	-0.10392139	-0.06405334	-0.038736889
-0.188079711	-0.104010613	-0.064177537	-0.038892197
-0.187563632	-0.10468934	-0.064756653	-0.03920345
-0.18912916	-0.106593845	-0.065567456	-0.039225168
-0.19171294	-0.10633263	-0.066521281	-0.04048607
-0.188474427	-0.107176428	-0.067551752	-0.041206881
-0.1901962	-0.108555145	-0.068241966	-0.041263634
-0.192805333	-0.110412468	-0.069660466	-0.041181202
-0.191701719	-0.110307942	-0.07019292	-0.042017651
-0.189697325	-0.110371764	-0.070533293	-0.042408007
-0.194161332	-0.11063146	-0.070532052	-0.042636742
-0.190237872	-0.111225461	-0.070428659	-0.043837773
-0.189824168	-0.111145986	-0.070451509	-0.043813378
-0.19038316	-0.111272817	-0.07090216	-0.044831186
-0.194123075	-0.11377356	-0.070941704	-0.045148389
-0.193796025	-0.115604767	-0.070993013	-0.045575376
-0.194026465	-0.115748053	-0.072576424	-0.049185068
-0.19332429	-0.117391283	-0.073705271	-0.05209599
-0.196149052	-0.117076377	-0.073844286	-0.05335808
-0.198104989	-0.118966585	-0.073994042	-0.054076723
-0.200467122	-0.119996831	-0.074104891	-0.054067678
-0.202805342	-0.120244432	-0.074087593	-0.054087758
-0.208124289	-0.120201066	-0.074824298	-0.054818767
-0.208948109	-0.12006094	-0.075124751	-0.054757981
-0.218404507	-0.120646838	-0.07497453	-0.054786656
-0.216671848	-0.125034326	-0.075007632	-0.055136869
-0.217940974	-0.124941032	-0.075609377	-0.055626863
-0.21649576	-0.124595659	-0.077420777	-0.055768782
-0.218938687	-0.124945494	-0.077618748	-0.056967924
-0.221323522	-0.124625241	-0.078749708	-0.058741778
-0.222556836	-0.125385102	-0.078680049	-0.058766901
-0.222335164	-0.128670625	-0.079008663	-0.061258255
-0.218253108	-0.129890848	-0.078954366	-0.061621208
-0.214314417	-0.131525356	-0.079429509	-0.061680574
-0.214857833	-0.132024774	-0.079489944	-0.06222313
-0.214006079	-0.131918648	-0.079407809	-0.062198211
-0.220110854	-0.133748236	-0.080077225	-0.062328912
-0.227301595	-0.134556409	-0.081157246	-0.062788805
-0.233300837	-0.136697762	-0.081217266	-0.06276538
-0.232784107	-0.136351851	-0.08090217	-0.063288997
-0.234084578	-0.138516192	-0.081165868	-0.063947027
-0.228708713	-0.142566193	-0.081213465	-0.065747349
-0.230154085	-0.142772936	-0.081188831	-0.067582054
-0.228161229	-0.143281397	-0.081232739	-0.068866529
-0.228650836	-0.146022425	-0.081302528	-0.069268228
-0.231997315	-0.146449622	-0.081691583	-0.069627209
-0.233694091	-0.145796213	-0.082598185	-0.070774024
-0.233404153	-0.146595335	-0.084039109	-0.071169294
-0.230205701	-0.147782407	-0.084293263	-0.071491665
-0.227293425	-0.148519545	-0.084744036	-0.073653128
-0.22733394	-0.14851394	-0.085267028	-0.073853911
-0.229104943	-0.148252459	-0.085331409	-0.073764119
-0.23024787	-0.149133399	-0.085593005	-0.074528194
-0.231190027	-0.150522126	-0.085605939	-0.074740356
-0.229335974	-0.150979363	-0.088068329	-0.074788079
-0.228185721	-0.151129234	-0.089667801	-0.075486183
-0.230618043	-0.153074309	-0.089609322	-0.075744392
-0.225994274	-0.154870599	-0.089663846	-0.075857683
-0.226217275	-0.155706491	-0.089470232	-0.07602924
-0.222310739	-0.155809428	-0.089678171	-0.076523237
-0.222537325	-0.156397841	-0.090029772	-0.076891887
-0.223682963	-0.159145761	-0.090104456	-0.077145991
-0.227065485	-0.159081614	-0.090432826	-0.078347456
-0.228978963	-0.164729448	-0.090521035	-0.078365288
-0.22569194	-0.165412726	-0.090893033	-0.079524861
-0.221387102	-0.165827735	-0.091524623	-0.080229624
-0.220218744	-0.165818179	-0.09148418	-0.080225647
-0.232748828	-0.166279963	-0.092074818	-0.080152975
-0.231435854	-0.166217597	-0.093067992	-0.080733346
-0.233287361	-0.167619394	-0.093408068	-0.080575633
-0.233584313	-0.167731621	-0.095668333	-0.081744787
-0.236464852	-0.167799246	-0.095786418	-0.082478007
-0.235949336	-0.168222506	-0.095879677	-0.083831905
-0.235944234	-0.169870959	-0.097934208	-0.085012192
-0.234613438	-0.172892113	-0.098559183	-0.085047669
-0.233749229	-0.172857334	-0.104989279	-0.085068403
-0.24410014	-0.173189916	-0.107000232	-0.085020754
-0.250384375	-0.172988741	-0.107154025	-0.085008299
-0.25799395	-0.173326996	-0.10884202	-0.085039304
-0.251828742	-0.174121784	-0.110487317	-0.085129498
-0.249413581	-0.173602485	-0.110494445	-0.085785436
-0.253490447	-0.175373472	-0.111402417	-0.085330567
-0.243626115	-0.175810274	-0.111177887	-0.086740555
-0.243208555	-0.1763955	-0.111754853	-0.087885602
-0.241802122	-0.176542016	-0.114083909	-0.089231534
-0.2328052	-0.177266598	-0.114153036	-0.090065607
-0.234296019	-0.17900662	-0.114233465	-0.091083252
-0.234144077	-0.179821303	-0.115039432	-0.091268943
-0.241465843	-0.180904535	-0.115043041	-0.091505228
-0.242412482	-0.182308909	-0.115928826	-0.092725651
-0.24905767	-0.182688745	-0.115362845	-0.094084381
-0.233760906	-0.182034173	-0.116234434	-0.094698562
-0.232209705	-0.182332451	-0.116441508	-0.095230933
-0.236180548	-0.195413817	-0.118048581	-0.096800215
-0.237162086	-0.196638928	-0.11858103	-0.097970892
-0.237915863	-0.197467512	-0.118715971	-0.098351995
-0.24004534	-0.197113905	-0.121046444	-0.098440002
-0.239364275	-0.197831361	-0.121094945	-0.098419417
-0.247334444	-0.198852975	-0.121954485	-0.098465371
-0.246711203	-0.19932758	-0.122035192	-0.099012862
-0.258664471	-0.201188337	-0.121903844	-0.098985311
-0.265481638	-0.202301819	-0.122873802	-0.098932734
-0.265609961	-0.202843109	-0.125539433	-0.100935102
-0.277203069	-0.203957788	-0.126269119	-0.101194445
-0.292983975	-0.205738402	-0.126526333	-0.102884565
-0.293915866	-0.205123385	-0.12712452	-0.105602274
-0.300516333	-0.209024229	-0.12738137	-0.109682066
-0.287145687	-0.208819358	-0.127711351	-0.111331626
-0.279277823	-0.209106566	-0.128385663	-0.111370461
-0.278121205	-0.214460067	-0.129780941	-0.112816155
-0.278485016	-0.215433147	-0.133641763	-0.113250391
-0.277373111	-0.217419029	-0.133786984	-0.114640791
-0.279683491	-0.219015883	-0.133836764	-0.115853517
-0.292720589	-0.218968062	-0.13405536	-0.117316555
-0.299164007	-0.22090832	-0.13465246	-0.121147981
-0.312336247	-0.221179442	-0.13615661	-0.122401302
-0.306494685	-0.221948762	-0.139263054	-0.1230228
-0.30960833	-0.221277585	-0.139219351	-0.126146681
-0.315434461	-0.227818607	-0.139015407	-0.126407733
-0.31868249	-0.227671957	-0.139030332	-0.127176544
-0.321100696	-0.229532459	-0.139009631	-0.127694463
-0.312388665	-0.22885146	-0.139203399	-0.128128666
-0.321998493	-0.232054918	-0.140913922	-0.129712928
-0.324567994	-0.233939813	-0.142779168	-0.134502915
-0.324517519	-0.233711321	-0.142879096	-0.135839998
-0.31435321	-0.233216476	-0.144451706	-0.136481043
-0.330654217	-0.233468053	-0.14509064	-0.136138684
-0.35936012	-0.234295403	-0.14826323	-0.13630336
-0.356808836	-0.236493115	-0.148518765	-0.136693966
-0.367380704	-0.242442781	-0.149254891	-0.138663801
-0.357857355	-0.242432743	-0.151072732	-0.138432569
-0.356871612	-0.245749567	-0.152314076	-0.140411617
-0.356690748	-0.245061359	-0.152153468	-0.1411662
-0.36986892	-0.247539972	-0.153300482	-0.141294213
-0.36933888	-0.248300368	-0.155228743	-0.142454827
-0.374766694	-0.247566548	-0.15694341	-0.144478678
-0.381039978	-0.250491091	-0.157799088	-0.147840808
-0.381819295	-0.249686779	-0.158043917	-0.14879025
-0.374890005	-0.248723583	-0.160755261	-0.148894481
-0.323431695	-0.251472969	-0.161544081	-0.151387939
-0.323570729	-0.251253959	-0.161711994	-0.155486183
-0.322338577	-0.25503978	-0.162326134	-0.155046487
-0.340385813	-0.256333837	-0.165595995	-0.156007682
-0.335909246	-0.260301205	-0.168998128	-0.157955888
-0.340244722	-0.261571378	-0.170697726	-0.157593453
-0.352630862	-0.263300641	-0.17393245	-0.161822871
-0.347367078	-0.267373725	-0.174161378	-0.161778584
-0.338022259	-0.26901969	-0.176051715	-0.162415487
-0.361345776	-0.269805827	-0.17741852	-0.163258336
-0.359098483	-0.273227355	-0.177525479	-0.164643302
-0.352971583	-0.273045717	-0.17865344	-0.165249392
-0.360388562	-0.272234179	-0.179957326	-0.165204068
-0.369376998	-0.271582762	-0.180973411	-0.171844824
-0.373438412	-0.272371616	-0.182707312	-0.172224478
-0.376846399	-0.277368393	-0.182146975	-0.173880263
-0.370362862	-0.285506042	-0.184183574	-0.175086776
-0.362635406	-0.286763624	-0.183461778	-0.174543461
-0.363780506	-0.291916631	-0.183898823	-0.174127505
-0.363214052	-0.298522443	-0.184561871	-0.174790244
-0.356254052	-0.298845869	-0.184771967	-0.174212944
-0.353182996	-0.298737675	-0.186809401	-0.180176781
-0.350818449	-0.299513592	-0.187705353	-0.180140255
-0.353887995	-0.299886114	-0.187235142	-0.179439213
-0.362560025	-0.300438307	-0.186961101	-0.179483383
-0.348783679	-0.304203629	-0.187200392	-0.179654574
-0.353904894	-0.303304675	-0.189403499	-0.180419026
-0.354084833	-0.30629554	-0.190325148	-0.1802369
-0.352489693	-0.305422154	-0.191299923	-0.180805121
-0.424472548	-0.307871111	-0.19254814	-0.181764125
-0.430576593	-0.309591007	-0.192248339	-0.18222967
-0.430942597	-0.314254206	-0.19419593	-0.183140788
-0.432090152	-0.311122069	-0.19749519	-0.187120904
-0.445904767	-0.310183681	-0.202216557	-0.190146338
-0.435240268	-0.314950069	-0.203496731	-0.191255785
-0.438823388	-0.322146871	-0.203199255	-0.193584211
-0.441848195	-0.321636591	-0.209390634	-0.197998902
-0.446919296	-0.325270397	-0.211003908	-0.200708679
-0.425088934	-0.324265827	-0.21171749	-0.20058236
-0.439697202	-0.3258314	-0.21496738	-0.200646145
-0.451789212	-0.324810837	-0.216411205	-0.201793631
-0.450362228	-0.324974239	-0.216732605	-0.207114137
-0.455832532	-0.324400118	-0.220505561	-0.208525024
-0.424313945	-0.337077285	-0.22045169	-0.21183761
-0.422271115	-0.344751917	-0.222640083	-0.215199747
-0.426319313	-0.339313513	-0.222978969	-0.216581533
-0.452793121	-0.345416671	-0.224386823	-0.22054182
-0.455882151	-0.345302102	-0.223273257	-0.222640071
-0.484447289	-0.349179234	-0.226430902	-0.223666706
-0.500628408	-0.349768384	-0.22695929	-0.224174883
-0.512032688	-0.357782755	-0.227304028	-0.231825507
-0.535671781	-0.359992848	-0.229411801	-0.23245591
-0.560235424	-0.357509422	-0.231013158	-0.232480195
-0.569661059	-0.361191609	-0.234638903	-0.232954117
-0.578891567	-0.365342401	-0.237182955	-0.23488038
-0.556500281	-0.367467502	-0.239468239	-0.240206813
-0.532168391	-0.367881672	-0.239860558	-0.242745332
-0.565445551	-0.370705624	-0.242926863	-0.252535725
-0.540406949	-0.373257849	-0.249341475	-0.259533715
-0.542184874	-0.374281882	-0.253434238	-0.260297265
-0.515692295	-0.379046905	-0.255580866	-0.261863386
-0.488143525	-0.388840855	-0.255434518	-0.262384843
-0.632271988	-0.388188946	-0.258238795	-0.265179969
-0.638811481	-0.388428865	-0.262165183	-0.263582779
-0.648603238	-0.386738096	-0.264772342	-0.266227886
-0.642801055	-0.381329503	-0.268047346	-0.269805586
-0.670457675	-0.380405647	-0.269144817	-0.271979965
-0.67096621	-0.383085454	-0.268532228	-0.272803241
-0.64967025	-0.382242414	-0.270058824	-0.275986227
-0.638687883	-0.38321785	-0.273171191	-0.275714143
-0.639392662	-0.39208309	-0.271564035	-0.289095594
-0.723216675	-0.402002726	-0.272149411	-0.289666523
-0.698695235	-0.403689329	-0.271441734	-0.290113909
-0.690973919	-0.402731367	-0.272902236	-0.290505662
-0.638111284	-0.40321748	-0.276161505	-0.30073249
-0.642100873	-0.404581707	-0.277520966	-0.30312206
-0.682251533	-0.401883448	-0.287766644	-0.31051162
-0.695440215	-0.40362537	-0.290947523	-0.311808964
-0.690587361	-0.412832611	-0.291411313	-0.311383112
-0.82055792	-0.434460441	-0.291896978	-0.307690087
-0.810732948	-0.440681197	-0.293028461	-0.313153591
-0.78851676	-0.425239421	-0.292911073	-0.319303105
-0.931997758	-0.407719264	-0.306893717	-0.316956491
-0.988599315	-0.417091088	-0.317526173	-0.32086453
-1.093374078	-0.416510159	-0.31637739	-0.330720587
-1.273166246	-0.417542548	-0.315287801	-0.348429176
-1.39886058	-0.41362164	-0.314436867	-0.347163646
-1.401040877	-0.428743573	-0.314180398	-0.359666668
-1.429037549	-0.423660303	-0.314732118	-0.35891576
-1.355247492	-0.415975867	-0.297812442	-0.376546178
-1.481638268	-0.395986477	-0.304023654	-0.381452122
-1.361289907	-0.403807957	-0.309049985	-0.389000808
-1.364627149	-0.410791196	-0.317732104	-0.396319781
-1.12730971	-0.451539691	-0.327648027	-0.386244236
-1.135704821	-0.464068162	-0.348022774	-0.382123892
-0.936799323	-0.449028745	-0.354147863	-0.384945856
-1.135049222	-0.444954168	-0.340815882	-0.397146234
-0.877131242	-0.45524366	-0.365908306	-0.407416245
-0.904618423	-0.426986425	-0.381745606	-0.401293436
-1.074559413	-0.447280617	-0.390736246	-0.51326326
-1.162855735	-0.475242642	-0.361180453	-0.483340939
-0.654918208	-0.573601647	-0.626647338	-0.989150344
