# Supplementary material for: Identification and characterization of constrained non-exonic bases lacking predictive epigenomic and transcription factor binding annotations
Source: Nat Commun. 2020 Dec 2;11:6168. doi: 10.1038/s41467-020-19962-9 (PMC7710766; doi:10.1038/s41467-020-19962-9)
Supplement: Supplementary file 11 — Source Data [file 41467_2020_19962_MOESM11_ESM.zip › SourceData/SupFig26b.txt]

CNE CSS-CNEP <=0.05	CNE CSS-CNEP <=0.1	CSS-CNEP <=0.2	CNE
1.011335914	2.400993964	2.794188244	2.475923733
1.17659276	2.174967672	2.418085534	2.079001582
1.015150242	1.73121756	1.909765443	2.060489881
0.989020205	1.697778178	1.906276137	2.053769759
1.1548275	1.095016346	1.876899736	2.062351311
1.126638719	1.124113923	1.899130972	2.034355294
1.07087028	1.088785376	1.844198862	2.014773643
1.114019565	1.099321612	1.841558366	2.014727901
0.874747414	1.071807288	1.834711432	1.942210113
0.823120719	1.122031946	1.81452911	1.666089806
0.793477973	1.11003418	1.790102479	1.644307261
0.776314868	1.117634506	1.633738258	1.625208313
0.81444828	1.124316873	1.641937252	1.616105561
0.823908809	1.132922575	1.604366779	1.611441543
0.829700334	1.139477282	1.587325566	1.617143358
0.860762371	1.137545583	1.575425568	1.615294146
0.822153011	1.137828005	1.517340903	1.607134347
0.81594644	1.127535467	1.508837198	1.60369096
0.810167785	1.095474918	1.476390622	1.594601807
0.810986834	1.0986366	1.402932245	1.580979049
0.802502806	1.081389423	1.375868879	1.562453566
0.776905646	1.074916512	1.364615097	1.54425746
0.775023907	1.078815587	1.3644279	1.527544767
0.782962307	1.086623733	1.365398731	1.526673551
0.759311103	1.087809158	1.364458138	1.527697428
0.761772469	1.08808102	1.361094454	1.521860499
0.777013644	1.071450186	1.362562828	1.510773323
0.768750193	1.057428448	1.35149816	1.510059213
0.767385082	1.061270585	1.350419573	1.501997048
0.767984347	1.057822939	1.347745388	1.501867249
0.76882379	1.056866332	1.338464961	1.493149721
0.775347149	1.044081955	1.342773749	1.484627418
0.775288477	1.044454846	1.339837226	1.463466583
0.763643063	1.044854654	1.331339639	1.460245333
0.741964782	1.040994462	1.328128041	1.412077141
0.740050353	1.032632388	1.319669573	1.411933247
0.742180638	1.023995341	1.305742199	1.408488353
0.731950912	1.017123512	1.293153823	1.408923338
0.737351478	1.008730196	1.270428726	1.408937549
0.713965759	1.009409681	1.26913192	1.406793137
0.712603287	1.008915405	1.268352107	1.386227845
0.717461829	1.000729324	1.268010369	1.383708277
0.709224527	0.998686398	1.257408441	1.382345007
0.678990599	0.98308365	1.258940745	1.376789228
0.678543273	0.982913189	1.255739604	1.376391651
0.666987901	0.979534748	1.25514167	1.37690717
0.687016843	0.972354111	1.235112274	1.374449012
0.671364051	0.967463666	1.233041858	1.367893583
0.669796841	0.968746186	1.228634738	1.367201992
0.673061132	0.969918258	1.222595761	1.361327971
0.673272198	0.971774967	1.220922642	1.356729209
0.673886528	0.966553297	1.221174143	1.340740904
0.677909657	0.958447415	1.209864745	1.337090433
0.664160908	0.94218141	1.208873767	1.331311895
0.650267038	0.945585794	1.19958316	1.329017865
0.632148795	0.943068718	1.198927211	1.322392893
0.625765262	0.936757899	1.194583191	1.319377086
0.6104787	0.937317285	1.189735427	1.311556791
0.607893169	0.936091355	1.188314652	1.300436437
0.607439042	0.926955067	1.176223209	1.289701364
0.607876356	0.926018766	1.174291304	1.288078507
0.608925745	0.923232376	1.174360765	1.286721949
0.610814581	0.925092923	1.174237054	1.285993027
0.609835252	0.900906989	1.171983737	1.283447253
0.609221423	0.901613301	1.170252618	1.280361748
0.609531973	0.897794371	1.166747842	1.26829855
0.617060575	0.89507072	1.161473692	1.268221178
0.620254204	0.886777161	1.159104394	1.264882519
0.62187091	0.881877723	1.153579061	1.260988782
0.615962223	0.880979009	1.152877281	1.250423824
0.618103411	0.881291532	1.15327917	1.250867719
0.612507724	0.880375317	1.154557289	1.246806594
0.606675993	0.881646149	1.154470658	1.24633296
0.596372317	0.882247271	1.153625894	1.244073462
0.593401075	0.877343208	1.149195584	1.240644297
0.58316543	0.876005707	1.145614024	1.238575211
0.578935306	0.867363287	1.14485435	1.229424849
0.580161514	0.865282414	1.141668216	1.227748374
0.573479898	0.867404145	1.132310414	1.217962129
0.56675467	0.856185811	1.127466944	1.210663951
0.5660492	0.855842368	1.125227389	1.206297887
0.555565643	0.849795671	1.122916589	1.205550397
0.55256867	0.849829971	1.122206788	1.205153509
0.551819664	0.847720275	1.121497313	1.201036782
0.551855356	0.840469418	1.120914907	1.199105588
0.551280841	0.839722565	1.11244963	1.196655395
0.545916323	0.840076144	1.109461763	1.192434213
0.546010437	0.841399575	1.108574914	1.188113669
0.540029186	0.841007572	1.10803495	1.184600132
0.53954391	0.842049771	1.108713673	1.184107863
0.536630693	0.838111833	1.108698932	1.183349011
0.535858643	0.83773999	1.108623431	1.180389664
0.535594841	0.835801886	1.102761077	1.17992914
0.535448588	0.836032103	1.099360445	1.177104059
0.535663104	0.832690454	1.098514542	1.172075594
0.536463251	0.828051509	1.098298045	1.171194057
0.535863163	0.825296983	1.098231894	1.167707795
0.530830886	0.820439756	1.096051697	1.167689485
0.526631297	0.817624054	1.092596964	1.166570995
0.522169566	0.816687978	1.08971589	1.161130969
0.521519146	0.813589	1.087711574	1.15383469
0.516395784	0.813656091	1.081223205	1.153882826
0.515859936	0.811237941	1.079686473	1.153077947
0.514816319	0.808176239	1.073246372	1.14817636
0.513513276	0.803529297	1.071242217	1.137972403
0.514657565	0.802698279	1.069669271	1.133881034
0.513943239	0.801613517	1.063610843	1.131458447
0.51394723	0.799814012	1.062909952	1.131303832
0.517359451	0.798898425	1.063051511	1.129299904
0.5182953	0.799297083	1.062540728	1.120235431
0.517706634	0.799793707	1.060770245	1.117041396
0.514531192	0.797640108	1.060347228	1.117313423
0.509583057	0.797067503	1.056701655	1.116775587
0.511980928	0.796530731	1.053020867	1.115295976
0.510508576	0.795962528	1.051438592	1.113664711
0.510415997	0.795168444	1.050686827	1.110028699
0.510754705	0.794258169	1.051052788	1.108602064
0.513920503	0.792185159	1.044057672	1.104395323
0.514206246	0.790528703	1.043646681	1.096197283
0.511957784	0.789099724	1.042507607	1.096006776
0.508277367	0.788022557	1.042203369	1.08647689
0.508735624	0.785557055	1.041799474	1.086432401
0.507357129	0.782649131	1.039202277	1.086098531
0.509146031	0.781683426	1.035511657	1.084728998
0.508820092	0.780224732	1.034192639	1.084852793
0.507792398	0.780375975	1.032519331	1.085412316
0.508181199	0.776044451	1.032422023	1.085362984
0.505928935	0.776232124	1.029951923	1.080871311
0.506765488	0.773547779	1.028851006	1.079099473
0.50749821	0.772767898	1.029337003	1.077269263
0.505593479	0.769834879	1.028708053	1.077235892
0.502540698	0.767255959	1.026314147	1.07675699
0.501385669	0.765723266	1.02632511	1.07553226
0.500781925	0.764421402	1.024894719	1.071964931
0.499153685	0.762812858	1.023995512	1.068989669
0.499269392	0.762216716	1.022899532	1.068967907
0.49660424	0.762568436	1.022084467	1.068062514
0.494368203	0.763074653	1.019347034	1.05996205
0.489835134	0.763301513	1.018861529	1.05948713
0.487347823	0.761314909	1.018162948	1.058334688
0.486882037	0.759845237	1.017788357	1.056150549
0.48788198	0.758496243	1.017320716	1.054823213
0.487381347	0.756950766	1.015200895	1.054361246
0.484652012	0.756242627	1.012198566	1.052630162
0.484940959	0.755761751	1.006462588	1.051358179
0.485312514	0.753687458	1.006302462	1.049709096
0.485141015	0.748178906	1.005716156	1.048181269
0.479234483	0.743224665	1.005142742	1.047116088
0.478644467	0.738874374	1.004746496	1.045561637
0.47882295	0.738732937	1.002598639	1.044010124
0.474479682	0.738466343	1.002255466	1.040962983
0.474729403	0.738123659	1.001798959	1.038593392
0.475070652	0.738003734	1.00044324	1.038391755
0.473268561	0.736950246	0.999003248	1.037623079
0.475686981	0.732324818	0.996383217	1.032063762
0.476383586	0.730090389	0.988853969	1.024277179
0.480718464	0.730237841	0.979552124	1.019236573
0.480913027	0.724175061	0.972157733	1.017038789
0.478367397	0.724744861	0.970719809	1.015458828
0.479161303	0.717813002	0.970072189	1.01510416
0.479139659	0.715448489	0.969675742	1.015182742
0.476006301	0.715761489	0.969152253	1.014875599
0.475709547	0.716251904	0.968481452	1.013437948
0.475954646	0.715785781	0.966876542	1.011299441
0.473910772	0.714826801	0.966101239	1.008212217
0.473299949	0.714789475	0.965164632	1.007611271
0.474433743	0.715763483	0.964767742	1.004408912
0.474542932	0.711814236	0.961556604	1.003923075
0.473092559	0.712242856	0.95909558	1.001753477
0.473637386	0.711739512	0.957931503	0.999045284
0.473213122	0.711172599	0.957420823	0.998754003
0.474233521	0.709827624	0.957030023	0.997577293
0.473084968	0.708747568	0.956867529	0.99709639
0.473049727	0.708267897	0.956250895	0.994429766
0.468442109	0.707380977	0.955360917	0.993586837
0.467962885	0.707997914	0.954080663	0.993593599
0.465442302	0.704840308	0.953454109	0.992446358
0.463451808	0.704069632	0.953258902	0.989729826
0.462689418	0.702946504	0.949791156	0.985209362
0.463186513	0.702641532	0.948785657	0.984633842
0.457478437	0.702279998	0.947149312	0.984631648
0.457702611	0.702060641	0.946465933	0.983681085
0.457305992	0.701634409	0.946148647	0.983731596
0.455957734	0.701637206	0.946294534	0.98353782
0.455673854	0.701152513	0.945464337	0.981901009
0.454799619	0.699675293	0.943918859	0.981036644
0.450523228	0.697975513	0.938225292	0.979542227
0.448688539	0.695978095	0.936837481	0.971469131
0.449361173	0.695774399	0.936276919	0.967587518
0.449289257	0.695181303	0.935092846	0.967306672
0.445732291	0.693149034	0.932104087	0.966210052
0.444321044	0.693022092	0.929982016	0.964861775
0.44360972	0.692911592	0.929377919	0.962927251
0.444450618	0.686475053	0.928664217	0.961723838
0.44265092	0.686643037	0.927728927	0.961499074
0.44318832	0.684740415	0.927117687	0.961523132
0.436992196	0.685126541	0.926830281	0.957773845
0.436314392	0.685414126	0.925801676	0.956531753
0.434720483	0.683794633	0.925234263	0.956681333
0.4308142	0.682491132	0.921719735	0.956082292
0.432295471	0.680816835	0.920632993	0.956101421
0.431075655	0.67963007	0.918611063	0.955619765
0.431040391	0.678932386	0.918346635	0.952545555
0.430622129	0.678258471	0.918257325	0.952004688
0.431589778	0.675912202	0.915708004	0.951800421
0.432366165	0.675827962	0.910272639	0.951370547
0.430648262	0.675371294	0.909311803	0.950533702
0.431187253	0.674577169	0.908797001	0.950459079
0.43177916	0.675467714	0.906797885	0.949819999
0.430518687	0.673061318	0.905250882	0.947278029
0.429360416	0.672840714	0.905442336	0.946336001
0.428665072	0.671537468	0.904587417	0.946102659
0.427382043	0.671772388	0.904623919	0.945897817
0.427666233	0.670952527	0.900839453	0.945778232
0.425075301	0.670695183	0.89945804	0.944965743
0.424662018	0.669508093	0.898737486	0.944819846
0.424553225	0.6695475	0.896967619	0.943204046
0.423528987	0.669153823	0.89475687	0.941442049
0.422077163	0.669168557	0.88993782	0.941428278
0.421504959	0.669047827	0.889078581	0.941641391
0.421148266	0.668512275	0.888975953	0.939843181
0.422527567	0.669524584	0.888368396	0.939512836
0.422727818	0.668802957	0.886653541	0.93905764
0.422719848	0.668664673	0.886364459	0.938887889
0.422724388	0.668535962	0.886254246	0.937624086
0.422797111	0.668251197	0.885784376	0.937691067
0.422517965	0.667798245	0.885638483	0.93711435
0.420866522	0.666712163	0.885483443	0.934608364
0.420265728	0.665750039	0.884948536	0.927732301
0.417620498	0.662935637	0.883686931	0.925125465
0.417024442	0.663096926	0.883640793	0.922851628
0.417237115	0.662570025	0.883212275	0.922788353
0.417765864	0.661180781	0.883086129	0.915615017
0.415822647	0.659730636	0.882698632	0.913779135
0.412923308	0.658100717	0.881712478	0.912295569
0.410750231	0.653644625	0.882004559	0.909675649
0.409253389	0.651974559	0.881839717	0.905750203
0.40887859	0.652075437	0.879446918	0.902901501
0.408615574	0.650967612	0.879084355	0.902485257
0.405422621	0.650826123	0.879056572	0.900026009
0.405750176	0.650820116	0.878765616	0.899897511
0.405809429	0.649957289	0.877473936	0.899284035
0.404850307	0.649351892	0.877312823	0.899002113
0.402600049	0.649117004	0.876825549	0.897759033
0.401554341	0.648624925	0.876443351	0.896525211
0.401191783	0.644463196	0.876094245	0.894431544
0.401424189	0.640714521	0.876244053	0.892283827
0.401587535	0.639338581	0.874089942	0.889284691
0.400725399	0.636961316	0.873085296	0.889306841
0.401073168	0.636425187	0.87319104	0.885344271
0.399954183	0.634917983	0.873115787	0.884808581
0.401068299	0.633594895	0.872440142	0.883418427
0.40176488	0.630191528	0.870595247	0.877816399
0.400359224	0.629052047	0.870064073	0.874770881
0.401493362	0.626875343	0.869940912	0.874073148
0.401560969	0.621389795	0.869982141	0.872728083
0.400306843	0.619722395	0.867643829	0.872673043
0.398170313	0.619901097	0.864630606	0.872145485
0.393316855	0.619663739	0.864075249	0.871946195
0.392251772	0.61857445	0.86379878	0.871707427
0.390865041	0.618568904	0.862801419	0.871262203
0.392519644	0.61847231	0.858739068	0.868272764
0.393260361	0.617547305	0.858183412	0.868266869
0.391618963	0.618056929	0.856441992	0.866429625
0.392715947	0.618670085	0.856173346	0.862844457
0.391677745	0.618621801	0.849982344	0.860672427
0.390324762	0.619243831	0.850122327	0.859870503
0.390298498	0.618915529	0.846875393	0.860087431
0.390461023	0.618560603	0.845691602	0.856877336
0.38929169	0.619280995	0.845305785	0.855669698
0.389415217	0.618105894	0.845072328	0.854836407
0.387436715	0.616964547	0.844974892	0.848195789
0.384917082	0.616259275	0.844029043	0.847773221
0.384314536	0.615808965	0.843508146	0.847589686
0.383489227	0.615212462	0.843325231	0.847588149
0.377772096	0.614908461	0.843210807	0.847236605
0.377119162	0.615075117	0.842575441	0.846126232
0.376567236	0.614243736	0.84164768	0.84509105
0.37672508	0.612378101	0.841121163	0.845147034
0.376554146	0.612364463	0.839961062	0.843681942
0.37435956	0.611696991	0.840076185	0.842803029
0.374385844	0.609737506	0.836016161	0.842731059
0.367959815	0.609144718	0.834868433	0.842698975
0.368119417	0.608720015	0.833602762	0.841949386
0.366867478	0.608828389	0.832614841	0.839844292
0.366882807	0.606375473	0.832640147	0.837768653
0.366729674	0.604889191	0.832648571	0.83462515
0.366501041	0.604773756	0.832321045	0.830752227
0.36645623	0.603436085	0.832205147	0.828274512
0.363779174	0.602310562	0.829453175	0.827657486
0.359375207	0.598063836	0.82820418	0.827686778
0.359545208	0.592784012	0.827370894	0.826670327
0.358658221	0.593146701	0.827087298	0.826087109
0.357939902	0.58981974	0.826783166	0.824832928
0.357342306	0.588636961	0.824660582	0.824490912
0.356974427	0.588959796	0.823763117	0.821896853
0.356141938	0.586449822	0.823800081	0.821339579
0.356113686	0.584879054	0.823837391	0.817765992
0.355641474	0.584325133	0.823016806	0.816523068
0.355697779	0.58042841	0.822973151	0.815504174
0.354340691	0.579793806	0.819242938	0.814841509
0.354513112	0.579864656	0.817462182	0.814765689
0.354250792	0.579976538	0.814695838	0.811906313
0.352658255	0.579697602	0.812446678	0.811949692
0.352447229	0.578457227	0.811614086	0.810903688
0.352494567	0.577926873	0.808672109	0.810729668
0.352589484	0.577900089	0.80865245	0.810044206
0.352627786	0.575820233	0.808698797	0.808843504
0.353394346	0.575230896	0.80739055	0.808709283
0.352638353	0.575463378	0.806049463	0.8072256
0.352225911	0.575384848	0.805724202	0.806696751
0.349977552	0.57521769	0.804051166	0.804627489
0.349084588	0.573858645	0.804286497	0.801973236
0.349222908	0.573880045	0.798898776	0.801939882
0.347155135	0.574025235	0.798896351	0.799282907
0.345883177	0.572127638	0.797977308	0.798674389
0.346474912	0.571768949	0.796850948	0.797832729
0.345852194	0.570992401	0.796597739	0.796005186
0.344887749	0.570915942	0.796589	0.795078456
0.345041984	0.569490553	0.796505152	0.795122236
0.345671922	0.569562354	0.795665966	0.794487286
0.345435864	0.568876079	0.795358552	0.793987451
0.344885543	0.567890414	0.794109319	0.793720523
0.342197458	0.565343007	0.792803064	0.792129492
0.341564157	0.564721956	0.792178801	0.790615533
0.342125435	0.564910105	0.791976442	0.789013695
0.341116833	0.564855703	0.789997319	0.788141988
0.337666153	0.564444625	0.788704673	0.786341241
0.337282024	0.564589513	0.787339153	0.784800468
0.337325107	0.564213377	0.786904546	0.781753832
0.337836496	0.563829114	0.786639043	0.78097886
0.334152838	0.563431859	0.786467884	0.779916157
0.333145116	0.562125753	0.785095448	0.778963609
0.333199233	0.562086848	0.784588015	0.778375586
0.333270263	0.561724592	0.783051872	0.777238927
0.330968746	0.561809909	0.781419772	0.777086281
0.329391716	0.561347911	0.779904653	0.775429868
0.328782533	0.560685809	0.779493925	0.775445888
0.32891136	0.559690468	0.77825618	0.775376631
0.329540984	0.559879673	0.777668943	0.77539103
0.329235748	0.5586457	0.777532517	0.768469642
0.328884215	0.558437351	0.777680759	0.76634102
0.328991806	0.556402239	0.776788053	0.765644048
0.329109787	0.556123644	0.774497571	0.762435186
0.328761168	0.556137385	0.774438603	0.762047113
0.328786321	0.555522021	0.774315438	0.762089135
0.328078138	0.554873297	0.774079029	0.760914457
0.327414037	0.554848697	0.773054267	0.760756854
0.326990438	0.553971826	0.769556567	0.760567641
0.326932289	0.553662387	0.769593074	0.760638866
0.327164452	0.552468397	0.769159672	0.760026625
0.32531339	0.551925592	0.76505959	0.758907134
0.324737488	0.552105154	0.763796117	0.758277396
0.324144418	0.55270494	0.762916359	0.757997326
0.323260445	0.551900003	0.761724173	0.757935455
0.322963551	0.552407999	0.760695765	0.757175845
0.323027255	0.551814851	0.760423728	0.756924042
0.322916361	0.551796781	0.75917976	0.755437189
0.322048842	0.550214672	0.758967261	0.753427306
0.321110838	0.550386121	0.756991803	0.75345095
0.320505263	0.550168418	0.756785105	0.753054991
0.32054503	0.549829293	0.756543505	0.752314272
0.319600961	0.549642975	0.755968079	0.751958948
0.319245428	0.549159211	0.755092454	0.751727832
0.319053632	0.546849459	0.754974723	0.75144861
0.31971692	0.546224532	0.754934186	0.751353861
0.318392286	0.545958258	0.752574761	0.750587204
0.316943901	0.545522755	0.750700608	0.749539568
0.316851961	0.545625982	0.74963426	0.749627685
0.316240833	0.545775925	0.747544609	0.747885052
0.315480898	0.544020472	0.747051958	0.74769538
0.315241901	0.543876719	0.745220362	0.747412024
0.315199302	0.543411603	0.74503473	0.745814276
0.312621052	0.540510676	0.745030023	0.745692861
0.312518027	0.540431884	0.743689711	0.745732579
0.313026615	0.540433634	0.74324037	0.744408526
0.311940256	0.539269162	0.74221355	0.743413911
0.312181136	0.539112231	0.742103574	0.742402788
0.310439571	0.539118926	0.741342945	0.741417307
0.310069724	0.538931742	0.740982996	0.738770594
0.309927908	0.537987806	0.740793395	0.738310611
0.309985108	0.536723375	0.739595809	0.738130871
0.310287533	0.536750014	0.737419201	0.737973737
0.310153945	0.535470293	0.736613189	0.735567186
0.310298489	0.535520986	0.736455035	0.73515323
0.309308192	0.535954824	0.735611907	0.732274469
0.306095132	0.533877064	0.735541755	0.732009062
0.305890231	0.533529826	0.735445999	0.731529413
0.305486019	0.531682045	0.735351062	0.728007892
0.305253543	0.529287089	0.734723645	0.727533887
0.303928087	0.529335516	0.731972677	0.726439467
0.303646487	0.526948675	0.731660995	0.726344748
0.303467398	0.526834236	0.731247587	0.725608082
0.302475875	0.52658944	0.729767454	0.723898981
0.303071127	0.52647298	0.726384945	0.723646214
0.30290414	0.525934439	0.726209634	0.723349146
0.302790026	0.526111733	0.724671553	0.722835555
0.30393001	0.52417952	0.724175341	0.722255113
0.302738225	0.523903307	0.723619756	0.721262758
0.302676672	0.523014375	0.722167331	0.721238958
0.302149751	0.522089453	0.720291396	0.720479984
0.301899836	0.521575955	0.719037489	0.719642782
0.300975725	0.520575412	0.718369358	0.719680128
0.301187178	0.520780558	0.718193406	0.719181412
0.301344423	0.519615419	0.717190307	0.71914207
0.301846771	0.519430992	0.716260176	0.718277097
0.301798631	0.517362178	0.716094915	0.715219648
0.301989389	0.516853742	0.715785225	0.715004022
0.300988082	0.516797125	0.715156934	0.714792654
0.301599799	0.517198558	0.711286893	0.714982728
0.300943753	0.51648601	0.710955223	0.714855587
0.300743206	0.515910271	0.708514972	0.714741034
0.299084659	0.515989091	0.708495686	0.713732038
0.297525469	0.515432295	0.708210597	0.713701548
0.297035727	0.513016415	0.706636937	0.712067735
0.296663886	0.512545167	0.704106254	0.711625753
0.296749957	0.512470902	0.704003089	0.710508632
0.296665081	0.512132572	0.701790083	0.708804409
0.29617466	0.512090071	0.701749755	0.708771289
0.294060144	0.511415044	0.70071641	0.708031065
0.294187443	0.511257029	0.698930849	0.70646771
0.293538679	0.508580438	0.698328039	0.706262004
0.293322413	0.508551667	0.698349648	0.705889925
0.291946037	0.507952058	0.696939549	0.705440607
0.29155105	0.506623955	0.694122426	0.702295283
0.291821247	0.505014961	0.693980388	0.701889045
0.291946585	0.504716279	0.693710164	0.700664789
0.289635464	0.502866997	0.692401399	0.699219698
0.289387598	0.503336473	0.69223628	0.699097214
0.28782891	0.501964005	0.692188431	0.699028422
0.287973235	0.500379437	0.692124215	0.69750265
0.287739695	0.499064067	0.692161984	0.693444203
0.287495151	0.499222695	0.692125245	0.693032198
0.286607672	0.499268805	0.692045895	0.690489581
0.286153223	0.498521752	0.691402559	0.689861347
0.284033662	0.497863656	0.690798011	0.68984144
0.284763984	0.497766978	0.690789576	0.688652573
0.284667493	0.496071655	0.690396118	0.688475959
0.283274779	0.494340282	0.690239736	0.687514464
0.284031737	0.493188879	0.688823769	0.685090893
0.283534779	0.491380254	0.688471517	0.683998508
0.282078158	0.490911771	0.688272514	0.682649577
0.280857085	0.49009959	0.687482241	0.682682252
0.27798135	0.488382519	0.68629703	0.68048001
0.277628736	0.48832969	0.684609552	0.679886953
0.277432436	0.487705109	0.680156487	0.678520574
0.277843234	0.485300605	0.679901434	0.678191849
0.277252244	0.483331044	0.679739298	0.677367443
0.276771032	0.483083396	0.679813976	0.677448937
0.275901838	0.483080074	0.678186854	0.676388117
0.275956058	0.483182036	0.67787656	0.671633227
0.275979936	0.483103685	0.677253069	0.671335891
0.275025845	0.482284954	0.676213574	0.670623636
0.275247159	0.481270896	0.675834606	0.670556259
0.275403132	0.48093959	0.675781502	0.668729519
0.272740205	0.478313852	0.675480214	0.667886245
0.271679308	0.478030425	0.67525929	0.667577027
0.271127193	0.477442028	0.674498678	0.667483632
0.271128472	0.477333199	0.674360713	0.666966355
0.271216058	0.476714016	0.674312373	0.66522748
0.270543464	0.475414124	0.673905106	0.664741228
0.270556982	0.473852372	0.673778221	0.66413536
0.270875033	0.472507112	0.672420233	0.663207968
0.27036435	0.472746012	0.671303779	0.661276456
0.270337874	0.472504341	0.671087291	0.657657502
0.270360928	0.470543419	0.670525063	0.656064443
0.270327842	0.470100995	0.666958587	0.655802445
0.270449694	0.469318958	0.665641602	0.655642132
0.27116659	0.469222148	0.665572048	0.655281494
0.270902134	0.469316995	0.665546259	0.65450121
0.269056423	0.468654856	0.66239208	0.653424118
0.268929606	0.468470158	0.661573649	0.65296251
0.269020142	0.468324935	0.661626409	0.652905303
0.268320413	0.467064598	0.661006576	0.652597712
0.268758748	0.465060612	0.660977003	0.652109214
0.26939409	0.464796623	0.658055573	0.651209609
0.269477699	0.464305638	0.656472499	0.650646721
0.268852594	0.464226409	0.655742693	0.64811157
0.267301426	0.461744015	0.650524659	0.647704777
0.266230728	0.460283223	0.65038411	0.645239471
0.264797851	0.460337712	0.64890918	0.643219852
0.264876434	0.460370616	0.648776376	0.642342996
0.264925807	0.459764557	0.647030436	0.641400035
0.264536498	0.459112467	0.646459934	0.636670466
0.263662276	0.458158804	0.645633505	0.636556813
0.263834956	0.457245388	0.643790368	0.636217949
0.262096313	0.455573497	0.643566183	0.63583919
0.260304524	0.454355411	0.641566024	0.635605136
0.259329455	0.454206719	0.63906752	0.635543477
0.259832279	0.453907941	0.638766231	0.634746855
0.259284775	0.453639914	0.638024606	0.634236238
0.258521142	0.453508479	0.637881977	0.633657803
0.256689225	0.453532229	0.635775019	0.632884966
0.25693832	0.451871002	0.635760819	0.632879657
0.256415031	0.451716824	0.633552393	0.63241846
0.255303972	0.451017413	0.633336659	0.632054458
0.255443904	0.450758273	0.632847416	0.631679945
0.254734197	0.450110184	0.632900128	0.630587916
0.254259509	0.448248896	0.625425609	0.629468159
0.254109024	0.448127264	0.62407789	0.629098312
0.25378494	0.446385464	0.623484412	0.628537709
0.254081391	0.446283332	0.622536716	0.628299007
0.253947392	0.445870689	0.620857566	0.62710537
0.254633957	0.44556702	0.619820409	0.62688921
0.255229383	0.445678949	0.619223681	0.62657897
0.254374963	0.445177717	0.618210302	0.626127126
0.253879415	0.444279114	0.6166418	0.623540141
0.253565996	0.44420918	0.616638197	0.620992512
0.253463372	0.44319008	0.614806863	0.620637043
0.252907357	0.442218607	0.614705574	0.620441379
0.252871186	0.442153728	0.614531897	0.620337159
0.25262076	0.439625634	0.613385043	0.620386013
0.252715916	0.439459517	0.613351248	0.619774292
0.25168706	0.439533098	0.611632594	0.619672156
0.25204059	0.43714735	0.611056499	0.617038027
0.250095176	0.434223534	0.610618039	0.616491622
0.249960713	0.433717294	0.609994469	0.614924993
0.248263573	0.433621232	0.609993761	0.613530541
0.248002013	0.433283739	0.609721208	0.613424844
0.248039757	0.433161521	0.609710136	0.611424723
0.247694268	0.432431862	0.609031862	0.609311693
0.245583111	0.43203548	0.608453296	0.608948327
0.244882802	0.431213529	0.608323437	0.607706901
0.244977648	0.431030998	0.607807159	0.607232973
0.244128245	0.430916857	0.607284873	0.605723457
0.244065257	0.430312781	0.606857666	0.605318398
0.243947996	0.428511747	0.606811642	0.603152289
0.243852104	0.428097456	0.605400119	0.602025363
0.243560731	0.428080503	0.603239566	0.600736183
0.242081897	0.427964344	0.60297687	0.599649202
0.24049851	0.427478484	0.602839481	0.59955831
0.240296629	0.42534397	0.602094773	0.598869632
0.23822051	0.42534142	0.600253408	0.598816582
0.238336264	0.42558886	0.598565578	0.59803287
0.237856028	0.425238431	0.597474977	0.597982164
0.237792412	0.424501437	0.596955983	0.597635392
0.238446217	0.424501844	0.594934133	0.596722775
0.23770877	0.42373566	0.594548499	0.595876776
0.236842243	0.423502911	0.594225133	0.595833173
0.236065687	0.422711864	0.593829388	0.595437562
0.234099725	0.421365805	0.593555927	0.59492949
0.233511112	0.421108923	0.593300568	0.594474624
0.233184388	0.420301825	0.593059488	0.59441724
0.232591364	0.419616532	0.592516481	0.594320931
0.232065981	0.419669175	0.592673208	0.594189854
0.229812886	0.418717541	0.589524325	0.592346178
0.229063802	0.418607194	0.589348063	0.590575792
0.229344588	0.418024188	0.589032885	0.590533621
0.228677239	0.417179742	0.587594233	0.588802289
0.228823337	0.413477004	0.586020245	0.585987157
0.229265982	0.413441844	0.58533198	0.585953165
0.229090328	0.41305282	0.585089463	0.585140629
0.228883819	0.411801978	0.583775357	0.584985442
0.229369942	0.411971812	0.583198543	0.584673974
0.22937472	0.41059545	0.583221038	0.582863128
0.228771875	0.410243202	0.582126299	0.582293542
0.228870533	0.410043118	0.581800974	0.581416562
0.22816842	0.409500107	0.581628084	0.581384983
0.22812584	0.408966536	0.579637662	0.581252051
0.227885366	0.40895642	0.579444032	0.580391096
0.226765601	0.408951117	0.578514929	0.579663891
0.226679552	0.4067684	0.578165014	0.579511626
0.226281515	0.405492295	0.57692667	0.578991465
0.226762264	0.402870013	0.57531113	0.578382726
0.226271887	0.401452028	0.575235876	0.578397923
0.225674752	0.400906941	0.573557838	0.578359316
0.225245663	0.400187524	0.573012387	0.577929247
0.224511473	0.399817661	0.572043644	0.577698445
0.224923098	0.399913022	0.571715976	0.576332901
0.22527469	0.398043307	0.569314221	0.575216926
0.225233391	0.398146741	0.567919595	0.574633733
0.225542283	0.397838774	0.567487184	0.574586701
0.225584156	0.397602634	0.567364282	0.573422561
0.225327273	0.39737203	0.566281307	0.572639326
0.225196956	0.396820832	0.564570958	0.572340996
0.222284624	0.395684376	0.564487882	0.57217597
0.220097689	0.392845399	0.564110902	0.572020017
0.219525548	0.39242148	0.564008332	0.571551666
0.219007076	0.391486967	0.563535447	0.571034345
0.21860994	0.390648434	0.563261821	0.570563681
0.219136999	0.389415001	0.562076894	0.569763449
0.218695303	0.38905219	0.56012161	0.569044505
0.219723008	0.389090273	0.559344089	0.568315343
0.219828662	0.389061598	0.557225061	0.567611165
0.219754737	0.388873715	0.555743357	0.567467019
0.219776847	0.388995383	0.553206882	0.567404881
0.219881863	0.388705931	0.552779259	0.564504582
0.219272655	0.388734734	0.549855526	0.563648139
0.219630223	0.387255727	0.54979132	0.563629483
0.219793887	0.387235974	0.549599803	0.562684226
0.218821193	0.386642261	0.549276452	0.562689331
0.218705091	0.384497453	0.548322931	0.562675483
0.218966574	0.384268144	0.54578815	0.562383396
0.218921155	0.382819891	0.545791979	0.558516472
0.21792152	0.381228	0.545757783	0.558458874
0.217723541	0.38144457	0.545002508	0.558440364
0.217503063	0.381318936	0.543162428	0.558033009
0.217413012	0.380169864	0.542968278	0.557993657
0.218701104	0.379866803	0.542300132	0.557734682
0.218639088	0.379946287	0.540101641	0.557359444
0.218379339	0.379288772	0.539833927	0.556093065
0.218880834	0.379551874	0.538374405	0.555187189
0.218858449	0.379530885	0.537080224	0.554771769
0.217124147	0.37877087	0.536087031	0.554775673
0.217137536	0.377936535	0.535655405	0.554288226
0.216557424	0.377283031	0.534990312	0.554233615
0.216229604	0.376792548	0.534141425	0.55289082
0.216189283	0.375413544	0.534229831	0.552611444
0.21426025	0.374786374	0.534254059	0.551505598
0.21318701	0.372184669	0.533811174	0.550809966
0.213547429	0.371863041	0.533411543	0.549104607
0.213737444	0.371686881	0.533170918	0.549031573
0.21349987	0.370482186	0.532534231	0.548884553
0.212117486	0.369828542	0.530328585	0.548583317
0.212095474	0.367675825	0.529597882	0.546130682
0.212180773	0.367423436	0.52870496	0.54603039
0.211911826	0.366929904	0.527547269	0.545901548
0.211941178	0.365655579	0.525802248	0.545662737
0.211619359	0.364867354	0.525792261	0.545145533
0.21112228	0.364756263	0.525764409	0.543531367
0.211057977	0.364439509	0.525620191	0.542940746
0.21052201	0.362542344	0.52540035	0.542450523
0.210584832	0.362295554	0.523453275	0.541859165
0.21018135	0.361637651	0.523151233	0.540886891
0.209505517	0.360517035	0.521686865	0.540683304
0.208977003	0.359625423	0.521389011	0.536708596
0.205794235	0.358779304	0.52044513	0.536716277
0.20565713	0.357737956	0.519930569	0.536149034
0.205324661	0.35733723	0.517929492	0.535501946
0.203873369	0.35657345	0.517389559	0.534764359
0.204139868	0.355338694	0.516700916	0.534204483
0.203984828	0.355042852	0.516767296	0.533298063
0.201286439	0.354524774	0.51674347	0.533108768
0.200888241	0.353922193	0.516757493	0.530607507
0.200912698	0.35373361	0.515822734	0.530593013
0.200707855	0.352969634	0.515229878	0.529730398
0.200089692	0.352351636	0.51410646	0.528890791
0.199727471	0.351533497	0.513826193	0.528262075
0.199271602	0.351134845	0.513489367	0.526425457
0.199052609	0.350734103	0.51255078	0.526334682
0.198804431	0.350326408	0.512177586	0.524651467
0.199057327	0.349821447	0.512067054	0.524543469
0.197595583	0.34904439	0.511936924	0.524491792
0.197209869	0.348876068	0.510567332	0.523283577
0.197358232	0.346134908	0.509380223	0.522874884
0.197291562	0.345699985	0.508891079	0.522855303
0.19602862	0.345741975	0.507028891	0.522846072
0.195755614	0.345404107	0.505543597	0.522453737
0.195483753	0.34540831	0.503644192	0.522067177
0.195420058	0.344439479	0.502577974	0.522090374
0.195450207	0.342265371	0.501400001	0.521249807
0.195356399	0.342006248	0.500830107	0.52123627
0.194710817	0.342041703	0.500510881	0.52099385
0.194139945	0.341870365	0.500407978	0.520746827
0.192394282	0.341922108	0.499559701	0.518879213
0.192067965	0.3408875	0.498444093	0.518437417
0.191854862	0.340531455	0.498276353	0.517939827
0.191414698	0.339748016	0.49679556	0.517783527
0.190475053	0.339681573	0.495684808	0.517302883
0.189711405	0.339216862	0.495171307	0.512678948
0.189549078	0.339200332	0.494525666	0.510820893
0.188681273	0.338218629	0.49236899	0.51066202
0.189251823	0.337744864	0.492374601	0.510491579
0.188182602	0.334423941	0.491797303	0.50958722
0.187869283	0.333982711	0.490875338	0.509595629
0.187872404	0.334183153	0.49004543	0.509417947
0.18653536	0.334221099	0.488529951	0.508284932
0.18624165	0.33392822	0.488503475	0.506242175
0.186166351	0.333819681	0.487969888	0.50589599
0.18587389	0.333029737	0.486779618	0.505308847
0.18556573	0.332737333	0.485548722	0.505207113
0.185328237	0.332817521	0.484337143	0.503275418
0.185766918	0.332422287	0.484193501	0.503301031
0.184058336	0.331410978	0.483150742	0.503168077
0.184395933	0.330855678	0.482001012	0.503105386
0.18259697	0.330936579	0.482023384	0.502309671
0.182771868	0.329436585	0.478499124	0.501248605
0.182600933	0.328182864	0.478178567	0.500013486
0.182634511	0.327002479	0.477402016	0.499849758
0.183353808	0.327307787	0.477110518	0.498560535
0.183584447	0.327346013	0.474357195	0.498585562
0.18233931	0.326568921	0.47421182	0.498413905
0.182299429	0.326796433	0.473236818	0.497475291
0.182124318	0.327002364	0.469704062	0.497203077
0.180879744	0.326476126	0.468622008	0.497119772
0.179987812	0.32409796	0.468515601	0.49495239
0.179183614	0.322327021	0.467675257	0.494554472
0.176560918	0.322410122	0.467584453	0.493643476
0.177317369	0.322268185	0.467192323	0.493384374
0.176556745	0.320835604	0.46698341	0.493204822
0.176559382	0.319921628	0.466788055	0.492839004
0.175476177	0.319953814	0.466707151	0.491723281
0.175631968	0.319652832	0.466170089	0.490550209
0.17399847	0.317442701	0.465651735	0.490381793
0.173804747	0.317007154	0.464877315	0.48945602
0.174885543	0.313966517	0.464603237	0.488379595
0.174741556	0.31305547	0.464000204	0.487897259
0.175012691	0.312166641	0.463048029	0.487567052
0.172890174	0.311648947	0.462467788	0.486682597
0.172679566	0.311465495	0.461755943	0.485738464
0.172414579	0.309814074	0.461398867	0.484593948
0.171652989	0.309853503	0.459192638	0.483439169
0.172396644	0.309547866	0.458808261	0.482943682
0.172088872	0.309635497	0.458687997	0.482197623
0.172177203	0.309087781	0.458491568	0.481399831
0.171580904	0.308643865	0.458430492	0.481309428
0.171277842	0.307652654	0.458171181	0.480903026
0.171169892	0.307350554	0.458143752	0.480061431
0.170576043	0.306934844	0.458129398	0.479194155
0.169911407	0.306856189	0.456938684	0.478299909
0.169838999	0.305972653	0.456856065	0.475318481
0.169752041	0.301145331	0.455639667	0.473676932
0.169605472	0.300905424	0.455656405	0.473414991
0.169750332	0.299034358	0.454577722	0.472573861
0.170146806	0.298953372	0.452903301	0.472127118
0.170109244	0.298956602	0.452169835	0.471719317
0.169216387	0.297449851	0.452020935	0.470698031
0.169187687	0.295668566	0.451003672	0.470075247
0.169474503	0.295329614	0.45083592	0.469907242
0.169191241	0.294883799	0.449711055	0.468816704
0.168497933	0.294764257	0.449071075	0.468787194
0.168419642	0.293620148	0.446068239	0.46409023
0.167844871	0.293537032	0.444990862	0.463815259
0.167950012	0.293624496	0.444572764	0.463746484
0.168038906	0.292526075	0.444265402	0.463490877
0.167544983	0.292468266	0.44322922	0.461831094
0.167450578	0.292475053	0.441681307	0.460679576
0.167030731	0.29209359	0.440736485	0.460040259
0.167129837	0.290880242	0.440650562	0.459267178
0.16829194	0.289489846	0.43983481	0.458837336
0.168065505	0.288325279	0.439445479	0.456807947
0.168427401	0.288273458	0.438744185	0.455967157
0.167579465	0.288080768	0.438737722	0.4556199
0.168176584	0.287982689	0.438441682	0.454289461
0.167265032	0.286227399	0.437114278	0.454102653
0.166056585	0.285902402	0.436394683	0.450306908
0.165134699	0.285895755	0.435278504	0.449569626
0.164100057	0.28552064	0.433251545	0.449532619
0.16402651	0.285459452	0.432540892	0.449227832
0.164819682	0.285333529	0.432326551	0.448933117
0.163908866	0.285218164	0.43231796	0.448628795
0.163817372	0.282994975	0.430252074	0.447674602
0.163341874	0.279331784	0.428593769	0.447334996
0.163566131	0.277556574	0.42828596	0.445619891
0.162943137	0.277636005	0.426768774	0.445575937
0.160971796	0.277074998	0.426111116	0.445056593
0.16102892	0.276984088	0.425627554	0.445051298
0.160886285	0.273123693	0.425544459	0.444750634
0.158517788	0.272465593	0.425392822	0.443453752
0.158151306	0.272103791	0.424818179	0.443310581
0.157621718	0.270669199	0.424810712	0.443110766
0.157532721	0.269763841	0.424646339	0.442273768
0.155828749	0.269424977	0.423973435	0.44195393
0.153883278	0.269395706	0.423913308	0.44161524
0.154032397	0.268547861	0.423020862	0.439463811
0.153761343	0.26768347	0.422117598	0.438777858
0.15250619	0.266723444	0.421903262	0.438625682
0.152377163	0.265053728	0.421431119	0.437201729
0.151188123	0.263417165	0.421453018	0.436400385
0.150912231	0.263154802	0.42098047	0.43627575
0.151102761	0.263108672	0.420956	0.435412881
0.15069668	0.26193454	0.420276439	0.43477778
0.15057914	0.261188339	0.420052833	0.433912803
0.149733902	0.261144821	0.419019412	0.433923289
0.149415598	0.260572272	0.418242765	0.433943057
0.149646271	0.260484591	0.417836061	0.43386882
0.149646606	0.260160645	0.41759683	0.433582795
0.147800858	0.260283729	0.417518326	0.431845919
0.147509724	0.260015493	0.416228148	0.431729618
0.147369926	0.259966727	0.415462504	0.430955978
0.147198147	0.259973634	0.414820463	0.429876817
0.146616706	0.259299683	0.413145897	0.429536822
0.146580551	0.259097549	0.412465591	0.429268199
0.146045976	0.259104227	0.411546392	0.429069644
0.146073071	0.258532105	0.409957689	0.428475173
0.146489662	0.257723475	0.409895134	0.428341814
0.145385848	0.257399221	0.409548512	0.428200669
0.144026338	0.256636343	0.409130143	0.42837897
0.143059134	0.256099426	0.408861195	0.427116135
0.140838123	0.256030282	0.40671145	0.426443869
0.140301365	0.255595973	0.406241383	0.424702552
0.139253441	0.255514781	0.40613267	0.424701157
0.139386204	0.25425066	0.405383402	0.424388051
0.139647471	0.253010698	0.404408764	0.423783025
0.139108419	0.252877513	0.404346726	0.423613548
0.138896382	0.251808395	0.404406704	0.423614818
0.138822736	0.251711621	0.404187704	0.423518491
0.138641181	0.251322174	0.403439887	0.422179756
0.136920892	0.251160307	0.402878921	0.421045499
0.134301548	0.250461137	0.402333826	0.420681262
0.134385681	0.250498075	0.402153975	0.420609415
0.134507979	0.250387128	0.401909187	0.420366591
0.133534703	0.250183019	0.400901542	0.419891299
0.133515307	0.24823413	0.400654403	0.418764744
0.133243679	0.247070127	0.400597832	0.418565206
0.13313964	0.246239543	0.400560167	0.417504784
0.133201535	0.245510604	0.399024761	0.416734387
0.133346759	0.244334925	0.398380937	0.416300262
0.133067958	0.244258546	0.396976522	0.415167616
0.130718887	0.243845018	0.396866925	0.414971117
0.130875009	0.243431191	0.39659842	0.414505903
0.130879023	0.242626395	0.395469353	0.41361386
0.13099055	0.242478161	0.394834733	0.412734654
0.131695197	0.242891241	0.394481114	0.412148763
0.131972668	0.241716383	0.392514763	0.411512086
0.13261551	0.241399053	0.391182708	0.410185331
0.131754823	0.241331026	0.389619059	0.407873606
0.128620541	0.241568271	0.389005908	0.407748977
0.128166275	0.241464657	0.38903359	0.407650424
0.127044213	0.241037626	0.38899978	0.407313673
0.12768701	0.240928001	0.387909754	0.407265446
0.126028862	0.241118025	0.386239124	0.406713368
0.124798404	0.241148128	0.386179791	0.40321175
0.125118819	0.241131467	0.386098795	0.402945892
0.124899446	0.241127622	0.385373583	0.402102019
0.124289118	0.240786437	0.38437784	0.402134429
0.123643698	0.239979283	0.38348557	0.401169993
0.123383132	0.239776987	0.383179243	0.400369644
0.122410359	0.239341715	0.382139305	0.398344022
0.121824809	0.23922989	0.381851785	0.39703544
0.121171476	0.2390245	0.381560418	0.396838271
0.121262823	0.237162078	0.380145309	0.396370694
0.12047803	0.236885061	0.379580904	0.395870097
0.119471751	0.23662616	0.3788626	0.395490974
0.1189331	0.235961556	0.378784617	0.394151384
0.118851321	0.235606014	0.378744437	0.392369147
0.11763524	0.235786358	0.378737821	0.391394001
0.117394657	0.235207001	0.37658408	0.391471719
0.11607929	0.234944151	0.373147022	0.390290343
0.113793963	0.234817962	0.373024863	0.390166993
0.113097769	0.234016955	0.372310993	0.389929467
0.112459857	0.233938833	0.370957908	0.389852115
0.112256782	0.233383937	0.370848651	0.389764544
0.111107888	0.232317772	0.370182187	0.38879843
0.110880567	0.231247429	0.369401478	0.388297047
0.110688158	0.231282871	0.368633093	0.388176199
0.110763507	0.230991019	0.368539537	0.387563083
0.110691311	0.230535373	0.368067015	0.384615848
0.109758389	0.230408781	0.367029296	0.384343467
0.109336261	0.229966123	0.366783569	0.384085645
0.109340238	0.230270415	0.366158738	0.383068861
0.10931374	0.22934672	0.365776793	0.382171265
0.10891691	0.229351299	0.365306272	0.381533473
0.108736032	0.229301181	0.365043581	0.380195117
0.108758685	0.229062093	0.364732045	0.378494435
0.109323606	0.229094215	0.364516738	0.377646448
0.110107783	0.228706809	0.364405613	0.376736196
0.109123864	0.228572704	0.36436305	0.376070924
0.108890798	0.226340462	0.364395059	0.375928203
0.108393822	0.226319309	0.36404465	0.375972957
0.108066573	0.226215083	0.36353362	0.37583691
0.105492764	0.225878851	0.363201913	0.374667738
0.105255122	0.225731738	0.362904635	0.374604263
0.103940303	0.22535355	0.362352939	0.374142224
0.103773862	0.224627335	0.35988537	0.374033746
0.102709691	0.224452153	0.359955927	0.373957152
0.101288352	0.224543379	0.357670474	0.372709933
0.101093168	0.224379499	0.357367959	0.372655791
0.100153227	0.22311681	0.357194377	0.372410442
0.10027716	0.222968203	0.357034892	0.372230148
0.100918736	0.220379229	0.356532765	0.372167492
0.100277651	0.220368962	0.355577793	0.371249434
0.100269248	0.219823613	0.35529756	0.370648452
0.098539816	0.219699821	0.354879865	0.3702122
0.097201885	0.219782172	0.354668661	0.369797771
0.096092249	0.21999851	0.354355166	0.369428914
0.095932844	0.218419467	0.354300726	0.368867919
0.095170061	0.218134654	0.35422283	0.368725585
0.095423996	0.21807277	0.354164217	0.36852361
0.095099079	0.217814327	0.351153278	0.368478377
0.095233864	0.217268267	0.350719876	0.368454141
0.093851189	0.215650356	0.35051744	0.368377781
0.09429581	0.215282061	0.350381396	0.367443435
0.093415144	0.214977775	0.349884106	0.366939981
0.092854251	0.214711069	0.349342003	0.366901604
0.09300934	0.212778889	0.34934701	0.366990193
0.093102379	0.21164819	0.349134785	0.366701034
0.092328606	0.21133959	0.349161854	0.365060815
0.091608874	0.211154051	0.348782124	0.364396212
0.091779719	0.210481985	0.347587437	0.36418649
0.090860086	0.210139971	0.347562149	0.3631338
0.090466585	0.207993873	0.345924342	0.36291596
0.090696436	0.207265615	0.345634957	0.362382888
0.091215095	0.207046292	0.343751678	0.362313849
0.08983469	0.207194607	0.340634019	0.361948707
0.089779236	0.206075901	0.339868885	0.361832531
0.089665543	0.20568387	0.339563976	0.361273839
0.089741154	0.204835258	0.33814959	0.360801895
0.089289655	0.201080429	0.336499325	0.35946655
0.089327752	0.200988685	0.335246744	0.354328793
0.089609568	0.200900064	0.335250254	0.354285505
0.089553614	0.200593008	0.334981393	0.354356006
0.089540082	0.19888643	0.33493261	0.354015549
0.089336094	0.197466546	0.334718557	0.353273254
0.088482342	0.197426721	0.33370619	0.353017703
0.088258805	0.197110707	0.333708442	0.351773864
0.087356503	0.195265739	0.333742951	0.349447607
0.087246685	0.194795507	0.332527181	0.349295655
0.08724849	0.194749897	0.332505887	0.349149495
0.08668712	0.193849824	0.331702223	0.346190385
0.0868328	0.193669782	0.33170919	0.346190222
0.085747594	0.193165646	0.330288305	0.342033626
0.085747526	0.192487027	0.32981853	0.341705661
0.08551615	0.191890713	0.329518856	0.340707423
0.085520395	0.190630239	0.328999754	0.340555187
0.084742638	0.190316508	0.329010921	0.339933894
0.083259952	0.189824474	0.329006287	0.339780488
0.082951403	0.188807996	0.328876793	0.339803143
0.082530897	0.188702808	0.32851471	0.338594199
0.082549429	0.187865259	0.328162155	0.337475779
0.082504039	0.186683102	0.327588053	0.337256867
0.082606407	0.185345482	0.32737548	0.33607927
0.083135654	0.183024744	0.327256894	0.335708595
0.082902393	0.18298999	0.326229414	0.335706498
0.082753507	0.182045466	0.325605894	0.334706182
0.082340098	0.18207658	0.3255531	0.333935426
0.081616291	0.181964769	0.32456264	0.333863912
0.079903113	0.181171241	0.324541848	0.332507171
0.079377712	0.181226753	0.324151952	0.331755574
0.078582947	0.181415851	0.323001134	0.330962094
0.078506502	0.181326242	0.322700939	0.330813981
0.078374342	0.18129285	0.321803918	0.330651754
0.076918381	0.181102815	0.32055639	0.330614461
0.076362801	0.181418364	0.319292556	0.329028407
0.076496869	0.180182509	0.31757721	0.328858711
0.076452703	0.179874274	0.315315364	0.328742179
0.076289139	0.179817447	0.315172027	0.328522012
0.076113193	0.179056623	0.31346036	0.327929159
0.075925413	0.178581161	0.313299239	0.32759985
0.075515245	0.178402763	0.312864555	0.32631366
0.075803307	0.177071249	0.312879042	0.326277383
0.075534618	0.17604477	0.312539491	0.325659496
0.074337523	0.175763292	0.312530017	0.325697685
0.073708141	0.175622974	0.311370517	0.325054904
0.073803877	0.175103885	0.30936981	0.324463501
0.072862868	0.17334528	0.307628489	0.324385078
0.072816649	0.173417678	0.306148178	0.323007431
0.073153728	0.16922678	0.306107272	0.321150436
0.07069724	0.169146514	0.30564092	0.321020858
0.071470155	0.168372149	0.305580647	0.319720347
0.070608255	0.168192014	0.305353152	0.319352162
0.070817508	0.167559678	0.305406517	0.319336472
0.069758768	0.165431091	0.305251575	0.318133247
0.069233275	0.165434867	0.301341769	0.31811439
0.069422185	0.165016446	0.299785259	0.315594437
0.068951203	0.164476642	0.299588139	0.315242164
0.068377504	0.162725554	0.297107013	0.315027129
0.067679208	0.162794053	0.297206953	0.31433694
0.067986415	0.160218505	0.295382111	0.314351117
0.067505146	0.159880688	0.293697734	0.313065996
0.066086944	0.159869396	0.291802341	0.312550022
0.065896989	0.15991817	0.291823136	0.312481631
0.065854177	0.16018535	0.291336103	0.31233754
0.065747916	0.157836424	0.291134925	0.31195123
0.064575547	0.157782918	0.290839899	0.311558124
0.063936228	0.157624171	0.290805081	0.308959036
0.063389607	0.157242053	0.290490108	0.308510778
0.063401671	0.157459662	0.288975223	0.307897942
0.062979834	0.156425431	0.287223585	0.307943243
0.063088277	0.156054412	0.285972829	0.30759386
0.062371224	0.155437008	0.284762609	0.307287614
0.061206499	0.155196404	0.28462629	0.306715161
0.06146716	0.154863692	0.283507073	0.305138771
0.060829387	0.153676417	0.283378993	0.302132052
0.059721541	0.153098088	0.283078317	0.301917914
0.059679425	0.152606447	0.282648866	0.297280867
0.059747124	0.152460506	0.282032709	0.296826604
0.059841229	0.151415215	0.281961804	0.295549162
0.059604888	0.151524951	0.281148564	0.29536803
0.058612227	0.150978315	0.280771626	0.294764201
0.058352761	0.150385744	0.280569482	0.293364241
0.057648385	0.150316386	0.28027332	0.291544676
0.0577346	0.147366274	0.278914923	0.291448502
0.056964811	0.146856768	0.278725846	0.290596654
0.056341239	0.146884927	0.278762156	0.289413597
0.055526742	0.146593205	0.278667099	0.288653685
0.055698625	0.146495229	0.277089054	0.288447159
0.055042331	0.146613961	0.276972652	0.288382994
0.055108302	0.146300966	0.276238481	0.286936632
0.054125653	0.145604947	0.274958181	0.286213743
0.053431141	0.145160011	0.274792725	0.285671225
0.053202336	0.144804551	0.274830688	0.284958268
0.053200435	0.142311153	0.273730991	0.284578502
0.05303186	0.142206301	0.273262163	0.284045031
0.052489771	0.142193858	0.273098292	0.283477115
0.052289941	0.142290535	0.273048167	0.282444519
0.052290069	0.141710042	0.272869249	0.282450428
0.052041452	0.140618521	0.272493022	0.281795646
0.051427114	0.140116828	0.272261769	0.280535169
0.049902476	0.139617408	0.272062826	0.280180128
0.050057931	0.137530442	0.270720413	0.279685018
0.049553696	0.137474112	0.270081529	0.278904425
0.04925898	0.13650078	0.268599313	0.27860081
0.049178064	0.135492914	0.267950365	0.277646348
0.049318741	0.134023274	0.267327823	0.277154683
0.048892457	0.134056277	0.267306677	0.277184937
0.049222366	0.13124061	0.267218961	0.27682777
0.049137264	0.130417411	0.266443942	0.275725031
0.048338768	0.129844208	0.265405781	0.275583391
0.049355419	0.130000218	0.265293169	0.274184348
0.048972208	0.129653634	0.262463284	0.273833984
0.048901344	0.129410265	0.262338979	0.273531175
0.047632648	0.129209284	0.261592835	0.273306653
0.047895685	0.128619098	0.258873378	0.273040652
0.047196349	0.127766998	0.258779798	0.272755855
0.044764237	0.124028989	0.258482742	0.272627772
0.044807709	0.123087401	0.25769205	0.270994205
0.044698133	0.12283391	0.25555266	0.269613367
0.045154502	0.122749395	0.254730823	0.269124807
0.044262692	0.122718963	0.254081024	0.265774373
0.04291391	0.121822096	0.253492943	0.263053462
0.043157571	0.121871162	0.253335221	0.262441191
0.043398613	0.121747812	0.253005473	0.261678066
0.043665215	0.121301767	0.252900582	0.260894171
0.044680005	0.120829608	0.252720296	0.260052276
0.044802938	0.120321941	0.252270838	0.25992086
0.044142138	0.119744293	0.250318592	0.259690755
0.043921587	0.119315731	0.250122274	0.258980477
0.044431927	0.11914956	0.249527853	0.258613083
0.044510499	0.118215315	0.249124678	0.258620044
0.041232276	0.117635549	0.248929351	0.258320793
0.040441671	0.116646516	0.248574499	0.258065409
0.039123196	0.116587435	0.246772411	0.257710135
0.039150464	0.115511841	0.246246154	0.257301311
0.034104472	0.114094991	0.24609517	0.255226152
0.034422147	0.112481511	0.245870656	0.255213748
0.032868286	0.11231615	0.245153895	0.254467
0.032326076	0.11270182	0.245016783	0.254476886
0.031998685	0.112903592	0.242030871	0.252843039
0.031898181	0.112239578	0.2416068	0.252811306
0.031436121	0.11226712	0.24123191	0.252841488
0.031791298	0.111841202	0.239320883	0.252452265
0.031766217	0.111679609	0.238139676	0.252000439
0.031524585	0.111811983	0.238116968	0.251866283
0.032199196	0.111474704	0.236972806	0.250754913
0.0326199	0.110072447	0.236428285	0.250740489
0.032485715	0.110052663	0.235648181	0.250094365
0.031939488	0.109796247	0.234863317	0.248755852
0.030367944	0.109819515	0.234736327	0.248071342
0.030239142	0.109575894	0.23370096	0.247837229
0.029909556	0.109206862	0.233179504	0.247561503
0.028231	0.108994339	0.231605448	0.247282217
0.02676996	0.105546845	0.230743939	0.244369131
0.025819391	0.105614836	0.230689714	0.243458627
0.025786106	0.104932031	0.230456129	0.243297102
0.025991191	0.105043929	0.228764179	0.242738047
0.026333161	0.104585722	0.227275916	0.242164904
0.026151278	0.103838549	0.226676461	0.242166979
0.023599744	0.103650279	0.226592466	0.240023039
0.023351658	0.103385788	0.22593108	0.23986144
0.02347249	0.102466935	0.225937846	0.239533788
0.023795739	0.102016951	0.225979727	0.238176051
0.023673496	0.101501664	0.225616639	0.238196259
0.023466166	0.10099391	0.224597368	0.237640047
0.02366253	0.099775921	0.223764048	0.237572058
0.023026775	0.099615618	0.223780127	0.237116373
0.023037914	0.099621904	0.22378109	0.235566077
0.023053741	0.098949914	0.222623318	0.235492753
0.023321106	0.098522785	0.222390256	0.234776635
0.023215184	0.097921315	0.221830585	0.232610619
0.021930461	0.09710106	0.22170158	0.2306969
0.020668966	0.097189572	0.220275054	0.229313743
0.020768217	0.09712721	0.220217389	0.228483994
0.021066505	0.096808897	0.219887703	0.226906536
0.021272151	0.096341022	0.21962399	0.226803829
0.020933606	0.094833066	0.219023448	0.226774899
0.019255716	0.094396387	0.21836353	0.226670896
0.018822541	0.093939888	0.217755811	0.226689245
0.018099049	0.092452009	0.216970441	0.226561103
0.017707468	0.09260632	0.216866277	0.22609732
0.016589169	0.091740001	0.216704282	0.22610173
0.012908318	0.091735491	0.216209243	0.225580804
0.013377231	0.091222006	0.21596903	0.223582729
0.011693766	0.091042626	0.215542919	0.223450651
0.011645778	0.09077005	0.215266626	0.223373836
0.011663803	0.08998685	0.215381042	0.223198687
0.011766085	0.088424007	0.214888688	0.222472496
0.011659866	0.085835807	0.214890212	0.221202255
0.01177846	0.084790681	0.214766385	0.220412968
0.011800743	0.084763789	0.213987986	0.220076836
0.012166153	0.08497636	0.212317532	0.218892403
0.012348201	0.08491163	0.211687105	0.218615478
0.010300956	0.08467428	0.211319671	0.218589936
0.009813718	0.084373994	0.211261235	0.218587996
0.009461153	0.083502686	0.210442389	0.218469651
0.009018927	0.083236228	0.209613353	0.218271081
0.009286212	0.081419052	0.209468363	0.218005733
0.008993041	0.081701341	0.207245429	0.21608886
0.006753078	0.081197434	0.206990548	0.215916753
0.00654279	0.0791101	0.206584133	0.21527056
0.005547086	0.077665543	0.205430912	0.213565339
0.005352006	0.076776402	0.205036712	0.213006969
0.004335334	0.07631063	0.203159093	0.212509042
0.003687383	0.076488032	0.202862556	0.212409986
0.003467737	0.076090902	0.199521019	0.212367855
0.003618547	0.075633548	0.197529166	0.210925706
0.004398299	0.07492347	0.196805503	0.210611172
0.002953526	0.072268964	0.195877641	0.21016421
0.001228691	0.071855806	0.195963268	0.209699587
9.09E-04	0.071380586	0.194691969	0.209413856
0.001302422	0.071418219	0.193996514	0.209270034
-7.00E-04	0.070951443	0.194155039	0.209264222
-0.00123566	0.070853537	0.193105268	0.208683788
-0.002435725	0.068931549	0.193020361	0.207216836
-0.004595244	0.068929634	0.192280659	0.206572688
-0.004659245	0.068846509	0.191974059	0.20647531
-0.004810476	0.06891187	0.190080781	0.204319718
-0.00587216	0.068539645	0.189905548	0.20395715
-0.005906553	0.068469071	0.18995773	0.201641213
-0.006577136	0.068100543	0.189488081	0.200721314
-0.006953632	0.068624765	0.189374026	0.200163886
-0.008313657	0.067685886	0.187435281	0.198323159
-0.008108918	0.065087754	0.18712779	0.198179653
-0.008767026	0.065117985	0.185194709	0.197066181
-0.008646231	0.063623168	0.184667892	0.196618592
-0.008339618	0.063883902	0.183484372	0.195873865
-0.008024685	0.06342341	0.183567098	0.194526872
-0.008681421	0.062924252	0.183607754	0.192937301
-0.00859209	0.061778989	0.18234999	0.192549354
-0.008077221	0.061720441	0.182198763	0.192383479
-0.008870303	0.060945079	0.181755182	0.19069966
-0.008866656	0.060768628	0.181753807	0.190617929
-0.009923542	0.059663219	0.181502814	0.189864491
-0.010689156	0.058813011	0.180734083	0.189881027
-0.009945999	0.058854646	0.180327004	0.189613216
-0.010235302	0.058750105	0.179552272	0.189088847
-0.014517623	0.058127925	0.176542636	0.188918081
-0.015022545	0.057923909	0.176321874	0.188654691
-0.017391781	0.057599689	0.174969898	0.188229135
-0.017774872	0.057580152	0.174289358	0.186919329
-0.018108496	0.057155884	0.174260344	0.185515806
-0.018275656	0.056033015	0.173408334	0.184738214
-0.018611905	0.055539592	0.173268226	0.184674667
-0.018609646	0.055030386	0.173148041	0.182382108
-0.01831086	0.055312905	0.172907639	0.181471894
-0.019010204	0.055251831	0.170267565	0.181521778
-0.018847433	0.055254572	0.170076257	0.180783707
-0.019045424	0.054749874	0.169642991	0.180630399
-0.019824073	0.054537055	0.169587392	0.18025032
-0.019687191	0.054405513	0.169055598	0.180250829
-0.020723084	0.054233931	0.167988134	0.17997178
-0.022240262	0.052267922	0.16765995	0.178142401
-0.022046155	0.051062826	0.165383874	0.177684003
-0.025126715	0.049170035	0.165095432	0.177091429
-0.02702762	0.048768437	0.163820974	0.176960057
-0.026520823	0.047864578	0.163441638	0.176416262
-0.025915634	0.047789163	0.162899085	0.176158684
-0.027766743	0.046746892	0.162051485	0.175590186
-0.028000224	0.042611037	0.160931483	0.175523373
-0.026285797	0.042514602	0.16033219	0.174460161
-0.027200129	0.042300086	0.159908384	0.173982231
-0.027079922	0.042013766	0.159833214	0.173909916
-0.027962015	0.041726154	0.159735972	0.172685081
-0.028223085	0.040857397	0.159102583	0.172517221
-0.028260496	0.040604656	0.159017641	0.172318521
-0.029543053	0.038434976	0.158562929	0.171405842
-0.029440575	0.036978022	0.158500832	0.17111036
-0.030842648	0.032053425	0.158229011	0.17083843
-0.031068524	0.03069386	0.158000418	0.170160678
-0.031983133	0.030714267	0.157726694	0.170038392
-0.031745638	0.030000668	0.15765273	0.169870713
-0.031607774	0.02958581	0.156843959	0.166674367
-0.031888245	0.028992063	0.156692215	0.164704371
-0.031943544	0.029108678	0.155798083	0.16446119
-0.033130276	0.028681768	0.15459913	0.164034216
-0.033718727	0.027975801	0.154459771	0.164028704
-0.034600832	0.025327502	0.153307848	0.159565193
-0.03368823	0.025182647	0.152870349	0.158902905
-0.036986568	0.025092707	0.152054027	0.158166436
-0.036955127	0.024363765	0.151308331	0.15798521
-0.036983556	0.023762935	0.151547865	0.157661567
-0.036509927	0.023013136	0.151348315	0.157463248
-0.036102762	0.02296415	0.150333353	0.157485525
-0.036991005	0.022456404	0.149632541	0.156414431
-0.036859068	0.021214497	0.149367648	0.155429239
-0.036921388	0.017917863	0.14919857	0.15536968
-0.038312674	0.017294172	0.149187888	0.155085906
-0.03961435	0.017400659	0.148740123	0.155058802
-0.041070008	0.017168447	0.148972212	0.154717081
-0.04344924	0.017075202	0.148756715	0.154782827
-0.043879731	0.017030133	0.148322216	0.153889207
-0.043663995	0.01700123	0.14815904	0.153756025
-0.043276889	0.017007005	0.148055264	0.152346026
-0.044608018	0.016985239	0.146799193	0.152059778
-0.045585658	0.016748461	0.146341831	0.151640553
-0.046717384	0.016393943	0.146138398	0.151448921
-0.053319622	0.015756307	0.146083077	0.149862637
-0.055037198	0.014350829	0.144820802	0.14781724
-0.056395356	0.012446125	0.14471824	0.147144438
-0.057537145	0.012511746	0.144180431	0.146883834
-0.057045599	0.012558451	0.143141639	0.145054642
-0.05725424	0.010960404	0.142601285	0.144488301
-0.056260654	0.010319422	0.142466785	0.143845008
-0.056849237	0.010404584	0.142029738	0.143740933
-0.056837969	0.009536424	0.141879075	0.143040798
-0.056136669	0.00920634	0.141565272	0.143075706
-0.055733017	0.008660169	0.141404135	0.142548932
-0.056943779	0.006208632	0.14116505	0.14242215
-0.056632206	0.006128483	0.141071484	0.142263321
-0.05767433	0.005479951	0.14090749	0.142163642
-0.058184561	0.004238279	0.140135034	0.140632858
-0.059477979	0.002529849	0.139531138	0.140540315
-0.059722004	0.002610228	0.138977316	0.140108424
-0.05957525	-7.19E-05	0.13805803	0.139376333
-0.059974408	-0.001067345	0.137813886	0.138624604
-0.063692456	-0.001675999	0.137778978	0.138504087
-0.063938327	-0.002844855	0.137762262	0.13806355
-0.064744241	-0.003710928	0.137598101	0.138050109
-0.065679112	-0.002812928	0.136807611	0.137611777
-0.065064703	-0.003826683	0.136799742	0.136900872
-0.064745542	-0.003849851	0.136729366	0.136465869
-0.065167059	-0.004106459	0.136011136	0.134703343
-0.06604405	-0.003987454	0.135914336	0.133027007
-0.065787305	-0.004096067	0.1356805	0.132975092
-0.065874699	-0.003948805	0.135680202	0.132617503
-0.066714341	-0.004297106	0.135539403	0.131149273
-0.067840989	-0.004376232	0.135324866	0.130807921
-0.068885012	-0.004524205	0.135057959	0.130748164
-0.06972492	-0.004906745	0.134205247	0.130304109
-0.070386968	-0.006857671	0.133432507	0.130147294
-0.072726375	-0.007570167	0.131538753	0.130117341
-0.074919523	-0.010114368	0.131416099	0.129448174
-0.074696888	-0.010299946	0.131123482	0.128584269
-0.074429032	-0.010448632	0.131007003	0.127895248
-0.074570403	-0.013254416	0.130894974	0.127547923
-0.076373341	-0.013498769	0.130703086	0.127566643
-0.077596728	-0.014513172	0.13033761	0.127455037
-0.077618503	-0.01614701	0.128567047	0.126460863
-0.076967174	-0.016708818	0.128252985	0.125451662
-0.077135644	-0.017739766	0.128064704	0.12548414
-0.077346249	-0.01783414	0.127852215	0.125141446
-0.07972373	-0.018661033	0.127552882	0.122823417
-0.081013066	-0.019693998	0.125505456	0.122576525
-0.080936434	-0.020687895	0.124371199	0.120564867
-0.083527463	-0.021099855	0.122954504	0.120107265
-0.08374353	-0.021898157	0.122173417	0.119221421
-0.083613403	-0.022416302	0.121807576	0.119252077
-0.084652932	-0.022642914	0.120440365	0.11920004
-0.086370902	-0.022830949	0.114490164	0.118666164
-0.086680904	-0.024901229	0.114358432	0.118303282
-0.087112912	-0.027346435	0.114120847	0.118111039
-0.086982316	-0.02928005	0.114127733	0.115030806
-0.087154786	-0.029286513	0.113580848	0.114640315
-0.086612407	-0.030391971	0.113629501	0.114137246
-0.086583631	-0.031009599	0.113541334	0.11369576
-0.087349097	-0.031345392	0.113572378	0.112204759
-0.087790499	-0.031889653	0.11346649	0.111327141
-0.087361116	-0.033907881	0.113477137	0.11110788
-0.08738526	-0.033535803	0.112345581	0.110304074
-0.08731439	-0.034548429	0.112191662	0.11017358
-0.088275467	-0.034931118	0.112180839	0.10795443
-0.087939901	-0.035258529	0.109512364	0.106388369
-0.087932076	-0.035104769	0.107538904	0.105984795
-0.08879029	-0.038532364	0.106615724	0.1057517
-0.089770343	-0.039513308	0.106049769	0.105379908
-0.090050209	-0.039786166	0.105744185	0.105166403
-0.089183435	-0.040074621	0.105273123	0.105046581
-0.089479936	-0.039929095	0.104898858	0.104635991
-0.090379269	-0.040235464	0.104309811	0.104668042
-0.092149726	-0.04031926	0.103366117	0.10446775
-0.09311751	-0.040346363	0.103023174	0.103488901
-0.092932233	-0.040770695	0.102938717	0.101816888
-0.092580714	-0.041462539	0.102122781	0.101687257
-0.092392241	-0.042206275	0.101051118	0.101498917
-0.094846888	-0.043639057	0.099227475	0.101363719
-0.095458648	-0.043801101	0.096628729	0.100727508
-0.096523782	-0.043908818	0.095605486	0.100036052
-0.099802177	-0.044203539	0.094919537	0.100050393
-0.100532489	-0.044447095	0.094809114	0.099462505
-0.099774958	-0.044740801	0.094846406	0.099148202
-0.09894083	-0.045227037	0.094472087	0.097491963
-0.098455989	-0.045392123	0.09422116	0.097316639
-0.097928716	-0.045530683	0.093640064	0.097213028
-0.101763874	-0.047865625	0.092582516	0.096575634
-0.102465895	-0.04834652	0.092164271	0.095828416
-0.102442494	-0.049048866	0.091166536	0.095702324
-0.102836212	-0.049215124	0.090678331	0.094933641
-0.10290847	-0.05025285	0.090278806	0.094862599
-0.10288275	-0.050946569	0.09026995	0.0947155
-0.1030349	-0.052251226	0.08994037	0.094445947
-0.102961507	-0.053051434	0.089079105	0.094058392
-0.103681647	-0.053666438	0.088683687	0.093854373
-0.10382481	-0.053858571	0.088587124	0.093184382
-0.106227011	-0.05388185	0.088157208	0.091865389
-0.10653634	-0.056288394	0.087368123	0.089808767
-0.106216345	-0.060714963	0.085010363	0.089576604
-0.107724931	-0.061204027	0.084970706	0.089484468
-0.108334056	-0.061565617	0.081686024	0.08885098
-0.11098685	-0.062650373	0.08123136	0.087204862
-0.107728082	-0.064232528	0.08083455	0.085555607
-0.108145281	-0.065941224	0.080577363	0.085469604
-0.115235138	-0.065940873	0.080306777	0.085287524
-0.116392117	-0.06710395	0.07972096	0.084941885
-0.11546046	-0.067173761	0.079713849	0.084532536
-0.115656317	-0.06804866	0.077752573	0.082950059
-0.115742272	-0.068674014	0.07561912	0.082634369
-0.116221494	-0.070788086	0.075365089	0.082173025
-0.116509853	-0.072076012	0.074826135	0.082189843
-0.116868069	-0.073313319	0.074757309	0.082061398
-0.116427964	-0.073193318	0.074481726	0.079243436
-0.116448066	-0.074452437	0.073503569	0.078798764
-0.116544762	-0.074483008	0.071447688	0.078157307
-0.117351758	-0.075656985	0.071262895	0.078175352
-0.11569493	-0.075765897	0.071292101	0.078188307
-0.116346027	-0.076491737	0.069749479	0.077947407
-0.119653284	-0.077929633	0.067925905	0.075845365
-0.121389367	-0.078538896	0.067651301	0.075253422
-0.124698189	-0.079187199	0.066075966	0.074768941
-0.127952464	-0.080800598	0.066092398	0.074041995
-0.128686657	-0.080696657	0.066005254	0.073962512
-0.128500671	-0.081882775	0.064573319	0.071972021
-0.128452802	-0.081895439	0.063988832	0.070948628
-0.129556532	-0.08163603	0.063797977	0.070949316
-0.13105855	-0.082134755	0.063846422	0.069573941
-0.131400004	-0.082702159	0.063822714	0.067784052
-0.134072244	-0.082768259	0.062927155	0.067076622
-0.134462631	-0.083340592	0.061839768	0.06602602
-0.136443343	-0.08369297	0.061805603	0.0650925
-0.136850224	-0.083529997	0.061417838	0.063314545
-0.13686036	-0.087623236	0.060962169	0.063318844
-0.139375502	-0.087770719	0.060270515	0.062305014
-0.139041811	-0.087912326	0.060051057	0.061477751
-0.139225146	-0.089539397	0.060081491	0.061261443
-0.139661488	-0.090679075	0.060091915	0.060449378
-0.143845613	-0.091917934	0.058309766	0.060431698
-0.144507117	-0.092016868	0.058172879	0.060274711
-0.144966115	-0.091844479	0.057816749	0.060360436
-0.147905745	-0.092443898	0.057060925	0.059923752
-0.148097083	-0.095150845	0.056118446	0.059306152
-0.146716336	-0.095389794	0.055637137	0.059118162
-0.146742241	-0.095323825	0.055335649	0.058888961
-0.148728368	-0.095537957	0.055363992	0.058933117
-0.148912775	-0.096837815	0.053895045	0.058402491
-0.151221859	-0.098108509	0.05177436	0.057759904
-0.150771678	-0.097840813	0.049662438	0.057267585
-0.151264845	-0.098538792	0.048514631	0.056542751
-0.152096124	-0.098852555	0.048026604	0.056433512
-0.152483276	-0.099645693	0.04734751	0.056115857
-0.153111814	-0.100803128	0.047034149	0.055100538
-0.156315876	-0.101628911	0.046549162	0.054513209
-0.158016394	-0.103602927	0.046414997	0.054294466
-0.159524617	-0.103380883	0.045595194	0.054315015
-0.161587309	-0.106423749	0.045405978	0.054264207
-0.161818439	-0.10650523	0.041808797	0.052644044
-0.164162978	-0.10776697	0.036745985	0.052631136
-0.163664995	-0.107734999	0.03636622	0.05260243
-0.164457326	-0.10789672	0.035919162	0.052447446
-0.165256127	-0.109611113	0.035944881	0.052398023
-0.166687096	-0.110463401	0.035301518	0.052078791
-0.168420922	-0.110472882	0.035318138	0.051846075
-0.168703531	-0.11286035	0.03506393	0.051603989
-0.168529741	-0.113560919	0.03576711	0.051346617
-0.170991314	-0.114975212	0.035198289	0.051122993
-0.170878231	-0.115794921	0.033952599	0.050777789
-0.176525059	-0.119669256	0.033610583	0.049405911
-0.176658749	-0.123233535	0.033822393	0.049180843
-0.17770358	-0.124545005	0.033330607	0.049235535
-0.177867608	-0.124465363	0.032975112	0.04886639
-0.178604886	-0.124981234	0.03301757	0.04861877
-0.178699091	-0.1247062	0.031833449	0.043682687
-0.179007777	-0.124220078	0.031752132	0.043643112
-0.178928612	-0.124922151	0.031668342	0.043621328
-0.180112617	-0.127427373	0.029626578	0.043343838
-0.179783687	-0.126855979	0.028340081	0.043162587
-0.178950828	-0.127262756	0.02742191	0.041602797
-0.178803102	-0.127752139	0.026820087	0.036745642
-0.1786366	-0.128701331	0.025382028	0.035688285
-0.178723583	-0.129983619	0.024943671	0.033920535
-0.178921605	-0.131851431	0.022820356	0.033234096
-0.180787739	-0.132147438	0.021244501	0.030695231
-0.181104993	-0.131959358	0.020481329	0.030455012
-0.181151043	-0.132183226	0.020066031	0.029328441
-0.185555841	-0.132313556	0.018829983	0.029441623
-0.188526585	-0.132337059	0.018677336	0.024004064
-0.190801008	-0.131699586	0.018808673	0.023696556
-0.192578937	-0.132080585	0.016907557	0.023333444
-0.193054036	-0.132502543	0.016822802	0.022055694
-0.193517233	-0.132413481	0.015745929	0.020407619
-0.194907898	-0.13456899	0.015528603	0.020436149
-0.195083342	-0.13493602	0.01464639	0.018936409
-0.197413337	-0.135119524	0.014157193	0.018967891
-0.201473153	-0.135747944	0.00901772	0.017994729
-0.201810722	-0.136065989	0.007709318	0.016130702
-0.201768483	-0.135800187	0.007326022	0.014846024
-0.20326785	-0.13666462	0.00573735	0.014544232
-0.202088772	-0.136578421	0.005014591	0.014234933
-0.202576781	-0.137413565	0.004928775	0.012971936
-0.202800815	-0.137345174	0.004713192	0.012718827
-0.203202699	-0.1381492	0.004690818	0.012525617
-0.203024602	-0.138209609	0.003510129	0.012396157
-0.202461108	-0.139277336	0.003841546	0.011874375
-0.202862768	-0.139352226	9.33E-04	0.011054703
-0.205750167	-0.139300549	0.001270206	0.010434609
-0.205743045	-0.140282118	7.48E-04	0.00928657
-0.207542716	-0.141897177	1.83E-04	0.007388162
-0.206897029	-0.142461195	1.41E-04	0.005237608
-0.208875965	-0.143133374	-2.05E-04	0.005124914
-0.209464947	-0.144930545	-4.66E-04	0.00472718
-0.209884652	-0.145970214	-0.00109214	0.003711263
-0.209367563	-0.145925147	-0.001851428	0.00297081
-0.210970458	-0.151751566	-0.001770276	0.003057321
-0.214315622	-0.15200545	-0.004981002	0.002789956
-0.214617984	-0.151864396	-0.005526363	-0.001451574
-0.214067013	-0.154076299	-0.006629408	-0.001533863
-0.214419916	-0.153935486	-0.007119008	-0.003878414
-0.213319162	-0.15822374	-0.007569312	-0.004003033
-0.213131838	-0.158598865	-0.007540697	-0.004716313
-0.217262813	-0.15837609	-0.008863045	-0.005214215
-0.220891626	-0.161571517	-0.00977436	-0.005216
-0.225191884	-0.162051632	-0.010445362	-0.006870996
-0.230013763	-0.16230434	-0.011008435	-0.007029477
-0.230215613	-0.163524409	-0.011091949	-0.007972008
-0.233581035	-0.16351895	-0.011937681	-0.008713788
-0.233521658	-0.16346666	-0.011893445	-0.009973882
-0.233379525	-0.163349612	-0.012460661	-0.011388039
-0.230431626	-0.163273958	-0.013896166	-0.012206697
-0.231666761	-0.164605194	-0.014356112	-0.012564646
-0.230783694	-0.163962317	-0.014537553	-0.012897256
-0.230877482	-0.16395041	-0.014484908	-0.0145518
-0.23108128	-0.164888829	-0.014564744	-0.014511392
-0.230209438	-0.165036293	-0.016146392	-0.014994969
-0.231687099	-0.164880095	-0.016810658	-0.015600086
-0.232969741	-0.164363697	-0.017902282	-0.016243995
-0.231163358	-0.166642136	-0.018569537	-0.016550739
-0.230910433	-0.168925389	-0.019161006	-0.017927501
-0.234376388	-0.169874493	-0.019630259	-0.018522589
-0.234541093	-0.171098458	-0.020077484	-0.023010704
-0.234107517	-0.171374316	-0.022077626	-0.022724788
-0.234660958	-0.171415522	-0.023461259	-0.023515411
-0.234659399	-0.171855593	-0.023947195	-0.024641934
-0.236573747	-0.173125186	-0.024170557	-0.024792627
-0.236648374	-0.172763869	-0.024971147	-0.024956976
-0.237186699	-0.174928467	-0.026263813	-0.02576596
-0.237292471	-0.174992585	-0.027034677	-0.025564405
-0.24125742	-0.176259966	-0.02855333	-0.025549849
-0.241555611	-0.180283657	-0.030471311	-0.025986044
-0.246079848	-0.180300924	-0.031866148	-0.027391639
-0.244611634	-0.18138053	-0.033524658	-0.028587443
-0.245159126	-0.181792655	-0.033206754	-0.030394556
-0.245746586	-0.183692164	-0.033594538	-0.030736693
-0.24690018	-0.1846897	-0.034530221	-0.033275817
-0.246872136	-0.184917736	-0.035371401	-0.033347619
-0.247039251	-0.185498367	-0.037310688	-0.034280952
-0.247233279	-0.185529012	-0.037355089	-0.034324393
-0.247605431	-0.186120515	-0.038984362	-0.034159381
-0.24673357	-0.186010581	-0.040213106	-0.035300181
-0.248257308	-0.188411719	-0.040466043	-0.036329117
-0.250672207	-0.189848223	-0.041115872	-0.039887131
-0.248825648	-0.190126822	-0.042573629	-0.042204352
-0.248610264	-0.193885999	-0.042602589	-0.042334484
-0.24791902	-0.19439611	-0.044251923	-0.04621961
-0.248965093	-0.195663081	-0.044636937	-0.046285146
-0.249482084	-0.196880658	-0.047461886	-0.046461341
-0.251440375	-0.196413588	-0.047467157	-0.047703359
-0.254080963	-0.197498377	-0.050071198	-0.04850607
-0.25521633	-0.197206419	-0.051371074	-0.050898369
-0.258767326	-0.19772983	-0.051745663	-0.052623164
-0.259170536	-0.198730137	-0.058676606	-0.055261449
-0.261348663	-0.199186146	-0.058834016	-0.05582484
-0.263317708	-0.201280998	-0.058819615	-0.056032466
-0.265696293	-0.200513793	-0.062720314	-0.057145208
-0.264440624	-0.203644562	-0.069262628	-0.05824363
-0.264326601	-0.202795137	-0.069627441	-0.059084697
-0.264556546	-0.202290178	-0.071082634	-0.060491037
-0.264569665	-0.203535063	-0.072023407	-0.06255249
-0.269900501	-0.206521601	-0.072220492	-0.065002816
-0.269886295	-0.20738616	-0.073584716	-0.065642618
-0.271396847	-0.207423226	-0.076753943	-0.065635042
-0.270253584	-0.206772412	-0.077086608	-0.069141223
-0.27611895	-0.208225462	-0.077046533	-0.069311281
-0.280598169	-0.2091299	-0.077313858	-0.069473172
-0.279963184	-0.208899066	-0.079314516	-0.069788457
-0.279476172	-0.213536937	-0.080330595	-0.070301958
-0.28119865	-0.215393303	-0.086775475	-0.072636528
-0.284241472	-0.215299087	-0.087098965	-0.072619075
-0.285937407	-0.219979761	-0.087857683	-0.073393048
-0.288276686	-0.221812516	-0.087889433	-0.074106418
-0.29070336	-0.222333394	-0.088758058	-0.074264809
-0.289802089	-0.222759064	-0.091417215	-0.078215542
-0.289805795	-0.223510326	-0.093248669	-0.079062721
-0.29073894	-0.223050922	-0.095554983	-0.079064159
-0.294003671	-0.224064352	-0.097057461	-0.079792459
-0.293826614	-0.230497233	-0.09691312	-0.080178321
-0.294454421	-0.234414283	-0.098100186	-0.080907118
-0.295910494	-0.23519418	-0.099355813	-0.081164901
-0.296901134	-0.237452647	-0.101191382	-0.082067118
-0.298108329	-0.238345884	-0.102541993	-0.082038246
-0.298101772	-0.238249097	-0.102384578	-0.082467331
-0.298420415	-0.240753782	-0.103827895	-0.082930891
-0.292070605	-0.241148502	-0.103883803	-0.084969972
-0.28923606	-0.24522272	-0.105194652	-0.086851997
-0.289316131	-0.247770065	-0.107895075	-0.087142319
-0.290047245	-0.247083822	-0.109862829	-0.089804405
-0.29800483	-0.250860625	-0.10973734	-0.08971733
-0.298358719	-0.251319101	-0.109874801	-0.091598864
-0.299103125	-0.251489986	-0.110001456	-0.092261387
-0.309061328	-0.252289985	-0.110694202	-0.093222407
-0.308661777	-0.252454774	-0.112989148	-0.093917505
-0.311468609	-0.253143454	-0.112844221	-0.095064444
-0.317152688	-0.255921759	-0.114810254	-0.097451134
-0.319105468	-0.255714163	-0.115466381	-0.097968474
-0.319624534	-0.255599245	-0.115909733	-0.103809697
-0.31992447	-0.258147218	-0.120062222	-0.105388914
-0.320408287	-0.258550893	-0.120802002	-0.105712908
-0.320777813	-0.260662153	-0.122388244	-0.105754594
-0.324156005	-0.261423388	-0.122334106	-0.105959854
-0.324326405	-0.261130434	-0.122279909	-0.10616317
-0.324338064	-0.263291182	-0.121933518	-0.107225365
-0.324478979	-0.263819089	-0.124496772	-0.109981758
-0.325767137	-0.267190348	-0.124821512	-0.113440342
-0.328858704	-0.267952489	-0.129956845	-0.114196314
-0.327699744	-0.267790169	-0.130104571	-0.116572165
-0.325327107	-0.268753646	-0.13098659	-0.120444242
-0.329592736	-0.269498988	-0.130909958	-0.120791075
-0.336036417	-0.271039232	-0.130586079	-0.125258896
-0.33502857	-0.278999474	-0.136603475	-0.128905821
-0.335515018	-0.283089486	-0.138086832	-0.129088722
-0.338100793	-0.288227922	-0.138401129	-0.129538066
-0.334023545	-0.288487173	-0.141881175	-0.130123527
-0.332573279	-0.289954974	-0.14340893	-0.130369136
-0.331582723	-0.289278284	-0.143423916	-0.131070172
-0.336494933	-0.295244021	-0.143621118	-0.130817369
-0.339691082	-0.299637106	-0.145351965	-0.135004456
-0.339362012	-0.299903093	-0.148021652	-0.135522912
-0.344612872	-0.299255414	-0.15142298	-0.135961482
-0.346816389	-0.299950744	-0.151409048	-0.135844946
-0.344633427	-0.303921873	-0.15141364	-0.135781385
-0.346259873	-0.304180892	-0.152009767	-0.135979586
-0.348847689	-0.306498809	-0.152360043	-0.138015635
-0.348194685	-0.308758065	-0.15678711	-0.139027005
-0.351744116	-0.311511859	-0.158009977	-0.138975728
-0.365197345	-0.32074841	-0.158411382	-0.14010847
-0.373462593	-0.321153972	-0.159167901	-0.141256017
-0.373358829	-0.322589335	-0.15947212	-0.141944933
-0.377789128	-0.324285402	-0.159350925	-0.142094686
-0.377223577	-0.324094719	-0.16183455	-0.142506872
-0.383896251	-0.324185606	-0.161850468	-0.142729253
-0.381952042	-0.324786187	-0.16243441	-0.142804977
-0.381499708	-0.32373479	-0.16257842	-0.145659771
-0.381602919	-0.326256227	-0.164991851	-0.145577969
-0.388861498	-0.326794657	-0.170784102	-0.146677558
-0.389188264	-0.327859447	-0.169850953	-0.14830786
-0.392289835	-0.327806989	-0.172046847	-0.151170269
-0.39391674	-0.329559799	-0.173211847	-0.150845037
-0.396699347	-0.335454141	-0.180121862	-0.151339492
-0.400058296	-0.339419062	-0.183145666	-0.151557804
-0.397962044	-0.339884921	-0.186597284	-0.153383235
-0.399010039	-0.34139364	-0.188645514	-0.155001056
-0.397358049	-0.342702533	-0.188505571	-0.156243296
-0.402598055	-0.345198684	-0.190292194	-0.155916211
-0.403732303	-0.346368755	-0.191128523	-0.15653676
-0.406731261	-0.346160916	-0.191171142	-0.159801532
-0.412533564	-0.348681879	-0.191792906	-0.162386068
-0.415762	-0.348393783	-0.191615062	-0.1663077
-0.423151775	-0.348969263	-0.192072225	-0.167589046
-0.422259188	-0.351995689	-0.193403232	-0.168561401
-0.423455106	-0.365496568	-0.194876827	-0.17080143
-0.430716827	-0.366047249	-0.196474494	-0.173070942
-0.431332447	-0.369937047	-0.196434453	-0.173029947
-0.440690098	-0.37026854	-0.197818865	-0.172818139
-0.439588682	-0.370273932	-0.201069351	-0.180416935
-0.439766404	-0.372969094	-0.20263639	-0.180430148
-0.439374187	-0.372916363	-0.21071132	-0.18038241
-0.4365391	-0.37301106	-0.211314815	-0.180944686
-0.438294409	-0.379017452	-0.216456513	-0.182007908
-0.437241015	-0.379970209	-0.216974932	-0.185587599
-0.440107355	-0.378587517	-0.216530398	-0.190747637
-0.436509684	-0.378485672	-0.216274052	-0.191889811
-0.437456036	-0.37831408	-0.215900509	-0.19241672
-0.434525548	-0.37966425	-0.218645013	-0.196392868
-0.435181848	-0.383683372	-0.217019492	-0.196118778
-0.440091699	-0.382435793	-0.219833086	-0.198320947
-0.440612932	-0.382496753	-0.220108039	-0.199381511
-0.44095668	-0.382634927	-0.226203339	-0.199688693
-0.442002863	-0.384921983	-0.229043277	-0.199331686
-0.433728456	-0.385118688	-0.22908403	-0.202300275
-0.437122842	-0.384373467	-0.230995434	-0.204043487
-0.435840505	-0.384118059	-0.232872727	-0.211344164
-0.442794838	-0.383708132	-0.234286697	-0.217303226
-0.442669502	-0.385189248	-0.233512342	-0.218775413
-0.454189426	-0.385515527	-0.238462947	-0.222641049
-0.452201524	-0.391624124	-0.243606025	-0.22157683
-0.448793737	-0.399848185	-0.2494011	-0.222844467
-0.457301934	-0.411883397	-0.249343593	-0.22441279
-0.455494084	-0.410303404	-0.253693452	-0.225622229
-0.45250571	-0.410095581	-0.257834081	-0.228629174
-0.45380965	-0.418817681	-0.259671886	-0.229066913
-0.443485429	-0.417130872	-0.258899569	-0.231222665
-0.464925954	-0.421033103	-0.260069403	-0.238826871
-0.472871986	-0.421326206	-0.260132518	-0.243474853
-0.470915523	-0.424589759	-0.262137455	-0.244659148
-0.469658747	-0.425923809	-0.26433059	-0.247889095
-0.469099705	-0.419201841	-0.266336498	-0.249327092
-0.47061573	-0.419960763	-0.269850969	-0.250753691
-0.490267144	-0.418344293	-0.268938467	-0.252554799
-0.476716663	-0.419550954	-0.271081954	-0.252682432
-0.488368447	-0.418889418	-0.272727552	-0.25727172
-0.484225305	-0.418740799	-0.273491068	-0.258198085
-0.486704518	-0.422987556	-0.27754284	-0.261104136
-0.488693531	-0.427724107	-0.272346953	-0.261935882
-0.486131673	-0.42358846	-0.278395542	-0.262559781
-0.484506983	-0.42501539	-0.280899325	-0.26573784
-0.499496958	-0.424847309	-0.281869453	-0.264794423
-0.50400452	-0.435040332	-0.284693588	-0.264776342
-0.5163211	-0.431842461	-0.290746519	-0.276826982
-0.536142675	-0.433040247	-0.290863648	-0.281528429
-0.540054485	-0.429752633	-0.292989818	-0.281295695
-0.575834139	-0.427103943	-0.291286828	-0.283119595
-0.57782717	-0.424375147	-0.304677945	-0.284234468
-0.577017849	-0.426116293	-0.30406933	-0.286401706
-0.582832414	-0.428948733	-0.305609387	-0.291952279
-0.582907223	-0.428191259	-0.305962578	-0.294955467
-0.589280369	-0.429513834	-0.311989847	-0.294877846
-0.589642837	-0.427623222	-0.316500297	-0.299663129
-0.591503391	-0.437162472	-0.319965484	-0.300294177
-0.57620327	-0.438479452	-0.345520638	-0.303476073
-0.597280411	-0.439418329	-0.345980992	-0.311787023
-0.596105271	-0.433599344	-0.346986741	-0.311700639
-0.594872787	-0.443762996	-0.347242623	-0.313913121
-0.599825818	-0.450229398	-0.35658753	-0.337877668
-0.676470561	-0.450858616	-0.352426938	-0.340418066
-0.736183476	-0.45398628	-0.354070182	-0.341462166
-0.768114553	-0.449067963	-0.351525214	-0.350799691
-0.786175961	-0.445440034	-0.353120732	-0.355922212
-0.794402368	-0.449272368	-0.353389755	-0.356860959
-0.807769938	-0.475165716	-0.360721918	-0.358109009
-0.921714698	-0.49971591	-0.362119523	-0.359967829
-0.942529726	-0.497572281	-0.362043511	-0.39237263
-0.935242427	-0.487718052	-0.375409056	-0.394074122
-0.98357239	-0.497481825	-0.36983845	-0.391152248
-1.221831341	-0.550360612	-0.42489625	-0.415370514
-1.212030233	-0.55929609	-0.439867058	-0.426777024
-1.161235741	-0.561767309	-0.435974032	-0.440648841
-1.231086772	-0.559553556	-0.449687457	-0.434726957
-1.273394265	-0.550013317	-0.451308041	-0.437389843
-1.122191609	-0.538844249	-0.467362294	-0.441167773
-1.131455933	-0.550751198	-0.465458687	-0.44710201
-1.302681615	-0.580711119	-0.480931943	-0.502182814
-1.484828652	-0.583230511	-0.528780214	-0.490879937
-1.483092609	-0.610526795	-0.526484675	-0.50618692
-1.680308098	-0.63193717	-0.527528942	-0.544197699
-1.878996061	-0.597116296	-0.541581257	-0.52743618
-1.957565675	-0.726594958	-0.56068422	-0.526964742
-1.859789486	-0.68527678	-0.555768287	-0.518628868
-2.133144592	-0.706590475	-0.689473259	-0.61123773
-2.096990592	-1.379089041	-1.514438265	-1.480981114
