# Supplementary material for: Identification and characterization of constrained non-exonic bases lacking predictive epigenomic and transcription factor binding annotations
Source: Nat Commun. 2020 Dec 2;11:6168. doi: 10.1038/s41467-020-19962-9 (PMC7710766; doi:10.1038/s41467-020-19962-9)
Supplement: Supplementary file 11 — Source Data [file 41467_2020_19962_MOESM11_ESM.zip › SourceData/SupFig26c.txt]

CNE CSS-CNEP <=0.05	CNE CSS-CNEP <=0.1	CSS-CNEP <=0.2	CNE
0.679344378	1.147476125	2.041258429	1.992433935
0.61761807	0.747856371	1.552476799	1.629904291
0.172233635	0.703868133	1.261140635	1.631847462
0.255187824	0.695623758	1.183702161	1.636211743
0.310081975	0.737963382	1.157340084	1.638638157
0.400794981	0.553907986	1.18355814	1.621159774
0.364001907	0.526830373	1.154988221	1.620278211
0.186731388	0.506710002	1.151001832	1.607563266
0.199096673	0.533148132	1.156146371	1.563488649
0.206680711	0.536253404	1.136740565	1.291311957
0.263826019	0.514580604	1.111037195	1.274104287
0.302571186	0.502271584	1.118110689	1.265037442
0.289322552	0.49047461	1.082981395	1.241712948
0.217833184	0.466675903	0.950966845	1.242947515
0.192665805	0.469125078	0.937914311	1.233629809
0.184471128	0.47174952	0.902852833	1.228675317
0.187176878	0.472234193	0.86644101	1.212005899
0.178299125	0.470263056	0.860545197	1.21485362
0.19847691	0.478724047	0.851784843	1.211189934
0.198784583	0.476072049	0.851421407	1.201727038
0.194950498	0.471489848	0.841709994	1.197437147
0.163802362	0.453383521	0.830875358	1.191724449
0.127366048	0.448982407	0.824888648	1.182148673
0.136346882	0.442840412	0.802386959	1.177664939
0.133894269	0.442053577	0.788439509	1.178441647
0.139919339	0.439419617	0.787808636	1.170588268
0.168872475	0.428352194	0.789319492	1.167884321
0.191292762	0.425189446	0.783027141	1.166368595
0.144840764	0.424641199	0.781599083	1.167088255
0.141408429	0.423131484	0.777488404	1.160774954
0.152324567	0.423165642	0.776819855	1.152893509
0.153692256	0.416145541	0.776272694	1.150191343
0.14991963	0.408198845	0.771644863	1.144808851
0.151877236	0.407979854	0.767639322	1.139448405
0.140157918	0.39333663	0.759442965	1.126140203
0.143174351	0.393252305	0.759275793	1.124853481
0.136829653	0.392087519	0.760318785	1.113881802
0.142591865	0.38695837	0.763864242	1.111873209
0.150389778	0.387043187	0.764056546	1.105309714
0.150294393	0.379493937	0.762776644	1.098920878
0.148031664	0.381055488	0.758838142	1.095984068
0.14147239	0.379004296	0.74993769	1.096857983
0.160650105	0.377993809	0.749896308	1.095606772
0.173766247	0.374883575	0.748599437	1.095316918
0.173705716	0.378971882	0.748497876	1.092181738
0.185049083	0.376588279	0.743318803	1.087886388
0.182229478	0.37516109	0.741664765	1.080828699
0.162820567	0.375880036	0.736515703	1.076292966
0.159471289	0.377663405	0.73217378	1.076385086
0.145093785	0.371596167	0.726888586	1.068768443
0.14095309	0.370018676	0.727191392	1.067306101
0.145638891	0.366848727	0.723740887	1.058318005
0.141716336	0.366428155	0.723818676	1.035853762
0.1448928	0.366449997	0.72439075	1.028824292
0.132188702	0.356017346	0.722513152	1.027429945
0.131441761	0.361979945	0.720286993	1.022181475
0.13953171	0.351817568	0.719437656	1.020166855
0.146372183	0.34352234	0.714399826	1.01937372
0.13907284	0.338693888	0.712496107	1.016439347
0.125460817	0.338715839	0.710948087	1.015375879
0.124506742	0.336606293	0.707680244	1.013732691
0.129997213	0.33588555	0.707597781	1.013698546
0.127812275	0.327439791	0.70764427	1.004969383
0.1309876	0.327322178	0.707786299	1.004326809
0.119841353	0.327690383	0.704838094	0.996026791
0.100159724	0.327882751	0.702596004	0.995686339
0.107844053	0.325764359	0.701733214	0.995666748
0.106640563	0.327203775	0.701508973	0.996400822
0.108319774	0.328352797	0.701852871	0.995886346
0.105703471	0.327821662	0.698507428	0.985192089
0.106207576	0.320964137	0.697863941	0.982693215
0.113652701	0.317360005	0.695901091	0.979492299
0.116185561	0.314648847	0.689303075	0.978605064
0.119672962	0.313041809	0.686890126	0.978294557
0.124681394	0.311635342	0.683563161	0.977967355
0.133083859	0.310870894	0.680285073	0.977771614
0.133273585	0.310671849	0.677608866	0.976945729
0.129432968	0.310046176	0.678002562	0.973855909
0.128077996	0.307607595	0.677037957	0.973494392
0.130045538	0.307704766	0.678009509	0.968404372
0.134421147	0.308538193	0.677938842	0.968108656
0.144910564	0.307342789	0.67681905	0.967280368
0.14867026	0.304370741	0.675577277	0.963920514
0.14841023	0.304194107	0.674264094	0.955095934
0.153090892	0.303936808	0.674145991	0.952541
0.144793918	0.30193886	0.673300664	0.952512257
0.147351191	0.299006877	0.673254979	0.951600801
0.147485685	0.298889137	0.671977816	0.943380741
0.146235518	0.292906983	0.67166742	0.941795518
0.143408875	0.291866944	0.671325729	0.93698677
0.15034585	0.291936937	0.670929979	0.929367684
0.147430479	0.291788346	0.667751438	0.929207893
0.14463927	0.291346835	0.6664218	0.928318579
0.149170241	0.289867037	0.664526084	0.926027333
0.154196686	0.288437464	0.661728045	0.925622796
0.157947556	0.283261964	0.660042166	0.925483261
0.161233585	0.282711359	0.657707436	0.925493126
0.162483245	0.281630335	0.655718709	0.919487622
0.161170913	0.281605371	0.655659058	0.915066158
0.162230641	0.280887406	0.653499645	0.91302901
0.162442622	0.281290443	0.652692756	0.912385609
0.161179138	0.279611515	0.65195671	0.909650657
0.160029482	0.273747674	0.65109422	0.906041467
0.158855952	0.272264099	0.648655402	0.904104409
0.158195441	0.273228025	0.648623869	0.902499742
0.155803616	0.272995497	0.648519866	0.902414513
0.145859165	0.273067872	0.648490533	0.893311005
0.145253911	0.272808113	0.646892096	0.891405329
0.142675015	0.272122362	0.647420056	0.889055975
0.145291846	0.269400559	0.647787553	0.887251606
0.144994799	0.269171157	0.642370697	0.883396904
0.148203493	0.267120385	0.639040509	0.883360331
0.14790301	0.267643482	0.639131998	0.882306178
0.142030085	0.266269398	0.638104254	0.881783411
0.141999089	0.265769487	0.634159354	0.879796789
0.134138519	0.264911854	0.633509357	0.87939309
0.138546505	0.26496766	0.632338913	0.875544591
0.135185169	0.264645228	0.631876566	0.872453254
0.136336938	0.264633151	0.631621633	0.872227791
0.134267281	0.261415012	0.629931862	0.870725137
0.132357196	0.260139369	0.62756911	0.870153122
0.132063319	0.25900104	0.62715753	0.869540829
0.123763053	0.25807813	0.626005314	0.869544881
0.123971543	0.257127739	0.625506057	0.868861029
0.123422015	0.254924423	0.625432082	0.86649732
0.117939352	0.255395467	0.624495077	0.865965536
0.117389992	0.253188511	0.624603786	0.86576194
0.117258891	0.24987138	0.623850351	0.865870629
0.110723745	0.24815374	0.622242594	0.865087287
0.112491583	0.246152501	0.620873138	0.865098349
0.109978977	0.243910071	0.619546206	0.862658897
0.104559122	0.243692329	0.619622774	0.86193731
0.104396876	0.2414472	0.619146247	0.859463588
0.104750154	0.241445901	0.619111128	0.854781185
0.101007817	0.241620298	0.618511022	0.852167947
0.100644485	0.240319629	0.61761406	0.849530781
0.098165565	0.239331941	0.617432471	0.848975789
0.099310332	0.239601953	0.616078757	0.848628175
0.097502004	0.238349206	0.611054439	0.847137183
0.098866543	0.237264254	0.608823193	0.846233431
0.096761813	0.235579083	0.604712959	0.844443957
0.097507765	0.235044152	0.604807598	0.84433735
0.099290803	0.233250488	0.604989394	0.835427663
0.099774018	0.232783472	0.604769508	0.832252552
0.097556129	0.230177644	0.602344849	0.831202451
0.099605374	0.230208231	0.602282109	0.831178457
0.100139932	0.230196117	0.602079276	0.82649168
0.104765426	0.230273442	0.60059591	0.82625246
0.103211943	0.230106455	0.600576574	0.82605969
0.10560289	0.229846624	0.600164484	0.825705454
0.10499179	0.229128987	0.600127532	0.825190596
0.10364464	0.228842019	0.600462289	0.824608862
0.103298998	0.228804192	0.598791939	0.823189962
0.106838235	0.226845035	0.596657154	0.821494451
0.105681906	0.226818218	0.59645005	0.820451121
0.107548724	0.225811105	0.595933222	0.820688492
0.108109004	0.225641496	0.595549742	0.817830728
0.107599524	0.225403052	0.594737781	0.814364881
0.108465171	0.225369562	0.594892744	0.812600433
0.109246603	0.223987315	0.593106806	0.811238527
0.108955375	0.223963554	0.588979939	0.81039241
0.109190222	0.223376928	0.588185379	0.808156267
0.108230829	0.221174474	0.58821872	0.807936618
0.101260148	0.221153222	0.588153842	0.806120076
0.102204973	0.22077308	0.587384083	0.803510736
0.106909937	0.220872545	0.587029572	0.802853178
0.107023641	0.2207082	0.586412409	0.802380774
0.107641964	0.220275482	0.585481489	0.80030803
0.100033525	0.219267557	0.581419496	0.800164705
0.096688415	0.219131199	0.58102162	0.799147088
0.094246462	0.218108813	0.579780574	0.799241264
0.092626653	0.218128695	0.578930084	0.796741871
0.091874839	0.216476154	0.579113053	0.796367358
0.091794565	0.216164947	0.5784245	0.794552608
0.090427337	0.216816589	0.577678818	0.794468455
0.085164063	0.21653809	0.575978834	0.79292386
0.085041075	0.215164473	0.574907377	0.788965718
0.080929392	0.214830966	0.574256577	0.783833634
0.080793678	0.213268853	0.574194824	0.783587211
0.08157041	0.213537155	0.574342432	0.782462973
0.081258957	0.212350265	0.571821586	0.782252521
0.081390353	0.210688945	0.571550129	0.781516287
0.080533738	0.210890526	0.571580776	0.778801581
0.080792457	0.209895271	0.571091355	0.778378258
0.080445445	0.208983611	0.570251768	0.777540983
0.080213288	0.208770984	0.5700325	0.777531909
0.07786418	0.208499958	0.569126242	0.776298671
0.076815611	0.206603472	0.569518714	0.774435199
0.075634737	0.205505378	0.567919325	0.773046083
0.075628326	0.205610576	0.567289525	0.772193864
0.079756179	0.204288122	0.56688142	0.77202891
0.079962596	0.204170875	0.566955557	0.771562167
0.078050567	0.204258337	0.566096927	0.76986463
0.07732135	0.20353952	0.559464513	0.767018832
0.077116994	0.201301258	0.557502781	0.766322904
0.077551674	0.200830893	0.557138466	0.766036774
0.07884165	0.199499679	0.556889173	0.766015574
0.077974069	0.199772097	0.556984595	0.76509172
0.077932281	0.1989441	0.556615618	0.764943574
0.0795659	0.198282505	0.55628052	0.764243244
0.079662257	0.198012964	0.554320607	0.763915644
0.080834009	0.197894639	0.551940698	0.763592794
0.082644042	0.196299279	0.548869149	0.762223195
0.08455799	0.19517323	0.548617032	0.760540503
0.084032876	0.195023524	0.54789077	0.759964508
0.086521847	0.195107582	0.547321608	0.754263507
0.085716936	0.195130791	0.545584975	0.753438665
0.086828572	0.194998321	0.545534761	0.752387505
0.082096402	0.195378427	0.545044185	0.751817551
0.083366719	0.195401561	0.544598566	0.751674936
0.080828581	0.195698049	0.544546489	0.750345233
0.080558548	0.195931895	0.542079745	0.745347814
0.08118902	0.196109259	0.541455795	0.745192383
0.080391935	0.195733585	0.541147128	0.742045972
0.083102397	0.194940917	0.541072476	0.739222852
0.086177963	0.193554391	0.541030476	0.737160407
0.084262651	0.192957104	0.540284961	0.735684041
0.084590311	0.191976552	0.540083452	0.735664948
0.084202687	0.192028007	0.53862865	0.735562119
0.088986109	0.191768078	0.538507841	0.734065648
0.088105675	0.190961106	0.538506904	0.732127179
0.086119772	0.189379614	0.538213148	0.732182408
0.086786521	0.189249548	0.538022612	0.731773165
0.087371457	0.187534941	0.536794023	0.731651397
0.089524184	0.186772143	0.53695002	0.731469015
0.083618731	0.185974328	0.537058041	0.730673668
0.083793517	0.186011366	0.536252529	0.728128373
0.084321706	0.185042737	0.535071131	0.727242602
0.084894699	0.183453569	0.533176548	0.726333351
0.084249513	0.183698524	0.532872387	0.726342768
0.08467482	0.183900904	0.532856266	0.725409555
0.085475726	0.183116085	0.532204922	0.725027661
0.087295604	0.182555342	0.531414234	0.724177391
0.087179546	0.18188043	0.531010453	0.722874439
0.087550235	0.181566423	0.531034145	0.721003811
0.087545757	0.181236126	0.530272738	0.720991363
0.086897016	0.180429747	0.529933069	0.713766533
0.085364921	0.17987957	0.529665487	0.711891352
0.086125704	0.179601639	0.529700505	0.70713128
0.087405272	0.179670316	0.522737144	0.704128318
0.08736089	0.179606919	0.520819682	0.702019225
0.087419152	0.179129055	0.519648682	0.701935693
0.08770032	0.178754474	0.51972848	0.701826066
0.087526965	0.178632529	0.518811775	0.701249502
0.087615786	0.178664832	0.518792616	0.697486183
0.086926267	0.178625281	0.518027276	0.696706618
0.0865781	0.178806141	0.518334873	0.695551425
0.087169666	0.178916211	0.517886084	0.691659841
0.087225166	0.178753322	0.517906232	0.687604641
0.08772153	0.178585754	0.51685845	0.686647066
0.086418872	0.178389828	0.516887614	0.684941717
0.085196231	0.178477946	0.515045903	0.684709863
0.08452381	0.177972313	0.514358639	0.68373725
0.083185942	0.178029547	0.513631574	0.682714084
0.08246947	0.178054362	0.511632736	0.682060002
0.077949236	0.17740846	0.511672159	0.680331007
0.078954237	0.175925703	0.511398205	0.679383893
0.078747071	0.175918453	0.511243554	0.679466901
0.076018454	0.175528405	0.510829983	0.677495326
0.075775589	0.174323519	0.509988648	0.676562185
0.07819565	0.172662592	0.509588459	0.676670447
0.079978853	0.172525352	0.508162755	0.674115063
0.079996101	0.172623606	0.507622182	0.673816317
0.077994464	0.172394003	0.506234311	0.672766461
0.079442475	0.172371642	0.50587411	0.671994132
0.079680078	0.171300199	0.504619193	0.671709084
0.075038474	0.171225801	0.504631396	0.671368043
0.072414468	0.171171214	0.504664392	0.670352542
0.07240222	0.171292243	0.504387025	0.667588145
0.07270488	0.171468514	0.50408216	0.665640198
0.071591091	0.171124497	0.503099827	0.665025644
0.070617275	0.169570504	0.501733907	0.664978799
0.070939732	0.169675905	0.500032455	0.663460078
0.070704549	0.169100572	0.499915787	0.661621622
0.071969693	0.169442201	0.499787066	0.66139476
0.068805861	0.169175834	0.499754633	0.661227499
0.069006516	0.169208885	0.499155231	0.660765234
0.07192344	0.168953328	0.499050855	0.659247765
0.069953752	0.168971397	0.498992257	0.656372296
0.07050622	0.168833877	0.498341101	0.656084101
0.069649227	0.167723169	0.497885997	0.655935086
0.070674759	0.167886648	0.497571728	0.655382342
0.073537263	0.167252261	0.494479422	0.653212956
0.071646122	0.166953621	0.494144037	0.651782265
0.069777675	0.166347899	0.492932153	0.650473148
0.067562594	0.165913323	0.491046526	0.64946702
0.064033125	0.165890397	0.490978382	0.644157633
0.065668776	0.165470546	0.489626558	0.643399009
0.065416253	0.164281127	0.489609604	0.643287474
0.067603708	0.163990439	0.489394975	0.64249682
0.066692691	0.164032458	0.489227396	0.64228539
0.068047386	0.162100242	0.489076002	0.639290111
0.067847937	0.161116317	0.489013384	0.639284709
0.066748046	0.160309187	0.488584879	0.638693837
0.068777075	0.160588555	0.488465327	0.638640556
0.067593429	0.160446635	0.488485718	0.635314952
0.067769275	0.159318356	0.487777888	0.635293929
0.067732596	0.15914995	0.487283284	0.634361189
0.067834228	0.158869872	0.485548387	0.632871459
0.06885506	0.159148437	0.484979554	0.632818385
0.068647692	0.159195706	0.484674236	0.63170146
0.069361765	0.158966741	0.484771892	0.630768266
0.071907028	0.15850517	0.484498586	0.629948002
0.069210808	0.158362721	0.484565835	0.6295395
0.068530427	0.158395209	0.483799151	0.629437784
0.068639027	0.158281913	0.482826934	0.626644096
0.07100044	0.15833583	0.48203348	0.624293674
0.07037009	0.156993828	0.480019963	0.622382046
0.069563662	0.156741771	0.479868238	0.622369465
0.06994877	0.156778868	0.479474712	0.619446087
0.069904868	0.156605992	0.478658423	0.617357357
0.068793617	0.156716606	0.478148527	0.617319522
0.067560084	0.156622458	0.477088734	0.616850594
0.067681504	0.15592888	0.476962762	0.615126084
0.06799007	0.156464983	0.476049807	0.615164025
0.068005296	0.156524703	0.474624219	0.614911821
0.062451829	0.156072055	0.474047585	0.614698083
0.062335076	0.1555813	0.474092736	0.610859446
0.06267329	0.155521551	0.473541548	0.609832404
0.062690079	0.154906862	0.47308328	0.608570687
0.062884035	0.154947698	0.472142931	0.608560693
0.06092347	0.153683668	0.470122062	0.606852113
0.06100822	0.153715091	0.467855381	0.606616009
0.061270066	0.153735971	0.467823039	0.604052727
0.05784018	0.153446296	0.467382759	0.603698875
0.057391102	0.153390594	0.465395256	0.602774103
0.057553046	0.153323296	0.465039109	0.602219428
0.057077041	0.152711769	0.464206509	0.600989315
0.056012165	0.152399048	0.462551045	0.600824457
0.056026418	0.152232598	0.461683307	0.599255106
0.057152643	0.151946184	0.461766999	0.598634503
0.05962796	0.151568657	0.458344621	0.598104701
0.059123733	0.151799663	0.457804846	0.597833684
0.059602431	0.151509885	0.457139648	0.597024692
0.058552106	0.150542775	0.456930425	0.59639284
0.057895964	0.150529136	0.455852154	0.594421171
0.057375518	0.15066395	0.45539168	0.59393294
0.057883548	0.150298233	0.455005196	0.593245762
0.058031415	0.150147364	0.453710309	0.593118163
0.059250227	0.149874637	0.453675379	0.592557577
0.061903994	0.149517162	0.453823852	0.592223772
0.061595377	0.149471347	0.453666561	0.591757428
0.06480751	0.149509181	0.453078625	0.591191368
0.065446217	0.149537504	0.452592565	0.590490334
0.060781002	0.149020963	0.452426041	0.589892117
0.060320111	0.149180276	0.452448044	0.589570738
0.060960202	0.149147457	0.452338023	0.589600367
0.062263138	0.149152378	0.45085767	0.589253277
0.061481419	0.148926216	0.451008421	0.588972581
0.060754679	0.148768495	0.451038235	0.587693966
0.060507144	0.148343724	0.450038358	0.586974001
0.061987085	0.147623292	0.449349517	0.586675185
0.062018432	0.146504665	0.448996014	0.583668922
0.06242319	0.145744642	0.448613367	0.580135489
0.061905684	0.145437496	0.448429059	0.57983048
0.061368662	0.144613968	0.448183439	0.579768181
0.058897767	0.144515092	0.447460363	0.578515706
0.05878982	0.143855074	0.447249567	0.576960322
0.0596631	0.143913292	0.446643747	0.576496357
0.060693925	0.143912127	0.446376896	0.57492535
0.0602861	0.143622213	0.443997072	0.574758834
0.062457291	0.143360527	0.44236695	0.574824369
0.061148003	0.143535072	0.442184053	0.574854012
0.06018332	0.143875805	0.441562016	0.574882101
0.060253238	0.143208479	0.440881896	0.574619824
0.059791175	0.142758008	0.440461171	0.574299101
0.061052275	0.14269783	0.440355282	0.573788542
0.059819338	0.141546402	0.440060759	0.573259553
0.058558161	0.140990746	0.440126747	0.572055086
0.059669342	0.140244734	0.436917707	0.571735912
0.06011119	0.140364835	0.436293133	0.570476464
0.060172417	0.140568695	0.434928286	0.568592084
0.060613683	0.140658552	0.433807441	0.568485059
0.05894042	0.140300287	0.433681866	0.567117676
0.056718389	0.140285598	0.433342317	0.567015085
0.056233208	0.139576886	0.433028176	0.566263842
0.055896163	0.139486978	0.432933171	0.565729963
0.055849184	0.139224896	0.432583206	0.565064783
0.055172976	0.138394538	0.431783366	0.562755849
0.054285097	0.13805687	0.431710856	0.560926787
0.054480482	0.137699036	0.431611095	0.560836222
0.050725339	0.137130863	0.430547447	0.556365691
0.05091261	0.137113237	0.429712294	0.555866406
0.051785744	0.137059948	0.42905583	0.555069538
0.05130974	0.135395247	0.427418688	0.554657473
0.052330469	0.135335014	0.42689039	0.554554733
0.053008797	0.135188696	0.426679759	0.553738369
0.05276353	0.135073974	0.425231147	0.553647532
0.053483465	0.13512437	0.425099417	0.553073517
0.053191723	0.134901895	0.42455446	0.552372765
0.051146944	0.13495387	0.424474963	0.552062203
0.048950766	0.1346724	0.422485305	0.550640031
0.048639863	0.134617398	0.422003215	0.54956166
0.050330751	0.134568681	0.421797036	0.548628278
0.050480919	0.134558807	0.420740321	0.548597855
0.050627459	0.132003765	0.419310717	0.548518859
0.047921167	0.131971569	0.419064553	0.548328047
0.049471182	0.131777989	0.419037056	0.547912244
0.051049053	0.131522352	0.417567774	0.547040996
0.051281685	0.131531669	0.417589325	0.546904151
0.051599403	0.131174823	0.416625821	0.546061703
0.051487401	0.130877961	0.416048431	0.545842344
0.052641359	0.130599366	0.415784962	0.545770724
0.052918458	0.130301089	0.415458608	0.54306816
0.053562568	0.130308988	0.414752388	0.542901244
0.054064165	0.130222675	0.414221624	0.541256289
0.054107117	0.130250594	0.414148189	0.540775805
0.052439701	0.130023057	0.413957312	0.536914759
0.050850548	0.129853822	0.412750111	0.536851643
0.051035289	0.12966186	0.412738206	0.536840278
0.051614098	0.129652157	0.41278604	0.536849491
0.052120859	0.129631954	0.412629672	0.536535326
0.051799025	0.129624758	0.411694114	0.536674329
0.05273486	0.129981335	0.410593127	0.535791666
0.052475141	0.129712044	0.410048694	0.535877232
0.052119778	0.12921714	0.409392185	0.535402073
0.051977839	0.128856052	0.409362047	0.535261021
0.051738579	0.127626643	0.408537046	0.535090842
0.052011524	0.12757033	0.408282013	0.53482217
0.053078851	0.127631086	0.407944954	0.533966505
0.053090229	0.127620475	0.407809769	0.533752328
0.052923508	0.127104919	0.407601983	0.533353567
0.050426357	0.125003683	0.407112594	0.532912924
0.05056707	0.125045944	0.406529446	0.530788526
0.050824574	0.124442459	0.405073044	0.530470109
0.051535324	0.124457321	0.404828484	0.530056517
0.051195683	0.124375227	0.404011404	0.52773789
0.050898964	0.123946454	0.404041956	0.527304423
0.051119048	0.123830311	0.403418001	0.526181558
0.049859729	0.123797229	0.403571349	0.524191757
0.049659105	0.123081808	0.403334641	0.523116972
0.050089094	0.123086532	0.402474086	0.522480649
0.049553047	0.122991925	0.402295173	0.522238582
0.050512761	0.122646494	0.401751291	0.521486847
0.04985516	0.122714502	0.401644947	0.520875663
0.051124976	0.12277826	0.400381279	0.520295004
0.051090265	0.122048036	0.400119695	0.518736338
0.051805796	0.121976991	0.39939792	0.518547686
0.050796726	0.121593953	0.398392366	0.516731207
0.050435834	0.120840578	0.397882047	0.515651925
0.051387258	0.120798888	0.397874992	0.51503482
0.050965569	0.120037651	0.395637651	0.51496069
0.051565004	0.119977203	0.395640432	0.514088764
0.050141939	0.120154419	0.395245196	0.513498432
0.050259248	0.120031013	0.394560387	0.513043797
0.047886975	0.119920181	0.393792502	0.512753937
0.04785025	0.119934434	0.393773593	0.51092387
0.048134581	0.118556851	0.39354575	0.510607876
0.044627895	0.118489199	0.392819593	0.509452362
0.044739989	0.118386163	0.392776563	0.507924574
0.045145304	0.118225221	0.392162505	0.506987353
0.045015448	0.118196491	0.391662341	0.503176961
0.044595356	0.117618305	0.391080627	0.502978083
0.045092452	0.117505699	0.390903852	0.502787951
0.04584489	0.117306646	0.390593109	0.502427636
0.045337348	0.117058096	0.387927163	0.502164089
0.045075655	0.116447092	0.38784309	0.500097472
0.045622195	0.116555779	0.387864547	0.500060383
0.045277411	0.1164804	0.387585861	0.499800142
0.045209804	0.116524333	0.387079501	0.498985478
0.045044429	0.116764909	0.387019059	0.498793945
0.043587616	0.116759255	0.386428512	0.498211972
0.043506549	0.116610319	0.385983024	0.497127545
0.04301662	0.116609855	0.385854236	0.497136771
0.04328828	0.115656061	0.38548564	0.497054306
0.042791738	0.115340571	0.384983242	0.496878622
0.041869616	0.115445699	0.384610976	0.496398684
0.042128562	0.11527332	0.383680728	0.495705963
0.042770125	0.115180681	0.38287684	0.495207944
0.040523984	0.115232001	0.382927589	0.494791386
0.039865747	0.115152184	0.382600434	0.491778398
0.040089369	0.11471544	0.382287673	0.490565194
0.04121097	0.114667361	0.381795919	0.490468917
0.041081578	0.114301728	0.38114335	0.490471238
0.039907694	0.114373337	0.380668651	0.488670509
0.039805966	0.114163057	0.380663593	0.488372905
0.039382992	0.113489428	0.380498194	0.487636382
0.041540024	0.112900739	0.380324942	0.487093653
0.04082666	0.112678365	0.379737888	0.487089803
0.041495041	0.112348193	0.3796171	0.48687224
0.040540843	0.112507482	0.378691243	0.486367628
0.039605892	0.112391493	0.376712104	0.484547227
0.038692731	0.112022238	0.376193916	0.484359086
0.037810552	0.111872181	0.376164677	0.484034052
0.036741843	0.111736561	0.37580328	0.483488935
0.036681878	0.111876401	0.375236628	0.483212797
0.035383215	0.111882517	0.374446682	0.483105265
0.034735002	0.111845925	0.373211115	0.48248567
0.033505851	0.110900997	0.371590046	0.48252541
0.033733192	0.110921875	0.370742433	0.481282269
0.033747886	0.110910184	0.370565501	0.481247583
0.032647676	0.111003999	0.369608633	0.480809024
0.030447768	0.110371632	0.36963232	0.479883914
0.031693119	0.110226319	0.369308113	0.479627064
0.029617117	0.109829085	0.36902964	0.478174373
0.02944488	0.109652567	0.368749151	0.477874921
0.030344428	0.109425506	0.367814534	0.477564718
0.030697139	0.109599951	0.367724396	0.4770346
0.029900705	0.109285537	0.366018585	0.476406269
0.030225839	0.109151373	0.365957426	0.476285565
0.030594691	0.109079219	0.366000267	0.476170673
0.031363768	0.109098624	0.366130239	0.475175754
0.029766855	0.109043025	0.365444142	0.473997794
0.029601233	0.108555919	0.364871107	0.471891113
0.029655175	0.108544991	0.361624865	0.471601521
0.029350943	0.108353183	0.360282212	0.470529461
0.031285026	0.108451761	0.36013059	0.470359834
0.031520662	0.108469993	0.359003414	0.469327599
0.03167177	0.108133617	0.358008794	0.468725656
0.029722385	0.107895859	0.35774874	0.467647418
0.029748455	0.107214668	0.357333118	0.467463569
0.029657031	0.106821	0.357075661	0.465996704
0.02983867	0.106738651	0.356967159	0.465240423
0.029739264	0.106590104	0.356535851	0.46497636
0.029322582	0.106412762	0.354594296	0.464298428
0.029537828	0.106294303	0.353787781	0.463985472
0.030024498	0.105489685	0.353033409	0.462285041
0.031426388	0.104959293	0.353058612	0.461834369
0.02989585	0.10492579	0.352073957	0.46155136
0.029164116	0.105039446	0.351862713	0.461354923
0.030409826	0.10371111	0.351823377	0.460966871
0.031845342	0.103440392	0.350594283	0.460974223
0.031133643	0.103160256	0.349647019	0.457308171
0.030104236	0.102564721	0.349528404	0.456589885
0.0313965	0.102622744	0.349405848	0.455964453
0.031952503	0.10228501	0.349349048	0.455652365
0.031091581	0.100905787	0.348625625	0.454446014
0.029571517	0.100559038	0.347531187	0.454125373
0.032457243	0.100640106	0.347498511	0.453253765
0.032334858	0.100531838	0.347305064	0.451821463
0.030054319	0.100574845	0.346356231	0.451725453
0.029015272	0.100538091	0.344245719	0.451664488
0.028599361	0.100014046	0.344056206	0.450255569
0.029264031	0.098894654	0.344042322	0.450148691
0.025422799	0.098905741	0.344030223	0.449990774
0.026363598	0.098206976	0.343982089	0.447253876
0.027094011	0.097670984	0.343942367	0.446137204
0.026868404	0.097429305	0.343477311	0.445529602
0.026671742	0.097228039	0.343105204	0.445506061
0.026819665	0.097051904	0.342697835	0.444908916
0.027226463	0.096842196	0.34244248	0.444840552
0.02752556	0.096606288	0.342420077	0.444544157
0.027856732	0.096188594	0.342371191	0.444446113
0.02759688	0.095820591	0.342082201	0.443196175
0.027591994	0.095550792	0.341590126	0.443038417
0.027322144	0.095345263	0.340689399	0.442940342
0.027748942	0.095050211	0.339971457	0.442935462
0.029291857	0.094894833	0.339524249	0.442020268
0.028783071	0.094960293	0.339449781	0.441551719
0.030004476	0.09475753	0.338989912	0.441464112
0.029689161	0.094826243	0.338036782	0.440964052
0.030326871	0.094883536	0.337872886	0.440145704
0.029527007	0.094740221	0.337784572	0.439969272
0.030124741	0.094729609	0.3362949	0.439805975
0.028178297	0.094196562	0.33586167	0.439612314
0.028439292	0.094067649	0.335766776	0.439624108
0.027171167	0.093893052	0.334907294	0.439435938
0.026798918	0.09355632	0.333153188	0.438763935
0.026477457	0.092958881	0.332852499	0.437459909
0.026157979	0.092521208	0.332401992	0.43725052
0.025455994	0.092556593	0.331586539	0.436169559
0.025498595	0.092561562	0.33143546	0.436016105
0.025229988	0.092198447	0.331474945	0.435912739
0.026220712	0.092078458	0.32846223	0.435152798
0.025061247	0.092020821	0.3277021	0.435068531
0.025107242	0.091318654	0.32699789	0.434584627
0.024883563	0.091225747	0.326853332	0.433554057
0.024704259	0.091241169	0.326838191	0.433267974
0.023250079	0.091138362	0.326565327	0.432257974
0.02380816	0.090934311	0.326140928	0.431684426
0.023447885	0.091271913	0.325949039	0.428549711
0.02318011	0.09109406	0.325850871	0.427828797
0.023380028	0.090990582	0.325849999	0.427618408
0.023454867	0.090944615	0.325616621	0.427509694
0.025170047	0.090694508	0.324988618	0.42722904
0.024127082	0.090666419	0.324925399	0.426782566
0.025092398	0.090346127	0.324115367	0.425208293
0.025935889	0.089992005	0.324046279	0.423693175
0.026184258	0.090018931	0.323195184	0.423160721
0.025977893	0.089745998	0.322985858	0.422790595
0.022931526	0.089828545	0.322739834	0.42200143
0.022759048	0.089585221	0.322565272	0.421814568
0.022462514	0.089217103	0.322507687	0.421064246
0.021934597	0.089202036	0.322465149	0.420964855
0.022969642	0.089332497	0.322239726	0.420881518
0.022819203	0.088976087	0.32159993	0.419946389
0.022621503	0.088855311	0.321453082	0.419806654
0.023415758	0.089011611	0.320432909	0.419394453
0.022552157	0.089036825	0.320472685	0.418613768
0.02176403	0.088729832	0.3192149	0.418162363
0.01898699	0.088761265	0.31920887	0.417989492
0.017606094	0.088594723	0.319102992	0.417913426
0.016486011	0.087982084	0.319043571	0.416645558
0.015742678	0.087895171	0.318764158	0.415314096
0.015591887	0.087779419	0.317905739	0.414933727
0.015890294	0.087610614	0.317752456	0.41442617
0.01494814	0.087779335	0.317486305	0.413967808
0.014092957	0.087810913	0.316073597	0.413714438
0.012422927	0.087714559	0.315688144	0.411374249
0.012599073	0.087672249	0.314901802	0.410912909
0.011276968	0.087437406	0.314830889	0.41035668
0.00797966	0.086921963	0.31475134	0.410312607
0.007656576	0.086754182	0.314650799	0.409515
0.007600216	0.086435552	0.314506281	0.409471993
0.007062487	0.086406168	0.314446821	0.408987835
0.002285386	0.085871046	0.314374726	0.408229157
0.001606045	0.085863821	0.312869406	0.407523209
6.07E-04	0.085916274	0.31244349	0.407149726
-6.65E-04	0.085720561	0.310987828	0.406851847
-0.002203617	0.084789032	0.310835678	0.406261598
-0.003532211	0.084634559	0.3108605	0.40623145
-0.003393874	0.084432664	0.309797942	0.406072195
-0.003705609	0.083502301	0.309659377	0.405641341
-0.00385653	0.083508452	0.308503452	0.405450296
-0.002586844	0.08322747	0.308269088	0.405277361
-0.002609206	0.083111732	0.308160233	0.404287043
-0.003340099	0.083048964	0.30713949	0.403957163
-0.003730422	0.083042066	0.306058824	0.403516022
-0.003476747	0.082984102	0.305821071	0.401673129
-0.003681707	0.082812325	0.305070194	0.401279724
-0.003464565	0.082530218	0.304858243	0.401121563
-0.003136862	0.08114894	0.30443938	0.399704143
-0.003566973	0.081047096	0.303834134	0.399510795
-0.003846671	0.081159514	0.302831827	0.399117006
-0.004663615	0.080987325	0.302117998	0.399161096
-0.004646862	0.080748996	0.301751789	0.399154392
-0.004558834	0.080813845	0.301275229	0.398879384
-0.005118269	0.080807313	0.30093267	0.398680169
-0.001756366	0.08029425	0.300340085	0.398615358
-8.33E-04	0.080098292	0.300344171	0.396597834
-8.51E-04	0.080100808	0.299911075	0.39656199
-0.002265399	0.079716864	0.299522709	0.396265344
-0.002432023	0.079775143	0.298946051	0.396049477
-0.003390056	0.079452897	0.298649536	0.394111022
-0.004712572	0.078771579	0.298119661	0.393911926
-0.006503287	0.078406738	0.297823258	0.393518432
-0.004721235	0.078325684	0.297738299	0.392116384
-0.00500621	0.078269498	0.297593757	0.391075143
-0.0063315	0.078195237	0.297218044	0.390077834
-0.00735614	0.078097747	0.297141256	0.389303607
-0.006672626	0.077815716	0.296842585	0.389140741
-0.006622389	0.077881413	0.296676861	0.389138886
-0.005559453	0.077776644	0.296456469	0.388112135
-0.008000585	0.077796541	0.296053192	0.387737771
-0.007448304	0.077593145	0.295507466	0.38760693
-0.007177545	0.077087665	0.294535455	0.387581225
-0.007269417	0.077088051	0.29268021	0.387328123
-0.007391105	0.07693668	0.292362903	0.387344128
-0.007177053	0.07643642	0.291836978	0.387179669
-0.006852217	0.076381898	0.291030211	0.386169995
-0.006793642	0.076306267	0.290952143	0.385607422
-0.00879119	0.076100193	0.289790323	0.384971772
-0.008349842	0.075929165	0.289801818	0.384486901
-0.008882838	0.075881707	0.289534713	0.384323733
-0.008205428	0.075771309	0.289104434	0.384308408
-0.007872193	0.075360507	0.288196674	0.384340261
-0.007647729	0.075296799	0.287856972	0.383771187
-0.005832796	0.075182603	0.287283917	0.383455079
-0.005557318	0.075033029	0.286048416	0.383140806
-0.00593525	0.074966907	0.28553381	0.383150845
-0.00720097	0.07487945	0.285487041	0.382035235
-0.007208872	0.074919102	0.285313003	0.381922269
-0.006491242	0.074265004	0.285117475	0.381806614
-0.006577009	0.074270647	0.284240557	0.381409299
-0.008377713	0.074127332	0.284081347	0.37956048
-0.007256402	0.074180189	0.283012207	0.379100001
-0.007356028	0.07416517	0.282843754	0.379026798
-0.009386477	0.073962827	0.281507143	0.378860565
-0.009911677	0.073536415	0.280836342	0.378662382
-0.011054034	0.073120795	0.280121377	0.377117314
-0.010917561	0.072980537	0.278998536	0.376914402
-0.013674803	0.072346663	0.279005055	0.376713129
-0.014034682	0.071826331	0.27781097	0.376654325
-0.014573709	0.071759154	0.277723611	0.376648155
-0.015603631	0.071438582	0.277583239	0.375664263
-0.01551386	0.071053914	0.276177788	0.375660324
-0.015717343	0.071169628	0.275261218	0.375806128
-0.01655287	0.071146642	0.275082635	0.373534939
-0.016598251	0.070847728	0.274466706	0.372526169
-0.019384617	0.069952924	0.27293591	0.371944148
-0.019397929	0.069523826	0.270723013	0.371491244
-0.019630256	0.069278957	0.26986766	0.371427464
-0.019194136	0.069208167	0.268841284	0.37051859
-0.018737669	0.068822344	0.267831073	0.369763673
-0.018819711	0.068585321	0.267723524	0.367247433
-0.018995743	0.068134834	0.267626403	0.367074878
-0.019280464	0.067787826	0.267516681	0.366906383
-0.018823962	0.067677411	0.267277138	0.366593104
-0.018935644	0.067461229	0.26691953	0.36617434
-0.019023462	0.067405423	0.26687108	0.366184753
-0.018495155	0.067464723	0.265634836	0.365291023
-0.017792589	0.067360872	0.264777278	0.364748414
-0.0179091	0.067367034	0.264718502	0.363133734
-0.018002777	0.067527172	0.264197796	0.362760123
-0.018239015	0.067561199	0.264221429	0.360381615
-0.017646635	0.066358122	0.264209571	0.359513668
-0.01787455	0.066352021	0.264211007	0.358259586
-0.01693248	0.066469452	0.263412343	0.358030773
-0.017171565	0.066255435	0.262852172	0.357886043
-0.018296265	0.065996765	0.262857506	0.357475986
-0.019230472	0.065928526	0.262657227	0.356167695
-0.018928956	0.066090356	0.262659656	0.355635271
-0.018448481	0.066068227	0.262387421	0.354608515
-0.019130591	0.065952999	0.262131833	0.354316264
-0.019288064	0.065658632	0.261811046	0.353654705
-0.019190277	0.065544161	0.261811943	0.353597342
-0.019572162	0.065343193	0.260207469	0.353030716
-0.020048214	0.065229471	0.259725279	0.352561641
-0.020144565	0.065210167	0.259399406	0.352235695
-0.019978268	0.064977254	0.25938842	0.352108773
-0.018354238	0.064895473	0.259048331	0.350203943
-0.018623678	0.064794266	0.258941845	0.349778539
-0.018569261	0.064224758	0.258157825	0.349632999
-0.018995355	0.064199521	0.25708443	0.349512073
-0.018348093	0.063484149	0.256623799	0.349412073
-0.016834924	0.063503669	0.256567291	0.348868664
-0.015263591	0.063278203	0.255544464	0.348289528
-0.015280855	0.063121601	0.25528265	0.348084202
-0.014724912	0.06296337	0.254631261	0.347064909
-0.017038379	0.062666213	0.254012393	0.346418933
-0.017523713	0.062571811	0.25394468	0.345954005
-0.017225856	0.062510384	0.253693247	0.345875201
-0.017461645	0.062432549	0.253537	0.345171669
-0.018630881	0.062071983	0.252958975	0.343834353
-0.018074552	0.061714385	0.251840395	0.34376685
-0.01684387	0.059351556	0.251132036	0.343507635
-0.017251407	0.059154839	0.250889545	0.34346317
-0.016928513	0.059095192	0.2508448	0.342566398
-0.01651691	0.058776933	0.250750978	0.341981664
-0.014349001	0.058785384	0.250653258	0.341950806
-0.013489021	0.057933445	0.250554492	0.341571291
-0.013031832	0.057455541	0.24984077	0.340668437
-0.012067635	0.057500702	0.248938172	0.339070705
-0.011880129	0.057220336	0.248043756	0.338775864
-0.011847037	0.057115798	0.248014801	0.338236738
-0.010296355	0.056931299	0.247078557	0.337914798
-0.00998431	0.057011259	0.24666097	0.336307188
-0.009786629	0.056799987	0.246292551	0.336089449
-0.008749369	0.056300436	0.245959466	0.3344691
-0.008482738	0.056298173	0.245724131	0.333201113
-0.008773209	0.05629605	0.245507967	0.332551376
-0.008566705	0.056361937	0.244633234	0.331202773
-0.008852309	0.056295868	0.243632569	0.331142942
-0.008990713	0.05633161	0.242586129	0.330667469
-0.008237637	0.055798508	0.242000431	0.329799683
-0.00916867	0.055482264	0.241370543	0.329045911
-0.008720219	0.055403061	0.241228595	0.32910083
-0.008637979	0.05542713	0.240297254	0.328965348
-0.008469647	0.055523384	0.239832842	0.32882971
-0.007858761	0.055488493	0.239361662	0.328707702
-0.008840543	0.055467771	0.239191421	0.32805898
-0.008248562	0.054765595	0.238765198	0.327856766
-0.007033974	0.054686788	0.238144532	0.327719839
-0.007064934	0.054705779	0.23802698	0.326898964
-0.0064352	0.05467631	0.237769794	0.326811263
-0.007449718	0.05466852	0.237031758	0.326478427
-0.007800227	0.05462638	0.235895668	0.326199462
-0.008725057	0.054114774	0.23419183	0.322478047
-0.009488797	0.054082392	0.233577022	0.322073616
-0.011846983	0.054095122	0.233165145	0.320963339
-0.012286772	0.053999693	0.233076676	0.319714767
-0.012396657	0.054004954	0.232735347	0.319643539
-0.01241342	0.054068135	0.232719915	0.319540289
-0.013423969	0.053389951	0.23262703	0.319223786
-0.01469526	0.053316367	0.232125226	0.319181473
-0.015114096	0.053367495	0.231946933	0.319119582
-0.015314145	0.053543738	0.23149597	0.318810394
-0.016221456	0.053155477	0.230439723	0.318543067
-0.018261803	0.05302743	0.229663413	0.318541086
-0.018938578	0.052740181	0.229121771	0.318172404
-0.019192548	0.051602954	0.228929143	0.318176914
-0.019822482	0.051094846	0.228542331	0.317929203
-0.020064943	0.051006033	0.22775989	0.316876946
-0.019322103	0.050387626	0.227763155	0.316427261
-0.019091214	0.050381687	0.226492243	0.315265923
-0.020249173	0.050387303	0.226444862	0.314791352
-0.020870003	0.050344146	0.225492083	0.314380717
-0.022516343	0.050091423	0.224365774	0.313683489
-0.022317961	0.050088543	0.224339741	0.312597641
-0.02225792	0.050103437	0.22424088	0.312571492
-0.022979695	0.049878358	0.224247021	0.312228291
-0.022829595	0.049873016	0.223556554	0.311969069
-0.022746816	0.049875227	0.222024896	0.311908024
-0.023264589	0.049837471	0.220206693	0.31183217
-0.023325314	0.049894501	0.220008966	0.311334303
-0.023332013	0.049656018	0.219902668	0.311102415
-0.022533573	0.049356287	0.219790515	0.310787997
-0.023905631	0.049455921	0.219603319	0.308181902
-0.024263869	0.049440983	0.21946879	0.308085175
-0.023711042	0.049221915	0.218591721	0.306277949
-0.023772719	0.048991606	0.218412747	0.305838652
-0.023761448	0.048976755	0.218335235	0.305619597
-0.023809054	0.048825926	0.218098582	0.304966078
-0.023392734	0.048670659	0.21738949	0.304742634
-0.029140271	0.048678215	0.216410318	0.302032737
-0.028017416	0.04860257	0.215701545	0.299446933
-0.028172294	0.048676289	0.215552825	0.298731755
-0.028456219	0.048397714	0.215185179	0.298456484
-0.028626498	0.048398447	0.214654201	0.298517802
-0.028335086	0.048430107	0.214636402	0.297586224
-0.029485541	0.047617179	0.214169241	0.297586592
-0.029245385	0.047009766	0.214007586	0.297349803
-0.029966266	0.046850921	0.213913322	0.297247526
-0.029990646	0.046893527	0.213454072	0.296746274
-0.029962318	0.046967969	0.212802687	0.29672908
-0.029731758	0.046709615	0.211559216	0.296652901
-0.03005902	0.046824576	0.211456379	0.296402663
-0.030316653	0.046764775	0.211249153	0.296260756
-0.030023062	0.046854885	0.21114277	0.295698612
-0.03012739	0.0467673	0.211133288	0.29527852
-0.028766631	0.04684765	0.210722132	0.295284011
-0.030378346	0.046537996	0.210593159	0.295156208
-0.029666842	0.046547212	0.209761914	0.293840239
-0.029306571	0.046164594	0.209750839	0.293322801
-0.029558669	0.046091219	0.209578834	0.293284931
-0.030144919	0.046159479	0.209141746	0.293056253
-0.030460032	0.046029858	0.209260392	0.292986863
-0.030377761	0.045777956	0.208281022	0.292938274
-0.030162641	0.045866574	0.208138914	0.292969883
-0.030133482	0.045733217	0.207450296	0.292839862
-0.029424671	0.045863679	0.207404415	0.292774879
-0.029641738	0.04593153	0.207089704	0.29270465
-0.030172327	0.045689824	0.207046257	0.292739771
-0.029100585	0.045420344	0.207077359	0.291692067
-0.029115002	0.045353042	0.206391367	0.291764009
-0.029419861	0.044958877	0.20596016	0.290788203
-0.029248034	0.044452001	0.205887365	0.290314549
-0.029900334	0.044513564	0.205666451	0.290280869
-0.031478381	0.044160175	0.20552313	0.289621995
-0.032064342	0.043642598	0.205152503	0.289565167
-0.031431377	0.043479173	0.20452972	0.288906776
-0.030714797	0.043344138	0.204521553	0.288495686
-0.031022676	0.043319973	0.204292715	0.284768951
-0.031199071	0.043184018	0.204123757	0.283790282
-0.032253308	0.043208333	0.203888978	0.283771942
-0.033258094	0.043251423	0.203455836	0.283267869
-0.033810062	0.043186487	0.203287108	0.282767327
-0.034109929	0.043140576	0.203178759	0.282279647
-0.035333563	0.042916006	0.203126439	0.280675478
-0.037210605	0.042732704	0.202004333	0.279855941
-0.038147563	0.042656447	0.201887529	0.279392276
-0.037462676	0.042650676	0.201701836	0.278400039
-0.038757001	0.042522846	0.201648219	0.277899209
-0.038777058	0.042522309	0.201383521	0.276382592
-0.038100987	0.042311736	0.20136973	0.276170942
-0.036864736	0.041740944	0.200293701	0.276039533
-0.037818176	0.041289876	0.199553559	0.275683176
-0.038062732	0.041343383	0.198793847	0.275522369
-0.038522505	0.040976751	0.198551703	0.275118902
-0.038598979	0.040567564	0.198083846	0.274776761
-0.038522988	0.040554227	0.197706645	0.274433418
-0.038446697	0.040148631	0.195413766	0.274384689
-0.038440034	0.040225841	0.195326215	0.274205967
-0.03703636	0.040118856	0.194999012	0.273767324
-0.036470801	0.039969521	0.194983827	0.273189931
-0.037548249	0.039860091	0.194727144	0.272674662
-0.038959873	0.039784628	0.194670368	0.272591941
-0.038326005	0.039804588	0.193643881	0.271973486
-0.036926495	0.039797227	0.193078932	0.27151195
-0.03640184	0.039719734	0.19300678	0.271125755
-0.036295819	0.038705574	0.193048717	0.269804832
-0.037347935	0.038750668	0.192887343	0.269631785
-0.036160461	0.038758666	0.192196057	0.269291188
-0.036272403	0.038691989	0.191880377	0.268581007
-0.036332671	0.038581586	0.191871517	0.268369425
-0.036593791	0.038423684	0.191812465	0.268143973
-0.038069805	0.038149372	0.190951419	0.266413748
-0.038408155	0.038033592	0.190672449	0.26630596
-0.036010065	0.038129701	0.190655828	0.265913775
-0.035905454	0.03824184	0.190669847	0.265908592
-0.036084745	0.038181136	0.19053429	0.265699346
-0.036513284	0.038151641	0.189960358	0.265018548
-0.036465347	0.03685914	0.189181692	0.264617446
-0.036464295	0.036232355	0.189062712	0.264600251
-0.034729922	0.036054311	0.188696561	0.264421043
-0.035761782	0.035893641	0.188508042	0.263795157
-0.035570087	0.035883946	0.188525763	0.263789837
-0.036342859	0.035665539	0.188191962	0.263744084
-0.037250891	0.035512505	0.188026978	0.262682574
-0.036552177	0.035392911	0.188065541	0.262664316
-0.036354564	0.035433119	0.187716286	0.26114203
-0.036799025	0.035361466	0.187756855	0.261121691
-0.03647837	0.034904705	0.187140831	0.261109483
-0.037905206	0.03492927	0.187114541	0.26097563
-0.038406234	0.034839548	0.187002672	0.259039826
-0.038785079	0.034878346	0.186964933	0.258726472
-0.037874636	0.034306192	0.18689458	0.257868036
-0.036852108	0.033891347	0.186780651	0.257152525
-0.037407853	0.0338969	0.186291201	0.256222206
-0.036726851	0.033439856	0.186154852	0.255646721
-0.036610927	0.033483702	0.185762899	0.25523399
-0.037820361	0.033211786	0.185772648	0.255196592
-0.0358599	0.032915693	0.185450447	0.255053031
-0.036137821	0.032770119	0.185308025	0.254772629
-0.037159795	0.032767672	0.184202486	0.2546366
-0.037957425	0.032475226	0.183635404	0.253660066
-0.037589785	0.031965558	0.183209702	0.253092688
-0.039064793	0.031952756	0.18286139	0.253026394
-0.039529971	0.031062532	0.182829148	0.252761147
-0.041428176	0.030743155	0.182844686	0.252757642
-0.041610466	0.030898867	0.182777831	0.25223627
-0.04172287	0.030532212	0.182395157	0.251591854
-0.042921735	0.030300742	0.181638791	0.251521027
-0.043319141	0.030122299	0.181637081	0.251228211
-0.040345805	0.02968098	0.181546994	0.249672793
-0.04032809	0.029706258	0.181488482	0.248423013
-0.040275122	0.029783392	0.18093066	0.248097843
-0.041493389	0.029647745	0.180007338	0.248077195
-0.04130891	0.029457658	0.179655763	0.247239808
-0.04374403	0.02949573	0.179525933	0.247181384
-0.04518643	0.029464954	0.179671267	0.247116469
-0.043469936	0.028821999	0.179530529	0.246965474
-0.043846372	0.028689395	0.179492474	0.24656349
-0.043511769	0.028780161	0.17960198	0.245757689
-0.044079141	0.028584113	0.179686845	0.245099894
-0.045006483	0.028414361	0.179507924	0.245006847
-0.044621681	0.028246921	0.178537317	0.243773312
-0.045003666	0.028176061	0.178210505	0.243616413
-0.043857565	0.028042644	0.177831077	0.243193455
-0.043765196	0.027944113	0.177816115	0.243025845
-0.044747311	0.027919456	0.177690311	0.242996072
-0.044927473	0.027971454	0.176933282	0.242909951
-0.045136387	0.02788511	0.176568797	0.242343804
-0.045283725	0.027807966	0.176435059	0.241392187
-0.045627911	0.02773417	0.176244704	0.240427247
-0.045660759	0.027775215	0.175974326	0.240069702
-0.046848535	0.027769773	0.175693808	0.237881071
-0.046397538	0.027650301	0.175576051	0.236979041
-0.047167802	0.027745135	0.175249507	0.236972905
-0.047714293	0.027794158	0.174599057	0.236058056
-0.04774585	0.02772161	0.173280398	0.235994396
-0.048305805	0.027699188	0.172240083	0.235913539
-0.047484164	0.027768248	0.172027508	0.235112375
-0.046323576	0.027652689	0.171447241	0.234450557
-0.046340561	0.027556516	0.171345094	0.23445989
-0.046182873	0.027276007	0.170538281	0.232908381
-0.044916936	0.027265356	0.170584477	0.232528191
-0.047503647	0.02693001	0.170130295	0.232421428
-0.047423803	0.026927216	0.170023697	0.232066182
-0.047666575	0.026422925	0.169881524	0.231293168
-0.047736395	0.02637316	0.169613157	0.230130162
-0.048017245	0.026027634	0.169606608	0.23014064
-0.04980644	0.025301981	0.168540151	0.229838949
-0.052656358	0.025241861	0.168404597	0.228538294
-0.052295818	0.024673852	0.168315651	0.228575736
-0.052438253	0.024372338	0.16805775	0.228352293
-0.048649642	0.024208729	0.167973805	0.226907992
-0.048410801	0.024146252	0.167895474	0.226374187
-0.050059804	0.024106349	0.16786793	0.224540304
-0.05101048	0.024126832	0.167691626	0.224413987
-0.051769517	0.024145564	0.167711921	0.223878246
-0.05176927	0.024009551	0.167529693	0.223774642
-0.051676841	0.023915611	0.166948487	0.223596713
-0.051218933	0.023939101	0.166963622	0.22243377
-0.051015754	0.023893425	0.166941147	0.221136354
-0.051033938	0.023687923	0.166482184	0.22056985
-0.051412584	0.023253832	0.166449139	0.220228734
-0.051588299	0.023154249	0.165920945	0.219874078
-0.052980478	0.022739644	0.16590675	0.219491322
-0.054231361	0.022549134	0.165697167	0.219425947
-0.055301081	0.022490239	0.165546325	0.219019894
-0.054966731	0.022256473	0.16518198	0.218550619
-0.055859271	0.022389181	0.164636235	0.218402399
-0.056385131	0.022381727	0.164161564	0.217620226
-0.056297421	0.022197505	0.163698546	0.217586089
-0.056231091	0.022091111	0.163371507	0.217287318
-0.056615554	0.021950357	0.162605751	0.21689791
-0.056053219	0.021539495	0.162602028	0.215222326
-0.056944093	0.021495213	0.162322342	0.214788376
-0.056430417	0.021506411	0.161782958	0.21377253
-0.055092121	0.021567004	0.161593485	0.21319908
-0.054044697	0.021391293	0.161368778	0.213023287
-0.053013345	0.021493738	0.161086729	0.212161626
-0.053222175	0.021455798	0.161074049	0.21126059
-0.054392705	0.021480764	0.160653369	0.210976862
-0.054893575	0.021297028	0.160340842	0.210592037
-0.058216935	0.021277692	0.160218656	0.209854185
-0.057421608	0.020972969	0.159539908	0.209810193
-0.057237755	0.020988711	0.158922338	0.20924506
-0.05720184	0.020934141	0.15763895	0.209261141
-0.05798208	0.020887415	0.15657419	0.208200425
-0.058307696	0.02027701	0.156336915	0.207524738
-0.058187188	0.020293704	0.154851995	0.206747121
-0.0577477	0.020270352	0.154405746	0.206489465
-0.057670428	0.020000181	0.153638943	0.206402596
-0.057721372	0.019998978	0.153031435	0.20524781
-0.05761548	0.01993915	0.152649623	0.205146565
-0.057834111	0.01938031	0.152108597	0.204269943
-0.058105017	0.019363545	0.15206717	0.203576284
-0.057753041	0.019403509	0.151934994	0.203507602
-0.057676621	0.019452796	0.150129091	0.203489956
-0.058358198	0.019537194	0.148889902	0.203214269
-0.059487315	0.019547055	0.148851731	0.202283528
-0.059391576	0.019231091	0.148579443	0.20222246
-0.058983956	0.019219261	0.148139951	0.202155344
-0.060750904	0.01893165	0.14759151	0.201569379
-0.061363564	0.018712186	0.147598161	0.200929821
-0.062008135	0.018833864	0.147408066	0.200944677
-0.062254313	0.018773369	0.147369443	0.200952256
-0.062516363	0.018975161	0.147045322	0.200868697
-0.061462657	0.018694301	0.14692942	0.2002012
-0.064241427	0.018709487	0.146747149	0.200149933
-0.063717327	0.018696552	0.146019542	0.198836685
-0.063288556	0.01842466	0.145970486	0.198570981
-0.06302307	0.01801587	0.145788378	0.198333419
-0.062870524	0.018116232	0.145180256	0.198330442
-0.064416848	0.017629064	0.145263531	0.198230012
-0.062919118	0.017284526	0.14507784	0.19801025
-0.063949388	0.017139088	0.144967953	0.197582049
-0.063200353	0.0170081	0.144983281	0.196240059
-0.062890841	0.016800064	0.14442462	0.195045235
-0.063521583	0.01677582	0.144390742	0.194568709
-0.063261546	0.016510073	0.143305025	0.194442827
-0.062930225	0.015528647	0.142586239	0.194373507
-0.061978843	0.015526617	0.142464795	0.193660282
-0.06099706	0.015260619	0.142481854	0.193336424
-0.061056278	0.014881198	0.142045511	0.192985811
-0.061029321	0.014883954	0.141360686	0.192903187
-0.058441559	0.014875607	0.141025155	0.192897961
-0.059216385	0.014878957	0.14072124	0.191112245
-0.060143482	0.014039111	0.140343	0.190934567
-0.062532309	0.014002472	0.139761142	0.190734264
-0.062199918	0.013946638	0.139772438	0.190600962
-0.062305032	0.014123659	0.139737199	0.188676578
-0.060785045	0.014304325	0.139374682	0.187815098
-0.060437573	0.014246251	0.138699178	0.186942629
-0.059457008	0.014082702	0.136868428	0.186813469
-0.059439545	0.014218509	0.136739369	0.185690137
-0.059479666	0.014056107	0.134705202	0.185421301
-0.057484898	0.014186241	0.134226281	0.185319029
-0.05885693	0.013759225	0.134043665	0.185201528
-0.05915799	0.013480293	0.133975974	0.184988449
-0.061579492	0.013610506	0.133855223	0.182373575
-0.05969532	0.013572503	0.133685276	0.181813648
-0.06037499	0.013583041	0.133447409	0.181437311
-0.06049586	0.013336749	0.133040418	0.181311645
-0.06229139	0.013062111	0.132432266	0.180932234
-0.062664252	0.013013596	0.132323397	0.180235681
-0.063223133	0.013008842	0.132294659	0.17951595
-0.0649146	0.013015541	0.132165184	0.179091864
-0.064823656	0.013202076	0.131890071	0.178914799
-0.064091829	0.013298145	0.131582131	0.178881458
-0.064930068	0.013231197	0.131270243	0.178432929
-0.064583249	0.01336038	0.130560577	0.178040003
-0.064888226	0.013568685	0.130442263	0.177893224
-0.064917325	0.013580271	0.130262225	0.177503921
-0.065229266	0.013546758	0.130163829	0.177285725
-0.065143143	0.013536703	0.129136904	0.176901007
-0.065062975	0.013496032	0.128233318	0.176483122
-0.065154039	0.013154953	0.12802208	0.174566863
-0.065510981	0.012845493	0.127834749	0.174585534
-0.065095848	0.0125557	0.127708315	0.173967177
-0.064697103	0.012083097	0.127367633	0.172104451
-0.066334576	0.011666781	0.127360559	0.171245012
-0.067525001	0.011353938	0.126518242	0.170768938
-0.067175861	0.011110197	0.125713553	0.170081317
-0.066832766	0.010877541	0.125483612	0.1697458
-0.066496601	0.010459128	0.124828676	0.169732326
-0.066804575	0.010261277	0.124406822	0.168242115
-0.066799746	0.010200339	0.124334736	0.167620952
-0.066402313	0.009613901	0.124283886	0.167117998
-0.066401315	0.009124575	0.124059209	0.167079692
-0.066367875	0.009055823	0.123705681	0.167063135
-0.070814933	0.008827794	0.123006855	0.166990914
-0.070655004	0.008827897	0.122992475	0.16679021
-0.069353439	0.008655042	0.1227444	0.165344411
-0.069763527	0.008571362	0.122702345	0.164448726
-0.072291839	0.008200187	0.122200967	0.164446529
-0.071676855	0.008046142	0.121619668	0.164364248
-0.071705111	0.007823576	0.121636685	0.16369525
-0.071934345	0.006909717	0.121093936	0.162063934
-0.074335431	0.006973972	0.12081638	0.161769224
-0.072466865	0.006694943	0.120845927	0.161719934
-0.07238864	0.006725092	0.12072271	0.16160447
-0.074149017	0.006661443	0.120481175	0.161454132
-0.074934055	0.006851685	0.120161487	0.161040803
-0.073419509	0.006412589	0.119756768	0.160985878
-0.076167909	0.006235225	0.1195165	0.16095932
-0.079116359	0.006387803	0.119165438	0.160726187
-0.078808059	0.006302598	0.11841259	0.160531298
-0.078772105	0.006238043	0.117717327	0.160484976
-0.078584989	0.005996954	0.11761068	0.160266964
-0.078918552	0.005784421	0.11696306	0.159966044
-0.0793425	0.005667571	0.116861781	0.158431393
-0.079286877	0.005645042	0.116192178	0.158427846
-0.079510759	0.005421494	0.115927467	0.15811305
-0.079471929	0.005358703	0.115223474	0.157909817
-0.080476897	0.005202619	0.115274554	0.157875613
-0.080296294	0.004994439	0.115218017	0.157785437
-0.07990846	0.004979114	0.115166977	0.157077817
-0.080671573	0.004494623	0.115020626	0.156865517
-0.080514937	0.004502467	0.114856577	0.1563461
-0.080639614	0.004567928	0.114504272	0.156230851
-0.079093726	0.004576796	0.114506445	0.156193665
-0.078442857	0.004453919	0.11434406	0.155399249
-0.077621072	0.003898656	0.113194514	0.154524624
-0.077631448	0.003466795	0.112992199	0.154289103
-0.077320828	0.003385985	0.112080028	0.15424803
-0.07731162	0.003164098	0.112084997	0.153599759
-0.080198874	0.003162329	0.111562593	0.153457969
-0.079323769	0.002876214	0.110027198	0.153388386
-0.079334698	0.002838685	0.109671492	0.153209556
-0.079404099	0.002802151	0.109729501	0.150524879
-0.07960082	0.002306266	0.109582945	0.149895429
-0.080858877	0.002109745	0.109431628	0.149500205
-0.081368057	0.001461843	0.109427939	0.149369115
-0.078977088	0.001052155	0.109314003	0.149241539
-0.078711422	9.81E-04	0.109315236	0.148998319
-0.079498137	7.49E-04	0.108825535	0.148802302
-0.080295051	0.001079563	0.108602825	0.148008635
-0.078736673	8.14E-04	0.108632843	0.148042673
-0.078143808	7.80E-04	0.108645382	0.147121661
-0.077849314	6.97E-04	0.108149405	0.146314181
-0.077826	6.12E-04	0.108150712	0.146225092
-0.077211842	3.43E-04	0.10752629	0.14623099
-0.077620721	3.91E-05	0.106992768	0.144632329
-0.078643778	6.93E-05	0.106345106	0.144487961
-0.079960762	1.29E-04	0.106101635	0.144351204
-0.080650818	-1.77E-04	0.10600556	0.143379873
-0.081977981	-1.41E-04	0.105724717	0.142415833
-0.081939564	-4.92E-04	0.104775733	0.142300261
-0.078107203	-0.001491067	0.104481298	0.141562019
-0.077471324	-0.001609951	0.104219152	0.141440156
-0.077420145	-0.001779682	0.10394568	0.141291878
-0.077828745	-0.002134694	0.102778324	0.139455331
-0.077682123	-0.002085142	0.102782061	0.139418005
-0.076409464	-0.002132367	0.10195005	0.13878757
-0.075688555	-0.002124398	0.101990193	0.138371872
-0.07626661	-0.002093652	0.101252196	0.138203276
-0.077554861	-0.002066326	0.100961327	0.137990507
-0.076886897	-0.002293402	0.10064451	0.137867498
-0.078167944	-0.002236356	0.099762432	0.137679397
-0.078309544	-0.002608788	0.099512477	0.137105018
-0.080108705	-0.002603779	0.099219606	0.13687024
-0.080179025	-0.002922536	0.099034696	0.136593474
-0.079719922	-0.003169128	0.098241048	0.136596142
-0.079944548	-0.003289742	0.098090091	0.134789553
-0.081965855	-0.003528984	0.09813203	0.134384199
-0.081819524	-0.003852046	0.09776519	0.134000051
-0.082282738	-0.003806635	0.097050911	0.133766871
-0.081632305	-0.003787896	0.096859963	0.133175693
-0.080921658	-0.003678585	0.096925243	0.13268914
-0.08185928	-0.00383954	0.096928508	0.132678792
-0.08372297	-0.004151704	0.094640107	0.132664888
-0.083957275	-0.004189337	0.09330071	0.132603133
-0.084941922	-0.004575177	0.093278354	0.132586798
-0.085374621	-0.004869341	0.093161371	0.132064157
-0.085105601	-0.004911915	0.092677898	0.132007426
-0.085143063	-0.005010627	0.092082563	0.131268238
-0.085004659	-0.004936261	0.092067904	0.130656582
-0.084918153	-0.005302178	0.092040609	0.130230694
-0.087013873	-0.005490332	0.091925287	0.129775719
-0.086972415	-0.005783962	0.091699944	0.128959784
-0.086028323	-0.006190227	0.091744525	0.128493517
-0.08746782	-0.006285878	0.091664068	0.128098777
-0.087788701	-0.006531932	0.091625462	0.127348587
-0.08621044	-0.006554966	0.091338581	0.127383973
-0.087700215	-0.006458548	0.091360384	0.127133894
-0.087305653	-0.006442387	0.091418925	0.12605882
-0.08663976	-0.006475739	0.091234034	0.126046152
-0.086226602	-0.006882124	0.091111392	0.125337267
-0.089487736	-0.006928206	0.091120899	0.123987645
-0.090925571	-0.00745691	0.090901475	0.124059435
-0.090939168	-0.007469214	0.09073928	0.124120195
-0.092602551	-0.007910695	0.090509338	0.123249559
-0.092360865	-0.007926789	0.089193751	0.123200572
-0.089812442	-0.007818165	0.088041121	0.12280621
-0.088908842	-0.007900898	0.087771243	0.122763115
-0.088887336	-0.007804652	0.087648502	0.122724127
-0.088504566	-0.007891639	0.086983863	0.122645632
-0.088566929	-0.008097187	0.086576986	0.122656717
-0.088136875	-0.008385873	0.086138203	0.122424745
-0.088290544	-0.00847295	0.08546762	0.122450625
-0.091696408	-0.008427634	0.085286758	0.12134869
-0.093617713	-0.008563547	0.085340467	0.121373244
-0.092898727	-0.008516826	0.084866488	0.121340649
-0.092566445	-0.008735212	0.084730981	0.121234916
-0.091712561	-0.008660091	0.084708067	0.119688036
-0.09253667	-0.008660508	0.084539781	0.118396859
-0.093422077	-0.009304369	0.08454803	0.117400324
-0.093716378	-0.009418666	0.084482399	0.116730881
-0.094437234	-0.009882266	0.084129431	0.11647372
-0.098468835	-0.009926198	0.084086612	0.116307487
-0.097200444	-0.009836573	0.083859166	0.115874047
-0.098316286	-0.009951818	0.083693942	0.115827503
-0.099160019	-0.010022194	0.08371621	0.115302679
-0.098881183	-0.009981427	0.083176363	0.115425168
-0.099520553	-0.010658759	0.082806307	0.115154156
-0.099532446	-0.011543053	0.08264874	0.114133979
-0.098599604	-0.011555518	0.082360356	0.114074143
-0.099135511	-0.011506785	0.082249572	0.113801754
-0.097579315	-0.011668394	0.082151478	0.113725737
-0.098714633	-0.01210778	0.082136091	0.113445299
-0.099179407	-0.012196374	0.081890082	0.113261701
-0.098227771	-0.012080678	0.080657062	0.112545624
-0.097228836	-0.011954893	0.080650357	0.111900627
-0.097030197	-0.012436478	0.080472122	0.111796843
-0.098242509	-0.012589829	0.080379597	0.111060656
-0.098070489	-0.012412148	0.080235392	0.111088689
-0.096936905	-0.012869016	0.079761815	0.110923942
-0.097001588	-0.01280087	0.079481033	0.110897437
-0.098244167	-0.012961851	0.07841299	0.110875072
-0.099694138	-0.013389153	0.07839712	0.11070638
-0.099145636	-0.0139689	0.078037341	0.110602738
-0.098611062	-0.01429955	0.077987269	0.110375346
-0.096985864	-0.014769462	0.076608829	0.109437394
-0.097404786	-0.014760218	0.076618814	0.107555488
-0.098622877	-0.014934365	0.076565281	0.107276507
-0.100710251	-0.015000985	0.076056872	0.107109732
-0.103581309	-0.01514981	0.075753738	0.107001501
-0.103289474	-0.015495386	0.075467882	0.106662208
-0.101938002	-0.01530028	0.075173846	0.106079745
-0.101613889	-0.015373111	0.075145164	0.104824956
-0.10328446	-0.015554703	0.074842479	0.104703237
-0.104083994	-0.015909662	0.07484967	0.104186142
-0.103442262	-0.01581334	0.074831315	0.103721208
-0.105205881	-0.016464369	0.074602273	0.103674151
-0.106971267	-0.016489503	0.074539335	0.103138536
-0.106150671	-0.01669469	0.074347429	0.102579544
-0.107784095	-0.016622616	0.073473359	0.102604211
-0.110648683	-0.016897974	0.073478849	0.101773159
-0.114099221	-0.017046377	0.073483409	0.101199142
-0.11524981	-0.018256042	0.073136087	0.099899837
-0.115091167	-0.018355951	0.073084148	0.099923164
-0.115189712	-0.018578986	0.072602325	0.099260364
-0.115485344	-0.018832685	0.070943564	0.098698188
-0.114681566	-0.019174894	0.070308192	0.098223297
-0.112770619	-0.019424669	0.069959329	0.097601508
-0.110066791	-0.019649532	0.069893599	0.097099889
-0.111977033	-0.01984213	0.069815585	0.096313443
-0.110937049	-0.019893141	0.068556127	0.095905332
-0.111472381	-0.0200721	0.068112623	0.095895668
-0.10902045	-0.020288979	0.066847865	0.094863131
-0.108309023	-0.020412875	0.066666342	0.094675849
-0.108614895	-0.020347487	0.066189392	0.094630463
-0.11028843	-0.020804969	0.065705672	0.094161566
-0.10987937	-0.020759681	0.065428805	0.094134061
-0.109614465	-0.020862067	0.065107932	0.093607277
-0.110077	-0.021071632	0.063761195	0.093275802
-0.11111856	-0.02113622	0.062342517	0.091664126
-0.113795799	-0.021602523	0.061401283	0.091665347
-0.11425997	-0.021662472	0.061346755	0.091791199
-0.117324799	-0.021781361	0.061237483	0.09155913
-0.117214104	-0.021819669	0.061112467	0.091305648
-0.115614303	-0.021796736	0.060285493	0.089944258
-0.115497612	-0.021824835	0.060323237	0.089681055
-0.116664577	-0.021997601	0.05978751	0.086987106
-0.11646337	-0.022173111	0.058873514	0.086919351
-0.115841371	-0.022240777	0.058589728	0.085506138
-0.115339272	-0.022380315	0.058235414	0.085052228
-0.115317219	-0.022496488	0.057907648	0.084254835
-0.116796489	-0.022655398	0.057885737	0.08391625
-0.116223951	-0.022653916	0.057617978	0.082978577
-0.116286502	-0.022591553	0.057742223	0.08297777
-0.116504891	-0.02247593	0.057384072	0.082642756
-0.116435759	-0.022417883	0.056861376	0.082602317
-0.115992797	-0.022635738	0.056927414	0.082359167
-0.115862287	-0.022661995	0.056816897	0.08194207
-0.115327562	-0.022979906	0.056845331	0.081737764
-0.115707257	-0.022933968	0.056402464	0.081285455
-0.115960537	-0.022933954	0.056007953	0.079317047
-0.115617954	-0.023066404	0.05517334	0.078972762
-0.115220246	-0.023066748	0.054703177	0.078582958
-0.114688129	-0.023067367	0.054529517	0.078581835
-0.114918771	-0.023056502	0.054499152	0.078022354
-0.116287428	-0.023360333	0.054293131	0.076350511
-0.116680308	-0.023379354	0.054278972	0.075254823
-0.121326519	-0.023376496	0.054489858	0.075211691
-0.121307493	-0.023945749	0.054501791	0.073823829
-0.12059104	-0.025040364	0.054710849	0.073531402
-0.120286895	-0.025215866	0.054569637	0.073365832
-0.118686728	-0.025438266	0.054576049	0.073117082
-0.11921945	-0.025580647	0.054551535	0.073017813
-0.122841216	-0.025687982	0.054178911	0.073047706
-0.121399553	-0.025932404	0.054301055	0.072633531
-0.124053438	-0.025759595	0.054113937	0.072296696
-0.120046341	-0.02584516	0.053910453	0.072337359
-0.120746824	-0.026146568	0.053305975	0.071920218
-0.121655558	-0.025892096	0.05321315	0.071263578
-0.120841544	-0.0264729	0.05301819	0.071203688
-0.123195262	-0.026588945	0.052943984	0.070360225
-0.123081078	-0.026606295	0.053079122	0.070274775
-0.122998104	-0.026760987	0.052553801	0.068530147
-0.123714369	-0.026803348	0.052535091	0.068265162
-0.123477885	-0.026823057	0.052341488	0.067570981
-0.123176609	-0.026750479	0.050769164	0.067452725
-0.123774385	-0.026604807	0.050273535	0.067444725
-0.121742269	-0.026527573	0.050487105	0.066594825
-0.121456985	-0.026613818	0.050470886	0.066697197
-0.120648887	-0.026661887	0.049941299	0.065801693
-0.121631708	-0.027029781	0.0490377	0.064798403
-0.121478041	-0.027028923	0.048365176	0.064307079
-0.121222334	-0.027193014	0.047927104	0.063920372
-0.117797604	-0.027390304	0.047778739	0.063546288
-0.11727364	-0.028018814	0.047688271	0.063063286
-0.11753062	-0.027970703	0.047383673	0.062452613
-0.118331099	-0.028303621	0.047296763	0.062296118
-0.120310673	-0.028712504	0.046427395	0.061620506
-0.119461158	-0.028548591	0.046462799	0.061255712
-0.118739768	-0.028776009	0.046465318	0.061239464
-0.119541043	-0.029214039	0.046290762	0.060583568
-0.127568013	-0.029385782	0.045851795	0.060231381
-0.127604122	-0.029671462	0.045066422	0.060149074
-0.129038474	-0.02950268	0.045025534	0.059571931
-0.129049425	-0.029762096	0.045009818	0.059521517
-0.130362083	-0.029817587	0.044980075	0.058926365
-0.129337842	-0.029914025	0.044565825	0.058358565
-0.129516528	-0.02970137	0.04376783	0.056927508
-0.12723035	-0.02978059	0.043511488	0.056910001
-0.127520041	-0.029820796	0.042356483	0.056536958
-0.127347362	-0.0297979	0.042063875	0.056437708
-0.128998067	-0.029798691	0.041289736	0.055819468
-0.130327962	-0.029706629	0.041404549	0.055828544
-0.132486542	-0.029925457	0.04110451	0.055518074
-0.130857188	-0.030131386	0.040961299	0.055305349
-0.132476231	-0.030277078	0.040552633	0.0531736
-0.13185672	-0.030349666	0.04021551	0.052929329
-0.133097521	-0.03039755	0.039810915	0.050963028
-0.1335323	-0.030438186	0.039736747	0.049553073
-0.133211965	-0.030452893	0.039525963	0.049353378
-0.136483707	-0.030432207	0.039177323	0.049145314
-0.133986829	-0.031104299	0.038732154	0.048541252
-0.133865551	-0.031452045	0.038133351	0.047232465
-0.137880449	-0.031494015	0.038078258	0.047184329
-0.137214773	-0.0316861	0.037626928	0.047235401
-0.135803487	-0.03179984	0.037626678	0.046732649
-0.134625066	-0.031699224	0.03772616	0.043149047
-0.131637459	-0.031900969	0.036970325	0.042269516
-0.132707854	-0.03180273	0.036996218	0.042207533
-0.13420927	-0.032559849	0.037118919	0.041917582
-0.135564243	-0.033034363	0.037175698	0.041563263
-0.135545717	-0.03354098	0.036970913	0.041441653
-0.134906215	-0.033344951	0.036644885	0.039991288
-0.132434834	-0.033833959	0.036294443	0.039471963
-0.131471574	-0.034796433	0.036042552	0.039465691
-0.131478849	-0.034852837	0.03591229	0.039305661
-0.131514198	-0.034587574	0.035231953	0.038384593
-0.132706621	-0.034332342	0.03509496	0.037363058
-0.13440103	-0.034425302	0.03308529	0.037121465
-0.135968309	-0.0346132	0.03232521	0.035267215
-0.140581479	-0.035783637	0.030319254	0.035146292
-0.142274772	-0.035826435	0.030008494	0.035062715
-0.14115508	-0.035341076	0.029508861	0.033933635
-0.141803231	-0.035182458	0.029334503	0.033328348
-0.141730328	-0.035313276	0.028885223	0.03290903
-0.141537542	-0.035464801	0.028686283	0.032706607
-0.142768056	-0.035693876	0.028383478	0.032718482
-0.150057372	-0.036441208	0.027911271	0.032193803
-0.149940182	-0.036496373	0.027433494	0.031805651
-0.14396817	-0.036484831	0.02735141	0.031580619
-0.146403352	-0.03665804	0.027359347	0.031378001
-0.144646898	-0.036697334	0.027335839	0.031207041
-0.146461259	-0.036731777	0.026697105	0.031157737
-0.144569795	-0.036874219	0.026468438	0.031205798
-0.144684311	-0.037402707	0.0261963	0.030652721
-0.14273444	-0.037536124	0.025668307	0.029775211
-0.148932849	-0.037506522	0.024882004	0.028365305
-0.150959946	-0.037637518	0.025027257	0.027537701
-0.150818915	-0.037666479	0.024618221	0.027445304
-0.151694027	-0.038747308	0.024132117	0.0274574
-0.150567848	-0.038726248	0.024315046	0.027207696
-0.149657692	-0.038594904	0.024028774	0.025632237
-0.149971072	-0.038592977	0.023772653	0.025383912
-0.151001322	-0.038448187	0.022936946	0.024723323
-0.151296693	-0.038653382	0.022580027	0.023198065
-0.152776002	-0.038496577	0.021752674	0.022851355
-0.155631358	-0.038522062	0.021296088	0.022312162
-0.154925018	-0.038608024	0.020599864	0.02092388
-0.153441678	-0.03906491	0.020476115	0.020926617
-0.154389312	-0.039063332	0.02042555	0.019575784
-0.152208555	-0.039097382	0.020284213	0.019255428
-0.155217175	-0.03967498	0.019704579	0.018983043
-0.154934703	-0.039780245	0.019361009	0.018900739
-0.155776059	-0.039828691	0.018784707	0.018176939
-0.156960596	-0.040728289	0.01870988	0.017708729
-0.15541021	-0.040904941	0.018243473	0.016470001
-0.155875917	-0.041548371	0.017855385	0.015836076
-0.156554521	-0.041643796	0.017348031	0.015517672
-0.156608664	-0.04185918	0.016843881	0.015235114
-0.156634974	-0.04177898	0.016547657	0.013894192
-0.156859551	-0.042408355	0.015581494	0.012831673
-0.151909549	-0.042470711	0.014854313	0.012661856
-0.154158152	-0.042478676	0.014794189	0.012423138
-0.150752129	-0.043007289	0.013634181	0.011737035
-0.151771028	-0.043083204	0.012884183	0.010890512
-0.150953696	-0.043683691	0.012318943	0.010688225
-0.15491473	-0.043887907	0.012265442	0.010407297
-0.15338818	-0.043876046	0.012107495	0.009799113
-0.153524013	-0.044409851	0.011295216	0.009077465
-0.154513309	-0.044485012	0.010972877	0.008960116
-0.157207002	-0.044738529	0.010669359	0.008442088
-0.158130207	-0.045393339	0.010478436	0.006941823
-0.160210263	-0.045380569	0.010076847	0.006952276
-0.157071653	-0.0458874	0.009104876	0.006239358
-0.154758492	-0.045616161	0.009026917	0.005729075
-0.153803754	-0.046312113	0.008329659	0.005220308
-0.153235623	-0.045819821	0.007101139	0.004690724
-0.151992604	-0.045579928	0.006587109	0.003708359
-0.147241958	-0.04529628	0.00600859	0.00361252
-0.149797567	-0.045346982	0.005380708	0.003423382
-0.151125903	-0.045108764	0.003860486	0.003444676
-0.156364528	-0.04474491	0.003564625	0.003375959
-0.156524886	-0.045183581	0.00341622	-0.002142487
-0.153133151	-0.044794425	0.003290932	-0.002326984
-0.153158436	-0.044643935	0.003318171	-0.002679773
-0.151700271	-0.044744164	0.003208419	-0.004481927
-0.151904718	-0.044705109	0.00269575	-0.004571869
-0.152065544	-0.04478314	0.002551869	-0.004882031
-0.152616059	-0.044799716	0.00202181	-0.006202948
-0.150171398	-0.044735763	0.001703101	-0.006161844
-0.150842353	-0.045177547	0.001192571	-0.006356873
-0.149557924	-0.045199775	3.15E-04	-0.006955241
-0.148939524	-0.045188593	2.84E-05	-0.007822503
-0.147477271	-0.045345052	-8.48E-04	-0.008325913
-0.150548905	-0.046633479	-0.001968777	-0.008912867
-0.152092822	-0.046950949	-0.002450479	-0.009802594
-0.152733683	-0.046919121	-0.006191979	-0.010303301
-0.152633149	-0.047375798	-0.006171676	-0.010309855
-0.15842446	-0.04727192	-0.006271852	-0.011542808
-0.159175426	-0.047623774	-0.006914731	-0.011979237
-0.15745565	-0.047579136	-0.007537621	-0.013386852
-0.158272957	-0.047170177	-0.007558931	-0.013475337
-0.161222911	-0.047055014	-0.008150213	-0.013905402
-0.166414076	-0.046917828	-0.009069532	-0.013889057
-0.165984965	-0.047070178	-0.009688922	-0.015205009
-0.170829387	-0.046632579	-0.010337388	-0.015813908
-0.17082311	-0.046514429	-0.010459021	-0.01615107
-0.172552339	-0.046639718	-0.010555918	-0.016260938
-0.174519262	-0.046273215	-0.010650372	-0.016568756
-0.173930449	-0.046462111	-0.011174658	-0.017074661
-0.173683028	-0.046393741	-0.011647085	-0.017936923
-0.175086702	-0.046068333	-0.011609347	-0.018991203
-0.176557657	-0.04653897	-0.011904907	-0.019274454
-0.177429606	-0.046520601	-0.012141726	-0.021541229
-0.182031713	-0.046795126	-0.013817476	-0.021602426
-0.176317795	-0.046598215	-0.015290816	-0.022215936
-0.175427214	-0.046885039	-0.015790229	-0.023125361
-0.176820252	-0.046742188	-0.015524253	-0.022994894
-0.172830858	-0.04681512	-0.016169522	-0.023813813
-0.176564587	-0.046400286	-0.016359411	-0.024014997
-0.177738846	-0.046871272	-0.01659693	-0.024362112
-0.17486155	-0.047761709	-0.016699268	-0.024577863
-0.173879644	-0.048083819	-0.016642969	-0.026678883
-0.16852055	-0.048020451	-0.017632464	-0.027073452
-0.170617606	-0.048103973	-0.018280197	-0.027328949
-0.171837705	-0.048072801	-0.018860667	-0.027425295
-0.167361313	-0.048012288	-0.019928497	-0.02875958
-0.168416482	-0.048034388	-0.020626612	-0.028998931
-0.169018556	-0.047879733	-0.021310856	-0.029142157
-0.168078863	-0.047596694	-0.023066376	-0.029138221
-0.168193316	-0.04772528	-0.023871234	-0.029138106
-0.166581197	-0.048074029	-0.026074319	-0.029782739
-0.165558504	-0.048612831	-0.027676467	-0.029971405
-0.167725228	-0.048909241	-0.027672905	-0.030279501
-0.168140138	-0.049042302	-0.027603697	-0.03245586
-0.169841177	-0.049761859	-0.028595519	-0.032444838
-0.163782729	-0.049563714	-0.029162377	-0.03329289
-0.165494825	-0.049906633	-0.029970396	-0.033318273
-0.167842133	-0.050009784	-0.030248329	-0.033443097
-0.169220538	-0.050030297	-0.030731419	-0.034265135
-0.178796784	-0.049512257	-0.034103855	-0.03417823
-0.185889333	-0.049054456	-0.034985855	-0.034397837
-0.184655001	-0.049192886	-0.034768769	-0.035178525
-0.184576445	-0.048661774	-0.035423735	-0.035273028
-0.187039646	-0.049650842	-0.03536604	-0.0357727
-0.181146007	-0.049865533	-0.035276643	-0.036463083
-0.176293516	-0.050509117	-0.036379315	-0.037273832
-0.176868123	-0.050640193	-0.036572476	-0.038025308
-0.178235976	-0.05142939	-0.03648611	-0.038394394
-0.177468277	-0.051815434	-0.037327219	-0.042990438
-0.1816604	-0.052631149	-0.037311604	-0.043716849
-0.182576325	-0.052547471	-0.037276467	-0.043937891
-0.185118511	-0.052180476	-0.037148843	-0.04409525
-0.185934771	-0.052845418	-0.037513345	-0.044429858
-0.182633989	-0.052943664	-0.037619511	-0.045184155
-0.183073954	-0.054148169	-0.038504427	-0.045516455
-0.181849343	-0.055115991	-0.039705958	-0.047662091
-0.187763499	-0.055285787	-0.040729656	-0.048027103
-0.182287562	-0.055371025	-0.041124136	-0.049501535
-0.182143493	-0.055269763	-0.041007127	-0.049783305
-0.180669672	-0.057576594	-0.041696114	-0.050455267
-0.175749813	-0.057635004	-0.042061152	-0.050423731
-0.173197219	-0.05755732	-0.042006302	-0.050540398
-0.172661226	-0.057249749	-0.042817886	-0.051588055
-0.174152046	-0.058001156	-0.042974303	-0.05198065
-0.170640625	-0.058806727	-0.044141054	-0.052491665
-0.168202591	-0.05889205	-0.044248197	-0.05255807
-0.162667358	-0.058794594	-0.045597644	-0.056156209
-0.157759224	-0.059088113	-0.045401957	-0.056464993
-0.153446282	-0.059059847	-0.045603244	-0.056607895
-0.153004807	-0.059268658	-0.047096815	-0.056978768
-0.156418554	-0.060169009	-0.048711245	-0.057728101
-0.155309931	-0.060206541	-0.049941301	-0.057747596
-0.154743711	-0.061388489	-0.050206178	-0.057645843
-0.154446506	-0.061897501	-0.052087909	-0.058169924
-0.150517421	-0.062606583	-0.052597815	-0.058806158
-0.156137211	-0.062282082	-0.053001512	-0.059748709
-0.153823511	-0.062080356	-0.053331163	-0.060024401
-0.15297014	-0.06160673	-0.053400665	-0.060533189
-0.15399543	-0.061981461	-0.056110861	-0.060807917
-0.151264053	-0.062212157	-0.056042043	-0.061788863
-0.147294782	-0.061888658	-0.056128664	-0.06188252
-0.146237393	-0.06329142	-0.056274478	-0.064316967
-0.143418458	-0.06332657	-0.056227626	-0.064187005
-0.145122527	-0.063541032	-0.056601021	-0.06524848
-0.148210389	-0.066131032	-0.057995026	-0.06554742
-0.147961533	-0.065811504	-0.059011841	-0.065957231
-0.15351101	-0.065808396	-0.059351441	-0.066642145
-0.165286881	-0.066751083	-0.059530584	-0.068840374
-0.161164786	-0.066599768	-0.060257504	-0.069536118
-0.172082961	-0.066427458	-0.060362178	-0.070871253
-0.171855315	-0.066409912	-0.060894904	-0.070620744
-0.172834606	-0.067073532	-0.0608459	-0.071063366
-0.172894682	-0.067226359	-0.061440975	-0.071496801
-0.16132426	-0.067545114	-0.062125546	-0.07146174
-0.15751406	-0.067052268	-0.062878306	-0.07140603
-0.1571276	-0.067159975	-0.063148509	-0.073165954
-0.160462339	-0.067561395	-0.06492778	-0.073267212
-0.151722988	-0.067618277	-0.065195823	-0.074851995
-0.155112542	-0.069326107	-0.06549022	-0.075498139
-0.163392248	-0.067704966	-0.067145579	-0.076342658
-0.145892377	-0.068049127	-0.067239835	-0.076047659
-0.140139404	-0.06864088	-0.067533063	-0.078096393
-0.138965768	-0.069277704	-0.0679568	-0.081192936
-0.136076537	-0.068929384	-0.06813928	-0.084182112
-0.139271573	-0.06858154	-0.068510795	-0.085435601
-0.143035396	-0.070308809	-0.068700342	-0.087258288
-0.140094475	-0.069979268	-0.06923202	-0.087903537
-0.139963904	-0.072116333	-0.069197973	-0.088124672
-0.136548618	-0.071079192	-0.068966256	-0.089365214
-0.132893593	-0.071280073	-0.068962627	-0.089381453
-0.13639137	-0.071342365	-0.069223703	-0.089604479
-0.146067439	-0.071717066	-0.069821123	-0.089383136
-0.146079743	-0.071786661	-0.070387523	-0.090806376
-0.14668679	-0.072339092	-0.070539704	-0.091188405
-0.138881211	-0.071674363	-0.07064932	-0.093705593
-0.139162794	-0.070439859	-0.073785309	-0.095430262
-0.127122994	-0.07081028	-0.075148659	-0.09542954
-0.129968831	-0.07081585	-0.074574988	-0.099876421
-0.126918768	-0.071515567	-0.075846962	-0.101049514
-0.124299712	-0.071037419	-0.078197983	-0.101847007
-0.11471709	-0.071481833	-0.078786546	-0.10495858
-0.116315715	-0.071506365	-0.078268401	-0.106150983
-0.112848745	-0.07254776	-0.078701608	-0.106097144
-0.119896428	-0.072626476	-0.079970968	-0.10594089
-0.120428173	-0.07291433	-0.080241459	-0.107150193
-0.108212412	-0.072951801	-0.081790307	-0.106846586
-0.105590616	-0.072718975	-0.086525456	-0.108909238
-0.113100185	-0.073037344	-0.086453615	-0.110777599
-0.116583258	-0.073282682	-0.086712557	-0.110919757
-0.115717689	-0.073824199	-0.086681458	-0.110683178
-0.114605515	-0.07349772	-0.088570595	-0.110406438
-0.111437898	-0.073007394	-0.091635845	-0.111842508
-0.097704988	-0.071990449	-0.092399013	-0.11289082
-0.086813528	-0.072184205	-0.093279085	-0.113921521
-0.078605865	-0.071938686	-0.093234845	-0.11533902
-0.080479148	-0.073217564	-0.093387219	-0.115310018
-0.08753358	-0.074600583	-0.095343281	-0.115360037
-0.087699552	-0.075890858	-0.096276386	-0.115218984
-0.086915744	-0.076394853	-0.095835394	-0.11519843
-0.086802653	-0.077982182	-0.09605485	-0.115284575
-0.08953569	-0.078013664	-0.09646211	-0.118280786
-0.076350581	-0.075761547	-0.096157457	-0.118594698
-0.08189783	-0.07630313	-0.097676979	-0.118998228
-0.088315572	-0.075790128	-0.101854553	-0.123280232
-0.089745518	-0.075840237	-0.102368477	-0.124179661
-0.090348793	-0.073547935	-0.103335172	-0.125217081
-0.087489061	-0.073091538	-0.103615772	-0.125721117
-0.088996796	-0.071299312	-0.103493629	-0.126342183
-0.083302303	-0.070916221	-0.103947265	-0.126645571
-0.083537677	-0.070617053	-0.105500021	-0.126500887
-0.087871712	-0.070977715	-0.105588174	-0.130649765
-0.092258949	-0.07094196	-0.105323789	-0.133259839
-0.082279887	-0.07199188	-0.105234011	-0.133224706
-0.082204034	-0.070979873	-0.105497441	-0.133328734
-0.091753952	-0.070221893	-0.107082635	-0.139518079
-0.091040179	-0.070113243	-0.110310134	-0.1393092
-0.083560572	-0.069788227	-0.113919295	-0.146807828
-0.080588365	-0.070763723	-0.114452944	-0.147457625
-0.081906832	-0.070675833	-0.118723623	-0.148255581
-0.07126354	-0.071150956	-0.119360081	-0.151385314
-0.072020929	-0.070022379	-0.120519229	-0.150884103
-0.051587822	-0.069796587	-0.121781328	-0.15139295
-0.060258953	-0.072143505	-0.123658573	-0.157783909
-0.05280038	-0.068394274	-0.123809559	-0.158421879
-0.052761273	-0.06872434	-0.125296615	-0.159482764
-0.046781213	-0.067913682	-0.125808169	-0.161196692
-0.048802769	-0.06727711	-0.124955794	-0.166177692
-0.057170702	-0.068804959	-0.129080343	-0.166411218
-0.060385924	-0.070620546	-0.128935628	-0.169928549
-0.066343239	-0.071371442	-0.130282845	-0.170459462
-0.068548859	-0.06985485	-0.131024775	-0.170794488
-0.063905189	-0.073409992	-0.136429062	-0.171608373
-0.06675862	-0.07222158	-0.138227165	-0.181444749
-0.041796458	-0.078651289	-0.138685486	-0.18154032
-0.050284851	-0.080517669	-0.144401484	-0.182237508
-0.074373935	-0.078950242	-0.145403799	-0.185656547
-0.073882238	-0.080269925	-0.146755056	-0.192523029
-0.087597759	-0.080296299	-0.146514698	-0.193548433
-0.088465011	-0.080010499	-0.149381418	-0.195289206
-0.074502979	-0.082227153	-0.148727143	-0.196114232
-0.06400232	-0.081926948	-0.15186056	-0.196001806
-0.076228636	-0.080675971	-0.154665657	-0.196023014
-0.036921784	-0.079606451	-0.156602024	-0.204835464
-0.016788143	-0.082105766	-0.156381818	-0.205371059
0.004973014	-0.083797134	-0.157318917	-0.20834246
-0.011900349	-0.083599861	-0.157204805	-0.210712864
0.024925308	-0.083821698	-0.165168401	-0.212212633
0.019439128	-0.083259265	-0.171253286	-0.218303584
0.018281276	-0.08495753	-0.174836954	-0.225003307
0.014529936	-0.084842021	-0.175647569	-0.235520571
-1.74E-04	-0.084250461	-0.176025169	-0.234047551
-0.006337287	-0.082484904	-0.178736302	-0.243528397
-0.00547687	-0.08432631	-0.178837303	-0.245149655
-0.020001801	-0.088168454	-0.181744698	-0.247095346
0.016722782	-0.088607732	-0.182445363	-0.247995158
0.011465958	-0.082078839	-0.191198184	-0.250395093
0.041137651	-0.082440591	-0.191502318	-0.251864975
0.03797235	-0.081409647	-0.199805162	-0.251797268
0.03704641	-0.082741712	-0.199100151	-0.25556191
0.023790602	-0.080563292	-0.200015169	-0.257299085
0.055040381	-0.077653602	-0.203573446	-0.272604186
0.049739605	-0.084234388	-0.202051743	-0.276971448
0.076468318	-0.081265887	-0.201140831	-0.286819915
0.107812341	-0.080050254	-0.197216452	-0.289371101
0.046868712	-0.079246266	-0.207646918	-0.29096527
0.044481292	-0.07268157	-0.205268968	-0.290743901
0.0358105	-0.077757379	-0.200114436	-0.299896804
0.024921827	-0.07144312	-0.21512818	-0.300789917
0.080177926	-0.069391398	-0.230766303	-0.305406517
0.082610577	-0.06783975	-0.238280644	-0.325583422
0.110096632	-0.061190651	-0.238243383	-0.32103565
0.213753703	-0.060329268	-0.246084682	-0.332408355
0.232344497	-0.070788067	-0.273651885	-0.332456456
0.236719516	-0.062940307	-0.268527165	-0.330553463
0.188139881	-0.056385447	-0.270120996	-0.351646081
0.066724731	-0.086920619	-0.275421093	-0.353351083
0.19774532	-0.108748115	-0.274854395	-0.382270232
0.251116514	-0.112584512	-0.284193687	-0.371097267
0.141828024	-0.099244594	-0.280378116	-0.3797732
0.134018459	-0.09906468	-0.288879547	-0.402976366
0.231635307	-0.085770048	-0.293282809	-0.403591422
0.264092881	-0.081071304	-0.301496281	-0.415878742
-0.105044783	-0.094064688	-0.429779092	-0.457325591
0.227570778	-0.019719321	-0.400488538	-0.561420009
-0.420136066	0.266840309	-0.659967833	-1.13822149
