# Supplementary material for: Identification and characterization of constrained non-exonic bases lacking predictive epigenomic and transcription factor binding annotations
Source: Nat Commun. 2020 Dec 2;11:6168. doi: 10.1038/s41467-020-19962-9 (PMC7710766; doi:10.1038/s41467-020-19962-9)
Supplement: Supplementary file 11 — Source Data [file 41467_2020_19962_MOESM11_ESM.zip › SourceData/SupFig27a.txt]

CNE CSS-CNEP <=0.05	CNE CSS-CNEP <=0.1	CSS-CNEP <=0.2	CNE
0.913706549	1.600274549	2.571804737	3.623486551
0.81139833	1.554727433	2.555071752	3.560702039
0.767592162	1.546530473	2.529583986	3.557463668
0.748384162	1.531270163	2.522058127	3.497158838
0.746454704	1.517628829	2.497642472	3.459152546
0.735967048	1.48079784	2.489625613	3.40584546
0.705985494	1.455138361	2.457904058	3.277987223
0.694888213	1.444235982	2.363208917	2.878465265
0.690569882	1.436183626	2.335211966	2.851311616
0.682502769	1.422687564	2.332858142	2.792334732
0.679909219	1.421714795	2.29162422	2.766545392
0.678757089	1.417777423	2.282908683	2.744287189
0.678426623	1.406627091	2.277007193	2.733691527
0.668700469	1.387488631	2.274866546	2.730754402
0.660063431	1.369199803	2.261577258	2.722688676
0.657825978	1.343339683	2.240615053	2.704261354
0.650625557	1.33369	2.200527392	2.69578149
0.646823998	1.329961889	2.183276834	2.69047835
0.646264278	1.326484825	2.181366562	2.647457647
0.643335152	1.318001451	2.155467467	2.638266643
0.632068152	1.314892842	2.152869334	2.626502192
0.628564743	1.306627262	2.148476716	2.621467825
0.625471929	1.298950997	2.142212923	2.609376284
0.621335747	1.29261707	2.136804321	2.595633886
0.61594112	1.281169651	2.131304777	2.540068097
0.612273597	1.273202535	2.130974609	2.536761549
0.603319285	1.262256017	2.106537024	2.533625569
0.602928512	1.182163707	2.096843043	2.530107832
0.601357194	1.178792804	2.089545503	2.522984146
0.601084005	1.172424914	2.079325949	2.500636843
0.595308007	1.158943999	2.076986592	2.497293588
0.593790031	1.156611359	2.071296207	2.477460688
0.593220761	1.156592046	2.049673528	2.473739266
0.592973197	1.14247109	2.032373176	2.462760692
0.590849004	1.142195016	2.020977861	2.44682234
0.58810637	1.131829699	2.018920085	2.439054199
0.586820801	1.123620965	2.008579664	2.433860532
0.585361457	1.116373725	2.006228901	2.41598606
0.583851815	1.112399419	1.959507911	2.384834319
0.58349879	1.102125953	1.923639912	2.384410652
0.582640262	1.099147862	1.92197068	2.348188084
0.579837408	1.098263281	1.913771089	2.331168712
0.578036267	1.096921546	1.913167699	2.295637475
0.577941187	1.089899924	1.912322046	2.239709913
0.56931014	1.089793791	1.904499081	2.236545668
0.567283275	1.084208718	1.892903148	2.184566239
0.566486141	1.083726982	1.88225154	2.156963611
0.566111329	1.069591004	1.876277027	2.131873982
0.563032702	1.065051391	1.860652093	2.118711335
0.561876137	1.061606736	1.83578408	2.063143795
0.560345955	1.060782991	1.834984178	2.058281376
0.556121517	1.060565961	1.819710686	2.03589358
0.548659591	1.057596605	1.817847686	2.035018151
0.546537184	1.055518467	1.811027292	2.033113826
0.545379649	1.052749444	1.807193803	2.028582793
0.545072901	1.046240443	1.800629587	2.020672862
0.543114627	1.040902964	1.794466286	2.012616383
0.540668357	1.039410204	1.767422145	2.005997935
0.538424229	1.039229339	1.739148828	2.003094426
0.5292978	1.032768165	1.737276382	1.910647244
0.52880462	1.032337791	1.679885136	1.850872538
0.52564267	1.026707343	1.676786287	1.814827978
0.523570246	1.023696956	1.661623659	1.790284075
0.517655209	1.02107087	1.655416475	1.788234262
0.516282973	1.018513544	1.630985079	1.771787342
0.510286939	1.016146174	1.59244437	1.763114179
0.509855979	1.013467852	1.575357718	1.738114119
0.506671344	1.01142697	1.562493609	1.725150651
0.503695954	1.010014421	1.55326121	1.718903676
0.502857132	1.007095224	1.551829254	1.717159514
0.498231039	1.000437269	1.551188766	1.704319746
0.494945536	0.996999861	1.547340321	1.70429302
0.493967186	0.996769663	1.546776949	1.702756189
0.493921893	0.995402991	1.539221677	1.702390817
0.493747012	0.991165599	1.538223104	1.699613402
0.491387713	0.990683846	1.529372118	1.68176456
0.490113497	0.989052531	1.521470513	1.677252755
0.486133503	0.988449255	1.517791059	1.666764607
0.482862453	0.98498053	1.516188702	1.664458752
0.476999367	0.978637143	1.512050324	1.655968866
0.476264733	0.97856247	1.511628845	1.651403455
0.476139554	0.976962325	1.507982923	1.640163052
0.472441284	0.976036591	1.473050979	1.631679688
0.472406736	0.970798945	1.458698322	1.626043595
0.469587287	0.968681509	1.451104559	1.62471728
0.46529172	0.965750969	1.450578865	1.622052829
0.464032838	0.961904067	1.449109513	1.604252957
0.462584321	0.95493151	1.437294287	1.602717564
0.460143126	0.954758615	1.435155133	1.601042596
0.454949272	0.947943888	1.43420341	1.599133332
0.452790844	0.946070028	1.422994061	1.59105316
0.441534558	0.945551067	1.419917979	1.5824542
0.43750033	0.942601289	1.409638742	1.582247807
0.434477912	0.942443618	1.40881009	1.576996724
0.433502731	0.939997018	1.408809974	1.574642892
0.432290991	0.934600055	1.396446371	1.573408621
0.431788804	0.933522196	1.387241959	1.568428817
0.431632006	0.933239473	1.378231652	1.566081368
0.42487745	0.933204626	1.378207808	1.565998204
0.418756379	0.923544375	1.372585217	1.557491496
0.41457291	0.922455448	1.371990223	1.556900735
0.413475463	0.921211104	1.37074914	1.554089992
0.412944353	0.921129761	1.370000743	1.553354408
0.412054274	0.921016396	1.355171871	1.549781221
0.406270387	0.918423239	1.352554855	1.544914948
0.405833304	0.91822482	1.352455351	1.538870515
0.405281269	0.915830261	1.340528374	1.53294359
0.404115039	0.911116634	1.338615512	1.530929057
0.403218836	0.907201496	1.337292992	1.529725899
0.402476366	0.903444125	1.334716857	1.527648987
0.400667601	0.902377291	1.33049871	1.524101457
0.400513409	0.901311032	1.320483998	1.516455665
0.398071924	0.900777996	1.318693195	1.510227185
0.394475693	0.899621416	1.311571941	1.502578831
0.393029332	0.891634189	1.311176729	1.501162703
0.389271395	0.891601307	1.310235908	1.496094006
0.380217429	0.889802849	1.309174728	1.493928663
0.378888724	0.889368928	1.30659015	1.485717377
0.375789255	0.88322813	1.302200791	1.483426695
0.369551153	0.881989608	1.299240661	1.476799903
0.363598938	0.881645498	1.291474119	1.463060099
0.361406858	0.881292129	1.2905309	1.452525581
0.356482745	0.880673631	1.289433139	1.448646141
0.356406537	0.879219338	1.289262612	1.448006648
0.355708286	0.876163103	1.28789006	1.447814027
0.339640358	0.867802579	1.286815702	1.439940764
0.336241156	0.864411815	1.284333029	1.437261201
0.335124155	0.862018612	1.281314663	1.435777522
0.330820947	0.861894003	1.278217572	1.431098952
0.330403514	0.849119207	1.278092008	1.420475772
0.330142421	0.846843566	1.27018277	1.418896641
0.32730282	0.83966542	1.268321185	1.417472923
0.326077966	0.835631451	1.264585356	1.408968875
0.32494329	0.830022312	1.261233818	1.408450478
0.323533586	0.82308681	1.258460141	1.388718273
0.321148294	0.822369829	1.256840619	1.383953917
0.3204497	0.821484731	1.255870996	1.376702844
0.319952443	0.819720558	1.254934389	1.376639392
0.314702772	0.817701041	1.254301821	1.373589452
0.31450654	0.817002591	1.253431859	1.369793929
0.314024856	0.814907006	1.249343224	1.365410076
0.313772937	0.813785806	1.249232347	1.359736319
0.306131884	0.813522522	1.246640056	1.358945997
0.305042067	0.812906717	1.242295384	1.358199311
0.290714672	0.807964284	1.239923749	1.3564975
0.279934358	0.799512393	1.237005453	1.352765648
0.276686025	0.796093434	1.23216466	1.346707632
0.27296073	0.793616983	1.221637706	1.337923649
0.271099671	0.784656771	1.220342613	1.333725189
0.268363607	0.769165614	1.217245831	1.330319107
0.266623471	0.754526149	1.207879992	1.324504094
0.265407856	0.741549471	1.201085919	1.295215757
0.243052581	0.72177876	1.196943675	1.284732454
0.235175489	0.717407726	1.176318843	1.279668322
0.195420369	0.694531497	1.171459888	1.26332886
0.150542077	0.676647054	1.129756211	1.208686365
