# Supplementary material for: Identification and characterization of constrained non-exonic bases lacking predictive epigenomic and transcription factor binding annotations
Source: Nat Commun. 2020 Dec 2;11:6168. doi: 10.1038/s41467-020-19962-9 (PMC7710766; doi:10.1038/s41467-020-19962-9)
Supplement: Supplementary file 11 — Source Data [file 41467_2020_19962_MOESM11_ESM.zip › SourceData/SupFig27b.txt]

CNE CSS-CNEP <=0.05	CNE CSS-CNEP <=0.1	CSS-CNEP <=0.2	CNE
1.093944684	1.932719876	3.3838627	4.661743903
1.058428029	1.840391272	3.382008977	4.578649285
1.020577375	1.834225316	3.356330693	4.512733829
0.981230141	1.815503051	3.337151126	4.463640673
0.973056993	1.778709212	3.310443452	4.358476754
0.964464135	1.757415424	3.2994397	4.328581263
0.960047705	1.753311021	3.178020058	4.073980267
0.959530083	1.751763506	3.166924814	3.699407999
0.948442948	1.751637122	3.149230674	3.646435489
0.946771527	1.750834941	3.119456461	3.603750584
0.945541391	1.743585802	3.111037287	3.58884929
0.920774965	1.732211604	3.077744424	3.585701293
0.918798054	1.73039473	3.066234097	3.473441103
0.907766563	1.729944153	3.056331296	3.41863915
0.902647844	1.729843967	3.047633358	3.377127545
0.902325514	1.712526052	3.040738507	3.368840025
0.894209265	1.70520293	3.040162332	3.359543725
0.892969336	1.704037709	3.02500729	3.350261186
0.892305251	1.70226033	3.013258878	3.332322805
0.890361143	1.698911075	3.009892872	3.275701565
0.889619599	1.698776961	3.008939425	3.265592242
0.887978963	1.690127262	3.007180001	3.228810394
0.88531788	1.687277283	3.002454572	3.219476967
0.880145378	1.687217364	2.994428952	3.217194715
0.879331897	1.686070966	2.981219014	3.215476814
0.877776791	1.684762591	2.958053295	3.209879356
0.87582797	1.682942097	2.950998012	3.144166373
0.871092392	1.6816085	2.950284886	3.12608264
0.870140353	1.67980126	2.93868949	3.109611094
0.869001632	1.679745517	2.931653103	3.108959095
0.863217009	1.679332394	2.926258494	3.099280562
0.86179795	1.677033254	2.922872969	3.085378312
0.855716117	1.675168471	2.92271346	3.068957651
0.851566484	1.674617797	2.919196894	3.053779833
0.849790438	1.67450654	2.903346415	3.043642479
0.846845309	1.672969725	2.901020854	3.026626761
0.845430225	1.662283025	2.88348652	3.014576838
0.839554778	1.65916105	2.843177128	3.005884088
0.839255418	1.658266663	2.833920364	2.997603247
0.830978516	1.657603469	2.832524752	2.977412341
0.824078311	1.657319429	2.832152008	2.964629533
0.823531098	1.656741131	2.817731364	2.920664326
0.823173235	1.656320454	2.785378902	2.897678309
0.815203373	1.656019541	2.779984209	2.897372832
0.812475835	1.652881503	2.7655095	2.866635268
0.811930713	1.652860704	2.698126517	2.83683068
0.809760794	1.650391299	2.69357493	2.765592003
0.809263683	1.645164406	2.680847623	2.691644836
0.80875749	1.642842659	2.669500076	2.62649599
0.807584502	1.641025089	2.661970087	2.597398734
0.803128426	1.632732606	2.661611975	2.596193246
0.803070222	1.632052144	2.659157033	2.59110938
0.802680773	1.631153383	2.653447545	2.585922533
0.799277093	1.630370812	2.652302692	2.574007449
0.798925773	1.630174645	2.613911596	2.549379768
0.798644216	1.62970534	2.613540321	2.546638559
0.798355323	1.629679929	2.610956399	2.523808323
0.796819851	1.628599859	2.596211698	2.513803115
0.796276818	1.627103451	2.592453116	2.485162492
0.793006227	1.625875747	2.590035305	2.373574751
0.790988157	1.625220325	2.584406789	2.35301626
0.789764322	1.617760744	2.559711149	2.272061893
0.789000163	1.617161112	2.526675804	2.271014235
0.788517296	1.616771612	2.484738716	2.255396988
0.788132459	1.613068769	2.465285887	2.242162969
0.787408148	1.612385262	2.464525696	2.223445229
0.786781027	1.612087047	2.454666892	2.217651909
0.785956603	1.611307919	2.452535756	2.196979629
0.785904961	1.610781709	2.447156552	2.196221392
0.784751146	1.605670179	2.446426486	2.191123545
0.782084014	1.605487405	2.444320989	2.181898167
0.78154308	1.599711671	2.43655719	2.181740463
0.780931734	1.599691662	2.43229079	2.179294228
0.780831966	1.598511501	2.430145004	2.178693725
0.776948041	1.596136318	2.42946754	2.177887071
0.776642179	1.594049616	2.424983204	2.174227383
0.775923749	1.593912498	2.418742212	2.173793292
0.774172487	1.593814745	2.418095524	2.170459797
0.774112656	1.592784227	2.409478485	2.1698891
0.772373865	1.591312593	2.405190601	2.169187207
0.772370673	1.586469992	2.397655175	2.167575995
0.77200239	1.586188771	2.375731011	2.166405098
0.771461805	1.58606295	2.375727054	2.162190281
0.770559166	1.582086945	2.370347087	2.155947688
0.767082433	1.577819289	2.363123184	2.151031306
0.763997722	1.577417931	2.353113293	2.150007701
0.763833642	1.576889692	2.352232048	2.148247605
0.763116044	1.575439552	2.347194433	2.136041071
0.762421052	1.575264593	2.341561234	2.13287796
0.760315094	1.574037369	2.327815585	2.132359614
0.758549087	1.573784558	2.32612348	2.119930979
0.75793497	1.573322127	2.318436926	2.115000332
0.75548559	1.569791725	2.317740553	2.107141775
0.755472586	1.568250634	2.31635938	2.105332819
0.752989876	1.567086647	2.315774445	2.105261204
0.752392151	1.56469619	2.296173997	2.104867831
0.752057778	1.560315812	2.291338591	2.101313275
0.746538852	1.559563263	2.289018716	2.100107923
0.744532057	1.556312774	2.287243505	2.096017042
0.744074508	1.556015311	2.283166693	2.091653562
0.742076168	1.555524951	2.281723691	2.090361912
0.742019438	1.55541127	2.281031882	2.086967689
0.740962193	1.554952651	2.278361223	2.085821541
0.738257146	1.550953722	2.277276671	2.085262512
0.731175161	1.550568407	2.264586182	2.080101345
0.729301456	1.544243346	2.257928377	2.07931158
0.729155038	1.541025438	2.257610361	2.076560487
0.726643877	1.540336248	2.252546415	2.072025321
0.721764046	1.537575962	2.246656773	2.07121002
0.721399787	1.533655049	2.245511012	2.070120182
0.720701839	1.53328707	2.236486869	2.054347121
0.719756284	1.531612815	2.234686438	2.04882919
0.719494309	1.530967545	2.224792884	2.036418133
0.717551687	1.529374888	2.209503755	2.024415464
0.714628214	1.526690505	2.194811278	2.011664184
0.710859164	1.525173197	2.189934333	1.997863045
0.709996578	1.522000816	2.184411571	1.996410569
0.706773579	1.518823046	2.183937119	1.992609533
0.69743013	1.51782394	2.18338732	1.978033517
0.696779465	1.515617092	2.182615382	1.970387936
0.693917267	1.513179389	2.166792971	1.948673658
0.693663032	1.511169535	2.159669599	1.932312537
0.692208095	1.504826136	2.15632745	1.931405774
0.686687938	1.503797472	2.155116978	1.930944501
0.68352627	1.50197663	2.15451327	1.928915783
0.678924115	1.501293705	2.148955508	1.919499222
0.678674532	1.499369406	2.135284656	1.917011518
0.676650298	1.484751958	2.134578783	1.912915613
0.662052143	1.481744495	2.129923022	1.899098598
0.653634629	1.480187591	2.121345678	1.898043541
0.645817671	1.475342466	2.119410574	1.89356637
0.641267517	1.469841356	2.118018455	1.883524794
0.636833502	1.469639619	2.110158833	1.876521297
0.626929322	1.468544242	2.108603146	1.864845922
0.625622662	1.46782512	2.10787908	1.856935978
0.622407496	1.466826556	2.105164901	1.841064533
0.617238683	1.457165139	2.103977835	1.832646969
0.612994353	1.454830157	2.085770045	1.823457371
0.604855421	1.450150292	2.082047609	1.821507081
0.604668831	1.447298505	2.078255398	1.817058577
0.601671599	1.445386584	2.076103568	1.815808761
0.589729143	1.443979687	2.066455634	1.810555851
0.588883758	1.442253352	2.059878877	1.809550031
0.573856674	1.442069079	2.057558216	1.806403717
0.572023001	1.435699912	2.056281809	1.800649465
0.562802815	1.414715475	2.014307542	1.792806546
0.557306953	1.408418054	2.010906618	1.788124218
0.53858165	1.405759849	1.99497909	1.777626018
0.532935363	1.402302451	1.976155499	1.750332904
0.531495924	1.399884602	1.973292044	1.740837298
0.526626833	1.379537594	1.92625568	1.733727378
0.506994092	1.373398752	1.918364085	1.703204647
0.506826991	1.366061305	1.918083222	1.679913121
0.503646216	1.344688819	1.902774162	1.677536795
0.496101737	1.332330103	1.888137409	1.672113407
0.495423975	1.32718085	1.855597933	1.599507376
