# Supplementary material for: Identification and characterization of constrained non-exonic bases lacking predictive epigenomic and transcription factor binding annotations
Source: Nat Commun. 2020 Dec 2;11:6168. doi: 10.1038/s41467-020-19962-9 (PMC7710766; doi:10.1038/s41467-020-19962-9)
Supplement: Supplementary file 11 — Source Data [file 41467_2020_19962_MOESM11_ESM.zip › SourceData/SupFig27c.txt]

CNE CSS-CNEP <=0.05	CNE CSS-CNEP <=0.1	CSS-CNEP <=0.2	CNE
2.607563371	2.096519738	2.937752391	4.028481764
2.540800654	2.086916418	2.915890613	3.975502146
2.208848908	2.022539555	2.879612516	3.905484334
2.162209788	2.004808761	2.876734402	3.88457903
2.083104381	2.003522451	2.855690835	3.771903055
2.006902566	1.99286875	2.85069825	3.738675132
2.003704294	1.986499131	2.75247748	3.524675074
1.999616403	1.958830045	2.751934197	3.334632275
1.959665788	1.958309415	2.742245638	3.323160139
1.934108572	1.954031866	2.736759905	3.285162103
1.927133697	1.953740434	2.735625515	3.273847467
1.925162742	1.94576453	2.715454658	3.231552711
1.902092252	1.942290386	2.714250453	3.119504535
1.892963619	1.940230099	2.706401244	3.103843404
1.85831177	1.933134232	2.698351163	3.079049061
1.849343163	1.930584345	2.694591717	3.050564109
1.849169331	1.927577265	2.69311738	3.023948516
1.836351571	1.926896077	2.680729062	2.997083101
1.830199157	1.926068415	2.678201455	2.993680423
1.826172124	1.921563381	2.670002468	2.988938948
1.820915644	1.920712709	2.667948469	2.950850077
1.815232983	1.919543966	2.665446946	2.937595939
1.80918796	1.918080343	2.65980587	2.908305154
1.769949931	1.915630601	2.656647983	2.898644231
1.769727087	1.913648808	2.656501254	2.890773555
1.757585728	1.912987192	2.649363129	2.880411418
1.742578868	1.909979612	2.647761912	2.871515123
1.737741628	1.909264632	2.64279101	2.862852971
1.70046264	1.908898339	2.639817619	2.851446676
1.68205911	1.907493048	2.630582233	2.847313237
1.679955234	1.905978644	2.627632907	2.845203699
1.678413135	1.905633039	2.625591723	2.832125836
1.676316576	1.900146719	2.616130259	2.830691635
1.67320983	1.899108822	2.610903019	2.822688178
1.672258343	1.897229873	2.583434349	2.807139334
1.670303153	1.893205967	2.58216298	2.805301207
1.663558238	1.892320222	2.580367304	2.786139606
1.661144098	1.889834592	2.577360363	2.785261423
1.641693034	1.88926334	2.562697663	2.780268183
1.635575657	1.888371291	2.557244655	2.749824769
1.620697994	1.884568268	2.549548477	2.749741142
1.588461346	1.884374431	2.519367591	2.716542266
1.588000899	1.88226934	2.519238396	2.711661038
1.572780276	1.881014004	2.517370612	2.699805162
1.571346431	1.87826894	2.500619697	2.668186159
1.570029955	1.874430596	2.497610021	2.665187706
1.563710502	1.866919637	2.481316887	2.657075902
1.557762852	1.866614386	2.478400305	2.58431384
1.557133663	1.860986453	2.47583826	2.498569765
1.554803775	1.858517504	2.474422993	2.479522441
1.554671556	1.85801082	2.465054516	2.475309165
1.543217088	1.857903193	2.464009887	2.472084323
1.530148927	1.852928702	2.459290341	2.457226924
1.529741066	1.852744301	2.43949861	2.452576937
1.522518281	1.850698678	2.419712967	2.43416411
1.522041044	1.850392257	2.383999201	2.401625471
1.521985418	1.849727635	2.379770661	2.398885355
1.512995031	1.848292631	2.368979893	2.375002499
1.512721258	1.847962837	2.363821305	2.365458978
1.493299079	1.844860155	2.362309104	2.357483252
1.489222319	1.844502228	2.359837535	2.261748793
1.485953326	1.844002316	2.347795232	2.229606364
1.483785384	1.84398657	2.34692975	2.224828876
1.475611411	1.839052446	2.342678525	2.212889203
1.4691752	1.837721098	2.327639041	2.210944992
1.460364577	1.83756562	2.315895049	2.210052248
1.440901412	1.83516097	2.312608121	2.191930051
1.407502654	1.834827521	2.30992522	2.17475197
1.400467329	1.834298753	2.302268267	2.171582282
1.39700534	1.829923318	2.301824216	2.158129532
1.388599586	1.829435299	2.288125694	2.144434718
1.385235592	1.824683372	2.284096713	2.142068981
1.382686548	1.823353015	2.280775758	2.137734004
1.376605043	1.821840974	2.269297933	2.135466072
1.373674989	1.816608475	2.267834338	2.131157442
1.364154728	1.811306991	2.261833822	2.128075764
1.355409091	1.810321232	2.251401303	2.127010593
1.350135027	1.804626169	2.235767195	2.124243388
1.346982158	1.800680078	2.233681463	2.120810714
1.34185518	1.798030134	2.229869504	2.120582071
1.337213292	1.794349753	2.228834614	2.112494782
1.336205832	1.793664874	2.227636487	2.10998241
1.335984993	1.79214343	2.223546125	2.108940821
1.335179554	1.790929846	2.223487835	2.108433157
1.330829785	1.790021795	2.223031747	2.107839152
1.330334818	1.789243625	2.219845887	2.105490299
1.32965368	1.789110523	2.219460456	2.102599633
1.328531026	1.788886889	2.216244077	2.101863678
1.321407161	1.788761681	2.212667346	2.088797209
1.320056303	1.784964528	2.211296222	2.087828654
1.305948567	1.784179209	2.208865132	2.085745187
1.302726564	1.783379317	2.201262766	2.08503617
1.29156067	1.781955926	2.188695554	2.083878513
1.283194078	1.781340928	2.188687461	2.083101854
1.276984891	1.78060287	2.185391991	2.081071821
1.276668713	1.777877715	2.182472025	2.076220835
1.272409844	1.774624788	2.182355422	2.072039192
1.269063448	1.772766782	2.179571461	2.072036489
1.266993476	1.772521042	2.174925212	2.066103793
1.258759019	1.770096557	2.172971031	2.06238822
1.256560485	1.769867939	2.168357403	2.058639353
1.251722589	1.76969808	2.167478122	2.057860227
1.247067396	1.760272151	2.158502731	2.0573843
1.245774628	1.759889185	2.145253971	2.054139815
1.236879839	1.759872506	2.138958998	2.05413048
1.234519143	1.753230464	2.131807671	2.045550517
1.224287277	1.751167944	2.130581361	2.043182227
1.213855571	1.750064873	2.13049954	2.040578922
1.199149709	1.746582317	2.12620126	2.037772322
1.196603323	1.742715233	2.125222342	2.032142614
1.196520553	1.742173945	2.124053453	2.03094574
1.194180732	1.74013272	2.123923193	2.029836881
1.191163752	1.733681495	2.121673144	2.002882163
1.187084639	1.729594077	2.115165707	1.990202945
1.186105728	1.72673992	2.113125765	1.980014818
1.180483966	1.720429785	2.108948507	1.974438472
1.178618643	1.719447031	2.108534659	1.972475254
1.178468055	1.715376998	2.094975897	1.966437868
1.148572231	1.713771994	2.085252628	1.942819572
1.142981428	1.710639711	2.084378499	1.939610975
1.142745285	1.705131969	2.078218037	1.939561137
1.140521977	1.704972665	2.061633547	1.937505402
1.130586362	1.701807071	2.059254316	1.937130445
1.128490605	1.69948283	2.051759523	1.919412369
1.125701662	1.698487147	2.051204304	1.909198268
1.107878309	1.697606493	2.038515911	1.907282124
1.105493563	1.697595676	2.036955329	1.896072897
1.103858226	1.695133938	2.03399132	1.89555391
1.101633015	1.693983782	2.026393165	1.895511409
1.095519078	1.692996168	2.023605961	1.892740013
1.080787046	1.690210338	2.020975794	1.878424337
1.071940655	1.685112941	2.017746035	1.876060745
1.06756416	1.684405073	1.998999498	1.872739312
1.067149007	1.676055927	1.994570069	1.86728724
1.065258668	1.674589675	1.992324387	1.867022043
1.064508073	1.658034444	1.989263684	1.838468559
1.063880876	1.657963122	1.988676917	1.829513697
1.053497392	1.656034571	1.982221201	1.81984128
1.042258627	1.654794816	1.981222915	1.81894215
1.037404368	1.651559195	1.981182059	1.814300223
1.031659032	1.650412309	1.970789049	1.810930694
1.025342506	1.63315895	1.963466492	1.809592311
1.016452241	1.633138806	1.960149877	1.806121763
1.006075685	1.63265274	1.958889372	1.804920408
1.001405423	1.630121375	1.958149831	1.795856986
0.991816574	1.627884454	1.957794772	1.793788239
0.969099572	1.624668186	1.953553718	1.783901493
0.968372346	1.618541181	1.912940222	1.782977015
0.958604141	1.613915371	1.904186971	1.748362648
0.939480474	1.606948229	1.900283793	1.737757627
0.923997042	1.596312611	1.873924025	1.724227927
0.901381999	1.596099069	1.870824124	1.721109078
0.878143046	1.581312943	1.860623747	1.688199306
0.851450192	1.57004603	1.857182787	1.663982498
0.817112771	1.532053115	1.766445315	1.648557615
0.730077748	1.505183555	1.765358878	1.601959872
