# Supplementary material for: Identification and characterization of constrained non-exonic bases lacking predictive epigenomic and transcription factor binding annotations
Source: Nat Commun. 2020 Dec 2;11:6168. doi: 10.1038/s41467-020-19962-9 (PMC7710766; doi:10.1038/s41467-020-19962-9)
Supplement: Supplementary file 11 — Source Data [file 41467_2020_19962_MOESM11_ESM.zip › SourceData/SupFig28a.txt]

recall	precision	group
0.001470473	0.277719467	PhastCons 400 bins ordered
0.002940946	0.277719467	PhastCons 400 bins ordered
0.004411419	0.277719467	PhastCons 400 bins ordered
0.005881893	0.277719467	PhastCons 400 bins ordered
0.007352366	0.277719467	PhastCons 400 bins ordered
0.008822839	0.277719467	PhastCons 400 bins ordered
0.010293312	0.277719467	PhastCons 400 bins ordered
0.011763785	0.277719467	PhastCons 400 bins ordered
0.013234258	0.277719467	PhastCons 400 bins ordered
0.014704731	0.277719467	PhastCons 400 bins ordered
0.016175204	0.277719467	PhastCons 400 bins ordered
0.017645678	0.277719467	PhastCons 400 bins ordered
0.019116151	0.277719467	PhastCons 400 bins ordered
0.020586624	0.277719467	PhastCons 400 bins ordered
0.022057097	0.277719467	PhastCons 400 bins ordered
0.02352757	0.277719467	PhastCons 400 bins ordered
0.024998043	0.277719467	PhastCons 400 bins ordered
0.026468516	0.277719467	PhastCons 400 bins ordered
0.02800624	0.277766771	PhastCons 400 bins ordered
0.029543963	0.277809164	PhastCons 400 bins ordered
0.031081686	0.277847374	PhastCons 400 bins ordered
0.032619409	0.27788199	PhastCons 400 bins ordered
0.034157133	0.277913497	PhastCons 400 bins ordered
0.035694856	0.277942296	PhastCons 400 bins ordered
0.037232579	0.277968721	PhastCons 400 bins ordered
0.038770302	0.277993054	PhastCons 400 bins ordered
0.040308025	0.278015534	PhastCons 400 bins ordered
0.041804132	0.278035845	PhastCons 400 bins ordered
0.04323297	0.278027066	PhastCons 400 bins ordered
0.044750607	0.278058558	PhastCons 400 bins ordered
0.046261791	0.278091856	PhastCons 400 bins ordered
0.047772976	0.278123054	PhastCons 400 bins ordered
0.04928416	0.278152346	PhastCons 400 bins ordered
0.050795344	0.2781799	PhastCons 400 bins ordered
0.052306529	0.278205867	PhastCons 400 bins ordered
0.053817713	0.27823038	PhastCons 400 bins ordered
0.055328897	0.278253559	PhastCons 400 bins ordered
0.056840082	0.278275508	PhastCons 400 bins ordered
0.058351266	0.278296324	PhastCons 400 bins ordered
0.05986245	0.278316091	PhastCons 400 bins ordered
0.061373635	0.278334888	PhastCons 400 bins ordered
0.062942217	0.278298155	PhastCons 400 bins ordered
0.0645108	0.278263218	PhastCons 400 bins ordered
0.066079382	0.278229948	PhastCons 400 bins ordered
0.067647964	0.278198228	PhastCons 400 bins ordered
0.069216547	0.278167952	PhastCons 400 bins ordered
0.070781682	0.278152374	PhastCons 400 bins ordered
0.072341122	0.278157974	PhastCons 400 bins ordered
0.073752848	0.278150965	PhastCons 400 bins ordered
0.075164575	0.27814422	PhastCons 400 bins ordered
0.076576301	0.278137723	PhastCons 400 bins ordered
0.077988028	0.278131463	PhastCons 400 bins ordered
0.079399754	0.278125425	PhastCons 400 bins ordered
0.080811481	0.278119598	PhastCons 400 bins ordered
0.082223207	0.278113972	PhastCons 400 bins ordered
0.083634934	0.278108535	PhastCons 400 bins ordered
0.08504666	0.27810328	PhastCons 400 bins ordered
0.086458386	0.278098196	PhastCons 400 bins ordered
0.087870113	0.278093276	PhastCons 400 bins ordered
0.089281839	0.278088511	PhastCons 400 bins ordered
0.090693566	0.278083895	PhastCons 400 bins ordered
0.092105292	0.278079421	PhastCons 400 bins ordered
0.093517019	0.278075082	PhastCons 400 bins ordered
0.094928745	0.278070872	PhastCons 400 bins ordered
0.096340471	0.278066786	PhastCons 400 bins ordered
0.097752198	0.278062817	PhastCons 400 bins ordered
0.099163924	0.278058962	PhastCons 400 bins ordered
0.100575651	0.278055215	PhastCons 400 bins ordered
0.101987377	0.278051572	PhastCons 400 bins ordered
0.103399104	0.278048029	PhastCons 400 bins ordered
0.10481083	0.278044581	PhastCons 400 bins ordered
0.106222557	0.278041225	PhastCons 400 bins ordered
0.107634283	0.278037957	PhastCons 400 bins ordered
0.109046009	0.278034773	PhastCons 400 bins ordered
0.110457736	0.278031671	PhastCons 400 bins ordered
0.111869462	0.278028648	PhastCons 400 bins ordered
0.113281189	0.2780257	PhastCons 400 bins ordered
0.114692915	0.278022824	PhastCons 400 bins ordered
0.116104642	0.278020019	PhastCons 400 bins ordered
0.117516368	0.278017281	PhastCons 400 bins ordered
0.118928094	0.278014608	PhastCons 400 bins ordered
0.120339821	0.278011997	PhastCons 400 bins ordered
0.121751547	0.278009448	PhastCons 400 bins ordered
0.123163274	0.278006957	PhastCons 400 bins ordered
0.124575	0.278004522	PhastCons 400 bins ordered
0.126134736	0.27800953	PhastCons 400 bins ordered
0.127694472	0.278014416	PhastCons 400 bins ordered
0.129254209	0.278019184	PhastCons 400 bins ordered
0.130813945	0.278023838	PhastCons 400 bins ordered
0.132373681	0.278028383	PhastCons 400 bins ordered
0.133933417	0.278032822	PhastCons 400 bins ordered
0.13552975	0.278018571	PhastCons 400 bins ordered
0.137126082	0.278004654	PhastCons 400 bins ordered
0.138722415	0.277991058	PhastCons 400 bins ordered
0.140318748	0.277977772	PhastCons 400 bins ordered
0.14192875	0.277947996	PhastCons 400 bins ordered
0.143538752	0.277918893	PhastCons 400 bins ordered
0.145148755	0.277890443	PhastCons 400 bins ordered
0.14675524	0.277866364	PhastCons 400 bins ordered
0.148354374	0.277851075	PhastCons 400 bins ordered
0.149954821	0.277834225	PhastCons 400 bins ordered
0.151555268	0.277817732	PhastCons 400 bins ordered
0.153155716	0.277801585	PhastCons 400 bins ordered
0.154731025	0.277794816	PhastCons 400 bins ordered
0.156349565	0.277778166	PhastCons 400 bins ordered
0.157968116	0.277761872	PhastCons 400 bins ordered
0.159586667	0.27774591	PhastCons 400 bins ordered
0.161172594	0.277741277	PhastCons 400 bins ordered
0.162887672	0.277660298	PhastCons 400 bins ordered
0.164560032	0.277628431	PhastCons 400 bins ordered
0.166227271	0.277591237	PhastCons 400 bins ordered
0.167809774	0.277589666	PhastCons 400 bins ordered
0.169392277	0.277588124	PhastCons 400 bins ordered
0.17097478	0.277586611	PhastCons 400 bins ordered
0.172557284	0.277585126	PhastCons 400 bins ordered
0.174254802	0.277534227	PhastCons 400 bins ordered
0.175913447	0.277490529	PhastCons 400 bins ordered
0.177559429	0.277478967	PhastCons 400 bins ordered
0.179205231	0.277468803	PhastCons 400 bins ordered
0.18085253	0.277453592	PhastCons 400 bins ordered
0.182502329	0.277431021	PhastCons 400 bins ordered
0.184152128	0.277408859	PhastCons 400 bins ordered
0.185842969	0.277354728	PhastCons 400 bins ordered
0.187486825	0.277358375	PhastCons 400 bins ordered
0.189130681	0.277361958	PhastCons 400 bins ordered
0.190762788	0.277361448	PhastCons 400 bins ordered
0.192428747	0.277340608	PhastCons 400 bins ordered
0.194070727	0.277344226	PhastCons 400 bins ordered
0.195442527	0.27732604	PhastCons 400 bins ordered
0.197114096	0.277289352	PhastCons 400 bins ordered
0.198798594	0.277269708	PhastCons 400 bins ordered
0.200436392	0.277273736	PhastCons 400 bins ordered
0.20207419	0.277277699	PhastCons 400 bins ordered
0.203745499	0.277238492	PhastCons 400 bins ordered
0.205465863	0.27723207	PhastCons 400 bins ordered
0.207149034	0.277206826	PhastCons 400 bins ordered
0.20879455	0.277183326	PhastCons 400 bins ordered
0.210439846	0.277159903	PhastCons 400 bins ordered
0.212107886	0.277158492	PhastCons 400 bins ordered
0.213786944	0.277116868	PhastCons 400 bins ordered
0.215464242	0.277124485	PhastCons 400 bins ordered
0.217151617	0.277093773	PhastCons 400 bins ordered
0.218843317	0.277067036	PhastCons 400 bins ordered
0.220537119	0.277033109	PhastCons 400 bins ordered
0.22226659	0.276991738	PhastCons 400 bins ordered
0.223981063	0.276965566	PhastCons 400 bins ordered
0.225777156	0.276919317	PhastCons 400 bins ordered
0.227490218	0.276892224	PhastCons 400 bins ordered
0.229247752	0.276839051	PhastCons 400 bins ordered
0.230975348	0.276807825	PhastCons 400 bins ordered
0.232716871	0.276760245	PhastCons 400 bins ordered
0.234426835	0.27673863	PhastCons 400 bins ordered
0.236271002	0.276672994	PhastCons 400 bins ordered
0.238130971	0.27661243	PhastCons 400 bins ordered
0.239853438	0.276589284	PhastCons 400 bins ordered
0.24155528	0.276572039	PhastCons 400 bins ordered
0.243292078	0.276536781	PhastCons 400 bins ordered
0.245023853	0.276499571	PhastCons 400 bins ordered
0.246754355	0.276464145	PhastCons 400 bins ordered
0.248583357	0.27639766	PhastCons 400 bins ordered
0.250385063	0.276332253	PhastCons 400 bins ordered
0.25213154	0.276302212	PhastCons 400 bins ordered
0.254008955	0.276229882	PhastCons 400 bins ordered
0.255773357	0.276203966	PhastCons 400 bins ordered
0.257551828	0.276156682	PhastCons 400 bins ordered
0.259324183	0.27612947	PhastCons 400 bins ordered
0.261119601	0.276090597	PhastCons 400 bins ordered
0.262981513	0.276029297	PhastCons 400 bins ordered
0.264745815	0.275988997	PhastCons 400 bins ordered
0.266552472	0.275955369	PhastCons 400 bins ordered
0.268342734	0.275927009	PhastCons 400 bins ordered
0.270174797	0.275894645	PhastCons 400 bins ordered
0.271990135	0.275860605	PhastCons 400 bins ordered
0.273811949	0.27581727	PhastCons 400 bins ordered
0.275823331	0.275717522	PhastCons 400 bins ordered
0.277581984	0.275699861	PhastCons 400 bins ordered
0.279439429	0.27564133	PhastCons 400 bins ordered
0.281240525	0.2756011	PhastCons 400 bins ordered
0.283089631	0.275572225	PhastCons 400 bins ordered
0.284959539	0.275513612	PhastCons 400 bins ordered
0.286883347	0.275448349	PhastCons 400 bins ordered
0.288651587	0.275427485	PhastCons 400 bins ordered
0.290560232	0.275398024	PhastCons 400 bins ordered
0.292516179	0.275347249	PhastCons 400 bins ordered
0.294479119	0.275277482	PhastCons 400 bins ordered
0.29647705	0.275216473	PhastCons 400 bins ordered
0.297739669	0.275175819	PhastCons 400 bins ordered
0.299002289	0.27513552	PhastCons 400 bins ordered
0.300264909	0.275095572	PhastCons 400 bins ordered
0.301527528	0.275055969	PhastCons 400 bins ordered
0.302790148	0.275016709	PhastCons 400 bins ordered
0.304052767	0.274977785	PhastCons 400 bins ordered
0.305315387	0.274939194	PhastCons 400 bins ordered
0.306578006	0.274900932	PhastCons 400 bins ordered
0.307840626	0.274862994	PhastCons 400 bins ordered
0.309103246	0.274825377	PhastCons 400 bins ordered
0.310365865	0.274788076	PhastCons 400 bins ordered
0.311628485	0.274751087	PhastCons 400 bins ordered
0.312891104	0.274714406	PhastCons 400 bins ordered
0.314153724	0.27467803	PhastCons 400 bins ordered
0.315416343	0.274641955	PhastCons 400 bins ordered
0.316678963	0.274606176	PhastCons 400 bins ordered
0.317941582	0.274570691	PhastCons 400 bins ordered
0.319204202	0.274535496	PhastCons 400 bins ordered
0.320466822	0.274500587	PhastCons 400 bins ordered
0.321729441	0.274465961	PhastCons 400 bins ordered
0.322992061	0.274431614	PhastCons 400 bins ordered
0.32425468	0.274397543	PhastCons 400 bins ordered
0.3255173	0.274363745	PhastCons 400 bins ordered
0.326779919	0.274330216	PhastCons 400 bins ordered
0.328042539	0.274296954	PhastCons 400 bins ordered
0.329305159	0.274263954	PhastCons 400 bins ordered
0.330567778	0.274231215	PhastCons 400 bins ordered
0.331830398	0.274198732	PhastCons 400 bins ordered
0.333093017	0.274166503	PhastCons 400 bins ordered
0.334355637	0.274134525	PhastCons 400 bins ordered
0.335618256	0.274102795	PhastCons 400 bins ordered
0.336880876	0.274071311	PhastCons 400 bins ordered
0.338143495	0.274040068	PhastCons 400 bins ordered
0.339406115	0.274009065	PhastCons 400 bins ordered
0.340668735	0.273978299	PhastCons 400 bins ordered
0.341931354	0.273947766	PhastCons 400 bins ordered
0.343193974	0.273917465	PhastCons 400 bins ordered
0.344456593	0.273887393	PhastCons 400 bins ordered
0.345719213	0.273857547	PhastCons 400 bins ordered
0.346981832	0.273827925	PhastCons 400 bins ordered
0.348244452	0.273798524	PhastCons 400 bins ordered
0.349507072	0.273769341	PhastCons 400 bins ordered
0.350769691	0.273740375	PhastCons 400 bins ordered
0.352032311	0.273711623	PhastCons 400 bins ordered
0.35329493	0.273683082	PhastCons 400 bins ordered
0.35455755	0.27365475	PhastCons 400 bins ordered
0.355820169	0.273626625	PhastCons 400 bins ordered
0.357082789	0.273598705	PhastCons 400 bins ordered
0.358345408	0.273570987	PhastCons 400 bins ordered
0.359608028	0.27354347	PhastCons 400 bins ordered
0.360870648	0.27351615	PhastCons 400 bins ordered
0.362133267	0.273489026	PhastCons 400 bins ordered
0.363395887	0.273462096	PhastCons 400 bins ordered
0.364658506	0.273435358	PhastCons 400 bins ordered
0.365921126	0.27340881	PhastCons 400 bins ordered
0.367183745	0.273382449	PhastCons 400 bins ordered
0.368446365	0.273356274	PhastCons 400 bins ordered
0.369708985	0.273330282	PhastCons 400 bins ordered
0.370971604	0.273304473	PhastCons 400 bins ordered
0.372234224	0.273278843	PhastCons 400 bins ordered
0.373496843	0.273253392	PhastCons 400 bins ordered
0.374759463	0.273228116	PhastCons 400 bins ordered
0.376022082	0.273203015	PhastCons 400 bins ordered
0.377284702	0.273178087	PhastCons 400 bins ordered
0.378547321	0.273153329	PhastCons 400 bins ordered
0.379809941	0.27312874	PhastCons 400 bins ordered
0.381072561	0.273104319	PhastCons 400 bins ordered
0.38233518	0.273080064	PhastCons 400 bins ordered
0.3835978	0.273055972	PhastCons 400 bins ordered
0.384860419	0.273032042	PhastCons 400 bins ordered
0.386123039	0.273008274	PhastCons 400 bins ordered
0.387385658	0.272984664	PhastCons 400 bins ordered
0.388648278	0.272961212	PhastCons 400 bins ordered
0.389910897	0.272937915	PhastCons 400 bins ordered
0.391173517	0.272914773	PhastCons 400 bins ordered
0.392436137	0.272891784	PhastCons 400 bins ordered
0.393698756	0.272868946	PhastCons 400 bins ordered
0.394961376	0.272846258	PhastCons 400 bins ordered
0.396223995	0.272823718	PhastCons 400 bins ordered
0.397486615	0.272801325	PhastCons 400 bins ordered
0.398749234	0.272779077	PhastCons 400 bins ordered
0.400011854	0.272756974	PhastCons 400 bins ordered
0.401274474	0.272735013	PhastCons 400 bins ordered
0.402537093	0.272713193	PhastCons 400 bins ordered
0.403799713	0.272691514	PhastCons 400 bins ordered
0.405062332	0.272669973	PhastCons 400 bins ordered
0.406324952	0.272648569	PhastCons 400 bins ordered
0.407587571	0.272627301	PhastCons 400 bins ordered
0.408850191	0.272606168	PhastCons 400 bins ordered
0.41011281	0.272585168	PhastCons 400 bins ordered
0.41137543	0.2725643	PhastCons 400 bins ordered
0.41263805	0.272543563	PhastCons 400 bins ordered
0.413900669	0.272522956	PhastCons 400 bins ordered
0.415163289	0.272502477	PhastCons 400 bins ordered
0.416425908	0.272482125	PhastCons 400 bins ordered
0.417688528	0.2724619	PhastCons 400 bins ordered
0.418951147	0.272441799	PhastCons 400 bins ordered
0.420213767	0.272421822	PhastCons 400 bins ordered
0.421476387	0.272401968	PhastCons 400 bins ordered
0.422739006	0.272382235	PhastCons 400 bins ordered
0.424001626	0.272362623	PhastCons 400 bins ordered
0.425264245	0.272343129	PhastCons 400 bins ordered
0.426526865	0.272323754	PhastCons 400 bins ordered
0.427789484	0.272304496	PhastCons 400 bins ordered
0.429052104	0.272285354	PhastCons 400 bins ordered
0.430314723	0.272266328	PhastCons 400 bins ordered
0.431577343	0.272247415	PhastCons 400 bins ordered
0.432839963	0.272228615	PhastCons 400 bins ordered
0.434102582	0.272209927	PhastCons 400 bins ordered
0.435365202	0.272191349	PhastCons 400 bins ordered
0.436627821	0.272172882	PhastCons 400 bins ordered
0.437890441	0.272154524	PhastCons 400 bins ordered
0.43915306	0.272136274	PhastCons 400 bins ordered
0.44041568	0.272118131	PhastCons 400 bins ordered
0.4416783	0.272100094	PhastCons 400 bins ordered
0.442940919	0.272082162	PhastCons 400 bins ordered
0.444203539	0.272064335	PhastCons 400 bins ordered
0.445466158	0.27204661	PhastCons 400 bins ordered
0.446728778	0.272028989	PhastCons 400 bins ordered
0.447991397	0.272011469	PhastCons 400 bins ordered
0.449254017	0.271994049	PhastCons 400 bins ordered
0.450516636	0.27197673	PhastCons 400 bins ordered
0.451779256	0.271959509	PhastCons 400 bins ordered
0.453041876	0.271942387	PhastCons 400 bins ordered
0.454304495	0.271925362	PhastCons 400 bins ordered
0.455567115	0.271908434	PhastCons 400 bins ordered
0.456829734	0.271891601	PhastCons 400 bins ordered
0.458092354	0.271874863	PhastCons 400 bins ordered
0.459354973	0.271858219	PhastCons 400 bins ordered
0.460617593	0.271841668	PhastCons 400 bins ordered
0.461880213	0.27182521	PhastCons 400 bins ordered
0.463142832	0.271808843	PhastCons 400 bins ordered
0.464405452	0.271792568	PhastCons 400 bins ordered
0.465668071	0.271776382	PhastCons 400 bins ordered
0.467586482	0.27177239	PhastCons 400 bins ordered
0.469715086	0.271757257	PhastCons 400 bins ordered
0.471792068	0.271734422	PhastCons 400 bins ordered
0.473901526	0.271701101	PhastCons 400 bins ordered
0.475885717	0.271690821	PhastCons 400 bins ordered
0.477930434	0.271665935	PhastCons 400 bins ordered
0.479870468	0.271665404	PhastCons 400 bins ordered
0.481815339	0.271655981	PhastCons 400 bins ordered
0.483728418	0.271648475	PhastCons 400 bins ordered
0.485754647	0.271628288	PhastCons 400 bins ordered
0.487747835	0.271612573	PhastCons 400 bins ordered
0.489796215	0.27158049	PhastCons 400 bins ordered
0.491758722	0.271576433	PhastCons 400 bins ordered
0.493911858	0.271549115	PhastCons 400 bins ordered
0.495917176	0.271529875	PhastCons 400 bins ordered
0.498102767	0.271490359	PhastCons 400 bins ordered
0.500200429	0.27147113	PhastCons 400 bins ordered
0.502528045	0.271422877	PhastCons 400 bins ordered
0.504709922	0.271400391	PhastCons 400 bins ordered
0.50694367	0.271373703	PhastCons 400 bins ordered
0.509205913	0.271350207	PhastCons 400 bins ordered
0.511564224	0.271307556	PhastCons 400 bins ordered
0.513886613	0.271271589	PhastCons 400 bins ordered
0.516395146	0.271222676	PhastCons 400 bins ordered
0.518676607	0.271187329	PhastCons 400 bins ordered
0.520857557	0.271159804	PhastCons 400 bins ordered
0.522997811	0.271141426	PhastCons 400 bins ordered
0.525437562	0.271104844	PhastCons 400 bins ordered
0.528084518	0.271028237	PhastCons 400 bins ordered
0.530634679	0.270986416	PhastCons 400 bins ordered
0.533022672	0.270941838	PhastCons 400 bins ordered
0.535480745	0.270897177	PhastCons 400 bins ordered
0.537759523	0.270873377	PhastCons 400 bins ordered
0.540339452	0.270820331	PhastCons 400 bins ordered
0.542966033	0.270766002	PhastCons 400 bins ordered
0.545803134	0.270701297	PhastCons 400 bins ordered
0.548758391	0.270624652	PhastCons 400 bins ordered
0.55228474	0.270521186	PhastCons 400 bins ordered
0.554982018	0.270457886	PhastCons 400 bins ordered
0.558038221	0.270391877	PhastCons 400 bins ordered
0.560805684	0.27032829	PhastCons 400 bins ordered
0.564021844	0.270243412	PhastCons 400 bins ordered
0.566897128	0.270175604	PhastCons 400 bins ordered
0.570198511	0.270092694	PhastCons 400 bins ordered
0.573323729	0.270029023	PhastCons 400 bins ordered
0.576715106	0.269941092	PhastCons 400 bins ordered
0.581050983	0.269826669	PhastCons 400 bins ordered
0.585160096	0.269718843	PhastCons 400 bins ordered
0.590039112	0.269569347	PhastCons 400 bins ordered
0.594557797	0.269452713	PhastCons 400 bins ordered
0.599784364	0.26930321	PhastCons 400 bins ordered
0.605864608	0.269090249	PhastCons 400 bins ordered
0.611476887	0.268918345	PhastCons 400 bins ordered
0.618055978	0.26871484	PhastCons 400 bins ordered
0.625182254	0.268493164	PhastCons 400 bins ordered
0.633759712	0.268182809	PhastCons 400 bins ordered
0.641554699	0.267947386	PhastCons 400 bins ordered
0.651057634	0.267601589	PhastCons 400 bins ordered
0.661627798	0.26719517	PhastCons 400 bins ordered
0.673415757	0.266695831	PhastCons 400 bins ordered
0.686618929	0.266127187	PhastCons 400 bins ordered
0.701357498	0.265456301	PhastCons 400 bins ordered
0.717680011	0.264654887	PhastCons 400 bins ordered
0.735588926	0.263712762	PhastCons 400 bins ordered
0.754921189	0.262595843	PhastCons 400 bins ordered
0.775561604	0.261326387	PhastCons 400 bins ordered
0.79708682	0.259835496	PhastCons 400 bins ordered
0.819316383	0.258154176	PhastCons 400 bins ordered
0.841810965	0.256240479	PhastCons 400 bins ordered
0.861800199	0.253768042	PhastCons 400 bins ordered
0.877154962	0.250524194	PhastCons 400 bins ordered
0.892509724	0.247469701	PhastCons 400 bins ordered
0.907864486	0.244588452	PhastCons 400 bins ordered
0.923219248	0.241866115	PhastCons 400 bins ordered
0.938574011	0.239289897	PhastCons 400 bins ordered
0.953928773	0.236848339	PhastCons 400 bins ordered
0.969283535	0.234531153	PhastCons 400 bins ordered
0.984638298	0.232329072	PhastCons 400 bins ordered
0.99999306	0.230233727	PhastCons 400 bins ordered
0.054268122	0.277792278	PhastCons score
0.081709541	0.277767821	PhastCons score
0.100427817	0.278011738	PhastCons score
0.114661874	0.278082593	PhastCons score
0.126166948	0.278112426	PhastCons score
0.135777701	0.27802401	PhastCons score
0.144063195	0.277989473	PhastCons score
0.151353233	0.277933311	PhastCons score
0.157833294	0.277865086	PhastCons score
0.16368296	0.277775398	PhastCons score
0.169014855	0.277725323	PhastCons score
0.173951164	0.277726407	PhastCons score
0.17851245	0.277727553	PhastCons score
0.18274375	0.277693135	PhastCons score
0.186693256	0.27763516	PhastCons score
0.190379203	0.277568216	PhastCons score
0.193906166	0.277577848	PhastCons score
0.197192645	0.277499864	PhastCons score
0.200326135	0.277453384	PhastCons score
0.20329537	0.277380927	PhastCons score
0.206142945	0.277348444	PhastCons score
0.208845869	0.277277308	PhastCons score
0.211443593	0.277234489	PhastCons score
0.213932172	0.277181096	PhastCons score
0.216312144	0.277111888	PhastCons score
0.218636305	0.277105088	PhastCons score
0.220845121	0.277073046	PhastCons score
0.222991762	0.277040765	PhastCons score
0.225056031	0.277006521	PhastCons score
0.227060293	0.276974506	PhastCons score
0.228987054	0.276916341	PhastCons score
0.230867034	0.276884885	PhastCons score
0.23268809	0.276841555	PhastCons score
0.234455195	0.276799236	PhastCons score
0.236167176	0.276760988	PhastCons score
0.237836918	0.276725219	PhastCons score
0.239467371	0.276693607	PhastCons score
0.241046453	0.276650481	PhastCons score
0.242599146	0.276628073	PhastCons score
0.244117587	0.276606967	PhastCons score
0.245582222	0.276560656	PhastCons score
0.247029372	0.276534701	PhastCons score
0.248439054	0.276510068	PhastCons score
0.249811634	0.276484981	PhastCons score
0.251144671	0.276447294	PhastCons score
0.252470749	0.276422332	PhastCons score
0.253767712	0.276398102	PhastCons score
0.255022333	0.276358473	PhastCons score
0.25627128	0.27634038	PhastCons score
0.257478747	0.276301851	PhastCons score
0.258675138	0.276280634	PhastCons score
0.259849425	0.276257568	PhastCons score
0.261003269	0.276232912	PhastCons score
0.262139553	0.276210299	PhastCons score
0.263242918	0.276180878	PhastCons score
0.264325737	0.276153502	PhastCons score
0.26538655	0.276116621	PhastCons score
0.266434415	0.276081012	PhastCons score
0.267474944	0.276059707	PhastCons score
0.268491394	0.276033417	PhastCons score
0.269502224	0.276021514	PhastCons score
0.270484255	0.275988714	PhastCons score
0.271458095	0.27595994	PhastCons score
0.272425725	0.275947844	PhastCons score
0.273369325	0.275926834	PhastCons score
0.27429891	0.27590259	PhastCons score
0.275215105	0.275874836	PhastCons score
0.276118036	0.275849404	PhastCons score
0.277020321	0.275831099	PhastCons score
0.277903977	0.275802284	PhastCons score
0.278768689	0.275777416	PhastCons score
0.279626227	0.275755956	PhastCons score
0.280459681	0.275722916	PhastCons score
0.281298699	0.275701177	PhastCons score
0.282114812	0.275670017	PhastCons score
0.282930285	0.275645335	PhastCons score
0.283736332	0.275622241	PhastCons score
0.284522631	0.275592866	PhastCons score
0.285320487	0.275582413	PhastCons score
0.286102075	0.275570165	PhastCons score
0.286874032	0.275557681	PhastCons score
0.287643844	0.275546751	PhastCons score
0.288399578	0.275530849	PhastCons score
0.28914745	0.275515346	PhastCons score
0.289875092	0.275497658	PhastCons score
0.290608083	0.275493018	PhastCons score
0.291335938	0.275480832	PhastCons score
0.292054853	0.275469471	PhastCons score
0.292766062	0.275459148	PhastCons score
0.293458426	0.275433565	PhastCons score
0.294138752	0.275397839	PhastCons score
0.294815703	0.275377807	PhastCons score
0.295502933	0.275372845	PhastCons score
0.296178387	0.275360931	PhastCons score
0.296855395	0.275354025	PhastCons score
0.29751501	0.275346751	PhastCons score
0.298156801	0.275323547	PhastCons score
0.298802337	0.275309241	PhastCons score
0.299443804	0.275296708	PhastCons score
0.300071679	0.275277028	PhastCons score
0.300701958	0.275263544	PhastCons score
0.301334163	0.27525799	PhastCons score
0.301955134	0.275239978	PhastCons score
0.302555228	0.275213356	PhastCons score
0.303157787	0.275194724	PhastCons score
0.303752531	0.275177188	PhastCons score
0.304356263	0.275169854	PhastCons score
0.30494758	0.275154515	PhastCons score
0.305529905	0.275136643	PhastCons score
0.306101149	0.275116373	PhastCons score
0.306671915	0.275097049	PhastCons score
0.307241179	0.275077808	PhastCons score
0.307815799	0.275069348	PhastCons score
0.308384049	0.275059612	PhastCons score
0.30893854	0.275046114	PhastCons score
0.309480619	0.27502436	PhastCons score
0.310028955	0.275007981	PhastCons score
0.310578311	0.274999258	PhastCons score
0.311115786	0.274981208	PhastCons score
0.311653207	0.274966446	PhastCons score
0.312179389	0.274948035	PhastCons score
0.312696793	0.274923701	PhastCons score
0.313215213	0.274900345	PhastCons score
0.313730956	0.274880396	PhastCons score
0.314255103	0.274873335	PhastCons score
0.314762553	0.274852218	PhastCons score
0.315269517	0.274838409	PhastCons score
0.315775358	0.274822652	PhastCons score
0.316274938	0.274807275	PhastCons score
0.316768682	0.274786067	PhastCons score
0.317263232	0.274767856	PhastCons score
0.317752693	0.274753657	PhastCons score
0.318238783	0.274737782	PhastCons score
0.318729316	0.274728618	PhastCons score
0.319212086	0.274714279	PhastCons score
0.319692986	0.274703609	PhastCons score
0.320167037	0.274688877	PhastCons score
0.320646385	0.274679115	PhastCons score
0.321116899	0.274665966	PhastCons score
0.321586343	0.274653925	PhastCons score
0.322054987	0.274642817	PhastCons score
0.322529035	0.274638834	PhastCons score
0.322990561	0.274626794	PhastCons score
0.323450695	0.274615701	PhastCons score
0.323911098	0.274607834	PhastCons score
0.324367591	0.274597925	PhastCons score
0.324805297	0.274576984	PhastCons score
0.325253706	0.274564891	PhastCons score
0.325698267	0.27455458	PhastCons score
0.32613742	0.274538518	PhastCons score
0.326576573	0.274525948	PhastCons score
0.327015242	0.274515843	PhastCons score
0.327454127	0.274509212	PhastCons score
0.327888463	0.274498225	PhastCons score
0.328314076	0.274485196	PhastCons score
0.328738243	0.274473166	PhastCons score
0.329160373	0.274457335	PhastCons score
0.329580954	0.274444689	PhastCons score
0.33000341	0.274431654	PhastCons score
0.330422224	0.274421654	PhastCons score
0.330844411	0.274418012	PhastCons score
0.331263812	0.274410965	PhastCons score
0.331676683	0.274400123	PhastCons score
0.332081314	0.274382539	PhastCons score
0.332490764	0.274372648	PhastCons score
0.332901334	0.274362981	PhastCons score
0.333300879	0.274350195	PhastCons score
0.333705937	0.274341878	PhastCons score
0.334106233	0.274330684	PhastCons score
0.334499248	0.274318304	PhastCons score
0.334892745	0.274304725	PhastCons score
0.335277412	0.27428763	PhastCons score
0.335669143	0.274274923	PhastCons score
0.336061622	0.274267371	PhastCons score
0.336435155	0.274247613	PhastCons score
0.336821106	0.274236018	PhastCons score
0.33720299	0.274221678	PhastCons score
0.337583377	0.274206241	PhastCons score
0.337964563	0.274195712	PhastCons score
0.33835351	0.274192808	PhastCons score
0.33873213	0.274182999	PhastCons score
0.33910941	0.274172927	PhastCons score
0.339481286	0.274160941	PhastCons score
0.339868202	0.274158844	PhastCons score
0.340239649	0.274148756	PhastCons score
0.340613823	0.274138971	PhastCons score
0.340983448	0.274132663	PhastCons score
0.341350668	0.274123449	PhastCons score
0.341708681	0.274107165	PhastCons score
0.342074989	0.274098022	PhastCons score
0.342440067	0.274091577	PhastCons score
0.342799472	0.274079415	PhastCons score
0.343162782	0.274074956	PhastCons score
0.34351983	0.274064773	PhastCons score
0.34387479	0.274050527	PhastCons score
0.344231623	0.274044576	PhastCons score
0.344583107	0.274033382	PhastCons score
0.34493416	0.274020655	PhastCons score
0.345278311	0.274005447	PhastCons score
0.345623637	0.273994202	PhastCons score
0.345968269	0.273983266	PhastCons score
0.346313971	0.273974243	PhastCons score
0.346654855	0.27396026	PhastCons score
0.347005372	0.273957918	PhastCons score
0.347345186	0.273946526	PhastCons score
0.3476873	0.273934682	PhastCons score
0.348023904	0.273921527	PhastCons score
0.348362167	0.273911085	PhastCons score
0.348699573	0.273899265	PhastCons score
0.349033018	0.273884948	PhastCons score
0.349357687	0.273870101	PhastCons score
0.349681391	0.273854804	PhastCons score
0.350009537	0.273845292	PhastCons score
0.350344589	0.273837371	PhastCons score
0.350674449	0.273829154	PhastCons score
0.350997939	0.273811305	PhastCons score
0.351328546	0.273805538	PhastCons score
0.351653962	0.27379808	PhastCons score
0.351972208	0.273784989	PhastCons score
0.352290615	0.273771353	PhastCons score
0.352608217	0.273756983	PhastCons score
0.352927639	0.273746564	PhastCons score
0.353244653	0.273738114	PhastCons score
0.353561775	0.273727266	PhastCons score
0.353873489	0.273712473	PhastCons score
0.354188309	0.273701114	PhastCons score
0.354497617	0.273688236	PhastCons score
0.354809278	0.273678157	PhastCons score
0.355125544	0.273669171	PhastCons score
0.355437365	0.273657391	PhastCons score
0.355745174	0.273647726	PhastCons score
0.356055767	0.273637922	PhastCons score
0.356370586	0.273634936	PhastCons score
0.356680909	0.273626058	PhastCons score
0.356982617	0.273614081	PhastCons score
0.35728304	0.273599662	PhastCons score
0.357585762	0.273585729	PhastCons score
0.357895605	0.273580209	PhastCons score
0.358204215	0.273578944	PhastCons score
0.3584965	0.273561124	PhastCons score
0.358798474	0.273554038	PhastCons score
0.359103338	0.27354613	PhastCons score
0.359403812	0.273537804	PhastCons score
0.359702041	0.27352853	PhastCons score
0.359997753	0.273517474	PhastCons score
0.360288862	0.273503076	PhastCons score
0.360579865	0.273491552	PhastCons score
0.36087456	0.273483224	PhastCons score
0.361161817	0.273464477	PhastCons score
0.361456993	0.273454478	PhastCons score
0.36175003	0.273443422	PhastCons score
0.362043814	0.273436695	PhastCons score
0.362330052	0.273423279	PhastCons score
0.362620466	0.273413653	PhastCons score
0.362917838	0.273409748	PhastCons score
0.363210017	0.273404177	PhastCons score
0.363496095	0.273392663	PhastCons score
0.363775429	0.273376803	PhastCons score
0.36406579	0.273372829	PhastCons score
0.364347853	0.273359793	PhastCons score
0.364635268	0.273351317	PhastCons score
0.364925146	0.27335018	PhastCons score
0.365210368	0.273343698	PhastCons score
0.365490397	0.273332489	PhastCons score
0.365768338	0.273322199	PhastCons score
0.366048475	0.273310102	PhastCons score
0.366328397	0.27330079	PhastCons score
0.366608695	0.273291345	PhastCons score
0.366883265	0.273279383	PhastCons score
0.367155856	0.273265782	PhastCons score
0.367433744	0.273255707	PhastCons score
0.367716236	0.273251003	PhastCons score
0.367992893	0.273241518	PhastCons score
0.368261791	0.273227179	PhastCons score
0.368538289	0.27321787	PhastCons score
0.368807454	0.273205547	PhastCons score
0.369073409	0.273191583	PhastCons score
0.369346802	0.27318274	PhastCons score
0.36962255	0.273176874	PhastCons score
0.369894606	0.273169422	PhastCons score
0.370168267	0.273160978	PhastCons score
0.370437807	0.273150262	PhastCons score
0.370703547	0.273137581	PhastCons score
0.370970143	0.273127229	PhastCons score
0.371236044	0.273117079	PhastCons score
0.371505958	0.273108166	PhastCons score
0.37176613	0.273092013	PhastCons score
0.372022129	0.273073905	PhastCons score
0.37228605	0.273062653	PhastCons score
0.372548364	0.273050764	PhastCons score
0.372806772	0.273036216	PhastCons score
0.373066089	0.273023529	PhastCons score
0.373328349	0.273015174	PhastCons score
0.373585792	0.273002434	PhastCons score
0.373846392	0.272991049	PhastCons score
0.374104586	0.272981473	PhastCons score
0.374362404	0.272970795	PhastCons score
0.374622576	0.272961615	PhastCons score
0.374875041	0.272947613	PhastCons score
0.375130398	0.272936988	PhastCons score
0.375383078	0.272924146	PhastCons score
0.375637204	0.272912204	PhastCons score
0.375893738	0.27290612	PhastCons score
0.376148344	0.272896134	PhastCons score
0.376401559	0.272883747	PhastCons score
0.376659431	0.272875058	PhastCons score
0.37691377	0.272867218	PhastCons score
0.377167146	0.272855067	PhastCons score
0.377421806	0.272847939	PhastCons score
0.37767304	0.272834938	PhastCons score
0.377929412	0.272827182	PhastCons score
0.378179898	0.272816234	PhastCons score
0.378428136	0.272805659	PhastCons score
0.378676267	0.272791382	PhastCons score
0.378920759	0.272781622	PhastCons score
0.379170815	0.272770679	PhastCons score
0.379421087	0.272761806	PhastCons score
0.379673286	0.272753773	PhastCons score
0.379920454	0.272743701	PhastCons score
0.380172009	0.272737483	PhastCons score
0.380414627	0.272723547	PhastCons score
0.380661152	0.272712931	PhastCons score
0.3809103	0.272706966	PhastCons score
0.381159607	0.272699463	PhastCons score
0.381405437	0.272688461	PhastCons score
0.381648268	0.272678731	PhastCons score
0.381887246	0.27266469	PhastCons score
0.382129543	0.272653315	PhastCons score
0.382370126	0.272641819	PhastCons score
0.382607445	0.272627886	PhastCons score
0.382849313	0.272619464	PhastCons score
0.383093483	0.272611687	PhastCons score
0.383336904	0.272604632	PhastCons score
0.383577221	0.272594508	PhastCons score
0.383810687	0.272582631	PhastCons score
0.384049076	0.272571654	PhastCons score
0.384292175	0.272565729	PhastCons score
0.384533829	0.272556741	PhastCons score
0.384771951	0.272546708	PhastCons score
0.385006595	0.272534155	PhastCons score
0.385245572	0.272523703	PhastCons score
0.385485085	0.272514367	PhastCons score
0.385723475	0.272507205	PhastCons score
0.385959938	0.27249687	PhastCons score
0.386201539	0.272489865	PhastCons score
0.386435325	0.272478603	PhastCons score
0.386672215	0.272470858	PhastCons score
0.386911461	0.272465274	PhastCons score
0.387141607	0.272448881	PhastCons score
0.387377267	0.272438284	PhastCons score
0.387611267	0.27242716	PhastCons score
0.38785062	0.272420567	PhastCons score
0.388086386	0.272412212	PhastCons score
0.388324508	0.27240632	PhastCons score
0.388560649	0.272398473	PhastCons score
0.388787906	0.272383697	PhastCons score
0.389020836	0.272376108	PhastCons score
0.389252267	0.272366937	PhastCons score
0.389486749	0.272357078	PhastCons score
0.389723694	0.272351712	PhastCons score
0.389960423	0.272345828	PhastCons score
0.39019073	0.272335721	PhastCons score
0.390419861	0.272324299	PhastCons score
0.390654182	0.272317079	PhastCons score
0.390884757	0.272309177	PhastCons score
0.391119079	0.272303213	PhastCons score
0.391349654	0.272296414	PhastCons score
0.391585208	0.272290926	PhastCons score
0.391816532	0.272283518	PhastCons score
0.392048069	0.272276714	PhastCons score
0.392274951	0.272267748	PhastCons score
0.392506328	0.272262366	PhastCons score
0.392732407	0.272250772	PhastCons score
0.392956398	0.272239958	PhastCons score
0.393181996	0.272230914	PhastCons score
0.393410912	0.272224208	PhastCons score
0.393633887	0.272211709	PhastCons score
0.393860073	0.272200538	PhastCons score
0.394090166	0.27219377	PhastCons score
0.394315067	0.272181585	PhastCons score
0.394543876	0.272173841	PhastCons score
0.394770062	0.272164538	PhastCons score
0.394993679	0.272152633	PhastCons score
0.395217724	0.272142462	PhastCons score
0.395445463	0.272132922	PhastCons score
0.395670205	0.272124105	PhastCons score
0.395896658	0.272116437	PhastCons score
0.396123327	0.272106434	PhastCons score
0.396344214	0.272096464	PhastCons score
0.396565209	0.272084481	PhastCons score
0.396791234	0.2720768	PhastCons score
0.397016457	0.272065994	PhastCons score
0.397242964	0.272058694	PhastCons score
0.397471987	0.272054828	PhastCons score
0.397693998	0.272047257	PhastCons score
0.397912637	0.272035428	PhastCons score
0.398136629	0.272025858	PhastCons score
0.398360353	0.272018383	PhastCons score
0.398577761	0.272006218	PhastCons score
0.398797524	0.271995526	PhastCons score
0.399017448	0.271985462	PhastCons score
0.399234322	0.271974869	PhastCons score
0.399455851	0.271966664	PhastCons score
0.399675187	0.271956769	PhastCons score
0.399894683	0.271948262	PhastCons score
0.400114929	0.271937999	PhastCons score
0.400338921	0.271930569	PhastCons score
0.400553814	0.271915628	PhastCons score
0.400772293	0.271906277	PhastCons score
0.400989273	0.271898367	PhastCons score
0.40121471	0.271895557	PhastCons score
0.401429496	0.271884264	PhastCons score
0.401650062	0.271878305	PhastCons score
0.401863831	0.271865855	PhastCons score
0.402085629	0.27185875	PhastCons score
0.402302609	0.271848859	PhastCons score
0.402520285	0.271839971	PhastCons score
0.402730683	0.271828832	PhastCons score
0.402940224	0.271813721	PhastCons score
0.403158543	0.271804812	PhastCons score
0.40337745	0.271797798	PhastCons score
0.403598283	0.271791933	PhastCons score
0.403814943	0.271783099	PhastCons score
0.404027428	0.271769109	PhastCons score
0.404247031	0.271762395	PhastCons score
0.404459998	0.271750975	PhastCons score
0.404677834	0.271742369	PhastCons score
0.404892459	0.27173392	PhastCons score
0.405100715	0.27172042	PhastCons score
0.405311379	0.271708452	PhastCons score
0.405523596	0.271698658	PhastCons score
0.405744055	0.271694229	PhastCons score
0.405954238	0.271684114	PhastCons score
0.406169666	0.271675953	PhastCons score
0.406383757	0.2716689	PhastCons score
0.40659485	0.271658899	PhastCons score
0.406809422	0.271650873	PhastCons score
0.40702758	0.271645086	PhastCons score
0.407239529	0.271635318	PhastCons score
0.407458221	0.271629727	PhastCons score
0.407670385	0.271618939	PhastCons score
0.407878854	0.271606556	PhastCons score
0.40808893	0.271595187	PhastCons score
0.408297026	0.271582911	PhastCons score
0.408514703	0.271577076	PhastCons score
0.4087251	0.271566063	PhastCons score
0.408937906	0.27155616	PhastCons score
0.409147821	0.271545603	PhastCons score
0.40936159	0.271537123	PhastCons score
0.40956626	0.271523583	PhastCons score
0.409778262	0.271514993	PhastCons score
0.40998973	0.27150628	PhastCons score
0.41020457	0.271496029	PhastCons score
0.410418178	0.271490088	PhastCons score
0.410631465	0.271484211	PhastCons score
0.410838116	0.271473579	PhastCons score
0.41105729	0.271472679	PhastCons score
0.411267795	0.271465339	PhastCons score
0.41148028	0.271456044	PhastCons score
0.411690998	0.271448115	PhastCons score
0.411906373	0.271440964	PhastCons score
0.412114468	0.271432386	PhastCons score
0.412328398	0.27142519	PhastCons score
0.412537349	0.271415576	PhastCons score
0.412749085	0.271408033	PhastCons score
0.412958037	0.271398049	PhastCons score
0.413166187	0.271387252	PhastCons score
0.413382524	0.27138128	PhastCons score
0.413592118	0.271371023	PhastCons score
0.41379802	0.271356957	PhastCons score
0.414007186	0.27134752	PhastCons score
0.414213515	0.271335769	PhastCons score
0.414424179	0.271325737	PhastCons score
0.414637145	0.271316434	PhastCons score
0.414854875	0.271312373	PhastCons score
0.415065057	0.271303935	PhastCons score
0.415277381	0.271299181	PhastCons score
0.415488581	0.271292116	PhastCons score
0.415700422	0.271283676	PhastCons score
0.415905467	0.271273085	PhastCons score
0.416114848	0.27126395	PhastCons score
0.416328189	0.271255693	PhastCons score
0.416536017	0.271247579	PhastCons score
0.416743631	0.271236907	PhastCons score
0.416953225	0.271229083	PhastCons score
0.417168118	0.271225221	PhastCons score
0.417377444	0.271217577	PhastCons score
0.417587038	0.271209201	PhastCons score
0.417798667	0.271200948	PhastCons score
0.418007672	0.271193026	PhastCons score
0.418216624	0.271181483	PhastCons score
0.418430287	0.271175714	PhastCons score
0.418639077	0.27116768	PhastCons score
0.418849367	0.271160296	PhastCons score
0.41905393	0.271148491	PhastCons score
0.419257851	0.271137362	PhastCons score
0.419465572	0.271128082	PhastCons score
0.419670242	0.27111836	PhastCons score
0.419876732	0.271109364	PhastCons score
0.420089966	0.271104046	PhastCons score
0.420295225	0.27109272	PhastCons score
0.420499681	0.271082141	PhastCons score
0.420707883	0.271074726	PhastCons score
0.420914213	0.271064842	PhastCons score
0.421121077	0.271053576	PhastCons score
0.421329441	0.271043911	PhastCons score
0.421535235	0.271032167	PhastCons score
0.421745365	0.271024349	PhastCons score
0.421956029	0.271018689	PhastCons score
0.422154759	0.27100502	PhastCons score
0.422364086	0.270998481	PhastCons score
0.422571913	0.270988589	PhastCons score
0.42278809	0.270985033	PhastCons score
0.42299656	0.270978087	PhastCons score
0.4232	0.270969125	PhastCons score
0.423407293	0.270958452	PhastCons score
0.42361571	0.270952239	PhastCons score
0.423819095	0.270940136	PhastCons score
0.424022963	0.270928159	PhastCons score
0.424228597	0.270918786	PhastCons score
0.424435675	0.270909938	PhastCons score
0.424639382	0.270897579	PhastCons score
0.424841858	0.270887045	PhastCons score
0.42504503	0.270874176	PhastCons score
0.425251412	0.270864399	PhastCons score
0.425460257	0.270855407	PhastCons score
0.425667014	0.27084421	PhastCons score
0.425877625	0.270837809	PhastCons score
0.426077692	0.270826084	PhastCons score
0.426285627	0.270818109	PhastCons score
0.426494258	0.270809525	PhastCons score
0.426703745	0.270800242	PhastCons score
0.426910021	0.270788675	PhastCons score
0.42711164	0.270776429	PhastCons score
0.427325195	0.270771675	PhastCons score
0.427530508	0.270760752	PhastCons score
0.427736516	0.270750711	PhastCons score
0.427944023	0.270741968	PhastCons score
0.428157631	0.270736515	PhastCons score
0.428362408	0.270725276	PhastCons score
0.428577194	0.270721314	PhastCons score
0.428784701	0.27071094	PhastCons score
0.428991137	0.270701839	PhastCons score
0.429195701	0.270691712	PhastCons score
0.429405241	0.270683409	PhastCons score
0.429610126	0.270671313	PhastCons score
0.429820202	0.270663121	PhastCons score
0.430027066	0.270654018	PhastCons score
0.430236768	0.270648286	PhastCons score
0.430441598	0.270637357	PhastCons score
0.430647178	0.270626026	PhastCons score
0.430854203	0.27061467	PhastCons score
0.431064279	0.270608369	PhastCons score
0.431263383	0.270593781	PhastCons score
0.431471585	0.270587257	PhastCons score
0.43167936	0.270580153	PhastCons score
0.4318813	0.270566109	PhastCons score
0.432088968	0.270556553	PhastCons score
0.432297331	0.270547751	PhastCons score
0.4325058	0.270539623	PhastCons score
0.432711863	0.270530821	PhastCons score
0.432913161	0.270516229	PhastCons score
0.43312329	0.270507005	PhastCons score
0.433330744	0.270497457	PhastCons score
0.433539803	0.270487665	PhastCons score
0.433750146	0.270477908	PhastCons score
0.433955833	0.270466486	PhastCons score
0.434165267	0.270457492	PhastCons score
0.434374915	0.270449235	PhastCons score
0.434586971	0.270440728	PhastCons score
0.43479346	0.270430793	PhastCons score
0.435003001	0.270422333	PhastCons score
0.435210936	0.270412129	PhastCons score
0.435421119	0.27040522	PhastCons score
0.435624879	0.270392677	PhastCons score
0.435834366	0.270384553	PhastCons score
0.436045727	0.270376397	PhastCons score
0.436249326	0.270364552	PhastCons score
0.436457904	0.270353901	PhastCons score
0.436663698	0.270341816	PhastCons score
0.436875915	0.270333271	PhastCons score
0.437080318	0.270321145	PhastCons score
0.437285898	0.270307032	PhastCons score
0.437497579	0.27029723	PhastCons score
0.4377053	0.27028468	PhastCons score
0.437917838	0.270275518	PhastCons score
0.43812861	0.27026342	PhastCons score
0.438339221	0.270252877	PhastCons score
0.438550313	0.270244558	PhastCons score
0.438755411	0.270230257	PhastCons score
0.438964203	0.270217772	PhastCons score
0.439172566	0.270208249	PhastCons score
0.43938414	0.270200577	PhastCons score
0.439591861	0.270189113	PhastCons score
0.439801134	0.270175958	PhastCons score
0.440010354	0.27016267	PhastCons score
0.440220002	0.270152239	PhastCons score
0.440431683	0.270142402	PhastCons score
0.440642882	0.27013353	PhastCons score
0.440856598	0.270124977	PhastCons score
0.44106919	0.270115497	PhastCons score
0.441279373	0.270105242	PhastCons score
0.441491697	0.270095105	PhastCons score
0.441700542	0.270084335	PhastCons score
0.44191597	0.270076258	PhastCons score
0.442122299	0.27006279	PhastCons score
0.442333874	0.270052299	PhastCons score
0.44254593	0.270042017	PhastCons score
0.442758415	0.27003332	PhastCons score
0.442967956	0.27002163	PhastCons score
0.443185418	0.270013757	PhastCons score
0.443401863	0.270005942	PhastCons score
0.443616649	0.269996914	PhastCons score
0.443834485	0.269991034	PhastCons score
0.44404895	0.269981178	PhastCons score
0.44426411	0.269971798	PhastCons score
0.444483071	0.269965149	PhastCons score
0.444696465	0.269956066	PhastCons score
0.444912107	0.269946015	PhastCons score
0.445117741	0.269931168	PhastCons score
0.445332366	0.269922153	PhastCons score
0.445549454	0.269914255	PhastCons score
0.445757121	0.269901202	PhastCons score
0.445973994	0.269891742	PhastCons score
0.446185247	0.269880858	PhastCons score
0.446400943	0.269870505	PhastCons score
0.446611554	0.26985675	PhastCons score
0.446823664	0.269841193	PhastCons score
0.447038343	0.269832024	PhastCons score
0.447256287	0.269823745	PhastCons score
0.447469627	0.269811515	PhastCons score
0.44768741	0.26980228	PhastCons score
0.447907709	0.269796466	PhastCons score
0.448124261	0.269786341	PhastCons score
0.448344774	0.269781434	PhastCons score
0.448562183	0.269773077	PhastCons score
0.448776273	0.269763106	PhastCons score
0.448996197	0.26975443	PhastCons score
0.449214515	0.269744971	PhastCons score
0.449432727	0.269735399	PhastCons score
0.449650028	0.26972316	PhastCons score
0.449866045	0.269711851	PhastCons score
0.450080189	0.269698065	PhastCons score
0.450295563	0.269686829	PhastCons score
0.45051051	0.26967489	PhastCons score
0.450732842	0.269665354	PhastCons score
0.450951857	0.269653083	PhastCons score
0.451169533	0.269643831	PhastCons score
0.451391758	0.26963646	PhastCons score
0.451610719	0.269626837	PhastCons score
0.451832944	0.269617976	PhastCons score
0.452051262	0.269606922	PhastCons score
0.452272043	0.269596617	PhastCons score
0.452492021	0.269586352	PhastCons score
0.452712801	0.269573569	PhastCons score
0.452938024	0.269566843	PhastCons score
0.453162444	0.2695586	PhastCons score
0.453384883	0.269550277	PhastCons score
0.453607002	0.269541652	PhastCons score
0.453823233	0.269529283	PhastCons score
0.454045405	0.269519297	PhastCons score
0.454268112	0.26950839	PhastCons score
0.454495475	0.269500785	PhastCons score
0.454715988	0.269488974	PhastCons score
0.454944957	0.269483484	PhastCons score
0.455160653	0.269470235	PhastCons score
0.455384377	0.269461853	PhastCons score
0.455610349	0.269452788	PhastCons score
0.455838783	0.269445247	PhastCons score
0.456066468	0.269435423	PhastCons score
0.456289871	0.269423004	PhastCons score
0.456510437	0.269410959	PhastCons score
0.456735339	0.269400922	PhastCons score
0.456956119	0.26938697	PhastCons score
0.457181075	0.26937624	PhastCons score
0.457406458	0.269363609	PhastCons score
0.457634517	0.269352804	PhastCons score
0.457859152	0.269341786	PhastCons score
0.458092296	0.269335986	PhastCons score
0.458321854	0.269326984	PhastCons score
0.458548736	0.269316157	PhastCons score
0.458775297	0.269305779	PhastCons score
0.459005016	0.269297518	PhastCons score
0.45923254	0.269288385	PhastCons score
0.459465042	0.269279933	PhastCons score
0.459692405	0.269268015	PhastCons score
0.459923676	0.269256204	PhastCons score
0.460154786	0.26924588	PhastCons score
0.460389429	0.269239065	PhastCons score
0.460623911	0.269230699	PhastCons score
0.460856733	0.269221482	PhastCons score
0.461088272	0.269211482	PhastCons score
0.461320827	0.269202053	PhastCons score
0.461544872	0.269186722	PhastCons score
0.461777267	0.269176744	PhastCons score
0.462013943	0.269167308	PhastCons score
0.462248693	0.269156585	PhastCons score
0.462484835	0.269148015	PhastCons score
0.462716587	0.269135512	PhastCons score
0.46294743	0.269121932	PhastCons score
0.463184267	0.269112703	PhastCons score
0.463418428	0.269102174	PhastCons score
0.463659119	0.269093606	PhastCons score
0.463895635	0.269082417	PhastCons score
0.464130491	0.269069869	PhastCons score
0.464361922	0.269054933	PhastCons score
0.464600847	0.269045788	PhastCons score
0.464840092	0.269035813	PhastCons score
0.465076073	0.269024944	PhastCons score
0.465317835	0.269014873	PhastCons score
0.465557509	0.2690031	PhastCons score
0.465803552	0.268996506	PhastCons score
0.466042048	0.268981841	PhastCons score
0.466280598	0.26896724	PhastCons score
0.466514491	0.268951506	PhastCons score
0.46675652	0.268939324	PhastCons score
0.467004436	0.268929304	PhastCons score
0.467249088	0.268918766	PhastCons score
0.467492294	0.268907027	PhastCons score
0.467736357	0.268894223	PhastCons score
0.467977476	0.268880916	PhastCons score
0.468216562	0.268866489	PhastCons score
0.468462177	0.268855694	PhastCons score
0.468704098	0.268842272	PhastCons score
0.468947412	0.268829465	PhastCons score
0.469184142	0.268814526	PhastCons score
0.469431898	0.268803988	PhastCons score
0.469682918	0.268794211	PhastCons score
0.469932333	0.26878291	PhastCons score
0.470177359	0.268768587	PhastCons score
0.470420512	0.268755338	PhastCons score
0.470667251	0.268743643	PhastCons score
0.470915274	0.268730437	PhastCons score
0.471156233	0.268712987	PhastCons score
0.471408538	0.268702451	PhastCons score
0.471658542	0.268690476	PhastCons score
0.471907903	0.26867675	PhastCons score
0.472163259	0.268665714	PhastCons score
0.472410801	0.268651981	PhastCons score
0.472661928	0.268635799	PhastCons score
0.472912146	0.268621226	PhastCons score
0.473160598	0.26860659	PhastCons score
0.473413224	0.268591102	PhastCons score
0.473667617	0.268579722	PhastCons score
0.473919708	0.268566205	PhastCons score
0.474172763	0.268551694	PhastCons score
0.474427744	0.268539616	PhastCons score
0.474682244	0.268525393	PhastCons score
0.474941025	0.268514722	PhastCons score
0.475198415	0.26850356	PhastCons score
0.475456447	0.268490373	PhastCons score
0.4757148	0.268477998	PhastCons score
0.475970745	0.268464418	PhastCons score
0.476228616	0.268449899	PhastCons score
0.476492482	0.268437988	PhastCons score
0.476753886	0.268427133	PhastCons score
0.47701513	0.268412724	PhastCons score
0.477280655	0.268401661	PhastCons score
0.477548428	0.268390559	PhastCons score
0.477811224	0.268375641	PhastCons score
0.478074073	0.268360216	PhastCons score
0.478336922	0.268343962	PhastCons score
0.478602233	0.268328626	PhastCons score
0.478870006	0.268317368	PhastCons score
0.479134301	0.26830161	PhastCons score
0.479404108	0.268289801	PhastCons score
0.479669634	0.268274189	PhastCons score
0.479939708	0.268260537	PhastCons score
0.480213637	0.268250274	PhastCons score
0.480490669	0.268241604	PhastCons score
0.480761493	0.268226084	PhastCons score
0.481031996	0.268210461	PhastCons score
0.481305604	0.268199467	PhastCons score
0.48157707	0.268184927	PhastCons score
0.481847519	0.268167483	PhastCons score
0.482120055	0.268152866	PhastCons score
0.482394037	0.26813793	PhastCons score
0.482669892	0.268124667	PhastCons score
0.48294639	0.268110383	PhastCons score
0.483225831	0.268096428	PhastCons score
0.483503773	0.268080928	PhastCons score
0.483778664	0.268063455	PhastCons score
0.484059016	0.268048472	PhastCons score
0.484333907	0.26802997	PhastCons score
0.484611315	0.268012526	PhastCons score
0.484891131	0.267996237	PhastCons score
0.485165059	0.267978008	PhastCons score
0.48545012	0.267964222	PhastCons score
0.485738606	0.267951623	PhastCons score
0.486026129	0.267938272	PhastCons score
0.486307711	0.267923023	PhastCons score
0.486597536	0.267909759	PhastCons score
0.486890411	0.267895318	PhastCons score
0.487184571	0.267882833	PhastCons score
0.487476375	0.267867856	PhastCons score
0.487765665	0.267851218	PhastCons score
0.48805581	0.267834341	PhastCons score
0.488348418	0.2678186	PhastCons score
0.488639741	0.2678019	PhastCons score
0.488932028	0.267784275	PhastCons score
0.489228596	0.267769911	PhastCons score
0.489524469	0.267753736	PhastCons score
0.489822215	0.267738966	PhastCons score
0.490125688	0.267726608	PhastCons score
0.490423969	0.267711189	PhastCons score
0.490731135	0.267699169	PhastCons score
0.491033376	0.267685676	PhastCons score
0.491332514	0.267668441	PhastCons score
0.491639037	0.267652754	PhastCons score
0.491945026	0.267636034	PhastCons score
0.492248498	0.267617066	PhastCons score
0.492552506	0.267598843	PhastCons score
0.492862509	0.267582523	PhastCons score
0.493169781	0.267562973	PhastCons score
0.493484494	0.267549169	PhastCons score
0.493790482	0.267530454	PhastCons score
0.494101608	0.267513099	PhastCons score
0.494419586	0.267497553	PhastCons score
0.494728785	0.267476036	PhastCons score
0.49504992	0.267462198	PhastCons score
0.495365489	0.267444878	PhastCons score
0.49567988	0.267423775	PhastCons score
0.495995288	0.267402076	PhastCons score
0.496315246	0.267383639	PhastCons score
0.496637131	0.26736675	PhastCons score
0.496962869	0.26735031	PhastCons score
0.497288875	0.267329532	PhastCons score
0.497608886	0.267304887	PhastCons score
0.497932697	0.267285397	PhastCons score
0.498260308	0.267266562	PhastCons score
0.498595306	0.267248693	PhastCons score
0.498928002	0.267230935	PhastCons score
0.499254811	0.267208996	PhastCons score
0.499587186	0.267189698	PhastCons score
0.499914315	0.267166342	PhastCons score
0.500252096	0.26714903	PhastCons score
0.500591911	0.267130501	PhastCons score
0.500937185	0.267116192	PhastCons score
0.50128021	0.267096883	PhastCons score
0.50161965	0.267073813	PhastCons score
0.501969152	0.267058155	PhastCons score
0.502319564	0.267041849	PhastCons score
0.502674097	0.267023331	PhastCons score
0.503013752	0.266999037	PhastCons score
0.503356831	0.266975544	PhastCons score
0.503715003	0.266957421	PhastCons score
0.504067289	0.266936662	PhastCons score
0.504419574	0.266914983	PhastCons score
0.504774696	0.266894376	PhastCons score
0.505142503	0.266880413	PhastCons score
0.505503887	0.26686272	PhastCons score
0.505861685	0.266840404	PhastCons score
0.506224782	0.266817274	PhastCons score
0.506589431	0.266792314	PhastCons score
0.506961091	0.266773443	PhastCons score
0.507343243	0.266757311	PhastCons score
0.507719185	0.266738025	PhastCons score
0.508091113	0.266717653	PhastCons score
0.508458653	0.266690857	PhastCons score
0.50882571	0.266663605	PhastCons score
0.509204382	0.266640178	PhastCons score
0.509576952	0.266614449	PhastCons score
0.509959531	0.266593315	PhastCons score
0.510338899	0.266566866	PhastCons score
0.510733467	0.266547775	PhastCons score
0.511124341	0.26652363	PhastCons score
0.511513879	0.266501884	PhastCons score
0.511909945	0.266480536	PhastCons score
0.512304781	0.266456805	PhastCons score
0.512702186	0.266431359	PhastCons score
0.513093328	0.266403143	PhastCons score
0.513497369	0.266379048	PhastCons score
0.513905425	0.266357351	PhastCons score
0.514315033	0.266335668	PhastCons score
0.51473101	0.266315681	PhastCons score
0.515142117	0.266291776	PhastCons score
0.515569922	0.266273364	PhastCons score
0.515988201	0.266248835	PhastCons score
0.516409423	0.266224692	PhastCons score
0.516835409	0.266200463	PhastCons score
0.517258344	0.266174671	PhastCons score
0.517686738	0.266149222	PhastCons score
0.5181078	0.266121136	PhastCons score
0.518544758	0.266099213	PhastCons score
0.518976149	0.266069672	PhastCons score
0.519419851	0.266047119	PhastCons score
0.519869226	0.266024015	PhastCons score
0.520316782	0.265996465	PhastCons score
0.520769529	0.265971125	PhastCons score
0.521221312	0.265942975	PhastCons score
0.521679733	0.265917558	PhastCons score
0.522139598	0.265891297	PhastCons score
0.522597216	0.265860599	PhastCons score
0.523068	0.265835409	PhastCons score
0.52353873	0.265805078	PhastCons score
0.524017329	0.265780119	PhastCons score
0.524495392	0.265749563	PhastCons score
0.5249749	0.265720837	PhastCons score
0.525455158	0.265688551	PhastCons score
0.52594719	0.265660778	PhastCons score
0.526439972	0.265631727	PhastCons score
0.526935644	0.265601542	PhastCons score
0.527434687	0.265570706	PhastCons score
0.527936782	0.265541656	PhastCons score
0.528447976	0.265513456	PhastCons score
0.52895355	0.265476076	PhastCons score
0.529474378	0.26544753	PhastCons score
0.529997132	0.265413971	PhastCons score
0.530525131	0.265384382	PhastCons score
0.531044193	0.265346908	PhastCons score
0.531580114	0.265313128	PhastCons score
0.532123154	0.265282109	PhastCons score
0.532670529	0.265249559	PhastCons score
0.533213676	0.265213518	PhastCons score
0.533770203	0.265179484	PhastCons score
0.534330691	0.265145517	PhastCons score
0.534900117	0.265109505	PhastCons score
0.53546751	0.265072825	PhastCons score
0.536038863	0.265035603	PhastCons score
0.536621296	0.264999775	PhastCons score
0.53721288	0.264964456	PhastCons score
0.537807997	0.264926557	PhastCons score
0.538403274	0.264890024	PhastCons score
0.53901964	0.26485803	PhastCons score
0.539628672	0.264816404	PhastCons score
0.540248731	0.264777004	PhastCons score
0.540881688	0.26473942	PhastCons score
0.541514646	0.264696202	PhastCons score
0.542159699	0.264658782	PhastCons score
0.542804538	0.264613478	PhastCons score
0.543459279	0.264572919	PhastCons score
0.544127829	0.264533125	PhastCons score
0.544800285	0.2644903	PhastCons score
0.545470869	0.264441191	PhastCons score
0.54615462	0.264393045	PhastCons score
0.546847094	0.264345916	PhastCons score
0.547552147	0.264295756	PhastCons score
0.548265709	0.264249021	PhastCons score
0.548987996	0.264199491	PhastCons score
0.549718364	0.264148408	PhastCons score
0.550463986	0.264099773	PhastCons score
0.551230588	0.264055381	PhastCons score
0.551993338	0.264004485	PhastCons score
0.552774928	0.263950583	PhastCons score
0.553564974	0.263899002	PhastCons score
0.554365457	0.263844475	PhastCons score
0.555171506	0.263786159	PhastCons score
0.555992809	0.26372608	PhastCons score
0.556842747	0.26367625	PhastCons score
0.557699214	0.263620212	PhastCons score
0.558573611	0.263564809	PhastCons score
0.559460426	0.263506524	PhastCons score
0.56035286	0.263442002	PhastCons score
0.561273983	0.263381329	PhastCons score
0.562221814	0.26332285	PhastCons score
0.563163704	0.263252048	PhastCons score
0.5641376	0.26318423	PhastCons score
0.565120702	0.263114108	PhastCons score
0.566124999	0.263045231	PhastCons score
0.567158626	0.262974857	PhastCons score
0.568223618	0.262905349	PhastCons score
0.569299261	0.262833535	PhastCons score
0.570395991	0.262756507	PhastCons score
0.571512471	0.262670804	PhastCons score
0.572661172	0.262585262	PhastCons score
0.573832299	0.262495247	PhastCons score
0.575050899	0.262412392	PhastCons score
0.576286251	0.262318211	PhastCons score
0.577570739	0.262229502	PhastCons score
0.578884182	0.262131562	PhastCons score
0.580221122	0.262025205	PhastCons score
0.581611315	0.261918347	PhastCons score
0.583041758	0.261809986	PhastCons score
0.584533592	0.261703716	PhastCons score
0.586067923	0.2615898	PhastCons score
0.587654545	0.261466886	PhastCons score
0.589314974	0.261346195	PhastCons score
0.591030424	0.261213306	PhastCons score
0.592809458	0.261075987	PhastCons score
0.594673273	0.26093535	PhastCons score
0.596622028	0.26079115	PhastCons score
0.598660112	0.260631692	PhastCons score
0.600798016	0.260463844	PhastCons score
0.603069298	0.260294854	PhastCons score
0.605456402	0.260108735	PhastCons score
0.607987053	0.259901238	PhastCons score
0.610677471	0.259679175	PhastCons score
0.613566509	0.259439968	PhastCons score
0.616651923	0.259164966	PhastCons score
0.620023413	0.258876337	PhastCons score
0.623739751	0.258563588	PhastCons score
0.627864412	0.258204877	PhastCons score
0.632490311	0.257793988	PhastCons score
0.637824367	0.257329419	PhastCons score
0.644041065	0.256755696	PhastCons score
0.65160321	0.256019802	PhastCons score
0.661401631	0.255036722	PhastCons score
0.675691507	0.253556817	PhastCons score
0.687169095	0.252302247	PhastCons score
0.830464138	0.224090074	PhastCons score
0.999993251	0.230233702	PhastCons score
1.58E-05	0.215312243	ConsHMM states ordered
0.003717995	0.66806597	ConsHMM states ordered
0.004026001	0.65780695	ConsHMM states ordered
0.005690296	0.663901975	ConsHMM states ordered
0.008500214	0.592534795	ConsHMM states ordered
0.008544749	0.591421445	ConsHMM states ordered
0.009394618	0.59624618	ConsHMM states ordered
0.010288371	0.600145704	ConsHMM states ordered
0.010490729	0.600446939	ConsHMM states ordered
0.011135678	0.5922781	ConsHMM states ordered
0.0115067	0.59229694	ConsHMM states ordered
0.012927492	0.574508089	ConsHMM states ordered
0.014773344	0.558168408	ConsHMM states ordered
0.014932608	0.561206397	ConsHMM states ordered
0.017431328	0.551781722	ConsHMM states ordered
0.020084349	0.523875971	ConsHMM states ordered
0.022566447	0.505885414	ConsHMM states ordered
0.024288703	0.504961209	ConsHMM states ordered
0.024716558	0.503725203	ConsHMM states ordered
0.031238469	0.504730068	ConsHMM states ordered
0.032848805	0.498748129	ConsHMM states ordered
0.036134558	0.49976573	ConsHMM states ordered
0.037002997	0.497999765	ConsHMM states ordered
0.041977986	0.483517826	ConsHMM states ordered
0.048374026	0.488215882	ConsHMM states ordered
0.050494963	0.48625145	ConsHMM states ordered
0.051670557	0.484827756	ConsHMM states ordered
0.052442773	0.484217618	ConsHMM states ordered
0.053842507	0.484467652	ConsHMM states ordered
0.053857769	0.484409904	ConsHMM states ordered
0.054369261	0.486198956	ConsHMM states ordered
0.055135275	0.487405908	ConsHMM states ordered
0.055197923	0.487124182	ConsHMM states ordered
0.055307266	0.487193934	ConsHMM states ordered
0.058875134	0.479218741	ConsHMM states ordered
0.06091245	0.476805016	ConsHMM states ordered
0.062329564	0.475251278	ConsHMM states ordered
0.062515536	0.475501554	ConsHMM states ordered
0.063373549	0.473765674	ConsHMM states ordered
0.068289822	0.467253621	ConsHMM states ordered
0.072070145	0.472337052	ConsHMM states ordered
0.072706892	0.470998615	ConsHMM states ordered
0.081191825	0.458077024	ConsHMM states ordered
0.084605999	0.457884253	ConsHMM states ordered
0.085156497	0.457230771	ConsHMM states ordered
0.08566299	0.457057937	ConsHMM states ordered
0.085796015	0.456914654	ConsHMM states ordered
0.091081303	0.453438103	ConsHMM states ordered
0.121760042	0.441548151	ConsHMM states ordered
0.125265825	0.439844579	ConsHMM states ordered
0.127970707	0.438823997	ConsHMM states ordered
0.13451714	0.435005294	ConsHMM states ordered
0.134543715	0.434965336	ConsHMM states ordered
0.135686492	0.434993911	ConsHMM states ordered
0.141302408	0.431681077	ConsHMM states ordered
0.147957071	0.428845912	ConsHMM states ordered
0.148306244	0.428720077	ConsHMM states ordered
0.148620416	0.428602925	ConsHMM states ordered
0.188567103	0.408737024	ConsHMM states ordered
0.200806344	0.406986746	ConsHMM states ordered
0.200906854	0.406977144	ConsHMM states ordered
0.204305114	0.40608188	ConsHMM states ordered
0.211817977	0.4042864	ConsHMM states ordered
0.214060127	0.403400805	ConsHMM states ordered
0.225356748	0.399852012	ConsHMM states ordered
0.228972	0.398151553	ConsHMM states ordered
0.242552861	0.390501381	ConsHMM states ordered
0.244910865	0.38950266	ConsHMM states ordered
0.255865678	0.384753625	ConsHMM states ordered
0.256038533	0.384665531	ConsHMM states ordered
0.266318665	0.379694994	ConsHMM states ordered
0.266326426	0.379696159	ConsHMM states ordered
0.284328202	0.374476008	ConsHMM states ordered
0.311216323	0.365698142	ConsHMM states ordered
0.331418934	0.359397929	ConsHMM states ordered
0.331652957	0.359332981	ConsHMM states ordered
0.335357274	0.358656345	ConsHMM states ordered
0.335603046	0.358598235	ConsHMM states ordered
0.335909246	0.35859186	ConsHMM states ordered
0.33603347	0.358553006	ConsHMM states ordered
0.337366243	0.358069983	ConsHMM states ordered
0.354862307	0.352199785	ConsHMM states ordered
0.368784635	0.345010759	ConsHMM states ordered
0.368880342	0.34498725	ConsHMM states ordered
0.395029186	0.337847415	ConsHMM states ordered
0.562781933	0.310194682	ConsHMM states ordered
0.563499101	0.310157218	ConsHMM states ordered
0.582290066	0.308003992	ConsHMM states ordered
0.582334469	0.308020258	ConsHMM states ordered
0.610021121	0.304263646	ConsHMM states ordered
0.621351671	0.30277635	ConsHMM states ordered
0.652080815	0.29730755	ConsHMM states ordered
0.665718637	0.295538986	ConsHMM states ordered
0.701570382	0.291154504	ConsHMM states ordered
0.744021516	0.28365197	ConsHMM states ordered
0.754781109	0.281459077	ConsHMM states ordered
0.797165155	0.271671946	ConsHMM states ordered
0.93276637	0.248639623	ConsHMM states ordered
0.953109821	0.244381423	ConsHMM states ordered
1.000000871	0.230234853	ConsHMM states ordered
0.001470473	0.277719467	PhastCons 400 bins ordered
0.002940946	0.277719467	PhastCons 400 bins ordered
0.004411419	0.277719467	PhastCons 400 bins ordered
0.005881893	0.277719467	PhastCons 400 bins ordered
0.007352366	0.277719467	PhastCons 400 bins ordered
0.008822839	0.277719467	PhastCons 400 bins ordered
0.010293312	0.277719467	PhastCons 400 bins ordered
0.011763785	0.277719467	PhastCons 400 bins ordered
0.013234258	0.277719467	PhastCons 400 bins ordered
0.014704731	0.277719467	PhastCons 400 bins ordered
0.016175204	0.277719467	PhastCons 400 bins ordered
0.017645678	0.277719467	PhastCons 400 bins ordered
0.019116151	0.277719467	PhastCons 400 bins ordered
0.020586624	0.277719467	PhastCons 400 bins ordered
0.022057097	0.277719467	PhastCons 400 bins ordered
0.02352757	0.277719467	PhastCons 400 bins ordered
0.024998043	0.277719467	PhastCons 400 bins ordered
0.026468516	0.277719467	PhastCons 400 bins ordered
0.02800624	0.277766771	PhastCons 400 bins ordered
0.029543963	0.277809164	PhastCons 400 bins ordered
0.031081686	0.277847374	PhastCons 400 bins ordered
0.032619409	0.27788199	PhastCons 400 bins ordered
0.034157133	0.277913497	PhastCons 400 bins ordered
0.035694856	0.277942296	PhastCons 400 bins ordered
0.037232579	0.277968721	PhastCons 400 bins ordered
0.038770302	0.277993054	PhastCons 400 bins ordered
0.040308025	0.278015534	PhastCons 400 bins ordered
0.041804132	0.278035845	PhastCons 400 bins ordered
0.04323297	0.278027066	PhastCons 400 bins ordered
0.044750607	0.278058558	PhastCons 400 bins ordered
0.046261791	0.278091856	PhastCons 400 bins ordered
0.047772976	0.278123054	PhastCons 400 bins ordered
0.04928416	0.278152346	PhastCons 400 bins ordered
0.050795344	0.2781799	PhastCons 400 bins ordered
0.052306529	0.278205867	PhastCons 400 bins ordered
0.053817713	0.27823038	PhastCons 400 bins ordered
0.055328897	0.278253559	PhastCons 400 bins ordered
0.056840082	0.278275508	PhastCons 400 bins ordered
0.058351266	0.278296324	PhastCons 400 bins ordered
0.05986245	0.278316091	PhastCons 400 bins ordered
0.061373635	0.278334888	PhastCons 400 bins ordered
0.062942217	0.278298155	PhastCons 400 bins ordered
0.0645108	0.278263218	PhastCons 400 bins ordered
0.066079382	0.278229948	PhastCons 400 bins ordered
0.067647964	0.278198228	PhastCons 400 bins ordered
0.069216547	0.278167952	PhastCons 400 bins ordered
0.070781682	0.278152374	PhastCons 400 bins ordered
0.072341122	0.278157974	PhastCons 400 bins ordered
0.073752848	0.278150965	PhastCons 400 bins ordered
0.075164575	0.27814422	PhastCons 400 bins ordered
0.076576301	0.278137723	PhastCons 400 bins ordered
0.077988028	0.278131463	PhastCons 400 bins ordered
0.079399754	0.278125425	PhastCons 400 bins ordered
0.080811481	0.278119598	PhastCons 400 bins ordered
0.082223207	0.278113972	PhastCons 400 bins ordered
0.083634934	0.278108535	PhastCons 400 bins ordered
0.08504666	0.27810328	PhastCons 400 bins ordered
0.086458386	0.278098196	PhastCons 400 bins ordered
0.087870113	0.278093276	PhastCons 400 bins ordered
0.089281839	0.278088511	PhastCons 400 bins ordered
0.090693566	0.278083895	PhastCons 400 bins ordered
0.092105292	0.278079421	PhastCons 400 bins ordered
0.093517019	0.278075082	PhastCons 400 bins ordered
0.094928745	0.278070872	PhastCons 400 bins ordered
0.096340471	0.278066786	PhastCons 400 bins ordered
0.097752198	0.278062817	PhastCons 400 bins ordered
0.099163924	0.278058962	PhastCons 400 bins ordered
0.100575651	0.278055215	PhastCons 400 bins ordered
0.101987377	0.278051572	PhastCons 400 bins ordered
0.103399104	0.278048029	PhastCons 400 bins ordered
0.10481083	0.278044581	PhastCons 400 bins ordered
0.106222557	0.278041225	PhastCons 400 bins ordered
0.107634283	0.278037957	PhastCons 400 bins ordered
0.109046009	0.278034773	PhastCons 400 bins ordered
0.110457736	0.278031671	PhastCons 400 bins ordered
0.111869462	0.278028648	PhastCons 400 bins ordered
0.113281189	0.2780257	PhastCons 400 bins ordered
0.114692915	0.278022824	PhastCons 400 bins ordered
0.116104642	0.278020019	PhastCons 400 bins ordered
0.117516368	0.278017281	PhastCons 400 bins ordered
0.118928094	0.278014608	PhastCons 400 bins ordered
0.120339821	0.278011997	PhastCons 400 bins ordered
0.121751547	0.278009448	PhastCons 400 bins ordered
0.123163274	0.278006957	PhastCons 400 bins ordered
0.124575	0.278004522	PhastCons 400 bins ordered
0.126134736	0.27800953	PhastCons 400 bins ordered
0.127694472	0.278014416	PhastCons 400 bins ordered
0.129254209	0.278019184	PhastCons 400 bins ordered
0.130813945	0.278023838	PhastCons 400 bins ordered
0.132373681	0.278028383	PhastCons 400 bins ordered
0.133933417	0.278032822	PhastCons 400 bins ordered
0.13552975	0.278018571	PhastCons 400 bins ordered
0.137126082	0.278004654	PhastCons 400 bins ordered
0.138722415	0.277991058	PhastCons 400 bins ordered
0.140318748	0.277977772	PhastCons 400 bins ordered
0.14192875	0.277947996	PhastCons 400 bins ordered
0.143538752	0.277918893	PhastCons 400 bins ordered
0.145148755	0.277890443	PhastCons 400 bins ordered
0.14675524	0.277866364	PhastCons 400 bins ordered
0.148354374	0.277851075	PhastCons 400 bins ordered
0.149954821	0.277834225	PhastCons 400 bins ordered
0.151555268	0.277817732	PhastCons 400 bins ordered
0.153155716	0.277801585	PhastCons 400 bins ordered
0.154731025	0.277794816	PhastCons 400 bins ordered
0.156349565	0.277778166	PhastCons 400 bins ordered
0.157968116	0.277761872	PhastCons 400 bins ordered
0.159586667	0.27774591	PhastCons 400 bins ordered
0.161172594	0.277741277	PhastCons 400 bins ordered
0.162887672	0.277660298	PhastCons 400 bins ordered
0.164560032	0.277628431	PhastCons 400 bins ordered
0.166227271	0.277591237	PhastCons 400 bins ordered
0.167809774	0.277589666	PhastCons 400 bins ordered
0.169392277	0.277588124	PhastCons 400 bins ordered
0.17097478	0.277586611	PhastCons 400 bins ordered
0.172557284	0.277585126	PhastCons 400 bins ordered
0.174254802	0.277534227	PhastCons 400 bins ordered
0.175913447	0.277490529	PhastCons 400 bins ordered
0.177559429	0.277478967	PhastCons 400 bins ordered
0.179205231	0.277468803	PhastCons 400 bins ordered
0.18085253	0.277453592	PhastCons 400 bins ordered
0.182502329	0.277431021	PhastCons 400 bins ordered
0.184152128	0.277408859	PhastCons 400 bins ordered
0.185842969	0.277354728	PhastCons 400 bins ordered
0.187486825	0.277358375	PhastCons 400 bins ordered
0.189130681	0.277361958	PhastCons 400 bins ordered
0.190762788	0.277361448	PhastCons 400 bins ordered
0.192428747	0.277340608	PhastCons 400 bins ordered
0.194070727	0.277344226	PhastCons 400 bins ordered
0.195442527	0.27732604	PhastCons 400 bins ordered
0.197114096	0.277289352	PhastCons 400 bins ordered
0.198798594	0.277269708	PhastCons 400 bins ordered
0.200436392	0.277273736	PhastCons 400 bins ordered
0.20207419	0.277277699	PhastCons 400 bins ordered
0.203745499	0.277238492	PhastCons 400 bins ordered
0.205465863	0.27723207	PhastCons 400 bins ordered
0.207149034	0.277206826	PhastCons 400 bins ordered
0.20879455	0.277183326	PhastCons 400 bins ordered
0.210439846	0.277159903	PhastCons 400 bins ordered
0.212107886	0.277158492	PhastCons 400 bins ordered
0.213786944	0.277116868	PhastCons 400 bins ordered
0.215464242	0.277124485	PhastCons 400 bins ordered
0.217151617	0.277093773	PhastCons 400 bins ordered
0.218843317	0.277067036	PhastCons 400 bins ordered
0.220537119	0.277033109	PhastCons 400 bins ordered
0.22226659	0.276991738	PhastCons 400 bins ordered
0.223981063	0.276965566	PhastCons 400 bins ordered
0.225777156	0.276919317	PhastCons 400 bins ordered
0.227490218	0.276892224	PhastCons 400 bins ordered
0.229247752	0.276839051	PhastCons 400 bins ordered
0.230975348	0.276807825	PhastCons 400 bins ordered
0.232716871	0.276760245	PhastCons 400 bins ordered
0.234426835	0.27673863	PhastCons 400 bins ordered
0.236271002	0.276672994	PhastCons 400 bins ordered
0.238130971	0.27661243	PhastCons 400 bins ordered
0.239853438	0.276589284	PhastCons 400 bins ordered
0.24155528	0.276572039	PhastCons 400 bins ordered
0.243292078	0.276536781	PhastCons 400 bins ordered
0.245023853	0.276499571	PhastCons 400 bins ordered
0.246754355	0.276464145	PhastCons 400 bins ordered
0.248583357	0.27639766	PhastCons 400 bins ordered
0.250385063	0.276332253	PhastCons 400 bins ordered
0.25213154	0.276302212	PhastCons 400 bins ordered
0.254008955	0.276229882	PhastCons 400 bins ordered
0.255773357	0.276203966	PhastCons 400 bins ordered
0.257551828	0.276156682	PhastCons 400 bins ordered
0.259324183	0.27612947	PhastCons 400 bins ordered
0.261119601	0.276090597	PhastCons 400 bins ordered
0.262981513	0.276029297	PhastCons 400 bins ordered
0.264745815	0.275988997	PhastCons 400 bins ordered
0.266552472	0.275955369	PhastCons 400 bins ordered
0.268342734	0.275927009	PhastCons 400 bins ordered
0.270174797	0.275894645	PhastCons 400 bins ordered
0.271990135	0.275860605	PhastCons 400 bins ordered
0.273811949	0.27581727	PhastCons 400 bins ordered
0.275823331	0.275717522	PhastCons 400 bins ordered
0.277581984	0.275699861	PhastCons 400 bins ordered
0.279439429	0.27564133	PhastCons 400 bins ordered
0.281240525	0.2756011	PhastCons 400 bins ordered
0.283089631	0.275572225	PhastCons 400 bins ordered
0.284959539	0.275513612	PhastCons 400 bins ordered
0.286883347	0.275448349	PhastCons 400 bins ordered
0.288651587	0.275427485	PhastCons 400 bins ordered
0.290560232	0.275398024	PhastCons 400 bins ordered
0.292516179	0.275347249	PhastCons 400 bins ordered
0.294479119	0.275277482	PhastCons 400 bins ordered
0.29647705	0.275216473	PhastCons 400 bins ordered
0.297739669	0.275175819	PhastCons 400 bins ordered
0.299002289	0.27513552	PhastCons 400 bins ordered
0.300264909	0.275095572	PhastCons 400 bins ordered
0.301527528	0.275055969	PhastCons 400 bins ordered
0.302790148	0.275016709	PhastCons 400 bins ordered
0.304052767	0.274977785	PhastCons 400 bins ordered
0.305315387	0.274939194	PhastCons 400 bins ordered
0.306578006	0.274900932	PhastCons 400 bins ordered
0.307840626	0.274862994	PhastCons 400 bins ordered
0.309103246	0.274825377	PhastCons 400 bins ordered
0.310365865	0.274788076	PhastCons 400 bins ordered
0.311628485	0.274751087	PhastCons 400 bins ordered
0.312891104	0.274714406	PhastCons 400 bins ordered
0.314153724	0.27467803	PhastCons 400 bins ordered
0.315416343	0.274641955	PhastCons 400 bins ordered
0.316678963	0.274606176	PhastCons 400 bins ordered
0.317941582	0.274570691	PhastCons 400 bins ordered
0.319204202	0.274535496	PhastCons 400 bins ordered
0.320466822	0.274500587	PhastCons 400 bins ordered
0.321729441	0.274465961	PhastCons 400 bins ordered
0.322992061	0.274431614	PhastCons 400 bins ordered
0.32425468	0.274397543	PhastCons 400 bins ordered
0.3255173	0.274363745	PhastCons 400 bins ordered
0.326779919	0.274330216	PhastCons 400 bins ordered
0.328042539	0.274296954	PhastCons 400 bins ordered
0.329305159	0.274263954	PhastCons 400 bins ordered
0.330567778	0.274231215	PhastCons 400 bins ordered
0.331830398	0.274198732	PhastCons 400 bins ordered
0.333093017	0.274166503	PhastCons 400 bins ordered
0.334355637	0.274134525	PhastCons 400 bins ordered
0.335618256	0.274102795	PhastCons 400 bins ordered
0.336880876	0.274071311	PhastCons 400 bins ordered
0.338143495	0.274040068	PhastCons 400 bins ordered
0.339406115	0.274009065	PhastCons 400 bins ordered
0.340668735	0.273978299	PhastCons 400 bins ordered
0.341931354	0.273947766	PhastCons 400 bins ordered
0.343193974	0.273917465	PhastCons 400 bins ordered
0.344456593	0.273887393	PhastCons 400 bins ordered
0.345719213	0.273857547	PhastCons 400 bins ordered
0.346981832	0.273827925	PhastCons 400 bins ordered
0.348244452	0.273798524	PhastCons 400 bins ordered
0.349507072	0.273769341	PhastCons 400 bins ordered
0.350769691	0.273740375	PhastCons 400 bins ordered
0.352032311	0.273711623	PhastCons 400 bins ordered
0.35329493	0.273683082	PhastCons 400 bins ordered
0.35455755	0.27365475	PhastCons 400 bins ordered
0.355820169	0.273626625	PhastCons 400 bins ordered
0.357082789	0.273598705	PhastCons 400 bins ordered
0.358345408	0.273570987	PhastCons 400 bins ordered
0.359608028	0.27354347	PhastCons 400 bins ordered
0.360870648	0.27351615	PhastCons 400 bins ordered
0.362133267	0.273489026	PhastCons 400 bins ordered
0.363395887	0.273462096	PhastCons 400 bins ordered
0.364658506	0.273435358	PhastCons 400 bins ordered
0.365921126	0.27340881	PhastCons 400 bins ordered
0.367183745	0.273382449	PhastCons 400 bins ordered
0.368446365	0.273356274	PhastCons 400 bins ordered
0.369708985	0.273330282	PhastCons 400 bins ordered
0.370971604	0.273304473	PhastCons 400 bins ordered
0.372234224	0.273278843	PhastCons 400 bins ordered
0.373496843	0.273253392	PhastCons 400 bins ordered
0.374759463	0.273228116	PhastCons 400 bins ordered
0.376022082	0.273203015	PhastCons 400 bins ordered
0.377284702	0.273178087	PhastCons 400 bins ordered
0.378547321	0.273153329	PhastCons 400 bins ordered
0.379809941	0.27312874	PhastCons 400 bins ordered
0.381072561	0.273104319	PhastCons 400 bins ordered
0.38233518	0.273080064	PhastCons 400 bins ordered
0.3835978	0.273055972	PhastCons 400 bins ordered
0.384860419	0.273032042	PhastCons 400 bins ordered
0.386123039	0.273008274	PhastCons 400 bins ordered
0.387385658	0.272984664	PhastCons 400 bins ordered
0.388648278	0.272961212	PhastCons 400 bins ordered
0.389910897	0.272937915	PhastCons 400 bins ordered
0.391173517	0.272914773	PhastCons 400 bins ordered
0.392436137	0.272891784	PhastCons 400 bins ordered
0.393698756	0.272868946	PhastCons 400 bins ordered
0.394961376	0.272846258	PhastCons 400 bins ordered
0.396223995	0.272823718	PhastCons 400 bins ordered
0.397486615	0.272801325	PhastCons 400 bins ordered
0.398749234	0.272779077	PhastCons 400 bins ordered
0.400011854	0.272756974	PhastCons 400 bins ordered
0.401274474	0.272735013	PhastCons 400 bins ordered
0.402537093	0.272713193	PhastCons 400 bins ordered
0.403799713	0.272691514	PhastCons 400 bins ordered
0.405062332	0.272669973	PhastCons 400 bins ordered
0.406324952	0.272648569	PhastCons 400 bins ordered
0.407587571	0.272627301	PhastCons 400 bins ordered
0.408850191	0.272606168	PhastCons 400 bins ordered
0.41011281	0.272585168	PhastCons 400 bins ordered
0.41137543	0.2725643	PhastCons 400 bins ordered
0.41263805	0.272543563	PhastCons 400 bins ordered
0.413900669	0.272522956	PhastCons 400 bins ordered
0.415163289	0.272502477	PhastCons 400 bins ordered
0.416425908	0.272482125	PhastCons 400 bins ordered
0.417688528	0.2724619	PhastCons 400 bins ordered
0.418951147	0.272441799	PhastCons 400 bins ordered
0.420213767	0.272421822	PhastCons 400 bins ordered
0.421476387	0.272401968	PhastCons 400 bins ordered
0.422739006	0.272382235	PhastCons 400 bins ordered
0.424001626	0.272362623	PhastCons 400 bins ordered
0.425264245	0.272343129	PhastCons 400 bins ordered
0.426526865	0.272323754	PhastCons 400 bins ordered
0.427789484	0.272304496	PhastCons 400 bins ordered
0.429052104	0.272285354	PhastCons 400 bins ordered
0.430314723	0.272266328	PhastCons 400 bins ordered
0.431577343	0.272247415	PhastCons 400 bins ordered
0.432839963	0.272228615	PhastCons 400 bins ordered
0.434102582	0.272209927	PhastCons 400 bins ordered
0.435365202	0.272191349	PhastCons 400 bins ordered
0.436627821	0.272172882	PhastCons 400 bins ordered
0.437890441	0.272154524	PhastCons 400 bins ordered
0.43915306	0.272136274	PhastCons 400 bins ordered
0.44041568	0.272118131	PhastCons 400 bins ordered
0.4416783	0.272100094	PhastCons 400 bins ordered
0.442940919	0.272082162	PhastCons 400 bins ordered
0.444203539	0.272064335	PhastCons 400 bins ordered
0.445466158	0.27204661	PhastCons 400 bins ordered
0.446728778	0.272028989	PhastCons 400 bins ordered
0.447991397	0.272011469	PhastCons 400 bins ordered
0.449254017	0.271994049	PhastCons 400 bins ordered
0.450516636	0.27197673	PhastCons 400 bins ordered
0.451779256	0.271959509	PhastCons 400 bins ordered
0.453041876	0.271942387	PhastCons 400 bins ordered
0.454304495	0.271925362	PhastCons 400 bins ordered
0.455567115	0.271908434	PhastCons 400 bins ordered
0.456829734	0.271891601	PhastCons 400 bins ordered
0.458092354	0.271874863	PhastCons 400 bins ordered
0.459354973	0.271858219	PhastCons 400 bins ordered
0.460617593	0.271841668	PhastCons 400 bins ordered
0.461880213	0.27182521	PhastCons 400 bins ordered
0.463142832	0.271808843	PhastCons 400 bins ordered
0.464405452	0.271792568	PhastCons 400 bins ordered
0.465668071	0.271776382	PhastCons 400 bins ordered
0.467586482	0.27177239	PhastCons 400 bins ordered
0.469715086	0.271757257	PhastCons 400 bins ordered
0.471792068	0.271734422	PhastCons 400 bins ordered
0.473901526	0.271701101	PhastCons 400 bins ordered
0.475885717	0.271690821	PhastCons 400 bins ordered
0.477930434	0.271665935	PhastCons 400 bins ordered
0.479870468	0.271665404	PhastCons 400 bins ordered
0.481815339	0.271655981	PhastCons 400 bins ordered
0.483728418	0.271648475	PhastCons 400 bins ordered
0.485754647	0.271628288	PhastCons 400 bins ordered
0.487747835	0.271612573	PhastCons 400 bins ordered
0.489796215	0.27158049	PhastCons 400 bins ordered
0.491758722	0.271576433	PhastCons 400 bins ordered
0.493911858	0.271549115	PhastCons 400 bins ordered
0.495917176	0.271529875	PhastCons 400 bins ordered
0.498102767	0.271490359	PhastCons 400 bins ordered
0.500200429	0.27147113	PhastCons 400 bins ordered
0.502528045	0.271422877	PhastCons 400 bins ordered
0.504709922	0.271400391	PhastCons 400 bins ordered
0.50694367	0.271373703	PhastCons 400 bins ordered
0.509205913	0.271350207	PhastCons 400 bins ordered
0.511564224	0.271307556	PhastCons 400 bins ordered
0.513886613	0.271271589	PhastCons 400 bins ordered
0.516395146	0.271222676	PhastCons 400 bins ordered
0.518676607	0.271187329	PhastCons 400 bins ordered
0.520857557	0.271159804	PhastCons 400 bins ordered
0.522997811	0.271141426	PhastCons 400 bins ordered
0.525437562	0.271104844	PhastCons 400 bins ordered
0.528084518	0.271028237	PhastCons 400 bins ordered
0.530634679	0.270986416	PhastCons 400 bins ordered
0.533022672	0.270941838	PhastCons 400 bins ordered
0.535480745	0.270897177	PhastCons 400 bins ordered
0.537759523	0.270873377	PhastCons 400 bins ordered
0.540339452	0.270820331	PhastCons 400 bins ordered
0.542966033	0.270766002	PhastCons 400 bins ordered
0.545803134	0.270701297	PhastCons 400 bins ordered
0.548758391	0.270624652	PhastCons 400 bins ordered
0.55228474	0.270521186	PhastCons 400 bins ordered
0.554982018	0.270457886	PhastCons 400 bins ordered
0.558038221	0.270391877	PhastCons 400 bins ordered
0.560805684	0.27032829	PhastCons 400 bins ordered
0.564021844	0.270243412	PhastCons 400 bins ordered
0.566897128	0.270175604	PhastCons 400 bins ordered
0.570198511	0.270092694	PhastCons 400 bins ordered
0.573323729	0.270029023	PhastCons 400 bins ordered
0.576715106	0.269941092	PhastCons 400 bins ordered
0.581050983	0.269826669	PhastCons 400 bins ordered
0.585160096	0.269718843	PhastCons 400 bins ordered
0.590039112	0.269569347	PhastCons 400 bins ordered
0.594557797	0.269452713	PhastCons 400 bins ordered
0.599784364	0.26930321	PhastCons 400 bins ordered
0.605864608	0.269090249	PhastCons 400 bins ordered
0.611476887	0.268918345	PhastCons 400 bins ordered
0.618055978	0.26871484	PhastCons 400 bins ordered
0.625182254	0.268493164	PhastCons 400 bins ordered
0.633759712	0.268182809	PhastCons 400 bins ordered
0.641554699	0.267947386	PhastCons 400 bins ordered
0.651057634	0.267601589	PhastCons 400 bins ordered
0.661627798	0.26719517	PhastCons 400 bins ordered
0.673415757	0.266695831	PhastCons 400 bins ordered
0.686618929	0.266127187	PhastCons 400 bins ordered
0.701357498	0.265456301	PhastCons 400 bins ordered
0.717680011	0.264654887	PhastCons 400 bins ordered
0.735588926	0.263712762	PhastCons 400 bins ordered
0.754921189	0.262595843	PhastCons 400 bins ordered
0.775561604	0.261326387	PhastCons 400 bins ordered
0.79708682	0.259835496	PhastCons 400 bins ordered
0.819316383	0.258154176	PhastCons 400 bins ordered
0.841810965	0.256240479	PhastCons 400 bins ordered
0.861800199	0.253768042	PhastCons 400 bins ordered
0.877154962	0.250524194	PhastCons 400 bins ordered
0.892509724	0.247469701	PhastCons 400 bins ordered
0.907864486	0.244588452	PhastCons 400 bins ordered
0.923219248	0.241866115	PhastCons 400 bins ordered
0.938574011	0.239289897	PhastCons 400 bins ordered
0.953928773	0.236848339	PhastCons 400 bins ordered
0.969283535	0.234531153	PhastCons 400 bins ordered
0.984638298	0.232329072	PhastCons 400 bins ordered
0.99999306	0.230233727	PhastCons 400 bins ordered
0.054268122	0.277792278	PhastCons score
0.081709541	0.277767821	PhastCons score
0.100427817	0.278011738	PhastCons score
0.114661874	0.278082593	PhastCons score
0.126166948	0.278112426	PhastCons score
0.135777701	0.27802401	PhastCons score
0.144063195	0.277989473	PhastCons score
0.151353233	0.277933311	PhastCons score
0.157833294	0.277865086	PhastCons score
0.16368296	0.277775398	PhastCons score
0.169014855	0.277725323	PhastCons score
0.173951164	0.277726407	PhastCons score
0.17851245	0.277727553	PhastCons score
0.18274375	0.277693135	PhastCons score
0.186693256	0.27763516	PhastCons score
0.190379203	0.277568216	PhastCons score
0.193906166	0.277577848	PhastCons score
0.197192645	0.277499864	PhastCons score
0.200326135	0.277453384	PhastCons score
0.20329537	0.277380927	PhastCons score
0.206142945	0.277348444	PhastCons score
0.208845869	0.277277308	PhastCons score
0.211443593	0.277234489	PhastCons score
0.213932172	0.277181096	PhastCons score
0.216312144	0.277111888	PhastCons score
0.218636305	0.277105088	PhastCons score
0.220845121	0.277073046	PhastCons score
0.222991762	0.277040765	PhastCons score
0.225056031	0.277006521	PhastCons score
0.227060293	0.276974506	PhastCons score
0.228987054	0.276916341	PhastCons score
0.230867034	0.276884885	PhastCons score
0.23268809	0.276841555	PhastCons score
0.234455195	0.276799236	PhastCons score
0.236167176	0.276760988	PhastCons score
0.237836918	0.276725219	PhastCons score
0.239467371	0.276693607	PhastCons score
0.241046453	0.276650481	PhastCons score
0.242599146	0.276628073	PhastCons score
0.244117587	0.276606967	PhastCons score
0.245582222	0.276560656	PhastCons score
0.247029372	0.276534701	PhastCons score
0.248439054	0.276510068	PhastCons score
0.249811634	0.276484981	PhastCons score
0.251144671	0.276447294	PhastCons score
0.252470749	0.276422332	PhastCons score
0.253767712	0.276398102	PhastCons score
0.255022333	0.276358473	PhastCons score
0.25627128	0.27634038	PhastCons score
0.257478747	0.276301851	PhastCons score
0.258675138	0.276280634	PhastCons score
0.259849425	0.276257568	PhastCons score
0.261003269	0.276232912	PhastCons score
0.262139553	0.276210299	PhastCons score
0.263242918	0.276180878	PhastCons score
0.264325737	0.276153502	PhastCons score
0.26538655	0.276116621	PhastCons score
0.266434415	0.276081012	PhastCons score
0.267474944	0.276059707	PhastCons score
0.268491394	0.276033417	PhastCons score
0.269502224	0.276021514	PhastCons score
0.270484255	0.275988714	PhastCons score
0.271458095	0.27595994	PhastCons score
0.272425725	0.275947844	PhastCons score
0.273369325	0.275926834	PhastCons score
0.27429891	0.27590259	PhastCons score
0.275215105	0.275874836	PhastCons score
0.276118036	0.275849404	PhastCons score
0.277020321	0.275831099	PhastCons score
0.277903977	0.275802284	PhastCons score
0.278768689	0.275777416	PhastCons score
0.279626227	0.275755956	PhastCons score
0.280459681	0.275722916	PhastCons score
0.281298699	0.275701177	PhastCons score
0.282114812	0.275670017	PhastCons score
0.282930285	0.275645335	PhastCons score
0.283736332	0.275622241	PhastCons score
0.284522631	0.275592866	PhastCons score
0.285320487	0.275582413	PhastCons score
0.286102075	0.275570165	PhastCons score
0.286874032	0.275557681	PhastCons score
0.287643844	0.275546751	PhastCons score
0.288399578	0.275530849	PhastCons score
0.28914745	0.275515346	PhastCons score
0.289875092	0.275497658	PhastCons score
0.290608083	0.275493018	PhastCons score
0.291335938	0.275480832	PhastCons score
0.292054853	0.275469471	PhastCons score
0.292766062	0.275459148	PhastCons score
0.293458426	0.275433565	PhastCons score
0.294138752	0.275397839	PhastCons score
0.294815703	0.275377807	PhastCons score
0.295502933	0.275372845	PhastCons score
0.296178387	0.275360931	PhastCons score
0.296855395	0.275354025	PhastCons score
0.29751501	0.275346751	PhastCons score
0.298156801	0.275323547	PhastCons score
0.298802337	0.275309241	PhastCons score
0.299443804	0.275296708	PhastCons score
0.300071679	0.275277028	PhastCons score
[truncated: 21,866 more rows]
