# Supplementary material for: Identification and characterization of constrained non-exonic bases lacking predictive epigenomic and transcription factor binding annotations
Source: Nat Commun. 2020 Dec 2;11:6168. doi: 10.1038/s41467-020-19962-9 (PMC7710766; doi:10.1038/s41467-020-19962-9)
Supplement: Supplementary file 11 — Source Data [file 41467_2020_19962_MOESM11_ESM.zip › SourceData/SupFig28b.txt]

recall	precision	group
4.67E-04	0.292123987	PhastCons 400 bins ordered
9.34E-04	0.292123987	PhastCons 400 bins ordered
0.001400663	0.292123987	PhastCons 400 bins ordered
0.00186755	0.292123987	PhastCons 400 bins ordered
0.002334438	0.292123987	PhastCons 400 bins ordered
0.002801326	0.292123987	PhastCons 400 bins ordered
0.003268213	0.292123987	PhastCons 400 bins ordered
0.003735101	0.292123987	PhastCons 400 bins ordered
0.004201989	0.292123987	PhastCons 400 bins ordered
0.004668876	0.292123987	PhastCons 400 bins ordered
0.005135764	0.292123987	PhastCons 400 bins ordered
0.005602651	0.292123987	PhastCons 400 bins ordered
0.006069539	0.292123987	PhastCons 400 bins ordered
0.006536427	0.292123987	PhastCons 400 bins ordered
0.007003314	0.292123987	PhastCons 400 bins ordered
0.007470202	0.292123987	PhastCons 400 bins ordered
0.00793709	0.292123987	PhastCons 400 bins ordered
0.008403977	0.292123987	PhastCons 400 bins ordered
0.008870865	0.292123987	PhastCons 400 bins ordered
0.009337752	0.292123987	PhastCons 400 bins ordered
0.00980464	0.292123987	PhastCons 400 bins ordered
0.010271528	0.292123987	PhastCons 400 bins ordered
0.010738415	0.292123987	PhastCons 400 bins ordered
0.011205303	0.292123987	PhastCons 400 bins ordered
0.01167219	0.292123987	PhastCons 400 bins ordered
0.012139078	0.292123987	PhastCons 400 bins ordered
0.012605966	0.292123987	PhastCons 400 bins ordered
0.013072853	0.292123987	PhastCons 400 bins ordered
0.013539741	0.292123987	PhastCons 400 bins ordered
0.014006629	0.292123987	PhastCons 400 bins ordered
0.014473516	0.292123987	PhastCons 400 bins ordered
0.014940404	0.292123987	PhastCons 400 bins ordered
0.015407291	0.292123987	PhastCons 400 bins ordered
0.015874179	0.292123987	PhastCons 400 bins ordered
0.016341067	0.292123987	PhastCons 400 bins ordered
0.016807954	0.292123987	PhastCons 400 bins ordered
0.017274842	0.292123987	PhastCons 400 bins ordered
0.01774173	0.292123987	PhastCons 400 bins ordered
0.018208617	0.292123987	PhastCons 400 bins ordered
0.018675505	0.292123987	PhastCons 400 bins ordered
0.019142392	0.292123987	PhastCons 400 bins ordered
0.01960928	0.292123987	PhastCons 400 bins ordered
0.020076168	0.292123987	PhastCons 400 bins ordered
0.020543055	0.292123987	PhastCons 400 bins ordered
0.021009943	0.292123987	PhastCons 400 bins ordered
0.021476831	0.292123987	PhastCons 400 bins ordered
0.021943718	0.292123987	PhastCons 400 bins ordered
0.022410606	0.292123987	PhastCons 400 bins ordered
0.022877493	0.292123987	PhastCons 400 bins ordered
0.023344381	0.292123987	PhastCons 400 bins ordered
0.023811269	0.292123987	PhastCons 400 bins ordered
0.024278156	0.292123987	PhastCons 400 bins ordered
0.024745044	0.292123987	PhastCons 400 bins ordered
0.025211931	0.292123987	PhastCons 400 bins ordered
0.025678819	0.292123987	PhastCons 400 bins ordered
0.026145707	0.292123987	PhastCons 400 bins ordered
0.026612594	0.292123987	PhastCons 400 bins ordered
0.027079482	0.292123987	PhastCons 400 bins ordered
0.02754637	0.292123987	PhastCons 400 bins ordered
0.028013257	0.292123987	PhastCons 400 bins ordered
0.028480145	0.292123987	PhastCons 400 bins ordered
0.028947032	0.292123987	PhastCons 400 bins ordered
0.02941392	0.292123987	PhastCons 400 bins ordered
0.029880808	0.292123987	PhastCons 400 bins ordered
0.030347695	0.292123987	PhastCons 400 bins ordered
0.030814583	0.292123987	PhastCons 400 bins ordered
0.031281471	0.292123987	PhastCons 400 bins ordered
0.031748358	0.292123987	PhastCons 400 bins ordered
0.032215246	0.292123987	PhastCons 400 bins ordered
0.032682133	0.292123987	PhastCons 400 bins ordered
0.033149021	0.292123987	PhastCons 400 bins ordered
0.033615909	0.292123987	PhastCons 400 bins ordered
0.034082796	0.292123987	PhastCons 400 bins ordered
0.034549684	0.292123987	PhastCons 400 bins ordered
0.035016571	0.292123987	PhastCons 400 bins ordered
0.035483459	0.292123987	PhastCons 400 bins ordered
0.035950347	0.292123987	PhastCons 400 bins ordered
0.036417234	0.292123987	PhastCons 400 bins ordered
0.036884122	0.292123987	PhastCons 400 bins ordered
0.03735101	0.292123987	PhastCons 400 bins ordered
0.037817897	0.292123987	PhastCons 400 bins ordered
0.038284785	0.292123987	PhastCons 400 bins ordered
0.038751672	0.292123987	PhastCons 400 bins ordered
0.03921856	0.292123987	PhastCons 400 bins ordered
0.039685448	0.292123987	PhastCons 400 bins ordered
0.040152335	0.292123987	PhastCons 400 bins ordered
0.040619223	0.292123987	PhastCons 400 bins ordered
0.041086111	0.292123987	PhastCons 400 bins ordered
0.041552998	0.292123987	PhastCons 400 bins ordered
0.042019886	0.292123987	PhastCons 400 bins ordered
0.042486773	0.292123987	PhastCons 400 bins ordered
0.042953661	0.292123987	PhastCons 400 bins ordered
0.043420549	0.292123987	PhastCons 400 bins ordered
0.043887436	0.292123987	PhastCons 400 bins ordered
0.044354324	0.292123987	PhastCons 400 bins ordered
0.044821211	0.292123987	PhastCons 400 bins ordered
0.045288099	0.292123987	PhastCons 400 bins ordered
0.045754987	0.292123987	PhastCons 400 bins ordered
0.046221874	0.292123987	PhastCons 400 bins ordered
0.046688762	0.292123987	PhastCons 400 bins ordered
0.04715565	0.292123987	PhastCons 400 bins ordered
0.047622537	0.292123987	PhastCons 400 bins ordered
0.048089425	0.292123987	PhastCons 400 bins ordered
0.048556312	0.292123987	PhastCons 400 bins ordered
0.0490232	0.292123987	PhastCons 400 bins ordered
0.049490088	0.292123987	PhastCons 400 bins ordered
0.049956975	0.292123987	PhastCons 400 bins ordered
0.050423863	0.292123987	PhastCons 400 bins ordered
0.050890751	0.292123987	PhastCons 400 bins ordered
0.051357638	0.292123987	PhastCons 400 bins ordered
0.051824526	0.292123987	PhastCons 400 bins ordered
0.052291413	0.292123987	PhastCons 400 bins ordered
0.052758301	0.292123987	PhastCons 400 bins ordered
0.053225189	0.292123987	PhastCons 400 bins ordered
0.053692076	0.292123987	PhastCons 400 bins ordered
0.054158964	0.292123987	PhastCons 400 bins ordered
0.054625851	0.292123987	PhastCons 400 bins ordered
0.055092739	0.292123987	PhastCons 400 bins ordered
0.055559627	0.292123987	PhastCons 400 bins ordered
0.056026514	0.292123987	PhastCons 400 bins ordered
0.056493402	0.292123987	PhastCons 400 bins ordered
0.05696029	0.292123987	PhastCons 400 bins ordered
0.057427177	0.292123987	PhastCons 400 bins ordered
0.057894065	0.292123987	PhastCons 400 bins ordered
0.058360952	0.292123987	PhastCons 400 bins ordered
0.05882784	0.292123987	PhastCons 400 bins ordered
0.059294728	0.292123987	PhastCons 400 bins ordered
0.059761615	0.292123987	PhastCons 400 bins ordered
0.060228503	0.292123987	PhastCons 400 bins ordered
0.060695391	0.292123987	PhastCons 400 bins ordered
0.061162278	0.292123987	PhastCons 400 bins ordered
0.061629166	0.292123987	PhastCons 400 bins ordered
0.062096053	0.292123987	PhastCons 400 bins ordered
0.062562941	0.292123987	PhastCons 400 bins ordered
0.063206044	0.292123376	PhastCons 400 bins ordered
0.063913587	0.292122558	PhastCons 400 bins ordered
0.064621131	0.292121758	PhastCons 400 bins ordered
0.065328674	0.292120975	PhastCons 400 bins ordered
0.066036217	0.292120209	PhastCons 400 bins ordered
0.066743761	0.292119459	PhastCons 400 bins ordered
0.067451304	0.292118725	PhastCons 400 bins ordered
0.068158847	0.292118006	PhastCons 400 bins ordered
0.068866391	0.292117302	PhastCons 400 bins ordered
0.069573934	0.292116612	PhastCons 400 bins ordered
0.070281477	0.292115936	PhastCons 400 bins ordered
0.070989021	0.292115274	PhastCons 400 bins ordered
0.071696564	0.292114624	PhastCons 400 bins ordered
0.072404107	0.292113988	PhastCons 400 bins ordered
0.073111651	0.292113363	PhastCons 400 bins ordered
0.073819194	0.292112751	PhastCons 400 bins ordered
0.074526737	0.29211215	PhastCons 400 bins ordered
0.075234281	0.292111561	PhastCons 400 bins ordered
0.075941824	0.292110982	PhastCons 400 bins ordered
0.076649367	0.292110415	PhastCons 400 bins ordered
0.077356911	0.292109857	PhastCons 400 bins ordered
0.078064454	0.29210931	PhastCons 400 bins ordered
0.078771997	0.292108773	PhastCons 400 bins ordered
0.079479541	0.292108245	PhastCons 400 bins ordered
0.080187084	0.292107726	PhastCons 400 bins ordered
0.080894627	0.292107217	PhastCons 400 bins ordered
0.081602171	0.292106716	PhastCons 400 bins ordered
0.082309714	0.292106224	PhastCons 400 bins ordered
0.083017257	0.29210574	PhastCons 400 bins ordered
0.083724801	0.292105265	PhastCons 400 bins ordered
0.084432344	0.292104797	PhastCons 400 bins ordered
0.085139887	0.292104338	PhastCons 400 bins ordered
0.085847431	0.292103886	PhastCons 400 bins ordered
0.086554974	0.292103441	PhastCons 400 bins ordered
0.087262517	0.292103003	PhastCons 400 bins ordered
0.087970061	0.292102573	PhastCons 400 bins ordered
0.088677604	0.292102149	PhastCons 400 bins ordered
0.089385147	0.292101732	PhastCons 400 bins ordered
0.090123464	0.292097522	PhastCons 400 bins ordered
0.09093666	0.292084225	PhastCons 400 bins ordered
0.091749856	0.292071164	PhastCons 400 bins ordered
0.092563052	0.292058334	PhastCons 400 bins ordered
0.093376248	0.292045729	PhastCons 400 bins ordered
0.094189444	0.292033342	PhastCons 400 bins ordered
0.095002639	0.292021169	PhastCons 400 bins ordered
0.095815835	0.292009203	PhastCons 400 bins ordered
0.096629031	0.291997439	PhastCons 400 bins ordered
0.097442227	0.291985873	PhastCons 400 bins ordered
0.098255423	0.291974499	PhastCons 400 bins ordered
0.099068619	0.291963312	PhastCons 400 bins ordered
0.099881815	0.291952309	PhastCons 400 bins ordered
0.100695011	0.291941484	PhastCons 400 bins ordered
0.101508207	0.291930833	PhastCons 400 bins ordered
0.102321403	0.291920353	PhastCons 400 bins ordered
0.103134599	0.291910038	PhastCons 400 bins ordered
0.103947795	0.291899886	PhastCons 400 bins ordered
0.104760991	0.291889891	PhastCons 400 bins ordered
0.105614458	0.291876742	PhastCons 400 bins ordered
0.106491612	0.291861878	PhastCons 400 bins ordered
0.107368766	0.291847259	PhastCons 400 bins ordered
0.108245921	0.291832877	PhastCons 400 bins ordered
0.109123075	0.291818729	PhastCons 400 bins ordered
0.11000023	0.291804807	PhastCons 400 bins ordered
0.110877384	0.291791107	PhastCons 400 bins ordered
0.111754538	0.291777623	PhastCons 400 bins ordered
0.112631693	0.291764351	PhastCons 400 bins ordered
0.113508847	0.291751284	PhastCons 400 bins ordered
0.114386002	0.29173842	PhastCons 400 bins ordered
0.115263156	0.291725752	PhastCons 400 bins ordered
0.116152638	0.291711476	PhastCons 400 bins ordered
0.117148429	0.291661188	PhastCons 400 bins ordered
0.11814422	0.291611765	PhastCons 400 bins ordered
0.11914001	0.291563185	PhastCons 400 bins ordered
0.120135801	0.291515425	PhastCons 400 bins ordered
0.121131592	0.291468466	PhastCons 400 bins ordered
0.122118608	0.291439071	PhastCons 400 bins ordered
0.123091883	0.291436223	PhastCons 400 bins ordered
0.124065158	0.291433421	PhastCons 400 bins ordered
0.125038432	0.291430661	PhastCons 400 bins ordered
0.126011707	0.291427945	PhastCons 400 bins ordered
0.126984982	0.29142527	PhastCons 400 bins ordered
0.127958257	0.291422636	PhastCons 400 bins ordered
0.128930922	0.291419866	PhastCons 400 bins ordered
0.129858777	0.2914043	PhastCons 400 bins ordered
0.130786632	0.291388957	PhastCons 400 bins ordered
0.131714487	0.291373832	PhastCons 400 bins ordered
0.132642342	0.29135892	PhastCons 400 bins ordered
0.133570197	0.291344217	PhastCons 400 bins ordered
0.134498051	0.291329717	PhastCons 400 bins ordered
0.135425906	0.291315418	PhastCons 400 bins ordered
0.136353761	0.291301315	PhastCons 400 bins ordered
0.137281616	0.291287404	PhastCons 400 bins ordered
0.138292529	0.29125212	PhastCons 400 bins ordered
0.139392509	0.291198416	PhastCons 400 bins ordered
0.14049249	0.291145572	PhastCons 400 bins ordered
0.14159247	0.291093568	PhastCons 400 bins ordered
0.142656791	0.291083321	PhastCons 400 bins ordered
0.143721112	0.291073226	PhastCons 400 bins ordered
0.144785433	0.29106328	PhastCons 400 bins ordered
0.145849754	0.291053481	PhastCons 400 bins ordered
0.146886056	0.291030496	PhastCons 400 bins ordered
0.14791314	0.291003482	PhastCons 400 bins ordered
0.148940224	0.290976845	PhastCons 400 bins ordered
0.149967309	0.290950578	PhastCons 400 bins ordered
0.150994393	0.290924672	PhastCons 400 bins ordered
0.152087802	0.29088602	PhastCons 400 bins ordered
0.153208212	0.290845821	PhastCons 400 bins ordered
0.154328651	0.290806225	PhastCons 400 bins ordered
0.155449089	0.29076721	PhastCons 400 bins ordered
0.156525533	0.290749325	PhastCons 400 bins ordered
0.157607661	0.290726667	PhastCons 400 bins ordered
0.158689789	0.290704322	PhastCons 400 bins ordered
0.159771917	0.290682283	PhastCons 400 bins ordered
0.160924289	0.290640992	PhastCons 400 bins ordered
0.162076662	0.2906003	PhastCons 400 bins ordered
0.163228482	0.290568898	PhastCons 400 bins ordered
0.164370157	0.290550254	PhastCons 400 bins ordered
0.165535799	0.290495391	PhastCons 400 bins ordered
0.166702663	0.290439881	PhastCons 400 bins ordered
0.167853253	0.290429332	PhastCons 400 bins ordered
0.169003842	0.290418928	PhastCons 400 bins ordered
0.170180381	0.290373586	PhastCons 400 bins ordered
0.17141589	0.290320801	PhastCons 400 bins ordered
0.172759937	0.290185907	PhastCons 400 bins ordered
0.174102929	0.290101325	PhastCons 400 bins ordered
0.175355508	0.290039656	PhastCons 400 bins ordered
0.176600172	0.289982227	PhastCons 400 bins ordered
0.177847842	0.28992281	PhastCons 400 bins ordered
0.179079142	0.289876648	PhastCons 400 bins ordered
0.180338394	0.289819696	PhastCons 400 bins ordered
0.181534449	0.289778243	PhastCons 400 bins ordered
0.182730448	0.289738224	PhastCons 400 bins ordered
0.183925361	0.289715713	PhastCons 400 bins ordered
0.185120273	0.289693496	PhastCons 400 bins ordered
0.186419394	0.289622583	PhastCons 400 bins ordered
0.187643634	0.28958234	PhastCons 400 bins ordered
0.188932923	0.289503049	PhastCons 400 bins ordered
0.190148213	0.289477725	PhastCons 400 bins ordered
0.191372014	0.289446454	PhastCons 400 bins ordered
0.192684488	0.28938911	PhastCons 400 bins ordered
0.193963406	0.289299949	PhastCons 400 bins ordered
0.195186525	0.289281407	PhastCons 400 bins ordered
0.196522815	0.289217981	PhastCons 400 bins ordered
0.197809318	0.289171356	PhastCons 400 bins ordered
0.19909313	0.289130427	PhastCons 400 bins ordered
0.200368733	0.289087238	PhastCons 400 bins ordered
0.201773371	0.28897011	PhastCons 400 bins ordered
0.203156438	0.288892711	PhastCons 400 bins ordered
0.204625254	0.288779768	PhastCons 400 bins ordered
0.205964519	0.288715549	PhastCons 400 bins ordered
0.207479253	0.288592841	PhastCons 400 bins ordered
0.209009675	0.288455722	PhastCons 400 bins ordered
0.210405089	0.288392973	PhastCons 400 bins ordered
0.211731143	0.288343753	PhastCons 400 bins ordered
0.21327733	0.288227761	PhastCons 400 bins ordered
0.214663271	0.288177426	PhastCons 400 bins ordered
0.216180459	0.288061768	PhastCons 400 bins ordered
0.2174966	0.288018291	PhastCons 400 bins ordered
0.219067175	0.28788898	PhastCons 400 bins ordered
0.220669241	0.287788548	PhastCons 400 bins ordered
0.222161133	0.28770806	PhastCons 400 bins ordered
0.22380266	0.287575228	PhastCons 400 bins ordered
0.22517058	0.287528725	PhastCons 400 bins ordered
0.226778364	0.287439109	PhastCons 400 bins ordered
0.228293349	0.287364548	PhastCons 400 bins ordered
0.229690417	0.287306482	PhastCons 400 bins ordered
0.231109283	0.28722902	PhastCons 400 bins ordered
0.232515677	0.287156912	PhastCons 400 bins ordered
0.234002538	0.287070903	PhastCons 400 bins ordered
0.23564871	0.286950984	PhastCons 400 bins ordered
0.237024054	0.286909477	PhastCons 400 bins ordered
0.238478119	0.286867224	PhastCons 400 bins ordered
0.239957473	0.286824002	PhastCons 400 bins ordered
0.241508247	0.286749186	PhastCons 400 bins ordered
0.243269718	0.286620072	PhastCons 400 bins ordered
0.244757961	0.286578405	PhastCons 400 bins ordered
0.246152054	0.286524219	PhastCons 400 bins ordered
0.247781969	0.286440465	PhastCons 400 bins ordered
0.249489541	0.286326748	PhastCons 400 bins ordered
0.251173158	0.28622634	PhastCons 400 bins ordered
0.25279068	0.286130845	PhastCons 400 bins ordered
0.254699084	0.286007134	PhastCons 400 bins ordered
0.256705558	0.285845248	PhastCons 400 bins ordered
0.258412893	0.285768843	PhastCons 400 bins ordered
0.260367905	0.285636626	PhastCons 400 bins ordered
0.262361105	0.285493539	PhastCons 400 bins ordered
0.264142617	0.285419725	PhastCons 400 bins ordered
0.26559275	0.285377821	PhastCons 400 bins ordered
0.267463886	0.285275087	PhastCons 400 bins ordered
0.26902304	0.285197948	PhastCons 400 bins ordered
0.270947303	0.285068975	PhastCons 400 bins ordered
0.272687588	0.284976323	PhastCons 400 bins ordered
0.274442995	0.284912159	PhastCons 400 bins ordered
0.276331797	0.284808924	PhastCons 400 bins ordered
0.278006314	0.284748629	PhastCons 400 bins ordered
0.280110572	0.284621397	PhastCons 400 bins ordered
0.282027794	0.284509372	PhastCons 400 bins ordered
0.284010243	0.284396768	PhastCons 400 bins ordered
0.286081447	0.284279564	PhastCons 400 bins ordered
0.288369518	0.284104381	PhastCons 400 bins ordered
0.290179809	0.284010206	PhastCons 400 bins ordered
0.292420897	0.283872285	PhastCons 400 bins ordered
0.294790891	0.283701871	PhastCons 400 bins ordered
0.296976851	0.283586078	PhastCons 400 bins ordered
0.299139044	0.283475163	PhastCons 400 bins ordered
0.30134541	0.283340092	PhastCons 400 bins ordered
0.303193154	0.283264472	PhastCons 400 bins ordered
0.305503543	0.283093787	PhastCons 400 bins ordered
0.307557068	0.283006919	PhastCons 400 bins ordered
0.309659365	0.282880066	PhastCons 400 bins ordered
0.311926492	0.282757852	PhastCons 400 bins ordered
0.313734579	0.282718203	PhastCons 400 bins ordered
0.316333519	0.28252526	PhastCons 400 bins ordered
0.319091407	0.282284049	PhastCons 400 bins ordered
0.321647168	0.282119282	PhastCons 400 bins ordered
0.324137567	0.281954962	PhastCons 400 bins ordered
0.325974738	0.281910262	PhastCons 400 bins ordered
0.328668577	0.281703932	PhastCons 400 bins ordered
0.33166702	0.28150263	PhastCons 400 bins ordered
0.334352866	0.281344026	PhastCons 400 bins ordered
0.337180595	0.281150829	PhastCons 400 bins ordered
0.341042176	0.280817493	PhastCons 400 bins ordered
0.343510669	0.280701994	PhastCons 400 bins ordered
0.346980719	0.28042957	PhastCons 400 bins ordered
0.350556109	0.28015705	PhastCons 400 bins ordered
0.352984478	0.280056162	PhastCons 400 bins ordered
0.356235887	0.279845607	PhastCons 400 bins ordered
0.359395827	0.279657931	PhastCons 400 bins ordered
0.362760504	0.279456509	PhastCons 400 bins ordered
0.36583349	0.279289439	PhastCons 400 bins ordered
0.368718406	0.27911925	PhastCons 400 bins ordered
0.373290332	0.278808152	PhastCons 400 bins ordered
0.377009311	0.27856376	PhastCons 400 bins ordered
0.382560449	0.27815875	PhastCons 400 bins ordered
0.3876546	0.27783323	PhastCons 400 bins ordered
0.392544211	0.277572207	PhastCons 400 bins ordered
0.39851995	0.277176783	PhastCons 400 bins ordered
0.406239999	0.276585474	PhastCons 400 bins ordered
0.413315882	0.276069199	PhastCons 400 bins ordered
0.421816439	0.275473577	PhastCons 400 bins ordered
0.428354496	0.275115727	PhastCons 400 bins ordered
0.437696768	0.274469261	PhastCons 400 bins ordered
0.448165113	0.273735589	PhastCons 400 bins ordered
0.459873441	0.27286864	PhastCons 400 bins ordered
0.473156401	0.27188483	PhastCons 400 bins ordered
0.488221484	0.270724269	PhastCons 400 bins ordered
0.505387405	0.269432469	PhastCons 400 bins ordered
0.524832678	0.267856507	PhastCons 400 bins ordered
0.546781141	0.265993576	PhastCons 400 bins ordered
0.571526908	0.263909348	PhastCons 400 bins ordered
0.598786303	0.261456163	PhastCons 400 bins ordered
0.628434434	0.258658095	PhastCons 400 bins ordered
0.660182879	0.255498882	PhastCons 400 bins ordered
0.693847357	0.252053099	PhastCons 400 bins ordered
0.728751493	0.248225784	PhastCons 400 bins ordered
0.761112123	0.243421924	PhastCons 400 bins ordered
0.787654289	0.237330708	PhastCons 400 bins ordered
0.814196456	0.231906009	PhastCons 400 bins ordered
0.840738623	0.227044102	PhastCons 400 bins ordered
0.86728079	0.222661726	PhastCons 400 bins ordered
0.893822957	0.21869127	PhastCons 400 bins ordered
0.920365124	0.215077263	PhastCons 400 bins ordered
0.946907291	0.211773768	PhastCons 400 bins ordered
0.973449457	0.208742415	PhastCons 400 bins ordered
0.999991624	0.205950904	PhastCons 400 bins ordered
0.99999866	0.205952172	PhastCons 400 bins ordered
0.027198646	0.292049488	PhastCons score
0.042374204	0.291535202	PhastCons score
0.053239072	0.291237696	PhastCons score
0.061827834	0.290960989	PhastCons score
0.069006997	0.290973301	PhastCons score
0.075108238	0.290555486	PhastCons score
0.080485731	0.290328243	PhastCons score
0.085346208	0.290293905	PhastCons score
0.089727642	0.290155527	PhastCons score
0.093724231	0.28991424	PhastCons score
0.097415225	0.289744171	PhastCons score
0.100883091	0.289715382	PhastCons score
0.104080634	0.289569068	PhastCons score
0.107080275	0.289374288	PhastCons score
0.109940813	0.289293831	PhastCons score
0.112620328	0.28915721	PhastCons score
0.115192261	0.289094405	PhastCons score
0.117618	0.288978559	PhastCons score
0.119932964	0.28886537	PhastCons score
0.122149565	0.288733075	PhastCons score
0.124266799	0.288610573	PhastCons score
0.126320247	0.288509145	PhastCons score
0.128298065	0.28842543	PhastCons score
0.130177085	0.288245458	PhastCons score
0.132000563	0.288118834	PhastCons score
0.133773677	0.288025795	PhastCons score
0.135484164	0.287935304	PhastCons score
0.137150333	0.287843387	PhastCons score
0.138771121	0.287745398	PhastCons score
0.140329489	0.287647962	PhastCons score
0.141839525	0.28749443	PhastCons score
0.143330395	0.287426057	PhastCons score
0.144779701	0.287346245	PhastCons score
0.146192817	0.287246961	PhastCons score
0.147564782	0.287197076	PhastCons score
0.148907654	0.28711395	PhastCons score
0.150209688	0.287033106	PhastCons score
0.151474389	0.28694775	PhastCons score
0.152716241	0.286853118	PhastCons score
0.153922656	0.286741135	PhastCons score
0.155099554	0.28663097	PhastCons score
0.156278258	0.286577123	PhastCons score
0.157442357	0.28653178	PhastCons score
0.158565089	0.286461729	PhastCons score
0.159690039	0.28641986	PhastCons score
0.16078103	0.286363621	PhastCons score
0.161872661	0.286332339	PhastCons score
0.162901032	0.286229212	PhastCons score
0.163936275	0.286169798	PhastCons score
0.164943598	0.286095945	PhastCons score
0.165930495	0.286021138	PhastCons score
0.166911254	0.285965401	PhastCons score
0.167886943	0.285907378	PhastCons score
0.168827721	0.285820571	PhastCons score
0.169758661	0.285746722	PhastCons score
0.170669074	0.285670568	PhastCons score
0.171570607	0.28558039	PhastCons score
0.172464407	0.285516492	PhastCons score
0.173351233	0.285477202	PhastCons score
0.174206961	0.285392624	PhastCons score
0.175061628	0.285347394	PhastCons score
0.17589344	0.285274063	PhastCons score
0.176729376	0.285221898	PhastCons score
0.177544052	0.285159466	PhastCons score
0.178353122	0.285082536	PhastCons score
0.17915986	0.2850363	PhastCons score
0.17995899	0.284991477	PhastCons score
0.180729444	0.284931423	PhastCons score
0.18151937	0.284908894	PhastCons score
0.182294592	0.284870657	PhastCons score
0.183049924	0.284814033	PhastCons score
0.183792987	0.284769269	PhastCons score
0.184521125	0.284709431	PhastCons score
0.185258368	0.2846471	PhastCons score
0.185973502	0.284589326	PhastCons score
0.186690956	0.284541566	PhastCons score
0.187394136	0.284483674	PhastCons score
0.188086415	0.284431037	PhastCons score
0.188784305	0.284395425	PhastCons score
0.189471085	0.28436222	PhastCons score
0.190150777	0.284335313	PhastCons score
0.190827401	0.284290314	PhastCons score
0.191486989	0.284226654	PhastCons score
0.192146686	0.284180614	PhastCons score
0.192810086	0.284165157	PhastCons score
0.193456875	0.284137389	PhastCons score
0.194096154	0.28408381	PhastCons score
0.194729089	0.284032492	PhastCons score
0.195376938	0.284016251	PhastCons score
0.196011672	0.283980378	PhastCons score
0.196630007	0.283943278	PhastCons score
0.197235858	0.28389303	PhastCons score
0.197854088	0.283868794	PhastCons score
0.198449568	0.283815223	PhastCons score
0.199055842	0.283774009	PhastCons score
0.199647307	0.283729463	PhastCons score
0.200233585	0.283690388	PhastCons score
0.200818279	0.283661263	PhastCons score
0.201401701	0.283646157	PhastCons score
0.201978883	0.283616056	PhastCons score
0.202549823	0.283590577	PhastCons score
0.203121506	0.283575123	PhastCons score
0.20369488	0.283553257	PhastCons score
0.204241068	0.283491365	PhastCons score
0.204798677	0.283456679	PhastCons score
0.205352265	0.283430756	PhastCons score
0.20591051	0.283418563	PhastCons score
0.20645553	0.283390679	PhastCons score
0.206995478	0.283369662	PhastCons score
0.207511195	0.283316407	PhastCons score
0.208039611	0.283278203	PhastCons score
0.208567921	0.283253649	PhastCons score
0.209104166	0.283235023	PhastCons score
0.209626443	0.283201027	PhastCons score
0.210136235	0.283163735	PhastCons score
0.210657137	0.283146523	PhastCons score
0.211169577	0.283111149	PhastCons score
0.211682437	0.283087722	PhastCons score
0.212182603	0.283048759	PhastCons score
0.212679173	0.283017315	PhastCons score
0.213182407	0.282993564	PhastCons score
0.213681943	0.282972726	PhastCons score
0.214173541	0.282938098	PhastCons score
0.21465435	0.282898723	PhastCons score
0.215137592	0.28287214	PhastCons score
0.215618293	0.282838264	PhastCons score
0.216093179	0.282802541	PhastCons score
0.216572399	0.282774239	PhastCons score
0.217027182	0.282726278	PhastCons score
0.217492757	0.282695941	PhastCons score
0.217967322	0.282672158	PhastCons score
0.218426124	0.282640041	PhastCons score
0.218885672	0.282608185	PhastCons score
0.219344691	0.28258618	PhastCons score
0.219802227	0.282553571	PhastCons score
0.220251195	0.282523147	PhastCons score
0.220700478	0.282493139	PhastCons score
0.221151986	0.282471792	PhastCons score
0.221592703	0.282435633	PhastCons score
0.22204516	0.282412088	PhastCons score
0.222485028	0.282381848	PhastCons score
0.222924048	0.282358941	PhastCons score
0.223364128	0.282338376	PhastCons score
0.223805054	0.282314059	PhastCons score
0.224225456	0.282269274	PhastCons score
0.224648822	0.282233907	PhastCons score
0.225062984	0.282191328	PhastCons score
0.225486561	0.282154429	PhastCons score
0.225908446	0.282130663	PhastCons score
0.226333824	0.282109294	PhastCons score
0.22675571	0.282086786	PhastCons score
0.227182357	0.282071017	PhastCons score
0.227595883	0.282042895	PhastCons score
0.228012477	0.282024209	PhastCons score
0.228422513	0.282004386	PhastCons score
0.228829483	0.281971666	PhastCons score
0.22924354	0.281949621	PhastCons score
0.229643739	0.28192284	PhastCons score
0.230045948	0.281892552	PhastCons score
0.230449636	0.281876952	PhastCons score
0.230856605	0.281863811	PhastCons score
0.231264206	0.281854139	PhastCons score
0.231661654	0.281828738	PhastCons score
0.232052436	0.281792227	PhastCons score
0.232445228	0.281768039	PhastCons score
0.23284024	0.281739912	PhastCons score
0.233225734	0.28171443	PhastCons score
0.233619163	0.281694686	PhastCons score
0.233997672	0.281661538	PhastCons score
0.234375972	0.281628039	PhastCons score
0.234756176	0.281596685	PhastCons score
0.235142303	0.281577063	PhastCons score
0.23553499	0.281565674	PhastCons score
0.235908107	0.281529082	PhastCons score
0.23627604	0.281502868	PhastCons score
0.236664918	0.281493825	PhastCons score
0.237043111	0.281470038	PhastCons score
0.237415909	0.281447172	PhastCons score
0.237792305	0.281427227	PhastCons score
0.238160345	0.281401978	PhastCons score
0.23852997	0.281378859	PhastCons score
0.238898644	0.281357849	PhastCons score
0.23927472	0.281348727	PhastCons score
0.239645827	0.281328135	PhastCons score
0.240008047	0.281296778	PhastCons score
0.240368151	0.28126677	PhastCons score
0.240729208	0.28124242	PhastCons score
0.241091955	0.281228381	PhastCons score
0.241444866	0.281200748	PhastCons score
0.241803912	0.281180474	PhastCons score
0.242159785	0.281155127	PhastCons score
0.242507089	0.281123716	PhastCons score
0.242863279	0.281105957	PhastCons score
0.243220738	0.281090167	PhastCons score
0.243575552	0.281070654	PhastCons score
0.243924127	0.281053017	PhastCons score
0.244268044	0.281026384	PhastCons score
0.24462286	0.281013238	PhastCons score
0.244972492	0.280995786	PhastCons score
0.245310804	0.280969608	PhastCons score
0.245653768	0.280946759	PhastCons score
0.245998427	0.280925398	PhastCons score
0.246329756	0.2808887	PhastCons score
0.24667251	0.280872831	PhastCons score
0.247010716	0.280854371	PhastCons score
0.247350086	0.280835023	PhastCons score
0.247682154	0.280807422	PhastCons score
0.248014437	0.280776715	PhastCons score
0.248348519	0.280751183	PhastCons score
0.248682706	0.280724605	PhastCons score
0.249001976	0.28069056	PhastCons score
0.249317437	0.280654391	PhastCons score
0.249646016	0.280635806	PhastCons score
0.249980624	0.280615513	PhastCons score
0.250308887	0.280599573	PhastCons score
0.250630378	0.280569885	PhastCons score
0.250957792	0.280544281	PhastCons score
0.251294516	0.280537489	PhastCons score
0.251616007	0.280516146	PhastCons score
0.251941625	0.280495229	PhastCons score
0.252254652	0.280462017	PhastCons score
0.25257318	0.280434248	PhastCons score
0.252889487	0.280416722	PhastCons score
0.253210874	0.280402534	PhastCons score
0.25352369	0.280371655	PhastCons score
0.25384296	0.280351232	PhastCons score
0.254148795	0.28032458	PhastCons score
0.254479492	0.280319733	PhastCons score
0.254806907	0.280311485	PhastCons score
0.25511983	0.280284537	PhastCons score
0.255432117	0.2802688	PhastCons score
0.255748635	0.280251828	PhastCons score
0.256065471	0.280241998	PhastCons score
0.256378921	0.280225637	PhastCons score
0.256685285	0.280202491	PhastCons score
0.25698657	0.28017461	PhastCons score
0.257300128	0.280155807	PhastCons score
0.257609877	0.280135972	PhastCons score
0.257917933	0.280119303	PhastCons score
0.258209805	0.280081007	PhastCons score
0.258514157	0.280063583	PhastCons score
0.258820626	0.280044808	PhastCons score
0.259124556	0.280019458	PhastCons score
0.259427853	0.279998511	PhastCons score
0.259728293	0.279982518	PhastCons score
0.260034022	0.279967094	PhastCons score
0.260326422	0.279938487	PhastCons score
0.26062358	0.279915377	PhastCons score
0.260920634	0.279884179	PhastCons score
0.261222342	0.279860233	PhastCons score
0.261525533	0.279846898	PhastCons score
0.261820261	0.279826131	PhastCons score
0.262117103	0.279810261	PhastCons score
0.262407809	0.279788676	PhastCons score
0.262709096	0.279776234	PhastCons score
0.263006998	0.279755784	PhastCons score
0.263302571	0.279737121	PhastCons score
0.263587566	0.27970417	PhastCons score
0.263884196	0.279687706	PhastCons score
0.264169823	0.279658507	PhastCons score
0.264464444	0.2796402	PhastCons score
0.264758959	0.27963101	PhastCons score
0.265047866	0.279608682	PhastCons score
0.265327571	0.279576587	PhastCons score
0.265620817	0.279561528	PhastCons score
0.265912793	0.279541498	PhastCons score
0.266206566	0.279527532	PhastCons score
0.266493464	0.279504587	PhastCons score
0.26678745	0.279493054	PhastCons score
0.267070644	0.279470072	PhastCons score
0.267360927	0.279450223	PhastCons score
0.267652797	0.279436184	PhastCons score
0.267935464	0.279412455	PhastCons score
0.268213265	0.27938599	PhastCons score
0.268496355	0.279368931	PhastCons score
0.268768337	0.27933754	PhastCons score
0.269041907	0.279306304	PhastCons score
0.269326689	0.279294088	PhastCons score
0.269615385	0.279284852	PhastCons score
0.26988504	0.279254404	PhastCons score
0.270163475	0.279231666	PhastCons score
0.270442334	0.279207553	PhastCons score
0.270714634	0.279180051	PhastCons score
0.270994761	0.279162894	PhastCons score
0.271268541	0.279139243	PhastCons score
0.271547717	0.279118914	PhastCons score
0.271823189	0.279092523	PhastCons score
0.272089354	0.279063275	PhastCons score
0.27235996	0.279036825	PhastCons score
0.272646119	0.279026439	PhastCons score
0.272908368	0.27898551	PhastCons score
0.273175802	0.278957379	PhastCons score
0.273450007	0.278941393	PhastCons score
0.273718709	0.278921787	PhastCons score
0.273987728	0.27889867	PhastCons score
0.274253364	0.278869885	PhastCons score
0.274516143	0.278842722	PhastCons score
0.274783788	0.278821272	PhastCons score
0.27505175	0.278802788	PhastCons score
0.275321934	0.278781369	PhastCons score
0.275596455	0.278771183	PhastCons score
0.27586336	0.278753082	PhastCons score
0.276130687	0.278735743	PhastCons score
0.276406373	0.278725323	PhastCons score
0.276667459	0.278699147	PhastCons score
0.276930555	0.278682199	PhastCons score
0.277203277	0.278671229	PhastCons score
0.277469441	0.278651149	PhastCons score
0.277729575	0.278626302	PhastCons score
0.277992671	0.278601904	PhastCons score
0.278252911	0.278579714	PhastCons score
0.278516219	0.278560932	PhastCons score
0.278777093	0.278545468	PhastCons score
0.279034794	0.278520221	PhastCons score
0.279296408	0.278506918	PhastCons score
0.279559082	0.278487447	PhastCons score
0.279825774	0.278474887	PhastCons score
0.280097651	0.278467712	PhastCons score
0.280362969	0.27845787	PhastCons score
0.280626276	0.278440206	PhastCons score
0.280879956	0.278411839	PhastCons score
0.281139772	0.278389137	PhastCons score
0.281402444	0.278376968	PhastCons score
0.281669454	0.278364803	PhastCons score
0.281933608	0.27834961	PhastCons score
0.282179355	0.278319194	PhastCons score
0.282430391	0.278295734	PhastCons score
0.282680051	0.27827253	PhastCons score
0.282943042	0.278257646	PhastCons score
0.283199686	0.278239389	PhastCons score
0.283460877	0.278225978	PhastCons score
0.283716567	0.278205986	PhastCons score
0.283979346	0.278198571	PhastCons score
0.284235249	0.278184267	PhastCons score
0.284491152	0.27816628	PhastCons score
0.284750969	0.27814988	PhastCons score
0.285008564	0.27813453	PhastCons score
0.285263832	0.278118232	PhastCons score
0.285511906	0.278094328	PhastCons score
0.285760404	0.278075116	PhastCons score
0.286013239	0.278056068	PhastCons score
0.286270728	0.27804509	PhastCons score
0.286515418	0.278018604	PhastCons score
0.286774917	0.278007693	PhastCons score
0.287029972	0.277996599	PhastCons score
0.287282278	0.277975639	PhastCons score
0.287534901	0.277961734	PhastCons score
0.287793131	0.277951735	PhastCons score
0.288053583	0.277936212	PhastCons score
0.288302715	0.277914623	PhastCons score
0.288552057	0.27789458	PhastCons score
0.288807855	0.277880531	PhastCons score
0.289065027	0.277873	PhastCons score
0.289321458	0.277863586	PhastCons score
0.289576196	0.277850705	PhastCons score
0.28982099	0.277829554	PhastCons score
0.290070862	0.277817612	PhastCons score
0.290318618	0.27780136	PhastCons score
0.290565634	0.277780385	PhastCons score
0.29080408	0.277748206	PhastCons score
0.291037768	0.277714628	PhastCons score
0.291285208	0.277695008	PhastCons score
0.291538994	0.277683316	PhastCons score
0.291789395	0.277666886	PhastCons score
0.292038315	0.277654942	PhastCons score
0.292292524	0.277644752	PhastCons score
0.292542609	0.277628797	PhastCons score
0.292791424	0.277612671	PhastCons score
0.293041296	0.277599856	PhastCons score
0.293299209	0.277590451	PhastCons score
0.293543686	0.277577299	PhastCons score
0.293787105	0.277557981	PhastCons score
0.294025975	0.277535737	PhastCons score
0.294266855	0.277517059	PhastCons score
0.294507206	0.277490477	PhastCons score
0.294752636	0.277476653	PhastCons score
0.294999546	0.277459498	PhastCons score
0.295239369	0.277435964	PhastCons score
0.295478663	0.277411836	PhastCons score
0.295712245	0.277377798	PhastCons score
0.295958838	0.277362449	PhastCons score
0.296205115	0.277345018	PhastCons score
0.296450016	0.277323943	PhastCons score
0.296699253	0.277311318	PhastCons score
0.296947645	0.27729497	PhastCons score
0.297193604	0.277278679	PhastCons score
0.297433427	0.277254127	PhastCons score
0.297681395	0.277240126	PhastCons score
0.297920477	0.27722323	PhastCons score
0.298165906	0.277210603	PhastCons score
0.298408585	0.27719476	PhastCons score
0.298645658	0.277169961	PhastCons score
0.298882412	0.277148118	PhastCons score
0.299119802	0.277129563	PhastCons score
0.299357827	0.277111492	PhastCons score
0.299593841	0.277089152	PhastCons score
0.29982848	0.27706363	PhastCons score
0.300071159	0.277048093	PhastCons score
0.300309395	0.277029375	PhastCons score
0.300555459	0.277015853	PhastCons score
0.300795069	0.276995412	PhastCons score
0.301023996	0.276968034	PhastCons score
0.301276937	0.276963884	PhastCons score
0.301517288	0.276946537	PhastCons score
0.301756371	0.276929776	PhastCons score
0.302002011	0.276917524	PhastCons score
0.302245748	0.276898611	PhastCons score
0.302479752	0.27687329	PhastCons score
0.302712592	0.276853135	PhastCons score
0.302944691	0.276832524	PhastCons score
0.303187158	0.276820585	PhastCons score
0.303424971	0.276799025	PhastCons score
0.303660985	0.276779465	PhastCons score
0.303895519	0.276758084	PhastCons score
0.304137775	0.27674507	PhastCons score
0.304381618	0.276732882	PhastCons score
0.304624509	0.276717351	PhastCons score
0.304868986	0.276709158	PhastCons score
0.305102356	0.276688198	PhastCons score
0.305344928	0.276669644	PhastCons score
0.305585915	0.276659119	PhastCons score
0.305820554	0.276634291	PhastCons score
0.306058154	0.276620754	PhastCons score
0.306297765	0.276602605	PhastCons score
0.306533991	0.276581301	PhastCons score
0.306770005	0.276564221	PhastCons score
0.307006441	0.276546469	PhastCons score
0.307234521	0.276520041	PhastCons score
0.307462072	0.276493419	PhastCons score
0.307695866	0.276470269	PhastCons score
0.30793389	0.276459227	PhastCons score
0.308175829	0.276449931	PhastCons score
0.308398302	0.276422887	PhastCons score
0.308636009	0.276405419	PhastCons score
0.308868533	0.27638936	PhastCons score
0.309105182	0.27637597	PhastCons score
0.309341196	0.276361407	PhastCons score
0.309571285	0.276341397	PhastCons score
0.309809627	0.276326824	PhastCons score
0.310053153	0.276317703	PhastCons score
0.310285887	0.276296697	PhastCons score
0.310519468	0.276275102	PhastCons score
0.310755483	0.276257057	PhastCons score
0.310983351	0.276230662	PhastCons score
0.311226558	0.276218963	PhastCons score
0.311455696	0.276194571	PhastCons score
0.3116897	0.276176009	PhastCons score
0.311934918	0.276168517	PhastCons score
0.312175481	0.276153559	PhastCons score
0.312412024	0.27614189	PhastCons score
0.312649307	0.276126224	PhastCons score
0.312883206	0.276109272	PhastCons score
0.313112873	0.276085448	PhastCons score
0.313351108	0.276073793	PhastCons score
0.313579188	0.276052083	PhastCons score
0.31381224	0.276034424	PhastCons score
0.314059786	0.276030352	PhastCons score
0.314290933	0.276010784	PhastCons score
0.314527582	0.275993154	PhastCons score
0.314764232	0.275983514	PhastCons score
0.31500342	0.275968594	PhastCons score
0.315235943	0.275948886	PhastCons score
0.315474391	0.27593485	PhastCons score
0.315713684	0.275922623	PhastCons score
0.315953507	0.275912688	PhastCons score
0.3161873	0.27589552	PhastCons score
0.316428604	0.275885004	PhastCons score
0.316669907	0.275875904	PhastCons score
0.316907191	0.27585768	PhastCons score
0.317143946	0.275840143	PhastCons score
0.317382393	0.275825804	PhastCons score
0.317613753	0.275803964	PhastCons score
0.317849767	0.275790553	PhastCons score
0.318090013	0.275776202	PhastCons score
0.318334173	0.275767186	PhastCons score
0.318576428	0.275759086	PhastCons score
0.318814346	0.27574639	PhastCons score
0.319051102	0.275730188	PhastCons score
0.319288914	0.275714296	PhastCons score
0.319523342	0.275698075	PhastCons score
0.319766655	0.275690773	PhastCons score
0.320001293	0.275670255	PhastCons score
0.320232653	0.275652973	PhastCons score
0.320475755	0.275640826	PhastCons score
0.320709441	0.275623089	PhastCons score
0.320946302	0.275608405	PhastCons score
0.321183057	0.275593279	PhastCons score
0.321422773	0.27558204	PhastCons score
0.321665134	0.275570762	PhastCons score
0.321901572	0.275556303	PhastCons score
0.322132509	0.275531551	PhastCons score
0.322364185	0.275510611	PhastCons score
0.322598296	0.275493923	PhastCons score
0.32283907	0.275481132	PhastCons score
0.323067044	0.275459907	PhastCons score
0.323297028	0.275438541	PhastCons score
0.323533677	0.275424544	PhastCons score
0.323761968	0.27540522	PhastCons score
0.323998723	0.275392723	PhastCons score
0.324239604	0.275382612	PhastCons score
0.324464827	0.275356979	PhastCons score
0.324695235	0.275337264	PhastCons score
0.324941298	0.275327268	PhastCons score
0.325174351	0.275309354	PhastCons score
0.325413962	0.275292804	PhastCons score
0.325656747	0.275281079	PhastCons score
0.325893078	0.275266406	PhastCons score
0.326130362	0.275251552	PhastCons score
0.326366905	0.275239682	PhastCons score
0.32659488	0.275216783	PhastCons score
0.326837453	0.275209814	PhastCons score
0.327069236	0.275186233	PhastCons score
0.327319848	0.275185104	PhastCons score
0.32755491	0.275167709	PhastCons score
0.327785846	0.275151862	PhastCons score
0.328011388	0.275126096	PhastCons score
0.328250259	0.275113931	PhastCons score
0.32847982	0.275090455	PhastCons score
0.328718796	0.275076354	PhastCons score
0.328947193	0.275056156	PhastCons score
0.329174215	0.275032188	PhastCons score
0.329409383	0.275011805	PhastCons score
0.329642435	0.274990392	PhastCons score
0.329874958	0.274967238	PhastCons score
0.330108962	0.27494676	PhastCons score
0.330343813	0.274929583	PhastCons score
0.330577711	0.274907748	PhastCons score
0.330809282	0.274885608	PhastCons score
0.33103768	0.274865817	PhastCons score
0.331280676	0.274857903	PhastCons score
0.331522827	0.27484443	PhastCons score
0.331755456	0.274822248	PhastCons score
0.33198544	0.274799307	PhastCons score
0.332222935	0.274785813	PhastCons score
0.332461806	0.274771721	PhastCons score
0.332695175	0.274751956	PhastCons score
0.332936584	0.274736937	PhastCons score
0.333177782	0.274722583	PhastCons score
0.333416335	0.274707915	PhastCons score
0.33365912	0.274695653	PhastCons score
0.333903491	0.274683663	PhastCons score
0.334144266	0.274666681	PhastCons score
0.334384512	0.274653349	PhastCons score
0.334617987	0.274634837	PhastCons score
0.334865638	0.27462643	PhastCons score
0.335095305	0.274601419	PhastCons score
0.335337455	0.274587239	PhastCons score
0.335573575	0.274571688	PhastCons score
0.335810435	0.274556054	PhastCons score
0.336049306	0.274538598	PhastCons score
0.336291773	0.274520051	PhastCons score
0.336528845	0.274498743	PhastCons score
0.336767398	0.274482936	PhastCons score
0.336993468	0.274457861	PhastCons score
0.337237733	0.274447797	PhastCons score
0.337480624	0.274439369	PhastCons score
0.337719706	0.274423802	PhastCons score
0.337958787	0.274402978	PhastCons score
0.338191204	0.274380618	PhastCons score
0.338432825	0.274365778	PhastCons score
0.338666618	0.274345866	PhastCons score
0.338906546	0.274327121	PhastCons score
0.339141396	0.274304603	PhastCons score
0.339391163	0.274297458	PhastCons score
0.339634688	0.274279168	PhastCons score
0.339885406	0.27426931	PhastCons score
0.340127238	0.274252467	PhastCons score
0.340374467	0.274239856	PhastCons score
0.340620319	0.274227208	PhastCons score
0.340877596	0.274223233	PhastCons score
0.34111488	0.274205106	PhastCons score
0.341365599	0.274196469	PhastCons score
0.341599921	0.274173032	PhastCons score
0.341841436	0.274155586	PhastCons score
0.342083798	0.274138195	PhastCons score
0.342331554	0.274129377	PhastCons score
0.342576878	0.274116258	PhastCons score
0.342815219	0.27409651	PhastCons score
0.343051551	0.274075141	PhastCons score
0.343288623	0.274052359	PhastCons score
0.343534793	0.274039043	PhastCons score
0.343778847	0.274025356	PhastCons score
0.344017824	0.273999933	PhastCons score
0.344261349	0.273980501	PhastCons score
0.344504028	0.273959735	PhastCons score
0.344745755	0.27393502	PhastCons score
0.34498727	0.273913352	PhastCons score
0.345228785	0.273890981	PhastCons score
0.345478446	0.273876504	PhastCons score
0.345716259	0.273849337	PhastCons score
0.345953755	0.273823062	PhastCons score
0.346202358	0.273809186	PhastCons score
0.346437949	0.273785139	PhastCons score
0.346677983	0.273765073	PhastCons score
0.346928384	0.273745426	PhastCons score
0.347168312	0.273721914	PhastCons score
0.34741755	0.273707484	PhastCons score
0.34766446	0.273691425	PhastCons score
0.34790989	0.273673544	PhastCons score
0.348162724	0.273660258	PhastCons score
0.348410269	0.273642931	PhastCons score
0.348656227	0.273625247	PhastCons score
0.348903138	0.273606295	PhastCons score
0.349157242	0.27359809	PhastCons score
0.34940849	0.27357991	PhastCons score
0.34965138	0.27355977	PhastCons score
0.349898291	0.273540113	PhastCons score
0.350144567	0.27351877	PhastCons score
0.350392535	0.273502371	PhastCons score
0.350634155	0.273477437	PhastCons score
0.350891645	0.273467953	PhastCons score
0.351138026	0.273447332	PhastCons score
0.351386947	0.273426176	PhastCons score
0.351636714	0.273409197	PhastCons score
0.351890818	0.273393209	PhastCons score
0.352141219	0.273371498	PhastCons score
0.352396592	0.273357267	PhastCons score
0.35265186	0.273344523	PhastCons score
0.352905012	0.273326264	PhastCons score
0.35315097	0.273303181	PhastCons score
0.353402958	0.273286027	PhastCons score
0.35365336	0.273264301	PhastCons score
0.353901751	0.27324195	PhastCons score
0.354159241	0.273227299	PhastCons score
0.354403401	0.273204847	PhastCons score
0.354655071	0.27318345	PhastCons score
0.354902404	0.273156615	PhastCons score
0.35515746	0.273135094	PhastCons score
0.355413998	0.273116988	PhastCons score
0.355668525	0.273099741	PhastCons score
0.355924533	0.273079335	PhastCons score
0.356180435	0.273060386	PhastCons score
0.3564393	0.27304586	PhastCons score
0.356695731	0.273028698	PhastCons score
0.356948989	0.273011963	PhastCons score
0.357208065	0.272995573	PhastCons score
0.35745487	0.272972727	PhastCons score
0.357719341	0.272957382	PhastCons score
0.357979581	0.272942115	PhastCons score
0.358239398	0.27292435	PhastCons score
0.358500272	0.272905154	PhastCons score
0.358761464	0.272887197	PhastCons score
0.359024666	0.272869129	PhastCons score
0.359284165	0.272854898	PhastCons score
0.359545463	0.272838571	PhastCons score
0.359813743	0.272824587	PhastCons score
0.360075993	0.272803652	PhastCons score
0.360336444	0.27278685	PhastCons score
0.360604936	0.272775698	PhastCons score
0.360867185	0.272758058	PhastCons score
0.361132079	0.272740286	PhastCons score
0.361395281	0.272720263	PhastCons score
0.36165605	0.272700656	PhastCons score
0.361917347	0.272678567	PhastCons score
0.362181818	0.2726576	PhastCons score
0.362444174	0.272641236	PhastCons score
0.362717532	0.272629006	PhastCons score
0.362985282	0.272615161	PhastCons score
0.363248484	0.272597622	PhastCons score
0.363500578	0.272568494	PhastCons score
0.363757855	0.272541505	PhastCons score
0.364028356	0.272522192	PhastCons score
0.364300973	0.272504622	PhastCons score
0.364563117	0.272481516	PhastCons score
0.364824838	0.272462307	PhastCons score
0.365083385	0.27243577	PhastCons score
0.365346905	0.27241743	PhastCons score
0.365614655	0.27239873	PhastCons score
0.365891609	0.272388563	PhastCons score
0.366158408	0.272365178	PhastCons score
0.366426582	0.272342254	PhastCons score
0.366690101	0.272321879	PhastCons score
0.366962718	0.272303671	PhastCons score
0.367231103	0.272282376	PhastCons score
0.367497902	0.27226233	PhastCons score
0.367770942	0.272241435	PhastCons score
0.368039856	0.272217651	PhastCons score
0.368307078	0.272197912	PhastCons score
0.368584667	0.272184031	PhastCons score
0.368855485	0.2721625	PhastCons score
0.369127468	0.272139507	PhastCons score
0.369399132	0.272118925	PhastCons score
0.369674817	0.272103941	PhastCons score
0.369944684	0.272083326	PhastCons score
0.370219734	0.272064016	PhastCons score
0.370493091	0.272043029	PhastCons score
0.370773643	0.27202499	PhastCons score
0.371052395	0.272007561	PhastCons score
0.371335591	0.271995585	PhastCons score
0.371616777	0.271978093	PhastCons score
0.3719023	0.271962392	PhastCons score
0.372179043	0.271942488	PhastCons score
0.372458854	0.271924436	PhastCons score
0.37273147	0.271900892	PhastCons score
0.373012022	0.271882249	PhastCons score
0.373286225	0.2718543	PhastCons score
0.373562122	0.271828592	PhastCons score
0.373849232	0.271809638	PhastCons score
0.374126715	0.271787231	PhastCons score
0.374402611	0.271760641	PhastCons score
0.374693635	0.271747798	PhastCons score
0.374973446	0.271726413	PhastCons score
0.375260027	0.271707843	PhastCons score
0.375546397	0.271684618	PhastCons score
0.375836786	0.271664068	PhastCons score
0.376118607	0.271638277	PhastCons score
0.376402544	0.27161555	PhastCons score
0.376687644	0.271592746	PhastCons score
0.376978668	0.271576257	PhastCons score
0.377273289	0.271558041	PhastCons score
0.377558177	0.271531823	PhastCons score
0.377851952	0.271516267	PhastCons score
0.37814689	0.271494354	PhastCons score
0.378438337	0.271469687	PhastCons score
0.378720687	0.271440724	PhastCons score
0.379011499	0.271418302	PhastCons score
0.379312468	0.271399302	PhastCons score
0.379614388	0.271383396	PhastCons score
0.379912395	0.271364414	PhastCons score
0.380207015	0.271342619	PhastCons score
0.380504599	0.271323402	PhastCons score
0.38079922	0.27130082	PhastCons score
0.381102621	0.271284282	PhastCons score
0.381396607	0.271260075	PhastCons score
0.381687949	0.271231543	PhastCons score
0.3819813	0.271205506	PhastCons score
0.382285019	0.271188314	PhastCons score
0.382592863	0.271171879	PhastCons score
0.382897323	0.271151653	PhastCons score
0.383199983	0.27112877	PhastCons score
0.383496614	0.271104481	PhastCons score
0.383806892	0.271090766	PhastCons score
0.384114525	0.271069075	PhastCons score
0.38441909	0.271047504	PhastCons score
0.384714557	0.271015945	PhastCons score
0.385026739	0.27099764	PhastCons score
0.385333526	0.270972851	PhastCons score
0.385645178	0.270948927	PhastCons score
0.385946147	0.270921952	PhastCons score
0.386251981	0.270891182	PhastCons score
0.386556652	0.270867121	PhastCons score
0.386868199	0.27084916	PhastCons score
0.387181016	0.270826126	PhastCons score
0.387496688	0.270807952	PhastCons score
0.387801571	0.270780216	PhastCons score
0.388118619	0.270759297	PhastCons score
0.388434292	0.270737677	PhastCons score
0.388748273	0.270711806	PhastCons score
0.389067543	0.270690817	PhastCons score
0.389387447	0.270670506	PhastCons score
0.389701428	0.270643075	PhastCons score
0.390016677	0.270619832	PhastCons score
0.390324733	0.270591406	PhastCons score
0.390645272	0.270567196	PhastCons score
0.390971418	0.270546493	PhastCons score
0.391297881	0.270530045	PhastCons score
0.391617045	0.270503365	PhastCons score
0.391941287	0.270479232	PhastCons score
0.392264682	0.27045095	PhastCons score
0.392583529	0.270421202	PhastCons score
0.392901529	0.270386832	PhastCons score
0.393228838	0.270359753	PhastCons score
0.393557205	0.270333923	PhastCons score
0.393886419	0.270310723	PhastCons score
0.394215844	0.270279104	PhastCons score
0.394548126	0.270251872	PhastCons score
0.394881042	0.270225009	PhastCons score
0.395206659	0.270191974	PhastCons score
0.39553947	0.270166843	PhastCons score
0.395884234	0.270148591	PhastCons score
0.39623249	0.270131234	PhastCons score
0.396567945	0.270101765	PhastCons score
0.396904459	0.270077913	PhastCons score
0.397246684	0.270055018	PhastCons score
0.397588593	0.270027255	PhastCons score
0.397920028	0.269995851	PhastCons score
0.39826437	0.269968648	PhastCons score
0.398612837	0.269946283	PhastCons score
0.398944273	0.269912187	PhastCons score
0.399290518	0.26988338	PhastCons score
0.399632638	0.269851304	PhastCons score
0.399970527	0.269815781	PhastCons score
0.400322062	0.269787966	PhastCons score
0.400678252	0.269761476	PhastCons score
0.40102947	0.269734074	PhastCons score
0.401390103	0.269711442	PhastCons score
0.401733493	0.269676359	PhastCons score
0.402091587	0.269651321	PhastCons score
0.402443228	0.269619984	PhastCons score
0.402793282	0.269587036	PhastCons score
0.403145664	0.269559389	PhastCons score
0.403511904	0.269534997	PhastCons score
0.403890098	0.26951766	PhastCons score
0.404254327	0.269493424	PhastCons score
0.404615596	0.269464966	PhastCons score
0.404978873	0.269435494	PhastCons score
0.405349556	0.269410643	PhastCons score
0.405715691	0.269377751	PhastCons score
0.406085739	0.269351605	PhastCons score
0.406451661	0.269322287	PhastCons score
0.406822979	0.269295392	PhastCons score
0.407197364	0.269268998	PhastCons score
0.407581165	0.269248013	PhastCons score
0.407952589	0.269215312	PhastCons score
0.408325916	0.269181849	PhastCons score
0.408715747	0.269158069	PhastCons score
0.409113935	0.269143693	PhastCons score
0.409500698	0.269115703	PhastCons score
0.409888836	0.269086132	PhastCons score
0.410274858	0.269055628	PhastCons score
0.410657178	0.269021066	PhastCons score
0.41104923	0.268994622	PhastCons score
0.411434194	0.26895975	PhastCons score
0.411820639	0.2689233	PhastCons score
0.412215548	0.268893192	PhastCons score
0.412606331	0.268862831	PhastCons score
0.413009702	0.268834416	PhastCons score
0.413415084	0.268806963	PhastCons score
0.413821841	0.268778986	PhastCons score
0.414231771	0.268750711	PhastCons score
0.414627208	0.268716533	PhastCons score
0.415036927	0.268685675	PhastCons score
0.415438712	0.268649093	PhastCons score
0.415854038	0.268619429	PhastCons score
0.416258679	0.268582039	PhastCons score
0.416674216	0.268553659	PhastCons score
0.417087955	0.268516228	PhastCons score
0.417506666	0.268483084	PhastCons score
0.417919241	0.268444833	PhastCons score
0.418345781	0.268415264	PhastCons score
0.418778033	0.268386911	PhastCons score
0.419203514	0.268354996	PhastCons score
0.419620004	0.26831784	PhastCons score
0.420033108	0.268274836	PhastCons score
0.420457638	0.268238187	PhastCons score
0.420887774	0.268209679	PhastCons score
0.421316111	0.268172036	PhastCons score
0.421749633	0.26813857	PhastCons score
0.422189396	0.268104317	PhastCons score
0.422630639	0.268070022	PhastCons score
0.423080875	0.268045493	PhastCons score
0.423538516	0.268019893	PhastCons score
0.423994253	0.267985839	PhastCons score
0.424420475	0.267935918	PhastCons score
0.424862142	0.267892102	PhastCons score
0.425317561	0.267855732	PhastCons score
0.425760815	0.267810905	PhastCons score
0.426218139	0.267776042	PhastCons score
0.42667927	0.267741856	PhastCons score
0.427159127	0.267720323	PhastCons score
0.427636128	0.267691594	PhastCons score
0.428101385	0.267656726	PhastCons score
0.428569923	0.267616247	PhastCons score
0.429040576	0.267573076	PhastCons score
0.42952149	0.267538291	PhastCons score
0.430019437	0.267512428	PhastCons score
0.4305122	0.267482776	PhastCons score
0.430983064	0.267440031	PhastCons score
0.4314607	0.267394349	PhastCons score
0.431942567	0.267350405	PhastCons score
0.432429299	0.267307728	PhastCons score
0.432919417	0.267266832	PhastCons score
0.433417681	0.267228118	PhastCons score
0.433907694	0.267182178	PhastCons score
0.434409026	0.267141336	PhastCons score
0.434897663	0.267087461	PhastCons score
0.43539635	0.267044206	PhastCons score
0.435913127	0.267003563	PhastCons score
0.436428634	0.26696144	PhastCons score
0.436948902	0.266918837	PhastCons score
0.437462081	0.266872024	PhastCons score
0.437985206	0.266830244	PhastCons score
0.438519332	0.266790942	PhastCons score
0.439048381	0.266749983	PhastCons score
0.439592662	0.266714971	PhastCons score
0.440129645	0.266674692	PhastCons score
0.440687891	0.26664058	PhastCons score
0.441237674	0.266602267	PhastCons score
0.441795814	0.266562756	PhastCons score
0.442363899	0.266526835	PhastCons score
0.442921721	0.266484077	PhastCons score
0.443477429	0.266433329	PhastCons score
0.444031337	0.266384877	PhastCons score
0.444608202	0.266347851	PhastCons score
0.445173007	0.266292814	PhastCons score
0.445739821	0.266242892	PhastCons score
0.446332872	0.266200415	PhastCons score
0.446912911	0.2661449	PhastCons score
0.447503634	0.266097628	PhastCons score
0.448096684	0.266042957	PhastCons score
0.448695553	0.265994972	PhastCons score
0.44929749	0.265944467	PhastCons score
0.44990662	0.265891121	PhastCons score
0.450520194	0.26583799	PhastCons score
0.451140961	0.26578368	PhastCons score
0.451775057	0.265735713	PhastCons score
0.45240799	0.265684721	PhastCons score
0.453034682	0.265626063	PhastCons score
0.453676289	0.265574055	PhastCons score
0.4543271	0.265520517	PhastCons score
0.454988595	0.265473061	PhastCons score
0.455650726	0.265424772	PhastCons score
0.456313385	0.265368132	PhastCons score
0.456978372	0.265313504	PhastCons score
0.457659862	0.265263483	PhastCons score
0.458334687	0.265201007	PhastCons score
0.459021889	0.265140823	PhastCons score
0.45970285	0.265071247	PhastCons score
0.460398938	0.265012364	PhastCons score
0.461097882	0.264954698	PhastCons score
0.461814917	0.264897835	PhastCons score
0.462536289	0.264840978	PhastCons score
0.463256497	0.2647769	PhastCons score
0.463979562	0.264707893	PhastCons score
0.46471511	0.264639516	PhastCons score
0.465471603	0.264581101	PhastCons score
0.466240369	0.264519418	PhastCons score
0.4670012	0.264454645	PhastCons score
0.467770177	0.264387084	PhastCons score
0.468552377	0.264321875	PhastCons score
0.469331403	0.264247023	PhastCons score
0.470126086	0.264176673	PhastCons score
0.470913893	0.264103619	PhastCons score
0.471748459	0.264048361	PhastCons score
0.472572552	0.263975474	PhastCons score
0.473411243	0.263906226	PhastCons score
0.474265803	0.263838789	PhastCons score
0.475114544	0.263759971	PhastCons score
0.475974499	0.263683753	PhastCons score
0.476826942	0.263593805	PhastCons score
0.477717999	0.263522909	PhastCons score
0.478607574	0.263440885	PhastCons score
0.479517462	0.263363134	PhastCons score
0.480420367	0.263270542	PhastCons score
0.481356806	0.263186193	PhastCons score
0.48231049	0.263105361	PhastCons score
0.483273059	0.263017832	PhastCons score
0.48425044	0.262934355	PhastCons score
0.485237764	0.262847149	PhastCons score
0.486247304	0.262762492	PhastCons score
0.48727324	0.262681656	PhastCons score
0.488333453	0.262608632	PhastCons score
0.489379067	0.262521563	PhastCons score
0.490439491	0.262420208	PhastCons score
0.491528372	0.262325329	PhastCons score
0.492635766	0.262232552	PhastCons score
0.493741997	0.262128318	PhastCons score
0.494862297	0.262013825	PhastCons score
0.496024066	0.26191668	PhastCons score
0.497222122	0.261822323	PhastCons score
0.498433083	0.261723371	PhastCons score
0.499655152	0.261619226	PhastCons score
0.500892667	0.261500178	PhastCons score
0.50217842	0.261394613	PhastCons score
0.503488399	0.261286738	PhastCons score
0.504791714	0.261160239	PhastCons score
0.506158079	0.261045768	PhastCons score
0.507524866	0.260919756	PhastCons score
0.508930161	0.260798144	PhastCons score
0.510372058	0.260673079	PhastCons score
0.511864205	0.260549877	PhastCons score
0.513365238	0.260415426	PhastCons score
0.514914087	0.260283115	PhastCons score
0.516468755	0.260125318	PhastCons score
0.518076423	0.259970289	PhastCons score
0.519722386	0.259812312	PhastCons score
0.521430025	0.259660602	PhastCons score
0.523170034	0.259492616	PhastCons score
0.5249714	0.259323473	PhastCons score
0.526838885	0.259153356	PhastCons score
0.528755562	0.258978241	PhastCons score
0.530723017	0.258790069	PhastCons score
0.532771612	0.258604208	PhastCons score
0.534881564	0.258405208	PhastCons score
0.537056259	0.25819165	PhastCons score
0.539311881	0.257969058	PhastCons score
0.541677205	0.257742023	PhastCons score
0.544108119	0.257491968	PhastCons score
0.546669682	0.257253809	PhastCons score
0.549346978	0.256996232	PhastCons score
0.55214646	0.256734056	PhastCons score
0.555067597	0.256441895	PhastCons score
0.558160325	0.25614609	PhastCons score
0.561462089	0.255845337	PhastCons score
0.564912171	0.255504379	PhastCons score
0.568577108	0.255117891	PhastCons score
0.57251551	0.254725615	PhastCons score
0.576753503	0.254305782	PhastCons score
0.581287598	0.253824494	PhastCons score
0.586263045	0.253311073	PhastCons score
0.591793987	0.252764613	PhastCons score
0.597952887	0.252135424	PhastCons score
0.604894836	0.251419788	PhastCons score
0.612951904	0.250620978	PhastCons score
0.622379355	0.249630167	PhastCons score
0.633934101	0.248367407	PhastCons score
0.649010022	0.246667817	PhastCons score
0.67140778	0.244193114	PhastCons score
0.689604884	0.242110951	PhastCons score
0.937303995	0.20196625	PhastCons score
0.93731103	0.20196758	PhastCons score
0.99999899	0.205952139	PhastCons score
6.92E-05	0.479762821	ConsHMM states ordered
0.002723985	0.669388401	ConsHMM states ordered
0.003534093	0.675294216	ConsHMM states ordered
0.006361263	0.733460873	ConsHMM states ordered
0.006373618	0.732896187	ConsHMM states ordered
0.006648899	0.730238042	ConsHMM states ordered
0.006742095	0.729589807	ConsHMM states ordered
0.008153508	0.733476851	ConsHMM states ordered
0.009417041	0.738090368	ConsHMM states ordered
0.011197703	0.703241663	ConsHMM states ordered
0.013854814	0.696354286	ConsHMM states ordered
0.014225077	0.695133034	ConsHMM states ordered
0.016229572	0.691058838	ConsHMM states ordered
0.018929641	0.679706246	ConsHMM states ordered
0.023014786	0.672801984	ConsHMM states ordered
0.023279016	0.674461329	ConsHMM states ordered
0.026386873	0.67287055	ConsHMM states ordered
0.029687907	0.656186593	ConsHMM states ordered
0.030933997	0.656741706	ConsHMM states ordered
0.040129782	0.646821112	ConsHMM states ordered
0.044530785	0.642620747	ConsHMM states ordered
0.047229783	0.636458387	ConsHMM states ordered
0.047668468	0.635587153	ConsHMM states ordered
0.049527286	0.635642968	ConsHMM states ordered
0.054087966	0.634552762	ConsHMM states ordered
0.054104957	0.63447297	ConsHMM states ordered
0.054377369	0.634257275	ConsHMM states ordered
0.054975273	0.633656177	ConsHMM states ordered
0.056167214	0.631311991	ConsHMM states ordered
0.056343467	0.631468849	ConsHMM states ordered
0.060758363	0.618852184	ConsHMM states ordered
0.064499975	0.610532224	ConsHMM states ordered
0.071584936	0.606192833	ConsHMM states ordered
0.075056888	0.604931079	ConsHMM states ordered
0.075737937	0.604471435	ConsHMM states ordered
0.076954841	0.603817995	ConsHMM states ordered
0.077318373	0.602831315	ConsHMM states ordered
0.078061803	0.6015992	ConsHMM states ordered
0.082234062	0.59625347	ConsHMM states ordered
0.083013096	0.595173538	ConsHMM states ordered
0.084097622	0.593229313	ConsHMM states ordered
0.089801393	0.588974721	ConsHMM states ordered
0.098292493	0.57564865	ConsHMM states ordered
0.098398753	0.575850446	ConsHMM states ordered
0.098668946	0.575452539	ConsHMM states ordered
0.098692471	0.575485183	ConsHMM states ordered
0.098803489	0.575428267	ConsHMM states ordered
0.101556294	0.571157025	ConsHMM states ordered
0.105086833	0.565974784	ConsHMM states ordered
0.117664364	0.55323459	ConsHMM states ordered
0.148425586	0.5264102	ConsHMM states ordered
0.148557243	0.526186831	ConsHMM states ordered
0.152707319	0.523387278	ConsHMM states ordered
0.154670017	0.521319247	ConsHMM states ordered
0.154911546	0.521209617	ConsHMM states ordered
0.154938712	0.521249351	ConsHMM states ordered
0.158668495	0.517242376	ConsHMM states ordered
0.163121107	0.512460884	ConsHMM states ordered
0.166131322	0.510007214	ConsHMM states ordered
0.166176369	0.509976196	ConsHMM states ordered
0.167859257	0.508197865	ConsHMM states ordered
0.168400274	0.507860177	ConsHMM states ordered
0.170240543	0.506213021	ConsHMM states ordered
0.170310182	0.506220105	ConsHMM states ordered
0.208548503	0.478915504	ConsHMM states ordered
0.219294211	0.464579871	ConsHMM states ordered
0.219329456	0.464595344	ConsHMM states ordered
0.219519609	0.464373695	ConsHMM states ordered
0.228771328	0.458518099	ConsHMM states ordered
0.228965721	0.458357979	ConsHMM states ordered
0.231865366	0.456279263	ConsHMM states ordered
0.249149994	0.443211956	ConsHMM states ordered
0.249936655	0.442809878	ConsHMM states ordered
0.251728284	0.441432134	ConsHMM states ordered
0.260022764	0.43451491	ConsHMM states ordered
0.283918835	0.416952499	ConsHMM states ordered
0.284028748	0.416897794	ConsHMM states ordered
0.284813537	0.416488053	ConsHMM states ordered
0.301766018	0.404314747	ConsHMM states ordered
0.302278337	0.404003643	ConsHMM states ordered
0.327954966	0.380722046	ConsHMM states ordered
0.32801434	0.380695892	ConsHMM states ordered
0.340267842	0.374004632	ConsHMM states ordered
0.340376087	0.373992775	ConsHMM states ordered
0.361176438	0.362906273	ConsHMM states ordered
0.542930611	0.312349416	ConsHMM states ordered
0.54293609	0.312350443	ConsHMM states ordered
0.555833426	0.310027845	ConsHMM states ordered
0.575594512	0.305516656	ConsHMM states ordered
0.584195693	0.30357218	ConsHMM states ordered
0.610976346	0.296620883	ConsHMM states ordered
0.637566853	0.291073248	ConsHMM states ordered
0.645975921	0.289435668	ConsHMM states ordered
0.656136873	0.286606054	ConsHMM states ordered
0.661909597	0.285579422	ConsHMM states ordered
0.692314236	0.277059068	ConsHMM states ordered
0.74733865	0.261831576	ConsHMM states ordered
0.912085638	0.229606518	ConsHMM states ordered
0.937917009	0.224721781	ConsHMM states ordered
1.000001026	0.205952818	ConsHMM states ordered
4.67E-04	0.292123987	PhastCons 400 bins ordered
9.34E-04	0.292123987	PhastCons 400 bins ordered
0.001400663	0.292123987	PhastCons 400 bins ordered
0.00186755	0.292123987	PhastCons 400 bins ordered
0.002334438	0.292123987	PhastCons 400 bins ordered
0.002801326	0.292123987	PhastCons 400 bins ordered
0.003268213	0.292123987	PhastCons 400 bins ordered
0.003735101	0.292123987	PhastCons 400 bins ordered
0.004201989	0.292123987	PhastCons 400 bins ordered
0.004668876	0.292123987	PhastCons 400 bins ordered
0.005135764	0.292123987	PhastCons 400 bins ordered
0.005602651	0.292123987	PhastCons 400 bins ordered
0.006069539	0.292123987	PhastCons 400 bins ordered
0.006536427	0.292123987	PhastCons 400 bins ordered
0.007003314	0.292123987	PhastCons 400 bins ordered
0.007470202	0.292123987	PhastCons 400 bins ordered
0.00793709	0.292123987	PhastCons 400 bins ordered
0.008403977	0.292123987	PhastCons 400 bins ordered
0.008870865	0.292123987	PhastCons 400 bins ordered
0.009337752	0.292123987	PhastCons 400 bins ordered
0.00980464	0.292123987	PhastCons 400 bins ordered
0.010271528	0.292123987	PhastCons 400 bins ordered
0.010738415	0.292123987	PhastCons 400 bins ordered
0.011205303	0.292123987	PhastCons 400 bins ordered
0.01167219	0.292123987	PhastCons 400 bins ordered
0.012139078	0.292123987	PhastCons 400 bins ordered
0.012605966	0.292123987	PhastCons 400 bins ordered
0.013072853	0.292123987	PhastCons 400 bins ordered
0.013539741	0.292123987	PhastCons 400 bins ordered
0.014006629	0.292123987	PhastCons 400 bins ordered
0.014473516	0.292123987	PhastCons 400 bins ordered
0.014940404	0.292123987	PhastCons 400 bins ordered
0.015407291	0.292123987	PhastCons 400 bins ordered
0.015874179	0.292123987	PhastCons 400 bins ordered
0.016341067	0.292123987	PhastCons 400 bins ordered
0.016807954	0.292123987	PhastCons 400 bins ordered
0.017274842	0.292123987	PhastCons 400 bins ordered
0.01774173	0.292123987	PhastCons 400 bins ordered
0.018208617	0.292123987	PhastCons 400 bins ordered
0.018675505	0.292123987	PhastCons 400 bins ordered
0.019142392	0.292123987	PhastCons 400 bins ordered
0.01960928	0.292123987	PhastCons 400 bins ordered
0.020076168	0.292123987	PhastCons 400 bins ordered
0.020543055	0.292123987	PhastCons 400 bins ordered
0.021009943	0.292123987	PhastCons 400 bins ordered
0.021476831	0.292123987	PhastCons 400 bins ordered
0.021943718	0.292123987	PhastCons 400 bins ordered
0.022410606	0.292123987	PhastCons 400 bins ordered
0.022877493	0.292123987	PhastCons 400 bins ordered
0.023344381	0.292123987	PhastCons 400 bins ordered
0.023811269	0.292123987	PhastCons 400 bins ordered
0.024278156	0.292123987	PhastCons 400 bins ordered
0.024745044	0.292123987	PhastCons 400 bins ordered
0.025211931	0.292123987	PhastCons 400 bins ordered
0.025678819	0.292123987	PhastCons 400 bins ordered
0.026145707	0.292123987	PhastCons 400 bins ordered
0.026612594	0.292123987	PhastCons 400 bins ordered
0.027079482	0.292123987	PhastCons 400 bins ordered
0.02754637	0.292123987	PhastCons 400 bins ordered
0.028013257	0.292123987	PhastCons 400 bins ordered
0.028480145	0.292123987	PhastCons 400 bins ordered
0.028947032	0.292123987	PhastCons 400 bins ordered
0.02941392	0.292123987	PhastCons 400 bins ordered
0.029880808	0.292123987	PhastCons 400 bins ordered
0.030347695	0.292123987	PhastCons 400 bins ordered
0.030814583	0.292123987	PhastCons 400 bins ordered
0.031281471	0.292123987	PhastCons 400 bins ordered
0.031748358	0.292123987	PhastCons 400 bins ordered
0.032215246	0.292123987	PhastCons 400 bins ordered
0.032682133	0.292123987	PhastCons 400 bins ordered
0.033149021	0.292123987	PhastCons 400 bins ordered
0.033615909	0.292123987	PhastCons 400 bins ordered
0.034082796	0.292123987	PhastCons 400 bins ordered
0.034549684	0.292123987	PhastCons 400 bins ordered
0.035016571	0.292123987	PhastCons 400 bins ordered
0.035483459	0.292123987	PhastCons 400 bins ordered
0.035950347	0.292123987	PhastCons 400 bins ordered
0.036417234	0.292123987	PhastCons 400 bins ordered
0.036884122	0.292123987	PhastCons 400 bins ordered
0.03735101	0.292123987	PhastCons 400 bins ordered
0.037817897	0.292123987	PhastCons 400 bins ordered
0.038284785	0.292123987	PhastCons 400 bins ordered
0.038751672	0.292123987	PhastCons 400 bins ordered
0.03921856	0.292123987	PhastCons 400 bins ordered
0.039685448	0.292123987	PhastCons 400 bins ordered
0.040152335	0.292123987	PhastCons 400 bins ordered
0.040619223	0.292123987	PhastCons 400 bins ordered
0.041086111	0.292123987	PhastCons 400 bins ordered
0.041552998	0.292123987	PhastCons 400 bins ordered
0.042019886	0.292123987	PhastCons 400 bins ordered
0.042486773	0.292123987	PhastCons 400 bins ordered
0.042953661	0.292123987	PhastCons 400 bins ordered
0.043420549	0.292123987	PhastCons 400 bins ordered
0.043887436	0.292123987	PhastCons 400 bins ordered
0.044354324	0.292123987	PhastCons 400 bins ordered
0.044821211	0.292123987	PhastCons 400 bins ordered
0.045288099	0.292123987	PhastCons 400 bins ordered
0.045754987	0.292123987	PhastCons 400 bins ordered
0.046221874	0.292123987	PhastCons 400 bins ordered
0.046688762	0.292123987	PhastCons 400 bins ordered
0.04715565	0.292123987	PhastCons 400 bins ordered
0.047622537	0.292123987	PhastCons 400 bins ordered
0.048089425	0.292123987	PhastCons 400 bins ordered
0.048556312	0.292123987	PhastCons 400 bins ordered
0.0490232	0.292123987	PhastCons 400 bins ordered
0.049490088	0.292123987	PhastCons 400 bins ordered
0.049956975	0.292123987	PhastCons 400 bins ordered
0.050423863	0.292123987	PhastCons 400 bins ordered
0.050890751	0.292123987	PhastCons 400 bins ordered
0.051357638	0.292123987	PhastCons 400 bins ordered
0.051824526	0.292123987	PhastCons 400 bins ordered
0.052291413	0.292123987	PhastCons 400 bins ordered
0.052758301	0.292123987	PhastCons 400 bins ordered
0.053225189	0.292123987	PhastCons 400 bins ordered
0.053692076	0.292123987	PhastCons 400 bins ordered
0.054158964	0.292123987	PhastCons 400 bins ordered
0.054625851	0.292123987	PhastCons 400 bins ordered
0.055092739	0.292123987	PhastCons 400 bins ordered
0.055559627	0.292123987	PhastCons 400 bins ordered
0.056026514	0.292123987	PhastCons 400 bins ordered
0.056493402	0.292123987	PhastCons 400 bins ordered
0.05696029	0.292123987	PhastCons 400 bins ordered
0.057427177	0.292123987	PhastCons 400 bins ordered
0.057894065	0.292123987	PhastCons 400 bins ordered
0.058360952	0.292123987	PhastCons 400 bins ordered
0.05882784	0.292123987	PhastCons 400 bins ordered
0.059294728	0.292123987	PhastCons 400 bins ordered
0.059761615	0.292123987	PhastCons 400 bins ordered
0.060228503	0.292123987	PhastCons 400 bins ordered
0.060695391	0.292123987	PhastCons 400 bins ordered
0.061162278	0.292123987	PhastCons 400 bins ordered
0.061629166	0.292123987	PhastCons 400 bins ordered
0.062096053	0.292123987	PhastCons 400 bins ordered
0.062562941	0.292123987	PhastCons 400 bins ordered
0.063206044	0.292123376	PhastCons 400 bins ordered
0.063913587	0.292122558	PhastCons 400 bins ordered
0.064621131	0.292121758	PhastCons 400 bins ordered
0.065328674	0.292120975	PhastCons 400 bins ordered
0.066036217	0.292120209	PhastCons 400 bins ordered
0.066743761	0.292119459	PhastCons 400 bins ordered
0.067451304	0.292118725	PhastCons 400 bins ordered
0.068158847	0.292118006	PhastCons 400 bins ordered
0.068866391	0.292117302	PhastCons 400 bins ordered
0.069573934	0.292116612	PhastCons 400 bins ordered
0.070281477	0.292115936	PhastCons 400 bins ordered
0.070989021	0.292115274	PhastCons 400 bins ordered
0.071696564	0.292114624	PhastCons 400 bins ordered
0.072404107	0.292113988	PhastCons 400 bins ordered
0.073111651	0.292113363	PhastCons 400 bins ordered
0.073819194	0.292112751	PhastCons 400 bins ordered
0.074526737	0.29211215	PhastCons 400 bins ordered
0.075234281	0.292111561	PhastCons 400 bins ordered
0.075941824	0.292110982	PhastCons 400 bins ordered
0.076649367	0.292110415	PhastCons 400 bins ordered
0.077356911	0.292109857	PhastCons 400 bins ordered
0.078064454	0.29210931	PhastCons 400 bins ordered
0.078771997	0.292108773	PhastCons 400 bins ordered
0.079479541	0.292108245	PhastCons 400 bins ordered
0.080187084	0.292107726	PhastCons 400 bins ordered
0.080894627	0.292107217	PhastCons 400 bins ordered
0.081602171	0.292106716	PhastCons 400 bins ordered
0.082309714	0.292106224	PhastCons 400 bins ordered
0.083017257	0.29210574	PhastCons 400 bins ordered
0.083724801	0.292105265	PhastCons 400 bins ordered
0.084432344	0.292104797	PhastCons 400 bins ordered
0.085139887	0.292104338	PhastCons 400 bins ordered
0.085847431	0.292103886	PhastCons 400 bins ordered
0.086554974	0.292103441	PhastCons 400 bins ordered
0.087262517	0.292103003	PhastCons 400 bins ordered
0.087970061	0.292102573	PhastCons 400 bins ordered
0.088677604	0.292102149	PhastCons 400 bins ordered
0.089385147	0.292101732	PhastCons 400 bins ordered
0.090123464	0.292097522	PhastCons 400 bins ordered
0.09093666	0.292084225	PhastCons 400 bins ordered
0.091749856	0.292071164	PhastCons 400 bins ordered
0.092563052	0.292058334	PhastCons 400 bins ordered
0.093376248	0.292045729	PhastCons 400 bins ordered
0.094189444	0.292033342	PhastCons 400 bins ordered
0.095002639	0.292021169	PhastCons 400 bins ordered
0.095815835	0.292009203	PhastCons 400 bins ordered
0.096629031	0.291997439	PhastCons 400 bins ordered
0.097442227	0.291985873	PhastCons 400 bins ordered
0.098255423	0.291974499	PhastCons 400 bins ordered
0.099068619	0.291963312	PhastCons 400 bins ordered
0.099881815	0.291952309	PhastCons 400 bins ordered
0.100695011	0.291941484	PhastCons 400 bins ordered
0.101508207	0.291930833	PhastCons 400 bins ordered
0.102321403	0.291920353	PhastCons 400 bins ordered
0.103134599	0.291910038	PhastCons 400 bins ordered
0.103947795	0.291899886	PhastCons 400 bins ordered
0.104760991	0.291889891	PhastCons 400 bins ordered
0.105614458	0.291876742	PhastCons 400 bins ordered
0.106491612	0.291861878	PhastCons 400 bins ordered
0.107368766	0.291847259	PhastCons 400 bins ordered
0.108245921	0.291832877	PhastCons 400 bins ordered
0.109123075	0.291818729	PhastCons 400 bins ordered
0.11000023	0.291804807	PhastCons 400 bins ordered
0.110877384	0.291791107	PhastCons 400 bins ordered
0.111754538	0.291777623	PhastCons 400 bins ordered
0.112631693	0.291764351	PhastCons 400 bins ordered
0.113508847	0.291751284	PhastCons 400 bins ordered
0.114386002	0.29173842	PhastCons 400 bins ordered
0.115263156	0.291725752	PhastCons 400 bins ordered
0.116152638	0.291711476	PhastCons 400 bins ordered
0.117148429	0.291661188	PhastCons 400 bins ordered
0.11814422	0.291611765	PhastCons 400 bins ordered
0.11914001	0.291563185	PhastCons 400 bins ordered
0.120135801	0.291515425	PhastCons 400 bins ordered
0.121131592	0.291468466	PhastCons 400 bins ordered
0.122118608	0.291439071	PhastCons 400 bins ordered
0.123091883	0.291436223	PhastCons 400 bins ordered
0.124065158	0.291433421	PhastCons 400 bins ordered
0.125038432	0.291430661	PhastCons 400 bins ordered
0.126011707	0.291427945	PhastCons 400 bins ordered
0.126984982	0.29142527	PhastCons 400 bins ordered
0.127958257	0.291422636	PhastCons 400 bins ordered
0.128930922	0.291419866	PhastCons 400 bins ordered
0.129858777	0.2914043	PhastCons 400 bins ordered
0.130786632	0.291388957	PhastCons 400 bins ordered
0.131714487	0.291373832	PhastCons 400 bins ordered
0.132642342	0.29135892	PhastCons 400 bins ordered
0.133570197	0.291344217	PhastCons 400 bins ordered
0.134498051	0.291329717	PhastCons 400 bins ordered
0.135425906	0.291315418	PhastCons 400 bins ordered
0.136353761	0.291301315	PhastCons 400 bins ordered
0.137281616	0.291287404	PhastCons 400 bins ordered
0.138292529	0.29125212	PhastCons 400 bins ordered
0.139392509	0.291198416	PhastCons 400 bins ordered
0.14049249	0.291145572	PhastCons 400 bins ordered
0.14159247	0.291093568	PhastCons 400 bins ordered
0.142656791	0.291083321	PhastCons 400 bins ordered
0.143721112	0.291073226	PhastCons 400 bins ordered
0.144785433	0.29106328	PhastCons 400 bins ordered
0.145849754	0.291053481	PhastCons 400 bins ordered
0.146886056	0.291030496	PhastCons 400 bins ordered
0.14791314	0.291003482	PhastCons 400 bins ordered
0.148940224	0.290976845	PhastCons 400 bins ordered
0.149967309	0.290950578	PhastCons 400 bins ordered
0.150994393	0.290924672	PhastCons 400 bins ordered
0.152087802	0.29088602	PhastCons 400 bins ordered
0.153208212	0.290845821	PhastCons 400 bins ordered
0.154328651	0.290806225	PhastCons 400 bins ordered
0.155449089	0.29076721	PhastCons 400 bins ordered
0.156525533	0.290749325	PhastCons 400 bins ordered
0.157607661	0.290726667	PhastCons 400 bins ordered
0.158689789	0.290704322	PhastCons 400 bins ordered
0.159771917	0.290682283	PhastCons 400 bins ordered
0.160924289	0.290640992	PhastCons 400 bins ordered
0.162076662	0.2906003	PhastCons 400 bins ordered
0.163228482	0.290568898	PhastCons 400 bins ordered
0.164370157	0.290550254	PhastCons 400 bins ordered
0.165535799	0.290495391	PhastCons 400 bins ordered
0.166702663	0.290439881	PhastCons 400 bins ordered
0.167853253	0.290429332	PhastCons 400 bins ordered
0.169003842	0.290418928	PhastCons 400 bins ordered
0.170180381	0.290373586	PhastCons 400 bins ordered
0.17141589	0.290320801	PhastCons 400 bins ordered
0.172759937	0.290185907	PhastCons 400 bins ordered
0.174102929	0.290101325	PhastCons 400 bins ordered
0.175355508	0.290039656	PhastCons 400 bins ordered
0.176600172	0.289982227	PhastCons 400 bins ordered
0.177847842	0.28992281	PhastCons 400 bins ordered
0.179079142	0.289876648	PhastCons 400 bins ordered
0.180338394	0.289819696	PhastCons 400 bins ordered
0.181534449	0.289778243	PhastCons 400 bins ordered
0.182730448	0.289738224	PhastCons 400 bins ordered
0.183925361	0.289715713	PhastCons 400 bins ordered
0.185120273	0.289693496	PhastCons 400 bins ordered
0.186419394	0.289622583	PhastCons 400 bins ordered
0.187643634	0.28958234	PhastCons 400 bins ordered
0.188932923	0.289503049	PhastCons 400 bins ordered
0.190148213	0.289477725	PhastCons 400 bins ordered
0.191372014	0.289446454	PhastCons 400 bins ordered
0.192684488	0.28938911	PhastCons 400 bins ordered
0.193963406	0.289299949	PhastCons 400 bins ordered
0.195186525	0.289281407	PhastCons 400 bins ordered
0.196522815	0.289217981	PhastCons 400 bins ordered
0.197809318	0.289171356	PhastCons 400 bins ordered
0.19909313	0.289130427	PhastCons 400 bins ordered
0.200368733	0.289087238	PhastCons 400 bins ordered
0.201773371	0.28897011	PhastCons 400 bins ordered
0.203156438	0.288892711	PhastCons 400 bins ordered
0.204625254	0.288779768	PhastCons 400 bins ordered
0.205964519	0.288715549	PhastCons 400 bins ordered
0.207479253	0.288592841	PhastCons 400 bins ordered
0.209009675	0.288455722	PhastCons 400 bins ordered
0.210405089	0.288392973	PhastCons 400 bins ordered
0.211731143	0.288343753	PhastCons 400 bins ordered
0.21327733	0.288227761	PhastCons 400 bins ordered
0.214663271	0.288177426	PhastCons 400 bins ordered
0.216180459	0.288061768	PhastCons 400 bins ordered
0.2174966	0.288018291	PhastCons 400 bins ordered
0.219067175	0.28788898	PhastCons 400 bins ordered
0.220669241	0.287788548	PhastCons 400 bins ordered
0.222161133	0.28770806	PhastCons 400 bins ordered
0.22380266	0.287575228	PhastCons 400 bins ordered
0.22517058	0.287528725	PhastCons 400 bins ordered
0.226778364	0.287439109	PhastCons 400 bins ordered
0.228293349	0.287364548	PhastCons 400 bins ordered
0.229690417	0.287306482	PhastCons 400 bins ordered
0.231109283	0.28722902	PhastCons 400 bins ordered
0.232515677	0.287156912	PhastCons 400 bins ordered
0.234002538	0.287070903	PhastCons 400 bins ordered
0.23564871	0.286950984	PhastCons 400 bins ordered
0.237024054	0.286909477	PhastCons 400 bins ordered
0.238478119	0.286867224	PhastCons 400 bins ordered
0.239957473	0.286824002	PhastCons 400 bins ordered
0.241508247	0.286749186	PhastCons 400 bins ordered
0.243269718	0.286620072	PhastCons 400 bins ordered
0.244757961	0.286578405	PhastCons 400 bins ordered
0.246152054	0.286524219	PhastCons 400 bins ordered
0.247781969	0.286440465	PhastCons 400 bins ordered
0.249489541	0.286326748	PhastCons 400 bins ordered
0.251173158	0.28622634	PhastCons 400 bins ordered
0.25279068	0.286130845	PhastCons 400 bins ordered
0.254699084	0.286007134	PhastCons 400 bins ordered
0.256705558	0.285845248	PhastCons 400 bins ordered
0.258412893	0.285768843	PhastCons 400 bins ordered
0.260367905	0.285636626	PhastCons 400 bins ordered
0.262361105	0.285493539	PhastCons 400 bins ordered
0.264142617	0.285419725	PhastCons 400 bins ordered
0.26559275	0.285377821	PhastCons 400 bins ordered
0.267463886	0.285275087	PhastCons 400 bins ordered
0.26902304	0.285197948	PhastCons 400 bins ordered
0.270947303	0.285068975	PhastCons 400 bins ordered
0.272687588	0.284976323	PhastCons 400 bins ordered
0.274442995	0.284912159	PhastCons 400 bins ordered
0.276331797	0.284808924	PhastCons 400 bins ordered
0.278006314	0.284748629	PhastCons 400 bins ordered
0.280110572	0.284621397	PhastCons 400 bins ordered
0.282027794	0.284509372	PhastCons 400 bins ordered
0.284010243	0.284396768	PhastCons 400 bins ordered
0.286081447	0.284279564	PhastCons 400 bins ordered
0.288369518	0.284104381	PhastCons 400 bins ordered
0.290179809	0.284010206	PhastCons 400 bins ordered
0.292420897	0.283872285	PhastCons 400 bins ordered
0.294790891	0.283701871	PhastCons 400 bins ordered
0.296976851	0.283586078	PhastCons 400 bins ordered
0.299139044	0.283475163	PhastCons 400 bins ordered
0.30134541	0.283340092	PhastCons 400 bins ordered
0.303193154	0.283264472	PhastCons 400 bins ordered
0.305503543	0.283093787	PhastCons 400 bins ordered
0.307557068	0.283006919	PhastCons 400 bins ordered
0.309659365	0.282880066	PhastCons 400 bins ordered
0.311926492	0.282757852	PhastCons 400 bins ordered
0.313734579	0.282718203	PhastCons 400 bins ordered
0.316333519	0.28252526	PhastCons 400 bins ordered
0.319091407	0.282284049	PhastCons 400 bins ordered
0.321647168	0.282119282	PhastCons 400 bins ordered
0.324137567	0.281954962	PhastCons 400 bins ordered
0.325974738	0.281910262	PhastCons 400 bins ordered
0.328668577	0.281703932	PhastCons 400 bins ordered
0.33166702	0.28150263	PhastCons 400 bins ordered
0.334352866	0.281344026	PhastCons 400 bins ordered
0.337180595	0.281150829	PhastCons 400 bins ordered
0.341042176	0.280817493	PhastCons 400 bins ordered
0.343510669	0.280701994	PhastCons 400 bins ordered
0.346980719	0.28042957	PhastCons 400 bins ordered
0.350556109	0.28015705	PhastCons 400 bins ordered
0.352984478	0.280056162	PhastCons 400 bins ordered
0.356235887	0.279845607	PhastCons 400 bins ordered
0.359395827	0.279657931	PhastCons 400 bins ordered
0.362760504	0.279456509	PhastCons 400 bins ordered
0.36583349	0.279289439	PhastCons 400 bins ordered
0.368718406	0.27911925	PhastCons 400 bins ordered
0.373290332	0.278808152	PhastCons 400 bins ordered
0.377009311	0.27856376	PhastCons 400 bins ordered
0.382560449	0.27815875	PhastCons 400 bins ordered
0.3876546	0.27783323	PhastCons 400 bins ordered
0.392544211	0.277572207	PhastCons 400 bins ordered
0.39851995	0.277176783	PhastCons 400 bins ordered
0.406239999	0.276585474	PhastCons 400 bins ordered
0.413315882	0.276069199	PhastCons 400 bins ordered
0.421816439	0.275473577	PhastCons 400 bins ordered
0.428354496	0.275115727	PhastCons 400 bins ordered
0.437696768	0.274469261	PhastCons 400 bins ordered
0.448165113	0.273735589	PhastCons 400 bins ordered
0.459873441	0.27286864	PhastCons 400 bins ordered
0.473156401	0.27188483	PhastCons 400 bins ordered
0.488221484	0.270724269	PhastCons 400 bins ordered
0.505387405	0.269432469	PhastCons 400 bins ordered
0.524832678	0.267856507	PhastCons 400 bins ordered
0.546781141	0.265993576	PhastCons 400 bins ordered
0.571526908	0.263909348	PhastCons 400 bins ordered
0.598786303	0.261456163	PhastCons 400 bins ordered
0.628434434	0.258658095	PhastCons 400 bins ordered
0.660182879	0.255498882	PhastCons 400 bins ordered
0.693847357	0.252053099	PhastCons 400 bins ordered
0.728751493	0.248225784	PhastCons 400 bins ordered
0.761112123	0.243421924	PhastCons 400 bins ordered
0.787654289	0.237330708	PhastCons 400 bins ordered
0.814196456	0.231906009	PhastCons 400 bins ordered
0.840738623	0.227044102	PhastCons 400 bins ordered
0.86728079	0.222661726	PhastCons 400 bins ordered
0.893822957	0.21869127	PhastCons 400 bins ordered
0.920365124	0.215077263	PhastCons 400 bins ordered
0.946907291	0.211773768	PhastCons 400 bins ordered
0.973449457	0.208742415	PhastCons 400 bins ordered
0.999991624	0.205950904	PhastCons 400 bins ordered
0.99999866	0.205952172	PhastCons 400 bins ordered
0.027198646	0.292049488	PhastCons score
0.042374204	0.291535202	PhastCons score
0.053239072	0.291237696	PhastCons score
0.061827834	0.290960989	PhastCons score
0.069006997	0.290973301	PhastCons score
0.075108238	0.290555486	PhastCons score
0.080485731	0.290328243	PhastCons score
0.085346208	0.290293905	PhastCons score
0.089727642	0.290155527	PhastCons score
0.093724231	0.28991424	PhastCons score
0.097415225	0.289744171	PhastCons score
0.100883091	0.289715382	PhastCons score
0.104080634	0.289569068	PhastCons score
0.107080275	0.289374288	PhastCons score
0.109940813	0.289293831	PhastCons score
0.112620328	0.28915721	PhastCons score
0.115192261	0.289094405	PhastCons score
0.117618	0.288978559	PhastCons score
0.119932964	0.28886537	PhastCons score
0.122149565	0.288733075	PhastCons score
0.124266799	0.288610573	PhastCons score
0.126320247	0.288509145	PhastCons score
0.128298065	0.28842543	PhastCons score
0.130177085	0.288245458	PhastCons score
0.132000563	0.288118834	PhastCons score
0.133773677	0.288025795	PhastCons score
0.135484164	0.287935304	PhastCons score
0.137150333	0.287843387	PhastCons score
0.138771121	0.287745398	PhastCons score
0.140329489	0.287647962	PhastCons score
0.141839525	0.28749443	PhastCons score
0.143330395	0.287426057	PhastCons score
0.144779701	0.287346245	PhastCons score
0.146192817	0.287246961	PhastCons score
0.147564782	0.287197076	PhastCons score
0.148907654	0.28711395	PhastCons score
0.150209688	0.287033106	PhastCons score
0.151474389	0.28694775	PhastCons score
0.152716241	0.286853118	PhastCons score
0.153922656	0.286741135	PhastCons score
0.155099554	0.28663097	PhastCons score
0.156278258	0.286577123	PhastCons score
0.157442357	0.28653178	PhastCons score
0.158565089	0.286461729	PhastCons score
0.159690039	0.28641986	PhastCons score
0.16078103	0.286363621	PhastCons score
0.161872661	0.286332339	PhastCons score
0.162901032	0.286229212	PhastCons score
0.163936275	0.286169798	PhastCons score
0.164943598	0.286095945	PhastCons score
0.165930495	0.286021138	PhastCons score
0.166911254	0.285965401	PhastCons score
0.167886943	0.285907378	PhastCons score
0.168827721	0.285820571	PhastCons score
0.169758661	0.285746722	PhastCons score
0.170669074	0.285670568	PhastCons score
0.171570607	0.28558039	PhastCons score
0.172464407	0.285516492	PhastCons score
0.173351233	0.285477202	PhastCons score
0.174206961	0.285392624	PhastCons score
0.175061628	0.285347394	PhastCons score
0.17589344	0.285274063	PhastCons score
0.176729376	0.285221898	PhastCons score
0.177544052	0.285159466	PhastCons score
0.178353122	0.285082536	PhastCons score
0.17915986	0.2850363	PhastCons score
0.17995899	0.284991477	PhastCons score
0.180729444	0.284931423	PhastCons score
0.18151937	0.284908894	PhastCons score
0.182294592	0.284870657	PhastCons score
0.183049924	0.284814033	PhastCons score
0.183792987	0.284769269	PhastCons score
0.184521125	0.284709431	PhastCons score
0.185258368	0.2846471	PhastCons score
0.185973502	0.284589326	PhastCons score
0.186690956	0.284541566	PhastCons score
0.187394136	0.284483674	PhastCons score
0.188086415	0.284431037	PhastCons score
0.188784305	0.284395425	PhastCons score
0.189471085	0.28436222	PhastCons score
0.190150777	0.284335313	PhastCons score
0.190827401	0.284290314	PhastCons score
0.191486989	0.284226654	PhastCons score
0.192146686	0.284180614	PhastCons score
0.192810086	0.284165157	PhastCons score
0.193456875	0.284137389	PhastCons score
0.194096154	0.28408381	PhastCons score
0.194729089	0.284032492	PhastCons score
0.195376938	0.284016251	PhastCons score
0.196011672	0.283980378	PhastCons score
0.196630007	0.283943278	PhastCons score
0.197235858	0.28389303	PhastCons score
0.197854088	0.283868794	PhastCons score
0.198449568	0.283815223	PhastCons score
0.199055842	0.283774009	PhastCons score
0.199647307	0.283729463	PhastCons score
0.200233585	0.283690388	PhastCons score
[truncated: 20,711 more rows]
