# Supplementary material for: Identification and characterization of constrained non-exonic bases lacking predictive epigenomic and transcription factor binding annotations
Source: Nat Commun. 2020 Dec 2;11:6168. doi: 10.1038/s41467-020-19962-9 (PMC7710766; doi:10.1038/s41467-020-19962-9)
Supplement: Supplementary file 11 — Source Data [file 41467_2020_19962_MOESM11_ESM.zip › SourceData/SupFig28c.txt]

recall	precision	group
1.41E-05	0.3638466	PhastCons 400 bins ordered
0.001857597	0.364069381	PhastCons 400 bins ordered
0.003701123	0.364070228	PhastCons 400 bins ordered
0.005544649	0.364070512	PhastCons 400 bins ordered
0.007388175	0.364070654	PhastCons 400 bins ordered
0.009231701	0.36407074	PhastCons 400 bins ordered
0.011075227	0.364070797	PhastCons 400 bins ordered
0.012918753	0.364070837	PhastCons 400 bins ordered
0.014762279	0.364070868	PhastCons 400 bins ordered
0.016605805	0.364070892	PhastCons 400 bins ordered
0.018449331	0.364070911	PhastCons 400 bins ordered
0.020292857	0.364070926	PhastCons 400 bins ordered
0.022136383	0.364070939	PhastCons 400 bins ordered
0.023979909	0.36407095	PhastCons 400 bins ordered
0.025823435	0.36407096	PhastCons 400 bins ordered
0.027666961	0.364070968	PhastCons 400 bins ordered
0.029510487	0.364070975	PhastCons 400 bins ordered
0.031354013	0.364070981	PhastCons 400 bins ordered
0.033197539	0.364070987	PhastCons 400 bins ordered
0.035041065	0.364070992	PhastCons 400 bins ordered
0.036884592	0.364070996	PhastCons 400 bins ordered
0.038728118	0.364071	PhastCons 400 bins ordered
0.040571644	0.364071004	PhastCons 400 bins ordered
0.04241517	0.364071008	PhastCons 400 bins ordered
0.044258696	0.364071011	PhastCons 400 bins ordered
0.046102222	0.364071013	PhastCons 400 bins ordered
0.047945748	0.364071016	PhastCons 400 bins ordered
0.049789274	0.364071019	PhastCons 400 bins ordered
0.0516328	0.364071021	PhastCons 400 bins ordered
0.053476326	0.364071023	PhastCons 400 bins ordered
0.055319852	0.364071025	PhastCons 400 bins ordered
0.057163378	0.364071027	PhastCons 400 bins ordered
0.059006904	0.364071028	PhastCons 400 bins ordered
0.06085043	0.36407103	PhastCons 400 bins ordered
0.062693956	0.364071032	PhastCons 400 bins ordered
0.064537482	0.364071033	PhastCons 400 bins ordered
0.066381008	0.364071034	PhastCons 400 bins ordered
0.068224534	0.364071036	PhastCons 400 bins ordered
0.07006806	0.364071037	PhastCons 400 bins ordered
0.071911587	0.364071038	PhastCons 400 bins ordered
0.073755113	0.364071039	PhastCons 400 bins ordered
0.075598639	0.36407104	PhastCons 400 bins ordered
0.077442165	0.364071041	PhastCons 400 bins ordered
0.079285691	0.364071042	PhastCons 400 bins ordered
0.081129217	0.364071043	PhastCons 400 bins ordered
0.082972743	0.364071044	PhastCons 400 bins ordered
0.084816269	0.364071045	PhastCons 400 bins ordered
0.086659795	0.364071046	PhastCons 400 bins ordered
0.088503321	0.364071046	PhastCons 400 bins ordered
0.090346847	0.364071047	PhastCons 400 bins ordered
0.092190373	0.364071048	PhastCons 400 bins ordered
0.094033899	0.364071048	PhastCons 400 bins ordered
0.095877425	0.364071049	PhastCons 400 bins ordered
0.097720951	0.36407105	PhastCons 400 bins ordered
0.099564477	0.36407105	PhastCons 400 bins ordered
0.101408003	0.364071051	PhastCons 400 bins ordered
0.103251529	0.364071051	PhastCons 400 bins ordered
0.105095055	0.364071052	PhastCons 400 bins ordered
0.106938582	0.364071052	PhastCons 400 bins ordered
0.108782108	0.364071053	PhastCons 400 bins ordered
0.110625634	0.364071053	PhastCons 400 bins ordered
0.11246916	0.364071054	PhastCons 400 bins ordered
0.114312686	0.364071054	PhastCons 400 bins ordered
0.116156212	0.364071055	PhastCons 400 bins ordered
0.117999738	0.364071055	PhastCons 400 bins ordered
0.119843264	0.364071056	PhastCons 400 bins ordered
0.12168679	0.364071056	PhastCons 400 bins ordered
0.123530316	0.364071056	PhastCons 400 bins ordered
0.125373842	0.364071057	PhastCons 400 bins ordered
0.127217368	0.364071057	PhastCons 400 bins ordered
0.129060894	0.364071058	PhastCons 400 bins ordered
0.13090442	0.364071058	PhastCons 400 bins ordered
0.132747946	0.364071058	PhastCons 400 bins ordered
0.134591472	0.364071059	PhastCons 400 bins ordered
0.136434998	0.364071059	PhastCons 400 bins ordered
0.138278524	0.364071059	PhastCons 400 bins ordered
0.140122051	0.364071059	PhastCons 400 bins ordered
0.141965577	0.36407106	PhastCons 400 bins ordered
0.143809103	0.36407106	PhastCons 400 bins ordered
0.145652629	0.36407106	PhastCons 400 bins ordered
0.147496155	0.364071061	PhastCons 400 bins ordered
0.149339681	0.364071061	PhastCons 400 bins ordered
0.151183207	0.364071061	PhastCons 400 bins ordered
0.153026733	0.364071061	PhastCons 400 bins ordered
0.154870259	0.364071062	PhastCons 400 bins ordered
0.156713785	0.364071062	PhastCons 400 bins ordered
0.158557311	0.364071062	PhastCons 400 bins ordered
0.160400837	0.364071062	PhastCons 400 bins ordered
0.162244363	0.364071063	PhastCons 400 bins ordered
0.164087889	0.364071063	PhastCons 400 bins ordered
0.165931415	0.364071063	PhastCons 400 bins ordered
0.167774941	0.364071063	PhastCons 400 bins ordered
0.169618467	0.364071063	PhastCons 400 bins ordered
0.171461993	0.364071064	PhastCons 400 bins ordered
0.173305519	0.364071064	PhastCons 400 bins ordered
0.175149046	0.364071064	PhastCons 400 bins ordered
0.176992572	0.364071064	PhastCons 400 bins ordered
0.178836098	0.364071064	PhastCons 400 bins ordered
0.180679624	0.364071065	PhastCons 400 bins ordered
0.18252315	0.364071065	PhastCons 400 bins ordered
0.184366676	0.364071065	PhastCons 400 bins ordered
0.186210202	0.364071065	PhastCons 400 bins ordered
0.188053728	0.364071065	PhastCons 400 bins ordered
0.189897254	0.364071065	PhastCons 400 bins ordered
0.19174078	0.364071066	PhastCons 400 bins ordered
0.193584306	0.364071066	PhastCons 400 bins ordered
0.195427832	0.364071066	PhastCons 400 bins ordered
0.197271358	0.364071066	PhastCons 400 bins ordered
0.199114884	0.364071066	PhastCons 400 bins ordered
0.20095841	0.364071066	PhastCons 400 bins ordered
0.202801936	0.364071066	PhastCons 400 bins ordered
0.204645462	0.364071067	PhastCons 400 bins ordered
0.206488988	0.364071067	PhastCons 400 bins ordered
0.208332514	0.364071067	PhastCons 400 bins ordered
0.210176041	0.364071067	PhastCons 400 bins ordered
0.212019567	0.364071067	PhastCons 400 bins ordered
0.213863093	0.364071067	PhastCons 400 bins ordered
0.215706619	0.364071067	PhastCons 400 bins ordered
0.217550145	0.364071068	PhastCons 400 bins ordered
0.219393671	0.364071068	PhastCons 400 bins ordered
0.221237197	0.364071068	PhastCons 400 bins ordered
0.223080723	0.364071068	PhastCons 400 bins ordered
0.224924249	0.364071068	PhastCons 400 bins ordered
0.226767775	0.364071068	PhastCons 400 bins ordered
0.228611301	0.364071068	PhastCons 400 bins ordered
0.230454827	0.364071068	PhastCons 400 bins ordered
0.232298353	0.364071068	PhastCons 400 bins ordered
0.234141879	0.364071069	PhastCons 400 bins ordered
0.235985405	0.364071069	PhastCons 400 bins ordered
0.237828931	0.364071069	PhastCons 400 bins ordered
0.239672457	0.364071069	PhastCons 400 bins ordered
0.241515983	0.364071069	PhastCons 400 bins ordered
0.243359509	0.364071069	PhastCons 400 bins ordered
0.245203036	0.364071069	PhastCons 400 bins ordered
0.247046562	0.364071069	PhastCons 400 bins ordered
0.248746377	0.364023111	PhastCons 400 bins ordered
0.250393639	0.363958381	PhastCons 400 bins ordered
0.252040901	0.36389452	PhastCons 400 bins ordered
0.253688162	0.363831511	PhastCons 400 bins ordered
0.255335424	0.363769335	PhastCons 400 bins ordered
0.256982686	0.363707978	PhastCons 400 bins ordered
0.258629948	0.363647423	PhastCons 400 bins ordered
0.26027721	0.363587653	PhastCons 400 bins ordered
0.261924471	0.363528655	PhastCons 400 bins ordered
0.263571733	0.363470413	PhastCons 400 bins ordered
0.265218995	0.363412913	PhastCons 400 bins ordered
0.266866257	0.363356141	PhastCons 400 bins ordered
0.268513519	0.363300082	PhastCons 400 bins ordered
0.270160781	0.363244725	PhastCons 400 bins ordered
0.271808042	0.363190054	PhastCons 400 bins ordered
0.273455304	0.363136059	PhastCons 400 bins ordered
0.275102566	0.363082726	PhastCons 400 bins ordered
0.276749828	0.363030043	PhastCons 400 bins ordered
0.27839709	0.362977999	PhastCons 400 bins ordered
0.280044351	0.362926581	PhastCons 400 bins ordered
0.281691613	0.362875779	PhastCons 400 bins ordered
0.283338875	0.362825582	PhastCons 400 bins ordered
0.284986137	0.362775979	PhastCons 400 bins ordered
0.286633399	0.362726959	PhastCons 400 bins ordered
0.288280661	0.362678513	PhastCons 400 bins ordered
0.289927922	0.36263063	PhastCons 400 bins ordered
0.291575184	0.3625833	PhastCons 400 bins ordered
0.293222446	0.362536514	PhastCons 400 bins ordered
0.294869708	0.362490263	PhastCons 400 bins ordered
0.29651697	0.362444537	PhastCons 400 bins ordered
0.298164231	0.362399328	PhastCons 400 bins ordered
0.299811493	0.362354627	PhastCons 400 bins ordered
0.301458755	0.362310425	PhastCons 400 bins ordered
0.303106017	0.362266714	PhastCons 400 bins ordered
0.304753279	0.362223486	PhastCons 400 bins ordered
0.30640054	0.362180733	PhastCons 400 bins ordered
0.308047802	0.362138447	PhastCons 400 bins ordered
0.309695064	0.362096621	PhastCons 400 bins ordered
0.311339323	0.362044818	PhastCons 400 bins ordered
0.312976276	0.36196834	PhastCons 400 bins ordered
0.314613228	0.36189269	PhastCons 400 bins ordered
0.316250181	0.361817854	PhastCons 400 bins ordered
0.317887133	0.36174382	PhastCons 400 bins ordered
0.319524086	0.361670573	PhastCons 400 bins ordered
0.321161039	0.361598103	PhastCons 400 bins ordered
0.322797991	0.361526396	PhastCons 400 bins ordered
0.324434944	0.361455441	PhastCons 400 bins ordered
0.326071896	0.361385226	PhastCons 400 bins ordered
0.327708849	0.361315739	PhastCons 400 bins ordered
0.329345801	0.361246969	PhastCons 400 bins ordered
0.330982754	0.361178905	PhastCons 400 bins ordered
0.332619707	0.361111536	PhastCons 400 bins ordered
0.334256659	0.361044852	PhastCons 400 bins ordered
0.335893612	0.360978842	PhastCons 400 bins ordered
0.337530564	0.360913496	PhastCons 400 bins ordered
0.339167517	0.360848805	PhastCons 400 bins ordered
0.340804469	0.360784757	PhastCons 400 bins ordered
0.342436327	0.36070544	PhastCons 400 bins ordered
0.344065188	0.360617603	PhastCons 400 bins ordered
0.345694048	0.360530635	PhastCons 400 bins ordered
0.347322909	0.360444525	PhastCons 400 bins ordered
0.348951769	0.360359259	PhastCons 400 bins ordered
0.35058063	0.360274825	PhastCons 400 bins ordered
0.352209491	0.360191211	PhastCons 400 bins ordered
0.353838351	0.360108405	PhastCons 400 bins ordered
0.355467212	0.360026396	PhastCons 400 bins ordered
0.357096072	0.359945171	PhastCons 400 bins ordered
0.358724933	0.359864721	PhastCons 400 bins ordered
0.360353794	0.359785033	PhastCons 400 bins ordered
0.361982988	0.359703212	PhastCons 400 bins ordered
0.36361322	0.359613225	PhastCons 400 bins ordered
0.365243452	0.359524085	PhastCons 400 bins ordered
0.366873684	0.359435782	PhastCons 400 bins ordered
0.368503916	0.359348302	PhastCons 400 bins ordered
0.370134148	0.359261636	PhastCons 400 bins ordered
0.371764381	0.35917577	PhastCons 400 bins ordered
0.373394613	0.359090695	PhastCons 400 bins ordered
0.375024845	0.359006399	PhastCons 400 bins ordered
0.376655077	0.358922872	PhastCons 400 bins ordered
0.378281182	0.358826031	PhastCons 400 bins ordered
0.379907231	0.35872988	PhastCons 400 bins ordered
0.38153328	0.3586346	PhastCons 400 bins ordered
0.383159329	0.358540178	PhastCons 400 bins ordered
0.384785378	0.358446603	PhastCons 400 bins ordered
0.386411427	0.358353864	PhastCons 400 bins ordered
0.388037476	0.35826195	PhastCons 400 bins ordered
0.389656969	0.358160599	PhastCons 400 bins ordered
0.391272274	0.358053629	PhastCons 400 bins ordered
0.392887579	0.357947602	PhastCons 400 bins ordered
0.394502885	0.357842505	PhastCons 400 bins ordered
0.39611819	0.357738326	PhastCons 400 bins ordered
0.397733496	0.357635053	PhastCons 400 bins ordered
0.39934784	0.357529284	PhastCons 400 bins ordered
0.400961157	0.357420819	PhastCons 400 bins ordered
0.402574474	0.357313289	PhastCons 400 bins ordered
0.40418779	0.357206681	PhastCons 400 bins ordered
0.405801107	0.357100983	PhastCons 400 bins ordered
0.407414865	0.356994554	PhastCons 400 bins ordered
0.409029965	0.356884096	PhastCons 400 bins ordered
0.410645065	0.356774575	PhastCons 400 bins ordered
0.412260164	0.356665978	PhastCons 400 bins ordered
0.413875264	0.356558293	PhastCons 400 bins ordered
0.415488201	0.356447505	PhastCons 400 bins ordered
0.417100123	0.356335772	PhastCons 400 bins ordered
0.418712045	0.356224968	PhastCons 400 bins ordered
0.420323968	0.356115082	PhastCons 400 bins ordered
0.4219355	0.355999565	PhastCons 400 bins ordered
0.423546805	0.355881208	PhastCons 400 bins ordered
0.42515811	0.355763827	PhastCons 400 bins ordered
0.426769416	0.355647408	PhastCons 400 bins ordered
0.428373143	0.355524143	PhastCons 400 bins ordered
0.429976859	0.355401871	PhastCons 400 bins ordered
0.431580575	0.355280591	PhastCons 400 bins ordered
0.433184597	0.355160092	PhastCons 400 bins ordered
0.434788747	0.355040479	PhastCons 400 bins ordered
0.436392898	0.354921826	PhastCons 400 bins ordered
0.437994328	0.35478952	PhastCons 400 bins ordered
0.439595874	0.354659181	PhastCons 400 bins ordered
0.441193914	0.354524507	PhastCons 400 bins ordered
0.442797133	0.354407168	PhastCons 400 bins ordered
0.444399935	0.354289588	PhastCons 400 bins ordered
0.446002737	0.35417293	PhastCons 400 bins ordered
0.447594338	0.354033917	PhastCons 400 bins ordered
0.449185939	0.353895996	PhastCons 400 bins ordered
0.450781888	0.353763533	PhastCons 400 bins ordered
0.45237806	0.353632327	PhastCons 400 bins ordered
0.453984175	0.353504769	PhastCons 400 bins ordered
0.455594338	0.353379269	PhastCons 400 bins ordered
0.457184357	0.353228683	PhastCons 400 bins ordered
0.458787585	0.353099157	PhastCons 400 bins ordered
0.460377883	0.352961041	PhastCons 400 bins ordered
0.46196984	0.352812308	PhastCons 400 bins ordered
0.463563297	0.352678455	PhastCons 400 bins ordered
0.465162053	0.352549146	PhastCons 400 bins ordered
0.466759785	0.352414324	PhastCons 400 bins ordered
0.468359958	0.352280234	PhastCons 400 bins ordered
0.469957365	0.352133778	PhastCons 400 bins ordered
0.471540417	0.351970685	PhastCons 400 bins ordered
0.473139617	0.351830157	PhastCons 400 bins ordered
0.474737288	0.351689199	PhastCons 400 bins ordered
0.476335198	0.351543054	PhastCons 400 bins ordered
0.477917483	0.351389039	PhastCons 400 bins ordered
0.47950359	0.351240106	PhastCons 400 bins ordered
0.481097772	0.351079061	PhastCons 400 bins ordered
0.482695979	0.350930512	PhastCons 400 bins ordered
0.484287743	0.350789706	PhastCons 400 bins ordered
0.485884661	0.350650232	PhastCons 400 bins ordered
0.487470125	0.35048481	PhastCons 400 bins ordered
0.489062375	0.350326032	PhastCons 400 bins ordered
0.49065729	0.350179218	PhastCons 400 bins ordered
0.492254618	0.350022261	PhastCons 400 bins ordered
0.493849198	0.349866613	PhastCons 400 bins ordered
0.495432855	0.349696044	PhastCons 400 bins ordered
0.497017363	0.349518165	PhastCons 400 bins ordered
0.498605126	0.34935626	PhastCons 400 bins ordered
0.5002024	0.34919433	PhastCons 400 bins ordered
0.501806233	0.349052075	PhastCons 400 bins ordered
0.503397419	0.348883845	PhastCons 400 bins ordered
0.505005478	0.348726228	PhastCons 400 bins ordered
0.506595314	0.348555302	PhastCons 400 bins ordered
0.508202365	0.348401207	PhastCons 400 bins ordered
0.509800224	0.348220991	PhastCons 400 bins ordered
0.511408802	0.348057206	PhastCons 400 bins ordered
0.513035399	0.347874902	PhastCons 400 bins ordered
0.514651965	0.34770995	PhastCons 400 bins ordered
0.516265195	0.347550404	PhastCons 400 bins ordered
0.517879329	0.347387484	PhastCons 400 bins ordered
0.519503268	0.347186186	PhastCons 400 bins ordered
0.521123624	0.347004062	PhastCons 400 bins ordered
0.522747333	0.34680788	PhastCons 400 bins ordered
0.524363555	0.346642291	PhastCons 400 bins ordered
0.525982809	0.346475	PhastCons 400 bins ordered
0.527602096	0.346301167	PhastCons 400 bins ordered
0.529219988	0.346124315	PhastCons 400 bins ordered
0.530860775	0.345947486	PhastCons 400 bins ordered
0.532508903	0.345748478	PhastCons 400 bins ordered
0.534128527	0.345568329	PhastCons 400 bins ordered
0.535777156	0.345384131	PhastCons 400 bins ordered
0.537433943	0.345196609	PhastCons 400 bins ordered
0.5390823	0.345020163	PhastCons 400 bins ordered
0.540754739	0.344826509	PhastCons 400 bins ordered
0.542416105	0.344634618	PhastCons 400 bins ordered
0.54408224	0.344455519	PhastCons 400 bins ordered
0.545757183	0.344261779	PhastCons 400 bins ordered
0.547431939	0.344057226	PhastCons 400 bins ordered
0.549134032	0.343860379	PhastCons 400 bins ordered
0.550841709	0.343661192	PhastCons 400 bins ordered
0.552577641	0.343433363	PhastCons 400 bins ordered
0.554270354	0.34323529	PhastCons 400 bins ordered
0.55596536	0.343055923	PhastCons 400 bins ordered
0.557674467	0.342849155	PhastCons 400 bins ordered
0.559403204	0.342639956	PhastCons 400 bins ordered
0.561153153	0.342438223	PhastCons 400 bins ordered
0.56286984	0.34223287	PhastCons 400 bins ordered
0.564637622	0.341999195	PhastCons 400 bins ordered
0.566350966	0.341803386	PhastCons 400 bins ordered
0.568086439	0.341581407	PhastCons 400 bins ordered
0.569845665	0.341363398	PhastCons 400 bins ordered
0.571625542	0.341124879	PhastCons 400 bins ordered
0.573408919	0.340897691	PhastCons 400 bins ordered
0.575153869	0.340678844	PhastCons 400 bins ordered
0.576954083	0.340437909	PhastCons 400 bins ordered
0.578780271	0.340198162	PhastCons 400 bins ordered
0.580649653	0.339950696	PhastCons 400 bins ordered
0.582489337	0.339701725	PhastCons 400 bins ordered
0.584295239	0.339484774	PhastCons 400 bins ordered
0.58613157	0.339249544	PhastCons 400 bins ordered
0.588091595	0.338967469	PhastCons 400 bins ordered
0.589974984	0.338721995	PhastCons 400 bins ordered
0.591910661	0.338445219	PhastCons 400 bins ordered
0.593811808	0.338202503	PhastCons 400 bins ordered
0.595720117	0.337960244	PhastCons 400 bins ordered
0.597653574	0.33771532	PhastCons 400 bins ordered
0.599686691	0.33743071	PhastCons 400 bins ordered
0.601770878	0.337127757	PhastCons 400 bins ordered
0.603787021	0.336858401	PhastCons 400 bins ordered
0.605965607	0.336515759	PhastCons 400 bins ordered
0.608025044	0.336232474	PhastCons 400 bins ordered
0.60999664	0.335968041	PhastCons 400 bins ordered
0.612136361	0.335677612	PhastCons 400 bins ordered
0.614293327	0.335375613	PhastCons 400 bins ordered
0.616591431	0.335025797	PhastCons 400 bins ordered
0.618806705	0.334703891	PhastCons 400 bins ordered
0.621213245	0.334343019	PhastCons 400 bins ordered
0.623484513	0.3340256	PhastCons 400 bins ordered
0.625846551	0.333690638	PhastCons 400 bins ordered
0.628323217	0.33333789	PhastCons 400 bins ordered
0.630919934	0.332942268	PhastCons 400 bins ordered
0.633459518	0.33258271	PhastCons 400 bins ordered
0.636298957	0.332137287	PhastCons 400 bins ordered
0.638968775	0.331745537	PhastCons 400 bins ordered
0.642257314	0.331221883	PhastCons 400 bins ordered
0.644989259	0.330815935	PhastCons 400 bins ordered
0.648475553	0.330291173	PhastCons 400 bins ordered
0.652089156	0.329735858	PhastCons 400 bins ordered
0.655995357	0.329126423	PhastCons 400 bins ordered
0.660134783	0.3284631	PhastCons 400 bins ordered
0.664952708	0.327652035	PhastCons 400 bins ordered
0.670152866	0.326792464	PhastCons 400 bins ordered
0.674652514	0.326123786	PhastCons 400 bins ordered
0.680273903	0.325200055	PhastCons 400 bins ordered
0.686400452	0.324189461	PhastCons 400 bins ordered
0.693152315	0.323043804	PhastCons 400 bins ordered
0.700581196	0.321759894	PhastCons 400 bins ordered
0.708858694	0.320310092	PhastCons 400 bins ordered
0.718122817	0.318665552	PhastCons 400 bins ordered
0.728495605	0.316802997	PhastCons 400 bins ordered
0.74007616	0.314690399	PhastCons 400 bins ordered
0.753010834	0.312329016	PhastCons 400 bins ordered
0.767290248	0.309677587	PhastCons 400 bins ordered
0.782725624	0.306680466	PhastCons 400 bins ordered
0.799289622	0.303411134	PhastCons 400 bins ordered
0.816798615	0.299857623	PhastCons 400 bins ordered
0.835170148	0.296070933	PhastCons 400 bins ordered
0.85405534	0.292013972	PhastCons 400 bins ordered
0.871468999	0.287424884	PhastCons 400 bins ordered
0.88575	0.282149932	PhastCons 400 bins ordered
0.900031001	0.277223654	PhastCons 400 bins ordered
0.914312001	0.272612586	PhastCons 400 bins ordered
0.928593002	0.268287411	PhastCons 400 bins ordered
0.942874003	0.264222341	PhastCons 400 bins ordered
0.957155004	0.260394598	PhastCons 400 bins ordered
0.971436004	0.256783987	PhastCons 400 bins ordered
0.985717005	0.253372542	PhastCons 400 bins ordered
0.999998006	0.250144227	PhastCons 400 bins ordered
0.063322329	0.354441107	PhastCons score
0.093870525	0.352314787	PhastCons score
0.114046396	0.350640439	PhastCons score
0.129136769	0.349447588	PhastCons score
0.141130987	0.34841568	PhastCons score
0.151028014	0.34743236	PhastCons score
0.159474838	0.346605309	PhastCons score
0.166850578	0.345886663	PhastCons score
0.173377101	0.345248475	PhastCons score
0.179231501	0.344634062	PhastCons score
0.184514525	0.344054975	PhastCons score
0.18934942	0.343553284	PhastCons score
0.193796791	0.343092106	PhastCons score
0.197913563	0.342626984	PhastCons score
0.201723747	0.342147308	PhastCons score
0.205299643	0.341737403	PhastCons score
0.208685435	0.341383725	PhastCons score
0.211853248	0.341020287	PhastCons score
0.214832978	0.340664981	PhastCons score
0.217675833	0.340334491	PhastCons score
0.220362767	0.339997315	PhastCons score
0.222934251	0.339671228	PhastCons score
0.225391752	0.339383999	PhastCons score
0.227717614	0.339048718	PhastCons score
0.229946169	0.338752005	PhastCons score
0.232104899	0.33849202	PhastCons score
0.234172256	0.338245935	PhastCons score
0.236174198	0.338015268	PhastCons score
0.238096991	0.337751459	PhastCons score
0.239952835	0.337520552	PhastCons score
0.241733958	0.337266177	PhastCons score
0.243465873	0.337037343	PhastCons score
0.245148988	0.336816057	PhastCons score
0.246773812	0.336605934	PhastCons score
0.248365652	0.336425019	PhastCons score
0.249881941	0.336199955	PhastCons score
0.251359705	0.335988733	PhastCons score
0.252811603	0.335795128	PhastCons score
0.254230776	0.335612722	PhastCons score
0.255591771	0.335411038	PhastCons score
0.256918957	0.33521654	PhastCons score
0.258226911	0.33505083	PhastCons score
0.259510383	0.334891375	PhastCons score
0.260738648	0.33470855	PhastCons score
0.261956711	0.334542106	PhastCons score
0.263160977	0.334398003	PhastCons score
0.264318657	0.334230458	PhastCons score
0.265448855	0.334060517	PhastCons score
0.266565966	0.333909778	PhastCons score
0.267661757	0.333771198	PhastCons score
0.268734433	0.333629777	PhastCons score
0.269778679	0.3334815	PhastCons score
0.27082269	0.333348305	PhastCons score
0.271834984	0.333195034	PhastCons score
0.272832401	0.333066867	PhastCons score
0.273799651	0.332926375	PhastCons score
0.274755742	0.33278409	PhastCons score
0.275697016	0.332651531	PhastCons score
0.2766153	0.33251434	PhastCons score
0.277518284	0.332386338	PhastCons score
0.278408126	0.332264726	PhastCons score
0.279276406	0.332130118	PhastCons score
0.280140206	0.332005985	PhastCons score
0.280984363	0.33187839	PhastCons score
0.281818539	0.331745215	PhastCons score
0.282639274	0.331621804	PhastCons score
0.283442749	0.331494087	PhastCons score
0.284241388	0.331387904	PhastCons score
0.28503591	0.331282482	PhastCons score
0.285824578	0.331176256	PhastCons score
0.286584514	0.331057894	PhastCons score
0.287346897	0.33096517	PhastCons score
0.288086526	0.330855403	PhastCons score
0.288824421	0.330738071	PhastCons score
0.289546904	0.330630585	PhastCons score
0.290261682	0.330522329	PhastCons score
0.290973776	0.330421194	PhastCons score
0.291669865	0.33032559	PhastCons score
0.292361054	0.330226716	PhastCons score
0.293046691	0.330136333	PhastCons score
0.293721214	0.330049899	PhastCons score
0.294385105	0.329947493	PhastCons score
0.295037173	0.329845189	PhastCons score
0.295683027	0.329746044	PhastCons score
0.296330612	0.329658467	PhastCons score
0.296967444	0.329573779	PhastCons score
0.297591617	0.329477581	PhastCons score
0.298213761	0.329385643	PhastCons score
0.298845933	0.32931747	PhastCons score
0.299460069	0.329234433	PhastCons score
0.300046968	0.329130294	PhastCons score
0.300634229	0.329031299	PhastCons score
0.301223879	0.328951988	PhastCons score
0.301801639	0.32886131	PhastCons score
0.302373667	0.328762169	PhastCons score
0.302946055	0.328684	PhastCons score
0.303517183	0.328609905	PhastCons score
0.304078221	0.328528289	PhastCons score
0.304632034	0.328449086	PhastCons score
0.3051782	0.328371663	PhastCons score
0.30572281	0.328294674	PhastCons score
0.306258161	0.328217649	PhastCons score
0.306798233	0.328139695	PhastCons score
0.30732128	0.328055774	PhastCons score
0.307847019	0.327975365	PhastCons score
0.308363499	0.327896748	PhastCons score
0.308886549	0.327829731	PhastCons score
0.309393052	0.327752409	PhastCons score
0.309890535	0.327673634	PhastCons score
0.310383955	0.327594873	PhastCons score
0.310874749	0.327515548	PhastCons score
0.31135814	0.327434749	PhastCons score
0.311856042	0.327373537	PhastCons score
0.312339911	0.327296328	PhastCons score
0.312816548	0.327226075	PhastCons score
0.313289665	0.327155637	PhastCons score
0.313764928	0.327088958	PhastCons score
0.314235956	0.327029811	PhastCons score
0.314695933	0.326952706	PhastCons score
0.315163734	0.326891854	PhastCons score
0.315628667	0.326831048	PhastCons score
0.316076938	0.326762218	PhastCons score
0.316528727	0.326696737	PhastCons score
0.316963495	0.32661411	PhastCons score
0.317398263	0.326543971	PhastCons score
0.317836379	0.326474568	PhastCons score
0.318265412	0.326401626	PhastCons score
0.318697611	0.326332978	PhastCons score
0.319117689	0.326261395	PhastCons score
0.319536569	0.32618964	PhastCons score
0.319966262	0.326125732	PhastCons score
0.320379948	0.32605604	PhastCons score
0.320797038	0.325995911	PhastCons score
0.321210306	0.325933563	PhastCons score
0.321615268	0.325865155	PhastCons score
0.322023038	0.325802759	PhastCons score
0.322428003	0.325744122	PhastCons score
0.322829026	0.325681222	PhastCons score
0.323221924	0.325611181	PhastCons score
0.32361805	0.325545426	PhastCons score
0.324017816	0.325486836	PhastCons score
0.324408623	0.325425783	PhastCons score
0.324795429	0.325362914	PhastCons score
0.325187016	0.325303604	PhastCons score
0.325569881	0.325238945	PhastCons score
0.32595597	0.32518119	PhastCons score
0.326330829	0.325119365	PhastCons score
0.32671011	0.325057509	PhastCons score
0.327078102	0.324995749	PhastCons score
0.327448662	0.32493123	PhastCons score
0.327819941	0.324873192	PhastCons score
0.328196715	0.324824988	PhastCons score
0.32856459	0.324769267	PhastCons score
0.328931446	0.324716316	PhastCons score
0.329285762	0.324653797	PhastCons score
0.329643244	0.324592913	PhastCons score
0.329994393	0.32452851	PhastCons score
0.330346259	0.324470436	PhastCons score
0.330697167	0.32440691	PhastCons score
0.331051061	0.324358901	PhastCons score
0.331400655	0.324305324	PhastCons score
0.331753237	0.324253639	PhastCons score
0.332099546	0.324195978	PhastCons score
0.332435344	0.324131494	PhastCons score
0.332781415	0.324081561	PhastCons score
0.333123961	0.324026473	PhastCons score
0.333463401	0.323970096	PhastCons score
0.333806605	0.323922786	PhastCons score
0.334139417	0.32386866	PhastCons score
0.334469721	0.323813807	PhastCons score
0.334800682	0.323758442	PhastCons score
0.335127522	0.323703672	PhastCons score
0.335459558	0.323652041	PhastCons score
0.335784543	0.323596531	PhastCons score
0.336097526	0.323537425	PhastCons score
0.336425918	0.323486504	PhastCons score
0.336745949	0.323434587	PhastCons score
0.33706544	0.323375581	PhastCons score
0.337375613	0.323317288	PhastCons score
0.337693494	0.323266226	PhastCons score
0.338010477	0.323214121	PhastCons score
0.338334091	0.323175211	PhastCons score
0.338654358	0.323134923	PhastCons score
0.338967519	0.323082267	PhastCons score
0.339280201	0.323034193	PhastCons score
0.339586673	0.322979377	PhastCons score
0.33989213	0.322928862	PhastCons score
0.340208694	0.322890646	PhastCons score
0.340506623	0.322833633	PhastCons score
0.340812438	0.322786732	PhastCons score
0.341113892	0.32273686	PhastCons score
0.341412539	0.322684857	PhastCons score
0.341715487	0.322641115	PhastCons score
0.34201676	0.322598465	PhastCons score
0.342313556	0.32254727	PhastCons score
0.342612679	0.322509304	PhastCons score
0.342911563	0.322466279	PhastCons score
0.343201846	0.322418137	PhastCons score
0.343497325	0.322378221	PhastCons score
0.343780563	0.322325172	PhastCons score
0.344067085	0.322275719	PhastCons score
0.344353187	0.322229845	PhastCons score
0.344635825	0.322178679	PhastCons score
0.344923661	0.322135899	PhastCons score
0.345208211	0.322094229	PhastCons score
0.345494074	0.32205311	PhastCons score
0.345776772	0.322009729	PhastCons score
0.346057798	0.321965359	PhastCons score
0.346340438	0.321920932	PhastCons score
0.346614058	0.321868941	PhastCons score
0.346883796	0.32181962	PhastCons score
0.347153236	0.321769188	PhastCons score
0.347428051	0.321723488	PhastCons score
0.347706987	0.321676782	PhastCons score
0.347983175	0.321637334	PhastCons score
0.348250166	0.321584767	PhastCons score
0.348523727	0.321539672	PhastCons score
0.34879657	0.321501499	PhastCons score
0.349064875	0.321456355	PhastCons score
0.349327266	0.321404825	PhastCons score
0.349588581	0.321353387	PhastCons score
0.349850017	0.321303726	PhastCons score
0.350118202	0.321271067	PhastCons score
0.350377249	0.321227979	PhastCons score
0.35063271	0.32117616	PhastCons score
0.350895221	0.321131308	PhastCons score
0.351142021	0.3210775	PhastCons score
0.351407458	0.321042353	PhastCons score
0.351671223	0.321005691	PhastCons score
0.351929733	0.320961728	PhastCons score
0.352181789	0.32091584	PhastCons score
0.352434562	0.320870436	PhastCons score
0.352693608	0.320831707	PhastCons score
0.352952116	0.320793164	PhastCons score
0.353202858	0.320753377	PhastCons score
0.353449002	0.320702444	PhastCons score
0.353704524	0.320662757	PhastCons score
0.353961181	0.320624648	PhastCons score
0.354213596	0.320589246	PhastCons score
0.354452871	0.320535529	PhastCons score
0.354701703	0.320496382	PhastCons score
0.354956328	0.320459524	PhastCons score
0.355204982	0.320419067	PhastCons score
0.35545023	0.320377626	PhastCons score
0.355691237	0.320336361	PhastCons score
0.355941085	0.320299798	PhastCons score
0.356179345	0.320257894	PhastCons score
0.356420712	0.320216153	PhastCons score
0.356657897	0.320166484	PhastCons score
0.356904399	0.320127945	PhastCons score
0.357147258	0.32008785	PhastCons score
0.357386294	0.32004989	PhastCons score
0.357619597	0.320007854	PhastCons score
0.357857618	0.31996976	PhastCons score
0.358100059	0.319935775	PhastCons score
0.358336945	0.31989385	PhastCons score
0.358578192	0.319858319	PhastCons score
0.358806477	0.319811083	PhastCons score
0.359039661	0.319770241	PhastCons score
0.35926932	0.31972388	PhastCons score
0.359508297	0.31968822	PhastCons score
0.359740346	0.319652567	PhastCons score
0.359971379	0.319612878	PhastCons score
0.360200739	0.319573273	PhastCons score
0.360431056	0.31953478	PhastCons score
0.360663999	0.31949781	PhastCons score
0.36089539	0.319458154	PhastCons score
0.361127975	0.319416729	PhastCons score
0.361357274	0.319379999	PhastCons score
0.361586515	0.319343628	PhastCons score
0.361818563	0.319309217	PhastCons score
0.362048222	0.319273961	PhastCons score
0.362276089	0.319234808	PhastCons score
0.362499238	0.319193674	PhastCons score
0.362729256	0.319160659	PhastCons score
0.362948462	0.31911956	PhastCons score
0.363168386	0.319078516	PhastCons score
0.363397089	0.319046579	PhastCons score
0.363622925	0.319014179	PhastCons score
0.363842608	0.318975798	PhastCons score
0.364060501	0.318932115	PhastCons score
0.364279946	0.318890021	PhastCons score
0.364502438	0.31885297	PhastCons score
0.364724869	0.318816784	PhastCons score
0.364941687	0.318777261	PhastCons score
0.365166567	0.318741376	PhastCons score
0.365380041	0.318697339	PhastCons score
0.365595424	0.318658197	PhastCons score
0.365809316	0.318614647	PhastCons score
0.366031031	0.318581512	PhastCons score
0.366238052	0.318529637	PhastCons score
0.366449792	0.318489114	PhastCons score
0.366661712	0.318449432	PhastCons score
0.366878469	0.318416052	PhastCons score
0.367092241	0.318378596	PhastCons score
0.367296574	0.318334494	PhastCons score
0.367507478	0.318294711	PhastCons score
0.367721309	0.318259145	PhastCons score
0.367923612	0.318215812	PhastCons score
0.368133502	0.31817885	PhastCons score
0.368343867	0.318141578	PhastCons score
0.368553637	0.318106695	PhastCons score
0.368767408	0.318076493	PhastCons score
0.368980223	0.3180403	PhastCons score
0.369187125	0.318001977	PhastCons score
0.369394983	0.317965278	PhastCons score
0.369608754	0.317937604	PhastCons score
0.369814343	0.31789926	PhastCons score
0.370020468	0.317861724	PhastCons score
0.370231849	0.317828196	PhastCons score
0.370438871	0.317792699	PhastCons score
0.370641055	0.317753752	PhastCons score
0.370842582	0.317714947	PhastCons score
0.371046559	0.317677671	PhastCons score
0.371256029	0.317652875	PhastCons score
0.371457436	0.317613786	PhastCons score
0.371664817	0.317584098	PhastCons score
0.371867957	0.317549905	PhastCons score
0.372069602	0.317514837	PhastCons score
0.372270053	0.317477876	PhastCons score
0.372468295	0.317439208	PhastCons score
0.372670539	0.317404018	PhastCons score
0.372874574	0.31737117	PhastCons score
0.373075383	0.3173353	PhastCons score
0.373272848	0.317297342	PhastCons score
0.373463743	0.317254562	PhastCons score
0.373659237	0.317216255	PhastCons score
0.373856941	0.31718262	PhastCons score
0.374052256	0.317144883	PhastCons score
0.374250976	0.317111491	PhastCons score
0.37445077	0.317076469	PhastCons score
0.374655044	0.317047622	PhastCons score
0.37485448	0.31701802	PhastCons score
0.375048481	0.316982502	PhastCons score
0.375243198	0.316948401	PhastCons score
0.375439051	0.316913176	PhastCons score
0.375637353	0.316883479	PhastCons score
0.375834878	0.316849638	PhastCons score
0.376027625	0.316812691	PhastCons score
0.376219178	0.316777747	PhastCons score
0.376417659	0.316747212	PhastCons score
0.376613511	0.316713917	PhastCons score
0.376806078	0.31668065	PhastCons score
0.377000556	0.316648379	PhastCons score
0.377194677	0.31661818	PhastCons score
0.377379838	0.316577728	PhastCons score
0.377570733	0.316545191	PhastCons score
0.377770289	0.316517892	PhastCons score
0.377963632	0.316481594	PhastCons score
0.378154886	0.316446899	PhastCons score
0.378339448	0.316406524	PhastCons score
0.378539303	0.316380953	PhastCons score
0.378730257	0.316351831	PhastCons score
0.378925274	0.316325834	PhastCons score
0.379114318	0.316291984	PhastCons score
0.379297269	0.316254561	PhastCons score
0.379488104	0.316225878	PhastCons score
0.379674579	0.316189948	PhastCons score
0.37986631	0.316158531	PhastCons score
0.380052247	0.31612241	PhastCons score
0.380238841	0.316088466	PhastCons score
0.380426093	0.316053147	PhastCons score
0.380614958	0.316021842	PhastCons score
0.38080645	0.315993491	PhastCons score
0.380995015	0.315964719	PhastCons score
0.381188	0.315936703	PhastCons score
0.381374595	0.315904146	PhastCons score
0.381563936	0.315873652	PhastCons score
0.381752261	0.315842961	PhastCons score
0.381942081	0.315813746	PhastCons score
0.382126465	0.315783066	PhastCons score
0.382312043	0.315751319	PhastCons score
0.382494457	0.315716314	PhastCons score
0.382682604	0.315690544	PhastCons score
0.38286245	0.315653995	PhastCons score
0.383042533	0.315619812	PhastCons score
0.383227694	0.315586715	PhastCons score
0.383411422	0.31555102	PhastCons score
0.383593358	0.315518156	PhastCons score
0.383774816	0.31548173	PhastCons score
0.383960394	0.315451998	PhastCons score
0.384144002	0.315420574	PhastCons score
0.384324563	0.315383178	PhastCons score
0.384506917	0.315350679	PhastCons score
0.384693571	0.315321015	PhastCons score
0.384872938	0.315287022	PhastCons score
0.385056307	0.315257346	PhastCons score
0.385236929	0.31522393	PhastCons score
0.385414622	0.315188975	PhastCons score
0.385591242	0.315155981	PhastCons score
0.38577915	0.315130586	PhastCons score
0.385958875	0.315093684	PhastCons score
0.386139317	0.31506048	PhastCons score
0.386320714	0.315031362	PhastCons score
0.386499126	0.315000242	PhastCons score
0.386675446	0.314964326	PhastCons score
0.386851647	0.314929335	PhastCons score
0.387033702	0.314900202	PhastCons score
0.387214861	0.314871628	PhastCons score
0.387394049	0.314839511	PhastCons score
0.387572878	0.314807505	PhastCons score
0.387747586	0.31477326	PhastCons score
0.387930179	0.314747326	PhastCons score
0.388109964	0.31471803	PhastCons score
0.388285927	0.31468631	PhastCons score
0.388465772	0.314654801	PhastCons score
0.388645975	0.314623069	PhastCons score
0.388820384	0.314588539	PhastCons score
0.388989418	0.314551586	PhastCons score
0.389164664	0.314521365	PhastCons score
0.389342956	0.314494471	PhastCons score
0.389517425	0.314460516	PhastCons score
0.389696135	0.314431627	PhastCons score
0.38987162	0.314399595	PhastCons score
0.390045194	0.314366738	PhastCons score
0.390227248	0.314340962	PhastCons score
0.390402554	0.314308933	PhastCons score
0.390579473	0.314283297	PhastCons score
0.390748626	0.314247338	PhastCons score
0.390924409	0.314214197	PhastCons score
0.39110085	0.314183581	PhastCons score
0.391273646	0.31414935	PhastCons score
0.391441127	0.314114113	PhastCons score
0.391616432	0.314081216	PhastCons score
0.391787197	0.314046251	PhastCons score
0.391954678	0.314008377	PhastCons score
0.392129506	0.313977177	PhastCons score
0.392301645	0.313945422	PhastCons score
0.392471335	0.313909807	PhastCons score
0.392643117	0.313876728	PhastCons score
0.392815257	0.313846023	PhastCons score
0.392992654	0.313821328	PhastCons score
0.393161808	0.313789289	PhastCons score
0.393336994	0.313759346	PhastCons score
0.393511702	0.313731967	PhastCons score
0.39368653	0.313704621	PhastCons score
0.393859565	0.313675729	PhastCons score
0.394033019	0.313646275	PhastCons score
0.394203605	0.313615586	PhastCons score
0.394375805	0.313583143	PhastCons score
0.394545734	0.313548813	PhastCons score
0.394715306	0.313516318	PhastCons score
0.394888641	0.313485819	PhastCons score
0.395052478	0.313448456	PhastCons score
0.395229814	0.313422802	PhastCons score
0.395397594	0.313387614	PhastCons score
0.395565493	0.313354411	PhastCons score
0.395735782	0.31332355	PhastCons score
0.395908161	0.313291636	PhastCons score
0.396074328	0.313258632	PhastCons score
0.396244198	0.313228353	PhastCons score
0.396411799	0.313196963	PhastCons score
0.396578205	0.313161133	PhastCons score
0.396752257	0.313135213	PhastCons score
0.396924396	0.313106248	PhastCons score
0.397086501	0.313068857	PhastCons score
0.397259239	0.313043066	PhastCons score
0.397426839	0.313012696	PhastCons score
0.397599695	0.31298261	PhastCons score
0.397766698	0.312952788	PhastCons score
0.39794069	0.312924423	PhastCons score
0.398114264	0.31289733	PhastCons score
0.398284014	0.312866265	PhastCons score
0.398454303	0.312837458	PhastCons score
0.398622978	0.312807929	PhastCons score
0.398789563	0.312774227	PhastCons score
0.398957821	0.312743584	PhastCons score
0.399132111	0.312717862	PhastCons score
0.399304789	0.312687553	PhastCons score
0.399468268	0.312651774	PhastCons score
0.399637959	0.312623563	PhastCons score
0.399804066	0.312589746	PhastCons score
0.399974653	0.312560663	PhastCons score
0.400148704	0.31253264	PhastCons score
0.40031953	0.312503847	PhastCons score
0.400490296	0.312476815	PhastCons score
0.400654194	0.31244601	PhastCons score
0.400822929	0.312416811	PhastCons score
0.40099017	0.312385098	PhastCons score
0.401158427	0.312356533	PhastCons score
0.4013277	0.312328337	PhastCons score
0.401491716	0.312292556	PhastCons score
0.40165197	0.312259759	PhastCons score
0.401820885	0.312227915	PhastCons score
0.401992905	0.312201412	PhastCons score
0.40216188	0.312172166	PhastCons score
0.402328823	0.31214055	PhastCons score
0.402498813	0.312111632	PhastCons score
0.402667668	0.312081692	PhastCons score
0.402833775	0.312052326	PhastCons score
0.402997433	0.312017889	PhastCons score
0.403165332	0.311988933	PhastCons score
0.403334665	0.311961461	PhastCons score
0.403499279	0.311931679	PhastCons score
0.403665804	0.31190241	PhastCons score
0.403832388	0.31187175	PhastCons score
0.404003573	0.31184588	PhastCons score
0.404168904	0.311814184	PhastCons score
0.404335309	0.311785589	PhastCons score
0.40450064	0.311754701	PhastCons score
0.404666747	0.311724615	PhastCons score
0.404831839	0.311695126	PhastCons score
0.404998245	0.311665732	PhastCons score
0.40516471	0.311635655	PhastCons score
0.405328189	0.31160108	PhastCons score
0.405492922	0.311567876	PhastCons score
0.405657895	0.311536561	PhastCons score
0.405823404	0.311505562	PhastCons score
0.405992558	0.311479246	PhastCons score
0.40615544	0.311446007	PhastCons score
0.406325071	0.311422451	PhastCons score
0.406489088	0.311391853	PhastCons score
0.406659854	0.31136654	PhastCons score
0.406827992	0.311339283	PhastCons score
0.406989859	0.31130993	PhastCons score
0.407151307	0.311276079	PhastCons score
0.407320281	0.311248922	PhastCons score
0.407484058	0.311217767	PhastCons score
0.407650524	0.311187843	PhastCons score
0.407813943	0.311158546	PhastCons score
0.407979095	0.311129253	PhastCons score
0.408140483	0.311095081	PhastCons score
0.40830653	0.311065089	PhastCons score
0.408468158	0.311030982	PhastCons score
0.408629128	0.31099624	PhastCons score
0.408794339	0.310966667	PhastCons score
0.408963433	0.310937152	PhastCons score
0.409128942	0.310906806	PhastCons score
0.409287523	0.310871496	PhastCons score
0.409451002	0.31084149	PhastCons score
0.409615975	0.310810224	PhastCons score
0.409778199	0.310777807	PhastCons score
0.409936959	0.31074115	PhastCons score
0.410105336	0.310715345	PhastCons score
0.410270249	0.3106861	PhastCons score
0.410432474	0.310652194	PhastCons score
0.410599955	0.310621696	PhastCons score
0.410766779	0.310592849	PhastCons score
0.410934199	0.310565099	PhastCons score
0.411099411	0.31053383	PhastCons score
0.411268684	0.310508684	PhastCons score
0.411434731	0.31047749	PhastCons score
0.411597493	0.310446073	PhastCons score
0.411760076	0.310415126	PhastCons score
0.411927856	0.310386978	PhastCons score
0.412089424	0.310351026	PhastCons score
0.412256188	0.310322357	PhastCons score
0.412417934	0.310290331	PhastCons score
0.41257992	0.310260566	PhastCons score
0.412742384	0.31022637	PhastCons score
0.412908432	0.31019426	PhastCons score
0.413070955	0.310160496	PhastCons score
0.413238496	0.310133312	PhastCons score
0.413401019	0.310101572	PhastCons score
0.413571725	0.310077066	PhastCons score
0.413737653	0.310050157	PhastCons score
0.413904298	0.310021717	PhastCons score
0.414066881	0.309988544	PhastCons score
0.414228807	0.309956465	PhastCons score
0.414394556	0.309926723	PhastCons score
0.414555884	0.309895893	PhastCons score
0.414719423	0.309864393	PhastCons score
0.41488344	0.3098327	PhastCons score
0.415048531	0.309802381	PhastCons score
0.415215057	0.309770745	PhastCons score
0.415388391	0.309746509	PhastCons score
0.415556171	0.309716763	PhastCons score
0.415727236	0.309689701	PhastCons score
0.415897225	0.309661824	PhastCons score
0.416070977	0.309636322	PhastCons score
0.416237801	0.309608318	PhastCons score
0.4164057	0.309579094	PhastCons score
0.41656906	0.309546168	PhastCons score
0.416733973	0.309515211	PhastCons score
0.416900318	0.309483275	PhastCons score
0.417067799	0.309456809	PhastCons score
0.417236236	0.309426322	PhastCons score
0.417401925	0.309395472	PhastCons score
0.417568928	0.30936631	PhastCons score
0.417731392	0.309330778	PhastCons score
0.417897857	0.309301444	PhastCons score
0.418059245	0.309268136	PhastCons score
0.418223083	0.309233095	PhastCons score
0.418390325	0.309202325	PhastCons score
0.418560255	0.30917207	PhastCons score
0.418725287	0.309137357	PhastCons score
0.418890916	0.309103174	PhastCons score
0.419055351	0.309069316	PhastCons score
0.419225819	0.309040429	PhastCons score
0.41939097	0.309006771	PhastCons score
0.419560422	0.30897547	PhastCons score
0.419727306	0.308946154	PhastCons score
0.419891382	0.308914314	PhastCons score
0.420057788	0.308883146	PhastCons score
0.420225508	0.308849259	PhastCons score
0.420390778	0.308815098	PhastCons score
0.420553899	0.308781723	PhastCons score
0.420719468	0.308750056	PhastCons score
0.420886651	0.308718535	PhastCons score
0.421053714	0.308685876	PhastCons score
0.421221912	0.308654689	PhastCons score
0.421384674	0.308621524	PhastCons score
0.421548631	0.308585919	PhastCons score
0.421719098	0.308560184	PhastCons score
0.421887176	0.308527458	PhastCons score
0.422049221	0.308491796	PhastCons score
0.422219808	0.308462464	PhastCons score
0.422386632	0.308429203	PhastCons score
0.422556801	0.308400622	PhastCons score
0.422722012	0.308367296	PhastCons score
0.422894928	0.308337715	PhastCons score
0.423060915	0.308302444	PhastCons score
0.423231443	0.308272379	PhastCons score
0.423400536	0.30824126	PhastCons score
0.423568973	0.308208489	PhastCons score
0.423737767	0.308176814	PhastCons score
0.423909489	0.308150122	PhastCons score
0.424082644	0.308121904	PhastCons score
0.424253829	0.308091534	PhastCons score
0.424420891	0.308058123	PhastCons score
0.424592673	0.308030077	PhastCons score
0.424762781	0.307996017	PhastCons score
0.424928829	0.307961969	PhastCons score
0.425098998	0.307930886	PhastCons score
0.425265762	0.307897968	PhastCons score
0.425435811	0.307863696	PhastCons score
0.425602097	0.30782498	PhastCons score
0.425771908	0.307789571	PhastCons score
0.425938015	0.307754842	PhastCons score
0.426109976	0.307724137	PhastCons score
0.426281757	0.307690799	PhastCons score
0.426458317	0.307663197	PhastCons score
0.4266298	0.307632426	PhastCons score
0.426797042	0.307598919	PhastCons score
0.426968286	0.307571254	PhastCons score
0.427140246	0.307540415	PhastCons score
0.427312565	0.307510633	PhastCons score
0.42748351	0.307477289	PhastCons score
0.427654873	0.307444966	PhastCons score
0.427824445	0.307410861	PhastCons score
0.427993897	0.307372472	PhastCons score
0.428167112	0.307339459	PhastCons score
0.428337639	0.307304012	PhastCons score
0.428511212	0.307275102	PhastCons score
0.428684427	0.307243465	PhastCons score
0.428864631	0.307214396	PhastCons score
0.429039339	0.3071802	PhastCons score
0.429205267	0.307142198	PhastCons score
0.42938553	0.307116377	PhastCons score
0.429563583	0.30708756	PhastCons score
0.42973626	0.307051983	PhastCons score
0.429908579	0.307017771	PhastCons score
0.430084482	0.306985498	PhastCons score
0.430255068	0.306949191	PhastCons score
0.430428223	0.306913851	PhastCons score
0.430607709	0.306887735	PhastCons score
0.430789466	0.306860144	PhastCons score
0.430968295	0.306831814	PhastCons score
0.431140853	0.306799402	PhastCons score
0.431310484	0.306763481	PhastCons score
0.431481847	0.306727006	PhastCons score
0.431658587	0.306693658	PhastCons score
0.431834788	0.306660445	PhastCons score
0.432004539	0.306622635	PhastCons score
0.432180441	0.30659249	PhastCons score
0.432351566	0.306555377	PhastCons score
0.43252711	0.306524017	PhastCons score
0.432699608	0.306486797	PhastCons score
0.432881603	0.306459254	PhastCons score
0.433056192	0.306420931	PhastCons score
0.433228809	0.306382677	PhastCons score
0.433404413	0.30635048	PhastCons score
0.433587961	0.3063208	PhastCons score
0.43376249	0.3062849	PhastCons score
0.433935227	0.306249618	PhastCons score
0.434115968	0.306215011	PhastCons score
0.434299874	0.306182686	PhastCons score
0.43447285	0.306145593	PhastCons score
0.434655144	0.306115641	PhastCons score
0.43483015	0.306078789	PhastCons score
0.435010175	0.306044399	PhastCons score
0.435191513	0.306013117	PhastCons score
0.435371896	0.305982723	PhastCons score
0.43554953	0.305948235	PhastCons score
0.435735169	0.305919005	PhastCons score
0.43591812	0.305886381	PhastCons score
0.436102684	0.305853628	PhastCons score
0.436280916	0.30581706	PhastCons score
0.436465718	0.305785826	PhastCons score
0.436652313	0.305753718	PhastCons score
0.436837354	0.305720889	PhastCons score
0.437019887	0.305685766	PhastCons score
0.437201344	0.305652188	PhastCons score
0.437380114	0.305614802	PhastCons score
0.437562886	0.305581717	PhastCons score
0.437740879	0.30554235	PhastCons score
0.437921261	0.305505354	PhastCons score
0.438106004	0.305468919	PhastCons score
0.43828549	0.305431492	PhastCons score
0.438465395	0.305393469	PhastCons score
0.438650735	0.305360781	PhastCons score
0.438837329	0.30532848	PhastCons score
0.439023087	0.30529236	PhastCons score
0.439209024	0.305255935	PhastCons score
0.43939532	0.305219951	PhastCons score
0.439576718	0.305179668	PhastCons score
0.43975937	0.305141767	PhastCons score
0.439943455	0.305102816	PhastCons score
0.440132319	0.305069038	PhastCons score
0.440321123	0.305032844	PhastCons score
0.440509449	0.304995728	PhastCons score
0.440698373	0.304962179	PhastCons score
0.440885983	0.304923589	PhastCons score
0.441076101	0.304885768	PhastCons score
0.441259051	0.304845049	PhastCons score
0.441448214	0.304806327	PhastCons score
0.441644962	0.304772141	PhastCons score
0.441839978	0.304737602	PhastCons score
0.442033799	0.30470283	PhastCons score
0.44222559	0.304665682	PhastCons score
0.442414275	0.304628278	PhastCons score
0.442606543	0.304592079	PhastCons score
0.442798393	0.304555958	PhastCons score
0.442987078	0.304515451	PhastCons score
0.443181975	0.304478968	PhastCons score
0.443368868	0.304439241	PhastCons score
0.443561614	0.304403226	PhastCons score
0.443763379	0.304372501	PhastCons score
0.443962815	0.304337621	PhastCons score
0.444158429	0.304300436	PhastCons score
0.444346994	0.304260309	PhastCons score
0.444542129	0.304224224	PhastCons score
0.444737264	0.304186192	PhastCons score
0.444931982	0.304147022	PhastCons score
0.445127296	0.304108293	PhastCons score
0.445324283	0.304070886	PhastCons score
0.44552133	0.304030773	PhastCons score
0.445718317	0.30399131	PhastCons score
0.445914588	0.30395368	PhastCons score
0.446110081	0.30391037	PhastCons score
0.446304381	0.303870165	PhastCons score
0.446503458	0.303833738	PhastCons score
0.446702656	0.303793548	PhastCons score
0.446900957	0.303755815	PhastCons score
0.447095436	0.303714666	PhastCons score
0.447294453	0.303676732	PhastCons score
0.447495442	0.303636979	PhastCons score
0.447692011	0.30359377	PhastCons score
0.447893239	0.303555318	PhastCons score
0.448098469	0.303519879	PhastCons score
0.448301369	0.303480485	PhastCons score
0.448500626	0.303438366	PhastCons score
0.448700421	0.303398596	PhastCons score
0.448904157	0.30335692	PhastCons score
0.449114524	0.303322707	PhastCons score
0.449319395	0.303284763	PhastCons score
0.449522654	0.303242721	PhastCons score
0.449725256	0.303201409	PhastCons score
0.449930904	0.303161002	PhastCons score
0.450140494	0.303123797	PhastCons score
0.450344409	0.303080076	PhastCons score
0.450554417	0.30303919	PhastCons score
0.45076341	0.302998766	PhastCons score
0.450968222	0.302956517	PhastCons score
0.451174168	0.302912225	PhastCons score
0.451384295	0.302870441	PhastCons score
0.451594423	0.302828852	PhastCons score
0.451806641	0.30278743	PhastCons score
0.452016052	0.302745388	PhastCons score
0.452230361	0.302706639	PhastCons score
0.452444609	0.302665926	PhastCons score
0.45265402	0.3026221	PhastCons score
0.452864865	0.302581664	PhastCons score
0.453079352	0.302540609	PhastCons score
0.453294975	0.30249901	PhastCons score
0.453502893	0.302452227	PhastCons score
0.453717022	0.302408474	PhastCons score
0.453934436	0.302366842	PhastCons score
0.454145878	0.302321888	PhastCons score
0.454361799	0.302277073	PhastCons score
0.454581424	0.30223474	PhastCons score
0.454793761	0.302186912	PhastCons score
0.455012968	0.302144602	PhastCons score
0.455234743	0.302101763	PhastCons score
0.455454427	0.302055987	PhastCons score
0.455675724	0.302012176	PhastCons score
0.455893616	0.3019654	PhastCons score
0.456112883	0.301918995	PhastCons score
0.456340451	0.301877916	PhastCons score
0.456561031	0.30183104	PhastCons score
0.456779939	0.301785203	PhastCons score
0.457007866	0.30174275	PhastCons score
0.457240989	0.301702471	PhastCons score
0.4574679	0.301661214	PhastCons score
0.457694812	0.301615675	PhastCons score
0.457918976	0.301567924	PhastCons score
0.458148336	0.301522113	PhastCons score
0.458373157	0.301473376	PhastCons score
0.458603712	0.301428838	PhastCons score
0.458837672	0.301385365	PhastCons score
0.459068704	0.301340536	PhastCons score
0.459298244	0.301294502	PhastCons score
0.459536146	0.301252182	PhastCons score
0.45976903	0.301203896	PhastCons score
0.460001556	0.301156276	PhastCons score
0.460240234	0.301111708	PhastCons score
0.46048148	0.301070584	PhastCons score
0.460717292	0.301022028	PhastCons score
0.460956926	0.300973767	PhastCons score
0.461197216	0.300926669	PhastCons score
0.461436731	0.300878965	PhastCons score
0.461680247	0.30083364	PhastCons score
0.461920956	0.300785449	PhastCons score
0.462162561	0.30073433	PhastCons score
0.462406913	0.300686656	PhastCons score
0.462650609	0.300639158	PhastCons score
0.462894603	0.300590414	PhastCons score
0.463145824	0.300545799	PhastCons score
0.46339167	0.300494256	PhastCons score
0.463639427	0.300445012	PhastCons score
0.463885691	0.300395393	PhastCons score
0.464134583	0.300342668	PhastCons score
0.464383235	0.300290617	PhastCons score
0.464635233	0.300240941	PhastCons score
0.464889262	0.300191361	PhastCons score
0.46514556	0.300144403	PhastCons score
0.465399529	0.300089757	PhastCons score
0.465654574	0.300036276	PhastCons score
0.465903884	0.29997752	PhastCons score
0.466162213	0.299925643	PhastCons score
0.466424663	0.299874487	PhastCons score
0.466689025	0.299825256	PhastCons score
0.46694395	0.299769268	PhastCons score
0.467200846	0.299714569	PhastCons score
0.467461146	0.299661215	PhastCons score
0.467725089	0.299609482	PhastCons score
0.467988854	0.29955503	PhastCons score
0.468254948	0.299503077	PhastCons score
0.468524566	0.299449349	PhastCons score
0.468796036	0.299395262	PhastCons score
0.469073598	0.299349539	PhastCons score
0.469350263	0.299299254	PhastCons score
0.469626989	0.2992448	PhastCons score
0.469897623	0.299186996	PhastCons score
0.470165568	0.299127081	PhastCons score
0.470450058	0.299076334	PhastCons score
0.470722125	0.299015732	PhastCons score
0.470995088	0.298956824	PhastCons score
0.471277608	0.29890245	PhastCons score
0.471565802	0.298852594	PhastCons score
0.471858416	0.298802992	PhastCons score
0.47213771	0.298744769	PhastCons score
0.472420468	0.298683606	PhastCons score
0.47270902	0.29862335	PhastCons score
0.473001216	0.298568103	PhastCons score
0.473299683	0.298513932	PhastCons score
0.473600121	0.29846008	PhastCons score
0.473889689	0.298400727	PhastCons score
0.474176867	0.298333755	PhastCons score
0.474468883	0.298270631	PhastCons score
0.474754688	0.298202356	PhastCons score
0.475049691	0.298138782	PhastCons score
0.475354131	0.298082025	PhastCons score
0.475651463	0.298017127	PhastCons score
0.475957336	0.297956304	PhastCons score
0.476264882	0.297892401	PhastCons score
0.476567052	0.297829129	PhastCons score
0.476880094	0.297767121	PhastCons score
0.477195942	0.297705917	PhastCons score
0.477513403	0.297644186	PhastCons score
0.477822263	0.297576397	PhastCons score
0.478137574	0.297509887	PhastCons score
0.478460769	0.297448396	PhastCons score
0.478777334	0.297382367	PhastCons score
0.479105009	0.297323424	PhastCons score
0.479425636	0.297257981	PhastCons score
0.479760418	0.297197047	PhastCons score
0.480087854	0.297132511	PhastCons score
0.480417918	0.297065711	PhastCons score
0.480755926	0.297001683	PhastCons score
0.481087543	0.296931463	PhastCons score
0.481418503	0.29685911	PhastCons score
0.481750658	0.29678944	PhastCons score
0.482098462	0.296728483	PhastCons score
0.482438201	0.296656143	PhastCons score
0.482785109	0.29659015	PhastCons score
0.483138528	0.296520602	PhastCons score
0.483486929	0.296446528	PhastCons score
0.483838555	0.296376556	PhastCons score
0.484190539	0.296301871	PhastCons score
0.484549572	0.296228773	PhastCons score
0.484908127	0.296154978	PhastCons score
0.485270087	0.296081074	PhastCons score
0.485637362	0.296006646	PhastCons score
0.486008699	0.29593032	PhastCons score
0.486381947	0.295857591	PhastCons score
0.486762422	0.295783164	PhastCons score
0.487136328	0.295704142	PhastCons score
0.487511368	0.295622769	PhastCons score
0.487894949	0.295542409	PhastCons score
0.488291611	0.295469643	PhastCons score
0.488684749	0.295393451	PhastCons score
0.489075319	0.295309894	PhastCons score
0.489471921	0.295232273	PhastCons score
0.489873242	0.295154262	PhastCons score
0.490271517	0.295066749	PhastCons score
0.490682813	0.294985922	PhastCons score
0.491089988	0.294899299	PhastCons score
0.491503612	0.29481506	PhastCons score
0.491917417	0.294730221	PhastCons score
0.492338388	0.294644334	PhastCons score
0.49277053	0.294564196	PhastCons score
0.493199147	0.294477526	PhastCons score
0.493627944	0.29438847	PhastCons score
0.494068388	0.294301387	PhastCons score
0.494510503	0.294211585	PhastCons score
0.494962355	0.294122606	PhastCons score
0.495406861	0.294028502	PhastCons score
0.495862595	0.293937652	PhastCons score
0.496327289	0.293849897	PhastCons score
0.49679276	0.293755545	PhastCons score
0.497258947	0.293658394	PhastCons score
0.497727821	0.293562246	PhastCons score
0.498216228	0.293472942	PhastCons score
0.498700393	0.293375147	PhastCons score
0.499196265	0.293279235	PhastCons score
0.499701814	0.293185144	PhastCons score
0.500201867	0.293081324	PhastCons score
0.500708909	0.292979796	PhastCons score
0.501218579	0.292873628	PhastCons score
0.501739776	0.292771326	PhastCons score
0.502272203	0.292667825	PhastCons score
0.502804272	0.292560849	PhastCons score
0.503328695	0.292443482	PhastCons score
0.503872649	0.292329702	PhastCons score
0.504431834	0.292219619	PhastCons score
0.504996156	0.292104881	PhastCons score
0.505561613	0.2919865	PhastCons score
0.506143973	0.291874015	PhastCons score
0.506728006	0.291754862	PhastCons score
0.507319983	0.291635769	PhastCons score
0.507934059	0.29152314	PhastCons score
0.508545866	0.291405399	PhastCons score
0.509163049	0.291275366	PhastCons score
0.509791879	0.291144977	PhastCons score
0.510430445	0.291015154	PhastCons score
0.511075043	0.290879346	PhastCons score
0.511730631	0.290738944	PhastCons score
0.512404856	0.290608099	PhastCons score
0.513089891	0.290470428	PhastCons score
0.513788783	0.290332706	PhastCons score
0.514495858	0.29019112	PhastCons score
0.515205382	0.290038222	PhastCons score
0.515941843	0.289891021	PhastCons score
0.516695508	0.289744592	PhastCons score
0.517447559	0.289586102	PhastCons score
0.518226728	0.289429457	PhastCons score
0.519008883	0.28926408	PhastCons score
0.519801491	0.289094994	PhastCons score
0.520624561	0.288927473	PhastCons score
0.521468715	0.288754919	PhastCons score
0.52232153	0.288575419	PhastCons score
0.523193458	0.288389099	PhastCons score
0.524080498	0.288194652	PhastCons score
0.524998477	0.288000214	PhastCons score
0.525933538	0.287799216	PhastCons score
0.5269039	0.287600813	PhastCons score
0.527895346	0.287389413	PhastCons score
0.528916657	0.287175121	PhastCons score
0.529963831	0.286950306	PhastCons score
0.531048993	0.286722957	PhastCons score
0.532163243	0.286485919	PhastCons score
0.533312374	0.286241729	PhastCons score
0.534499852	0.285987768	PhastCons score
0.535725139	0.285723113	PhastCons score
0.53699594	0.28545179	PhastCons score
0.53832187	0.285170831	PhastCons score
0.539678741	0.284864625	PhastCons score
0.541111228	0.284562367	PhastCons score
0.542608522	0.28424473	PhastCons score
0.544182568	0.283923002	PhastCons score
0.545816642	0.283571658	PhastCons score
0.547537204	0.283204587	PhastCons score
0.549368027	0.282824445	PhastCons score
0.551286889	0.282411434	PhastCons score
0.553318699	0.281959733	PhastCons score
0.555498937	0.281487096	PhastCons score
0.557848148	0.280985925	PhastCons score
0.560355405	0.280426892	PhastCons score
0.563091304	0.279824702	PhastCons score
0.566119279	0.279170805	PhastCons score
0.569510586	0.278444187	PhastCons score
0.573314923	0.277614317	PhastCons score
0.577693018	0.276669388	PhastCons score
0.582845567	0.275545932	PhastCons score
0.589141925	0.27414211	PhastCons score
0.597326504	0.272281637	PhastCons score
0.609394681	0.269552113	PhastCons score
0.619183588	0.267302756	PhastCons score
0.752457982	0.226796695	PhastCons score
0.752472052	0.226798293	PhastCons score
0.999998184	0.250144188	PhastCons score
2.07E-04	0.472915607	ConsHMM states ordered
5.73E-04	0.522178641	ConsHMM states ordered
0.003272048	0.579846482	ConsHMM states ordered
0.004874367	0.574804637	ConsHMM states ordered
0.00586811	0.555851278	ConsHMM states ordered
0.009646634	0.558331234	ConsHMM states ordered
0.010054812	0.565886408	ConsHMM states ordered
0.01177178	0.554643055	ConsHMM states ordered
0.013041677	0.568125952	ConsHMM states ordered
0.014983913	0.542175236	ConsHMM states ordered
0.015621916	0.546905918	ConsHMM states ordered
0.016543788	0.535753863	ConsHMM states ordered
0.017667329	0.547814468	ConsHMM states ordered
0.019334696	0.552824839	ConsHMM states ordered
0.019918023	0.551273221	ConsHMM states ordered
0.020383474	0.553841916	ConsHMM states ordered
0.02509397	0.482021262	ConsHMM states ordered
0.025819325	0.484431977	ConsHMM states ordered
0.02916703	0.477841246	ConsHMM states ordered
0.030535863	0.486180202	ConsHMM states ordered
0.03261669	0.495794814	ConsHMM states ordered
0.033769547	0.504663834	ConsHMM states ordered
0.035344226	0.508232874	ConsHMM states ordered
0.036618727	0.504305125	ConsHMM states ordered
0.03738421	0.505042325	ConsHMM states ordered
0.037915635	0.505670512	ConsHMM states ordered
0.038967736	0.50474577	ConsHMM states ordered
0.04065744	0.509254564	ConsHMM states ordered
0.043198729	0.503591323	ConsHMM states ordered
0.045498289	0.505090408	ConsHMM states ordered
0.047970622	0.514124012	ConsHMM states ordered
0.050476802	0.519019918	ConsHMM states ordered
0.054810834	0.507116552	ConsHMM states ordered
0.059001196	0.501110828	ConsHMM states ordered
0.062318347	0.495779242	ConsHMM states ordered
0.062406079	0.495499637	ConsHMM states ordered
0.063205696	0.495146973	ConsHMM states ordered
0.065184445	0.493081978	ConsHMM states ordered
0.066840126	0.493073535	ConsHMM states ordered
0.06875635	0.49114876	ConsHMM states ordered
0.070014501	0.492281031	ConsHMM states ordered
0.072864791	0.489621312	ConsHMM states ordered
0.073514351	0.489510654	ConsHMM states ordered
0.076218078	0.488698726	ConsHMM states ordered
0.078376912	0.48729504	ConsHMM states ordered
0.08296969	0.483607793	ConsHMM states ordered
0.085523151	0.486160155	ConsHMM states ordered
0.086321267	0.486634008	ConsHMM states ordered
0.086379807	0.486825442	ConsHMM states ordered
0.087350813	0.48745662	ConsHMM states ordered
0.088352282	0.487994305	ConsHMM states ordered
0.090233661	0.488619797	ConsHMM states ordered
0.091020609	0.489329471	ConsHMM states ordered
0.091455276	0.490679456	ConsHMM states ordered
0.094861228	0.486224634	ConsHMM states ordered
0.099602988	0.490343069	ConsHMM states ordered
0.101508686	0.489716957	ConsHMM states ordered
0.10780007	0.492673077	ConsHMM states ordered
0.108064691	0.492889989	ConsHMM states ordered
0.114935031	0.489777413	ConsHMM states ordered
0.119772286	0.490475853	ConsHMM states ordered
0.126073685	0.490098364	ConsHMM states ordered
0.130798883	0.486995588	ConsHMM states ordered
0.134723824	0.484996677	ConsHMM states ordered
0.144891339	0.480569012	ConsHMM states ordered
0.152632665	0.476807035	ConsHMM states ordered
0.155729183	0.476444691	ConsHMM states ordered
0.188472982	0.474921842	ConsHMM states ordered
0.195216364	0.474458014	ConsHMM states ordered
0.210059343	0.454254236	ConsHMM states ordered
0.21465906	0.453743069	ConsHMM states ordered
0.218449801	0.451096483	ConsHMM states ordered
0.22376383	0.450999443	ConsHMM states ordered
0.233910722	0.450407612	ConsHMM states ordered
0.24605866	0.4464808	ConsHMM states ordered
0.250177715	0.44534264	ConsHMM states ordered
0.288063217	0.441281894	ConsHMM states ordered
0.288166927	0.441384152	ConsHMM states ordered
0.308656181	0.434702775	ConsHMM states ordered
0.318596121	0.43129655	ConsHMM states ordered
0.346563983	0.421755053	ConsHMM states ordered
0.367309499	0.415099072	ConsHMM states ordered
0.387234746	0.408678815	ConsHMM states ordered
0.387646985	0.409005431	ConsHMM states ordered
0.40812692	0.401591746	ConsHMM states ordered
0.434787218	0.393176073	ConsHMM states ordered
0.450267017	0.384269527	ConsHMM states ordered
0.625188523	0.348682458	ConsHMM states ordered
0.639226304	0.346385672	ConsHMM states ordered
0.66477932	0.342326274	ConsHMM states ordered
0.675383282	0.34062612	ConsHMM states ordered
0.704834978	0.335072663	ConsHMM states ordered
0.740133362	0.330099695	ConsHMM states ordered
0.750723244	0.327535015	ConsHMM states ordered
0.7548688	0.326658978	ConsHMM states ordered
0.783702106	0.318137957	ConsHMM states ordered
0.823243969	0.305338298	ConsHMM states ordered
0.940519368	0.27330862	ConsHMM states ordered
0.95948096	0.268252687	ConsHMM states ordered
1.000000863	0.250144372	ConsHMM states ordered
1.41E-05	0.3638466	PhastCons 400 bins ordered
0.001857597	0.364069381	PhastCons 400 bins ordered
0.003701123	0.364070228	PhastCons 400 bins ordered
0.005544649	0.364070512	PhastCons 400 bins ordered
0.007388175	0.364070654	PhastCons 400 bins ordered
0.009231701	0.36407074	PhastCons 400 bins ordered
0.011075227	0.364070797	PhastCons 400 bins ordered
0.012918753	0.364070837	PhastCons 400 bins ordered
0.014762279	0.364070868	PhastCons 400 bins ordered
0.016605805	0.364070892	PhastCons 400 bins ordered
0.018449331	0.364070911	PhastCons 400 bins ordered
0.020292857	0.364070926	PhastCons 400 bins ordered
0.022136383	0.364070939	PhastCons 400 bins ordered
0.023979909	0.36407095	PhastCons 400 bins ordered
0.025823435	0.36407096	PhastCons 400 bins ordered
0.027666961	0.364070968	PhastCons 400 bins ordered
0.029510487	0.364070975	PhastCons 400 bins ordered
0.031354013	0.364070981	PhastCons 400 bins ordered
0.033197539	0.364070987	PhastCons 400 bins ordered
0.035041065	0.364070992	PhastCons 400 bins ordered
0.036884592	0.364070996	PhastCons 400 bins ordered
0.038728118	0.364071	PhastCons 400 bins ordered
0.040571644	0.364071004	PhastCons 400 bins ordered
0.04241517	0.364071008	PhastCons 400 bins ordered
0.044258696	0.364071011	PhastCons 400 bins ordered
0.046102222	0.364071013	PhastCons 400 bins ordered
0.047945748	0.364071016	PhastCons 400 bins ordered
0.049789274	0.364071019	PhastCons 400 bins ordered
0.0516328	0.364071021	PhastCons 400 bins ordered
0.053476326	0.364071023	PhastCons 400 bins ordered
0.055319852	0.364071025	PhastCons 400 bins ordered
0.057163378	0.364071027	PhastCons 400 bins ordered
0.059006904	0.364071028	PhastCons 400 bins ordered
0.06085043	0.36407103	PhastCons 400 bins ordered
0.062693956	0.364071032	PhastCons 400 bins ordered
0.064537482	0.364071033	PhastCons 400 bins ordered
0.066381008	0.364071034	PhastCons 400 bins ordered
0.068224534	0.364071036	PhastCons 400 bins ordered
0.07006806	0.364071037	PhastCons 400 bins ordered
0.071911587	0.364071038	PhastCons 400 bins ordered
0.073755113	0.364071039	PhastCons 400 bins ordered
0.075598639	0.36407104	PhastCons 400 bins ordered
0.077442165	0.364071041	PhastCons 400 bins ordered
0.079285691	0.364071042	PhastCons 400 bins ordered
0.081129217	0.364071043	PhastCons 400 bins ordered
0.082972743	0.364071044	PhastCons 400 bins ordered
0.084816269	0.364071045	PhastCons 400 bins ordered
0.086659795	0.364071046	PhastCons 400 bins ordered
0.088503321	0.364071046	PhastCons 400 bins ordered
0.090346847	0.364071047	PhastCons 400 bins ordered
0.092190373	0.364071048	PhastCons 400 bins ordered
0.094033899	0.364071048	PhastCons 400 bins ordered
0.095877425	0.364071049	PhastCons 400 bins ordered
0.097720951	0.36407105	PhastCons 400 bins ordered
0.099564477	0.36407105	PhastCons 400 bins ordered
0.101408003	0.364071051	PhastCons 400 bins ordered
0.103251529	0.364071051	PhastCons 400 bins ordered
0.105095055	0.364071052	PhastCons 400 bins ordered
0.106938582	0.364071052	PhastCons 400 bins ordered
0.108782108	0.364071053	PhastCons 400 bins ordered
0.110625634	0.364071053	PhastCons 400 bins ordered
0.11246916	0.364071054	PhastCons 400 bins ordered
0.114312686	0.364071054	PhastCons 400 bins ordered
0.116156212	0.364071055	PhastCons 400 bins ordered
0.117999738	0.364071055	PhastCons 400 bins ordered
0.119843264	0.364071056	PhastCons 400 bins ordered
0.12168679	0.364071056	PhastCons 400 bins ordered
0.123530316	0.364071056	PhastCons 400 bins ordered
0.125373842	0.364071057	PhastCons 400 bins ordered
0.127217368	0.364071057	PhastCons 400 bins ordered
0.129060894	0.364071058	PhastCons 400 bins ordered
0.13090442	0.364071058	PhastCons 400 bins ordered
0.132747946	0.364071058	PhastCons 400 bins ordered
0.134591472	0.364071059	PhastCons 400 bins ordered
0.136434998	0.364071059	PhastCons 400 bins ordered
0.138278524	0.364071059	PhastCons 400 bins ordered
0.140122051	0.364071059	PhastCons 400 bins ordered
0.141965577	0.36407106	PhastCons 400 bins ordered
0.143809103	0.36407106	PhastCons 400 bins ordered
0.145652629	0.36407106	PhastCons 400 bins ordered
0.147496155	0.364071061	PhastCons 400 bins ordered
0.149339681	0.364071061	PhastCons 400 bins ordered
0.151183207	0.364071061	PhastCons 400 bins ordered
0.153026733	0.364071061	PhastCons 400 bins ordered
0.154870259	0.364071062	PhastCons 400 bins ordered
0.156713785	0.364071062	PhastCons 400 bins ordered
0.158557311	0.364071062	PhastCons 400 bins ordered
0.160400837	0.364071062	PhastCons 400 bins ordered
0.162244363	0.364071063	PhastCons 400 bins ordered
0.164087889	0.364071063	PhastCons 400 bins ordered
0.165931415	0.364071063	PhastCons 400 bins ordered
0.167774941	0.364071063	PhastCons 400 bins ordered
0.169618467	0.364071063	PhastCons 400 bins ordered
0.171461993	0.364071064	PhastCons 400 bins ordered
0.173305519	0.364071064	PhastCons 400 bins ordered
0.175149046	0.364071064	PhastCons 400 bins ordered
0.176992572	0.364071064	PhastCons 400 bins ordered
0.178836098	0.364071064	PhastCons 400 bins ordered
0.180679624	0.364071065	PhastCons 400 bins ordered
0.18252315	0.364071065	PhastCons 400 bins ordered
0.184366676	0.364071065	PhastCons 400 bins ordered
0.186210202	0.364071065	PhastCons 400 bins ordered
0.188053728	0.364071065	PhastCons 400 bins ordered
0.189897254	0.364071065	PhastCons 400 bins ordered
0.19174078	0.364071066	PhastCons 400 bins ordered
0.193584306	0.364071066	PhastCons 400 bins ordered
0.195427832	0.364071066	PhastCons 400 bins ordered
0.197271358	0.364071066	PhastCons 400 bins ordered
0.199114884	0.364071066	PhastCons 400 bins ordered
0.20095841	0.364071066	PhastCons 400 bins ordered
0.202801936	0.364071066	PhastCons 400 bins ordered
0.204645462	0.364071067	PhastCons 400 bins ordered
0.206488988	0.364071067	PhastCons 400 bins ordered
0.208332514	0.364071067	PhastCons 400 bins ordered
0.210176041	0.364071067	PhastCons 400 bins ordered
0.212019567	0.364071067	PhastCons 400 bins ordered
0.213863093	0.364071067	PhastCons 400 bins ordered
0.215706619	0.364071067	PhastCons 400 bins ordered
0.217550145	0.364071068	PhastCons 400 bins ordered
0.219393671	0.364071068	PhastCons 400 bins ordered
0.221237197	0.364071068	PhastCons 400 bins ordered
0.223080723	0.364071068	PhastCons 400 bins ordered
0.224924249	0.364071068	PhastCons 400 bins ordered
0.226767775	0.364071068	PhastCons 400 bins ordered
0.228611301	0.364071068	PhastCons 400 bins ordered
0.230454827	0.364071068	PhastCons 400 bins ordered
0.232298353	0.364071068	PhastCons 400 bins ordered
0.234141879	0.364071069	PhastCons 400 bins ordered
0.235985405	0.364071069	PhastCons 400 bins ordered
0.237828931	0.364071069	PhastCons 400 bins ordered
0.239672457	0.364071069	PhastCons 400 bins ordered
0.241515983	0.364071069	PhastCons 400 bins ordered
0.243359509	0.364071069	PhastCons 400 bins ordered
0.245203036	0.364071069	PhastCons 400 bins ordered
0.247046562	0.364071069	PhastCons 400 bins ordered
0.248746377	0.364023111	PhastCons 400 bins ordered
0.250393639	0.363958381	PhastCons 400 bins ordered
0.252040901	0.36389452	PhastCons 400 bins ordered
0.253688162	0.363831511	PhastCons 400 bins ordered
0.255335424	0.363769335	PhastCons 400 bins ordered
0.256982686	0.363707978	PhastCons 400 bins ordered
0.258629948	0.363647423	PhastCons 400 bins ordered
0.26027721	0.363587653	PhastCons 400 bins ordered
0.261924471	0.363528655	PhastCons 400 bins ordered
0.263571733	0.363470413	PhastCons 400 bins ordered
0.265218995	0.363412913	PhastCons 400 bins ordered
0.266866257	0.363356141	PhastCons 400 bins ordered
0.268513519	0.363300082	PhastCons 400 bins ordered
0.270160781	0.363244725	PhastCons 400 bins ordered
0.271808042	0.363190054	PhastCons 400 bins ordered
0.273455304	0.363136059	PhastCons 400 bins ordered
0.275102566	0.363082726	PhastCons 400 bins ordered
0.276749828	0.363030043	PhastCons 400 bins ordered
0.27839709	0.362977999	PhastCons 400 bins ordered
0.280044351	0.362926581	PhastCons 400 bins ordered
0.281691613	0.362875779	PhastCons 400 bins ordered
0.283338875	0.362825582	PhastCons 400 bins ordered
0.284986137	0.362775979	PhastCons 400 bins ordered
0.286633399	0.362726959	PhastCons 400 bins ordered
0.288280661	0.362678513	PhastCons 400 bins ordered
0.289927922	0.36263063	PhastCons 400 bins ordered
0.291575184	0.3625833	PhastCons 400 bins ordered
0.293222446	0.362536514	PhastCons 400 bins ordered
0.294869708	0.362490263	PhastCons 400 bins ordered
0.29651697	0.362444537	PhastCons 400 bins ordered
0.298164231	0.362399328	PhastCons 400 bins ordered
0.299811493	0.362354627	PhastCons 400 bins ordered
0.301458755	0.362310425	PhastCons 400 bins ordered
0.303106017	0.362266714	PhastCons 400 bins ordered
0.304753279	0.362223486	PhastCons 400 bins ordered
0.30640054	0.362180733	PhastCons 400 bins ordered
0.308047802	0.362138447	PhastCons 400 bins ordered
0.309695064	0.362096621	PhastCons 400 bins ordered
0.311339323	0.362044818	PhastCons 400 bins ordered
0.312976276	0.36196834	PhastCons 400 bins ordered
0.314613228	0.36189269	PhastCons 400 bins ordered
0.316250181	0.361817854	PhastCons 400 bins ordered
0.317887133	0.36174382	PhastCons 400 bins ordered
0.319524086	0.361670573	PhastCons 400 bins ordered
0.321161039	0.361598103	PhastCons 400 bins ordered
0.322797991	0.361526396	PhastCons 400 bins ordered
0.324434944	0.361455441	PhastCons 400 bins ordered
0.326071896	0.361385226	PhastCons 400 bins ordered
0.327708849	0.361315739	PhastCons 400 bins ordered
0.329345801	0.361246969	PhastCons 400 bins ordered
0.330982754	0.361178905	PhastCons 400 bins ordered
0.332619707	0.361111536	PhastCons 400 bins ordered
0.334256659	0.361044852	PhastCons 400 bins ordered
0.335893612	0.360978842	PhastCons 400 bins ordered
0.337530564	0.360913496	PhastCons 400 bins ordered
0.339167517	0.360848805	PhastCons 400 bins ordered
0.340804469	0.360784757	PhastCons 400 bins ordered
0.342436327	0.36070544	PhastCons 400 bins ordered
0.344065188	0.360617603	PhastCons 400 bins ordered
0.345694048	0.360530635	PhastCons 400 bins ordered
0.347322909	0.360444525	PhastCons 400 bins ordered
0.348951769	0.360359259	PhastCons 400 bins ordered
0.35058063	0.360274825	PhastCons 400 bins ordered
0.352209491	0.360191211	PhastCons 400 bins ordered
0.353838351	0.360108405	PhastCons 400 bins ordered
0.355467212	0.360026396	PhastCons 400 bins ordered
0.357096072	0.359945171	PhastCons 400 bins ordered
0.358724933	0.359864721	PhastCons 400 bins ordered
0.360353794	0.359785033	PhastCons 400 bins ordered
0.361982988	0.359703212	PhastCons 400 bins ordered
0.36361322	0.359613225	PhastCons 400 bins ordered
0.365243452	0.359524085	PhastCons 400 bins ordered
0.366873684	0.359435782	PhastCons 400 bins ordered
0.368503916	0.359348302	PhastCons 400 bins ordered
0.370134148	0.359261636	PhastCons 400 bins ordered
0.371764381	0.35917577	PhastCons 400 bins ordered
0.373394613	0.359090695	PhastCons 400 bins ordered
0.375024845	0.359006399	PhastCons 400 bins ordered
0.376655077	0.358922872	PhastCons 400 bins ordered
0.378281182	0.358826031	PhastCons 400 bins ordered
0.379907231	0.35872988	PhastCons 400 bins ordered
0.38153328	0.3586346	PhastCons 400 bins ordered
0.383159329	0.358540178	PhastCons 400 bins ordered
0.384785378	0.358446603	PhastCons 400 bins ordered
0.386411427	0.358353864	PhastCons 400 bins ordered
0.388037476	0.35826195	PhastCons 400 bins ordered
0.389656969	0.358160599	PhastCons 400 bins ordered
0.391272274	0.358053629	PhastCons 400 bins ordered
0.392887579	0.357947602	PhastCons 400 bins ordered
0.394502885	0.357842505	PhastCons 400 bins ordered
0.39611819	0.357738326	PhastCons 400 bins ordered
0.397733496	0.357635053	PhastCons 400 bins ordered
0.39934784	0.357529284	PhastCons 400 bins ordered
0.400961157	0.357420819	PhastCons 400 bins ordered
0.402574474	0.357313289	PhastCons 400 bins ordered
0.40418779	0.357206681	PhastCons 400 bins ordered
0.405801107	0.357100983	PhastCons 400 bins ordered
0.407414865	0.356994554	PhastCons 400 bins ordered
0.409029965	0.356884096	PhastCons 400 bins ordered
0.410645065	0.356774575	PhastCons 400 bins ordered
0.412260164	0.356665978	PhastCons 400 bins ordered
0.413875264	0.356558293	PhastCons 400 bins ordered
0.415488201	0.356447505	PhastCons 400 bins ordered
0.417100123	0.356335772	PhastCons 400 bins ordered
0.418712045	0.356224968	PhastCons 400 bins ordered
0.420323968	0.356115082	PhastCons 400 bins ordered
0.4219355	0.355999565	PhastCons 400 bins ordered
0.423546805	0.355881208	PhastCons 400 bins ordered
0.42515811	0.355763827	PhastCons 400 bins ordered
0.426769416	0.355647408	PhastCons 400 bins ordered
0.428373143	0.355524143	PhastCons 400 bins ordered
0.429976859	0.355401871	PhastCons 400 bins ordered
0.431580575	0.355280591	PhastCons 400 bins ordered
0.433184597	0.355160092	PhastCons 400 bins ordered
0.434788747	0.355040479	PhastCons 400 bins ordered
0.436392898	0.354921826	PhastCons 400 bins ordered
0.437994328	0.35478952	PhastCons 400 bins ordered
0.439595874	0.354659181	PhastCons 400 bins ordered
0.441193914	0.354524507	PhastCons 400 bins ordered
0.442797133	0.354407168	PhastCons 400 bins ordered
0.444399935	0.354289588	PhastCons 400 bins ordered
0.446002737	0.35417293	PhastCons 400 bins ordered
0.447594338	0.354033917	PhastCons 400 bins ordered
0.449185939	0.353895996	PhastCons 400 bins ordered
0.450781888	0.353763533	PhastCons 400 bins ordered
0.45237806	0.353632327	PhastCons 400 bins ordered
0.453984175	0.353504769	PhastCons 400 bins ordered
0.455594338	0.353379269	PhastCons 400 bins ordered
0.457184357	0.353228683	PhastCons 400 bins ordered
0.458787585	0.353099157	PhastCons 400 bins ordered
0.460377883	0.352961041	PhastCons 400 bins ordered
0.46196984	0.352812308	PhastCons 400 bins ordered
0.463563297	0.352678455	PhastCons 400 bins ordered
0.465162053	0.352549146	PhastCons 400 bins ordered
0.466759785	0.352414324	PhastCons 400 bins ordered
0.468359958	0.352280234	PhastCons 400 bins ordered
0.469957365	0.352133778	PhastCons 400 bins ordered
0.471540417	0.351970685	PhastCons 400 bins ordered
0.473139617	0.351830157	PhastCons 400 bins ordered
0.474737288	0.351689199	PhastCons 400 bins ordered
0.476335198	0.351543054	PhastCons 400 bins ordered
0.477917483	0.351389039	PhastCons 400 bins ordered
0.47950359	0.351240106	PhastCons 400 bins ordered
0.481097772	0.351079061	PhastCons 400 bins ordered
0.482695979	0.350930512	PhastCons 400 bins ordered
0.484287743	0.350789706	PhastCons 400 bins ordered
0.485884661	0.350650232	PhastCons 400 bins ordered
0.487470125	0.35048481	PhastCons 400 bins ordered
0.489062375	0.350326032	PhastCons 400 bins ordered
0.49065729	0.350179218	PhastCons 400 bins ordered
0.492254618	0.350022261	PhastCons 400 bins ordered
0.493849198	0.349866613	PhastCons 400 bins ordered
0.495432855	0.349696044	PhastCons 400 bins ordered
0.497017363	0.349518165	PhastCons 400 bins ordered
0.498605126	0.34935626	PhastCons 400 bins ordered
0.5002024	0.34919433	PhastCons 400 bins ordered
0.501806233	0.349052075	PhastCons 400 bins ordered
0.503397419	0.348883845	PhastCons 400 bins ordered
0.505005478	0.348726228	PhastCons 400 bins ordered
0.506595314	0.348555302	PhastCons 400 bins ordered
0.508202365	0.348401207	PhastCons 400 bins ordered
0.509800224	0.348220991	PhastCons 400 bins ordered
0.511408802	0.348057206	PhastCons 400 bins ordered
0.513035399	0.347874902	PhastCons 400 bins ordered
0.514651965	0.34770995	PhastCons 400 bins ordered
0.516265195	0.347550404	PhastCons 400 bins ordered
0.517879329	0.347387484	PhastCons 400 bins ordered
0.519503268	0.347186186	PhastCons 400 bins ordered
0.521123624	0.347004062	PhastCons 400 bins ordered
0.522747333	0.34680788	PhastCons 400 bins ordered
0.524363555	0.346642291	PhastCons 400 bins ordered
0.525982809	0.346475	PhastCons 400 bins ordered
0.527602096	0.346301167	PhastCons 400 bins ordered
0.529219988	0.346124315	PhastCons 400 bins ordered
0.530860775	0.345947486	PhastCons 400 bins ordered
0.532508903	0.345748478	PhastCons 400 bins ordered
0.534128527	0.345568329	PhastCons 400 bins ordered
0.535777156	0.345384131	PhastCons 400 bins ordered
0.537433943	0.345196609	PhastCons 400 bins ordered
0.5390823	0.345020163	PhastCons 400 bins ordered
0.540754739	0.344826509	PhastCons 400 bins ordered
0.542416105	0.344634618	PhastCons 400 bins ordered
0.54408224	0.344455519	PhastCons 400 bins ordered
0.545757183	0.344261779	PhastCons 400 bins ordered
0.547431939	0.344057226	PhastCons 400 bins ordered
0.549134032	0.343860379	PhastCons 400 bins ordered
0.550841709	0.343661192	PhastCons 400 bins ordered
0.552577641	0.343433363	PhastCons 400 bins ordered
0.554270354	0.34323529	PhastCons 400 bins ordered
0.55596536	0.343055923	PhastCons 400 bins ordered
0.557674467	0.342849155	PhastCons 400 bins ordered
0.559403204	0.342639956	PhastCons 400 bins ordered
0.561153153	0.342438223	PhastCons 400 bins ordered
0.56286984	0.34223287	PhastCons 400 bins ordered
0.564637622	0.341999195	PhastCons 400 bins ordered
0.566350966	0.341803386	PhastCons 400 bins ordered
0.568086439	0.341581407	PhastCons 400 bins ordered
0.569845665	0.341363398	PhastCons 400 bins ordered
0.571625542	0.341124879	PhastCons 400 bins ordered
0.573408919	0.340897691	PhastCons 400 bins ordered
0.575153869	0.340678844	PhastCons 400 bins ordered
0.576954083	0.340437909	PhastCons 400 bins ordered
0.578780271	0.340198162	PhastCons 400 bins ordered
0.580649653	0.339950696	PhastCons 400 bins ordered
0.582489337	0.339701725	PhastCons 400 bins ordered
0.584295239	0.339484774	PhastCons 400 bins ordered
0.58613157	0.339249544	PhastCons 400 bins ordered
0.588091595	0.338967469	PhastCons 400 bins ordered
0.589974984	0.338721995	PhastCons 400 bins ordered
0.591910661	0.338445219	PhastCons 400 bins ordered
0.593811808	0.338202503	PhastCons 400 bins ordered
0.595720117	0.337960244	PhastCons 400 bins ordered
0.597653574	0.33771532	PhastCons 400 bins ordered
0.599686691	0.33743071	PhastCons 400 bins ordered
0.601770878	0.337127757	PhastCons 400 bins ordered
0.603787021	0.336858401	PhastCons 400 bins ordered
0.605965607	0.336515759	PhastCons 400 bins ordered
0.608025044	0.336232474	PhastCons 400 bins ordered
0.60999664	0.335968041	PhastCons 400 bins ordered
0.612136361	0.335677612	PhastCons 400 bins ordered
0.614293327	0.335375613	PhastCons 400 bins ordered
0.616591431	0.335025797	PhastCons 400 bins ordered
0.618806705	0.334703891	PhastCons 400 bins ordered
0.621213245	0.334343019	PhastCons 400 bins ordered
0.623484513	0.3340256	PhastCons 400 bins ordered
0.625846551	0.333690638	PhastCons 400 bins ordered
0.628323217	0.33333789	PhastCons 400 bins ordered
0.630919934	0.332942268	PhastCons 400 bins ordered
0.633459518	0.33258271	PhastCons 400 bins ordered
0.636298957	0.332137287	PhastCons 400 bins ordered
0.638968775	0.331745537	PhastCons 400 bins ordered
0.642257314	0.331221883	PhastCons 400 bins ordered
0.644989259	0.330815935	PhastCons 400 bins ordered
0.648475553	0.330291173	PhastCons 400 bins ordered
0.652089156	0.329735858	PhastCons 400 bins ordered
0.655995357	0.329126423	PhastCons 400 bins ordered
0.660134783	0.3284631	PhastCons 400 bins ordered
0.664952708	0.327652035	PhastCons 400 bins ordered
0.670152866	0.326792464	PhastCons 400 bins ordered
0.674652514	0.326123786	PhastCons 400 bins ordered
0.680273903	0.325200055	PhastCons 400 bins ordered
0.686400452	0.324189461	PhastCons 400 bins ordered
0.693152315	0.323043804	PhastCons 400 bins ordered
0.700581196	0.321759894	PhastCons 400 bins ordered
0.708858694	0.320310092	PhastCons 400 bins ordered
0.718122817	0.318665552	PhastCons 400 bins ordered
0.728495605	0.316802997	PhastCons 400 bins ordered
0.74007616	0.314690399	PhastCons 400 bins ordered
0.753010834	0.312329016	PhastCons 400 bins ordered
0.767290248	0.309677587	PhastCons 400 bins ordered
0.782725624	0.306680466	PhastCons 400 bins ordered
0.799289622	0.303411134	PhastCons 400 bins ordered
0.816798615	0.299857623	PhastCons 400 bins ordered
0.835170148	0.296070933	PhastCons 400 bins ordered
0.85405534	0.292013972	PhastCons 400 bins ordered
0.871468999	0.287424884	PhastCons 400 bins ordered
0.88575	0.282149932	PhastCons 400 bins ordered
0.900031001	0.277223654	PhastCons 400 bins ordered
0.914312001	0.272612586	PhastCons 400 bins ordered
0.928593002	0.268287411	PhastCons 400 bins ordered
0.942874003	0.264222341	PhastCons 400 bins ordered
0.957155004	0.260394598	PhastCons 400 bins ordered
0.971436004	0.256783987	PhastCons 400 bins ordered
0.985717005	0.253372542	PhastCons 400 bins ordered
0.999998006	0.250144227	PhastCons 400 bins ordered
0.063322329	0.354441107	PhastCons score
0.093870525	0.352314787	PhastCons score
0.114046396	0.350640439	PhastCons score
0.129136769	0.349447588	PhastCons score
0.141130987	0.34841568	PhastCons score
0.151028014	0.34743236	PhastCons score
0.159474838	0.346605309	PhastCons score
0.166850578	0.345886663	PhastCons score
0.173377101	0.345248475	PhastCons score
0.179231501	0.344634062	PhastCons score
0.184514525	0.344054975	PhastCons score
0.18934942	0.343553284	PhastCons score
0.193796791	0.343092106	PhastCons score
0.197913563	0.342626984	PhastCons score
0.201723747	0.342147308	PhastCons score
0.205299643	0.341737403	PhastCons score
0.208685435	0.341383725	PhastCons score
0.211853248	0.341020287	PhastCons score
0.214832978	0.340664981	PhastCons score
0.217675833	0.340334491	PhastCons score
0.220362767	0.339997315	PhastCons score
0.222934251	0.339671228	PhastCons score
0.225391752	0.339383999	PhastCons score
0.227717614	0.339048718	PhastCons score
0.229946169	0.338752005	PhastCons score
0.232104899	0.33849202	PhastCons score
0.234172256	0.338245935	PhastCons score
0.236174198	0.338015268	PhastCons score
0.238096991	0.337751459	PhastCons score
0.239952835	0.337520552	PhastCons score
0.241733958	0.337266177	PhastCons score
0.243465873	0.337037343	PhastCons score
0.245148988	0.336816057	PhastCons score
0.246773812	0.336605934	PhastCons score
0.248365652	0.336425019	PhastCons score
0.249881941	0.336199955	PhastCons score
0.251359705	0.335988733	PhastCons score
0.252811603	0.335795128	PhastCons score
0.254230776	0.335612722	PhastCons score
0.255591771	0.335411038	PhastCons score
0.256918957	0.33521654	PhastCons score
0.258226911	0.33505083	PhastCons score
0.259510383	0.334891375	PhastCons score
0.260738648	0.33470855	PhastCons score
0.261956711	0.334542106	PhastCons score
0.263160977	0.334398003	PhastCons score
0.264318657	0.334230458	PhastCons score
0.265448855	0.334060517	PhastCons score
0.266565966	0.333909778	PhastCons score
0.267661757	0.333771198	PhastCons score
0.268734433	0.333629777	PhastCons score
0.269778679	0.3334815	PhastCons score
0.27082269	0.333348305	PhastCons score
0.271834984	0.333195034	PhastCons score
0.272832401	0.333066867	PhastCons score
0.273799651	0.332926375	PhastCons score
0.274755742	0.33278409	PhastCons score
0.275697016	0.332651531	PhastCons score
0.2766153	0.33251434	PhastCons score
0.277518284	0.332386338	PhastCons score
0.278408126	0.332264726	PhastCons score
0.279276406	0.332130118	PhastCons score
0.280140206	0.332005985	PhastCons score
0.280984363	0.33187839	PhastCons score
0.281818539	0.331745215	PhastCons score
0.282639274	0.331621804	PhastCons score
0.283442749	0.331494087	PhastCons score
0.284241388	0.331387904	PhastCons score
0.28503591	0.331282482	PhastCons score
0.285824578	0.331176256	PhastCons score
0.286584514	0.331057894	PhastCons score
0.287346897	0.33096517	PhastCons score
0.288086526	0.330855403	PhastCons score
0.288824421	0.330738071	PhastCons score
0.289546904	0.330630585	PhastCons score
0.290261682	0.330522329	PhastCons score
0.290973776	0.330421194	PhastCons score
0.291669865	0.33032559	PhastCons score
0.292361054	0.330226716	PhastCons score
0.293046691	0.330136333	PhastCons score
0.293721214	0.330049899	PhastCons score
0.294385105	0.329947493	PhastCons score
0.295037173	0.329845189	PhastCons score
0.295683027	0.329746044	PhastCons score
0.296330612	0.329658467	PhastCons score
0.296967444	0.329573779	PhastCons score
0.297591617	0.329477581	PhastCons score
0.298213761	0.329385643	PhastCons score
0.298845933	0.32931747	PhastCons score
0.299460069	0.329234433	PhastCons score
0.300046968	0.329130294	PhastCons score
0.300634229	0.329031299	PhastCons score
0.301223879	0.328951988	PhastCons score
0.301801639	0.32886131	PhastCons score
0.302373667	0.328762169	PhastCons score
0.302946055	0.328684	PhastCons score
0.303517183	0.328609905	PhastCons score
[truncated: 22,295 more rows]
