# Supplementary material for: Identification and characterization of constrained non-exonic bases lacking predictive epigenomic and transcription factor binding annotations
Source: Nat Commun. 2020 Dec 2;11:6168. doi: 10.1038/s41467-020-19962-9 (PMC7710766; doi:10.1038/s41467-020-19962-9)
Supplement: Supplementary file 11 — Source Data [file 41467_2020_19962_MOESM11_ESM.zip › SourceData/SupFig2a.txt]

CNEP Score	CNE	notCNE	Genome	Exon - Constrained	Exon - Not Constrained	Exon
0.000	0.001335799	0.019718619	0.019015952	0.012696539	0.023717855	0.019953934
0.001	0.005271587	0.056389648	0.054459364	0.044733185	0.064327837	0.057636012
0.002	0.010267287	0.086368794	0.083704819	0.078638263	0.101164671	0.093471613
0.003	0.016637225	0.1869145	0.17794109	0.110515822	0.13619466	0.127425007
0.004	0.023298218	0.215418092	0.205672008	0.138699904	0.167653585	0.157765531
0.005	0.031554725	0.245716248	0.235156528	0.167606187	0.200199738	0.189068622
0.006	0.038425541	0.268150553	0.257049974	0.189956709	0.225033516	0.213054336
0.007	0.047921761	0.296041695	0.284233174	0.216006524	0.254054394	0.241060558
0.008	0.05558155	0.316382348	0.304095741	0.23533611	0.275417836	0.261729412
0.009	0.067528142	0.345566013	0.332583638	0.261973434	0.304855293	0.290210588
0.010	0.078434505	0.369618483	0.35608551	0.28348241	0.328654767	0.313227828
0.011	0.092069321	0.398075717	0.383910744	0.308471051	0.356713074	0.340237804
0.012	0.100751859	0.416311941	0.401751708	0.325159334	0.374794909	0.357843723
0.013	0.112434306	0.439821981	0.424755456	0.346362274	0.397672233	0.380149223
0.014	0.122344577	0.459006198	0.443531035	0.363585367	0.415996322	0.398097308
0.015	0.133048089	0.47894733	0.463076422	0.381852911	0.43536459	0.417089665
0.016	0.140504195	0.492577607	0.476445359	0.394496172	0.448664027	0.430165009
0.017	0.150531883	0.510316035	0.493845343	0.410784192	0.465643818	0.446908552
0.018	0.160918306	0.528027902	0.511224641	0.426874011	0.482342197	0.463399099
0.019	0.171014941	0.54459722	0.527496876	0.44196315	0.497917669	0.478808483
0.020	0.179013213	0.557546548	0.54021225	0.453676381	0.50990567	0.490702646
0.021	0.188848602	0.572969551	0.555377375	0.467926701	0.524362316	0.505088829
0.022	0.198270638	0.58745346	0.569628541	0.481419735	0.53796683	0.518655271
0.023	0.205265649	0.59806226	0.580076564	0.491465464	0.548077555	0.528743799
0.024	0.214300025	0.611354622	0.59316785	0.503756359	0.560516101	0.54113192
0.025	0.223502103	0.624519578	0.60614508	0.515989343	0.572864092	0.553440635
0.026	0.232660232	0.637273821	0.618726778	0.527886322	0.584799645	0.565363015
0.027	0.240307566	0.647674232	0.628993683	0.53765357	0.594507681	0.575091273
0.028	0.249110353	0.659388925	0.640565319	0.548703454	0.60541729	0.586048787
0.029	0.257835335	0.670714197	0.651760009	0.559378169	0.615945409	0.59662697
0.030	0.266367941	0.68154248	0.662471261	0.569633608	0.626002823	0.606752012
0.031	0.272776803	0.689525258	0.670372944	0.577208002	0.633432596	0.614231176
0.032	0.280737069	0.699165902	0.679926794	0.586447462	0.64245662	0.623328773
0.033	0.288589693	0.708510879	0.689193833	0.595524505	0.651175679	0.632170089
0.034	0.296413852	0.717623084	0.698236743	0.604411141	0.659667639	0.640796836
0.035	0.30419884	0.726498702	0.70705289	0.613119484	0.667975487	0.649241458
0.036	0.311865831	0.735042555	0.715550209	0.621649677	0.676048903	0.657470869
0.037	0.31936251	0.743143607	0.723620139	0.629874943	0.683792513	0.665378971
0.038	0.32659575	0.750801613	0.731258157	0.637747362	0.691205029	0.67294855
0.039	0.332210393	0.756612894	0.737063915	0.643847531	0.696946045	0.678812221
0.040	0.339171632	0.763702424	0.744148974	0.65125584	0.703889183	0.68591422
0.041	0.346035791	0.770531121	0.750981884	0.65845965	0.710631252	0.69281398
0.042	0.352787199	0.777100904	0.757563948	0.665439779	0.717187506	0.699514993
0.043	0.359383956	0.783401721	0.763883612	0.672218352	0.723521129	0.706000572
0.044	0.365801525	0.789443725	0.769947721	0.678745567	0.729598645	0.712231666
0.045	0.37207025	0.795222533	0.775755045	0.685006439	0.735489846	0.718249114
0.046	0.378188381	0.80073755	0.781304661	0.691061557	0.741151745	0.724045303
0.047	0.382777402	0.804822954	0.785421134	0.69565133	0.745414857	0.728419974
0.048	0.388608014	0.809903902	0.790545786	0.701361154	0.750726878	0.73386785
0.049	0.394354818	0.814819453	0.795509345	0.706941473	0.755898375	0.739178964
0.050	0.400020416	0.819565678	0.800308971	0.712397524	0.760952398	0.744370286
0.051	0.405574844	0.824138583	0.804938734	0.717704334	0.765860441	0.749414513
0.052	0.410994748	0.828535463	0.809394756	0.722868465	0.770600904	0.754299663
0.053	0.416304995	0.832758007	0.81367994	0.727863544	0.775201981	0.759035297
0.054	0.421497195	0.836811583	0.817798557	0.732699994	0.77964505	0.763612711
0.055	0.425893738	0.840205387	0.821247551	0.736716326	0.78333718	0.76741556
0.056	0.430878317	0.843983166	0.825093557	0.741275044	0.787526169	0.771730816
0.057	0.435792054	0.847626801	0.828808634	0.745733552	0.79159238	0.775931001
0.058	0.440579887	0.851139174	0.832392433	0.750026338	0.795536737	0.779994351
0.059	0.445301817	0.854515664	0.835843406	0.754197389	0.799350957	0.783930434
0.060	0.449910538	0.857762777	0.83916534	0.758234931	0.803027068	0.787729978
0.061	0.45439708	0.860876912	0.84235515	0.762160366	0.806575895	0.791407422
0.062	0.458860452	0.863917934	0.845475433	0.766042296	0.810099042	0.795053098
0.063	0.462080634	0.866087305	0.847702485	0.768816988	0.812599523	0.797647226
0.064	0.466279487	0.868872429	0.850564833	0.772393895	0.815827543	0.800994395
0.065	0.470396411	0.871570427	0.853340342	0.775884563	0.818971165	0.804256537
0.066	0.474456785	0.874184535	0.856033736	0.779298956	0.82205423	0.807452755
0.067	0.478447295	0.876718994	0.858647658	0.78262892	0.825052373	0.810564219
0.068	0.482374623	0.879172657	0.86118219	0.785880149	0.827996202	0.81361303
0.069	0.486237784	0.881552045	0.863642189	0.789058772	0.830840167	0.816571284
0.070	0.490029992	0.883856758	0.866028216	0.792161918	0.833631145	0.819468872
0.071	0.493759384	0.886089896	0.868342602	0.795186835	0.836338565	0.822284721
0.072	0.497431095	0.888250691	0.870585549	0.798130338	0.838991159	0.825036664
0.073	0.501025554	0.890335379	0.872752611	0.801022928	0.841564637	0.827719123
0.074	0.504535345	0.892348763	0.874847651	0.80381357	0.844075142	0.830325299
0.075	0.50798613	0.894293706	0.876874669	0.806542151	0.84651593	0.832864371
0.076	0.51136228	0.896174203	0.878836689	0.809193155	0.848893081	0.835335047
0.077	0.514677289	0.897994641	0.880738594	0.811788299	0.851207498	0.837745336
0.078	0.517216682	0.899379639	0.882188148	0.813821777	0.853010013	0.839626727
0.079	0.520423958	0.901105073	0.88399358	0.816287031	0.855210436	0.841917593
0.080	0.523588568	0.902781766	0.885750411	0.818704267	0.857358086	0.84415731
0.081	0.526702699	0.904414201	0.887462604	0.821075632	0.859457042	0.846349298
0.082	0.529764557	0.906002794	0.889130452	0.823395746	0.861509281	0.84849302
0.083	0.532779967	0.90754651	0.890753165	0.825667698	0.863510913	0.850586969
0.084	0.53576072	0.909048089	0.89233381	0.827883041	0.865469457	0.852633213
0.085	0.538692075	0.910509179	0.893873491	0.830063854	0.867379508	0.854635733
0.086	0.541587703	0.911932157	0.895375247	0.832205795	0.869255457	0.856602522
0.087	0.544434637	0.913317054	0.896837794	0.834268108	0.871087581	0.858513258
0.088	0.54724365	0.914664547	0.898262735	0.83628817	0.872877944	0.860382066
0.089	0.549992134	0.915976673	0.899650885	0.838274064	0.874615233	0.862204257
0.090	0.552709602	0.917251877	0.90100242	0.840211216	0.876324703	0.863991484
0.091	0.555377467	0.9184934	0.902319306	0.84211314	0.87798797	0.865736255
0.092	0.558015105	0.919700553	0.903601806	0.843962195	0.8796197	0.867442204
0.093	0.560602103	0.920874178	0.904849697	0.845756258	0.881213211	0.869104206
0.094	0.562594773	0.921767478	0.905801105	0.847146223	0.882438748	0.870385898
0.095	0.565107316	0.922883632	0.906990682	0.848883364	0.883967447	0.871985782
0.096	0.567588858	0.923975707	0.908155585	0.850583853	0.885466162	0.873553405
0.097	0.570042734	0.925042019	0.909294354	0.852249257	0.886932651	0.875087827
0.098	0.572450926	0.926083971	0.910407914	0.853883559	0.888377391	0.876597305
0.099	0.574846917	0.927101786	0.911497627	0.855493392	0.889791621	0.878078335
0.100	0.577203754	0.928097354	0.912564052	0.857064667	0.891177418	0.879527475
0.101	0.579541308	0.929070515	0.913607909	0.858611257	0.892531265	0.880947147
0.102	0.581861602	0.930021712	0.914629884	0.860124089	0.89386544	0.882342336
0.103	0.584147342	0.93095217	0.915630289	0.861617473	0.89516694	0.883709366
0.104	0.586402984	0.931860464	0.916608032	0.863075266	0.896446026	0.885049483
0.105	0.588624106	0.932750718	0.917566973	0.86450765	0.897706203	0.886368471
0.106	0.590821548	0.933619443	0.918504049	0.865915302	0.898936909	0.887659606
0.107	0.592991009	0.934468568	0.919421083	0.867309247	0.900140471	0.888928186
0.108	0.595133943	0.935298365	0.920318271	0.868659953	0.901328089	0.890171501
0.109	0.596978671	0.936001759	0.921079723	0.869797497	0.902332471	0.89122136
0.110	0.599064111	0.936796309	0.921940529	0.871110729	0.903475551	0.892422549
0.111	0.601138957	0.937574293	0.922784783	0.872387766	0.904604014	0.893601752
0.112	0.603189912	0.938338034	0.9236141	0.873647262	0.905707748	0.894758681
0.113	0.605208514	0.939085629	0.924426266	0.874879997	0.906786541	0.895890047
0.114	0.607213785	0.939817901	0.925223453	0.876105639	0.907855873	0.897012761
0.115	0.609196142	0.940535537	0.926005257	0.877298995	0.908903506	0.898110159
0.116	0.611153748	0.941241161	0.926774597	0.878474422	0.909943804	0.899196606
0.117	0.613094927	0.941930678	0.927527555	0.879632259	0.910958761	0.900260359
0.118	0.615024153	0.942606505	0.928266726	0.880779672	0.911952068	0.901306295
0.119	0.616924274	0.943268201	0.928991006	0.881906165	0.912927955	0.902333616
0.120	0.618800452	0.94391636	0.929701355	0.883011713	0.913894494	0.903347628
0.121	0.620657773	0.944552693	0.930399139	0.884091346	0.914838782	0.904338138
0.122	0.622493403	0.945176555	0.93108427	0.885166298	0.915773197	0.905320548
0.123	0.624303033	0.945787507	0.931755525	0.886207323	0.916688176	0.906278573
0.124	0.626096185	0.946386174	0.932414134	0.887236767	0.917582944	0.907219335
0.125	0.627479479	0.946844265	0.93291863	0.888019822	0.918274003	0.907941812
0.126	0.62922784	0.947420435	0.933553692	0.889023712	0.919140789	0.908855421
0.127	0.63097178	0.947985931	0.934178016	0.889996957	0.919995662	0.909750719
0.128	0.632691795	0.948541843	0.934792072	0.890960237	0.920836181	0.910633162
0.129	0.634404089	0.949088682	0.935396853	0.891908918	0.921660906	0.91150022
0.130	0.636084899	0.949625942	0.935991283	0.892843001	0.922481501	0.912359573
0.131	0.637754783	0.950155047	0.936577066	0.893761472	0.923283238	0.913201176
0.132	0.639413291	0.950674423	0.9371528	0.894666237	0.924067554	0.914026627
0.133	0.641052363	0.951184576	0.937719139	0.895560072	0.924852045	0.914848461
0.134	0.642679454	0.951686885	0.938277277	0.896442156	0.925623222	0.915657513
0.135	0.644292049	0.952180557	0.938826291	0.897309255	0.926379205	0.916451444
0.136	0.645910239	0.952666606	0.939368048	0.898166316	0.927123225	0.917234069
0.137	0.647496748	0.953144281	0.939900326	0.899010322	0.927853667	0.918003294
0.138	0.649080741	0.953615002	0.940425859	0.899848225	0.928578089	0.918766471
0.139	0.650641403	0.954076909	0.940941991	0.900667257	0.929297943	0.919520197
0.140	0.652198639	0.954532093	0.941451165	0.901471136	0.930001704	0.920258149
0.141	0.653737968	0.954979373	0.941951915	0.902260659	0.930695854	0.92098487
0.142	0.655265284	0.955420198	0.942446021	0.903044896	0.931383947	0.921705797
0.143	0.656776853	0.955853172	0.942931766	0.903817576	0.932058387	0.922413787
0.144	0.658273245	0.956279597	0.943410713	0.904585526	0.932728521	0.923117327
0.145	0.659754707	0.956699045	0.943881966	0.905329299	0.933385128	0.923803702
0.146	0.661230167	0.957111721	0.944346665	0.906073626	0.934038231	0.924487959
0.147	0.662698867	0.957517899	0.94480463	0.906815781	0.934674088	0.925160119
0.148	0.664144117	0.95791737	0.945255057	0.907548382	0.935297732	0.925820973
0.149	0.665573876	0.95831135	0.945699454	0.90826566	0.935915243	0.926472556
0.150	0.666993687	0.958698218	0.946136616	0.908966119	0.936530177	0.927116697
0.151	0.66840219	0.959079467	0.946567666	0.909655914	0.937131708	0.927748371
0.152	0.66979549	0.959454947	0.946992567	0.910344646	0.937724541	0.928373955
0.153	0.671181002	0.959824307	0.94741101	0.911021459	0.938303821	0.928986544
0.154	0.672556074	0.96018886	0.947824542	0.911692577	0.938883126	0.929597204
0.155	0.673916138	0.960548168	0.94823217	0.912349651	0.93945108	0.930195594
0.156	0.6749748	0.9608258	0.948547809	0.91286605	0.939899459	0.930667203
0.157	0.676316508	0.961175361	0.948945274	0.91350937	0.940456614	0.931253784
0.158	0.677648472	0.961520452	0.949337864	0.914141302	0.941005246	0.931830864
0.159	0.678960489	0.96186091	0.949725306	0.914767514	0.941552777	0.932405266
0.160	0.680276001	0.962196341	0.950107907	0.915392062	0.942088031	0.932971015
0.161	0.681571932	0.96252761	0.950485721	0.916011325	0.942618705	0.933531944
0.162	0.68286731	0.962854247	0.95085886	0.916613939	0.943143322	0.934083197
0.163	0.684148251	0.963176504	0.951227186	0.91720859	0.943663747	0.934628971
0.164	0.685420068	0.963494982	0.951591224	0.917794772	0.944171394	0.935163439
0.165	0.686686003	0.963809482	0.951951255	0.918384959	0.944672572	0.935695015
0.166	0.687946521	0.964119197	0.952306546	0.918963178	0.945175389	0.936223582
0.167	0.689205066	0.964425616	0.952658348	0.919533506	0.945667944	0.936742698
0.168	0.690450612	0.964728323	0.95300593	0.920091408	0.946155731	0.93725443
0.169	0.69168734	0.965026399	0.953348857	0.92065527	0.946638612	0.937764967
0.170	0.692904105	0.965320734	0.953687325	0.921211337	0.947116463	0.93826953
0.171	0.694121141	0.965611604	0.954022416	0.921764606	0.947588344	0.938769206
0.172	0.695325288	0.965899189	0.954353696	0.92231148	0.948052692	0.939261738
0.173	0.696525099	0.966182063	0.954680107	0.922844456	0.948510582	0.93974527
0.174	0.697720531	0.966461237	0.955002767	0.923370893	0.948965268	0.940224461
0.175	0.698899418	0.966736644	0.955320929	0.92389149	0.949408254	0.940693951
0.176	0.700076034	0.967009119	0.955636267	0.924410012	0.949851077	0.941162626
0.177	0.701240449	0.967277682	0.95594719	0.924923684	0.950283537	0.941622822
0.178	0.702396608	0.967542554	0.956254178	0.925426835	0.950713232	0.942077603
0.179	0.703547666	0.967804561	0.956558179	0.925925909	0.951139399	0.942528668
0.180	0.704689601	0.968063532	0.956858922	0.92642561	0.95156116	0.942977047
0.181	0.705823841	0.968319706	0.957156367	0.926909602	0.951974999	0.943414844
0.182	0.706952759	0.968571409	0.957449271	0.927390096	0.952382418	0.943847219
0.183	0.708072077	0.968820653	0.957739503	0.927867332	0.952790238	0.944278746
0.184	0.709193343	0.969066458	0.958026314	0.928331321	0.953192464	0.944702065
0.185	0.710303342	0.969309518	0.958310114	0.928798785	0.953591149	0.945124238
0.186	0.711411429	0.969549158	0.958590379	0.929262195	0.953980109	0.945538624
0.187	0.712267419	0.96973442	0.958807036	0.92961719	0.954283096	0.945859373
0.188	0.713361426	0.969968846	0.959081789	0.930071745	0.954670505	0.946269713
0.189	0.714448061	0.970201048	0.959354039	0.930524224	0.955052545	0.946675809
0.190	0.715528149	0.970430399	0.959623148	0.93097207	0.955427139	0.947075419
0.191	0.716605669	0.970658452	0.95989089	0.931419916	0.95579898	0.947473217
0.192	0.717679423	0.970883495	0.960155424	0.931861103	0.956163313	0.947863796
0.193	0.718741971	0.971105396	0.960416532	0.932295678	0.956527357	0.948251928
0.194	0.719797326	0.971325279	0.96067555	0.932727743	0.956894518	0.948641254
0.195	0.720848684	0.971542897	0.960931951	0.933150495	0.957252255	0.949021194
0.196	0.721893683	0.971758334	0.961186059	0.93357426	0.957608052	0.949400204
0.197	0.72292995	0.971971032	0.961437189	0.933991896	0.957962636	0.94977632
0.198	0.723965995	0.972181771	0.961686155	0.934408156	0.95830453	0.950143612
0.199	0.724991643	0.972389727	0.961932232	0.93482017	0.958651655	0.950512897
0.200	0.726006483	0.972595705	0.962175922	0.935233004	0.958992748	0.95087849
0.201	0.727021001	0.972799467	0.962417257	0.935639275	0.959325894	0.95123661
0.202	0.72803772	0.973001115	0.962656607	0.936042675	0.959655774	0.951591598
0.203	0.729046439	0.973201003	0.962893862	0.936435867	0.959984766	0.951942515
0.204	0.730056059	0.973398606	0.963128985	0.936825778	0.960313132	0.952291899
0.205	0.731055579	0.973594041	0.963361603	0.937217933	0.960635904	0.952638366
0.206	0.732047998	0.973787864	0.963592229	0.937601933	0.960954095	0.952979032
0.207	0.733027171	0.973978894	0.963819764	0.937986583	0.961271786	0.953319591
0.208	0.734010179	0.974168185	0.964045639	0.938366336	0.961584121	0.95365495
0.209	0.734978817	0.974356197	0.964269673	0.938747995	0.961891526	0.953987713
0.210	0.735942737	0.97454239	0.964491748	0.939119398	0.962200381	0.954317929
0.211	0.73691061	0.97472669	0.964712052	0.939493818	0.962500803	0.954643622
0.212	0.73785971	0.974908825	0.964929596	0.939864691	0.962801637	0.954968375
0.213	0.738817193	0.975088502	0.965145084	0.940229917	0.963100982	0.95529022
0.214	0.739766421	0.975266647	0.965358559	0.940587108	0.963393769	0.955605002
0.215	0.740708413	0.975442816	0.965569973	0.940943962	0.963688283	0.955920806
0.216	0.741645737	0.975617802	0.965780042	0.941299801	0.963980508	0.956234755
0.217	0.742578895	0.975791174	0.965988223	0.941651202	0.964265887	0.956542681
0.218	0.743508855	0.975962303	0.966194146	0.942002939	0.964548562	0.956848943
0.219	0.744318796	0.97610982	0.96637178	0.94229568	0.964790141	0.957107994
0.220	0.745236675	0.976277884	0.966574238	0.942635136	0.965072529	0.957409871
0.221	0.746159426	0.976444691	0.966775484	0.942978067	0.965343954	0.957705716
0.222	0.747071515	0.97661039	0.966975208	0.943312938	0.965616205	0.957999353
0.223	0.747973103	0.976773867	0.967172372	0.94365015	0.965883225	0.958290345
0.224	0.74887629	0.976936145	0.967368529	0.943985673	0.966152448	0.95858221
0.225	0.749770439	0.977096338	0.967562178	0.944311423	0.966417754	0.958868158
0.226	0.750657684	0.977255369	0.96775444	0.944635653	0.966681946	0.959152854
0.227	0.751551747	0.977413161	0.967945798	0.944963286	0.966943359	0.959436882
0.228	0.752439162	0.977569406	0.968135154	0.945279167	0.967198804	0.959712966
0.229	0.753318942	0.977724077	0.968322724	0.945589981	0.967455312	0.95998802
0.230	0.754189284	0.977876831	0.968508192	0.945904704	0.967710931	0.960263825
0.231	0.755061479	0.978028908	0.968692924	0.946218124	0.967960243	0.960535031
0.232	0.755935545	0.978179441	0.968876245	0.946530603	0.968207691	0.960804687
0.233	0.75680644	0.978328558	0.969057978	0.946834467	0.968453524	0.961070339
0.234	0.757666018	0.978475668	0.969237395	0.947140842	0.96869693	0.961335249
0.235	0.758521336	0.978622167	0.969416047	0.94744362	0.968940823	0.961599253
0.236	0.759370413	0.978766953	0.969592769	0.947743021	0.969182327	0.961860529
0.237	0.760219763	0.978910366	0.969768014	0.948042229	0.969415445	0.962116218
0.238	0.761061486	0.979052678	0.969942011	0.94834327	0.969649903	0.962373414
0.239	0.76189945	0.979193977	0.970114846	0.948639727	0.969883647	0.962628576
0.240	0.762734584	0.97933368	0.970285984	0.948931237	0.970115489	0.962880795
0.241	0.763568025	0.979472089	0.970455648	0.949220576	0.970340248	0.963127609
0.242	0.764395158	0.979609298	0.970623972	0.949506368	0.97056721	0.963374662
0.243	0.765222614	0.979745133	0.970791061	0.949798554	0.970791556	0.963622176
0.244	0.766047298	0.979880035	0.970956996	0.950084345	0.97101211	0.96386501
0.245	0.76686518	0.980013776	0.971121611	0.950366831	0.971234892	0.964108181
0.246	0.767677365	0.980145844	0.971284381	0.950654408	0.971451892	0.964349284
0.247	0.768490962	0.980276857	0.971446127	0.950930114	0.971670957	0.964587693
0.248	0.769298505	0.980406921	0.971606575	0.951204902	0.971883301	0.964821363
0.249	0.770103225	0.980535701	0.971765838	0.951483889	0.972097561	0.965057727
0.250	0.770727405	0.980635943	0.9718896	0.951695434	0.972262626	0.965238666
0.251	0.771519508	0.980761983	0.972045583	0.951968002	0.972470103	0.965468372
0.252	0.772312163	0.980887581	0.972201086	0.952238737	0.972674901	0.965695689
0.253	0.773104801	0.981012203	0.972355574	0.952503005	0.972878711	0.965920146
0.254	0.773891496	0.98113532	0.972508434	0.952766621	0.973082446	0.966144331
0.255	0.774671713	0.981257978	0.972660563	0.953026232	0.973286055	0.966367066
0.256	0.775448001	0.981379261	0.97281124	0.953288859	0.973486824	0.96658896
0.257	0.776223558	0.981499863	0.972961144	0.953544682	0.973686717	0.966807953
0.258	0.77699636	0.981619333	0.973109776	0.953803689	0.97388029	0.967023873
0.259	0.77776452	0.981737599	0.973257088	0.954055989	0.974076166	0.967239018
0.260	0.778536863	0.981855493	0.973404263	0.954312391	0.974271553	0.967455243
0.261	0.779298493	0.981972303	0.973549812	0.954559044	0.974463975	0.967666186
0.262	0.780060412	0.982088022	0.973694382	0.954811078	0.974654157	0.967877491
0.263	0.780817365	0.98220261	0.97383773	0.955061254	0.974845728	0.968089076
0.264	0.781573256	0.982316603	0.973980232	0.955304529	0.975031166	0.968294267
0.265	0.782324632	0.982429607	0.974121703	0.955548842	0.975218132	0.968500817
0.266	0.783072948	0.982542218	0.974262661	0.955793276	0.975403833	0.968706576
0.267	0.783822708	0.982653796	0.974402541	0.956035682	0.975583653	0.96890777
0.268	0.784567427	0.982764459	0.974541361	0.95627652	0.97576346	0.96910842
0.269	0.785308838	0.982873907	0.974678954	0.956516755	0.975944343	0.969309573
0.270	0.786053548	0.982982859	0.974816167	0.956757762	0.976122912	0.969509464
0.271	0.78678468	0.983090787	0.97495187	0.956993436	0.976302706	0.969708343
0.272	0.787517852	0.983197726	0.975086619	0.957225611	0.976479673	0.969904164
0.273	0.788247224	0.983303719	0.975220237	0.957456798	0.976652872	0.970097166
0.274	0.788977064	0.983409092	0.975353241	0.957686922	0.976824345	0.970288669
0.275	0.789699931	0.983513918	0.97548543	0.957915502	0.976995017	0.970479118
0.276	0.790415512	0.98361759	0.975616163	0.95814179	0.977162747	0.970666846
0.277	0.791141194	0.983720323	0.975746435	0.958366727	0.977331604	0.970854855
0.278	0.791855746	0.983822747	0.975875943	0.958590553	0.977499198	0.971041653
0.279	0.792571522	0.983924255	0.976004537	0.958812787	0.977663187	0.971225533
0.280	0.793285845	0.984024972	0.976132181	0.959023922	0.977826625	0.97140526
0.281	0.793993544	0.98412515	0.976259167	0.959244177	0.977989012	0.97158741
0.282	0.79469802	0.984224742	0.976385414	0.959462165	0.978149697	0.971767665
0.283	0.795397566	0.984323091	0.976510329	0.959680803	0.97831022	0.971948035
0.284	0.796095308	0.984420937	0.976634583	0.959896884	0.978467226	0.972125216
0.285	0.796787185	0.984518	0.976757764	0.960108332	0.978621904	0.972299282
0.286	0.797475711	0.984614212	0.976880045	0.960323207	0.978775331	0.972473694
0.287	0.798167672	0.984709402	0.977001391	0.960536489	0.978924765	0.972644933
0.288	0.798855033	0.984804112	0.977122146	0.960749747	0.979075364	0.97281693
0.289	0.799541655	0.984898157	0.97724216	0.9609569	0.979225299	0.972986406
0.290	0.800218601	0.984991333	0.977360895	0.961163956	0.979371355	0.973153295
0.291	0.800893872	0.985083772	0.97747896	0.961371713	0.979519863	0.973322037
0.292	0.801572365	0.985175901	0.977596705	0.961573268	0.979665556	0.973486808
0.293	0.802245357	0.985266993	0.977713346	0.96177475	0.97981369	0.97365316
0.294	0.802915169	0.985357634	0.977829442	0.961978018	0.979960696	0.973819381
0.295	0.803580977	0.985447258	0.977944323	0.962174965	0.980106314	0.973982528
0.296	0.80424681	0.985536296	0.9780586	0.962373359	0.980248653	0.974144011
0.297	0.804906981	0.98562481	0.978172107	0.962567844	0.980390542	0.974303862
0.298	0.805564635	0.985712892	0.978285099	0.962762956	0.980531279	0.974463169
0.299	0.806222986	0.985800292	0.978397391	0.962957465	0.980668575	0.974620003
0.300	0.806881362	0.985887009	0.978508993	0.963147341	0.980805958	0.974775314
0.301	0.807536627	0.985972859	0.978619576	0.963334708	0.980940838	0.974928119
0.302	0.808191297	0.986058473	0.978729939	0.963529241	0.981072815	0.97508146
0.303	0.80883754	0.986143307	0.978839301	0.963720276	0.981208246	0.97523588
0.304	0.809487533	0.986227288	0.978947919	0.963905253	0.981342902	0.975387721
0.305	0.810131592	0.986310533	0.979055572	0.964090014	0.981475504	0.975538136
0.306	0.81077219	0.986393522	0.979162919	0.964276971	0.981609421	0.975690167
0.307	0.811410033	0.986475683	0.979269287	0.964464193	0.981738958	0.975839404
0.308	0.812041925	0.986557107	0.979374699	0.964647288	0.981868945	0.975987528
0.309	0.812679606	0.986638443	0.979480091	0.964825052	0.981995466	0.976131549
0.310	0.813306787	0.986718729	0.979584224	0.965008147	0.982123639	0.976278479
0.311	0.81393578	0.986799078	0.979688445	0.965191098	0.982250297	0.976424362
0.312	0.814564916	0.986878474	0.979791738	0.965372771	0.982375529	0.976568869
0.313	0.815047743	0.986939566	0.979871088	0.965510285	0.98247	0.97667804
0.314	0.815677356	0.987018032	0.979973473	0.96568952	0.982593868	0.976820816
0.315	0.816298637	0.987096342	0.980075375	0.965870782	0.982716034	0.976963164
0.316	0.816919518	0.987173662	0.980176362	0.9660512	0.982839138	0.977105842
0.317	0.817541614	0.987250792	0.980277067	0.966225271	0.98295969	0.977244671
0.318	0.81815798	0.987327272	0.980376962	0.966400814	0.983079866	0.977383755
0.319	0.818772332	0.987403114	0.980476125	0.966575392	0.983197989	0.977521159
0.320	0.819385042	0.987478841	0.980575062	0.966747919	0.983315087	0.977657186
0.321	0.819993943	0.987553815	0.980673108	0.96691702	0.983432059	0.977791961
0.322	0.820602452	0.98762772	0.980770111	0.967086579	0.983547167	0.977925665
0.323	0.821212824	0.987701705	0.980867294	0.967256693	0.983663288	0.978060225
0.324	0.821816904	0.987775158	0.980963652	0.96742507	0.983776781	0.978192462
0.325	0.822417014	0.987848086	0.981059298	0.967591323	0.983888623	0.978322886
0.326	0.823017157	0.987920098	0.981154168	0.967760689	0.984001365	0.978454966
0.327	0.823616357	0.987992087	0.98124881	0.967923371	0.984111091	0.978582777
0.328	0.824216177	0.98806369	0.981343175	0.968086753	0.984222532	0.978711957
0.329	0.824812095	0.988134455	0.981436515	0.968249218	0.984330582	0.97883859
0.330	0.825407732	0.98820523	0.981529822	0.968411128	0.984437705	0.978964423
0.331	0.826000955	0.988275296	0.981622456	0.968576971	0.984545617	0.979092119
0.332	0.826591151	0.988345185	0.981714706	0.968736685	0.984652778	0.979217228
0.333	0.827177035	0.988414304	0.981806092	0.968897292	0.984759927	0.979342633
0.334	0.82776502	0.988482962	0.981897027	0.969055896	0.984864034	0.979465352
0.335	0.828352691	0.988551562	0.981987968	0.969216286	0.984969919	0.979589851
0.336	0.828932599	0.988619414	0.982077836	0.969374094	0.985074026	0.979712298
0.337	0.829511316	0.988686414	0.982166888	0.969531612	0.985178784	0.979835074
0.338	0.830087738	0.988753427	0.982255816	0.969690289	0.985281202	0.979956705
0.339	0.83066552	0.988820069	0.982344455	0.969849207	0.985383483	0.980078328
0.340	0.831242673	0.9888862	0.982432588	0.9700081	0.9854854	0.980199703
0.341	0.831819247	0.988951721	0.982520075	0.970162409	0.985587305	0.980319505
0.342	0.832387124	0.989016964	0.982606971	0.970318697	0.985688271	0.980439364
0.343	0.832957764	0.989081958	0.982693647	0.970472813	0.985786672	0.980556793
0.344	0.833529637	0.989146311	0.982779736	0.970625144	0.98588431	0.980673109
0.345	0.834093798	0.989210448	0.982865338	0.970776774	0.985982698	0.98078968
0.346	0.834658376	0.989274198	0.982950624	0.970928333	0.986082088	0.980906886
0.347	0.835219281	0.989337488	0.983035241	0.97107895	0.986178023	0.981021496
0.348	0.835780467	0.989400733	0.983119808	0.971229036	0.986273546	0.981135653
0.349	0.836338906	0.989463088	0.983203461	0.971378809	0.986369681	0.981250106
0.350	0.836897243	0.989524776	0.983286416	0.971528075	0.986463027	0.981362549
0.351	0.837453973	0.989586506	0.983369374	0.971675604	0.986558311	0.981475676
0.352	0.838006681	0.989647805	0.983451719	0.971822553	0.986651569	0.98158727
0.353	0.838553549	0.98970894	0.983533608	0.971967259	0.986743037	0.981696919
0.354	0.839103995	0.989769501	0.983615147	0.972113316	0.986835343	0.981807582
0.355	0.839651713	0.989829611	0.983696084	0.972257756	0.986925372	0.981916193
0.356	0.840202058	0.989889425	0.983776803	0.972399614	0.987014975	0.982023642
0.357	0.840746986	0.989948839	0.983857003	0.972542317	0.987106405	0.982132582
0.358	0.841292332	0.990007876	0.983936785	0.972683548	0.98719532	0.982239364
0.359	0.841836376	0.990066912	0.984016498	0.972825961	0.987282896	0.982345667
0.360	0.842375362	0.990125025	0.984095182	0.972969653	0.987370497	0.982452424
0.361	0.842918531	0.990183299	0.984174128	0.973109774	0.987458111	0.982557969
0.362	0.84345193	0.990240986	0.984252207	0.973251415	0.987546925	0.982664825
0.363	0.843986817	0.990298179	0.984329775	0.973390739	0.987632599	0.982768821
0.364	0.844518933	0.990355043	0.984406884	0.973530595	0.987716196	0.982871631
0.365	0.845052392	0.990411473	0.984483621	0.973668206	0.987800017	0.982973822
0.366	0.845579007	0.990468038	0.984560148	0.973803477	0.987882437	0.983074292
0.367	0.846111641	0.990523704	0.984636115	0.973939978	0.987965533	0.983175626
0.368	0.846636291	0.990579116	0.984711491	0.974074574	0.98804779	0.983275757
0.369	0.847165703	0.990633989	0.984786505	0.974207263	0.988129159	0.983374653
0.370	0.847689597	0.990688873	0.984861316	0.974340482	0.988210252	0.983473548
0.371	0.848213074	0.990743258	0.984935687	0.974476188	0.988291458	0.983573366
0.372	0.84873389	0.990797706	0.985009931	0.974606657	0.988372251	0.983671124
0.373	0.849252657	0.990851451	0.985083438	0.97473645	0.988452995	0.983768618
0.374	0.849772597	0.99090498	0.985156781	0.974866292	0.988533375	0.98386589
0.375	0.850204911	0.990949267	0.985217555	0.974974127	0.988600026	0.983946607
0.376	0.850725897	0.991002303	0.98529042	0.975103462	0.988678204	0.984042255
0.377	0.851242836	0.991055044	0.985362837	0.975229998	0.988757057	0.984137393
0.378	0.851755625	0.991107226	0.985434555	0.975359743	0.988833358	0.984231945
0.379	0.85226748	0.991159034	0.985505855	0.975484831	0.988910684	0.984325583
0.380	0.85278004	0.991210864	0.985577197	0.975610764	0.988987385	0.984419097
0.381	0.853288944	0.991262285	0.985647948	0.975733415	0.989062985	0.984510766
0.382	0.853799735	0.991312989	0.985718131	0.975856597	0.989139098	0.984602953
0.383	0.854306726	0.991363965	0.985788445	0.975983784	0.989214134	0.9846958
0.384	0.854808335	0.991414376	0.985857906	0.976105253	0.989287444	0.984785556
0.385	0.855314952	0.991464242	0.985927101	0.976227469	0.989361967	0.984876367
0.386	0.855820863	0.991513715	0.985995881	0.97634889	0.989435927	0.984966536
0.387	0.856321298	0.991563187	0.986064449	0.976469683	0.989510288	0.985056754
0.388	0.856821657	0.991612216	0.986132512	0.97658758	0.989582496	0.985144565
0.389	0.857322909	0.991661543	0.986200825	0.976704947	0.989652827	0.98523096
0.390	0.857815157	0.991710223	0.986268217	0.976822313	0.989723997	0.985317906
0.391	0.858306384	0.991758958	0.986335605	0.976937532	0.989795754	0.985404506
0.392	0.858795393	0.991807307	0.986402552	0.977054561	0.989866548	0.98549109
0.393	0.859286068	0.991855031	0.986468935	0.977169032	0.989936692	0.985576372
0.394	0.859773673	0.991902604	0.98653502	0.977284276	0.990004908	0.985660649
0.395	0.860255208	0.991950097	0.986600802	0.977400701	0.990072761	0.98574509
0.396	0.860737559	0.991997002	0.986666077	0.977516813	0.990140839	0.985829572
0.397	0.861225394	0.992043524	0.986731153	0.977629281	0.990208605	0.985912604
0.398	0.861711171	0.992089995	0.986796142	0.977745079	0.990276183	0.98599665
0.399	0.862191677	0.992136007	0.986860413	0.977857379	0.990342109	0.986078413
0.400	0.862677004	0.992181738	0.986924646	0.977969726	0.990409274	0.986161009
0.401	0.863150385	0.992227298	0.986988207	0.978081978	0.990474561	0.986242335
0.402	0.863626342	0.992272581	0.987051587	0.978195194	0.99053836	0.98632301
0.403	0.864100564	0.992317582	0.987114639	0.978303271	0.990604799	0.986403669
0.404	0.864576351	0.992362356	0.987177495	0.978410527	0.990669836	0.986483125
0.405	0.865051849	0.992406944	0.987240157	0.978519062	0.990733798	0.986562309
0.406	0.865526131	0.992450958	0.98730227	0.978627935	0.990798585	0.986642152
0.407	0.865996145	0.99249498	0.987364221	0.978738521	0.990862321	0.986721888
0.408	0.866467792	0.992538587	0.987425779	0.978843823	0.990926019	0.986799794
0.409	0.866935986	0.992581989	0.987486949	0.978948642	0.990987465	0.986876052
0.410	0.867401477	0.992625081	0.987547808	0.979058311	0.991049436	0.986954313
0.411	0.867866134	0.992667904	0.987608335	0.979163734	0.991111633	0.987031272
0.412	0.868329142	0.992710534	0.987668603	0.979269615	0.991172916	0.987107786
0.413	0.868788715	0.99275292	0.987728451	0.97937622	0.991231459	0.987182742
0.414	0.869248662	0.992795297	0.987788286	0.979479519	0.991290977	0.987257212
0.415	0.86971178	0.992837379	0.987847968	0.979583542	0.99134997	0.987331584
0.416	0.87017035	0.992879346	0.987907343	0.979685972	0.991408876	0.987405353
0.417	0.870627636	0.992920986	0.987966415	0.979791515	0.991467981	0.987480318
0.418	0.871083196	0.992962195	0.988024968	0.979895079	0.991526011	0.987553898
0.419	0.871539376	0.993003355	0.988083498	0.979997703	0.99158444	0.987627421
0.420	0.871998991	0.993044229	0.988141829	0.980099651	0.991640643	0.987699246
0.421	0.872455699	0.993084732	0.988199747	0.98020196	0.991698196	0.987772084
0.422	0.87290932	0.993125139	0.988257437	0.980306562	0.991753836	0.987844445
0.423	0.873355425	0.993165394	0.988314724	0.980408172	0.99181214	0.987917539
0.424	0.873806997	0.993205298	0.988371878	0.980509638	0.991869619	0.987990039
0.425	0.874253332	0.993244804	0.988428362	0.980607459	0.991925183	0.988060035
0.426	0.874700976	0.993284285	0.988484882	0.980708056	0.991979671	0.98813027
0.427	0.875145721	0.993323423	0.988541013	0.980810751	0.992034521	0.98820146
0.428	0.875591528	0.993362691	0.988597291	0.980912482	0.992089385	0.988272329
0.429	0.876037489	0.993401454	0.988653046	0.981011052	0.992143434	0.988341583
0.430	0.876479929	0.993440142	0.988708577	0.981107884	0.992197684	0.988410375
0.431	0.876918127	0.993478536	0.9887637	0.98120462	0.992253011	0.988479843
0.432	0.877359259	0.993516777	0.988818732	0.981301114	0.992306084	0.988547746
0.433	0.877797023	0.993554866	0.988873533	0.981398598	0.992360097	0.988616604
0.434	0.878234192	0.99359242	0.988927728	0.981495261	0.992411143	0.988683229
0.435	0.878671871	0.993629922	0.988981931	0.981593734	0.99246264	0.988750769
0.436	0.879106778	0.993667311	0.989035889	0.981690156	0.992513886	0.988817444
0.437	0.879452419	0.993696825	0.989078568	0.981764114	0.992555297	0.988869969
0.438	0.879884197	0.993733915	0.989132114	0.981859281	0.992606618	0.988936265
0.439	0.880313034	0.993770606	0.989185086	0.98195095	0.992656275	0.989000269
0.440	0.880740434	0.993807201	0.989237986	0.98204812	0.992705757	0.989066037
0.441	0.881170809	0.993843243	0.989290501	0.982143142	0.992756741	0.989132061
0.442	0.881599493	0.993879188	0.989342796	0.982235511	0.992806661	0.989196478
0.443	0.882024708	0.993914989	0.989394788	0.982326817	0.992855718	0.989259963
0.444	0.882448715	0.993950692	0.989446685	0.982418534	0.992906138	0.989324487
0.445	0.882875443	0.993986453	0.989498701	0.982509575	0.992955433	0.989388038
0.446	0.883293346	0.994021824	0.989549979	0.982599965	0.993003651	0.989450658
0.447	0.883716732	0.994057001	0.989601276	0.982689607	0.993051731	0.989512933
0.448	0.884138801	0.994091938	0.989652279	0.982777463	0.993099887	0.989574646
0.449	0.884559892	0.994126535	0.989702918	0.982864474	0.993148005	0.989636047
0.450	0.884979316	0.994160998	0.989753358	0.982951148	0.993195835	0.989697143
0.451	0.885396785	0.994195429	0.98980372	0.983040862	0.993243189	0.989758963
0.452	0.885813583	0.9942296	0.989853838	0.983131131	0.993291019	0.989821287
0.453	0.886230065	0.994263503	0.98990363	0.983217419	0.993338424	0.989881971
0.454	0.88664421	0.994297494	0.989953419	0.98330402	0.993385841	0.98994277
0.455	0.887058414	0.994331069	0.990002847	0.983390163	0.993434309	0.990004104
0.456	0.887470169	0.994364711	0.99005216	0.983476764	0.993479411	0.990063379
0.457	0.887882273	0.994398086	0.990101224	0.983560687	0.993525277	0.990122241
0.458	0.888293756	0.994431187	0.990150008	0.983647023	0.993569778	0.99018103
0.459	0.888703777	0.994464033	0.990198519	0.983732852	0.99361518	0.990240238
0.460	0.889112701	0.994496802	0.990246951	0.983820877	0.993660833	0.990300362
0.461	0.889520214	0.994529272	0.990294964	0.983905789	0.993704696	0.990358244
0.462	0.889924716	0.994561783	0.990342886	0.983989181	0.993748859	0.990415804
0.463	0.890326838	0.994593966	0.990390403	0.984070112	0.993793924	0.990473117
0.464	0.890733331	0.994626054	0.990437973	0.984153287	0.993836723	0.990529705
0.465	0.891135759	0.994658003	0.990485192	0.98423207	0.99387931	0.990584654
0.466	0.891537201	0.994689874	0.990532365	0.984316838	0.99392122	0.990641201
0.467	0.89193485	0.99472146	0.990579097	0.984395187	0.993965284	0.990696973
0.468	0.892333146	0.994752907	0.990625781	0.984479423	0.994008346	0.990754097
0.469	0.892732939	0.994783976	0.990672105	0.984561126	0.994050081	0.990809481
0.470	0.893135231	0.99481496	0.990718447	0.984643819	0.994091329	0.990864883
0.471	0.893534445	0.994845799	0.990764528	0.984725618	0.994132702	0.990920062
0.472	0.893927045	0.994876679	0.99081033	0.984803895	0.994173574	0.990973708
0.473	0.894320945	0.994907113	0.990855763	0.984882847	0.994213808	0.991027165
0.474	0.894711614	0.994937562	0.990901087	0.984962282	0.994253879	0.991080679
0.475	0.895104468	0.99496788	0.990946381	0.985042995	0.994293499	0.991134334
0.476	0.895497357	0.994998053	0.990991522	0.985123154	0.99433262	0.991187469
0.477	0.895888094	0.995027831	0.991036162	0.985200369	0.994371239	0.991239269
0.478	0.896281102	0.995057486	0.991080814	0.985278718	0.994410685	0.991292001
0.479	0.896670266	0.995087171	0.991125294	0.985354992	0.994449266	0.991343455
0.480	0.897059175	0.995116559	0.991169525	0.985433486	0.994488036	0.991395791
0.481	0.897447056	0.995145839	0.991213589	0.985510435	0.994526493	0.991447393
0.482	0.897835098	0.995174775	0.99125735	0.985588157	0.994564912	0.991499235
0.483	0.898220207	0.995203869	0.991301131	0.985667229	0.99460218	0.99155078
0.484	0.898605655	0.995232727	0.991344659	0.985741452	0.994640061	0.991601072
0.485	0.898990016	0.9952613	0.991387894	0.985817219	0.994677592	0.991651661
0.486	0.899375023	0.995289783	0.99143106	0.985893541	0.994714447	0.991701995
0.487	0.899755157	0.995318072	0.991473829	0.985967185	0.994751552	0.991751578
0.488	0.900134646	0.995346307	0.991516512	0.986042204	0.994787494	0.991800865
0.489	0.900517043	0.995374174	0.991558952	0.986115076	0.994823986	0.991849781
0.490	0.900893938	0.995402085	0.991601207	0.986189154	0.994859289	0.991898326
0.491	0.901271581	0.99542957	0.991643089	0.986262773	0.99489453	0.991946674
0.492	0.901649625	0.995457038	0.991684997	0.9863369	0.994930471	0.991995656
0.493	0.902021444	0.995484397	0.991726545	0.986411605	0.994965449	0.992044201
0.494	0.902394377	0.995511624	0.991767968	0.986480736	0.995001515	0.99209156
0.495	0.902763399	0.995538715	0.991809118	0.986552112	0.995036556	0.992139009
0.496	0.903133612	0.995565609	0.991850157	0.986625707	0.995071371	0.992187068
0.497	0.903502915	0.995592505	0.991891193	0.986698289	0.995107888	0.992235902
0.498	0.903874037	0.995618967	0.991931801	0.986768603	0.99514184	0.992282272
0.499	0.904241325	0.995645334	0.991972155	0.986839882	0.99517459	0.99232818
0.500	0.904592696	0.995670557	0.992010756	0.986905853	0.995206952	0.99237202
0.501	0.904937911	0.995695397	0.992048746	0.986969458	0.99523984	0.992415398
0.502	0.905323963	0.995722749	0.99209085	0.987043778	0.995275393	0.992464191
0.503	0.905671483	0.99574737	0.992128686	0.987107818	0.995306467	0.992506523
0.504	0.906054041	0.995774607	0.99217045	0.987177794	0.995340518	0.992552843
0.505	0.906397088	0.995798802	0.992207767	0.98724222	0.995373169	0.992596345
0.506	0.906780122	0.995825668	0.992249235	0.987313668	0.995407521	0.992643366
0.507	0.907121665	0.995849783	0.992286351	0.987378673	0.995437242	0.992685138
0.508	0.907500881	0.995876304	0.992327344	0.987450604	0.995470956	0.992731903
0.509	0.907846028	0.995900357	0.99236455	0.987514668	0.995501429	0.992773847
0.510	0.90822715	0.995926582	0.9924053	0.987584089	0.995534805	0.992819533
0.511	0.908569687	0.995950289	0.992442011	0.987645402	0.995563888	0.992859624
0.512	0.908944797	0.995976247	0.992482272	0.987716223	0.995596125	0.992905038
0.513	0.909282734	0.995999569	0.992518523	0.987780094	0.995626648	0.992946949
0.514	0.909651866	0.996025359	0.992558351	0.987849105	0.995658084	0.992991218
0.515	0.909987678	0.996048589	0.992594408	0.987912445	0.995687781	0.993032404
0.516	0.910358324	0.996073909	0.992633854	0.987979622	0.995719881	0.993076483
0.517	0.910693847	0.996096927	0.992669633	0.988039222	0.995748839	0.993115906
0.518	0.911059944	0.996122126	0.99270881	0.988107268	0.995781226	0.993160471
0.519	0.911396768	0.996144997	0.992744446	0.988165058	0.995808896	0.993198427
0.520	0.911760467	0.996169791	0.992783133	0.988232284	0.99584077	0.993242374
0.521	0.912093039	0.996192329	0.992818339	0.988292342	0.995868902	0.99328141
0.522	0.912454894	0.996216936	0.992856727	0.988359085	0.995898899	0.993323956
0.523	0.912788087	0.996239404	0.992891901	0.988419723	0.995927044	0.993363198
0.524	0.913150205	0.996263594	0.992929857	0.988484656	0.99595579	0.993404302
0.525	0.913478858	0.996285805	0.992964581	0.988544183	0.995983021	0.993442563
0.526	0.913838995	0.996309777	0.993002272	0.988608754	0.996012468	0.993484005
0.527	0.914168583	0.996331882	0.993036936	0.988667365	0.9960403	0.993522348
0.528	0.914523839	0.996355444	0.993074056	0.988730923	0.996070059	0.99356365
0.529	0.91485313	0.996377367	0.993108551	0.988791488	0.996097253	0.99360224
0.530	0.915205513	0.996400728	0.993145322	0.988854442	0.996125348	0.99364224
0.531	0.915537082	0.996422297	0.993179556	0.988912981	0.996152704	0.993680246
0.532	0.915888351	0.996445462	0.993216159	0.988978565	0.996181525	0.993721622
0.533	0.916215303	0.996466867	0.993250029	0.989036911	0.996207718	0.993758795
0.534	0.916568238	0.996489638	0.993286279	0.989099141	0.996236213	0.993798811
0.535	0.916892512	0.996510933	0.993319887	0.989155219	0.996261392	0.993834543
0.536	0.917238799	0.996533474	0.993355667	0.989217401	0.996289925	0.993874567
0.537	0.917561279	0.99655463	0.99338908	0.989273985	0.996314904	0.993910339
0.538	0.917903629	0.996577012	0.993424505	0.989334623	0.996342098	0.993948955
0.539	0.918223873	0.996597874	0.993457545	0.989390217	0.996367064	0.993984381
0.540	0.918566979	0.996619821	0.993492578	0.989450397	0.996393707	0.994022477
0.541	0.918892384	0.996640388	0.993525584	0.989507511	0.996419299	0.994058835
0.542	0.919232881	0.996662101	0.993560309	0.989568656	0.996445767	0.994097145
0.543	0.919555649	0.996682544	0.993593025	0.989622634	0.996470183	0.994131657
0.544	0.919895772	0.99670402	0.993627482	0.989681969	0.996496263	0.994169094
0.545	0.920217963	0.996724217	0.993659972	0.989736936	0.996521041	0.994204182
0.546	0.920552652	0.996745338	0.993693865	0.989793737	0.996547434	0.99424096
0.547	0.920869605	0.996765466	0.993726091	0.989849332	0.996571975	0.994276106
0.548	0.921202705	0.996786366	0.993759728	0.989909391	0.996597029	0.994313115
0.549	0.921515798	0.996806298	0.993791606	0.989964768	0.996620994	0.994347807
0.550	0.92184468	0.996826953	0.993824796	0.990020411	0.996646135	0.994383366
0.551	0.922162424	0.996846725	0.993856699	0.990076151	0.996669625	0.994417869
0.552	0.922488637	0.996867061	0.9938895	0.990133193	0.996694341	0.994453625
0.553	0.922803838	0.9968866	0.993921083	0.990187992	0.996718081	0.994487972
0.554	0.923127738	0.99690667	0.993953521	0.990243586	0.996742509	0.994523043
0.555	0.923440423	0.996926068	0.993984852	0.990297589	0.996765686	0.994556747
0.556	0.923763005	0.996945982	0.994017023	0.990350167	0.996788937	0.994590015
0.557	0.924076124	0.996965247	0.994048232	0.990403469	0.996811864	0.994623315
0.558	0.924398927	0.996984919	0.994080257	0.990459957	0.996835666	0.99465828
0.559	0.924712301	0.997004016	0.994111285	0.99051186	0.996857929	0.994690665
0.560	0.925031958	0.997023556	0.994143022	0.990565862	0.996881331	0.994724518
0.561	0.925341514	0.997042465	0.994173732	0.990618103	0.99690357	0.994757002
0.562	0.925662888	0.997061605	0.994205176	0.990672612	0.996927047	0.994791077
0.563	0.925900999	0.997076012	0.994228672	0.990713174	0.996943966	0.99481607
0.564	0.926207222	0.997094542	0.994258932	0.990766307	0.99696683	0.994849272
0.565	0.926525621	0.997113379	0.994289944	0.990819247	0.996989669	0.994882391
0.566	0.926830143	0.997131854	0.99432003	0.990869703	0.997011719	0.994914142
0.567	0.927149367	0.997150558	0.994350975	0.990925249	0.997034145	0.994947879
0.568	0.927454425	0.9971687	0.994380783	0.990977224	0.997055695	0.994979819
0.569	0.927768683	0.997187224	0.994411297	0.991029006	0.997077282	0.995011718
0.570	0.928068972	0.997205148	0.994440683	0.991078979	0.997098532	0.995042777
0.571	0.928381172	0.99722366	0.994471121	0.991131292	0.997120382	0.995075031
0.572	0.928682107	0.997241359	0.994500332	0.991181795	0.997141631	0.995106271
0.573	0.928994852	0.997259599	0.994530533	0.991233891	0.997163344	0.99513836
0.574	0.929293984	0.997277049	0.994559422	0.991284346	0.997183717	0.995169006
0.575	0.929603863	0.997295268	0.994589481	0.991337094	0.997204629	0.99520079
0.576	0.929900904	0.997312676	0.994618221	0.991385981	0.99722474	0.995230728
0.577	0.930210613	0.99733083	0.994648219	0.991438318	0.997246039	0.995262628
0.578	0.930508249	0.997347986	0.994676769	0.991487856	0.997266538	0.995293044
0.579	0.930817142	0.997365859	0.994706476	0.991539831	0.997288025	0.995324943
0.580	0.931109838	0.997382808	0.994734632	0.991589562	0.997307986	0.995355071
0.581	0.931418042	0.997400547	0.994764123	0.991639897	0.997327808	0.995385314
0.582	0.931708247	0.99741722	0.994791876	0.991687215	0.997347031	0.995414131
0.583	0.932018458	0.997434692	0.994821239	0.991738853	0.997367729	0.995445396
0.584	0.932307582	0.997451146	0.994848757	0.991787232	0.997386701	0.995474411
0.585	0.93261526	0.997468673	0.994878004	0.991836553	0.997406011	0.99550397
0.586	0.932901723	0.997484829	0.994905103	0.991881965	0.997424958	0.995531955
0.587	0.933204231	0.997502087	0.994933945	0.991932348	0.997445331	0.995562577
0.588	0.93349066	0.997518096	0.994960896	0.991978943	0.997463239	0.995590282
0.589	0.933793007	0.997535236	0.994989596	0.992029277	0.997482612	0.995620228
0.590	0.934076596	0.997551058	0.995016259	0.992075461	0.997500495	0.995647776
0.591	0.934384299	0.997567955	0.995044932	0.992125603	0.997519617	0.995677492
0.592	0.934659114	0.997583447	0.995070964	0.992171521	0.997538138	0.99570537
0.593	0.93496169	0.997600313	0.995099412	0.992221421	0.997557423	0.99573511
0.594	0.935239405	0.997615773	0.995125491	0.992266375	0.997575056	0.995762073
0.595	0.935540016	0.997632383	0.99515363	0.992318061	0.997593527	0.995791888
0.596	0.935818012	0.997647469	0.99517939	0.992363979	0.997611235	0.99581923
0.597	0.936121522	0.997663966	0.995207505	0.992410767	0.99763107	0.99584827
0.598	0.936392027	0.997678978	0.995232862	0.992454755	0.997648077	0.995874491
0.599	0.936693727	0.997695508	0.995260914	0.992502435	0.997666536	0.995902929
0.600	0.936964903	0.99771054	0.995286301	0.992545772	0.997683331	0.995928788
0.601	0.937261646	0.997726802	0.995313919	0.99259408	0.997701652	0.99595735
0.602	0.937527611	0.997741437	0.995338735	0.992638213	0.997717933	0.995983143
0.603	0.937828435	0.997757643	0.995366444	0.992686158	0.997735803	0.996011285
0.604	0.938095139	0.99777226	0.995391241	0.992728265	0.997751972	0.996036312
0.605	0.938392724	0.997788202	0.995418568	0.992774208	0.997770406	0.99606414
0.606	0.938657327	0.997802465	0.995442951	0.992815904	0.997786499	0.996088977
0.607	0.938952744	0.99781852	0.995470259	0.992861509	0.997803632	0.996115833
0.608	0.939215061	0.997832734	0.995494504	0.992903904	0.997819187	0.996140555
0.609	0.939513819	0.997848636	0.995521839	0.992952598	0.997836244	0.996168416
0.610	0.93977452	0.997862508	0.995545709	0.992994125	0.997852338	0.996193196
0.611	0.940068058	0.997878167	0.995572599	0.993040309	0.997869921	0.996220546
0.612	0.940326064	0.997891814	0.995596139	0.99308133	0.997885614	0.996244889
0.613	0.940619015	0.997907462	0.995622977	0.993127031	0.997902708	0.996271753
0.614	0.94087629	0.997921217	0.995646562	0.993167666	0.9979176	0.996295437
0.615	0.941169895	0.997936592	0.995673181	0.993213391	0.997934996	0.996322507
0.616	0.941425155	0.997950016	0.995696396	0.993254388	0.997950213	0.996346528
0.617	0.941716601	0.997965227	0.995722756	0.993299679	0.997966857	0.996372956
0.618	0.941974658	0.997978534	0.995745978	0.993340506	0.9979824	0.996397134
0.619	0.942266699	0.997993566	0.995772198	0.993386618	0.997998706	0.996423619
0.620	0.94252036	0.998006644	0.995794986	0.993424043	0.998013999	0.99644647
0.621	0.942807385	0.998021557	0.995820908	0.99346919	0.998031044	0.996473112
0.622	0.943058496	0.998034531	0.995843485	0.993507701	0.998045185	0.996495576
0.623	0.943347264	0.998049177	0.995869192	0.993552099	0.998061191	0.996521278
0.624	0.943594267	0.998062031	0.995891498	0.993590514	0.998075295	0.996543684
0.625	0.943878452	0.998076658	0.99591701	0.993634671	0.998091501	0.996569436
0.626	0.944127794	0.998089371	0.995939276	0.993673833	0.998105142	0.996591793
0.627	0.944410815	0.998103754	0.99596454	0.993718232	0.998122024	0.996618072
0.628	0.944656245	0.998116279	0.995986483	0.993756984	0.998136015	0.996640519
0.629	0.944936562	0.998130469	0.996011403	0.993799694	0.998151432	0.996665258
0.630	0.94518246	0.998142854	0.996033178	0.993834995	0.998165048	0.996686279
0.631	0.945464707	0.998156991	0.996058152	0.993877777	0.99818148	0.99671171
0.632	0.945711974	0.998169389	0.996080037	0.993914913	0.998195821	0.996733836
0.633	0.945988983	0.998183297	0.996104561	0.993957067	0.998211214	0.996758368
0.634	0.946230418	0.998195551	0.996126076	0.99399442	0.998225055	0.996780239
0.635	0.946506781	0.998209211	0.996150327	0.994035271	0.998240347	0.99680426
0.636	0.946748164	0.998221299	0.996171646	0.994069728	0.998254126	0.9968251
0.637	0.94702542	0.998234727	0.996195714	0.994110121	0.998269506	0.996849023
0.638	0.947269074	0.998246815	0.996217125	0.99414552	0.998282921	0.996869946
0.639	0.947540344	0.998260229	0.996240968	0.994187312	0.998298389	0.996894404
0.640	0.947783725	0.998272184	0.99626226	0.994223676	0.99831183	0.996915673
0.641	0.948048678	0.998285503	0.996285706	0.9942625	0.998326334	0.996938483
0.642	0.948289739	0.998297351	0.996306812	0.994299467	0.998339587	0.996959834
0.643	0.948557029	0.998310533	0.996330253	0.994339956	0.998354379	0.996983402
0.644	0.948793584	0.998322138	0.996350935	0.994376247	0.998367006	0.997004111
0.645	0.949060772	0.998334968	0.996374035	0.994416858	0.998381297	0.99702739
0.646	0.949298279	0.998346465	0.99639468	0.994454789	0.998394012	0.997048717
0.647	0.949561233	0.998359195	0.996417495	0.994492987	0.998408454	0.997071271
0.648	0.949800891	0.998370629	0.996438127	0.994528988	0.998420743	0.997091659
0.649	0.950062162	0.998383363	0.996460881	0.994567861	0.998434821	0.997114205
0.650	0.950296931	0.998394616	0.996481151	0.994602608	0.998447536	0.997134444
0.651	0.950557811	0.99840694	0.996503497	0.994641456	0.998461114	0.997156652
0.652	0.95079002	0.998418126	0.996523611	0.994676806	0.998473654	0.997176982
0.653	0.951050756	0.998430439	0.996545927	0.994716089	0.998486418	0.997198803
0.654	0.951281511	0.998441418	0.996565768	0.994750257	0.998498645	0.997218522
0.655	0.951537375	0.998453576	0.996587768	0.994788768	0.998512386	0.997240722
0.656	0.95176666	0.998464548	0.996607551	0.994824287	0.998524099	0.997260566
0.657	0.952021656	0.998476557	0.996629319	0.994861157	0.998536401	0.997281258
0.658	0.952253151	0.998487377	0.996649043	0.994895759	0.998548402	0.997300978
0.659	0.952508802	0.99849915	0.996670653	0.99493287	0.998561893	0.997322535
0.660	0.952737883	0.998509833	0.996690142	0.994966169	0.998573994	0.997341876
0.661	0.952990362	0.998521571	0.996711616	0.995004704	0.998587422	0.997363878
0.662	0.953220676	0.998532254	0.996731155	0.995038775	0.998599198	0.997383268
0.663	0.953472076	0.998543813	0.996752393	0.995075549	0.998612489	0.997404578
0.664	0.953701666	0.998554259	0.99677167	0.995107159	0.998624966	0.997423589
0.665	0.953948517	0.998565753	0.996792648	0.995142364	0.998638093	0.997444257
0.666	0.95417492	0.998576176	0.996811776	0.995175349	0.998649707	0.997463169
0.667	0.954424253	0.998587473	0.996832677	0.995211785	0.998662496	0.997484034
0.668	0.954650129	0.998597794	0.996851673	0.995243443	0.998674147	0.997502518
0.669	0.954893774	0.998609038	0.996872254	0.995278455	0.998685786	0.997522138
0.670	0.955120976	0.998619289	0.996891197	0.99530951	0.998696198	0.9975396
0.671	0.955367197	0.998630319	0.996911695	0.995343919	0.998708712	0.997559592
0.672	0.955589272	0.998640388	0.996930339	0.995377893	0.998720113	0.997578702
0.673	0.955829168	0.998651255	0.996950433	0.995413026	0.998731926	0.997598479
0.674	0.956053496	0.998661333	0.996969146	0.995446228	0.998742751	0.997616946
0.675	0.956295977	0.998672026	0.99698916	0.99547931	0.998754853	0.997636213
0.676	0.956518306	0.998681854	0.99700754	0.995511089	0.998765503	0.997654078
0.677	0.956759103	0.998692477	0.997027436	0.995545787	0.998777178	0.997673617
0.678	0.956977318	0.998702194	0.997045536	0.995575877	0.998787991	0.997691013
0.679	0.957214799	0.998712672	0.997065123	0.995608018	0.998799266	0.997709414
0.680	0.957436032	0.998722322	0.997083286	0.995639531	0.998809603	0.997726983
0.681	0.957671609	0.998732617	0.99710265	0.995673578	0.998820603	0.997745854
0.682	0.95789297	0.998742176	0.997120728	0.995705091	0.998830753	0.997763299
0.683	0.958129473	0.998752328	0.997139981	0.995737642	0.998841916	0.997781766
0.684	0.958348699	0.998761824	0.997157891	0.995766863	0.99885219	0.997798511
0.685	0.958580994	0.998771899	0.997176904	0.995799342	0.998863228	0.997816871
0.686	0.95879744	0.998781335	0.997194687	0.995832013	0.998873051	0.997834498
0.687	0.958976374	0.998789096	0.997209314	0.995856312	0.998881211	0.997848169
0.688	0.95920542	0.998799045	0.997228061	0.995887463	0.998891986	0.997865903
0.689	0.959423252	0.998808365	0.997245732	0.995915743	0.99890186	0.997882063
0.690	0.959653677	0.998818153	0.997264366	0.995946822	0.998912009	0.997899359
0.691	0.959868388	0.998827318	0.997281752	0.995974861	0.998921194	0.997914984
0.692	0.960093651	0.998837109	0.997300205	0.996006543	0.998931644	0.997932684
0.693	0.96030577	0.998846065	0.99731728	0.996032506	0.99894123	0.997947864
0.694	0.960536475	0.998855732	0.997335793	0.996062331	0.998951229	0.997964633
0.695	0.960745753	0.998864656	0.997352735	0.996089284	0.998960602	0.99798001
0.696	0.960972581	0.998874136	0.997370946	0.996119904	0.998970989	0.997997307
0.697	0.961182752	0.998882951	0.997387828	0.99614787	0.99898	0.998012791
0.698	0.961408466	0.998892309	0.997405855	0.996177381	0.998989874	0.998029371
0.699	0.961619148	0.998900879	0.997422534	0.996205709	0.998998834	0.998044946
0.700	0.961846009	0.998910218	0.997440594	0.99623674	0.999008132	0.998061666
0.701	0.962053103	0.998918658	0.997456998	0.996264682	0.999016704	0.998076853
0.702	0.962275101	0.998928002	0.997474857	0.996294072	0.999026203	0.998093145
0.703	0.962481846	0.998936528	0.997491275	0.996318612	0.999034525	0.998107006
0.704	0.962704745	0.998945736	0.997509024	0.996347374	0.999043585	0.998122795
0.705	0.962910895	0.99895417	0.997525338	0.996372155	0.999051983	0.998136787
0.706	0.963130547	0.99896322	0.997542796	0.996399639	0.999060968	0.99815209
0.707	0.963332921	0.99897148	0.997558804	0.996424396	0.999069365	0.998166074
0.708	0.963551782	0.998980488	0.997576195	0.996451928	0.999078426	0.998181443
0.709	0.963751989	0.998988577	0.997591988	0.996478905	0.999086673	0.998196086
0.710	0.963971827	0.998997472	0.997609333	0.996507933	0.999095758	0.998211983
0.711	0.964175214	0.999005501	0.997625177	0.996533824	0.999103892	0.998226181
0.712	0.964395035	0.999014283	0.997642392	0.996561066	0.999112915	0.998241426
0.713	0.964594596	0.999022224	0.997657996	0.99658662	0.999120862	0.998255386
0.714	0.964814043	0.999030873	0.997675052	0.996612969	0.999129509	0.998270079
0.715	0.965009658	0.999038682	0.997690388	0.996638112	0.999137944	0.99828422
0.716	0.965227227	0.999047365	0.997707412	0.996664534	0.999146879	0.998299127
0.717	0.965420155	0.999055141	0.997722584	0.996688664	0.999154713	0.998312526
0.718	0.965637307	0.999063679	0.997739455	0.996715762	0.999163173	0.998327351
0.719	0.965831596	0.999071291	0.997754501	0.996738733	0.999170544	0.99834005
0.720	0.966046563	0.999079642	0.99777112	0.996766241	0.999179042	0.998355039
0.721	0.966241319	0.9990872	0.997786143	0.996789695	0.999186438	0.998367919
0.722	0.966455912	0.999095532	0.997802712	0.996816358	0.99919466	0.998382439
0.723	0.966645737	0.99910303	0.997817451	0.996838654	0.999201292	0.998394421
0.724	0.966859718	0.99911129	0.997833928	0.996865462	0.999209339	0.998408875
0.725	0.967052136	0.999118613	0.997848647	0.996888868	0.999216948	0.998421879
0.726	0.967261236	0.999126736	0.997864785	0.9969143	0.999224807	0.998435739
0.727	0.96744851	0.999133933	0.997879154	0.996936596	0.999231652	0.998447861
0.728	0.967660977	0.999141986	0.997895356	0.996961715	0.999239599	0.998461672
0.729	0.967850845	0.999149083	0.997909753	0.996985024	0.999246682	0.998474297
0.730	0.968060192	0.999156988	0.997925685	0.997010216	0.999254128	0.998487803
0.731	0.968248979	0.999164048	0.997939957	0.997030099	0.999261136	0.998499208
0.732	0.968457892	0.999171879	0.99795579	0.997055097	0.999268119	0.998512344
0.733	0.968643407	0.999178732	0.997969783	0.99707732	0.99927534	0.998524688
0.734	0.968851801	0.999186529	0.997985573	0.997101957	0.999282849	0.998538046
0.735	0.969036627	0.999193314	0.997999452	0.997123673	0.999289419	0.998549789
0.736	0.969245013	0.999200869	0.998015017	0.997148648	0.999296702	0.998563114
0.737	0.9694258	0.999207725	0.998028824	0.997170147	0.999304073	0.99857531
0.738	0.969630325	0.99921545	0.99804438	0.997194035	0.999311306	0.998588231
0.739	0.969810296	0.999222126	0.998057955	0.997215728	0.999317288	0.998599578
0.740	0.970013181	0.999229687	0.998073295	0.997239858	0.999324334	0.998612459
0.741	0.970192293	0.999236404	0.99808688	0.997260923	0.999330841	0.998623938
0.742	0.97039505	0.999243804	0.998102077	0.997285342	0.999338112	0.998637065
0.743	0.970572666	0.999250367	0.998115463	0.997306262	0.99934472	0.998648561
0.744	0.970771589	0.999257632	0.998130346	0.997329403	0.999351152	0.998660699
0.745	0.970947461	0.999264051	0.998143528	0.997350516	0.999357497	0.998672087
0.746	0.971146843	0.999271227	0.998158345	0.997372547	0.99936443	0.998684176
0.747	0.971324161	0.999277548	0.998171471	0.997392767	0.999370425	0.998695029
0.748	0.971523738	0.999284701	0.99818628	0.997416004	0.999376932	0.99870725
0.749	0.971700555	0.999291003	0.998199371	0.99743649	0.999382851	0.998718144
0.750	0.971902088	0.999298018	0.99821411	0.997457869	0.999389622	0.998729903
0.751	0.972078513	0.999304212	0.998227058	0.997477414	0.999394928	0.998740072
0.752	0.972276908	0.999311143	0.998241606	0.997500096	0.99940136	0.998752054
0.753	0.972453963	0.999317291	0.998254532	0.997519303	0.999406716	0.998762141
0.754	0.97265053	0.999324207	0.998268989	0.997542154	0.999412773	0.998773933
0.755	0.972823249	0.999330252	0.99828166	0.997561023	0.999418618	0.998784225
0.756	0.973017376	0.999337054	0.998295935	0.99758385	0.99942535	0.998796454
0.757	0.973187747	0.999343067	0.998308485	0.997602647	0.999431195	0.998806722
0.758	0.973381798	0.999349765	0.998322642	0.997624581	0.999437652	0.998818465
0.759	0.973551779	0.999355651	0.998335047	0.997643016	0.999443221	0.998828428
0.760	0.97374242	0.99936231	0.998348997	0.997663454	0.999448953	0.998839182
0.761	0.973912528	0.999368184	0.998361397	0.997682299	0.999454359	0.998849178
0.762	0.974104666	0.999374781	0.998375378	0.997703292	0.999460979	0.998860706
0.763	0.97427275	0.999380579	0.998387635	0.997721582	0.999466836	0.998870809
0.764	0.974462737	0.999387159	0.998401502	0.997742623	0.999472868	0.998881967
0.765	0.974629478	0.999392919	0.998413667	0.997761106	0.999478487	0.998891979
0.766	0.974818231	0.9993993	0.998427273	0.997780265	0.999484356	0.998902387
0.767	0.974984522	0.99940487	0.998439233	0.997798628	0.999489524	0.998912061
0.768	0.975170342	0.999411152	0.998452661	0.997819814	0.999495369	0.998923145
0.769	0.975332602	0.999416778	0.9984645	0.997836873	0.999500562	0.998932391
0.770	0.975517989	0.99942304	0.99847786	0.997855767	0.999506344	0.998942651
0.771	0.975678685	0.999428501	0.998489501	0.997873768	0.999511625	0.998952276
0.772	0.975860297	0.999434676	0.998502638	0.997892203	0.999517757	0.998962609
0.773	0.976023348	0.999440035	0.998514267	0.997909045	0.999523326	0.998972028
0.774	0.97620473	0.999446116	0.998527286	0.997926756	0.999528957	0.998981785
0.775	0.97636648	0.999451477	0.998538839	0.997943116	0.999533725	0.998990512
0.776	0.976547692	0.999457516	0.998551806	0.997960803	0.999539131	0.999000112
0.777	0.976709646	0.999462829	0.998563326	0.997977163	0.999544012	0.999008913
0.778	0.976891607	0.999468745	0.998576214	0.997995453	0.999549318	0.999018653
0.779	0.977052447	0.999473909	0.998587546	0.998010993	0.999554311	0.999027248
0.780	0.9772307	0.999479756	0.998600207	0.99802827	0.99955943	0.999036519
0.781	0.977391694	0.99948497	0.998611583	0.998044268	0.99956391	0.999044933
0.782	0.977569258	0.999490752	0.998624167	0.998062365	0.999568916	0.999054409
0.783	0.977728764	0.999495876	0.998635406	0.998077832	0.999573784	0.999062897
0.784	0.977902936	0.999501522	0.998647735	0.998096026	0.999578827	0.999072432
0.785	0.978060299	0.99950656	0.9986588	0.998111589	0.999583232	0.999080647
0.786	0.978237361	0.999512147	0.998671144	0.998127684	0.999587712	0.999089094
0.787	0.978396484	0.999517195	0.998682304	0.998143658	0.999592581	0.999097755
0.788	0.978569517	0.999522733	0.998694479	0.998161104	0.999597611	0.999107025
0.789	0.978725528	0.999527678	0.998705405	0.99817645	0.999602041	0.999115184
0.790	0.978896605	0.999533099	0.998717383	0.998193317	0.999606859	0.999124116
0.791	0.979051996	0.99953797	0.998728209	0.998208494	0.999611114	0.999132102
0.792	0.979222767	0.999543358	0.998740125	0.998224685	0.999615507	0.999140523
0.793	0.97937598	0.999548197	0.998750833	0.998239646	0.999619724	0.99914841
0.794	0.979544958	0.999553411	0.998762521	0.998254895	0.99962468	0.999156881
0.795	0.97969971	0.999558152	0.998773203	0.998270821	0.999628597	0.999164899
0.796	0.979868628	0.999563332	0.998784874	0.998287688	0.999633365	0.999173799
0.797	0.980022539	0.999568006	0.998795445	0.998302214	0.999637307	0.999181356
0.798	0.980189977	0.999573222	0.998807075	0.998317922	0.999642063	0.999189852
0.799	0.980341354	0.999577896	0.998817551	0.998332424	0.999646192	0.999197524
0.800	0.980506709	0.999582987	0.998828984	0.99834835	0.99965071	0.999205937
0.801	0.980657653	0.99958758	0.998839367	0.998362731	0.99965484	0.999213568
0.802	0.980822404	0.999592546	0.998850636	0.998377933	0.999658832	0.999221388
0.803	0.980974002	0.999597048	0.998860944	0.998391493	0.999662736	0.999228591
0.804	0.981137019	0.999601927	0.998872083	0.998406912	0.999667229	0.999236815
0.805	0.981286594	0.999606433	0.998882334	0.998421849	0.999671121	0.999244478
0.806	0.981447604	0.99961121	0.99889328	0.998437292	0.999674825	0.999252192
0.807	0.98159683	0.999615535	0.998903337	0.998451625	0.999678492	0.999259501
0.808	0.981758291	0.999620208	0.998914208	0.998467261	0.999682184	0.999267272
0.809	0.98190676	0.999624492	0.998924183	0.998481232	0.9996855	0.999274227
0.810	0.98206454	0.9996291	0.998934824	0.99849513	0.999689067	0.999281322
0.811	0.982212788	0.999633387	0.998944796	0.998508788	0.999692633	0.999288335
0.812	0.982371741	0.999637926	0.998955438	0.998523338	0.999696588	0.999295908
0.813	0.982493504	0.999641484	0.998963671	0.998534341	0.999699967	0.999301891
0.814	0.982642143	0.999645646	0.998973545	0.998547685	0.999703734	0.999308928
0.815	0.98279778	0.999650044	0.998983939	0.99856279	0.999707788	0.999316757
0.816	0.982941828	0.999654204	0.998993632	0.998576857	0.999711192	0.999323802
0.817	0.983095926	0.999658603	0.999003942	0.998590539	0.999715022	0.999330996
0.818	0.983240119	0.999662691	0.99901357	0.998604703	0.999718163	0.999337902
0.819	0.983395594	0.999666991	0.999023854	0.998619519	0.999721892	0.999345417
0.820	0.983539021	0.999670996	0.999033385	0.998633152	0.999725671	0.999352562
0.821	0.983690416	0.999675291	0.999043499	0.998647943	0.9997291	0.999359871
0.822	0.983830544	0.999679212	0.99905281	0.998661239	0.999732517	0.999366662
0.823	0.983982491	0.999683344	0.999062794	0.998675644	0.999736121	0.999373955
0.824	0.984124209	0.999687143	0.999072042	0.998688264	0.999739412	0.999380432
0.825	0.984274957	0.999691222	0.999081926	0.998702332	0.999742979	0.999387584
0.826	0.984414737	0.999694861	0.999090982	0.998717123	0.99974627	0.999394803
0.827	0.98456557	0.999698923	0.999100856	0.99873177	0.999749674	0.999402047
0.828	0.984703224	0.999702593	0.999109821	0.998744076	0.999752853	0.999408342
0.829	0.984854516	0.999706531	0.999119592	0.998757757	0.999756494	0.999415413
0.830	0.984991091	0.999710213	0.999128545	0.998771463	0.999759673	0.999422187
0.831	0.9851378	0.999714045	0.999138042	0.998785169	0.999763315	0.999429265
0.832	0.985272937	0.999717609	0.999146814	0.99879774	0.999766468	0.999435635
0.833	0.985418252	0.999721524	0.999156319	0.998811108	0.999769772	0.999442376
0.834	0.985551077	0.99972502	0.999164942	0.998824114	0.999772801	0.999448812
0.835	0.985695465	0.999728795	0.999174288	0.998837844	0.999776117	0.999455685
0.836	0.985828613	0.999732224	0.99918285	0.998849933	0.999779146	0.999461807
0.837	0.985971734	0.999736055	0.999192199	0.998863373	0.99978265	0.999468705
0.838	0.986103675	0.999739417	0.999200669	0.998876765	0.999785653	0.999475256
0.839	0.986246278	0.999743132	0.999209863	0.998889819	0.999788319	0.999481469
0.840	0.986376059	0.999746484	0.999218212	0.998901449	0.999791172	0.99948732
0.841	0.986519069	0.999750216	0.999227454	0.998914745	0.999794288	0.999493913
0.842	0.98664817	0.9997535	0.99923571	0.998926954	0.999796678	0.999499656
0.843	0.986792133	0.99975714	0.999244896	0.998940371	0.999799431	0.999506051
0.844	0.986921498	0.999760398	0.999253123	0.998951301	0.999801922	0.999511424
0.845	0.987063573	0.999763952	0.99926214	0.99896327	0.999804838	0.999517431
0.846	0.98718929	0.999767087	0.999270119	0.998974611	0.999807366	0.999522969
0.847	0.987329469	0.999770571	0.999278998	0.998986675	0.999810156	0.999528927
0.848	0.987456385	0.999773615	0.999286936	0.998997678	0.999812697	0.999534358
0.849	0.987596802	0.999777109	0.999295834	0.99900943	0.999815738	0.999540373
0.850	0.987722247	0.999780197	0.99930375	0.999020578	0.999817978	0.999545655
0.851	0.987860071	0.999783607	0.99931247	0.999033028	0.999820631	0.999551654
0.852	0.987983059	0.999786553	0.999320162	0.999043621	0.999823259	0.999557003
0.853	0.988119523	0.999789911	0.999328774	0.999054721	0.999826325	0.999562812
0.854	0.988240291	0.999792823	0.999336352	0.999065893	0.99982879	0.999568251
0.855	0.988378804	0.999796122	0.999344995	0.999077644	0.999831769	0.999574225
0.856	0.988499641	0.999798965	0.999352498	0.999088213	0.999834009	0.99957931
0.857	0.988635679	0.999802235	0.999361024	0.999100205	0.999837037	0.9995854
0.858	0.98875581	0.999805033	0.999368454	0.999109857	0.999839565	0.999590361
0.859	0.988891517	0.999808216	0.999376865	0.999121319	0.999842093	0.999595939
0.860	0.989008366	0.999811079	0.999384224	0.999131043	0.999844458	0.999600818
0.861	0.989140902	0.999814201	0.999392453	0.999141805	0.999847186	0.99960629
0.862	0.989259239	0.999816946	0.999399756	0.99915165	0.999849289	0.999611036
0.863	0.989391111	0.999820038	0.999407935	0.999163859	0.999851416	0.999616607
0.864	0.989506259	0.999822702	0.999415033	0.99917356	0.999853356	0.999621197
0.865	0.989636729	0.99982569	0.999423053	0.999184611	0.999855734	0.999626537
0.866	0.989752634	0.999828297	0.999430146	0.999195083	0.999857974	0.999631588
0.867	0.98988341	0.999831238	0.999438124	0.999205338	0.999860339	0.999636648
0.868	0.989997002	0.999833796	0.999445072	0.999215304	0.999862429	0.999641427
0.869	0.990127846	0.999836679	0.99945301	0.99922679	0.999864569	0.999646759
0.870	0.990242365	0.999839197	0.999459945	0.999236369	0.999866434	0.999651258
0.871	0.990367138	0.999842006	0.999467572	0.999247083	0.999868674	0.999656392
0.872	0.990478988	0.999844467	0.99947435	0.999256421	0.999870626	0.999660867
0.873	0.990604118	0.999847219	0.999481929	0.999266676	0.999872741	0.999665762
0.874	0.990716129	0.999849645	0.999488691	0.999276159	0.999875006	0.999670492
0.875	0.990842713	0.99985233	0.999496276	0.99928721	0.999877171	0.999675692
0.876	0.990953015	0.999854668	0.999502889	0.999296886	0.999879223	0.999680348
0.877	0.991074489	0.999857339	0.99951025	0.999307407	0.999881188	0.999685234
0.878	0.991182197	0.999859621	0.999516684	0.999316142	0.999882715	0.999689223
0.879	0.99130391	0.999862256	0.999524021	0.999326517	0.99988473	0.999694093
0.880	0.991410811	0.999864537	0.999530436	0.999336121	0.999886319	0.999698419
0.881	0.99152947	0.999867101	0.999537583	0.999346255	0.999888209	0.999703125
0.882	0.991633872	0.999869307	0.999543825	0.999355376	0.999889786	0.999707278
0.883	0.991753467	0.999871775	0.999550919	0.999365945	0.9998914	0.99971195
0.884	0.991858761	0.999873945	0.99955715	0.999374222	0.999892964	0.999715807
0.885	0.991975295	0.999876419	0.999564129	0.999384453	0.999894704	0.999720446
0.886	0.99207854	0.999878546	0.999570267	0.999394249	0.999896418	0.999724921
0.887	0.992192336	0.999880892	0.99957703	0.999404239	0.999898596	0.999729766
0.888	0.992294544	0.999883037	0.999583113	0.999411936	0.999900235	0.999733475
0.889	0.992408935	0.999885373	0.999589868	0.999420913	0.999902125	0.999737785
0.890	0.992509494	0.999887463	0.999595846	0.999429189	0.999903777	0.999741699
0.891	0.992620042	0.999889771	0.999602412	0.999437393	0.999905491	0.99974563
0.892	0.992719724	0.999891786	0.999608274	0.999444777	0.999907156	0.999749247
0.893	0.992830868	0.999893983	0.999614765	0.999453463	0.999908795	0.999753293
0.894	0.992929301	0.999895914	0.999620501	0.999461281	0.999910222	0.999756903
0.895	0.993040427	0.999898134	0.999627014	0.99946992	0.999911949	0.99976099
0.896	0.99313784	0.999900055	0.999632704	0.999478076	0.999913275	0.999764649
0.897	0.993246101	0.99990222	0.999639067	0.99948751	0.999915027	0.999769025
0.898	0.993341541	0.999904136	0.999644687	0.999496052	0.999916604	0.99977298
0.899	0.99344845	0.999906245	0.999650933	0.999504642	0.999918293	0.999777026
0.900	0.993543932	0.999908054	0.999656442	0.999512822	0.999919532	0.999780636
0.901	0.993650212	0.999910084	0.999662595	0.999522016	0.999921059	0.999784781
0.902	0.993744708	0.999911884	0.999668066	0.999530389	0.999922498	0.999788588
0.903	0.993848497	0.999913851	0.999674071	0.999540234	0.99992395	0.999792906
0.904	0.993940995	0.999915598	0.99967941	0.999548028	0.999925477	0.999796573
0.905	0.994043416	0.999917549	0.999685338	0.9995571	0.999926953	0.999800644
0.906	0.994134698	0.99991925	0.999690576	0.999564267	0.99992838	0.999804031
0.907	0.994237101	0.999921179	0.999696483	0.999573533	0.999929757	0.999808101
0.908	0.994326835	0.999922865	0.999701648	0.999581013	0.999931071	0.999811521
0.909	0.994426994	0.9999247	0.999707355	0.999588541	0.999932347	0.999814933
0.910	0.994518276	0.999926319	0.999712512	0.999595756	0.999933536	0.99981818
0.911	0.99461755	0.999928085	0.999718131	0.999603743	0.999934963	0.999821847
0.912	0.994707387	0.999929666	0.999723187	0.999610306	0.999936114	0.999824846
0.913	0.994805045	0.999931415	0.999728721	0.999617835	0.999937503	0.999828332
0.914	0.994891311	0.999933	0.999733654	0.999624977	0.999938779	0.999831612
0.915	0.994988859	0.999934722	0.999739148	0.999632168	0.999939956	0.999834842
0.916	0.995076145	0.999936299	0.999744101	0.999638948	0.999940944	0.999837809
0.917	0.995173311	0.999937996	0.999749569	0.999646694	0.999942246	0.999841311
0.918	0.995258947	0.999939501	0.999754399	0.999653522	0.999943522	0.999844484
0.919	0.995354778	0.999941099	0.999759725	0.99966163	0.999944711	0.999848035
0.920	0.995442787	0.999942548	0.999764589	0.999668362	0.999945813	0.99985106
0.921	0.995537113	0.999944116	0.999769819	0.999676011	0.999946826	0.999854339
0.922	0.995620504	0.99994554	0.999774473	0.999682623	0.99994764	0.999857133
0.923	0.99571103	0.999947108	0.999779546	0.9996895	0.999948716	0.99986019
0.924	0.995793979	0.999948432	0.999784096	0.999696159	0.999949705	0.999863116
0.925	0.995880772	0.999949923	0.999788961	0.999703543	0.999950781	0.999866346
0.926	0.995960865	0.999951291	0.999793434	0.999709696	0.999951757	0.99986909
0.927	0.996047479	0.999952736	0.999798238	0.999715898	0.999953033	0.999872048
0.928	0.996125047	0.999954048	0.999802558	0.999721737	0.999954022	0.999874694
0.929	0.996211508	0.999955414	0.99980728	0.999728421	0.999954923	0.99987757
0.930	0.996291822	0.999956662	0.999811644	0.999733971	0.999955999	0.999880174
0.931	0.996376421	0.99995796	0.999816226	0.999739979	0.999956988	0.999882877
0.932	0.996454804	0.999959213	0.999820514	0.999745505	0.999957864	0.99988534
0.933	0.996537397	0.999960487	0.999824988	0.99975091	0.999958865	0.999887846
0.934	0.996612754	0.999961627	0.99982905	0.999756218	0.999959654	0.999890178
0.935	0.996694046	0.999962888	0.999833479	0.999762926	0.999960642	0.99989312
0.936	0.996769131	0.999964053	0.999837558	0.999768476	0.999961493	0.999895575
0.937	0.996832074	0.999964999	0.999840939	0.999772409	0.999962144	0.999897347
0.938	0.996911444	0.999966194	0.999845209	0.999777911	0.999962907	0.999899729
0.939	0.996984599	0.999967275	0.999849127	0.999782664	0.999963771	0.999901921
0.940	0.997065678	0.999968392	0.999853392	0.999788021	0.999964634	0.999904319
0.941	0.997138127	0.999969413	0.99985723	0.999793161	0.999965435	0.999906601
0.942	0.997215338	0.999970501	0.999861327	0.99979859	0.999966524	0.999909172
0.943	0.997286112	0.999971516	0.999865096	0.999803898	0.9999673	0.999911496
0.944	0.997360916	0.999972564	0.999869059	0.999809786	0.999968038	0.999913993
0.945	0.997431648	0.999973478	0.999872739	0.999814926	0.999969089	0.99991644
0.946	0.997506418	0.99997449	0.999876669	0.999820644	0.99996999	0.999918987
0.947	0.997572584	0.999975383	0.999880143	0.99982547	0.999970841	0.999921195
0.948	0.997645628	0.999976354	0.999883968	0.999830924	0.999971855	0.999923725
0.949	0.997710876	0.999977235	0.999887384	0.999834953	0.999972706	0.999925662
0.950	0.997780511	0.999978178	0.999891054	0.999840406	0.999973795	0.999928241
0.951	0.997843089	0.999979024	0.999894345	0.99984487	0.999974783	0.999930416
0.952	0.99791081	0.999979895	0.999897869	0.9998503	0.999975747	0.999932905
0.953	0.997971866	0.999980677	0.999901049	0.999855415	0.999976686	0.99993527
0.954	0.998039273	0.999981514	0.999904523	0.999860531	0.999977524	0.999937569
0.955	0.998100346	0.99998227	0.999907672	0.999865332	0.999978338	0.999939745
0.956	0.99816658	0.999983049	0.99991106	0.999871124	0.999979289	0.999942349
0.957	0.998226913	0.99998375	0.999914138	0.999876191	0.999980265	0.999944722
0.958	0.998292782	0.999984565	0.999917533	0.999881161	0.999981241	0.999947062
0.959	0.998351312	0.999985251	0.999920518	0.999885505	0.99998223	0.999949197
0.960	0.998413822	0.999985969	0.999923694	0.999890669	0.999983081	0.999951521
0.961	0.998468365	0.999986601	0.999926467	0.999894385	0.999984107	0.999953465
0.962	0.998530373	0.9999873	0.999929602	0.999899114	0.99998502	0.999955682
0.963	0.998585095	0.999987911	0.999932363	0.999903192	0.999985909	0.99995766
0.964	0.998645981	0.999988575	0.999935425	0.999907825	0.999986998	0.999959959
0.965	0.99869731	0.999989124	0.999938001	0.999911927	0.999987974	0.999962003
0.966	0.998757413	0.999989733	0.999940972	0.99991586	0.999989025	0.999964038
0.967	0.998809406	0.999990273	0.999943549	0.999919359	0.999989726	0.999965694
0.968	0.998866304	0.999990827	0.999946342	0.999923268	0.999990689	0.999967664
0.969	0.998914105	0.999991308	0.999948703	0.99992696	0.999991302	0.999969329
0.970	0.998967806	0.999991842	0.999951353	0.999931013	0.999992153	0.999971273
0.971	0.999013855	0.999992289	0.999953624	0.999935091	0.999992904	0.99997316
0.972	0.999066417	0.999992782	0.99995619	0.999939073	0.999993693	0.999975039
0.973	0.999111658	0.999993193	0.999958375	0.999942041	0.999994218	0.999976399
0.974	0.999162503	0.999993659	0.999960828	0.999944984	0.999994756	0.999977759
0.975	0.999204973	0.999994034	0.999962868	0.999948121	0.999995007	0.999978995
0.976	0.999253394	0.999994452	0.999965188	0.999951572	0.99999547	0.999980478
0.977	0.99929645	0.999994839	0.999967266	0.999954733	0.999995858	0.999981813
0.978	0.999343171	0.999995286	0.999969537	0.999957749	0.999996171	0.999983049
0.979	0.999384782	0.999995678	0.999971549	0.999960138	0.999996433	0.999984038
0.980	0.999430015	0.999996103	0.999973737	0.999962768	0.999996771	0.999985159
0.981	0.999468173	0.999996439	0.999975565	0.999965012	0.999997109	0.999986148
0.982	0.999508883	0.999996791	0.999977504	0.999967232	0.999997384	0.999987087
0.983	0.999543794	0.999997091	0.999979182	0.999970441	0.999997622	0.99998834
0.984	0.999584002	0.999997415	0.999981085	0.999973313	0.999997885	0.999989493
0.985	0.999617995	0.999997668	0.99998268	0.999976329	0.999998048	0.99999063
0.986	0.999655643	0.999997952	0.999984453	0.999979755	0.999998311	0.999991974
0.987	0.999687323	0.999998197	0.999985953	0.999982627	0.999998611	0.999993152
0.988	0.999722804	0.999998453	0.999987618	0.999986005	0.999998911	0.999994504
0.989	0.999753498	0.999998665	0.999989043	0.999988635	0.999999111	0.999995534
0.990	0.999787473	0.999998901	0.999990621	0.999991337	0.999999362	0.999996621
0.991	0.999814265	0.999999089	0.999991859	0.999992809	0.999999637	0.999997305
0.992	0.99984427	0.999999304	0.999993238	0.999994016	0.99999975	0.999997792
0.993	0.9998701	0.999999468	0.999994403	0.999994885	0.999999812	0.999998129
0.994	0.999897503	0.999999606	0.99999561	0.999996139	0.99999985	0.999998583
0.995	0.999920451	0.999999727	0.999996623	0.999996936	0.999999887	0.999998879
0.996	0.999946231	0.999999846	0.999997745	0.999997949	0.999999912	0.999999242
0.997	0.999966067	0.999999904	0.999998576	0.999998528	0.999999937	0.999999456
0.998	0.999983777	0.999999978	0.999999338	0.999999155	0.99999995	0.999999679
0.999	0.999994771	0.999999999	0.999999792	0.99999971	1	0.999999901
1.000	1	1	1	1	1	1
