# Supplementary material for: Identification and characterization of constrained non-exonic bases lacking predictive epigenomic and transcription factor binding annotations
Source: Nat Commun. 2020 Dec 2;11:6168. doi: 10.1038/s41467-020-19962-9 (PMC7710766; doi:10.1038/s41467-020-19962-9)
Supplement: Supplementary file 11 — Source Data [file 41467_2020_19962_MOESM11_ESM.zip › SourceData/SupFig2b.txt]

CNEP Score	CNE	notCNE	Genome	Exon - Constrained	Exon - Not Constrained	Exon
0.000	0.000167855	0.020082593	0.019015952	0.011506053	0.025568236	0.019953934
0.001	0.000798997	0.057473769	0.054459364	0.038735066	0.070197224	0.057636012
0.002	0.001807693	0.088088645	0.083704819	0.069055411	0.109698161	0.093471613
0.003	0.003336205	0.190431868	0.17794109	0.098256394	0.146809918	0.127425007
0.004	0.005106299	0.219573868	0.205672008	0.124252173	0.180037878	0.157765531
0.005	0.007455453	0.250573382	0.235156528	0.150443889	0.21473789	0.189068622
0.006	0.009646292	0.273532824	0.257049974	0.170707767	0.241197067	0.213054336
0.007	0.012773218	0.302093894	0.284233174	0.193838575	0.272443397	0.241060558
0.008	0.015495483	0.322928515	0.304095741	0.210912068	0.29550166	0.261729412
0.009	0.019952413	0.35282937	0.332583638	0.234158978	0.327461431	0.290210588
0.010	0.024256935	0.377481118	0.35608551	0.252662964	0.353478094	0.313227828
0.011	0.029894426	0.406646594	0.383910744	0.273856788	0.384353375	0.340237804
0.012	0.033964126	0.425307462	0.401751708	0.288697274	0.403797149	0.357843723
0.013	0.039674534	0.449358576	0.424755456	0.307805731	0.428227344	0.380149223
0.014	0.044863543	0.468969316	0.443531035	0.323614182	0.447597389	0.398097308
0.015	0.050849504	0.48933617	0.463076422	0.34067525	0.467873244	0.417089665
0.016	0.055306372	0.503241944	0.476445359	0.35267477	0.481663561	0.430165009
0.017	0.061559088	0.521326155	0.493845343	0.368188686	0.49922429	0.446908552
0.018	0.068335272	0.539367931	0.511224641	0.383652239	0.516397359	0.463399099
0.019	0.075205623	0.556230888	0.527496876	0.398285105	0.532322801	0.478808483
0.020	0.080924452	0.569393751	0.54021225	0.409738319	0.544510012	0.490702646
0.021	0.088184844	0.585057889	0.555377375	0.423735712	0.559154576	0.505088829
0.022	0.095463377	0.599749122	0.569628541	0.437135653	0.572831672	0.518655271
0.023	0.101055658	0.610498437	0.580076564	0.447210738	0.582929134	0.528743799
0.024	0.108405557	0.623958224	0.59316785	0.459556953	0.595345105	0.54113192
0.025	0.116063572	0.63727761	0.60614508	0.47189551	0.607633987	0.553440635
0.026	0.1238942	0.650167661	0.618726778	0.483934433	0.619478915	0.565363015
0.027	0.13057746	0.660668973	0.628993683	0.493868318	0.629070517	0.575091273
0.028	0.13845409	0.672484889	0.640565319	0.505145058	0.639815879	0.586048787
0.029	0.146431893	0.683895858	0.651760009	0.516103876	0.6501411	0.59662697
0.030	0.154376787	0.694795569	0.662471261	0.526657175	0.659981531	0.606752012
0.031	0.160449525	0.70282339	0.670372944	0.534509305	0.667212828	0.614231176
0.032	0.168054321	0.712511926	0.679926794	0.544120067	0.675969386	0.623328773
0.033	0.175696395	0.721893254	0.689193833	0.553566904	0.684408283	0.632170089
0.034	0.183438535	0.731030972	0.698236743	0.562832932	0.692610176	0.640796836
0.035	0.191237787	0.739923273	0.70705289	0.571933447	0.700618904	0.649241458
0.036	0.19903618	0.748473488	0.715550209	0.580875279	0.708374853	0.657470869
0.037	0.206705361	0.756574109	0.723620139	0.589518694	0.71579428	0.665378971
0.038	0.214177243	0.76422491	0.731258157	0.597800533	0.722890504	0.67294855
0.039	0.22002096	0.770025884	0.737063915	0.604270902	0.728350975	0.678812221
0.040	0.227357587	0.777095407	0.744148974	0.612120947	0.734955838	0.68591422
0.041	0.234668992	0.783897243	0.750981884	0.61976139	0.741363353	0.69281398
0.042	0.24191175	0.790435225	0.757563948	0.627191984	0.747579501	0.699514993
0.043	0.249038919	0.796700107	0.763883612	0.634399395	0.753585364	0.706000572
0.044	0.256017801	0.802703081	0.769947721	0.641362323	0.759330095	0.712231666
0.045	0.262892674	0.808438386	0.775755045	0.648080704	0.764881716	0.718249114
0.046	0.269622319	0.813907766	0.781304661	0.654587399	0.770205716	0.724045303
0.047	0.274719671	0.817955197	0.785421134	0.65952496	0.774206301	0.728419974
0.048	0.281216595	0.822984933	0.790545786	0.665674166	0.779188085	0.73386785
0.049	0.287653392	0.827846569	0.795509345	0.671687807	0.784032315	0.739178964
0.050	0.294035141	0.832535925	0.800308971	0.677571105	0.788763762	0.744370286
0.051	0.300308852	0.83705078	0.804938734	0.68329219	0.793358161	0.749414513
0.052	0.306466772	0.841387841	0.809394756	0.688864192	0.797786844	0.754299663
0.053	0.312522202	0.845549106	0.81367994	0.694277985	0.802071785	0.759035297
0.054	0.318483386	0.849539185	0.817798557	0.699528246	0.806202038	0.763612711
0.055	0.323560558	0.85287687	0.821247551	0.703877416	0.809641812	0.76741556
0.056	0.329339082	0.856588589	0.825093557	0.708831964	0.813532207	0.771730816
0.057	0.335035377	0.860165817	0.828808634	0.713666551	0.817310781	0.775931001
0.058	0.340620249	0.863610846	0.832392433	0.718353973	0.820959385	0.779994351
0.059	0.346117294	0.866920158	0.835843406	0.722900793	0.824489582	0.783930434
0.060	0.351508625	0.870099391	0.83916534	0.727312771	0.827882115	0.787729978
0.061	0.356763236	0.873146328	0.84235515	0.73158937	0.831161371	0.791407422
0.062	0.362012415	0.876118306	0.845475433	0.735834223	0.834408845	0.795053098
0.063	0.36581368	0.878236637	0.847702485	0.73886931	0.83670992	0.797647226
0.064	0.370777092	0.880954105	0.850564833	0.74277746	0.839684272	0.800994395
0.065	0.375664257	0.88358403	0.853340342	0.746593987	0.842577981	0.804256537
0.066	0.38048613	0.886130139	0.856033736	0.75033464	0.845412378	0.807452755
0.067	0.385247018	0.888595921	0.858647658	0.753978512	0.848170013	0.810564219
0.068	0.389938145	0.890981009	0.86118219	0.757559947	0.850864852	0.81361303
0.069	0.394566212	0.893291596	0.863642189	0.761033247	0.853480817	0.816571284
0.070	0.399131525	0.895526966	0.866028216	0.764434451	0.85604371	0.819468872
0.071	0.403627382	0.89769101	0.868342602	0.767760008	0.858520817	0.822284721
0.072	0.408058132	0.899782912	0.870585549	0.77100286	0.860946511	0.825036664
0.073	0.412390465	0.90179997	0.872752611	0.774186888	0.863295637	0.827719123
0.074	0.416631622	0.903746322	0.874847651	0.777265897	0.865587576	0.830325299
0.075	0.420800246	0.905624875	0.876874669	0.780274317	0.867814729	0.832864371
0.076	0.42487715	0.907440151	0.878836689	0.78320158	0.869981966	0.835335047
0.077	0.428906137	0.909194608	0.880738594	0.786069171	0.87208834	0.837745336
0.078	0.431994204	0.910528807	0.882188148	0.788318484	0.873725218	0.839626727
0.079	0.435902283	0.912189238	0.88399358	0.791046155	0.875725792	0.841917593
0.080	0.439760331	0.913801265	0.885750411	0.793723691	0.877674542	0.84415731
0.081	0.443582035	0.915368302	0.887462604	0.796336314	0.879586983	0.846349298
0.082	0.447343402	0.916892107	0.889130452	0.798897274	0.881453417	0.84849302
0.083	0.451046225	0.91837177	0.890753165	0.801416231	0.883264914	0.850586969
0.084	0.454702632	0.919809869	0.89233381	0.803880863	0.885033106	0.852633213
0.085	0.458301433	0.921208104	0.893873491	0.806298765	0.886759571	0.854635733
0.086	0.461863105	0.92256827	0.895375247	0.808674128	0.888454829	0.856602522
0.087	0.465380036	0.923890295	0.896837794	0.810967549	0.89011124	0.858513258
0.088	0.468851021	0.925175394	0.898262735	0.813229638	0.891718681	0.860382066
0.089	0.47224645	0.926426414	0.899650885	0.815437959	0.893284257	0.862204257
0.090	0.475597713	0.927641192	0.90100242	0.81759468	0.894825925	0.863991484
0.091	0.478901219	0.928822434	0.902319306	0.819706838	0.896326537	0.865736255
0.092	0.482163896	0.929969864	0.903601806	0.821770327	0.897794872	0.867442204
0.093	0.485379934	0.931083805	0.904849697	0.823779821	0.899225939	0.869104206
0.094	0.487855291	0.93193107	0.905801105	0.825335807	0.900325339	0.870385898
0.095	0.490973691	0.932989176	0.906990682	0.827272832	0.901701166	0.871985782
0.096	0.494055456	0.934023645	0.908155585	0.829175389	0.903046198	0.873553405
0.097	0.497105956	0.935032593	0.909294354	0.831033404	0.904365566	0.875087827
0.098	0.500119339	0.936017021	0.910407914	0.832866217	0.905660161	0.876597305
0.099	0.503092467	0.936978769	0.911497627	0.834671104	0.906925963	0.878078335
0.100	0.506037079	0.937917916	0.912564052	0.836438405	0.908163659	0.879527475
0.101	0.508952391	0.938835195	0.913607909	0.83816717	0.909377912	0.880947147
0.102	0.511836142	0.939731275	0.914629884	0.839866008	0.910571302	0.882342336
0.103	0.51468854	0.94060665	0.915630289	0.841538467	0.911735351	0.883709366
0.104	0.517499887	0.941460632	0.916608032	0.843178871	0.912875902	0.885049483
0.105	0.520275297	0.942296922	0.917566973	0.844786066	0.914003354	0.886368471
0.106	0.523023946	0.943111899	0.918504049	0.846372001	0.91509857	0.887659606
0.107	0.525734651	0.943907996	0.919421083	0.84793389	0.916172223	0.888928186
0.108	0.528402659	0.94468583	0.920318271	0.849458544	0.917228565	0.890171501
0.109	0.530706053	0.945343927	0.921079723	0.850742533	0.918122825	0.89122136
0.110	0.533310524	0.946087228	0.921940529	0.852217919	0.919141788	0.892422549
0.111	0.535899369	0.946814162	0.922784783	0.853653799	0.920150408	0.893601752
0.112	0.538461935	0.94752715	0.9236141	0.855073209	0.921132897	0.894758681
0.113	0.540996393	0.948224002	0.924426266	0.856464383	0.9220916	0.895890047
0.114	0.543499636	0.94890655	0.925223453	0.85784602	0.923042238	0.897012761
0.115	0.545972355	0.949575042	0.926005257	0.859194675	0.923972656	0.898110159
0.116	0.548425765	0.950231407	0.926774597	0.86053462	0.924890634	0.899196606
0.117	0.550852025	0.950872301	0.927527555	0.861842923	0.925791862	0.900260359
0.118	0.553255665	0.951500105	0.928266726	0.863140761	0.926670389	0.901306295
0.119	0.55562946	0.95211406	0.928991006	0.864416535	0.927532593	0.902333616
0.120	0.557973905	0.952714964	0.929701355	0.865673506	0.928385139	0.903347628
0.121	0.560301161	0.953304058	0.930399139	0.866893923	0.929222858	0.904338138
0.122	0.562599821	0.953881234	0.93108427	0.868109654	0.930050206	0.905320548
0.123	0.564863768	0.954446222	0.931755525	0.869290937	0.930859859	0.906278573
0.124	0.567102438	0.95499951	0.932414134	0.870456657	0.931651118	0.907219335
0.125	0.568831294	0.955422424	0.93291863	0.871348956	0.932260734	0.907941812
0.126	0.571021144	0.95595381	0.933553692	0.872484996	0.93302652	0.908855421
0.127	0.573197413	0.95647496	0.934178016	0.873589951	0.933782484	0.909750719
0.128	0.575351852	0.956986634	0.934792072	0.87468504	0.934523606	0.910633162
0.129	0.577485363	0.957489989	0.935396853	0.875760542	0.935252137	0.91150022
0.130	0.579596852	0.957983561	0.935991283	0.876824113	0.93597577	0.912359573
0.131	0.581694452	0.958469196	0.936577066	0.877869728	0.93668179	0.913201176
0.132	0.583775164	0.958945452	0.9371528	0.878896993	0.937373119	0.914026627
0.133	0.585837655	0.959412579	0.937719139	0.879915899	0.938063982	0.914848461
0.134	0.587878971	0.959872468	0.938277277	0.880924403	0.938740483	0.915657513
0.135	0.589904951	0.960323864	0.938826291	0.88190789	0.939408438	0.916451444
0.136	0.591925302	0.960768085	0.939368048	0.882885433	0.940061524	0.917234069
0.137	0.59392307	0.96120377	0.939900326	0.883849642	0.940701167	0.918003294
0.138	0.595908967	0.961632981	0.940425859	0.884802334	0.941338396	0.918766471
0.139	0.597870804	0.962053654	0.940941991	0.885740001	0.941969878	0.919520197
0.140	0.599821408	0.962468009	0.941451165	0.886660969	0.942586202	0.920258149
0.141	0.601748254	0.962874966	0.941951915	0.88755981	0.943198534	0.92098487
0.142	0.603657509	0.963275885	0.942446021	0.888461727	0.94379918	0.921705797
0.143	0.60554845	0.96366923	0.942931766	0.889350662	0.944386917	0.922413787
0.144	0.607419655	0.964056433	0.943410713	0.890230742	0.944973132	0.923117327
0.145	0.609276612	0.964436746	0.943881966	0.891088922	0.945545328	0.923803702
0.146	0.611121717	0.964810619	0.944346665	0.891944687	0.946115604	0.924487959
0.147	0.612955843	0.965178246	0.94480463	0.892794199	0.946669899	0.925160119
0.148	0.614768114	0.965539342	0.945255057	0.893632462	0.94721285	0.925820973
0.149	0.616568275	0.965894908	0.945699454	0.894453531	0.947751796	0.926472556
0.150	0.618345938	0.966244145	0.946136616	0.895263723	0.948285584	0.927116697
0.151	0.620107394	0.966588144	0.946567666	0.8960567	0.948810058	0.927748371
0.152	0.621852229	0.966926608	0.946992567	0.896843775	0.949328318	0.928373955
0.153	0.623583699	0.967259306	0.94741101	0.897618879	0.949832903	0.928986544
0.154	0.625306377	0.967587192	0.947824542	0.898386428	0.950339298	0.929597204
0.155	0.627007329	0.967910383	0.94823217	0.899139549	0.950834856	0.930195594
0.156	0.62832812	0.968160059	0.948547809	0.899738736	0.951221679	0.930667203
0.157	0.630003986	0.968474037	0.948945274	0.900479618	0.951705715	0.931253784
0.158	0.631664764	0.968783945	0.949337864	0.901207909	0.952182303	0.931830864
0.159	0.633314839	0.969088923	0.949725306	0.901935932	0.952654611	0.932405266
0.160	0.634953595	0.969389608	0.950107907	0.902654914	0.953118524	0.932971015
0.161	0.636576286	0.96968617	0.950485721	0.90336851	0.953577993	0.933531944
0.162	0.638194219	0.969978283	0.95085886	0.90406904	0.954030041	0.934083197
0.163	0.639797032	0.970266218	0.951227186	0.904757537	0.954480963	0.934628971
0.164	0.641388421	0.970550595	0.951591224	0.905432927	0.954921777	0.935163439
0.165	0.642968304	0.970831355	0.951951255	0.906112858	0.955354758	0.935695015
0.166	0.644534854	0.971107805	0.952306546	0.906785462	0.955787602	0.936223582
0.167	0.646104252	0.971380656	0.952658348	0.907445703	0.956212929	0.936742698
0.168	0.647661836	0.971649873	0.95300593	0.908095396	0.956632974	0.93725443
0.169	0.6491967	0.971915344	0.953348857	0.908747896	0.957049165	0.937764967
0.170	0.650722463	0.972176696	0.953687325	0.909391067	0.957461612	0.93826953
0.171	0.65224238	0.972434882	0.954022416	0.910030523	0.957868393	0.938769206
0.172	0.653749532	0.972689931	0.954353696	0.910661805	0.958268714	0.939261738
0.173	0.655245111	0.972940687	0.954680107	0.911281178	0.95866197	0.93974527
0.174	0.656732435	0.973187983	0.955002767	0.911891365	0.959054101	0.940224461
0.175	0.658203564	0.973431697	0.955320929	0.912493297	0.959435574	0.940693951
0.176	0.659671789	0.973672504	0.955636267	0.913093949	0.95981654	0.941162626
0.177	0.661123053	0.973909813	0.95594719	0.913688409	0.960187506	0.941622822
0.178	0.66256385	0.974143634	0.956254178	0.914269019	0.960558664	0.942077603
0.179	0.66399921	0.974374647	0.956558179	0.914846699	0.960925583	0.942528668
0.180	0.665417714	0.974603175	0.956858922	0.9154238	0.961288415	0.942977047
0.181	0.666838404	0.974828404	0.957156367	0.915987795	0.961642344	0.943414844
0.182	0.66824164	0.975049889	0.957449271	0.916544442	0.961992131	0.943847219
0.183	0.669634575	0.975269071	0.957739503	0.917102988	0.962339242	0.944278746
0.184	0.671027437	0.975484846	0.958026314	0.917645125	0.962683597	0.944702065
0.185	0.672407854	0.975698081	0.958310114	0.918191968	0.963022917	0.945124238
0.186	0.673778533	0.975908334	0.958590379	0.918726984	0.963357135	0.945538624
0.187	0.674838087	0.976070855	0.958807036	0.919142575	0.963614852	0.945859373
0.188	0.676191212	0.976276239	0.959081789	0.919673649	0.963944955	0.946269713
0.189	0.677536279	0.976479523	0.959354039	0.920195765	0.964273946	0.946675809
0.190	0.678871535	0.976680207	0.959623148	0.92071466	0.964594282	0.947075419
0.191	0.680204572	0.976879593	0.95989089	0.921234423	0.964911025	0.947473217
0.192	0.681531276	0.977076132	0.960155424	0.921745744	0.965221361	0.947863796
0.193	0.682845153	0.977269754	0.960416532	0.922253969	0.96552968	0.948251928
0.194	0.684152449	0.977461405	0.96067555	0.922760357	0.96584121	0.948641254
0.195	0.685450483	0.977651128	0.960931951	0.923252772	0.966146402	0.949021194
0.196	0.686742171	0.977838737	0.961186059	0.923744381	0.966450579	0.949400204
0.197	0.6880233	0.97802381	0.961437189	0.924234876	0.966750683	0.94977632
0.198	0.689298565	0.978207228	0.961686155	0.924716764	0.967041815	0.950143612
0.199	0.690566483	0.978387806	0.961932232	0.925198384	0.967336445	0.950512897
0.200	0.691822433	0.978566617	0.962175922	0.925676804	0.967627056	0.95087849
0.201	0.693073242	0.978743463	0.962417257	0.926145049	0.967911988	0.95123661
0.202	0.69432355	0.978918286	0.962656607	0.926616369	0.968189664	0.951591598
0.203	0.695566771	0.979091395	0.962893862	0.927075842	0.968468437	0.951942515
0.204	0.69680859	0.979262304	0.963128985	0.927533209	0.968746058	0.952291899
0.205	0.698039601	0.979431213	0.963361603	0.92799037	0.96901896	0.952638366
0.206	0.69926305	0.979598625	0.963592229	0.928440617	0.9692868	0.952979032
0.207	0.700469841	0.979763613	0.963819764	0.928887973	0.969556383	0.953319591
0.208	0.701677688	0.979926937	0.964045639	0.929331078	0.969820136	0.95365495
0.209	0.702874326	0.980089004	0.964269673	0.929771025	0.970081666	0.953987713
0.210	0.704064372	0.980249411	0.964491748	0.930205255	0.970342758	0.954317929
0.211	0.705254541	0.980408055	0.964712052	0.930639258	0.97059647	0.954643622
0.212	0.706426588	0.980564763	0.964929596	0.931067914	0.970852171	0.954968375
0.213	0.707597078	0.980719424	0.965145084	0.931494197	0.971104607	0.95529022
0.214	0.70876192	0.980872507	0.965358559	0.93191338	0.971350006	0.955605002
0.215	0.709918816	0.98102374	0.965569973	0.932334854	0.971595584	0.955920806
0.216	0.711070516	0.981173877	0.965780042	0.932751994	0.971840956	0.956234755
0.217	0.712217871	0.981322451	0.965988223	0.93316032	0.972082158	0.956542681
0.218	0.713357368	0.981469072	0.966194146	0.93356846	0.972320712	0.956848943
0.219	0.714345241	0.981595487	0.96637178	0.933913524	0.972522601	0.957107994
0.220	0.715470254	0.98173933	0.966574238	0.934313924	0.972759002	0.957409871
0.221	0.716602268	0.981881691	0.966775484	0.93471065	0.972987803	0.957705716
0.222	0.717719217	0.982023357	0.966975208	0.935101453	0.973216866	0.957999353
0.223	0.718824736	0.982162988	0.967172372	0.935494588	0.973439975	0.958290345
0.224	0.719932813	0.982301319	0.967368529	0.935884503	0.973666678	0.95858221
0.225	0.72102559	0.982438044	0.967562178	0.936266244	0.973888963	0.958868158
0.226	0.722115032	0.982573491	0.96775444	0.936650236	0.974107669	0.959152854
0.227	0.723206135	0.982707873	0.967945798	0.937029026	0.974328721	0.959436882
0.228	0.724290998	0.982840764	0.968135154	0.937396195	0.974544272	0.959712966
0.229	0.725366771	0.982972265	0.968322724	0.937764273	0.974757504	0.95998802
0.230	0.726434006	0.983101917	0.968508192	0.938133382	0.974971299	0.960263825
0.231	0.727499454	0.983231064	0.968692924	0.938501377	0.975178181	0.960535031
0.232	0.728565472	0.98335869	0.968876245	0.938867267	0.975383883	0.960804687
0.233	0.729625254	0.983485108	0.969057978	0.939222672	0.975589887	0.961070339
0.234	0.730675342	0.983609574	0.969237395	0.939579913	0.975793435	0.961335249
0.235	0.73171982	0.983733566	0.969416047	0.939936742	0.975995749	0.961599253
0.236	0.732756642	0.983856001	0.969592769	0.940288575	0.976196842	0.961860529
0.237	0.733796102	0.983976897	0.969768014	0.940637912	0.976390294	0.962116218
0.238	0.734827462	0.984096826	0.969942011	0.940986319	0.976586875	0.962373414
0.239	0.735852216	0.984215953	0.970114846	0.941335222	0.976779737	0.962628576
0.240	0.73687306	0.984333567	0.970285984	0.94167721	0.976972298	0.962880795
0.241	0.737889201	0.98445007	0.970455648	0.942011706	0.97716084	0.963127609
0.242	0.738899769	0.984565413	0.970623972	0.942346078	0.977349862	0.963374662
0.243	0.739905301	0.984679668	0.970791061	0.942683051	0.977537924	0.963622176
0.244	0.740909764	0.984792921	0.970956996	0.943014121	0.977722117	0.96386501
0.245	0.741909914	0.984904957	0.971121611	0.943344324	0.977907449	0.964108181
0.246	0.74289699	0.985015818	0.971284381	0.943677643	0.978087267	0.964349284
0.247	0.743886426	0.985125529	0.971446127	0.94399961	0.978270144	0.964587693
0.248	0.744867972	0.98523448	0.971606575	0.944318461	0.978447204	0.964821363
0.249	0.745845483	0.985342244	0.971765838	0.944643958	0.978624334	0.965057727
0.250	0.746603835	0.985426182	0.9718896	0.944891785	0.978760819	0.965238666
0.251	0.747563668	0.985531661	0.972045583	0.94520818	0.978932914	0.965468372
0.252	0.748526634	0.985636532	0.972201086	0.945522304	0.97910254	0.965695689
0.253	0.749488791	0.985740457	0.972355574	0.945831495	0.979270684	0.965920146
0.254	0.75044402	0.985843006	0.972508434	0.946138725	0.979439679	0.966144331
0.255	0.751393868	0.985945129	0.972660563	0.946442735	0.9796084	0.966367066
0.256	0.752334145	0.98604625	0.97281124	0.946748293	0.979774693	0.96658896
0.257	0.753274163	0.986146662	0.972961144	0.94704671	0.979940903	0.966807953
0.258	0.754211208	0.986245981	0.973109776	0.947346985	0.980100762	0.967023873
0.259	0.755144423	0.986344104	0.973257088	0.947640633	0.980263736	0.967239018
0.260	0.756074801	0.986442195	0.973404263	0.947938534	0.98042568	0.967455243
0.261	0.756998679	0.986539108	0.973549812	0.948228984	0.980583783	0.967666186
0.262	0.757918906	0.986635139	0.973694382	0.94852158	0.980741064	0.967877491
0.263	0.758830068	0.986730343	0.97383773	0.948811782	0.980900402	0.968089076
0.264	0.759744159	0.986824724	0.973980232	0.949095235	0.981053581	0.968294267
0.265	0.760649951	0.986918396	0.974121703	0.949381226	0.981207336	0.968500817
0.266	0.76155837	0.987011383	0.974262661	0.949665071	0.981361201	0.968706576
0.267	0.762461308	0.987103704	0.974402541	0.949943281	0.981511212	0.96890777
0.268	0.763361441	0.987195045	0.974541361	0.950222791	0.981659453	0.96910842
0.269	0.76425676	0.987285293	0.974678954	0.950501145	0.981809299	0.969309573
0.270	0.765150714	0.987375259	0.974816167	0.950780986	0.981956058	0.969509464
0.271	0.766034671	0.987464191	0.97495187	0.951056843	0.982103778	0.969708343
0.272	0.766914778	0.987552432	0.975086619	0.95133078	0.982247684	0.969904164
0.273	0.767793495	0.987639632	0.975220237	0.951599558	0.982390328	0.970097166
0.274	0.768669468	0.987726382	0.975353241	0.951867902	0.982530764	0.970288669
0.275	0.769540177	0.987812589	0.97548543	0.9521335	0.982671269	0.970479118
0.276	0.770403793	0.987897728	0.975616163	0.952398893	0.982807384	0.970666846
0.277	0.771272024	0.987982074	0.975746435	0.952659558	0.982947106	0.970854855
0.278	0.772133483	0.988066028	0.975875943	0.952922144	0.983083537	0.971041653
0.279	0.772991433	0.98814931	0.976004537	0.953181385	0.983217334	0.971225533
0.280	0.77384599	0.988231927	0.976132181	0.953430843	0.983350719	0.97140526
0.281	0.774697396	0.988313897	0.976259167	0.953687876	0.983483103	0.97158741
0.282	0.775541511	0.988395563	0.976385414	0.953941731	0.983614444	0.971767665
0.283	0.776382074	0.988475964	0.976510329	0.954197732	0.983744551	0.971948035
0.284	0.777220739	0.988555889	0.976634583	0.954450616	0.983871421	0.972125216
0.285	0.778057618	0.988634872	0.976757764	0.954695162	0.983998647	0.972299282
0.286	0.778884074	0.988713461	0.976880045	0.954943382	0.984124008	0.972473694
0.287	0.779710283	0.988791172	0.977001391	0.955190569	0.984244774	0.972644933
0.288	0.780533965	0.988868347	0.977122146	0.955437179	0.984367185	0.97281693
0.289	0.781353494	0.98894506	0.97724216	0.955679888	0.984487992	0.972986406
0.290	0.782165646	0.98902091	0.977360895	0.955919129	0.984606796	0.973153295
0.291	0.782975239	0.98909609	0.97747896	0.956162787	0.984725751	0.973322037
0.292	0.783787861	0.989170914	0.977596705	0.956397735	0.984843883	0.973486808
0.293	0.784593512	0.98924486	0.977713346	0.956633096	0.984964374	0.97365316
0.294	0.785396389	0.989318374	0.977829442	0.956871924	0.985082341	0.973819381
0.295	0.786195411	0.98939091	0.977944323	0.957104746	0.985199184	0.973982528
0.296	0.786991918	0.989463001	0.9780586	0.957338126	0.985312885	0.974144011
0.297	0.787785002	0.989534517	0.978172107	0.957565664	0.985427752	0.974303862
0.298	0.788575812	0.989605622	0.978285099	0.957793697	0.985541385	0.974463169
0.299	0.78936271	0.989676293	0.978397391	0.958019894	0.985652123	0.974620003
0.300	0.790146909	0.989746431	0.978508993	0.958242953	0.985762409	0.974775314
0.301	0.790925095	0.989815907	0.978619576	0.958460976	0.985871871	0.974928119
0.302	0.791705593	0.989884983	0.978729939	0.958684097	0.985978837	0.97508146
0.303	0.79247574	0.989953514	0.978839301	0.958905856	0.986088506	0.97523588
0.304	0.793248353	0.990021194	0.978947919	0.959123384	0.986196693	0.975387721
0.305	0.794014225	0.990088268	0.979055572	0.959338166	0.986304331	0.975538136
0.306	0.794776612	0.99015514	0.979162919	0.959556519	0.986412285	0.975690167
0.307	0.795537288	0.990221154	0.979269287	0.959773758	0.986516329	0.975839404
0.308	0.796290722	0.99028659	0.979374699	0.959988231	0.98662036	0.975987528
0.309	0.79704743	0.990351991	0.979480091	0.960194984	0.98672269	0.976131549
0.310	0.797796317	0.990416337	0.979584224	0.960408921	0.986825088	0.976278479
0.311	0.798546989	0.990480719	0.979688445	0.960623166	0.986925538	0.976424362
0.312	0.799295319	0.990544277	0.979791738	0.96083475	0.987025468	0.976568869
0.313	0.799871524	0.990593105	0.979871088	0.960994423	0.987101076	0.97667804
0.314	0.800616091	0.990655959	0.979973473	0.961201548	0.987201088	0.976820816
0.315	0.801353923	0.990718695	0.980075375	0.961410675	0.987299056	0.976963164
0.316	0.802090427	0.990780485	0.980176362	0.961620978	0.98739679	0.977105842
0.317	0.802827666	0.990842092	0.980277067	0.961824842	0.987492398	0.977244671
0.318	0.803558368	0.990903178	0.980376962	0.962029903	0.987587636	0.977383755
0.319	0.804285504	0.990963739	0.980476125	0.962232796	0.987681516	0.977521159
0.320	0.805015298	0.991023957	0.980575062	0.962433502	0.98777456	0.977657186
0.321	0.805738214	0.99108365	0.980673108	0.962630968	0.987867672	0.977791961
0.322	0.8064567	0.991142502	0.980770111	0.962826926	0.987960001	0.977925665
0.323	0.807179505	0.991201261	0.980867294	0.963024041	0.98805299	0.978060225
0.324	0.807897077	0.991259518	0.980963652	0.963219462	0.988143235	0.978192462
0.325	0.80861193	0.991317232	0.981059298	0.963410859	0.988233137	0.978322886
0.326	0.809322167	0.991374287	0.981154168	0.963605105	0.988323903	0.978454966
0.327	0.810032065	0.991431299	0.98124881	0.963793922	0.988411171	0.978582777
0.328	0.810739157	0.991488111	0.981343175	0.96398534	0.988498988	0.978711957
0.329	0.81144143	0.991544188	0.981436515	0.96417168	0.988585941	0.97883859
0.330	0.812144611	0.991600209	0.981529822	0.964357855	0.988671673	0.978964423
0.331	0.812842997	0.991655688	0.981622456	0.964548447	0.98875757	0.979092119
0.332	0.813541025	0.991710879	0.981714706	0.964733466	0.988842863	0.979217228
0.333	0.814231286	0.991765561	0.981806092	0.964919125	0.988928225	0.979342633
0.334	0.814922449	0.991819811	0.981897027	0.965101606	0.989011227	0.979465352
0.335	0.815616177	0.991873838	0.981987968	0.965287843	0.989094696	0.979589851
0.336	0.816301037	0.991927294	0.982077836	0.965470777	0.989176943	0.979712298
0.337	0.816979843	0.99198019	0.982166888	0.965655776	0.989258368	0.979835074
0.338	0.817659841	0.992032931	0.982255816	0.965838504	0.989339395	0.979956705
0.339	0.818341414	0.99208526	0.982344455	0.966022161	0.989419791	0.980078328
0.340	0.819016308	0.992137435	0.982432588	0.966205426	0.989500037	0.980199703
0.341	0.819690541	0.992189006	0.982520075	0.966384831	0.989580227	0.980319505
0.342	0.820360418	0.992240178	0.982606971	0.966563885	0.989660746	0.980439364
0.343	0.821032958	0.992291059	0.982693647	0.966741288	0.989738317	0.980556793
0.344	0.821704089	0.992341424	0.982779736	0.966917246	0.989814995	0.980673109
0.345	0.822366879	0.99239173	0.982865338	0.967093597	0.989891839	0.98078968
0.346	0.823029113	0.992441694	0.982950624	0.967270009	0.989969697	0.980906886
0.347	0.823687219	0.992491276	0.983035241	0.967444151	0.990044743	0.981021496
0.348	0.824346474	0.992540756	0.983119808	0.967617054	0.990119858	0.981135653
0.349	0.825000787	0.992589506	0.983203461	0.967788925	0.990196153	0.981250106
0.350	0.825652825	0.992637707	0.983286416	0.96795832	0.990270747	0.981362549
0.351	0.82630183	0.99268606	0.983369374	0.968130294	0.990344764	0.981475676
0.352	0.826950705	0.992733812	0.983451719	0.968297687	0.990419276	0.98158727
0.353	0.827593889	0.992781482	0.983533608	0.968463696	0.990491469	0.981696919
0.354	0.828236474	0.992828757	0.983615147	0.968632018	0.990563813	0.981807582
0.355	0.828875159	0.992875686	0.983696084	0.968796768	0.990635115	0.981916193
0.356	0.829518232	0.992922169	0.983776803	0.968958897	0.990706224	0.982023642
0.357	0.830154453	0.992968416	0.983857003	0.969124081	0.990777786	0.982132582
0.358	0.830790259	0.993014323	0.983936785	0.969284518	0.99084891	0.982239364
0.359	0.831426486	0.993060149	0.984016498	0.969446172	0.990918428	0.982345667
0.360	0.832052407	0.993105426	0.984095182	0.969609458	0.990987617	0.982452424
0.361	0.832685729	0.993150611	0.984174128	0.969769605	0.991056875	0.982557969
0.362	0.833307825	0.993195441	0.984252207	0.969933571	0.991125776	0.982664825
0.363	0.833930464	0.993239802	0.984329775	0.970094503	0.991191934	0.982768821
0.364	0.834551114	0.993283826	0.984406884	0.970254424	0.991256788	0.982871631
0.365	0.835169787	0.993327584	0.984483621	0.970411228	0.991322685	0.982973822
0.366	0.835785135	0.993371381	0.984560148	0.970564874	0.991387814	0.983074292
0.367	0.836401132	0.993414484	0.984636115	0.970721369	0.991452491	0.983175626
0.368	0.837010005	0.993457407	0.984711491	0.970875407	0.991516796	0.983275757
0.369	0.837619335	0.993499959	0.984786505	0.971027794	0.991580142	0.983374653
0.370	0.838228331	0.993542306	0.984861316	0.971180655	0.991643172	0.983473548
0.371	0.8388348	0.993584276	0.984935687	0.971336964	0.991705448	0.983573366
0.372	0.839439725	0.993626287	0.985009931	0.971487266	0.991768286	0.983671124
0.373	0.840041072	0.993667708	0.985083438	0.971635443	0.991832098	0.983768618
0.374	0.840643611	0.993708888	0.985156781	0.971784878	0.991894703	0.98386589
0.375	0.841145114	0.993742874	0.985217555	0.971908451	0.991946938	0.983946607
0.376	0.841744805	0.993783766	0.98529042	0.972054853	0.992008857	0.984042255
0.377	0.842340949	0.993824394	0.985362837	0.972199582	0.992071037	0.984137393
0.378	0.842934999	0.9938644	0.985434555	0.972345756	0.992131282	0.984231945
0.379	0.843524081	0.993904278	0.985505855	0.972489763	0.992191446	0.984325583
0.380	0.844113651	0.993944178	0.985577197	0.97263472	0.992250772	0.984419097
0.381	0.84470091	0.993983644	0.985647948	0.972777385	0.992308549	0.984510766
0.382	0.845285389	0.994022625	0.985718131	0.97292001	0.992367217	0.984602953
0.383	0.84586941	0.994061747	0.985788445	0.973063356	0.992426502	0.9846958
0.384	0.846445504	0.994100531	0.985857906	0.973202348	0.992483538	0.984785556
0.385	0.847025546	0.994138743	0.985927101	0.9733446	0.992540162	0.984876367
0.386	0.847604767	0.994176575	0.985995881	0.973483839	0.992597719	0.984966536
0.387	0.848178945	0.994214466	0.986064449	0.973623429	0.992655126	0.985056754
0.388	0.848755385	0.994251773	0.986132512	0.973760811	0.992709994	0.985144565
0.389	0.849332257	0.994289394	0.986200825	0.973895076	0.992764575	0.98523096
0.390	0.849898484	0.9943266	0.986268217	0.974029918	0.99281969	0.985317906
0.391	0.850468188	0.994363612	0.986335605	0.974164679	0.992874284	0.985404506
0.392	0.851033265	0.994400411	0.986402552	0.974300347	0.992928247	0.98549109
0.393	0.851595568	0.994436808	0.986468935	0.974433064	0.992982005	0.985576372
0.394	0.85215606	0.994473028	0.98653502	0.974565863	0.993034034	0.985660649
0.395	0.852712443	0.994509148	0.986600802	0.974698952	0.993086145	0.98574509
0.396	0.853269698	0.994544654	0.986666077	0.974832123	0.99313827	0.985829572
0.397	0.85382757	0.99457997	0.986731153	0.974962693	0.993189709	0.985912604
0.398	0.854385894	0.994615119	0.986796142	0.9750964	0.993240751	0.98599665
0.399	0.854935845	0.994650068	0.986860413	0.975226661	0.993290283	0.986078413
0.400	0.855486457	0.994684899	0.986924646	0.975355972	0.993341832	0.986161009
0.401	0.856032138	0.994719336	0.986988207	0.975484685	0.993391666	0.986242335
0.402	0.856580298	0.994753456	0.987051587	0.975613645	0.993440253	0.98632301
0.403	0.857121456	0.994787627	0.987114639	0.975738519	0.993491527	0.986403669
0.404	0.857667107	0.99482137	0.987177495	0.975864197	0.993540264	0.986483125
0.405	0.858210267	0.994855058	0.987240157	0.975989937	0.993588507	0.986562309
0.406	0.858749906	0.994888318	0.98730227	0.976115864	0.993637724	0.986642152
0.407	0.859288716	0.994921452	0.987364221	0.976242058	0.993686585	0.986721888
0.408	0.859825865	0.994954332	0.987425779	0.976366127	0.993733813	0.986799794
0.409	0.860361234	0.994986962	0.987486949	0.976487553	0.993780053	0.986876052
0.410	0.860895175	0.995019244	0.987547808	0.976613108	0.993826883	0.986954313
0.411	0.861424711	0.995051476	0.987608335	0.976735195	0.993873851	0.987031272
0.412	0.86195269	0.995083533	0.987668603	0.976857096	0.993920201	0.987107786
0.413	0.862476647	0.995115433	0.987728451	0.976978956	0.993963986	0.987182742
0.414	0.863000924	0.99514732	0.987788286	0.977097143	0.994009403	0.987257212
0.415	0.863529651	0.995178782	0.987847968	0.977216712	0.994053737	0.987331584
0.416	0.864053021	0.995210246	0.987907343	0.977334402	0.994098318	0.987405353
0.417	0.864574716	0.995241422	0.987966415	0.977453971	0.994143639	0.987480318
0.418	0.865091183	0.995272395	0.988024968	0.977571394	0.994188083	0.987553898
0.419	0.865611229	0.995303134	0.988083498	0.977689786	0.994231785	0.987627421
0.420	0.866133566	0.995333594	0.988141829	0.977806135	0.99427402	0.987699246
0.421	0.866652135	0.995363774	0.988199747	0.97792331	0.994317394	0.987772084
0.422	0.867167954	0.995393886	0.988257437	0.978040505	0.994359958	0.987844445
0.423	0.867679268	0.995423787	0.988314724	0.978156483	0.994404553	0.987917539
0.424	0.868190379	0.995453578	0.988371878	0.978274132	0.994447048	0.987990039
0.425	0.868697646	0.995482967	0.988428362	0.97838656	0.994488844	0.988060035
0.426	0.869207923	0.995512209	0.988484882	0.978501485	0.994529378	0.98813027
0.427	0.869713639	0.995541247	0.988541013	0.978618783	0.994569926	0.98820146
0.428	0.870220455	0.995570397	0.988597291	0.978736329	0.994609774	0.988272329
0.429	0.870726258	0.995599101	0.988653046	0.978849479	0.994649856	0.988341583
0.430	0.871230696	0.995627658	0.988708577	0.978962794	0.994689059	0.988410375
0.431	0.871728812	0.995656108	0.9887637	0.979077162	0.994728688	0.988479843
0.432	0.872228473	0.995684435	0.988818732	0.979188103	0.994767988	0.988547746
0.433	0.872726194	0.995712579	0.988873533	0.979301109	0.994807507	0.988616604
0.434	0.873219405	0.995740419	0.988927728	0.979412566	0.994844337	0.988683229
0.435	0.873715729	0.995768045	0.988981931	0.979524787	0.994882183	0.988750769
0.436	0.874210775	0.995795513	0.989035889	0.979634758	0.994920083	0.988817444
0.437	0.874601014	0.995817326	0.989078568	0.979721324	0.994949986	0.988869969
0.438	0.87509045	0.995844686	0.989132114	0.97983018	0.994987997	0.988936265
0.439	0.875577605	0.995871649	0.989185086	0.979935735	0.995024388	0.989000269
0.440	0.876061911	0.995898621	0.989237986	0.980045561	0.995060876	0.989066037
0.441	0.876547256	0.995925097	0.989290501	0.980154459	0.995098406	0.989132061
0.442	0.877029678	0.995951573	0.989342796	0.980258321	0.995136608	0.989196478
0.443	0.877509326	0.995977918	0.989394788	0.980362141	0.995173288	0.989259963
0.444	0.877989592	0.996004077	0.989446685	0.980467221	0.995210859	0.989324487
0.445	0.878471414	0.996030318	0.989498701	0.980572053	0.995246976	0.989388038
0.446	0.878946762	0.996056167	0.989549979	0.98067674	0.995281639	0.989450658
0.447	0.879423592	0.996081966	0.989601276	0.9807786	0.995317605	0.989512933
0.448	0.879897802	0.996107618	0.989652279	0.980880955	0.99535231	0.989574646
0.449	0.880370826	0.996132953	0.989702918	0.980982567	0.995386987	0.989636047
0.450	0.880840396	0.996158284	0.989753358	0.981082466	0.995422294	0.989697143
0.451	0.881311227	0.996183425	0.98980372	0.981183479	0.995458069	0.989758963
0.452	0.881778714	0.996208469	0.989853838	0.981285958	0.995493706	0.989821287
0.453	0.882245152	0.996233289	0.98990363	0.981385609	0.995528492	0.989881971
0.454	0.882711292	0.996258117	0.989953419	0.981485694	0.995563183	0.98994277
0.455	0.883174189	0.996282715	0.990002847	0.981585902	0.995598683	0.990004104
0.456	0.88363868	0.996307182	0.99005216	0.981684769	0.995631645	0.990063379
0.457	0.884101602	0.996331486	0.990101224	0.981781118	0.995665595	0.990122241
0.458	0.884562497	0.996355603	0.990150008	0.981879468	0.995698091	0.99018103
0.459	0.885021563	0.996379508	0.990198519	0.981977448	0.995731533	0.990240238
0.460	0.885480765	0.996403278	0.990246951	0.982078461	0.995764482	0.990300362
0.461	0.885934591	0.996427	0.990294964	0.982174418	0.99579706	0.990358244
0.462	0.886389362	0.99645058	0.990342886	0.982270333	0.995829131	0.990415804
0.463	0.886840847	0.996473918	0.990390403	0.982365072	0.995861572	0.990473117
0.464	0.887296521	0.996497101	0.990437973	0.982460595	0.995892284	0.990529705
0.465	0.887748203	0.996520203	0.990485192	0.982550627	0.995923916	0.990584654
0.466	0.888199088	0.99654323	0.990532365	0.982646522	0.995954313	0.990641201
0.467	0.888645197	0.996566086	0.990579097	0.982739506	0.995985355	0.990696973
0.468	0.889091213	0.996588835	0.990625781	0.982835752	0.996016479	0.990754097
0.469	0.889535975	0.996611337	0.990672105	0.982928303	0.996047164	0.990809481
0.470	0.889982961	0.996633729	0.990718447	0.983021886	0.996077191	0.990864883
0.471	0.890427086	0.996656009	0.990764528	0.983115056	0.996107122	0.990920062
0.472	0.890866633	0.996678319	0.99081033	0.983205749	0.996136147	0.990973708
0.473	0.891304987	0.9967003	0.990855763	0.98329539	0.996165557	0.991027165
0.474	0.891742075	0.996722234	0.990901087	0.983385711	0.99619461	0.991080679
0.475	0.892181888	0.996743967	0.990946381	0.983477622	0.996222839	0.991134334
0.476	0.892620897	0.996765603	0.990991522	0.983567387	0.996251632	0.991187469
0.477	0.893056539	0.996786942	0.991036162	0.983653973	0.996280314	0.991239269
0.478	0.893492866	0.996808214	0.991080814	0.983743469	0.996308613	0.991292001
0.479	0.8939281	0.996829415	0.991125294	0.983829621	0.996337007	0.991343455
0.480	0.894359775	0.996850513	0.991169525	0.983918292	0.996365196	0.991395791
0.481	0.894790907	0.996871491	0.991213589	0.98400463	0.996393714	0.991447393
0.482	0.895219585	0.996892268	0.99125735	0.984091216	0.996422465	0.991499235
0.483	0.895647515	0.996913125	0.991301131	0.984178689	0.996450132	0.99155078
0.484	0.896076014	0.996933725	0.991344659	0.984263273	0.996477635	0.991601072
0.485	0.896501022	0.996954192	0.991387894	0.984349136	0.996504781	0.991651661
0.486	0.896928465	0.996974454	0.99143106	0.984435413	0.996531228	0.991701995
0.487	0.897350365	0.996994635	0.991473829	0.984519749	0.996557716	0.991751578
0.488	0.897771307	0.997014791	0.991516512	0.984604807	0.996583229	0.991800865
0.489	0.898192719	0.997034668	0.991558952	0.984686935	0.996610074	0.991849781
0.490	0.898611072	0.997054536	0.991601207	0.984769661	0.996635903	0.991898326
0.491	0.899027584	0.997074111	0.991643089	0.984853213	0.996660855	0.991946674
0.492	0.899444615	0.997093655	0.991684997	0.984937322	0.996686492	0.991995656
0.493	0.899857581	0.997113061	0.991726545	0.98502077	0.996711841	0.992044201
0.494	0.900268173	0.997132521	0.991767968	0.985101598	0.996736957	0.99209156
0.495	0.900676127	0.997151831	0.991809118	0.985182074	0.996762457	0.992139009
0.496	0.901085169	0.997170926	0.991850157	0.985264552	0.996787642	0.992187068
0.497	0.901495373	0.997189918	0.991891193	0.985348372	0.996813224	0.992235902
0.498	0.901902307	0.997208737	0.991931801	0.985427363	0.996837915	0.992282272
0.499	0.902310058	0.997227249	0.991972155	0.985506601	0.996861673	0.99232818
0.500	0.902697986	0.997245084	0.992010756	0.98558171	0.996884732	0.99237202
0.501	0.903078543	0.997262699	0.992048746	0.985655107	0.996908161	0.992415398
0.502	0.903502526	0.997282059	0.99209085	0.985740455	0.996932659	0.992464191
0.503	0.903886914	0.997299325	0.992128686	0.985814182	0.996954127	0.992506523
0.504	0.904309184	0.997318519	0.99217045	0.985894802	0.996977652	0.992552843
0.505	0.904685855	0.997335616	0.992207767	0.985968426	0.997001135	0.992596345
0.506	0.905107057	0.997354516	0.992249235	0.986049935	0.997025236	0.992643366
0.507	0.905483814	0.997371461	0.992286351	0.986122485	0.997046553	0.992685138
0.508	0.905899726	0.99739016	0.992327344	0.986202755	0.997071051	0.992731903
0.509	0.906278368	0.997407086	0.99236455	0.986276647	0.997091764	0.992773847
0.510	0.906694565	0.997425547	0.9924053	0.986355926	0.997115125	0.992819533
0.511	0.907070327	0.997442179	0.992442011	0.98642569	0.997135494	0.992859624
0.512	0.907480432	0.997460471	0.992482272	0.986505238	0.997158224	0.992905038
0.513	0.90784865	0.997476958	0.992518523	0.986577169	0.997180185	0.992946949
0.514	0.908254769	0.997495058	0.992558351	0.986653579	0.997203092	0.992991218
0.515	0.908621652	0.997511441	0.992594408	0.986724664	0.997224409	0.993032404
0.516	0.909025714	0.997529249	0.992633854	0.986801384	0.997246795	0.993076483
0.517	0.909392918	0.997545384	0.992669633	0.986869084	0.997267426	0.993115906
0.518	0.909795169	0.997562981	0.99270881	0.98694568	0.997290704	0.993160471
0.519	0.910162423	0.99757902	0.992744446	0.987010367	0.997310895	0.993198427
0.520	0.910559663	0.997596397	0.992783133	0.987086447	0.997333487	0.993242374
0.521	0.910922963	0.997612148	0.992818339	0.987155199	0.997352774	0.99328141
0.522	0.911319505	0.997629299	0.992856727	0.987229071	0.997374502	0.993323956
0.523	0.911683305	0.997644976	0.992891901	0.987297101	0.997394611	0.993363198
0.524	0.912078289	0.997661805	0.992929857	0.987368867	0.997415337	0.993404302
0.525	0.912437004	0.997677326	0.992964581	0.987436051	0.997434377	0.993442563
0.526	0.912828757	0.997694039	0.993002272	0.987509221	0.997454733	0.993484005
0.527	0.913190148	0.997709334	0.993036936	0.98757593	0.997474225	0.993522348
0.528	0.913577539	0.997725679	0.993074056	0.987647077	0.997495692	0.99356365
0.529	0.913937501	0.997740861	0.993108551	0.987715108	0.997514718	0.99360224
0.530	0.914321445	0.997757081	0.993145322	0.98778384	0.997535623	0.99364224
0.531	0.914680753	0.997772039	0.993179556	0.987851746	0.997553757	0.993680246
0.532	0.915062255	0.997788156	0.993216159	0.987925452	0.997573647	0.993721622
0.533	0.915418455	0.997802933	0.993250029	0.987989912	0.997592686	0.993758795
0.534	0.91580199	0.997818602	0.993286279	0.988060378	0.997612466	0.993798811
0.535	0.916155867	0.997833289	0.993319887	0.98812331	0.99763012	0.993834543
0.536	0.91653268	0.997848834	0.993355667	0.988193033	0.997650408	0.993874567
0.537	0.916883838	0.997863465	0.99338908	0.988256192	0.997667979	0.993910339
0.538	0.917257425	0.99787887	0.993424505	0.988325275	0.997686347	0.993948955
0.539	0.917606538	0.997893226	0.993457545	0.98838767	0.99770385	0.993984381
0.540	0.917979322	0.997908269	0.993492578	0.988454235	0.997723026	0.994022477
0.541	0.918331425	0.997922369	0.993525584	0.98851824	0.997741009	0.994058835
0.542	0.918699798	0.997937322	0.993560309	0.988586312	0.997759541	0.994097145
0.543	0.919048843	0.997951363	0.993593025	0.988647841	0.997776098	0.994131657
0.544	0.919417845	0.997966022	0.993627482	0.988713683	0.997794657	0.994169094
0.545	0.919765191	0.99797989	0.993659972	0.988774902	0.99781238	0.994204182
0.546	0.920128286	0.997994303	0.993693865	0.988838949	0.997831035	0.99424096
0.547	0.920473006	0.998008031	0.993726091	0.988900457	0.997848661	0.994276106
0.548	0.920831931	0.998022397	0.993759728	0.988967248	0.997865876	0.994313115
0.549	0.921172029	0.998036032	0.993791606	0.989029623	0.997882172	0.994347807
0.550	0.921528056	0.99805014	0.993824796	0.98909237	0.997899662	0.994383366
0.551	0.921871515	0.998063613	0.993856699	0.989154105	0.997916067	0.994417869
0.552	0.922223655	0.998077511	0.9938895	0.989218812	0.997932583	0.994453625
0.553	0.922562808	0.998090892	0.993921083	0.989280918	0.997948481	0.994487972
0.554	0.922912279	0.998104578	0.993953521	0.989344181	0.997964818	0.994523043
0.555	0.923248657	0.998117871	0.993984852	0.989404698	0.997980702	0.994556747
0.556	0.923596973	0.99813141	0.994017023	0.98946439	0.997996409	0.994590015
0.557	0.923934383	0.998144527	0.994048232	0.98952468	0.998011772	0.994623315
0.558	0.924280814	0.99815794	0.994080257	0.989588272	0.998027711	0.99465828
0.559	0.924618125	0.998170903	0.994111285	0.989647407	0.99804232	0.994690665
0.560	0.924962276	0.998184181	0.994143022	0.989708873	0.99805782	0.994724518
0.561	0.925294502	0.998197089	0.994173732	0.989767265	0.998073087	0.994757002
0.562	0.925638437	0.998210047	0.994205176	0.989828091	0.998089383	0.994791077
0.563	0.925894836	0.998219786	0.994228672	0.98987319	0.998101015	0.99481607
0.564	0.926222804	0.998232415	0.994258932	0.989933233	0.998116378	0.994849272
0.565	0.926563588	0.998245124	0.994289944	0.989992594	0.998132057	0.994882391
0.566	0.926892304	0.998257582	0.99432003	0.990049087	0.998147365	0.994914142
0.567	0.927232958	0.998270198	0.994350975	0.9901114	0.998162111	0.994947879
0.568	0.927560501	0.998282409	0.994380783	0.990169068	0.998176953	0.994979819
0.569	0.92789581	0.998294945	0.994411297	0.990226655	0.998191781	0.995011718
0.570	0.92821839	0.998307022	0.994440683	0.990283354	0.9982058	0.995042777
0.571	0.928553032	0.998319497	0.994471121	0.99034255	0.998220148	0.995075031
0.572	0.92887607	0.998331347	0.994500332	0.990399682	0.998234181	0.995106271
0.573	0.929210854	0.998343559	0.994530533	0.990457	0.998249503	0.99513836
0.574	0.929530549	0.998355276	0.994559422	0.990513884	0.998262713	0.995169006
0.575	0.929863906	0.998367429	0.994589481	0.990572812	0.998276457	0.99520079
0.576	0.930182748	0.998379063	0.994618221	0.990627261	0.998290106	0.995230728
0.577	0.930514696	0.998391226	0.994648219	0.990686127	0.998304084	0.995262628
0.578	0.930833675	0.998402622	0.994676769	0.990741319	0.998318034	0.995293044
0.579	0.931164374	0.998414538	0.994706476	0.990799608	0.998332396	0.995324943
0.580	0.931478521	0.998425796	0.994734632	0.990855377	0.998345482	0.995355071
0.581	0.931807997	0.998437618	0.994764123	0.990911478	0.998358541	0.995385314
0.582	0.932118375	0.998448711	0.994791876	0.990964977	0.998370955	0.995414131
0.583	0.932447134	0.99846039	0.994821239	0.991022935	0.99838448	0.995445396
0.584	0.932754731	0.998471378	0.994848757	0.991077157	0.998396743	0.995474411
0.585	0.933084646	0.998482936	0.994878004	0.991130945	0.998410199	0.99550397
0.586	0.933389178	0.998493687	0.994905103	0.991183083	0.998422133	0.995531955
0.587	0.93371226	0.998505154	0.994933945	0.991239802	0.998435411	0.995562577
0.588	0.934015803	0.998515812	0.994960896	0.991291031	0.998447482	0.995590282
0.589	0.934338266	0.998527188	0.994989596	0.991346946	0.998460171	0.995620228
0.590	0.934640185	0.998537631	0.995016259	0.9913977	0.998472297	0.995647776
0.591	0.934965818	0.998548802	0.995044932	0.991452706	0.998485204	0.995677492
0.592	0.935259377	0.998559026	0.995070964	0.991503399	0.99849792	0.99570537
0.593	0.935581673	0.998570143	0.995099412	0.991558323	0.998510924	0.99573511
0.594	0.935877308	0.998580337	0.995125491	0.991608169	0.99852268	0.995762073
0.595	0.936195285	0.998591364	0.99515363	0.991664888	0.998534614	0.995791888
0.596	0.93648914	0.998601294	0.99517939	0.991716448	0.998545862	0.99581923
0.597	0.936809435	0.998612192	0.995207505	0.991769679	0.998558824	0.99584827
0.598	0.937099255	0.998621965	0.995232862	0.991818844	0.998569798	0.995874491
0.599	0.937418833	0.998632863	0.995260914	0.991871827	0.998581924	0.995902929
0.600	0.93770746	0.998642754	0.995286301	0.991920187	0.998592829	0.995928788
0.601	0.93802317	0.998653395	0.995313919	0.991973687	0.998604818	0.99595735
0.602	0.938306497	0.998662972	0.995338735	0.992022398	0.99861538	0.995983143
0.603	0.938624171	0.998673616	0.995366444	0.992075031	0.998627245	0.996011285
0.604	0.938907547	0.998683202	0.995391241	0.99212176	0.998637849	0.996036312
0.605	0.939221366	0.998693666	0.995418568	0.992172432	0.998650496	0.99606414
0.606	0.939501337	0.998703004	0.995442951	0.992218357	0.998661319	0.996088977
0.607	0.939816312	0.998713421	0.995470259	0.992268533	0.998672676	0.996115833
0.608	0.940094627	0.998722709	0.995494504	0.992315015	0.998682937	0.996140555
0.609	0.940410034	0.998733088	0.995521839	0.992366884	0.998694843	0.996168416
0.610	0.940685927	0.998742101	0.995545709	0.992413324	0.998705227	0.996193196
0.611	0.940996718	0.998752283	0.995572599	0.992463872	0.998717161	0.996220546
0.612	0.941268509	0.998761193	0.995596139	0.992509735	0.998727202	0.996244889
0.613	0.941578559	0.998771381	0.995622977	0.992560138	0.998738423	0.996271753
0.614	0.941850744	0.998780348	0.995646562	0.992604907	0.998748093	0.996295437
0.615	0.942159806	0.998790344	0.995673181	0.992656219	0.998759053	0.996322507
0.616	0.942428494	0.998799094	0.995696396	0.992701834	0.998768724	0.996346528
0.617	0.942735887	0.99880893	0.995722756	0.992751907	0.998779437	0.996372956
0.618	0.943005583	0.998817621	0.995745978	0.992797873	0.998789135	0.996397134
0.619	0.943312222	0.998827345	0.995772198	0.992847987	0.998799916	0.996423619
0.620	0.94357876	0.998835801	0.995794986	0.992890857	0.998809464	0.99644647
0.621	0.943880574	0.998845474	0.995820908	0.992940992	0.998820492	0.996473112
0.622	0.944145753	0.998853794	0.995843485	0.992983078	0.998829916	0.996495576
0.623	0.944448919	0.998863191	0.995869192	0.993031252	0.998840684	0.996521278
0.624	0.944709754	0.99887147	0.995891498	0.993073193	0.998850107	0.996543684
0.625	0.94500817	0.998880929	0.99591701	0.993121657	0.998860766	0.996569436
0.626	0.945269697	0.998889126	0.995939276	0.993164134	0.99886975	0.996591793
0.627	0.945566604	0.998898377	0.99596454	0.993213196	0.998880889	0.996618072
0.628	0.945824968	0.9989064	0.995986483	0.993256066	0.998889764	0.996640519
0.629	0.946118193	0.998915556	0.996011403	0.993303084	0.998899695	0.996665258
0.630	0.94637621	0.998923476	0.996033178	0.993342693	0.998908364	0.996686279
0.631	0.946670337	0.998932608	0.996058152	0.993389835	0.998919365	0.99671171
0.632	0.946928763	0.998940577	0.996080037	0.993431054	0.998928802	0.996733836
0.633	0.947218849	0.998949489	0.996104561	0.993477082	0.998939049	0.996758368
0.634	0.947471213	0.998957419	0.996126076	0.993518321	0.998948048	0.996780239
0.635	0.947759198	0.998966176	0.996150327	0.993562904	0.998958404	0.99680426
0.636	0.948013242	0.998973836	0.996171646	0.993602327	0.998966895	0.9968251
0.637	0.948299602	0.998982491	0.996195714	0.993648107	0.998976291	0.996849023
0.638	0.948555216	0.998990155	0.996217125	0.993687488	0.998984947	0.996869946
0.639	0.948838524	0.998998719	0.996240968	0.993734135	0.998994658	0.996894404
0.640	0.94909184	0.999006373	0.99626226	0.993774033	0.999003547	0.996915673
0.641	0.949369932	0.999014877	0.996285706	0.993817378	0.99901271	0.996938483
0.642	0.949620795	0.999022466	0.996306812	0.993857482	0.999021599	0.996959834
0.643	0.949899209	0.999030913	0.996330253	0.993902168	0.999031132	0.996983402
0.644	0.950146982	0.999038244	0.996350935	0.993941673	0.999039349	0.997004111
0.645	0.950424475	0.999046382	0.996374035	0.993985905	0.999048704	0.99702739
0.646	0.950672594	0.999053624	0.99639468	0.994026587	0.999057167	0.997048717
0.647	0.950946634	0.999061683	0.996417495	0.994069416	0.999066248	0.997071271
0.648	0.951196341	0.999068859	0.996438127	0.994108508	0.999074204	0.997091659
0.649	0.951469787	0.999076885	0.996460881	0.994151151	0.999083394	0.997114205
0.650	0.951713723	0.999084009	0.996481151	0.994189336	0.999091707	0.997134444
0.651	0.951984488	0.999091758	0.996503497	0.99423171	0.999100513	0.997156652
0.652	0.952225031	0.999098904	0.996523611	0.994270596	0.99910851	0.997176982
0.653	0.952495289	0.999106666	0.996545927	0.994312867	0.999116741	0.997198803
0.654	0.952734529	0.999113616	0.996565768	0.99435068	0.999124436	0.997218522
0.655	0.952999739	0.999121309	0.996587768	0.994393158	0.99913316	0.997240722
0.656	0.953239442	0.999128162	0.996607551	0.994431549	0.999140677	0.997260566
0.657	0.95350278	0.999135777	0.996629319	0.994471632	0.999148482	0.997281258
0.658	0.95374278	0.999142552	0.996649043	0.994509817	0.999155931	0.997300978
0.659	0.954005537	0.999149989	0.996670653	0.994550891	0.999164518	0.997322535
0.660	0.954241514	0.999156758	0.996690142	0.994587837	0.999172158	0.997341876
0.661	0.954502646	0.999164121	0.996711616	0.994630438	0.999180471	0.997363878
0.662	0.954741417	0.999170778	0.996731155	0.994668066	0.999187741	0.997383268
0.663	0.955001875	0.999177951	0.996752393	0.994709532	0.999195655	0.997404578
0.664	0.955237426	0.999184526	0.99677167	0.994745755	0.999203227	0.997423589
0.665	0.955494912	0.999191615	0.996792648	0.994784951	0.999211581	0.997444257
0.666	0.955728789	0.999198128	0.996811776	0.994822083	0.999218385	0.997463169
0.667	0.955986195	0.999205127	0.996832677	0.994862125	0.999226505	0.997484034
0.668	0.956219194	0.999211566	0.996851673	0.994897482	0.999233775	0.997502518
0.669	0.956471138	0.999218589	0.996872254	0.994935893	0.999240908	0.997522138
0.670	0.956704724	0.999224979	0.996891197	0.994970053	0.999247273	0.9975396
0.671	0.956957527	0.999231844	0.996911695	0.99500929	0.999254474	0.997559592
0.672	0.957185682	0.99923815	0.996930339	0.995046401	0.999261621	0.997578702
0.673	0.957433344	0.999244881	0.996950433	0.995085783	0.99926837	0.997598479
0.674	0.957665311	0.999251068	0.996969146	0.995122151	0.99927494	0.997616946
0.675	0.957914221	0.99925766	0.99698916	0.995159654	0.999282087	0.997636213
0.676	0.958141548	0.99926378	0.99700754	0.995194413	0.999288726	0.997654078
0.677	0.958388549	0.999270341	0.997027436	0.995232349	0.999296037	0.997673617
0.678	0.958613701	0.9992763	0.997045536	0.995265456	0.999302992	0.997691013
0.679	0.958855771	0.999282862	0.997065123	0.995301412	0.999309727	0.997709414
0.680	0.959082876	0.999288768	0.997083286	0.995335551	0.999316284	0.997726983
0.681	0.959324803	0.99929507	0.99710265	0.995372621	0.99932306	0.997745854
0.682	0.959551451	0.999300915	0.997120728	0.995406532	0.999329562	0.997763299
0.683	0.959793595	0.9993071	0.997139981	0.995442653	0.999336297	0.997781766
0.684	0.960018438	0.999312897	0.997157891	0.995475017	0.999342662	0.997798511
0.685	0.960256343	0.999319072	0.997176904	0.99551058	0.999349589	0.997816871
0.686	0.960478116	0.999324869	0.997194687	0.995545545	0.999355693	0.997834498
0.687	0.960661591	0.999329613	0.997209314	0.995572129	0.999360782	0.997848169
0.688	0.96089616	0.999335717	0.997228061	0.995606722	0.999367311	0.997865903
0.689	0.961118723	0.99934141	0.997245732	0.995638405	0.999373155	0.997882063
0.690	0.961353718	0.999347385	0.997264366	0.995673266	0.999378779	0.997899359
0.691	0.961573649	0.999352941	0.997281752	0.995704454	0.99938406	0.997914984
0.692	0.961806692	0.999358813	0.997300205	0.995738593	0.999390836	0.997932684
0.693	0.962023336	0.99936424	0.99731728	0.995767881	0.999396639	0.997947864
0.694	0.962257898	0.999370129	0.997335793	0.995800452	0.999402907	0.997964633
0.695	0.962471292	0.999375592	0.997352735	0.99583005	0.999408833	0.99798001
0.696	0.962702561	0.999381319	0.997370946	0.995863714	0.999415253	0.997997307
0.697	0.962917092	0.999386643	0.997387828	0.995893973	0.999420918	0.998012791
0.698	0.963147094	0.999392273	0.997405855	0.995926048	0.9994272	0.998029371
0.699	0.963360915	0.999397412	0.997422534	0.995956224	0.999433071	0.998044946
0.700	0.963591127	0.999403059	0.997440594	0.995990053	0.999438421	0.998061666
0.701	0.963801635	0.999408107	0.997456998	0.996020312	0.999443592	0.998076853
0.702	0.964030903	0.999413608	0.997474857	0.996052139	0.999449559	0.998093145
0.703	0.96424151	0.999418722	0.997491275	0.996079074	0.999454731	0.998107006
0.704	0.964469238	0.999424214	0.997509024	0.996109952	0.999460492	0.998122795
0.705	0.964678313	0.999429299	0.997525338	0.996137156	0.999465704	0.998136787
0.706	0.964901575	0.999434754	0.997542796	0.996167084	0.999471287	0.99815209
0.707	0.965107863	0.999439666	0.997558804	0.996194474	0.999476363	0.998166074
0.708	0.965331167	0.999445042	0.997576195	0.99622465	0.999481891	0.998181443
0.709	0.965533847	0.999449898	0.997591988	0.996253443	0.999487131	0.998196086
0.710	0.965757059	0.999455206	0.997609333	0.996284548	0.999492919	0.998211983
0.711	0.965961302	0.999460047	0.997625177	0.996312103	0.999498241	0.998226181
0.712	0.966183352	0.999465308	0.997642392	0.996341784	0.999503893	0.998241426
0.713	0.966385037	0.999470045	0.997657996	0.996368987	0.99950905	0.998255386
0.714	0.96660524	0.999475264	0.997675052	0.996397925	0.999514277	0.998270079
0.715	0.966803582	0.999479895	0.997690388	0.996425707	0.999519352	0.99828422
0.716	0.967024075	0.99948505	0.997707412	0.996455119	0.999524619	0.998299127
0.717	0.967220452	0.999489649	0.997722584	0.996480899	0.999529791	0.998312526
0.718	0.967439283	0.999494738	0.997739455	0.996510187	0.999535003	0.998327351
0.719	0.967634956	0.999499269	0.997754501	0.996534791	0.999539791	0.99834005
0.720	0.967850623	0.999504259	0.99777112	0.996564719	0.999544852	0.998355039
0.721	0.968047254	0.9995087	0.997786143	0.996589879	0.999549571	0.998367919
0.722	0.968262643	0.999513672	0.997802712	0.996618817	0.999554509	0.998382439
0.723	0.968455733	0.999518049	0.997817451	0.996642553	0.999558679	0.998394421
0.724	0.968671753	0.999522884	0.997833928	0.996671594	0.999563439	0.998408875
0.725	0.968864312	0.999527225	0.997848647	0.996696899	0.999568267	0.998421879
0.726	0.969075524	0.999531996	0.997864785	0.996724619	0.999572917	0.998435739
0.727	0.969264141	0.999536221	0.997879154	0.996748809	0.999577019	0.998447861
0.728	0.969477052	0.999540964	0.997895356	0.996776261	0.999581765	0.998461672
0.729	0.969667763	0.999545075	0.997909753	0.996801256	0.999586168	0.998474297
0.730	0.969877913	0.999549696	0.997925685	0.996828832	0.999590324	0.998487803
0.731	0.970066616	0.999553842	0.997939957	0.99685135	0.999594344	0.998499208
0.732	0.97027574	0.99955843	0.99795579	0.996877666	0.999598719	0.998512344
0.733	0.970460853	0.999562437	0.997969783	0.996902105	0.999603026	0.998524688
0.734	0.970669335	0.999567006	0.997985573	0.996928565	0.999607677	0.998538046
0.735	0.970854065	0.999570936	0.997999452	0.996951992	0.999611655	0.998549789
0.736	0.971061181	0.999575339	0.998015017	0.996978742	0.999616058	0.998563114
0.737	0.97124292	0.999579345	0.998028824	0.997002375	0.999620653	0.99857531
0.738	0.971449214	0.999583805	0.99804438	0.997027886	0.999625207	0.998588231
0.739	0.971629149	0.999587699	0.998057955	0.997051045	0.999628705	0.998599578
0.740	0.971833083	0.999592061	0.998073295	0.997077278	0.99963271	0.998612459
0.741	0.972013364	0.99959594	0.99808688	0.997100045	0.999636688	0.998623938
0.742	0.972214981	0.999600269	0.998102077	0.997126464	0.999640982	0.998637065
0.743	0.972392785	0.999604073	0.998115463	0.997149045	0.999645111	0.998648561
0.744	0.972590571	0.999608325	0.998130346	0.997173317	0.999649185	0.998660699
0.745	0.97276581	0.99961206	0.998143528	0.997196207	0.999652929	0.998672087
0.746	0.972963917	0.999616222	0.998158345	0.997220047	0.999657209	0.998684176
0.747	0.973139904	0.999619875	0.998171471	0.997241554	0.999660981	0.998695029
0.748	0.973338277	0.999624007	0.99818628	0.997266137	0.999664987	0.99870725
0.749	0.973514399	0.99962761	0.998199371	0.997288263	0.999668416	0.998718144
0.750	0.973713174	0.999631663	0.99821411	0.997311752	0.99967238	0.998729903
0.751	0.973887066	0.999635272	0.998227058	0.997332206	0.999675714	0.998740072
0.752	0.974082856	0.999639279	0.998241606	0.997355839	0.999679952	0.998752054
0.753	0.974258145	0.999642786	0.998254532	0.997376108	0.999683272	0.998762141
0.754	0.974452625	0.999646777	0.998268989	0.997399906	0.999687085	0.998773933
0.755	0.974624256	0.999650209	0.99828166	0.997420257	0.999690693	0.998784225
0.756	0.974817512	0.999654053	0.998295935	0.997444757	0.999694767	0.998796454
0.757	0.974986597	0.999657501	0.998308485	0.997465212	0.999698264	0.998806722
0.758	0.975178674	0.999661305	0.998322642	0.997488928	0.99970205	0.998818465
0.759	0.975346585	0.999664677	0.998335047	0.997508928	0.999705342	0.998828428
0.760	0.975535733	0.999668468	0.998348997	0.997530414	0.999708964	0.998839182
0.761	0.975703465	0.999671843	0.998361397	0.997550374	0.999712338	0.998849178
0.762	0.975893199	0.999675601	0.998375378	0.997573408	0.99971622	0.998860706
0.763	0.976060196	0.999678856	0.998387635	0.99759314	0.999719924	0.998870809
0.764	0.976248318	0.999682599	0.998401502	0.997615679	0.999723518	0.998881967
0.765	0.976413609	0.999685858	0.998413667	0.997636031	0.999726659	0.998891979
0.766	0.976599309	0.999689488	0.998427273	0.997656774	0.999730198	0.998902387
0.767	0.976762753	0.999692644	0.998439233	0.997676403	0.999733257	0.998912061
0.768	0.976945883	0.9996962	0.998452661	0.997698921	0.999736741	0.998923145
0.769	0.977107361	0.999699355	0.9984645	0.997717498	0.999739786	0.998932391
0.770	0.977290194	0.99970289	0.99847786	0.997738241	0.999743078	0.998942651
0.771	0.977449449	0.999705942	0.998489501	0.997757787	0.99974611	0.998952276
0.772	0.977629161	0.999709411	0.998502638	0.99777851	0.999749539	0.998962609
0.773	0.977788533	0.999712453	0.998514267	0.997797045	0.9997529	0.998972028
0.774	0.977967671	0.99971585	0.998527286	0.997816385	0.999756288	0.998981785
0.775	0.978126586	0.999718864	0.998538839	0.997833867	0.999759196	0.998990512
0.776	0.978305495	0.999722225	0.998551806	0.997853352	0.999762227	0.999000112
0.777	0.978464898	0.999725171	0.998563326	0.997871082	0.999765094	0.999008913
0.778	0.978643424	0.999728461	0.998576214	0.997891062	0.99976803	0.999018653
0.779	0.978800442	0.999731349	0.998587546	0.997908234	0.999770924	0.999027248
0.780	0.978974773	0.999734657	0.998600207	0.997926914	0.999773942	0.999036519
0.781	0.979132779	0.999737544	0.998611583	0.997943818	0.999776713	0.999044933
0.782	0.97930698	0.999740764	0.998624167	0.997962394	0.999780142	0.999054409
0.783	0.97946236	0.999743651	0.998635406	0.997979484	0.999782913	0.999062897
0.784	0.979633095	0.999746791	0.998647735	0.997999113	0.999785739	0.999072432
0.785	0.979787308	0.999749567	0.9986588	0.998016059	0.999788153	0.999080647
0.786	0.979959643	0.999752678	0.998671144	0.998033067	0.99979091	0.999089094
0.787	0.980114621	0.999755494	0.998682304	0.998050508	0.999793736	0.999097755
0.788	0.980283879	0.999758563	0.998694479	0.998068877	0.999796959	0.999107025
0.789	0.980436158	0.999761301	0.998705405	0.998085658	0.999799387	0.999115184
0.790	0.980603451	0.999764282	0.998717383	0.998103842	0.999802172	0.999124116
0.791	0.980755779	0.999766915	0.998728209	0.998120272	0.999804545	0.999132102
0.792	0.980923492	0.999769827	0.998740125	0.99813732	0.999807233	0.999140523
0.793	0.981072959	0.999772502	0.998750833	0.998153606	0.999809538	0.99914841
0.794	0.981236706	0.999775393	0.998762521	0.998171067	0.999812034	0.999156881
0.795	0.98138621	0.999778032	0.998773203	0.998187414	0.999814517	0.999164899
0.796	0.981549592	0.999780907	0.998784874	0.998205743	0.999817151	0.999173799
0.797	0.981697693	0.999783526	0.998795445	0.998221223	0.999819442	0.999181356
0.798	0.981860661	0.999786398	0.998807075	0.99823887	0.999821856	0.999189852
0.799	0.982007953	0.999788956	0.998817551	0.99825464	0.999824146	0.999197524
0.800	0.982168678	0.999791745	0.998828984	0.998271916	0.99982667	0.999205937
0.801	0.98231458	0.999794283	0.998839367	0.998287375	0.999829098	0.999213568
0.802	0.98247397	0.999796997	0.998850636	0.998303433	0.999831444	0.999221388
0.803	0.982620163	0.999799454	0.998860944	0.998318356	0.999833515	0.999228591
0.804	0.982778212	0.999802084	0.998872083	0.998335095	0.99983608	0.999236815
0.805	0.982922526	0.999804569	0.998882334	0.998350844	0.999838371	0.999244478
0.806	0.983077393	0.999807197	0.99889328	0.998366737	0.999840648	0.999252192
0.807	0.983220521	0.999809553	0.998903337	0.998382217	0.999842527	0.999259501
0.808	0.983376155	0.99981205	0.998914208	0.998398523	0.999844626	0.999267272
0.809	0.983517849	0.999814415	0.998924183	0.998413074	0.999846533	0.999274227
0.810	0.983669917	0.999816899	0.998934824	0.998427894	0.999848494	0.999281322
0.811	0.983811926	0.99981924	0.998944796	0.998442693	0.999850332	0.999288335
0.812	0.983963951	0.999821706	0.998955438	0.998458586	0.999852376	0.999295908
0.813	0.984081956	0.999823585	0.998963671	0.998470805	0.999854214	0.999301891
0.814	0.984223446	0.999825847	0.998973545	0.998485521	0.999856149	0.999308928
0.815	0.984372301	0.999828214	0.998983939	0.998502158	0.999858124	0.999316757
0.816	0.984510504	0.99983047	0.998993632	0.99851708	0.999859934	0.999323802
0.817	0.984658482	0.999832824	0.999003942	0.998532086	0.999861937	0.999330996
0.818	0.984796123	0.999835047	0.99901357	0.998547112	0.999863446	0.999337902
0.819	0.984944947	0.999837309	0.999023854	0.998563129	0.999865312	0.999345417
0.820	0.985081982	0.99983945	0.999033385	0.998578031	0.999867301	0.999352562
0.821	0.985228008	0.999841697	0.999043499	0.998593656	0.999869084	0.999359871
0.822	0.985362188	0.999843779	0.99905281	0.998607939	0.999870894	0.999366662
0.823	0.985506026	0.999846014	0.999062794	0.998623233	0.99987287	0.999373955
0.824	0.985640411	0.999848028	0.999072042	0.998636649	0.999874735	0.999380432
0.825	0.985783081	0.999850226	0.999081926	0.99865116	0.999876999	0.999387584
0.826	0.985914753	0.999852155	0.999090982	0.998666475	0.999878837	0.999394803
0.827	0.986058041	0.999854302	0.999100856	0.998681501	0.999880908	0.999402047
0.828	0.986188434	0.999856246	0.999109821	0.99869469	0.999882623	0.999408342
0.829	0.986330851	0.999858339	0.999119592	0.998709344	0.999884653	0.999415413
0.830	0.986460366	0.999860301	0.999128545	0.998723669	0.999886409	0.999422187
0.831	0.986599051	0.99986231	0.999138042	0.998738715	0.999888192	0.999429265
0.832	0.986727269	0.999864167	0.999146814	0.998752441	0.999889673	0.999435635
0.833	0.986865429	0.99986623	0.999156319	0.998766704	0.999891415	0.999442376
0.834	0.98699112	0.999868068	0.999164942	0.998780409	0.99989302	0.999448812
0.835	0.987127766	0.99987004	0.999174288	0.998795001	0.999894762	0.999455685
0.836	0.987252227	0.999871895	0.99918285	0.998807902	0.999896381	0.999461807
0.837	0.987387977	0.999873922	0.999192199	0.998822164	0.999898384	0.999468705
0.838	0.987511808	0.999875696	0.999200669	0.998836137	0.999900002	0.999475256
0.839	0.987646408	0.999877649	0.999209863	0.998849574	0.999901415	0.999481469
0.840	0.98776901	0.999879392	0.999218212	0.998861979	0.99990291	0.99948732
0.841	0.987904234	0.999881345	0.999227454	0.9988762	0.999904433	0.999493913
0.842	0.988025334	0.999883078	0.99923571	0.998888729	0.999905667	0.999499656
0.843	0.988160485	0.999884982	0.999244896	0.99890262	0.99990708	0.999506051
0.844	0.988282518	0.999886645	0.999253123	0.998914302	0.99990826	0.999511424
0.845	0.988416025	0.999888477	0.99926214	0.99892714	0.999909728	0.999517431
0.846	0.988533646	0.999890118	0.999270119	0.998939091	0.999911003	0.999522969
0.847	0.9886647	0.999891943	0.999278998	0.998952218	0.999912197	0.999528927
0.848	0.988783334	0.999893484	0.999286936	0.998963653	0.999913637	0.999534358
0.849	0.988914728	0.999895309	0.999295834	0.998976305	0.999915242	0.999540373
0.850	0.989031923	0.999896916	0.99930375	0.998987761	0.999916422	0.999545655
0.851	0.989161179	0.999898671	0.99931247	0.999000661	0.999917834	0.999551654
0.852	0.989275371	0.999900205	0.999320162	0.999011745	0.999919371	0.999557003
0.853	0.989403718	0.999901902	0.999328774	0.999024129	0.999920811	0.999562812
0.854	0.989516446	0.999903393	0.999336352	0.999036018	0.999921963	0.999568251
0.855	0.989645368	0.999905084	0.999344995	0.999048691	0.999923486	0.999574225
0.856	0.989757694	0.999906532	0.999352498	0.999059403	0.99992483	0.99957931
0.857	0.989884657	0.999908202	0.999361024	0.999072344	0.999926366	0.9995854
0.858	0.989995618	0.999909655	0.999368454	0.999083098	0.999927478	0.999590361
0.859	0.990121401	0.999911292	0.999376865	0.999095235	0.999928698	0.999595939
0.860	0.99023094	0.999912753	0.999384224	0.999106071	0.999929617	0.999600818
0.861	0.990353993	0.999914354	0.999392453	0.99911798	0.999930811	0.99960629
0.862	0.990463692	0.99991575	0.999399756	0.999128486	0.99993173	0.999611036
0.863	0.990586529	0.999917304	0.999407935	0.999140932	0.999932731	0.999616607
0.864	0.990693466	0.999918643	0.999415033	0.999151128	0.999933595	0.999621197
0.865	0.990814424	0.999920143	0.999423053	0.999162893	0.999934665	0.999626537
0.866	0.990921146	0.999921469	0.999430146	0.999173833	0.999935804	0.999631588
0.867	0.991041832	0.99992295	0.999438124	0.999184689	0.999937011	0.999636648
0.868	0.991146187	0.999924268	0.999445072	0.999194886	0.999938191	0.999641427
0.869	0.991266916	0.999925689	0.99945301	0.999206836	0.999939123	0.999646759
0.870	0.991372055	0.999926959	0.999459945	0.999216723	0.999940042	0.999651258
0.871	0.991487483	0.999928359	0.999467572	0.99922822	0.999940948	0.999656392
0.872	0.991590491	0.999929581	0.99947435	0.999238003	0.999941894	0.999660867
0.873	0.99170527	0.999930977	0.999481929	0.999248757	0.999942896	0.999665762
0.874	0.991808198	0.999932176	0.999488691	0.999258809	0.999944089	0.999670492
0.875	0.99192386	0.999933512	0.999496276	0.999270223	0.999945159	0.999675692
0.876	0.992024656	0.999934675	0.999502889	0.99928046	0.999946105	0.999680348
0.877	0.992136797	0.999935986	0.99951025	0.999291214	0.999947093	0.999685234
0.878	0.992235578	0.999937099	0.999516684	0.999300295	0.999947697	0.999689223
0.879	0.992347571	0.999938392	0.999524021	0.999310966	0.999948712	0.999694093
0.880	0.992445586	0.999939515	0.999530436	0.999320626	0.999949494	0.999698419
0.881	0.992554421	0.999940791	0.999537583	0.999331215	0.999950289	0.999703125
0.882	0.99265015	0.999941865	0.999543825	0.999340544	0.999951002	0.999707278
0.883	0.992759504	0.999943054	0.999550919	0.999351153	0.999951729	0.99971195
0.884	0.992855604	0.999944108	0.99955715	0.999359574	0.999952552	0.999715807
0.885	0.992962814	0.999945297	0.999564129	0.99936975	0.999953513	0.999720446
0.886	0.993056869	0.99994634	0.999570267	0.999379926	0.999954199	0.999724921
0.887	0.993160828	0.999947474	0.99957703	0.999390535	0.999955214	0.999729766
0.888	0.993254506	0.999948513	0.999583113	0.999398605	0.999956023	0.999733475
0.889	0.993358861	0.999949638	0.999589868	0.999407955	0.999956983	0.999737785
0.890	0.993451026	0.999950641	0.999595846	0.999416645	0.999957724	0.999741699
0.891	0.993552452	0.999951746	0.999602412	0.999425355	0.999958478	0.99974563
0.892	0.99364317	0.999952719	0.999608274	0.999433343	0.999959192	0.999749247
0.893	0.993743731	0.999953788	0.999614765	0.999442631	0.999959754	0.999753293
0.894	0.993832794	0.999954719	0.999620501	0.999450845	0.999960303	0.999756903
0.895	0.993934047	0.99995577	0.999627014	0.9994597	0.999961222	0.99976099
0.896	0.99402204	0.999956711	0.999632704	0.999468101	0.999961729	0.999764649
0.897	0.994120563	0.999957744	0.999639067	0.999477802	0.999962566	0.999769025
0.898	0.994207629	0.99995865	0.999644687	0.999486677	0.999963252	0.99977298
0.899	0.994305052	0.999959633	0.999650933	0.999495697	0.999963993	0.999777026
0.900	0.994391043	0.999960495	0.999656442	0.999504035	0.999964459	0.999780636
0.901	0.994487044	0.999961454	0.999662595	0.999513571	0.999965021	0.999784781
0.902	0.994572622	0.99996229	0.999668066	0.999522013	0.999965748	0.999788588
0.903	0.994666374	0.999963211	0.999674071	0.999531838	0.999966407	0.999792906
0.904	0.994750394	0.999963998	0.99967941	0.999539908	0.999967147	0.999796573
0.905	0.994842929	0.999964916	0.999685338	0.999549052	0.999967847	0.999800644
0.906	0.994924756	0.999965734	0.999690576	0.9995564	0.999968602	0.999804031
0.907	0.995017075	0.999966642	0.999696483	0.999565481	0.999969342	0.999808101
0.908	0.995097802	0.999967443	0.999701648	0.999572788	0.999970179	0.999811521
0.909	0.995187568	0.999968309	0.999707355	0.999580404	0.999970796	0.999814933
0.910	0.995269482	0.999969038	0.999712512	0.999587835	0.999971263	0.99981818
0.911	0.995358142	0.999969861	0.999718131	0.999596091	0.99997188	0.999821847
0.912	0.995438079	0.999970607	0.999723187	0.999602696	0.999972483	0.999824846
0.913	0.995525609	0.999971411	0.999728721	0.999610188	0.999973306	0.999828332
0.914	0.995603252	0.999972142	0.999733654	0.999617309	0.999974033	0.999831612
0.915	0.995690504	0.99997293	0.999739148	0.999624636	0.999974541	0.999834842
0.916	0.995769205	0.999973635	0.999744101	0.999631324	0.999975035	0.999837809
0.917	0.995855999	0.999974408	0.999749569	0.999639023	0.999975748	0.999841311
0.918	0.995932692	0.999975087	0.999754399	0.999645978	0.999976407	0.999844484
0.919	0.996017478	0.99997582	0.999759725	0.99965409	0.999976928	0.999848035
0.920	0.996095307	0.999976477	0.999764589	0.999660777	0.999977518	0.99985106
0.921	0.996178772	0.999977193	0.999769819	0.999668249	0.999978011	0.999854339
0.922	0.996253839	0.99997779	0.999774473	0.999674627	0.999978423	0.999857133
0.923	0.996335042	0.999978477	0.999779546	0.999681335	0.999979054	0.99986019
0.924	0.996408193	0.999979066	0.999784096	0.999687775	0.999979644	0.999863116
0.925	0.996486307	0.999979696	0.999788961	0.999695143	0.999980124	0.999866346
0.926	0.996558266	0.999980278	0.999793434	0.999701212	0.999980659	0.99986909
0.927	0.996635817	0.999980888	0.999798238	0.999707548	0.999981372	0.999872048
0.928	0.996705564	0.999981435	0.999802558	0.999713369	0.999981907	0.999874694
0.929	0.99678225	0.999982008	0.99980728	0.999719912	0.999982346	0.99987757
0.930	0.996853153	0.999982539	0.999811644	0.999725547	0.999982936	0.999880174
0.931	0.99692746	0.999983104	0.999816226	0.999731491	0.999983485	0.999882877
0.932	0.996997213	0.999983625	0.999820514	0.999737105	0.999983855	0.99988534
0.933	0.997070266	0.999984153	0.999824988	0.999742699	0.999984308	0.999887846
0.934	0.997136294	0.99998465	0.99982905	0.999747983	0.999984678	0.999890178
0.935	0.997208148	0.99998518	0.999833479	0.999754773	0.999985062	0.99989312
0.936	0.997274392	0.999985677	0.999837558	0.999760408	0.999985405	0.999895575
0.937	0.997329878	0.999986065	0.999840939	0.999764474	0.999985652	0.999897347
0.938	0.997399384	0.999986584	0.999845209	0.999769799	0.999986077	0.999899729
0.939	0.997463459	0.999987042	0.999849127	0.999774897	0.999986338	0.999901921
0.940	0.997533911	0.999987499	0.999853392	0.99978045	0.99998664	0.999904319
0.941	0.997596645	0.999987943	0.99985723	0.999785754	0.999986914	0.999906601
0.942	0.997663729	0.999988404	0.999861327	0.999791492	0.99998738	0.999909172
0.943	0.997725895	0.999988804	0.999865096	0.999796755	0.999987751	0.999911496
0.944	0.997791304	0.999989219	0.999869059	0.999802432	0.999988135	0.999913993
0.945	0.997851808	0.999989613	0.999872739	0.999808004	0.999988505	0.99991644
0.946	0.997916451	0.999990035	0.999876669	0.999813722	0.999988944	0.999918987
0.947	0.997973674	0.999990405	0.999880143	0.999818696	0.999989314	0.999921195
0.948	0.998036507	0.999990818	0.999883968	0.999824455	0.999989698	0.999923725
0.949	0.998092654	0.999991201	0.999887384	0.999828603	0.999990165	0.999925662
0.950	0.998153047	0.999991584	0.999891054	0.999834403	0.999990604	0.999928241
0.951	0.998207316	0.999991927	0.999894345	0.999839047	0.999991139	0.999930416
0.952	0.998265064	0.999992309	0.999897869	0.999844558	0.999991619	0.999932905
0.953	0.998317232	0.999992645	0.999901049	0.999849801	0.999992072	0.99993527
0.954	0.998374677	0.999992998	0.999904523	0.99985494	0.999992483	0.999937569
0.955	0.99842674	0.999993315	0.999907672	0.999859791	0.999992881	0.999939745
0.956	0.998482906	0.999993635	0.99991106	0.999865756	0.999993251	0.999942349
0.957	0.998533882	0.999993928	0.999914138	0.999870998	0.999993718	0.999944722
0.958	0.998590134	0.999994263	0.999917533	0.99987622	0.999994143	0.999947062
0.959	0.998639874	0.999994537	0.999920518	0.999881092	0.999994458	0.999949197
0.960	0.99869279	0.999994826	0.999923694	0.999886313	0.999994856	0.999951521
0.961	0.998739144	0.999995073	0.999926467	0.999890462	0.999995336	0.999953465
0.962	0.998791659	0.999995346	0.999929602	0.999895498	0.999995679	0.999955682
0.963	0.998837772	0.999995594	0.999932363	0.999899915	0.999996036	0.99995766
0.964	0.998888926	0.999995862	0.999935425	0.999904972	0.999996502	0.999959959
0.965	0.998932055	0.999996078	0.999938001	0.999909451	0.999996927	0.999962003
0.966	0.998982302	0.99999631	0.999940972	0.999914054	0.999997257	0.999964038
0.967	0.999025634	0.999996533	0.999943549	0.999917769	0.999997545	0.999965694
0.968	0.999072798	0.999996753	0.999946342	0.999922104	0.999997942	0.999967664
0.969	0.999112602	0.999996945	0.999948703	0.999925881	0.999998203	0.999969329
0.970	0.999157053	0.999997168	0.999951353	0.999930422	0.999998423	0.999971273
0.971	0.999195442	0.999997332	0.999953624	0.999934756	0.999998683	0.99997316
0.972	0.999238824	0.999997529	0.99995619	0.999939256	0.99999882	0.999975039
0.973	0.999276027	0.999997692	0.999958375	0.999942434	0.999998971	0.999976399
0.974	0.999318223	0.999997857	0.999960828	0.999945592	0.999999136	0.999977759
0.975	0.999353214	0.999997995	0.999962868	0.999948626	0.999999177	0.999978995
0.976	0.999393209	0.999998138	0.999965188	0.999952156	0.9999993	0.999980478
0.977	0.999428818	0.999998277	0.999967266	0.999955355	0.999999396	0.999981813
0.978	0.999468054	0.999998421	0.999969537	0.999958224	0.999999547	0.999983049
0.979	0.999502674	0.999998561	0.999971549	0.999960515	0.999999671	0.999984038
0.980	0.999540236	0.999998717	0.999973737	0.999963137	0.999999794	0.999985159
0.981	0.999571736	0.999998838	0.999975565	0.999965489	0.999999877	0.999986148
0.982	0.999605213	0.999998967	0.999977504	0.999967781	0.999999918	0.999987087
0.983	0.999633945	0.999999073	0.999979182	0.999970856	0.999999959	0.99998834
0.984	0.99966673	0.999999193	0.999981085	0.999973725	0.999999973	0.999989493
0.985	0.999694102	0.999999294	0.99998268	0.999976573	0.999999973	0.99999063
0.986	0.999724669	0.999999393	0.999984453	0.999979917	0.999999986	0.999991974
0.987	0.999750466	0.999999479	0.999985953	0.999982848	1	0.999993152
0.988	0.999779198	0.999999566	0.999987618	0.999986233	1	0.999994504
0.989	0.999803963	0.999999637	0.999989043	0.999988813	1	0.999995534
0.990	0.999831483	0.999999711	0.999990621	0.999991537	1	0.999996621
0.991	0.99985314	0.999999773	0.999991859	0.999993251	1	0.999997305
0.992	0.999877708	0.999999829	0.999993238	0.999994468	1	0.999997792
0.993	0.99989853	0.999999875	0.999994403	0.999995315	1	0.999998129
0.994	0.999920144	0.999999915	0.99999561	0.99999645	1	0.999998583
0.995	0.999938384	0.999999947	0.999996623	0.999997193	1	0.999998879
0.996	0.999958558	0.999999982	0.999997745	0.999998101	1	0.999999242
0.997	0.999973802	0.999999993	0.999998576	0.999998638	1	0.999999456
0.998	0.999987828	1	0.999999338	0.999999195	1	0.999999679
0.999	0.999996175	1	0.999999792	0.999999752	1	0.999999901
1.000	1	1	1	1	1	1
