# Supplementary material for: Identification and characterization of constrained non-exonic bases lacking predictive epigenomic and transcription factor binding annotations
Source: Nat Commun. 2020 Dec 2;11:6168. doi: 10.1038/s41467-020-19962-9 (PMC7710766; doi:10.1038/s41467-020-19962-9)
Supplement: Supplementary file 11 — Source Data [file 41467_2020_19962_MOESM11_ESM.zip › SourceData/SupFig2c.txt]

CNEP Score	CNE	notCNE	Genome	Exon - Constrained	Exon - Not Constrained	Exon
0.000	0.000230082	0.019583345	0.019015952	0.010821155	0.024024125	0.019953934
0.001	0.001044983	0.056050746	0.054459364	0.035307186	0.067587264	0.057636012
0.002	0.002309756	0.085918126	0.083704819	0.063065544	0.107022639	0.093471613
0.003	0.004132734	0.185734663	0.17794109	0.090261188	0.143987749	0.127425007
0.004	0.006314454	0.214179921	0.205672008	0.114885392	0.176875856	0.157765531
0.005	0.009151946	0.244448291	0.235156528	0.140049214	0.210915024	0.189068622
0.006	0.011763844	0.266875557	0.257049974	0.159772934	0.236800175	0.213054336
0.007	0.015260928	0.29478961	0.284233174	0.182221824	0.267283124	0.241060558
0.008	0.018178012	0.315165696	0.304095741	0.199012488	0.289680365	0.261729412
0.009	0.022699256	0.344429181	0.332583638	0.221687816	0.320749024	0.290210588
0.010	0.026719225	0.368582102	0.35608551	0.239706688	0.345993879	0.313227828
0.011	0.031750995	0.397179721	0.383910744	0.26022349	0.375897658	0.340237804
0.012	0.035562548	0.415484625	0.401751708	0.274989149	0.394769392	0.357843723
0.013	0.040868443	0.439090891	0.424755456	0.29403997	0.4185254	0.380149223
0.014	0.04560199	0.45835628	0.443531035	0.30992571	0.437392607	0.398097308
0.015	0.051009668	0.478382776	0.463076422	0.327163315	0.457167	0.417089665
0.016	0.055009472	0.492067414	0.476445359	0.339361918	0.470633081	0.430165009
0.017	0.060560525	0.509878912	0.493845343	0.355166957	0.487794885	0.446908552
0.018	0.066472564	0.527667361	0.511224641	0.370958336	0.50459703	0.463399099
0.019	0.072392782	0.544311557	0.527496876	0.385929823	0.52020157	0.478808483
0.020	0.077297851	0.557314881	0.54021225	0.397661248	0.532168261	0.490702646
0.021	0.083518076	0.572802841	0.555377375	0.412056388	0.546550452	0.505088829
0.022	0.089744366	0.587343032	0.569628541	0.425797876	0.560038882	0.518655271
0.023	0.094561609	0.597988656	0.580076564	0.436141909	0.570013539	0.528743799
0.024	0.100836147	0.611330677	0.59316785	0.448824396	0.582270471	0.54113192
0.025	0.107382194	0.62454468	0.60614508	0.461531314	0.594401718	0.553440635
0.026	0.114042735	0.637346258	0.618726778	0.47391313	0.606119342	0.565363015
0.027	0.119722842	0.647784692	0.628993683	0.484125407	0.615631888	0.575091273
0.028	0.126417464	0.659540488	0.640565319	0.495724808	0.626303333	0.586048787
0.029	0.133200742	0.670904378	0.651760009	0.507011188	0.636565896	0.59662697
0.030	0.139958971	0.6817687	0.662471261	0.517888612	0.646355625	0.606752012
0.031	0.145163412	0.689775795	0.670372944	0.525983234	0.653560498	0.614231176
0.032	0.151680162	0.699447501	0.679926794	0.535839534	0.662319966	0.623328773
0.033	0.15822761	0.708820813	0.689193833	0.545550524	0.670773695	0.632170089
0.034	0.164856281	0.717959706	0.698236743	0.555078033	0.678999001	0.640796836
0.035	0.171532839	0.726861034	0.70705289	0.564421286	0.687043131	0.649241458
0.036	0.178212582	0.735428664	0.715550209	0.573619015	0.694840993	0.657470869
0.037	0.184818296	0.743552915	0.723620139	0.582520966	0.702306169	0.665378971
0.038	0.191274493	0.751232105	0.731258157	0.591036921	0.709453977	0.67294855
0.039	0.19632045	0.757059954	0.737063915	0.597698976	0.714961833	0.678812221
0.040	0.202656932	0.7641685	0.744148974	0.605773736	0.721630305	0.68591422
0.041	0.20895562	0.771015819	0.750981884	0.613634997	0.728101554	0.69281398
0.042	0.215206784	0.777603475	0.757563948	0.621273294	0.734384849	0.699514993
0.043	0.221392654	0.783920337	0.763883612	0.628689804	0.740455542	0.706000572
0.044	0.227447838	0.789977558	0.769947721	0.635848841	0.74627308	0.712231666
0.045	0.233427504	0.795770276	0.775755045	0.642740275	0.751901021	0.718249114
0.046	0.239297054	0.801298945	0.781304661	0.649411098	0.757307412	0.724045303
0.047	0.243747837	0.805393507	0.785421134	0.654489155	0.761368606	0.728419974
0.048	0.249411928	0.810486817	0.790545786	0.660800473	0.766431673	0.73386785
0.049	0.255035095	0.815414102	0.795509345	0.666975409	0.77135781	0.739178964
0.050	0.260603576	0.820172023	0.800308971	0.673024149	0.776167007	0.744370286
0.051	0.266091678	0.824756207	0.804938734	0.678904964	0.780838393	0.749414513
0.052	0.271479552	0.829163641	0.809394756	0.684630767	0.785348891	0.754299663
0.053	0.276798004	0.833396041	0.81367994	0.69017528	0.789724033	0.759035297
0.054	0.282041178	0.837458562	0.817798557	0.69556633	0.793938835	0.763612711
0.055	0.286502986	0.840859585	0.821247551	0.700026421	0.797448772	0.76741556
0.056	0.291608238	0.844644688	0.825093557	0.705110787	0.801421261	0.771730816
0.057	0.296658958	0.84829571	0.828808634	0.710071174	0.805282647	0.775931001
0.058	0.301625893	0.851814156	0.832392433	0.714871951	0.80901735	0.779994351
0.059	0.306528006	0.855197337	0.835843406	0.719534155	0.812629823	0.783930434
0.060	0.311354545	0.858450072	0.83916534	0.724055085	0.816107868	0.787729978
0.061	0.316059594	0.861569909	0.84235515	0.728433673	0.819472834	0.791407422
0.062	0.320764851	0.86461634	0.845475433	0.732776388	0.822807861	0.795053098
0.063	0.324169743	0.866789513	0.847702485	0.735880871	0.825174541	0.797647226
0.064	0.328631112	0.869579299	0.850564833	0.739886347	0.828228323	0.800994395
0.065	0.333020587	0.872281682	0.853340342	0.743800698	0.831199797	0.804256537
0.066	0.337369039	0.874899928	0.856033736	0.747630285	0.834113742	0.807452755
0.067	0.341659938	0.877438218	0.858647658	0.751367303	0.836946416	0.810564219
0.068	0.345894696	0.879895647	0.86118219	0.75503327	0.83972018	0.81361303
0.069	0.35007871	0.882278462	0.863642189	0.758589532	0.842411921	0.816571284
0.070	0.354204623	0.88458622	0.866028216	0.762075172	0.845047432	0.819468872
0.071	0.358273278	0.886822306	0.868342602	0.765483452	0.847599254	0.822284721
0.072	0.362300726	0.888985651	0.870585549	0.768806193	0.85009681	0.825036664
0.073	0.366258599	0.891072631	0.872752611	0.772067853	0.852521137	0.827719123
0.074	0.370141336	0.893087873	0.874847651	0.775207247	0.854889675	0.830325299
0.075	0.373963914	0.8950348	0.876874669	0.778284945	0.857188699	0.832864371
0.076	0.377700211	0.896917563	0.878836689	0.781280017	0.859425668	0.835335047
0.077	0.38138536	0.898739933	0.880738594	0.784208209	0.861605143	0.837745336
0.078	0.384212987	0.900126349	0.882188148	0.786502262	0.863302625	0.839626727
0.079	0.387795871	0.90185342	0.88399358	0.789290009	0.865372047	0.841917593
0.080	0.391346097	0.903531483	0.885750411	0.792020819	0.867392899	0.84415731
0.081	0.39485864	0.905164816	0.887462604	0.794689827	0.869372293	0.846349298
0.082	0.398336061	0.906753674	0.889130452	0.797310532	0.871303439	0.84849302
0.083	0.401758853	0.908297904	0.890753165	0.799888788	0.873181548	0.850586969
0.084	0.405162146	0.909799578	0.89233381	0.802401527	0.87501989	0.852633213
0.085	0.40849685	0.9112613	0.893873491	0.804870294	0.876814619	0.854635733
0.086	0.411809046	0.912684505	0.895375247	0.807303401	0.878573584	0.856602522
0.087	0.415068428	0.914069663	0.896837794	0.809639929	0.880294558	0.858513258
0.088	0.418298908	0.915417121	0.898262735	0.811943952	0.881969405	0.860382066
0.089	0.421464083	0.916729132	0.899650885	0.814186788	0.883604128	0.862204257
0.090	0.424602633	0.918004134	0.90100242	0.816387015	0.885207293	0.863991484
0.091	0.427683957	0.919245553	0.902319306	0.818539153	0.886770513	0.865736255
0.092	0.430734529	0.920452658	0.903601806	0.820638631	0.888301079	0.867442204
0.093	0.433740751	0.921625872	0.904849697	0.822680397	0.889793833	0.869104206
0.094	0.436060788	0.922518812	0.905801105	0.824260518	0.890942523	0.870385898
0.095	0.438970591	0.923635107	0.906990682	0.826229629	0.892377856	0.871985782
0.096	0.441860031	0.924726915	0.908155585	0.828161129	0.89378331	0.873553405
0.097	0.444722834	0.925792909	0.909294354	0.830053763	0.895158088	0.875087827
0.098	0.447534762	0.926834513	0.910407914	0.831908839	0.896513543	0.876597305
0.099	0.450339279	0.927851936	0.911497627	0.833738094	0.897839382	0.878078335
0.100	0.453109364	0.928846802	0.912564052	0.835528107	0.899136605	0.879527475
0.101	0.455868874	0.929819008	0.913607909	0.837276741	0.900409668	0.880947147
0.102	0.458592693	0.93076989	0.914629884	0.838995516	0.901660645	0.882342336
0.103	0.461299192	0.931699347	0.915630289	0.84069427	0.902879837	0.883709366
0.104	0.463975651	0.932606565	0.916608032	0.842356135	0.904076561	0.885049483
0.105	0.466608043	0.933495898	0.917566973	0.843983998	0.905257893	0.886368471
0.106	0.469213865	0.934363775	0.918504049	0.845591198	0.906408168	0.887659606
0.107	0.47179454	0.935211882	0.919421083	0.847178029	0.907534914	0.888928186
0.108	0.474353067	0.936040453	0.920318271	0.84872471	0.908643028	0.890171501
0.109	0.476552336	0.936742998	0.921079723	0.850018543	0.909584155	0.89122136
0.110	0.479043106	0.937536447	0.921940529	0.851510961	0.910655552	0.892422549
0.111	0.481520717	0.938313468	0.922784783	0.852963843	0.911712785	0.893601752
0.112	0.483980077	0.939075975	0.9236141	0.854394993	0.912747502	0.894758681
0.113	0.486404108	0.939822281	0.924426266	0.855801096	0.913756427	0.895890047
0.114	0.488810152	0.940553432	0.925223453	0.857187364	0.914761683	0.897012761
0.115	0.491188268	0.941270033	0.926005257	0.858545271	0.915742981	0.898110159
0.116	0.493543294	0.94197445	0.926774597	0.859890935	0.916713903	0.899196606
0.117	0.495875811	0.942662954	0.927527555	0.861207597	0.917664942	0.900260359
0.118	0.498197337	0.943337753	0.928266726	0.86251279	0.918595336	0.901306295
0.119	0.500496649	0.943998058	0.928991006	0.863797989	0.919507728	0.902333616
0.120	0.502773693	0.944644676	0.929701355	0.865062364	0.920410162	0.903347628
0.121	0.505024407	0.945279644	0.930399139	0.866293299	0.921293522	0.904338138
0.122	0.507254057	0.945902034	0.93108427	0.867521962	0.922166184	0.905320548
0.123	0.509451104	0.946511607	0.931755525	0.86871558	0.923019214	0.906278573
0.124	0.511646848	0.947108365	0.932414134	0.869892813	0.923854588	0.907219335
0.125	0.513331258	0.947565324	0.93291863	0.870791722	0.924498434	0.907941812
0.126	0.515466295	0.948139891	0.933553692	0.87193931	0.925307766	0.908855421
0.127	0.517597261	0.948703832	0.934178016	0.8730522	0.926106091	0.909750719
0.128	0.519703911	0.949258069	0.934792072	0.874156618	0.926889607	0.910633162
0.129	0.521793121	0.949803558	0.935396853	0.875233529	0.92766314	0.91150022
0.130	0.52385218	0.950339223	0.935991283	0.876298411	0.928430895	0.912359573
0.131	0.525906487	0.950866506	0.936577066	0.877348323	0.929179661	0.913201176
0.132	0.527949749	0.951384035	0.9371528	0.878382625	0.929912034	0.914026627
0.133	0.529964906	0.951892526	0.937719139	0.879405299	0.930644359	0.914848461
0.134	0.531968372	0.952393125	0.938277277	0.88041581	0.931363628	0.915657513
0.135	0.533956444	0.952885062	0.938826291	0.8814036	0.932071162	0.916451444
0.136	0.535943619	0.953369709	0.939368048	0.882383531	0.932765853	0.917234069
0.137	0.53790603	0.95384554	0.939900326	0.883349695	0.93344731	0.918003294
0.138	0.539863733	0.954314531	0.940425859	0.884307413	0.934123786	0.918766471
0.139	0.54179839	0.954774563	0.940941991	0.885247702	0.934794366	0.919520197
0.140	0.543720819	0.955228187	0.941451165	0.886169733	0.93545028	0.920258149
0.141	0.545626793	0.955673768	0.941951915	0.887070862	0.936099273	0.92098487
0.142	0.547525716	0.956112681	0.942446021	0.887974582	0.936738735	0.921705797
0.143	0.549399974	0.956543958	0.942931766	0.888862746	0.937366427	0.922413787
0.144	0.551255313	0.956968727	0.943410713	0.889740003	0.937992547	0.923117327
0.145	0.553099092	0.957386335	0.943881966	0.890591037	0.938605538	0.923803702
0.146	0.554934046	0.957797271	0.944346665	0.891447765	0.939212931	0.924487959
0.147	0.556759815	0.958201785	0.94480463	0.892300938	0.939804419	0.925160119
0.148	0.558565046	0.958599341	0.945255057	0.893140184	0.940385769	0.925820973
0.149	0.560348238	0.958991525	0.945699454	0.893965289	0.940960018	0.926472556
0.150	0.56212738	0.95937638	0.946136616	0.894772244	0.9415316	0.927116697
0.151	0.563896088	0.959755535	0.946567666	0.895568613	0.942089874	0.927748371
0.152	0.565640361	0.960129131	0.946992567	0.896358567	0.942642203	0.928373955
0.153	0.567371277	0.960496773	0.94741101	0.897135476	0.943181559	0.928986544
0.154	0.56909477	0.960859457	0.947824542	0.897905382	0.943721249	0.929597204
0.155	0.570798918	0.961216946	0.94823217	0.898658848	0.944250527	0.930195594
0.156	0.572120851	0.961493328	0.948547809	0.899256606	0.944665915	0.930667203
0.157	0.573804374	0.961841063	0.948945274	0.89999938	0.945182886	0.931253784
0.158	0.57547628	0.96218434	0.949337864	0.900725955	0.945693341	0.931830864
0.159	0.577135816	0.962522596	0.949725306	0.901451567	0.946200353	0.932405266
0.160	0.578790315	0.96285618	0.950107907	0.902165525	0.94670005	0.932971015
0.161	0.580429191	0.96318533	0.950485721	0.902876649	0.947194041	0.933531944
0.162	0.58205909	0.96351016	0.95085886	0.903573686	0.947680324	0.934083197
0.163	0.583677702	0.963830414	0.951227186	0.904260752	0.948163128	0.934628971
0.164	0.585284107	0.964146938	0.951591224	0.904937287	0.948634281	0.935163439
0.165	0.586883998	0.964459488	0.951951255	0.905614623	0.949100896	0.935695015
0.166	0.588474539	0.964767374	0.952306546	0.906284287	0.949566581	0.936223582
0.167	0.590065978	0.965071883	0.952658348	0.906945318	0.95002245	0.936742698
0.168	0.591643086	0.965372637	0.95300593	0.907591138	0.950474423	0.93725443
0.169	0.593205371	0.965668915	0.953348857	0.908239926	0.950923346	0.937764967
0.170	0.594748617	0.965961272	0.953687325	0.90888163	0.95136679	0.93826953
0.171	0.596292575	0.966250183	0.954022416	0.909521035	0.951804193	0.938769206
0.172	0.59782819	0.966535574	0.954353696	0.910154613	0.952233865	0.939261738
0.173	0.599350613	0.966816543	0.954680107	0.910771323	0.952658044	0.93974527
0.174	0.600873945	0.967093635	0.955002767	0.911382206	0.953078543	0.940224461
0.175	0.602377745	0.967366939	0.955320929	0.911984696	0.953488761	0.940693951
0.176	0.603871901	0.967637553	0.955636267	0.912584378	0.95389905	0.941162626
0.177	0.605353138	0.967904203	0.95594719	0.913174946	0.954301142	0.941622822
0.178	0.6068297	0.968167004	0.956254178	0.913758537	0.954698517	0.942077603
0.179	0.608296387	0.968427073	0.956558179	0.914334643	0.955093855	0.942528668
0.180	0.609755925	0.968683985	0.956858922	0.914909706	0.955485774	0.942977047
0.181	0.611210076	0.96893798	0.957156367	0.915471725	0.95586821	0.943414844
0.182	0.612646043	0.969187913	0.957449271	0.916027997	0.956245369	0.943847219
0.183	0.61407427	0.969435259	0.957739503	0.916583172	0.956621789	0.944278746
0.184	0.615509832	0.969679043	0.958026314	0.91711985	0.956994587	0.944702065
0.185	0.616931611	0.969920083	0.958310114	0.917656127	0.957365908	0.945124238
0.186	0.618344729	0.970157936	0.958590379	0.918189972	0.957727056	0.945538624
0.187	0.619439908	0.970341701	0.958807036	0.91860096	0.958007587	0.945859373
0.188	0.62084151	0.970574175	0.959081789	0.919126732	0.958366482	0.946269713
0.189	0.622235448	0.970804386	0.959354039	0.919649029	0.958720791	0.946675809
0.190	0.623617408	0.971031888	0.959623148	0.920164295	0.959068858	0.947075419
0.191	0.624996555	0.971258087	0.95989089	0.920680898	0.959413708	0.947473217
0.192	0.62637163	0.971481279	0.960155424	0.921188225	0.959752256	0.947863796
0.193	0.627736578	0.97170122	0.960416532	0.921689404	0.960090006	0.948251928
0.194	0.629088442	0.971919285	0.96067555	0.922189995	0.960429745	0.948641254
0.195	0.630442004	0.972134884	0.960931951	0.922679226	0.960760978	0.949021194
0.196	0.631786118	0.972348364	0.961186059	0.923166638	0.961091676	0.949400204
0.197	0.633113054	0.972559321	0.961437189	0.923649774	0.961420097	0.94977632
0.198	0.634438732	0.97276837	0.961686155	0.924130076	0.961737023	0.950143612
0.199	0.635755234	0.972974526	0.961932232	0.924608935	0.962057475	0.950512897
0.200	0.637062782	0.973178561	0.962175922	0.92508603	0.962373376	0.95087849
0.201	0.638370505	0.973380381	0.962417257	0.925550106	0.962684274	0.95123661
0.202	0.639677932	0.97358021	0.962656607	0.926016375	0.962989667	0.951591598
0.203	0.640982041	0.973778068	0.962893862	0.926470587	0.963294549	0.951942515
0.204	0.64228094	0.973973868	0.963128985	0.926923838	0.963597643	0.952291899
0.205	0.643568398	0.974167471	0.963361603	0.927375832	0.96389708	0.952638366
0.206	0.644845587	0.974359512	0.963592229	0.927821491	0.964190954	0.952979032
0.207	0.6461107	0.974548625	0.963819764	0.928268059	0.964484268	0.953319591
0.208	0.647372408	0.974736286	0.964045639	0.928707222	0.964773364	0.95365495
0.209	0.648626815	0.974922316	0.964269673	0.929145824	0.965058958	0.953987713
0.210	0.649873174	0.975106609	0.964491748	0.929577208	0.965344088	0.954317929
0.211	0.651119533	0.975289191	0.964712052	0.93000477	0.96562438	0.954643622
0.212	0.65235016	0.975469355	0.964929596	0.930434471	0.965902362	0.954968375
0.213	0.653585506	0.975647281	0.965145084	0.930858103	0.966178842	0.95529022
0.214	0.654815345	0.975823523	0.965358559	0.931272567	0.9664492	0.955605002
0.215	0.656037958	0.97599774	0.965569973	0.931692404	0.966718639	0.955920806
0.216	0.657254692	0.97617078	0.965780042	0.932103259	0.966989402	0.956234755
0.217	0.658468285	0.97634215	0.965988223	0.932509597	0.967253469	0.956542681
0.218	0.659673107	0.976511447	0.966194146	0.932918207	0.967514116	0.956848943
0.219	0.660719973	0.976657464	0.96637178	0.933257824	0.967737262	0.957107994
0.220	0.661910947	0.976823671	0.966574238	0.933652159	0.967997933	0.957409871
0.221	0.663105106	0.976988731	0.966775484	0.934046976	0.96824967	0.957705716
0.222	0.664288679	0.977152593	0.966975208	0.934434548	0.968501443	0.957999353
0.223	0.665457866	0.977314281	0.967172372	0.934825649	0.968747819	0.958290345
0.224	0.666628247	0.977474809	0.967368529	0.935214023	0.968996673	0.95858221
0.225	0.66778353	0.977633383	0.967562178	0.935596891	0.969239427	0.958868158
0.226	0.66893843	0.977790532	0.96775444	0.935979171	0.969480633	0.959152854
0.227	0.670102089	0.977946454	0.967945798	0.936362119	0.969720575	0.959436882
0.228	0.671253737	0.978100954	0.968135154	0.936727157	0.969957016	0.959712966
0.229	0.672387781	0.978254147	0.968322724	0.93709126	0.970192384	0.95998802
0.230	0.673526489	0.978404896	0.968508192	0.937460121	0.970426716	0.960263825
0.231	0.674657994	0.978555285	0.968692924	0.937825774	0.970655829	0.960535031
0.232	0.675796351	0.978704	0.968876245	0.938190064	0.970883311	0.960804687
0.233	0.676927319	0.97885142	0.969057978	0.938546227	0.971108625	0.961070339
0.234	0.678047066	0.978996744	0.969237395	0.938901482	0.971333271	0.961335249
0.235	0.67915744	0.979141587	0.969416047	0.939254384	0.971557655	0.961599253
0.236	0.680258728	0.979284767	0.969592769	0.939602529	0.971780217	0.961860529
0.237	0.681365994	0.979426405	0.969768014	0.939948989	0.971995452	0.962116218
0.238	0.682465891	0.979566873	0.969942011	0.940296839	0.972212247	0.962373414
0.239	0.683562099	0.9797063	0.970114846	0.94064215	0.972427232	0.962628576
0.240	0.684653272	0.979844191	0.970285984	0.940979495	0.972641514	0.962880795
0.241	0.685740097	0.97998087	0.970455648	0.941314942	0.972848827	0.963127609
0.242	0.686821766	0.980116265	0.970623972	0.94164932	0.973056961	0.963374662
0.243	0.687898115	0.980250483	0.970791061	0.941988536	0.973263607	0.963622176
0.244	0.688974814	0.980383651	0.970956996	0.942318717	0.973467512	0.96386501
0.245	0.690050845	0.980515407	0.971121611	0.942645316	0.973673503	0.964108181
0.246	0.691112425	0.980645735	0.971284381	0.942976646	0.973874394	0.964349284
0.247	0.692174431	0.980775063	0.971446127	0.943299075	0.974075357	0.964587693
0.248	0.693232825	0.980903316	0.971606575	0.943618724	0.974270709	0.964821363
0.249	0.694285844	0.981030353	0.971765838	0.943941421	0.974468599	0.965057727
0.250	0.695103415	0.981129214	0.9718896	0.944187453	0.974620527	0.965238666
0.251	0.696139311	0.981253565	0.972045583	0.944505765	0.974810744	0.965468372
0.252	0.697179104	0.981377376	0.972201086	0.944821886	0.974998484	0.965695689
0.253	0.69821616	0.981500306	0.972355574	0.945129934	0.975185687	0.965920146
0.254	0.699246922	0.981621702	0.972508434	0.94543456	0.975374022	0.966144331
0.255	0.700270545	0.981742604	0.972660563	0.945740095	0.975559855	0.966367066
0.256	0.701282946	0.981862344	0.97281124	0.946045363	0.975744593	0.96658896
0.257	0.702302147	0.981981158	0.972961144	0.94634189	0.975929032	0.966807953
0.258	0.703313968	0.982098975	0.973109776	0.94664133	0.976107729	0.967023873
0.259	0.704323326	0.982215485	0.973257088	0.946934622	0.976288047	0.967239018
0.260	0.705333373	0.982331779	0.973404263	0.947233181	0.976467578	0.967455243
0.261	0.706331718	0.982446931	0.973549812	0.947520913	0.976644298	0.967666186
0.262	0.707328836	0.982561054	0.973694382	0.947812468	0.976819838	0.967877491
0.263	0.708325549	0.982673863	0.97383773	0.948107765	0.976994116	0.968089076
0.264	0.709319766	0.982786119	0.973980232	0.948389884	0.977165022	0.968294267
0.265	0.710300134	0.982897655	0.974121703	0.948675611	0.977336285	0.968500817
0.266	0.711285329	0.983008519	0.974262661	0.948957168	0.977508264	0.968706576
0.267	0.71227035	0.983118424	0.974402541	0.949234582	0.977675489	0.96890777
0.268	0.71324947	0.983227404	0.974541361	0.949514269	0.977840915	0.96910842
0.269	0.71422351	0.983335207	0.974678954	0.94979187	0.978007997	0.969309573
0.270	0.715199038	0.983442608	0.974816167	0.950073908	0.978171278	0.969509464
0.271	0.716157631	0.983548976	0.97495187	0.950346564	0.978337276	0.969708343
0.272	0.717119781	0.983654334	0.975086619	0.950615425	0.978500546	0.969904164
0.273	0.718080683	0.983758638	0.975220237	0.950883376	0.978660146	0.970097166
0.274	0.719038148	0.983862457	0.975353241	0.951147211	0.978819413	0.970288669
0.275	0.719985858	0.983965761	0.97548543	0.951414975	0.978975404	0.970479118
0.276	0.720930294	0.984067723	0.975616163	0.951679665	0.979128834	0.970666846
0.277	0.721882712	0.984168917	0.975746435	0.951939704	0.979284741	0.970854855
0.278	0.7228237	0.984269712	0.975875943	0.952201962	0.979437909	0.971041653
0.279	0.72376229	0.984369727	0.976004537	0.95245898	0.979589194	0.971225533
0.280	0.724702468	0.984468848	0.976132181	0.95270675	0.979738597	0.97140526
0.281	0.725637205	0.984567334	0.976259167	0.95296326	0.979887606	0.97158741
0.282	0.726562942	0.984665397	0.976385414	0.953216777	0.98003521	0.971767665
0.283	0.727487519	0.98476206	0.976510329	0.953470186	0.980183029	0.971948035
0.284	0.728405746	0.984858356	0.976634583	0.953719747	0.980327952	0.972125216
0.285	0.729321269	0.984953718	0.976757764	0.95396356	0.980470934	0.972299282
0.286	0.730230125	0.985048314	0.976880045	0.954213628	0.980611628	0.972473694
0.287	0.731143864	0.985141882	0.977001391	0.954459714	0.980749511	0.972644933
0.288	0.732046862	0.98523513	0.977122146	0.954706387	0.980888228	0.97281693
0.289	0.732953342	0.985327577	0.97724216	0.954946672	0.981026146	0.972986406
0.290	0.733846279	0.985419198	0.977360895	0.955187598	0.981160038	0.973153295
0.291	0.734736283	0.985510113	0.97747896	0.955430155	0.981295884	0.973322037
0.292	0.735631574	0.985600685	0.977596705	0.955665147	0.981429359	0.973486808
0.293	0.736518884	0.985690258	0.977713346	0.955899444	0.981565431	0.97365316
0.294	0.737405318	0.985779281	0.977829442	0.956136789	0.981699954	0.973819381
0.295	0.738286793	0.985867289	0.977944323	0.956367343	0.98183306	0.973982528
0.296	0.739167053	0.985954758	0.9780586	0.956597016	0.981964152	0.974144011
0.297	0.740039857	0.986041711	0.978172107	0.956823908	0.982094125	0.974303862
0.298	0.740913997	0.98612809	0.978285099	0.957049812	0.982223752	0.974463169
0.299	0.741784425	0.986213942	0.978397391	0.957278148	0.982348721	0.974620003
0.300	0.742653529	0.986299162	0.978508993	0.957499293	0.982474691	0.974775314
0.301	0.743517771	0.98638355	0.978619576	0.957717178	0.982598492	0.974928119
0.302	0.744386974	0.986467518	0.978729939	0.957940809	0.982720507	0.97508146
0.303	0.745242217	0.986550815	0.978839301	0.958162516	0.982844939	0.97523588
0.304	0.746101895	0.986633279	0.978947919	0.958379063	0.982967943	0.975387721
0.305	0.746954401	0.986714999	0.979055572	0.958595264	0.98308904	0.975538136
0.306	0.747806032	0.986796349	0.979162919	0.958813388	0.983211614	0.975690167
0.307	0.748650284	0.986877004	0.979269287	0.959030845	0.983330448	0.975839404
0.308	0.749487146	0.986956919	0.979374699	0.959243677	0.983449735	0.975987528
0.309	0.750329558	0.987036809	0.979480091	0.959450735	0.983565661	0.976131549
0.310	0.751160202	0.987115601	0.979584224	0.95966616	0.983682065	0.976278479
0.311	0.75199506	0.987194395	0.979688445	0.959879233	0.983798004	0.976424362
0.312	0.752825846	0.987272384	0.979791738	0.96009137	0.98391237	0.976568869
0.313	0.753462765	0.987332415	0.979871088	0.960251702	0.98399874	0.97667804
0.314	0.754289128	0.987409644	0.979973473	0.960460043	0.984112297	0.976820816
0.315	0.755113936	0.987486423	0.980075375	0.960671245	0.984223959	0.976963164
0.316	0.755935613	0.987562304	0.980176362	0.960882313	0.984336157	0.977105842
0.317	0.75675705	0.987638056	0.980277067	0.961085949	0.984446103	0.977244671
0.318	0.757572246	0.987713128	0.980376962	0.961291323	0.984555645	0.977383755
0.319	0.758384168	0.987787589	0.980476125	0.961496885	0.984662672	0.977521159
0.320	0.759200273	0.987861734	0.980575062	0.961698035	0.984769676	0.977657186
0.321	0.76000451	0.987935356	0.980673108	0.961894642	0.984876895	0.977791961
0.322	0.760810444	0.988007849	0.980770111	0.962092825	0.984981861	0.977925665
0.323	0.761618283	0.988080436	0.980867294	0.962291463	0.985087865	0.978060225
0.324	0.762417681	0.988152509	0.980963652	0.962487187	0.985191807	0.978192462
0.325	0.7632149	0.988223966	0.981059298	0.962680693	0.985294117	0.978322886
0.326	0.764010849	0.988294557	0.981154168	0.962876043	0.985398	0.978454966
0.327	0.764805704	0.988365122	0.98124881	0.963065806	0.985498201	0.978582777
0.328	0.765597909	0.988435417	0.981343175	0.9632572	0.985599654	0.978711957
0.329	0.766389512	0.988504738	0.981436515	0.963444584	0.985699212	0.97883859
0.330	0.767182188	0.988574023	0.981529822	0.963633358	0.985796995	0.978964423
0.331	0.767968339	0.988642715	0.981622456	0.963826383	0.985895577	0.979092119
0.332	0.768750407	0.988711238	0.981714706	0.964013232	0.985993169	0.979217228
0.333	0.769528357	0.988778953	0.981806092	0.964200376	0.986091059	0.979342633
0.334	0.770309659	0.988846189	0.981897027	0.964385301	0.986186055	0.979465352
0.335	0.77108935	0.988913407	0.981987968	0.964570787	0.986283373	0.979589851
0.336	0.77186013	0.988979849	0.982077836	0.964756433	0.986377654	0.979712298
0.337	0.772628294	0.989045481	0.982166888	0.964942615	0.986472173	0.979835074
0.338	0.773393808	0.989111118	0.982255816	0.965128876	0.986565	0.979956705
0.339	0.774161161	0.989176383	0.982344455	0.96531487	0.986657935	0.980078328
0.340	0.774926478	0.989241182	0.982432588	0.965498886	0.986751394	0.980199703
0.341	0.775691029	0.989305377	0.982520075	0.965678144	0.986844697	0.980319505
0.342	0.776450697	0.989369093	0.982606971	0.965860129	0.98693687	0.980439364
0.343	0.777209828	0.989432694	0.982693647	0.966039039	0.987026897	0.980556793
0.344	0.777971018	0.989495645	0.982779736	0.966215597	0.987116365	0.980673109
0.345	0.778724084	0.989558324	0.982865338	0.966392236	0.987206166	0.98078968
0.346	0.779476077	0.989620671	0.982950624	0.966569195	0.987296742	0.980906886
0.347	0.780225695	0.989682486	0.983035241	0.9667461	0.987383589	0.981021496
0.348	0.780977053	0.989744212	0.983119808	0.966920173	0.987471043	0.981135653
0.349	0.781720157	0.989805209	0.983203461	0.967094004	0.987559034	0.981250106
0.350	0.782462034	0.989865581	0.983286416	0.967265189	0.987645297	0.981362549
0.351	0.783202379	0.989925977	0.983369374	0.967438032	0.98773181	0.981475676
0.352	0.783938356	0.98998592	0.983451719	0.967609003	0.987816942	0.98158727
0.353	0.78466611	0.990045723	0.983533608	0.967778157	0.987900072	0.981696919
0.354	0.78539901	0.99010494	0.983615147	0.967948406	0.987984179	0.981807582
0.355	0.786127367	0.990163743	0.983696084	0.968115983	0.988066511	0.981916193
0.356	0.786862884	0.990222131	0.983776803	0.96828086	0.988148366	0.982023642
0.357	0.787590277	0.99028016	0.983857003	0.968445576	0.988232449	0.982132582
0.358	0.788319203	0.990337783	0.983936785	0.968607673	0.988314578	0.982239364
0.359	0.78904641	0.990395407	0.984016498	0.968772897	0.988394623	0.982345667
0.360	0.789764815	0.99045219	0.984095182	0.96893788	0.98847543	0.982452424
0.361	0.790491716	0.990509032	0.984174128	0.96909979	0.988555855	0.982557969
0.362	0.791201516	0.990565439	0.984252207	0.969265442	0.988636507	0.982664825
0.363	0.791916483	0.990621252	0.984329775	0.969426042	0.988715277	0.982768821
0.364	0.792627652	0.990676745	0.984406884	0.96958747	0.988791962	0.982871631
0.365	0.793338141	0.990731887	0.984483621	0.969747161	0.988868528	0.982973822
0.366	0.794039106	0.990787185	0.984560148	0.969903216	0.988944224	0.983074292
0.367	0.794744768	0.990841692	0.984636115	0.970062052	0.989019932	0.983175626
0.368	0.795445711	0.990895767	0.984711491	0.970217973	0.989095199	0.983275757
0.369	0.79614707	0.990949493	0.984786505	0.970372933	0.989169109	0.983374653
0.370	0.796842473	0.991003193	0.984861316	0.970527064	0.989243387	0.983473548
0.371	0.79753977	0.99105632	0.984935687	0.970685391	0.98931713	0.983573366
0.372	0.798236827	0.991109406	0.985009931	0.970836288	0.989391206	0.983671124
0.373	0.798929647	0.991161848	0.985083438	0.970987264	0.989464865	0.983768618
0.374	0.799621536	0.991214153	0.985156781	0.971138669	0.989538011	0.98386589
0.375	0.800199391	0.991257343	0.985217555	0.971263796	0.989598935	0.983946607
0.376	0.800892189	0.991309175	0.98529042	0.971411832	0.989671236	0.984042255
0.377	0.801580005	0.991360707	0.985362837	0.971558692	0.989743323	0.984137393
0.378	0.802263179	0.991411664	0.985434555	0.97170737	0.989813753	0.984231945
0.379	0.802945828	0.991462227	0.985505855	0.971852707	0.989884351	0.984325583
0.380	0.803629616	0.991512804	0.985577197	0.971999326	0.989954197	0.984419097
0.381	0.804311072	0.991562901	0.985647948	0.972141134	0.99002352	0.984510766
0.382	0.804992286	0.991612372	0.985718131	0.972286123	0.990092176	0.984602953
0.383	0.805669593	0.991662081	0.985788445	0.972432074	0.990161355	0.9846958
0.384	0.806337298	0.991711318	0.985857906	0.972573294	0.990228176	0.984785556
0.385	0.807012798	0.99175997	0.985927101	0.9727174	0.990295235	0.984876367
0.386	0.807685013	0.991808311	0.985995881	0.972857925	0.990362962	0.984966536
0.387	0.808351142	0.991856618	0.986064449	0.972997033	0.990431391	0.985056754
0.388	0.80902108	0.991904362	0.986132512	0.973133388	0.990497568	0.985144565
0.389	0.80968872	0.99195251	0.986200825	0.973269475	0.990561816	0.98523096
0.390	0.810351181	0.991999812	0.986268217	0.973404868	0.990627171	0.985317906
0.391	0.811009065	0.992047272	0.986335605	0.973539324	0.990692444	0.985404506
0.392	0.811662866	0.992094391	0.986402552	0.973674931	0.99075718	0.98549109
0.393	0.812316832	0.992140954	0.986468935	0.973808211	0.99082107	0.985576372
0.394	0.812966538	0.992187377	0.98653502	0.973942053	0.990883257	0.985660649
0.395	0.813612161	0.9922336	0.986600802	0.974076377	0.990945467	0.98574509
0.396	0.814260204	0.992279197	0.986666077	0.97421217	0.991007082	0.985829572
0.397	0.814909757	0.992324595	0.986731153	0.974343499	0.99106859	0.985912604
0.398	0.815559409	0.992369852	0.986796142	0.974479907	0.991129299	0.98599665
0.399	0.81620108	0.992414692	0.986860413	0.97461105	0.991189055	0.986078413
0.400	0.816846495	0.992459335	0.986924646	0.974742218	0.991250003	0.986161009
0.401	0.817481214	0.992503656	0.986988207	0.974871249	0.991310069	0.986242335
0.402	0.818116983	0.992547777	0.987051587	0.975001562	0.991368622	0.98632301
0.403	0.818749436	0.992591653	0.987114639	0.975126931	0.991429356	0.986403669
0.404	0.819387045	0.992635203	0.987177495	0.975251845	0.991488552	0.986483125
0.405	0.820022005	0.992678642	0.987240157	0.975377213	0.991547153	0.986562309
0.406	0.820654118	0.992721554	0.98730227	0.975504399	0.991605897	0.986642152
0.407	0.821288191	0.992764232	0.987364221	0.975631959	0.991664319	0.986721888
0.408	0.821919494	0.992806657	0.987425779	0.975755242	0.991722002	0.986799794
0.409	0.822546144	0.992848886	0.987486949	0.975875532	0.991778637	0.986876052
0.410	0.823170648	0.992890764	0.987547808	0.976003653	0.991834677	0.986954313
0.411	0.823790095	0.992932504	0.987608335	0.976127739	0.991890633	0.987031272
0.412	0.82441218	0.992973899	0.987668603	0.976251583	0.991946053	0.987107786
0.413	0.825027389	0.993015133	0.987728451	0.976374492	0.991999638	0.987182742
0.414	0.825641088	0.993056421	0.987788286	0.976493338	0.992054332	0.987257212
0.415	0.826260042	0.99309738	0.987847968	0.976612612	0.992108691	0.987331584
0.416	0.826876697	0.993138109	0.987907343	0.97673087	0.992162634	0.987405353
0.417	0.827490702	0.993178547	0.987966415	0.976853137	0.992216517	0.987480318
0.418	0.82810081	0.993218612	0.988024968	0.976972571	0.992269662	0.987553898
0.419	0.828712319	0.993258609	0.988083498	0.977090749	0.992323283	0.987627421
0.420	0.829326423	0.993298382	0.988141829	0.977208231	0.99237476	0.987699246
0.421	0.829938632	0.993337727	0.988199747	0.977327505	0.992426903	0.987772084
0.422	0.830545018	0.993377037	0.988257437	0.977447126	0.992478202	0.987844445
0.423	0.831143926	0.993416124	0.988314724	0.977565464	0.992531132	0.987917539
0.424	0.831745834	0.993454995	0.988371878	0.977684631	0.992582835	0.987990039
0.425	0.832345388	0.993493331	0.988428362	0.977798532	0.992633263	0.988060035
0.426	0.832947558	0.993531611	0.988484882	0.977916255	0.992682333	0.98813027
0.427	0.833540226	0.993569738	0.988541013	0.978034887	0.992732381	0.98820146
0.428	0.834136934	0.993607906	0.988597291	0.978153091	0.992782154	0.988272329
0.429	0.834730937	0.993645669	0.988653046	0.978267901	0.992831105	0.988341583
0.430	0.835323243	0.993683266	0.988708577	0.978382042	0.992879687	0.988410375
0.431	0.835911521	0.993720525	0.9887637	0.978497092	0.99292884	0.988479843
0.432	0.836505075	0.993757584	0.988818732	0.978608988	0.992977136	0.988547746
0.433	0.837092521	0.99379455	0.988873533	0.978722408	0.993026135	0.988616604
0.434	0.837673901	0.993831157	0.988927728	0.978834758	0.993072382	0.988683229
0.435	0.838258643	0.993867625	0.988981931	0.978948071	0.993119522	0.988750769
0.436	0.838842191	0.993903905	0.989035889	0.979061276	0.993165459	0.988817444
0.437	0.839306395	0.993932524	0.989078568	0.979147938	0.993202771	0.988869969
0.438	0.839883966	0.99396857	0.989132114	0.97925668	0.99325015	0.988936265
0.439	0.840459839	0.994004153	0.989185086	0.979361706	0.993295873	0.989000269
0.440	0.841032352	0.994039691	0.989237986	0.979472934	0.993341381	0.989066037
0.441	0.841606309	0.994074757	0.989290501	0.979582718	0.993387902	0.989132061
0.442	0.842175516	0.99410981	0.989342796	0.979688947	0.993433684	0.989196478
0.443	0.842742248	0.994144656	0.989394788	0.97979416	0.993478573	0.989259963
0.444	0.843314092	0.99417919	0.989446685	0.979901378	0.993524069	0.989324487
0.445	0.843888094	0.994213825	0.989498701	0.980008141	0.993568362	0.989388038
0.446	0.844450282	0.994248088	0.989549979	0.980114183	0.993611631	0.989450658
0.447	0.845018591	0.994282189	0.989601276	0.980217578	0.993655579	0.989512933
0.448	0.845581217	0.99431618	0.989652279	0.98032092	0.99369874	0.989574646
0.449	0.846142246	0.994349847	0.989702918	0.980422204	0.993742366	0.989636047
0.450	0.84670138	0.994383372	0.989753358	0.980522606	0.993785944	0.989697143
0.451	0.847260525	0.994416784	0.98980372	0.980626268	0.993829117	0.989758963
0.452	0.847817699	0.994449974	0.989853838	0.980730011	0.993872982	0.989821287
0.453	0.848374261	0.994482905	0.98990363	0.980829745	0.993916262	0.989881971
0.454	0.848931161	0.994515816	0.989953419	0.980931349	0.993958875	0.98994277
0.455	0.849484854	0.99454842	0.990002847	0.981031777	0.994002787	0.990004104
0.456	0.850039839	0.994580947	0.99005216	0.981131805	0.9940439	0.990063379
0.457	0.850593105	0.994613279	0.990101224	0.981229373	0.994085512	0.990122241
0.458	0.851141751	0.994645463	0.990150008	0.981329641	0.994125815	0.99018103
0.459	0.851689653	0.994677359	0.990198519	0.981429347	0.994166974	0.990240238
0.460	0.852237116	0.994709146	0.990246951	0.981531647	0.994208301	0.990300362
0.461	0.852781405	0.994740681	0.990294964	0.981629562	0.994248341	0.990358244
0.462	0.853325037	0.994772153	0.990342886	0.981726355	0.994288417	0.990415804
0.463	0.853864541	0.994803333	0.990390403	0.981822025	0.994328636	0.990473117
0.464	0.854408556	0.994834456	0.990437973	0.981919379	0.994367056	0.990529705
0.465	0.854946134	0.994865481	0.990485192	0.982011334	0.994405512	0.990584654
0.466	0.855484281	0.994896368	0.990532365	0.982109437	0.994443538	0.990641201
0.467	0.856017052	0.994926989	0.990579097	0.982201926	0.994482947	0.990696973
0.468	0.856553403	0.994957384	0.990625781	0.982299467	0.994522058	0.990754097
0.469	0.857086711	0.994987565	0.990672105	0.982394095	0.994559954	0.990809481
0.470	0.857622581	0.995017682	0.990718447	0.9824903	0.99459717	0.990864883
0.471	0.858156524	0.99504759	0.990764528	0.982585649	0.994634447	0.990920062
0.472	0.858684106	0.99507747	0.99081033	0.982677604	0.99467102	0.990973708
0.473	0.859211721	0.995106959	0.990855763	0.98276905	0.994707546	0.991027165
0.474	0.859735001	0.99513647	0.990901087	0.982859829	0.994744453	0.991080679
0.475	0.860260065	0.995165884	0.990946381	0.982954617	0.994779775	0.991134334
0.476	0.860787592	0.995195077	0.990991522	0.983046358	0.994815705	0.991187469
0.477	0.861312054	0.995223888	0.991036162	0.983135719	0.994850766	0.991239269
0.478	0.86183656	0.99525267	0.991080814	0.983226364	0.9948866	0.991292001
0.479	0.862359204	0.995281381	0.991125294	0.983315752	0.994921149	0.991343455
0.480	0.862880349	0.995309837	0.991169525	0.983406905	0.994956185	0.991395791
0.481	0.863399534	0.995338207	0.991213589	0.983495224	0.994991424	0.991447393
0.482	0.863916803	0.995366303	0.99125735	0.983584479	0.995026592	0.991499235
0.483	0.864432846	0.995394473	0.991301131	0.983675578	0.995060509	0.99155078
0.484	0.864952754	0.995422301	0.991344659	0.983760502	0.995095367	0.991601072
0.485	0.865467362	0.99544997	0.991387894	0.983847538	0.995129712	0.991651661
0.486	0.865983351	0.995477533	0.99143106	0.983935056	0.995163474	0.991701995
0.487	0.866495606	0.995504822	0.991473829	0.984021263	0.995196736	0.991751578
0.488	0.867002551	0.995532203	0.991516512	0.984108059	0.995229306	0.991800865
0.489	0.867514543	0.995559175	0.991558952	0.984190898	0.995263104	0.991849781
0.490	0.868020809	0.995586149	0.991601207	0.984276277	0.995295234	0.991898326
0.491	0.868528893	0.995612672	0.991643089	0.984362243	0.995326815	0.991946674
0.492	0.869035291	0.99563925	0.991684997	0.984448718	0.995359088	0.991995656
0.493	0.869534255	0.995665701	0.991726545	0.984533616	0.995391432	0.992044201
0.494	0.870032727	0.995692084	0.991767968	0.98461437	0.995423907	0.99209156
0.495	0.870527793	0.995718279	0.991809118	0.984697102	0.995455632	0.992139009
0.496	0.871024097	0.995744288	0.991850157	0.984781519	0.995487488	0.992187068
0.497	0.871519744	0.995770283	0.991891193	0.984865588	0.995520618	0.992235902
0.498	0.872015949	0.995795905	0.991931801	0.984946208	0.995551724	0.992282272
0.499	0.872508958	0.995821378	0.991972155	0.985026829	0.995582162	0.99232818
0.500	0.872979818	0.99584577	0.992010756	0.985103948	0.99561117	0.99237202
0.501	0.873440366	0.99586986	0.992048746	0.985177913	0.995640917	0.992415398
0.502	0.873955183	0.995896384	0.99209085	0.98526265	0.995673691	0.992464191
0.503	0.874419344	0.995920236	0.992128686	0.985338004	0.995701305	0.992506523
0.504	0.874933131	0.995946534	0.99217045	0.985419587	0.99573191	0.992552843
0.505	0.875391599	0.995969962	0.992207767	0.985494434	0.995761443	0.992596345
0.506	0.875903328	0.995995979	0.992249235	0.985577621	0.995792346	0.992643366
0.507	0.876361643	0.99601927	0.992286351	0.985652601	0.995819317	0.992685138
0.508	0.876868205	0.996044953	0.992327344	0.985735922	0.995849791	0.992731903
0.509	0.877329913	0.996068224	0.99236455	0.985811864	0.995876583	0.992773847
0.510	0.877837219	0.996093668	0.9924053	0.985891042	0.995907343	0.992819533
0.511	0.87829433	0.996116635	0.992442011	0.985962413	0.995933493	0.992859624
0.512	0.878796885	0.99614172	0.992482272	0.986044932	0.99596237	0.992905038
0.513	0.879247152	0.996164335	0.992518523	0.986117186	0.995990759	0.992946949
0.514	0.879743215	0.996189213	0.992558351	0.986197566	0.996018934	0.992991218
0.515	0.880193636	0.996211645	0.992594408	0.986270809	0.996045834	0.993032404
0.516	0.880688681	0.996236154	0.992633854	0.986348248	0.996075045	0.993076483
0.517	0.881137263	0.996258422	0.992669633	0.986416198	0.996101754	0.993115906
0.518	0.881626921	0.996282795	0.99270881	0.986494253	0.996131394	0.993160471
0.519	0.882076302	0.996304947	0.992744446	0.986561321	0.996156376	0.993198427
0.520	0.882562325	0.996328937	0.992783133	0.986639349	0.996185134	0.993242374
0.521	0.883004327	0.996350819	0.992818339	0.986709517	0.996210295	0.99328141
0.522	0.883489201	0.996374585	0.992856727	0.986785915	0.996237755	0.993323956
0.523	0.883936842	0.996396242	0.992891901	0.986855682	0.996263392	0.993363198
0.524	0.884419855	0.996419665	0.992929857	0.986928311	0.996290446	0.993404302
0.525	0.884859327	0.996441143	0.992964581	0.986995165	0.996315964	0.993442563
0.526	0.885341366	0.996464299	0.993002272	0.987069343	0.996342817	0.993484005
0.527	0.885783029	0.996485639	0.993036936	0.987137293	0.996367965	0.993522348
0.528	0.886257185	0.996508442	0.993074056	0.987211017	0.996394818	0.99356365
0.529	0.886699241	0.996529576	0.993108551	0.987280277	0.99641974	0.99360224
0.530	0.887169664	0.99655218	0.993145322	0.98735058	0.996446235	0.99364224
0.531	0.88761217	0.996573045	0.993179556	0.987419679	0.996470383	0.993680246
0.532	0.888082406	0.996595415	0.993216159	0.987494606	0.996496806	0.993721622
0.533	0.888520423	0.996616069	0.993250029	0.987561461	0.996520752	0.993758795
0.534	0.888990616	0.99663812	0.993286279	0.987632832	0.996546794	0.993798811
0.535	0.889428315	0.996658564	0.993319887	0.987696185	0.996570215	0.993834543
0.536	0.889892947	0.996680289	0.993355667	0.987768011	0.996596066	0.993874567
0.537	0.890324472	0.996700722	0.99338908	0.987830615	0.996619881	0.993910339
0.538	0.890784713	0.996722267	0.993424505	0.987899982	0.996644791	0.993948955
0.539	0.891214946	0.996742357	0.993457545	0.987965259	0.996666914	0.993984381
0.540	0.891674661	0.99676352	0.993492578	0.988034118	0.9966913	0.994022477
0.541	0.892110149	0.996783362	0.993525584	0.988099769	0.996714602	0.994058835
0.542	0.892565836	0.996804315	0.993560309	0.988169644	0.996738846	0.994097145
0.543	0.892998839	0.996824005	0.993593025	0.988232034	0.996760933	0.994131657
0.544	0.893455325	0.996844681	0.993627482	0.988299102	0.996785164	0.994169094
0.545	0.89388662	0.996864159	0.993659972	0.988362374	0.996807692	0.994204182
0.546	0.894335574	0.996884501	0.993693865	0.98842733	0.996831911	0.99424096
0.547	0.894761175	0.996903877	0.993726091	0.988491004	0.996854344	0.994276106
0.548	0.895205148	0.996924094	0.993759728	0.98856029	0.996876967	0.994313115
0.549	0.895628079	0.996943201	0.993791606	0.98862399	0.996898732	0.994347807
0.550	0.896070146	0.996963063	0.993824796	0.988689107	0.996921117	0.994383366
0.551	0.896494051	0.996982173	0.993856699	0.988752753	0.996942632	0.994417869
0.552	0.896932911	0.997001711	0.9938895	0.988817923	0.996965279	0.994453625
0.553	0.89735317	0.997020602	0.993921083	0.988880928	0.996986854	0.994487972
0.554	0.897786906	0.997039946	0.993953521	0.988946232	0.997008452	0.994523043
0.555	0.89820537	0.997058651	0.993984852	0.989007286	0.997029967	0.994556747
0.556	0.898637552	0.997077835	0.994017023	0.989068072	0.99705097	0.994590015
0.557	0.899058523	0.997096346	0.994048232	0.989129339	0.997071806	0.994623315
0.558	0.899489172	0.99711535	0.994080257	0.989194884	0.997093143	0.99465828
0.559	0.899907274	0.997133797	0.994111285	0.989255937	0.997112752	0.994690665
0.560	0.90033766	0.997152547	0.994143022	0.989319504	0.997133362	0.994724518
0.561	0.900752172	0.997170766	0.994173732	0.989379354	0.99715365	0.994757002
0.562	0.901181058	0.99718924	0.994205176	0.989441397	0.99717526	0.994791077
0.563	0.901501833	0.997203054	0.994228672	0.989487401	0.99719089	0.99481607
0.564	0.90190948	0.99722098	0.994258932	0.989548748	0.997211548	0.994849272
0.565	0.902335181	0.997239133	0.994289944	0.989608893	0.997232622	0.994882391
0.566	0.902744186	0.99725689	0.99432003	0.989668343	0.997252029	0.994914142
0.567	0.903170116	0.997274938	0.994350975	0.989731856	0.997272495	0.994947879
0.568	0.903577916	0.997292427	0.994380783	0.989791573	0.997292057	0.994979819
0.569	0.903995187	0.99731037	0.994411297	0.989850194	0.997312047	0.995011718
0.570	0.904397524	0.99732762	0.994440683	0.989907826	0.997331263	0.995042777
0.571	0.904814149	0.997345486	0.994471121	0.989969227	0.997350527	0.995075031
0.572	0.905217253	0.997362516	0.994500332	0.990027634	0.997369659	0.995106271
0.573	0.905636111	0.997380063	0.994530533	0.990086415	0.997389852	0.99513836
0.574	0.906036707	0.997396852	0.994559422	0.990143459	0.997408734	0.995169006
0.575	0.90645088	0.997414411	0.994589481	0.990204272	0.997427581	0.99520079
0.576	0.906850185	0.997431112	0.994618221	0.990260862	0.997445641	0.995230728
0.577	0.907263579	0.997448625	0.994648219	0.990321407	0.997464774	0.995262628
0.578	0.907663673	0.997465077	0.994676769	0.990378505	0.997483299	0.995293044
0.579	0.908077144	0.997482274	0.994706476	0.990438596	0.997502634	0.995324943
0.580	0.908468446	0.997498599	0.994734632	0.990496549	0.99752036	0.995355071
0.581	0.908881294	0.997515656	0.994764123	0.990554127	0.997538421	0.995385314
0.582	0.909268983	0.99753172	0.994791876	0.990609354	0.997555469	0.995414131
0.583	0.909683943	0.997548527	0.994821239	0.990669552	0.997573839	0.995445396
0.584	0.910071818	0.997564324	0.994848757	0.990725366	0.99759091	0.995474411
0.585	0.91048333	0.997581192	0.994878004	0.990780913	0.997608887	0.99550397
0.586	0.910865282	0.997596773	0.994905103	0.990832611	0.997626304	0.995531955
0.587	0.911273587	0.997613263	0.994933945	0.990891472	0.997644341	0.995562577
0.588	0.911657422	0.997628637	0.994960896	0.990944025	0.997660971	0.995590282
0.589	0.912063219	0.997645085	0.994989596	0.991001363	0.99767871	0.995620228
0.590	0.912443223	0.997660279	0.995016259	0.991054424	0.997694888	0.995647776
0.591	0.912854953	0.997676516	0.995044932	0.991111361	0.997712472	0.995677492
0.592	0.913224053	0.997691371	0.995070964	0.991164075	0.997729281	0.99570537
0.593	0.913628689	0.997707594	0.995099412	0.991221119	0.997746853	0.99573511
0.594	0.914000438	0.997722453	0.995125491	0.991272897	0.997762757	0.995762073
0.595	0.914402217	0.997738433	0.99515363	0.991331865	0.997779579	0.995791888
0.596	0.914773999	0.997752931	0.99517939	0.991384686	0.997795566	0.99581923
0.597	0.915177256	0.997768871	0.995207505	0.991439644	0.997813055	0.99584827
0.598	0.915540488	0.997783261	0.995232862	0.991489845	0.997828589	0.995874491
0.599	0.915944653	0.99779913	0.995260914	0.991544858	0.997845184	0.995902929
0.600	0.916309571	0.997813513	0.995286301	0.991595058	0.997860195	0.995928788
0.601	0.916707047	0.997829126	0.995313919	0.991650204	0.997876909	0.99595735
0.602	0.917065626	0.997843103	0.995338735	0.991700699	0.997891693	0.995983143
0.603	0.917468084	0.99785867	0.995366444	0.991754562	0.997908372	0.996011285
0.604	0.917825677	0.997872692	0.995391241	0.991802571	0.997923156	0.996036312
0.605	0.91822265	0.99788804	0.995418568	0.991855231	0.997939918	0.99606414
0.606	0.918577604	0.99790171	0.995442951	0.991902678	0.997954678	0.996088977
0.607	0.918972749	0.997917138	0.995470259	0.991954376	0.997970463	0.996115833
0.608	0.919323609	0.997930796	0.995494504	0.992002492	0.997984759	0.996140555
0.609	0.919724589	0.997946022	0.995521839	0.992057317	0.998000603	0.996168416
0.610	0.92007338	0.997959341	0.995545709	0.992105326	0.99801503	0.996193196
0.611	0.920466894	0.997974352	0.995572599	0.992158146	0.99803103	0.996220546
0.612	0.920811568	0.997987469	0.995596139	0.992204899	0.998045385	0.996244889
0.613	0.921203626	0.998002491	0.995622977	0.99225657	0.998061194	0.996271753
0.614	0.921549822	0.998015636	0.995646562	0.992302307	0.998075049	0.996295437
0.615	0.921941781	0.998030417	0.995673181	0.99235494	0.998090727	0.996322507
0.616	0.922283554	0.998043293	0.995696396	0.992401318	0.998104784	0.996346528
0.617	0.922673728	0.998057881	0.995722756	0.992452989	0.998119961	0.996372956
0.618	0.923017231	0.998070701	0.995745978	0.992500116	0.998133912	0.996397134
0.619	0.923408117	0.998085113	0.995772198	0.99255184	0.998149149	0.996423619
0.620	0.923747154	0.998097667	0.995794986	0.99259477	0.998163051	0.99644647
0.621	0.924130836	0.998111986	0.995820908	0.992645773	0.998178836	0.996473112
0.622	0.924468372	0.998124379	0.995843485	0.992688997	0.998192048	0.996495576
0.623	0.924856259	0.99813837	0.995869192	0.992738102	0.998207321	0.996521278
0.624	0.925188091	0.998150658	0.995891498	0.992780871	0.998220651	0.996543684
0.625	0.925567733	0.998164705	0.99591701	0.992831473	0.998235328	0.996569436
0.626	0.925901471	0.99817689	0.995939276	0.992875205	0.998248159	0.996591793
0.627	0.926280927	0.998190653	0.99596454	0.992925272	0.998263837	0.996618072
0.628	0.926610297	0.99820263	0.995986483	0.992969592	0.998276536	0.996640519
0.629	0.926986852	0.998216183	0.996011403	0.993018857	0.998290343	0.996665258
0.630	0.927317195	0.998228008	0.996033178	0.993059435	0.99830265	0.996686279
0.631	0.92769329	0.998241604	0.996058152	0.99310854	0.998317529	0.99671171
0.632	0.928025276	0.998253447	0.996080037	0.993151363	0.998330431	0.996733836
0.633	0.928397989	0.998266707	0.996104561	0.993199505	0.998344441	0.996758368
0.634	0.92872195	0.998278424	0.996126076	0.993242088	0.998357081	0.996780239
0.635	0.929090775	0.998291537	0.996150327	0.993286702	0.998371925	0.99680426
0.636	0.929415371	0.998303066	0.996171646	0.993325916	0.998384576	0.9968251
0.637	0.929783792	0.998316001	0.996195714	0.993371786	0.998398717	0.996849023
0.638	0.930112406	0.998327495	0.996217125	0.993412444	0.998410845	0.996869946
0.639	0.930475178	0.998340348	0.996240968	0.993460507	0.998424783	0.996894404
0.640	0.9308032	0.998351719	0.99626226	0.993501539	0.998437244	0.996915673
0.641	0.931160213	0.998364401	0.996285706	0.993545965	0.99845042	0.996938483
0.642	0.931482751	0.998375745	0.996306812	0.993587211	0.998462905	0.996959834
0.643	0.931840125	0.998388378	0.996330253	0.993634124	0.998476069	0.996983402
0.644	0.932157233	0.99839947	0.996350935	0.993675156	0.99848772	0.997004111
0.645	0.932517464	0.998411656	0.996374035	0.993721107	0.998500896	0.99702739
0.646	0.932836116	0.998422632	0.99639468	0.993764037	0.998512595	0.997048717
0.647	0.933189045	0.99843478	0.996417495	0.993808223	0.998525509	0.997071271
0.648	0.933509842	0.998445712	0.996438127	0.993848106	0.998537208	0.997091659
0.649	0.933861403	0.998457838	0.996460881	0.993892987	0.9985498	0.997114205
0.650	0.934176288	0.998468579	0.996481151	0.993932469	0.998561463	0.997134444
0.651	0.934525276	0.998480365	0.996503497	0.993976468	0.99857396	0.997156652
0.652	0.934836122	0.998491064	0.996523611	0.99401635	0.998585575	0.997176982
0.653	0.935186555	0.998502787	0.996545927	0.994060323	0.998597524	0.997198803
0.654	0.935496086	0.998513262	0.996565768	0.994099591	0.998608532	0.997218522
0.655	0.935838933	0.998524874	0.996587768	0.994143136	0.998621219	0.997240722
0.656	0.936147972	0.998535297	0.996607551	0.994183446	0.998631941	0.997260566
0.657	0.936488968	0.998546785	0.996629319	0.994224932	0.998643366	0.997281258
0.658	0.936798642	0.99855713	0.996649043	0.99426396	0.998654481	0.997300978
0.659	0.937140809	0.998568373	0.996670653	0.994306382	0.998666739	0.997322535
0.660	0.937446498	0.99857861	0.996690142	0.994344179	0.998677854	0.997341876
0.661	0.937784801	0.998589812	0.996711616	0.994387564	0.998690327	0.997363878
0.662	0.938094114	0.998599983	0.996731155	0.994425655	0.998701383	0.997383268
0.663	0.938430008	0.998611039	0.996752393	0.994467409	0.998713582	0.997404578
0.664	0.938736857	0.998621025	0.99677167	0.994504485	0.998724542	0.997423589
0.665	0.939069938	0.99863192	0.996792648	0.994543753	0.99873692	0.997444257
0.666	0.939373251	0.998641864	0.996811776	0.994582085	0.998747177	0.997463169
0.667	0.93970631	0.998652668	0.996832677	0.994623812	0.998758745	0.997484034
0.668	0.940007959	0.998662543	0.996851673	0.994659605	0.998769514	0.997502518
0.669	0.940335588	0.998673233	0.996872254	0.994699193	0.998780236	0.997522138
0.670	0.940639207	0.998683031	0.996891197	0.994734799	0.998789612	0.9975396
0.671	0.940968894	0.998693549	0.996911695	0.994774762	0.998800703	0.997559592
0.672	0.941264631	0.998703208	0.996930339	0.994813174	0.99881121	0.997578702
0.673	0.941585724	0.998713579	0.996950433	0.994853511	0.998821825	0.997598479
0.674	0.941885534	0.998723209	0.996969146	0.994891068	0.998831784	0.997616946
0.675	0.942209856	0.998733411	0.99698916	0.994929534	0.998842494	0.997636213
0.676	0.942507881	0.998742767	0.99700754	0.994965193	0.99885243	0.997654078
0.677	0.942828372	0.998752954	0.997027436	0.995004301	0.998863247	0.997673617
0.678	0.943120157	0.998762231	0.997045536	0.99503849	0.998873159	0.997691013
0.679	0.943436476	0.998772271	0.997065123	0.995075271	0.998883368	0.997709414
0.680	0.94373136	0.998781508	0.997083286	0.995111198	0.998892756	0.997726983
0.681	0.94404619	0.998791334	0.99710265	0.995150118	0.998902691	0.997745854
0.682	0.944342212	0.998800449	0.997120728	0.995184762	0.998912472	0.997763299
0.683	0.944657261	0.998810166	0.997139981	0.995221517	0.998922789	0.997781766
0.684	0.944950513	0.998819219	0.997157891	0.995255171	0.998931998	0.997798511
0.685	0.945259355	0.998828885	0.997176904	0.995292247	0.998942017	0.997816871
0.686	0.94554975	0.998837855	0.997194687	0.995329804	0.998950761	0.997834498
0.687	0.945788163	0.998845284	0.997209314	0.99535731	0.998958266	0.997848169
0.688	0.946093075	0.998854818	0.997228061	0.995391526	0.998968654	0.997865903
0.689	0.946384115	0.99886371	0.997245732	0.99542387	0.998977601	0.997882063
0.690	0.94669102	0.998873077	0.997264366	0.99545969	0.998986643	0.997899359
0.691	0.946978568	0.998881799	0.997281752	0.995491393	0.998995102	0.997914984
0.692	0.94728175	0.998891074	0.997300205	0.995527185	0.999004739	0.997932684
0.693	0.947565028	0.998899618	0.99731728	0.99555699	0.9990134	0.997947864
0.694	0.947873169	0.998908837	0.997335793	0.99559134	0.999022335	0.997964633
0.695	0.948152068	0.998917372	0.997352735	0.995621733	0.99903102	0.99798001
0.696	0.948455546	0.998926395	0.997370946	0.995656777	0.999040407	0.997997307
0.697	0.948734653	0.998934854	0.997387828	0.995689202	0.999048342	0.998012791
0.698	0.949037167	0.998943741	0.997405855	0.995722963	0.999057264	0.998029371
0.699	0.94931853	0.998951905	0.997422534	0.995755227	0.999065401	0.998044946
0.700	0.949620748	0.99896083	0.997440594	0.995790539	0.999073836	0.998061666
0.701	0.949897359	0.998968869	0.997456998	0.995821734	0.999081889	0.998076853
0.702	0.950196983	0.998977681	0.997474857	0.995854667	0.999090764	0.998093145
0.703	0.950472028	0.998985842	0.997491275	0.99588252	0.999098389	0.998107006
0.704	0.950769408	0.998994629	0.997509024	0.995914651	0.999106895	0.998122795
0.705	0.951043315	0.99900271	0.997525338	0.995943333	0.99911434	0.998136787
0.706	0.951336939	0.999011327	0.997542796	0.995974662	0.999122501	0.99815209
0.707	0.951606456	0.999019221	0.997558804	0.996002917	0.999130125	0.998166074
0.708	0.951898011	0.999027831	0.997576195	0.996033951	0.999138512	0.998181443
0.709	0.952163937	0.999035581	0.997591988	0.996064318	0.999146149	0.998196086
0.710	0.952456641	0.999044081	0.997609333	0.996097518	0.999154333	0.998211983
0.711	0.952727483	0.999051746	0.997625177	0.996126227	0.999162065	0.998226181
0.712	0.953019761	0.999060148	0.997642392	0.996157261	0.999170273	0.998241426
0.713	0.953287	0.999067682	0.997657996	0.996185623	0.999177814	0.998255386
0.714	0.953578993	0.999075946	0.997675052	0.996215562	0.999185712	0.998270079
0.715	0.953840726	0.999083363	0.997690388	0.996243816	0.999193563	0.99828422
0.716	0.954131777	0.999091613	0.997707412	0.99627437	0.999201497	0.998299127
0.717	0.95439004	0.999098998	0.997722584	0.996301261	0.999208883	0.998312526
0.718	0.954679635	0.999107134	0.997739455	0.996332242	0.999216508	0.998327351
0.719	0.954938434	0.999114396	0.997754501	0.996357931	0.999223417	0.99834005
0.720	0.955225073	0.99912235	0.99777112	0.996388778	0.999231339	0.998355039
0.721	0.955484146	0.99912957	0.997786143	0.996415723	0.999237951	0.998367919
0.722	0.95576968	0.999137526	0.997802712	0.996446571	0.999245194	0.998382439
0.723	0.956023552	0.999144649	0.997817451	0.996471938	0.999251211	0.998394421
0.724	0.956309031	0.99915251	0.997833928	0.996501904	0.999258752	0.998408875
0.725	0.956566406	0.999159454	0.997848647	0.996528501	0.999265697	0.998421879
0.726	0.956846608	0.999167147	0.997864785	0.99655729	0.999272904	0.998435739
0.727	0.957096101	0.999174007	0.997879154	0.9965833	0.999278837	0.998447861
0.728	0.95737811	0.999181712	0.997895356	0.996611501	0.999286235	0.998461672
0.729	0.95763115	0.999188466	0.997909753	0.996637617	0.999292847	0.998474297
0.730	0.957908276	0.999196053	0.997925685	0.99666654	0.999299483	0.998487803
0.731	0.9581594	0.999202787	0.997939957	0.996689983	0.999305523	0.998499208
0.732	0.958437204	0.99921026	0.99795579	0.996717409	0.999312289	0.998512344
0.733	0.958684365	0.999216782	0.997969783	0.99674283	0.999318806	0.998524688
0.734	0.958962794	0.99922418	0.997985573	0.996770684	0.999325704	0.998538046
0.735	0.959209309	0.999230625	0.997999452	0.996795089	0.999331803	0.998549789
0.736	0.959485154	0.999237867	0.998015017	0.99682313	0.99933857	0.998563114
0.737	0.959726545	0.999244381	0.998028824	0.996847428	0.999345372	0.99857531
0.738	0.960001996	0.999251643	0.99804438	0.99687448	0.999351996	0.998588231
0.739	0.960239808	0.99925806	0.998057955	0.996898886	0.999357524	0.998599578
0.740	0.960511864	0.999265201	0.998073295	0.996926793	0.999363707	0.998612459
0.741	0.960752369	0.999271536	0.99808688	0.996951065	0.999369484	0.998623938
0.742	0.961020255	0.999278647	0.998102077	0.996979373	0.999375846	0.998637065
0.743	0.961258471	0.999284841	0.998115463	0.997002842	0.999382005	0.998648561
0.744	0.961522569	0.999291781	0.998130346	0.997028531	0.999388105	0.998660699
0.745	0.961757173	0.999297877	0.998143528	0.997052001	0.999394109	0.998672087
0.746	0.962022934	0.999304693	0.998158345	0.997076032	0.999400876	0.998684176
0.747	0.962259235	0.999310698	0.998171471	0.99709886	0.999406391	0.998695029
0.748	0.962525303	0.99931749	0.99818628	0.997124709	0.999412539	0.99870725
0.749	0.962761954	0.999323443	0.998199371	0.997147591	0.99941809	0.998718144
0.750	0.963028855	0.999330153	0.99821411	0.997171381	0.999424487	0.998729903
0.751	0.963263097	0.999336061	0.998227058	0.997192552	0.999429753	0.998740072
0.752	0.963527293	0.999342644	0.998241606	0.997217626	0.9994359	0.998752054
0.753	0.963763244	0.999348478	0.998254532	0.997239011	0.999440951	0.998762141
0.754	0.964024703	0.999355059	0.998268989	0.997264111	0.999446813	0.998773933
0.755	0.964256592	0.999360741	0.99828166	0.997284828	0.99945246	0.998784225
0.756	0.964515642	0.999367186	0.998295935	0.997310757	0.999458583	0.998796454
0.757	0.964743469	0.999372869	0.998308485	0.997331794	0.999464051	0.998806722
0.758	0.96500218	0.999379219	0.998322642	0.997356146	0.999470174	0.998818465
0.759	0.965228113	0.999384822	0.998335047	0.99737713	0.999475226	0.998828428
0.760	0.965483923	0.999391085	0.998348997	0.997400118	0.999480527	0.998839182
0.761	0.965711028	0.999396642	0.998361397	0.997420835	0.999485745	0.998849178
0.762	0.96596652	0.999402916	0.998375378	0.997445053	0.999491618	0.998860706
0.763	0.966191391	0.999408388	0.998387635	0.997465181	0.999497253	0.998870809
0.764	0.96644649	0.999414568	0.998401502	0.997489186	0.999502685	0.998881967
0.765	0.966669981	0.999419989	0.998413667	0.99751033	0.999507737	0.998891979
0.766	0.966920438	0.999426071	0.998427273	0.997531848	0.999513193	0.998902387
0.767	0.967141214	0.999431374	0.998439233	0.997552458	0.999517994	0.998912061
0.768	0.967388102	0.999437351	0.998452661	0.997576783	0.999523176	0.998923145
0.769	0.967606831	0.999442608	0.9984645	0.997596003	0.999527977	0.998932391
0.770	0.967854518	0.999448522	0.99847786	0.997617842	0.999533076	0.998942651
0.771	0.968069612	0.999453667	0.998489501	0.997638211	0.999537913	0.998952276
0.772	0.968311124	0.999459537	0.998502638	0.997659382	0.999543416	0.998962609
0.773	0.968528441	0.999464608	0.998514267	0.997678414	0.999548551	0.998972028
0.774	0.96877165	0.99947032	0.998527286	0.997698677	0.999553626	0.998981785
0.775	0.968987248	0.999475394	0.998538839	0.997716961	0.999558093	0.998990512
0.776	0.969229176	0.999481099	0.998551806	0.997737196	0.999562954	0.999000112
0.777	0.969445146	0.999486122	0.998563326	0.997755934	0.999567326	0.999008913
0.778	0.969685553	0.999491785	0.998576214	0.997776758	0.999572127	0.999018653
0.779	0.969898578	0.99949671	0.998587546	0.997794614	0.999576595	0.999027248
0.780	0.970136214	0.99950224	0.998600207	0.997814128	0.9995813	0.999036519
0.781	0.970349919	0.999507198	0.998611583	0.997832118	0.999585446	0.999044933
0.782	0.970587303	0.999512643	0.998624167	0.997851711	0.999590414	0.999054409
0.783	0.970799201	0.999517509	0.998635406	0.997868926	0.999595012	0.999062897
0.784	0.971030017	0.99952289	0.998647735	0.997889268	0.99959973	0.999072432
0.785	0.971238531	0.999527691	0.9986588	0.997906376	0.999603983	0.999080647
0.786	0.971473715	0.999532994	0.998671144	0.9979245	0.999608117	0.999089094
0.787	0.971684453	0.999537805	0.998682304	0.99794273	0.999612513	0.999097755
0.788	0.97191505	0.999543039	0.998694479	0.997961923	0.999617361	0.999107025
0.789	0.972121857	0.999547747	0.998705405	0.997979218	0.999621448	0.999115184
0.790	0.972348041	0.999552926	0.998717383	0.997998197	0.999625903	0.999124116
0.791	0.972556195	0.999557491	0.998728209	0.998015145	0.999629894	0.999132102
0.792	0.972783912	0.999562576	0.998740125	0.998033455	0.999633909	0.999140523
0.793	0.972986833	0.999567188	0.998750833	0.998050269	0.999637816	0.99914841
0.794	0.973209394	0.999572192	0.998762521	0.998067831	0.999642236	0.999156881
0.795	0.973413858	0.99957672	0.998773203	0.998084752	0.999646287	0.999164899
0.796	0.973637415	0.999581656	0.998784874	0.998103517	0.99965079	0.999173799
0.797	0.973840544	0.999586127	0.998795445	0.998119609	0.999654542	0.999181356
0.798	0.974062995	0.999591072	0.998807075	0.998137065	0.999659046	0.999189852
0.799	0.974262817	0.999595544	0.998817551	0.998152996	0.999663036	0.999197524
0.800	0.974482039	0.999600385	0.998828984	0.998170933	0.999667206	0.999205937
0.801	0.97468161	0.999604766	0.998839367	0.998187319	0.999670935	0.999213568
0.802	0.974900076	0.999609481	0.998850636	0.998203919	0.999674842	0.999221388
0.803	0.975100829	0.999613762	0.998860944	0.998219583	0.999678273	0.999228591
0.804	0.975316164	0.99961842	0.998872083	0.998237119	0.999682348	0.999236815
0.805	0.975514344	0.999622703	0.998882334	0.998253371	0.999686184	0.999244478
0.806	0.97572714	0.999627259	0.99889328	0.998270051	0.999689901	0.999252192
0.807	0.97592232	0.999631445	0.998903337	0.998286063	0.999693332	0.999259501
0.808	0.976135126	0.999635916	0.998914208	0.998303305	0.999696882	0.999267272
0.809	0.976330142	0.999640036	0.998924183	0.998318167	0.999700313	0.999274227
0.810	0.97653858	0.999644431	0.998934824	0.998333617	0.999703684	0.999281322
0.811	0.97673364	0.999648542	0.998944796	0.998348667	0.999707115	0.999288335
0.812	0.976942735	0.999652896	0.998955438	0.998365721	0.999710463	0.999295908
0.813	0.977105115	0.99965624	0.998963671	0.998378632	0.999713358	0.999301891
0.814	0.977301062	0.999660216	0.998973545	0.998393896	0.999716729	0.999308928
0.815	0.977506938	0.999664396	0.998983939	0.99841095	0.999720446	0.999316757
0.816	0.97769682	0.999668375	0.998993632	0.998426561	0.999723674	0.999323802
0.817	0.977900539	0.999672562	0.999003942	0.998442359	0.999727034	0.999330996
0.818	0.978091964	0.999676425	0.99901357	0.998457489	0.999730274	0.999337902
0.819	0.978297698	0.999680506	0.999023854	0.998474009	0.999733777	0.999345417
0.820	0.978486791	0.999684331	0.999033385	0.998489486	0.999737208	0.999352562
0.821	0.978688146	0.999688379	0.999043499	0.998505658	0.999740567	0.999359871
0.822	0.978873846	0.999692092	0.99905281	0.998520841	0.999743617	0.999366662
0.823	0.979075025	0.999696007	0.999062794	0.998536639	0.999747119	0.999373955
0.824	0.979261644	0.999699637	0.999072042	0.998550673	0.999750229	0.999380432
0.825	0.979458653	0.999703584	0.999081926	0.998566177	0.99975366	0.999387584
0.826	0.979642655	0.99970706	0.999090982	0.998582269	0.999756924	0.999394803
0.827	0.97984101	0.99971095	0.999100856	0.998598334	0.999760236	0.999402047
0.828	0.980021761	0.999714472	0.999109821	0.998612047	0.999763226	0.999408342
0.829	0.980220017	0.999718262	0.999119592	0.998627097	0.99976674	0.999415413
0.830	0.980398108	0.999721837	0.999128545	0.998642173	0.999769814	0.999422187
0.831	0.980591733	0.999725482	0.999138042	0.998658105	0.999772947	0.999429265
0.832	0.980769309	0.999728897	0.999146814	0.998672112	0.999775914	0.999435635
0.833	0.980960384	0.999732647	0.999156319	0.998686974	0.999779035	0.999442376
0.834	0.981135212	0.999735987	0.999164942	0.998701382	0.999781918	0.999448812
0.835	0.981324283	0.999739626	0.999174288	0.998716806	0.999784979	0.999455685
0.836	0.981499056	0.999742915	0.99918285	0.998730198	0.999787862	0.999461807
0.837	0.981688719	0.999746537	0.999192199	0.99874597	0.999790805	0.999468705
0.838	0.981862463	0.999749743	0.999200669	0.998761153	0.999793509	0.999475256
0.839	0.982050494	0.99975328	0.999209863	0.998775374	0.999796154	0.999481469
0.840	0.982222585	0.99975644	0.999218212	0.998788311	0.999798846	0.99948732
0.841	0.982411186	0.999759993	0.999227454	0.998803174	0.999801753	0.999493913
0.842	0.982581623	0.999763111	0.99923571	0.998816272	0.999804219	0.999499656
0.843	0.982771527	0.99976657	0.999244896	0.998830867	0.999806959	0.999506051
0.844	0.982942348	0.99976966	0.999253123	0.998842843	0.99980939	0.999511424
0.845	0.983130258	0.99977302	0.99926214	0.998856395	0.999812034	0.999517431
0.846	0.983294708	0.999776043	0.999270119	0.998869039	0.999814405	0.999522969
0.847	0.983479323	0.999779361	0.999278998	0.998882832	0.999816871	0.999528927
0.848	0.983645896	0.999782275	0.999286936	0.998894621	0.999819468	0.999534358
0.849	0.983830161	0.999785625	0.999295834	0.998907558	0.999822399	0.999540373
0.850	0.983995552	0.999788559	0.99930375	0.998919454	0.999824734	0.999545655
0.851	0.984177113	0.999791805	0.99931247	0.998933354	0.999827212	0.999551654
0.852	0.984339044	0.999794608	0.999320162	0.998945436	0.999829559	0.999557003
0.853	0.984518985	0.999797798	0.999328774	0.99895816	0.999832287	0.999562812
0.854	0.984678989	0.999800537	0.999336352	0.998970403	0.999834693	0.999568251
0.855	0.984861229	0.99980368	0.999344995	0.998983982	0.999837278	0.999574225
0.856	0.985019471	0.999806411	0.999352498	0.998995664	0.999839423	0.99957931
0.857	0.985198229	0.999809534	0.999361024	0.999009136	0.999842222	0.9995854
0.858	0.985355913	0.999812209	0.999368454	0.999020417	0.999844367	0.999590361
0.859	0.985534791	0.999815229	0.999376865	0.999033381	0.999846654	0.999595939
0.860	0.985688314	0.999817966	0.999384224	0.999044474	0.999848763	0.999600818
0.861	0.985863449	0.999820914	0.999392453	0.99905669	0.999851229	0.99960629
0.862	0.986018286	0.999823554	0.999399756	0.999067436	0.999853301	0.999611036
0.863	0.986192829	0.999826463	0.999407935	0.999081069	0.999855279	0.999616607
0.864	0.986344885	0.99982898	0.999415033	0.999091628	0.999857209	0.999621197
0.865	0.986516736	0.999831816	0.999423053	0.999104191	0.999859329	0.999626537
0.866	0.986668836	0.999834305	0.999430146	0.9991159	0.999861414	0.999631588
0.867	0.986841277	0.999837088	0.999438124	0.999127421	0.999863594	0.999636648
0.868	0.986990618	0.999839524	0.999445072	0.999138247	0.999865679	0.999641427
0.869	0.98716318	0.999842247	0.99945301	0.999150837	0.999867776	0.999646759
0.870	0.987313057	0.999844663	0.999459945	0.999161396	0.999869575	0.999651258
0.871	0.987476379	0.999847361	0.999467572	0.999173478	0.999871612	0.999656392
0.872	0.987622304	0.999849737	0.99947435	0.999183476	0.999873625	0.999660867
0.873	0.987786677	0.999852359	0.999481929	0.999194569	0.999875758	0.999665762
0.874	0.987934025	0.999854661	0.999488691	0.999205555	0.9998777	0.999670492
0.875	0.988099854	0.999857229	0.999496276	0.999218092	0.999879629	0.999675692
0.876	0.98824521	0.999859438	0.999502889	0.999229239	0.999881393	0.999680348
0.877	0.988405357	0.999861963	0.99951025	0.99924068	0.999883358	0.999685234
0.878	0.988547691	0.999864106	0.999516684	0.99925041	0.999884788	0.999689223
0.879	0.988708068	0.999866598	0.999524021	0.99926161	0.999886837	0.999694093
0.880	0.988848826	0.999868757	0.999530436	0.999271848	0.999888529	0.999698419
0.881	0.989005163	0.999871182	0.999537583	0.999283236	0.999890256	0.999703125
0.882	0.989142133	0.999873286	0.999543825	0.999292966	0.999891924	0.999707278
0.883	0.989298086	0.999875668	0.999550919	0.999304086	0.999893723	0.99971195
0.884	0.989436195	0.999877735	0.99955715	0.999313067	0.999895295	0.999715807
0.885	0.989588875	0.999880101	0.999564129	0.99932408	0.999897094	0.999720446
0.886	0.989724312	0.999882128	0.999570267	0.999335094	0.999898655	0.999724921
0.887	0.989873861	0.999884355	0.99957703	0.999346882	0.999900406	0.999729766
0.888	0.99000874	0.999886373	0.999583113	0.99935565	0.999901859	0.999733475
0.889	0.990158563	0.999888605	0.999589868	0.999365727	0.999903599	0.999737785
0.890	0.990290354	0.999890602	0.999595846	0.999374736	0.999905243	0.999741699
0.891	0.990436378	0.999892769	0.999602412	0.999383717	0.999906923	0.99974563
0.892	0.990566517	0.999894708	0.999608274	0.999391737	0.999908578	0.999749247
0.893	0.990711358	0.999896829	0.999614765	0.999401306	0.999910163	0.999753293
0.894	0.990840095	0.999898677	0.999620501	0.999410074	0.999911473	0.999756903
0.895	0.990985999	0.999900785	0.999627014	0.99941967	0.999913105	0.99976099
0.896	0.9911134	0.999902625	0.999632704	0.99942916	0.999914166	0.999764649
0.897	0.991255822	0.999904672	0.999639067	0.999439745	0.999915774	0.999769025
0.898	0.991381056	0.999906494	0.999644687	0.999449021	0.999917358	0.99977298
0.899	0.991521179	0.999908504	0.999650933	0.999459045	0.99991874	0.999777026
0.900	0.991645153	0.999910263	0.999656442	0.99946808	0.999919932	0.999780636
0.901	0.991783393	0.999912229	0.999662595	0.999478586	0.999921242	0.999784781
0.902	0.991905758	0.99991399	0.999668066	0.999488022	0.999922541	0.999788588
0.903	0.992040955	0.999915888	0.999674071	0.999498901	0.999923935	0.999792906
0.904	0.992162565	0.999917538	0.99967941	0.999507455	0.999925424	0.999796573
0.905	0.992296633	0.9999194	0.999685338	0.999517586	0.999926794	0.999800644
0.906	0.992415736	0.999921034	0.999690576	0.999525472	0.999928176	0.999804031
0.907	0.992550933	0.999922837	0.999696483	0.999535416	0.999929629	0.999808101
0.908	0.992668371	0.999924446	0.999701648	0.999543194	0.999931106	0.999811521
0.909	0.992799451	0.999926196	0.999707355	0.999551668	0.999932262	0.999814933
0.910	0.992918861	0.999927739	0.999712512	0.999559473	0.999933477	0.99981818
0.911	0.993048036	0.999929445	0.999718131	0.999568402	0.999934799	0.999821847
0.912	0.99316496	0.999930971	0.999723187	0.999575806	0.999935836	0.999824846
0.913	0.993292701	0.999932639	0.999728721	0.999583986	0.99993723	0.999828332
0.914	0.99340541	0.999934157	0.999733654	0.999591764	0.999938504	0.999831612
0.915	0.993532943	0.999935801	0.999739148	0.999599917	0.999939541	0.999834842
0.916	0.993647414	0.999937296	0.999744101	0.999607429	0.999940482	0.999837809
0.917	0.99377406	0.999938928	0.999749569	0.999615822	0.999941804	0.999841311
0.918	0.993885719	0.999940374	0.999754399	0.99962328	0.999943067	0.999844484
0.919	0.994010208	0.999941921	0.999759725	0.999632182	0.999944235	0.999848035
0.920	0.994124187	0.999943335	0.999764589	0.999639533	0.999945331	0.99985106
0.921	0.994245589	0.99994489	0.999769819	0.999647552	0.999946498	0.999854339
0.922	0.99435416	0.999946262	0.999774473	0.999654582	0.999947403	0.999857133
0.923	0.994471369	0.999947795	0.999779546	0.999662227	0.999948416	0.99986019
0.924	0.9945781	0.999949109	0.999784096	0.999669258	0.999949512	0.999863116
0.925	0.994691434	0.999950535	0.999788961	0.999677571	0.999950477	0.999866346
0.926	0.994796271	0.999951836	0.999793434	0.999684254	0.999951466	0.99986909
0.927	0.994909823	0.999953202	0.999798238	0.999690936	0.999952764	0.999872048
0.928	0.995010851	0.999954465	0.999802558	0.999697004	0.999953884	0.999874694
0.929	0.995123878	0.999955763	0.99980728	0.999704248	0.999954813	0.99987757
0.930	0.995226833	0.999957014	0.999811644	0.999710263	0.999955898	0.999880174
0.931	0.995336323	0.999958282	0.999816226	0.999716491	0.999957029	0.999882877
0.932	0.995438752	0.999959474	0.999820514	0.999722452	0.999957935	0.99988534
0.933	0.995545922	0.99996071	0.999824988	0.999728681	0.99995878	0.999887846
0.934	0.995642888	0.999961842	0.99982905	0.999734615	0.999959507	0.999890178
0.935	0.995748404	0.999963064	0.999833479	0.9997421	0.999960425	0.99989312
0.936	0.995846071	0.999964186	0.999837558	0.999747954	0.999961366	0.999895575
0.937	0.995927732	0.999965103	0.999840939	0.999752498	0.999961902	0.999897347
0.938	0.996030172	0.999966279	0.999845209	0.999758539	0.999962652	0.999899729
0.939	0.996126295	0.999967288	0.999849127	0.999763859	0.99996345	0.999901921
0.940	0.996231494	0.999968369	0.999853392	0.999769873	0.999964237	0.999904319
0.941	0.996324825	0.999969379	0.99985723	0.999775754	0.999964916	0.999906601
0.942	0.996424835	0.999970438	0.999861327	0.999781955	0.999965869	0.999909172
0.943	0.996517071	0.999971407	0.999865096	0.999787569	0.999966727	0.999911496
0.944	0.99661407	0.999972424	0.999869059	0.999793583	0.999967656	0.999913993
0.945	0.996705135	0.99997333	0.999872739	0.999799464	0.999968573	0.99991644
0.946	0.996803109	0.999974277	0.999876669	0.999805505	0.999969562	0.999918987
0.947	0.996889652	0.999975118	0.999880143	0.999810477	0.999970539	0.999921195
0.948	0.996984002	0.99997607	0.999883968	0.999816786	0.999971385	0.999923725
0.949	0.997069144	0.999976907	0.999887384	0.99982109	0.999972266	0.999925662
0.950	0.997160264	0.999977794	0.999891054	0.999826917	0.999973398	0.999928241
0.951	0.997242406	0.999978582	0.999894345	0.999831916	0.999974315	0.999930416
0.952	0.9973293	0.999979454	0.999897869	0.999837716	0.999975328	0.999932905
0.953	0.997408345	0.999980215	0.999901049	0.99984333	0.999976245	0.99993527
0.954	0.997495676	0.999981027	0.999904523	0.999848943	0.999977067	0.999937569
0.955	0.997573954	0.999981788	0.999907672	0.999853888	0.999978008	0.999939745
0.956	0.997659305	0.999982558	0.99991106	0.999859849	0.999979116	0.999942349
0.957	0.997736718	0.999983261	0.999914138	0.999865009	0.999980248	0.999944722
0.958	0.997821991	0.999984053	0.999917533	0.999870328	0.999981261	0.999947062
0.959	0.997896842	0.99998475	0.999920518	0.999874926	0.999982297	0.999949197
0.960	0.997976916	0.999985474	0.999923694	0.999880459	0.999983191	0.999951521
0.961	0.998047103	0.999986102	0.999926467	0.999884602	0.999984156	0.999953465
0.962	0.998126947	0.999986795	0.999929602	0.999889708	0.999985085	0.999955682
0.963	0.998197057	0.999987412	0.999932363	0.999894279	0.999985907	0.99995766
0.964	0.998275259	0.999988075	0.999935425	0.999899064	0.999987098	0.999959959
0.965	0.998341406	0.999988618	0.999938001	0.999903635	0.999988015	0.999962003
0.966	0.998418721	0.999989224	0.999940972	0.999907805	0.999989099	0.999964038
0.967	0.998485569	0.999989762	0.999943549	0.999911601	0.999989802	0.999965694
0.968	0.998558187	0.999990331	0.999946342	0.999915637	0.999990851	0.999967664
0.969	0.998619233	0.999990824	0.999948703	0.999919326	0.999991613	0.999969329
0.970	0.998687898	0.999991369	0.999951353	0.999923442	0.99999259	0.999971273
0.971	0.998746853	0.999991822	0.999953624	0.999927532	0.999993495	0.99997316
0.972	0.998812803	0.999992367	0.99995619	0.999931996	0.999994222	0.999975039
0.973	0.99887005	0.999992807	0.999958375	0.999935391	0.999994675	0.999976399
0.974	0.998934567	0.999993299	0.999960828	0.999938652	0.999995187	0.999977759
0.975	0.998987905	0.999993714	0.999962868	0.999941593	0.999995664	0.999978995
0.976	0.999048918	0.999994172	0.999965188	0.999945095	0.999996247	0.999980478
0.977	0.999103975	0.999994567	0.999967266	0.999948382	0.999996712	0.999981813
0.978	0.999163499	0.99999503	0.999969537	0.999951644	0.999997046	0.999983049
0.979	0.999217254	0.999995413	0.999971549	0.999954023	0.999997415	0.999984038
0.980	0.999275464	0.999995835	0.999973737	0.99995699	0.999997713	0.999985159
0.981	0.999323767	0.999996196	0.999975565	0.999959636	0.999997963	0.999986148
0.982	0.999375693	0.99999656	0.999977504	0.99996239	0.999998094	0.999987087
0.983	0.999420612	0.999996858	0.999979182	0.999965998	0.999998296	0.99998834
0.984	0.99947152	0.999997207	0.999981085	0.999969366	0.999998463	0.999989493
0.985	0.999514546	0.999997482	0.99998268	0.999972761	0.999998594	0.99999063
0.986	0.999562892	0.999997767	0.999984453	0.999976584	0.999998833	0.999991974
0.987	0.999603728	0.999998008	0.999985953	0.999979925	0.999999047	0.999993152
0.988	0.999648888	0.99999828	0.999987618	0.999983614	0.999999357	0.999994504
0.989	0.999687458	0.99999852	0.999989043	0.999986715	0.999999464	0.999995534
0.990	0.99973056	0.999998775	0.999990621	0.999989976	0.999999583	0.999996621
0.991	0.999764761	0.999998971	0.999991859	0.999992034	0.999999655	0.999997305
0.992	0.999803429	0.999999183	0.999993238	0.999993424	0.999999738	0.999997792
0.993	0.999836448	0.999999353	0.999994403	0.999994386	0.999999797	0.999998129
0.994	0.999870497	0.999999529	0.99999561	0.999995803	0.999999821	0.999998583
0.995	0.999898863	0.999999688	0.999996623	0.999996659	0.999999869	0.999998879
0.996	0.999931115	0.999999836	0.999997745	0.999997755	0.999999905	0.999999242
0.997	0.999955945	0.999999917	0.999998576	0.999998369	0.99999994	0.999999456
0.998	0.999978859	0.999999986	0.999999338	0.999999064	0.999999952	0.999999679
0.999	0.999993256	0.999999999	0.999999792	0.999999679	1	0.999999901
1.000	1	1	1	1	1	1
