# Supplementary material for: Identification and characterization of constrained non-exonic bases lacking predictive epigenomic and transcription factor binding annotations
Source: Nat Commun. 2020 Dec 2;11:6168. doi: 10.1038/s41467-020-19962-9 (PMC7710766; doi:10.1038/s41467-020-19962-9)
Supplement: Supplementary file 11 — Source Data [file 41467_2020_19962_MOESM11_ESM.zip › SourceData/SupFig2d.txt]

CNEP Score	CNE	notCNE	Genome	Exon - Constrained	Exon - Not Constrained	Exon
0.000	0.001314027	0.019819147	0.019015952	0.011205491	0.024961371	0.019953934
0.001	0.002940691	0.056777452	0.054459364	0.036058756	0.069986408	0.057636012
0.002	0.004953722	0.087034038	0.083704819	0.064181121	0.110236914	0.093471613
0.003	0.007576319	0.188268124	0.17794109	0.091734716	0.147853428	0.127425007
0.004	0.010686277	0.21705926	0.205672008	0.116749976	0.181242028	0.157765531
0.005	0.014623579	0.247682666	0.235156528	0.142233337	0.215876217	0.189068622
0.006	0.018224765	0.270357114	0.257049974	0.162216592	0.24215286	0.213054336
0.007	0.022981218	0.298573823	0.284233174	0.184794367	0.273266218	0.241060558
0.008	0.026936278	0.319159765	0.304095741	0.201575031	0.296160596	0.261729412
0.009	0.032819152	0.348725863	0.332583638	0.224093859	0.328054503	0.290210588
0.010	0.037824625	0.373130863	0.35608551	0.241779303	0.354123557	0.313227828
0.011	0.044014362	0.402023331	0.383910744	0.262017842	0.38500937	0.340237804
0.012	0.048869133	0.420493786	0.401751708	0.276725103	0.404274425	0.357843723
0.013	0.055638383	0.444302122	0.424755456	0.295693988	0.428489738	0.380149223
0.014	0.061716664	0.463719256	0.443531035	0.311537137	0.447642647	0.398097308
0.015	0.068692635	0.483888129	0.463076422	0.328808109	0.46762029	0.417089665
0.016	0.073880484	0.497659982	0.476445359	0.341024664	0.481187189	0.430165009
0.017	0.081000382	0.515578798	0.493845343	0.356875102	0.498441926	0.446908552
0.018	0.088507214	0.533467622	0.511224641	0.372667566	0.515332044	0.463399099
0.019	0.095980797	0.55019705	0.527496876	0.38765997	0.530980098	0.478808483
0.020	0.102113046	0.563262154	0.54021225	0.399425289	0.542948009	0.490702646
0.021	0.10985408	0.578815266	0.555377375	0.41384555	0.557314686	0.505088829
0.022	0.117562921	0.593408264	0.569628541	0.427610112	0.570767729	0.518655271
0.023	0.123514249	0.604086389	0.580076564	0.437989669	0.580689678	0.528743799
0.024	0.131178326	0.617467138	0.59316785	0.450688564	0.592899918	0.54113192
0.025	0.139101282	0.630714535	0.60614508	0.463400227	0.604977993	0.553440635
0.026	0.147142109	0.643541518	0.618726778	0.475803	0.616625405	0.565363015
0.027	0.153973189	0.653995753	0.628993683	0.486023097	0.626072143	0.575091273
0.028	0.16195545	0.665765331	0.640565319	0.497613405	0.636667459	0.586048787
0.029	0.169971463	0.677138484	0.651760009	0.508878795	0.646852299	0.59662697
0.030	0.177899945	0.688007998	0.662471261	0.519737365	0.656557484	0.606752012
0.031	0.183948521	0.696016474	0.670372944	0.527815829	0.663693619	0.614231176
0.032	0.191524779	0.705684524	0.679926794	0.537666752	0.672360028	0.623328773
0.033	0.199108296	0.71505041	0.689193833	0.54732512	0.680733679	0.632170089
0.034	0.206731346	0.724179175	0.698236743	0.556797836	0.688876211	0.640796836
0.035	0.214378577	0.733067265	0.70705289	0.56606756	0.69684856	0.649241458
0.036	0.221994293	0.741618309	0.715550209	0.575174384	0.704575757	0.657470869
0.037	0.229462782	0.749723976	0.723620139	0.583982777	0.711968551	0.665378971
0.038	0.236735561	0.757382396	0.731258157	0.592433291	0.7190339	0.67294855
0.039	0.242420261	0.763191401	0.737063915	0.599047848	0.724467778	0.678812221
0.040	0.249548307	0.77027367	0.744148974	0.607046696	0.73105644	0.68591422
0.041	0.256603866	0.777093048	0.750981884	0.614840107	0.73744469	0.69281398
0.042	0.263571155	0.783651555	0.757563948	0.622432316	0.743635601	0.699514993
0.043	0.270437962	0.789937892	0.763883612	0.629798804	0.749616965	0.706000572
0.044	0.277165161	0.795963099	0.769947721	0.636910121	0.755344236	0.712231666
0.045	0.283776435	0.801722922	0.775755045	0.643760472	0.760884948	0.718249114
0.046	0.290243118	0.807218054	0.781304661	0.650395493	0.766201005	0.724045303
0.047	0.295157261	0.811285229	0.785421134	0.655439972	0.770192291	0.728419974
0.048	0.301373529	0.81634373	0.790545786	0.661697375	0.775176809	0.73386785
0.049	0.307537111	0.821234909	0.795509345	0.667822257	0.780022139	0.739178964
0.050	0.313634288	0.825955578	0.800308971	0.673815004	0.784754741	0.744370286
0.051	0.319622354	0.830502494	0.804938734	0.679653814	0.789344163	0.749414513
0.052	0.325495941	0.834872203	0.809394756	0.685322684	0.793780729	0.754299663
0.053	0.331273691	0.839066568	0.81367994	0.690821931	0.798079285	0.759035297
0.054	0.33696935	0.843089974	0.817798557	0.696176409	0.802211923	0.763612711
0.055	0.341811759	0.846457091	0.821247551	0.700607069	0.805655425	0.76741556
0.056	0.347323054	0.850203221	0.825093557	0.70566144	0.809547627	0.771730816
0.057	0.352762938	0.853814893	0.828808634	0.710578469	0.813337505	0.775931001
0.058	0.358096048	0.857294362	0.832392433	0.715346588	0.816997459	0.779994351
0.059	0.363336026	0.860638869	0.835843406	0.719975214	0.820537143	0.783930434
0.060	0.36847547	0.863853304	0.83916534	0.724463554	0.823942434	0.787729978
0.061	0.373482375	0.866935199	0.84235515	0.728811699	0.827235981	0.791407422
0.062	0.378481103	0.869942994	0.845475433	0.733123624	0.830500309	0.795053098
0.063	0.382105286	0.872087414	0.847702485	0.736206553	0.832814658	0.797647226
0.064	0.3868307	0.874839778	0.850564833	0.740177646	0.835804705	0.800994395
0.065	0.391478033	0.877504804	0.853340342	0.744056717	0.83871373	0.804256537
0.066	0.396067932	0.880085834	0.856033736	0.747852662	0.841566676	0.807452755
0.067	0.400590506	0.882587043	0.858647658	0.751559936	0.844337109	0.810564219
0.068	0.405036275	0.885008008	0.86118219	0.75518945	0.847053537	0.81361303
0.069	0.409412608	0.887354895	0.863642189	0.758714039	0.849687633	0.816571284
0.070	0.4137356	0.889626248	0.866028216	0.762168224	0.852266635	0.819468872
0.071	0.417988395	0.89182633	0.868342602	0.765536794	0.854766117	0.822284721
0.072	0.422196516	0.893953369	0.870585549	0.768822759	0.857212397	0.825036664
0.073	0.426325381	0.896004403	0.872752611	0.772052424	0.859581646	0.827719123
0.074	0.430362253	0.897984555	0.874847651	0.775177572	0.861890772	0.830325299
0.075	0.434322386	0.89989706	0.876874669	0.778239175	0.864130758	0.832864371
0.076	0.438198303	0.901745632	0.878836689	0.781216771	0.866311283	0.835335047
0.077	0.442007356	0.903534422	0.880738594	0.784125978	0.868436001	0.837745336
0.078	0.444945024	0.904894181	0.882188148	0.786406719	0.870088813	0.839626727
0.079	0.448654817	0.906587633	0.88399358	0.789179942	0.872103587	0.841917593
0.080	0.452322589	0.90823228	0.885750411	0.791893356	0.874072169	0.84415731
0.081	0.455938782	0.909832755	0.887462604	0.794549339	0.875998575	0.846349298
0.082	0.459502771	0.911389431	0.889130452	0.797156039	0.877877297	0.84849302
0.083	0.463004569	0.912901989	0.890753165	0.799720158	0.879702131	0.850586969
0.084	0.466469358	0.914372482	0.89233381	0.80221779	0.881490009	0.852633213
0.085	0.469880534	0.915802735	0.893873491	0.804677731	0.883230711	0.854635733
0.086	0.473258379	0.917194748	0.895375247	0.807090744	0.884942089	0.856602522
0.087	0.476578744	0.918549157	0.896837794	0.809416262	0.886615412	0.858513258
0.088	0.479856847	0.919866372	0.898262735	0.811709862	0.888241078	0.860382066
0.089	0.483072201	0.921148462	0.899650885	0.81393908	0.889830295	0.862204257
0.090	0.486248436	0.922393985	0.90100242	0.816129836	0.891386549	0.863991484
0.091	0.489375051	0.923605912	0.902319306	0.818269636	0.892905213	0.865736255
0.092	0.492453601	0.924784299	0.903601806	0.820359406	0.894391471	0.867442204
0.093	0.4954841	0.925929126	0.904849697	0.822388643	0.895843276	0.869104206
0.094	0.497826328	0.926799808	0.905801105	0.823969519	0.896953719	0.870385898
0.095	0.50076539	0.927888066	0.906990682	0.825933605	0.898345142	0.871985782
0.096	0.503675373	0.928952191	0.908155585	0.827862128	0.899706194	0.873553405
0.097	0.506556202	0.929990634	0.909294354	0.829747638	0.901039659	0.875087827
0.098	0.509396645	0.931004581	0.910407914	0.831601434	0.902352055	0.876597305
0.099	0.51221685	0.931994709	0.911497627	0.833433429	0.903632201	0.878078335
0.100	0.514994777	0.93296283	0.912564052	0.835218565	0.904889024	0.879527475
0.101	0.517753342	0.93390853	0.913607909	0.836969427	0.906119128	0.880947147
0.102	0.520470292	0.934833403	0.914629884	0.838689434	0.907328397	0.882342336
0.103	0.523165217	0.935737015	0.915630289	0.840388253	0.908505519	0.883709366
0.104	0.525823345	0.936618825	0.916608032	0.842047229	0.909663127	0.885049483
0.105	0.528438744	0.937483075	0.917566973	0.843674286	0.910805783	0.886368471
0.106	0.531030294	0.938325816	0.918504049	0.845278931	0.91191747	0.887659606
0.107	0.533585944	0.93914938	0.919421083	0.846861234	0.913006482	0.888928186
0.108	0.536114119	0.9399537	0.920318271	0.848401996	0.914079544	0.890171501
0.109	0.538283687	0.940635427	0.921079723	0.849697797	0.91498863	0.89122136
0.110	0.540747931	0.941404928	0.921940529	0.851183867	0.916026759	0.892422549
0.111	0.543197099	0.942158043	0.922784783	0.852639376	0.91704781	0.893601752
0.112	0.545615809	0.942897282	0.9236141	0.854072564	0.918046613	0.894758681
0.113	0.548006826	0.94362024	0.924426266	0.855477953	0.919021134	0.895890047
0.114	0.550372179	0.944328452	0.925223453	0.856868628	0.919990472	0.897012761
0.115	0.552712696	0.945022164	0.926005257	0.858227542	0.920938185	0.898110159
0.116	0.555032582	0.945703737	0.926774597	0.859575206	0.921875116	0.899196606
0.117	0.55732804	0.946369586	0.927527555	0.86089541	0.922792081	0.900260359
0.118	0.559594155	0.947022566	0.928266726	0.862203887	0.923687744	0.901306295
0.119	0.561848527	0.947660667	0.928991006	0.863496722	0.924563089	0.902333616
0.120	0.56407455	0.948285497	0.929701355	0.864767373	0.925430207	0.903347628
0.121	0.566275746	0.948898825	0.930399139	0.866000965	0.926281582	0.904338138
0.122	0.568454268	0.949499778	0.93108427	0.867226227	0.927124988	0.905320548
0.123	0.570600516	0.950088191	0.931755525	0.868424187	0.927945679	0.906278573
0.124	0.57273343	0.950664193	0.932414134	0.86960028	0.928751742	0.907219335
0.125	0.574378439	0.951104796	0.93291863	0.870498926	0.929373383	0.907941812
0.126	0.576455599	0.951658944	0.933553692	0.871647356	0.930152585	0.908855421
0.127	0.578524106	0.952202585	0.934178016	0.872763459	0.930921499	0.909750719
0.128	0.580569525	0.95273668	0.934792072	0.8738677	0.93167699	0.910633162
0.129	0.582600262	0.953262027	0.935396853	0.874951544	0.932419963	0.91150022
0.130	0.584599258	0.953777926	0.935991283	0.876021104	0.933158998	0.912359573
0.131	0.586591856	0.954285468	0.936577066	0.877074501	0.933879374	0.913201176
0.132	0.588567102	0.954783575	0.9371528	0.878111554	0.934583708	0.914026627
0.133	0.590518002	0.955272749	0.937719139	0.879140638	0.935286916	0.914848461
0.134	0.592455531	0.955754167	0.938277277	0.880152879	0.935979667	0.915657513
0.135	0.594375091	0.956227146	0.938826291	0.881145607	0.93665981	0.916451444
0.136	0.596291124	0.956692866	0.939368048	0.882130276	0.937326789	0.917234069
0.137	0.598184468	0.957149908	0.939900326	0.883100253	0.937981108	0.918003294
0.138	0.600065995	0.957600416	0.940425859	0.884060383	0.938631553	0.918766471
0.139	0.601929672	0.958041928	0.940941991	0.885012295	0.93927184	0.919520197
0.140	0.603775833	0.95847737	0.941451165	0.885941004	0.939900608	0.920258149
0.141	0.605607514	0.958904799	0.941951915	0.88684789	0.940524205	0.92098487
0.142	0.607428341	0.959325748	0.942446021	0.887759236	0.941136141	0.921705797
0.143	0.609225041	0.959739288	0.942931766	0.888654396	0.941736999	0.922413787
0.144	0.611006629	0.960146323	0.943410713	0.889541587	0.94233542	0.923117327
0.145	0.61277327	0.960546424	0.943881966	0.890402451	0.942921921	0.923803702
0.146	0.61452626	0.960940115	0.944346665	0.891267571	0.943502656	0.924487959
0.147	0.616268344	0.961327506	0.94480463	0.892121756	0.944070628	0.925160119
0.148	0.617994298	0.961707932	0.945255057	0.892966819	0.944626044	0.925820973
0.149	0.619699336	0.96208318	0.945699454	0.893798684	0.945174437	0.926472556
0.150	0.621393188	0.96245139	0.946136616	0.894614046	0.945720576	0.927116697
0.151	0.623078184	0.962813895	0.946567666	0.895416641	0.946254418	0.927748371
0.152	0.624741306	0.963171	0.946992567	0.896213417	0.946782014	0.928373955
0.153	0.626393288	0.963522154	0.94741101	0.896996679	0.947296913	0.928986544
0.154	0.628030006	0.963868762	0.947824542	0.89777315	0.947812667	0.929597204
0.155	0.629649796	0.964210268	0.94823217	0.898535065	0.948317458	0.930195594
0.156	0.630912606	0.964473939	0.948547809	0.899136773	0.948714601	0.930667203
0.157	0.632509014	0.964805984	0.948945274	0.899887527	0.949207213	0.931253784
0.158	0.634095571	0.965133594	0.949337864	0.900623228	0.949693501	0.931830864
0.159	0.635671327	0.965456218	0.949725306	0.901355057	0.950177795	0.932405266
0.160	0.637234194	0.96577455	0.950107907	0.90207559	0.950654949	0.932971015
0.161	0.638788612	0.966088272	0.950485721	0.90279026	0.951127878	0.933531944
0.162	0.64033164	0.966397857	0.95085886	0.903497935	0.9515896	0.934083197
0.163	0.641862172	0.966703024	0.951227186	0.904193453	0.952049663	0.934628971
0.164	0.643384525	0.967004396	0.951591224	0.904874869	0.952500021	0.935163439
0.165	0.644896635	0.967302008	0.951951255	0.905559385	0.952944056	0.935695015
0.166	0.64640117	0.967594941	0.952306546	0.906235934	0.953387922	0.936223582
0.167	0.647904861	0.967884518	0.952658348	0.906906619	0.953820283	0.936742698
0.168	0.649395052	0.968170456	0.95300593	0.90756019	0.954250829	0.93725443
0.169	0.650872053	0.968451995	0.953348857	0.908221118	0.954675285	0.937764967
0.170	0.652329856	0.968729844	0.953687325	0.908871316	0.955096489	0.93826953
0.171	0.653787297	0.969004237	0.954022416	0.909520065	0.955510839	0.938769206
0.172	0.655232083	0.969275388	0.954353696	0.910162951	0.95591731	0.939261738
0.173	0.656665043	0.969542181	0.954680107	0.910788814	0.956319377	0.93974527
0.174	0.658092696	0.969805323	0.955002767	0.911405576	0.956719823	0.940224461
0.175	0.659504612	0.970064729	0.955320929	0.912016633	0.957108284	0.940693951
0.176	0.660909773	0.970321412	0.955636267	0.912625223	0.957496874	0.941162626
0.177	0.662301865	0.970574269	0.95594719	0.91322331	0.957878144	0.941622822
0.178	0.663684015	0.970823542	0.956254178	0.913811752	0.95825642	0.942077603
0.179	0.665059208	0.97107005	0.956558179	0.914397116	0.958630615	0.942528668
0.180	0.666420502	0.971313782	0.956858922	0.91497587	0.959004369	0.942977047
0.181	0.667781955	0.971554369	0.957156367	0.91554584	0.959366514	0.943414844
0.182	0.669125355	0.971791097	0.957449271	0.916107751	0.959724745	0.943847219
0.183	0.670463177	0.972025213	0.957739503	0.91667505	0.960078558	0.944278746
0.184	0.671796832	0.972256152	0.958026314	0.917222292	0.960430946	0.944702065
0.185	0.67312212	0.972484254	0.958310114	0.917770394	0.96078104	0.945124238
0.186	0.674438378	0.972709268	0.958590379	0.918311117	0.961123114	0.945538624
0.187	0.675457526	0.972883119	0.958807036	0.918727559	0.961389089	0.945859373
0.188	0.676757541	0.97310307	0.959081789	0.919260969	0.961728986	0.946269713
0.189	0.678052596	0.973320709	0.959354039	0.919793565	0.962062676	0.946675809
0.190	0.679334468	0.973535834	0.959623148	0.920314117	0.962393062	0.947075419
0.191	0.680612941	0.973749707	0.95989089	0.920839129	0.962718045	0.947473217
0.192	0.681889658	0.973960479	0.960155424	0.921355357	0.963036705	0.947863796
0.193	0.683152159	0.974168295	0.960416532	0.921866492	0.963354431	0.948251928
0.194	0.684403867	0.974374294	0.96067555	0.922380548	0.963672365	0.948641254
0.195	0.685655635	0.974577843	0.960931951	0.922877489	0.963985337	0.949021194
0.196	0.686899059	0.974779329	0.961186059	0.923377351	0.964295173	0.949400204
0.197	0.688127838	0.974978389	0.961437189	0.923868791	0.964605281	0.94977632
0.198	0.68935437	0.975175579	0.961686155	0.924357288	0.964903196	0.950143612
0.199	0.690572664	0.975369923	0.961932232	0.924843997	0.96520527	0.950512897
0.200	0.691784409	0.975562134	0.962175922	0.925327537	0.965503353	0.95087849
0.201	0.692991849	0.975752308	0.962417257	0.925799351	0.965796396	0.95123661
0.202	0.694197488	0.975940537	0.962656607	0.926270508	0.966084891	0.951591598
0.203	0.695397142	0.976126943	0.962893862	0.926732768	0.966372078	0.951942515
0.204	0.69659299	0.976311271	0.963128985	0.927195413	0.966656634	0.952291899
0.205	0.697778783	0.976493472	0.963361603	0.927656949	0.966937238	0.952638366
0.206	0.698953285	0.97667429	0.963592229	0.928109792	0.967213695	0.952979032
0.207	0.700118817	0.976852168	0.963819764	0.92856456	0.967488883	0.953319591
0.208	0.701278192	0.977028754	0.964045639	0.929013645	0.967759147	0.95365495
0.209	0.702430112	0.977203801	0.964269673	0.929457886	0.968028103	0.953987713
0.210	0.703576733	0.977377072	0.964491748	0.92989855	0.968295102	0.954317929
0.211	0.704725494	0.977548507	0.964712052	0.930335388	0.968557177	0.954643622
0.212	0.705857546	0.977717766	0.964929596	0.930773313	0.968817153	0.954968375
0.213	0.706990901	0.977884848	0.965145084	0.931204311	0.96907652	0.95529022
0.214	0.708120743	0.978050207	0.965358559	0.931624873	0.969330755	0.955605002
0.215	0.709240938	0.978213734	0.965569973	0.932052045	0.969582814	0.955920806
0.216	0.710355774	0.978376129	0.965780042	0.932470253	0.969837089	0.956234755
0.217	0.711466834	0.978536906	0.965988223	0.932882755	0.970085157	0.956542681
0.218	0.712569632	0.978695686	0.966194146	0.933297092	0.970329559	0.956848943
0.219	0.713526522	0.978832611	0.96637178	0.933641818	0.970539571	0.957107994
0.220	0.714615278	0.978988469	0.966574238	0.934043658	0.970784231	0.957409871
0.221	0.715705994	0.979143175	0.966775484	0.934444458	0.971020003	0.957705716
0.222	0.716789467	0.979296663	0.966975208	0.934836881	0.971257096	0.957999353
0.223	0.717860759	0.979448053	0.967172372	0.935234601	0.971486998	0.958290345
0.224	0.718926187	0.979598584	0.967368529	0.935628564	0.971720425	0.95858221
0.225	0.719983105	0.979747043	0.967562178	0.936015509	0.971948564	0.958868158
0.226	0.721039933	0.979894047	0.96775444	0.936402115	0.972174929	0.959152854
0.227	0.722099806	0.980039948	0.967945798	0.936789716	0.972399674	0.959436882
0.228	0.723149413	0.980184502	0.968135154	0.937161562	0.972620946	0.959712966
0.229	0.724186839	0.980327731	0.968322724	0.937531483	0.9728417	0.95998802
0.230	0.725220482	0.980468814	0.968508192	0.93790351	0.973062429	0.960263825
0.231	0.726253349	0.980609332	0.968692924	0.938271055	0.973278492	0.960535031
0.232	0.727287218	0.980748329	0.968876245	0.938640455	0.973491057	0.960804687
0.233	0.728313798	0.980886116	0.969057978	0.939001775	0.973701951	0.961070339
0.234	0.729331718	0.98102182	0.969237395	0.939362777	0.97391186	0.961335249
0.235	0.730342243	0.981157082	0.969416047	0.939722851	0.974120874	0.961599253
0.236	0.731345849	0.981290687	0.969592769	0.940075726	0.974329721	0.961860529
0.237	0.732350043	0.981422896	0.969768014	0.940427402	0.974530469	0.962116218
0.238	0.733348976	0.981553927	0.969942011	0.940779236	0.974733497	0.962373414
0.239	0.734341254	0.981684097	0.970114846	0.941132111	0.974932729	0.962628576
0.240	0.735331941	0.981812619	0.970285984	0.941476498	0.975132194	0.962880795
0.241	0.736315829	0.981940092	0.970455648	0.941817307	0.975325207	0.963127609
0.242	0.737297833	0.982066182	0.970623972	0.94215574	0.975519955	0.963374662
0.243	0.738269195	0.982191411	0.970791061	0.942497908	0.975713292	0.963622176
0.244	0.739238664	0.982315676	0.970956996	0.942833941	0.97590278	0.96386501
0.245	0.740207266	0.982438528	0.971121611	0.94316651	0.976094782	0.964108181
0.246	0.741165527	0.982559949	0.971284381	0.943499487	0.976283298	0.964349284
0.247	0.742123834	0.982680368	0.971446127	0.943825559	0.976471529	0.964587693
0.248	0.743074972	0.982799918	0.971606575	0.944150975	0.976652686	0.964821363
0.249	0.744023404	0.982918187	0.971765838	0.944478972	0.976836602	0.965057727
0.250	0.744762116	0.983010131	0.9718896	0.944730001	0.976977422	0.965238666
0.251	0.745698074	0.983125707	0.972045583	0.945049712	0.977155612	0.965468372
0.252	0.746634899	0.983240821	0.972201086	0.945367793	0.977330976	0.965695689
0.253	0.747568286	0.983355115	0.972355574	0.945680849	0.977504721	0.965920146
0.254	0.748495034	0.983467963	0.972508434	0.945988449	0.977681161	0.966144331
0.255	0.74941557	0.983580371	0.972660563	0.946296841	0.977854867	0.966367066
0.256	0.750328569	0.98369159	0.97281124	0.946606117	0.978026746	0.96658896
0.257	0.751244839	0.983801937	0.972961144	0.946908329	0.978198107	0.966807953
0.258	0.752152728	0.98391143	0.973109776	0.947210768	0.978364505	0.967023873
0.259	0.753058317	0.984019626	0.973257088	0.947509403	0.978531862	0.967239018
0.260	0.753963809	0.984127628	0.973404263	0.947810665	0.978699413	0.967455243
0.261	0.754861115	0.984234479	0.973549812	0.948103166	0.978863673	0.967666186
0.262	0.755755369	0.98434039	0.973694382	0.948402413	0.979024642	0.967877491
0.263	0.756645854	0.984445134	0.97383773	0.948697245	0.979188578	0.968089076
0.264	0.757538388	0.984549137	0.973980232	0.948983611	0.979347306	0.968294267
0.265	0.758415163	0.984652707	0.974121703	0.94927455	0.979505554	0.968500817
0.266	0.759298894	0.984755421	0.974262661	0.949562184	0.979664449	0.968706576
0.267	0.760181238	0.984857223	0.974402541	0.949844792	0.979819043	0.96890777
0.268	0.761057048	0.984958203	0.974541361	0.950126676	0.979973197	0.96910842
0.269	0.761927995	0.985058054	0.974678954	0.950407767	0.980128594	0.969309573
0.270	0.762801468	0.985157425	0.974816167	0.950691485	0.980280506	0.969509464
0.271	0.763659829	0.985255913	0.97495187	0.950972417	0.980432418	0.969708343
0.272	0.764519402	0.985353436	0.975086619	0.95124579	0.98058385	0.969904164
0.273	0.765377725	0.985449906	0.975220237	0.951517781	0.980731641	0.970097166
0.274	0.766233847	0.985545877	0.975353241	0.951787689	0.980878266	0.970288669
0.275	0.767080682	0.985641447	0.97548543	0.952057711	0.981023168	0.970479118
0.276	0.767924706	0.985735682	0.975616163	0.952324722	0.981165518	0.970666846
0.277	0.768770072	0.985829337	0.975746435	0.95259094	0.981308761	0.970854855
0.278	0.769612536	0.985922349	0.975875943	0.952857408	0.981449957	0.971041653
0.279	0.770452098	0.986014629	0.976004537	0.953118691	0.981589533	0.971225533
0.280	0.771288095	0.986106224	0.976132181	0.95337187	0.981727218	0.97140526
0.281	0.772122373	0.986197078	0.976259167	0.953632746	0.981864307	0.97158741
0.282	0.772949476	0.986287549	0.976385414	0.953889661	0.982000683	0.971767665
0.283	0.773771106	0.986376823	0.976510329	0.95414902	0.982135841	0.971948035
0.284	0.774593928	0.986465458	0.976634583	0.954403014	0.982269055	0.972125216
0.285	0.775406627	0.98655354	0.976757764	0.954650851	0.982400896	0.972299282
0.286	0.776216205	0.986640774	0.976880045	0.954902016	0.982531376	0.972473694
0.287	0.777024313	0.986727196	0.977001391	0.955150577	0.982658358	0.972644933
0.288	0.777827484	0.986813176	0.977122146	0.955401085	0.982785418	0.97281693
0.289	0.778632126	0.986898386	0.97724216	0.955644598	0.982912516	0.972986406
0.290	0.779429343	0.986982668	0.977360895	0.95588759	0.983035844	0.973153295
0.291	0.780222067	0.987066352	0.97747896	0.956132484	0.983160999	0.973322037
0.292	0.781016864	0.987149761	0.977596705	0.956369817	0.983284236	0.973486808
0.293	0.781805504	0.98723219	0.977713346	0.956608282	0.983409313	0.97365316
0.294	0.782592251	0.98731412	0.977829442	0.95684806	0.983533431	0.973819381
0.295	0.783371212	0.98739523	0.977944323	0.957084034	0.983654894	0.973982528
0.296	0.784151749	0.987475677	0.9780586	0.957317541	0.983775151	0.974144011
0.297	0.784923783	0.987555762	0.978172107	0.957547834	0.983894682	0.974303862
0.298	0.785696858	0.987635258	0.978285099	0.95777532	0.984014965	0.974463169
0.299	0.786469178	0.987714134	0.978397391	0.958004141	0.984130596	0.974620003
0.300	0.787238974	0.987792444	0.978508993	0.958228593	0.984246331	0.974775314
0.301	0.788001986	0.987870075	0.978619576	0.958450238	0.984359734	0.974928119
0.302	0.78876894	0.987947254	0.978729939	0.95867589	0.984471685	0.97508146
0.303	0.789523299	0.988023894	0.978839301	0.958900953	0.984585671	0.97523588
0.304	0.790280862	0.988099683	0.978947919	0.959120991	0.984698477	0.975387721
0.305	0.7910329	0.988174743	0.979055572	0.959339534	0.984809897	0.975538136
0.306	0.791784394	0.988249426	0.979162919	0.959560251	0.984922613	0.975690167
0.307	0.792530425	0.988323422	0.979269287	0.959778999	0.985032064	0.975839404
0.308	0.793268691	0.988396794	0.979374699	0.959994577	0.985141579	0.975987528
0.309	0.794013742	0.988469999	0.979480091	0.960203907	0.985248218	0.976131549
0.310	0.794748157	0.988542212	0.979584224	0.960419463	0.985355868	0.976278479
0.311	0.795487027	0.988614352	0.979688445	0.960633366	0.985462817	0.976424362
0.312	0.796219995	0.988685822	0.979791738	0.960847314	0.985567577	0.976568869
0.313	0.796783265	0.988740795	0.979871088	0.961008267	0.98564711	0.97667804
0.314	0.79751358	0.988811476	0.979973473	0.961218956	0.985751014	0.976820816
0.315	0.798237465	0.988881955	0.980075375	0.961430753	0.985853611	0.976963164
0.316	0.798959037	0.988951532	0.980176362	0.961644339	0.985955701	0.977105842
0.317	0.799683533	0.989020829	0.980277067	0.961848486	0.986057144	0.977244671
0.318	0.800401652	0.989089535	0.980376962	0.962056707	0.986156657	0.977383755
0.319	0.801114216	0.98915778	0.980476125	0.962263524	0.986254329	0.977521159
0.320	0.801830866	0.989225645	0.980575062	0.96246595	0.986352351	0.977657186
0.321	0.802540415	0.989292929	0.980673108	0.962663599	0.986451138	0.977791961
0.322	0.803245449	0.989359338	0.980770111	0.96286324	0.9865471	0.977925665
0.323	0.803952722	0.989425799	0.980867294	0.963060708	0.986645653	0.978060225
0.324	0.804653603	0.989491765	0.980963652	0.963257882	0.986740721	0.978192462
0.325	0.805354537	0.989557032	0.981059298	0.963451569	0.986834934	0.978322886
0.326	0.806054273	0.989621437	0.981154168	0.963648109	0.986930119	0.978454966
0.327	0.806749026	0.989686016	0.98124881	0.963839375	0.987021611	0.978582777
0.328	0.8074435	0.989750247	0.981343175	0.964031636	0.987114683	0.978711957
0.329	0.808134997	0.989813612	0.981436515	0.964220887	0.987205475	0.97883859
0.330	0.80883009	0.989876804	0.981529822	0.964409979	0.987295101	0.978964423
0.331	0.809518097	0.989939519	0.981622456	0.964603893	0.987384895	0.979092119
0.332	0.810204537	0.990002002	0.981714706	0.964792758	0.987473511	0.979217228
0.333	0.810886657	0.990063736	0.981806092	0.964981398	0.987562722	0.979342633
0.334	0.811568672	0.990125099	0.981897027	0.965167524	0.987649147	0.979465352
0.335	0.812252338	0.990186312	0.981987968	0.965357341	0.987736259	0.979589851
0.336	0.812929205	0.990246769	0.982077836	0.965543128	0.987822452	0.979712298
0.337	0.813599251	0.990306645	0.982166888	0.96572853	0.987909382	0.979835074
0.338	0.814268686	0.990366466	0.982255816	0.965914385	0.987994253	0.979956705
0.339	0.814940179	0.990425873	0.982344455	0.966100489	0.988078968	0.980078328
0.340	0.815610835	0.990484779	0.982432588	0.966285959	0.988163657	0.980199703
0.341	0.816277059	0.99054326	0.982520075	0.966466087	0.988248929	0.980319505
0.342	0.816936997	0.990601393	0.982606971	0.966648206	0.988333152	0.980439364
0.343	0.817599995	0.990659246	0.982693647	0.966828628	0.988414524	0.980556793
0.344	0.818264297	0.990716445	0.982779736	0.967003595	0.988497269	0.980673109
0.345	0.818920384	0.990773493	0.982865338	0.967179896	0.988579652	0.98078968
0.346	0.819576236	0.99083018	0.982950624	0.967357398	0.988662346	0.980906886
0.347	0.820227748	0.990886456	0.983035241	0.967534017	0.988741463	0.981021496
0.348	0.820879538	0.990942685	0.983119808	0.967708078	0.988821332	0.981135653
0.349	0.821528682	0.99099803	0.983203461	0.967882523	0.988901448	0.981250106
0.350	0.822171442	0.991053005	0.983286416	0.968054298	0.98897993	0.981362549
0.351	0.822816042	0.991107865	0.983369374	0.96822743	0.989058711	0.981475676
0.352	0.823455041	0.991162391	0.983451719	0.968399295	0.989135807	0.98158727
0.353	0.824089178	0.991216735	0.983533608	0.968566066	0.98921276	0.981696919
0.354	0.824725946	0.991270529	0.983615147	0.968735735	0.989289649	0.981807582
0.355	0.825357822	0.991323987	0.983696084	0.968902846	0.989364776	0.981916193
0.356	0.825992962	0.991377103	0.983776803	0.969068418	0.989438957	0.982023642
0.357	0.826624122	0.991429777	0.983857003	0.969233763	0.989515612	0.982132582
0.358	0.827257287	0.991481994	0.983936785	0.969397252	0.989589935	0.982239364
0.359	0.827888387	0.991534255	0.984016498	0.969561352	0.989663157	0.982345667
0.360	0.828511957	0.991585732	0.984095182	0.969725702	0.989736949	0.982452424
0.361	0.829140705	0.9916373	0.984174128	0.9698879	0.989810068	0.982557969
0.362	0.829757394	0.991688441	0.984252207	0.970053562	0.989883264	0.982664825
0.363	0.83037773	0.991738974	0.984329775	0.970214788	0.989954503	0.982768821
0.364	0.83099334	0.991789285	0.984406884	0.970373387	0.99002538	0.982871631
0.365	0.831606599	0.991839328	0.984483621	0.970532054	0.990095246	0.982973822
0.366	0.832216715	0.991889367	0.984560148	0.970687258	0.990164386	0.983074292
0.367	0.832826883	0.991938754	0.984636115	0.970845879	0.99023293	0.983175626
0.368	0.833434745	0.991987659	0.984711491	0.970999951	0.990302187	0.983275757
0.369	0.834042185	0.992036243	0.984786505	0.971154136	0.990369436	0.983374653
0.370	0.834644455	0.992084852	0.984861316	0.971306759	0.990437578	0.983473548
0.371	0.835247033	0.992132926	0.984935687	0.971464566	0.990504205	0.983573366
0.372	0.835848842	0.992180987	0.985009931	0.971614178	0.990572283	0.983671124
0.373	0.836446619	0.992228449	0.985083438	0.971764786	0.990639376	0.983768618
0.374	0.837044163	0.992275752	0.985156781	0.971914081	0.990706871	0.98386589
0.375	0.837541926	0.992314818	0.985217555	0.9720392	0.990762173	0.983946607
0.376	0.83813919	0.992361685	0.98529042	0.972187453	0.990827711	0.984042255
0.377	0.838734344	0.992408183	0.985362837	0.972334485	0.990893145	0.984137393
0.378	0.839324282	0.992454194	0.985434555	0.972483259	0.990956662	0.984231945
0.379	0.839911476	0.99249992	0.985505855	0.972629068	0.991020438	0.984325583
0.380	0.840500186	0.992545625	0.985577197	0.972776054	0.991083346	0.984419097
0.381	0.841086129	0.992590897	0.985647948	0.972918015	0.991146228	0.984510766
0.382	0.841670708	0.992635592	0.985718131	0.973062171	0.991208669	0.984602953
0.383	0.842253455	0.992680487	0.985788445	0.97320669	0.99127194	0.9846958
0.384	0.84282917	0.992724923	0.985857906	0.973348153	0.991332101	0.984785556
0.385	0.843407765	0.992768885	0.985927101	0.973490611	0.99139335	0.984876367
0.386	0.843983819	0.992812543	0.985995881	0.973629584	0.991455584	0.984966536
0.387	0.844558019	0.992856056	0.986064449	0.973769167	0.991517546	0.985056754
0.388	0.8451331	0.99289908	0.986132512	0.973904857	0.991577953	0.985144565
0.389	0.845705439	0.992942571	0.986200825	0.974039709	0.991636611	0.98523096
0.390	0.84627281	0.992985269	0.986268217	0.974175807	0.991695424	0.985317906
0.391	0.846839548	0.993028008	0.986335605	0.97430955	0.991755041	0.985404506
0.392	0.847401718	0.993070484	0.986402552	0.9744461	0.991813025	0.98549109
0.393	0.847962418	0.993112471	0.986468935	0.974580636	0.991870115	0.985576372
0.394	0.848520594	0.993154297	0.98653502	0.974714605	0.991925948	0.985660649
0.395	0.849075136	0.99319596	0.986600802	0.974847714	0.991982533	0.98574509
0.396	0.849630703	0.993237017	0.986666077	0.974982544	0.992038198	0.985829572
0.397	0.850186437	0.993277913	0.986731153	0.975113525	0.992093785	0.985912604
0.398	0.850742321	0.993318664	0.986796142	0.975248016	0.992148957	0.98599665
0.399	0.851293532	0.993358952	0.986860413	0.975380084	0.992201927	0.986078413
0.400	0.851845089	0.993399146	0.986924646	0.975510363	0.992257229	0.986161009
0.401	0.852387655	0.993439091	0.986988207	0.975639149	0.99231139	0.986242335
0.402	0.852935564	0.993478612	0.987051587	0.975769428	0.992363673	0.98632301
0.403	0.853477655	0.993518054	0.987114639	0.975896154	0.992417964	0.986403669
0.404	0.854021373	0.993557256	0.987177495	0.976022449	0.99247061	0.986483125
0.405	0.854563464	0.993596337	0.987240157	0.976148541	0.992522945	0.986562309
0.406	0.855104612	0.993634834	0.98730227	0.976275017	0.992576096	0.986642152
0.407	0.855644773	0.993673205	0.987364221	0.976402603	0.992628443	0.986721888
0.408	0.856183856	0.993711279	0.987425779	0.976526521	0.992680013	0.986799794
0.409	0.856716932	0.993749289	0.987486949	0.976646704	0.99273113	0.986876052
0.410	0.857249684	0.993786888	0.987547808	0.976773882	0.992781392	0.986954313
0.411	0.857778614	0.993824363	0.987608335	0.976897257	0.992831783	0.987031272
0.412	0.858308532	0.993861527	0.987668603	0.977019523	0.992882109	0.987107786
0.413	0.858832088	0.993898604	0.987728451	0.977141834	0.99292996	0.987182742
0.414	0.859357272	0.99393561	0.987788286	0.977260931	0.992978887	0.987257212
0.415	0.85988471	0.993972347	0.987847968	0.977380639	0.993027309	0.987331584
0.416	0.860408952	0.994008928	0.987907343	0.977498287	0.993075964	0.987405353
0.417	0.860931279	0.994045216	0.987966415	0.977619964	0.993124191	0.987480318
0.418	0.861448609	0.994081238	0.988024968	0.977739853	0.993171265	0.987553898
0.419	0.861968668	0.994117106	0.988083498	0.9778587	0.993218844	0.987627421
0.420	0.862490385	0.994152752	0.988141829	0.977975329	0.993265024	0.987699246
0.421	0.863009373	0.994188033	0.988199747	0.978093769	0.993311761	0.987772084
0.422	0.863524804	0.994223256	0.988257437	0.978212436	0.993357617	0.987844445
0.423	0.864034235	0.994258294	0.988314724	0.978330061	0.993405222	0.987917539
0.424	0.864547427	0.994293032	0.988371878	0.978448886	0.993451208	0.987990039
0.425	0.865054454	0.994327443	0.988428362	0.978562074	0.993496481	0.988060035
0.426	0.865564382	0.994361745	0.988484882	0.978677888	0.993540627	0.98813027
0.427	0.866068228	0.994395869	0.988541013	0.978795581	0.9935852	0.98820146
0.428	0.866574976	0.994430031	0.988597291	0.97891212	0.993629929	0.988272329
0.429	0.867078422	0.994463849	0.988653046	0.979026327	0.993673452	0.988341583
0.430	0.867581876	0.994497442	0.988708577	0.979140058	0.993716522	0.988410375
0.431	0.86808135	0.994530751	0.9887637	0.979254265	0.993760383	0.988479843
0.432	0.868583673	0.994563893	0.988818732	0.979364691	0.993803946	0.988547746
0.433	0.869079619	0.994597045	0.988873533	0.979477653	0.99384756	0.988616604
0.434	0.86957479	0.994629671	0.988927728	0.979588306	0.993888984	0.988683229
0.435	0.870072017	0.994662167	0.988981931	0.979700294	0.993931083	0.988750769
0.436	0.87056672	0.994694554	0.989035889	0.97981226	0.993971834	0.988817444
0.437	0.870958605	0.994720151	0.989078568	0.979898419	0.994005108	0.988869969
0.438	0.871449622	0.99475228	0.989132114	0.980006423	0.99404753	0.988936265
0.439	0.871938303	0.994783995	0.989185086	0.980112344	0.994087543	0.989000269
0.440	0.872423267	0.994815731	0.989237986	0.980221888	0.994128255	0.989066037
0.441	0.872910041	0.994846949	0.989290501	0.980330503	0.994169899	0.989132061
0.442	0.873392752	0.994878192	0.989342796	0.980435632	0.994211013	0.989196478
0.443	0.873872448	0.994909287	0.989394788	0.980540558	0.994250779	0.989259963
0.444	0.874354284	0.994940132	0.989446685	0.98064666	0.994291504	0.989324487
0.445	0.874839234	0.994971001	0.989498701	0.980752106	0.994331076	0.989388038
0.446	0.875315161	0.995001534	0.989549979	0.980857598	0.994369157	0.989450658
0.447	0.875794201	0.995031957	0.989601276	0.98096087	0.994407965	0.989512933
0.448	0.876268854	0.99506229	0.989652279	0.981063057	0.994446513	0.989574646
0.449	0.876745068	0.995092167	0.989702918	0.981164202	0.994485164	0.989636047
0.450	0.877216985	0.995122044	0.989753358	0.981264735	0.994523687	0.989697143
0.451	0.877689144	0.995151794	0.98980372	0.981366537	0.994562623	0.989758963
0.452	0.878160277	0.995181303	0.989853838	0.981468293	0.994602376	0.989821287
0.453	0.878627446	0.995210718	0.98990363	0.981567785	0.994640847	0.989881971
0.454	0.879097185	0.995240001	0.989953419	0.981668432	0.994678838	0.98994277
0.455	0.879564655	0.995268976	0.990002847	0.981768468	0.994718021	0.990004104
0.456	0.880032427	0.995297901	0.99005216	0.981867915	0.994754301	0.990063379
0.457	0.880498261	0.995326664	0.990101224	0.981964714	0.99479145	0.990122241
0.458	0.880960018	0.995355319	0.990150008	0.982064115	0.994826992	0.99018103
0.459	0.881421797	0.995383657	0.990198519	0.982163246	0.99486335	0.990240238
0.460	0.881883215	0.995411887	0.990246951	0.982263666	0.994900408	0.990300362
0.461	0.882341022	0.995439928	0.990294964	0.982360419	0.994936041	0.990358244
0.462	0.882799041	0.995467874	0.990342886	0.982456878	0.994971336	0.990415804
0.463	0.883253275	0.99549557	0.990390403	0.982551368	0.995007371	0.990473117
0.464	0.883710283	0.995523223	0.990437973	0.982647442	0.995041358	0.990529705
0.465	0.884162355	0.9955508	0.990485192	0.982738988	0.995075358	0.990584654
0.466	0.884614139	0.99557827	0.990532365	0.982835289	0.995109151	0.990641201
0.467	0.885062276	0.995605467	0.990579097	0.982927515	0.995144058	0.990696973
0.468	0.88551339	0.995632411	0.990625781	0.983023068	0.995179185	0.990754097
0.469	0.88596112	0.995659198	0.990672105	0.983115543	0.995213341	0.990809481
0.470	0.88641151	0.995685879	0.990718447	0.983210304	0.995246213	0.990864883
0.471	0.88685982	0.995712383	0.990764528	0.983304046	0.995279319	0.990920062
0.472	0.887303586	0.995738866	0.99081033	0.983395344	0.995311415	0.990973708
0.473	0.887745881	0.995765024	0.990855763	0.98348474	0.9953443	0.991027165
0.474	0.888188123	0.995791065	0.990901087	0.983574724	0.99537694	0.991080679
0.475	0.888630773	0.995817046	0.990946381	0.98366686	0.995408569	0.991134334
0.476	0.889074628	0.995842826	0.990991522	0.983757569	0.995440198	0.991187469
0.477	0.889514587	0.995868304	0.991036162	0.983844769	0.995471736	0.991239269
0.478	0.889955186	0.995893723	0.991080814	0.983933576	0.995503818	0.991292001
0.479	0.890394444	0.995919073	0.991125294	0.984020459	0.995534993	0.991343455
0.480	0.890829609	0.99594431	0.991169525	0.984110218	0.99556591	0.991395791
0.481	0.891264713	0.995969398	0.991213589	0.984197938	0.995596839	0.991447393
0.482	0.891698755	0.995994196	0.99125735	0.984285772	0.995628079	0.991499235
0.483	0.892129126	0.996019205	0.991301131	0.984374716	0.995658218	0.99155078
0.484	0.892562422	0.996043852	0.991344659	0.984459765	0.995688616	0.991601072
0.485	0.892992341	0.996068327	0.991387894	0.984545086	0.995719325	0.991651661
0.486	0.893422568	0.996092724	0.99143106	0.984630227	0.995749735	0.991701995
0.487	0.893849525	0.996116876	0.991473829	0.984714506	0.995779459	0.991751578
0.488	0.894275524	0.996140992	0.991516512	0.984799692	0.995808199	0.991800865
0.489	0.894702308	0.996164823	0.991558952	0.984881844	0.995838091	0.991849781
0.490	0.895123762	0.996188721	0.991601207	0.984965852	0.995866338	0.991898326
0.491	0.895545457	0.99621221	0.991643089	0.985049657	0.995894391	0.991946674
0.492	0.895967228	0.996235696	0.991684997	0.985134751	0.995922703	0.991995656
0.493	0.896383535	0.996259069	0.991726545	0.985218511	0.995951092	0.992044201
0.494	0.896800271	0.996282337	0.991767968	0.985298308	0.995979884	0.99209156
0.495	0.897213735	0.996305458	0.991809118	0.985378468	0.99600861	0.992139009
0.496	0.897628737	0.996328358	0.991850157	0.985461684	0.996036546	0.992187068
0.497	0.898042119	0.996351299	0.991891193	0.985544379	0.996065998	0.992235902
0.498	0.898456375	0.996373839	0.991931801	0.985623475	0.996093636	0.992282272
0.499	0.898868076	0.996396243	0.991972155	0.985702594	0.996120535	0.99232818
0.500	0.899259532	0.99641779	0.992010756	0.985778317	0.996146126	0.99237202
0.501	0.899642002	0.996439119	0.992048746	0.985851527	0.99617243	0.992415398
0.502	0.900069645	0.996462547	0.99209085	0.985935263	0.996201221	0.992464191
0.503	0.900456706	0.996483534	0.992128686	0.986009288	0.996225412	0.992506523
0.504	0.900883421	0.996506743	0.99217045	0.986089493	0.996252337	0.992552843
0.505	0.901263804	0.996527432	0.992207767	0.986163926	0.996278135	0.992596345
0.506	0.901687814	0.996550416	0.992249235	0.98624481	0.996305773	0.992643366
0.507	0.902068551	0.996570944	0.992286351	0.986316911	0.996330185	0.992685138
0.508	0.902489583	0.996593562	0.992327344	0.986397659	0.996357499	0.992731903
0.509	0.902873215	0.996614043	0.99236455	0.986471549	0.996381159	0.992773847
0.510	0.90329283	0.996636511	0.9924053	0.986549173	0.996408564	0.992819533
0.511	0.903673221	0.996656688	0.992442011	0.986619599	0.996431291	0.992859624
0.512	0.904088487	0.996678842	0.992482272	0.986699102	0.996457193	0.992905038
0.513	0.904462591	0.996698736	0.992518523	0.986770479	0.996482239	0.992946949
0.514	0.904873433	0.996720679	0.992558351	0.986848941	0.996506936	0.992991218
0.515	0.905246843	0.996740425	0.992594408	0.986920476	0.996530752	0.993032404
0.516	0.905656735	0.996762004	0.992633854	0.986996447	0.996556576	0.993076483
0.517	0.906028646	0.996781596	0.992669633	0.987063862	0.996579977	0.993115906
0.518	0.906433775	0.996803088	0.99270881	0.987140966	0.996605917	0.993160471
0.519	0.906805949	0.996822574	0.992744446	0.987205438	0.996628696	0.993198427
0.520	0.907209615	0.996843628	0.992783133	0.987281885	0.996654041	0.993242374
0.521	0.907577215	0.996862818	0.992818339	0.987349843	0.996676522	0.99328141
0.522	0.907978431	0.996883723	0.992856727	0.987423167	0.996701452	0.993323956
0.523	0.90834885	0.996902734	0.992891901	0.987490944	0.99672436	0.993363198
0.524	0.908749553	0.996923255	0.992929857	0.987562433	0.996748072	0.993404302
0.525	0.909113377	0.996942131	0.992964581	0.98762772	0.996770864	0.993442563
0.526	0.909511043	0.996962494	0.993002272	0.987700093	0.996794602	0.993484005
0.527	0.909876826	0.996981209	0.993036936	0.987765765	0.996817303	0.993522348
0.528	0.91026859	0.997001235	0.993074056	0.987836779	0.996841598	0.99356365
0.529	0.910633296	0.997019805	0.993108551	0.987904013	0.996863794	0.99360224
0.530	0.911022874	0.997039612	0.993145322	0.987972763	0.996887337	0.99364224
0.531	0.911387187	0.997057942	0.993179556	0.988039635	0.996908821	0.993680246
0.532	0.91177565	0.997077558	0.993216159	0.988111939	0.996932494	0.993721622
0.533	0.912134981	0.997095765	0.993250029	0.988176932	0.996953744	0.993758795
0.534	0.912522216	0.997115114	0.993286279	0.98824695	0.996976588	0.993798811
0.535	0.912883318	0.997133013	0.993319887	0.988309	0.996997255	0.993834543
0.536	0.913266098	0.997152061	0.993355667	0.988379041	0.997020098	0.993874567
0.537	0.913622768	0.997169957	0.99338908	0.988441	0.997040882	0.993910339
0.538	0.914002872	0.997188807	0.993424505	0.988508686	0.997062857	0.993948955
0.539	0.914359256	0.997206325	0.993457545	0.988571302	0.997082721	0.993984381
0.540	0.914737235	0.997224871	0.993492578	0.988637291	0.997104852	0.994022477
0.541	0.9150949	0.99724225	0.993525584	0.988700744	0.997125701	0.994058835
0.542	0.915468733	0.997260648	0.993560309	0.988768521	0.997147145	0.994097145
0.543	0.915825976	0.99727781	0.993593025	0.988828511	0.997167073	0.994131657
0.544	0.916199703	0.99729596	0.993627482	0.988893934	0.997188492	0.994169094
0.545	0.91655271	0.997313053	0.993659972	0.988955598	0.997208368	0.994204182
0.546	0.916921403	0.997330855	0.993693865	0.989018735	0.997230059	0.99424096
0.547	0.917271696	0.997347788	0.993726091	0.98908049	0.997249974	0.994276106
0.548	0.917637088	0.997365458	0.993759728	0.989146366	0.99727046	0.994313115
0.549	0.91798417	0.997382182	0.993791606	0.989208551	0.997289416	0.994347807
0.550	0.918347134	0.997399544	0.993824796	0.989271212	0.997309461	0.994383366
0.551	0.918695091	0.997416263	0.993856699	0.989332515	0.997328625	0.994417869
0.552	0.919053405	0.997433413	0.9938895	0.989396353	0.997348308	0.994453625
0.553	0.919397555	0.997449971	0.993921083	0.98945786	0.997367109	0.994487972
0.554	0.9197532	0.997466882	0.993953521	0.989521969	0.99738556	0.994523043
0.555	0.920097479	0.997483187	0.993984852	0.989581348	0.997404568	0.994556747
0.556	0.920451489	0.997499964	0.994017023	0.989640704	0.997422903	0.994590015
0.557	0.920797185	0.997516085	0.994048232	0.989701124	0.99744068	0.994623315
0.558	0.921151322	0.997532623	0.994080257	0.989763671	0.997459857	0.99465828
0.559	0.921494327	0.997548714	0.994111285	0.989821352	0.997477764	0.994690665
0.560	0.921845186	0.997565142	0.994143022	0.98988304	0.997495684	0.994724518
0.561	0.922183571	0.997581104	0.994173732	0.989941037	0.997513565	0.994757002
0.562	0.922533525	0.997597245	0.994205176	0.990001072	0.997532781	0.994791077
0.563	0.922795013	0.997609327	0.994228672	0.990045759	0.997546503	0.99481607
0.564	0.923130119	0.997624922	0.994258932	0.99010516	0.997564708	0.994849272
0.565	0.923478641	0.997640701	0.994289944	0.990163316	0.997583496	0.994882391
0.566	0.923813317	0.997656191	0.99432003	0.990221246	0.997600263	0.994914142
0.567	0.924159774	0.997671969	0.994350975	0.990282231	0.997618403	0.994947879
0.568	0.924492483	0.99768724	0.994380783	0.990339369	0.997635921	0.994979819
0.569	0.924832903	0.997702916	0.994411297	0.990397027	0.997653077	0.995011718
0.570	0.925161797	0.997717948	0.994440683	0.990453168	0.997669779	0.995042777
0.571	0.925501245	0.997733571	0.994471121	0.990512003	0.997686818	0.995075031
0.572	0.925830456	0.997748389	0.994500332	0.990568847	0.997703403	0.995106271
0.573	0.926170951	0.997763711	0.994530533	0.990625441	0.997721466	0.99513836
0.574	0.926497042	0.997778351	0.994559422	0.990680676	0.997738038	0.995169006
0.575	0.926835382	0.997793635	0.994589481	0.990739127	0.997754559	0.99520079
0.576	0.927160545	0.997808188	0.994618221	0.990793163	0.997770704	0.995230728
0.577	0.927499118	0.997823389	0.994648219	0.990851025	0.997787743	0.995262628
0.578	0.927824478	0.997837705	0.994676769	0.99090583	0.997804198	0.995293044
0.579	0.928160669	0.997852701	0.994706476	0.990963737	0.997821211	0.995324943
0.580	0.928479637	0.997866904	0.994734632	0.991019539	0.997836644	0.995355071
0.581	0.928816145	0.997881722	0.994764123	0.991074843	0.997852542	0.995385314
0.582	0.929132046	0.997895689	0.994791876	0.991127543	0.997867689	0.995414131
0.583	0.929469624	0.997910272	0.994821239	0.99118502	0.997883951	0.995445396
0.584	0.929784717	0.997924012	0.994848757	0.991238898	0.997898735	0.995474411
0.585	0.930121052	0.997938602	0.994878004	0.991292119	0.99791475	0.99550397
0.586	0.930430681	0.99795219	0.994905103	0.991342601	0.997929859	0.995531955
0.587	0.930762689	0.997966498	0.994933945	0.991398878	0.997945796	0.995562577
0.588	0.93107424	0.997979845	0.994960896	0.99144859	0.997960904	0.995590282
0.589	0.931403866	0.997994141	0.994989596	0.991502966	0.997976868	0.995620228
0.590	0.931711016	0.99800739	0.995016259	0.991553832	0.997991069	0.995647776
0.591	0.932043981	0.998021508	0.995044932	0.991607687	0.998006968	0.995677492
0.592	0.932343111	0.998034437	0.995070964	0.991657784	0.998022128	0.99570537
0.593	0.932672654	0.998048471	0.995099412	0.991712794	0.998037404	0.99573511
0.594	0.932976178	0.998061282	0.995125491	0.991762076	0.998051593	0.995762073
0.595	0.933301545	0.998075174	0.99515363	0.991817583	0.998066701	0.995791888
0.596	0.933603124	0.998087713	0.99517939	0.991868382	0.998080617	0.99581923
0.597	0.933930655	0.99810151	0.995207505	0.99192072	0.998096321	0.99584827
0.598	0.934225692	0.99811397	0.995232862	0.991969459	0.998109655	0.995874491
0.599	0.93455329	0.998127722	0.995260914	0.992021979	0.998124309	0.995902929
0.600	0.934848666	0.998140214	0.995286301	0.992070197	0.99813737	0.995928788
0.601	0.935170619	0.998153756	0.995313919	0.992123463	0.998151792	0.99595735
0.602	0.935460606	0.998165884	0.995338735	0.992171364	0.998164931	0.995983143
0.603	0.935787127	0.998179326	0.995366444	0.992222503	0.998179909	0.996011285
0.604	0.936077641	0.998191442	0.995391241	0.992268865	0.998192724	0.996036312
0.605	0.936397891	0.99820478	0.995418568	0.992318758	0.998207923	0.99606414
0.606	0.936684591	0.998216634	0.995442951	0.992364441	0.998220828	0.996088977
0.607	0.937005059	0.998229983	0.995470259	0.992414266	0.998234537	0.996115833
0.608	0.937289988	0.998241776	0.995494504	0.992460402	0.998247002	0.996140555
0.609	0.93761366	0.998254958	0.995521839	0.992512536	0.99826097	0.996168416
0.610	0.937894715	0.998266524	0.995545709	0.992558355	0.998273707	0.996193196
0.611	0.938213351	0.998279483	0.995572599	0.99260852	0.998287999	0.996220546
0.612	0.93849317	0.998290767	0.995596139	0.992653568	0.99830049	0.996244889
0.613	0.938809154	0.998303816	0.995622977	0.992702919	0.998314484	0.996271753
0.614	0.939088045	0.998315222	0.995646562	0.992746519	0.998326768	0.996295437
0.615	0.939404752	0.998327989	0.995673181	0.992796661	0.998340632	0.996322507
0.616	0.939681262	0.998339091	0.995696396	0.992841755	0.998352592	0.996346528
0.617	0.93999564	0.998351714	0.995722756	0.992891445	0.998365704	0.996372956
0.618	0.940272029	0.998362822	0.995745978	0.992936086	0.998378169	0.996397134
0.619	0.940587801	0.998375223	0.995772198	0.992985866	0.998391321	0.996423619
0.620	0.940862043	0.998386018	0.995794986	0.993027452	0.998403449	0.99644647
0.621	0.941171144	0.998398406	0.995820908	0.993076439	0.998417301	0.996473112
0.622	0.941443079	0.998409097	0.995843485	0.993117979	0.998428846	0.996495576
0.623	0.941754088	0.9984212	0.995869192	0.993164568	0.998442593	0.996521278
0.624	0.942021477	0.998431814	0.995891498	0.993205519	0.998454384	0.996543684
0.625	0.942327692	0.998443931	0.99591701	0.993253783	0.998467251	0.996569436
0.626	0.942596378	0.998454442	0.995939276	0.9932953	0.998478641	0.996591793
0.627	0.942900626	0.998466359	0.99596454	0.993343745	0.998492233	0.996618072
0.628	0.94316586	0.998476679	0.995986483	0.993386235	0.998503208	0.996640519
0.629	0.943468931	0.998488344	0.996011403	0.993432778	0.998515465	0.996665258
0.630	0.943734316	0.998498535	0.996033178	0.993471874	0.998526142	0.996686279
0.631	0.944036687	0.998510262	0.996058152	0.99351853	0.998539423	0.99671171
0.632	0.944302381	0.99852051	0.996080037	0.993559572	0.998550722	0.996733836
0.633	0.944600704	0.998531978	0.996104561	0.993605843	0.998562811	0.996758368
0.634	0.94486131	0.998542077	0.996126076	0.993646364	0.998574007	0.996780239
0.635	0.945158216	0.998553336	0.996150327	0.993690349	0.998586601	0.99680426
0.636	0.945418777	0.998563268	0.996171646	0.993728358	0.998597615	0.9968251
0.637	0.945715411	0.998574345	0.996195714	0.993772863	0.998609756	0.996849023
0.638	0.945978316	0.998584261	0.996217125	0.993811778	0.998620381	0.996869946
0.639	0.946270512	0.998595282	0.996240968	0.993857619	0.9986326	0.996894404
0.640	0.94653255	0.998605095	0.99626226	0.99389737	0.998643289	0.996915673
0.641	0.946820253	0.998615967	0.996285706	0.993940178	0.998654653	0.996938483
0.642	0.947080037	0.998625682	0.996306812	0.993979432	0.998665757	0.996959834
0.643	0.947368215	0.998636493	0.996330253	0.994023824	0.998677406	0.996983402
0.644	0.947622678	0.998646026	0.996350935	0.994063123	0.998687474	0.997004111
0.645	0.947910026	0.998656518	0.996374035	0.994106836	0.998699058	0.99702739
0.646	0.948165077	0.998665955	0.99639468	0.994147199	0.998709488	0.997048717
0.647	0.948448544	0.998676353	0.996417495	0.994190324	0.998720269	0.997071271
0.648	0.948705065	0.998685747	0.996438127	0.994228695	0.998730363	0.997091659
0.649	0.948986474	0.998696176	0.996460881	0.994271638	0.998741234	0.997114205
0.650	0.949238721	0.998705387	0.996481151	0.994309941	0.998751133	0.997134444
0.651	0.949518073	0.998715484	0.996503497	0.994351753	0.998762121	0.997156652
0.652	0.949766574	0.998724697	0.996523611	0.994390667	0.998771813	0.997176982
0.653	0.950045955	0.998734777	0.996545927	0.994432637	0.998782101	0.997198803
0.654	0.950292738	0.998743802	0.996565768	0.994469944	0.998791755	0.997218522
0.655	0.95056722	0.998753753	0.996587768	0.994512684	0.998802198	0.997240722
0.656	0.950814628	0.998762679	0.996607551	0.994551145	0.998811385	0.997260566
0.657	0.951087716	0.998772511	0.996629319	0.994590806	0.99882122	0.997281258
0.658	0.951334468	0.998781409	0.996649043	0.994628023	0.998830925	0.997300978
0.659	0.951608219	0.998790998	0.996670653	0.994668929	0.998841407	0.997322535
0.660	0.951852703	0.998799765	0.996690142	0.994705828	0.998850697	0.997341876
0.661	0.952122482	0.998809376	0.996711616	0.994747753	0.998861297	0.997363878
0.662	0.952368932	0.9988181	0.996731155	0.994784652	0.998870665	0.997383268
0.663	0.952637603	0.998827537	0.996752393	0.994824653	0.998881277	0.997404578
0.664	0.952882871	0.99883605	0.99677167	0.994860579	0.998890606	0.997423589
0.665	0.953148029	0.998845398	0.996792648	0.994899674	0.998900726	0.997444257
0.666	0.953389061	0.998853954	0.996811776	0.994936664	0.998909291	0.997463169
0.667	0.953655003	0.998863171	0.996832677	0.994976597	0.998919242	0.997484034
0.668	0.953895296	0.998871637	0.996851673	0.995011708	0.998928208	0.997502518
0.669	0.954156595	0.998880782	0.996872254	0.995049264	0.998937563	0.997522138
0.670	0.954397837	0.998889189	0.996891197	0.995083673	0.998945325	0.9975396
0.671	0.954659642	0.998898203	0.996911695	0.995122111	0.998954758	0.997559592
0.672	0.954895744	0.998906456	0.996930339	0.99515978	0.998963245	0.997578702
0.673	0.955150998	0.998915351	0.996950433	0.995198355	0.998972263	0.997598479
0.674	0.955390612	0.998923541	0.996969146	0.995234439	0.998980647	0.997616946
0.675	0.955647631	0.998932286	0.99698916	0.995271452	0.998989756	0.997636213
0.676	0.955884426	0.998940274	0.99700754	0.995305567	0.99899832	0.997654078
0.677	0.956139213	0.998948984	0.997027436	0.995343349	0.999007416	0.997673617
0.678	0.956371441	0.998956905	0.997045536	0.995376558	0.999015761	0.997691013
0.679	0.956623039	0.998965481	0.997065123	0.995411647	0.999024611	0.997709414
0.680	0.956857008	0.998973379	0.997083286	0.995445445	0.999032891	0.997726983
0.681	0.95710768	0.998981734	0.99710265	0.995482276	0.999041481	0.997745854
0.682	0.957342018	0.998989528	0.997120728	0.995515735	0.999049761	0.997763299
0.683	0.957591838	0.99899782	0.997139981	0.995550347	0.999058987	0.997781766
0.684	0.957824457	0.999005543	0.997157891	0.995582991	0.999066631	0.997798511
0.685	0.958069906	0.999013787	0.997176904	0.995618396	0.999075235	0.997816871
0.686	0.958299246	0.999021488	0.997194687	0.995653666	0.999082763	0.997834498
0.687	0.958488692	0.999027821	0.997209314	0.995679993	0.99908919	0.997848169
0.688	0.958731208	0.999035942	0.997228061	0.995713112	0.999098118	0.997865903
0.689	0.958962094	0.999043512	0.997245732	0.995744465	0.999105581	0.997882063
0.690	0.959204052	0.999051555	0.997264366	0.995778874	0.999113083	0.997899359
0.691	0.959431335	0.999059009	0.997281752	0.995809616	0.999120055	0.997914984
0.692	0.959671447	0.999066926	0.997300205	0.995843799	0.999128321	0.997932684
0.693	0.959896537	0.999074164	0.99731728	0.995873183	0.99913537	0.997947864
0.694	0.960139678	0.999082042	0.997335793	0.995905849	0.999143041	0.997964633
0.695	0.960360351	0.999089337	0.997352735	0.995935572	0.999150206	0.99798001
0.696	0.96059983	0.999097038	0.997370946	0.995968849	0.999158356	0.997997307
0.697	0.960821151	0.999104231	0.997387828	0.995999184	0.99916534	0.998012791
0.698	0.961059619	0.99911181	0.997405855	0.996031216	0.999173076	0.998029371
0.699	0.961281378	0.999118758	0.997422534	0.996061483	0.999180241	0.998044946
0.700	0.961519944	0.999126362	0.997440594	0.996094828	0.999187446	0.998061666
0.701	0.961738589	0.999133175	0.997456998	0.996124257	0.999194481	0.998076853
0.702	0.961975189	0.999140673	0.997474857	0.99615561	0.999202152	0.998093145
0.703	0.962193073	0.999147595	0.997491275	0.996182571	0.999208514	0.998107006
0.704	0.962427622	0.999155091	0.997509024	0.996212996	0.999215926	0.998122795
0.705	0.962644368	0.999161949	0.997525338	0.996240546	0.999222158	0.998136787
0.706	0.962877153	0.999169233	0.997542796	0.996270564	0.999229039	0.99815209
0.707	0.963089565	0.999175964	0.997558804	0.99629748	0.999235621	0.998166074
0.708	0.963321076	0.999183234	0.997576195	0.996327769	0.999242449	0.998181443
0.709	0.9635303	0.999189852	0.997591988	0.996356949	0.999248773	0.998196086
0.710	0.963760907	0.999197092	0.997609333	0.996388325	0.999255808	0.998211983
0.711	0.963974102	0.999203596	0.997625177	0.996416282	0.999262132	0.998226181
0.712	0.96420376	0.999210767	0.997642392	0.996446119	0.999269025	0.998241426
0.713	0.964413224	0.999217199	0.997657996	0.996473238	0.999275452	0.998255386
0.714	0.964642369	0.999224245	0.997675052	0.996501581	0.999282332	0.998270079
0.715	0.964850153	0.999230456	0.997690388	0.996529244	0.999288733	0.99828422
0.716	0.965078619	0.999237489	0.997707412	0.996558492	0.999295432	0.998299127
0.717	0.965282936	0.99924372	0.997722584	0.996584367	0.99930169	0.998312526
0.718	0.965510611	0.999250628	0.997739455	0.996613795	0.999308156	0.998327351
0.719	0.965713639	0.999256812	0.997754501	0.996638063	0.999314233	0.99834005
0.720	0.96593854	0.999263571	0.99777112	0.996667401	0.99932101	0.998355039
0.721	0.966141726	0.999269714	0.997786143	0.996692665	0.999326802	0.998367919
0.722	0.966365987	0.999276469	0.997802712	0.996721551	0.999333099	0.998382439
0.723	0.966565645	0.999282512	0.997817451	0.996744913	0.999338567	0.998394421
0.724	0.966789272	0.999289198	0.997833928	0.996773029	0.999345201	0.998408875
0.725	0.96698982	0.999295132	0.997848647	0.996798473	0.999351084	0.998421879
0.726	0.96720937	0.999301669	0.997864785	0.996825005	0.999357692	0.998435739
0.727	0.967405275	0.99930748	0.997879154	0.996849023	0.999363005	0.998447861
0.728	0.967626392	0.999314014	0.997895356	0.996875984	0.999369289	0.998461672
0.729	0.967824377	0.999319735	0.997909753	0.996900297	0.999375223	0.998474297
0.730	0.968042171	0.999326147	0.997925685	0.996927395	0.99938095	0.998487803
0.731	0.968238505	0.999331863	0.997939957	0.996949647	0.999386146	0.998499208
0.732	0.968455447	0.999338223	0.99795579	0.996975499	0.999392003	0.998512344
0.733	0.968648473	0.999343751	0.997969783	0.996999586	0.999397627	0.998524688
0.734	0.968864887	0.99935008	0.997985573	0.997026095	0.999403457	0.998538046
0.735	0.96905691	0.999355558	0.997999452	0.997049072	0.99940877	0.998549789
0.736	0.969272593	0.999361678	0.998015017	0.997075241	0.999414743	0.998563114
0.737	0.969461217	0.999367219	0.998028824	0.997098558	0.999420574	0.99857531
0.738	0.969676749	0.999373354	0.99804438	0.997123414	0.999426664	0.998588231
0.739	0.969864234	0.999378734	0.998057955	0.997146142	0.999431497	0.998599578
0.740	0.970076759	0.999384778	0.998073295	0.997172085	0.9994369	0.998612459
0.741	0.970264999	0.999390127	0.99808688	0.997195311	0.999441656	0.998623938
0.742	0.970474508	0.999396148	0.998102077	0.997221525	0.999447292	0.998637065
0.743	0.970659929	0.999401413	0.998115463	0.997243687	0.999452682	0.998648561
0.744	0.970866959	0.999407254	0.998130346	0.997267797	0.999457969	0.998660699
0.745	0.971050223	0.999412404	0.998143528	0.997289823	0.999463268	0.998672087
0.746	0.971257042	0.999418184	0.998158345	0.997312936	0.999469047	0.998684176
0.747	0.97144189	0.999423221	0.998171471	0.997334374	0.999473842	0.998695029
0.748	0.971649734	0.999428938	0.99818628	0.997358709	0.999479128	0.99870725
0.749	0.971833873	0.999433968	0.998199371	0.997380306	0.999483896	0.998718144
0.750	0.972041121	0.999439658	0.99821411	0.997403011	0.99948939	0.998729903
0.751	0.972223451	0.99944465	0.998227058	0.99742291	0.99949399	0.998740072
0.752	0.972428122	0.999450244	0.998241606	0.997446317	0.999499432	0.998752054
0.753	0.972612781	0.999455105	0.998254532	0.997466442	0.999503773	0.998762141
0.754	0.972815832	0.999460685	0.998268989	0.997489691	0.999509008	0.998773933
0.755	0.972995863	0.99946548	0.99828166	0.997509657	0.999513763	0.998784225
0.756	0.973197149	0.999470927	0.998295935	0.997534015	0.99951905	0.998796454
0.757	0.973374859	0.9994757	0.998308485	0.997554004	0.999523753	0.998806722
0.758	0.973576213	0.999481036	0.998322642	0.997576845	0.999529143	0.998818465
0.759	0.973751707	0.999485771	0.998335047	0.997596382	0.999533627	0.998828428
0.760	0.973949036	0.999491116	0.998348997	0.99761748	0.99953846	0.998839182
0.761	0.974125698	0.999495788	0.998361397	0.997636813	0.999543111	0.998849178
0.762	0.974323947	0.999501089	0.998375378	0.997659201	0.999548424	0.998860706
0.763	0.97449831	0.99950571	0.998387635	0.997678737	0.999553127	0.998870809
0.764	0.974695345	0.999510961	0.998401502	0.997700719	0.99955809	0.998881967
0.765	0.974868193	0.999515558	0.998413667	0.997720006	0.999562794	0.998891979
0.766	0.975062545	0.999520685	0.998427273	0.997740131	0.99956764	0.998902387
0.767	0.975233313	0.999525172	0.998439233	0.99775969	0.999571656	0.998912061
0.768	0.975424371	0.999530232	0.998452661	0.997782395	0.999576088	0.998923145
0.769	0.97559293	0.99953471	0.9984645	0.997800483	0.999580273	0.998932391
0.770	0.975784848	0.999539692	0.99847786	0.997820721	0.999584821	0.998942651
0.771	0.975950286	0.999544086	0.998489501	0.99783951	0.999589201	0.998952276
0.772	0.976137546	0.999549043	0.998502638	0.997859408	0.99959406	0.998962609
0.773	0.976304899	0.999553343	0.998514267	0.997876794	0.999598919	0.998972028
0.774	0.976493704	0.999558122	0.998527286	0.997896013	0.999603259	0.998981785
0.775	0.976660657	0.999562388	0.998538839	0.997912924	0.999607302	0.998990512
0.776	0.976847517	0.99956721	0.998551806	0.997931758	0.999611617	0.999000112
0.777	0.977014539	0.999571433	0.998563326	0.997949076	0.999615543	0.999008913
0.778	0.977200818	0.99957619	0.998576214	0.997968612	0.999619676	0.999018653
0.779	0.977364531	0.999580375	0.998587546	0.997985138	0.999623732	0.999027248
0.780	0.977547976	0.999585041	0.998600207	0.998003157	0.999627995	0.999036519
0.781	0.97771386	0.999589179	0.998611583	0.998019819	0.999631688	0.999044933
0.782	0.977897433	0.999593744	0.998624167	0.998037883	0.999636249	0.999054409
0.783	0.978061229	0.999597829	0.998635406	0.998054341	0.999640175	0.999062897
0.784	0.978240483	0.99960232	0.998647735	0.998073108	0.999644425	0.999072432
0.785	0.978401309	0.999606368	0.9986588	0.998089135	0.99964817	0.999080647
0.786	0.978582237	0.999610844	0.998671144	0.998106181	0.999651694	0.999089094
0.787	0.978744563	0.999614905	0.998682304	0.998123069	0.999655646	0.999097755
0.788	0.978922295	0.999619312	0.998694479	0.998140817	0.999660064	0.999107025
0.789	0.979081704	0.999623278	0.998705405	0.998157252	0.999663485	0.999115184
0.790	0.979256323	0.999627633	0.998717383	0.998175045	0.999667346	0.999124116
0.791	0.979416855	0.999631444	0.998728209	0.998190936	0.999670806	0.999132102
0.792	0.979592348	0.999635712	0.998740125	0.998207801	0.999674395	0.999140523
0.793	0.979749352	0.999639567	0.998750833	0.998223625	0.999677738	0.99914841
0.794	0.979921266	0.999643755	0.998762521	0.99824006	0.999681651	0.999156881
0.795	0.980079114	0.999647536	0.998773203	0.998255906	0.999685189	0.999164899
0.796	0.980251261	0.999651676	0.998784874	0.998272998	0.9996894	0.999173799
0.797	0.980407805	0.999655417	0.998795445	0.998287531	0.999692963	0.999181356
0.798	0.980579854	0.999659535	0.998807075	0.99830374	0.999697045	0.999189852
0.799	0.980734741	0.999663248	0.998817551	0.998318613	0.999700595	0.999197524
0.800	0.980902674	0.999667349	0.998828984	0.998335206	0.999704327	0.999205937
0.801	0.981056143	0.999671029	0.998839367	0.998350464	0.999707592	0.999213568
0.802	0.981223459	0.999675008	0.998850636	0.998366129	0.999710922	0.999221388
0.803	0.981377629	0.999678591	0.998860944	0.998380572	0.99971398	0.999228591
0.804	0.981542404	0.999682531	0.998872083	0.998396871	0.999717582	0.999236815
0.805	0.981695052	0.999686105	0.998882334	0.99841197	0.99972099	0.999244478
0.806	0.981858139	0.999689938	0.99889328	0.998426979	0.999724527	0.999252192
0.807	0.982008586	0.99969342	0.998903337	0.998441693	0.999727598	0.999259501
0.808	0.982171673	0.999697167	0.998914208	0.998457427	0.999730811	0.999267272
0.809	0.982321607	0.9997006	0.998924183	0.998470964	0.999733999	0.999274227
0.810	0.982480857	0.99970431	0.998934824	0.998485045	0.999737096	0.999281322
0.811	0.982630022	0.999707774	0.998944796	0.998498876	0.999740205	0.999288335
0.812	0.982789831	0.999711436	0.998955438	0.998514292	0.999743289	0.999295908
0.813	0.982913391	0.999714268	0.998963671	0.998525996	0.999745997	0.999301891
0.814	0.983062248	0.999717639	0.998973545	0.998539896	0.999749107	0.999308928
0.815	0.983219192	0.999721156	0.998983939	0.998555425	0.999752528	0.999316757
0.816	0.983364784	0.999724485	0.998993632	0.998569573	0.999755508	0.999323802
0.817	0.98352007	0.999728017	0.999003942	0.998583903	0.999758618	0.999330996
0.818	0.983666153	0.999731257	0.99901357	0.998597825	0.999761507	0.999337902
0.819	0.983822788	0.999734683	0.999023854	0.998612653	0.999764837	0.999345417
0.820	0.983966594	0.999737916	0.999033385	0.998626801	0.999767973	0.999352562
0.821	0.98412047	0.999741296	0.999043499	0.998641471	0.99977107	0.999359871
0.822	0.98426249	0.999744389	0.99905281	0.998655325	0.999773817	0.999366662
0.823	0.984416155	0.999747639	0.999062794	0.998669971	0.999776901	0.999373955
0.824	0.984558461	0.999750664	0.999072042	0.998682558	0.999779881	0.999380432
0.825	0.984709225	0.999753949	0.999081926	0.998696774	0.999782991	0.999387584
0.826	0.984849526	0.999756826	0.999090982	0.998711466	0.999785932	0.999394803
0.827	0.985000651	0.99976008	0.999100856	0.998725977	0.999789016	0.999402047
0.828	0.985138541	0.999763013	0.999109821	0.998738812	0.999791568	0.999408342
0.829	0.985289259	0.999766181	0.999119592	0.998752689	0.999794743	0.999415413
0.830	0.985425482	0.999769161	0.999128545	0.998766159	0.999797684	0.999422187
0.831	0.98557222	0.999772219	0.999138042	0.998780443	0.999800638	0.999429265
0.832	0.985707291	0.999775073	0.999146814	0.998793233	0.999803334	0.999435635
0.833	0.985854105	0.999778151	0.999156319	0.998806838	0.999806145	0.999442376
0.834	0.985987125	0.999780938	0.999164942	0.998820081	0.999808685	0.999448812
0.835	0.98613121	0.999783967	0.999174288	0.99883423	0.999811393	0.999455685
0.836	0.986263642	0.999786728	0.99918285	0.998846635	0.99981392	0.999461807
0.837	0.986408707	0.999789713	0.999192199	0.998861078	0.999816498	0.999468705
0.838	0.986540831	0.99979237	0.999200669	0.998874887	0.999818895	0.999475256
0.839	0.986683936	0.999795309	0.999209863	0.998887904	0.999821215	0.999481469
0.840	0.98681468	0.999797931	0.999218212	0.998899856	0.999823573	0.99948732
0.841	0.986958094	0.99980089	0.999227454	0.998913733	0.999825996	0.999493913
0.842	0.9870877	0.999803469	0.99923571	0.998925482	0.999828302	0.999499656
0.843	0.987231529	0.999806356	0.999244896	0.998938363	0.999830985	0.999506051
0.844	0.987360539	0.999808948	0.999253123	0.99894932	0.999833161	0.999511424
0.845	0.987502687	0.999811749	0.99926214	0.99896168	0.999835533	0.999517431
0.846	0.987627228	0.999814276	0.999270119	0.998973089	0.999837709	0.999522969
0.847	0.987766745	0.999817052	0.999278998	0.998985789	0.999839808	0.999528927
0.848	0.987892085	0.999819501	0.999286936	0.998996406	0.99984227	0.999534358
0.849	0.988031225	0.999822315	0.999295834	0.999008155	0.999845004	0.999540373
0.850	0.988156783	0.999824736	0.99930375	0.999018953	0.999847129	0.999545655
0.851	0.988294673	0.999827415	0.99931247	0.999031585	0.999849332	0.999551654
0.852	0.988416372	0.999829773	0.999320162	0.999042519	0.999851483	0.999557003
0.853	0.988552241	0.999832439	0.999328774	0.999054245	0.999853906	0.999562812
0.854	0.988673036	0.999834712	0.999336352	0.999065609	0.999855953	0.999568251
0.855	0.988810443	0.999837332	0.999344995	0.999077811	0.999858363	0.999574225
0.856	0.988929858	0.999839604	0.999352498	0.999088564	0.999860203	0.99957931
0.857	0.989065011	0.999842198	0.999361024	0.999100901	0.999862717	0.9995854
0.858	0.989184246	0.999844403	0.999368454	0.99911145	0.999864479	0.999590361
0.859	0.989318185	0.999846953	0.999376865	0.999123222	0.999866514	0.999595939
0.860	0.989434216	0.999849238	0.999384224	0.999133522	0.999868289	0.999600818
0.861	0.989566317	0.999851681	0.999392453	0.999144728	0.999870478	0.99960629
0.862	0.989683282	0.999853865	0.999399756	0.999154779	0.999872189	0.999611036
0.863	0.989815127	0.999856261	0.999407935	0.999167116	0.999873886	0.999616607
0.864	0.989929409	0.999858358	0.999415033	0.999176873	0.999875519	0.999621197
0.865	0.990058291	0.999860732	0.999423053	0.99918826	0.999877398	0.999626537
0.866	0.990172852	0.999862789	0.999430146	0.999199103	0.999879134	0.999631588
0.867	0.990301833	0.999865124	0.999438124	0.999209698	0.999881026	0.999636648
0.868	0.990414132	0.999867144	0.999445072	0.999219681	0.999882827	0.999641427
0.869	0.99054309	0.999869424	0.99945301	0.999231136	0.999884654	0.999646759
0.870	0.990655872	0.999871418	0.999459945	0.999240802	0.999886196	0.999651258
0.871	0.990779131	0.99987364	0.999467572	0.999251894	0.999887919	0.999656392
0.872	0.990889344	0.999875586	0.99947435	0.999261244	0.999889604	0.999660867
0.873	0.991012656	0.999877763	0.999481929	0.999271612	0.999891366	0.999665762
0.874	0.991123139	0.999879669	0.999488691	0.999281482	0.999893154	0.999670492
0.875	0.991247566	0.999881786	0.999496276	0.999292982	0.999894748	0.999675692
0.876	0.99135649	0.999883606	0.999502889	0.999303101	0.999896277	0.999680348
0.877	0.991477179	0.999885671	0.99951025	0.999313537	0.999897987	0.999685234
0.878	0.991583773	0.999887436	0.999516684	0.999322116	0.999899347	0.999689223
0.879	0.991703866	0.999889503	0.999524021	0.999332371	0.999901136	0.999694093
0.880	0.991809375	0.999891284	0.999530436	0.999341675	0.999902613	0.999698419
0.881	0.991926529	0.999893291	0.999537583	0.999351817	0.999904206	0.999703125
0.882	0.992029392	0.999895018	0.999543825	0.999360804	0.999905593	0.999707278
0.883	0.992146237	0.999896983	0.999550919	0.999370923	0.999907148	0.99971195
0.884	0.992249484	0.999898693	0.99955715	0.999379163	0.999908495	0.999715807
0.885	0.992363827	0.999900653	0.999564129	0.999389191	0.99991005	0.999720446
0.886	0.992465235	0.999902321	0.999570267	0.999399129	0.999911398	0.999724921
0.887	0.992576766	0.999904172	0.99957703	0.999409565	0.999913043	0.999729766
0.888	0.992677443	0.999905848	0.999583113	0.999417489	0.999914339	0.999733475
0.889	0.992788907	0.999907717	0.999589868	0.999426521	0.999915946	0.999737785
0.890	0.992887835	0.999909352	0.999595846	0.999434603	0.999917475	0.999741699
0.891	0.992996803	0.99991115	0.999602412	0.999442911	0.9999189	0.99974563
0.892	0.993094338	0.999912739	0.999608274	0.999450064	0.999920494	0.999749247
0.893	0.993202597	0.999914484	0.999614765	0.999458847	0.999921828	0.999753293
0.894	0.993298345	0.99991602	0.999620501	0.99946668	0.99992302	0.999756903
0.895	0.993407027	0.999917767	0.999627014	0.999475237	0.999924549	0.99976099
0.896	0.993501976	0.99991929	0.999632704	0.999483613	0.999925508	0.999764649
0.897	0.993608479	0.999920964	0.999639067	0.999493143	0.999926934	0.999769025
0.898	0.993701582	0.999922485	0.999644687	0.999501746	0.999928229	0.99977298
0.899	0.993805764	0.999924157	0.999650933	0.999510733	0.999929447	0.999777026
0.900	0.993897916	0.999925618	0.999656442	0.99951886	0.999930471	0.999780636
0.901	0.994000658	0.999927252	0.999662595	0.999528458	0.999931495	0.999784781
0.902	0.99409217	0.999928693	0.999668066	0.999537174	0.999932492	0.999788588
0.903	0.99419281	0.999930259	0.999674071	0.99954684	0.999933749	0.999792906
0.904	0.99428313	0.999931618	0.99967941	0.99955465	0.999935045	0.999796573
0.905	0.994382526	0.99993317	0.999685338	0.99956375	0.999936237	0.999800644
0.906	0.994471015	0.999934519	0.999690576	0.999571221	0.999937287	0.999804031
0.907	0.99457115	0.999936013	0.999696483	0.99958014	0.999938582	0.999808101
0.908	0.994658064	0.999937357	0.999701648	0.999587135	0.999939956	0.999811521
0.909	0.994754701	0.999938827	0.999707355	0.999594809	0.999940928	0.999814933
0.910	0.994842323	0.999940135	0.999712512	0.999601917	0.999941964	0.99981818
0.911	0.9949378	0.999941555	0.999718131	0.999609908	0.999943156	0.999821847
0.912	0.995023907	0.999942836	0.999723187	0.999616677	0.999943998	0.999824846
0.913	0.995117959	0.999944238	0.999728721	0.99962408	0.999945242	0.999828332
0.914	0.995200501	0.999945543	0.999733654	0.999631278	0.999946279	0.999831612
0.915	0.995294462	0.999946917	0.999739148	0.999638568	0.999947186	0.999834842
0.916	0.995379213	0.999948152	0.999744101	0.999645246	0.999948028	0.999837809
0.917	0.995473069	0.99994949	0.999749569	0.999652626	0.999949311	0.999841311
0.918	0.995555521	0.999950691	0.999754399	0.999659326	0.999950464	0.999844484
0.919	0.995647213	0.999951976	0.999759725	0.999667272	0.999951501	0.999848035
0.920	0.995731044	0.999953155	0.999764589	0.999673928	0.999952447	0.99985106
0.921	0.995820559	0.999954451	0.999769819	0.999681194	0.999953444	0.999854339
0.922	0.995900772	0.999955583	0.999774473	0.999687488	0.999954235	0.999857133
0.923	0.995987143	0.999956868	0.999779546	0.999694256	0.999955168	0.99986019
0.924	0.996065411	0.999957973	0.999784096	0.999700482	0.999956204	0.999863116
0.925	0.996149099	0.99995915	0.999788961	0.999707861	0.999957059	0.999866346
0.926	0.996226207	0.999960235	0.999793434	0.999713725	0.999958018	0.99986909
0.927	0.996309194	0.999961392	0.999798238	0.999719724	0.999959236	0.999872048
0.928	0.996383603	0.999962442	0.999802558	0.999725134	0.999960299	0.999874694
0.929	0.996466183	0.999963532	0.99980728	0.999731563	0.999961141	0.99987757
0.930	0.996541738	0.999964579	0.999811644	0.999736973	0.999962139	0.999880174
0.931	0.9966218	0.999965643	0.999816226	0.999742655	0.999963136	0.999882877
0.932	0.996697024	0.999966629	0.999820514	0.999747975	0.999963966	0.99988534
0.933	0.996775624	0.999967653	0.999824988	0.999753725	0.999964614	0.999887846
0.934	0.996846845	0.999968589	0.99982905	0.999759	0.999965261	0.999890178
0.935	0.996924126	0.999969608	0.999833479	0.999765542	0.999966142	0.99989312
0.936	0.996995829	0.999970534	0.999837558	0.999770794	0.999966998	0.999895575
0.937	0.997055857	0.999971284	0.999840939	0.999774869	0.999967451	0.999897347
0.938	0.997131133	0.99997225	0.999845209	0.999780257	0.999968112	0.999899729
0.939	0.997201073	0.999973095	0.999849127	0.999784988	0.999968851	0.999901921
0.940	0.997277608	0.999973996	0.999853392	0.999790353	0.99996955	0.999904319
0.941	0.997345935	0.999974827	0.99985723	0.999795537	0.999970172	0.999906601
0.942	0.997419243	0.999975689	0.999861327	0.999801196	0.999970976	0.999909172
0.943	0.997486975	0.999976471	0.999865096	0.999806199	0.999971766	0.999911496
0.944	0.997557954	0.999977303	0.999869059	0.9998117	0.999972543	0.999913993
0.945	0.9976246	0.999978034	0.999872739	0.999817111	0.999973295	0.99991644
0.946	0.997695881	0.999978813	0.999876669	0.999822453	0.999974241	0.999918987
0.947	0.997759203	0.999979488	0.999880143	0.999827094	0.999975057	0.999921195
0.948	0.997828095	0.999980267	0.999883968	0.999832798	0.99997577	0.999923725
0.949	0.99789	0.999980959	0.999887384	0.999836805	0.999976521	0.999925662
0.950	0.997956646	0.999981673	0.999891054	0.999842193	0.999977493	0.999928241
0.951	0.998016546	0.999982313	0.999894345	0.999846743	0.999978309	0.999930416
0.952	0.998079837	0.999983033	0.999897869	0.999852108	0.999979152	0.999932905
0.953	0.998137408	0.999983655	0.999901049	0.999857111	0.999980007	0.99993527
0.954	0.998200722	0.999984327	0.999904523	0.999862159	0.999980732	0.999937569
0.955	0.998257818	0.999984946	0.999907672	0.999866619	0.999981601	0.999939745
0.956	0.998319527	0.999985587	0.99991106	0.999872211	0.999982495	0.999942349
0.957	0.998375718	0.999986163	0.999914138	0.999876964	0.999983505	0.999944722
0.958	0.99843763	0.999986814	0.999917533	0.999881854	0.999984386	0.999947062
0.959	0.998491666	0.999987401	0.999920518	0.999886269	0.999985216	0.999949197
0.960	0.998549757	0.999987995	0.999923694	0.999891385	0.999985941	0.999951521
0.961	0.99860083	0.999988501	0.999926467	0.999895165	0.999986835	0.999953465
0.962	0.998658401	0.999989081	0.999929602	0.999899806	0.999987665	0.999955682
0.963	0.998709573	0.999989568	0.999932363	0.999904062	0.999988338	0.99995766
0.964	0.99876642	0.999990098	0.999935425	0.99990868	0.99998931	0.999959959
0.965	0.998814177	0.999990543	0.999938001	0.999912868	0.999990127	0.999962003
0.966	0.998869841	0.999991042	0.999940972	0.99991692	0.999991008	0.999964038
0.967	0.998917816	0.999991495	0.999943549	0.999920383	0.99999163	0.999965694
0.968	0.998969907	0.999991973	0.999946342	0.999924345	0.999992459	0.999967664
0.969	0.9990137	0.999992389	0.999948703	0.999927809	0.999993094	0.999969329
0.970	0.999063009	0.999992845	0.999951353	0.999931838	0.999993845	0.999971273
0.971	0.999105664	0.999993206	0.999953624	0.9999358	0.999994545	0.99997316
0.972	0.999153157	0.99999366	0.99995619	0.999939874	0.999995167	0.999975039
0.973	0.999194062	0.999994035	0.999958375	0.999942998	0.999995517	0.999976399
0.974	0.999240312	0.999994447	0.999960828	0.9999461	0.99999588	0.999977759
0.975	0.999278549	0.999994796	0.999962868	0.999948748	0.999996307	0.999978995
0.976	0.999322605	0.999995163	0.999965188	0.999951963	0.9999968	0.999980478
0.977	0.999362132	0.999995487	0.999967266	0.999954928	0.999997201	0.999981813
0.978	0.999405087	0.999995863	0.999969537	0.999957781	0.999997512	0.999983049
0.979	0.999443558	0.999996181	0.999971549	0.999959931	0.999997836	0.999984038
0.980	0.999485353	0.999996528	0.999973737	0.999962489	0.999998134	0.999985159
0.981	0.999519942	0.99999683	0.999975565	0.999964776	0.99999838	0.999986148
0.982	0.999557011	0.999997137	0.999977504	0.99996713	0.99999851	0.999987087
0.983	0.99958906	0.999997386	0.999979182	0.999970141	0.999998756	0.99998834
0.984	0.999625451	0.999997676	0.999981085	0.999972971	0.99999895	0.999989493
0.985	0.999656015	0.99999791	0.99998268	0.999975959	0.999999028	0.99999063
0.986	0.999690325	0.99999815	0.999984453	0.99997949	0.999999119	0.999991974
0.987	0.999719262	0.999998356	0.999985953	0.999982501	0.999999248	0.999993152
0.988	0.999751431	0.99999858	0.999987618	0.999985919	0.999999417	0.999994504
0.989	0.999779041	0.999998774	0.999989043	0.999988681	0.999999456	0.999995534
0.990	0.999809974	0.999998973	0.999990621	0.999991534	0.999999534	0.999996621
0.991	0.999834501	0.999999124	0.999991859	0.999993322	0.999999585	0.999997305
0.992	0.999862299	0.999999284	0.999993238	0.999994522	0.999999663	0.999997792
0.993	0.999885725	0.999999423	0.999994403	0.999995337	0.999999728	0.999998129
0.994	0.999909709	0.999999576	0.99999561	0.999996536	0.999999754	0.999998583
0.995	0.999929729	0.999999714	0.999996623	0.999997261	0.999999806	0.999998879
0.996	0.999952364	0.999999843	0.999997745	0.999998189	0.999999845	0.999999242
0.997	0.999969707	0.999999914	0.999998576	0.99999871	0.999999883	0.999999456
0.998	0.999985528	0.999999982	0.999999338	0.999999253	0.999999922	0.999999679
0.999	0.999995357	0.999999999	0.999999792	0.999999728	1	0.999999901
1.000	1	1	1	1	1	1
