# Supplementary material for: Identification and characterization of constrained non-exonic bases lacking predictive epigenomic and transcription factor binding annotations
Source: Nat Commun. 2020 Dec 2;11:6168. doi: 10.1038/s41467-020-19962-9 (PMC7710766; doi:10.1038/s41467-020-19962-9)
Supplement: Supplementary file 11 — Source Data [file 41467_2020_19962_MOESM11_ESM.zip › SourceData/SupFig2e.txt]

Constrained element coverage and enrichment of top 1% prioritized non-coding variants in Non-exon bases
		% Overlap					Fold Enrichment
Prioritization Score	% Non-exon	PhastCons	SiPhy-Omega	SiPhy-PI	GERP++		PhastCons	SiPhy-Omega	SiPhy-PI	GERP++
CADD	0.85	96.2	95.0	94.3	98.7		23.9	30.3	20.7	17.8
PhastCons	1.32	100.0	86.5	85.7	93.8		24.8	27.6	18.8	16.9
Eigen	0.77	91.7	89.2	90.0	93.2		22.7	28.5	19.8	16.8
REMM	0.81	88.6	88.4	89.9	95.4		21.9	28.2	19.7	17.2
FATHMM	0.74	86.2	77.5	80.6	85.1		21.4	24.7	17.7	15.3
GERP++	0.84	82.3	78.2	83.4	88.9		20.4	24.9	18.3	16.0
phyloP	0.76	80.8	67.2	70.1	76.4		20.0	21.4	15.4	13.8
LINSIGHT	0.85	70.3	67.6	74.8	74.8		17.4	21.6	16.4	13.5
funSeq2	0.80	18.0	18.4	24.1	23.6		4.5	5.9	5.3	4.2
fitCons	0.42	13.4	13.6	18.2	18.1		3.3	4.3	4.0	3.3
Eigen_PC	0.75	11.0	12.1	16.8	16.3		2.7	3.9	3.7	2.9
CDTS	0.78	10.4	10.1	15.0	15.0		2.6	3.2	3.3	2.7
DANN	0.90	11.0	6.2	6.5	6.7		2.7	2.0	1.4	1.2
FIRE	0.81	1.4	1.0	2.3	2.2		0.3	0.3	0.5	0.4
	% Non-Exons	4.0	3.1	4.6	5.6		4.0	3.1	4.6	5.6
