# Supplementary material for: Identification and characterization of constrained non-exonic bases lacking predictive epigenomic and transcription factor binding annotations
Source: Nat Commun. 2020 Dec 2;11:6168. doi: 10.1038/s41467-020-19962-9 (PMC7710766; doi:10.1038/s41467-020-19962-9)
Supplement: Supplementary file 11 — Source Data [file 41467_2020_19962_MOESM11_ESM.zip › SourceData/SupFig4.txt]

	CNEP (average)	CNEP SiPhy-PI only	CNEP SiPhy-omega only	CNEP PhastCons only	CNEP GERP++ only
CNEP (average)		0.96	0.98	0.96	0.98
CNEP SiPhy-PI only			0.93	0.88	0.91
CNEP SiPhy-omega only				0.93	0.93
CNEP PhastCons only					0.92
CNEP GERP++ only
	Combined Proportion	SiPhy-PI binary label	SiPhy-omega binary label	PhastCons binary label	GERP++ binary label
Combined Proportion		0.84	0.87	0.79	0.85
SiPhy-PI binary label			0.72	0.51	0.60
SiPhy-omega binary label				0.61	0.64
PhastCons binary label					0.55
GERP++ binary label
