# Supplementary material for: Identification and characterization of constrained non-exonic bases lacking predictive epigenomic and transcription factor binding annotations
Source: Nat Commun. 2020 Dec 2;11:6168. doi: 10.1038/s41467-020-19962-9 (PMC7710766; doi:10.1038/s41467-020-19962-9)
Supplement: Supplementary file 11 — Source Data [file 41467_2020_19962_MOESM11_ESM.zip › SourceData/SupFig5a.txt]

CNEP_FP	CNEP_TP	All Features Count_FP	All Features Count_TP	All DNase-seq Count_FP	All DNase-seq Count_TP	Roadmap DNase-seq Count_FP	Roadmap DNase-seq Count_TP	FitCons2_FP	FitCons2_TP	Segway Encyclopedia_FP	Segway Encyclopedia_TP	Individual Features_FP	Individual Features_TP
0	0	0	0	0	0	0	0	0	0	0	0	0.003658541	0.01181564
4.17469E-09	3.82473E-06	3.63225E-10	0	0	6.17888E-09	0.000522278	0.002027142	0.000195533	0.004277959	6.95782E-08	0	0.001398883	0.004678424
1.35678E-08	1.21724E-05	7.26451E-10	0	0	2.47155E-08	0.000651127	0.002472002	0.001617842	0.004277959	1.04367E-07	0	0.002063571	0.007359921
2.95707E-08	2.61984E-05	1.08968E-09	0	0	3.08944E-08	0.000737931	0.002766716	0.003957496	0.004277959	1.39156E-07	0	0.001104953	0.003786756
4.90527E-08	4.14417E-05	1.08968E-09	0	0	4.9431E-08	0.000806585	0.002997899	0.007628166	0.004458363	1.73946E-07	0	0.000321203	0.001408259
9.84532E-08	6.16158E-05	1.4529E-09	0	0	6.17888E-08	0.000864372	0.003194183	0.0092177	0.004500207	2.08735E-07	0	0.000164043	0.000278457
1.41244E-07	7.98558E-05	1.81613E-09	0	0	6.79677E-08	0.000915013	0.003358189	0.010617719	0.005305407	2.08735E-07	6.17888E-07	0.000456351	0.001257
1.98646E-07	0.00010147	1.81613E-09	0	0	9.26832E-08	0.000960744	0.003505228	0.011007094	0.005424196	2.43524E-07	6.17888E-07	0.001788625	0.006234896
2.56744E-07	0.000122292	1.81613E-09	0	0	9.88621E-08	0.001002891	0.003640138	0.012656126	0.00886902	2.78313E-07	6.17888E-07	0.000675485	0.002194398
3.31192E-07	0.00014686	1.81613E-09	0	0	9.88621E-08	0.001042084	0.003766107	0.013759287	0.011290182	3.13102E-07	6.17888E-07	0.000392574	0.001313382
4.19557E-07	0.000168517	1.81613E-09	0	0	9.88621E-08	0.00107907	0.003891371	0.014133174	0.013352982	3.3989E-07	7.60002E-07	0.001608647	0.005799532
5.36448E-07	0.000196037	1.81613E-09	0	0	9.88621E-08	0.001113764	0.004006002	0.022080546	0.015781151	3.61111E-07	1.00098E-06	0.002355634	0.007394993
6.47425E-07	0.000220802	1.81613E-09	0	0	1.05041E-07	0.001146897	0.004117036	0.024303855	0.019050235	4.30689E-07	1.00098E-06	0.001119431	0.0038954
7.88321E-07	0.000249534	2.9058E-09	0	0	1.1122E-07	0.001178281	0.004220755	0.029105105	0.022823392	5.00267E-07	1.00098E-06	0.002906444	0.009381626
9.20172E-07	0.000275331	3.26903E-09	0	0	1.17399E-07	0.001208815	0.004322706	0.03176159	0.024603502	6.3838E-07	1.01951E-06	0.003188423	0.010895834
1.07185E-06	0.000305898	3.26903E-09	0	0	1.17399E-07	0.001237971	0.004420703	0.033640943	0.026492311	6.70734E-07	1.68065E-06	0.003745413	0.011413333
1.21623E-06	0.00033327	3.26903E-09	0	0	1.17399E-07	0.001266284	0.00451786	0.035429505	0.030901008	7.05523E-07	1.68065E-06	0.000564197	0.002434713
1.37974E-06	0.000366055	3.63225E-09	0	0	1.23578E-07	0.00129404	0.004614022	0.038283502	0.033268891	8.05716E-07	1.7548E-06	0.004016472	0.011638547
1.5349E-06	0.000394787	3.63225E-09	0	0	1.42114E-07	0.001321157	0.004712606	0.041499305	0.039213978	9.07648E-07	1.79805E-06	0.003143146	0.009529968
1.69771E-06	0.000428264	3.99548E-09	0	0	1.48293E-07	0.001347856	0.004808452	0.045630606	0.044408901	9.77226E-07	1.79805E-06	0.003738374	0.011750892
1.85496E-06	0.000459764	3.99548E-09	0	0	1.48293E-07	0.001374191	0.004901753	0.054032066	0.067775818	1.01202E-06	1.79805E-06	0.001178483	0.004179974
2.05186E-06	0.000497326	3.99548E-09	0	0	1.48293E-07	0.001400346	0.00498945	0.063201678	0.105941914	1.01202E-06	2.41594E-06	0.000344547	0.001563343
2.22824E-06	0.000531946	3.99548E-09	0	0	1.54472E-07	0.001425614	0.005076894	0.065850149	0.113429127	1.04472E-06	2.45301E-06	0.000446451	0.001547766
2.41784E-06	0.000571182	4.72193E-09	0	0	1.54472E-07	0.001450667	0.005162434	0.067258918	0.114341105	1.1143E-06	2.45301E-06	0.000575468	0.002071407
2.60744E-06	0.000606791	4.72193E-09	0	0	1.60651E-07	0.001475731	0.005248067	0.096213654	0.136277963	1.21866E-06	2.45301E-06	0.00093689	0.003339962
2.80679E-06	0.000646786	5.44838E-09	0	0	1.60651E-07	0.00150068	0.005333762	0.141798479	0.170042585	1.2865E-06	2.48391E-06	0.000556408	0.002060205
2.99152E-06	0.000681777	5.81161E-09	0	0	1.6683E-07	0.001525054	0.005418598	0.14710454	0.173819666	1.32129E-06	2.48391E-06	0.000544694	0.002064357
3.20651E-06	0.000723973	6.53806E-09	0	0	1.6683E-07	0.001549074	0.00550496	0.169781361	0.224676492	1.39087E-06	2.48391E-06	0.000292426	0.001076558
3.42012E-06	0.000761176	6.53806E-09	0	1.04367E-09	1.6683E-07	0.001572713	0.005589215	0.213332094	0.264258182	1.42566E-06	2.48391E-06	0.000143615	0.000625204
3.68799E-06	0.000804558	6.53806E-09	0	2.43524E-09	1.91545E-07	0.001596259	0.005672859	0.236062641	0.319300419	1.53003E-06	2.48391E-06	0.000223591	0.000781597
3.92491E-06	0.000842947	6.53806E-09	0	3.47891E-09	2.2244E-07	0.001619759	0.005755087	0.304602732	0.415207823	1.63439E-06	2.48391E-06	0.000228798	0.000728663
4.22131E-06	0.000887398	6.53806E-09	0	6.60993E-09	2.2244E-07	0.001642592	0.005837402	0.327561082	0.46068415	1.88383E-06	2.99676E-06	8.05041E-05	0.000355866
4.47458E-06	0.000927202	6.53806E-09	0	9.39306E-09	2.2244E-07	0.001665355	0.005919192	0.376972024	0.512391172	1.96976E-06	3.32424E-06	0.000972884	0.003049159
4.76924E-06	0.000974366	6.90128E-09	0	1.18283E-08	2.2244E-07	0.00168799	0.006001847	0.408156482	0.555823427	2.13501E-06	3.47871E-06	0.00018778	0.000681116
5.05208E-06	0.001017698	6.90128E-09	0	1.53072E-08	2.40976E-07	0.001710656	0.006084539	0.422330222	0.572358253	2.33018E-06	3.71968E-06	0.000198784	0.000612957
5.361E-06	0.001067945	6.90128E-09	0	2.05256E-08	2.47155E-07	0.001733175	0.006165544	0.478078716	0.636024889	2.39488E-06	4.42408E-06	0.000106483	0.000393706
5.65393E-06	0.001111074	7.26451E-09	0	2.64397E-08	2.7805E-07	0.001755679	0.006247779	0.5231171	0.671715801	2.46446E-06	4.42408E-06	5.70848E-05	0.000200888
6.00773E-06	0.001162228	7.62773E-09	0	3.37454E-08	2.90407E-07	0.001778381	0.006332386	0.949190904	0.94302001	2.6485E-06	4.86278E-06	9.84462E-05	0.000368385
6.32849E-06	0.001208341	7.62773E-09	0	4.38343E-08	2.96586E-07	0.001800936	0.006416264	1	1	2.74243E-06	5.04814E-06	0.000213016	0.000703731
6.68334E-06	0.001260856	9.08063E-09	0	5.35752E-08	3.27481E-07	0.001823291	0.006499395			2.88019E-06	5.07286E-06	5.16465E-05	0.000170191
7.00235E-06	0.00130721	9.08063E-09	0	6.4012E-08	3.27481E-07	0.00184552	0.00658331			3.07605E-06	5.30148E-06	0.000191827	0.000732815
7.37738E-06	0.001360126	1.01703E-08	0	7.44487E-08	3.52196E-07	0.001867726	0.006666015			3.34567E-06	6.07384E-06	0.000132707	0.000419787
7.72979E-06	0.001409866	1.01703E-08	0	8.90601E-08	3.76912E-07	0.001889917	0.006748015			3.55023E-06	6.14798E-06	0.000131708	0.000433819
8.149E-06	0.001466118	1.01703E-08	0	1.05063E-07	4.01627E-07	0.001912026	0.006833141			3.63546E-06	6.48782E-06	0.000388848	0.00141788
8.52994E-06	0.001517094	1.01703E-08	0	1.32547E-07	4.57237E-07	0.00193392	0.006920869			3.73983E-06	7.10571E-06	0.000261897	0.001021912
8.94637E-06	0.00157326	1.05335E-08	0	1.55507E-07	5.06668E-07	0.001956142	0.007007836			3.98301E-06	7.11189E-06	7.50478E-05	0.000313133
9.34157E-06	0.001625323	1.05335E-08	0	1.74989E-07	6.0553E-07	0.001978051	0.007092913			4.21783E-06	7.88425E-06	0.0001255	0.000477349
9.77679E-06	0.001682768	1.05335E-08	0	1.96906E-07	6.54961E-07	0.001999934	0.007180814			4.29854E-06	8.30441E-06	0.000115925	0.000405205
1.01984E-05	0.001734936	1.05335E-08	0	2.27173E-07	7.10571E-07	0.002021978	0.007270006			4.43492E-06	8.35384E-06	0.000490479	0.001819902
1.06702E-05	0.001792684	1.08968E-08	0	2.61962E-07	7.7236E-07	0.002044211	0.007358154			4.62417E-06	9.31775E-06	0.00010996	0.000495083
1.10904E-05	0.001846953	1.08968E-08	0	3.03013E-07	8.58864E-07	0.002066351	0.007447859			4.90144E-06	9.33628E-06	0.000186634	0.000752149
1.15663E-05	0.001907346	1.08968E-08	0	3.42325E-07	9.33011E-07	0.002088541	0.007541197			5.0646E-06	9.52783E-06	0.000441151	0.001834682
1.20141E-05	0.001963493	1.126E-08	0	3.79549E-07	1.09366E-06	0.002110873	0.007635283			5.23228E-06	1.08748E-05	0.000236251	0.001068359
1.25164E-05	0.002026326	1.126E-08	0	4.17469E-07	1.23578E-06	0.002133151	0.007729078			5.35996E-06	1.10787E-05	0.000392837	0.00155958
1.29645E-05	0.002083549	1.126E-08	0	4.60956E-07	1.347E-06	0.002155288	0.007823498			5.48868E-06	1.1882E-05	0.000971678	0.003311551
1.34759E-05	0.002148192	1.16232E-08	0	5.04094E-07	1.47675E-06	0.002177762	0.007917973			5.79691E-06	1.19685E-05	0.001351912	0.002764307
1.39563E-05	0.002208696	1.19864E-08	0	5.54191E-07	1.61269E-06	0.002200376	0.008014104			5.98825E-06	1.22774E-05	0.001916815	0.005504077
1.44601E-05	0.002274105	1.19864E-08	0	5.94546E-07	1.7548E-06	0.002222979	0.008112984			6.28778E-06	1.31363E-05	0.001005571	0.003153236
1.49412E-05	0.002336271	1.23497E-08	0	6.43251E-07	1.8722E-06	0.002245413	0.008207361			6.59393E-06	1.38778E-05	0.000607534	0.001881265
1.54912E-05	0.002403355	1.23497E-08	0	6.98565E-07	2.01431E-06	0.002267802	0.00830605			6.89659E-06	1.40631E-05	0.000672489	0.002222888
1.60131E-05	0.002466089	1.23497E-08	0	7.55968E-07	2.21204E-06	0.002290308	0.008404887			7.06149E-06	1.54596E-05	0.000650402	0.002694263
1.6552E-05	0.002536541	1.27129E-08	0	8.1163E-07	2.40976E-06	0.002312766	0.008506517			7.27023E-06	1.54596E-05	0.000322802	0.001145051
1.70828E-05	0.002600616	1.30761E-08	0	8.71119E-07	2.58895E-06	0.002335418	0.008607462			7.40939E-06	1.66953E-05	0.00013951	0.000374335
1.76802E-05	0.002670122	1.38026E-08	0	9.50439E-07	2.83611E-06	0.002357871	0.008708017			7.47896E-06	1.66953E-05	5.55245E-05	0.000191527
1.81269E-05	0.002725608	1.38026E-08	0	1.03289E-06	3.1018E-06	0.00238064	0.008811408			7.8773E-06	1.70352E-05	0.000541404	0.002122778
1.87065E-05	0.002791852	1.38026E-08	0	1.13726E-06	3.37367E-06	0.002403745	0.008914749			8.01472E-06	1.70661E-05	0.000613075	0.002185716
1.93386E-05	0.002863706	1.41658E-08	0	1.24128E-06	3.69497E-06	0.002426777	0.009018227			8.40296E-06	1.75851E-05	0.000968592	0.003755633
1.99126E-05	0.002929734	1.41658E-08	0	1.34008E-06	4.02863E-06	0.002449624	0.009124201			8.53934E-06	1.76345E-05	0.002069195	0.007353953
2.05245E-05	0.003002787	1.41658E-08	0	1.44097E-06	4.43026E-06	0.002472895	0.009232356			8.82739E-06	1.80794E-05	0.00097102	0.003859574
2.11271E-05	0.00307254	1.48922E-08	0	1.54638E-06	4.75156E-06	0.002496013	0.009343669			9.1057E-06	1.80794E-05	0.000800871	0.003173027
2.17829E-05	0.003146847	1.59819E-08	0	1.66188E-06	5.15936E-06	0.002519362	0.009452917			9.36419E-06	1.84316E-05	0.000841491	0.002943401
2.24011E-05	0.00321775	1.67084E-08	0	1.78955E-06	5.53627E-06	0.00254304	0.009563464			9.63589E-06	1.8549E-05	0.000390053	0.00143725
2.30714E-05	0.003294436	1.67084E-08	0	1.9141E-06	6.10473E-06	0.00256661	0.009675647			9.94656E-06	1.85922E-05	0.000786558	0.003098516
2.3707E-05	0.003364183	1.67084E-08	0	2.05917E-06	6.74733E-06	0.002590344	0.009788529			1.01403E-05	1.94758E-05	0.000704743	0.002343302
2.44157E-05	0.003441734	1.70716E-08	0	2.22337E-06	7.38376E-06	0.002613838	0.009902332			1.02704E-05	1.96365E-05	0.0008584	0.003184365
2.50889E-05	0.003513693	1.74348E-08	0	2.3921E-06	7.97693E-06	0.002637392	0.010018866			1.06322E-05	2.00072E-05	0.001430618	0.004978588
2.58295E-05	0.003591807	1.85245E-08	0	2.56813E-06	8.50832E-06	0.002660983	0.010140861			1.08723E-05	2.0069E-05	0.00029264	0.001279139
2.65166E-05	0.003664958	1.88877E-08	0	2.74103E-06	9.24978E-06	0.002684768	0.010257871			1.13162E-05	2.02173E-05	0.000673496	0.002470699
2.73039E-05	0.003746161	1.88877E-08	0	2.91846E-06	9.88621E-06	0.002708592	0.010374466			1.15093E-05	2.04953E-05	0.000282144	0.001469269
2.79931E-05	0.003821228	1.92509E-08	0	3.09623E-06	1.06091E-05	0.002732676	0.01049341			1.19654E-05	2.10453E-05	0.001832064	0.007013039
2.88179E-05	0.003904693	1.96142E-08	0	3.30079E-06	1.13321E-05	0.002756613	0.010612056			1.2283E-05	2.15828E-05	6.56617E-05	0.000236392
2.95746E-05	0.003982522	1.99774E-08	0	3.51127E-06	1.216E-05	0.002780942	0.010734398			1.26904E-05	2.23799E-05	0.001257665	0.005146326
3.04266E-05	0.004067308	2.03406E-08	0	3.7287E-06	1.29942E-05	0.002805386	0.010856524			1.33047E-05	2.32079E-05	0.001152017	0.004946637
3.12107E-05	0.004144001	2.03406E-08	0	3.93708E-06	1.3989E-05	0.002829845	0.010982109			1.35897E-05	2.49441E-05	0.000825282	0.003415424
3.20989E-05	0.004230795	2.03406E-08	0	4.16287E-06	1.50456E-05	0.00285451	0.011105811			1.39748E-05	2.55188E-05	0.000440156	0.001554525
3.28997E-05	0.004309496	2.07038E-08	0	4.38412E-06	1.60033E-05	0.002879288	0.011230896			1.43735E-05	2.58524E-05	0.000562808	0.002308608
3.37903E-05	0.004396748	2.10671E-08	0	4.61617E-06	1.69919E-05	0.002904188	0.011359478			1.47996E-05	2.69337E-05	0.000654061	0.002904851
3.46298E-05	0.004474391	2.10671E-08	0	4.86039E-06	1.82092E-05	0.002928917	0.011490959			1.53417E-05	2.78111E-05	0.000744739	0.003282684
3.55468E-05	0.004561921	2.14303E-08	0	5.11574E-06	1.93337E-05	0.002954185	0.011619801			1.57957E-05	2.83981E-05	0.00022746	0.000930385
3.63873E-05	0.004641858	2.14303E-08	0	5.37248E-06	2.06066E-05	0.002979206	0.011751058			1.63154E-05	2.9671E-05	0.001433919	0.005200471
3.73308E-05	0.004730518	2.17935E-08	0	5.65532E-06	2.19721E-05	0.003004602	0.011883422			1.69489E-05	3.13949E-05	0.000563277	0.002427576
3.81664E-05	0.004812432	2.17935E-08	0	5.96181E-06	2.31337E-05	0.003030213	0.012016336			1.74547E-05	3.16791E-05	7.35024E-06	1.03311E-05
3.91398E-05	0.004902198	2.17935E-08	0	6.2516E-06	2.43448E-05	0.0030559	0.012154867			1.80535E-05	3.27851E-05	0.000384787	0.001387424
4.00513E-05	0.004982925	2.17935E-08	0	6.55636E-06	2.54693E-05	0.003081623	0.012296561			1.87068E-05	3.29211E-05	8.11693E-05	0.000337873
4.10929E-05	0.005075244	2.21567E-08	0	6.87676E-06	2.66866E-05	0.003107615	0.012437538			1.92088E-05	3.32733E-05	0.000124148	0.000664483
4.20186E-05	0.005157071	2.252E-08	0	7.19961E-06	2.82066E-05	0.003133605	0.012580987			1.9747E-05	3.54544E-05	2.63771E-06	1.1122E-07
4.30703E-05	0.005249606	2.28832E-08	0	7.57046E-06	2.96586E-05	0.003159889	0.0127232			2.01078E-05	3.58437E-05	0.000117884	0.000481625
4.3979E-05	0.005333626	2.28832E-08	0	7.93087E-06	3.10798E-05	0.003186373	0.01286849			2.04964E-05	3.69744E-05	0.0007983	0.002878851
4.50436E-05	0.005427378	2.32464E-08	0	8.2725E-06	3.27048E-05	0.003212998	0.01301826			2.08731E-05	3.70794E-05	0.00090352	0.003522368
4.60044E-05	0.005512956	2.32464E-08	0	8.68684E-06	3.48489E-05	0.003239411	0.013168709			2.13386E-05	3.80804E-05	0.000656269	0.002597477
4.70982E-05	0.005608957	2.43361E-08	0	9.04656E-06	3.64677E-05	0.003266178	0.013317787			2.1953E-05	3.95263E-05	0.001139817	0.003470299
4.80765E-05	0.005694948	2.50626E-08	0	9.43794E-06	3.77838E-05	0.003293155	0.013470368			2.25399E-05	3.96066E-05	6.50136E-05	0.000263968
4.91887E-05	0.005792371	2.54258E-08	0	9.83071E-06	3.93903E-05	0.003320192	0.01362426			2.31316E-05	4.08362E-05	0.000277238	0.001142413
5.0223E-05	0.005879437	2.5789E-08	0	1.02311E-05	4.09536E-05	0.003347423	0.013777706			2.39074E-05	4.18866E-05	0.000334407	0.001178677
5.13971E-05	0.00597796	2.5789E-08	0	1.06855E-05	4.27393E-05	0.003374695	0.013932023			2.42536E-05	4.19175E-05	0.000860273	0.002649361
5.24533E-05	0.006065953	2.61522E-08	0	1.11826E-05	4.4593E-05	0.003402385	0.014088448			2.48673E-05	4.39936E-05	0.000697453	0.00248761
5.36319E-05	0.006167206	2.65155E-08	0	1.16784E-05	4.66258E-05	0.003430009	0.014247103			2.54681E-05	4.44447E-05	0.000389591	0.00135771
5.46763E-05	0.006256269	2.76051E-08	0	1.2124E-05	4.83312E-05	0.003457992	0.014408668			2.62202E-05	4.52974E-05	0.000311556	0.001114935
5.58713E-05	0.00635683	2.76051E-08	0	1.25749E-05	5.01169E-05	0.003485862	0.014567583			2.67608E-05	4.55816E-05	0.001035117	0.003105473
5.69557E-05	0.006447548	2.76051E-08	0	1.30484E-05	5.21188E-05	0.00351399	0.014727171			2.74114E-05	4.63848E-05	0.00139548	0.005682998
5.81803E-05	0.006548974	2.79684E-08	0	1.35173E-05	5.44236E-05	0.003542485	0.01489088			2.81764E-05	4.82447E-05	6.14084E-05	0.000293398
5.93054E-05	0.006641139	2.79684E-08	0	1.40061E-05	5.64379E-05	0.003571288	0.015059638			2.87536E-05	4.97338E-05	0.000654115	0.002814924
6.05654E-05	0.006745494	2.79684E-08	0	1.45126E-05	5.80567E-05	0.003600283	0.015228828			2.93436E-05	5.09943E-05	6.03842E-05	0.000283166
6.17166E-05	0.006839172	2.9058E-08	0	1.50045E-05	6.00216E-05	0.003629699	0.0154017			2.99329E-05	5.16492E-05	0.000265854	0.001190132
6.30073E-05	0.006943131	2.97845E-08	0	1.55438E-05	6.21348E-05	0.003659384	0.015576902			3.07786E-05	5.20756E-05	6.64263E-05	0.000179558
6.41953E-05	0.007037186	3.05109E-08	0	1.61004E-05	6.41615E-05	0.003689149	0.01574912			3.15436E-05	5.26997E-05	0.003513685	0.008346701
6.55305E-05	0.007144396	3.16006E-08	0	1.66793E-05	6.64291E-05	0.003719009	0.01592195			3.21427E-05	5.31816E-05	0.000124201	0.000729046
6.67022E-05	0.007240496	3.23271E-08	0	1.72481E-05	6.86844E-05	0.003748828	0.016091912			3.28329E-05	5.51341E-05	0.00064047	0.002414669
6.80381E-05	0.00734985	3.34167E-08	0	1.78065E-05	7.10633E-05	0.0037788	0.016265854			3.35743E-05	5.67962E-05	0.00045346	0.001774234
6.92425E-05	0.007445579	3.45064E-08	0	1.83742E-05	7.3541E-05	0.003809213	0.016444392			3.44464E-05	5.92245E-05	0.000226853	0.000951053
7.06637E-05	0.007554414	3.52329E-08	0	1.89267E-05	7.57592E-05	0.003839767	0.016623518			3.50135E-05	5.96571E-05	9.42799E-05	0.000236008
7.19213E-05	0.007652429	3.59593E-08	0	1.95E-05	7.8169E-05	0.00387055	0.016803113			3.58286E-05	6.06272E-05	0.000394594	0.001706328
7.33654E-05	0.007764422	3.63225E-08	0	2.01189E-05	8.01895E-05	0.003901784	0.016982325			3.6395E-05	6.29257E-05	0.000474476	0.002139974
7.46E-05	0.007863203	3.7049E-08	0	2.07173E-05	8.28773E-05	0.003932996	0.017162891			3.72021E-05	6.40379E-05	0.000392573	0.001591463
7.60619E-05	0.007975344	3.81387E-08	0	2.1356E-05	8.51882E-05	0.003964473	0.017346113			3.80182E-05	6.49894E-05	0.000750014	0.002766364
7.7372E-05	0.00807614	3.85019E-08	0	2.19575E-05	8.77092E-05	0.003996455	0.017533179			3.85669E-05	6.69852E-05	0.000516835	0.001877001
7.88718E-05	0.008191802	3.92283E-08	0	2.2575E-05	8.99954E-05	0.004028426	0.017717742			3.93319E-05	6.94629E-05	0.000655681	0.002476927
8.02199E-05	0.00829473	3.99548E-08	0	2.32106E-05	9.28068E-05	0.004060578	0.017904813			4.00082E-05	7.04269E-05	0.002064861	0.00468257
8.17628E-05	0.008409509	4.10445E-08	0	2.38507E-05	9.58159E-05	0.004092909	0.018095531			4.07721E-05	7.23052E-05	0.000441761	0.001060141
8.3123E-05	0.008512517	4.10445E-08	0	2.44825E-05	9.8584E-05	0.004125537	0.018289813			4.17101E-05	7.29478E-05	0.001171344	0.002492658
8.46805E-05	0.008627945	4.17709E-08	0	2.51038E-05	0.00010155	0.004158396	0.018485239			4.23596E-05	7.37696E-05	0.000785308	0.00201222
8.60864E-05	0.008733084	4.21341E-08	0	2.57638E-05	0.00010446	0.004191264	0.018682332			4.31997E-05	7.55306E-05	0.002440679	0.003956713
8.76731E-05	0.008853813	4.32238E-08	0	2.6375E-05	0.000107111	0.004224478	0.018882973			4.40187E-05	7.70506E-05	0.003157238	0.004421846
8.9137E-05	0.008958168	4.39503E-08	0	2.70273E-05	0.000109539	0.004258029	0.019085016			4.5071E-05	7.81319E-05	0.001250088	0.002690704
9.0769E-05	0.009078854	4.39503E-08	0	2.76692E-05	0.000112165	0.004291678	0.019291539			4.61979E-05	7.91267E-05	0.000888015	0.001997224
9.22524E-05	0.009185576	4.43135E-08	0	2.82975E-05	0.000115137	0.00432573	0.019499168			4.70923E-05	8.17775E-05	0.001292884	0.003727439
9.39139E-05	0.009306534	4.43135E-08	0	2.89198E-05	0.000118313	0.004359989	0.019708378			4.78145E-05	8.31615E-05	0.001653193	0.004748832
9.53907E-05	0.009413471	4.43135E-08	0	2.95596E-05	0.000120958	0.004394799	0.019920147			4.90043E-05	8.48916E-05	0.002289362	0.005572829
9.71145E-05	0.009536308	4.43135E-08	0	3.02182E-05	0.000123602	0.004429521	0.02013097			4.99506E-05	8.72396E-05	0.001707231	0.00408194
9.86515E-05	0.009646007	4.50399E-08	0	3.08952E-05	0.000126272	0.004464178	0.020343895			5.0798E-05	8.82529E-05	0.003326926	0.006626705
0.000100416	0.00976906	4.50399E-08	0	3.15927E-05	0.000128996	0.004499805	0.020554885			5.15909E-05	9.209E-05	0.001620279	0.003873971
0.000102022	0.009878599	4.54032E-08	0	3.22867E-05	0.000131826	0.004535563	0.020770905			5.28593E-05	9.36594E-05	0.002199575	0.004618118
0.000103825	0.010004382	4.57664E-08	0	3.29627E-05	0.000134805	0.004571882	0.020985905			5.38417E-05	9.4129E-05	0.001790008	0.004491371
0.000105425	0.010115343	4.57664E-08	0	3.36334E-05	0.000137702	0.004608485	0.021205063			5.47139E-05	9.59394E-05	0.004289903	0.007191201
0.000107283	0.010242306	4.61296E-08	0	3.43323E-05	0.000140637	0.004645235	0.021427126			5.58682E-05	9.7064E-05	0.001602552	0.003631481
0.000108884	0.010354632	4.61296E-08	0	3.49735E-05	0.00014356	0.004681927	0.021650907			5.7074E-05	9.85099E-05	0.002191473	0.005295886
0.000110755	0.010483554	4.61296E-08	0	3.5622E-05	0.000146415	0.004718983	0.021874699			5.80502E-05	0.000100326	0.002158184	0.005056677
0.000112413	0.010596282	4.64928E-08	0	3.63393E-05	0.0001493	0.004756243	0.022099376			5.89439E-05	0.000102372	0.000569314	0.001224209
0.000114284	0.010724629	4.68561E-08	0	3.70073E-05	0.000152248	0.004793863	0.022326017			6.01709E-05	0.000103441	0.001535041	0.002513463
0.000115979	0.010838821	4.68561E-08	0	3.771E-05	0.000155275	0.004831873	0.022556501			6.12414E-05	0.000104818	0.006156344	0.010140911
0.000117913	0.010968077	4.75825E-08	0	3.83592E-05	0.00015842	0.004870018	0.022789204			6.23998E-05	0.000105869	0.00153666	0.003039576
0.000119676	0.011085272	4.75825E-08	0	3.90692E-05	0.000161293	0.004908381	0.023023458			6.35145E-05	0.000109552	0.006490667	0.010663644
0.000121677	0.011216666	4.75825E-08	0	3.97907E-05	0.00016429	0.004947222	0.023256463			6.47387E-05	0.000111288	0.004802641	0.008162236
0.000123382	0.0113353	4.75825E-08	0	4.05119E-05	0.000167287	0.004986594	0.023496			6.56853E-05	0.000114247	0.006005521	0.010967243
0.000125382	0.011466354	4.8309E-08	0	4.11973E-05	0.000170364	0.005026161	0.023736049			6.68977E-05	0.000116812	0.004465571	0.008126986
0.000127188	0.011583975	4.8309E-08	0	4.18645E-05	0.000173509	0.005065852	0.023975345			6.76861E-05	0.000118875	0.004955616	0.006155831
0.000129196	0.011717482	4.8309E-08	0	4.25534E-05	0.000176407	0.005105644	0.024220863			6.87162E-05	0.000120352	0.004828689	0.005502396
0.000131015	0.011839515	4.86722E-08	0	4.32481E-05	0.000179515	0.005145883	0.024467771			6.97146E-05	0.000124863	0.004593194	0.006106196
0.000133109	0.011974666	4.86722E-08	0	4.39119E-05	0.000182456	0.00518675	0.024717422			7.08063E-05	0.000125864	0.00552471	0.006562148
0.000135011	0.012095766	4.93987E-08	0	4.4623E-05	0.000185434	0.005227892	0.024971627			7.1651E-05	0.000126309	0.002798916	0.004088076
0.00013716	0.01223099	4.93987E-08	0	4.52975E-05	0.000188314	0.005269459	0.025228749			7.28112E-05	0.000128564	0.005242315	0.005485386
0.000139076	0.012353592	4.93987E-08	0	4.60128E-05	0.000191354	0.005311295	0.025488719			7.40375E-05	0.000130881	0.003001389	0.004775167
0.00014121	0.012488192	4.93987E-08	0	4.67409E-05	0.000194258	0.005353657	0.025748522			7.5244E-05	0.000132314	0.004549312	0.006009429
0.000143185	0.012612023	4.97619E-08	0	4.74541E-05	0.000197261	0.005396509	0.026016457			7.63753E-05	0.000134465	0.007356489	0.00917472
0.000145417	0.012747773	4.97619E-08	0	4.81433E-05	0.000200264	0.005439696	0.026284867			7.75401E-05	0.000137258	0.005550391	0.007333167
0.000147453	0.012872234	4.97619E-08	0	4.88297E-05	0.00020339	0.005483343	0.026558474			7.85764E-05	0.000140477	0.007063244	0.008401872
0.000149631	0.01300888	5.01251E-08	0	4.95268E-05	0.000206319	0.005527489	0.026830629			7.95745E-05	0.000141904	0.007079867	0.009414077
0.000151664	0.013134571	5.01251E-08	0	5.01948E-05	0.000209347	0.005572296	0.027104965			8.07887E-05	0.000145673	0.008788806	0.010220544
0.000153924	0.013272731	5.04883E-08	0	5.08474E-05	0.00021259	0.005617632	0.027383484			8.19506E-05	0.000148516	0.006320081	0.007625755
0.000155972	0.013400949	5.08516E-08	0	5.14844E-05	0.000215433	0.005663338	0.027665569			8.26572E-05	0.000150178	0.009319383	0.011158961
0.000158195	0.013539634	5.08516E-08	0	5.21558E-05	0.000218596	0.00570972	0.02795689			8.35715E-05	0.000152476	0.005475567	0.00665273
0.00016036	0.013669149	5.12148E-08	0	5.28746E-05	0.000221599	0.005756156	0.028248385			8.52344E-05	0.000155689	0.003962336	0.005100133
0.000162663	0.013811566	5.1578E-08	0	5.35982E-05	0.000225405	0.005803538	0.028543013			8.66228E-05	0.000158834	0.004440191	0.004620806
0.000164791	0.013941959	5.1578E-08	0	5.43107E-05	0.000228563	0.005851135	0.028836114			8.78425E-05	0.000161269	0.006281574	0.008029156
0.000167153	0.014085247	5.19412E-08	0	5.50162E-05	0.000231887	0.005899366	0.029130513			8.91614E-05	0.000161942	0.005085422	0.006729707
0.000169305	0.014216919	5.19412E-08	0	5.57141E-05	0.000235075	0.005948013	0.029432289			9.07512E-05	0.000162128	0.005313247	0.00861998
0.000171712	0.014359589	5.23045E-08	0	5.64283E-05	0.000238165	0.005997136	0.029737995			9.2291E-05	0.000164438	0.006584759	0.009306373
0.000173915	0.014493974	5.23045E-08	0	5.71074E-05	0.000241569	0.006046564	0.030051339			9.35563E-05	0.000167299	0.004372194	0.006190581
0.000176363	0.014637812	5.23045E-08	0	5.78153E-05	0.000244492	0.006096143	0.030363631			9.48783E-05	0.000168535	0.00512493	0.008782559
0.000178644	0.014771992	5.26677E-08	0	5.85031E-05	0.000247656	0.006146307	0.030675572			9.6122E-05	0.000170543	0.003411952	0.006947988
0.000181105	0.014918018	5.26677E-08	0	5.9202E-05	0.000250887	0.006197241	0.030994297			9.73473E-05	0.000171643	0.002948359	0.006016089
0.000183457	0.015055053	5.26677E-08	0	5.98975E-05	0.000253754	0.006248585	0.031317842			9.87524E-05	0.000172638	0.006062369	0.008186698
0.000185941	0.015203877	5.26677E-08	0	6.05908E-05	0.000256788	0.0063008	0.031644068			0.000100236	0.000174084	0.005311858	0.006871308
0.000188361	0.015341518	5.26677E-08	0	6.12713E-05	0.000260347	0.006353724	0.031971691			0.000101629	0.000177766	0.003124849	0.004935317
0.00019092	0.015489496	5.30309E-08	0	6.19946E-05	0.000263647	0.006407481	0.032298584			0.000102961	0.000180689	0.004836073	0.007148282
0.000193378	0.015627699	5.30309E-08	0	6.2658E-05	0.000267218	0.006461853	0.032633751			0.000104442	0.000182796	0.002822026	0.00436843
0.000195976	0.015776554	5.30309E-08	0	6.33395E-05	0.000270647	0.006516882	0.032974659			0.000105768	0.000183358	0.004621465	0.007974293
0.000198439	0.015918044	5.33941E-08	0	6.40593E-05	0.00027378	0.006572107	0.033316684			0.000107141	0.000185527	0.00339308	0.004785659
0.000200492	0.016036049	5.33941E-08	0	6.47363E-05	0.00027724	0.00662806	0.033663844			0.000108585	0.000187078	0.005957215	0.009891222
0.000203173	0.016188074	5.33941E-08	0	6.54429E-05	0.000280626	0.006684416	0.03401816			0.000110286	0.000187758	0.001728944	0.003544303
0.000205711	0.016330083	5.41206E-08	0	6.61244E-05	0.000283586	0.006741664	0.034376176			0.00011173	0.000189302	0.006152192	0.010622468
0.00020839	0.016482151	5.41206E-08	0	6.6809E-05	0.00028657	0.006799323	0.034738778			0.00011304	0.000190748	0.005694844	0.009070507
0.000210949	0.016623845	5.41206E-08	0	6.74784E-05	0.000289771	0.006858077	0.035103449			0.000114183	0.00019207	0.006027599	0.009605041
0.000213668	0.016779479	5.44838E-08	0	6.81828E-05	0.000293126	0.006917826	0.035472445			0.000115914	0.000194696	0.006266766	0.00922889
0.000216233	0.016922607	5.44838E-08	0	6.88932E-05	0.000296741	0.006978066	0.035848096			0.000117208	0.000197662	0.00258838	0.004834348
0.000219076	0.017077474	5.44838E-08	0	6.95772E-05	0.000300232	0.007038859	0.036227881			0.00011892	0.000199998	0.007485585	0.010945067
0.00022178	0.017221788	5.4847E-08	0	7.02632E-05	0.000303284	0.007100487	0.036609068			0.000120354	0.000204187	0.005181647	0.007368634
0.000224646	0.017379837	5.52103E-08	0	7.0959E-05	0.000306794	0.007162553	0.036995681			0.000122005	0.000207005	0.00602238	0.009251616
0.000227304	0.01752603	5.52103E-08	0	7.16593E-05	0.000309685	0.007225225	0.037387088			0.000123938	0.000209118	0.005815413	0.009066985
0.000230233	0.01768542	5.55735E-08	0	7.23276E-05	0.000313152	0.007288908	0.037783871			0.000125634	0.000211138	0.003029329	0.004962313
0.000232986	0.017831322	5.59367E-08	0	7.30311E-05	0.000316359	0.007353645	0.038182075			0.000127218	0.000214512	0.006123705	0.011803153
0.000236013	0.017992047	5.59367E-08	0	7.37E-05	0.000319584	0.007418861	0.038585024			0.000128538	0.000217015	0.004434196	0.007092555
0.000238786	0.018139339	5.62999E-08	0	7.4377E-05	0.000322266	0.007485179	0.0389971			0.000130067	0.000219517	0.00568356	0.010818116
0.000241896	0.018302307	5.62999E-08	0	7.50189E-05	0.000325435	0.007552444	0.039412376			0.00013124	0.000222792	0.002457864	0.003661368
0.000244723	0.018450408	5.62999E-08	0	7.56792E-05	0.000327938	0.00762063	0.039833028			0.000132387	0.000226505	0.004837803	0.008216166
0.000247852	0.01861379	5.66632E-08	0	7.63666E-05	0.000330947	0.007689637	0.040260372			0.00013436	0.000230392	0.002461957	0.005322479
0.000250718	0.018763294	5.66632E-08	0	7.70544E-05	0.000333999	0.00775938	0.040693115			0.000136066	0.000232839	0.002400581	0.00493334
0.000253845	0.018927041	5.66632E-08	0	7.77732E-05	0.000337336	0.007830239	0.041131698			0.000137557	0.000234779	0.004941316	0.009137164
0.00025674	0.019076508	5.66632E-08	0	7.84589E-05	0.000340098	0.007901709	0.041576757			0.000139232	0.000236552	0.00339974	0.005557141
0.000259884	0.019244221	5.70264E-08	0	7.91752E-05	0.000343008	0.007974307	0.042025535			0.000140687	0.000238511	0.003936147	0.006131264
0.000262743	0.019396549	5.73896E-08	0	7.98668E-05	0.000346357	0.008048074	0.042482784			0.000142311	0.00024241	0.002223876	0.005837514
0.000265976	0.019563842	5.77528E-08	0	8.05438E-05	0.000349446	0.008122522	0.042942406			0.000144123	0.000246686	0.002596316	0.00706239
0.000268943	0.019716121	5.77528E-08	0	8.11971E-05	0.000352604	0.008197505	0.043405427			0.000146094	0.000249979	0.004770846	0.010757328
0.000272274	0.019885379	5.81161E-08	0	8.19186E-05	0.000355638	0.008274347	0.04387664			0.000148218	0.000251808	0.003736828	0.005509261
0.000275337	0.020040357	5.84793E-08	0	8.26315E-05	0.000358721	0.008351971	0.044359377			0.000149901	0.000254662	0.003913004	0.006225949
0.000278673	0.020212692	5.84793E-08	0	8.33544E-05	0.000362126	0.008430508	0.044850802			0.000151581	0.000256331	0.003548748	0.005702233
0.000281678	0.020366905	5.84793E-08	0	8.40331E-05	0.000365518	0.008510292	0.045344865			0.000152956	0.000260965	0.003117783	0.005511881
0.000285088	0.02053764	5.92057E-08	0	8.46795E-05	0.000368725	0.008590965	0.045842864			0.000154734	0.000262751	0.00432679	0.00575505
0.000288212	0.02069302	5.92057E-08	0	8.53384E-05	0.000371987	0.008673211	0.046356873			0.000156023	0.000265191	0.002386312	0.003817533
0.000291696	0.020867221	5.92057E-08	0	8.59803E-05	0.000375002	0.008756573	0.046875534			0.000157591	0.000268855	0.003842196	0.005706515
0.000294816	0.021025227	5.92057E-08	0	8.6604E-05	0.00037795	0.00884046	0.047404044			0.000159346	0.000270419	0.003664285	0.005475419
0.000298375	0.021199558	5.92057E-08	0	8.7232E-05	0.00038099	0.008925936	0.047941496			0.000161146	0.000273681	0.002652762	0.004966193
0.000301505	0.021356576	5.92057E-08	0	8.78867E-05	0.000384153	0.009012344	0.048482067			0.000163042	0.000278309	0.003025879	0.004516921
0.000305067	0.021535102	5.92057E-08	0	8.85376E-05	0.000387323	0.009100328	0.049028243			0.000164429	0.000280249	0.00263464	0.004467502
0.00030826	0.021694505	6.02954E-08	0	8.92024E-05	0.000390647	0.00918958	0.049578929			0.000165964	0.000283258	0.002977795	0.005952978
0.000311884	0.021873414	6.06586E-08	0	8.98826E-05	0.000393724	0.009280158	0.05014261			0.000167407	0.000284198	0.00359081	0.006602453
0.00031514	0.022032329	6.10219E-08	0	9.05035E-05	0.000397079	0.009372026	0.050708496			0.000168977	0.000285977	0.003558804	0.006207011
0.000318806	0.022211467	6.35644E-08	0	9.11715E-05	0.000400064	0.009465556	0.051295045			0.000170877	0.000286824	0.003398454	0.006740365
0.000322117	0.022370839	6.42909E-08	0	9.18513E-05	0.000403264	0.009560853	0.051882427			0.000172665	0.000290284	0.002924813	0.005019325
0.000325875	0.022550551	6.42909E-08	0	9.25825E-05	0.000406564	0.009657445	0.052472418			0.000174254	0.000294195	0.005169008	0.007732749
0.000329205	0.022709806	6.46541E-08	0	9.32192E-05	0.000409715	0.009755244	0.053075705			0.000176121	0.000296877	0.003394028	0.005994723
0.000333023	0.022892639	6.53806E-08	0	9.38426E-05	0.000412885	0.009854627	0.053689996			0.000177502	0.000300158	0.005141032	0.007532664
0.000336436	0.023054117	6.57438E-08	0	9.45168E-05	0.000415993	0.009955487	0.054310739			0.00017958	0.000303401	0.006110866	0.009209902
0.00034031	0.023237247	6.68335E-08	0	9.51743E-05	0.000419008	0.01005806	0.054936906			0.00018145	0.000305416	0.003320795	0.006326553
0.00034374	0.023400691	6.79231E-08	0	9.58245E-05	0.000422184	0.010162635	0.055568888			0.00018312	0.000307881	0.004602483	0.007770168
0.000347657	0.023586391	6.86496E-08	0	9.65088E-05	0.000425206	0.010268449	0.056222305			0.000184892	0.000311626	0.003943174	0.006678719
0.000351201	0.023751682	6.9376E-08	0	9.71924E-05	0.000428172	0.010376342	0.056874114			0.000186739	0.000315895	0.002813026	0.004363919
0.000355257	0.023939804	7.08289E-08	0	9.78336E-05	0.000431372	0.010486066	0.057538307			0.00018808	0.000320505	0.003782342	0.004686074
0.000358802	0.024106801	7.15554E-08	0	9.84869E-05	0.000434604	0.010597165	0.058211032			0.000190311	0.00032352	0.004538433	0.007544694
0.000362887	0.024296535	7.26451E-08	0	9.91702E-05	0.000437495	0.010711208	0.058895683			0.000192062	0.000327023	0.003776016	0.005856254
0.000366542	0.024464267	7.37348E-08	0	9.98768E-05	0.000440838	0.010826852	0.059586636			0.000193841	0.000329396	0.00303717	0.004018551
0.000370627	0.024653415	7.4098E-08	0	0.000100615	0.000443557	0.010943859	0.060289829			0.00019566	0.000331695	0.003475109	0.005990614
0.000374277	0.024821326	7.48244E-08	0	0.000101313	0.000446554	0.011063752	0.061012369			0.000197292	0.000334222	0.003228157	0.005217352
0.000378416	0.025013403	7.51877E-08	0	0.000102002	0.000449693	0.011185015	0.061735965			0.000199004	0.000339659	0.003024674	0.005262483
0.000382152	0.025182488	7.62773E-08	0	0.000102722	0.000452405	0.01130877	0.06247148			0.000200776	0.000342162	0.002963212	0.005763404
0.00038635	0.025375744	7.66406E-08	0	0.000103435	0.000455501	0.011435183	0.063219464			0.000203177	0.000345869	0.003721466	0.007360193
0.000390071	0.025547375	7.70038E-08	0	0.000104206	0.000458911	0.011563704	0.06398326			0.000204769	0.000349107	0.003239209	0.00600721
0.000394392	0.025741855	7.7367E-08	0	0.000104918	0.000462013	0.011694607	0.064756806			0.000206561	0.000351257	0.003415955	0.005421138
0.000398177	0.025917144	7.7367E-08	0	0.000105605	0.000465053	0.011828484	0.065544563			0.000208557	0.000355978	0.003763921	0.004846415
0.000402521	0.026112934	7.77302E-08	0	0.000106322	0.000468013	0.011965077	0.066346724			0.00021041	0.000362607	0.004346021	0.007924578
0.000406407	0.026286826	7.77302E-08	0	0.000107032	0.00047138	0.012103173	0.067172939			0.000212377	0.000364739	0.003442884	0.006689
0.000410784	0.026485601	7.80935E-08	0	0.000107733	0.000474365	0.012244293	0.068014564			0.000214268	0.000368236	0.003642336	0.006083989
0.000414695	0.026661723	7.88199E-08	0	0.000108371	0.000477572	0.012387616	0.068870579			0.000216473	0.000370467	0.00293607	0.005434805
0.000419169	0.026860096	7.91831E-08	0	0.000109028	0.000480661	0.012533997	0.069736895			0.000218497	0.000373451	0.00497077	0.008656058
0.000423126	0.027036083	7.95464E-08	0	0.000109693	0.000483417	0.012682821	0.070609884			0.000220246	0.000376973	0.052987535	0.036205464
0.000427623	0.02723419	7.99096E-08	0	0.000110338	0.000486426	0.01283526	0.071503171			0.000222349	0.000380415	0.027558097	0.018041095
0.000431681	0.027409429	8.09993E-08	0	0.000111025	0.000489892	0.012990794	0.072411077			0.000224609	0.000384147	0.050584529	0.037003967
0.000436266	0.027607215	8.13625E-08	0	0.000111708	0.000492747	0.013149709	0.073333033			0.000226753	0.000387465	0.039306286	0.027456315
0.000440395	0.027785019	8.17257E-08	0	0.000112378	0.000495688	0.013311637	0.074266693			0.00022852	0.000390066	0.068482471	0.048314922
0.000445095	0.027986636	8.20889E-08	0	0.000113035	0.00049858	0.013477271	0.075215237			0.00023068	0.000393712	0.033965056	0.025070372
0.000449295	0.028166917	8.24522E-08	0	0.000113718	0.000501608	0.013646731	0.076186093			0.000232317	0.000398	0.041725424	0.031233278
0.000454016	0.028370851	8.31786E-08	0	0.000114413	0.000504827	0.013818757	0.077165587			0.000233897	0.000400842	0.043650516	0.030492245
0.000458225	0.028550786	8.39051E-08	0	0.000115088	0.000508262	0.013994651	0.07817141			0.00023592	0.000405687	0.043979503	0.025896105
0.000463042	0.02875708	8.42683E-08	0	0.000115757	0.000511611	0.014174559	0.07919554			0.000237937	0.000408795	0.00050638	0.001579513
0.000467394	0.028938819	8.46315E-08	0	0.000116424	0.000514725	0.014358507	0.08023738			0.000239966	0.00041291	8.43226E-05	0.000241087
0.000472174	0.029145935	8.49947E-08	0	0.000117077	0.000517864	0.014546569	0.081303384			0.000241797	0.000416234	0.001625922	0.004248282
0.000476433	0.029330665	8.49947E-08	0	0.000117761	0.000521114	0.014738206	0.082391479			0.000243434	0.000417426	6.3797E-05	0.000190421
0.000481374	0.029539147	8.57212E-08	0	0.000118448	0.000524068	0.014933699	0.083499006			0.000245413	0.000421214	0.000802436	0.002076282
0.000485733	0.02972426	8.60844E-08	0	0.000119107	0.000527027	0.015134203	0.084640708			0.000247544	0.000424137	0.000507828	0.001302928
0.000490682	0.029933384	8.71741E-08	0	0.000119755	0.00052987	0.015338478	0.08580285			0.000249366	0.000431335	0.000147416	0.000280873
0.000495133	0.030122087	8.82638E-08	0	0.000120403	0.000532798	0.015548172	0.086986945			0.000251021	0.000435914	0.000142995	0.000434789
0.00050013	0.030332237	9.04431E-08	0	0.000121059	0.000535851	0.015762846	0.088201089			0.000252799	0.000440183	0.0004901	0.001488041
0.0005046	0.030522948	9.15328E-08	0	0.000121716	0.000538786	0.015982814	0.089432656			0.000254921	0.000444508	0.000661142	0.002363866
0.000509726	0.030735859	9.33489E-08	0	0.000122364	0.000541647	0.016209187	0.09068362			0.000257083	0.000449359	0.000411227	0.001722325
0.000514285	0.030924476	9.48018E-08	0	0.000123032	0.000544328	0.016440484	0.091963605			0.00025903	0.000452473	0.000935748	0.00310197
0.000519439	0.031135688	9.62547E-08	0	0.000123683	0.000547214	0.016678007	0.093277698			0.000260935	0.000454469	0.000161766	0.00061672
0.000524146	0.031328247	9.69812E-08	0	0.000124352	0.000550279	0.016922013	0.094627307			0.000262536	0.000459393	0.001108773	0.004485081
0.000529387	0.031544267	9.73444E-08	0	0.000125011	0.000553238	0.017171261	0.096008917			0.000264551	0.000463156	0.001721254	0.005197178
0.000534085	0.031737357	9.80709E-08	0	0.000125659	0.000556179	0.017426999	0.097419777			0.000266356	0.000466932	0.000943941	0.003975972
0.00053946	0.031952746	9.84341E-08	0	0.000126345	0.000559188	0.017690377	0.098862137			0.000268408	0.000470033	0.000616401	0.001589084
0.000544257	0.032149377	9.91605E-08	0	0.000127042	0.000561932	0.017961368	0.100333724			0.000270146	0.000473765	0.001324544	0.004185862
0.00054967	0.032365044	9.91605E-08	0	0.000127719	0.000565052	0.018240365	0.10183314			0.000272281	0.000476632	0.001591972	0.006179719
0.000554546	0.032560717	9.95238E-08	0	0.0001284	0.000567542	0.01852762	0.103371847			0.000274615	0.000480902	0.001311056	0.004948157
0.000560045	0.032779548	1.0025E-07	0	0.000129096	0.000570236	0.01882336	0.104945916			0.000276808	0.000483967	0.000352339	0.000713141
0.000565016	0.032975925	1.02066E-07	0	0.000129783	0.000573017	0.019128287	0.106554			0.00027876	0.000488842	0.001548986	0.003857467
0.000570583	0.033196418	1.03882E-07	0	0.000130477	0.00057581	0.019443001	0.108202259			0.000280515	0.000491042	0.000182551	0.000597269
0.000575616	0.03339476	1.06062E-07	0	0.000131185	0.000579122	0.019767334	0.109896563			0.000282952	0.000495336	0.000982973	0.00257957
0.000581234	0.033614963	1.07515E-07	0	0.00013185	0.000581883	0.020100849	0.111636233			0.000285106	0.000498475	0.000323355	0.000991877
0.000586361	0.033816648	1.09694E-07	0	0.000132564	0.000584639	0.020445467	0.113416843			0.000287551	0.000503239	0.000186821	0.000598047
0.000592043	0.034038698	1.11873E-07	0	0.000133221	0.000587624	0.020800418	0.1152347			0.000289382	0.00050964	0.00055366	0.001496055
0.000597279	0.034242941	1.11873E-07	0	0.000133872	0.000590213	0.021166476	0.117074288			0.000291232	0.000512631	8.32392E-05	0.00020719
0.000603034	0.034466153	1.12237E-07	0	0.000134526	0.000593654	0.021542098	0.118951005			0.000293093	0.000517889	0.000818819	0.002320391
0.000608303	0.034668833	1.12963E-07	0	0.000135169	0.000596855	0.0219294	0.120855533			0.000295351	0.000522881	0.000930441	0.002572156
0.000614101	0.034892137	1.14779E-07	0	0.000135846	0.000600043	0.022330187	0.122818902			0.000297532	0.000524927	0.000500521	0.001541445
0.000619396	0.035098425	1.17322E-07	0	0.000136508	0.000603639	0.022743071	0.124827075			0.0003	0.000527429	0.000647452	0.001944635
0.000625267	0.035321687	1.18775E-07	0	0.00013721	0.000606883	0.023168823	0.126890721			0.000302214	0.000532595	0.000601841	0.002044164
0.000630728	0.035530762	1.19864E-07	0	0.000137895	0.000610214	0.023607281	0.128993554			0.000304438	0.000535733	0.001394765	0.003612185
0.000636654	0.03575849	1.21317E-07	0	0.000138596	0.000613519	0.024059641	0.131128981			0.000306433	0.000539842	0.000609173	0.002016508
0.000642138	0.035969097	1.22407E-07	0	0.000139299	0.000616671	0.02452812	0.133301511			0.000308936	0.000541733	0.000858532	0.002711181
0.000648094	0.036198365	1.23133E-07	0	0.000140021	0.000619809	0.025012397	0.135530585			0.000311146	0.000545113	0.000169577	0.000605271
0.00065357	0.036408873	1.23497E-07	0	0.000140771	0.000623029	0.025511472	0.137820452			0.00031322	0.000547819	0.000217242	0.000746081
0.000659685	0.036639085	1.24586E-07	0	0.000141476	0.000626303	0.02602642	0.140162674			0.00031505	0.000554245	0.000599801	0.002013672
0.000665264	0.036852906	1.24586E-07	0	0.000142172	0.000629504	0.026559405	0.142553967			0.000317217	0.00055778	0.00021807	0.000805516
0.000671357	0.037082908	1.25313E-07	0	0.000142855	0.000632773	0.027111484	0.144994624			0.000319441	0.000562148	0.000863741	0.002896714
0.00067711	0.037297439	1.26402E-07	0	0.000143543	0.00063635	0.027683762	0.147504219			0.000322269	0.000565065	0.000384503	0.001272602
0.000683325	0.037528708	1.26766E-07	0	0.00014423	0.000639217	0.028277804	0.150074268			0.000324493	0.000571898	0.000802478	0.002852831
0.000689206	0.037742102	1.28945E-07	0	0.000144935	0.000641992	0.02889514	0.152707007			0.000327097	0.000573839	0.001187958	0.004134046
0.000695555	0.037976664	1.28945E-07	0	0.00014562	0.000644883	0.029537115	0.155419467			0.000329244	0.00057712	0.000484168	0.001651478
0.000701393	0.038193308	1.29671E-07	0	0.000146305	0.00064796	0.030206648	0.158199251			0.000331504	0.000581457	0.000547506	0.001726465
0.000707765	0.038426351	1.30035E-07	0	0.000146987	0.000650617	0.030904022	0.161050007			0.000333434	0.000585492	0.000243336	0.000753459
0.000713746	0.038646282	1.30398E-07	0	0.000147675	0.000653664	0.03163097	0.163985975			0.000335497	0.000589008	0.000190919	0.000595706
0.000720199	0.038881277	1.30398E-07	0	0.000148373	0.000656951	0.032390974	0.166994891			0.000337443	0.000592147	0.000571917	0.001887307
0.000726333	0.03910384	1.31488E-07	0	0.000149082	0.000659812	0.033186709	0.170127236			0.000339532	0.000597677	0.001693807	0.005870027
0.000732929	0.039338409	1.3294E-07	0	0.000149806	0.000663	0.034020184	0.173344689			0.000341681	0.000604609	0.002302868	0.007484426
0.00073805	0.039521884	1.3403E-07	0	0.000150489	0.000666361	0.034887898	0.176659286			0.000343864	0.000607847	0.000486343	0.001555996
0.000744347	0.039743657	1.34393E-07	0	0.000151203	0.000669358	0.035789947	0.180066141			0.000346236	0.000612067	0.001137146	0.003992284
0.000751036	0.039981562	1.34757E-07	0	0.000151931	0.000672392	0.036729227	0.183534135			0.000348323	0.000614545	0.00076904	0.002689196
0.000757295	0.040206405	1.35483E-07	0	0.000152638	0.000675401	0.037706095	0.187099113			0.000350912	0.000619853	0.001968395	0.005278752
0.000763998	0.040448549	1.35846E-07	0	0.000153345	0.000678515	0.038727899	0.190784968			0.00035297	0.000623461	0.001988137	0.005153024
0.000770333	0.040675197	1.36573E-07	0	0.000154026	0.000681401	0.039798021	0.194598887			0.000355324	0.00062613	0.001235458	0.003454753
0.000777166	0.040917124	1.36936E-07	0	0.000154739	0.000684508	0.040920231	0.198541481			0.000356883	0.000629343	0.001428468	0.004288895
0.000783564	0.041144229	1.38026E-07	0	0.000155439	0.000687721	0.042102846	0.202636971			0.000358906	0.000631722	0.001105023	0.002915528
0.000790625	0.041386299	1.38389E-07	0	0.000156141	0.000690996	0.043347819	0.206880859			0.000361138	0.000635949	0.001356135	0.004536786
0.000797068	0.041611451	1.39115E-07	0	0.000156836	0.000694722	0.044656412	0.211304677			0.000363649	0.000640169	0.000743728	0.001996902
0.000804177	0.041858452	1.39842E-07	0	0.000157551	0.000697904	0.046029618	0.215882088			0.000366102	0.000644797	0.001210186	0.003589718
0.000810793	0.042085779	1.40931E-07	0	0.000158227	0.000700969	0.047473163	0.220636513			0.000368211	0.000649969	3.15802E-05	3.84573E-05
0.000817919	0.042334689	1.41658E-07	0	0.000158916	0.000703997	0.048994175	0.225593017			0.000370388	0.000654553	0.00017317	0.000606945
0.000824625	0.042566656	1.42021E-07	0	0.000159597	0.000706919	0.050600782	0.230785456			0.000373193	0.000659101	0.000158874	0.000453054
0.000831907	0.042814318	1.42384E-07	0	0.000160258	0.000709712	0.052307624	0.23622746			0.000375642	0.000662561	0.000264577	0.000848255
0.000838753	0.043042473	1.43111E-07	0	0.000160971	0.000712721	0.054125032	0.241999879			0.000377955	0.00066659	0.000439595	0.001344536
0.000846172	0.043295276	1.442E-07	0	0.000161678	0.000715261	0.056067922	0.248093204			0.000380018	0.000668888	0.001519289	0.00485079
0.00085303	0.043528862	1.442E-07	0	0.000162379	0.000718091	0.058154243	0.254529977			0.000381873	0.000671768	0.000830595	0.002758776
0.000860585	0.043780806	1.44564E-07	0	0.000163105	0.000720667	0.060402774	0.261398776			0.000383891	0.000676099	0.000395362	0.001003129
0.000867532	0.044013805	1.45653E-07	0	0.000163834	0.000723411	0.062843695	0.268746957			0.000386274	0.000678262	0.000305814	0.000773287
0.000875116	0.044271211	1.46743E-07	0	0.000164558	0.000726099	0.065506482	0.27668115			0.000388529	0.000681462	0.000200044	0.000574512
0.000882153	0.044505088	1.4747E-07	0	0.000165247	0.00072899	0.068427734	0.285260096			0.00039085	0.000685954	0.001070333	0.002880401
0.000889815	0.044762574	1.48196E-07	0	0.000165948	0.000732012	0.071659752	0.294544243			0.000393415	0.000689211	0.000282908	0.00092926
0.000896915	0.044998125	1.48922E-07	0	0.000166634	0.000735181	0.075252025	0.304640073			0.000395346	0.000691379	0.000819759	0.002194941
0.000904685	0.045258583	1.49286E-07	0	0.00016734	0.00073824	0.07929269	0.315666182			0.000397611	0.000696242	0.000847789	0.002727752
0.00091188	0.045497354	1.50012E-07	0	0.00016804	0.000740736	0.083874215	0.327767694			0.000400107	0.000701964	0.000317989	0.000815328
0.00091986	0.045758486	1.50375E-07	0	0.000168741	0.000743634	0.089093752	0.340745835			0.000402314	0.000706641	0.002016363	0.006116101
0.00092716	0.045994463	1.50739E-07	0	0.000169444	0.000746656	0.095135651	0.354876435			0.000404489	0.000710651	0.000385875	0.001460786
0.000935193	0.04625722	1.51102E-07	0	0.000170173	0.000749541	0.102242565	0.370499339			0.000406852	0.00071316	0.000829696	0.002664759
0.000942515	0.04649722	1.51465E-07	0	0.000170865	0.000752624	0.110844336	0.388223748			0.00040928	0.000715767	0.000122442	0.00040809
0.000950682	0.046760558	1.51828E-07	0	0.000171588	0.000755596	0.121582327	0.408838172			0.000411385	0.000719771	0.000782625	0.002248951
0.000958083	0.047000261	1.52555E-07	0	0.00017231	0.000758791	0.135620328	0.433387436			0.000414095	0.000722317	0.000921866	0.002650319
0.000966389	0.047265471	1.54371E-07	0	0.000172984	0.000761646	0.154941859	0.463577274			0.000415818	0.000725073	0.000206395	0.000639668
0.000973877	0.047504711	1.55097E-07	0	0.000173682	0.000764395	0.183940688	0.502920323			0.00041757	0.0007298	1.01142E-05	2.42645E-05
0.000982233	0.047774969	1.56187E-07	0	0.000174385	0.000767534	0.23150883	0.557417096			0.000419779	0.000736287	0.000502096	0.001822417
0.000989936	0.048015512	1.5655E-07	0	0.000175076	0.000771044	0.31838155	0.640645806			0.000422255	0.000741737	0.002242678	0.006256151
0.000998295	0.048286277	1.57277E-07	0	0.000175773	0.000774152	0.491209862	0.77788254			0.000424456	0.000745272	0.001927736	0.005946528
0.001005973	0.048530213	1.57277E-07	0	0.000176457	0.000777501	1	1			0.000426559	0.000752414	0.000785654	0.002265591
0.001014612	0.048803659	1.58003E-07	0	0.000177198	0.000780775					0.000428794	0.000758445	0.001627956	0.004409872
0.001022346	0.049053366	1.58366E-07	0	0.000177943	0.000784155					0.000431311	0.000761936	0.001106522	0.003312775
0.001031017	0.049327406	1.59093E-07	0	0.000178653	0.000787517					0.000433149	0.000763895	4.95762E-05	2.15952E-05
0.001038854	0.049575525	1.59819E-07	0	0.000179326	0.000790625					0.000435413	0.000768782	0.000271777	0.000684546
0.001047631	0.049853018	1.59819E-07	0	0.000179999	0.000793949					0.000437639	0.000772496	0.000120089	0.000355959
0.001055527	0.050100791	1.60182E-07	0	0.000180709	0.000797112					0.00043977	0.000778526	0.000100985	0.00039373
0.001064612	0.050379205	1.60909E-07	0	0.00018142	0.00080014					0.000442101	0.000783457	2.09288E-05	3.96066E-06
0.001072782	0.050630068	1.61635E-07	0	0.00018214	0.000803594					0.000443865	0.000786126	0.000247541	0.000701012
0.00108189	0.05090816	1.61999E-07	0	0.000182875	0.000806585					0.000446454	0.00078895	0.000360777	0.00095007
0.001090118	0.051161476	1.62725E-07	0	0.000183567	0.00080994					0.000448844	0.000792849	0.000553815	0.001488362
0.001099353	0.051444784	1.63815E-07	0	0.000184247	0.000812967					0.000451068	0.000795364	0.000448933	0.001278774
0.001107578	0.051700398	1.63815E-07	0	0.000184946	0.000815779					0.000453041	0.000801709	0.000248845	0.000613593
0.001116877	0.051986758	1.64904E-07	0	0.000185631	0.000818986					0.000455661	0.000807697	1.73218E-05	4.33078E-05
0.001125094	0.052240802	1.64904E-07	0	0.000186321	0.000822106					0.000457896	0.000812492	0.00034795	0.000990042
0.001134495	0.052528787	1.65268E-07	0	0.000187024	0.000825053					0.000460142	0.000817707	0.000133459	0.000333523
0.001143013	0.052781151	1.66357E-07	0	0.000187709	0.000828254					0.000462529	0.000824738	0.001784347	0.004322508
0.001152585	0.053071237	1.6672E-07	0	0.000188406	0.000830991					0.000465169	0.000832221	0.001147177	0.003209816
0.001161151	0.053329663	1.67447E-07	0	0.000189068	0.000834235					0.0004674	0.000837096	3.76644E-05	0.000102168
0.001170971	0.05362379	1.68173E-07	0	0.000189751	0.000837226					0.000469497	0.000840624	0.000334305	0.000849305
0.001179445	0.053881807	1.689E-07	0	0.000190465	0.000839994					0.000471066	0.000844887	0.001382851	0.003768176
0.001189259	0.054175032	1.69989E-07	0	0.000191194	0.000842892					0.000473156	0.000847322	0.000840764	0.002575696
0.001197891	0.054433396	1.71079E-07	0	0.000191925	0.000845647					0.000475064	0.000853587	0.000153592	0.000405989
0.00120786	0.054730303	1.71806E-07	0	0.000192589	0.000848694					0.000477726	0.000858839	0.000207476	0.000777414
0.001216654	0.05499183	1.71806E-07	0	0.000193276	0.000851499					0.000480411	0.000864277	0.00042771	0.001537076
0.001226802	0.055290246	1.72169E-07	0	0.000193978	0.000854588					0.000482778	0.000869208	0.000347398	0.001057935
0.001235677	0.055551081	1.72532E-07	0	0.000194673	0.000857758					0.000485331	0.000874515	4.15368E-05	7.91144E-05
0.001245762	0.055854247	1.73259E-07	0	0.000195359	0.000860749					0.000487293	0.000877376	0.002199092	0.003954439
0.00125468	0.056119426	1.73985E-07	0	0.00019605	0.000863708					0.00048979	0.000883061	0.00049358	0.001680803
0.001265069	0.05642124	1.74711E-07	0	0.000196734	0.000866588					0.000492148	0.000889375	0.000106854	0.000335216
0.001274133	0.056687778	1.75075E-07	0	0.000197416	0.000869634					0.000494384	0.00089231	6.1918E-05	0.000228736
0.001284564	0.056994417	1.75801E-07	0	0.000198117	0.000872791					0.00049673	0.000896364	0.000531775	0.001815558
0.001293909	0.057264113	1.76891E-07	0	0.0001988	0.000875782					0.000498979	0.000901523	9.60834E-05	0.000165668
0.001304446	0.057571506	1.78344E-07	0	0.000199488	0.00087855					0.000501398	0.000905521	0.001899757	0.00562538
0.00131384	0.057840194	1.79797E-07	0	0.000200208	0.000881707					0.000504058	0.000911403	0.000458754	0.00162337
0.001324557	0.058149256	1.80523E-07	0	0.000200871	0.000884457					0.000506472	0.000915493	0.000133329	0.000396375
0.001334145	0.058421441	1.82339E-07	0	0.000201532	0.000887522					0.00050828	0.000917366	0.000652818	0.00210143
0.001345037	0.058731491	1.83066E-07	0	0.000202255	0.000890339					0.000510671	0.000926801	0.00016377	0.000484721
0.001354599	0.059003282	1.84155E-07	0	0.000202984	0.00089312					0.000512815	0.000931979	0.00036429	0.001338728
0.001365505	0.059314073	1.84882E-07	0	0.000203703	0.000895987					0.000515775	0.000937478	0.001115009	0.00153576
0.001375185	0.059589966	1.85245E-07	0	0.000204416	0.000899169					0.00051833	0.000941544	0.001157962	0.001666338
0.001386301	0.059905373	1.85971E-07	0	0.000205109	0.000902203					0.000520814	0.000945004	0.00088624	0.001190905
0.001396241	0.060183688	1.86698E-07	0	0.00020582	0.000905218					0.000523449	0.000949483	0.001196622	0.001766881
0.001407352	0.060498663	1.87788E-07	0	0.000206543	0.000908406					0.000526198	0.000954414	0.002028316	0.001641611
0.001417344	0.060778634	1.8924E-07	0	0.000207222	0.000911323					0.000528756	0.000959654	0.002449556	0.002253085
0.001428541	0.061092453	1.89604E-07	0	0.000207926	0.000914474					0.000531591	0.000963058	0.001517014	0.001652238
0.001438779	0.061375829	1.91057E-07	0	0.000208576	0.000917681					0.00053346	0.000966926	0.001043864	0.001330022
0.001450162	0.061693503	1.91057E-07	0	0.000209265	0.000920579					0.000536105	0.000969997	0.000796562	0.001220415
0.001460423	0.06197683	1.93236E-07	0	0.000209927	0.00092368					0.00053842	0.000973983	0.000804431	0.001374757
0.001471821	0.06229254	1.93962E-07	0	0.000210639	0.000926733					0.000540991	0.000979606	0.001514084	0.002233189
0.001482387	0.062581167	1.94689E-07	0	0.000211343	0.000930212					0.000543733	0.000984672	0.001698533	0.002622507
0.001494025	0.062900745	1.94689E-07	0	0.000212058	0.000933264					0.000546228	0.0009904	0.001796242	0.002187144
0.001504492	0.063190565	1.95778E-07	0	0.000212777	0.000936533					0.000548625	0.000996029	0.000979004	0.001290706
0.001516156	0.06351086	1.96142E-07	0	0.000213525	0.00093948					0.000551051	0.001001751	0.000950256	0.001227904
0.001526821	0.063804715	1.96505E-07	0	0.000214253	0.000942718					0.000553339	0.001007454	0.00089591	0.001192153
0.001538641	0.064122692	1.96868E-07	0	0.000214956	0.000945838					0.000556174	0.001012712	0.001575371	0.001421482
0.001549543	0.064418327	1.97595E-07	0	0.000215685	0.000949063					0.000558915	0.001020256	0.001276381	0.00169111
0.001561447	0.064740623	1.99048E-07	0	0.000216378	0.00095253					0.000561481	0.001027813	0.001035027	0.001401697
0.001572416	0.065034182	1.99411E-07	0	0.000217113	0.000955891					0.000564068	0.00103377	0.001011663	0.001324838
0.00158437	0.065359815	2.00137E-07	0	0.000217877	0.000958925					0.000566211	0.001038348	0.000595528	0.000711665
0.001595534	0.065661734	2.02317E-07	0	0.000218566	0.000962453					0.000568776	0.00104407	0.001421549	0.001356943
0.001607694	0.065984197	2.02317E-07	0	0.000219299	0.000965709					0.000571304	0.001049223	0.002925975	0.003140081
0.001619073	0.06628774	2.03406E-07	0	0.000220043	0.000968965					0.000574038	0.001053808	0.00073212	0.000890685
0.001631348	0.066610822	2.04859E-07	0	0.000220773	0.00097208					0.000576554	0.001059789	0.002216826	0.00227641
0.001642826	0.066915354	2.05586E-07	0	0.000221467	0.000975293					0.000579273	0.001062773	0.002074499	0.002283287
0.001655145	0.067245269	2.06675E-07	0	0.000222159	0.000978586					0.000581644	0.001068853	0.002467921	0.002490422
0.001666894	0.067552866	2.07402E-07	0	0.00022289	0.000981855					0.000584374	0.001074136	0.00201797	0.00197367
0.001679399	0.067881625	2.09218E-07	0	0.000223634	0.000985383					0.000587216	0.001081118	0.00217196	0.001660777
0.00169124	0.068192003	2.11397E-07	0	0.000224353	0.000988695					0.000589285	0.001087007	0.00275676	0.002283695
0.00170384	0.068521479	2.11397E-07	0	0.000225078	0.000992013					0.000591608	0.001090232	0.002802773	0.002578662
0.001715895	0.068835626	2.13213E-07	0	0.000225793	0.000995201					0.000593467	0.001097993	0.002266191	0.001745657
0.001728655	0.069166325	2.1394E-07	0	0.000226536	0.000998247					0.000595875	0.001100953	0.00259712	0.002297783
0.001740853	0.069485304	2.14666E-07	0	0.000227265	0.001001361					0.000598706	0.001105667	0.001707159	0.001464617
0.00175385	0.069817252	2.15029E-07	0	0.000227992	0.001004667					0.000601353	0.001109937	0.002673828	0.002623453
0.001766256	0.070136094	2.15393E-07	0	0.00022873	0.001007744					0.000604024	0.001114404	0.001999237	0.001918356
0.001779239	0.070469451	2.15756E-07	0	0.00022946	0.00101105					0.000606375	0.001119607	0.002302205	0.002105756
0.001791754	0.070789146	2.16119E-07	0	0.000230225	0.001014176					0.000609522	0.001127967	0.002026307	0.00186143
0.001804806	0.07112393	2.16482E-07	0	0.000230986	0.001017457					0.000611631	0.001133151	0.002095326	0.001861474
0.001817474	0.071446968	2.16846E-07	0	0.000231714	0.001020732					0.000613738	0.001138347	0.002327582	0.002211136
0.001830784	0.07178161	2.18662E-07	0	0.000232414	0.001023642					0.000616726	0.001147696	0.001727999	0.001596202
0.001843662	0.07210419	2.19751E-07	0	0.000233159	0.001027022					0.000619687	0.001153807	0.002495777	0.002216876
0.001857016	0.072439499	2.21204E-07	0	0.000233924	0.00103					0.000622267	0.001156797	0.001950969	0.001594225
0.00187006	0.072767042	2.21204E-07	0	0.00023467	0.001033356					0.000624794	0.00116195	0.001966131	0.001719155
0.001883568	0.073107696	2.22657E-07	0	0.000235413	0.001036439					0.000627109	0.001169662	0.002641805	0.002403775
0.00189684	0.073436412	2.2302E-07	0	0.000236151	0.001039572					0.000629496	0.00117484	0.002009138	0.001623865
0.00191041	0.073777196	2.23384E-07	0	0.000236906	0.001043075					0.000632493	0.001178454	0.002233059	0.002011565
0.001923908	0.074105164	2.23384E-07	0	0.000237629	0.001046121					0.000635447	0.001182217	0.002192869	0.002004922
0.001934291	0.074361563	2.23747E-07	0	0.000238406	0.001049476					0.00063712	0.001186493	0.002077608	0.002239182
0.00194814	0.074705498	2.2411E-07	0	0.000239162	0.001052461					0.000638763	0.001191899	0.002427165	0.002357897
0.001961875	0.075037724	2.2411E-07	0	0.000239922	0.001055698					0.000641304	0.001196824	0.001491721	0.001539183
0.001976021	0.075381875	2.2411E-07	0	0.00024067	0.001059029					0.000643456	0.001201847	0.001973411	0.002086632
0.001989804	0.075719186	2.2411E-07	0	0.000241418	0.001062032					0.000646028	0.001206228	0.002021329	0.002389774
0.002004127	0.076065617	2.24473E-07	0	0.000242132	0.001065517					0.000648442	0.001212778	0.001957351	0.002378065
0.002018096	0.076403027	2.24837E-07	0	0.000242861	0.001069082					0.000650873	0.001222126	0.003150485	0.002512647
0.002032468	0.076751343	2.24837E-07	0	0.000243609	0.00107235					0.000653613	0.001225982	0.004182963	0.00340476
0.002046623	0.077087721	2.24837E-07	0	0.000244308	0.001075631					0.00065617	0.001231234	0.002242167	0.002089548
0.002061211	0.077437192	2.25926E-07	0	0.000245053	0.001078851					0.00065883	0.001234657	0.001575535	0.001345661
0.002075478	0.077776345	2.25926E-07	0	0.000245754	0.001082107					0.000661628	0.00123994	0.004750603	0.004142147
0.002090299	0.078128485	2.26289E-07	0	0.000246477	0.00108524					0.000664616	0.001248671	0.002845152	0.002625517
0.00210466	0.078471944	2.26653E-07	0	0.000247183	0.001088811					0.000666635	0.001253583	0.002170126	0.002216079
0.002119673	0.078827971	2.26653E-07	0	0.000247873	0.001092191					0.000668805	0.001256438	0.002883539	0.002848315
0.002134197	0.079168069	2.27379E-07	0	0.000248615	0.001095639					0.000672112	0.001264439	0.001091086	0.001203126
0.002149519	0.079526994	2.27379E-07	0	0.000249363	0.001098815					0.000674579	0.001269444	0.002389258	0.0022588
0.002164151	0.079871714	2.27742E-07	0	0.000250062	0.001101929					0.000677125	0.001275512	0.004285185	0.004116362
0.002179509	0.080234809	2.28106E-07	0	0.000250774	0.001104728					0.000679752	0.001280746	0.003962477	0.003860619
0.002194272	0.080582155	2.28469E-07	0	0.00025148	0.001107854					0.000682541	0.001284354	0.004163338	0.003839821
0.002209893	0.080951157	2.28832E-07	0	0.000252196	0.001111179					0.000685075	0.00129002	0.002713842	0.003049672
0.002224798	0.081300202	2.28832E-07	0	0.000252922	0.001114175					0.000687372	0.001294321	0.00298696	0.002789739
0.002240737	0.081668575	2.28832E-07	0	0.000253611	0.001116987					0.000689744	0.001299776	0.004117707	0.003839604
0.002255777	0.082020678	2.28832E-07	0	0.000254339	0.001120329					0.000692226	0.001307593	0.004602136	0.004321106
0.002271793	0.082393462	2.28832E-07	0	0.000255019	0.001123295					0.000694857	0.001311529	0.004271377	0.003983442
0.002287038	0.082742575	2.29195E-07	0	0.000255734	0.001126484					0.000697181	0.001317213	0.002240278	0.002214541
0.002303424	0.083116162	2.30285E-07	0	0.000256488	0.001129672					0.000699734	0.001321922	0.00250478	0.002706991
0.002318947	0.08346732	2.30285E-07	0	0.000257226	0.001132755					0.000701918	0.001332555	0.002046818	0.001897527
0.002335525	0.083844133	2.31011E-07	0	0.000257966	0.001136049					0.000704249	0.001338734	0.00296969	0.003079176
0.002351101	0.08419801	2.31011E-07	0	0.000258705	0.001139756					0.000707109	0.001346019	0.001855491	0.001599471
0.002367797	0.084581545	2.31011E-07	0	0.000259439	0.001142963					0.000709136	0.001349566	0.003601038	0.003267094
0.00238352	0.084937745	2.31738E-07	0	0.000260215	0.001146503					0.000712013	0.001355924	0.00189569	0.002547613
0.002400703	0.085319247	2.32827E-07	0	0.000260995	0.001150581					0.000714963	0.001360385	0.001473217	0.001715831
0.002416634	0.085678555	2.33191E-07	0	0.000261755	0.001154116					0.000717499	0.001364772	0.002711324	0.003093165
0.002433858	0.086062499	2.33917E-07	0	0.000262506	0.00115773					0.000720468	0.001371977	0.002764086	0.002621939
0.002450028	0.086422461	2.33917E-07	0	0.000263281	0.001161079					0.00072362	0.001380244	0.00216332	0.002112058
0.002467427	0.086809852	2.3428E-07	0	0.000264022	0.001164261					0.00072622	0.001387214	0.002060199	0.002844972
0.002483695	0.087171243	2.35007E-07	0	0.000264769	0.001167425					0.000729068	0.001395327	0.001498962	0.001992626
0.002501452	0.087562996	2.35733E-07	0	0.000265522	0.001170675					0.000731552	0.001402494	0.002102864	0.002391201
0.002517933	0.087921711	2.36823E-07	0	0.000266244	0.001174073					0.000734277	0.001408463	0.00346083	0.003237584
0.002535787	0.088316695	2.37549E-07	0	0.000266925	0.001177447					0.000736958	0.001415834	0.003129001	0.002846016
0.002552459	0.088680495	2.37549E-07	0	0.000267636	0.001181198					0.000739335	0.00142244	0.003682082	0.003425533
0.002570682	0.089077037	2.38276E-07	0	0.000268359	0.001184491					0.000742138	0.001428254	0.003415813	0.003118943
0.002587416	0.089440337	2.38276E-07	0	0.000269153	0.001188093					0.000744944	0.001438369	0.002754539	0.002352812
0.002605915	0.089837577	2.38276E-07	0	0.000269898	0.001191572					0.000747279	0.001442607	0.001614924	0.001411021
0.002622879	0.090204831	2.38639E-07	0	0.000270614	0.001194797					0.000749177	0.001447822	0.001513766	0.001491186
0.002641614	0.090607082	2.39366E-07	0	0.000271347	0.001198338					0.000751646	0.001456504	0.002319837	0.00190999
0.002658733	0.090974286	2.39729E-07	0	0.000272119	0.001201569					0.000754401	0.001463789	0.001854933	0.001876315
0.00267765	0.091378348	2.40818E-07	0	0.000272901	0.0012049					0.000757404	0.001468546	0.001521587	0.001310268
0.002695079	0.091745231	2.41182E-07	0	0.000273673	0.00120794					0.000760178	0.001476109	0.003001167	0.002831533
0.002714284	0.09215135	2.41545E-07	0	0.000274468	0.001211153					0.00076252	0.001483339	0.001591675	0.001581731
0.002731845	0.092519568	2.41908E-07	0	0.000275224	0.001214211					0.000765599	0.001489202	0.001993298	0.001900258
0.002751282	0.092929673	2.41908E-07	0	0.000276009	0.001217115					0.000768339	0.00149367	0.002030904	0.00188111
0.002768904	0.093305435	2.42271E-07	0	0.000276752	0.001220193					0.000770837	0.001503673	0.002798675	0.002859066
0.002788515	0.093721632	2.42998E-07	0	0.000277487	0.001223263					0.000773522	0.001508517	0.001369224	0.001481806
0.002806497	0.094100274	2.43724E-07	0	0.000278244	0.001226483					0.000775677	0.001514733	0.001883845	0.001718711
0.00282638	0.094516186	2.44087E-07	0	0.000279017	0.001229343					0.000778328	0.001519547	0.00200083	0.001782545
0.002844374	0.094892943	2.4554E-07	0	0.000279754	0.001232198					0.000781119	0.001525577	0.002651974	0.002324494
0.002864461	0.095314145	2.46993E-07	0	0.000280493	0.001235139					0.000784521	0.00153128	0.002625875	0.002443264
0.002882672	0.095690816	2.4772E-07	0	0.000281258	0.001238785					0.000787476	0.00153563	0.002906794	0.002746703
0.002903012	0.096113086	2.48809E-07	0	0.000281999	0.001241788					0.000790593	0.001542063	0.002821012	0.002794762
0.002921336	0.096497474	2.49536E-07	0	0.000282752	0.001245087					0.000793605	0.001548507	0.002743752	0.002672909
0.002941939	0.096921457	2.50262E-07	0	0.000283521	0.001247985					0.00079614	0.00155476	0.002675273	0.00256442
0.002960642	0.097302014	2.50989E-07	0	0.000284258	0.001251081					0.000798781	0.00156346	0.002784726	0.002334442
0.002979574	0.097689942	2.52805E-07	0	0.000284977	0.001254226					0.000801811	0.001568348	0.00145769	0.001550435
0.002999242	0.098097693	2.53531E-07	0	0.00028571	0.001257426					0.000804379	0.00157402	0.001776335	0.001853608
0.003019225	0.098504627	2.56074E-07	0	0.00028645	0.001260541					0.000807863	0.001578883	0.003036943	0.002828833
0.003039476	0.098914831	2.57164E-07	0	0.00028719	0.001263562					0.000810879	0.001583387	0.001961776	0.001915143
0.003059795	0.099323873	2.57527E-07	0	0.000287949	0.001266602					0.000814091	0.001588139	0.002619459	0.00237555
0.003080292	0.099731827	2.58253E-07	0	0.000288691	0.001269797					0.000816732	0.001592507	0.001999594	0.002104798
0.00310093	0.100142419	2.58616E-07	0	0.000289451	0.001272812					0.000819687	0.001598117	0.001839286	0.001850222
0.003121566	0.100555385	2.60069E-07	0	0.000290173	0.001275592					0.00082254	0.001603666	0.002140443	0.002187193
0.003142353	0.100972416	2.60433E-07	0	0.000290927	0.001278898					0.000825434	0.001607868	0.001549146	0.001637638
0.003163143	0.101388928	2.60433E-07	0	0.000291649	0.001282235					0.000827965	0.001612978	0.002239576	0.002225774
0.003184221	0.101807281	2.61159E-07	0	0.000292363	0.001285466					0.000830729	0.001618866	0.001709081	0.001362511
0.003205324	0.102228693	2.61886E-07	0	0.000293092	0.001288988					0.000833171	0.001623698	0.002108993	0.002226744
0.00322671	0.102649635	2.62612E-07	0	0.000293786	0.001292374					0.000835551	0.001630859	0.002420337	0.002814059
0.003248133	0.103071535	2.62975E-07	0	0.00029453	0.001295297					0.000838672	0.001638453	0.00154854	0.001444492
0.003269663	0.103498978	2.62975E-07	0	0.000295287	0.001298121					0.000841609	0.00164622	0.002523197	0.002551673
0.003291403	0.103923986	2.63338E-07	0	0.000296023	0.001301247					0.000844297	0.001652844	0.002265855	0.002268173
0.003313256	0.104352485	2.63338E-07	0	0.000296777	0.001304435					0.000847794	0.001661179	0.100356066	0.082659735
0.003335408	0.104780415	2.64428E-07	0	0.00029754	0.00130784					0.000850691	0.001670905	0.166624466	0.152197886
0.003357497	0.105209093	2.65518E-07	0	0.00029829	0.001311207					0.000853495	0.001676707	0.114784494	0.097505293
0.003379768	0.105640225	2.65518E-07	0	0.000299033	0.001314439					0.000856642	0.001685079	0.13218907	0.111684959
0.003402185	0.1060719	2.65518E-07	0	0.000299765	0.001317794					0.000859488	0.001691375	0.139153826	0.125254418
0.003424663	0.106507134	2.65518E-07	0	0.00030045	0.001321038					0.000862417	0.001694959	0.120221807	0.098605288
0.003447263	0.106943461	2.65518E-07	0	0.000301148	0.001324276					0.00086534	0.001702367	0.115351503	0.090727372
0.003469888	0.107379103	2.65518E-07	0	0.00030185	0.001327649					0.000868019	0.001709158	0.125517019	0.103171472
0.003492853	0.107818112	2.65881E-07	0	0.000302591	0.001331561					0.000871004	0.001716078	0.125331765	0.109568446
0.003515934	0.108257925	2.65881E-07	0	0.000303322	0.001334835					0.000874039	0.001720867	0.001902432	0.005333175
0.003539201	0.108695013	2.66607E-07	0	0.000304112	0.001338178					0.000877304	0.001724049	0.001037879	0.002964972
0.003562511	0.109133367	2.67334E-07	0	0.000304873	0.001341663					0.000880089	0.001730191	0.002865047	0.007546462
0.003586144	0.109572914	2.67334E-07	0	0.000305639	0.001344487					0.000883044	0.001736407	0.000427228	0.001645744
0.003609813	0.110017039	2.68424E-07	0	0.000306342	0.001347675					0.000885642	0.00174279	0.001069531	0.003123262
0.003633598	0.110464025	2.6915E-07	0	0.000307047	0.001351024					0.00088896	0.001751823	0.002051357	0.005043515
0.003657489	0.110908787	2.69513E-07	0	0.000307762	0.001354385					0.00089129	0.00175925	0.000384549	0.001088891
0.003681689	0.111354803	2.70603E-07	0	0.00030851	0.001357926					0.000894165	0.00176318	0.000420658	0.001338555
0.003705935	0.111800912	2.70966E-07	0	0.000309273	0.001361077					0.000896887	0.001772294	0.001533288	0.00510759
0.003730377	0.112251797	2.71693E-07	0	0.000310013	0.001364754					0.000899986	0.001780289	0.001655041	0.005609482
0.003754824	0.112703479	2.72056E-07	0	0.000310704	0.001367929					0.000903005	0.001785368	0.001412581	0.005894576
0.003779416	0.113159153	2.72419E-07	0	0.000311449	0.001370716					0.000905909	0.001791257	0.002197898	0.007537144
0.003804189	0.113610638	2.72419E-07	0	0.000312193	0.001373484					0.000908143	0.001799147	0.000395868	0.001620676
0.003829203	0.114065409	2.72782E-07	0	0.000312957	0.001376259					0.000910688	0.00181017	0.002076311	0.007718185
0.003854368	0.114519235	2.73509E-07	0	0.000313706	0.001379163					0.000913908	0.001816621	0.002302218	0.0065951
0.003879673	0.114978437	2.73509E-07	0	0.000314471	0.00138237					0.000916616	0.001822287	0.001841194	0.007351364
0.003905068	0.115437503	2.73509E-07	0	0.000315197	0.001385842					0.000919541	0.001829646	0.001998832	0.004378563
0.003930648	0.115898398	2.73872E-07	0	0.00031594	0.001389006					0.000922196	0.00183564	0.002360917	0.007425986
0.003956411	0.11636132	2.73872E-07	0	0.0003167	0.001392058					0.000924646	0.001842165	0.002507996	0.008827516
0.003982348	0.116825811	2.73872E-07	0	0.000317428	0.001395308					0.000927343	0.001846793	0.001832358	0.005837538
0.004008497	0.117288708	2.73872E-07	0	0.000318178	0.001398292					0.000930494	0.001850766	0.000873434	0.002289571
0.004034843	0.117754848	2.73872E-07	0	0.000318965	0.001401289					0.000933486	0.001856944	0.001636301	0.003712974
0.004061177	0.118221286	2.74235E-07	0	0.00031972	0.00140423					0.000936047	0.001863964	0.000577634	0.001513912
0.004087795	0.118688773	2.74235E-07	0	0.000320502	0.001407456					0.000939476	0.001867943	0.0020534	0.006565552
0.004114484	0.119159604	2.74235E-07	0	0.000321259	0.001410508					0.000942043	0.001874869	0.001265063	0.003083409
0.004141326	0.119629174	2.74598E-07	0	0.000321996	0.001413585					0.000944722	0.001881672	0.00029389	0.000903494
0.004168183	0.120102198	2.74598E-07	0	0.000322786	0.001416804					0.000947942	0.001886881	0.001539123	0.004019051
0.004195358	0.120576408	2.74598E-07	0	0.000323526	0.001419776					0.00095069	0.001894302	0.000751033	0.001865916
0.004222696	0.121053238	2.74962E-07	0	0.000324264	0.001422971					0.000953586	0.001900957	0.002375046	0.006327289
0.004250098	0.121528586	2.75325E-07	0	0.000325007	0.001426023					0.000956455	0.001906221	0.00123029	0.003331521
0.004277914	0.122010408	2.75688E-07	0	0.000325754	0.001429292					0.000959181	0.00191156	0.000948135	0.002612559
0.004305692	0.122490674	2.75688E-07	0	0.00032651	0.001432523					0.000962044	0.001918789	0.00261479	0.007312616
0.004333605	0.122970322	2.76415E-07	0	0.000327246	0.001435922					0.000965564	0.001925474	0.000500981	0.001497451
0.004361683	0.123452744	2.76415E-07	0	0.00032795	0.001439506					0.00096863	0.001930961	0.004749961	0.009304266
0.004389829	0.123938089	2.76778E-07	0	0.000328687	0.00144278					0.000971669	0.00193816	0.000980608	0.003288881
0.004418439	0.124422395	2.76778E-07	0	0.000329453	0.001446197					0.000974842	0.00194482	0.001411027	0.004171095
0.004446965	0.12490955	2.76778E-07	0	0.000330171	0.001449559					0.000977982	0.001950851	0.000686897	0.002523089
0.004475969	0.125398986	2.76778E-07	0	0.000330913	0.001452512					0.000980586	0.001957123	0.000668701	0.002329715
0.004499079	0.125789225	2.76778E-07	0	0.000331654	0.001455861					0.000983452	0.001966768	0.000896752	0.002857861
0.004528202	0.126284271	2.77141E-07	0	0.000332394	0.001459587					0.000986847	0.001972582	0.00139551	0.005018849
0.004557513	0.126780595	2.77141E-07	0	0.000333122	0.001462874					0.000990132	0.001979731	0.00169229	0.005339632
0.00458699	0.127273806	2.77867E-07	0	0.000333838	0.001466081					0.000992867	0.001986756	0.001047372	0.003283264
0.004616853	0.127771527	2.77867E-07	0	0.000334578	0.001469448					0.000995718	0.001992972	0.001480367	0.004862413
0.004646851	0.128271188	2.77867E-07	0	0.000335265	0.001473038					0.000999264	0.002003514	0.000937894	0.002929159
0.004677032	0.128769304	2.78231E-07	0	0.000336	0.001476536					0.00100234	0.002008834	0.000691965	0.002330506
0.004707288	0.129273742	2.78594E-07	0	0.000336734	0.001479959					0.001005242	0.002013517	0.002437323	0.00622218
0.004737704	0.129779545	2.78594E-07	0	0.00033746	0.001483159					0.001008032	0.002021426	0.001041339	0.003324916
0.004768615	0.130286361	2.78594E-07	0	0.000338156	0.001486718					0.001010997	0.002028081	0.000674016	0.002168576
0.004799432	0.130792077	2.78594E-07	0	0.000338879	0.001490129					0.001013997	0.002035959	0.000803774	0.002363928
0.004830405	0.131302354	2.78594E-07	0	0.000339603	0.00149328					0.001017172	0.002041989	0.002106011	0.00656166
0.004861509	0.131809621	2.78594E-07	0	0.000340311	0.001496568					0.001019954	0.002050034	0.00199804	0.005328108
0.004893102	0.132320732	2.78957E-07	0	0.000341	0.00149996					0.001022778	0.002054248	0.000794872	0.002216796
0.004924827	0.132832046	2.7932E-07	0	0.000341672	0.001503488					0.001026704	0.002059896	0.001970278	0.007258384
0.004956723	0.133347865	2.79684E-07	0	0.00034241	0.001507109					0.001030314	0.002066217	0.000717933	0.002476056
0.004988704	0.133866434	2.80047E-07	0	0.000343167	0.001510655					0.001033755	0.002073687	0.003428832	0.005636076
0.00502091	0.134388771	2.8041E-07	0	0.000343942	0.001514455					0.001036541	0.00208353	0.003197668	0.004969208
0.005053455	0.134908817	2.8041E-07	0	0.000344688	0.001517909					0.001039594	0.00208801	0.001258147	0.002744065
0.005086227	0.135425284	2.8041E-07	0	0.000345456	0.001520968					0.001042752	0.002097408	0.001368048	0.00310302
0.005119251	0.135946979	2.8041E-07	0	0.000346181	0.001524162					0.001046153	0.002104977	0.002219493	0.003896092
0.005152502	0.136470349	2.8041E-07	0	0.000346941	0.001527468					0.001049284	0.002109926	0.001396168	0.004561056
0.005185775	0.136999076	2.8041E-07	0	0.000347657	0.001530638					0.001052481	0.002118014	0.000650449	0.001579989
0.00521946	0.137523353	2.81136E-07	0	0.000348392	0.001534222					0.001055207	0.002122117	0.001633505	0.004044403
0.005253178	0.13804731	2.81136E-07	0	0.000349114	0.001537472					0.001058441	0.002126473	5.30778E-05	8.66897E-05
0.005287112	0.138575289	2.815E-07	0	0.000349819	0.001540672					0.001061742	0.002131484	0.000871369	0.003285211
0.005321232	0.139104825	2.815E-07	0	0.000350527	0.001543379					0.001064323	0.002137546	0.000257765	0.000691188
0.005355455	0.139638766	2.815E-07	0	0.000351234	0.001546623					0.001067582	0.002144534	0.000309188	0.00088513
0.005389927	0.140174135	2.815E-07	0	0.000351972	0.001549749					0.001070372	0.002151825	0.000593043	0.00170859
0.005424707	0.140711284	2.815E-07	0	0.000352729	0.001552937					0.001073159	0.002158554	0.001042845	0.004029753
0.005459809	0.141250094	2.81863E-07	0	0.000353485	0.0015562					0.001076342	0.002163812	0.0008294	0.002343778
0.005495035	0.141789733	2.81863E-07	0	0.000354218	0.001559722					0.001079137	0.002171023	0.000455509	0.001101428
0.005530644	0.142332893	2.82226E-07	0	0.00035493	0.001562935					0.001082727	0.002175843	0.000470227	0.000993255
0.005566317	0.142878544	2.82226E-07	0	0.000355681	0.001566265					0.001085606	0.00217971	0.000379677	0.00110993
0.00560245	0.143419702	2.82589E-07	0	0.000356467	0.001569781					0.001088464	0.002186408	0.000761883	0.00168186
0.005638536	0.143967862	2.82589E-07	0	0.000357207	0.001573173					0.001091751	0.002192291	0.000418656	0.001384007
0.005674952	0.144513543	2.82953E-07	0	0.000357937	0.001576442					0.001094873	0.00219677	0.000855983	0.001856809
0.0057118	0.145064155	2.82953E-07	0	0.000358696	0.001579513					0.001097842	0.002202745	0.000768892	0.002251886
0.005748725	0.145614106	2.83316E-07	0	0.000359456	0.001582744					0.001100494	0.002212483	0.000695067	0.001824357
0.005785938	0.14617243	2.83316E-07	0	0.000360199	0.00158597					0.001103445	0.00222185	0.005932616	0.011900025
0.005823268	0.146730302	2.83316E-07	0	0.000360937	0.001589034					0.001106568	0.002226948	0.003059307	0.010912745
0.005860843	0.147287557	2.83316E-07	0	0.000361723	0.001592192					0.001109804	0.002233726	0.000619675	0.002641884
0.005899003	0.14784394	2.83316E-07	0	0.000362479	0.001595059					0.001113584	0.002245064	0.001179494	0.004106408
0.005937251	0.148404432	2.83679E-07	0	0.000363236	0.001598056					0.001116385	0.00225154	0.001391821	0.003713895
0.005975712	0.148966735	2.84405E-07	0	0.000364011	0.001601287					0.001119239	0.002258942	0.001446856	0.003983319
0.006014612	0.149531812	2.84405E-07	0	0.000364743	0.001604556					0.00112221	0.002265492	0.000585112	0.002582258
0.006053718	0.150101516	2.84405E-07	0	0.000365539	0.001607911					0.001125283	0.002273321	2.28255E-05	8.39648E-05
0.006093024	0.150667743	2.84405E-07	0	0.000366298	0.001611068					0.001128805	0.002279963	0.001969916	0.007655321
0.006132704	0.151244615	2.84769E-07	0	0.000367067	0.001614603					0.001131961	0.002288792	0.011833628	0.017953874
0.006172143	0.151821055	2.84769E-07	0	0.000367811	0.001617636					0.001134666	0.002296973	0.0062002	0.013988733
0.006212244	0.152395233	2.85132E-07	0	0.000368546	0.001620874					0.001137758	0.002305692	0.003934095	0.007880504
0.006252285	0.152974454	2.85132E-07	0	0.000369298	0.001623908					0.00114121	0.002311728	0.00507782	0.011236895
0.006292717	0.153554496	2.85495E-07	0	0.000370011	0.001627294					0.001144949	0.002319464	0.002385554	0.006238294
0.006333653	0.15413059	2.85858E-07	0	0.000370761	0.001630594					0.00114826	0.00232864	2.82136E-05	6.98275E-05
0.006375043	0.154714611	2.85858E-07	0	0.000371542	0.001634146					0.001151754	0.002338254	0.000710501	0.002039604
0.00641627	0.15529909	2.85858E-07	0	0.000372289	0.001637829					0.001154815	0.002346911	0.000687099	0.002086972
0.00645794	0.155886349	2.85858E-07	0	0.000373035	0.001641067					0.001157913	0.002354919	0.000231979	0.000588143
0.006500104	0.156475919	2.86222E-07	0	0.000373832	0.001644348					0.001160951	0.002362747	1.30814E-05	2.59389E-05
0.006542252	0.157065001	2.86585E-07	0	0.000374632	0.001647703					0.001164138	0.002370403	0.001035239	0.003184872
0.00658456	0.157659051	2.86585E-07	0	0.000375402	0.0016512					0.001167972	0.002378306	0.00022027	0.000657698
0.006627489	0.158255195	2.86585E-07	0	0.000376143	0.001654432					0.00117115	0.002384275	0.000667136	0.001620992
0.006670693	0.158854886	2.86585E-07	0	0.000376913	0.001657849					0.001174172	0.002391146	0.000595117	0.001645794
0.006706652	0.159356389	2.86948E-07	0	0.000377665	0.001661791					0.001176903	0.002400717	0.000166341	0.000450193
0.0067502	0.159958928	2.86948E-07	0	0.000378415	0.00166548					0.001180222	0.002407272	2.85935E-05	6.80233E-05
0.006793988	0.160560275	2.86948E-07	0	0.000379184	0.001668983					0.001183816	0.002416355	0.000383322	0.000650982
0.006838353	0.1611652	2.86948E-07	0	0.000379965	0.00167248					0.001186811	0.002422479	0.000994943	0.002683326
0.006882765	0.161771669	2.86948E-07	0	0.000380735	0.001676194					0.001190424	0.002429974	0.003291845	0.005529583
0.006927499	0.162380665	2.87675E-07	0	0.000381524	0.001679901					0.001193436	0.002437036	0.001823457	0.00364518
0.00697243	0.162989995	2.87675E-07	0	0.000382249	0.001683102					0.001196758	0.002447225	0.000462418	0.001506386
0.007017767	0.163598868	2.87675E-07	0	0.000383004	0.001686753					0.001200348	0.002456388	0.002002271	0.00510591
0.007063329	0.164214865	2.88038E-07	0	0.000383767	0.001690257					0.001203929	0.002466929	0.001503868	0.003126438
0.007109519	0.164830213	2.88401E-07	0	0.000384531	0.001693525					0.001207768	0.002470427	0.000540675	0.001210133
0.007155743	0.165448886	2.88401E-07	0	0.000385295	0.001696769					0.00121146	0.002479602	0.000913279	0.002988186
0.007202249	0.166069536	2.88401E-07	0	0.000386076	0.001699562					0.001214447	0.002488957	0.000234735	0.000720846
0.007249128	0.166692175	2.88764E-07	0	0.00038683	0.001702868					0.001217524	0.00249424	0.000401807	0.001143228
0.007296577	0.167314271	2.88764E-07	0	0.00038757	0.00170631					0.001220861	0.002502334	0.000522565	0.001451468
0.00734431	0.167947593	2.89127E-07	0	0.000388287	0.001710005					0.001224022	0.002509836	8.63626E-05	0.000185082
0.007392182	0.168573514	2.89491E-07	0	0.000389032	0.001713984					0.001226771	0.00251476	0.003988895	0.005243847
0.007440562	0.169209741	2.89854E-07	0	0.000389747	0.001717425					0.001229652	0.002520432	0.000551754	0.001820316
0.007489038	0.169845547	2.89854E-07	0	0.000390509	0.001720601					0.001233156	0.002525555	0.000205828	0.000590417
0.007537932	0.170481768	2.9058E-07	0	0.000391255	0.001723981					0.001235805	0.002531029	0.000419648	0.001075984
0.007586989	0.171124841	2.9058E-07	0	0.000392008	0.001727695					0.001238708	0.002539408	0.000684705	0.002328461
0.007636522	0.171763526	2.9058E-07	0	0.000392773	0.001731223					0.001242097	0.002546557	0.000499088	0.000646249
0.007686473	0.172406111	2.9058E-07	0	0.000393485	0.001734516					0.001245238	0.002551945	0.001575858	0.003852265
0.007736759	0.173049295	2.9058E-07	0	0.000394217	0.001737494					0.001248897	0.002558636	0.000657191	0.002152289
0.007787206	0.17369817	2.9058E-07	0	0.000394977	0.001740714					0.001252046	0.002566341	0.000504019	0.001416304
0.007838294	0.174347175	2.9058E-07	0	0.000395715	0.00174397					0.001254973	0.002571822	0.000757297	0.001764545
0.007889208	0.174999213	2.9058E-07	0	0.000396449	0.001747331					0.001258256	0.002575295	0.000339239	0.000875368
0.007940731	0.175653526	2.9058E-07	0	0.000397231	0.001750359					0.001261874	0.002584575	0.000559194	0.001770978
0.007992942	0.176312781	2.9058E-07	0	0.000397968	0.001753677					0.001264856	0.002590927	0.028460248	0.04952817
0.008045269	0.176970887	2.91307E-07	0	0.00039875	0.001756797					0.001268415	0.002597532	0.012399996	0.015737306
0.008098071	0.177633121	2.91307E-07	0	0.000399502	0.001760035					0.001271597	0.002604039	0.040168687	0.04526564
0.008151175	0.178295911	2.9167E-07	0	0.000400249	0.001763081					0.001274545	0.002614716	0.020586657	0.03602687
0.008204324	0.178967042	2.9167E-07	0	0.000401021	0.00176593					0.001277841	0.002625362	0.038425169	0.048002302
0.008258015	0.179639582	2.92033E-07	0	0.000401785	0.001769211					0.001281204	0.002633611	0.063901537	0.083224373
0.008312087	0.180309459	2.92396E-07	0	0.000402528	0.001772393					0.001284883	0.002638702	0.072448168	0.071427387
0.008366538	0.180983692	2.92396E-07	0	0.000403296	0.001775507					0.00128777	0.002644894	0.048083755	0.062786152
0.008421634	0.181658586	2.92396E-07	0	0.000404026	0.001778701					0.001291134	0.002654341	0.062005026	0.06517409
0.008476889	0.182340159	2.92396E-07	0	0.00040477	0.001781995					0.001293873	0.002663164	0.00529269	0.009282912
0.008532538	0.183020157	2.92396E-07	0	0.000405505	0.001785103					0.00129681	0.002670944	0.005023502	0.009348229
0.008588384	0.183698963	2.9276E-07	0	0.000406265	0.001788013					0.00129994	0.002676511	0.004361598	0.008066847
0.008644753	0.184383823	2.9276E-07	0	0.000407041	0.001791226					0.001303242	0.002683981	0.004370575	0.007301877
0.008701755	0.185077551	2.9276E-07	0	0.000407803	0.001794624					0.001306343	0.002691309	0.004109609	0.005226614
0.008758895	0.185768714	2.93123E-07	0	0.000408561	0.001797541					0.001309544	0.002699947	0.004730341	0.007318344
0.008816563	0.186458975	2.93123E-07	0	0.000409304	0.001800772					0.001312425	0.002707479	0.004066171	0.005885666
0.008874705	0.187157003	2.93123E-07	0	0.000410073	0.001803998					0.001316132	0.002716408	0.004969978	0.007824839
0.008933234	0.187855389	2.93123E-07	0	0.000410836	0.001806963					0.001319538	0.002725732	0.004495102	0.007959631
0.008992202	0.18855857	2.93123E-07	0	0.000411601	0.00181017					0.001322908	0.002730755	0.003079307	0.005514327
0.009051257	0.189260843	2.93123E-07	0	0.000412366	0.001813278					0.001326305	0.002738392	0.006311626	0.010196811
0.009111124	0.189967935	2.93123E-07	0	0.000413165	0.001816473					0.001328971	0.002744188	0.004344071	0.007184386
0.009171125	0.190677833	2.93123E-07	0	0.000413933	0.001819593					0.001332259	0.002749422	0.005703704	0.009647194
0.009231348	0.19138807	2.93486E-07	0	0.000414692	0.001822788					0.001335572	0.002758548	0.0047146	0.008251657
0.009292131	0.192102923	2.93849E-07	0	0.000415452	0.001826081					0.001339656	0.00276325	0.004522255	0.007489715
0.009353512	0.192820495	2.93849E-07	0	0.000416215	0.001829207					0.001343347	0.00276629	0.004160705	0.006730108
0.00941547	0.1935433	2.94213E-07	0	0.000416957	0.001832377					0.001346611	0.002773803	0.002745834	0.004452531
0.009477482	0.194261786	2.94576E-07	0	0.000417725	0.001835751					0.001349343	0.002778425	0.005275032	0.008007326
0.009540345	0.194984702	2.94576E-07	0	0.000418514	0.00183939					0.001352826	0.002785142	0.004224972	0.006861502
0.009603764	0.195714496	2.94576E-07	0	0.000419284	0.001842739					0.001356391	0.002791648	0.004912574	0.007723554
0.009667569	0.196441632	2.94939E-07	0	0.000420017	0.001846354					0.001360188	0.002800836	0.00328792	0.005260691
0.009731948	0.197172334	2.94939E-07	0	0.000420792	0.001850055					0.001363488	0.002810179	0.003913843	0.004828219
0.009796814	0.197909573	2.94939E-07	0	0.000421554	0.001853379					0.001366887	0.002821486	0.00546775	0.00746013
0.00986202	0.198646077	2.95302E-07	0	0.000422317	0.001856722					0.001369749	0.002827504	0.003908925	0.006339171
0.009928117	0.199383909	2.95302E-07	0	0.000423094	0.001860503					0.001372942	0.002833195	0.004558401	0.006570916
0.009994345	0.200128476	2.95302E-07	0	0.000423845	0.001864192					0.001376597	0.00284119	0.004150505	0.006278543
0.01004572	0.200704681	2.95302E-07	0	0.000424629	0.001868011					0.001379682	0.002848191	0.006446715	0.0089196
0.010112696	0.201453011	2.95665E-07	0	0.000425361	0.001871625					0.001382766	0.002855204	0.004837011	0.00789534
0.010180518	0.202203683	2.95665E-07	0	0.000426122	0.001875364					0.001386322	0.002863718	0.003072311	0.003305446
0.010248351	0.20295257	2.95665E-07	0	0.000426896	0.001878966					0.001389378	0.002869996	0.005150934	0.006142027
0.010317071	0.203709278	2.95665E-07	0	0.000427659	0.001882482					0.001393052	0.002881989	0.007589881	0.010853651
0.010385998	0.204462712	2.95665E-07	0	0.000428432	0.001886016					0.001396189	0.002892376	0.004833434	0.005676393
0.010455525	0.205223388	2.96029E-07	0	0.000429199	0.001889408					0.001399339	0.002899451	0.011028525	0.014024336
0.010525992	0.205985775	2.96029E-07	0	0.000429966	0.001892912					0.001403025	0.002906285	0.005712724	0.008084382
0.010596585	0.206751647	2.96392E-07	0	0.00043073	0.001896186					0.001405982	0.002914941	0.007697196	0.010781537
0.010667818	0.20752426	2.96755E-07	0	0.000431489	0.001899554					0.001409181	0.002921139	0.005197407	0.006899638
0.010739975	0.208294407	2.96755E-07	0	0.000432259	0.001902989					0.001412791	0.002929313	0.007260106	0.008497811
0.010812607	0.209074905	2.97118E-07	0	0.000433007	0.001906153					0.00141609	0.002939929	0.009595431	0.01117696
0.010885602	0.209853091	2.97118E-07	0	0.000433757	0.001909904					0.001418983	0.002945391	0.008146181	0.00928259
0.010959335	0.21063729	2.97118E-07	0	0.000434506	0.001913697					0.001422164	0.002951304	0.008333155	0.009992865
0.011033644	0.211424188	2.97482E-07	0	0.000435265	0.001917374					0.001425492	0.002957681	0.006458263	0.007140108
0.011108472	0.212214998	2.97482E-07	0	0.000436022	0.001921094					0.001429196	0.002966047	0.008169078	0.009532124
0.011183718	0.213008082	2.97482E-07	0	0.000436804	0.001924498					0.001432575	0.002973993	0.00513502	0.005924185
0.011259582	0.213804589	2.97482E-07	0	0.000437566	0.001927705					0.001435977	0.002977842	0.009233973	0.010568934
0.011335944	0.214603611	2.97482E-07	0	0.000438307	0.001931381					0.001439248	0.002987092	0.01163957	0.013754782
0.011413372	0.215406488	2.97482E-07	0	0.000439088	0.001934452					0.001443125	0.002996095	0.005699652	0.007845723
0.011491219	0.216212139	2.97845E-07	0	0.000439826	0.001937696					0.001446899	0.003001971	0.007216238	0.008754216
0.011569841	0.217024761	2.97845E-07	0	0.00044056	0.00194099					0.001450302	0.003011344	0.009186322	0.011044535
0.01164897	0.217834354	2.97845E-07	0	0.000441322	0.001944308					0.001453799	0.003018444	0.004487452	0.006339467
0.011728664	0.218646506	2.98208E-07	0	0.00044207	0.001947589					0.001457112	0.003025722	0.005358313	0.00606476
0.011809293	0.219466035	2.98208E-07	0	0.000442823	0.00195108					0.001460956	0.003034064	0.004331788	0.005347436
0.011890471	0.220289717	2.98208E-07	0	0.000443579	0.001954651					0.001464201	0.003036987	0.004435552	0.007037588
0.01197213	0.221115926	2.98571E-07	0	0.000444325	0.001957895					0.001467169	0.003044809	0.002949022	0.004728992
0.012054764	0.221942382	2.98934E-07	0	0.000445093	0.001961133					0.001470508	0.003051006	0.004430282	0.007167023
0.012137761	0.222779261	2.99298E-07	0	0.000445882	0.001964815					0.001473752	0.003058273	0.005970238	0.007077151
0.012221792	0.223617926	2.99298E-07	0	0.00044667	0.001968238					0.001477307	0.003072361	0.006758444	0.008044337
0.012306414	0.224458489	2.99298E-07	0	0.00044743	0.001971804					0.001480808	0.003087412	0.005290528	0.007421926
0.012392242	0.225302604	2.99661E-07	0	0.0004482	0.00197556					0.001484663	0.003099894	0.004007569	0.005558482
0.012478441	0.22615401	3.00387E-07	0	0.00044898	0.001978915					0.00148788	0.003106406	0.006614883	0.00887885
0.012565158	0.227008567	3.00751E-07	0	0.000449778	0.001982203					0.001491428	0.003111362	0.004479231	0.006038123
0.012652686	0.227866517	3.00751E-07	0	0.000450534	0.001985552					0.00149432	0.003118066	0.009825935	0.011864194
0.012740983	0.228727976	3.00751E-07	0	0.000451299	0.001988876					0.001497951	0.003127723	0.006483095	0.008599689
0.012829705	0.229596207	3.00751E-07	0	0.000452107	0.001992521					0.001501561	0.003134662	0.005699417	0.008562943
0.012919175	0.230459823	3.00751E-07	0	0.000452886	0.001995802					0.00150512	0.003141898	0.004670358	0.005757683
0.013009783	0.231330532	3.01114E-07	0	0.000453672	0.001998849					0.001508439	0.003150301	0.007185586	0.010395993
0.013100955	0.232206505	3.01114E-07	0	0.000454457	0.002002074					0.001512453	0.00316057	0.007901135	0.011386962
0.013192621	0.233085222	3.01114E-07	0	0.00045523	0.002005231					0.00151575	0.003168733	0.007434349	0.010462355
0.013285404	0.233965329	3.01114E-07	0	0.00045599	0.002008679					0.001519166	0.003176036	0.004288805	0.006676846
0.013378978	0.234849286	3.01114E-07	0	0.000456769	0.002012232					0.001523112	0.003184415	0.005747239	0.007367565
0.013473584	0.23574324	3.01477E-07	0	0.000457534	0.002015328					0.001526012	0.003191619	0.008125327	0.011537535
0.013568515	0.236638559	3.0184E-07	0	0.000458272	0.002018757					0.001529441	0.003196828	0.008163335	0.011584167
0.01366447	0.237538692	3.0184E-07	0	0.000459012	0.002021717					0.001532616	0.003209013	0.008034543	0.011271578
0.013761388	0.23844163	3.02204E-07	0	0.000459762	0.002024775					0.00153622	0.003213604	0.004596007	0.006408442
0.013859136	0.239350049	3.02204E-07	0	0.000460521	0.002027914					0.00154002	0.003220252	0.005494862	0.007493904
0.013957572	0.240255841	3.02204E-07	0	0.000461279	0.002030966					0.001544122	0.00322957	0.006000571	0.008353757
0.014056632	0.241169932	3.02204E-07	0	0.000462056	0.002034062					0.001547633	0.003239506	0.006400708	0.008913687
0.014156748	0.242081094	3.02204E-07	0	0.000462823	0.002037065					0.001550979	0.003250522	0.005172579	0.006853723
0.014257647	0.243001321	3.02204E-07	0	0.000463587	0.002040266					0.001555084	0.003259791	0.003438329	0.004840854
0.014359374	0.243925199	3.02567E-07	0	0.00046434	0.002043423					0.001558287	0.003266538	0.003932963	0.007149259
0.014462451	0.244855577	3.02567E-07	0	0.000465089	0.002046797					0.001562364	0.003271988	0.003440962	0.005326718
0.014565515	0.245788792	3.0293E-07	0	0.000465821	0.002049861					0.001566011	0.003278272	0.004561184	0.007655927
0.014669756	0.246725837	3.0293E-07	0	0.000466575	0.002053229					0.001569695	0.003287608	0.003705943	0.005986147
0.014775174	0.247665855	3.0293E-07	0	0.000467323	0.002056806					0.001573269	0.003298273	0.003596785	0.005392783
0.014881394	0.248606132	3.0293E-07	0	0.000468068	0.002060396					0.001576894	0.003306806	0.005101849	0.009167775
0.014988609	0.24955598	3.03293E-07	0	0.000468807	0.002063789					0.001580759	0.003313535	0.005404829	0.008024039
0.015096293	0.250511209	3.03293E-07	0	0.000469577	0.002067218					0.001584263	0.003321734	0.004469488	0.00673266
0.015205306	0.251473366	3.03656E-07	0	0.000470319	0.002070542					0.001587635	0.003331046	0.002967125	0.005006813
0.015315347	0.252436332	3.03656E-07	0	0.000471075	0.00207412					0.001590952	0.003340734	0.003274761	0.005289268
0.015426071	0.253396165	3.03656E-07	0	0.000471843	0.002077586					0.001594293	0.003350589	0.003889263	0.005369822
0.015514103	0.254154517	3.03656E-07	0	0.000472638	0.0020813					0.001597918	0.00335911	0.004757365	0.00596098
0.015627296	0.255132028	3.03656E-07	0	0.000473358	0.002084519					0.001601823	0.003367612	0.006429908	0.007971204
0.015741513	0.256113574	3.04383E-07	0	0.000474159	0.002087886					0.001605463	0.003373396	0.004483174	0.00532919
0.015856657	0.25710301	3.04383E-07	0	0.000474974	0.002091297					0.001608794	0.003384067	0.004902799	0.007312634
0.015973016	0.258090086	3.05109E-07	0	0.000475802	0.002094467					0.001612384	0.003393829	0.006284296	0.007194865
0.016090589	0.259090236	3.05109E-07	0	0.000476602	0.002097927					0.001615749	0.003400805	0.004516528	0.006655949
0.016209312	0.260094699	3.05109E-07	0	0.000477395	0.002101097					0.001619536	0.00340953	0.003453526	0.004090232
0.016329193	0.261100231	3.05109E-07	0	0.000478214	0.002104662					0.001623532	0.003417649	0.005036571	0.00771103
0.016450096	0.262110799	3.05109E-07	0	0.000479018	0.002108122					0.001627436	0.00342431	0.00551066	0.007535859
0.0165721	0.26312694	3.05109E-07	0	0.000479799	0.002111069					0.001631268	0.003434721	0.004918418	0.006849867
0.016695397	0.264147784	3.05473E-07	0	0.000480607	0.00211393					0.001635148	0.003442426	0.004955054	0.007746373
0.016820267	0.265172538	3.05473E-07	0	0.000481403	0.002116686					0.0016383	0.003455661	0.006191171	0.008815486
0.016945991	0.266203898	3.05473E-07	0	0.000482164	0.002119639					0.001642015	0.003464435	0.004981935	0.007624835
0.017072577	0.267243358	3.06199E-07	0	0.000482971	0.002122704					0.001645463	0.003471788	0.005708887	0.006911823
0.017200874	0.26828018	3.06199E-07	0	0.000483766	0.00212575					0.001649581	0.003478968	0.007678817	0.009990826
0.017330777	0.269324658	3.06199E-07	0	0.000484522	0.002128957					0.001653176	0.003483701	0.005302614	0.006754972
0.017461172	0.270374746	3.06199E-07	0	0.00048532	0.002131942					0.001656927	0.003493705	0.004711462	0.005748099
0.017593468	0.271434528	3.06562E-07	0	0.000486071	0.002134716					0.001660302	0.003504196	0.007289245	0.01017377
0.01772709	0.272500546	3.07289E-07	0	0.000486849	0.002137904					0.001663788	0.003517036	0.006252178	0.009408899
0.017862235	0.273565994	3.08015E-07	0	0.000487605	0.002141062					0.001667513	0.003526891	0.006063956	0.008070783
0.017998056	0.274633229	3.08015E-07	0	0.00048837	0.002144497					0.001671527	0.003535301	0.00792834	0.010140083
0.018135617	0.275709002	3.08015E-07	0	0.00048916	0.002147914					0.001674982	0.003546849	0.007073043	0.007844741
0.018274554	0.276793865	3.08742E-07	0	0.000489918	0.002151405					0.001679157	0.003559194	0.003303149	0.004630587
0.018415254	0.277884968	3.10194E-07	0	0.000490714	0.002154593					0.001682716	0.003565806	0.005706541	0.007230301
0.018557001	0.27897441	3.10194E-07	0	0.000491499	0.002157881					0.001686067	0.003574883	0.00889591	0.010702083
0.018700026	0.280067187	3.10921E-07	0	0.000492276	0.002161341					0.001690173	0.003580419	0.004371968	0.005710167
0.018844839	0.281175264	3.11647E-07	0	0.000493063	0.002164572					0.001693427	0.003588742	0.003671106	0.005152845
0.01899086	0.282280783	3.11647E-07	0	0.000493829	0.002167822					0.001697209	0.003595724	0.003838849	0.006092207
0.019138941	0.283397732	3.12011E-07	0	0.00049459	0.002170825					0.001700755	0.003604412	0.002941635	0.004970172
0.019287782	0.284529746	3.12011E-07	0	0.000495372	0.002174001					0.00170439	0.003612141	0.003816195	0.006483441
0.019438297	0.285654759	3.12737E-07	0	0.000496151	0.002177363					0.001707806	0.003618827	0.002312626	0.003707605
0.019570311	0.286642632	3.12737E-07	0	0.000496945	0.002181088					0.00171203	0.00362474	0.004452257	0.005643515
0.019723672	0.287782129	3.12737E-07	0	0.000497733	0.002184338					0.001715832	0.003635683	0.006716407	0.008307761
0.019878973	0.288929484	3.13464E-07	0	0.000498536	0.002187743					0.001719363	0.00364526	0.00393771	0.00643841
0.020036026	0.290081184	3.13827E-07	0	0.000499278	0.002190721					0.00172289	0.003656147	0.00433916	0.007583016
0.020194207	0.29123808	3.1419E-07	0	0.000500036	0.002193842					0.001726483	0.003664007	0.00354186	0.004912554
0.020354116	0.292402922	3.1419E-07	0	0.000500808	0.002197024					0.001730044	0.003673683	0.00489138	0.007632855
0.020515835	0.293573412	3.14553E-07	0	0.000501608	0.002200391					0.001733648	0.003682574	0.004750382	0.006964875
0.020679637	0.294745459	3.14916E-07	0	0.000502401	0.002203796					0.001736925	0.003689254	0.002330957	0.007740608
0.020845334	0.295935628	3.15643E-07	0	0.000503187	0.0022072					0.001740711	0.003698633	0.000495519	0.001789712
0.021012909	0.297125674	3.16369E-07	0	0.000503979	0.002210463					0.00174537	0.00370362	0.001169496	0.003726648
0.021182183	0.298322312	3.16369E-07	0	0.000504771	0.002213867					0.001748602	0.003711096	0.001112031	0.003483089
0.021352769	0.299530159	3.16733E-07	0	0.000505526	0.00221763					0.001752806	0.003721075	0.001352171	0.003299737
0.021525169	0.30073695	3.16733E-07	0	0.00050635	0.00222114					0.001756564	0.003730325	0.002102189	0.006764247
0.021699895	0.301960399	3.16733E-07	0	0.000507131	0.002224143					0.00175974	0.003738796	0.000395107	0.001487139
0.021876301	0.30319141	3.17096E-07	0	0.000507968	0.002227461					0.00176316	0.003746649	0.000778286	0.002332193
0.022054744	0.304433229	3.17822E-07	0	0.000508794	0.002230952					0.00176734	0.003754583	0.000924247	0.004301031
0.022235359	0.30567645	3.18549E-07	0	0.000509614	0.002234091					0.0017709	0.003764877	0.001471736	0.009101179
0.022417789	0.306926758	3.18912E-07	0	0.000510419	0.002237508					0.001775064	0.003772489	0.001646597	0.008108653
0.022602287	0.308177567	3.19275E-07	0	0.000511234	0.0022409					0.001779034	0.003784773	0.001144385	0.005346645
0.022788984	0.309433517	3.19275E-07	0	0.00051204	0.002244212					0.001782721	0.003791576	0.002494724	0.009817057
0.022977528	0.310701435	3.19638E-07	0	0.000512846	0.002247931					0.001786673	0.003798632	0.00316841	0.011759171
0.023168709	0.3119767	3.19638E-07	0	0.000513641	0.002251707					0.001790273	0.003809451	0.001925152	0.00612341
0.023361847	0.313257829	3.19638E-07	0	0.00051443	0.002255148					0.001794037	0.003819838	0.002196634	0.007842603
0.023557536	0.314549517	3.19638E-07	0	0.000515252	0.002258794					0.001797753	0.003832307	0.00329311	0.009525859
0.02375529	0.315847551	3.19638E-07	0	0.000516075	0.002261815					0.001801998	0.003841557	0.00164322	0.005423974
0.023955286	0.317154847	3.19638E-07	0	0.000516902	0.002265066					0.001806247	0.003854458	0.0019374	0.006893255
0.024157119	0.318468724	3.21091E-07	0	0.000517715	0.002268254					0.00181067	0.003862404	0.002041572	0.007237802
0.02436185	0.319795428	3.21091E-07	0	0.000518521	0.002272159					0.001814654	0.003871358	0.000355828	0.001076274
0.024569612	0.321128465	3.21454E-07	0	0.000519338	0.002275879					0.001818981	0.003887176	0.0005218	0.001409445
0.024778695	0.322463721	3.21454E-07	0	0.000520139	0.002279815					0.001823517	0.003893126	0.006433615	0.02285331
0.02499054	0.323808788	3.21818E-07	0	0.000520931	0.002283652					0.00182734	0.00390245	0.000751475	0.002409225
0.025204578	0.325161913	3.21818E-07	0	0.000521745	0.002287001					0.001831536	0.003908876	0.007495861	0.023539252
0.025373778	0.326221467	3.21818E-07	0	0.000522548	0.002290696					0.001835797	0.003915376	0.008523973	0.027372189
0.025592649	0.327592146	3.21818E-07	0	0.000523336	0.002294458					0.001839615	0.003926652	0.001910183	0.005730613
0.025814705	0.328972563	3.22181E-07	0	0.000524128	0.002297919					0.00184395	0.00393555	0.002824185	0.008169639
0.026039242	0.330365425	3.22907E-07	0	0.00052491	0.00230136					0.001847737	0.003943663	0.002717293	0.003036573
0.026267388	0.33175836	3.22907E-07	0	0.000525675	0.002305018					0.001851768	0.003954871	0.004804991	0.005802177
0.026497776	0.333161596	3.22907E-07	0	0.000526478	0.002308886					0.00185572	0.003961915	0.001644262	0.002827646
0.026731979	0.334582286	3.23271E-07	0	0.000527258	0.002312303					0.001858989	0.003969348	0.002143392	0.00323835
0.026969789	0.33600079	3.23271E-07	0	0.000528024	0.002315658					0.001862765	0.003980143	0.000830141	0.00178687
0.027210091	0.33743615	3.25087E-07	0	0.000528814	0.002318618					0.001866986	0.003987347	0.002119707	0.003048541
0.027453241	0.338876947	3.25087E-07	0	0.000529592	0.002322146					0.001870227	0.003995893	0.000732485	0.001714633
0.027699959	0.340328211	3.25087E-07	0	0.000530419	0.002325464					0.001873743	0.004007602	0.002019728	0.003961699
0.027950386	0.341796436	3.25813E-07	0	0.000531241	0.002328343					0.001877635	0.004015715	0.001861071	0.003283592
0.028203632	0.343267565	3.26176E-07	0	0.000532023	0.002331359					0.001881056	0.004027856	0.001606445	0.002815937
0.028460717	0.344754889	3.26176E-07	0	0.000532833	0.002334807					0.001884892	0.00403511	0.002074926	0.003454642
0.028721301	0.346250468	3.26176E-07	0	0.000533632	0.002337914					0.001889065	0.004043792	0.001573932	0.002784159
0.028986376	0.34775762	3.26176E-07	0	0.000534465	0.002340924					0.001892697	0.004054055	0.003253537	0.005370866
0.029254757	0.349277537	3.2654E-07	0	0.000535254	0.002344279					0.001895977	0.00406129	0.00181508	0.003244041
0.029526376	0.3508033	3.2654E-07	0	0.000536044	0.002347424					0.001900001	0.00406952	0.001548538	0.00250606
0.029802193	0.352338164	3.2654E-07	0	0.000536848	0.00235089					0.00190415	0.004083584	0.001820147	0.003135503
0.030081648	0.353895748	3.2654E-07	0	0.000537652	0.002354116					0.001907937	0.004092308	0.001333871	0.002380339
0.030364895	0.355465146	3.26903E-07	0	0.000538496	0.002357415					0.001912037	0.004101675	0.002164833	0.002992233
0.030651989	0.357031696	3.27266E-07	0	0.000539278	0.002360863					0.001915531	0.004110066	0.001568664	0.002608327
0.030943337	0.358611579	3.27993E-07	0	0.000540077	0.002364224					0.00191997	0.004119575	0.00138908	0.002369859
0.031238272	0.360202968	3.27993E-07	0	0.000540917	0.002367666					0.001923541	0.004128448	0.007401715	0.026206167
0.031537092	0.361805781	3.27993E-07	0	0.000541751	0.002370768					0.001927492	0.004139824	0.002035641	0.00472948
0.031840146	0.363423714	3.27993E-07	0	0.000542612	0.002374061					0.001931304	0.00414937	0.004955776	0.01116899
0.032147869	0.365046405	3.27993E-07	0	0.000543476	0.002377212					0.001934885	0.004158051	0.005738157	0.017662224
0.032459744	0.366685161	3.27993E-07	0	0.000544316	0.002380376					0.001939039	0.004165213	0.00125029	0.005811167
0.032776096	0.368335236	3.27993E-07	0	0.00054516	0.002383546					0.001943279	0.004175179	0.001462744	0.007847157
0.033097283	0.369996014	3.29445E-07	0	0.000545975	0.002386783					0.001947124	0.004181043	0.003594224	0.011201923
0.033422769	0.37167188	3.29445E-07	0	0.000546795	0.002389811					0.001950943	0.004186734	0.002520638	0.007243635
0.033681815	0.372992671	3.29809E-07	0	0.000547663	0.002393036					0.001954917	0.004193395	0.002303599	0.006365437
0.034016624	0.374693623	3.29809E-07	0	0.000548483	0.002396089					0.00195929	0.004201606	0.003172029	0.008589407
0.034356447	0.376416301	3.29809E-07	0	0.000549342	0.002399468					0.001962993	0.004213074	0.000707593	0.002085075
0.034700962	0.378147771	3.29809E-07	0	0.000550205	0.002403188					0.001966536	0.004225531	0.00116096	0.003857251
0.035051547	0.379892606	3.29809E-07	0	0.000551022	0.002406926					0.001970539	0.004236616	0.000406302	0.000865667
0.035407691	0.381654062	3.29809E-07	0	0.000551811	0.002410399					0.001974389	0.004249171	0.003595629	0.011736779
0.035769378	0.383431725	3.30172E-07	0	0.000552612	0.002413352					0.001978275	0.004258625	0.000879405	0.003355026
0.036137441	0.385231886	3.30172E-07	0	0.000553399	0.002416448					0.001981754	0.00426418	0.004143551	0.009346913
0.036511191	0.387044157	3.30535E-07	0	0.000554202	0.002419883					0.001985876	0.004271916	0.002979603	0.009720883
0.036891675	0.388878283	3.30535E-07	0	0.000555	0.002423393					0.001990311	0.004280276	0.003629522	0.012139487
0.037278652	0.390723388	3.30898E-07	0	0.000555814	0.002426563					0.00199413	0.004287826	0.003570136	0.011189825
0.037671886	0.392580345	3.30898E-07	0	0.000556626	0.002429912					0.001997994	0.004295822	0.000881734	0.004303521
0.038072443	0.39445155	3.31262E-07	0	0.000557464	0.002433168					0.002002434	0.004307166	0.005124224	0.016161554
0.038479072	0.396342491	3.31988E-07	0	0.000558272	0.002436134					0.002006276	0.004315545	0.003770263	0.011897572
0.0388935	0.398251746	3.31988E-07	0	0.000559091	0.002439298					0.002009762	0.004324078	0.002549958	0.007936417
0.039313956	0.400178592	3.31988E-07	0	0.000559898	0.002442968					0.002013688	0.004334051	0.003771414	0.011275303
0.039741973	0.402129196	3.31988E-07	0	0.000560715	0.00244665					0.002017466	0.004345413	0.001777971	0.003737548
0.040176706	0.404091033	3.32351E-07	0	0.000561506	0.00245003					0.002021166	0.004351382	0.002161332	0.007431541
0.040620016	0.40607693	3.32714E-07	0	0.000562323	0.002453589					0.002024921	0.004362535	0.00219727	0.004691196
0.041069782	0.408074698	3.33078E-07	0	0.000563104	0.002456889					0.00202838	0.004372786	0.002138776	0.007484895
0.041528289	0.410095049	3.33078E-07	0	0.000563949	0.002460157					0.002031924	0.004381504	0.001013211	0.002400883
0.041994146	0.412121029	3.33441E-07	0	0.000564812	0.002463834					0.002035491	0.004391687	0.002777092	0.007706006
0.042468776	0.414162345	3.34167E-07	0	0.000565671	0.002467313					0.002040012	0.004397897	0.001711316	0.006767651
0.042950877	0.416224836	3.34531E-07	0	0.000566478	0.002470513					0.002043358	0.004407054	0.001136887	0.006882411
0.043441876	0.418305548	3.34894E-07	0	0.00056725	0.00247364					0.002047235	0.004414197	0.003216218	0.010995326
0.043942538	0.420403148	3.34894E-07	0	0.000568047	0.002476915					0.002051307	0.004421574	0.003805421	0.007819123
0.044451552	0.422514637	3.34894E-07	0	0.000568833	0.002480165					0.002055124	0.004429174	0.003117336	0.006686387
0.044970261	0.424648148	3.34894E-07	0	0.000569622	0.002483421					0.002059002	0.00444	0.00047632	0.002145523
0.045497588	0.426802587	3.34894E-07	0	0.000570442	0.002486344					0.002063153	0.004449064	0.000457421	0.001976994
0.046034533	0.428978856	3.35257E-07	0	0.000571244	0.002490014					0.002066653	0.00445672	0.001615376	0.007206203
0.046582055	0.431168706	3.35257E-07	0	0.000572034	0.00249319					0.002070421	0.004468892	0.002218047	0.007218833
0.047017616	0.432897562	3.35257E-07	0	0.000572864	0.002496545					0.002075416	0.004472853	0.002792874	0.010448421
0.047587263	0.435136232	3.3562E-07	0	0.00057369	0.002500048					0.002079475	0.004481707	0.002221068	0.004101694
0.048168843	0.437400179	3.36347E-07	0	0.000574483	0.002503607					0.002083346	0.004490821	0.002582653	0.008409836
0.048763127	0.439698839	3.36347E-07	0	0.000575291	0.00250682					0.002086856	0.004500769	0.00212658	0.003891618
0.049369167	0.442026095	3.3671E-07	0	0.000576115	0.002510256					0.002090204	0.004515456	0.000571403	0.001455268
0.049987511	0.44437054	3.3671E-07	0	0.000576949	0.002513561					0.002093574	0.004526652	0.001936466	0.005691371
0.050618917	0.446744335	3.3671E-07	0	0.000577753	0.002517022					0.002097158	0.004535902	0.001077797	0.002585947
0.051264373	0.449147975	3.3671E-07	0	0.000578574	0.0025205					0.002101215	0.004546023	0.000792075	0.003121637
0.051923119	0.451574235	3.37073E-07	0	0.000579394	0.002524035					0.002105357	0.004555267	0.000703926	0.001607682
0.052597641	0.454027645	3.37073E-07	0	0.00058019	0.002527643					0.002108552	0.004569577	0.000721603	0.002178543
0.05328424	0.456500364	3.378E-07	0	0.000581019	0.002530887					0.002112172	0.004580656	0.000977596	0.003108822
0.053985371	0.459003607	3.378E-07	0	0.000581859	0.00253452					0.002116323	0.004587873	0.002935972	0.006584583
0.054700566	0.461538065	3.378E-07	0	0.000582664	0.00253798					0.002120138	0.004597351	0.002929509	0.006043178
0.055432296	0.464100631	3.38526E-07	0	0.000583461	0.00254123					0.00212439	0.004604012	0.002363767	0.007634875
0.056178323	0.466689476	3.38889E-07	0	0.000584251	0.002544888					0.0021289	0.004616592	0.001463426	0.005157114
0.056940955	0.469293947	3.38889E-07	0	0.000585047	0.002548417					0.002133169	0.004624798	0.001213307	0.003385994
0.05761559	0.471597341	3.38889E-07	0	0.000585879	0.00255205					0.002137362	0.004633757	0.001561068	0.00340437
0.058413076	0.474265349	3.38889E-07	0	0.000586687	0.002555331					0.002141547	0.004645305	0.002960878	0.007774679
0.05922912	0.476976054	3.39616E-07	0	0.000587536	0.002558519					0.002145613	0.0046528	0.004531667	0.013323478
0.060064198	0.479724703	3.39616E-07	0	0.000588347	0.002561874					0.002149758	0.004658893	0.001579715	0.00361693
0.060920866	0.482500113	3.39979E-07	0	0.000589131	0.00256526					0.002153181	0.00466792	0.00206816	0.004175389
0.061795372	0.48531146	3.40342E-07	0	0.000589935	0.00256856					0.002157056	0.004678789	0.003105376	0.010609844
0.062691503	0.488163858	3.40342E-07	0	0.000590774	0.002571865					0.0021608	0.004687062	0.000903328	0.001910614
0.063608654	0.491047609	3.40342E-07	0	0.000591645	0.002575196					0.002164209	0.004698808	0.001330531	0.002749848
0.064547142	0.493962921	3.41069E-07	0	0.000592485	0.002578693					0.002167557	0.004707928	0.005923528	0.015396794
0.065507819	0.496907533	3.41069E-07	0	0.000593312	0.002582036					0.00217155	0.004715479	0.002753963	0.005164535
0.066491489	0.499880661	3.41432E-07	0	0.000594094	0.002585552					0.002175537	0.004722529	0.003047606	0.006255317
0.067498083	0.502894044	3.41432E-07	0	0.000594947	0.002588944					0.002179298	0.004731111	0.005599404	0.012075536
0.068529215	0.505944544	3.41795E-07	0	0.00059576	0.002592484					0.002182984	0.004739169	0.003749596	0.007933241
0.069586193	0.509026309	3.42158E-07	0	0.00059656	0.002595975					0.002186798	0.004747424	0.004061109	0.010898899
0.07066717	0.512144709	3.42522E-07	0	0.000597386	0.002599479					0.002190653	0.004753108	0.004621307	0.014962938
0.071532775	0.514620066	3.42522E-07	0	0.000598194	0.002602902					0.002194388	0.004762154	0.00519667	0.016707501
0.072669854	0.517836104	3.42885E-07	0	0.000598984	0.002606708					0.002198022	0.004769902	0.005239772	0.016047004
0.073840863	0.521098781	3.43248E-07	0	0.000599835	0.002610008					0.002202016	0.004778046	0.002523679	0.004898491
0.075045895	0.524402287	3.43611E-07	0	0.000600641	0.00261382					0.002205833	0.0047875	0.00871036	0.013474898
0.07628484	0.52775355	3.43611E-07	0	0.00060143	0.002617478					0.002209925	0.004798857	0.004607066	0.014670894
0.077559973	0.531148979	3.43611E-07	0	0.000602289	0.002621432					0.00221411	0.004806704	0.002982541	0.010496672
0.078869715	0.534619964	3.43974E-07	0	0.000603118	0.002624892					0.002217841	0.00481211	0.0055171	0.013837629
0.080216593	0.538136895	3.43974E-07	0	0.000603966	0.002628433					0.002221138	0.004819667	0.002943723	0.010344548
0.081602369	0.541698567	3.43974E-07	0	0.000604793	0.002632085					0.002225205	0.004832705	0.006819595	0.021005288
0.083026115	0.545297368	3.44338E-07	0	0.000605613	0.002635483					0.002228978	0.004845396	0.673818553	0.728208258
0.084489887	0.548953775	3.44338E-07	0	0.000606464	0.002638758					0.002232748	0.004850728	0.654990635	0.678890158
0.085995484	0.552656598	3.44701E-07	0	0.000607288	0.002642057					0.002236264	0.004857488	0.65158718	0.717539622
0.08754546	0.556417965	3.44701E-07	0	0.000608108	0.0026454					0.002239773	0.004867455	0.663006389	0.69197494
0.08913888	0.560239669	3.45064E-07	0	0.000608948	0.002648953					0.002243802	0.004876834	0.610458952	0.621513342
0.090777406	0.564097717	3.45064E-07	0	0.000609772	0.002652759					0.002248248	0.004883761	0.646240339	0.667032607
0.092464452	0.568005796	3.45064E-07	0	0.0006106	0.002656003					0.002252349	0.004893103	0.61947725	0.706204346
0.093821752	0.571093863	3.45064E-07	0	0.000611427	0.002659883					0.00225567	0.004903947	0.639180411	0.673248292
0.095603896	0.57512285	3.45427E-07	0	0.000612288	0.002663529					0.002259657	0.004910985	0.629869168	0.655808081
0.097446841	0.579199754	3.45427E-07	0	0.000613118	0.002666952					0.002263531	0.004916323	0.009296831	0.014569869
0.099353279	0.583368378	3.45427E-07	0	0.000613991	0.002670752					0.002267817	0.00492299	0.009336417	0.018504646
0.101327486	0.587609535	3.45427E-07	0	0.000614847	0.002674256					0.002271387	0.004931258	0.007986977	0.012044722
0.103372636	0.591941868	3.45791E-07	0	0.000615705	0.002677864					0.002275178	0.004938703	0.006399116	0.014994803
0.105492402	0.596372618	3.46517E-07	0	0.00061653	0.002681435					0.002280292	0.004951055	0.003267074	0.008937859
0.107683964	0.600868475	3.46517E-07	0	0.00061736	0.002685106					0.002283736	0.004960935	0.010918406	0.016386731
0.109947291	0.605433788	3.46517E-07	0	0.000618173	0.002688609					0.002286778	0.004970561	0.001495315	0.004252137
0.11228522	0.610061855	3.46517E-07	0	0.00061899	0.002692045					0.002290203	0.004978316	0.003869699	0.008798086
0.114698328	0.614752982	3.46517E-07	0	0.000619803	0.002695363					0.002293595	0.004986657	0.016792663	0.02758452
0.117191369	0.61951387	3.46517E-07	0	0.000620633	0.002698644					0.002297934	0.004994245	0.017447568	0.024964058
0.119764924	0.624335743	3.46517E-07	0	0.000621438	0.002702166					0.002301683	0.004999948	0.017756294	0.028913467
0.122421538	0.629222908	3.47243E-07	0	0.000622277	0.002705755					0.002305679	0.005009915	0.010771258	0.016222187
0.125165591	0.63418632	3.47607E-07	0	0.00062308	0.002709432					0.002309722	0.005015964	0.004288114	0.00951905
0.127304008	0.637987585	3.47607E-07	0	0.000623924	0.002712694					0.002313677	0.005022958	0.010283897	0.016655333
0.130304428	0.643236764	3.48333E-07	0	0.00062479	0.002716439					0.002317282	0.005027512	0.014249856	0.019276419
0.133377983	0.648491375	3.48333E-07	0	0.000625643	0.002720016					0.002321473	0.005038955	0.012164299	0.018438897
0.136583403	0.653882706	3.48333E-07	0	0.000626482	0.002723507					0.002325092	0.005050677	0.044088521	0.04958559
0.139919175	0.659379751	3.4906E-07	0	0.000627311	0.002727147					0.002328956	0.00506052	0.013545019	0.01898865
0.143390307	0.664964623	3.4906E-07	0	0.000628148	0.002730922					0.002332981	0.005069368	0.011451549	0.017188125
0.146993835	0.670660918	3.49423E-07	0	0.000628991	0.002734697					0.00233612	0.005077258	0.01223343	0.018240469
0.150731034	0.676439442	3.50512E-07	0	0.000629825	0.002738287					0.002339485	0.005082992	0.003918862	0.009523993
0.154088356	0.681516614	3.50512E-07	0	0.000630667	0.002741809					0.002343312	0.005090395	0.002293916	0.005100207
0.158103231	0.687477798	3.50876E-07	0	0.000631525	0.002745504					0.002347484	0.005100948	0.021636318	0.029021085
0.162288744	0.693533228	3.51239E-07	0	0.000632395	0.002748946					0.002350972	0.005110668	0.00704473	0.008054724
0.166648943	0.699691148	3.51602E-07	0	0.000633225	0.002752523					0.002354253	0.005117903	0.031434864	0.03909915
0.171186146	0.705964859	3.53418E-07	0	0.000634066	0.002756045					0.002357503	0.005127524	0.025903371	0.038406306
0.175896694	0.712346608	3.53418E-07	0	0.000634925	0.002759963					0.002360855	0.005135958	0.021552807	0.023789126
0.180777305	0.718783405	3.53782E-07	0	0.000635764	0.002763571					0.002365325	0.005144312	0.008437821	0.012498647
0.185824694	0.725280329	3.53782E-07	0	0.000636598	0.002767322					0.002368893	0.005153221	0.018510346	0.040330218
0.18988594	0.730377681	3.54145E-07	0	0.000637471	0.002770695					0.002372765	0.005159227	0.015092707	0.035561823
0.195369117	0.737107326	3.54145E-07	0	0.000638313	0.002774304					0.002376084	0.005165771	0.010384701	0.024305044
0.201116333	0.743982199	3.54145E-07	0	0.000639128	0.002778024					0.002379033	0.005173334	0.005449039	0.012466159
0.207128938	0.750961081	3.54145E-07	0	0.000639974	0.00278178					0.002383025	0.005182744	0.01630354	0.033873172
0.213403137	0.75808825	3.54145E-07	0	0.000640816	0.002785166					0.002386816	0.005189572	0.03045566	0.029612626
0.219948001	0.765331008	3.54145E-07	0	0.000641661	0.002788633					0.002390796	0.005196115	0.012156617	0.02847266
0.226753971	0.772642413	3.54145E-07	0	0.000642463	0.002792056					0.00239477	0.005204617	0.008869738	0.018925131
0.233824865	0.77997904	3.54508E-07	0	0.000643293	0.002795423					0.002398485	0.005211544	0.001341305	0.004772992
0.239628486	0.785822757	3.54508E-07	0	0.000644107	0.00279863					0.002402334	0.00521734	0.00144497	0.004973311
0.247275859	0.793294639	3.54508E-07	0	0.000644958	0.002802035					0.0024058	0.005224971	0.003682272	0.010018723
0.255368352	0.80096382	3.54871E-07	0	0.000645794	0.002805563					0.002409921	0.005237662	0.003988734	0.011596117
0.263905023	0.808762213	3.55234E-07	0	0.000646624	0.002808943					0.002413732	0.005244743	0.00883376	0.020334008
0.272778424	0.816561465	3.55234E-07	0	0.000647472	0.00281257					0.002417658	0.005252868	0.005528237	0.014155136
0.281894572	0.824303605	3.55234E-07	0	0.000648344	0.002816086					0.002421606	0.005261846	0.00715617	0.017487826
0.291253102	0.831945679	3.55234E-07	0	0.000649214	0.002819762					0.002424952	0.005270373	0.009171982	0.022098665
0.30091669	0.839550475	3.55234E-07	0	0.000650057	0.002823414					0.002427754	0.00527932	0.002220556	0.006658946
0.308921349	0.845623213	3.55598E-07	0	0.00065085	0.002826985					0.002431996	0.005288001	0.00722103	0.017670492
0.319788356	0.853568107	3.55598E-07	0	0.000651665	0.002830661					0.002435644	0.005294267	0.00385194	0.011069726
0.331164167	0.86154591	3.55598E-07	0	0.000652483	0.002834505					0.002439156	0.005303566	0.001930713	0.005668738
0.342943844	0.86942254	3.55598E-07	0	0.000653327	0.002838058					0.00244315	0.005311104	0.033478727	0.04682394
0.35341252	0.8761058	3.55598E-07	0	0.000654156	0.002841802					0.002446431	0.005317709	0.018464539	0.035425863
0.366261719	0.883936428	3.55961E-07	0	0.000655003	0.002845225					0.002450339	0.00532429	0.032977588	0.054471575
0.379538438	0.891594443	3.56324E-07	0	0.000655833	0.002848883					0.002453532	0.005330617	0.024218981	0.03474293
0.392952983	0.898944342	3.56324E-07	0	0.000656653	0.002852479					0.002456138	0.005337463	0.020217725	0.028009559
0.403674401	0.904536623	3.56687E-07	0	0.000657502	0.002856032					0.002459261	0.005343784	0.007748487	0.01278822
0.418318149	0.911815156	3.56687E-07	0	0.000658358	0.002859634					0.002462727	0.005351434	0.039066022	0.035178819
0.433928336	0.919075548	3.56687E-07	0	0.000659214	0.00286328					0.002466723	0.005360171	0.025597351	0.024732715
0.447037638	0.924794377	3.56687E-07	0	0.000660074	0.002866604					0.002470889	0.005368963	0.018120727	0.028340395
0.46383923	0.931664728	3.56687E-07	0	0.000660901	0.002870441					0.002474058	0.005378806	0.013664676	0.025106061
0.481815519	0.938440912	3.56687E-07	0	0.000661721	0.002874315					0.002477589	0.005387759	0.020095812	0.02257484
0.499843131	0.944693628	3.56687E-07	0	0.00066257	0.002877918					0.002481004	0.005395069	0.017939588	0.028162907
0.513713847	0.949150496	3.56687E-07	0	0.0006634	0.002881724					0.002484651	0.005406296	0.007600129	0.017614233
0.534022674	0.955136457	3.56687E-07	0	0.000664224	0.002885165					0.002488781	0.005413266	0.011152047	0.015923365
0.553563222	0.960325466	3.56687E-07	0	0.000665075	0.002888916					0.002492387	0.005420897	0.000909245	0.001370537
0.577540642	0.966035874	3.56687E-07	0	0.000665905	0.002892481					0.002496325	0.005428806	0.00453957	0.010324769
0.596156973	0.970105574	3.57051E-07	0	0.000666751	0.00289625					0.002499371	0.00543774	0.003359256	0.008254654
0.62523145	0.975743065	3.57051E-07	0	0.000667569	0.002900217					0.002503143	0.005445513	0.002796806	0.006830669
0.649814195	0.980047587	3.57051E-07	0	0.00066841	0.002904221					0.002506409	0.005454226	0.00582052	0.011902589
0.679655115	0.984504517	3.57414E-07	0	0.000669304	0.002908256					0.00250953	0.005464303	0.00939327	0.01507152
0.700482738	0.987226782	3.57414E-07	0	0.000670188	0.002912204					0.002513668	0.005471131	0.005189324	0.009732252
0.729020385	0.990353708	3.5814E-07	0	0.00067102	0.002916387					0.002517202	0.005483736	0.004268661	0.009192292
0.752023153	0.992544547	3.5814E-07	0	0.000671878	0.002920231					0.002521017	0.005491361	0.00364934	0.007263339
0.783035482	0.994893701	3.5814E-07	0	0.000672738	0.0029245					0.002524744	0.005498695	0.003162579	0.007799511
0.812228081	0.996663795	3.5814E-07	0	0.000673595	0.00292851					0.002528199	0.005507772	0.00366444	0.007930621
0.911684103	0.998192307	3.5814E-07	0	0.000674455	0.002932261					0.002532085	0.005513524	0.003811382	0.009778242
0.942519381	0.999201003	3.5814E-07	0	0.000675341	0.002936178					0.002535711	0.005521415	0.006294455	0.013917478
0.979922839	0.999832145	3.58503E-07	0	0.000676208	0.002940077					0.002539177	0.005525962	0.007817703	0.014857168
1	1	3.58503E-07	0	0.000677073	0.00294413					0.002542018	0.005536676	0.001745826	0.005557833
		3.58503E-07	0	0.000677931	0.002947856					0.002545401	0.005546421	0.041405662	0.03647262
		3.58503E-07	0	0.000678766	0.002951471					0.002549406	0.005558086	0.017804719	0.03110577
		3.58503E-07	0	0.000679626	0.002955327					0.002552963	0.005566576	0.013948858	0.022396796
		3.58867E-07	0	0.000680458	0.002958811					0.002556234	0.005574596	0.00934462	0.021677006
		3.5923E-07	0	0.000681301	0.002962568					0.00255977	0.005582845	0.015773077	0.029808675
		3.5923E-07	0	0.000682141	0.002966214					0.002563883	0.005590742	0.010562601	0.021458027
		3.5923E-07	0	0.000683012	0.002969841					0.002567241	0.005602778	0.009821493	0.024307021
		3.5923E-07	0	0.00068382	0.00297353					0.002570515	0.005607042	0.003542037	0.006629621
		3.5923E-07	0	0.000684646	0.002977286					0.002574176	0.005613684	0.021009739	0.043132901
		3.5923E-07	0	0.000685513	0.002981142					0.00257729	0.005621401	0.016180024	0.014369191
		3.59593E-07	0	0.000686364	0.002984726					0.002581207	0.005631541	0.01873072	0.022549532
		3.59593E-07	0	0.000687243	0.002988334					0.002584207	0.005637578	0.008666647	0.01100984
		3.59956E-07	0	0.000688083	0.002991522					0.002586828	0.005644164	0.023799807	0.022807197
		3.60683E-07	0	0.000688961	0.00299455					0.002589958	0.005650973	0.010555249	0.026185696
		3.60683E-07	0	0.000689805	0.002997924					0.002593199	0.005659537	2.58546E-05	3.88157E-05
		3.62136E-07	0	0.000690673	0.003001266					0.002596895	0.005668033	0.005703795	0.011611706
		3.62499E-07	0	0.000691578	0.003004578					0.002600928	0.005676721	0.001600663	0.003623022
		3.63225E-07	0	0.000692445	0.003008354					0.002604388	0.005680144	0.003046224	0.007284551
		3.64315E-07	0	0.000693298	0.003012129					0.002607824	0.005690185	3.97379E-05	1.22033E-05
		3.64678E-07	0	0.00069414	0.003015713					0.002611112	0.005699756	0.004180718	0.011724329
		3.66131E-07	0	0.000695041	0.003019562					0.002614731	0.005705292	0.001766166	0.003937323
		3.66858E-07	0	0.000695898	0.003023066					0.002618295	0.005712435	0.005554678	0.013381529
		3.68311E-07	0	0.000696744	0.003026705					0.002621722	0.005717056	0.005248698	0.013521956
		3.68674E-07	0	0.000697577	0.003029974					0.002625231	0.005725182	0.003079272	0.007279639
		3.694E-07	0	0.000698411	0.00303318					0.002629378	0.005734938	0.000723068	0.001783033
		3.69763E-07	0	0.000699283	0.003036801					0.002633002	0.005742866	0.002824964	0.003936866
		3.69763E-07	0	0.000700114	0.003040564					0.002636657	0.005752715	0.004314588	0.009630894
		3.7049E-07	0	0.000700969	0.003044222					0.002640015	0.005759196	0.023891329	0.025284458
		3.7049E-07	0	0.000701819	0.003047787					0.00264331	0.005766772	0.01315613	0.019168128
		3.7049E-07	0	0.000702657	0.003051383					0.002646385	0.005775187	0.007303727	0.015423184
		3.7049E-07	0	0.000703522	0.003055078					0.002649205	0.005788132	0.008333175	0.019632792
		3.7049E-07	0	0.000704359	0.00305873					0.00265302	0.005795744	0.023214718	0.026095695
		3.7049E-07	0	0.000705213	0.003062301					0.002655988	0.005802356	0.009287344	0.022038081
		3.71216E-07	0	0.00070605	0.003066083					0.002659221	0.005811661	0.000496907	0.001761351
		3.71216E-07	0	0.000706868	0.003069673					0.002662741	0.005817117	0.017053004	0.033485714
		3.71216E-07	0	0.000707718	0.00307338					0.002666373	0.005826132	0.006897536	0.012349693
		3.71216E-07	0	0.000708541	0.003076828					0.002668956	0.00583587	0.003486843	0.009862738
		3.71216E-07	0	0.000709389	0.003080535					0.002672075	0.005840412	0.012897064	0.016605599
		3.71216E-07	0	0.000710205	0.003084008					0.002674827	0.005846516	0.031426772	0.03653035
		3.7158E-07	0	0.00071102	0.003087783					0.002677764	0.005854302	0.003995189	0.011444395
		3.7158E-07	0	0.000711855	0.003091027					0.002681257	0.005863928	0.007756923	0.014933218
		3.7158E-07	0	0.000712718	0.003094296					0.002684704	0.005870058	0.022706067	0.034705943
		3.71943E-07	0	0.000713549	0.00309757					0.002687906	0.00587374	0.02195129	0.039052042
		3.71943E-07	0	0.000714392	0.003100765					0.002691028	0.005882552	0.00736243	0.007986651
		3.71943E-07	0	0.00071528	0.003104207					0.002694507	0.00588996	0.025076617	0.050948644
		3.72306E-07	0	0.000716107	0.0031075					0.002697925	0.005897233	0.012020801	0.022781907
		3.72669E-07	0	0.000716991	0.003111232					0.002701109	0.005906161	0.014434001	0.025185175
		3.73032E-07	0	0.000717856	0.003114532					0.002704085	0.005909535	0.014429827	0.024908349
		3.73032E-07	0	0.000718702	0.003117893					0.002706968	0.005915794	0.012392966	0.020547779
		3.73032E-07	0	0.000719539	0.003121279					0.002710322	0.005925427	0.023039363	0.036858392
		3.73396E-07	0	0.00072041	0.003124585					0.002713527	0.005935245	0.003802449	0.014379504
		3.73396E-07	0	0.000721258	0.003127668					0.002716645	0.005944124	0.000347631	0.001763124
		3.73396E-07	0	0.000722128	0.003131381					0.00271948	0.005950618	0.000683391	0.00297091
		3.73759E-07	0	0.000722961	0.003134971					0.002722675	0.005956896	0.000964431	0.004664929
		3.74122E-07	0	0.000723797	0.003138654					0.002725848	0.005960473	0.002021388	0.005187768
		3.74122E-07	0	0.000724667	0.003142349					0.002728366	0.005967647	0.002511939	0.007183107
		3.74122E-07	0	0.000725513	0.003146279					0.002730761	0.005975785	0.001051252	0.003246481
		3.74122E-07	0	0.000726352	0.003149986					0.002733944	0.005981043	0.000979857	0.003818775
		3.74122E-07	0	0.000727212	0.003153699					0.002736941	0.005988977	0.001639233	0.009985611
		3.74122E-07	0	0.000728062	0.003157277					0.002739482	0.005995749	0.00211702	0.014382612
		3.74485E-07	0	0.000728933	0.003161102					0.002742344	0.006002379	0.002872549	0.012173422
		3.74849E-07	0	0.000729764	0.003164587					0.002745968	0.006010306	0.002872111	0.014728128
		3.74849E-07	0	0.000730591	0.003168368					0.002748743	0.006015391	0.002065006	0.008391028
		3.74849E-07	0	0.00073146	0.003172273					0.002751518	0.006022336	0.002845165	0.011301669
		3.74849E-07	0	0.000732345	0.003175715					0.002755197	0.00602558	0.004125665	0.014026869
		3.74849E-07	0	0.000733227	0.003179193					0.002758299	0.006030418	0.002564714	0.011929115
		3.74849E-07	0	0.000734114	0.003182728					0.002761363	0.006038414	0.002629962	0.009135317
		3.74849E-07	0	0.000734999	0.003186349					0.002764465	0.006045099	0.002513767	0.009693863
		3.75212E-07	0	0.000735866	0.003189908					0.002767104	0.006050129	0.005112787	0.021210149
		3.75575E-07	0	0.000736716	0.00319325					0.002770063	0.006059366	0.004842789	0.018598343
		3.75938E-07	0	0.00073756	0.003196766					0.002773219	0.006067584	0.000572375	0.002283287
		3.75938E-07	0	0.000738421	0.003200307					0.002776201	0.006072082	0.001052088	0.002952342
		3.75938E-07	0	0.000739261	0.003204292					0.002779177	0.006080399	0.008262194	0.025979927
		3.75938E-07	0	0.000740122	0.003208253					0.002782338	0.006086665	0.001436317	0.005747358
		3.75938E-07	0	0.000740943	0.003212065					0.00278537	0.00609521	0.008511443	0.026538146
		3.75938E-07	0	0.000741792	0.003216137					0.002788782	0.006100722	0.004157027	0.014474535
		3.75938E-07	0	0.000742656	0.003219986					0.002792195	0.006111782	0.003236396	0.011933274
		3.75938E-07	0	0.000743544	0.003223922					0.002794993	0.006121396	0.005447456	0.015940851
		3.76301E-07	0	0.000744429	0.003227827					0.002798293	0.006129521	0.00431664	0.008571229
		3.76665E-07	0	0.000745283	0.003231819					0.002801514	0.006137807	0.003946951	0.006315061
		3.77391E-07	0	0.000746129	0.003235786					0.002803722	0.006142466	0.003664204	0.00638144
		3.77391E-07	0	0.000746978	0.003239413					0.002806462	0.006147551	0.003244948	0.005602506
		3.77754E-07	0	0.000747812	0.003243429					0.002809564	0.006156733	0.001890341	0.004003202
		3.78118E-07	0	0.000748724	0.003247031					0.002812955	0.006168782	0.002626103	0.003967865
		3.78118E-07	0	0.000749599	0.003250733					0.002815652	0.006174652	0.002403871	0.005791858
		3.78118E-07	0	0.000750474	0.003254415					0.002818884	0.006182746	0.004093508	0.008279493
		3.78844E-07	0	0.000751392	0.003258209					0.002822393	0.006186521	0.003938917	0.006279785
		3.79207E-07	0	0.00075226	0.003262095					0.002824999	0.006195227	0.003602897	0.005887285
		3.79207E-07	0	0.000753131	0.003266167					0.002828516	0.006201975	0.003820757	0.005940238
		3.79571E-07	0	0.000753971	0.003270122					0.002831557	0.006211602	0.004015006	0.006707895
		3.79571E-07	0	0.000754822	0.003273965					0.002834276	0.006216458	0.003738118	0.005685322
		3.79571E-07	0	0.000755687	0.00327766					0.002837502	0.006223416	0.003747821	0.006146927
		3.79571E-07	0	0.000756556	0.003281429					0.002840146	0.006228977	0.003999549	0.006779768
		3.79571E-07	0	0.000757432	0.003285235					0.002843269	0.006235922	0.002460669	0.004191133
		3.79571E-07	0	0.000758298	0.00328885					0.002846163	0.006246296	0.00237852	0.004138823
		3.79571E-07	0	0.000759152	0.003292211					0.002849574	0.006254928	0.00238298	0.003897729
		3.79571E-07	0	0.000760008	0.003295647					0.002852382	0.006264987	0.003286377	0.005613103
		3.79571E-07	0	0.000760878	0.003299502					0.002854909	0.006272	0.003826841	0.006311662
		3.79571E-07	0	0.000761773	0.003303346					0.002858085	0.006280477	0.004605872	0.016238061
		3.80297E-07	0	0.000762636	0.003306917					0.002861316	0.006289196	0.006680146	0.014769824
		3.80297E-07	0	0.0007635	0.003310593					0.0028644	0.006297457	0.004681418	0.009958127
		3.8066E-07	0	0.000764364	0.003314233					0.002867335	0.006302796	0.007019578	0.021915795
		3.81023E-07	0	0.000765215	0.00331781					0.002870119	0.00631081	0.002258206	0.012689383
		3.81023E-07	0	0.000766084	0.00332153					0.002873521	0.006317124	0.002306494	0.01274498
		3.81023E-07	0	0.000766962	0.003325503					0.002876546	0.006328877	0.005517708	0.016163686
		3.81387E-07	0	0.000767826	0.00332892					0.002878893	0.006334153	0.004649383	0.013300184
		3.81387E-07	0	0.000768717	0.003332541					0.002881881	0.006341636	0.003833765	0.010459525
		3.8175E-07	0	0.00076958	0.003336347					0.00288484	0.006346554	0.004484769	0.0116231
		3.8284E-07	0	0.000770474	0.003340252					0.00288767	0.006353141	0.002024018	0.007521165
		3.84292E-07	0	0.000771291	0.003344182					0.002890857	0.00636388	0.002545232	0.010552449
		3.84656E-07	0	0.000772145	0.003347679					0.00289353	0.006373865	0.002076374	0.004614028
		3.85019E-07	0	0.000772998	0.003350904					0.002896623	0.0063801	0.00448965	0.015285754
		3.85745E-07	0	0.000773885	0.00335434					0.002900756	0.006389504	0.000701806	0.00373874
		3.86472E-07	0	0.000774743	0.003358029					0.002903472	0.006397481	0.003450863	0.010729152
		3.87561E-07	0	0.000775622	0.003361563					0.002906742	0.006403054	0.003295717	0.012629547
		3.87561E-07	0	0.000776459	0.003365413					0.002909941	0.006409876	0.003793142	0.014310016
		3.87925E-07	0	0.000777359	0.003369052					0.002913443	0.006416258	0.003942572	0.013734571
		3.88651E-07	0	0.000778209	0.003372809					0.002916931	0.006423519	0.001270379	0.006779119
		3.88651E-07	0	0.000779125	0.00337664					0.002919695	0.006431267	0.004700653	0.016949602
		3.88651E-07	0	0.000779989	0.003380372					0.002922937	0.006433621	0.003366528	0.011612843
		3.88651E-07	0	0.000780841	0.003384406					0.00292627	0.006443007	0.003455048	0.01216618
		3.89014E-07	0	0.000781719	0.003387978					0.002929425	0.006448772	0.003846001	0.013965605
		3.89014E-07	0	0.000782591	0.003391679					0.002932286	0.006452936	0.002489005	0.006390505
		3.90104E-07	0	0.000783471	0.003395306					0.002934744	0.006458707	0.005119966	0.020309046
		3.90104E-07	0	0.000784337	0.003398748					0.002937315	0.006468668	0.004330224	0.010441896
		3.90104E-07	0	0.000785188	0.00340264					0.002940562	0.006478962	0.003984653	0.015607018
		3.90104E-07	0	0.000786078	0.003406657					0.002943939	0.006486327	0.001260295	0.003409079
		3.90104E-07	0	0.00078697	0.003410364					0.00294651	0.006494421	0.002446468	0.009033032
		3.90831E-07	0	0.000787884	0.003413911					0.002949503	0.006503053	0.002620133	0.015378771
		3.90831E-07	0	0.000788753	0.003417482					0.002951977	0.006509776	0.001469292	0.009285464
		3.91194E-07	0	0.000789632	0.003421492					0.002954845	0.006515683	0.005412718	0.020361541
		3.91194E-07	0	0.0007905	0.003425459					0.002957628	0.006524957	0.002447344	0.007690238
		3.91194E-07	0	0.000791343	0.003429358					0.002960824	0.00653307	0.00230714	0.007464165
		3.91194E-07	0	0.000792188	0.003433547					0.002963817	0.006539842	0.001764594	0.009350756
		3.91557E-07	0	0.000793093	0.00343773					0.002966174	0.006546799	0.001032051	0.005500493
		3.91557E-07	0	0.000793941	0.003441351					0.002968979	0.006554449	0.005006083	0.02484653
		3.9192E-07	0	0.000794809	0.00344533					0.002971765	0.006560572	0.002992463	0.009556735
		3.9192E-07	0	0.000795687	0.003449155					0.002974537	0.006570656	0.00253412	0.010607694
		3.9192E-07	0	0.000796538	0.003452949					0.002977658	0.006576396	0.002171308	0.007040566
		3.9192E-07	0	0.000797384	0.003456588					0.002981113	0.006584849	0.001777502	0.008711211
		3.92283E-07	0	0.000798227	0.003460419					0.002983786	0.006591139	0.002737443	0.005698921
		3.92647E-07	0	0.000799085	0.003464213					0.002986589	0.006597577	0.000651804	0.002187416
		3.92647E-07	0	0.000799953	0.003468198					0.002989269	0.006604343	0.00098957	0.004125754
		3.93373E-07	0	0.000800869	0.003472628					0.002992051	0.006608693	0.0011843	0.003972858
		3.93736E-07	0	0.000801726	0.003477065					0.00299509	0.006614032	0.001582722	0.008022192
		3.93736E-07	0	0.00080258	0.003481174					0.002997784	0.006621187	0.001273738	0.003484201
		3.93736E-07	0	0.000803453	0.00348545					0.003000602	0.006626118	0.002524385	0.008076727
		3.94826E-07	0	0.000804344	0.003489132					0.003004025	0.006633915	0.001560902	0.007155419
		3.95552E-07	0	0.000805225	0.003492901					0.00300687	0.006642708	0.00287697	0.008066272
		3.97005E-07	0	0.0008061	0.003496998					0.003009597	0.006650487	0.003485848	0.009127828
		3.97732E-07	0	0.000806965	0.003500631					0.00301243	0.006657636	0.002395136	0.009992927
		3.98095E-07	0	0.000807848	0.00350419					0.003015065	0.006663976	0.000929259	0.004334353
		3.98095E-07	0	0.000808733	0.003507836					0.003018721	0.006670723	0.001450406	0.005698545
		3.98458E-07	0	0.000809585	0.003511549					0.003021325	0.006677619	0.001783182	0.006390888
		3.99185E-07	0	0.00081044	0.003514991					0.003023975	0.006682438	0.004593007	0.014876113
		3.99185E-07	0	0.000811312	0.003518982					0.003026734	0.006689674	0.004024693	0.012654163
		3.99911E-07	0	0.000812197	0.003522609					0.003029252	0.006696236	0.001851568	0.006961977
		4.00274E-07	0	0.000813089	0.003526286					0.003032027	0.006705022	0.004391297	0.012425613
		4.00638E-07	0	0.00081396	0.003530154					0.003035067	0.006712208	0.003227012	0.012206219
		4.0209E-07	0	0.00081482	0.003533917					0.003037277	0.006717448	0.001772579	0.00407552
		4.02817E-07	0	0.000815691	0.003537605					0.00303988	0.006723108	0.001832482	0.003975496
		4.0427E-07	0	0.0008166	0.003541511					0.003042574	0.006726555	0.003902323	0.010759398
		4.05723E-07	0	0.000817499	0.003545564					0.003045108	0.006732821	0.00274859	0.005575091
		4.06086E-07	0	0.000818406	0.003549654					0.003047475	0.006739593	0.002999272	0.005770498
		4.06086E-07	0	0.0008193	0.00355364					0.003049767	0.006747094	0.004050061	0.010524199
		4.06086E-07	0	0.000820194	0.003557384					0.003052662	0.006758086	0.0032779	0.007911436
		4.06086E-07	0	0.000821053	0.003561091					0.003056015	0.006765878	0.00452698	0.012881527
		4.06449E-07	0	0.000821936	0.003565108					0.003058711	0.006772359	0.003379832	0.012906447
		4.06812E-07	0	0.000822812	0.003568994					0.003061941	0.006782338	0.005789064	0.02040855
		4.07539E-07	0	0.000823706	0.003573258					0.003064957	0.00679118	0.002740038	0.010487187
		4.08265E-07	0	0.000824589	0.003577459					0.003067353	0.006798675	0.003208757	0.007300654
		4.09355E-07	0	0.000825466	0.003581636					0.003070042	0.006809	0.005237135	0.007542279
		4.09718E-07	0	0.000826327	0.00358569					0.003072802	0.006815593	0.005139853	0.018083649
		4.10445E-07	0	0.000827214	0.003589527					0.003075774	0.00682522	0.003632098	0.014410825
		4.10808E-07	0	0.000828079	0.003593598					0.003078924	0.006831677	0.005618792	0.014064332
		4.11534E-07	0	0.000828966	0.003597751					0.003081968	0.006841248	0.002318113	0.009460314
		4.12261E-07	0	0.000829883	0.003601884					0.003084625	0.006847816	0.00604976	0.019409055
		4.12987E-07	0	0.000830772	0.003606012					0.003087335	0.006853432	0.00171923	0.000600667
		4.1335E-07	0	0.000831674	0.003610386					0.00309021	0.006859216	0.001396277	0.000405069
		4.1335E-07	0	0.000832551	0.003614563					0.003093087	0.00686558	0.001482612	0.000738252
		4.13714E-07	0	0.000833416	0.003618431					0.003095928	0.006875065	0.001340011	0.000240463
		4.14803E-07	0	0.000834332	0.003622392					0.003098948	0.006883833	0.001507427	0.000484702
		4.15167E-07	0	0.000835239	0.003626532					0.003101915	0.006889838	0.001715237	0.000310983
		4.16256E-07	0	0.000836134	0.003630727					0.003104424	0.006894707	0.003141418	0.001763662
		4.17346E-07	0	0.00083703	0.003634459					0.003106832	0.006901374	0.001409723	0.000197044
		4.17346E-07	0	0.000837956	0.003638303					0.003109625	0.006907998	0.001428882	0.00028492
		4.17346E-07	0	0.00083887	0.003642171					0.003113202	0.006916142	0.039089955	0.034280435
		4.18072E-07	0	0.000839802	0.003646378					0.003116326	0.006923056	0.07019736	0.076554713
		4.18436E-07	0	0.000840671	0.003650648					0.003118969	0.006928636	0.029546595	0.02923493
		4.18799E-07	0	0.000841563	0.003654362					0.003121463	0.006936248	0.026737119	0.032972743
		4.19162E-07	0	0.000842466	0.003658118					0.003124399	0.006942167	0.02308406	0.028009738
		4.19889E-07	0	0.000843377	0.003662098					0.003126933	0.006948457	0.099738687	0.102514497
		4.19889E-07	0	0.000844274	0.003666015					0.003129244	0.006954989	0.010254408	0.0140291
		4.20615E-07	0	0.000845154	0.003669883					0.003131503	0.006961822	0.018066006	0.022630444
		4.21341E-07	0	0.000846034	0.003673763					0.003134817	0.006969688	0.106557893	0.093949651
		4.22431E-07	0	0.000846943	0.003677891					0.00313732	0.006974044	0.128826931	0.118409921
		4.23884E-07	0	0.00084788	0.003681839					0.003139274	0.006981366	0.059116709	0.065900553
		4.2461E-07	0	0.000848783	0.003685756					0.003142038	0.006986649	0.030812136	0.026418918
		4.2461E-07	0	0.000849719	0.00368947					0.003144916	0.006991753	0.043189427	0.041723653
		4.25337E-07	0	0.000850645	0.003693468					0.003147708	0.006997777	0.034241994	0.037754707
		4.26427E-07	0	0.000851586	0.003697422					0.003150377	0.007005365	0.050791397	0.053739261
		4.2679E-07	0	0.000852513	0.003701327					0.003152969	0.007013713	0.030607953	0.02869222
		4.27516E-07	0	0.000853443	0.003705226					0.003155335	0.00702358	0.140523481	0.140251693
		4.27516E-07	0	0.000854337	0.003709329					0.003158147	0.007032336	0.045226748	0.042901335
		4.28969E-07	0	0.000855281	0.003713654					0.003160839	0.00703705	0.029238521	0.027184456
		4.29332E-07	0	0.000856191	0.003717893					0.00316374	0.007042994	0.038002243	0.035577919
		4.29332E-07	0	0.000857104	0.003722051					0.003166927	0.007052491	0.017733546	0.023222652
		4.30059E-07	0	0.00085803	0.003726321					0.003169778	0.007056242	0.014865257	0.016663075
		4.31512E-07	0	0.000858939	0.003730405					0.003172183	0.007063564	0.137609645	0.148884277
		4.32238E-07	0	0.000859857	0.00373423					0.003175386	0.007070935	0.053640885	0.044971754
		4.33691E-07	0	0.000860765	0.003738493					0.003177916	0.007078535	0.118477595	0.111612994
		4.34054E-07	0	0.000861674	0.003742954					0.003180479	0.007084906	0.127509155	0.127643
		4.35144E-07	0	0.000862568	0.0037471					0.003183261	0.00708988	0.107583338	0.128537745
		4.3587E-07	0	0.000863487	0.003751265					0.003185974	0.007097906	0.087164245	0.086221771
		4.3587E-07	0	0.000864431	0.003755312					0.003189155	0.007105061	0.057749298	0.063483203
		4.36597E-07	0	0.000865365	0.003759174					0.003192255	0.007111796	0.080913613	0.085428434
		4.36597E-07	0	0.000866296	0.003762955					0.003194721	0.007120502	0.112933532	0.130928173
		4.3696E-07	0	0.000867225	0.003767021					0.003197718	0.007128454	0.076699976	0.083817848
		4.37687E-07	0	0.000868148	0.003770963					0.003200541	0.007136388	0.115131162	0.13612828
		4.37687E-07	0	0.000869097	0.003775047					0.003203171	0.007142209	0.23197451	0.225808623
		4.3805E-07	0	0.000870028	0.003779002					0.003205791	0.007148196	0.094681728	0.120297531
		4.3805E-07	0	0.00087092	0.00378282					0.003208458	0.007154585	0.10265213	0.119576969
		4.38413E-07	0	0.00087186	0.003786936					0.003210866	0.00715938	0.041596342	0.052608754
		4.38413E-07	0	0.000872804	0.00379123					0.003213652	0.007167987	0.035144241	0.046615978
		4.39503E-07	0	0.00087379	0.003795567					0.003216433	0.007174814	0.058889933	0.07441417
		4.39866E-07	0	0.000874741	0.003799917					0.003218792	0.007181735	0.083266126	0.099318497
		4.40592E-07	0	0.000875654	0.003803872					0.003221478	0.007188396	0.120682269	0.136778008
		4.41319E-07	0	0.000876591	0.003808154					0.003224062	0.007195026	0.091489066	0.099977586
		4.41682E-07	0	0.000877531	0.003812522					0.003226926	0.007202236	0.106242824	0.12291161
		4.41682E-07	0	0.000878462	0.003816773					0.00322968	0.007208316	0.105977814	0.106943918
		4.41682E-07	0	0.000879406	0.003820808					0.003232311	0.0072135	0.049907854	0.06056883
		4.41682E-07	0	0.000880362	0.00382501					0.003235399	0.007218586	0.088976494	0.103007059
		4.42045E-07	0	0.000881317	0.003828946					0.003237695	0.00722414	0.081979556	0.098663517
		4.42772E-07	0	0.000882236	0.003833481					0.003240606	0.007231141	0.048700599	0.054734795
		4.43135E-07	0	0.000883186	0.003837454					0.00324337	0.007236436	0.133386843	0.133132371
		4.43135E-07	0	0.000884139	0.003841736					0.003245577	0.007240484	0.077965471	0.096050686
		4.43498E-07	0	0.00088508	0.003845919					0.003248108	0.00724804	0.085218143	0.102658798
		4.44225E-07	0	0.000886046	0.003849651					0.003251211	0.007251636	0.137409912	0.12922263
		4.44225E-07	0	0.000886949	0.00385368					0.003254222	0.007256858	0.105186038	0.098521669
		4.44951E-07	0	0.000887928	0.003857733					0.003256815	0.007265174	0.076426937	0.071843423
		4.45314E-07	0	0.000888865	0.003861484					0.003259194	0.007275438	0.110695373	0.08964154
		4.46041E-07	0	0.000889797	0.003865228					0.003261991	0.007281999	0.11364307	0.092086874
		4.4713E-07	0	0.000890738	0.003869189					0.0032647	0.007288246	0.117746831	0.121784385
		4.4822E-07	0	0.000891721	0.00387323					0.003267526	0.007293678	0.109731332	0.110168385
		4.4822E-07	0	0.000892665	0.003877351					0.003269901	0.007297824	0.123639335	0.135527563
		4.4931E-07	0	0.000893635	0.003881021					0.003272654	0.007302068	0.155801619	0.176535116
		4.50036E-07	0	0.000894593	0.003884926					0.003275118	0.007310824	0.101209367	0.111491078
		4.50036E-07	0	0.000895565	0.003888788					0.003277874	0.007315026	0.104017118	0.108650191
		4.50763E-07	0	0.000896537	0.003893144					0.003280335	0.007322595	0.054416241	0.077217286
		4.51126E-07	0	0.000897484	0.003897025					0.003283059	0.007330436	0.151826551	0.210679491
		4.52579E-07	0	0.000898401	0.00390114					0.00328581	0.007339667	0.058382836	0.068382547
		4.53669E-07	0	0.000899324	0.003905626					0.003288514	0.007344777	0.058214239	0.070202999
		4.54032E-07	0	0.000900287	0.003909963					0.003290831	0.007351815	0.079130137	0.089653143
		4.54758E-07	0	0.000901224	0.003914332					0.003293387	0.007360175	0.068556273	0.058969903
		4.55121E-07	0	0.000902134	0.00391849					0.003296031	0.007365742	0.075602187	0.083466597
		4.55121E-07	0	0.000903061	0.003922976					0.003298347	0.007368479	0.068433034	0.080428196
		4.56211E-07	0	0.000904001	0.003927239					0.003300782	0.007376505	0.06045992	0.06265658
		4.56938E-07	0	0.000904906	0.003931324					0.003303279	0.007383444	0.055344758	0.066988845
		4.57301E-07	0	0.000905846	0.003935019					0.003305846	0.007392237	0.047183209	0.049495601
		4.58754E-07	0	0.000906782	0.003938751					0.003308915	0.00739765	0.035416204	0.038970568
		4.58754E-07	0	0.000907729	0.003942748					0.003311478	0.007404663	0.081403005	0.083523239
		4.59843E-07	0	0.000908644	0.003947247					0.00331356	0.007410316	0.059031919	0.055764258
		4.59843E-07	0	0.000909555	0.003951145					0.003316175	0.007415148	0.04227465	0.05614201
		4.6057E-07	0	0.000910496	0.003955434					0.003318634	0.007420907	0.155335907	0.161656828
		4.61296E-07	0	0.000911389	0.003959592					0.003321888	0.007429848	0.082618573	0.088431097
		4.61659E-07	0	0.000912352	0.003963435					0.003324076	0.007434846	0.073902749	0.079637985
		4.61659E-07	0	0.000913298	0.003967865					0.003326769	0.00744325	0.066738974	0.075945475
		4.62386E-07	0	0.000914239	0.003971764					0.003329466	0.007450955	0.101840126	0.112848627
		4.63476E-07	0	0.000915173	0.003975849					0.00333195	0.007455039	0.076838465	0.087857098
		4.64202E-07	0	0.000916138	0.003979815					0.003334235	0.007462027	0.062593176	0.080983362
		4.65292E-07	0	0.000917104	0.003983696					0.003337316	0.007472179	0.096325203	0.120593456
		4.66018E-07	0	0.000918018	0.003988052					0.003340273	0.007478994	0.082190905	0.088740758
		4.66745E-07	0	0.00091892	0.003992019					0.00334236	0.007487027	0.118267342	0.106025836
		4.66745E-07	0	0.00091983	0.003996177					0.003345021	0.007495986	0.115764398	0.108576582
		4.67108E-07	0	0.000920743	0.004000057					0.003347638	0.007502023	0.077055583	0.07628346
		4.67471E-07	0	0.000921719	0.004004129					0.003350329	0.007507368	0.101538473	0.090972247
		4.67471E-07	0	0.000922659	0.004008263					0.003352697	0.007512898	0.033782592	0.035087489
		4.68198E-07	0	0.000923596	0.004012526					0.003355376	0.007522772	0.005775949	0.00967275
		4.68924E-07	0	0.000924528	0.004017074					0.003357792	0.007528061	0.111514867	0.135946034
		4.6965E-07	0	0.000925471	0.004021356					0.003360295	0.007539208	0.040531687	0.058930427
		4.7074E-07	0	0.000926449	0.004025762					0.003363104	0.007543088	0.081845873	0.107198192
		4.71467E-07	0	0.000927387	0.004029914					0.003365372	0.007548519	0.004939279	0.007121954
		4.7183E-07	0	0.000928328	0.004034282					0.003367829	0.007553697	0.033656935	0.037456446
		4.72919E-07	0	0.000929276	0.004038614					0.003370741	0.007561291	0.058290072	0.064390046
		4.73646E-07	0	0.000930217	0.004043155					0.003372707	0.00756839	0.082688437	0.08987436
		4.75462E-07	0	0.000931156	0.004047616					0.003374836	0.007574446	0.073641592	0.085507203
		4.77641E-07	0	0.00093208	0.004051843					0.00337726	0.007579599	0.047875642	0.048466373
		4.78731E-07	0	0.000933021	0.004056193					0.003379574	0.00758731	0.063363063	0.092289411
		4.80547E-07	0	0.000933973	0.00406024					0.003381553	0.007592327	0.061348112	0.064504856
		4.82E-07	0	0.000934923	0.004064497					0.003384306	0.007596566	0.137358272	0.156455634
		4.83816E-07	0	0.000935861	0.004068841					0.003386566	0.007604611	0.096797651	0.086804668
		4.84906E-07	0	0.000936813	0.004073215					0.0033893	0.007608572	0.093484002	0.092697841
		4.85996E-07	0	0.000937751	0.004077534					0.003391729	0.007615486	0.176342145	0.197041799
		4.87448E-07	0	0.000938697	0.004082181					0.003394276	0.007621541	0.071958952	0.071501459
		4.88538E-07	0	0.000939653	0.004086037					0.003396631	0.007629147	0.134993367	0.129933609
		4.89628E-07	0	0.000940599	0.004090195					0.00339918	0.007636395	0.060174546	0.062377907
		4.89628E-07	0	0.000941561	0.00409452					0.003401735	0.007643532	0.006628535	0.012085428
		4.89628E-07	0	0.000942528	0.004098975					0.003404002	0.007654549	0.130530329	0.163833622
		4.89991E-07	0	0.0009435	0.004103214					0.003406284	0.007659121	0.159477153	0.191552372
		4.90354E-07	0	0.000944486	0.004107514					0.003408658	0.007662686	0.097867776	0.135406284
		4.91444E-07	0	0.000945477	0.004111877					0.003411009	0.007669119	0.116409126	0.136454173
		4.9217E-07	0	0.00094641	0.004115745					0.003414133	0.007675421	0.140427466	0.148921845
		4.92534E-07	0	0.000947352	0.004120113					0.003416535	0.007680951	0.087711133	0.12031553
		4.92534E-07	0	0.000948306	0.00412458					0.003418812	0.007687482	0.110701777	0.11964983
		4.92897E-07	0	0.000949271	0.004128677					0.003421182	0.007692957	0.179211658	0.205102102
		4.93623E-07	0	0.000950229	0.004133101					0.003423549	0.007697257	0.123998823	0.121058274
		4.94713E-07	0	0.000951188	0.004137309					0.003425573	0.007701484	0.116353304	0.118401079
		4.95803E-07	0	0.000952162	0.004141906					0.003428065	0.007704178	0.074844382	0.078271903
		4.96166E-07	0	0.000953156	0.004146299					0.00343056	0.007712383	0.08856408	0.081042803
		4.96892E-07	0	0.000954077	0.004150519					0.003432805	0.007718859	0.122093464	0.118616894
		4.97256E-07	0	0.000955033	0.004154752					0.003435149	0.00772665	0.102790629	0.108963435
		4.97982E-07	0	0.000956028	0.004159046					0.003437449	0.007734621	0.103177843	0.093828693
		4.98708E-07	0	0.000956999	0.004163353					0.003439808	0.007740293	0.130798577	0.119546704
		4.99072E-07	0	0.000957949	0.004167647					0.003442533	0.007745644	0.003561524	0.010136654
		5.00161E-07	0	0.000958932	0.004171911					0.003445133	0.007750142	0.003871021	0.013201155
		5.00888E-07	0	0.000959909	0.004176199					0.003447935	0.007754739	0.004259654	0.012370034
		5.00888E-07	0	0.000960888	0.004180703					0.003449937	0.007761215	0.003367365	0.010669922
		5.01251E-07	0	0.000961878	0.004185306					0.003452312	0.007769074	0.004087836	0.008434595
		5.02704E-07	0	0.000962818	0.004189693					0.003454725	0.007775037	0.005279591	0.010855146
		5.0343E-07	0	0.000963789	0.004194117					0.003457489	0.007778466	0.003444691	0.012023893
		5.04883E-07	0	0.000964797	0.004198671					0.003460031	0.007785838	0.003697595	0.011078741
		5.05247E-07	0	0.000965804	0.004203213					0.003462435	0.007792566	0.003677663	0.017124749
		5.05973E-07	0	0.000966838	0.004207594					0.003465309	0.007798362	0.003308849	0.013293486
		5.07063E-07	0	0.000967827	0.004211771					0.003468035	0.007806178	0.003239427	0.010866107
		5.07426E-07	0	0.000968831	0.004216034					0.003470166	0.007813426	0.004403959	0.016931282
		5.08152E-07	0	0.000969829	0.004220001					0.003472142	0.007819123	0.003046852	0.009198737
		5.08516E-07	0	0.000970781	0.004223683					0.003474392	0.007826736	0.00270317	0.007547123
		5.08516E-07	0	0.000971818	0.004228095					0.003476684	0.007832989	0.004383785	0.012914937
		5.09242E-07	0	0.000972823	0.004232291					0.00347898	0.007837308	0.004479222	0.014262377
		5.10332E-07	0	0.000973835	0.004236708					0.003481358	0.007843276	0.007084113	0.014554867
		5.10332E-07	0	0.000974815	0.004241089					0.003483291	0.007848491	0.004328663	0.014107757
		5.10332E-07	0	0.000975823	0.004245884					0.003485881	0.007854386	0.004370931	0.013123468
		5.10695E-07	0	0.000976816	0.004250389					0.003488534	0.00786287	0.00266455	0.007867269
		5.10695E-07	0	0.000977826	0.0042548					0.003491151	0.007867059	0.002908625	0.008378979
		5.11421E-07	0	0.000978794	0.004259274					0.003493752	0.00787215	0.003194627	0.008686057
		5.12511E-07	0	0.000979782	0.004263593					0.003496155	0.007874585	0.007327698	0.015931669
		5.13237E-07	0	0.000980798	0.004268338					0.003498605	0.007880498	0.003943462	0.012806763
		5.1469E-07	0	0.000981793	0.004272713					0.003501038	0.00788609	0.006388964	0.014736402
		5.15054E-07	0	0.000982769	0.004277205					0.003503476	0.007894085	0.00632434	0.013505329
		5.1578E-07	0	0.000983723	0.004281654					0.00350592	0.00789825	0.004742007	0.011765072
		5.16506E-07	0	0.00098472	0.004285831					0.003507978	0.007903712	0.006882566	0.013327364
		5.17233E-07	0	0.00098574	0.004290106					0.003510107	0.007909143	0.007683977	0.008526234
		5.18686E-07	0	0.000986765	0.004294123					0.003512125	0.007917176	0.004054721	0.004758088
		5.19412E-07	0	0.000987771	0.004298528					0.003514653	0.007922953	0.003734797	0.00419958
		5.19776E-07	0	0.000988743	0.004302958					0.003517145	0.007926889	0.004130262	0.004220897
		5.20865E-07	0	0.00098974	0.00430763					0.003519594	0.007935292	0.003042429	0.003577904
		5.21592E-07	0	0.000990736	0.004312245					0.003522026	0.007940903	0.004013176	0.003951257
		5.23408E-07	0	0.000991742	0.004317089					0.003524616	0.00794867	0.003487034	0.005341356
		5.23771E-07	0	0.000992741	0.00432173					0.003527518	0.007954577	0.003807991	0.005554039
		5.24861E-07	0	0.000993727	0.00432637					0.003529996	0.007961855	0.003118329	0.003322265
		5.25587E-07	0	0.000994725	0.004331128					0.003532242	0.007967694	0.002513754	0.002876317
		5.2595E-07	0	0.000995746	0.004335762					0.003534295	0.007972631	0.00271687	0.003250467
		5.27403E-07	0	0.000996723	0.004340248					0.003536503	0.00797852	0.002754949	0.002759506
		5.27403E-07	0	0.000997729	0.004344789					0.003539127	0.007985045	0.002558811	0.002635872
		5.27766E-07	0	0.000998711	0.004349263					0.003541314	0.007988221	0.003054871	0.003487909
		5.27766E-07	0	0.000999697	0.004353421					0.003543664	0.007995913	0.004012569	0.004509487
		5.28856E-07	0	0.001000703	0.00435774					0.00354648	0.008001511	0.002159693	0.002288922
		5.28856E-07	0	0.001001684	0.004362127					0.003549186	0.00800968	0.001975843	0.002163318
		5.29219E-07	0	0.001002672	0.004366755					0.003551739	0.008017465	0.004934638	0.00511592
		5.30672E-07	0	0.001003666	0.004371167					0.003554157	0.008024571	0.003669264	0.004182106
		5.30672E-07	0	0.001004616	0.004375585					0.00355714	0.008032152	0.002852006	0.003281089
		5.30672E-07	0	0.001005593	0.004380275					0.003559808	0.008038523	0.007748273	0.015776418
		5.31036E-07	0	0.001006579	0.004385002					0.003562485	0.008045956	0.005364209	0.00710191
		5.32125E-07	0	0.00100759	0.004389382					0.00356496	0.00805143	0.003309661	0.00412691
		5.32488E-07	0	0.001008605	0.004394078					0.003567286	0.008058314	0.006215032	0.014395093
		5.32852E-07	0	0.001009627	0.004398719					0.003569442	0.008065129	0.003508349	0.010665881
		5.32852E-07	0	0.001010628	0.004403507					0.003571747	0.00806867	0.003261191	0.009414318
		5.33578E-07	0	0.001011666	0.004408012					0.003574083	0.00807538	0.004432981	0.006994274
		5.34305E-07	0	0.001012693	0.004412436					0.003576563	0.008082615	0.004639681	0.0084293
		5.34305E-07	0	0.001013712	0.004416767					0.003578858	0.008086965	0.005098141	0.00859844
		5.34305E-07	0	0.001014703	0.004421377					0.003581799	0.008093428	0.005963097	0.010104338
		5.34305E-07	0	0.001015747	0.004425918					0.003583841	0.008100423	0.003588061	0.00909935
		5.35031E-07	0	0.001016752	0.004430429					0.003586324	0.008104507	0.00327114	0.007374065
		5.35031E-07	0	0.001017769	0.004434896					0.003588868	0.008111223	0.003211177	0.004393145
		5.36121E-07	0	0.001018776	0.004439351					0.003591754	0.008118663	0.005337776	0.01194974
		5.36847E-07	0	0.001019825	0.004443509					0.003594019	0.00812355	0.00326224	0.007063786
		5.37574E-07	0	0.001020826	0.004448137					0.003596229	0.008129408	0.004948341	0.010977278
		5.37574E-07	0	0.001021863	0.004452753					0.003598405	0.008134005	0.008412627	0.016959921
		5.383E-07	0	0.001022864	0.004457406					0.003600554	0.00813909	0.007302248	0.013562421
		5.3939E-07	0	0.00102389	0.00446233					0.003603196	0.008144682	0.007951597	0.015274403
		5.40116E-07	0	0.001024904	0.004467261					0.003605261	0.008147549	0.004794776	0.014039628
		5.40843E-07	0	0.001025933	0.004471883					0.003607386	0.008155526	0.006655508	0.012345362
		5.41206E-07	0	0.001026897	0.004476894					0.00360997	0.008161544	0.007138333	0.013339784
		5.41932E-07	0	0.001027879	0.004481713					0.00361235	0.00816747	0.008185137	0.017065654
		5.42295E-07	0	0.001028869	0.004486175					0.003614805	0.008172061	0.00722074	0.013654437
		5.42659E-07	0	0.001029869	0.004490697					0.003616604	0.008178425	0.004994062	0.010187481
		5.43022E-07	0	0.001030889	0.004494825					0.003618854	0.008184184	0.004150452	0.009970751
		5.44475E-07	0	0.001031904	0.004499749					0.003621501	0.008188453	0.004212353	0.007866645
		5.45201E-07	0	0.001032931	0.004504198					0.00362411	0.008194014	0.005565957	0.012693059
		5.45928E-07	0	0.001033944	0.004508647					0.003626521	0.008198154	0.003165451	0.005815752
		5.46291E-07	0	0.001034956	0.004512978					0.003628292	0.008204389	0.006513898	0.016218604
		5.46654E-07	0	0.001035948	0.004517483					0.003630482	0.008208751	0.004902395	0.017088614
		5.47381E-07	0	0.00103698	0.004522166					0.003632495	0.008214392	0.004134736	0.012523702
		5.48834E-07	0	0.001037953	0.004526535					0.003635218	0.008218551	0.003907177	0.010000928
		5.5065E-07	0	0.001038947	0.004530835					0.003637153	0.008223722	0.007619677	0.014404979
		5.51376E-07	0	0.001039947	0.004535031					0.003639073	0.008227318	0.007678599	0.014275421
		5.52466E-07	0	0.001040932	0.004539461					0.003641569	0.008232416	0.00449392	0.014557412
		5.52829E-07	0	0.001041951	0.004543861					0.00364334	0.008234943	0.002896491	0.007845606
		5.53192E-07	0	0.00104295	0.004548594					0.003645875	0.008241202	0.00488089	0.012389052
		5.53919E-07	0	0.001043927	0.004553277					0.003648046	0.00824528	0.007996421	0.022041239
		5.54645E-07	0	0.001044941	0.004558004					0.003650048	0.008248654	0.007172831	0.017273474
		5.55372E-07	0	0.001045947	0.004563108					0.003652156	0.008251984	0.006655216	0.014761538
		5.56825E-07	0	0.001046942	0.004567649					0.003654043	0.008256161	0.005537943	0.012766749
		5.57551E-07	0	0.001047971	0.004572333					0.003656667	0.008262699	0.005165956	0.006690823
		5.57914E-07	0	0.00104901	0.00457714					0.00365894	0.008266814	0.003693593	0.007432616
		5.58277E-07	0	0.001050037	0.004582268					0.003661401	0.008272542	0.005573151	0.010730172
		5.58641E-07	0	0.00105107	0.004587014					0.00366388	0.008279789	0.005093304	0.010407017
		5.59367E-07	0	0.001052113	0.004591833					0.003665859	0.008282341	0.004783597	0.01153059
		5.60457E-07	0	0.001053183	0.004596715					0.003668292	0.008285462	0.003217391	0.006182165
		5.6082E-07	0	0.001054221	0.004601738					0.003671036	0.008292339	0.004091337	0.008544196
		5.6082E-07	0	0.001055273	0.004606224					0.003673298	0.008301589	0.004963745	0.011230136
		5.61546E-07	0	0.001056323	0.004610889					0.003675795	0.008310387	0.004346212	0.008396953
		5.6191E-07	0	0.001057379	0.0046154					0.003678192	0.008316628	0.005023096	0.008854956
		5.62273E-07	0	0.001058428	0.004620096					0.003680553	0.008324741	0.004653477	0.010619984
		5.63363E-07	0	0.001059496	0.004624618					0.003682913	0.008330394	0.004718447	0.009048362
		5.64089E-07	0	0.001060536	0.004629123					0.00368558	0.008335548	0.005942782	0.012512834
		5.64089E-07	0	0.001061544	0.004633491					0.003687819	0.008342134	0.005334772	0.008558976
		5.64815E-07	0	0.00106262	0.004638218					0.003690403	0.008349376	0.004819491	0.010454384
		5.65905E-07	0	0.001063669	0.004642679					0.003692536	0.008353503	0.005528362	0.013357085
		5.66632E-07	0	0.001064757	0.00464711					0.003695185	0.008362067	0.005953709	0.008974759
		5.66995E-07	0	0.001065805	0.004651867					0.003697289	0.00836609	0.004918316	0.00874365
		5.67721E-07	0	0.001066872	0.004656322					0.003699499	0.008376273	0.003904205	0.00886614
		5.68084E-07	0	0.001067972	0.004661191					0.003701911	0.00838163	0.003740797	0.005248469
		5.68448E-07	0	0.00106903	0.004666363					0.003704043	0.008390107	0.002958619	0.005325952
		5.68811E-07	0	0.001070141	0.004671306					0.003706492	0.008397893	0.005686546	0.012144208
		5.69901E-07	0	0.001071174	0.004676286					0.00370857	0.008403002	0.003695868	0.006703879
		5.7099E-07	0	0.001072257	0.004680729					0.00371066	0.008410979	0.00353815	0.004951265
		5.71354E-07	0	0.00107331	0.004685697					0.003712857	0.008417078	0.00410306	0.008235876
		5.71354E-07	0	0.001074347	0.004690683					0.00371516	0.008421897	0.003951	0.007008084
		5.72443E-07	0	0.001075415	0.00469533					0.003717318	0.008428058	0.006026371	0.009918484
		5.7317E-07	0	0.001076424	0.004700526					0.00371977	0.008438871	0.007879545	0.017662614
		5.73533E-07	0	0.001077471	0.004705451					0.003721925	0.008444475	0.00762722	0.016894561
		5.74623E-07	0	0.001078529	0.004710208					0.003724279	0.00845024	0.006102414	0.013131611
		5.75712E-07	0	0.001079656	0.004714873					0.003726699	0.008456685	0.003963996	0.007348188
		5.75712E-07	0	0.001080748	0.004719538					0.00372879	0.008462795	0.002505686	0.002746518
		5.75712E-07	0	0.001081815	0.004724302					0.00373112	0.008469623	0.007547552	0.016306356
		5.76439E-07	0	0.001082857	0.004728763					0.003733483	0.008477081	0.008943733	0.021664247
		5.76802E-07	0	0.001083926	0.004733268					0.003736034	0.008483668	0.004740641	0.007551874
		5.77528E-07	0	0.001085011	0.004737828					0.003738356	0.008490013	0.007714	0.017461497
		5.77892E-07	0	0.001086108	0.004742586					0.003740652	0.008494957	0.007894626	0.017340373
		5.78255E-07	0	0.001087169	0.004747115					0.003743245	0.008503279	0.707124686	0.653583456
		5.79344E-07	0	0.001088267	0.004751557					0.003745177	0.008509743	0.798528254	0.753479234
		5.79708E-07	0	0.00108933	0.004756346					0.003747703	0.008516162	0.726209463	0.714333742
		5.81887E-07	0	0.001090407	0.004761147					0.003749885	0.008523126	0.81948396	0.751844395
		5.82614E-07	0	0.001091485	0.004765707					0.003752119	0.008527328	0.699663414	0.70509394
		5.82977E-07	0	0.001092571	0.004770372					0.003754238	0.00853418	0.590868213	0.590573932
		5.84066E-07	0	0.001093642	0.004775117					0.003756189	0.008539685	0.783539564	0.747609441
		5.85156E-07	0	0.001094763	0.004779999					0.003758194	0.008544239	0.761542773	0.742222337
		5.86246E-07	0	0.001095866	0.004784818					0.003760581	0.008550653	0.651599454	0.596585641
		5.86609E-07	0	0.001096948	0.004789749					0.003762888	0.00855973	0.622302167	0.538919048
		5.87335E-07	0	0.001098044	0.004794933					0.003765164	0.008564407	0.636221335	0.585432896
		5.87699E-07	0	0.001099107	0.004799981					0.003767347	0.008568275	0.758453657	0.710479877
		5.88062E-07	0	0.001100176	0.004804844					0.003769896	0.008571816	0.682269661	0.666457946
		5.88788E-07	0	0.001101253	0.004809972					0.003772283	0.008577618	0.686953838	0.637356097
		5.88788E-07	0	0.001102332	0.00481444					0.00377423	0.008582579	0.643016062	0.62562905
		5.89152E-07	0	0.001103403	0.004819476					0.003776637	0.008589252	0.685895932	0.642297427
		5.89878E-07	0	0.001104466	0.004824419					0.003778951	0.00859511	0.49138152	0.467187512
		5.90241E-07	0	0.001105546	0.004828837					0.003781002	0.008601938	0.728729987	0.678276595
		5.90241E-07	0	0.001106615	0.004833761					0.003783113	0.008605849	0.706477402	0.649523884
		5.90604E-07	0	0.001107686	0.004838877					0.003784865	0.008608722	0.70229627	0.671717827
		5.90968E-07	0	0.001108785	0.004843586					0.003787151	0.00861631	0.784893602	0.771597515
		5.90968E-07	0	0.001109844	0.004848751					0.003789382	0.008623032	0.738614348	0.76862278
		5.91331E-07	0	0.001110905	0.004853558					0.003791446	0.008632097	0.564489969	0.506258592
		5.91331E-07	0	0.001111983	0.004858699					0.003793609	0.008638164	0.649350627	0.636358882
		5.91331E-07	0	0.001113098	0.004863889					0.003795862	0.008646345	0.561212323	0.513644007
		5.91694E-07	0	0.001114183	0.004869036					0.003798429	0.008652654	0.602524893	0.543057834
		5.91694E-07	0	0.001115244	0.004873973					0.003800952	0.008659735	0.557389177	0.536589203
		5.91694E-07	0	0.001116338	0.004878848					0.003803396	0.008666377	0.588335638	0.560071227
		5.92784E-07	0	0.001117409	0.004884002					0.003805795	0.008671351	0.652855327	0.672573732
		5.92784E-07	0	0.001118524	0.004888914					0.003808176	0.008678488	0.701247561	0.713370103
		5.92784E-07	0	0.001119629	0.004894079					0.003810112	0.008684277	0.660331897	0.637221163
		5.92784E-07	0	0.001120703	0.004899171					0.003812407	0.008691711	0.700460851	0.708472538
		5.92784E-07	0	0.001121779	0.0049042					0.003814683	0.008696388	0.639611062	0.607019171
		5.9351E-07	0	0.00112288	0.004908847					0.003817164	0.008701757	0.542140408	0.566172504
		5.9351E-07	0	0.001123956	0.004913302					0.003818964	0.008708709	0.653109028	0.616524794
		5.93874E-07	0	0.00112503	0.004917967					0.003821099	0.008713423	0.64772844	0.635656436
		5.94237E-07	0	0.001126165	0.004922669					0.003823193	0.008718255	0.801425224	0.792564154
		5.94963E-07	0	0.001127246	0.004927254					0.003825322	0.008722457	0.8039699	0.796114698
		5.95326E-07	0	0.00112836	0.004931647					0.003827167	0.008727381	0.750886308	0.74162673
		5.9569E-07	0	0.001129457	0.004936683					0.003829027	0.008732658	0.754794463	0.731574666
		5.9569E-07	0	0.001130578	0.004941515					0.003831665	0.008741401	0.674038361	0.655729925
		5.96416E-07	0	0.00113174	0.004946173					0.003834007	0.008746146	0.728062494	0.722735366
		5.96416E-07	0	0.001132881	0.004950956					0.003835962	0.008749743	0.685188832	0.672189171
		5.96416E-07	0	0.001134012	0.004955986					0.003838214	0.008761643	0.695349977	0.700729255
		5.97143E-07	0	0.001135107	0.004960638					0.003840869	0.008765777	0.78278155	0.779118513
		5.97506E-07	0	0.001136202	0.004965736					0.003842971	0.008774773	0.679055807	0.683826155
		5.97506E-07	0	0.001137272	0.004970104					0.003844768	0.008778079	0.754130175	0.738716658
		5.97506E-07	0	0.001138382	0.004974868					0.003846919	0.008783757	0.797535897	0.796330335
		5.97869E-07	0	0.001139492	0.004979348					0.00384909	0.008789059	0.562231149	0.497549414
		5.98232E-07	0	0.001140592	0.004983908					0.003851697	0.008794045	0.658005862	0.636136776
		5.98232E-07	0	0.001141695	0.004988888					0.003854607	0.008801682	0.595004623	0.581933661
		5.98595E-07	0	0.00114281	0.004994122					0.003857345	0.008806811	0.604861239	0.557466113
		5.98595E-07	0	0.001143871	0.004998391					0.003860356	0.008813268	0.626931158	0.566167543
		5.98595E-07	0	0.001144966	0.005003285					0.003862926	0.008819514	0.674056478	0.630616016
		5.98959E-07	0	0.001146111	0.005008339					0.003865321	0.008825168	0.531578977	0.530509453
		5.99685E-07	0	0.001147193	0.005013486					0.00386775	0.008832076	0.583674275	0.596752205
		6.00412E-07	0	0.001148287	0.005018615					0.003870194	0.008841814	0.606184259	0.587616746
		6.00775E-07	0	0.001149388	0.005023712					0.003872971	0.008849945	0.570424022	0.563022642
		6.01138E-07	0	0.001150496	0.005029001					0.003875147	0.008855173	0.642806828	0.637147943
		6.01501E-07	0	0.001151616	0.005034117					0.00387719	0.008859665	0.545757021	0.491380774
		6.01501E-07	0	0.001152756	0.005039116					0.003879969	0.008865312	0.695299837	0.701535759
		6.01501E-07	0	0.001153819	0.005043991					0.003882086	0.00887096	0.619225375	0.600660401
		6.01501E-07	0	0.001154948	0.005049373					0.003884165	0.008876675	0.656626703	0.620007056
		6.01864E-07	0	0.001156092	0.005054464					0.003886237	0.008883744	0.581886304	0.53382562
		6.01864E-07	0	0.001157205	0.005059945					0.003888246	0.008891307	0.728264494	0.688412687
		6.02228E-07	0	0.001158322	0.005065333					0.003890281	0.008896553	0.697749262	0.656617904
		6.02591E-07	0	0.001159472	0.005070196					0.003892712	0.008900958	0.700095062	0.657186898
		6.02591E-07	0	0.001160587	0.005075343					0.003895363	0.008907638	0.713791683	0.670648078
		6.02591E-07	0	0.001161706	0.005080638					0.003897418	0.008911913	0.68212432	0.639825597
		6.02591E-07	0	0.0011628	0.005086001					0.003899803	0.008920836	0.701332721	0.666402052
		6.02954E-07	0	0.001163933	0.005091303					0.003902077	0.008922467	0.731589983	0.713257993
		6.03681E-07	0	0.001165035	0.005096592					0.003903994	0.008925495	0.72864445	0.685697879
		6.03681E-07	0	0.001166156	0.005101949					0.003906319	0.008933626	0.785373005	0.794727354
		6.04407E-07	0	0.001167269	0.005107065					0.00390833	0.008938699	0.757468359	0.705735759
		6.0477E-07	0	0.001168421	0.005111662					0.003910803	0.008944828	0.66784484	0.673391883
		6.0477E-07	0	0.001169571	0.005116556					0.003912681	0.00894916	0.700009345	0.687810598
		6.05497E-07	0	0.001170679	0.005121987					0.00391449	0.008951625	0.723261084	0.727985392
		6.0586E-07	0	0.001171821	0.005127153					0.003916584	0.008955221	0.548110732	0.537112802
		6.06223E-07	0	0.001172942	0.005132219					0.003918677	0.008960671	0.709468109	0.629943798
		6.06223E-07	0	0.001174065	0.005137379					0.003920789	0.008967647	0.683855987	0.652665238
		6.06223E-07	0	0.001175244	0.005142334					0.003922548	0.00897411	0.721003992	0.640747813
		6.06586E-07	0	0.001176413	0.005147586					0.003924656	0.008980542	0.633756645	0.612182847
		6.0695E-07	0	0.001177546	0.005152474					0.003926778	0.008984855	0.617567485	0.613132726
		6.0695E-07	0	0.001178692	0.005157534					0.003928866	0.008991639	0.736854555	0.656108233
		6.07313E-07	0	0.001179841	0.005162292					0.003931205	0.008997058	0.724787366	0.674385836
		6.07676E-07	0	0.001180997	0.00516747					0.003933348	0.00900535	0.643140423	0.548422299
		6.08403E-07	0	0.001182156	0.005172858					0.003935849	0.009012827	0.626342768	0.645843584
		6.08403E-07	0	0.001183284	0.005178104					0.003938056	0.009019976	0.583546989	0.564379079
		6.08766E-07	0	0.001184407	0.005183152					0.003940285	0.009023628	0.655569808	0.682267934
		6.10219E-07	0	0.001185542	0.005188379					0.00394315	0.009031444	0.605388175	0.586466943
		6.11308E-07	0	0.001186701	0.005193724					0.003945219	0.009035485	0.744552631	0.740144522
		6.11672E-07	0	0.001187823	0.00519897					0.003947111	0.009042041	0.760853294	0.771988971
		6.12035E-07	0	0.001188976	0.005204191					0.003949804	0.00904796	0.608020822	0.560651324
		6.12761E-07	0	0.001190103	0.005209486					0.00395213	0.009054231	0.689082975	0.698318615
		6.13851E-07	0	0.001191263	0.005214553					0.003954267	0.009060769	0.669060181	0.610941646
		6.13851E-07	0	0.001192397	0.00521957					0.003956771	0.00906819	0.717554932	0.721657714
		6.14577E-07	0	0.001193559	0.005225094					0.003959134	0.009074412	0.792919004	0.781135756
		6.14941E-07	0	0.001194693	0.005230328					0.003961587	0.009079658	0.717545975	0.681806082
		6.14941E-07	0	0.001195826	0.005235172					0.003963796	0.009086145	0.701490952	0.694830891
		6.16393E-07	0	0.001196932	0.005240461					0.003966121	0.009092435	0.70608846	0.68756846
		6.1712E-07	0	0.00119808	0.005245441					0.003968053	0.009097045	0.754411607	0.720099908
		6.1712E-07	0	0.001199209	0.005250922					0.003970016	0.009102958	0.744475767	0.686418812
		6.17483E-07	0	0.001200349	0.005255859					0.003972098	0.009111714	0.707443658	0.701412466
		6.17483E-07	0	0.001201488	0.005261438					0.003974157	0.009117157	0.625576766	0.613218137
		6.17846E-07	0	0.001202628	0.005267043					0.003976282	0.009123287	0.66183964	0.650042644
		6.19299E-07	0	0.001203812	0.005272684					0.003978599	0.009128477	0.667258946	0.642556377
		6.20026E-07	0	0.001204945	0.005278257					0.003980535	0.009135484	0.650574712	0.615520084
		6.20026E-07	0	0.001206096	0.005283602					0.003982728	0.009144109	0.755271551	0.729860818
		6.20389E-07	0	0.001207215	0.005289219					0.003984869	0.009151197	0.610002314	0.59791536
		6.20752E-07	0	0.001208412	0.005294495					0.003987001	0.009161522	0.735258003	0.734746988
		6.20752E-07	0	0.001209566	0.005299865					0.003989206	0.009166848	0.75242002	0.773680303
		6.21115E-07	0	0.001210707	0.005305315					0.003991722	0.009172211	0.636595147	0.578639157
		6.21842E-07	0	0.001211862	0.005311055					0.003993486	0.009176715	0.629225144	0.610108165
		6.22205E-07	0	0.001213061	0.005316603					0.003995643	0.009185984	0.685424815	0.652757081
		6.22205E-07	0	0.001214239	0.005322473					0.003998252	0.009191551	0.682873005	0.650214355
		6.22568E-07	0	0.001215404	0.005327892					0.004000554	0.009197013	0.531913937	0.518996788
		6.22568E-07	0	0.0012166	0.0053332					0.004002859	0.009203643	0.655195383	0.596556223
		6.22568E-07	0	0.001217745	0.005338681					0.004004961	0.009210804	0.649143551	0.592954938
		6.22568E-07	0	0.001218928	0.005343963					0.004007468	0.009216946	0.574093587	0.496908485
		6.22932E-07	0	0.001220092	0.005349722					0.004009556	0.009222489	0.589425906	0.53004723
		6.23658E-07	0	0.001221224	0.005355499					0.004011448	0.009225961	0.680897522	0.688063994
		6.23658E-07	0	0.001222399	0.005360955					0.004013625	0.009232393	0.657878991	0.655378328
		6.24021E-07	0	0.001223589	0.005366516					0.004016131	0.009239165	0.697764578	0.654728248
		6.24384E-07	0	0.001224796	0.005371867					0.00401848	0.009248119	0.643741982	0.583841124
		6.24748E-07	0	0.001225998	0.005377169					0.00402042	0.009253216	0.630571588	0.602559405
		6.24748E-07	0	0.00122719	0.00538268					0.004022046	0.009260161	0.678676747	0.647847746
		6.25111E-07	0	0.001228365	0.005388414					0.004024111	0.009266735	0.61880181	0.571883629
		6.25111E-07	0	0.001229591	0.005394093					0.004026012	0.009271283	0.00095284	0.000160694
		6.25474E-07	0	0.00123078	0.005399647					0.004027903	0.009275392	0.000812493	4.37526E-05
		6.25474E-07	0	0.001231964	0.005405048					0.004030296	0.009280471	0.000763992	0.000195012
		6.25474E-07	0	0.001233192	0.005410726					0.00403286	0.009288065	0.000850534	8.05726E-05
		6.25474E-07	0	0.001234404	0.005416559					0.004035007	0.009294417	0.000923449	0.00019461
		6.25474E-07	0	0.001235632	0.005421867					0.004037299	0.009296975	0.001265083	0.000213128
		6.25837E-07	0	0.001236836	0.005427366					0.004039637	0.009303018	0.00158052	0.000638402
		6.26201E-07	0	0.00123803	0.005432748					0.004041874	0.009307776	0.000764942	5.72844E-05
		6.26201E-07	0	0.001239226	0.005438018					0.004044317	0.009312577	0.000991186	0.000162542
		6.26564E-07	0	0.001240437	0.005443623					0.00404663	0.009317847	0.00538097	0.016254188
		6.26927E-07	0	0.001241672	0.005448739					0.004048376	0.009322667	0.002001324	0.006086628
		6.2729E-07	0	0.001242857	0.00545388					0.004050382	0.009327202	0.002296279	0.006766082
		6.2729E-07	0	0.001244041	0.005458835					0.004052509	0.009331447	0.002139013	0.006430291
		6.2729E-07	0	0.001245264	0.005464723					0.004054573	0.009337416	0.002093692	0.004043217
		6.2729E-07	0	0.001246487	0.005470031					0.004056563	0.009342859	0.002560201	0.006815296
		6.2729E-07	0	0.001247679	0.005475444					0.004058891	0.009348457	0.00196841	0.004482646
		6.27653E-07	0	0.001248866	0.005480776					0.004061204	0.009353734	0.002110725	0.005364508
		6.27653E-07	0	0.001250064	0.005486257					0.004063678	0.009359833	0.002084492	0.00728989
		6.2838E-07	0	0.001251278	0.005491645					0.004065518	0.009366691	0.002015705	0.007396933
		6.2838E-07	0	0.001252512	0.005497268					0.004067734	0.009371832	0.004270192	0.016641536
		6.28743E-07	0	0.001253721	0.005502915					0.004069747	0.009378085	0.003251664	0.010966372
		6.28743E-07	0	0.001254969	0.005508649					0.004072352	0.009385586	0.003247716	0.010793042
		6.28743E-07	0	0.001256206	0.005514346					0.004074504	0.009392469	0.004877077	0.016795593
		6.29106E-07	0	0.001257441	0.005520309					0.00407638	0.009399316	0.003318759	0.009646168
		6.2947E-07	0	0.001258696	0.005526018					0.004077673	0.009406619	0.002788447	0.009147922
		6.29833E-07	0	0.001259951	0.005531826					0.004079828	0.009409739	0.001755084	0.005026381
		6.30196E-07	0	0.00126117	0.005537758					0.00408231	0.009413855	0.00389764	0.011198475
		6.30559E-07	0	0.001262373	0.005543597					0.004084181	0.009418316	0.003865199	0.012053947
		6.30559E-07	0	0.001263628	0.005549368					0.004085971	0.009425446	0.005340547	0.016590282
		6.30922E-07	0	0.001264813	0.005555077					0.004088087	0.009431118	0.001502824	0.003739383
		6.30922E-07	0	0.001266039	0.005560879					0.004090686	0.009437489	0.002037534	0.003673868
		6.31286E-07	0	0.001267277	0.005566799					0.004092167	0.009441462	0.005180676	0.01604743
		6.31286E-07	0	0.001268487	0.005572248					0.004094063	0.009444242	0.002539372	0.007342188
		6.31286E-07	0	0.001269721	0.005577822					0.004096294	0.009448481	0.004709717	0.013973508
		6.31286E-07	0	0.001270998	0.005583784					0.004098648	0.009453016	0.004474039	0.01378103
		6.31286E-07	0	0.001272251	0.005589697					0.004101022	0.009459041	0.002797079	0.007683447
		6.31649E-07	0	0.001273494	0.005595314					0.004102986	0.009469878	0.003660163	0.008563931
		6.31649E-07	0	0.001274735	0.005600789					0.004105176	0.009474852	0.001338806	0.001925666
		6.31649E-07	0	0.001275952	0.005606214					0.004107229	0.009480413	0.002337746	0.004276018
		6.31649E-07	0	0.001277216	0.005611614					0.00410946	0.009487748	0.002702579	0.005364119
		6.32375E-07	0	0.00127848	0.00561699					0.004112223	0.009494279	0.001483849	0.002457531
		6.32375E-07	0	0.001279736	0.005622742					0.004114586	0.009501743	0.003200112	0.006783172
		6.32375E-07	0	0.001280969	0.005627871					0.004116518	0.009508206	0.001860133	0.003032081
		6.32375E-07	0	0.001282205	0.005633456					0.004118975	0.009513384	0.003638116	0.008154723
		6.32375E-07	0	0.001283448	0.0056389					0.004121371	0.009520873	0.003562668	0.007191263
		6.32739E-07	0	0.00128472	0.005644504					0.004123591	0.009526563	0.002894023	0.00513243
		6.33465E-07	0	0.001285982	0.005650009					0.004125409	0.00952948	0.00291276	0.005060396
		6.33465E-07	0	0.001287201	0.005655181					0.004127743	0.00953252	0.002666487	0.004551887
		6.33828E-07	0	0.001288423	0.005660736					0.004130053	0.009538445	0.002833199	0.005068392
		6.34192E-07	0	0.001289726	0.005666377					0.00413246	0.009543277	0.002638013	0.004665856
		6.34192E-07	0	0.001290974	0.005671821					0.004134619	0.009548801	0.002466217	0.00427055
		6.34555E-07	0	0.001292231	0.00567745					0.004136563	0.009554436	0.002171818	0.003503362
		6.34918E-07	0	0.001293492	0.005683165					0.00413912	0.009560924	0.002770186	0.004708342
		6.34918E-07	0	0.001294754	0.005688924					0.004141478	0.009566627	0.003172588	0.005553051
		6.34918E-07	0	0.001295983	0.005694738					0.004143607	0.009570829	0.001757184	0.003283703
		6.34918E-07	0	0.001297268	0.005700194					0.004145937	0.009576402	0.002510032	0.004405596
		6.35281E-07	0	0.001298541	0.005706213					0.00414781	0.009583292	0.003212304	0.005617552
		6.35281E-07	0	0.001299802	0.00571207					0.004150086	0.009589217	0.003699029	0.012547331
		6.35281E-07	0	0.00130111	0.005718014					0.004152173	0.009596638	0.002416965	0.004717734
		6.35281E-07	0	0.001302406	0.00572339					0.004154333	0.009604609	0.003680357	0.007988993
		6.35644E-07	0	0.001303666	0.005729377					0.004156858	0.009609824	0.003476846	0.009885822
		6.36008E-07	0	0.001304904	0.005735093					0.004158924	0.009617603	0.001605728	0.007599995
		6.36008E-07	0	0.001306124	0.005741031					0.00416064	0.009622979	0.003193446	0.017526753
		6.36008E-07	0	0.001307394	0.005746616					0.004162385	0.009629677	0.003088463	0.007734287
		6.36008E-07	0	0.001308681	0.005752251					0.004164497	0.009633563	0.003172149	0.007206901
		6.36734E-07	0	0.001309903	0.005757442					0.004166656	0.009639075	0.003339075	0.008360986
		6.37097E-07	0	0.001311125	0.005762638					0.004168387	0.009642325	0.002525428	0.006183537
		6.37097E-07	0	0.001312358	0.005768409					0.004170598	0.009645686	0.002267421	0.005722784
		6.37097E-07	0	0.001313641	0.005773958					0.004172884	0.009653898	0.001927418	0.005077252
		6.37461E-07	0	0.001314893	0.005779679					0.004174991	0.009660349	0.002861716	0.00537133
		6.37461E-07	0	0.001316138	0.00578542					0.004177152	0.009667695	0.003239505	0.009654893
		6.37461E-07	0	0.001317387	0.005791395					0.004179535	0.009673559	0.00175546	0.006204817
		6.37461E-07	0	0.001318668	0.005796863					0.004181847	0.009680078	0.002668786	0.005934664
		6.37461E-07	0	0.001319935	0.005802758					0.004184073	0.009683785	0.003113999	0.012342476
		6.37824E-07	0	0.001321207	0.00580872					0.004186172	0.009689142	0.004023076	0.016743641
		6.37824E-07	0	0.001322516	0.005814442					0.004187845	0.009699584	0.003477358	0.013280047
		6.37824E-07	0	0.001323789	0.005820231					0.004190174	0.009705189	0.001894207	0.010432257
		6.37824E-07	0	0.001325062	0.005826033					0.004193015	0.009713419	0.003864448	0.013765249
		6.37824E-07	0	0.001326327	0.005831792					0.004194695	0.009719419	0.003475875	0.013654882
		6.38187E-07	0	0.001327643	0.005838014					0.00419646	0.00972886	0.003295955	0.01179981
		6.3855E-07	0	0.001328945	0.005844403					0.004199173	0.009734433	0.003836779	0.014847368
		6.38913E-07	0	0.001330225	0.00585015					0.004200944	0.009739426	0.001902982	0.003756443
		6.38913E-07	0	0.001331513	0.00585584					0.004203139	0.009748632	0.003381023	0.011123068
		6.38913E-07	0	0.001332826	0.005861611					0.004205661	0.009757604	0.003279337	0.007593032
		6.39277E-07	0	0.00133411	0.005867345					0.00420776	0.009764185	0.003793406	0.012181028
		6.39277E-07	0	0.001335409	0.00587316					0.004209738	0.009769838	0.002334712	0.004947792
		6.39277E-07	0	0.001336687	0.005879184					0.00421164	0.009772508	0.001631826	0.004399219
		6.39277E-07	0	0.001337986	0.005884832					0.004214044	0.009779255	0.00159886	0.007251142
		6.39277E-07	0	0.001339306	0.005890757					0.004215951	0.009783061	0.001907643	0.010551992
		6.3964E-07	0	0.001340589	0.005896534					0.004218423	0.009789833	0.002597746	0.009226783
		6.3964E-07	0	0.001341901	0.005902312					0.00422052	0.009797693	0.001542545	0.003645625
		6.40366E-07	0	0.00134323	0.005908453					0.004222288	0.009799658	0.001430958	0.003435234
		6.40366E-07	0	0.001344546	0.005914051					0.004224306	0.009806448	0.002417452	0.009010825
		6.40366E-07	0	0.001345883	0.005919656					0.004226918	0.009813195	0.001449772	0.004219457
		6.40366E-07	0	0.001347208	0.005925396					0.004229052	0.009817304	0.002415311	0.008476686
		6.41093E-07	0	0.001348504	0.005931192					0.004231168	0.009823601	0.001239167	0.003053985
		6.41456E-07	0	0.001349835	0.005937012					0.004233141	0.009829946	0.001654568	0.005123563
		6.41819E-07	0	0.001351172	0.005942932					0.0042351	0.009836552	0.001883232	0.003329921
		6.41819E-07	0	0.001352496	0.005948635					0.00423762	0.009840623	0.002204706	0.005754117
		6.41819E-07	0	0.001353856	0.005954103					0.004239435	0.009848539	0.001991717	0.004118123
		6.42182E-07	0	0.001355178	0.005959862					0.004241742	0.009855756	0.001264837	0.002416405
		6.43272E-07	0	0.001356502	0.0059658					0.004243627	0.009863065	0.001662154	0.004974003
		6.43635E-07	0	0.001357871	0.005971873					0.00424618	0.009866525	0.001888241	0.00405411
		6.43635E-07	0	0.001359208	0.005977916					0.004248041	0.009873026	0.001676514	0.0055667
		6.43635E-07	0	0.001360531	0.005983663					0.00425013	0.009881021	0.001102555	0.002046117
		6.43635E-07	0	0.001361843	0.005989267					0.004252122	0.009887052	0.002338647	0.006038303
		6.43635E-07	0	0.001363159	0.005995211					0.004254019	0.009892897	0.001563555	0.004101663
		6.43999E-07	0	0.001364459	0.006001192					0.004255787	0.009901652	0.002793755	0.006362125
		6.43999E-07	0	0.001365785	0.006007217					0.004257691	0.009907392	0.002538932	0.005923907
		6.43999E-07	0	0.001367119	0.006013124					0.004259516	0.009910198	0.002647952	0.008510558
		6.44362E-07	0	0.001368459	0.006019167					0.004261466	0.009913874	0.001464404	0.004748004
		6.44725E-07	0	0.001369773	0.006024826					0.00426365	0.009918953	0.001395921	0.003194968
		6.44725E-07	0	0.001371092	0.006030789					0.004265193	0.009924292	0.00224437	0.005786161
		6.44725E-07	0	0.001372423	0.00603685					0.004267237	0.009930625	0.002674073	0.006826913
		6.44725E-07	0	0.00137378	0.006042226					0.004268862	0.009938225	0.003197148	0.008426254
		6.44725E-07	0	0.00137514	0.006048065					0.004270827	0.009942235	0.00228698	0.005906773
		6.44725E-07	0	0.00137651	0.006054096					0.004272627	0.009947957	0.003009897	0.007131439
		6.44725E-07	0	0.001377883	0.006060417					0.004274698	0.009955056	0.003152243	0.010864921
		6.44725E-07	0	0.001379183	0.006066379					0.004276579	0.009961192	0.002101444	0.003817805
		6.44725E-07	0	0.001380545	0.006072144					0.004278546	0.009968891	0.003540666	0.0062128
		6.45452E-07	0	0.001381911	0.006077767					0.004280463	0.009973154	0.002525217	0.005789362
		6.45452E-07	0	0.001383263	0.006083365					0.004282556	0.009977986	0.001280107	0.001912857
		6.45815E-07	0	0.001384587	0.00608963					0.0042844	0.009982923	0.003412305	0.00619406
		6.45815E-07	0	0.001385943	0.006095624					0.004286267	0.00998684	0.002217624	0.003988614
		6.46541E-07	0	0.00138726	0.006101241					0.00428847	0.009992204	0.001908783	0.003224602
		6.46904E-07	0	0.001388597	0.006107339					0.004290411	0.009997283	0.002801722	0.007247558
		6.46904E-07	0	0.001389973	0.00611337					0.004292784	0.010000854	0.002308262	0.006849836
		6.46904E-07	0	0.001391332	0.006119555					0.00429515	0.010005179	0.00362787	0.01092936
		6.47268E-07	0	0.001392675	0.006125876					0.004297079	0.010011698	0.001523629	0.003727007
		6.47268E-07	0	0.001394039	0.006132048					0.004299627	0.010017716	0.001920757	0.002820392
		6.47268E-07	0	0.001395431	0.00613803					0.004301937	0.010023043	0.003307563	0.005124366
		6.47631E-07	0	0.001396834	0.006144227					0.004303927	0.010029085	0.003237611	0.009686077
		6.47631E-07	0	0.001398235	0.006150764					0.004305874	0.010036531	0.002519495	0.008320514
		6.47994E-07	0	0.001399575	0.006157376					0.004308167	0.010043377	0.003167983	0.006845913
		6.47994E-07	0	0.00140091	0.006163326					0.00430986	0.01004976	0.002081127	0.006320251
		6.47994E-07	0	0.001402299	0.006169523					0.004311581	0.010058126	0.003298782	0.009181671
		6.47994E-07	0	0.001403703	0.006175912					0.004313816	0.010064151	0.01687166	0.049121173
		6.48357E-07	0	0.001405092	0.006182604					0.004316245	0.010069211	0.028170969	0.085816054
		6.48357E-07	0	0.001406473	0.006188968					0.004317981	0.010076057	0.018909183	0.058306799
		6.48357E-07	0	0.001407857	0.006195524					0.004320231	0.010083682	0.020835745	0.059531267
		6.48357E-07	0	0.001409233	0.006201728					0.004322464	0.01008789	0.008081347	0.016510414
		6.48357E-07	0	0.001410634	0.006207567					0.004325014	0.010095743	0.012596074	0.032476561
		6.48721E-07	0	0.00141204	0.006213776					0.004327213	0.010103634	0.013903881	0.036495043
		6.49447E-07	0	0.001413442	0.006219671					0.004329279	0.010109572	0.020053736	0.054045999
		6.49447E-07	0	0.001414811	0.006225949					0.004331714	0.010116381	0.011022847	0.039425216
		6.49447E-07	0	0.00141621	0.006231708					0.004333901	0.010120174	0.005523908	0.017160821
		6.4981E-07	0	0.001417602	0.006237689					0.00433568	0.010126267	0.017705671	0.055831843
		6.4981E-07	0	0.001418971	0.006244028					0.00433768	0.010132761	0.015895473	0.048604681
		6.50173E-07	0	0.001420396	0.006250257					0.004339969	0.010140293	0.014832086	0.050459988
		6.50537E-07	0	0.001421774	0.006256806					0.004341943	0.010147868	0.017273423	0.048648773
		6.50537E-07	0	0.001423164	0.00626301					0.004343688	0.010152719	0.015741458	0.050286022
		6.50537E-07	0	0.001424598	0.006269454					0.004345559	0.010158422	0.015185678	0.042016019
		6.50537E-07	0	0.001425983	0.006275627					0.004347451	0.01016436	0.005247946	0.011273839
		6.50537E-07	0	0.001427368	0.006281787					0.004349279	0.010173294	0.022206361	0.060675694
		6.50537E-07	0	0.001428796	0.006287719					0.004351062	0.010178701	0.014142091	0.040037246
		6.50537E-07	0	0.00143018	0.006293978					0.004353328	0.010187265	0.018317701	0.051425938
		6.509E-07	0	0.001431595	0.006299929					0.004355422	0.010193944	0.013441318	0.035653604
		6.509E-07	0	0.001432973	0.006306101					0.004357618	0.010200661	0.013716309	0.032190645
		6.509E-07	0	0.001434365	0.00631215					0.004360129	0.010207352	0.016148532	0.03411269
		6.51263E-07	0	0.001435775	0.006318373					0.004362571	0.010212784	0.013381701	0.041072276
		6.5199E-07	0	0.001437154	0.006325318					0.004364616	0.010217863	0.009495856	0.023444653
		6.5199E-07	0	0.001438548	0.006331657					0.004366479	0.010223708	0.010883868	0.024238089
		6.5199E-07	0	0.001439922	0.006338139					0.004368705	0.010228651	0.009271868	0.019899491
		6.5199E-07	0	0.001441313	0.006344651					0.004371253	0.01023284	0.011621721	0.023167111
		6.5199E-07	0	0.001442742	0.006351473					0.00437337	0.010236004	0.006256171	0.006556241
		6.5199E-07	0	0.00144417	0.006358449					0.004375318	0.010239723	0.018030007	0.025081463
		6.5199E-07	0	0.001445577	0.006365011					0.004377447	0.010243919	0.017267793	0.02481427
		6.52353E-07	0	0.001446981	0.006371319					0.004379504	0.010248176	0.007633824	0.008235598
		6.52353E-07	0	0.001448351	0.006377906					0.004381716	0.010256456	0.017456441	0.023114689
		6.52716E-07	0	0.001449731	0.006383992					0.004383694	0.010262103	0.0063917	0.008610267
		6.52716E-07	0	0.001451125	0.006389992					0.004385842	0.010267837	0.021297771	0.033804408
		6.53442E-07	0	0.001452534	0.00639614					0.004388047	0.010271928	0.01352759	0.023454119
		6.53442E-07	0	0.001453929	0.006402819					0.004389731	0.010276618	0.007546112	0.009389337
		6.53442E-07	0	0.001455349	0.006409202					0.00439165	0.010284551	0.008857347	0.011295545
		6.53806E-07	0	0.001456764	0.006415888					0.004393392	0.010286967	0.006876024	0.008842766
		6.53806E-07	0	0.001458151	0.006422184					0.004395334	0.010295735	0.007823876	0.009778476
		6.53806E-07	0	0.001459576	0.006428888					0.004397622	0.010302674	0.005624547	0.006588247
		6.53806E-07	0	0.001460973	0.006435036					0.004400222	0.010307784	0.007766558	0.010040201
		6.53806E-07	0	0.001462437	0.006441215					0.004401687	0.0103145	0.004812187	0.005618769
		6.53806E-07	0	0.001463887	0.006447295					0.004403804	0.01032016	0.009523908	0.011373375
		6.54169E-07	0	0.0014653	0.006453925					0.004405743	0.010324646	0.010989349	0.014199878
		6.54532E-07	0	0.00146673	0.006460042					0.004407747	0.010329212	0.007399946	0.009955013
		6.54532E-07	0	0.001468145	0.006466449					0.00441009	0.010333951	0.007383625	0.009529363
		6.54532E-07	0	0.001469626	0.006473067					0.004411929	0.010338351	0.009089003	0.011840003
		6.54895E-07	0	0.001471073	0.006479536					0.00441403	0.01034739	0.009591632	0.021754699
		6.54895E-07	0	0.001472496	0.006486148					0.004415709	0.010353402	0.006842126	0.008772574
		6.54895E-07	0	0.001473987	0.006492876					0.004417687	0.010357808	0.008754692	0.011775514
		6.54895E-07	0	0.001475434	0.006499729					0.004419612	0.010363171	0.009579578	0.024402027
		6.54895E-07	0	0.001476881	0.00650655					0.004421489	0.010368133	0.004036842	0.009780244
		6.55259E-07	0	0.001478383	0.006513607					0.004423463	0.010374479	0.007876762	0.028328587
		6.55259E-07	0	0.001479825	0.006520638					0.004425421	0.010381109	0.007763432	0.011284541
		6.55259E-07	0	0.001481273	0.006527385					0.004427231	0.010385409	0.01116169	0.019364252
		6.55259E-07	0	0.00148275	0.006534028					0.004429296	0.01039013	0.011232259	0.020074533
		6.55622E-07	0	0.00148425	0.006540256					0.004431275	0.010393917	0.005604786	0.009456501
		6.55622E-07	0	0.001485712	0.00654704					0.004433652	0.010397421	0.013966701	0.027766933
		6.55622E-07	0	0.001487183	0.006553337					0.004435869	0.0104019	0.007084789	0.011932903
		6.55622E-07	0	0.001488671	0.006559886					0.004438102	0.01040798	0.012855246	0.017485502
		6.55985E-07	0	0.001490147	0.006566733					0.004440335	0.010411558	0.008350434	0.018220233
		6.55985E-07	0	0.001491651	0.006573109					0.004442357	0.010418287	0.007146047	0.015286285
		6.55985E-07	0	0.001493144	0.006579758					0.004444495	0.010424175	0.007536789	0.014593188
		6.56348E-07	0	0.00149467	0.006586567					0.004446376	0.010429699	0.013460492	0.034470256
		6.57075E-07	0	0.001496175	0.006593617					0.004448657	0.010434296	0.012900045	0.031005048
		6.57075E-07	0	0.001497636	0.006600185					0.004450731	0.010438245	0.013696572	0.033883244
		6.57438E-07	0	0.001499106	0.006606728					0.00445275	0.010443163	0.008855413	0.030672266
		6.57438E-07	0	0.00150063	0.006613204					0.004454503	0.01045219	0.008084906	0.016889611
		6.57438E-07	0	0.001502099	0.006620229					0.004456711	0.010459308	0.01662893	0.042526568
		6.57438E-07	0	0.00150356	0.006627125					0.004458555	0.010467953	0.0156143	0.040427683
		6.57438E-07	0	0.001505086	0.006633594					0.004460831	0.010471413	0.014231991	0.033124218
		6.57801E-07	0	0.001506579	0.00664078					0.004462864	0.010474848	0.007578475	0.01437676
		6.57801E-07	0	0.001508102	0.006647948					0.004464455	0.010479328	0.008176625	0.017939767
		6.58164E-07	0	0.001509558	0.006654788					0.004466241	0.010486539	0.006850878	0.014113862
		6.58891E-07	0	0.00151107	0.006661875					0.004467981	0.010489622	0.011757161	0.026748889
		6.58891E-07	0	0.001512547	0.006668326					0.004469838	0.010495566	0.007736421	0.01417033
		6.59254E-07	0	0.001514046	0.00667482					0.004471756	0.010498575	0.008201834	0.016880318
		6.59254E-07	0	0.001515573	0.006681419					0.004473797	0.010503722	0.009014284	0.033845306
		6.59981E-07	0	0.001517066	0.006688191					0.004475493	0.01050696	0.005972434	0.020708282
		6.59981E-07	0	0.001518613	0.006695018					0.004477648	0.010513788	0.009534476	0.029771744
		6.60707E-07	0	0.001520129	0.00670179					0.004479621	0.010520764	0.007138823	0.015527045
		6.6107E-07	0	0.001521644	0.006708488					0.004481914	0.01052701	0.006434943	0.014285573
		6.61433E-07	0	0.001523162	0.006714902					0.004483557	0.010531187	0.012513588	0.039825131
		6.61797E-07	0	0.001524656	0.006721408					0.004485498	0.010536878	0.005395525	0.011791567
		6.61797E-07	0	0.001526173	0.006728347					0.004487235	0.010542476	0.004418733	0.010016691
		6.61797E-07	0	0.001527709	0.006735027					0.004489646	0.010545992	0.007191206	0.023032077
		6.61797E-07	0	0.001529247	0.006741768					0.004491393	0.010552659	0.006452419	0.015692911
		6.6216E-07	0	0.001530786	0.006748509					0.004493618	0.010560104	0.009155169	0.016312325
		6.6216E-07	0	0.001532289	0.006754935					0.004496036	0.01056721	0.011690401	0.017535564
		6.6216E-07	0	0.001533841	0.006762028					0.004497646	0.010571362	0.009286746	0.012958349
		6.62523E-07	0	0.001535351	0.006768986					0.00450003	0.010575978	0.00642028	0.010640937
		6.62886E-07	0	0.001536902	0.006775634					0.004501912	0.010580241	0.007020021	0.016456911
		6.62886E-07	0	0.001538452	0.006782375					0.004503647	0.010584653	0.010093667	0.017294285
		6.63613E-07	0	0.001540036	0.006789061					0.004505683	0.01059174	0.005648231	0.013032335
		6.63613E-07	0	0.001541589	0.006795722					0.004507626	0.010598636	0.003404888	0.00567454
		6.64702E-07	0	0.001543185	0.006802593					0.004509546	0.010605927	0.011888872	0.023694058
		6.64702E-07	0	0.001544743	0.006809377					0.004511088	0.01061252	0.005684016	0.010110573
		6.65066E-07	0	0.001546293	0.006816143					0.004513093	0.01061645	0.007911093	0.013653238
		6.65066E-07	0	0.001547868	0.006822507					0.00451486	0.010621529	0.007838257	0.015201449
		6.65066E-07	0	0.001549418	0.006829372					0.004516681	0.010625014	0.010541818	0.021992753
		6.65066E-07	0	0.001550957	0.006836045					0.004518965	0.010630803	0.004881847	0.010449194
		6.65066E-07	0	0.00155247	0.006842817					0.004520876	0.010635777	0.005825432	0.0115373
		6.65429E-07	0	0.001553988	0.006849194					0.004522876	0.010639182	0.009619047	0.016758434
		6.65792E-07	0	0.001555498	0.006856343					0.004524528	0.010646306	0.008482657	0.016009004
		6.66155E-07	0	0.00155702	0.006863374					0.004526354	0.010649717	0.008146547	0.016289117
		6.66155E-07	0	0.001558526	0.00687035					0.00452826	0.010659109	0.010849261	0.017869384
		6.66155E-07	0	0.001560086	0.006877073					0.004530372	0.010664855	0.009072212	0.017789417
		6.66519E-07	0	0.001561628	0.006883944					0.004532323	0.010670972	0.010160611	0.022704337
		6.66519E-07	0	0.001563164	0.006890765					0.004534097	0.01067408	0.012731165	0.017321546
		6.66519E-07	0	0.001564701	0.006897902					0.004536344	0.010682354	0.010846827	0.01582415
		6.66882E-07	0	0.001566226	0.006904618					0.004538212	0.010687482	0.005909567	0.01266159
		6.67245E-07	0	0.001567788	0.00691157					0.004540472	0.01069431	0.009171453	0.012805144
		6.67608E-07	0	0.001569334	0.006918366					0.004542875	0.010701681	0.01176587	0.015357311
		6.68335E-07	0	0.00157093	0.006925138					0.004545323	0.010705771	0.005885085	0.01078428
		6.68698E-07	0	0.001572449	0.006931972					0.004547591	0.010712463	0.003883827	0.006399384
		6.68698E-07	0	0.001573993	0.006938534					0.004549793	0.010717221	0.009276852	0.016953847
		6.68698E-07	0	0.001575572	0.006945337					0.004551927	0.010722572	0.007738844	0.018047187
		6.68698E-07	0	0.001577171	0.006951757					0.004554125	0.010731111	0.011403222	0.024975458
		6.69061E-07	0	0.001578709	0.006958251					0.00455596	0.010734355	0.004381612	0.009602119
		6.69424E-07	0	0.001580318	0.006964924					0.00455796	0.010739607	0.007973716	0.012837583
		6.69788E-07	0	0.001581904	0.006971709					0.00455989	0.010744254	0.007812489	0.009661893
		6.69788E-07	0	0.001583475	0.006978332					0.004561281	0.010748585	0.008511286	0.019125055
		6.70151E-07	0	0.001585062	0.006985432					0.004562801	0.010753114	0.012041743	0.030139727
		6.70151E-07	0	0.001586671	0.006992624					0.004564824	0.010756729	0.00532337	0.008257298
		6.70151E-07	0	0.001588253	0.006999279					0.004566168	0.010761894	0.011831853	0.025418583
		6.70514E-07	0	0.001589859	0.007005865					0.004568129	0.010765985	0.008902085	0.020329084
		6.70514E-07	0	0.001591455	0.0070126					0.004570235	0.010770606	0.001394817	0.002487931
		6.70514E-07	0	0.00159309	0.007019385					0.004572235	0.0107771	0.000695234	0.00116643
		6.70877E-07	0	0.00159468	0.007026219					0.004573802	0.010783255	0.000405705	0.00057597
		6.70877E-07	0	0.001596268	0.007033139					0.004575992	0.01079007	0.000511753	0.001382734
		6.70877E-07	0	0.001597909	0.007040053					0.004578264	0.010797305	0.005892316	0.010397569
		6.70877E-07	0	0.001599489	0.007047146					0.00457999	0.010804955	0.002499245	0.004954317
		6.71604E-07	0	0.001601081	0.007054277					0.00458147	0.010811424	0.001593132	0.004260961
		6.71604E-07	0	0.001602688	0.007060598					0.004583542	0.010816021	0.000550703	0.000886206
		6.71604E-07	0	0.001604283	0.007067321					0.004586127	0.010821378	0.001395808	0.004148517
		6.7233E-07	0	0.001605882	0.007073815					0.004588187	0.01082681	0.003734179	0.013325641
		6.7233E-07	0	0.00160749	0.007080339					0.004590212	0.010831623	0.001112029	0.002475963
		6.72693E-07	0	0.001609117	0.007087099					0.004592352	0.010838111	0.001849197	0.005403756
		6.73057E-07	0	0.001610771	0.007093908					0.004594074	0.010842751	0.005211338	0.012439348
		6.7342E-07	0	0.00161237	0.007100742					0.004596197	0.010849523	0.000307178	0.000472245
		6.7342E-07	0	0.001614035	0.007107693					0.004598756	0.010853502	0.001014964	0.001507183
		6.7342E-07	0	0.001615664	0.0071147					0.004600882	0.010857142	0.000560577	0.00136332
		6.7342E-07	0	0.001617317	0.007121608					0.004602727	0.010863302	0.004294442	0.011831248
		6.7342E-07	0	0.001618958	0.007128312					0.004604747	0.010866361	0.000688663	0.000987774
		6.74146E-07	0	0.001620625	0.007134998					0.004606203	0.010870161	0.001091249	0.001951568
		6.74873E-07	0	0.001622333	0.007141906					0.00460837	0.010875536	0.000512368	0.000928173
		6.74873E-07	0	0.001623944	0.007148758					0.004610456	0.010881734	0.001015556	0.002649651
		6.74873E-07	0	0.00162556	0.007156265					0.004612337	0.01088541	0.002204911	0.005904944
		6.74873E-07	0	0.001627214	0.007163587					0.004614481	0.010888722	0.003975595	0.008030707
		6.75599E-07	0	0.001628858	0.007170984					0.004616872	0.010893826	0.001684681	0.003140402
		6.75599E-07	0	0.001630509	0.007177892					0.004619171	0.010899955	0.004968875	0.008721845
		6.75599E-07	0	0.001632205	0.007185071					0.004620845	0.010903594	0.001824613	0.004831994
		6.75962E-07	0	0.001633794	0.00719201					0.004622755	0.010912313	0.006708488	0.016498254
		6.75962E-07	0	0.001635404	0.007198968					0.004624631	0.010917917	0.002820046	0.006771334
		6.76326E-07	0	0.001636983	0.007206055					0.004626448	0.01092333	0.003043171	0.005109432
		6.76689E-07	0	0.001638669	0.00721308					0.004628446	0.010929243	0.001507123	0.001638842
		6.76689E-07	0	0.001640292	0.007220248					0.00463055	0.010936985	0.001933272	0.00248195
		6.76689E-07	0	0.001641934	0.007227137					0.004632883	0.010941261	0.004709827	0.005981037
		6.77415E-07	0	0.001643616	0.007234453					0.00463478	0.010945877	0.000211974	0.000337917
		6.77415E-07	0	0.001645269	0.007241794					0.00463653	0.010951258	0.000938222	0.001797528
		6.77779E-07	0	0.001646938	0.00724859					0.004638402	0.010957555	0.000939445	0.00227384
		6.78142E-07	0	0.001648575	0.007255721					0.004640026	0.010962084	0.001970502	0.003183772
		6.78142E-07	0	0.001650227	0.007262616					0.004641619	0.010965297	0.000407958	0.000461816
		6.78142E-07	0	0.001651886	0.007269796					0.0046438	0.010973527	0.000821561	0.001071745
		6.78142E-07	0	0.001653486	0.007276791					0.004645857	0.010979626	0.000383915	0.000467444
		6.78142E-07	0	0.00165512	0.00728394					0.004647875	0.010989506	0.000637335	0.000750153
		6.78868E-07	0	0.001656784	0.007291027					0.004649421	0.010994795	0.000333892	0.000422876
		6.79231E-07	0	0.001658463	0.007298065					0.004650869	0.011001196	0.00050246	0.000554239
		6.79595E-07	0	0.001660135	0.007305084					0.004652795	0.011005311	0.001004162	0.001259095
		6.79595E-07	0	0.001661812	0.007312023					0.00465454	0.011013232	0.000408589	0.000534634
		6.79595E-07	0	0.001663517	0.007318986					0.004655908	0.011019214	0.000122514	0.000162128
		6.79595E-07	0	0.001665156	0.007325907					0.004657967	0.011024039	0.001772798	0.001729826
		6.79595E-07	0	0.001666821	0.007332666					0.004659702	0.011028457	0.000476781	0.000565441
		6.79958E-07	0	0.00166854	0.007339611					0.004661104	0.011034451	0.000272843	0.000282517
		6.80321E-07	0	0.001670176	0.007346247					0.004662681	0.01103919	0.002166184	0.003761621
		6.80684E-07	0	0.001671815	0.007353396					0.004665249	0.01104485	0.004182945	0.007768592
		6.81048E-07	0	0.001673449	0.007360496					0.004667297	0.011051739	0.001329553	0.002767204
		6.81411E-07	0	0.001675116	0.007367929					0.004668926	0.011054934	0.003334515	0.006024795
		6.81411E-07	0	0.001676777	0.007374726					0.004670941	0.01106364	0.007589488	0.019717443
		6.81411E-07	0	0.001678427	0.007381751					0.004672644	0.011067372	0.005638116	0.010792331
		6.81774E-07	0	0.001680116	0.007388876					0.004674809	0.011073402	0.003194966	0.007354051
		6.81774E-07	0	0.001681789	0.007396389					0.004676728	0.011083801	0.002114399	0.005191734
		6.81774E-07	0	0.001683456	0.007403254					0.004678952	0.011090648	0.001567122	0.002868038
		6.82137E-07	0	0.001685133	0.00741044					0.004681252	0.011097994	0.002691934	0.005642168
		6.825E-07	0	0.001686815	0.007417657					0.004683306	0.011102289	0.001031692	0.003409746
		6.83227E-07	0	0.001688476	0.007425022					0.00468564	0.011107806	0.005530628	0.014752813
		6.83227E-07	0	0.001690129	0.007432529					0.004687595	0.011111384	0.000827829	0.001630217
		6.83227E-07	0	0.001691803	0.007440006					0.004689111	0.011116599	0.003931042	0.010407505
		6.83227E-07	0	0.001693489	0.007446976					0.004691021	0.011121604	0.003251088	0.007389135
		6.83227E-07	0	0.001695161	0.007454112					0.004693223	0.011128209	0.006169227	0.015649801
		6.8359E-07	0	0.00169689	0.007461236					0.004694899	0.011131193	0.001826664	0.003045711
		6.84317E-07	0	0.001698536	0.007468682					0.00469698	0.011135624	0.001672644	0.002606554
		6.84317E-07	0	0.001700223	0.007476035					0.00469891	0.011140276	0.001647204	0.002387358
		6.84317E-07	0	0.001701878	0.007483542					0.004701063	0.011147147	0.005552921	0.011639388
		6.8468E-07	0	0.001703567	0.007491309					0.004702855	0.01114868	0.002554674	0.004799048
		6.85043E-07	0	0.001705316	0.007498822					0.004704896	0.011152585	0.001145049	0.001600323
		6.85043E-07	0	0.001707002	0.007506367					0.00470673	0.011157707	0.001676608	0.002762286
		6.85406E-07	0	0.001708701	0.007514535					0.004708548	0.011162496	0.001220448	0.002180335
		6.85406E-07	0	0.001710379	0.007521555					0.004710598	0.011167476	0.002449124	0.005832157
		6.86133E-07	0	0.00171208	0.007529513					0.004712694	0.011170423	0.003121647	0.008370804
		6.86496E-07	0	0.001713771	0.007537243					0.004714531	0.011174254	0.003902718	0.007639478
		6.86496E-07	0	0.001715471	0.007544806					0.004717032	0.01118173	0.002450321	0.006030869
		6.86859E-07	0	0.001717187	0.007552393					0.004718999	0.011189436	0.001627326	0.003429969
		6.86859E-07	0	0.001718908	0.007559975					0.004721098	0.011195398	0.006298305	0.016964481
		6.86859E-07	0	0.001720588	0.00756763					0.004723346	0.011199971	0.007318362	0.019647875
		6.86859E-07	0	0.001722284	0.007575237					0.0047253	0.011206656	0.00536809	0.012331978
		6.86859E-07	0	0.001724038	0.007582577					0.004727259	0.011210178	0.005864379	0.011410318
		6.86859E-07	0	0.001725768	0.007590115					0.00472965	0.011218995	0.002635456	0.005654174
		6.86859E-07	0	0.00172751	0.007597715					0.004731532	0.011223877	0.003401311	0.006238566
		6.86859E-07	0	0.001729242	0.007605396					0.004733757	0.011231316	0.004680913	0.013010827
		6.87586E-07	0	0.00173094	0.007613249					0.004735665	0.011238829	0.005317118	0.018472034
		6.87586E-07	0	0.001732661	0.007620837					0.004737623	0.011245447	0.007829088	0.022342712
		6.88312E-07	0	0.001734372	0.007628499					0.00473914	0.011249389	0.004478944	0.009067158
		6.88675E-07	0	0.0017361	0.007636024					0.004741428	0.011256964	0.004163746	0.009080912
		6.88675E-07	0	0.001737797	0.007643297					0.004743503	0.011262118	0.004399292	0.013966749
		6.88675E-07	0	0.00173949	0.00765149					0.004745344	0.011267722	0.003282945	0.014758238
		6.89039E-07	0	0.001741244	0.007659066					0.004747263	0.011275656	0.002858908	0.004144656
		6.89039E-07	0	0.001742937	0.007666573					0.004748778	0.011280265	0.00211606	0.00526729
		6.89402E-07	0	0.001744609	0.007673969					0.004750865	0.011283367	0.002306541	0.005449375
		6.89402E-07	0	0.001746295	0.007681717					0.004752529	0.011287797	0.003877569	0.00943561
		6.89402E-07	0	0.001748001	0.007689286					0.004754785	0.011292833	0.005013925	0.012456995
		6.90128E-07	0	0.001749715	0.007696497					0.004756635	0.011300754	0.004740016	0.010370648
		6.90128E-07	0	0.0017514	0.007704023					0.004758497	0.01130537	0.005328164	0.007623469
		6.90128E-07	0	0.001753068	0.007711827					0.004760504	0.011311122	0.004686937	0.012979216
		6.90491E-07	0	0.001754757	0.007719495					0.004762414	0.011316127	0.002703423	0.008015933
		6.90491E-07	0	0.001756463	0.00772686					0.004764347	0.011320718	0.002359661	0.005270861
		6.90491E-07	0	0.001758193	0.007734627					0.004766287	0.01132581	0.002352696	0.006840414
		6.90855E-07	0	0.001759958	0.007742375					0.004768868	0.011333107	0.003067386	0.007160801
		6.91944E-07	0	0.001761659	0.007750358					0.004770993	0.011336759	0.005623511	0.015325039
		6.91944E-07	0	0.001763396	0.007758372					0.004772886	0.011342079	0.002535078	0.006066509
		6.91944E-07	0	0.00176513	0.007766281					0.004775046	0.011346336	0.004239871	0.011457197
		6.92308E-07	0	0.001766865	0.007774289					0.004777065	0.011349413	0.003903403	0.01089841
		6.92308E-07	0	0.001768644	0.007782476					0.004779211	0.011355165	0.002525704	0.005561973
		6.92308E-07	0	0.00177038	0.007790225					0.004781182	0.011359083	0.004449978	0.008151843
		6.92308E-07	0	0.001772121	0.007797763					0.004782949	0.01136292	0.002161384	0.006046551
		6.92308E-07	0	0.001773873	0.007804998					0.004784755	0.011367912	0.000821225	0.001806821
		6.92671E-07	0	0.001775614	0.007812147					0.004786708	0.011374005	0.001823137	0.004383673
		6.92671E-07	0	0.001777348	0.007819463					0.004788911	0.011381222	0.005413073	0.014191196
		6.93034E-07	0	0.001779065	0.007826828					0.004790927	0.011387432	0.004274076	0.011159863
		6.93397E-07	0	0.001780781	0.007834169					0.004792685	0.011393895	0.002549403	0.005579756
		6.9376E-07	0	0.001782579	0.007841627					0.004794497	0.011398788	0.007363792	0.017144274
		6.9376E-07	0	0.001784378	0.007849208					0.004796369	0.011402007	0.007962145	0.016184428
		6.94487E-07	0	0.00178608	0.007856444					0.004798388	0.011408773	0.002151147	0.00615669
		6.9485E-07	0	0.001787809	0.007864019					0.004799975	0.011414575	0.003146994	0.007357104
		6.9485E-07	0	0.001789576	0.007871508					0.004801809	0.011416596	0.00248705	0.006225028
		6.9485E-07	0	0.001791306	0.007878966					0.004804266	0.011419308	0.006466169	0.016778385
		6.9485E-07	0	0.001793051	0.007886189					0.004806664	0.011422435	0.005444249	0.012389349
		6.9485E-07	0	0.001794767	0.007893943					0.004808805	0.01142705	0.001341464	0.002759561
		6.95213E-07	0	0.001796528	0.007901586					0.004810761	0.011434323	0.002812024	0.006759334
		6.95213E-07	0	0.001798258	0.007909316					0.004812897	0.011439637	0.00294538	0.006596669
		6.95213E-07	0	0.001800016	0.00791696					0.004814555	0.01144293	0.00348786	0.009852079
		6.95213E-07	0	0.001801811	0.007924547					0.004815768	0.01144796	0.002338831	0.006322957
		6.95577E-07	0	0.001803587	0.007932048					0.00481751	0.011452248	0.002992628	0.006901825
		6.95577E-07	0	0.001805385	0.007939611					0.004819693	0.011458575	0.006996581	0.020901872
		6.95577E-07	0	0.001807116	0.007946544					0.004821589	0.011463827	0.005486001	0.014377613
		6.9594E-07	0	0.001808916	0.007954212					0.004823282	0.011466496	0.004154038	0.009750109
		6.96666E-07	0	0.001810671	0.00796196					0.004825147	0.011474158	0.004654636	0.013856907
		6.96666E-07	0	0.001812478	0.007969659					0.004827118	0.011479318	0.007680073	0.024575376
		6.97393E-07	0	0.001814269	0.007977247					0.004829628	0.011486028	0.006012073	0.019928878
		6.97393E-07	0	0.001816048	0.007984754					0.004831471	0.011490977	0.005203029	0.015618282
		6.97393E-07	0	0.001817876	0.007992842					0.004833711	0.01149631	0.00383725	0.009367
		6.97393E-07	0	0.001819629	0.00800093					0.004836092	0.01150221	0.005642857	0.021911674
		6.97393E-07	0	0.001821437	0.00800887					0.004837832	0.011507753	0.007464597	0.045466021
		6.97756E-07	0	0.001823187	0.00801665					0.004839717	0.011512597	0.008755854	0.032080915
		6.97756E-07	0	0.001825012	0.008024138					0.004841446	0.011515859	0.004654193	0.016074333
		6.98119E-07	0	0.001826749	0.008031738					0.004843163	0.011523676	0.007594044	0.026042779
		6.98119E-07	0	0.001828554	0.008039196					0.004845033	0.01152692	0.00476154	0.012139846
		6.98119E-07	0	0.001830357	0.008047303					0.004847181	0.011533253	0.005900724	0.014978787
		6.98119E-07	0	0.00183218	0.00805486					0.004849132	0.011540618	0.005417884	0.016048376
		6.98482E-07	0	0.001833962	0.008062379					0.004850934	0.011543844	0.009265027	0.032312011
		6.98482E-07	0	0.001835772	0.008069695					0.004852925	0.011549263	0.004056521	0.010759188
		6.98846E-07	0	0.001837588	0.00807745					0.004855101	0.011555089	0.005161461	0.014224871
		6.98846E-07	0	0.001839395	0.008085019					0.004856604	0.011557443	0.004585812	0.01215174
		6.98846E-07	0	0.001841215	0.008092495					0.004858087	0.011560137	0.004470956	0.011087422
		6.98846E-07	0	0.001842972	0.008100034					0.004859693	0.011564982	0.005460567	0.017190924
		6.98846E-07	0	0.001844754	0.00810772					0.004861811	0.011570617	0.006523887	0.01938767
		6.98846E-07	0	0.001846538	0.008115079					0.004863437	0.011576332	0.005283217	0.013589781
		6.99209E-07	0	0.00184833	0.008121962					0.004865395	0.011582956	0.008643733	0.023951291
		6.99572E-07	0	0.001850087	0.008129525					0.004867502	0.011588183	0.006103116	0.018764166
		7.00662E-07	0	0.001851875	0.008136829					0.004869394	0.011592267	0.008994543	0.028146811
		7.00662E-07	0	0.001853679	0.008144386					0.004871468	0.011595586	0.007595344	0.020126275
		7.00662E-07	0	0.001855482	0.008151813					0.004873371	0.011598854	0.002638586	0.005765406
		7.00662E-07	0	0.001857329	0.008159159					0.00487508	0.011603729	0.002082153	0.00430378
		7.01025E-07	0	0.00185911	0.008166376					0.004876849	0.011610625	0.002265284	0.004658417
		7.01025E-07	0	0.001860902	0.008174291					0.004879219	0.01161487	0.00286586	0.006794257
		7.01025E-07	0	0.001862719	0.008181867					0.004880911	0.011616334	0.002367628	0.005895527
		7.01025E-07	0	0.001864542	0.008189745					0.004883548	0.011620777	0.002843825	0.009067701
		7.01388E-07	0	0.001866364	0.008197271					0.004885422	0.011625182	0.002269369	0.004641474
		7.01388E-07	0	0.001868211	0.008204951					0.004887187	0.01163091	0.003129265	0.006976238
		7.01751E-07	0	0.001870101	0.008212674					0.004888938	0.011633184	0.003706102	0.010073734
		7.02478E-07	0	0.001871952	0.008220108					0.004891231	0.011640648	0.003381186	0.009343131
		7.02478E-07	0	0.001873779	0.008227683					0.004892858	0.011645109	0.003123603	0.008058005
		7.02841E-07	0	0.001875653	0.008234999					0.004895017	0.011650646	0.00318364	0.007251204
[truncated: 61,742 more rows]
