# Supplementary material for: Identification and characterization of constrained non-exonic bases lacking predictive epigenomic and transcription factor binding annotations
Source: Nat Commun. 2020 Dec 2;11:6168. doi: 10.1038/s41467-020-19962-9 (PMC7710766; doi:10.1038/s41467-020-19962-9)
Supplement: Supplementary file 11 — Source Data [file 41467_2020_19962_MOESM11_ESM.zip › SourceData/SupFig5b.txt]

CNEP_FP	CNEP_TP	All Features Count_FP	All Features Count_TP	All DNase-seq Count_FP	All DNase-seq Count_TP	Roadmap DNase-seq Count_FP	Roadmap DNase-seq Count_TP	FitCons2_FP	FitCons2_TP	Segway Encyclopedia_FP	Segway Encyclopedia_TP	Individual Features_FP	Individual Features_TP
0	0	0	0	0	0	0	0	0	0	0	0	0.003770507	0.014501633
5.09344E-09	6.74394E-06	3.54156E-10	0	0	1.0948E-08	0.000505906	0.003716503	0.000189305	0.007629731	6.14609E-08	2.08011E-07	0.001440725	0.005860661
2.64859E-08	2.11405E-05	7.08313E-10	0	0	4.37918E-08	0.000630319	0.004548285	0.001577565	0.007629731	9.54172E-08	2.08011E-07	0.002145454	0.008807829
1.02208E-07	4.40546E-05	1.06247E-09	0	0	5.47398E-08	0.000714213	0.005097326	0.003861209	0.007629731	1.29373E-07	2.08011E-07	0.001145444	0.004551187
1.88797E-07	6.88846E-05	1.06247E-09	0	3.39563E-10	7.66357E-08	0.000780801	0.005520563	0.007443688	0.007959636	1.6333E-07	2.08011E-07	0.000341432	0.001595074
3.45335E-07	0.000101137	1.41663E-09	0	6.79126E-10	8.75837E-08	0.000837	0.005874937	0.008995166	0.008033885	1.97286E-07	2.08011E-07	0.000164706	0.000345364
5.09684E-07	0.000129503	1.77078E-09	0	6.79126E-10	9.85316E-08	0.000886387	0.006166864	0.010362541	0.009432476	2.08152E-07	9.52472E-07	0.000467339	0.001520715
6.97462E-07	0.000163552	1.77078E-09	0	1.01869E-09	1.31375E-07	0.000930947	0.006429834	0.010744859	0.009569895	2.42108E-07	9.52472E-07	0.00185052	0.007671103
8.74374E-07	0.000196571	1.77078E-09	0	1.01869E-09	1.42323E-07	0.000972111	0.00666804	0.012375987	0.014978066	2.76065E-07	9.52472E-07	0.000698688	0.002618631
1.09781E-06	0.000235239	1.77078E-09	0	1.01869E-09	1.42323E-07	0.001010512	0.006886518	0.013501273	0.017703155	3.10021E-07	9.52472E-07	0.000406746	0.001567189
1.31343E-06	0.00026944	1.77078E-09	0	1.01869E-09	1.42323E-07	0.001046795	0.007102619	0.013852708	0.021793378	3.32432E-07	1.3247E-06	0.001669168	0.007082913
1.60308E-06	0.000312542	1.77078E-09	0	1.01869E-09	1.42323E-07	0.001080847	0.007299617	0.021666003	0.024284454	3.53145E-07	1.75167E-06	0.002426219	0.009008823
1.87608E-06	0.000351112	1.77078E-09	0	1.01869E-09	1.53271E-07	0.001113534	0.007485174	0.023874859	0.028826707	4.21058E-07	1.75167E-06	0.001159842	0.00473509
2.19188E-06	0.000396272	2.83325E-09	0	1.01869E-09	1.64219E-07	0.001144486	0.007658655	0.028575028	0.035065347	4.88971E-07	1.75167E-06	0.003002323	0.011288133
2.47168E-06	0.000437108	3.18741E-09	0	1.01869E-09	1.75167E-07	0.001174584	0.007829794	0.031212063	0.036796098	6.18004E-07	1.97063E-06	0.003304867	0.013090375
2.80004E-06	0.000485454	3.18741E-09	0	1.01869E-09	1.75167E-07	0.001203281	0.00799571	0.033098334	0.038469165	6.59431E-07	2.82457E-06	0.003852989	0.01386329
3.11074E-06	0.00052848	3.18741E-09	0	1.01869E-09	1.75167E-07	0.001231261	0.008156711	0.034893425	0.044689708	6.93387E-07	2.82457E-06	0.000596462	0.002838171
3.49308E-06	0.000579388	3.54156E-09	0	1.01869E-09	1.86115E-07	0.001258822	0.008311953	0.037712601	0.047805048	7.91521E-07	2.945E-06	0.004108257	0.014562284
3.83027E-06	0.000624307	3.54156E-09	0	1.01869E-09	2.18959E-07	0.001285765	0.008471333	0.040971002	0.054483269	8.87957E-07	3.12017E-06	0.003230445	0.011644894
4.21839E-06	0.000676233	3.89572E-09	0	1.01869E-09	2.29907E-07	0.001312264	0.008627002	0.045081347	0.061174815	9.5587E-07	3.12017E-06	0.003849827	0.014341869
4.60481E-06	0.000724536	3.89572E-09	0	1.01869E-09	2.29907E-07	0.001338348	0.008780065	0.053687379	0.089496887	9.89826E-07	3.12017E-06	0.001221049	0.005124258
5.05575E-06	0.000782746	3.89572E-09	0	1.01869E-09	2.29907E-07	0.001364329	0.008920889	0.063316608	0.135224866	1.01088E-06	3.53619E-06	0.000362688	0.001919144
5.46323E-06	0.000836501	3.89572E-09	0	1.01869E-09	2.40855E-07	0.001389471	0.009060399	0.066025623	0.144494776	1.03703E-06	3.78799E-06	0.000462182	0.001890614
5.95831E-06	0.000896025	4.60403E-09	0	1.01869E-09	2.40855E-07	0.001414389	0.009196931	0.067416051	0.145614643	1.10494E-06	3.78799E-06	0.00060174	0.002378969
6.39261E-06	0.000951082	4.60403E-09	0	1.01869E-09	2.51803E-07	0.001439279	0.00933493	0.096334397	0.163308131	1.20681E-06	3.78799E-06	0.000971864	0.004067123
6.89279E-06	0.001012095	5.31234E-09	0	1.01869E-09	2.51803E-07	0.001464037	0.009473695	0.141645096	0.196787654	1.272E-06	3.87558E-06	0.00057744	0.002542784
7.34169E-06	0.001065433	5.6665E-09	0	1.01869E-09	2.62751E-07	0.001488356	0.009606954	0.146919944	0.200390978	1.30596E-06	3.87558E-06	0.000583145	0.001997575
7.86937E-06	0.00112995	6.37481E-09	0	1.01869E-09	2.62751E-07	0.001512368	0.009741701	0.170045465	0.258531456	1.37387E-06	3.87558E-06	0.000308058	0.001177792
8.3468E-06	0.001187197	6.37481E-09	0	2.03738E-09	2.62751E-07	0.001536075	0.009870537	0.213469014	0.299150297	1.40783E-06	3.87558E-06	0.00015061	0.000771371
8.9468E-06	0.001253147	6.37481E-09	0	2.7165E-09	3.28439E-07	0.00155965	0.009999646	0.236735611	0.36184886	1.5097E-06	3.87558E-06	0.000230753	0.000981386
9.4592E-06	0.001312102	6.37481E-09	0	3.05607E-09	4.05074E-07	0.001583131	0.010127803	0.305734634	0.464082765	1.60647E-06	4.0398E-06	0.000235541	0.000897087
1.00616E-05	0.001380767	6.37481E-09	0	4.41432E-09	4.59814E-07	0.001605989	0.010255215	0.329162984	0.511785855	1.83737E-06	5.35355E-06	8.50031E-05	0.000423347
1.06029E-05	0.001441813	6.37481E-09	0	6.45169E-09	4.8171E-07	0.001628825	0.010380219	0.378541756	0.566302296	1.92125E-06	5.93379E-06	0.000998155	0.003836953
1.123E-05	0.001514431	6.72897E-09	0	8.48907E-09	4.92658E-07	0.001651426	0.010510292	0.410002616	0.610276281	2.07711E-06	6.38266E-06	0.000194433	0.000847394
1.18141E-05	0.001581279	6.72897E-09	0	1.29034E-08	4.92658E-07	0.001674126	0.010638251	0.424232239	0.626831718	2.26421E-06	6.91911E-06	0.000204943	0.000734061
1.24789E-05	0.001658594	6.72897E-09	0	1.6299E-08	5.58346E-07	0.001696674	0.01076343	0.480131149	0.691760237	2.35385E-06	7.31324E-06	0.000111275	0.000460898
1.30834E-05	0.001724741	7.08313E-09	0	2.24112E-08	6.02138E-07	0.001719325	0.010887044	0.52498905	0.726055472	2.42176E-06	7.31324E-06	5.91851E-05	0.000244161
1.38144E-05	0.001802943	7.43728E-09	0	2.88628E-08	6.4593E-07	0.001742155	0.011015299	0.948107796	0.973177962	2.61362E-06	7.69641E-06	0.000101276	0.000485487
1.44871E-05	0.001873053	7.43728E-09	0	3.70124E-08	7.11617E-07	0.001764856	0.011141781	1	1	2.71107E-06	7.83874E-06	0.000218168	0.000916388
1.5243E-05	0.001952897	8.85391E-09	0	4.75388E-08	7.33513E-07	0.001787275	0.011269784			2.84452E-06	7.91537E-06	5.29609E-05	0.000219309
1.59248E-05	0.002023084	8.85391E-09	0	5.70466E-08	7.55409E-07	0.001809584	0.01139874			3.02822E-06	8.5613E-06	0.000199857	0.000891492
1.67153E-05	0.002103158	9.91638E-09	0	6.68939E-08	8.10149E-07	0.001831957	0.01152277			3.29987E-06	9.6561E-06	0.000135612	0.000547694
1.74712E-05	0.002178009	9.91638E-09	0	8.11555E-08	8.53941E-07	0.00185431	0.011645693			3.50123E-06	9.73273E-06	0.000135966	0.000529706
1.83269E-05	0.002263282	9.91638E-09	0	9.67754E-08	8.97733E-07	0.001876573	0.011774485			3.58137E-06	1.04334E-05	0.00040479	0.001698116
1.90991E-05	0.002340695	9.91638E-09	0	1.23601E-07	9.96264E-07	0.001898699	0.011905532			3.68867E-06	1.1353E-05	0.000272081	0.001280167
1.99449E-05	0.002426046	1.02705E-08	0	1.46691E-07	1.06195E-06	0.001921124	0.012035933			3.92603E-06	1.1364E-05	7.82998E-05	0.000392046
2.07639E-05	0.002504324	1.02705E-08	0	1.67405E-07	1.18238E-06	0.001943217	0.01216386			4.18002E-06	1.19333E-05	0.000129472	0.000620859
2.16369E-05	0.002591655	1.02705E-08	0	1.88797E-07	1.26996E-06	0.001965399	0.012293079			4.26389E-06	1.25135E-05	0.000119828	0.000502632
2.24638E-05	0.0026707	1.02705E-08	0	2.19018E-07	1.3466E-06	0.001987722	0.012425101			4.39972E-06	1.25135E-05	0.000510148	0.002211838
2.34027E-05	0.002757594	1.06247E-08	0	2.53993E-07	1.42323E-06	0.002010202	0.012556137			4.58512E-06	1.41995E-05	0.00011843	0.00051924
2.42475E-05	0.002839736	1.06247E-08	0	2.93382E-07	1.5984E-06	0.002032625	0.012688859			4.85575E-06	1.42323E-05	0.000196727	0.000863203
2.52047E-05	0.002930856	1.06247E-08	0	3.31074E-07	1.75167E-06	0.002055156	0.012826124			5.015E-06	1.45717E-05	0.000461898	0.002241343
2.60866E-05	0.003015998	1.09788E-08	0	3.70124E-07	1.94874E-06	0.002077787	0.012965973			5.18343E-06	1.68051E-05	0.000252864	0.001174979
2.71036E-05	0.003110348	1.09788E-08	0	4.09852E-07	2.11296E-06	0.002100398	0.013104224			5.30805E-06	1.71664E-05	0.000412241	0.001834506
2.80014E-05	0.003196891	1.09788E-08	0	4.55354E-07	2.21149E-06	0.002122922	0.013241928			5.43369E-06	1.85896E-05	0.001009453	0.003899652
2.90143E-05	0.003294865	1.1333E-08	0	5.00176E-07	2.35381E-06	0.002145759	0.01338031			5.72605E-06	1.90166E-05	0.001363266	0.003488381
2.99837E-05	0.00338593	1.16872E-08	0	5.50092E-07	2.56182E-06	0.00216872	0.013521987			5.90772E-06	1.97282E-05	0.001964501	0.006735392
3.10615E-05	0.003482929	1.16872E-08	0	5.88802E-07	2.83552E-06	0.00219188	0.013661771			6.21468E-06	2.07792E-05	0.00103771	0.003774681
3.20867E-05	0.003575165	1.20413E-08	0	6.35322E-07	3.07638E-06	0.002214682	0.013799803			6.51519E-06	2.20382E-05	0.00062416	0.002328335
3.32082E-05	0.003675175	1.20413E-08	0	6.9101E-07	3.27344E-06	0.002237485	0.01394402			6.8062E-06	2.2509E-05	0.000696591	0.002642454
3.42704E-05	0.003768506	1.20413E-08	0	7.49076E-07	3.55809E-06	0.0022604	0.01408861			6.99975E-06	2.39322E-05	0.000681674	0.003263532
3.54052E-05	0.003873705	1.23955E-08	0	8.02387E-07	3.94126E-06	0.002283242	0.014238991			7.20349E-06	2.39322E-05	0.000338091	0.001286779
3.64633E-05	0.003969828	1.27496E-08	0	8.61131E-07	4.23686E-06	0.002306292	0.0143875			7.34169E-06	2.60452E-05	0.000141401	0.000494618
3.76888E-05	0.004072268	1.34579E-08	0	9.37194E-07	4.71857E-06	0.002329143	0.014535517			7.4096E-06	2.60452E-05	5.76554E-05	0.000227794
3.86412E-05	0.004153929	1.34579E-08	0	1.01869E-06	5.15649E-06	0.002352391	0.01468569			7.79467E-06	2.67678E-05	0.000562646	0.002658493
3.98182E-05	0.004251596	1.34579E-08	0	1.11173E-06	5.92285E-06	0.002376017	0.014834166			7.92879E-06	2.68225E-05	0.000631811	0.002795463
4.11112E-05	0.004357112	1.38121E-08	0	1.20783E-06	6.66731E-06	0.002399574	0.014982817			8.30809E-06	2.77312E-05	0.001010625	0.00455157
4.22926E-05	0.004454078	1.38121E-08	0	1.30154E-06	7.34608E-06	0.002423033	0.015133209			8.4395E-06	2.78735E-05	0.002143758	0.009028934
4.35805E-05	0.004561248	1.38121E-08	0	1.39662E-06	8.16718E-06	0.002446914	0.015287214			8.73288E-06	2.82676E-05	0.001014902	0.004674253
4.4825E-05	0.004663677	1.45204E-08	0	1.49374E-06	8.92259E-06	0.002470725	0.015444274			9.00453E-06	2.82676E-05	0.000836316	0.003861137
4.61527E-05	0.004773167	1.55829E-08	0	1.60477E-06	9.69989E-06	0.002494755	0.01559783			9.25614E-06	2.89136E-05	0.000867726	0.003719886
4.74593E-05	0.004876122	1.62912E-08	0	1.7209E-06	1.06414E-05	0.00251906	0.015755239			9.51965E-06	2.91763E-05	0.000403499	0.001812008
4.88224E-05	0.004989149	1.62912E-08	0	1.83432E-06	1.19114E-05	0.002543311	0.015913832			9.82186E-06	2.92858E-05	0.000820642	0.003784041
5.01422E-05	0.005090177	1.62912E-08	0	1.96913E-06	1.32689E-05	0.002567775	0.016072008			9.99639E-06	3.13221E-05	0.000728093	0.002855151
5.15738E-05	0.005203729	1.66453E-08	0	2.11242E-06	1.4944E-05	0.002592051	0.016230304			1.01268E-05	3.14973E-05	0.000889428	0.003979232
5.29338E-05	0.005308566	1.69995E-08	0	2.26421E-06	1.6411E-05	0.002616387	0.016393374			1.04833E-05	3.20447E-05	0.001479933	0.006127047
5.44343E-05	0.0054219	1.8062E-08	0	2.42686E-06	1.76481E-05	0.002640819	0.016564217			1.07176E-05	3.21542E-05	0.000309692	0.001490773
5.58146E-05	0.005528631	1.84161E-08	0	2.58373E-06	1.9345E-05	0.002665298	0.016730801			1.11462E-05	3.25702E-05	0.000702995	0.002906749
5.74102E-05	0.00564584	1.84161E-08	0	2.74944E-06	2.07135E-05	0.002689867	0.016894988			1.13292E-05	3.3238E-05	0.000304519	0.001664122
5.88408E-05	0.005754411	1.87703E-08	0	2.91413E-06	2.22791E-05	0.00271472	0.017062371			1.17699E-05	3.43547E-05	0.001921996	0.008112382
6.04673E-05	0.005875813	1.91244E-08	0	3.10734E-06	2.3768E-05	0.002739478	0.01722763			1.20881E-05	3.50444E-05	6.82229E-05	0.000285588
6.19478E-05	0.005989792	1.94786E-08	0	3.30327E-06	2.55416E-05	0.002764641	0.017398758			1.24912E-05	3.62815E-05	0.001318938	0.006172207
6.35777E-05	0.006114281	1.98328E-08	0	3.50565E-06	2.73371E-05	0.002790012	0.017566371			1.30912E-05	3.77376E-05	0.001211484	0.005958153
6.50945E-05	0.00622594	1.98328E-08	0	3.70361E-06	2.92748E-05	0.002815464	0.017737991			1.33934E-05	4.00367E-05	0.00087215	0.003903494
6.68032E-05	0.006352586	1.98328E-08	0	3.91482E-06	3.14425E-05	0.002840981	0.017910652			1.37683E-05	4.10877E-05	0.000455909	0.001906751
6.83594E-05	0.006467057	2.01869E-08	0	4.13146E-06	3.31176E-05	0.002866602	0.01808595			1.41554E-05	4.17446E-05	0.000594587	0.002631484
7.00681E-05	0.00659459	2.05411E-08	0	4.35252E-06	3.50444E-05	0.002892439	0.018264358			1.45781E-05	4.34415E-05	0.000696696	0.003267495
7.16586E-05	0.006707299	2.05411E-08	0	4.58919E-06	3.72559E-05	0.002918208	0.018444737			1.50983E-05	4.52808E-05	0.000794049	0.003651746
7.3402E-05	0.00683504	2.08952E-08	0	4.84217E-06	3.9128E-05	0.002944411	0.018623364			1.55302E-05	4.66821E-05	0.000240329	0.001058
7.49887E-05	0.006951964	2.08952E-08	0	5.09956E-06	4.11643E-05	0.002970324	0.018807837			1.60661E-05	4.80177E-05	0.001496699	0.00608354
7.67755E-05	0.007081139	2.12494E-08	0	5.38071E-06	4.34196E-05	0.002996655	0.018992616			1.66854E-05	5.10394E-05	0.000594722	0.002852677
7.83891E-05	0.007200549	2.12494E-08	0	5.68225E-06	4.54012E-05	0.003023253	0.019176575			1.71768E-05	5.16196E-05	7.36682E-06	1.20975E-05
8.02068E-05	0.007331629	2.12494E-08	0	5.96137E-06	4.76674E-05	0.003050037	0.019366785			1.77598E-05	5.36231E-05	0.000398319	0.001725026
8.18903E-05	0.007449067	2.12494E-08	0	6.25373E-06	4.98242E-05	0.003076921	0.019560607			1.83822E-05	5.43566E-05	8.84507E-05	0.000301244
8.37871E-05	0.007584264	2.16035E-08	0	6.56103E-06	5.21561E-05	0.00310401	0.019754956			1.88678E-05	5.5123E-05	0.000135449	0.000717168
8.54934E-05	0.007703367	2.19577E-08	0	6.8809E-06	5.4696E-05	0.003131141	0.01995226			1.94281E-05	5.786E-05	2.57083E-06	3.17491E-07
8.7447E-05	0.007837435	2.23118E-08	0	7.24661E-06	5.71483E-05	0.003158562	0.020147287			1.9787E-05	5.83307E-05	0.000123637	0.000576892
8.91794E-05	0.007959045	2.23118E-08	0	7.59908E-06	5.96445E-05	0.003186219	0.020346463			2.01833E-05	5.97868E-05	0.000826807	0.003565564
9.11774E-05	0.008094242	2.2666E-08	0	7.94238E-06	6.22063E-05	0.003214071	0.020551715			2.055E-05	6.00058E-05	0.000940359	0.004355941
9.30229E-05	0.008216607	2.2666E-08	0	8.36004E-06	6.55783E-05	0.003241694	0.020758905			2.10091E-05	6.16261E-05	0.000685516	0.003152793
9.50786E-05	0.008354847	2.37285E-08	0	8.70571E-06	6.86218E-05	0.003269651	0.020963982			2.16271E-05	6.35967E-05	0.001166542	0.004407396
9.6914E-05	0.008478821	2.44368E-08	0	9.08195E-06	7.11398E-05	0.003297876	0.021173307			2.21993E-05	6.37609E-05	6.79893E-05	0.000321585
9.90074E-05	0.008618944	2.47909E-08	0	9.46158E-06	7.41067E-05	0.003326197	0.021383694			2.27843E-05	6.56987E-05	0.000291335	0.001355686
0.000100917	0.008744178	2.51451E-08	0	9.84393E-06	7.71503E-05	0.003354741	0.021592242			2.35619E-05	6.6903E-05	0.000346661	0.001435234
0.00010306	0.0088866	2.51451E-08	0	1.02813E-05	8.05113E-05	0.003383303	0.021803001			2.38893E-05	6.72971E-05	0.000883737	0.003273757
0.000104976	0.009014001	2.54993E-08	0	1.07536E-05	8.42117E-05	0.003412356	0.022014844			2.44869E-05	7.10194E-05	0.000723809	0.003019545
0.000107165	0.009159905	2.58534E-08	0	1.12232E-05	8.82734E-05	0.003441292	0.022232336			2.50682E-05	7.19828E-05	0.000402457	0.001690146
0.000109086	0.009288642	2.69159E-08	0	1.16535E-05	9.14483E-05	0.003470688	0.022451471			2.58061E-05	7.33732E-05	0.000321461	0.00141568
0.000111286	0.009433483	2.69159E-08	0	1.2083E-05	9.49516E-05	0.003500007	0.022664802			2.63134E-05	7.45337E-05	0.001068569	0.003624924
0.000113294	0.009563622	2.69159E-08	0	1.25305E-05	9.89695E-05	0.003529595	0.022878802			2.69474E-05	7.59898E-05	0.001466057	0.006716769
0.000115534	0.009709646	2.727E-08	0	1.29784E-05	0.000103371	0.0035596	0.023098177			2.77097E-05	7.87815E-05	6.57322E-05	0.000333048
0.000117609	0.009841437	2.727E-08	0	1.34358E-05	0.000107575	0.003589938	0.023325435			2.82914E-05	8.08288E-05	0.000688725	0.003366837
0.000119927	0.00999126	2.727E-08	0	1.39143E-05	0.000110958	0.003620594	0.023549288			2.89291E-05	8.10696E-05	6.37475E-05	0.000346678
0.000122015	0.010126139	2.83325E-08	0	1.43791E-05	0.000114932	0.003651686	0.023778878			2.94846E-05	8.28651E-05	0.000281112	0.001411597
0.00012435	0.010275688	2.90408E-08	0	1.48841E-05	0.000119366	0.003683044	0.024012452			3.02927E-05	8.41789E-05	6.77296E-05	0.00022486
0.000126478	0.010411125	2.97491E-08	0	1.54151E-05	0.000123351	0.003714558	0.024238232			3.1031E-05	8.55583E-05	0.003544896	0.011070718
0.000128937	0.010563805	3.08116E-08	0	1.59649E-05	0.000127861	0.003746086	0.024467625			3.16055E-05	8.67407E-05	0.000136217	0.000808463
0.000131078	0.010701914	3.15199E-08	0	1.65065E-05	0.000132295	0.003777559	0.024692419			3.22914E-05	8.98061E-05	0.000666309	0.002950978
0.000133555	0.010857867	3.25824E-08	0	1.70396E-05	0.000136893	0.003809166	0.024924768			3.30116E-05	9.28606E-05	0.000473026	0.002162846
0.000135743	0.010994837	3.36448E-08	0	1.75714E-05	0.000142006	0.003841285	0.025162634			3.38697E-05	9.69442E-05	0.000238656	0.001129479
0.000138262	0.011151174	3.43532E-08	0	1.80956E-05	0.000146418	0.003873517	0.025402328			3.44259E-05	9.76229E-05	9.55476E-05	0.000304528
0.00014051	0.011291932	3.50615E-08	0	1.86362E-05	0.000151301	0.003906039	0.025640731			3.52198E-05	9.93965E-05	0.000418886	0.001935544
0.0001431	0.011452309	3.54156E-08	0	1.92094E-05	0.000155877	0.003939014	0.025877995			3.57998E-05	0.000102593	0.000499767	0.002610037
0.000145319	0.011594643	3.61239E-08	0	1.97823E-05	0.000161001	0.003971963	0.026117821			3.65916E-05	0.000104433	0.000410456	0.00194023
0.000147942	0.01175479	3.71864E-08	0	2.03846E-05	0.000165774	0.004005342	0.026356881			3.74008E-05	0.000105713	0.000782286	0.003282154
0.000150251	0.011900146	3.75406E-08	0	2.09602E-05	0.000170613	0.004039085	0.026606856			3.79696E-05	0.000108177	0.000536237	0.002301294
0.000152928	0.012065975	3.82489E-08	0	2.15531E-05	0.000174981	0.004072915	0.026849276			3.8735E-05	0.000111965	0.000683656	0.00298068
0.00015533	0.012213323	3.89572E-08	0	2.21643E-05	0.000180258	0.004107015	0.027093109			3.93771E-05	0.000114253	0.002110688	0.005225504
0.000158046	0.012377696	4.00197E-08	0	2.27792E-05	0.000185907	0.004141379	0.027340522			4.01149E-05	0.000117833	0.000450407	0.001258676
0.000160508	0.012523621	4.00197E-08	0	2.33843E-05	0.000191184	0.004176112	0.02759169			4.10263E-05	0.000119103	0.001186033	0.00303889
0.000163306	0.012686943	4.0728E-08	0	2.39877E-05	0.000196538	0.004211023	0.027846427			4.16827E-05	0.000119836	0.000803117	0.002385024
0.000165808	0.01283682	4.10821E-08	0	2.46064E-05	0.000202515	0.004245839	0.028107492			4.24892E-05	0.000123394	0.002445381	0.004975245
0.000168639	0.013009382	4.21446E-08	0	2.5182E-05	0.000207891	0.004281127	0.028370484			4.32902E-05	0.000126033	0.003156702	0.0054152
0.000171171	0.013158723	4.28529E-08	0	2.57901E-05	0.000213113	0.004316805	0.028634001			4.43262E-05	0.000127664	0.001257565	0.003561579
0.000174048	0.013331164	4.28529E-08	0	2.63898E-05	0.000218631	0.00435266	0.02890284			4.54264E-05	0.000129416	0.000901846	0.002407434
0.000176643	0.013483264	4.32071E-08	0	2.69749E-05	0.000224805	0.00438893	0.029172893			4.62926E-05	0.000134331	0.001332318	0.004335085
0.000179582	0.013655115	4.32071E-08	0	2.75807E-05	0.000230487	0.004425308	0.029448836			4.70308E-05	0.000135711	0.001711968	0.005243163
0.000182184	0.013807171	4.32071E-08	0	2.81807E-05	0.000235961	0.00446233	0.029725885			4.81765E-05	0.00013928	0.002348027	0.006215681
0.000185203	0.013981714	4.32071E-08	0	2.88078E-05	0.000241151	0.00449925	0.030001752			4.90998E-05	0.000143451	0.001742391	0.004781236
0.00018793	0.014136551	4.39154E-08	0	2.94591E-05	0.000246187	0.004536121	0.030280903			4.9914E-05	0.000145663	0.00338701	0.007236403
0.000190982	0.014311686	4.39154E-08	0	3.01243E-05	0.000251518	0.004573847	0.030559583			5.07378E-05	0.000150852	0.001661933	0.00427047
0.000193808	0.014465209	4.42695E-08	0	3.07878E-05	0.000256981	0.004611819	0.030843321			5.19769E-05	0.0001536	0.002236282	0.005301363
0.000196932	0.014644087	4.46237E-08	0	3.14262E-05	0.000262948	0.004650388	0.031123699			5.28954E-05	0.000155735	0.001839992	0.004964801
0.000199701	0.014801771	4.46237E-08	0	3.20595E-05	0.000268772	0.004689219	0.031411904			5.37148E-05	0.000159972	0.004332411	0.008060029
0.000202947	0.014980529	4.49779E-08	0	3.27277E-05	0.000274422	0.004728346	0.031700382			5.48367E-05	0.000162117	0.001635358	0.004139784
0.000205775	0.015138771	4.49779E-08	0	3.33339E-05	0.000280235	0.004767416	0.031991904			5.60007E-05	0.000165095	0.002250858	0.005777325
0.000209034	0.015321011	4.49779E-08	0	3.39559E-05	0.000285643	0.004806864	0.032282671			5.69634E-05	0.000167996	0.002210539	0.005605858
0.000211885	0.015481015	4.5332E-08	0	3.4647E-05	0.000291051	0.004846437	0.032577456			5.78405E-05	0.000171467	0.000574123	0.001574645
0.000215183	0.015660956	4.56862E-08	0	3.52999E-05	0.000296241	0.00488638	0.03287512			5.90697E-05	0.000172343	0.001532057	0.003364855
0.000218091	0.015822887	4.56862E-08	0	3.59808E-05	0.00030177	0.004926884	0.033173715			6.01067E-05	0.000175036	0.006241231	0.010479462
0.00022145	0.016004448	4.63945E-08	0	3.66205E-05	0.000307145	0.004967545	0.033475495			6.12269E-05	0.000177236	0.001549663	0.003780341
0.000224481	0.016169839	4.63945E-08	0	3.72945E-05	0.000312849	0.005008469	0.033778359			6.2337E-05	0.00018305	0.006577742	0.0110771
0.00022794	0.016354104	4.63945E-08	0	3.79855E-05	0.000318586	0.005049935	0.034076582			6.35397E-05	0.000185874	0.004876955	0.008359313
0.000230958	0.016520677	4.63945E-08	0	3.8682E-05	0.000324136	0.005092045	0.034382347			6.45139E-05	0.000189498	0.006092782	0.011983482
0.000234386	0.016705292	4.71028E-08	0	3.93485E-05	0.000329665	0.005134203	0.034693598			6.57238E-05	0.000193188	0.004540596	0.008534098
0.000237512	0.016869742	4.71028E-08	0	3.99903E-05	0.000335544	0.005176399	0.035006184			6.64742E-05	0.000197457	0.004978535	0.006343258
0.000240981	0.017057652	4.71028E-08	0	4.06623E-05	0.00034069	0.005218843	0.035324988			6.74749E-05	0.000200227	0.004847724	0.005408664
0.000244165	0.017228473	4.74569E-08	0	4.13363E-05	0.000346328	0.005261897	0.03564064			6.84674E-05	0.000207639	0.004620356	0.00639826
0.000247745	0.017418377	4.74569E-08	0	4.19723E-05	0.000351922	0.005305627	0.035959171			6.95133E-05	0.000210048	0.005537412	0.006953366
0.000250971	0.017588814	4.81653E-08	0	4.26494E-05	0.000357746	0.005349723	0.036282552			7.03316E-05	0.000211033	0.002823336	0.004295771
0.00025465	0.017777415	4.81653E-08	0	4.33085E-05	0.000362826	0.005394177	0.036612972			7.14651E-05	0.000214996	0.005228442	0.00612027
0.00025792	0.017949506	4.81653E-08	0	4.40009E-05	0.000368399	0.005438963	0.036946195			7.26746E-05	0.000218696	0.003034996	0.005060705
0.000261568	0.018137537	4.81653E-08	0	4.46963E-05	0.000374037	0.005484273	0.037278761			7.38818E-05	0.000220284	0.004572758	0.006380448
0.000264912	0.018311281	4.85194E-08	0	4.53972E-05	0.000379204	0.005530178	0.037622023			7.50234E-05	0.000222889	0.007409975	0.008853636
0.000268668	0.018500944	4.85194E-08	0	4.60576E-05	0.000384919	0.005576447	0.037964891			7.62071E-05	0.000226327	0.005589589	0.007445378
0.000272074	0.018675717	4.85194E-08	0	4.67245E-05	0.000390557	0.005623274	0.038313453			7.7236E-05	0.000231473	0.007097517	0.008330071
0.000275846	0.018864788	4.88736E-08	0	4.73969E-05	0.00039601	0.005670503	0.038662211			7.8219E-05	0.000233717	0.007144172	0.009142443
0.000279314	0.019039616	4.88736E-08	0	4.80498E-05	0.000401341	0.005718439	0.039012797			7.94149E-05	0.000240045	0.008837062	0.009769761
0.000283187	0.019230691	4.92277E-08	0	4.87018E-05	0.000406607	0.005766929	0.039369624			8.05745E-05	0.00024426	0.006348519	0.007716646
0.000286724	0.019408267	4.95819E-08	0	4.931E-05	0.000412081	0.005815962	0.039726856			8.12703E-05	0.000247008	0.009370257	0.010938576
0.00029051	0.019601892	4.95819E-08	0	4.99589E-05	0.000417895	0.005865712	0.040098649			8.22031E-05	0.000249778	0.005501319	0.006731024
0.000294217	0.019779983	4.9936E-08	0	5.06451E-05	0.000423708	0.005915571	0.040468941			8.38557E-05	0.000254518	0.003983824	0.005285532
0.000298142	0.019978239	5.02902E-08	0	5.13433E-05	0.000430715	0.005966398	0.04084334			8.52486E-05	0.000258875	0.004431745	0.005032514
0.000301779	0.02015899	5.02902E-08	0	5.20295E-05	0.000436605	0.006017369	0.041217136			8.64262E-05	0.000263605	0.006327724	0.007890062
0.000305807	0.020357345	5.06444E-08	0	5.2707E-05	0.000442856	0.006069046	0.041590417			8.77077E-05	0.000264984	0.005124961	0.006724017
0.000309437	0.020541347	5.06444E-08	0	5.3382E-05	0.000448702	0.006121367	0.041969118			8.9212E-05	0.000266846	0.005383093	0.008920298
0.000313516	0.020738356	5.09985E-08	0	5.40604E-05	0.000454778	0.006174229	0.04235233			9.06894E-05	0.000271761	0.006641545	0.009576168
0.000317263	0.020924975	5.09985E-08	0	5.47185E-05	0.000460964	0.006227504	0.042745339			9.19608E-05	0.000275659	0.004412217	0.00630367
0.000321317	0.021126154	5.09985E-08	0	5.54055E-05	0.000466274	0.006280847	0.043139028			9.32012E-05	0.000279458	0.005204949	0.009025727
0.000325158	0.021311854	5.13527E-08	0	5.60622E-05	0.00047235	0.006334642	0.04353599			9.44127E-05	0.000283092	0.003460594	0.008108934
0.00032934	0.021513209	5.13527E-08	0	5.6744E-05	0.000478086	0.006389245	0.04394309			9.55954E-05	0.000285468	0.002992908	0.006947552
0.000333302	0.021702302	5.13527E-08	0	5.74109E-05	0.000483549	0.006444431	0.044352861			9.69506E-05	0.000287756	0.006082764	0.009168773
0.000337524	0.021908036	5.13527E-08	0	5.80836E-05	0.000489056	0.006500419	0.044768916			9.83768E-05	0.000291041	0.005315874	0.007945481
0.000341513	0.022099461	5.13527E-08	0	5.87461E-05	0.000495417	0.006557203	0.045184117			9.97435E-05	0.000297336	0.003151776	0.005464542
0.000345824	0.02230318	5.17068E-08	0	5.94384E-05	0.000501701	0.006614871	0.045595728			0.000101089	0.000301047	0.004872848	0.007747279
0.000349929	0.022493062	5.17068E-08	0	6.00924E-05	0.000507821	0.006673234	0.046018943			0.000102564	0.00030385	0.002829955	0.005306355
0.000354259	0.022698938	5.17068E-08	0	6.07505E-05	0.000514127	0.006732333	0.046449274			0.000103824	0.000305897	0.004678339	0.008728457
0.000358362	0.022894885	5.2061E-08	0	6.14504E-05	0.000519765	0.006791691	0.046879442			0.000105172	0.000309532	0.003413898	0.005189299
0.000361814	0.023057265	5.2061E-08	0	6.21166E-05	0.000525721	0.006851932	0.04731309			0.00010657	0.000312608	0.006033251	0.010476123
0.0003663	0.02326636	5.2061E-08	0	6.27971E-05	0.000532016	0.006912665	0.047756296			0.000108233	0.000313758	0.001746131	0.004391336
0.000370532	0.02346142	5.27693E-08	0	6.34606E-05	0.000537315	0.006974457	0.048199951			0.000109648	0.000316308	0.006247363	0.011004329
0.000375038	0.023669858	5.27693E-08	0	6.41156E-05	0.00054303	0.007036545	0.048655102			0.000110923	0.000318991	0.005753276	0.009792051
0.000379274	0.023864874	5.27693E-08	0	6.47512E-05	0.00054927	0.007099833	0.049109705			0.000112052	0.000320896	0.00608754	0.010433645
0.000383881	0.02407768	5.31234E-08	0	6.54198E-05	0.000555828	0.007164184	0.049569037			0.000113744	0.00032545	0.00631099	0.010089321
0.000388196	0.02427286	5.31234E-08	0	6.61088E-05	0.000562375	0.007228991	0.050040873			0.000115015	0.000330475	0.002612367	0.005794492
0.000392882	0.024485656	5.31234E-08	0	6.67625E-05	0.000569009	0.007294483	0.050515335			0.00011668	0.0003348	0.00755442	0.011395905
0.000397305	0.024683836	5.34776E-08	0	6.74097E-05	0.00057514	0.007360828	0.050991112			0.000118121	0.000340908	0.005206699	0.008248914
0.00040211	0.024899171	5.38318E-08	0	6.80776E-05	0.00058172	0.007427602	0.051476445			0.00011976	0.000344992	0.00606989	0.010212266
0.000406511	0.025099924	5.38318E-08	0	6.8733E-05	0.000587752	0.007495061	0.051967242			0.000121651	0.000348616	0.00587036	0.00980509
0.000411354	0.02531839	5.41859E-08	0	6.93798E-05	0.000594069	0.007563706	0.052461116			0.000123292	0.000352645	0.003048186	0.005846286
0.000415869	0.025517961	5.45401E-08	0	7.00518E-05	0.000600222	0.007633331	0.052959106			0.000124869	0.000357604	0.006244443	0.012293988
0.000420857	0.025737183	5.45401E-08	0	7.06902E-05	0.000606407	0.007703546	0.053461551			0.000126134	0.000362804	0.004472405	0.007912462
0.00042546	0.025937005	5.48942E-08	0	7.13483E-05	0.000611246	0.007775046	0.053973456			0.000127648	0.000366549	0.00578829	0.011404521
0.000430552	0.026159456	5.48942E-08	0	7.19619E-05	0.000617279	0.00784753	0.054489039			0.000128812	0.000371727	0.0024565	0.004634249
0.00043515	0.026362585	5.48942E-08	0	7.25873E-05	0.000622326	0.007921091	0.055008454			0.000129989	0.000376467	0.004887792	0.009211984
0.000440249	0.026586142	5.52484E-08	0	7.32349E-05	0.000628413	0.007995539	0.055536956			0.000131881	0.000384427	0.002507514	0.00606149
0.000444921	0.026790606	5.52484E-08	0	7.3895E-05	0.000634182	0.008070705	0.056075004			0.000133548	0.000388729	0.002434732	0.005787156
0.000450069	0.027013167	5.52484E-08	0	7.45687E-05	0.000640992	0.008147081	0.056619566			0.000134988	0.000392638	0.005025127	0.009673506
0.000454815	0.027216088	5.52484E-08	0	7.52156E-05	0.000646608	0.008224197	0.057170927			0.000136636	0.000395353	0.003421557	0.006518885
0.000460038	0.027443805	5.56025E-08	0	7.58954E-05	0.000652389	0.008302387	0.057729766			0.000138111	0.000397071	0.003950221	0.007371764
0.000464743	0.027651959	5.59567E-08	0	7.65578E-05	0.000658728	0.008381901	0.058297702			0.000139719	0.000403246	0.002290497	0.006478684
0.000470077	0.027878143	5.63109E-08	0	7.72044E-05	0.000664661	0.008462145	0.058867751			0.0001415	0.000410406	0.002687657	0.007564503
0.000474927	0.02808495	5.63109E-08	0	7.78404E-05	0.000670311	0.0085429	0.059444183			0.000143456	0.000415234	0.004887072	0.011630618
0.000480328	0.028315547	5.6665E-08	0	7.85361E-05	0.00067596	0.008625707	0.060027436			0.000145488	0.000419789	0.003744693	0.006623734
0.000485298	0.028526285	5.70192E-08	0	7.92153E-05	0.000681959	0.008709423	0.060626486			0.000147146	0.000424354	0.003933612	0.007346737
0.00049073	0.028761469	5.70192E-08	0	7.99019E-05	0.000688605	0.008794369	0.061229927			0.00014876	0.000428131	0.003566407	0.006795025
0.000495671	0.028969983	5.70192E-08	0	8.05589E-05	0.00069479	0.008880496	0.061839224			0.000150129	0.000435455	0.003144942	0.006484071
0.000501224	0.029200799	5.77275E-08	0	8.11861E-05	0.000700593	0.008967642	0.062450679			0.000151864	0.000438641	0.004338875	0.006467791
0.000506239	0.029412697	5.77275E-08	0	8.18184E-05	0.000706724	0.00905663	0.063080548			0.000153152	0.000441991	0.002387914	0.00487056
0.000511851	0.029650081	5.77275E-08	0	8.24401E-05	0.000712219	0.009146754	0.06371716			0.000154706	0.00044775	0.003851723	0.006838303
0.000516951	0.029863786	5.77275E-08	0	8.3037E-05	0.000717825	0.009237666	0.064362346			0.000156434	0.000450049	0.003667244	0.006777925
0.000522635	0.030101422	5.77275E-08	0	8.3653E-05	0.000723113	0.009330318	0.065017274			0.000158193	0.000455742	0.002676998	0.005970381
0.000527711	0.030314447	5.77275E-08	0	8.42944E-05	0.000728641	0.009423994	0.065674097			0.000160055	0.000463591	0.003024781	0.005703153
0.000533542	0.030554854	5.77275E-08	0	8.49264E-05	0.000734367	0.009519337	0.066336635			0.000161414	0.000466854	0.002651544	0.005337141
0.000538721	0.030770824	5.87899E-08	0	8.55872E-05	0.000739874	0.009616024	0.067003781			0.000162901	0.000472547	0.003026503	0.006678922
0.000544587	0.031012752	5.91441E-08	0	8.62452E-05	0.000745512	0.009714357	0.067682555			0.000164283	0.000475076	0.003645081	0.007177197
0.000549811	0.03122835	5.94983E-08	0	8.68486E-05	0.000751544	0.009813878	0.06836759			0.000165825	0.0004779	0.003600937	0.006892572
0.00055569	0.031471559	6.19774E-08	0	8.74792E-05	0.000757522	0.009915377	0.06907773			0.000167644	0.00048055	0.003462685	0.007248895
0.000560939	0.031688876	6.26857E-08	0	8.81291E-05	0.000763631	0.010018662	0.069787343			0.000169361	0.000487589	0.002941944	0.006083627
0.000566993	0.031930388	6.26857E-08	0	8.88466E-05	0.000769357	0.010123221	0.070501304			0.000170982	0.000492253	0.005189484	0.009051389
0.000572323	0.032145482	6.30398E-08	0	8.9468E-05	0.00077494	0.010229129	0.071233317			0.000172795	0.000497322	0.003430059	0.006840328
0.000578416	0.032393169	6.37481E-08	0	9.00752E-05	0.0007806	0.010336862	0.071975829			0.000174159	0.00050261	0.005185353	0.00794963
0.000583837	0.032611898	6.41023E-08	0	9.07343E-05	0.000786074	0.010446235	0.072723345			0.000176189	0.000508325	0.006171896	0.009634159
0.000590024	0.032858786	6.51648E-08	0	9.1373E-05	0.000791515	0.010557409	0.073476357			0.000178009	0.000512025	0.00336877	0.007099718
0.000595508	0.033079562	6.62272E-08	0	9.20005E-05	0.000797373	0.010670566	0.074238718			0.000179627	0.000516809	0.004651869	0.00862282
0.000601768	0.033330019	6.69355E-08	0	9.26487E-05	0.000803361	0.010785341	0.075025832			0.000181362	0.00052328	0.003991444	0.007233831
0.000607379	0.03355351	6.76439E-08	0	9.32986E-05	0.000809175	0.01090198	0.075815497			0.000183188	0.000530078	0.002838842	0.004728598
0.000613764	0.033808609	6.90605E-08	0	9.39149E-05	0.000815152	0.011020596	0.076620949			0.000184561	0.000536187	0.00377083	0.00575475
0.000619426	0.03403348	6.97688E-08	0	9.45476E-05	0.000821042	0.011140858	0.077431744			0.00018675	0.000541136	0.004605848	0.007691499
0.000625917	0.034288972	7.08313E-08	0	9.52063E-05	0.000826429	0.011264245	0.078255534			0.00018848	0.000546675	0.00382079	0.006018257
0.000631657	0.034516077	7.18937E-08	0	9.58854E-05	0.000832691	0.011389299	0.07908713			0.000190185	0.000551898	0.003051556	0.004312215
0.000638105	0.034771887	7.22479E-08	0	9.65961E-05	0.000837814	0.011515821	0.079936024			0.000191961	0.000555948	0.003529048	0.006193096
0.000643888	0.03499782	7.29562E-08	0	9.72685E-05	0.00084342	0.011645768	0.080799566			0.00019356	0.00056024	0.0032572	0.005816311
0.00065046	0.035256531	7.33104E-08	0	9.79323E-05	0.000849277	0.011776815	0.081672589			0.000195247	0.00056936	0.003069422	0.005546969
0.000656332	0.035484358	7.43728E-08	0	9.86182E-05	0.000854609	0.011910332	0.082565527			0.000196973	0.000573903	0.003017997	0.006158358
0.000663015	0.035743408	7.4727E-08	0	9.93001E-05	0.000860542	0.012047044	0.083461212			0.000199375	0.000578589	0.003796122	0.007761697
0.000668887	0.035975297	7.50811E-08	0	0.000100024	0.000867516	0.012186164	0.084373604			0.000200929	0.000584314	0.00330624	0.00598249
0.000675683	0.036236756	7.54353E-08	0	0.000100715	0.000873165	0.01232768	0.085300983			0.000202662	0.000588661	0.003456996	0.005645599
0.000681692	0.036472707	7.54353E-08	0	0.000101383	0.000878628	0.012472399	0.086243909			0.000204689	0.000594474	0.003780531	0.005146383
0.000688497	0.036736903	7.57894E-08	0	0.000102083	0.000883851	0.01262008	0.087202261			0.000206566	0.00060401	0.004416904	0.008401277
0.000694581	0.036971145	7.57894E-08	0	0.000102772	0.000889949	0.012769769	0.088185814			0.000208474	0.000608181	0.003509358	0.007051273
0.000701499	0.037238046	7.61436E-08	0	0.00010343	0.000896068	0.012922728	0.089186414			0.000210394	0.000611969	0.003690782	0.00640657
0.000707656	0.037474697	7.68519E-08	0	0.000104037	0.000902276	0.013078032	0.090206238			0.000212549	0.000615834	0.002982567	0.005864307
0.000714672	0.037740765	7.72061E-08	0	0.000104654	0.000908516	0.013236652	0.091233616			0.00021453	0.000620935	0.005055491	0.008768975
0.000720876	0.037977066	7.75602E-08	0	0.000105297	0.000913574	0.013397772	0.092269074			0.000216217	0.000627844	0.052493665	0.039175506
0.000727909	0.038242827	7.79144E-08	0	0.000105929	0.00091884	0.013562577	0.093335504			0.000218237	0.000634971	0.027260057	0.02030474
0.000734224	0.038477431	7.89769E-08	0	0.000106598	0.000925059	0.013730684	0.094418739			0.000220451	0.000641331	0.050142475	0.040774411
0.000741377	0.038741529	7.9331E-08	0	0.000107258	0.000930325	0.013902496	0.095513841			0.000222566	0.000646488	0.038947938	0.029863687
0.00074779	0.038979745	7.96852E-08	0	0.000107908	0.000935645	0.014077468	0.096622563			0.000224291	0.000651075	0.067902025	0.051463231
0.000755149	0.039247631	8.00393E-08	0	0.00010853	0.000941415	0.014256576	0.097740973			0.000226417	0.000656976	0.033675528	0.027539895
0.000761696	0.039488136	8.03935E-08	0	0.000109193	0.000946867	0.014439747	0.098888341			0.000228029	0.000664147	0.0414318	0.032601881
0.000769074	0.039760192	8.11018E-08	0	0.000109864	0.000952834	0.014625486	0.100048934			0.000229628	0.000667311	0.043227026	0.033990093
0.000775694	0.039998004	8.18101E-08	0	0.000110526	0.000958811	0.014815667	0.101234696			0.000231599	0.000676036	0.043435823	0.029467656
0.000783189	0.040273455	8.21643E-08	0	0.000111172	0.000964986	0.015010005	0.102445201			0.000233567	0.000681543	0.000523	0.001871948
0.000789937	0.040514846	8.25184E-08	0	0.000111823	0.000970482	0.015208796	0.103670606			0.000235546	0.000688922	8.62571E-05	0.000299711
0.000797429	0.040790691	8.28726E-08	0	0.000112456	0.000976197	0.015412123	0.104922089			0.000237283	0.0006964	0.001654544	0.00534949
0.000804093	0.041037206	8.28726E-08	0	0.000113126	0.000981879	0.015619323	0.106200307			0.000238853	0.000699443	6.56474E-05	0.000228495
0.000811737	0.041315635	8.35809E-08	0	0.000113799	0.000987035	0.015830792	0.107496677			0.00024084	0.000704348	0.000818906	0.002528453
0.000818498	0.041562796	8.3935E-08	0	0.000114445	0.000992192	0.016047711	0.108835612			0.000242906	0.000709986	0.000516741	0.001629231
0.000826205	0.0418406	8.49975E-08	0	0.000115072	0.000997414	0.016269119	0.110184696			0.000244813	0.000718569	0.000148575	0.000346525
0.000833131	0.042091724	8.606E-08	0	0.00011569	0.001003063	0.016496112	0.111563121			0.000246461	0.000725653	0.00014765	0.000509912
0.000840962	0.04236885	8.81849E-08	0	0.000116318	0.001008865	0.016728561	0.112975593			0.000248229	0.000732156	0.000502456	0.001859905
0.000847958	0.04262189	8.92474E-08	0	0.000116957	0.001014131	0.016966352	0.11441329			0.000250327	0.000738954	0.000684574	0.002922601
0.000855915	0.042903899	9.10182E-08	0	0.000117579	0.00101954	0.017210692	0.115875806			0.000252455	0.000746968	0.00043122	0.002089659
0.000862991	0.043153392	9.24348E-08	0	0.000118214	0.001024816	0.017460816	0.117358192			0.00025438	0.000751698	0.00096497	0.003831785
0.000870939	0.043433594	9.38514E-08	0	0.000118828	0.00103063	0.017717343	0.118890523			0.000256211	0.000756165	0.00016748	0.000783633
0.000878132	0.043690969	9.45597E-08	0	0.000119461	0.001036717	0.017981095	0.120456837			0.000257843	0.000762668	0.001161313	0.005397081
0.000886265	0.043976448	9.49139E-08	0	0.000120098	0.001042158	0.018250354	0.122067281			0.00025978	0.000770265	0.001766069	0.006435133
0.000893588	0.04423032	9.56222E-08	0	0.000120735	0.001047227	0.018526455	0.123713143			0.000261585	0.000775564	0.000992529	0.004749651
0.000901815	0.044515854	9.59764E-08	0	0.000121391	0.001053018	0.018810597	0.125396052			0.000263616	0.000780152	0.000625172	0.002057023
0.000909268	0.044774927	9.66847E-08	0	0.000122059	0.001058252	0.019102962	0.127105171			0.000265305	0.000787005	0.001363656	0.005133311
0.000917512	0.045061566	9.66847E-08	0	0.000122712	0.001064032	0.019403945	0.128837685			0.00026736	0.000793026	0.001665161	0.007361002
0.000924998	0.045320365	9.70388E-08	0	0.000123364	0.00106886	0.019713321	0.130629099			0.000269678	0.000799289	0.001367235	0.005944139
0.000933409	0.04560996	9.77471E-08	0	0.000124018	0.001074465	0.020031894	0.132453642			0.000271835	0.000804182	0.000355914	0.000876351
0.000941043	0.045868223	9.95179E-08	0	0.000124668	0.001080049	0.020359846	0.134325229			0.000273757	0.000812306	0.001573908	0.004835724
0.000949567	0.046159274	1.01289E-07	0	0.000125321	0.001085786	0.020698242	0.136239216			0.000275499	0.000815251	0.000187577	0.000755332
0.000957261	0.046421007	1.03414E-07	0	0.000125991	0.001092311	0.021047255	0.138195168			0.000277903	0.000822049	0.001003326	0.003155661
0.000965789	0.046713	1.0483E-07	0	0.000126629	0.001097577	0.021406103	0.140203406			0.000279999	0.000827808	0.000332017	0.001228602
0.000973589	0.046980239	1.06955E-07	0	0.000127294	0.001103456	0.021776636	0.142256827			0.000282397	0.000835888	0.000192354	0.00073706
0.000982272	0.047272517	1.0908E-07	0	0.000127925	0.001109127	0.022158025	0.144351434			0.000284249	0.000845139	0.000567827	0.001766694
0.000990206	0.047543359	1.0908E-07	0	0.000128549	0.001114042	0.022550674	0.146471003			0.000286056	0.000850394	8.47335E-05	0.000254682
0.000999012	0.047836063	1.09434E-07	0	0.000129181	0.001120381	0.022953672	0.148623678			0.000287919	0.000858189	0.000833459	0.003007349
0.001007046	0.048101989	1.10143E-07	0	0.000129797	0.001126403	0.023368704	0.150805201			0.000290119	0.000867188	0.000945969	0.003338656
0.001015934	0.048393544	1.11913E-07	0	0.00013046	0.001131964	0.02379798	0.153056112			0.000292225	0.000871556	0.00051285	0.00194739
0.001024079	0.048663061	1.14392E-07	0	0.000131103	0.001138456	0.024240324	0.155345735			0.000294654	0.000875333	0.00066083	0.002514527
0.001032971	0.048956685	1.15809E-07	0	0.000131771	0.001144751	0.024696638	0.157688226			0.000296865	0.000882887	0.000620004	0.002571785
0.001041296	0.049230592	1.16872E-07	0	0.000132438	0.001150729	0.025166026	0.16007845			0.000299001	0.000889543	0.001415514	0.004654667
0.001050372	0.049527972	1.18288E-07	0	0.000133123	0.001156531	0.025650012	0.162493274			0.000300948	0.000896846	0.000628004	0.00249562
0.001058768	0.049803017	1.19351E-07	0	0.000133804	0.00116229	0.026150189	0.16495905			0.00030336	0.000901192	0.000882299	0.003374839
0.001067888	0.050102641	1.20059E-07	0	0.000134501	0.001168081	0.026667102	0.16748262			0.000305513	0.000907312	0.000175347	0.000755508
0.001076221	0.050379252	1.20413E-07	0	0.00013522	0.001174245	0.02719999	0.17006451			0.000307512	0.000912939	0.000223794	0.000942991
0.001085468	0.05068147	1.21476E-07	0	0.000135905	0.001180124	0.027749675	0.172697099			0.000309291	0.000924544	0.00061509	0.002612008
0.001093937	0.050962833	1.21476E-07	0	0.000136581	0.001185905	0.028317641	0.175394884			0.000311382	0.000931595	0.000225692	0.001013179
0.001103141	0.051265347	1.22184E-07	0	0.00013723	0.001192276	0.028905601	0.178136352			0.000313525	0.000940233	0.000887995	0.003683857
0.001111889	0.051544454	1.23246E-07	0	0.000137898	0.001198714	0.029515323	0.180934015			0.00031629	0.000945236	0.000394898	0.001622914
0.001121253	0.051847932	1.23601E-07	0	0.00013856	0.001204056	0.030147423	0.183802128			0.000318518	0.000955505	0.00082737	0.003632817
0.00113007	0.052126831	1.25725E-07	0	0.000139248	0.001208994	0.030803616	0.186737681			0.000321036	0.000959698	0.001226474	0.005166133
0.0011396	0.052434972	1.25725E-07	0	0.000139917	0.001214107	0.031485639	0.189757007			0.000323113	0.000966081	0.000498702	0.002083856
0.001148418	0.05271825	1.26434E-07	0	0.00014057	0.001220062	0.032195997	0.192849302			0.000325373	0.000972058	0.000559312	0.002255783
0.00115804	0.053021432	1.26788E-07	0	0.000141224	0.001225131	0.032935193	0.1960137			0.000327288	0.0009782	0.000248676	0.000975014
0.001167046	0.05330898	1.27142E-07	0	0.000141884	0.001230923	0.033705522	0.199256036			0.000329308	0.000984221	0.000196674	0.000722576
0.00117674	0.053615885	1.27142E-07	0	0.000142555	0.001237065	0.034509415	0.202585671			0.000331215	0.00098952	0.000590065	0.002317486
0.001185932	0.053906925	1.28205E-07	0	0.00014323	0.001242692	0.035350645	0.206054663			0.000333308	0.000997578	0.001758322	0.007013328
0.001195803	0.054211837	1.29621E-07	0	0.000143927	0.001248658	0.036230939	0.209602667			0.000335384	0.001010584	0.002376003	0.009125791
0.001203489	0.05445025	1.30684E-07	0	0.000144594	0.001254603	0.037146571	0.213260894			0.000337481	0.001017416	0.000500383	0.001928932
0.001212816	0.054740645	1.31038E-07	0	0.000145279	0.001260296	0.038097885	0.217012704			0.000339804	0.001024608	0.001176619	0.004923319
0.00122284	0.055049487	1.31392E-07	0	0.00014598	0.001265956	0.039086458	0.220843176			0.000341865	0.001028232	0.000794786	0.003341153
0.001232211	0.055342739	1.321E-07	0	0.000146659	0.001271671	0.040114027	0.224771074			0.000344398	0.00103745	0.002003603	0.006698651
0.001242288	0.055657788	1.32454E-07	0	0.000147335	0.001277649	0.041188371	0.228819169			0.000346412	0.001043669	0.00202048	0.006553021
0.001251746	0.05595381	1.33163E-07	0	0.000147965	0.001283867	0.042312639	0.23300512			0.000348654	0.001050216	0.001261447	0.004329764
0.001261945	0.05626864	1.33517E-07	0	0.000148639	0.001290064	0.043490736	0.237322732			0.00035018	0.001055734	0.001464461	0.00533621
0.001271525	0.056563524	1.34579E-07	0	0.000149298	0.001296556	0.044730361	0.241828387			0.000352144	0.001060299	0.001124742	0.003677156
0.00128191	0.056879843	1.34934E-07	0	0.000149988	0.001302194	0.046033988	0.246495884			0.000354322	0.001067798	0.001398276	0.005633031
0.001291521	0.057171628	1.35642E-07	0	0.000150666	0.001308817	0.047404475	0.251328609			0.00035674	0.001076327	0.000757718	0.002513093
0.001302093	0.057492119	1.3635E-07	0	0.00015134	0.001315211	0.048841035	0.2563365			0.00035915	0.001084023	0.001239043	0.004495932
0.0013118	0.057790144	1.37413E-07	0	0.000151997	0.001320729	0.050350976	0.261505666			0.000361234	0.001092365	3.14449E-05	4.81272E-05
0.001322376	0.058114466	1.38121E-07	0	0.000152663	0.001326312	0.05194026	0.266912633			0.000363377	0.001099909	0.000177995	0.000786184
0.00133237	0.058414276	1.38475E-07	0	0.000153319	0.001331775	0.053618379	0.272567111			0.000366116	0.001107944	0.000162019	0.000578709
0.001343129	0.058735369	1.38829E-07	0	0.000153939	0.001337545	0.055399948	0.278482764			0.000368523	0.001113572	0.000272594	0.001040297
0.001353177	0.059031106	1.39538E-07	0	0.000154599	0.001344004	0.057295868	0.28477646			0.000370787	0.001120469	0.000451311	0.00166525
0.001364086	0.059360793	1.406E-07	0	0.000155266	0.001349248	0.05932187	0.291393614			0.00037278	0.001125198	0.001559653	0.006120774
0.001374199	0.059664412	1.406E-07	0	0.000155927	0.001355029	0.061493635	0.298433381			0.000374607	0.001129785	0.000854127	0.003488337
0.001385257	0.059992041	1.40954E-07	0	0.000156613	0.001360306	0.063833648	0.305918785			0.000376628	0.001135807	0.000401868	0.001262442
0.001395487	0.06029369	1.42017E-07	0	0.000157311	0.001365615	0.066372071	0.313910937			0.000378967	0.001139212	0.0003109	0.00097011
0.001406705	0.060626749	1.43079E-07	0	0.00015801	0.001370619	0.069139312	0.322546084			0.000381133	0.001145999	0.000203918	0.000738648
0.001417019	0.060930062	1.43787E-07	0	0.000158681	0.001375797	0.072173342	0.331855735			0.000383459	0.001152021	0.001092695	0.003556499
0.001428317	0.061263143	1.44496E-07	0	0.000159367	0.001381085	0.075526545	0.341903979			0.000385959	0.0011579	0.000290545	0.001181909
0.001438674	0.061569992	1.45204E-07	0	0.000160033	0.001386854	0.079249817	0.352795905			0.000387808	0.001162892	0.000834649	0.002776293
0.001450154	0.061905886	1.45558E-07	0	0.0001607	0.001392974	0.083433948	0.364588072			0.000390084	0.001169439	0.000871435	0.003416387
0.001460704	0.062215199	1.46267E-07	0	0.000161365	0.001397989	0.088170462	0.377496732			0.000392557	0.001178373	0.000323609	0.001017974
0.001472351	0.062553502	1.46621E-07	0	0.000162042	0.001403342	0.093552057	0.39123827			0.000394701	0.001186989	0.002067331	0.007637164
0.001482963	0.062859191	1.46975E-07	0	0.000162696	0.001409714	0.099765258	0.406089044			0.00039688	0.001192255	0.000401598	0.001783532
0.001494632	0.063201358	1.47329E-07	0	0.000163385	0.001415582	0.107054147	0.422417738			0.000399163	0.001197477	0.000853832	0.003302955
0.001505362	0.063511032	1.47683E-07	0	0.000164041	0.001421647	0.115852371	0.440849446			0.00040151	0.00120283	0.000126661	0.000492516
0.001517229	0.063852028	1.48037E-07	0	0.000164729	0.001427504	0.126804889	0.462170223			0.000403534	0.00121091	0.000800471	0.002805338
0.001528041	0.064161067	1.48746E-07	0	0.000165415	0.001433756	0.141074431	0.487367255			0.000406177	0.001215486	0.000939187	0.003425923
0.001540089	0.064503914	1.50516E-07	0	0.000166049	0.001439591	0.160636433	0.518192534			0.000407861	0.001220325	0.000214331	0.000718219
0.001550945	0.064813445	1.51225E-07	0	0.000166709	0.001445141	0.189871944	0.557888681			0.000409593	0.001227978	1.02775E-05	2.99208E-05
0.001563084	0.065163878	1.52287E-07	0	0.000167368	0.001451579	0.237620752	0.611908304			0.000411764	0.001238991	0.000521799	0.002206233
0.00157418	0.065474724	1.52641E-07	0	0.000168017	0.001458618	0.324506992	0.691888547			0.000414198	0.001248078	0.002286868	0.007929146
0.001586395	0.065823712	1.5335E-07	0	0.00016868	0.001464694	0.496880551	0.816316252			0.000416368	0.001253673	0.001978561	0.007409709
0.001597528	0.066138597	1.5335E-07	0	0.00016934	0.00147088	1	1			0.000418446	0.001265507	0.000803227	0.002841291
0.001610084	0.066490158	1.54058E-07	0	0.00017004	0.001477438					0.000420649	0.00127547	0.001658386	0.005575959
0.001621405	0.066810955	1.54412E-07	0	0.000170762	0.001483558					0.000423055	0.00128332	0.001132503	0.004177982
0.001633982	0.067163884	1.5512E-07	0	0.000171441	0.001489973					0.000424811	0.001287994	4.88947E-05	2.19726E-05
0.001645384	0.067482536	1.55829E-07	0	0.000172085	0.001495929					0.000427119	0.001293512	0.000275605	0.000879723
0.001658028	0.067842767	1.55829E-07	0	0.000172731	0.001502136					0.000429281	0.001300431	0.000124986	0.000380135
0.001669516	0.068159875	1.56183E-07	0	0.000173408	0.001508267					0.000431434	0.001308752	0.000106356	0.000446534
0.001682599	0.068517249	1.56891E-07	0	0.000174094	0.001513906					0.000433786	0.001315014	2.04807E-05	5.30976E-06
0.001694356	0.068839787	1.576E-07	0	0.000174785	0.001520398					0.000435511	0.001319623	0.000253413	0.000861692
0.001707455	0.0691968	1.57954E-07	0	0.000175475	0.001526561					0.000438053	0.001324156	0.000365974	0.001237338
0.001719234	0.069524822	1.58662E-07	0	0.000176141	0.001532791					0.000440409	0.001330297	0.000564635	0.001860835
0.001732565	0.069887594	1.59724E-07	0	0.000176792	0.001538604					0.000442571	0.001335049	0.000458487	0.001611255
0.001744448	0.070216208	1.59724E-07	0	0.000177444	0.001544538					0.000444554	0.001344475	0.000253372	0.000749147
0.001757835	0.070584629	1.60787E-07	0	0.000178099	0.001550669					0.000447173	0.001353091	1.78084E-05	4.76784E-05
0.001769748	0.070909225	1.60787E-07	0	0.000178757	0.001556712					0.000449364	0.001361258	0.00035784	0.001166768
0.001783311	0.07127805	1.61141E-07	0	0.000179428	0.001562416					0.000451624	0.00136832	0.000135614	0.000418453
0.001795446	0.071602011	1.62204E-07	0	0.000180085	0.001568437					0.000454017	0.001378742	0.001807587	0.005532255
0.001809171	0.071974724	1.62558E-07	0	0.00018074	0.00157413					0.000456654	0.001390073	0.001172039	0.004000274
0.001821437	0.07230671	1.63266E-07	0	0.000181376	0.001580184					0.000458835	0.001398591	3.84552E-05	0.00012646
0.00183552	0.072682805	1.63974E-07	0	0.000182027	0.001585987					0.000460938	0.001403047	0.000340052	0.001061514
0.001847725	0.073013148	1.64683E-07	0	0.000182706	0.001591461					0.000462485	0.001410086	0.001409162	0.00476096
0.001861739	0.073389703	1.65745E-07	0	0.000183398	0.001597263					0.000464528	0.00141429	0.000863562	0.003179736
0.001874147	0.073719073	1.66808E-07	0	0.000184085	0.001602989					0.000466456	0.001423289	0.000157515	0.000474298
0.001888425	0.074098529	1.67516E-07	0	0.000184725	0.001608671					0.000469049	0.001432748	0.000217069	0.000908024
0.00190103	0.074432267	1.67516E-07	0	0.000185385	0.001613959					0.000471702	0.001441353	0.000442582	0.001913856
0.001915559	0.074811909	1.6787E-07	0	0.000186057	0.001619871					0.000474062	0.001448481	0.000356582	0.001310241
0.001928264	0.075143741	1.68224E-07	0	0.000186732	0.001625575					0.000476542	0.00145829	4.17679E-05	0.000100666
0.001942737	0.075531628	1.68933E-07	0	0.000187399	0.001630961					0.000478442	0.001463808	0.002203701	0.005160692
0.001955546	0.075869164	1.69641E-07	0	0.000188071	0.00163626					0.000480923	0.001472511	0.000510812	0.002041553
0.001970372	0.076252846	1.70349E-07	0	0.000188731	0.001641635					0.000483233	0.001483426	0.000109937	0.000412081
0.001983351	0.076591883	1.70703E-07	0	0.000189387	0.00164735					0.000485405	0.001488911	6.43594E-05	0.000278779
0.00199826	0.076982769	1.71412E-07	0	0.000190058	0.001653383					0.000487743	0.001494571	0.00054831	0.002273322
0.002011548	0.077326272	1.72474E-07	0	0.000190718	0.001658878					0.000489958	0.001503078	9.60206E-05	0.000221401
0.002026624	0.077716446	1.73891E-07	0	0.000191383	0.001664002					0.000492347	0.001509253	0.001946161	0.007004821
0.002039959	0.078058219	1.75307E-07	0	0.000192073	0.001669991					0.000495025	0.001517059	0.000473238	0.002055293
0.002055247	0.078450178	1.76016E-07	0	0.00019272	0.001674873					0.000497408	0.001523419	0.000136334	0.000502522
0.002068826	0.078796374	1.77786E-07	0	0.000193368	0.001680205					0.000499137	0.001527897	0.000670998	0.002633367
0.002084336	0.079188432	1.78495E-07	0	0.000194067	0.001685405					0.000501617	0.001539907	0.000168218	0.000589033
0.002097915	0.079533106	1.79557E-07	0	0.000194777	0.001690398					0.000503744	0.001547954	0.000377884	0.001652561
0.002113435	0.07992662	1.80266E-07	0	0.00019546	0.001696091					0.000506681	0.001556187	0.001118192	0.001757859
0.002127226	0.080275411	1.8062E-07	0	0.000196138	0.001702276					0.000509175	0.001563357	0.001162991	0.001896559
0.002142973	0.080676391	1.81328E-07	0	0.000196804	0.001708002					0.000511572	0.001570386	0.00088901	0.001336724
0.002157087	0.081027251	1.82036E-07	0	0.000197486	0.001713761					0.0005142	0.001576495	0.001201976	0.002034426
0.002172986	0.081422396	1.83099E-07	0	0.00019819	0.001719421					0.00051695	0.001583086	0.002000604	0.002236613
0.002187116	0.08177735	1.84515E-07	0	0.000198844	0.001724884					0.000519404	0.00159376	0.002426721	0.002837689
0.002202978	0.082174323	1.8487E-07	0	0.000199533	0.00173039					0.000522167	0.001599924	0.001505704	0.002121244
0.002217453	0.082531916	1.86286E-07	0	0.000200163	0.001736248					0.000524034	0.001605387	0.001044222	0.001539338
0.002233539	0.082934374	1.86286E-07	0	0.000200831	0.001741492					0.000526611	0.001610992	0.000800472	0.001421472
0.002248003	0.083292953	1.88411E-07	0	0.000201463	0.001747458					0.000528893	0.001617353	0.000810937	0.001605212
0.002264149	0.083690429	1.89119E-07	0	0.00020214	0.001753469					0.000531423	0.001626648	0.001524086	0.002465743
0.002279006	0.084055347	1.89828E-07	0	0.000202826	0.001759676					0.00053414	0.001634289	0.001705138	0.003122708
0.002295392	0.084459512	1.89828E-07	0	0.000203513	0.001765435					0.000536602	0.001643573	0.001790481	0.002674586
0.002310269	0.084822744	1.9089E-07	0	0.000204206	0.001771489					0.000538954	0.001653164	0.000981635	0.001446477
0.002326749	0.085226001	1.91244E-07	0	0.000204926	0.001777051					0.000541362	0.001661988	0.000953428	0.00133991
0.002341777	0.085597783	1.91599E-07	0	0.000205622	0.001783225					0.000543653	0.001670231	0.000899374	0.001309113
0.002358327	0.085999562	1.91953E-07	0	0.000206304	0.001788929					0.000546457	0.001678366	0.001559863	0.001802724
0.002373684	0.086371311	1.92661E-07	0	0.00020701	0.001794819					0.000549235	0.001688438	0.001279596	0.001907561
0.002390464	0.086775947	1.94078E-07	0	0.000207688	0.001800917					0.000551785	0.001700382	0.001038723	0.001565569
0.002405856	0.087145047	1.94432E-07	0	0.000208402	0.00180696					0.000554347	0.001709743	0.001014766	0.00146649
0.002422648	0.087556777	1.9514E-07	0	0.00020912	0.001813223					0.000556498	0.001715928	0.000594695	0.000828147
0.002438351	0.087936781	1.97265E-07	0	0.000209781	0.001819879					0.000559081	0.001723493	0.001407818	0.00174979
0.002455355	0.088342578	1.97265E-07	0	0.000210479	0.001826207					0.000561568	0.001731989	0.002918538	0.003545124
0.002471237	0.088726413	1.98328E-07	0	0.000211182	0.001832699					0.000564258	0.001739423	0.00073091	0.001052066
0.00248831	0.089134718	1.99744E-07	0	0.000211874	0.001838863					0.000566697	0.001750557	0.002211036	0.002509075
0.002504403	0.08951667	2.00452E-07	0	0.000212534	0.001845114					0.000569335	0.001756381	0.002072545	0.002507433
0.002521793	0.089928182	2.01515E-07	0	0.0002132	0.001851267					0.000571739	0.001764253	0.002449028	0.003116927
0.002538135	0.090316057	2.02223E-07	0	0.000213895	0.00185765					0.000574445	0.001772266	0.00200177	0.002461769
0.002555538	0.090731017	2.03994E-07	0	0.00021461	0.001864273					0.000577281	0.001782634	0.002148769	0.002013932
0.002572127	0.091118706	2.06119E-07	0	0.000215297	0.001870623					0.00057932	0.001792433	0.002732236	0.002709247
0.002589728	0.091531554	2.06119E-07	0	0.000215995	0.00187683					0.000581606	0.001797556	0.002782033	0.003074373
0.002606621	0.091922856	2.0789E-07	0	0.000216679	0.001882906					0.000583504	0.001808625	0.002242134	0.002119525
0.002624424	0.092336327	2.08598E-07	0	0.000217375	0.001889245					0.000585852	0.001813945	0.002576782	0.002722462
0.002641451	0.092736421	2.09306E-07	0	0.000218065	0.001895475					0.000588646	0.001821313	0.001690262	0.001822189
0.002659557	0.093149815	2.09661E-07	0	0.000218755	0.001901945					0.000591275	0.001827411	0.002657355	0.003115658
0.002676804	0.09354912	2.10015E-07	0	0.000219454	0.001908098					0.000593871	0.001835666	0.001986056	0.002280876
0.002694949	0.093963293	2.10369E-07	0	0.000220141	0.001914765					0.000596213	0.001843362	0.002287597	0.002425093
0.002712309	0.094363889	2.10723E-07	0	0.000220878	0.001920622					0.000599435	0.001853336	0.002013156	0.002158171
0.002730455	0.094782747	2.11077E-07	0	0.000221614	0.001926655					0.000601499	0.001862346	0.002080494	0.002159189
0.002748071	0.095185851	2.11431E-07	0	0.000222316	0.001932731					0.000603579	0.00187082	0.002316206	0.002488033
0.00276653	0.095602476	2.13202E-07	0	0.000222983	0.001938402					0.000606596	0.0018841	0.001718795	0.001791217
0.002784349	0.096004813	2.14265E-07	0	0.000223708	0.001944478					0.000609517	0.001893942	0.002477899	0.002578025
0.002802867	0.096422084	2.15681E-07	0	0.000224429	0.001950565					0.00061197	0.001901332	0.001934255	0.001857781
0.002820951	0.096829884	2.15681E-07	0	0.000225151	0.001956696					0.00061444	0.001910397	0.001952019	0.001983518
0.002839646	0.097255814	2.17098E-07	0	0.000225857	0.001962805					0.000616733	0.001922943	0.002624237	0.002786474
0.002857979	0.097664819	2.17452E-07	0	0.000226564	0.001968771					0.000619045	0.00193272	0.001988887	0.001979402
0.002876749	0.09809052	2.17806E-07	0	0.000227281	0.001975614					0.000621946	0.001939891	0.002217637	0.002337838
0.002895304	0.098498167	2.17806E-07	0	0.000227979	0.001981285					0.00062482	0.001946864	0.002178197	0.002332922
0.002909579	0.098818942	2.1816E-07	0	0.000228719	0.00198781					0.000626476	0.001953685	0.002072052	0.002543036
0.002928696	0.099247828	2.18514E-07	0	0.000229435	0.001993798					0.000628171	0.00196033	0.002413037	0.002759936
0.002947503	0.09966234	2.18514E-07	0	0.000230161	0.002000039					0.000630626	0.001969866	0.001484819	0.001798355
0.002966875	0.100092726	2.18514E-07	0	0.000230891	0.00200594					0.000632808	0.00197615	0.001967308	0.002370802
0.002985897	0.100510828	2.18514E-07	0	0.000231604	0.002011819					0.000635332	0.001983453	0.002009531	0.003054557
0.003005558	0.100941477	2.18869E-07	0	0.000232293	0.002018278					0.000637757	0.001992857	0.001949625	0.002951865
0.003024678	0.101362448	2.19223E-07	0	0.000233005	0.002024584					0.000640237	0.002005951	0.00311601	0.00313185
0.003044443	0.10179463	2.19223E-07	0	0.000233731	0.002030485					0.000642916	0.00201264	0.004139172	0.004215982
0.003063766	0.102213094	2.19223E-07	0	0.000234412	0.002036331					0.000645446	0.00202084	0.002220807	0.00266042
0.003083758	0.10264683	2.20285E-07	0	0.00023512	0.002042659					0.00064807	0.002026007	0.001559416	0.001687923
0.003103286	0.103067089	2.20285E-07	0	0.000235798	0.002048615					0.000650779	0.002036112	0.004697717	0.005377626
0.003123492	0.103505949	2.20639E-07	0	0.000236503	0.00205422					0.000653791	0.002048472	0.002816538	0.003378562
0.003143237	0.103929854	2.20994E-07	0	0.000237191	0.002060559					0.000655769	0.002056957	0.002158957	0.002611668
0.003163745	0.104371921	2.20994E-07	0	0.000237845	0.002067161					0.00065792	0.002060942	0.002866336	0.00337577
0.003183494	0.104794852	2.21702E-07	0	0.000238554	0.002073773					0.00066118	0.00207408	0.001084239	0.001510337
0.003204404	0.105238825	2.21702E-07	0	0.000239272	0.002079795					0.000663612	0.00208217	0.00237179	0.00272129
0.003224429	0.105664426	2.22056E-07	0	0.00023995	0.002085455					0.000666109	0.002092516	0.004251085	0.005085469
0.003245448	0.10611338	2.2241E-07	0	0.000240637	0.002090644					0.00066869	0.002101264	0.003932001	0.004764606
0.003265569	0.106544675	2.22764E-07	0	0.000241322	0.002096359					0.000671419	0.002107449	0.004125136	0.004821787
0.003286937	0.107001161	2.23118E-07	0	0.000242007	0.002102665					0.00067389	0.002117532	0.002695984	0.003884653
0.003307237	0.107434164	2.23118E-07	0	0.000242701	0.002108478					0.000676181	0.002123597	0.002961385	0.003462084
0.003328905	0.107889851	2.23118E-07	0	0.000243366	0.002113678					0.000678562	0.00213113	0.004081052	0.004806734
0.003349428	0.108325339	2.23118E-07	0	0.000244067	0.00211993					0.000681115	0.002140797	0.004562192	0.005392034
0.003371289	0.108785054	2.23118E-07	0	0.00024472	0.002125513					0.000683696	0.002147343	0.004234865	0.004938416
0.00339201	0.109215287	2.23473E-07	0	0.000245402	0.002131655					0.00068605	0.002154657	0.002223031	0.002750751
0.003414259	0.109675528	2.24535E-07	0	0.000246115	0.00213806					0.000688555	0.002162561	0.002490036	0.003338427
0.003435324	0.110107053	2.24535E-07	0	0.000246802	0.002144574					0.000690857	0.002175929	0.002027938	0.002391012
0.003457803	0.110571685	2.25243E-07	0	0.000247508	0.002150967					0.000693182	0.002185278	0.002951592	0.00374719
0.003478877	0.111009384	2.25243E-07	0	0.000248212	0.002158083					0.000696086	0.002194551	0.001832019	0.002158642
0.003501668	0.111479577	2.25243E-07	0	0.000248908	0.002164444					0.000698036	0.002201755	0.003562864	0.004240133
0.003523003	0.111917594	2.25952E-07	0	0.00024964	0.002171517					0.000700887	0.002211652	0.001891152	0.003197099
0.003546156	0.11238783	2.27014E-07	0	0.000250394	0.002178961					0.000703776	0.002219206	0.001465925	0.002138202
0.003567727	0.112830336	2.27368E-07	0	0.000251123	0.002185639					0.000706181	0.002229245	0.00270102	0.003720072
0.003591048	0.113300759	2.28077E-07	0	0.000251853	0.002192164					0.000709252	0.002236427	0.002733891	0.003485742
0.003612902	0.113742815	2.28077E-07	0	0.000252599	0.002198449					0.00071237	0.002249773	0.002143613	0.002707879
0.003636467	0.114216971	2.28431E-07	0	0.000253303	0.002204678					0.000715021	0.002258443	0.002059712	0.003466408
0.003658507	0.114658634	2.29139E-07	0	0.000254017	0.002210765					0.000717888	0.002270015	0.001497437	0.002422816
0.003682417	0.115140673	2.29847E-07	0	0.000254753	0.002216502					0.00072035	0.0022815	0.002091086	0.0029935
0.003704586	0.115580145	2.3091E-07	0	0.000255445	0.002222961					0.00072307	0.002290171	0.003424736	0.004228977
0.003728738	0.116063158	2.31618E-07	0	0.000256104	0.002229092					0.000725731	0.002301797	0.00309667	0.003670018
0.00375112	0.116510799	2.31618E-07	0	0.000256788	0.002236055					0.000728131	0.002310917	0.003643832	0.004460767
0.003775659	0.116995673	2.32327E-07	0	0.000257482	0.002242284					0.000730932	0.002319139	0.003381617	0.003992315
0.003798249	0.117437675	2.32327E-07	0	0.000258243	0.002249138					0.000733723	0.002335331	0.002726198	0.002956496
0.003823061	0.117923698	2.32327E-07	0	0.000258954	0.002255794					0.000736022	0.002342239	0.001594806	0.001902262
0.003845864	0.118373079	2.32681E-07	0	0.000259634	0.002262144					0.000737948	0.002349125	0.001501356	0.001873874
0.003871069	0.118862737	2.33389E-07	0	0.000260328	0.002269107					0.000740497	0.002359986	0.002290805	0.00252969
0.003894044	0.119311319	2.33743E-07	0	0.000261052	0.002275774					0.000743218	0.002371897	0.001837614	0.002451204
0.003919359	0.119806364	2.34806E-07	0	0.000261806	0.002281971					0.000746218	0.002378083	0.001501718	0.001787769
0.003942564	0.120256785	2.3516E-07	0	0.000262545	0.002287828					0.00074897	0.002390071	0.002970655	0.003684338
0.003968241	0.120752848	2.35514E-07	0	0.000263303	0.00229409					0.000751348	0.00239988	0.001578456	0.002000258
0.003991651	0.121203115	2.35868E-07	0	0.000264031	0.002299838					0.000754458	0.002406887	0.001974946	0.002420123
0.004017574	0.12170567	2.35868E-07	0	0.000264781	0.002305498					0.000757176	0.002413423	0.002010029	0.002438559
0.004041246	0.122162781	2.36222E-07	0	0.000265502	0.002311103					0.00075979	0.002425498	0.002778444	0.003557944
0.004067525	0.122670087	2.36931E-07	0	0.000266204	0.002317026					0.000762453	0.002432691	0.001360075	0.001863671
0.004091565	0.123131795	2.37639E-07	0	0.000266937	0.002322938					0.000764603	0.002442205	0.001866006	0.002166404
0.004118117	0.123638357	2.37993E-07	0	0.000267664	0.002328872					0.000767238	0.00244919	0.001981139	0.00224893
0.00414217	0.124096672	2.3941E-07	0	0.000268362	0.00233463					0.000770018	0.002458101	0.002626179	0.002903409
0.004169052	0.124608401	2.40826E-07	0	0.000269066	0.002340389					0.000773381	0.002466827	0.002603126	0.00303577
0.004193307	0.125066869	2.41535E-07	0	0.000269783	0.002347801					0.000776256	0.002474852	0.002879094	0.003516232
0.00422043	0.125580656	2.42597E-07	0	0.000270494	0.002353504					0.000779375	0.002483763	0.002796215	0.003573972
0.004245043	0.126044817	2.43305E-07	0	0.000271209	0.002359997					0.000782397	0.002492533	0.002722087	0.00331675
0.004272485	0.126559634	2.44014E-07	0	0.000271937	0.002365876					0.00078496	0.002500765	0.002653897	0.003168054
0.00429737	0.127020182	2.44722E-07	0	0.000272636	0.002372028					0.000787696	0.002511078	0.00275169	0.003052028
0.004322563	0.127491042	2.46493E-07	0	0.000273323	0.002378094					0.000790687	0.002518633	0.001450889	0.001841304
0.004348878	0.127984051	2.47201E-07	0	0.000274012	0.002384575					0.000793242	0.002527128	0.001766135	0.002242109
0.004375355	0.128480256	2.4968E-07	0	0.000274714	0.00239076					0.000796675	0.002534704	0.003015787	0.003350294
0.004402291	0.128975903	2.50743E-07	0	0.000275413	0.002396858					0.000799638	0.002542083	0.001945687	0.002397877
0.004429209	0.129472207	2.51097E-07	0	0.000276136	0.002402836					0.0008028	0.002549593	0.002590541	0.003119664
0.00445628	0.129967273	2.51805E-07	0	0.000276831	0.002409427					0.000805368	0.002557673	0.001988917	0.002530215
0.004483527	0.130465745	2.52159E-07	0	0.000277563	0.002415076					0.0008083	0.002566048	0.001825766	0.00229455
0.004510888	0.130964709	2.53576E-07	0	0.000278251	0.002420561					0.000811126	0.002574577	0.002129095	0.002589137
0.00453839	0.131471107	2.5393E-07	0	0.000278969	0.002426998					0.000813961	0.002581704	0.001541708	0.00194577
0.004565812	0.131979191	2.5393E-07	0	0.000279669	0.00243303					0.000816536	0.002587364	0.002221895	0.002785172
0.004593675	0.132485457	2.54638E-07	0	0.000280357	0.002439085					0.000819296	0.002595816	0.001691436	0.001663925
0.004621551	0.132997449	2.55347E-07	0	0.000281061	0.002445544					0.000821731	0.002602691	0.002101219	0.00256826
0.004649835	0.133504394	2.56055E-07	0	0.000281733	0.002451719					0.000824079	0.002614569	0.002416103	0.003254456
0.004678042	0.134016649	2.56409E-07	0	0.000282437	0.00245763					0.000827165	0.002626755	0.001535681	0.001778802
0.004706544	0.134532638	2.56409E-07	0	0.000283144	0.002463641					0.000830109	0.00263802	0.002506495	0.003112121
0.004735158	0.135047246	2.56763E-07	0	0.00028384	0.002469914					0.000832793	0.002647818	0.002256141	0.002583171
0.00476391	0.135567154	2.56763E-07	0	0.000284551	0.002476362					0.000836313	0.002659139	0.099905784	0.083518754
0.004793044	0.136083197	2.57826E-07	0	0.00028528	0.00248292					0.000839174	0.002675287	0.166112569	0.157567153
0.004822119	0.136600466	2.58888E-07	0	0.000285992	0.002489511					0.000841941	0.002684615	0.114309732	0.099475557
0.004851446	0.137119651	2.58888E-07	0	0.000286706	0.002495609					0.000845137	0.002695409	0.131629191	0.113910396
0.004880885	0.137640796	2.58888E-07	0	0.000287416	0.002501696					0.000847959	0.002705164	0.138764587	0.127075918
0.004910534	0.13816344	2.58888E-07	0	0.00028807	0.002507904					0.000850809	0.002711798	0.119637354	0.100764405
0.004940303	0.138687946	2.58888E-07	0	0.000288743	0.002513914					0.000853665	0.002724815	0.114696298	0.092846283
0.004970061	0.139212408	2.58888E-07	0	0.000289416	0.002520275					0.000856338	0.002734997	0.124951952	0.10414289
0.00500024	0.139739935	2.59242E-07	0	0.000290136	0.002527303					0.000859345	0.002744215	0.12493743	0.110115625
0.005030653	0.140264999	2.59242E-07	0	0.00029083	0.002533763					0.000862327	0.002752098	0.001945244	0.006600831
0.005061154	0.140788279	2.59951E-07	0	0.000291571	0.00254066					0.00086548	0.002758831	0.00105954	0.003754
0.005091631	0.141315894	2.60659E-07	0	0.000292286	0.002547732					0.000868224	0.00276887	0.002911962	0.009647133
0.00512249	0.141843476	2.60659E-07	0	0.000293017	0.00255325					0.000871175	0.002777738	0.000443415	0.002064325
0.005153439	0.142377419	2.61722E-07	0	0.000293701	0.002558965					0.000873804	0.002786025	0.001092836	0.003957008
0.005184598	0.142913289	2.6243E-07	0	0.000294383	0.002565096					0.000877099	0.002800225	0.002075109	0.006587189
0.005215818	0.143446597	2.62784E-07	0	0.000295073	0.002571314					0.000879474	0.002810144	0.00039131	0.001414553
0.005247314	0.143982948	2.63846E-07	0	0.000295816	0.00257716					0.000882316	0.002815946	0.000433628	0.001628859
0.005278971	0.144515719	2.64201E-07	0	0.000296553	0.002583007					0.000885059	0.002829314	0.001571775	0.006625507
0.005310916	0.145053866	2.64909E-07	0	0.000297281	0.002589345					0.000888141	0.002841619	0.001701741	0.007155969
0.005342926	0.145591444	2.65263E-07	0	0.000297957	0.00259494					0.000891142	0.002848867	0.001479523	0.007195655
0.005375098	0.146135459	2.65617E-07	0	0.000298666	0.002600425					0.000893978	0.002859256	0.002260882	0.009627503
0.005407356	0.146674963	2.65617E-07	0	0.000299383	0.002605647					0.000896246	0.002870423	0.000409979	0.002111062
0.005439902	0.147218595	2.65971E-07	0	0.000300112	0.002611066					0.000898861	0.002885761	0.002169625	0.009064209
0.005472523	0.147762884	2.6668E-07	0	0.000300838	0.002616387					0.000901989	0.002897662	0.002361355	0.00800183
0.005505477	0.148310347	2.6668E-07	0	0.000301589	0.002621959					0.000904647	0.002907208	0.001934303	0.008602347
0.005538499	0.148858249	2.6668E-07	0	0.000302293	0.002628233					0.000907594	0.002917313	0.002022773	0.005443412
0.005571779	0.149406895	2.67034E-07	0	0.000303006	0.002634243					0.000910199	0.002927473	0.002441015	0.008752904
0.005605205	0.149960161	2.67034E-07	0	0.000303736	0.002640034					0.000912608	0.002938487	0.002609979	0.01041707
0.005638834	0.150515146	2.67034E-07	0	0.000304437	0.002646121					0.000915295	0.002944891	0.001891644	0.0070174
0.005672622	0.151068839	2.67034E-07	0	0.000305157	0.002651771					0.000918351	0.002952555	0.000887074	0.002942811
0.005706682	0.151625739	2.67034E-07	0	0.000305908	0.00265765					0.00092132	0.002961948	0.001647133	0.004966607
0.005740756	0.152182301	2.67388E-07	0	0.000306621	0.002663627					0.000923869	0.002972798	0.000593627	0.00172092
0.005775147	0.152739475	2.67388E-07	0	0.000307359	0.002670174					0.000927195	0.002980538	0.002111086	0.008188328
0.005809729	0.15329862	2.67388E-07	0	0.000308073	0.002676393					0.000929819	0.00298899	0.001296395	0.003476699
0.005844391	0.153857754	2.67742E-07	0	0.000308761	0.002682841					0.000932535	0.00299777	0.000304827	0.001021401
0.0058792	0.154418783	2.67742E-07	0	0.000309505	0.00268941					0.000935706	0.003006101	0.001580559	0.004597201
0.005914334	0.154981409	2.67742E-07	0	0.000310211	0.00269519					0.000938483	0.003016206	0.000760049	0.002435746
0.005949596	0.155549718	2.68096E-07	0	0.000310922	0.002701168					0.000941309	0.003027975	0.002416975	0.008025948
0.005985027	0.156111906	2.6845E-07	0	0.00031162	0.002707463					0.000944178	0.003035124	0.001253166	0.004215752
0.006020853	0.156685908	2.68805E-07	0	0.000312342	0.002713473					0.000946934	0.003041507	0.000966526	0.003304269
0.006056623	0.157257752	2.68805E-07	0	0.000313061	0.002719801					0.000949742	0.003053867	0.002662588	0.009397497
0.00609265	0.157824484	2.69513E-07	0	0.000313755	0.002726622					0.000953226	0.003064169	0.000514181	0.001840954
0.006128912	0.158393691	2.69513E-07	0	0.00031444	0.002733015					0.000956248	0.003072939	0.004766044	0.012300907
0.006165254	0.158967648	2.69867E-07	0	0.00031515	0.002739124					0.000959243	0.003084762	0.001009206	0.004148455
0.006202038	0.159540161	2.69867E-07	0	0.000315863	0.002746284					0.000962413	0.003094221	0.001443068	0.005268376
0.006238792	0.160116034	2.69867E-07	0	0.000316534	0.002753225					0.000965508	0.003103899	0.000707601	0.003272805
0.006276085	0.160693605	2.69867E-07	0	0.000317236	0.00275917					0.000968204	0.00311003	0.000686567	0.003035705
0.006305689	0.161157809	2.69867E-07	0	0.000317947	0.00276552					0.00097116	0.003122029	0.000915764	0.003758544
0.006343221	0.161741357	2.70221E-07	0	0.000318652	0.002772647					0.00097452	0.003130831	0.001440503	0.006364836
0.006380969	0.162326099	2.70221E-07	0	0.000319348	0.002778953					0.000977735	0.003143246	0.001735307	0.006767874
0.006418813	0.162907479	2.7093E-07	0	0.000320038	0.00278492					0.000980531	0.003151611	0.001068048	0.004342398
0.006457094	0.163494925	2.7093E-07	0	0.000320759	0.00279093					0.000983448	0.003158289	0.001521035	0.00616162
0.006495423	0.164088479	2.7093E-07	0	0.000321442	0.002796897					0.000987003	0.003173955	0.000960333	0.003742603
0.00653401	0.164676757	2.71284E-07	0	0.00032216	0.00280306					0.000990035	0.003182407	0.00071051	0.002997266
0.006572892	0.165269063	2.71638E-07	0	0.000322871	0.002809312					0.000992855	0.003191111	0.002471716	0.008034597
0.006611952	0.165863066	2.71638E-07	0	0.000323568	0.002815355					0.000995641	0.003203099	0.001065603	0.004305153
0.006651468	0.166459774	2.71638E-07	0	0.000324241	0.002821847					0.000998598	0.003212843	0.000688241	0.002863493
0.006690958	0.167052442	2.71638E-07	0	0.000324948	0.002827879					0.001001597	0.003224535	0.000827666	0.002797805
0.006730554	0.167654612	2.71638E-07	0	0.000325647	0.002833682					0.001004731	0.003234082	0.002171526	0.007888398
0.006770195	0.168254166	2.71638E-07	0	0.00032633	0.002839791					0.001007561	0.003244657	0.002040085	0.006542795
0.006810451	0.168856074	2.71992E-07	0	0.000327	0.002845867					0.001010314	0.003252233	0.000816009	0.002632798
0.00685094	0.169454982	2.72346E-07	0	0.000327656	0.002852118					0.001014207	0.003260291	0.002043423	0.008981661
0.006891612	0.170061368	2.727E-07	0	0.000328358	0.002859147					0.001017742	0.003271129	0.000739258	0.00314548
0.006932337	0.170673577	2.73055E-07	0	0.000329081	0.002865902					0.001021144	0.003282964	0.003419824	0.007630147
0.006973431	0.171287681	2.73409E-07	0	0.000329835	0.002872733					0.00102392	0.003298543	0.003184587	0.006758295
0.007014809	0.17189919	2.73409E-07	0	0.000330554	0.002879127					0.001026932	0.003305451	0.001268972	0.003541927
0.007056256	0.172509298	2.73409E-07	0	0.00033128	0.002885334					0.001030098	0.003319421	0.001383642	0.003939371
0.007098116	0.173123303	2.73409E-07	0	0.000331968	0.002891619					0.001033473	0.003331048	0.002220825	0.005147215
0.007140206	0.173739958	2.73409E-07	0	0.000332697	0.002897914					0.001036552	0.003339051	0.001433517	0.005799648
0.007182542	0.174358912	2.73409E-07	0	0.000333386	0.002903825					0.001039709	0.003352232	0.000658972	0.002022657
0.007225197	0.174972611	2.74117E-07	0	0.000334095	0.002910449					0.001042322	0.003361034	0.001661734	0.004995061
0.007267821	0.17558782	2.74117E-07	0	0.0003348	0.002916208					0.001045496	0.003368172	5.30401E-05	0.000113848
0.007310663	0.176209905	2.74471E-07	0	0.000335486	0.002921933					0.001048729	0.00337669	0.000900983	0.004193484
0.007353854	0.176829352	2.74471E-07	0	0.000336165	0.002927134					0.001051301	0.003385744	0.00026219	0.000883073
0.007397232	0.177453856	2.74471E-07	0	0.000336856	0.002932827					0.001054563	0.00339552	0.000315272	0.001133497
0.007440863	0.178080506	2.74471E-07	0	0.00033757	0.002938563					0.001057408	0.003404508	0.00060383	0.002221811
0.00748475	0.178711809	2.74471E-07	0	0.000338304	0.002944388					0.001060187	0.003414548	0.001080124	0.005133213
0.007528955	0.179345882	2.74825E-07	0	0.000339028	0.002950617					0.001063312	0.003423284	0.000844168	0.003036493
0.007573389	0.179977995	2.74825E-07	0	0.000339741	0.002956912					0.001066166	0.003431966	0.000461185	0.001416961
0.007618301	0.180612955	2.75179E-07	0	0.000340427	0.00296289					0.001069693	0.003439772	0.000473379	0.001295341
0.00766333	0.181250564	2.75179E-07	0	0.000341153	0.002969021					0.001072454	0.003448202	0.000388207	0.001398558
0.007708722	0.181883017	2.75534E-07	0	0.000341903	0.002975819					0.001075326	0.003457431	0.000770792	0.002104712
0.007754349	0.182518786	2.75534E-07	0	0.000342614	0.002982224					0.001078547	0.003467437	0.000430392	0.00175071
0.007800195	0.183153505	2.75888E-07	0	0.000343315	0.002988333					0.001081639	0.003473929	0.000863609	0.002383414
0.007846401	0.18379892	2.75888E-07	0	0.000344034	0.002994529					0.001084542	0.003484341	0.000785326	0.002866668
0.007892763	0.184440591	2.76242E-07	0	0.000344743	0.003001306					0.00108728	0.0034968	0.000707306	0.00230137
0.007939619	0.185090243	2.76242E-07	0	0.00034545	0.00300759					0.001090244	0.003510704	0.005967655	0.015376188
0.007986567	0.185739796	2.76242E-07	0	0.000346145	0.003013842					0.001093373	0.003517097	0.003157598	0.013805288
0.008033766	0.186387839	2.76242E-07	0	0.000346891	0.003020104					0.001096655	0.003525155	0.000648338	0.003278563
0.008081564	0.187033462	2.76242E-07	0	0.000347609	0.00302583					0.00110048	0.003540876	0.001217429	0.005142442
0.008129547	0.187683168	2.76596E-07	0	0.000348326	0.003031829					0.001103299	0.003549624	0.0014117	0.004865218
0.008177706	0.188337134	2.77304E-07	0	0.000349074	0.003037861					0.001106171	0.003559937	0.001468256	0.00525109
0.008226451	0.188990935	2.77304E-07	0	0.000349772	0.003044167					0.001109144	0.003569166	0.00063318	0.002573953
0.008275524	0.189648819	2.77304E-07	0	0.000350528	0.003050802					0.001112148	0.003582894	2.37202E-05	0.000102309
0.008324459	0.19031128	2.77304E-07	0	0.000351266	0.003056484					0.001115608	0.003593952	0.002069579	0.008830251
0.008374184	0.19097892	2.77659E-07	0	0.000352011	0.003062899					0.001118811	0.003605644	0.011813248	0.023334774
0.008423578	0.191648858	2.77659E-07	0	0.000352727	0.003068625					0.001121561	0.003616603	0.006296421	0.016897911
0.008473612	0.192314987	2.78013E-07	0	0.000353432	0.003074778					0.001124714	0.003627715	0.003962686	0.01000466
0.008523677	0.192987202	2.78013E-07	0	0.000354163	0.003080219					0.001128125	0.003637065	0.005130853	0.014280834
0.008574066	0.193662702	2.78367E-07	0	0.000354874	0.00308577					0.00113184	0.00364867	0.002419658	0.008112426
0.008624972	0.194330407	2.78721E-07	0	0.000355611	0.003091441					0.001135229	0.003659815	2.85596E-05	9.07914E-05
0.008676459	0.195007714	2.78721E-07	0	0.000356373	0.003097714					0.001138792	0.003671945	0.000723812	0.002636268
0.008727691	0.195688928	2.78721E-07	0	0.000357112	0.003103943					0.001141945	0.003681963	0.00070801	0.002493266
0.0087795	0.196370384	2.78721E-07	0	0.000357828	0.003110074					0.001144952	0.003696677	0.000236724	0.000710063
0.008831847	0.197054172	2.79075E-07	0	0.000358592	0.003116314					0.001147986	0.003708336	1.31723E-05	3.29315E-05
0.008884185	0.197736821	2.79429E-07	0	0.00035936	0.003122675					0.001151176	0.00371935	0.001058424	0.004096507
0.008936938	0.198419995	2.79429E-07	0	0.000360097	0.003129386					0.00115491	0.003733615	0.000225785	0.000817495
0.008990267	0.199107811	2.79429E-07	0	0.000360814	0.003135287					0.001158045	0.003743118	0.000677345	0.002028055
0.009043905	0.199800609	2.79429E-07	0	0.000361551	0.003141823					0.001161138	0.003750672	0.000607537	0.002056311
0.00908864	0.200378464	2.79783E-07	0	0.000362283	0.003148852					0.001163925	0.003763722	0.000169456	0.000568845
0.009142799	0.201070353	2.79783E-07	0	0.000363001	0.003155847					0.001167203	0.00377409	2.91199E-05	8.14857E-05
0.009197097	0.201763173	2.79783E-07	0	0.000363732	0.00316269					0.001170752	0.003788847	0.000383983	0.00083626
0.009252024	0.20246023	2.79783E-07	0	0.000364472	0.003169598					0.001173712	0.003798525	0.00101292	0.003406873
0.009307074	0.203157527	2.79783E-07	0	0.000365213	0.003176539					0.001177301	0.003809802	0.003295909	0.007125698
0.009362637	0.20385293	2.80492E-07	0	0.000365983	0.003183097					0.001180331	0.003819392	0.001838901	0.004553321
0.009418224	0.204554289	2.80492E-07	0	0.000366687	0.003188877					0.001183649	0.003835048	0.000475308	0.001896591
0.009474197	0.205255232	2.80492E-07	0	0.000367429	0.003195194					0.001187279	0.0038472	0.002030744	0.006583401
0.009530633	0.205960894	2.80846E-07	0	0.000368165	0.003201676					0.001190856	0.003863239	0.001522758	0.003769776
0.009587793	0.206661859	2.812E-07	0	0.000368896	0.003207949					0.001194618	0.003868954	0.00054699	0.001523244
0.009644874	0.207372348	2.812E-07	0	0.000369629	0.003214123					0.001198328	0.003881807	0.000941876	0.003667665
0.009702317	0.208083517	2.812E-07	0	0.000370372	0.003219663					0.001201313	0.003896148	0.000242514	0.000845237
0.009760115	0.208798484	2.81554E-07	0	0.000371103	0.003225674					0.001204297	0.003906133	0.000411193	0.001412867
0.0098186	0.209508284	2.81554E-07	0	0.000371817	0.003232056					0.001207566	0.00392007	0.000532603	0.001844764
0.009877449	0.210235185	2.81908E-07	0	0.000372504	0.003239019					0.001210729	0.003930853	8.70938E-05	0.000237702
0.009936292	0.21095359	2.82263E-07	0	0.000373223	0.003246354					0.001213466	0.00393786	0.003971268	0.006780782
0.009995922	0.211680797	2.82617E-07	0	0.000373917	0.003252562					0.001216376	0.003944757	0.000569607	0.002223859
0.01005557	0.212409723	2.82617E-07	0	0.000374648	0.003258605					0.001219787	0.003954118	0.000211706	0.000697757
0.010115697	0.213137116	2.83325E-07	0	0.000375373	0.003264681					0.001222441	0.003961606	0.000428578	0.001294629
0.010176107	0.213872633	2.83325E-07	0	0.000376109	0.00327125					0.00122536	0.003973682	0.000707886	0.002849786
0.010236963	0.21460099	2.83325E-07	0	0.000376853	0.003277556					0.00122875	0.00398371	0.000497453	0.000812547
0.010298299	0.21533389	2.83325E-07	0	0.000377537	0.003283774					0.001231845	0.003992315	0.001609471	0.004525536
0.010360156	0.216061644	2.83325E-07	0	0.000378238	0.003289489					0.001235454	0.004002935	0.000675099	0.002728866
0.010422228	0.216797621	2.83325E-07	0	0.000378975	0.003295324					0.001238578	0.004014978	0.000516827	0.001707498
0.010484796	0.217537966	2.83325E-07	0	0.000379692	0.003301193					0.00124149	0.004022926	0.00076712	0.002225271
0.010547314	0.218279843	2.83325E-07	0	0.000380389	0.003307805					0.001244733	0.004027852	0.000344797	0.001109959
0.010610514	0.219022947	2.83325E-07	0	0.00038114	0.003313553					0.001248477	0.004037399	0.000583562	0.001920622
0.0106744	0.219774305	2.83325E-07	0	0.000381839	0.003320078					0.001251444	0.004046847	0.028767796	0.055873386
0.010738391	0.220523923	2.84033E-07	0	0.00038259	0.00332599					0.001254918	0.004058561	0.012426342	0.017463723
0.010802998	0.221275916	2.84033E-07	0	0.000383309	0.003332208					0.00125809	0.004067955	0.040095221	0.051568299
0.010867898	0.222028982	2.84388E-07	0	0.000384024	0.003338087					0.001261147	0.004081048	0.020876239	0.038607679
0.010933048	0.222790172	2.84388E-07	0	0.000384757	0.003343802					0.001264515	0.004095106	0.038447724	0.054667086
0.010998867	0.223549303	2.84742E-07	0	0.000385479	0.00335036					0.001267934	0.004105276	0.064086303	0.092181348
0.011064896	0.224308971	2.85096E-07	0	0.000386193	0.003356359					0.001271535	0.00411398	0.072066411	0.082947862
0.011131383	0.225073522	2.85096E-07	0	0.000386923	0.003362512					0.001274405	0.004123275	0.048168971	0.071386512
0.011198513	0.225838839	2.85096E-07	0	0.00038763	0.003368347					0.001277817	0.004135887	0.061732444	0.076408482
0.0112661	0.226606192	2.85096E-07	0	0.000388358	0.00337415					0.001280562	0.0041492	0.005393448	0.009114131
0.011334044	0.227371706	2.85096E-07	0	0.000389074	0.003379678					0.001283533	0.004159589	0.005123458	0.009463503
0.011402032	0.22813987	2.8545E-07	0	0.00038981	0.00338501					0.001286694	0.004166081	0.004447485	0.008157575
0.011470781	0.22891065	2.8545E-07	0	0.00039056	0.003390977					0.001289995	0.004176788	0.004438458	0.007375716
0.011540359	0.229690341	2.8545E-07	0	0.000391301	0.003397042					0.001293082	0.004187824	0.004119741	0.005762107
0.011609882	0.230471643	2.85804E-07	0	0.000392024	0.003402779					0.001296301	0.004200086	0.004792673	0.007306207
0.011679974	0.231249593	2.85804E-07	0	0.00039275	0.003408483					0.001299166	0.004211745	0.004093447	0.00641061
0.011750828	0.232031661	2.85804E-07	0	0.000393483	0.003414745					0.001302867	0.004224872	0.005024598	0.008267318
0.011821952	0.232817812	2.85804E-07	0	0.000394208	0.003420657					0.001306316	0.004237396	0.004575875	0.008029441
0.011893567	0.233610488	2.85804E-07	0	0.000394938	0.003426875					0.001309636	0.004245312	0.003138819	0.005475019
0.011965249	0.234402091	2.85804E-07	0	0.000395673	0.003432776					0.00131298	0.004257902	0.006410497	0.010007802
0.012037971	0.235194296	2.85804E-07	0	0.00039644	0.00343883					0.001315628	0.004266693	0.004412997	0.00715437
0.012110895	0.235989151	2.85804E-07	0	0.000397184	0.003444545					0.001318867	0.004275013	0.005786707	0.010014787
0.01218402	0.2367851	2.86158E-07	0	0.000397911	0.003450665					0.001322243	0.004286618	0.00480411	0.008095752
0.012257906	0.237582319	2.86512E-07	0	0.000398648	0.003456621					0.00132627	0.004293614	0.004609564	0.006965168
0.012332458	0.238381717	2.86512E-07	0	0.00039938	0.003462587					0.001329861	0.004299351	0.004227611	0.006556108
0.012407599	0.239189556	2.86867E-07	0	0.00040009	0.003468653					0.001333178	0.004308459	0.002793566	0.004230882
0.012482614	0.23999549	2.87221E-07	0	0.000400828	0.003475035					0.001335793	0.004318313	0.005342946	0.007926584
0.012558757	0.240799727	2.87221E-07	0	0.000401588	0.00348179					0.001339222	0.004329272	0.004294303	0.006661165
0.012635451	0.241615832	2.87221E-07	0	0.000402317	0.003488457					0.00134274	0.004339552	0.004987778	0.007468467
0.012712506	0.242427754	2.87575E-07	0	0.000403013	0.003495475					0.001346566	0.004351967	0.003316678	0.005856129
0.012790215	0.24324295	2.87575E-07	0	0.000403763	0.003502274					0.001349926	0.004364053	0.003919406	0.005354614
0.012868566	0.244064387	2.87575E-07	0	0.000404497	0.003508448					0.001353438	0.004377815	0.005519224	0.007338329
0.0129472	0.244886064	2.87929E-07	0	0.000405232	0.003514689					0.001356303	0.004386168	0.003957928	0.006634999
0.013026681	0.245710872	2.87929E-07	0	0.000405984	0.003521586					0.001359425	0.004396087	0.004615264	0.006290927
0.013106611	0.246537235	2.87929E-07	0	0.000406704	0.003528549					0.001363034	0.004408918	0.004210881	0.005974454
0.013168667	0.247174154	2.87929E-07	0	0.000407471	0.00353526					0.00136602	0.004422121	0.006510808	0.008761793
0.013249396	0.24800494	2.88283E-07	0	0.000408182	0.003541774					0.00136904	0.004434241	0.004908585	0.007948218
0.013330955	0.248839798	2.88283E-07	0	0.00040892	0.003548551					0.001372564	0.004447597	0.00307805	0.00330035
0.013412555	0.249670442	2.88283E-07	0	0.000409672	0.003555054					0.001375523	0.004459508	0.005181187	0.005931593
0.013495087	0.250512854	2.88283E-07	0	0.000410405	0.003561655					0.001379228	0.004476905	0.00768201	0.01040241
0.013577813	0.251349716	2.88283E-07	0	0.000411161	0.003567863					0.001382385	0.004492265	0.004861152	0.005433351
0.013661294	0.252193968	2.88637E-07	0	0.000411911	0.003573841					0.001385581	0.004500881	0.011120999	0.013355119
0.013745557	0.253045599	2.88637E-07	0	0.000412668	0.003579763					0.001389252	0.004510624	0.00578903	0.007454717
0.013830107	0.253898105	2.88992E-07	0	0.000413411	0.003585642					0.001392239	0.004522689	0.00778663	0.010278666
0.01391543	0.254757783	2.89346E-07	0	0.000414156	0.003591511					0.001395447	0.004530944	0.005249142	0.006545478
0.014001658	0.255613026	2.89346E-07	0	0.000414893	0.003598079					0.00139914	0.004539954	0.007304155	0.008032922
0.014088485	0.256482229	2.897E-07	0	0.000415609	0.003604134					0.00140255	0.004552643	0.009664314	0.01017674
0.014175692	0.257346471	2.897E-07	0	0.000416348	0.00361056					0.001405437	0.004560284	0.008196651	0.008532499
0.0142638	0.258215575	2.897E-07	0	0.000417082	0.003617162					0.001408578	0.004569579	0.008397106	0.009212006
0.014352577	0.259086003	2.90054E-07	0	0.000417827	0.003623555					0.001411917	0.004577965	0.006487874	0.00671169
0.014441961	0.259960143	2.90054E-07	0	0.000418564	0.003630223					0.001415583	0.004591136	0.008228762	0.008659868
0.014531918	0.260832947	2.90054E-07	0	0.000419308	0.003636857					0.001418964	0.004602565	0.005164777	0.005573868
0.014622437	0.261713207	2.90054E-07	0	0.000420037	0.003642999					0.001422262	0.004610087	0.009287622	0.009869573
0.014713541	0.262594682	2.90054E-07	0	0.000420754	0.003649721					0.00142555	0.004623421	0.011721728	0.012738486
0.014805744	0.263481116	2.90054E-07	0	0.000421493	0.003655895					0.001429393	0.004637457	0.005772259	0.007161191
0.014898482	0.264368426	2.90408E-07	0	0.000422219	0.003661479					0.001433125	0.004646324	0.007274518	0.008062252
0.014992111	0.265263717	2.90408E-07	0	0.000422942	0.003667095					0.001436591	0.00465828	0.009257785	0.010174704
0.015086233	0.266153721	2.90408E-07	0	0.000423705	0.00367235					0.001440093	0.00466799	0.00454329	0.005968619
0.015180955	0.267046658	2.90762E-07	0	0.000424435	0.003678175					0.001443362	0.004679727	0.005384969	0.005750612
0.015276576	0.267953138	2.90762E-07	0	0.000425168	0.003684426					0.001447267	0.004689602	0.004361897	0.005160605
0.01537307	0.268856136	2.90762E-07	0	0.000425908	0.003690677					0.00145043	0.00469489	0.004504725	0.006815695
0.015469838	0.269769875	2.91116E-07	0	0.000426646	0.003696107					0.001453488	0.004703604	0.00299357	0.004666556
0.015567723	0.270678731	2.91471E-07	0	0.000427397	0.003701811					0.001456772	0.004713753	0.004503188	0.006928755
0.015666328	0.271594254	2.91825E-07	0	0.000428167	0.003708347					0.001460005	0.004724482	0.005993299	0.00718797
0.015765957	0.272512481	2.91825E-07	0	0.000428929	0.003714631					0.001463697	0.004742283	0.006783261	0.008236696
0.015866069	0.273437058	2.91825E-07	0	0.000429656	0.003721419					0.001467351	0.004761344	0.005337354	0.007557299
0.015967519	0.274362795	2.92179E-07	0	0.000430397	0.003728426					0.00147122	0.004780021	0.004048063	0.005449959
0.016069452	0.275297532	2.92887E-07	0	0.000431147	0.003734721					0.001474458	0.004788374	0.006660829	0.009144906
0.016171895	0.27623771	2.93241E-07	0	0.000431901	0.003741366					0.00147792	0.004797187	0.004519128	0.00595501
0.016275365	0.2771763	2.93241E-07	0	0.000432619	0.003747924					0.001480818	0.004806657	0.009894648	0.011222007
0.016379704	0.278117288	2.93241E-07	0	0.000433361	0.003754					0.001484529	0.004818404	0.006548588	0.008121787
0.016484476	0.279069706	2.93241E-07	0	0.000434141	0.003760733					0.001488146	0.004827677	0.005767304	0.008584349
0.016589972	0.280014142	2.93241E-07	0	0.000434889	0.003766941					0.001491654	0.004839381	0.004699143	0.005668842
0.016696866	0.280961852	2.93596E-07	0	0.00043564	0.003772853					0.001494924	0.004853296	0.007280831	0.009803086
0.016804299	0.281919317	2.93596E-07	0	0.000436395	0.00377894					0.001498945	0.004868163	0.008003721	0.010769944
0.016912257	0.282880219	2.93596E-07	0	0.000437133	0.003785049					0.001502119	0.00488407	0.007523287	0.009931988
0.017021344	0.283842369	2.93596E-07	0	0.000437871	0.003791289					0.001505496	0.004895598	0.00434776	0.006619245
0.017131524	0.284800962	2.93596E-07	0	0.000438617	0.003798022					0.001509425	0.004907959	0.00579214	0.007170518
0.017242736	0.28577649	2.9395E-07	0	0.000439351	0.003803923					0.001512311	0.004918929	0.008226265	0.010916844
0.017354385	0.28675053	2.94304E-07	0	0.000440062	0.003810316					0.001515632	0.004928979	0.008261726	0.011052259
0.017467142	0.28772965	2.94304E-07	0	0.000440773	0.003815911					0.001518907	0.00494493	0.008128414	0.010743516
0.01758081	0.288714671	2.94658E-07	0	0.000441493	0.003821713					0.001522441	0.004952506	0.004635291	0.006540759
0.017695583	0.289699866	2.94658E-07	0	0.000442228	0.003827483					0.001526174	0.00496352	0.005547192	0.00734966
0.017811035	0.290680234	2.94658E-07	0	0.00044295	0.00383346					0.001530276	0.004976865	0.006062381	0.008177183
0.01792712	0.291674451	2.94658E-07	0	0.000443684	0.003839723					0.0015338	0.004991338	0.006471523	0.008570149
0.018043999	0.292671164	2.94658E-07	0	0.000444419	0.003845492					0.001537257	0.005004717	0.005198939	0.007301401
0.018162127	0.293668282	2.94658E-07	0	0.000445153	0.003851557					0.001541347	0.005018456	0.003470527	0.004885285
0.018281226	0.294666627	2.95012E-07	0	0.000445878	0.003857469					0.001544515	0.005029054	0.004020139	0.006821038
0.018401637	0.295676674	2.95012E-07	0	0.000446614	0.003863283					0.001548543	0.005037156	0.003489715	0.005210363
0.018522212	0.296686032	2.95366E-07	0	0.000447323	0.003868888					0.001552145	0.00504691	0.004647443	0.007263456
0.018644072	0.297697853	2.95366E-07	0	0.000448054	0.003875008					0.00155591	0.00505799	0.003764562	0.005856129
0.018767013	0.298717054	2.95366E-07	0	0.000448771	0.003881752					0.001559534	0.005072517	0.003637123	0.005478446
0.018890963	0.299729455	2.95366E-07	0	0.000449484	0.003888583					0.001563104	0.005086607	0.005206545	0.008930458
0.019016061	0.300753078	2.95721E-07	0	0.000450192	0.003895043					0.001566923	0.00509703	0.005469024	0.007975916
0.019141693	0.30178384	2.95721E-07	0	0.000450944	0.003901097					0.001570405	0.005109598	0.004528501	0.006576822
0.019268807	0.302820896	2.96075E-07	0	0.000451661	0.003907206					0.001573847	0.005121214	0.003014485	0.005054158
0.019396883	0.303860689	2.96075E-07	0	0.000452405	0.003913348					0.001577247	0.005133125	0.003325165	0.005219023
0.019525575	0.304896585	2.96075E-07	0	0.000453146	0.003919796					0.001580681	0.005145048	0.003922576	0.005438508
0.019627817	0.305714156	2.96075E-07	0	0.000453908	0.003926792					0.001584279	0.005158218	0.004774755	0.006329288
0.01975936	0.306767175	2.96075E-07	0	0.000454602	0.003932769					0.001588224	0.005168969	0.006478326	0.007599755
0.019891956	0.307825569	2.96783E-07	0	0.000455369	0.00393924					0.001591793	0.005178691	0.00448647	0.005875922
0.020025779	0.308887575	2.96783E-07	0	0.000456153	0.003945666					0.001595207	0.005192343	0.004963006	0.007231477
0.020160672	0.309949155	2.97491E-07	0	0.000456941	0.003951928					0.001598861	0.005204824	0.006291982	0.007649853
0.020297019	0.311025186	2.97491E-07	0	0.000457708	0.003958464					0.001602117	0.00521806	0.0045669	0.006683181
0.020434706	0.312101885	2.97491E-07	0	0.000458472	0.003964453					0.001605891	0.005231066	0.003458602	0.004418005
0.020573592	0.313178234	2.97491E-07	0	0.000459257	0.003971197					0.001609943	0.005240558	0.00509616	0.007854043
0.020713588	0.314259903	2.97491E-07	0	0.000460017	0.003978127					0.001613834	0.005249765	0.005562145	0.00743905
0.020854805	0.315346728	2.97491E-07	0	0.000460763	0.003983885					0.001617817	0.005260363	0.00496564	0.006818137
0.020997407	0.316437901	2.97845E-07	0	0.000461526	0.003989786					0.00162171	0.00527061	0.005027406	0.007568061
0.021141603	0.317534109	2.97845E-07	0	0.000462285	0.003995238					0.001624988	0.005287535	0.006260909	0.008592582
0.021286882	0.318634006	2.97845E-07	0	0.000462998	0.004001446					0.001628706	0.005300158	0.005045243	0.0076236
0.021433219	0.319741272	2.98554E-07	0	0.000463778	0.004007106					0.001632134	0.005311139	0.005737401	0.006920949
0.021581265	0.32084256	2.98554E-07	0	0.000464543	0.004012854					0.001636194	0.005322569	0.007729152	0.010152447
0.021731019	0.321952934	2.98554E-07	0	0.000465269	0.00401893					0.001639701	0.00533101	0.005345026	0.006508528
0.02188127	0.323072681	2.98554E-07	0	0.000466041	0.004024426					0.001643455	0.005345746	0.004745473	0.005451623
0.022033562	0.324203649	2.98908E-07	0	0.000466762	0.004029746					0.001646939	0.005358226	0.00735367	0.010323016
0.022187261	0.325342006	2.99616E-07	0	0.000467517	0.004035549					0.001650622	0.005371944	0.006340938	0.00898361
0.022342628	0.326473511	3.00325E-07	0	0.000468236	0.004041723					0.001654411	0.005384436	0.00611564	0.007953363
0.02249853	0.327612219	3.00325E-07	0	0.000468982	0.004047843					0.001658471	0.005394782	0.007988202	0.009917131
0.022656744	0.328746263	3.00325E-07	0	0.000469739	0.004054379					0.001662024	0.005409408	0.007080694	0.008193682
0.022816254	0.329897911	3.01033E-07	0	0.000470483	0.004060423					0.001666298	0.005424878	0.003340565	0.004448834
0.022977455	0.33106157	3.02449E-07	0	0.000471255	0.004066214					0.001669774	0.005436515	0.005749245	0.007029542
0.023139859	0.33221647	3.02449E-07	0	0.000472015	0.004072235					0.001673139	0.005449532	0.008966504	0.00982011
0.023303683	0.333371753	3.03158E-07	0	0.000472776	0.004078301					0.001677137	0.005459692	0.004402006	0.005774566
0.023469623	0.334542134	3.03866E-07	0	0.000473536	0.004084267					0.00168047	0.00546937	0.003714857	0.00488591
0.023636639	0.335711321	3.03866E-07	0	0.000474278	0.004090245					0.001684204	0.00548034	0.003902917	0.005765808
0.023805848	0.336894894	3.0422E-07	0	0.000475023	0.004095489					0.001687804	0.005491266	0.002994342	0.004836523
0.023976298	0.338089053	3.0422E-07	0	0.000475788	0.004101029					0.001691505	0.005500035	0.003884379	0.006343783
0.024148095	0.339280027	3.04929E-07	0	0.00047654	0.00410728					0.001694951	0.005508279	0.002349244	0.003603685
0.024298769	0.340326893	3.04929E-07	0	0.000477303	0.004114254					0.001699015	0.005520661	0.004494954	0.005186365
0.02447371	0.341531715	3.04929E-07	0	0.000478055	0.00412056					0.00170289	0.005534773	0.006764913	0.007972139
0.024650707	0.342745308	3.05637E-07	0	0.000478831	0.004126844					0.001706483	0.005547013	0.004004499	0.006215156
0.024829554	0.343962042	3.05991E-07	0	0.000479549	0.004132329					0.00171016	0.005558738	0.004424336	0.007340562
0.025009604	0.345184655	3.06345E-07	0	0.000480283	0.004138065					0.00171371	0.005571274	0.00357861	0.004785648
0.025191555	0.346414494	3.06345E-07	0	0.000481034	0.004143791					0.001717335	0.005583612	0.004960141	0.007531867
0.025375412	0.34764984	3.06699E-07	0	0.000481797	0.004150327					0.00172101	0.005594286	0.004803697	0.00695515
0.025561533	0.348880467	3.07054E-07	0	0.000482548	0.004157082					0.001724253	0.005604676	0.002424555	0.008898249
0.025750013	0.350126826	3.07762E-07	0	0.000483307	0.004163377					0.00172805	0.00561801	0.000515881	0.002132115
0.025940318	0.351373185	3.0847E-07	0	0.000484075	0.004169322					0.001732627	0.005625904	0.001212432	0.004316057
0.026132395	0.352627592	3.0847E-07	0	0.000484849	0.004175321					0.00173587	0.005636315	0.001148404	0.004140441
0.026326142	0.3538893	3.08824E-07	0	0.000485584	0.004182065					0.001740202	0.005646639	0.001369341	0.004249351
0.026521496	0.355154413	3.08824E-07	0	0.000486379	0.004188568					0.00174405	0.005657226	0.002172058	0.008109908
0.026719661	0.356431602	3.08824E-07	0	0.000487131	0.004194228					0.001747242	0.005669258	0.000410718	0.001826678
0.026919562	0.35771906	3.09178E-07	0	0.000487938	0.004200403					0.001750682	0.005679877	0.000804579	0.002683826
0.027121691	0.359017959	3.09887E-07	0	0.000488738	0.004206797					0.001754795	0.005692873	0.000978357	0.005162783
0.027325857	0.360322068	3.10595E-07	0	0.000489529	0.004212676					0.00175848	0.005704357	0.001601739	0.010798398
0.027532079	0.361629495	3.10949E-07	0	0.000490312	0.004218807					0.001762609	0.005715743	0.001757072	0.009534456
0.027740339	0.362937218	3.11303E-07	0	0.000491113	0.004224642					0.001766646	0.005732296	0.00121154	0.00642493
0.027951032	0.364244766	3.11303E-07	0	0.000491888	0.004230893					0.001770343	0.005741164	0.002621339	0.011386479
0.028163909	0.365561268	3.11658E-07	0	0.000492683	0.004237199					0.001774296	0.00575059	0.003330912	0.013150578
0.028379479	0.366886946	3.11658E-07	0	0.000493462	0.004243801					0.001777986	0.005764089	0.002001885	0.006889813
0.028597242	0.368213882	3.11658E-07	0	0.000494223	0.004250183					0.001781729	0.005780237	0.002303639	0.008750353
0.028817542	0.369557996	3.11658E-07	0	0.000495017	0.004256906					0.001785534	0.005796604	0.003391328	0.01116983
0.029039914	0.370911558	3.11658E-07	0	0.000495802	0.004262883					0.001789737	0.005811089	0.001708671	0.006231895
0.029265036	0.372263422	3.11658E-07	0	0.000496589	0.004269255					0.001794013	0.005829766	0.00202657	0.007843413
0.029491906	0.37362837	3.13074E-07	0	0.000497379	0.004275035					0.001798413	0.005841174	0.002132333	0.008322178
0.029721996	0.375003445	3.13074E-07	0	0.000498156	0.00428225					0.001802409	0.005853589	0.000365722	0.001313339
0.029955267	0.376382592	3.13428E-07	0	0.000498942	0.004289235					0.001806986	0.00587024	0.00053153	0.001780839
0.03018986	0.377764552	3.13428E-07	0	0.000499729	0.004296055					0.001811447	0.005879667	0.006769357	0.024701856
0.030427319	0.37915849	3.13782E-07	0	0.000500491	0.004303193					0.001815325	0.00589149	0.000776019	0.00289741
0.030667121	0.380560092	3.13782E-07	0	0.000501263	0.004309839					0.001819465	0.005901442	0.007805808	0.025929013
0.030856531	0.381655271	3.13782E-07	0	0.000502033	0.004316857					0.00182365	0.005912105	0.008914593	0.029325825
0.031101659	0.383068389	3.13782E-07	0	0.000502805	0.004323436					0.001827554	0.005926371	0.00196037	0.007061247
0.031350163	0.384490168	3.14137E-07	0	0.000503577	0.004329589					0.001831932	0.005937384	0.002914932	0.009369635
0.031601344	0.38592573	3.14845E-07	0	0.000504336	0.004335807					0.001835774	0.005947084	0.002702684	0.003754022
0.03185628	0.387353957	3.14845E-07	0	0.000505077	0.004342475					0.001839815	0.005963506	0.00479363	0.006938159
0.032113731	0.388789924	3.14845E-07	0	0.000505861	0.00434935					0.001843739	0.005973852	0.001651499	0.003507693
0.032375299	0.390244075	3.15199E-07	0	0.000506614	0.004355645					0.001847053	0.005983026	0.002146268	0.003990761
0.032640101	0.391703613	3.15199E-07	0	0.000507362	0.00436159					0.001850846	0.005998682	0.000841648	0.002154328
0.032908041	0.3931703	3.1697E-07	0	0.00050812	0.00436725					0.001855036	0.006009203	0.002121842	0.003696644
0.033178752	0.394646862	3.1697E-07	0	0.000508881	0.004373468					0.00185832	0.006020468	0.000742726	0.002142526
0.033453377	0.396128099	3.1697E-07	0	0.000509671	0.004379862					0.001861917	0.006035872	0.002038832	0.004844658
0.033732153	0.397622255	3.17678E-07	0	0.00051045	0.004385741					0.001865829	0.006046601	0.001878528	0.003818692
0.03401354	0.399126055	3.18032E-07	0	0.000511206	0.004391314					0.001869346	0.006062399	0.001617828	0.003382459
0.03429896	0.400649387	3.18032E-07	0	0.000511977	0.004398047					0.001873131	0.006073905	0.002088885	0.004069487
0.034588276	0.40217181	3.18032E-07	0	0.000512757	0.004403553					0.001877256	0.006087634	0.001586176	0.003323494
0.034882202	0.403707425	3.18032E-07	0	0.000513554	0.004409389					0.001880926	0.006101768	0.003281748	0.006095538
0.035179799	0.405251383	3.18387E-07	0	0.00051432	0.004415487					0.001884235	0.006111128	0.001828269	0.003921734
0.035480899	0.406794629	3.18387E-07	0	0.000515086	0.004421234					0.001888238	0.006123313	0.001554304	0.003059232
0.035786006	0.408356914	3.18387E-07	0	0.000515874	0.004427245					0.001892492	0.006141597	0.001834069	0.003701888
0.036095454	0.409934022	3.18387E-07	0	0.000516652	0.004433211					0.001896306	0.006153289	0.001342537	0.002908654
0.036408807	0.411525461	3.18741E-07	0	0.00051745	0.004439846					0.001900436	0.006165759	0.002161473	0.003739209
0.036725785	0.413116002	3.19095E-07	0	0.000518207	0.004446185					0.0019039	0.006178863	0.001575939	0.003176222
0.03704736	0.414715893	3.19803E-07	0	0.000518979	0.004452392					0.001908414	0.006189888	0.001396921	0.002874047
0.037372866	0.416322298	3.19803E-07	0	0.000519797	0.004458545					0.001911975	0.006203168	0.007780257	0.028515413
0.037702412	0.41794091	3.19803E-07	0	0.000520593	0.00446461					0.001915977	0.006218648	0.002071108	0.005665185
0.038036572	0.419570809	3.19803E-07	0	0.000521409	0.004471267					0.001919922	0.006228315	0.00503381	0.013448658
0.038375273	0.421209685	3.19803E-07	0	0.000522236	0.004477376					0.001923529	0.006240117	0.005969737	0.019399213
0.038718424	0.422864184	3.19803E-07	0	0.000523039	0.004483506					0.001927606	0.006252072	0.001321883	0.007023159
0.039066411	0.42452372	3.19803E-07	0	0.000523852	0.004489462					0.001931921	0.006264038	0.001565459	0.009463229
0.039419321	0.426195626	3.2122E-07	0	0.000524634	0.004495637					0.001935753	0.006271866	0.003718021	0.013082438
0.039776898	0.427879149	3.2122E-07	0	0.000525429	0.004501198					0.00193947	0.0062823	0.002587408	0.008736252
0.040061325	0.429201082	3.21574E-07	0	0.000526251	0.004507723					0.001943406	0.006292251	0.002364361	0.007541446
0.04042874	0.43090523	3.21574E-07	0	0.000527032	0.004513734					0.001947823	0.006302017	0.003260493	0.009918522
0.040801643	0.432628723	3.21574E-07	0	0.000527873	0.004519635					0.001951576	0.006317859	0.000722951	0.002653095
0.041179377	0.434359639	3.21574E-07	0	0.000528705	0.004526576					0.001955242	0.006333219	0.001203747	0.00455885
0.041563357	0.436103912	3.21574E-07	0	0.000529493	0.004533506					0.001959296	0.006348152	0.000409169	0.001127793
0.041952918	0.43787262	3.21574E-07	0	0.000530247	0.004540151					0.00196322	0.006365033	0.003728003	0.013752497
0.042348457	0.439651762	3.21928E-07	0	0.000531015	0.004545833					0.001967103	0.006378894	0.000917101	0.004050438
0.04275133	0.441434954	3.21928E-07	0	0.000531768	0.004551844					0.001970552	0.006387028	0.004213371	0.011111948
0.043159736	0.443240185	3.22282E-07	0	0.000532551	0.004557931					0.00197463	0.006398961	0.003085256	0.011517635
0.043575277	0.445065954	3.22282E-07	0	0.000533328	0.004564215					0.001979028	0.00641154	0.003762842	0.014409396
0.043997476	0.446900908	3.22636E-07	0	0.00053412	0.00456993					0.001982854	0.006421733	0.003689334	0.013227849
0.044426159	0.448744687	3.22636E-07	0	0.000534913	0.004575831					0.001986627	0.006435856	0.000933257	0.005283408
0.044862415	0.450600026	3.22991E-07	0	0.00053573	0.004581655					0.001991133	0.006450395	0.005295057	0.019172667
0.045305095	0.452474284	3.23699E-07	0	0.000536518	0.004586921					0.001995042	0.006460116	0.003897606	0.014064787
0.045755629	0.454373207	3.23699E-07	0	0.000537306	0.004592898					0.001998586	0.006470659	0.002624476	0.009691297
0.046212794	0.456279181	3.23699E-07	0	0.000538101	0.004599161					0.002002582	0.006483063	0.003885638	0.013384339
0.046678134	0.45820161	3.23699E-07	0	0.000538908	0.00460539					0.002006497	0.006495883	0.001790269	0.004853515
0.047150269	0.460136267	3.24053E-07	0	0.000539683	0.004611291					0.002010108	0.006506437	0.002239008	0.008994886
0.047631381	0.46209397	3.24407E-07	0	0.000540485	0.004617422					0.002013928	0.006521228	0.002216054	0.006010462
0.048119302	0.464056381	3.24761E-07	0	0.00054125	0.004623191					0.002017382	0.006536873	0.002221551	0.008942467
0.048616228	0.466043556	3.24761E-07	0	0.000542074	0.004628994					0.002020937	0.006549244	0.001023512	0.003139809
0.049120609	0.468031628	3.25115E-07	0	0.000542916	0.004635519					0.002024601	0.006561407	0.002841025	0.009449051
0.049633918	0.470035094	3.25824E-07	0	0.00054375	0.004641858					0.002029043	0.006571435	0.001782449	0.008376874
0.050155321	0.472050251	3.26178E-07	0	0.000544538	0.004647496					0.002032464	0.006582668	0.001230489	0.008299154
0.050685538	0.474093513	3.26532E-07	0	0.000545285	0.004653233					0.002036336	0.006592488	0.003344586	0.012860764
0.051225773	0.47614782	3.26532E-07	0	0.000546059	0.004659177					0.002040366	0.006603786	0.003850738	0.009455992
0.051774775	0.478206879	3.26532E-07	0	0.000546822	0.004665067					0.002044197	0.006613837	0.003157718	0.008139139
0.052333515	0.480296089	3.26532E-07	0	0.000547602	0.004670519					0.002048152	0.006627555	0.00050018	0.002664613
0.052901276	0.482402739	3.26532E-07	0	0.000548402	0.004675731					0.002052271	0.006641458	0.000481473	0.002374393
0.053478871	0.484533705	3.26886E-07	0	0.000549209	0.004681402					0.002055744	0.006653195	0.001701207	0.008754097
0.054067409	0.486668742	3.26886E-07	0	0.000549996	0.004686547					0.002059488	0.006672605	0.00227545	0.00922787
0.054535309	0.488353152	3.26886E-07	0	0.000550821	0.00469201					0.002064298	0.006681747	0.002903709	0.012783778
0.055146242	0.490548896	3.2724E-07	0	0.000551626	0.004698251					0.002068325	0.006695333	0.002228898	0.005300771
0.055770173	0.492745943	3.27949E-07	0	0.000552414	0.004704108					0.002072181	0.006708942	0.002653037	0.010638175
0.056407399	0.494975593	3.27949E-07	0	0.000553198	0.004709943					0.002075717	0.006723043	0.002142771	0.004731916
0.057057017	0.497226307	3.28303E-07	0	0.00055401	0.0047158					0.002079274	0.006739749	0.000578631	0.001904419
0.057718773	0.499503351	3.28303E-07	0	0.000554828	0.004721515					0.002082785	0.006752449	0.00198068	0.007164037
0.058394202	0.501802663	3.28303E-07	0	0.000555625	0.004727252					0.002086416	0.006764546	0.001086959	0.003454584
0.059084294	0.504124189	3.28303E-07	0	0.000556437	0.004733076					0.002090543	0.006777104	0.000825683	0.003836088
0.059788261	0.506456706	3.28657E-07	0	0.000557253	0.004738857					0.002094684	0.006790307	0.000710792	0.002083867
0.060508419	0.508811732	3.28657E-07	0	0.00055804	0.004744911					0.00209789	0.006812816	0.000741196	0.002671367
0.061240712	0.511189848	3.29365E-07	0	0.000558853	0.004750505					0.00210157	0.006827738	0.001003306	0.003924843
0.061987998	0.513595892	3.29365E-07	0	0.00055969	0.004756417					0.002105726	0.006837164	0.002974172	0.008169104
0.06275017	0.516019923	3.29365E-07	0	0.000560488	0.004762165					0.002109555	0.006850553	0.002959464	0.007480619
0.06352893	0.518479283	3.30074E-07	0	0.000561272	0.004767726					0.002113803	0.006859224	0.002440874	0.009217272
0.064322524	0.520956894	3.30428E-07	0	0.00056206	0.004773627					0.002118325	0.006877628	0.001513683	0.006387707
0.065132774	0.523447664	3.30428E-07	0	0.000562843	0.004779692					0.002122625	0.006887908	0.001232812	0.004434098
0.065849631	0.525646933	3.30428E-07	0	0.000563661	0.004785955					0.00212681	0.006900761	0.001573354	0.004430967
0.066695291	0.52820546	3.30428E-07	0	0.00056445	0.004791768					0.002131084	0.006915146	0.00301844	0.00963428
0.067560725	0.530786135	3.31136E-07	0	0.000565279	0.004797406					0.002135135	0.006925755	0.004661126	0.015935377
0.068446043	0.533391957	3.31136E-07	0	0.000566069	0.004803373					0.002139201	0.006935904	0.001594578	0.004710118
0.06935308	0.536024349	3.3149E-07	0	0.000566836	0.00480934					0.002142639	0.006948768	0.002080181	0.005414258
0.070278136	0.538700808	3.31844E-07	0	0.000567614	0.004815405					0.002146666	0.006960164	0.003214728	0.012876386
0.071225624	0.541407307	3.31844E-07	0	0.000568434	0.004821218					0.002150515	0.00696854	0.00091219	0.002402354
0.072194814	0.544131126	3.31844E-07	0	0.000569288	0.00482701					0.002154068	0.006982049	0.001335322	0.003690852
0.073185458	0.546890636	3.32553E-07	0	0.000570096	0.004833589					0.002157531	0.006991946	0.006108194	0.016754722
0.074199043	0.549660721	3.32553E-07	0	0.000570906	0.004839414					0.002161546	0.007001526	0.002790026	0.00586238
0.075235569	0.552465238	3.32907E-07	0	0.000571668	0.004845665					0.002165536	0.007010832	0.003092735	0.007276133
0.076296453	0.555277166	3.32907E-07	0	0.000572508	0.004851445					0.002169354	0.007021309	0.005699068	0.013860739
0.077381749	0.558139969	3.33261E-07	0	0.000573305	0.004857598					0.002172945	0.007035804	0.00379727	0.009625237
0.078493163	0.561029409	3.33615E-07	0	0.000574094	0.004863543					0.002176786	0.007046609	0.004185091	0.012179198
0.079629385	0.563939212	3.33969E-07	0	0.000574905	0.004869564					0.002180572	0.007055926	0.004812029	0.016795865
0.080538344	0.566259249	3.33969E-07	0	0.000575699	0.004875487					0.002184348	0.00706775	0.005408618	0.018758461
0.081731699	0.569265471	3.34324E-07	0	0.000576468	0.004882286					0.002188011	0.007077745	0.005443414	0.017822729
0.08295936	0.572316043	3.34678E-07	0	0.000577294	0.004888296					0.002192022	0.00708854	0.002546713	0.005988796
0.08422152	0.575397367	3.35032E-07	0	0.000578083	0.004894963					0.002195888	0.007100769	0.008765466	0.015375641
0.085517629	0.578535917	3.35032E-07	0	0.000578846	0.004901675					0.002200034	0.007115987	0.004802265	0.016145052
0.086850663	0.581701092	3.35032E-07	0	0.000579698	0.004908232					0.002204257	0.007125446	0.003124166	0.011730157
0.088219603	0.584931572	3.35386E-07	0	0.000580511	0.004914265					0.002207892	0.007135244	0.005670159	0.015324897
0.089626419	0.588190954	3.35386E-07	0	0.000581347	0.004920264					0.002211153	0.007147243	0.003073705	0.011865988
0.091072022	0.59150315	3.35386E-07	0	0.000582152	0.004926822					0.002215378	0.0071621	0.007091595	0.023184688
0.092556029	0.594837854	3.3574E-07	0	0.000582943	0.004933128					0.002219318	0.007176299	0.675813601	0.705865181
0.094080142	0.598241147	3.3574E-07	0	0.000583768	0.004939106					0.002223089	0.007182802	0.656588093	0.64583248
0.095647024	0.601663939	3.36094E-07	0	0.000584574	0.004944908					0.002226562	0.007193433	0.653997868	0.690720291
0.097258746	0.60514136	3.36094E-07	0	0.00058537	0.004950962					0.002230117	0.007206931	0.664396178	0.669525295
0.098915099	0.608653903	3.36448E-07	0	0.000586205	0.004956754					0.002234185	0.007219193	0.611639867	0.59197124
0.100616306	0.612204129	3.36448E-07	0	0.000587017	0.004963268					0.002238597	0.007229101	0.647599588	0.639256829
0.102366609	0.615787013	3.36448E-07	0	0.000587836	0.004968665					0.002242741	0.007241122	0.622441513	0.67757164
0.10377342	0.61861464	3.36448E-07	0	0.000588651	0.0049753					0.002246223	0.007252541	0.640877637	0.64482229
0.105620016	0.622299789	3.36803E-07	0	0.000589488	0.004981857					0.002250183	0.007262821	0.631493918	0.623444562
0.107527004	0.626036086	3.36803E-07	0	0.000590297	0.004987966					0.002254104	0.007267769	0.00934861	0.016970364
0.109498331	0.629858664	3.36803E-07	0	0.000591144	0.004994842					0.002258394	0.007276177	0.009457303	0.021683493
0.111537924	0.633741401	3.36803E-07	0	0.000591973	0.005001279					0.002261955	0.007288351	0.008027791	0.013860739
0.113649442	0.637699274	3.37157E-07	0	0.0005928	0.005008023					0.002265762	0.007298073	0.00650183	0.01831762
0.115837041	0.641726722	3.37865E-07	0	0.000593614	0.005014044					0.00227101	0.007311714	0.003328856	0.01132286
0.118097016	0.645795377	3.37865E-07	0	0.000594432	0.005020296					0.002274533	0.007324031	0.010912864	0.020786045
0.120429079	0.64992129	3.37865E-07	0	0.00059523	0.00502635					0.002277669	0.007335679	0.001518142	0.005643979
0.122835605	0.654105304	3.37865E-07	0	0.000596031	0.005032338					0.002281116	0.00734608	0.003932655	0.010572202
0.125317403	0.658340062	3.37865E-07	0	0.000596826	0.005038163					0.002284477	0.007359228	0.016885142	0.032932433
0.127879311	0.662630961	3.37865E-07	0	0.000597633	0.005044097					0.002288727	0.007372191	0.017469209	0.030067834
0.130521373	0.666979413	3.37865E-07	0	0.000598427	0.005050052					0.002292446	0.007380369	0.017936087	0.031728212
0.133246822	0.671368888	3.38573E-07	0	0.000599246	0.005056391					0.002296539	0.007391821	0.010831214	0.018496356
0.136059576	0.675830257	3.38928E-07	0	0.000600036	0.00506273					0.00230051	0.00740175	0.004348341	0.011614667
0.138250095	0.679235149	3.38928E-07	0	0.000600849	0.005068839					0.002304427	0.007412293	0.010385127	0.018309256
0.141321218	0.683940406	3.39636E-07	0	0.000601702	0.005075222					0.002307969	0.007419639	0.01432483	0.020738827
0.144464032	0.688645455	3.39636E-07	0	0.000602531	0.005081703					0.002312198	0.007435437	0.012252422	0.02044067
0.147739299	0.693471994	3.39636E-07	0	0.000603342	0.005088118					0.002315793	0.007454191	0.04389856	0.059953012
0.151145262	0.698374107	3.40344E-07	0	0.000604153	0.005094512					0.002319773	0.007464909	0.01362454	0.020626391
0.154686162	0.703341042	3.40344E-07	0	0.000604967	0.005101322					0.002323723	0.007479897	0.011528507	0.01913459
0.158359813	0.708391762	3.40698E-07	0	0.000605804	0.005107529					0.002326861	0.007491469	0.012295349	0.020880559
0.162166762	0.713497014	3.41761E-07	0	0.000606634	0.005113386					0.002330221	0.007499198	0.003988714	0.011598103
0.165584343	0.717958822	3.41761E-07	0	0.000607453	0.005119714					0.002334002	0.007510869	0.002323865	0.006300583
0.16966808	0.723201996	3.42115E-07	0	0.000608293	0.005126173					0.002338217	0.007524959	0.021662979	0.033861356
0.173921216	0.728520448	3.42469E-07	0	0.000609139	0.005132392					0.002341807	0.007536213	0.007118642	0.006451238
0.178348335	0.733908322	3.42823E-07	0	0.000609953	0.005138567					0.002345112	0.007545694	0.031410941	0.045786025
0.182951476	0.739396424	3.44594E-07	0	0.00061077	0.005144971					0.002348442	0.007557649	0.026031644	0.043920833
0.187727255	0.744964905	3.44594E-07	0	0.000611621	0.005151507					0.002351877	0.007567327	0.021592233	0.024244045
0.192670356	0.750588072	3.44948E-07	0	0.000612448	0.005157638					0.002356439	0.007575713	0.00843278	0.015795484
0.197778277	0.756252163	3.44948E-07	0	0.000613267	0.005164119					0.002360032	0.007587953	0.018882816	0.045162659
0.201884381	0.760702946	3.45302E-07	0	0.00061412	0.005170075					0.00236388	0.007596383	0.015398454	0.041502932
0.207424074	0.766572496	3.45302E-07	0	0.000614943	0.005176414					0.002367195	0.007605547	0.010635944	0.026948881
0.213226052	0.772552162	3.45302E-07	0	0.000615746	0.005182752					0.002370215	0.007614349	0.005542698	0.014862521
0.219290438	0.778607346	3.45302E-07	0	0.000616578	0.005189201					0.002374272	0.007625899	0.016569172	0.038869718
0.225614252	0.784793216	3.45302E-07	0	0.000617397	0.00519531					0.002378057	0.007635216	0.030164196	0.038359138
0.232206579	0.79104438	3.45302E-07	0	0.000618221	0.005201473					0.002382057	0.007643109	0.012462048	0.031218475
0.239056059	0.797343068	3.45302E-07	0	0.000619006	0.005207473					0.002386114	0.007652437	0.008979787	0.023138094
0.246164335	0.80367955	3.45657E-07	0	0.000619823	0.005213188					0.002389839	0.007661523	0.001387464	0.005933476
0.25199366	0.808725507	3.45657E-07	0	0.000620622	0.005218771					0.002393648	0.007670096	0.001495767	0.00605883
0.259668333	0.815181704	3.45657E-07	0	0.000621446	0.005225001					0.002397122	0.007680704	0.003765031	0.012241186
0.267783677	0.821787418	3.46011E-07	0	0.000622262	0.00523123					0.002401428	0.007694061	0.004108518	0.013605772
0.276337371	0.828467161	3.46365E-07	0	0.000623055	0.005237788					0.002405226	0.007704067	0.009007994	0.023592773
0.285219879	0.835143719	3.46365E-07	0	0.000623878	0.005244379					0.002409125	0.007716318	0.005642448	0.017131387
0.294337669	0.84177239	3.46365E-07	0	0.000624728	0.00525063					0.002413174	0.007725887	0.007311924	0.020440473
0.30368906	0.848319838	3.46365E-07	0	0.000625589	0.005256772					0.002416588	0.007736243	0.009362876	0.025921251
0.313337109	0.854836588	3.46365E-07	0	0.00062642	0.005262968					0.002419529	0.007745429	0.002274822	0.008335053
0.32132245	0.860041029	3.46719E-07	0	0.0006272	0.005269099					0.002423824	0.007755862	0.007390437	0.020273856
0.332156309	0.866799258	3.46719E-07	0	0.000627992	0.005275712					0.002427409	0.007766153	0.003953414	0.013369044
0.343487823	0.873582536	3.46719E-07	0	0.000628788	0.00528262					0.002430933	0.007779542	0.001972185	0.007216774
0.355210725	0.880277158	3.46719E-07	0	0.000629609	0.005289024					0.002434913	0.00779025	0.0336187	0.052611344
0.365619895	0.885957265	3.46719E-07	0	0.000630422	0.005295527					0.0024382	0.007799238	0.018758355	0.039044218
0.378385244	0.892617806	3.47073E-07	0	0.000631245	0.005301702					0.00244208	0.007808795	0.033327963	0.059764838
0.391561944	0.899163853	3.47427E-07	0	0.000632056	0.00530815					0.002445255	0.007818112	0.02427775	0.040970905
0.404864659	0.905438391	3.47427E-07	0	0.000632864	0.00531427					0.002447889	0.007827341	0.020262013	0.032595673
0.415487327	0.910255634	3.47781E-07	0	0.0006337	0.005320346					0.002451051	0.007834862	0.007786295	0.015459086
0.429987394	0.916481924	3.47781E-07	0	0.000634531	0.005326893					0.002454557	0.007844453	0.03863396	0.046108771
0.445429954	0.922702149	3.47781E-07	0	0.000635363	0.005333451					0.002458626	0.00785447	0.025327457	0.032767097
0.458387573	0.927607218	3.47781E-07	0	0.000636204	0.005339297					0.002462784	0.007867126	0.018188267	0.034050723
0.474980887	0.933527436	3.47781E-07	0	0.000637019	0.005345833					0.002466009	0.007880297	0.013799711	0.029583222
0.492715855	0.939439475	3.47781E-07	0	0.000637822	0.00535261					0.002469545	0.00789327	0.019956868	0.028967969
0.510483346	0.944990528	3.47781E-07	0	0.000638646	0.005359135					0.002472974	0.007903167	0.018011943	0.033720806
0.524142878	0.948990332	3.47781E-07	0	0.000639461	0.005365748					0.002476679	0.007918374	0.007710037	0.021799903
0.544126761	0.95439801	3.47781E-07	0	0.000640255	0.005372174					0.002480803	0.007927734	0.011168014	0.019091236
0.563337869	0.959131557	3.47781E-07	0	0.000641077	0.005379093					0.002484432	0.007937719	0.000906908	0.001801924
0.586890536	0.964437452	3.47781E-07	0	0.000641876	0.00538575					0.002488363	0.007948929	0.004619879	0.012200733
0.605166637	0.968249005	3.48136E-07	0	0.000642689	0.005392855					0.002491446	0.007961202	0.003403825	0.010596124
0.633698835	0.973280775	3.48136E-07	0	0.000643488	0.005399861					0.002495211	0.007972259	0.002833782	0.008752006
0.657804959	0.977300744	3.48136E-07	0	0.000644305	0.005407065					0.002498582	0.007981828	0.005872169	0.014931734
0.687036208	0.981821988	3.4849E-07	0	0.000645182	0.005414083					0.002501787	0.007994549	0.009423571	0.018477252
0.707424358	0.984739072	3.4849E-07	0	0.000646043	0.005421122					0.002505872	0.008005147	0.005217142	0.012341776
0.735342209	0.988236156	3.49198E-07	0	0.000646874	0.005427943					0.002509552	0.008020058	0.004310196	0.011653368
0.757833693	0.990848054	3.49198E-07	0	0.000647709	0.005434807					0.002513414	0.008029134	0.00366335	0.009601042
0.788144699	0.993685546	3.49198E-07	0	0.000648551	0.005442339					0.002517098	0.008040618	0.003204398	0.010030169
0.816668054	0.995867266	3.49198E-07	0	0.000649398	0.005449083					0.002520651	0.008050888	0.003698673	0.01011969
0.913770624	0.997690244	3.49198E-07	0	0.000650239	0.005455663					0.002524484	0.008059755	0.00388884	0.01188633
0.943883931	0.998955017	3.49198E-07	0	0.000651112	0.005462341					0.002528104	0.008071152	0.006369292	0.017388357
0.980401384	0.999769918	3.49552E-07	0	0.00065196	0.005469195					0.002531467	0.008079856	0.007881499	0.018233605
1	1	3.49552E-07	0	0.000652814	0.005476081					0.002534397	0.008093782	0.001788026	0.007139481
		3.49552E-07	0	0.000653657	0.005482497					0.002537891	0.008104839	0.041015154	0.04525563
		3.49552E-07	0	0.00065447	0.005488945					0.002542024	0.008118272	0.017950883	0.036659479
		3.49552E-07	0	0.000655307	0.005495875					0.002545639	0.008128728	0.014034908	0.02614287
		3.49906E-07	0	0.000656121	0.005502006					0.002548898	0.008140803	0.009541357	0.024852522
		3.50261E-07	0	0.000656945	0.005508618					0.00255246	0.00815185	0.01593007	0.035580196
		3.50261E-07	0	0.000657771	0.005514881					0.002556495	0.008165195	0.010678718	0.026123755
		3.50261E-07	0	0.00065861	0.005521636					0.002559904	0.008182274	0.010172986	0.024154896
		3.50261E-07	0	0.000659401	0.005528106					0.002563125	0.008188996	0.003559177	0.008460111
		3.50261E-07	0	0.000660209	0.005534696					0.002566725	0.008199911	0.021631951	0.0401474
		3.50261E-07	0	0.000661054	0.005541561					0.002569873	0.008210082	0.016036488	0.017599314
		3.50615E-07	0	0.000661882	0.00554802					0.002573763	0.008225891	0.018739963	0.025199036
		3.50615E-07	0	0.000662738	0.005554468					0.002576745	0.008234868	0.008640913	0.013648086
		3.50969E-07	0	0.000663552	0.005560304					0.002579446	0.008241929	0.023604169	0.028348709
		3.51677E-07	0	0.00066439	0.005566303					0.00258253	0.008253074	0.010806654	0.030144196
		3.51677E-07	0	0.000665208	0.005572445					0.002585743	0.008266639	2.57199E-05	5.31633E-05
		3.53094E-07	0	0.000666053	0.005578434					0.00258951	0.008276536	0.005753211	0.014578411
		3.53448E-07	0	0.000666921	0.005584827					0.002593592	0.008287254	0.001625334	0.004388511
		3.54156E-07	0	0.000667765	0.005591571					0.002596943	0.008294173	0.003109897	0.008502951
		3.55219E-07	0	0.000668601	0.005598151					0.002600524	0.008304628	3.90103E-05	1.44075E-05
		3.55573E-07	0	0.000669415	0.005604774					0.002603876	0.008316989	0.004267461	0.014750031
		3.5699E-07	0	0.000670293	0.005611628					0.002607468	0.008324871	0.001780575	0.005148529
		3.57698E-07	0	0.000671133	0.005617715					0.002611083	0.008333126	0.00565729	0.016114201
		3.59114E-07	0	0.000671961	0.005624076					0.002614472	0.008339914	0.005359699	0.016328726
		3.59469E-07	0	0.000672782	0.005629626					0.002618036	0.0083498	0.003116895	0.009308622
		3.60177E-07	0	0.000673604	0.005635045					0.002622207	0.008363112	0.000738573	0.002101242
		3.60531E-07	0	0.000674461	0.005641275					0.00262583	0.008374422	0.00281734	0.005040867
		3.60531E-07	0	0.000675281	0.005647658					0.002629532	0.008387515	0.004360123	0.012266114
		3.61239E-07	0	0.000676123	0.005653898					0.002632991	0.008393154	0.023730729	0.031537685
		3.61239E-07	0	0.000676964	0.005659854					0.00263631	0.00840328	0.01318864	0.022760247
		3.61239E-07	0	0.000677792	0.005665886					0.002639514	0.008411634	0.007372019	0.019488241
		3.61239E-07	0	0.00067864	0.005672323					0.002642479	0.008427727	0.008463243	0.024160666
		3.61239E-07	0	0.00067945	0.005679023					0.002646284	0.008438599	0.02313958	0.030741899
		3.61239E-07	0	0.000680271	0.005685745					0.002649225	0.008448868	0.009451199	0.026596652
		3.61948E-07	0	0.000681089	0.005692435					0.002652592	0.008458568	0.000513143	0.002213819
		3.61948E-07	0	0.000681885	0.005698828					0.00265603	0.008468136	0.017358283	0.036326497
		3.61948E-07	0	0.000682724	0.005705134					0.002659739	0.008478832	0.006975316	0.014050117
		3.61948E-07	0	0.000683518	0.005711528					0.002662441	0.008490262	0.003573676	0.01198427
		3.61948E-07	0	0.000684359	0.005717659					0.00266558	0.008495254	0.012897099	0.019466838
		3.61948E-07	0	0.00068516	0.005723691					0.00266836	0.00850306	0.031319899	0.043915194
		3.62302E-07	0	0.000685962	0.005730139					0.002671291	0.008514742	0.004110719	0.01346912
		3.62302E-07	0	0.000686787	0.005735602					0.002674894	0.00852558	0.007837162	0.017885154
		3.62302E-07	0	0.000687628	0.005741427					0.002678301	0.008535061	0.022796271	0.041059595
		3.62656E-07	0	0.000688437	0.005747317					0.002681469	0.008540207	0.022210857	0.043882219
		3.62656E-07	0	0.00068925	0.005753262					0.002684582	0.008553694	0.007323445	0.009725378
		3.62656E-07	0	0.000690108	0.005759644					0.002688057	0.008564281	0.025579409	0.054706903
		3.6301E-07	0	0.000690916	0.005765447					0.002691492	0.00857397	0.01213377	0.027445447
		3.63364E-07	0	0.000691774	0.005772201					0.002694712	0.008586188	0.01456419	0.029285854
		3.63719E-07	0	0.000692631	0.005777686					0.002697674	0.008590326	0.014522158	0.030019159
		3.63719E-07	0	0.000693458	0.005783598					0.002700584	0.008598307	0.012429151	0.025675327
		3.63719E-07	0	0.000694278	0.005789466					0.002704023	0.008610044	0.023226909	0.041477675
		3.64073E-07	0	0.000695121	0.005795586					0.002707327	0.00862178	0.003997895	0.016241832
		3.64073E-07	0	0.000695949	0.005800995					0.002710566	0.008631184	0.000372899	0.002040973
		3.64073E-07	0	0.000696807	0.005807312					0.002713417	0.008639986	0.000716269	0.0036765
		3.64427E-07	0	0.000697624	0.005813552					0.002716529	0.008651328	0.001026139	0.005531543
		3.64781E-07	0	0.000698448	0.005819792					0.002719675	0.008656113	0.002054455	0.006565556
		3.64781E-07	0	0.000699306	0.005826065					0.002722247	0.008665134	0.002572228	0.008844691
		3.64781E-07	0	0.000700136	0.005832886					0.002724667	0.008676903	0.001075198	0.004168774
		3.64781E-07	0	0.00070096	0.005839302					0.002727802	0.008685289	0.001022431	0.004637325
		3.64781E-07	0	0.000701792	0.005846122					0.002730848	0.008695481	0.001773956	0.012083995
		3.64781E-07	0	0.000702617	0.005852614					0.002733455	0.008703386	0.002336454	0.016774779
		3.65135E-07	0	0.000703477	0.005859052					0.002736365	0.008711378	0.003044649	0.013803437
		3.65489E-07	0	0.000704291	0.005865128					0.002740003	0.008722184	0.003059564	0.017835308
		3.65489E-07	0	0.000705094	0.00587197					0.002742749	0.008729968	0.002176999	0.009662865
		3.65489E-07	0	0.000705949	0.005878681					0.002745551	0.008739273	0.003010435	0.012500171
		3.65489E-07	0	0.000706812	0.005884823					0.002749184	0.008743642	0.004297246	0.016136962
		3.65489E-07	0	0.000707674	0.005890965					0.002752237	0.008751404	0.002737832	0.013575337
		3.65489E-07	0	0.00070854	0.005897216					0.002755346	0.00876176	0.002742083	0.010541428
		3.65489E-07	0	0.000709411	0.005903391					0.002758431	0.008771756	0.002633997	0.01135935
		3.65843E-07	0	0.000710264	0.005909478					0.002761097	0.008777766	0.005416735	0.023834997
		3.66198E-07	0	0.000711086	0.005915642					0.002764118	0.008789853	0.005102953	0.02082733
		3.66552E-07	0	0.000711904	0.005922035					0.002767321	0.008800451	0.000595835	0.002847443
		3.66552E-07	0	0.000712741	0.005928451					0.002770338	0.008804983	0.001069213	0.003866917
		3.66552E-07	0	0.000713562	0.005935479					0.002773361	0.008815909	0.008644275	0.027336318
		3.66552E-07	0	0.000714407	0.005942344					0.002776552	0.008823584	0.001501777	0.006964237
		3.66552E-07	0	0.000715222	0.005948639					0.002779551	0.008837476	0.00889271	0.028159265
		3.66552E-07	0	0.000716055	0.005955722					0.002783005	0.008843257	0.004377516	0.015329101
		3.66552E-07	0	0.000716899	0.005962532					0.002786496	0.008857708	0.003384649	0.013865983
		3.66552E-07	0	0.000717758	0.005969746					0.002789393	0.00886939	0.005644474	0.017687893
		3.66906E-07	0	0.000718627	0.00597649					0.002792756	0.008879221	0.004383755	0.009691176
		3.6726E-07	0	0.00071947	0.005983245					0.002795961	0.00889191	0.003984568	0.006930025
		3.67968E-07	0	0.0007203	0.005990164					0.002798166	0.008898577	0.003699159	0.007351718
		3.67968E-07	0	0.000721137	0.005996317					0.002800931	0.008904664	0.003269012	0.006646297
		3.68323E-07	0	0.00072196	0.006003116					0.0028041	0.008916357	0.001920164	0.004672457
		3.68677E-07	0	0.000722851	0.00600952					0.002807654	0.008929866	0.002628958	0.004911451
		3.68677E-07	0	0.000723718	0.00601564					0.002810393	0.008936796	0.002455212	0.006751507
		3.68677E-07	0	0.000724574	0.006022089					0.002813622	0.008948719	0.00415765	0.00944234
		3.69385E-07	0	0.000725484	0.006028384					0.002817059	0.008955079	0.003972323	0.007009518
		3.69739E-07	0	0.000726353	0.00603458					0.002819786	0.008964582	0.003631712	0.006721433
		3.69739E-07	0	0.000727222	0.00604116					0.002823322	0.008973176	0.003847835	0.006703106
		3.70093E-07	0	0.000728068	0.006047335					0.002826498	0.008983544	0.004058954	0.007369421
		3.70093E-07	0	0.000728912	0.006053673					0.002829145	0.008992379	0.003766816	0.006262966
		3.70093E-07	0	0.000729772	0.006059761					0.002832392	0.009001543	0.003781134	0.006924605
		3.70093E-07	0	0.000730627	0.006066209					0.002835058	0.009008626	0.004042149	0.007552142
		3.70093E-07	0	0.000731488	0.006072767					0.002838218	0.00901733	0.002484959	0.004743641
		3.70093E-07	0	0.000732353	0.006078547					0.002841254	0.009028923	0.002403792	0.004682683
		3.70093E-07	0	0.000733188	0.006084448					0.002844781	0.009037813	0.002391833	0.004781422
		3.70093E-07	0	0.000734027	0.006090404					0.002847727	0.009049046	0.003317584	0.006402782
		3.70093E-07	0	0.000734875	0.006097279					0.002850333	0.009056994	0.003861549	0.007110513
		3.70093E-07	0	0.000735757	0.006103804					0.002853553	0.009068128	0.004843257	0.017562605
		3.70802E-07	0	0.000736598	0.006110165					0.002856851	0.009078945	0.006802877	0.017056711
		3.70802E-07	0	0.000737461	0.006116066					0.002860021	0.009088393	0.004771937	0.011112429
		3.71156E-07	0	0.000738312	0.006122284					0.002862924	0.009096626	0.007338974	0.023115486
		3.7151E-07	0	0.000739151	0.006128339					0.00286574	0.009107639	0.002426263	0.01532216
		3.7151E-07	0	0.000740002	0.006134853					0.002869177	0.009115051	0.002479685	0.01521787
		3.7151E-07	0	0.000740882	0.006141148					0.002872293	0.009130652	0.005701139	0.018466556
		3.71864E-07	0	0.000741727	0.006147147					0.002874626	0.009138622	0.004788071	0.015505714
		3.71864E-07	0	0.000742603	0.006153333					0.00287758	0.009150687	0.003952207	0.01175479
		3.72218E-07	0	0.000743456	0.006159759					0.002880529	0.009157431	0.004610294	0.013085613
		3.73281E-07	0	0.000744338	0.00616635					0.002883364	0.009166736	0.002108712	0.009033401
		3.74697E-07	0	0.000745142	0.006173116					0.002886627	0.009180848	0.00268799	0.012129998
		3.75052E-07	0	0.000745986	0.006178984					0.002889365	0.009194391	0.002110837	0.005461553
		3.75406E-07	0	0.000746829	0.006184359					0.002892497	0.009201803	0.004676445	0.017596029
		3.76114E-07	0	0.000747698	0.006190315					0.002896677	0.009213758	0.000751583	0.00447789
		3.76822E-07	0	0.000748551	0.006196369					0.002899454	0.009223841	0.003583964	0.012055465
		3.77885E-07	0	0.000749413	0.006202522					0.002902758	0.00923007	0.003460469	0.014521897
		3.77885E-07	0	0.000750244	0.006208872					0.002905977	0.009239048	0.003974763	0.016571618
		3.78239E-07	0	0.000751131	0.006215035					0.002909468	0.009248014	0.004102279	0.016143224
		3.78947E-07	0	0.000751981	0.006221013					0.002912991	0.009257035	0.001354257	0.008326623
		3.78947E-07	0	0.000752873	0.006227888					0.002915835	0.009266067	0.004917245	0.019420561
		3.78947E-07	0	0.000753718	0.006234435					0.002919003	0.009270129	0.003502114	0.013606188
		3.78947E-07	0	0.00075456	0.006241278					0.002922408	0.009281876	0.003593952	0.01441129
		3.79301E-07	0	0.000755423	0.006247398					0.002925525	0.009290842	0.004023535	0.016052323
		3.79301E-07	0	0.000756286	0.006253594					0.002928293	0.009299042	0.002536612	0.007866907
		3.80364E-07	0	0.000757154	0.006259692					0.002930791	0.009306093	0.005408233	0.022738438
		3.80364E-07	0	0.000758004	0.006265648					0.002933527	0.009316428	0.004414953	0.012427334
		3.80364E-07	0	0.000758843	0.006272282					0.002936893	0.009328328	0.004188511	0.018004935
		3.80364E-07	0	0.000759731	0.006278774					0.002940241	0.009339692	0.00128358	0.004316824
		3.80364E-07	0	0.000760617	0.00628484					0.002942887	0.009349644	0.002549157	0.010805952
		3.81072E-07	0	0.000761508	0.006291168					0.002945924	0.009361216	0.002832277	0.018386548
		3.81072E-07	0	0.000762369	0.006297112					0.002948468	0.009368967	0.00159583	0.011238528
		3.81426E-07	0	0.000763245	0.006303593					0.002951357	0.009376543	0.00568021	0.023275293
		3.81426E-07	0	0.000764096	0.006310513					0.002954354	0.0093839	0.002527489	0.00915292
		3.81426E-07	0	0.000764929	0.006317092					0.002957598	0.009394257	0.002386907	0.00887274
		3.81426E-07	0	0.000765778	0.006323727					0.002960554	0.00940515	0.001894712	0.011010832
		3.8178E-07	0	0.000766673	0.006330777					0.00296298	0.009413427	0.00110929	0.006459109
		3.8178E-07	0	0.000767491	0.006337499					0.00296582	0.009423685	0.005361618	0.02869716
		3.82135E-07	0	0.000768354	0.006344035					0.0029686	0.009432597	0.003076729	0.011906419
		3.82135E-07	0	0.000769208	0.0063509					0.002971454	0.009445668	0.002662718	0.012692997
		3.82135E-07	0	0.000770041	0.006357556					0.002974578	0.009453321	0.002237998	0.008648657
		3.82135E-07	0	0.000770875	0.006363742					0.002978122	0.00946278	0.001891354	0.010392152
		3.82489E-07	0	0.000771698	0.006370507					0.002980762	0.009472918	0.002770153	0.006930079
		3.82843E-07	0	0.000772543	0.006376989					0.002983603	0.009480943	0.000670407	0.002772844
		3.82843E-07	0	0.000773407	0.006383503					0.002986333	0.009489263	0.001041347	0.004876998
		3.83551E-07	0	0.000774316	0.006390871					0.002989146	0.009493807	0.001219455	0.004991732
		3.83905E-07	0	0.00077517	0.006398195					0.002992222	0.009499751	0.001690101	0.009530362
		3.83905E-07	0	0.000776019	0.006404972					0.002994927	0.009509955	0.001297137	0.004435894
		3.83905E-07	0	0.000776882	0.006412186					0.002997695	0.009518144	0.002608631	0.009646027
		3.84968E-07	0	0.000777748	0.006418821					0.003001166	0.009527767	0.001654505	0.008455612
		3.85676E-07	0	0.000778609	0.006425488					0.003004129	0.009537325	0.00296176	0.009337831
		3.87093E-07	0	0.000779475	0.006432341					0.003006917	0.009547079	0.003571759	0.010712599
		3.87801E-07	0	0.000780333	0.00643833					0.003009708	0.009558903	0.002532117	0.011440737
		3.88155E-07	0	0.000781204	0.006444373					0.003012379	0.00956695	0.000984875	0.005169418
		3.88155E-07	0	0.000782078	0.006450504					0.003015939	0.009579168	0.001512912	0.006962135
		3.88509E-07	0	0.00078292	0.006456734					0.003018604	0.00958739	0.00185457	0.007645638
		3.89218E-07	0	0.000783775	0.006462197					0.003021218	0.009595086	0.004763218	0.017325144
		3.89218E-07	0	0.000784641	0.006468765					0.00302403	0.009604031	0.004163524	0.014838611
		3.89926E-07	0	0.000785505	0.006475192					0.003026582	0.009612625	0.00193245	0.008298629
		3.9028E-07	0	0.000786387	0.006481323					0.003029395	0.009624854	0.004512112	0.014731573
		3.90634E-07	0	0.00078725	0.006487782					0.003032456	0.009634521	0.003389225	0.013906731
		3.92051E-07	0	0.000788101	0.006494088					0.003034674	0.009641845	0.001803695	0.004849792
		3.92759E-07	0	0.000788954	0.006500514					0.003037337	0.009647965	0.001849395	0.005084254
		3.94176E-07	0	0.000789865	0.006506645					0.003039927	0.009655333	0.004034016	0.011805983
		3.95593E-07	0	0.000790748	0.006513696					0.003042513	0.009662821	0.002794275	0.006283734
		3.95947E-07	0	0.000791648	0.006520451					0.003044914	0.009671886	0.003034463	0.006774826
		3.95947E-07	0	0.00079253	0.006527195					0.003047265	0.009681487	0.004170021	0.011653477
		3.95947E-07	0	0.000793404	0.006533796					0.00305035	0.009692578	0.003341924	0.009423564
		3.95947E-07	0	0.000794246	0.006540266					0.003053782	0.00970127	0.004684639	0.01424672
		3.96301E-07	0	0.000795112	0.006547218					0.003056479	0.009710653	0.003561275	0.014409451
		3.96655E-07	0	0.00079598	0.0065537					0.003059774	0.009723747	0.006072841	0.02254305
		3.97363E-07	0	0.000796872	0.00656063					0.003062881	0.009734147	0.002889002	0.011663911
		3.98072E-07	0	0.00079775	0.006567549					0.003065379	0.009742292	0.003271119	0.008448298
		3.99134E-07	0	0.000798619	0.006574512					0.003068217	0.009753711	0.005261383	0.008539659
		3.99488E-07	0	0.00079947	0.006581376					0.003071114	0.009758846	0.005391812	0.019950617
		4.00197E-07	0	0.00080035	0.006587693					0.003074181	0.009770527	0.003844154	0.015893249
		4.00551E-07	0	0.000801215	0.006594251					0.003077371	0.009778245	0.005779305	0.015407751
		4.01259E-07	0	0.000802089	0.006601334					0.003080539	0.009788887	0.002452843	0.010629044
		4.01967E-07	0	0.000802995	0.006608297					0.003083288	0.009795489	0.006319168	0.021034159
		4.02676E-07	0	0.000803878	0.00661514					0.003086004	0.009803174	0.001693576	0.000564433
		4.0303E-07	0	0.000804777	0.006622299					0.003088894	0.009810706	0.001371841	0.000427846
		4.0303E-07	0	0.000805657	0.006628912					0.00309175	0.009820439	0.001464175	0.000758157
		4.03384E-07	0	0.000806515	0.006635317					0.003094585	0.009835241	0.001315945	0.000167723
		4.04447E-07	0	0.000807413	0.006642214					0.003097638	0.009847393	0.001483416	0.00046947
		4.04801E-07	0	0.000808307	0.006649286					0.003100597	0.009855976	0.001682434	0.000284734
		4.05863E-07	0	0.000809205	0.006655943					0.003103134	0.009861757	0.003110485	0.001697558
		4.06926E-07	0	0.000810097	0.006661975					0.0031056	0.009869858	0.001381747	0.000163037
		4.06926E-07	0	0.000811015	0.006668314					0.003108428	0.009878288	0.001403574	0.000217919
		4.06926E-07	0	0.000811925	0.006674609					0.003112141	0.00988559	0.03885014	0.038300238
		4.07634E-07	0	0.000812842	0.006681845					0.003115261	0.009895564	0.070097799	0.084671531
		4.07988E-07	0	0.0008137	0.006689093					0.003117868	0.009904574	0.029446622	0.032217629
		4.08342E-07	0	0.000814568	0.006695727					0.003120374	0.009915741	0.026784252	0.036265976
		4.08696E-07	0	0.000815465	0.006701869					0.003123309	0.009924007	0.023097039	0.031393095
		4.09405E-07	0	0.000816371	0.006708394					0.003125908	0.009931079	0.099492403	0.112597484
		4.09405E-07	0	0.00081726	0.006714908					0.003128247	0.009939969	0.010306808	0.015253089
		4.10113E-07	0	0.000818139	0.006721094					0.003130594	0.009947523	0.018116563	0.024523426
		4.10821E-07	0	0.000819007	0.006727695					0.003133995	0.009956095	0.106099212	0.099006612
		4.11884E-07	0	0.000819899	0.006734844					0.003136512	0.009961416	0.128467049	0.121972779
		4.133E-07	0	0.000820807	0.006742048					0.003138531	0.009970776	0.059140225	0.07037838
		4.14009E-07	0	0.000821693	0.006748858					0.003141298	0.009977914	0.030611414	0.029499602
		4.14009E-07	0	0.000822608	0.006755394					0.003144136	0.009986038	0.042991067	0.046987706
		4.14717E-07	0	0.000823525	0.00676205					0.003146934	0.009994369	0.034373018	0.036241552
		4.1578E-07	0	0.000824456	0.006768663					0.003149701	0.010002591	0.050926133	0.051670443
		4.16134E-07	0	0.000825382	0.00677487					0.003152447	0.010010397	0.030463227	0.031879754
		4.16842E-07	0	0.000826299	0.006781483					0.003155012	0.010019648	0.140475166	0.141599676
		4.16842E-07	0	0.000827197	0.006787964					0.00315793	0.010029589	0.045036929	0.047226503
		4.18259E-07	0	0.000828124	0.006795452					0.00316063	0.010035599	0.029112018	0.029677659
		4.18613E-07	0	0.000829021	0.006802645					0.003163517	0.010044314	0.037798634	0.040271374
		4.18613E-07	0	0.000829922	0.006809729					0.003166821	0.010054933	0.01780425	0.025179735
		4.19321E-07	0	0.00083083	0.00681714					0.003169635	0.01006055	0.014863502	0.018107299
		4.20738E-07	0	0.000831727	0.006824059					0.003172129	0.010068815	0.137841666	0.150105769
		4.21446E-07	0	0.000832628	0.006830672					0.00317536	0.010078504	0.053598057	0.039661464
		4.22863E-07	0	0.000833528	0.006837755					0.003178018	0.010085883	0.118293127	0.112262159
		4.23217E-07	0	0.000834414	0.006845725					0.003180616	0.010094072	0.127381446	0.131863832
		4.24279E-07	0	0.000835293	0.006852874					0.003183427	0.010099776	0.108600359	0.11192102
		4.24988E-07	0	0.000836193	0.006860144					0.003186272	0.010107681	0.086913068	0.093592595
		4.24988E-07	0	0.000837119	0.006867183					0.003189444	0.010118169	0.057747033	0.067981861
		4.25696E-07	0	0.000838044	0.00687361					0.003192534	0.010128022	0.08074998	0.094188875
		4.25696E-07	0	0.000838966	0.006879861					0.003195048	0.010140043	0.113143305	0.138053709
		4.2605E-07	0	0.000839884	0.006886693					0.003198066	0.0101511	0.076622542	0.091808242
		4.26758E-07	0	0.000840794	0.006893393					0.003200955	0.010160877	0.115522261	0.139725068
		4.26758E-07	0	0.000841722	0.006900586					0.003203576	0.010169416	0.231396962	0.239670478
		4.27113E-07	0	0.000842636	0.006907406					0.003206206	0.010177682	0.095192478	0.123601463
		4.27113E-07	0	0.000843512	0.006914008					0.00320888	0.010186714	0.102706814	0.13087706
		4.27467E-07	0	0.000844433	0.00692119					0.003211307	0.01019279	0.041697209	0.057856445
		4.27467E-07	0	0.000845363	0.006928525					0.003214166	0.010203508	0.035277894	0.051161122
		4.28529E-07	0	0.000846332	0.006935991					0.003217039	0.010210515	0.059084517	0.080122709
		4.28883E-07	0	0.00084728	0.006943053					0.003219469	0.010218638	0.083478464	0.104862237
		4.29592E-07	0	0.000848185	0.0069496					0.003222141	0.010228831	0.120884192	0.142691023
		4.303E-07	0	0.000849115	0.006956683					0.003224718	0.010238804	0.091451744	0.107732649
		4.30654E-07	0	0.000850036	0.006964336					0.003227623	0.010248055	0.106404468	0.130565557
		4.30654E-07	0	0.000850958	0.006971419					0.003230393	0.010256179	0.105758518	0.11475999
		4.30654E-07	0	0.000851902	0.006977845					0.003233032	0.010263087	0.049968658	0.066836945
		4.30654E-07	0	0.000852846	0.006984918					0.003236116	0.01026982	0.089138675	0.108607402
		4.31008E-07	0	0.000853793	0.006991443					0.003238474	0.010275918	0.082170071	0.105398336
		4.31717E-07	0	0.000854712	0.006998767					0.003241503	0.010282279	0.048623102	0.0618908
		4.32071E-07	0	0.000855653	0.007005358					0.003244256	0.010289844	0.13329324	0.135953836
		4.32071E-07	0	0.000856606	0.007012211					0.003246474	0.010294978	0.078464827	0.093909582
		4.32425E-07	0	0.00085754	0.007019119					0.003249032	0.010305554	0.085449991	0.108645041
		4.33133E-07	0	0.000858507	0.007024954					0.003252105	0.01031048	0.137009208	0.135822614
		4.33133E-07	0	0.000859413	0.007031315					0.003255114	0.010317487	0.104858074	0.103951859
		4.33841E-07	0	0.000860381	0.007038081					0.003257819	0.010326618	0.076118259	0.078257899
		4.34196E-07	0	0.000861304	0.007044442					0.003260358	0.010337796	0.109946691	0.097529951
		4.34904E-07	0	0.000862229	0.007050606					0.003263163	0.010346992	0.112807608	0.102385425
		4.35966E-07	0	0.000863156	0.007057349					0.003265936	0.010353933	0.11753021	0.131884863
		4.37029E-07	0	0.000864118	0.0070644					0.003268767	0.01036117	0.109419767	0.120551011
		4.37029E-07	0	0.000865049	0.007071439					0.003271166	0.010365932	0.123544144	0.147772419
		4.38091E-07	0	0.000866004	0.00707768					0.003273879	0.010372632	0.156121067	0.182238573
		4.388E-07	0	0.000866945	0.00708438					0.003276449	0.010382814	0.101175906	0.120505709
		4.388E-07	0	0.00086791	0.007090708					0.003279192	0.01038855	0.104271035	0.104039531
		4.39508E-07	0	0.000868877	0.007097846					0.003281742	0.010397199	0.054702785	0.085577387
		4.39862E-07	0	0.000869815	0.007104261					0.003284598	0.010404753	0.15311307	0.214625228
		4.41279E-07	0	0.000870733	0.007110819					0.003287405	0.010417135	0.058354871	0.077002322
		4.42341E-07	0	0.000871663	0.007117837					0.003290122	0.010423715	0.058429935	0.072502032
		4.42695E-07	0	0.000872617	0.007125063					0.003292487	0.010432846	0.079036375	0.10079818
		4.43404E-07	0	0.000873566	0.007131675					0.003295222	0.010439896	0.068085827	0.0667386
		4.43758E-07	0	0.000874475	0.007138408					0.003297844	0.010448425	0.075480032	0.093475079
		4.43758E-07	0	0.000875389	0.007146028					0.003300082	0.010454019	0.068499853	0.087532144
		4.4482E-07	0	0.000876317	0.007153265					0.003302565	0.010464836	0.060231395	0.071720019
		4.45529E-07	0	0.000877218	0.007159932					0.003305078	0.010474678	0.055458689	0.072302878
		4.45883E-07	0	0.000878147	0.007166117					0.003307775	0.010484049	0.047146573	0.052461587
		4.47299E-07	0	0.000879065	0.007172555					0.003310844	0.010491308	0.035549521	0.037415621
		4.47299E-07	0	0.000880007	0.007179058					0.003313455	0.010500176	0.081144973	0.093479021
		4.48362E-07	0	0.000880921	0.007186404					0.003315589	0.01050692	0.058748222	0.062388954
		4.48362E-07	0	0.000881833	0.007192568					0.003318212	0.010513215	0.042473713	0.060427288
		4.4907E-07	0	0.000882773	0.007199465					0.003320711	0.010520211	0.155254088	0.169173488
		4.49779E-07	0	0.000883655	0.007206483					0.003323987	0.010532844	0.082609325	0.093215569
		4.50133E-07	0	0.000884616	0.007212635					0.003326199	0.01053926	0.074230349	0.073502369
		4.50133E-07	0	0.000885553	0.007220036					0.003329054	0.010546825	0.066709073	0.084015452
		4.50841E-07	0	0.000886481	0.007226638					0.00333177	0.010557784	0.101786862	0.123062692
		4.51903E-07	0	0.000887417	0.007233086					0.003334255	0.010563061	0.076824604	0.096808546
		4.52612E-07	0	0.000888374	0.0072396					0.003336698	0.01056859	0.063447984	0.067617425
		4.53674E-07	0	0.000889323	0.0072463					0.00333979	0.010583873	0.096570804	0.131406076
		4.54383E-07	0	0.000890233	0.007253449					0.003342773	0.010592795	0.082510352	0.083496782
		4.55091E-07	0	0.00089113	0.00725992					0.003344976	0.010601674	0.118132977	0.100909498
		4.55091E-07	0	0.000892046	0.007266412					0.003347732	0.010612458	0.115876334	0.099419821
		4.55445E-07	0	0.000892959	0.007272575					0.003350377	0.01062022	0.076840204	0.082631597
		4.55799E-07	0	0.000893928	0.007279243					0.003353034	0.010628705	0.101322524	0.089779322
		4.55799E-07	0	0.000894867	0.00728591					0.003355411	0.010636368	0.033710692	0.038412783
		4.56507E-07	0	0.000895801	0.007292851					0.003358197	0.010648367	0.005832476	0.010857911
		4.57216E-07	0	0.00089673	0.007300241					0.003360587	0.010656699	0.111821503	0.144916524
		4.57924E-07	0	0.000897667	0.007307313					0.003363226	0.010670165	0.041097433	0.054890829
		4.58987E-07	0	0.000898642	0.007314473					0.003365958	0.010677336	0.082670135	0.100190699
		4.59695E-07	0	0.00089958	0.007321108					0.003368292	0.010683083	0.0049898	0.007177755
		4.60049E-07	0	0.000900512	0.007328399					0.003370741	0.010690626	0.033557448	0.043596631
		4.61112E-07	0	0.000901452	0.007335603					0.003373691	0.0107006	0.05820167	0.071948438
		4.6182E-07	0	0.000902386	0.007343146					0.003375759	0.010708362	0.082894106	0.088789649
		4.63591E-07	0	0.000903327	0.007350262					0.003377914	0.010716639	0.07399834	0.083163482
		4.65716E-07	0	0.000904246	0.007357192					0.00338034	0.010723788	0.047814711	0.050886821
		4.66778E-07	0	0.000905186	0.007364221					0.003382664	0.010735371	0.063866084	0.098397719
		4.68549E-07	0	0.000906121	0.007371184					0.003384647	0.010742596	0.06115419	0.073193625
		4.69965E-07	0	0.000907059	0.007378398					0.003387358	0.010749318	0.137409026	0.169559305
		4.71736E-07	0	0.000907998	0.00738535					0.003389782	0.010756577	0.096290073	0.095456714
		4.72799E-07	0	0.000908942	0.007392598					0.003392552	0.01076031	0.093509485	0.091269427
		4.73861E-07	0	0.000909886	0.00739932					0.003395032	0.010769058	0.176390298	0.211466009
		4.75278E-07	0	0.000910835	0.007406743					0.003397612	0.010776721	0.071685637	0.079960383
		4.7634E-07	0	0.00091178	0.00741318					0.003400066	0.010785206	0.134954543	0.127280042
		4.77403E-07	0	0.000912712	0.007420263					0.003402639	0.010795278	0.059981193	0.070312484
		4.77403E-07	0	0.000913673	0.007427226					0.003405228	0.010804868	0.006697154	0.014084899
		4.77403E-07	0	0.000914636	0.007434529					0.003407582	0.010819845	0.131158259	0.169292996
		4.77757E-07	0	0.0009156	0.007441535					0.003409807	0.010828045	0.159731375	0.208112726
		4.78111E-07	0	0.000916579	0.007448597					0.003412136	0.010833968	0.098395338	0.147370564
		4.79173E-07	0	0.000917571	0.007455538					0.003414536	0.010841971	0.116599427	0.145790095
		4.79882E-07	0	0.000918493	0.00746203					0.003417636	0.010851518	0.140273055	0.160456516
		4.80236E-07	0	0.000919428	0.007469277					0.003420014	0.010860232	0.08835716	0.124651985
		4.80236E-07	0	0.000920375	0.007476656					0.003422338	0.01086852	0.110516582	0.132527191
		4.8059E-07	0	0.000921329	0.007483543					0.003424739	0.010875406	0.179372662	0.219894295
		4.81298E-07	0	0.000922296	0.007490341					0.003427072	0.010882281	0.123620299	0.130992758
		4.82361E-07	0	0.000923244	0.007497425					0.003429103	0.010887952	0.11592273	0.133863893
		4.83423E-07	0	0.000924218	0.007504814					0.003431519	0.010893262	0.074904982	0.078963561
		4.83778E-07	0	0.0009252	0.007512204					0.00343397	0.010907308	0.08803943	0.092153015
		4.84486E-07	0	0.00092612	0.007519014					0.003436222	0.0109168	0.121751911	0.12694567
		4.8484E-07	0	0.000927084	0.007525528					0.003438718	0.010923906	0.102679436	0.117312835
		4.85548E-07	0	0.00092807	0.007532666					0.003441031	0.010935839	0.102591154	0.105528311
		4.86257E-07	0	0.000929033	0.007539793					0.003443427	0.010942878	0.130389423	0.124053778
		4.86611E-07	0	0.000929974	0.007546931					0.003446224	0.010947947	0.00369304	0.010971321
		4.87673E-07	0	0.000930947	0.00755408					0.003448777	0.010955403	0.004052204	0.014560916
		4.88382E-07	0	0.000931924	0.007560923					0.003451548	0.010962409	0.004408209	0.013840277
		4.88382E-07	0	0.000932907	0.007568006					0.003453585	0.010971168	0.003500198	0.012023573
		4.88736E-07	0	0.000933908	0.007575067					0.003455984	0.01098251	0.004132181	0.010359845
		4.90152E-07	0	0.000934851	0.007581987					0.003458398	0.010991181	0.00536072	0.012542868
		4.90861E-07	0	0.000935817	0.007589234					0.003461107	0.010996885	0.003561161	0.014890482
		4.92277E-07	0	0.000936819	0.007596744					0.003463746	0.011004877	0.003833787	0.012384779
		4.92631E-07	0	0.000937818	0.007604255					0.003466252	0.011011653	0.003922294	0.019616442
		4.9334E-07	0	0.000938846	0.007611404					0.003469159	0.011018627	0.003488718	0.015200747
		4.94402E-07	0	0.000939832	0.007618159					0.003471935	0.011028754	0.003377929	0.012287167
		4.94756E-07	0	0.000940822	0.007625395					0.003474143	0.011037502	0.004635882	0.01912281
		4.95465E-07	0	0.000941806	0.007632106					0.003476114	0.011046194	0.003157856	0.010368056
		4.95819E-07	0	0.000942742	0.007638401					0.003478451	0.01105515	0.002802432	0.008085549
		4.95819E-07	0	0.000943777	0.007645474					0.003480873	0.011060273	0.004544501	0.014317893
		4.96527E-07	0	0.000944783	0.00765213					0.003483148	0.011066831	0.004672873	0.015569803
		4.9759E-07	0	0.000945785	0.007659487					0.003485534	0.011075316	0.007215068	0.016098907
		4.9759E-07	0	0.00094676	0.007666658					0.003487512	0.0110816	0.004533027	0.015066646
		4.9759E-07	0	0.000947776	0.007674103					0.003490129	0.011089209	0.004551799	0.014047577
		4.97944E-07	0	0.000948775	0.007681131					0.003492882	0.011098974	0.002773041	0.008385008
		4.97944E-07	0	0.000949791	0.007687974					0.003495474	0.011105171	0.002994837	0.009821599
		4.98652E-07	0	0.000950764	0.007695002					0.003498071	0.011112298	0.003266903	0.010594263
		4.99715E-07	0	0.000951749	0.007701976					0.003500386	0.011117575	0.007507453	0.016777012
		5.00423E-07	0	0.000952767	0.00770953					0.003502815	0.01112687	0.004093597	0.014807212
		5.01839E-07	0	0.00095376	0.007716559					0.003505282	0.011133822	0.006578304	0.015074703
		5.02194E-07	0	0.000954731	0.007723949					0.003507862	0.011141485	0.006480274	0.014020327
		5.02902E-07	0	0.000955699	0.00773066					0.00351029	0.011147507	0.004854295	0.01356544
		5.0361E-07	0	0.000956696	0.007737272					0.003512411	0.011153561	0.007001574	0.014464716
		5.04319E-07	0	0.000957713	0.007744159					0.003514534	0.01116175	0.007671381	0.00958243
		5.05735E-07	0	0.000958732	0.007750684					0.003516652	0.011171209	0.004057309	0.005217556
		5.06444E-07	0	0.000959728	0.007758008					0.003519214	0.011178358	0.003727788	0.004784312
		5.06798E-07	0	0.000960704	0.007764993					0.003521716	0.011183109	0.004110579	0.004925475
		5.0786E-07	0	0.000961711	0.007772207					0.003524202	0.011194911	0.003040078	0.00406698
		5.08568E-07	0	0.000962705	0.007779652					0.00352661	0.011203757	0.003990432	0.004636767
		5.10339E-07	0	0.000963716	0.007787305					0.003529291	0.01121257	0.003507564	0.006110669
		5.10693E-07	0	0.00096472	0.007794585					0.003532135	0.011222697	0.003829184	0.006218407
		5.11756E-07	0	0.000965714	0.0078018					0.00353461	0.011233755	0.003118008	0.003490034
		5.12464E-07	0	0.00096671	0.007809507					0.003536867	0.011242009	0.002513152	0.003175587
		5.12818E-07	0	0.000967721	0.007817247					0.003538935	0.011248677	0.002721352	0.003517809
		5.14235E-07	0	0.000968683	0.007824944					0.0035412	0.011255563	0.002746152	0.003046653
		5.14235E-07	0	0.000969683	0.007832421					0.00354383	0.011264923	0.002554902	0.002821387
		5.14589E-07	0	0.000970666	0.007839537					0.003545984	0.011269938	0.003058703	0.003698603
		5.14589E-07	0	0.000971636	0.007846664					0.003548384	0.01128013	0.004014423	0.004833228
		5.15652E-07	0	0.000972641	0.007853583					0.003551125	0.011290312	0.002155966	0.002508834
		5.15652E-07	0	0.00097363	0.007860349					0.003553922	0.01129976	0.001974156	0.002362405
		5.16006E-07	0	0.000974624	0.007867575					0.003556477	0.011311507	0.004914158	0.005916134
		5.17422E-07	0	0.000975617	0.007874658					0.00355894	0.011320802	0.003668601	0.004599303
		5.17422E-07	0	0.000976573	0.007881577					0.003561937	0.011331443	0.00285386	0.003552481
		5.17422E-07	0	0.000977554	0.007888967					0.003564614	0.011340377	0.007927877	0.016182166
		5.17777E-07	0	0.000978534	0.007896806					0.003567294	0.011351434	0.00537606	0.008061014
		5.18839E-07	0	0.000979539	0.007903944					0.003569751	0.011359798	0.003311073	0.004712144
		5.19193E-07	0	0.00098054	0.007911969					0.0035721	0.011369444	0.006392144	0.014998418
		5.19547E-07	0	0.000981553	0.007919709					0.003574277	0.011379176	0.003600671	0.013213726
		5.19547E-07	0	0.000982557	0.007927318					0.003576563	0.011384311	0.003348687	0.011342534
		5.20256E-07	0	0.000983595	0.007934478					0.003578973	0.011391985	0.004469904	0.007780714
		5.20964E-07	0	0.000984625	0.007941419					0.003581515	0.011400908	0.004705229	0.00924092
		5.20964E-07	0	0.000985639	0.00794848					0.003583816	0.011406645	0.005154682	0.009477144
		5.20964E-07	0	0.000986632	0.007955816					0.003586763	0.011415622	0.006025285	0.011295676
		5.20964E-07	0	0.000987685	0.007962757					0.003588928	0.011422465	0.00367267	0.010625245
		5.21672E-07	0	0.000988699	0.007969665					0.003591397	0.011428256	0.003318337	0.009019158
		5.21672E-07	0	0.000989723	0.007976606					0.003594034	0.011435197	0.003217499	0.005101595
		5.22735E-07	0	0.000990729	0.007983755					0.003596965	0.011444711	0.005445794	0.013570432
		5.23443E-07	0	0.00099177	0.007990532					0.003599234	0.011451444	0.003300311	0.008770486
		5.24151E-07	0	0.000992776	0.007997845					0.003601508	0.011458067	0.005032137	0.012928936
		5.24151E-07	0	0.000993809	0.008005355					0.003603674	0.011464866	0.008540389	0.019437815
		5.2486E-07	0	0.000994804	0.008012986					0.003605821	0.011472278	0.007396229	0.015364178
		5.25922E-07	0	0.00099583	0.008020923					0.003608478	0.011479679	0.008064917	0.017272834
		5.2663E-07	0	0.000996844	0.008028882					0.003610473	0.011485426	0.004915455	0.017284308
		5.27339E-07	0	0.000997885	0.0080359					0.003612711	0.011494272	0.006743931	0.013886116
		5.27693E-07	0	0.000998861	0.008043651					0.003615307	0.011502527	0.00722561	0.015312351
		5.28401E-07	0	0.000999849	0.008051227					0.003617685	0.011511263	0.008318576	0.019617701
		5.28755E-07	0	0.001000841	0.00805831					0.003620167	0.01151665	0.007318881	0.015455999
		5.2911E-07	0	0.001001853	0.008065164					0.003622067	0.011523262	0.005054381	0.01225117
		5.29464E-07	0	0.001002875	0.008071612					0.003624358	0.011530411	0.004249667	0.011264234
		5.3088E-07	0	0.001003894	0.00807944					0.003626923	0.011538579	0.004255943	0.009281745
		5.31589E-07	0	0.001004917	0.008086655					0.00362956	0.011545509	0.005679843	0.014522204
		5.32297E-07	0	0.001005926	0.008093913					0.003632002	0.011549997	0.003175655	0.00753237
		5.32651E-07	0	0.001006929	0.008101073					0.003633848	0.011557245	0.006641416	0.019597699
		5.33005E-07	0	0.001007927	0.008108091					0.003636038	0.011563266	0.005096225	0.020245041
		5.33714E-07	0	0.001008977	0.008114999					0.003638124	0.011569375	0.00424784	0.015351982
		5.3513E-07	0	0.001009956	0.008121798					0.003640845	0.011574718	0.004000881	0.011683168
		5.36901E-07	0	0.001010955	0.008128487					0.003642783	0.011582272	0.007708772	0.01676959
		5.37609E-07	0	0.001011957	0.008135066					0.003644727	0.011586377	0.007764223	0.016606465
		5.38672E-07	0	0.001012947	0.008142051					0.003647231	0.011593242	0.004652788	0.01720268
		5.39026E-07	0	0.00101397	0.008148905					0.003648957	0.011597818	0.002953774	0.009818633
		5.3938E-07	0	0.001014974	0.008156349					0.003651488	0.011607058	0.004990355	0.014654849
		5.40088E-07	0	0.001015954	0.008163816					0.003653627	0.01161366	0.008221211	0.025633987
		5.40797E-07	0	0.001016971	0.008171293					0.003655599	0.011619057	0.007318497	0.020373055
		5.41505E-07	0	0.001017984	0.008179351					0.003657687	0.011623973	0.006751211	0.017923307
		5.42922E-07	0	0.001018979	0.00818662					0.003659617	0.011628527	0.005634347	0.015238025
		5.4363E-07	0	0.001020014	0.008193934					0.003662267	0.011637253	0.005163755	0.007938759
		5.43984E-07	0	0.001021063	0.008201345					0.003664519	0.01164346	0.00371262	0.00970508
		5.44338E-07	0	0.001022106	0.008209107					0.003666994	0.011651244	0.005618269	0.013255875
		5.44692E-07	0	0.00102315	0.008216355					0.003669578	0.01165882	0.005135616	0.013144162
		5.45401E-07	0	0.0010242	0.008223876					0.003671527	0.011662761	0.00486326	0.014169734
		5.46463E-07	0	0.001025274	0.008231551					0.003673944	0.011666933	0.003232447	0.007985058
		5.46817E-07	0	0.001026327	0.008239192					0.003676698	0.011676676	0.004140817	0.010385781
		5.46817E-07	0	0.001027383	0.008246177					0.003678989	0.011690383	0.005031036	0.013897196
		5.47526E-07	0	0.001028435	0.008253578					0.003681642	0.011698999	0.004394373	0.0099707
		5.4788E-07	0	0.001029486	0.008260935					0.003684129	0.011705316	0.005066508	0.010412844
		5.48234E-07	0	0.001030544	0.00826815					0.003686694	0.011711294	0.004749442	0.012131126
		5.49296E-07	0	0.001031612	0.008275321					0.003689067	0.0117191	0.004753932	0.011246279
		5.50005E-07	0	0.00103265	0.008282579					0.003691764	0.011725187	0.006009481	0.01543338
		5.50005E-07	0	0.001033655	0.00828963					0.003694093	0.011732215	0.005350006	0.010556372
		5.50713E-07	0	0.001034725	0.00829737					0.003696697	0.011742397	0.004901491	0.012159799
		5.51776E-07	0	0.001035764	0.008304771					0.003698856	0.011747225	0.005655786	0.015291265
		5.52484E-07	0	0.00103683	0.0083125					0.003701556	0.01175872	0.005962393	0.011026521
		5.52838E-07	0	0.001037873	0.008320273					0.003703658	0.011764293	0.004963014	0.010255051
		5.53546E-07	0	0.001038932	0.008327597					0.003706026	0.011775525	0.003991426	0.009883828
		5.539E-07	0	0.001040039	0.008335151					0.003708444	0.011782981	0.003747443	0.006197847
		5.54255E-07	0	0.001041104	0.008343275					0.00371069	0.011792659	0.002967122	0.006879018
		5.54609E-07	0	0.001042224	0.008350884					0.003713184	0.011803114	0.005799236	0.013495187
		5.55671E-07	0	0.001043247	0.008359237					0.003715248	0.011811019	0.003733004	0.00782825
		5.56734E-07	0	0.001044324	0.008366484					0.003717582	0.011815682	0.003546332	0.005778168
		5.57088E-07	0	0.001045367	0.008374772					0.003719859	0.011822196	0.004171963	0.009204222
		5.57088E-07	0	0.0010464	0.008382972					0.003722143	0.011829586	0.003976738	0.008537809
		5.5815E-07	0	0.001047465	0.008390449					0.003724383	0.011836166	0.00609646	0.010662808
		5.58859E-07	0	0.001048481	0.00839866					0.003726931	0.011850366	0.008078893	0.018786291
		5.59213E-07	0	0.001049522	0.008406795					0.00372914	0.01185688	0.007820885	0.017803405
		5.60275E-07	0	0.001050571	0.008414666					0.003731517	0.011864554	0.006232184	0.014373038
		5.61338E-07	0	0.001051701	0.008421958					0.003733959	0.0118734	0.004001381	0.008754907
		5.61338E-07	0	0.001052784	0.008429687					0.00373608	0.011881633	0.002496628	0.003224447
		5.61338E-07	0	0.001053841	0.008437613					0.003738507	0.011888793	0.00773495	0.017024754
		5.62046E-07	0	0.001054885	0.008444675					0.003740953	0.011897507	0.009212607	0.022813541
		5.624E-07	0	0.001055955	0.00845178					0.003743519	0.011906737	0.00478351	0.008339531
		5.63109E-07	0	0.001057047	0.008458798					0.003745836	0.011916349	0.007902609	0.01890396
		5.63463E-07	0	0.001058135	0.008466669					0.003748121	0.011923695	0.008115639	0.017505194
		5.63817E-07	0	0.001059179	0.008474431					0.003750821	0.011932979	0.706788494	0.623097665
		5.64879E-07	0	0.001060274	0.008481536					0.003752787	0.011941836	0.798309712	0.725754863
		5.65233E-07	0	0.001061346	0.008488926					0.003755334	0.011950583	0.726801617	0.686075805
		5.67358E-07	0	0.001062424	0.008496557					0.003757541	0.011960436	0.818531859	0.730334777
		5.68067E-07	0	0.001063505	0.008503728					0.00375976	0.011966622	0.700727567	0.674975714
		5.68421E-07	0	0.001064592	0.008511107					0.003761968	0.011974264	0.592030033	0.552888157
		5.69483E-07	0	0.001065667	0.008518562					0.003763956	0.011981347	0.783639774	0.716646369
		5.70546E-07	0	0.001066788	0.008526368					0.003765958	0.011987959	0.761736629	0.721059973
		5.71608E-07	0	0.001067888	0.00853413					0.00376836	0.011997013	0.651356582	0.561954523
		5.71962E-07	0	0.001068954	0.00854256					0.00377071	0.01200991	0.621393191	0.50386758
		5.72671E-07	0	0.001070046	0.008551023					0.003772977	0.012016742	0.635846083	0.558331187
		5.73025E-07	0	0.00107112	0.008558796					0.003775168	0.012021646	0.758326046	0.677566352
		5.73379E-07	0	0.001072204	0.008566099					0.003777635	0.012028576	0.682728468	0.639461337
		5.74087E-07	0	0.001073288	0.008574145					0.003779997	0.012037816	0.686242173	0.622019828
		5.74087E-07	0	0.001074368	0.008581174					0.003781941	0.012045228	0.643304686	0.602903532
		5.74442E-07	0	0.001075451	0.008588881					0.003784311	0.012056406	0.68561261	0.617781205
		5.7515E-07	0	0.001076541	0.008595943					0.003786686	0.01206303	0.491737741	0.437028653
		5.75504E-07	0	0.001077621	0.008602938					0.00378876	0.012072784	0.728433065	0.648908002
		5.75504E-07	0	0.001078691	0.008610821					0.00379081	0.012080043	0.705600211	0.633846929
		5.75858E-07	0	0.001079771	0.008618747					0.003792555	0.012084006	0.702427997	0.643869248
		5.76212E-07	0	0.001080865	0.008626422					0.003794973	0.012091429	0.785441225	0.743679024
		5.76212E-07	0	0.001081928	0.008634611					0.003797262	0.012099727	0.740489324	0.731332639
		5.76566E-07	0	0.00108301	0.008641639					0.003799436	0.012110675	0.563894585	0.480509498
		5.76566E-07	0	0.001084091	0.008649818					0.003801598	0.012119784	0.649350509	0.626335184
		5.76566E-07	0	0.001085213	0.00865793					0.003804009	0.012127436	0.56096834	0.484795426
		5.76921E-07	0	0.001086312	0.008665758					0.003806632	0.012134826	0.601935488	0.516162192
		5.76921E-07	0	0.001087376	0.008673575					0.003809258	0.01214214	0.557224177	0.525854879
		5.76921E-07	0	0.00108847	0.008681381					0.003811767	0.012149913	0.588399869	0.536184825
		5.77983E-07	0	0.001089552	0.008689362					0.003814139	0.012157751	0.654069477	0.648647287
		5.77983E-07	0	0.001090664	0.008697255					0.003816637	0.012164791	0.702367341	0.686623532
		5.77983E-07	0	0.001091786	0.00870505					0.003818614	0.012172203	0.660514602	0.613492835
		5.77983E-07	0	0.001092874	0.00871279					0.003821036	0.012179527	0.701445105	0.682922575
		5.77983E-07	0	0.001093963	0.008720421					0.003823356	0.01218464	0.639499229	0.585469204
		5.78691E-07	0	0.001095064	0.008727811					0.003825836	0.01219227	0.543863805	0.529156739
		5.78691E-07	0	0.001096142	0.008734817					0.003827683	0.012201696	0.652991139	0.592088668
		5.79046E-07	0	0.001097218	0.008742185					0.003829839	0.012207696	0.648502253	0.601390064
		5.794E-07	0	0.001098356	0.008749553					0.003831961	0.01221375	0.801752115	0.775185463
		5.80108E-07	0	0.001099437	0.008756856					0.003834051	0.012220801	0.804318809	0.778802482
		5.80462E-07	0	0.00110054	0.008764125					0.003835936	0.012226822	0.751305317	0.720970452
		5.80816E-07	0	0.001101629	0.008772446					0.003837867	0.012232416	0.754792482	0.713716663
		5.80816E-07	0	0.001102741	0.008780427					0.003840574	0.012243671	0.674267961	0.634196201
		5.81525E-07	0	0.0011039	0.008787915					0.003842868	0.012251827	0.728691175	0.698354181
		5.81525E-07	0	0.001105037	0.008795612					0.003844843	0.012256031	0.685596966	0.64899679
		5.81525E-07	0	0.001106176	0.008803385					0.00384725	0.012270395	0.696190814	0.677771473
		5.82233E-07	0	0.001107276	0.008810632					0.003849889	0.012276175	0.783325955	0.758738937
		5.82587E-07	0	0.001108378	0.008818591					0.00385203	0.012289258	0.679894866	0.660455711
		5.82587E-07	0	0.001109453	0.008825324					0.00385377	0.012295564	0.754412011	0.717733184
		5.82587E-07	0	0.001110568	0.008832769					0.003855914	0.012304169	0.798144621	0.775773741
		5.82941E-07	0	0.001111679	0.008839808					0.003858121	0.012310749	0.561557208	0.46935447
		5.83295E-07	0	0.001112787	0.008846771					0.003860723	0.012317701	0.658176837	0.613744956
		5.83295E-07	0	0.001113899	0.008854468					0.003863704	0.012326689	0.595661113	0.550678925
		5.8365E-07	0	0.00111503	0.008862361					0.003866377	0.012335765	0.60466278	0.527283445
		5.8365E-07	0	0.001116087	0.008869247					0.003869443	0.0123431	0.626642884	0.528562342
		5.8365E-07	0	0.00111718	0.00887713					0.00387203	0.012351673	0.674103577	0.595568564
		5.84004E-07	0	0.001118329	0.008885078					0.003874459	0.012358734	0.532784562	0.490814296
		5.84712E-07	0	0.001119427	0.00889284					0.00387696	0.012366792	0.585264901	0.555562317
		5.8542E-07	0	0.001120532	0.008900712					0.003879549	0.012377477	0.606848745	0.551861775
		5.85775E-07	0	0.001121639	0.008908704					0.003882377	0.012388107	0.571135505	0.534370836
		5.86129E-07	0	0.001122753	0.008917057					0.003884603	0.012394074	0.643935998	0.596374268
		5.86483E-07	0	0.001123865	0.008925487					0.003886661	0.012399986	0.545297454	0.464228286
		5.86483E-07	0	0.001125005	0.008933479					0.003889463	0.01240708	0.696288117	0.67448541
		5.86483E-07	0	0.001126074	0.008941099					0.003891625	0.012413999	0.619485426	0.577946895
		5.86483E-07	0	0.001127206	0.008949649					0.003893786	0.012419867	0.656671942	0.590284138
		5.86837E-07	0	0.001128351	0.008957773					0.00389596	0.012427487	0.581465838	0.510287014
		5.86837E-07	0	0.001129481	0.008966071					0.0038981	0.012435129	0.72825626	0.657919102
		5.87191E-07	0	0.001130619	0.008974063					0.003900136	0.012442836	0.697639679	0.628404337
		5.87545E-07	0	0.001131777	0.008981541					0.003902541	0.012449624	0.700219516	0.620056278
		5.87545E-07	0	0.001132904	0.008989423					0.003905236	0.012457977	0.713928098	0.632950105
		5.87545E-07	0	0.001134031	0.0089977					0.003907325	0.012462871	0.682214842	0.604259371
		5.87545E-07	0	0.001135137	0.009005966					0.003909811	0.012473589	0.701478454	0.63474268
		5.87899E-07	0	0.001136281	0.009014111					0.003911996	0.012477596	0.732212382	0.679041731
		5.88608E-07	0	0.001137408	0.009021862					0.003913929	0.012480946	0.728537324	0.656004063
		5.88608E-07	0	0.001138535	0.009030281					0.003916309	0.012491795	0.786424373	0.76804989
		5.89316E-07	0	0.00113965	0.009038437					0.003918343	0.012498485	0.756927881	0.683232402
		5.8967E-07	0	0.001140803	0.009045663					0.003920832	0.012506915	0.668975473	0.641220203
		5.8967E-07	0	0.001141951	0.009053491					0.003922719	0.012512848	0.700627581	0.658462405
		5.90379E-07	0	0.001143066	0.009062008					0.0039245	0.012516724	0.724288355	0.698511197
		5.90733E-07	0	0.001144215	0.009070077					0.003926544	0.012523096	0.549059311	0.498040748
		5.91087E-07	0	0.001145345	0.009077905					0.003928606	0.012532139	0.708701962	0.593265683
		5.91087E-07	0	0.001146481	0.009085754					0.003930853	0.012538532	0.683794438	0.630575504
		5.91087E-07	0	0.001147661	0.009093571					0.003932653	0.01254728	0.720081215	0.60855477
		5.91441E-07	0	0.001148837	0.00910176					0.003934825	0.012554987	0.634408764	0.574506247
		5.91795E-07	0	0.001149963	0.009109785					0.003936956	0.012560713	0.618610117	0.576093953
		5.91795E-07	0	0.001151111	0.009117799					0.003939047	0.012571037	0.735232739	0.646074846
		5.92149E-07	0	0.001152267	0.009125123					0.00394141	0.012578043	0.724406933	0.647749796
		5.92504E-07	0	0.001153435	0.009133017					0.003943699	0.012586364	0.641492348	0.52845157
		5.93212E-07	0	0.001154607	0.009141239					0.003946194	0.012597881	0.627589273	0.62070604
		5.93212E-07	0	0.001155746	0.009149307					0.00394846	0.012606935	0.583840797	0.540111824
		5.93566E-07	0	0.001156886	0.009156817					0.003950601	0.012614533	0.657171571	0.651231542
		5.94983E-07	0	0.001158025	0.009165105					0.003953455	0.012626532	0.605964161	0.553292301
		5.96045E-07	0	0.001159186	0.009173634					0.003955585	0.012630101	0.745249321	0.714279968
		5.96399E-07	0	0.001160312	0.00918191					0.00395755	0.012637929	0.761853294	0.74834258
		5.96753E-07	0	0.001161468	0.009190165					0.003960221	0.012647048	0.607934136	0.526884698
		5.97462E-07	0	0.001162599	0.009198551					0.003962493	0.012658084	0.690004573	0.675733499
		5.98524E-07	0	0.001163756	0.009206751					0.003964725	0.012664959	0.668156231	0.595228225
		5.98524E-07	0	0.001164908	0.009214174					0.003967289	0.012674254	0.718441553	0.696238543
		5.99232E-07	0	0.001166075	0.009222877					0.003969658	0.012683264	0.793547499	0.751777502
		5.99587E-07	0	0.001167221	0.009230913					0.003972152	0.01268934	0.717516713	0.655164191
		5.99587E-07	0	0.001168359	0.009238467					0.003974389	0.012698252	0.702008219	0.67301303
		6.01003E-07	0	0.001169486	0.009246295					0.003976687	0.012708456	0.706278929	0.667133112
		6.01712E-07	0	0.001170643	0.009253959					0.003978695	0.012712681	0.754394455	0.694169905
		6.01712E-07	0	0.001171796	0.009262016					0.003980698	0.012720345	0.744172769	0.651377445
		6.02066E-07	0	0.001172948	0.009269494					0.003982864	0.012731534	0.708333357	0.668072293
		6.02066E-07	0	0.001174112	0.009277683					0.003984888	0.012740719	0.626298062	0.580423761
		6.0242E-07	0	0.001175263	0.009286387					0.003986976	0.012751153	0.662741177	0.611870578
		6.03837E-07	0	0.001176473	0.009294641					0.003989291	0.012758597	0.667452132	0.617261473
		6.04545E-07	0	0.001177616	0.009303323					0.003991297	0.012767301	0.650773321	0.582060229
		6.04545E-07	0	0.001178772	0.009311731					0.003993644	0.012775906	0.755691599	0.696705003
		6.04899E-07	0	0.001179907	0.009320314					0.003995862	0.012784336	0.610552354	0.570852202
		6.05253E-07	0	0.001181111	0.009328503					0.003998272	0.012791999	0.736055635	0.70863588
		6.05253E-07	0	0.001182281	0.009336627					0.004000532	0.012797977	0.753842755	0.744218879
		6.05607E-07	0	0.001183438	0.00934486					0.004003029	0.012806155	0.635948545	0.554753974
		6.06316E-07	0	0.0011846	0.009353914					0.0040048	0.012812538	0.629641381	0.581932937
		6.0667E-07	0	0.001185812	0.009362409					0.004007114	0.012822238	0.685541533	0.623779799
		6.0667E-07	0	0.00118702	0.009370927					0.004009746	0.012829332	0.682905349	0.623964415
		6.07024E-07	0	0.001188209	0.009378842					0.004012103	0.012835452	0.532698065	0.48374555
		6.07024E-07	0	0.001189408	0.00938725					0.004014452	0.012844013	0.654530254	0.572741042
		6.07024E-07	0	0.001190574	0.009395374					0.004016686	0.012850823	0.64885371	0.558931408
		6.07024E-07	0	0.001191773	0.009403322					0.004019175	0.012860348	0.573544727	0.455030227
		6.07378E-07	0	0.001192948	0.009412277					0.004021353	0.012865679	0.588835943	0.503237831
		6.08086E-07	0	0.001194114	0.009420543					0.00402327	0.012869544	0.682074836	0.655637186
		6.08086E-07	0	0.001195291	0.009429236					0.00402544	0.012879506	0.658423139	0.635904181
		6.08441E-07	0	0.001196486	0.009437983					0.004027988	0.012888232	0.69783038	0.619389723
		6.08795E-07	0	0.001197711	0.009445975					0.004030391	0.012900505	0.643299042	0.551888455
		6.09149E-07	0	0.001198908	0.009454591					0.004032393	0.012906033	0.630829814	0.572613061
		6.09149E-07	0	0.001200111	0.009463087					0.0040341	0.012914507	0.679035438	0.61248813
		6.09503E-07	0	0.00120129	0.009472228					0.004036228	0.01292251	0.618548818	0.543827321
		6.09503E-07	0	0.001202524	0.009481107					0.004038148	0.01292851	0.000932952	0.000190516
		6.09857E-07	0	0.001203731	0.009489406					0.004040032	0.012934531	0.000793915	4.93643E-05
		6.09857E-07	0	0.001204928	0.009497671					0.004042404	0.01294237	0.000749262	0.000230772
		6.09857E-07	0	0.001206174	0.0095062					0.00404504	0.012951533	0.00083163	9.57618E-05
		6.09857E-07	0	0.001207404	0.009515024					0.004047218	0.012960127	0.000905512	0.000210376
		6.09857E-07	0	0.001208629	0.009523552					0.004049486	0.012963642	0.001238821	0.000247917
		6.10211E-07	0	0.001209831	0.00953242					0.004051883	0.012970659	0.001558466	0.000622304
		6.10565E-07	0	0.001211028	0.009540938					0.004054113	0.0129776	0.000747717	6.64432E-05
		6.10565E-07	0	0.001212217	0.009549586					0.004056556	0.012984202	0.000970354	0.0001946
		6.1092E-07	0	0.001213431	0.00955852					0.00405893	0.012989796	0.005564164	0.018740102
		6.11274E-07	0	0.001214654	0.009566994					0.004060696	0.012996332	0.002058073	0.007410136
		6.11628E-07	0	0.001215843	0.009575084					0.004062715	0.013002419	0.002355514	0.008306194
		6.11628E-07	0	0.001217017	0.009583262					0.004064783	0.01301017	0.002202521	0.007694871
		6.11628E-07	0	0.001218264	0.009591955					0.004066885	0.013017954	0.002106076	0.005148661
		6.11628E-07	0	0.001219505	0.009599838					0.00406887	0.01302622	0.002618308	0.008226099
		6.11628E-07	0	0.001220706	0.009608224					0.004071183	0.013034836	0.001987947	0.005793331
		6.11982E-07	0	0.001221907	0.009616325					0.004073518	0.013041657	0.002146823	0.00671204
		6.11982E-07	0	0.001223115	0.009624766					0.004075997	0.013050426	0.002167995	0.008615353
		6.1269E-07	0	0.001224331	0.009633338					0.004077917	0.013058593	0.002104866	0.008675699
		6.1269E-07	0	0.001225576	0.009641976					0.00408015	0.013065414	0.004478284	0.019481038
		6.13045E-07	0	0.001226796	0.00965068					0.004082175	0.013074555	0.00336231	0.013353476
		6.13045E-07	0	0.001228052	0.009659613					0.004084864	0.013083117	0.003366323	0.012792733
		6.13045E-07	0	0.001229301	0.009668405					0.004087074	0.013091798	0.005089189	0.019155949
		6.13399E-07	0	0.001230543	0.009677765					0.004089008	0.0131006	0.003418632	0.011309865
		6.13753E-07	0	0.0012318	0.009686852					0.004090438	0.013108144	0.002888602	0.010827246
		6.14107E-07	0	0.001233052	0.009696267					0.00409256	0.013113059	0.001803716	0.005983311
		6.14461E-07	0	0.001234276	0.009705671					0.004095008	0.013119551	0.004003013	0.013436155
		6.14815E-07	0	0.001235482	0.009715021					0.004096933	0.013124259	0.003997965	0.014093766
		6.14815E-07	0	0.001236745	0.009723987					0.004098842	0.013131693	0.005530619	0.019145078
		6.1517E-07	0	0.001237935	0.009733019					0.004101011	0.013138382	0.001521944	0.004849201
		6.1517E-07	0	0.001239164	0.00974226					0.004103641	0.013146637	0.002039681	0.004867648
		6.15524E-07	0	0.001240408	0.009751642					0.004105153	0.01315153	0.005387798	0.017756877
		6.15524E-07	0	0.001241627	0.00976005					0.004107048	0.013155023	0.002598404	0.009145891
		6.15524E-07	0	0.001242853	0.009769224					0.004109274	0.013160989	0.004876168	0.015757057
		6.15524E-07	0	0.001244132	0.009778749					0.004111646	0.013166617	0.004651897	0.015230099
		6.15524E-07	0	0.001245401	0.009787726					0.004114106	0.013172704	0.002867307	0.00919068
		6.15878E-07	0	0.001246647	0.009796627					0.004116274	0.013183827	0.003731486	0.010049273
		6.15878E-07	0	0.001247895	0.009805145					0.004118473	0.013190647	0.001337828	0.002410149
		6.15878E-07	0	0.00124911	0.009813881					0.00412052	0.013199099	0.002358254	0.005110835
		6.15878E-07	0	0.001250379	0.0098223					0.004122918	0.013205	0.002734744	0.006381346
		6.16586E-07	0	0.001251642	0.009830894					0.004125656	0.013215247	0.001487122	0.003103549
		6.16586E-07	0	0.001252908	0.009839795					0.004128019	0.013226644	0.003243738	0.00814215
		6.16586E-07	0	0.001254134	0.00984817					0.004130011	0.013234669	0.001865142	0.003775152
		6.16586E-07	0	0.00125538	0.009856775					0.004132417	0.013243581	0.003701291	0.009603932
		6.16586E-07	0	0.001256626	0.009865358					0.004134885	0.013252711	0.003604512	0.008642833
		6.1694E-07	0	0.00125792	0.009873591					0.004137122	0.013260495	0.002910212	0.006338145
		6.17649E-07	0	0.00125919	0.009882142					0.004138903	0.013265466	0.002936286	0.005959488
		6.17649E-07	0	0.001260413	0.00989021					0.004141169	0.013271235	0.002684716	0.00541936
		6.18003E-07	0	0.001261656	0.009898454					0.004143585	0.013276567	0.002858694	0.005971597
		6.18357E-07	0	0.001262972	0.009907015					0.004145994	0.013283191	0.002662115	0.005453944
		6.18357E-07	0	0.001264231	0.009915358					0.004148172	0.01329069	0.00248224	0.005146591
		6.18711E-07	0	0.001265502	0.009923908					0.004150142	0.013298342	0.002177896	0.004335151
		6.19065E-07	0	0.001266765	0.009932995					0.004152697	0.013307933	0.002787331	0.005651489
		6.19065E-07	0	0.00126804	0.009941775					0.004155025	0.013317173	0.003196397	0.006622748
		6.19065E-07	0	0.001269279	0.00995084					0.004157173	0.013322351	0.00177321	0.003945228
		6.19065E-07	0	0.001270569	0.009959347					0.00415952	0.013329884	0.002526441	0.005339604
		6.19419E-07	0	0.001271859	0.009968477					0.004161513	0.013336803	0.003236601	0.006690648
		6.19419E-07	0	0.001273123	0.009977783					0.004163826	0.013344324	0.003865686	0.014003511
		6.19419E-07	0	0.001274444	0.009986881					0.004166086	0.013350291	0.002447644	0.005504414
		6.19419E-07	0	0.001275727	0.009995836					0.004168323	0.013360275	0.003745916	0.009200861
		6.19774E-07	0	0.001276984	0.010005569					0.004170861	0.013367118	0.003585131	0.011341253
		6.20128E-07	0	0.001278232	0.010014415					0.004173051	0.013375339	0.001698205	0.009245014
		6.20128E-07	0	0.001279473	0.010023316					0.00417481	0.013382127	0.003440229	0.020633102
		6.20128E-07	0	0.001280751	0.010031997					0.004176639	0.013389933	0.003149839	0.009341269
		6.20128E-07	0	0.00128206	0.010040252					0.004178713	0.013396414	0.003215227	0.008932198
		6.20836E-07	0	0.001283296	0.010048069					0.004180976	0.01340121	0.003409248	0.009974608
		6.2119E-07	0	0.001284525	0.010056094					0.004182739	0.013404581	0.002578669	0.007290431
		6.2119E-07	0	0.001285766	0.010065115					0.004184944	0.013409026	0.002310006	0.007016765
		6.2119E-07	0	0.001287054	0.010073786					0.004187273	0.013420434	0.001969423	0.006154088
		6.21544E-07	0	0.00128832	0.010082533					0.00418945	0.013427966	0.002885095	0.006554575
		6.21544E-07	0	0.00128956	0.010091904					0.004191639	0.013438389	0.003344042	0.011236119
		6.21544E-07	0	0.001290813	0.010101385					0.004194042	0.013446326	0.00182622	0.007357564
		6.21544E-07	0	0.001292097	0.01010998					0.004196429	0.01345365	0.002711287	0.007085092
		6.21544E-07	0	0.001293377	0.010119034					0.00419863	0.013459343	0.003266464	0.014549683
		6.21898E-07	0	0.001294663	0.010128153					0.004200688	0.013468529	0.004235315	0.019718992
		6.21898E-07	0	0.001295975	0.010137196					0.004202444	0.013483078	0.003635403	0.015750543
		6.21898E-07	0	0.001297255	0.010146228					0.004204783	0.013490862	0.002027309	0.012730844
		6.21898E-07	0	0.001298539	0.010155173					0.004207707	0.013500584	0.004019861	0.016396319
		6.21898E-07	0	0.00129982	0.010163909					0.004209504	0.013506146	0.003645553	0.016040751
		6.22253E-07	0	0.001301162	0.010173084					0.004211405	0.013517116	0.003430954	0.014010847
		6.22607E-07	0	0.001302485	0.010182707					0.004214077	0.013526202	0.004018102	0.017499654
		6.22961E-07	0	0.001303765	0.010191881					0.004215862	0.013533253	0.001916954	0.004736547
		6.22961E-07	0	0.001305063	0.010200662					0.00421821	0.013542942	0.003502827	0.013171554
		6.22961E-07	0	0.001306381	0.010209726					0.004220765	0.013555806	0.003332194	0.009218323
		6.23315E-07	0	0.001307686	0.0102182					0.004223009	0.013561181	0.003926327	0.014369359
		6.23315E-07	0	0.001309001	0.010227013					0.004225029	0.01356833	0.002359722	0.006158303
		6.23315E-07	0	0.001310285	0.010236483					0.004226953	0.013570881	0.001670276	0.005295538
		6.23315E-07	0	0.001311595	0.010245154					0.004229393	0.013579814	0.001689387	0.008695076
		6.23315E-07	0	0.001312927	0.01025423					0.004231336	0.013583953	0.00204688	0.01273484
		6.23669E-07	0	0.001314223	0.010263021					0.004233865	0.013592175	0.002707553	0.010802974
		6.23669E-07	0	0.001315556	0.010271604					0.004236103	0.013599937	0.001569743	0.004391938
		6.24378E-07	0	0.001316906	0.010280779					0.004237829	0.013603418	0.00145287	0.004275758
		6.24378E-07	0	0.00131823	0.010289449					0.004240003	0.013608859	0.002515095	0.010951659
		6.24378E-07	0	0.001319571	0.010298219					0.004242653	0.013617574	0.001483008	0.005285641
		6.24378E-07	0	0.00132091	0.0103069					0.004244733	0.013624942	0.002510821	0.010075702
		6.25086E-07	0	0.001322218	0.010315768					0.004246873	0.013633689	0.001259902	0.003786209
		6.2544E-07	0	0.001323564	0.010324581					0.004248838	0.013643685	0.001705789	0.006149643
		6.25794E-07	0	0.001324921	0.010333373					0.0042509	0.01365056	0.001894729	0.00407587
		6.25794E-07	0	0.001326257	0.010342109					0.004253412	0.013656056	0.002247418	0.0071166
		6.25794E-07	0	0.001327628	0.010350364					0.00425529	0.013666654	0.002015454	0.004994064
		6.26148E-07	0	0.001328958	0.010359286					0.004257688	0.013674744	0.001269249	0.003162964
		6.27211E-07	0	0.0013303	0.010368209					0.004259705	0.013681959	0.001709374	0.00600778
		6.27565E-07	0	0.001331678	0.010377624					0.004262292	0.013685035	0.001906141	0.005148661
		6.27565E-07	0	0.001333036	0.010386624					0.004264257	0.013691779	0.001732819	0.006753927
		6.27565E-07	0	0.001334373	0.010395316					0.004266432	0.013701556	0.001104911	0.002698442
		6.27565E-07	0	0.001335688	0.010404162					0.004268484	0.01370876	0.002387643	0.007314123
		6.27565E-07	0	0.001337026	0.010412964					0.004270408	0.013716784	0.001594715	0.005056019
		6.27919E-07	0	0.001338329	0.010422467					0.004272217	0.013729637	0.002835244	0.007778667
		6.27919E-07	0	0.001339658	0.010431992					0.004274132	0.013737958	0.002581744	0.007156231
		6.27919E-07	0	0.001341	0.010441188					0.00427595	0.013741724	0.002738889	0.010103586
		6.28273E-07	0	0.001342341	0.010450822					0.004277893	0.013746979	0.001507824	0.005882491
		6.28627E-07	0	0.001343657	0.010459778					0.004280083	0.013754084	0.001412762	0.004040541
		6.28627E-07	0	0.001344982	0.010469105					0.004281675	0.013760773	0.002290089	0.007045821
		6.28627E-07	0	0.001346331	0.010478269					0.004283825	0.013767025	0.002726744	0.008334035
		6.28627E-07	0	0.001347683	0.010486885					0.004285539	0.013776341	0.003273897	0.009987778
		6.28627E-07	0	0.001349058	0.010495709					0.004287515	0.013781607	0.002332172	0.007243607
		6.28627E-07	0	0.001350428	0.010505354					0.0042894	0.013787607	0.00306366	0.008579225
		6.28627E-07	0	0.00135181	0.010515174					0.004291512	0.013797252	0.003271446	0.012974579
		6.28627E-07	0	0.001353111	0.010524743					0.004293435	0.013805321	0.002113822	0.004743455
		6.28627E-07	0	0.001354471	0.010533961					0.004295494	0.013814473	0.003553175	0.007871932
		6.29336E-07	0	0.001355834	0.01054296					0.004297444	0.013819476	0.002578073	0.006604597
		6.29336E-07	0	0.001357201	0.010551368					0.004299497	0.013827731	0.001277416	0.002488022
		6.2969E-07	0	0.001358538	0.010561025					0.00430132	0.013835734	0.003450429	0.007111969
		6.2969E-07	0	0.001359901	0.01057033					0.004303198	0.013840869	0.002229968	0.004957542
		6.30398E-07	0	0.001361223	0.010579111					0.004305375	0.013849528	0.001914517	0.004055343
		6.30752E-07	0	0.001362575	0.010588416					0.004307374	0.013855123	0.002871631	0.008425045
		6.30752E-07	0	0.001363953	0.010597985					0.00430966	0.013862447	0.002379977	0.008043005
		6.30752E-07	0	0.001365326	0.010607433					0.004312017	0.013868545	0.003745961	0.012757481
		6.31107E-07	0	0.001366692	0.01061687					0.004313975	0.013877687	0.001555047	0.004414698
		6.31107E-07	0	0.001368071	0.010626252					0.004316567	0.013884978	0.001921233	0.003499416
		6.31107E-07	0	0.001369466	0.010635711					0.004318859	0.013893189	0.003330266	0.005794656
		6.31461E-07	0	0.001370877	0.010645324					0.004320925	0.013899944	0.003343191	0.011259176
		6.31461E-07	0	0.001372292	0.010655374					0.004322941	0.013909392	0.002611124	0.009843714
		6.31815E-07	0	0.001373648	0.010665523					0.004325243	0.013919453	0.003219731	0.008016237
		6.31815E-07	0	0.001375002	0.010674445					0.004327016	0.013926909	0.002143009	0.007597007
		6.31815E-07	0	0.001376397	0.010684145					0.004328798	0.013938415	0.003391684	0.010726996
		6.31815E-07	0	0.001377808	0.010694163					0.004331092	0.013945476	0.017504595	0.053605812
		6.32169E-07	0	0.001379208	0.010704596					0.004333497	0.013953315	0.029272506	0.094793608
		6.32169E-07	0	0.001380596	0.01071457					0.004335292	0.013962216	0.019678692	0.063905279
		6.32169E-07	0	0.001382	0.010724478					0.004337683	0.013969441	0.021519059	0.067366914
		6.32169E-07	0	0.001383394	0.010733805					0.004339994	0.013972671	0.008180435	0.019821563
		6.32169E-07	0	0.001384801	0.010742903					0.004342638	0.013981572	0.012987367	0.035205251
		6.32523E-07	0	0.001386214	0.010752614					0.004344934	0.013990735	0.014208486	0.044110867
		6.33231E-07	0	0.001387628	0.010761547					0.004347045	0.013998213	0.020622102	0.061957572
		6.33231E-07	0	0.001389012	0.010771182					0.004349544	0.014006347	0.011544947	0.044513982
		6.33231E-07	0	0.001390407	0.010780378					0.004351719	0.014011733	0.005731707	0.019442873
		6.33586E-07	0	0.001391807	0.010789673					0.004353584	0.014018401	0.018429119	0.061934067
		6.33586E-07	0	0.001393189	0.010799416					0.004355666	0.014025725	0.016514167	0.053903334
		6.3394E-07	0	0.001394619	0.010809215					0.004357997	0.01403595	0.015450564	0.058018343
		6.34294E-07	0	0.001396005	0.010819484					0.004360106	0.014043515	0.017886869	0.053087087
		6.34294E-07	0	0.001397409	0.010828965					0.004361905	0.014049011	0.016468487	0.053508376
		6.34294E-07	0	0.001398856	0.010838862					0.004363796	0.014056992	0.015712091	0.045752371
		6.34294E-07	0	0.00140025	0.010848419					0.00436571	0.014065356	0.005354426	0.012491785
		6.34294E-07	0	0.00140165	0.010857769					0.004367676	0.01407533	0.022945742	0.066529078
		6.34294E-07	0	0.001403079	0.010867162					0.004369562	0.014080213	0.014660938	0.043295726
		6.34294E-07	0	0.001404478	0.010876698					0.004372003	0.014087997	0.0189765	0.055739537
		6.34648E-07	0	0.001405907	0.010885686					0.004374125	0.014097314	0.01375747	0.04260468
		6.34648E-07	0	0.0014073	0.010895091					0.004376449	0.01410339	0.013966043	0.038398058
		6.34648E-07	0	0.001408703	0.010904385					0.004379004	0.014111896	0.016508758	0.036363928
		6.35002E-07	0	0.001410125	0.010913921					0.004381471	0.014118848	0.013868748	0.046741826
		6.35711E-07	0	0.001411518	0.010924738					0.004383542	0.014125428	0.00979464	0.024577619
		6.35711E-07	0	0.001412927	0.010934383					0.004385428	0.014133573	0.011154192	0.02582977
		6.35711E-07	0	0.001414328	0.010943929					0.00438765	0.014140755	0.009420564	0.023308115
		6.35711E-07	0	0.00141575	0.01095341					0.00439019	0.01414647	0.011804812	0.026175145
		6.35711E-07	0	0.001417212	0.01096334					0.00439231	0.014150367	0.006216999	0.008050789
		6.35711E-07	0	0.001418656	0.010974069					0.004394234	0.014156192	0.018093549	0.028475377
		6.35711E-07	0	0.001420072	0.010984327					0.004396372	0.014161709	0.017353249	0.027883694
		6.36065E-07	0	0.001421485	0.010994115					0.00439845	0.014166975	0.007602036	0.00972494
		6.36065E-07	0	0.001422888	0.011003672					0.004400765	0.014176653	0.017485921	0.026531446
		6.36419E-07	0	0.001424273	0.011013252					0.004402747	0.014184996	0.00641651	0.009522731
		6.36419E-07	0	0.001425666	0.011022831					0.004404867	0.014194367	0.02148131	0.037539936
		6.37127E-07	0	0.001427083	0.011032345					0.004407062	0.014200246	0.013685075	0.026038252
		6.37127E-07	0	0.001428498	0.011042483					0.004408786	0.01420595	0.007559992	0.010364498
		6.37127E-07	0	0.00142993	0.011052303					0.00441081	0.014215135	0.00888778	0.012196244
		6.37481E-07	0	0.001431372	0.011062189					0.004412574	0.014217391	0.006902962	0.009492274
		6.37481E-07	0	0.001432787	0.011071396					0.004414728	0.014224573	0.007842737	0.010679011
		6.37481E-07	0	0.001434228	0.011081633					0.004417005	0.014235455	0.005628756	0.007196356
		6.37481E-07	0	0.001435645	0.011090818					0.004419551	0.014244246	0.007799247	0.010741151
		6.37481E-07	0	0.001437111	0.011100573					0.004421116	0.014251833	0.004808264	0.006367781
		6.37481E-07	0	0.00143857	0.011109922					0.004423232	0.014260219	0.009536416	0.012397599
		6.37836E-07	0	0.001439991	0.011120312					0.004425213	0.014265321	0.011033166	0.015265154
		6.3819E-07	0	0.001441434	0.01112964					0.004427252	0.014270751	0.007427479	0.011039396
		6.3819E-07	0	0.001442857	0.011139624					0.004429569	0.014278152	0.007407197	0.010425554
		6.3819E-07	0	0.001444349	0.011149849					0.004431435	0.014283681	0.009122839	0.01287239
		6.38544E-07	0	0.00144581	0.011159768					0.004433688	0.014293162	0.009860155	0.022485059
		6.38544E-07	0	0.001447263	0.011169392					0.004435485	0.014298723	0.006852988	0.009912358
		6.38544E-07	0	0.001448781	0.011179299					0.004437471	0.014304744	0.008780214	0.013284242
		6.38544E-07	0	0.001450238	0.011189985					0.004439488	0.014309802	0.009876664	0.026264086
		6.38544E-07	0	0.001451709	0.01120021					0.004441346	0.014317762	0.004104856	0.012020354
		6.38898E-07	0	0.001453224	0.011211158					0.004443369	0.014325896	0.008239042	0.032433633
		6.38898E-07	0	0.001454691	0.011221657					0.004445394	0.014333954	0.007783593	0.013352239
		6.38898E-07	0	0.001456164	0.011231685					0.004447177	0.014341048	0.011278768	0.02192056
		6.38898E-07	0	0.001457658	0.011241801					0.00444928	0.014346609	0.011365816	0.022593268
		6.39252E-07	0	0.001459171	0.011251249					0.004451263	0.014351635	0.005654762	0.010818072
		6.39252E-07	0	0.001460649	0.011261639					0.004453617	0.014356747	0.014160252	0.032178085
		6.39252E-07	0	0.001462133	0.011271219					0.004455857	0.014362287	0.007114899	0.014704082
		6.39252E-07	0	0.001463623	0.01128163					0.004458096	0.014371111	0.012904203	0.019480852
		6.39606E-07	0	0.001465106	0.011292359					0.004460329	0.014375742	0.008523471	0.020259164
		6.39606E-07	0	0.00146662	0.011302179					0.004462465	0.01438242	0.007264358	0.017754698
		6.39606E-07	0	0.001468128	0.011312328					0.004464691	0.014388387	0.007621802	0.017298639
		6.3996E-07	0	0.001469674	0.011322575					0.004466641	0.014394474	0.013849527	0.038143365
		6.40669E-07	0	0.001471193	0.011333458					0.004468901	0.014401524	0.013237378	0.034103065
		6.40669E-07	0	0.001472675	0.0113433					0.004470991	0.014406418	0.014073475	0.037312185
		6.41023E-07	0	0.001474172	0.011352879					0.004473009	0.0144136	0.009214048	0.03594842
		6.41023E-07	0	0.001475714	0.011362568					0.004474855	0.014425249	0.008225587	0.019149676
		6.41023E-07	0	0.001477217	0.011372827					0.004477113	0.014434543	0.017121001	0.046650246
		6.41023E-07	0	0.001478701	0.011383183					0.004479018	0.014446466	0.016072752	0.044798454
		6.41023E-07	0	0.001480234	0.011393212					0.004481267	0.014451699	0.014581566	0.036435166
		6.41377E-07	0	0.001481754	0.011403919					0.004483267	0.014457293	0.007655083	0.017153994
		6.41377E-07	0	0.001483299	0.011414724					0.004484898	0.014462713	0.008318177	0.020911476
		6.41731E-07	0	0.001484781	0.011424906					0.004486725	0.014472807	0.006947631	0.016600247
		6.4244E-07	0	0.001486329	0.011435142					0.004488501	0.014475752	0.012018325	0.029899783
		6.4244E-07	0	0.001487819	0.011445028					0.004490439	0.014482244	0.007799428	0.017104827
		6.42794E-07	0	0.00148933	0.011454969					0.004492344	0.014486492	0.008307254	0.020179813
		6.42794E-07	0	0.001490861	0.011465348					0.004494359	0.014494878	0.00946847	0.038367229
		6.43502E-07	0	0.001492376	0.011475507					0.00449606	0.014499158	0.006205875	0.024555493
		6.43502E-07	0	0.001493943	0.011485755					0.004498281	0.014507479	0.009893178	0.033826574
		6.4421E-07	0	0.001495482	0.011495816					0.004500377	0.014514343	0.007260017	0.018093909
		6.44564E-07	0	0.001497014	0.011505987					0.00450273	0.014521689	0.006539781	0.016964836
		6.44919E-07	0	0.001498542	0.011515851					0.004504413	0.014526539	0.012980168	0.045861993
		6.45273E-07	0	0.00150005	0.01152578					0.004506413	0.014533228	0.005460047	0.014648007
		6.45273E-07	0	0.001501576	0.011536619					0.004508235	0.014539075	0.004502809	0.011626677
		6.45273E-07	0	0.001503129	0.011546724					0.004510616	0.014544417	0.007473788	0.026147808
		6.45273E-07	0	0.001504682	0.011556993					0.004512524	0.014549683	0.006602511	0.017985875
		6.45627E-07	0	0.001506236	0.011567262					0.004514818	0.014558923	0.009234076	0.019292382
		6.45627E-07	0	0.001507765	0.011576634					0.004517318	0.014567003	0.011704802	0.021582761
		6.45627E-07	0	0.001509335	0.011587428					0.004518967	0.014571842	0.009317292	0.014807376
		6.45981E-07	0	0.001510873	0.011597709					0.004521377	0.014577349	0.006444301	0.013124128
		6.46335E-07	0	0.001512446	0.011607573					0.004523299	0.014582177	0.007177502	0.018663258
		6.46335E-07	0	0.001514022	0.011617481					0.00452508	0.014587147	0.010152169	0.020965789
		6.47044E-07	0	0.001515614	0.011627837					0.004527157	0.014596814	0.005756929	0.015227066
		6.47044E-07	0	0.001517187	0.011637789					0.004529117	0.014606996	0.003414047	0.007131062
		6.48106E-07	0	0.0015188	0.011648211					0.004531173	0.014614046	0.012042738	0.027844905
		6.48106E-07	0	0.001520372	0.011658557					0.004532781	0.01462241	0.005720287	0.012357716
		6.4846E-07	0	0.001521937	0.011668859					0.004534787	0.014627797	0.007976743	0.015968582
		6.4846E-07	0	0.00152353	0.01167834					0.004536565	0.014635088	0.00793634	0.01772227
		6.4846E-07	0	0.00152509	0.011689015					0.004538342	0.014641285	0.010702726	0.025643096
		6.4846E-07	0	0.001526635	0.011699437					0.004540677	0.014648116	0.004961321	0.012183928
		6.4846E-07	0	0.001528151	0.011710188					0.004542609	0.014654773	0.005886709	0.013970284
		6.48814E-07	0	0.001529673	0.011720161					0.004544594	0.014659754	0.009693794	0.019858928
		6.49169E-07	0	0.001531206	0.011730934					0.004546376	0.014666914	0.008575642	0.018820142
		6.49523E-07	0	0.001532747	0.011741576					0.004548164	0.01467276	0.008274572	0.01844616
		6.49523E-07	0	0.00153427	0.011752261					0.004550133	0.014685909	0.010906892	0.021429665
		6.49523E-07	0	0.001535847	0.01176241					0.00455228	0.014693309	0.009189931	0.020722251
		6.49877E-07	0	0.001537402	0.011772985					0.00455426	0.014701728	0.010367315	0.025721637
		6.49877E-07	0	0.001538961	0.011783112					0.004556	0.01470694	0.012747586	0.020335143
		6.49877E-07	0	0.001540533	0.01179348					0.004558381	0.014715578	0.010860718	0.019217969
		6.50231E-07	0	0.001542074	0.011803683					0.004560323	0.014720844	0.006022496	0.01423205
		6.50585E-07	0	0.001543654	0.011814193					0.004562653	0.014728923	0.009184302	0.01519547
		6.50939E-07	0	0.001545209	0.011824758					0.004565134	0.014737594	0.011797654	0.017104532
		6.51648E-07	0	0.001546831	0.011834677					0.004567561	0.014743659	0.005931087	0.013082493
		6.52002E-07	0	0.001548372	0.011844913					0.004569861	0.014752691	0.003900991	0.007787589
		6.52002E-07	0	0.001549943	0.011854493					0.004572032	0.014760453	0.009414963	0.018426344
		6.52002E-07	0	0.001551548	0.011864477					0.00457419	0.014767493	0.007943612	0.019401534
		6.52002E-07	0	0.001553158	0.011874243					0.004576541	0.014775988	0.011668175	0.02690857
		6.52356E-07	0	0.001554726	0.011883614					0.00457836	0.014780838	0.004459166	0.011131041
		6.5271E-07	0	0.001556347	0.011893796					0.004580409	0.014787035	0.008026505	0.014889694
		6.53064E-07	0	0.001557948	0.011904109					0.004582362	0.014793045	0.007815998	0.010976182
		6.53064E-07	0	0.001559516	0.011914761					0.0045838	0.014798136	0.008728458	0.020315228
		6.53418E-07	0	0.001561139	0.011924943					0.004585345	0.014804168	0.012399178	0.032584222
		6.53418E-07	0	0.001562762	0.011935979					0.004587385	0.01480846	0.005355063	0.00949997
		6.53418E-07	0	0.00156436	0.01194604					0.004588814	0.014813825	0.012070049	0.028225566
		6.53773E-07	0	0.001565975	0.011956167					0.004590804	0.014818653	0.009134971	0.021640293
		6.53773E-07	0	0.001567589	0.011966315					0.004592937	0.014824324	0.00141327	0.002736705
		6.53773E-07	0	0.001569242	0.011976497					0.004595007	0.014832031	0.000701203	0.001337643
		6.54127E-07	0	0.001570848	0.011986865					0.00459664	0.014839585	0.000406729	0.000674361
		6.54127E-07	0	0.001572465	0.011996948					0.004598888	0.014848135	0.000528706	0.001508432
		6.54127E-07	0	0.00157412	0.01200748					0.004601253	0.014856171	0.005961918	0.011630815
		6.54127E-07	0	0.001575705	0.012018658					0.004603122	0.014863813	0.002539915	0.005537959
		6.54835E-07	0	0.001577321	0.01202931					0.004604724	0.014870163	0.00163365	0.005013749
		6.54835E-07	0	0.001578945	0.012038703					0.004606867	0.014874443	0.000557927	0.00091225
		6.54835E-07	0	0.00158057	0.012048436					0.004609409	0.014883355	0.001448994	0.004558369
		6.55543E-07	0	0.001582182	0.012058267					0.004611586	0.014887614	0.003928757	0.014455213
		6.55543E-07	0	0.001583811	0.012067923					0.004613674	0.014892551	0.001139	0.002659117
		6.55897E-07	0	0.001585459	0.012077963					0.004615809	0.014902525	0.001917587	0.0059423
		6.56252E-07	0	0.001587126	0.012088319					0.004617585	0.01490766	0.005378573	0.012626324
		6.56606E-07	0	0.001588743	0.012098654					0.004619718	0.014917721	0.00031076	0.000484141
		6.56606E-07	0	0.001590426	0.012109077					0.004622262	0.014923282	0.001018096	0.001786105
		6.56606E-07	0	0.001592063	0.012119959					0.004624385	0.014928187	0.000576292	0.001476245
		6.56606E-07	0	0.001593731	0.012130458					0.004626332	0.014934383	0.004460089	0.01230776
		6.56606E-07	0	0.001595392	0.01214041					0.004628331	0.014938916	0.000694836	0.001019638
		6.57314E-07	0	0.001597066	0.012150756					0.004629771	0.014945025	0.001108241	0.002067774
		6.58022E-07	0	0.001598791	0.012161123					0.004632032	0.014949853	0.000519264	0.001026776
		6.58022E-07	0	0.001600406	0.012171885					0.004634156	0.01495802	0.001048678	0.002842988
		6.58022E-07	0	0.001602047	0.012183173					0.004636023	0.014963527	0.002269242	0.006686652
		6.58022E-07	0	0.001603723	0.01219412					0.004638131	0.014968913	0.004073994	0.007988068
		6.58731E-07	0	0.001605402	0.012204849					0.004640562	0.014974825	0.001712783	0.003357936
		6.58731E-07	0	0.001607056	0.012215732					0.004642951	0.014980989	0.005055478	0.008826321
		6.58731E-07	0	0.001608765	0.012226702					0.004644595	0.014987109	0.001892856	0.004952955
		6.59085E-07	0	0.00161038	0.012236949					0.004646673	0.01499567	0.006920711	0.017212008
		6.59085E-07	0	0.001612007	0.012247481					0.004648566	0.015003596	0.002911213	0.006881733
		6.59439E-07	0	0.001613611	0.012258002					0.004650464	0.015009191	0.003084054	0.005386133
		6.59793E-07	0	0.001615315	0.012268567					0.004652533	0.015015836	0.001508008	0.001711976
		6.59793E-07	0	0.001616959	0.012279328					0.004654743	0.015024485	0.001934566	0.002863712
		6.59793E-07	0	0.001618619	0.012289696					0.004657099	0.015029554	0.004726809	0.006414671
		6.60502E-07	0	0.001620342	0.012300031					0.004659023	0.015035378	0.000214322	0.000359411
		6.60502E-07	0	0.001622029	0.012310661					0.004660805	0.015042538	0.000947503	0.002161554
		6.60856E-07	0	0.001623725	0.012320569					0.00466273	0.015050541	0.000961068	0.002606621
		6.6121E-07	0	0.001625391	0.012331003					0.004664362	0.015057033	0.001988157	0.003550992
		6.6121E-07	0	0.001627062	0.012341327					0.004665977	0.015060789	0.000408547	0.000484381
		6.6121E-07	0	0.001628742	0.0123521					0.00466817	0.015073302	0.000820699	0.001292636
		6.6121E-07	0	0.001630364	0.012362533					0.004670243	0.015082017	0.000384705	0.000506431
		6.6121E-07	0	0.00163202	0.012373229					0.004672334	0.015095603	0.000636818	0.000853886
		6.61918E-07	0	0.001633711	0.012383619					0.00467394	0.015101843	0.000335264	0.000447345
		6.62272E-07	0	0.001635416	0.012393965					0.0046755	0.015108467	0.00050147	0.000626103
		6.62626E-07	0	0.001637131	0.01240373					0.004677392	0.015115342	0.001008562	0.001314007
		6.62626E-07	0	0.001638833	0.012413923					0.00467923	0.015125086	0.000408444	0.000636591
		6.62626E-07	0	0.001640563	0.012424148					0.004680691	0.0151316	0.000123074	0.000174631
		6.62626E-07	0	0.001642229	0.012434286					0.004682734	0.015139077	0.001764177	0.001974639
		6.62626E-07	0	0.00164391	0.012444456					0.004684489	0.015144913	0.000476873	0.000630898
		6.62981E-07	0	0.001645636	0.012455218					0.004686013	0.015150529	0.000272107	0.000313703
		6.63335E-07	0	0.001647286	0.012465247					0.004687672	0.015155051	0.002200702	0.003880132
		6.63689E-07	0	0.00164895	0.012475844					0.004690246	0.015162933	0.00424352	0.008583112
		6.64043E-07	0	0.001650611	0.012486267					0.004692337	0.015172151	0.00135491	0.003059297
		6.64397E-07	0	0.001652304	0.012497324					0.004693979	0.015176125	0.003398948	0.00602384
		6.64397E-07	0	0.001653984	0.012507484					0.004696115	0.015186088	0.007814406	0.021826583
		6.64397E-07	0	0.00165565	0.012518147					0.004697821	0.015191321	0.005725896	0.011940391
		6.64751E-07	0	0.001657359	0.012528821					0.004700046	0.015198383	0.003289162	0.007527159
		6.64751E-07	0	0.001659057	0.012540032					0.004702129	0.015210053	0.002183312	0.005345111
		6.64751E-07	0	0.00166075	0.012550071					0.004704393	0.015219173	0.001598012	0.002876182
		6.65106E-07	0	0.001662458	0.012560527					0.004706787	0.015227384	0.002748967	0.006080452
		6.6546E-07	0	0.001664171	0.012571004					0.004708834	0.015233646	0.001083232	0.003583508
		6.66168E-07	0	0.00166586	0.012581875					0.004711175	0.015241375	0.005714431	0.015944771
		6.66168E-07	0	0.001667542	0.012592933					0.004713165	0.015245087	0.000833318	0.002072558
		6.66168E-07	0	0.001669247	0.012603903					0.004714745	0.015251086	0.004061994	0.011184204
		6.66168E-07	0	0.001670949	0.012614445					0.004716701	0.015256998	0.003306931	0.008782572
		6.66168E-07	0	0.001672644	0.012625065					0.004718973	0.015264749	0.006376372	0.016288613
		6.66522E-07	0	0.001674393	0.012635695					0.004720654	0.015268559	0.001850336	0.003223396
		6.6723E-07	0	0.001676058	0.012647005					0.004722735	0.015274843	0.001688684	0.002810209
		6.6723E-07	0	0.001677767	0.01265804					0.00472464	0.015282397	0.00165919	0.002572201
		6.6723E-07	0	0.00167946	0.012668824					0.00472686	0.015290718	0.005658109	0.012945763
		6.67585E-07	0	0.001681189	0.012679991					0.004728602	0.015293695	0.002602579	0.004986806
		6.67939E-07	0	0.001682968	0.012690972					0.004730619	0.015299815	0.001151627	0.001739663
		6.67939E-07	0	0.001684684	0.012702084					0.004732421	0.015308508	0.001697664	0.002921375
		6.68293E-07	0	0.001686416	0.012714192					0.004734257	0.015314989	0.001235916	0.002422499
		6.68293E-07	0	0.001688113	0.012724702					0.004736394	0.015319456	0.002509311	0.006502803
		6.69001E-07	0	0.001689841	0.012736636					0.004738486	0.015323167	0.003234468	0.008784795
		6.69355E-07	0	0.001691551	0.012748416					0.004740341	0.015327941	0.003975003	0.00819308
		6.69355E-07	0	0.001693264	0.012760075					0.004742925	0.015336601	0.002523666	0.006429703
		6.6971E-07	0	0.001694994	0.012771735					0.004744977	0.015345983	0.001649284	0.004113378
		6.6971E-07	0	0.001696741	0.012782989					0.004747065	0.0153553	0.006512129	0.018303059
		6.6971E-07	0	0.001698459	0.012794069					0.004749351	0.015360412	0.007541902	0.021957006
		6.6971E-07	0	0.001700177	0.012805509					0.004751347	0.015369401	0.005486981	0.013873745
		6.6971E-07	0	0.001701955	0.01281637					0.004753269	0.015375312	0.00597266	0.012199748
		6.6971E-07	0	0.001703716	0.012827405					0.00475579	0.015384903	0.002693822	0.006102326
		6.6971E-07	0	0.001705492	0.012838419					0.004757756	0.015389381	0.003453893	0.006733137
		6.6971E-07	0	0.001707259	0.012849564					0.004760135	0.015395906	0.004859763	0.01367377
		6.70418E-07	0	0.001708991	0.012861081					0.004762046	0.015407631	0.005582801	0.020059506
		6.70418E-07	0	0.001710769	0.012871372					0.004764165	0.015412678	0.008130113	0.023839398
		6.71126E-07	0	0.001712524	0.012882222					0.004765704	0.015417802	0.004554061	0.010186659
		6.7148E-07	0	0.001714287	0.012893082					0.004768018	0.015428574	0.004245091	0.010253474
		6.7148E-07	0	0.001716014	0.01290369					0.004770156	0.015434081	0.004586949	0.015300954
		6.7148E-07	0	0.001717738	0.012915897					0.004772054	0.015440781	0.003537581	0.015405485
		6.71835E-07	0	0.001719521	0.012927032					0.004774099	0.015449288	0.002865953	0.004909896
		6.71835E-07	0	0.001721256	0.012937673					0.004775661	0.015454751	0.00215704	0.006378248
		6.72189E-07	0	0.001722961	0.012948413					0.004777675	0.015460991	0.002355618	0.006292821
		6.72189E-07	0	0.001724692	0.012959394					0.004779402	0.015465535	0.00397024	0.01073767
		6.72189E-07	0	0.00172643	0.012970451					0.004781692	0.015471611	0.005149582	0.01382807
		6.72897E-07	0	0.001728174	0.012980972					0.004783599	0.015482384	0.004807775	0.012531931
		6.72897E-07	0	0.001729887	0.012992084					0.004785505	0.015487704	0.005363185	0.008265927
		6.72897E-07	0	0.001731597	0.013003251					0.004787593	0.015493747	0.004848367	0.01417477
		6.73251E-07	0	0.001733323	0.013014352					0.004789544	0.015499813	0.002817649	0.00843353
		6.73251E-07	0	0.001735066	0.013024895					0.004791509	0.015505429	0.002412796	0.005804662
		6.73251E-07	0	0.001736845	0.013035723					0.004793498	0.015511385	0.002448297	0.007221886
		6.73605E-07	0	0.001738643	0.013047043					0.004796131	0.015520636	0.003134864	0.008144668
		6.74668E-07	0	0.001740382	0.01305867					0.004798292	0.015524292	0.005810171	0.016794879
		6.74668E-07	0	0.001742147	0.013070625					0.004800199	0.015531803	0.002600321	0.006688677
		6.74668E-07	0	0.001743927	0.013081803					0.00480236	0.015537649	0.004397324	0.011951273
		6.75022E-07	0	0.001745698	0.013093484					0.004804342	0.015542718	0.004055226	0.011402419
		6.75022E-07	0	0.00174752	0.01310521					0.00480653	0.015549921	0.002589235	0.005857158
		6.75022E-07	0	0.001749294	0.013116376					0.004808533	0.015554312	0.004520941	0.008721133
		6.75022E-07	0	0.00175108	0.013126985					0.004810328	0.015558833	0.002243284	0.006404687
		6.75022E-07	0	0.001752859	0.01313755					0.004812178	0.015564876	0.000838746	0.002002655
		6.75376E-07	0	0.001754643	0.013147512					0.004814183	0.015572507	0.001858236	0.005228362
		6.75376E-07	0	0.001756422	0.013157661					0.004816406	0.015582919	0.005602173	0.014869615
		6.7573E-07	0	0.001758182	0.013167996					0.004818413	0.015592673	0.004412032	0.012026661
		6.76084E-07	0	0.001759937	0.013178408					0.004820209	0.015601563	0.002597872	0.00635599
		6.76439E-07	0	0.00176176	0.013189443					0.004822111	0.01560592	0.007587801	0.01747085
		6.76439E-07	0	0.001763601	0.013200128					0.004823955	0.015611044	0.0081232	0.017338062
		6.77147E-07	0	0.001765336	0.013210573					0.004826073	0.015618302	0.002234066	0.006574906
		6.77501E-07	0	0.001767107	0.013221291					0.00482767	0.015627017	0.00323345	0.007819152
		6.77501E-07	0	0.001768913	0.013231954					0.004829484	0.015629863	0.002575825	0.006247901
		6.77501E-07	0	0.00177069	0.013242333					0.004831883	0.015634626	0.006698551	0.01724541
		6.77501E-07	0	0.001772464	0.013252843					0.004834265	0.01563883	0.005566727	0.013800974
		6.77501E-07	0	0.001774224	0.013263845					0.004836415	0.015645059	0.001361753	0.003199957
		6.77855E-07	0	0.001776023	0.013274804					0.004838498	0.01565234	0.002905107	0.006804911
		6.77855E-07	0	0.001777792	0.013285906					0.004840647	0.015659708	0.003031395	0.006641645
		6.77855E-07	0	0.001779594	0.013296667					0.004842319	0.015663824	0.003627463	0.010263229
		6.77855E-07	0	0.00178144	0.01330709					0.004843536	0.015671652	0.002429705	0.006468163
		6.78209E-07	0	0.001783251	0.013317885					0.00484526	0.015678461	0.003087597	0.006857155
		6.78209E-07	0	0.001785062	0.013329468					0.00484749	0.015686497	0.007191319	0.025355843
		6.78209E-07	0	0.001786827	0.01333931					0.004849399	0.01569392	0.005586186	0.018010387
		6.78563E-07	0	0.001788649	0.013350816					0.00485106	0.015698376	0.00418487	0.0130753
		6.79272E-07	0	0.001790424	0.013362541					0.004852992	0.015708349	0.004758321	0.017616611
		6.79272E-07	0	0.001792252	0.013374102					0.004854992	0.015715028	0.007944919	0.029076814
		6.7998E-07	0	0.001794058	0.013385674					0.00485758	0.015722461	0.006242469	0.02324211
		6.7998E-07	0	0.001795867	0.013396633					0.004859477	0.015728067	0.005326042	0.019691041
		6.7998E-07	0	0.001797737	0.013408238					0.004861758	0.015734438	0.00387393	0.012452449
		6.7998E-07	0	0.001799533	0.01341981					0.004864133	0.015743262	0.005869534	0.027160144
		6.7998E-07	0	0.001801381	0.013431174					0.004865859	0.015752207	0.008072978	0.05518188
		6.80334E-07	0	0.001803157	0.01344279					0.004867712	0.015760341	0.009126088	0.038147186
		6.80334E-07	0	0.001805	0.013454055					0.004869393	0.015766384	0.004796734	0.020293113
		6.80688E-07	0	0.001806769	0.013465178					0.004871263	0.01577396	0.007901918	0.030355907
		6.80688E-07	0	0.001808594	0.013476345					0.004873158	0.015777464	0.004823964	0.015822044
		6.80688E-07	0	0.001810413	0.013488804					0.004875343	0.015785817	0.005986625	0.019216009
		6.80688E-07	0	0.001812265	0.013499829					0.004877382	0.015794543	0.005536151	0.020440287
		6.81043E-07	0	0.001814072	0.013510985					0.004879181	0.015798944	0.009685549	0.036542325
		6.81043E-07	0	0.001815916	0.013521451					0.004881225	0.015805294	0.004118608	0.013930773
		6.81397E-07	0	0.001817774	0.013532443					0.004883433	0.015812924	0.005254845	0.018209509
		6.81397E-07	0	0.001819612	0.013543434					0.004884926	0.015816252	0.004657381	0.015683903
		6.81397E-07	0	0.001821479	0.01355378					0.0048864	0.015820172	0.004517705	0.014686982
		6.81397E-07	0	0.001823272	0.013564597					0.00488803	0.015826752	0.005609798	0.021433409
		6.81397E-07	0	0.001825102	0.013575315					0.004890146	0.01583516	0.006733518	0.022557611
		6.81397E-07	0	0.00182692	0.01358588					0.004891885	0.015840393	0.005361077	0.017490775
		6.81751E-07	0	0.001828738	0.013595864					0.004893892	0.015849053	0.008896467	0.027617724
		6.82105E-07	0	0.001830525	0.013606911					0.004895966	0.015857723	0.006310602	0.021846782
		6.83168E-07	0	0.00183235	0.013617289					0.004897832	0.015864347	0.009345852	0.031602551
		6.83168E-07	0	0.001834192	0.013628062					0.004899847	0.015870532	0.00780447	0.023055612
		6.83168E-07	0	0.001836023	0.013638933					0.004901756	0.015874682	0.002660987	0.007456567
		6.83168E-07	0	0.001837897	0.013649662					0.004903495	0.015881021	0.002093974	0.005637377
		6.83522E-07	0	0.001839712	0.013659954					0.004905392	0.015887721	0.002275742	0.006168353
		6.83522E-07	0	0.001841536	0.013671558					0.004907725	0.015894618	0.002897686	0.008800232
		6.83522E-07	0	0.001843391	0.013682364					0.004909358	0.015897782	0.002397947	0.007640985
		6.83522E-07	0	0.001845258	0.013693498					0.004912028	0.015902577	0.002909156	0.011765158
		6.83876E-07	0	0.001847118	0.013704194					0.004913933	0.015907942	0.002274865	0.006295164
		6.83876E-07	0	0.001848996	0.013715394					0.004915767	0.015914488	0.003156077	0.009081025
		6.8423E-07	0	0.001850908	0.013726889					0.004917508	0.015917499	0.00377196	0.012865154
		6.84938E-07	0	0.001852799	0.013737367					0.004919804	0.015928841	0.003443403	0.011938836
		6.84938E-07	0	0.001854662	0.013748216					0.004921426	0.015935673	0.003167697	0.0104449
		6.85292E-07	0	0.001856577	0.013758409					0.004923579	0.015944004	0.003213301	0.009434381
[truncated: 61,742 more rows]
