# Supplementary material for: Identification and characterization of constrained non-exonic bases lacking predictive epigenomic and transcription factor binding annotations
Source: Nat Commun. 2020 Dec 2;11:6168. doi: 10.1038/s41467-020-19962-9 (PMC7710766; doi:10.1038/s41467-020-19962-9)
Supplement: Supplementary file 11 — Source Data [file 41467_2020_19962_MOESM11_ESM.zip › SourceData/SupFig5c.txt]

CNEP_FP	CNEP_TP	All Features Count_FP	All Features Count_TP	All DNase-seq Count_FP	All DNase-seq Count_TP	Roadmap DNase-seq Count_FP	Roadmap DNase-seq Count_TP	FitCons2_FP	FitCons2_TP	Segway Encyclopedia_FP	Segway Encyclopedia_TP	Individual Features_FP	Individual Features_TP
0	0	0	0	0	0	0	0	0	0	0	0	0.003631811	0.01419412
5.16594E-09	4.64304E-06	3.59417E-10	0	0	7.53741E-09	0.000459692	0.003727747	0.000180483	0.005504933	5.88918E-08	2.18585E-07	0.001374119	0.005941477
3.06513E-08	1.44718E-05	7.18834E-10	0	0	3.01496E-08	0.000575969	0.004517238	0.001588503	0.005504933	9.33314E-08	2.18585E-07	0.002066732	0.008455248
1.05385E-07	3.02929E-05	1.07825E-09	0	0	3.76871E-08	0.000654763	0.005032993	0.003904653	0.005504933	1.27771E-07	2.18585E-07	0.001095828	0.00457609
1.81841E-07	4.76364E-05	1.07825E-09	0	0	6.02993E-08	0.000717344	0.005432815	0.007537705	0.005741261	1.62211E-07	2.18585E-07	0.000330554	0.0014426
3.20977E-07	7.02713E-05	1.43767E-09	0	0	7.53741E-08	0.000770502	0.005760865	0.009111274	0.005792214	1.9665E-07	2.18585E-07	0.000161641	0.000356173
4.65279E-07	9.02906E-05	1.79709E-09	0	0	8.29115E-08	0.00081717	0.00603675	0.010490641	0.006918634	2.02505E-07	8.4419E-07	0.00045485	0.001465898
6.30934E-07	0.000114275	1.79709E-09	0	0	1.13061E-07	0.000859395	0.006282786	0.01087761	0.007030557	2.36945E-07	8.4419E-07	0.001772594	0.007563324
7.7868E-07	0.000137701	1.79709E-09	0	0	1.20599E-07	0.000898323	0.006508539	0.01248911	0.011691662	2.71384E-07	8.4419E-07	0.000675124	0.002536256
9.51567E-07	0.000165499	1.79709E-09	0	0	1.20599E-07	0.000934707	0.006715071	0.013595426	0.014333554	3.02724E-07	9.12027E-07	0.000394353	0.001476903
1.12549E-06	0.000190026	1.79709E-09	0	0	1.20599E-07	0.000969176	0.006914828	0.013906613	0.018139916	3.23732E-07	1.20599E-06	0.001592471	0.00707499
1.36174E-06	0.000220959	1.79709E-09	0	0	1.20599E-07	0.001001565	0.007097482	0.021803727	0.020454527	3.43019E-07	1.53763E-06	0.002341236	0.008818099
1.59042E-06	0.000248569	1.79709E-09	0	0	1.28136E-07	0.001032573	0.007272154	0.023997872	0.024591849	4.00533E-07	1.78637E-06	0.001116552	0.004568749
1.86146E-06	0.000280738	2.87534E-09	0	0	1.35673E-07	0.001062063	0.007433228	0.028688487	0.030560295	4.69412E-07	1.78637E-06	0.002895626	0.011042058
2.1077E-06	0.000309675	3.23476E-09	0	0	1.43211E-07	0.001090678	0.007592893	0.031341913	0.032214666	5.96839E-07	2.01249E-06	0.003185454	0.012655403
2.3939E-06	0.000343985	3.23476E-09	0	0	1.43211E-07	0.001117984	0.007746498	0.03322962	0.033922719	6.34033E-07	2.70593E-06	0.00372413	0.01356504
2.66597E-06	0.000374549	3.23476E-09	0	0	1.43211E-07	0.001144653	0.007894782	0.034958476	0.040214233	6.68473E-07	2.70593E-06	0.000573056	0.002652076
2.99246E-06	0.00041094	3.59417E-09	0	0	1.50748E-07	0.00117094	0.008038113	0.037760641	0.04360961	7.67659E-07	2.79638E-06	0.003972696	0.014272486
3.28313E-06	0.000442989	3.59417E-09	0	0	1.7336E-07	0.001196549	0.008185439	0.040946397	0.050812382	8.57891E-07	3.0828E-06	0.003120772	0.011423895
3.6165E-06	0.000480058	3.95359E-09	0	0	1.80898E-07	0.001221753	0.008329208	0.044986889	0.058228614	9.2677E-07	3.0828E-06	0.003710644	0.014119477
3.94747E-06	0.000514647	3.95359E-09	0	0	1.80898E-07	0.001246597	0.008469856	0.053321641	0.086345891	9.6121E-07	3.0828E-06	0.001168123	0.005066647
4.32631E-06	0.000556442	3.95359E-09	0	0	1.80898E-07	0.001271289	0.008603087	0.062495524	0.130793888	9.63621E-07	3.78378E-06	0.000343382	0.001856811
4.67277E-06	0.000594913	3.95359E-09	0	0	1.88435E-07	0.001295351	0.00873062	0.065121258	0.139842587	9.83596E-07	4.10035E-06	0.000439745	0.001936685
5.08467E-06	0.000637868	4.67242E-09	0	0	1.88435E-07	0.001319145	0.008857	0.0665115	0.141050819	1.05247E-06	4.10035E-06	0.000579328	0.002315824
5.4511E-06	0.000677395	4.67242E-09	0	0	1.95973E-07	0.001342803	0.008986726	0.095644598	0.157541067	1.15579E-06	4.10035E-06	0.000928768	0.004046082
5.86472E-06	0.000721451	5.39126E-09	0	0	1.95973E-07	0.001366434	0.009114629	0.1409688	0.194410786	1.22088E-06	4.18326E-06	0.000548478	0.0025644
6.25079E-06	0.000759688	5.75068E-09	0	0	2.0351E-07	0.001389636	0.009238393	0.146236912	0.198682236	1.25016E-06	4.29632E-06	0.000566525	0.00192069
6.70229E-06	0.000805938	6.46951E-09	0	0	2.0351E-07	0.00141254	0.009362903	0.168865263	0.256795716	1.31904E-06	4.29632E-06	0.000297228	0.00114387
7.11833E-06	0.000846843	6.46951E-09	0	1.03319E-09	2.0351E-07	0.001435179	0.009482349	0.21214919	0.301344028	1.35348E-06	4.29632E-06	0.000144233	0.000717569
7.63148E-06	0.000894336	6.46951E-09	0	1.72198E-09	2.48735E-07	0.001457686	0.00960196	0.234890723	0.363250107	1.4568E-06	4.29632E-06	0.000223446	0.000907459
8.05681E-06	0.000936991	6.46951E-09	0	2.06638E-09	3.01496E-07	0.001480025	0.009722506	0.303253427	0.469056951	1.55426E-06	4.42446E-06	0.000224103	0.000941325
8.57478E-06	0.0009863	6.46951E-09	0	3.09957E-09	3.46721E-07	0.001501839	0.00984021	0.326404357	0.515269456	1.78053E-06	5.50231E-06	8.08598E-05	0.000408626
9.04316E-06	0.001030093	6.46951E-09	0	5.16594E-09	3.61796E-07	0.001523569	0.009957583	0.375606164	0.572058424	1.86559E-06	5.90179E-06	0.000958761	0.003814759
9.58351E-06	0.001082184	6.82893E-09	0	7.23232E-09	3.69333E-07	0.001545179	0.01007586	0.406978079	0.61408092	2.01437E-06	6.41434E-06	0.000187717	0.000790968
1.00867E-05	0.001130159	6.82893E-09	0	1.17095E-08	3.69333E-07	0.001566758	0.010195546	0.421182406	0.630465434	2.19759E-06	6.92688E-06	0.000196965	0.000743837
1.06498E-05	0.001185823	6.82893E-09	0	1.4809E-08	4.22095E-07	0.00158819	0.010313198	0.476970575	0.695004692	2.2799E-06	7.38666E-06	0.000108301	0.000417075
1.11615E-05	0.00123358	7.18834E-09	0	2.10082E-08	4.52245E-07	0.001609719	0.010429907	0.521928	0.730412266	2.34878E-06	7.38666E-06	5.66057E-05	0.000242991
1.17656E-05	0.001290427	7.54776E-09	0	2.72073E-08	4.89932E-07	0.001631439	0.010549608	0.94788659	0.970209282	2.53992E-06	7.72585E-06	9.62326E-05	0.000476183
1.23153E-05	0.001341599	7.54776E-09	0	3.51284E-08	5.42694E-07	0.001652941	0.010670004	1	1	2.63842E-06	7.83137E-06	0.000209612	0.000886136
1.29631E-05	0.00139917	8.98543E-09	0	4.33939E-08	6.1053E-07	0.001674313	0.010788047			2.77273E-06	7.90674E-06	5.04864E-05	0.000221645
1.35289E-05	0.001450243	8.98543E-09	0	5.20038E-08	6.48217E-07	0.001695524	0.010907786			2.947E-06	8.61526E-06	0.000192305	0.000841296
1.41953E-05	0.001508334	1.00637E-08	0	5.99249E-08	7.31129E-07	0.001716797	0.011024232			3.21391E-06	9.55744E-06	0.000129649	0.000549839
1.48476E-05	0.00156237	1.00637E-08	0	7.37008E-08	7.76353E-07	0.001738074	0.011139373			3.41607E-06	9.65542E-06	0.000132942	0.000473229
1.55691E-05	0.001624282	1.00637E-08	0	8.57547E-08	8.89414E-07	0.001759302	0.01125762			3.49528E-06	1.0183E-05	0.00039367	0.001538589
1.622E-05	0.001680473	1.00637E-08	0	1.09518E-07	1.03263E-06	0.001780357	0.011378188			3.59928E-06	1.09217E-05	0.000260855	0.001211812
1.69433E-05	0.001742182	1.04231E-08	0	1.28115E-07	1.18337E-06	0.001801654	0.011499639			3.83485E-06	1.10423E-05	7.44967E-05	0.000377541
1.76276E-05	0.001799278	1.04231E-08	0	1.42924E-07	1.40196E-06	0.001822709	0.011617298			4.07834E-06	1.17433E-05	0.000123197	0.000605111
1.83673E-05	0.001862592	1.04231E-08	0	1.59111E-07	1.58286E-06	0.001843826	0.011736479			4.15927E-06	1.22332E-05	0.00011359	0.0005199
1.9062E-05	0.001920163	1.04231E-08	0	1.81497E-07	1.81652E-06	0.001865086	0.01185759			4.29703E-06	1.22332E-05	0.000489787	0.002127344
1.98558E-05	0.001983454	1.07825E-08	0	2.09737E-07	2.02756E-06	0.001886507	0.011978016			4.47715E-06	1.35673E-05	0.00011611	0.000445159
2.05598E-05	0.002043354	1.07825E-08	0	2.41422E-07	2.32906E-06	0.001907864	0.012099707			4.74509E-06	1.37332E-05	0.000194063	0.000713883
2.13519E-05	0.00211	1.07825E-08	0	2.72417E-07	2.59287E-06	0.001929194	0.012227519			4.90351E-06	1.40347E-05	0.000440442	0.002156581
2.20961E-05	0.002171905	1.11419E-08	0	3.02035E-07	2.94713E-06	0.001950746	0.012354449			5.08088E-06	1.54291E-05	0.000245301	0.001053248
2.29478E-05	0.002240797	1.11419E-08	0	3.35442E-07	3.21094E-06	0.001972328	0.012479201			5.19315E-06	1.59868E-05	0.000398891	0.001683609
2.36876E-05	0.002304119	1.11419E-08	0	3.74359E-07	3.43706E-06	0.001993683	0.012606621			5.32058E-06	1.69667E-05	0.000987306	0.003483995
2.454E-05	0.0023754	1.15014E-08	0	4.0811E-07	3.79132E-06	0.002015436	0.012732706			5.6047E-06	1.7532E-05	0.001345199	0.003221761
2.53427E-05	0.002442046	1.18608E-08	0	4.48404E-07	4.16065E-06	0.002037214	0.012863292			5.78723E-06	1.80596E-05	0.001904598	0.006560178
2.6244E-05	0.002513025	1.18608E-08	0	4.80088E-07	4.51491E-06	0.002059103	0.012994556			6.05827E-06	1.96651E-05	0.001007288	0.00358786
2.70906E-05	0.002580757	1.22202E-08	0	5.18316E-07	4.8767E-06	0.002080706	0.013122956			6.34653E-06	2.08937E-05	0.000609194	0.002124977
2.80246E-05	0.002654065	1.22202E-08	0	5.57233E-07	5.39679E-06	0.002102358	0.013254536			6.63755E-06	2.13083E-05	0.000673515	0.002541321
2.89159E-05	0.002722392	1.22202E-08	0	6.06482E-07	5.80381E-06	0.002124144	0.013385936			6.79253E-06	2.31926E-05	0.00065751	0.002988086
2.98791E-05	0.002798927	1.25796E-08	0	6.5332E-07	6.2259E-06	0.002145857	0.013521278			6.99916E-06	2.31926E-05	0.000325581	0.001265026
3.07804E-05	0.002868867	1.2939E-08	0	7.04635E-07	6.61031E-06	0.002167758	0.013655858			7.13279E-06	2.47905E-05	0.000136146	0.000499587
3.18064E-05	0.002944143	1.36579E-08	0	7.67659E-07	7.25099E-06	0.002189492	0.013789331			7.20167E-06	2.47905E-05	5.60123E-05	0.000210754
3.25985E-05	0.003004171	1.36579E-08	0	8.31028E-07	7.97458E-06	0.002211577	0.013925419			7.57878E-06	2.5582E-05	0.000535601	0.002597475
3.35883E-05	0.003075874	1.36579E-08	0	9.14716E-07	8.73586E-06	0.002234053	0.014060165			7.70931E-06	2.57403E-05	0.00060285	0.00275527
3.46879E-05	0.003153155	1.40173E-08	0	9.95994E-07	9.60266E-06	0.002256434	0.014195582			8.08229E-06	2.66221E-05	0.000966913	0.004405172
3.56822E-05	0.003224376	1.40173E-08	0	1.07314E-06	1.04619E-05	0.002278708	0.014332363			8.20903E-06	2.68633E-05	0.002063214	0.008646804
3.67684E-05	0.003302976	1.40173E-08	0	1.14753E-06	1.15096E-05	0.002301287	0.014474331			8.49522E-06	2.73834E-05	0.000973312	0.004444517
3.78157E-05	0.0033782	1.47361E-08	0	1.22639E-06	1.24593E-05	0.00232388	0.014616539			8.76902E-06	2.74211E-05	0.000795553	0.003810968
3.89485E-05	0.003458262	1.58144E-08	0	1.31904E-06	1.34317E-05	0.002346726	0.014755657			9.01664E-06	2.80316E-05	0.000828798	0.003683337
4.00602E-05	0.003533817	1.65332E-08	0	1.41099E-06	1.46452E-05	0.002369782	0.014898935			9.28045E-06	2.82879E-05	0.000384988	0.001778354
4.12249E-05	0.003616397	1.65332E-08	0	1.49916E-06	1.61074E-05	0.00239266	0.015045719			9.58076E-06	2.84989E-05	0.000787389	0.003588652
4.23418E-05	0.003690806	1.65332E-08	0	1.60592E-06	1.76978E-05	0.00241572	0.015192962			9.75123E-06	3.00441E-05	0.000699967	0.002808077
4.3574E-05	0.003773793	1.68926E-08	0	1.72508E-06	1.94239E-05	0.002438585	0.015340394			9.88348E-06	3.01647E-05	0.000849797	0.003884035
4.47281E-05	0.003850901	1.7252E-08	0	1.85147E-06	2.10369E-05	0.002461557	0.015490125			1.0252E-05	3.03908E-05	0.001419895	0.005993357
4.59914E-05	0.003934589	1.83303E-08	0	1.98682E-06	2.25369E-05	0.002484605	0.015645629			1.049E-05	3.04587E-05	0.000297709	0.00138509
4.71726E-05	0.004012857	1.86897E-08	0	2.11976E-06	2.4278E-05	0.002507792	0.015796204			1.09153E-05	3.09486E-05	0.000680823	0.002705486
4.85316E-05	0.004099228	1.86897E-08	0	2.25821E-06	2.58684E-05	0.002531047	0.015945678			1.10913E-05	3.16194E-05	0.000287197	0.001619676
4.97329E-05	0.004179441	1.90491E-08	0	2.39286E-06	2.76548E-05	0.002554528	0.016098673			1.1529E-05	3.25918E-05	0.001846977	0.007825784
5.11115E-05	0.004268956	1.94085E-08	0	2.55266E-06	2.94713E-05	0.002577887	0.016250778			1.18372E-05	3.33832E-05	6.45412E-05	0.000298451
5.23682E-05	0.004352787	1.97679E-08	0	2.72142E-06	3.13481E-05	0.002601677	0.016406493			1.22423E-05	3.43178E-05	0.001252896	0.006105679
5.37479E-05	0.004444479	2.01274E-08	0	2.89913E-06	3.31872E-05	0.002625614	0.016561161			1.28294E-05	3.57876E-05	0.001150187	0.005820991
5.50314E-05	0.004526931	2.01274E-08	0	3.06272E-06	3.53354E-05	0.002649572	0.016719959			1.30915E-05	3.83428E-05	0.000825354	0.003983333
5.646E-05	0.004620787	2.01274E-08	0	3.22871E-06	3.7883E-05	0.002673606	0.016879232			1.34576E-05	3.93754E-05	0.000434262	0.001928552
5.7767E-05	0.004705538	2.04868E-08	0	3.40195E-06	4.00538E-05	0.002697823	0.017038641			1.38495E-05	3.98428E-05	0.000563393	0.002679655
5.92186E-05	0.004799499	2.08462E-08	0	3.58482E-06	4.22849E-05	0.002722158	0.017202406			1.4257E-05	4.14784E-05	0.000665291	0.003153947
6.06058E-05	0.004882041	2.08462E-08	0	3.78491E-06	4.46818E-05	0.002746436	0.017367226			1.47663E-05	4.31441E-05	0.000758861	0.003531639
6.2095E-05	0.004976093	2.12056E-08	0	4.00739E-06	4.67169E-05	0.002771192	0.01753005			1.51824E-05	4.45913E-05	0.000229137	0.001048235
6.34481E-05	0.0050622	2.12056E-08	0	4.23504E-06	4.885E-05	0.002795659	0.017696777			1.56828E-05	4.64531E-05	0.001434692	0.006011695
6.49614E-05	0.005157677	2.1565E-08	0	4.46785E-06	5.15484E-05	0.00282055	0.017863716			1.62665E-05	4.95057E-05	0.000563946	0.002822821
6.63507E-05	0.005245299	2.1565E-08	0	4.71582E-06	5.41789E-05	0.00284563	0.01803186			1.67418E-05	5.04102E-05	7.35527E-06	1.08765E-05
6.79022E-05	0.005341936	2.1565E-08	0	4.94932E-06	5.68245E-05	0.002870901	0.018204294			1.73094E-05	5.23096E-05	0.00038247	0.0016586
6.93328E-05	0.00542885	2.1565E-08	0	5.19418E-06	5.944E-05	0.002896175	0.018381317			1.79241E-05	5.31764E-05	8.57033E-05	0.000295082
7.09343E-05	0.005528985	2.19245E-08	0	5.44904E-06	6.22892E-05	0.002921771	0.018556238			1.84066E-05	5.39226E-05	0.000131502	0.000622334
7.23683E-05	0.005617474	2.22839E-08	0	5.70871E-06	6.54549E-05	0.002947229	0.018737158			1.89545E-05	5.62517E-05	2.60226E-06	3.31646E-07
7.40256E-05	0.00571687	2.26433E-08	0	5.99869E-06	6.89145E-05	0.00297305	0.018915003			1.93158E-05	5.66361E-05	0.000118972	0.000537794
7.54813E-05	0.00580719	2.26433E-08	0	6.29177E-06	7.20426E-05	0.002999076	0.019096429			1.97112E-05	5.77818E-05	0.000800114	0.003296584
7.71623E-05	0.00590783	2.30027E-08	0	6.5759E-06	7.52083E-05	0.003025337	0.019281254			2.00742E-05	5.81285E-05	0.000891792	0.004354844
7.87021E-05	0.005999342	2.30027E-08	0	6.92409E-06	7.91805E-05	0.003051439	0.019465762			2.05295E-05	5.94702E-05	0.000650844	0.00314301
8.04413E-05	0.006102084	2.4081E-08	0	7.22509E-06	8.23613E-05	0.003077723	0.01965229			2.11435E-05	6.11058E-05	0.001120675	0.004401644
8.19921E-05	0.006194236	2.47998E-08	0	7.54228E-06	8.55044E-05	0.003104172	0.019844072			2.17218E-05	6.12641E-05	6.58169E-05	0.00029013
8.3763E-05	0.006298418	2.51592E-08	0	7.8636E-06	8.89414E-05	0.00313079	0.02003501			2.22817E-05	6.33293E-05	0.000282703	0.001213026
8.53858E-05	0.006391521	2.55186E-08	0	8.18217E-06	9.25519E-05	0.003157551	0.02022649			2.30429E-05	6.47614E-05	0.000331586	0.001426048
8.71732E-05	0.006498024	2.55186E-08	0	8.56203E-06	9.62603E-05	0.003184355	0.020418996			2.3378E-05	6.49649E-05	0.000856002	0.003136196
8.8785E-05	0.006592973	2.5878E-08	0	8.9605E-06	0.000100572	0.003211719	0.020610845			2.39596E-05	6.80628E-05	0.000696285	0.002906765
9.06296E-05	0.006701655	2.62375E-08	0	9.36586E-06	0.000104921	0.003238858	0.020808929			2.45382E-05	6.89673E-05	0.000384828	0.00167482
9.22527E-05	0.006797403	2.73157E-08	0	9.72231E-06	0.000108855	0.003266492	0.021007517			2.52491E-05	7.07461E-05	0.000302776	0.001483747
9.40942E-05	0.006905662	2.73157E-08	0	1.00812E-05	0.000112948	0.003294014	0.021202841			2.5736E-05	7.21481E-05	0.00103099	0.003651001
9.57676E-05	0.007003197	2.73157E-08	0	1.04572E-05	0.000117418	0.003321828	0.021398211			2.63759E-05	7.32184E-05	0.001411615	0.00627255
9.76542E-05	0.007112165	2.76751E-08	0	1.08223E-05	0.0001224	0.003350006	0.021598593			2.71298E-05	7.55625E-05	6.31406E-05	0.000306494
9.93848E-05	0.007211093	2.76751E-08	0	1.12122E-05	0.000126915	0.003378467	0.021805585			2.77063E-05	7.7266E-05	0.000652668	0.003321669
0.000101356	0.007322557	2.76751E-08	0	1.16186E-05	0.00013097	0.003407226	0.022010784			2.83342E-05	7.78464E-05	6.28909E-05	0.000277286
0.000103117	0.007423234	2.87534E-08	0	1.20098E-05	0.000135462	0.003436362	0.022221334			2.88859E-05	7.93388E-05	0.000265137	0.001409044
0.000105093	0.007534765	2.94722E-08	0	1.24365E-05	0.000140384	0.003465785	0.022434258			2.96876E-05	8.06352E-05	6.53681E-05	0.000227592
0.000106878	0.007636173	3.0191E-08	0	1.28852E-05	0.000145095	0.003495273	0.022643858			3.04278E-05	8.17734E-05	0.003419033	0.011480878
0.000108951	0.007750516	3.12693E-08	0	1.33374E-05	0.000150507	0.003524875	0.02285376			3.09908E-05	8.3017E-05	0.000131724	0.000697369
0.00011075	0.007853763	3.19881E-08	0	1.37972E-05	0.000155519	0.003554402	0.023060941			3.16624E-05	8.56551E-05	0.000638053	0.002857651
0.000112828	0.007970608	3.30664E-08	0	1.42566E-05	0.000160464	0.003584043	0.023273767			3.2354E-05	8.86098E-05	0.000448848	0.002165573
0.000114656	0.008073471	3.41446E-08	0	1.46999E-05	0.000166087	0.003614148	0.023491629			3.32046E-05	9.18509E-05	0.000230531	0.001029791
0.000116776	0.008190625	3.48635E-08	0	1.51397E-05	0.000171137	0.003644385	0.023710357			3.37453E-05	9.28307E-05	9.17454E-05	0.000322639
0.000118664	0.008296134	3.55823E-08	0	1.55994E-05	0.000176436	0.003674828	0.02393011			3.45044E-05	9.50618E-05	0.000404175	0.001785047
0.000120848	0.008416227	3.59417E-08	0	1.60826E-05	0.000181735	0.003705789	0.024147813			3.50833E-05	9.74663E-05	0.000474935	0.002496104
0.000122706	0.008522821	3.66606E-08	0	1.6562E-05	0.000187486	0.003736675	0.02436835			3.58306E-05	9.99536E-05	0.000386825	0.001980839
0.000124889	0.00864351	3.77388E-08	0	1.70834E-05	0.000192732	0.003767951	0.024589339			3.66324E-05	0.00010125	0.000751687	0.003173084
0.000126827	0.008752434	3.80982E-08	0	1.75849E-05	0.000197865	0.003799606	0.024817663			3.71703E-05	0.000103798	0.000510351	0.002317965
0.000129074	0.008876861	3.88171E-08	0	1.80836E-05	0.000203118	0.003831333	0.025041124			3.79104E-05	0.000107197	0.000652887	0.002938497
0.000131097	0.008987344	3.95359E-08	0	1.85936E-05	0.000209156	0.00386322	0.025268076			3.85472E-05	0.000109089	0.002052416	0.005530484
0.000133387	0.009110656	4.06141E-08	0	1.91095E-05	0.000215404	0.00389531	0.025498871			3.9267E-05	0.000112179	0.000438807	0.001260753
0.00013544	0.009220869	4.06141E-08	0	1.96333E-05	0.000221004	0.003927726	0.02573333			4.01153E-05	0.000114719	0.001153628	0.003170906
0.000137783	0.009344128	4.1333E-08	0	2.01375E-05	0.000227049	0.003960412	0.025968294			4.07514E-05	0.000115873	0.000778442	0.002432247
0.000139882	0.00945691	4.16924E-08	0	2.06583E-05	0.000233501	0.003992981	0.026208044			4.155E-05	0.000118744	0.002380059	0.005616765
0.00014229	0.009585868	4.27707E-08	0	2.11477E-05	0.000239268	0.004025996	0.026449836			4.23077E-05	0.000121759	0.003094183	0.006079901
0.000144424	0.009698167	4.34895E-08	0	2.16605E-05	0.000245139	0.00405934	0.02669346			4.33182E-05	0.000123764	0.001218352	0.003702022
0.000146873	0.009827148	4.34895E-08	0	2.21729E-05	0.000251033	0.004092813	0.026941856			4.44161E-05	0.000125362	0.000877082	0.002480388
0.000149056	0.009941709	4.38489E-08	0	2.26747E-05	0.00025729	0.004126753	0.027190093			4.52602E-05	0.0001295	0.001283678	0.004464197
0.000151554	0.010070591	4.38489E-08	0	2.31792E-05	0.000263606	0.004160823	0.027441918			4.59518E-05	0.000131701	0.001656179	0.005364111
0.000153754	0.010184873	4.38489E-08	0	2.36965E-05	0.000269372	0.004195454	0.027696509			4.70821E-05	0.000134852	0.002280066	0.006498205
0.000156283	0.010316718	4.38489E-08	0	2.42379E-05	0.000275017	0.004229983	0.027950278			4.7972E-05	0.000138741	0.001687667	0.005032254
0.000158575	0.010433683	4.45677E-08	0	2.48127E-05	0.000280362	0.004264492	0.028205623			4.87837E-05	0.000140573	0.003295395	0.008042311
0.000161144	0.010565784	4.45677E-08	0	2.53879E-05	0.000286211	0.004299834	0.028461413			4.95889E-05	0.000144809	0.001616652	0.004448866
0.000163538	0.010681815	4.49272E-08	0	2.59513E-05	0.000292369	0.004335312	0.028723187			5.0805E-05	0.00014759	0.002180697	0.005563046
0.000166214	0.010815754	4.52866E-08	0	2.6491E-05	0.000298836	0.004371361	0.028983386			5.16949E-05	0.000149972	0.001788246	0.005123871
0.000168535	0.010934989	4.52866E-08	0	2.702E-05	0.000305325	0.004407719	0.029248032			5.24887E-05	0.000153703	0.004235487	0.009020034
0.000171275	0.011070142	4.5646E-08	0	2.75882E-05	0.000311612	0.004444401	0.029512331			5.35956E-05	0.000155859	0.001591596	0.004317353
0.000173664	0.011189557	4.5646E-08	0	2.81024E-05	0.000317815	0.004481022	0.029778809			5.47463E-05	0.000158565	0.002190312	0.006003834
0.000176425	0.011326964	4.5646E-08	0	2.86483E-05	0.0003234	0.004517883	0.030047917			5.56975E-05	0.000161112	0.002150474	0.005862696
0.000178829	0.011447759	4.60054E-08	0	2.92434E-05	0.000329438	0.004554879	0.030319573			5.65399E-05	0.000164534	0.000558259	0.001610142
0.000181627	0.011583628	4.63648E-08	0	2.98099E-05	0.000335106	0.004592229	0.030593708			5.77807E-05	0.000165265	0.001498079	0.003537518
0.00018411	0.011705327	4.63648E-08	0	3.0395E-05	0.000341219	0.004630119	0.030869133			5.88019E-05	0.00016779	0.00613481	0.011488272
0.000186928	0.011843217	4.70837E-08	0	3.09419E-05	0.000347151	0.004668186	0.031146314			5.99122E-05	0.000169871	0.00150952	0.003963984
0.000189468	0.011968775	4.70837E-08	0	3.15274E-05	0.000353226	0.004706525	0.031424173			6.09836E-05	0.000175064	0.006468633	0.012063384
0.000192416	0.012107915	4.70837E-08	0	3.21174E-05	0.000359602	0.004745271	0.031701926			6.21308E-05	0.000178599	0.004791171	0.009151931
0.000194989	0.012233255	4.70837E-08	0	3.27452E-05	0.000365142	0.004784613	0.031986132			6.30603E-05	0.000182375	0.005950171	0.013269543
0.000197898	0.012372772	4.78025E-08	0	3.33227E-05	0.000371104	0.004824085	0.032272358			6.42134E-05	0.000186536	0.004452698	0.009213746
0.000200552	0.012497313	4.78025E-08	0	3.3881E-05	0.00037718	0.004863515	0.032561229			6.49314E-05	0.000190418	0.004922641	0.007141395
0.000203486	0.012639461	4.78025E-08	0	3.44651E-05	0.000382855	0.004903129	0.032855889			6.5904E-05	0.000193252	0.004808949	0.006082547
0.000206194	0.012768471	4.81619E-08	0	3.50533E-05	0.000388825	0.004943258	0.033150647			6.68635E-05	0.000199387	0.004565484	0.007045308
0.000209228	0.0129123	4.81619E-08	0	3.56085E-05	0.000394644	0.004984047	0.033447907			6.78819E-05	0.000201972	0.005482013	0.007724708
0.000211939	0.013041906	4.88807E-08	0	3.62009E-05	0.000400719	0.005025165	0.033749487			6.86867E-05	0.000203201	0.002774957	0.004895887
0.000215051	0.01318532	4.88807E-08	0	3.67612E-05	0.000406583	0.005066748	0.034053636			6.97957E-05	0.000206819	0.005166937	0.007188541
0.000217808	0.013316064	4.88807E-08	0	3.7368E-05	0.000412507	0.005108701	0.034359022			7.09763E-05	0.000210377	0.002985499	0.00551293
0.000220883	0.013459169	4.88807E-08	0	3.79649E-05	0.000418763	0.005151172	0.034664242			7.21445E-05	0.000212698	0.004515185	0.00707735
0.000223703	0.013591293	4.92402E-08	0	3.85793E-05	0.000424432	0.00519419	0.034978024			7.32531E-05	0.00021557	0.007353693	0.009635675
0.000226851	0.013736358	4.92402E-08	0	3.91668E-05	0.000430168	0.005237508	0.035293103			7.4404E-05	0.000219022	0.005523001	0.00832458
0.000229753	0.01386879	4.92402E-08	0	3.97633E-05	0.000435798	0.005281324	0.035613571			7.53501E-05	0.000224698	0.007040045	0.009203924
0.000232942	0.014012875	4.95996E-08	0	4.0356E-05	0.000441504	0.005325512	0.035934929			7.63182E-05	0.000226876	0.007080539	0.009912577
0.000235882	0.014145895	4.95996E-08	0	4.09373E-05	0.000446946	0.005370378	0.036258427			7.74523E-05	0.000232959	0.00879005	0.0105081
0.000239113	0.014292709	4.9959E-08	0	4.15011E-05	0.000452704	0.005415781	0.036586764			7.86057E-05	0.000236358	0.006292041	0.008526522
0.000242114	0.01442778	5.03184E-08	0	4.20291E-05	0.000458418	0.005461652	0.036917196			7.92924E-05	0.000238665	0.009309831	0.011772485
0.00024534	0.014574518	5.03184E-08	0	4.25966E-05	0.000464402	0.00550815	0.037259847			8.02113E-05	0.000241167	0.005446029	0.007558018
0.000248478	0.014710741	5.06778E-08	0	4.32014E-05	0.000470402	0.005554712	0.03760246			8.1831E-05	0.000245667	0.003930819	0.006040089
0.000251809	0.014861459	5.10372E-08	0	4.38038E-05	0.00047754	0.005602228	0.037948533			8.31886E-05	0.000249873	0.004378952	0.006000781
0.000254884	0.014999349	5.10372E-08	0	4.4404E-05	0.000483691	0.005649967	0.038292472			8.43196E-05	0.000254516	0.006267347	0.008724771
0.000258304	0.015150474	5.13967E-08	0	4.49957E-05	0.000490082	0.005698223	0.038640467			8.55924E-05	0.000256053	0.005069967	0.007429467
0.000261363	0.015290775	5.13967E-08	0	4.55812E-05	0.000496278	0.005747154	0.03899168			8.70613E-05	0.000258578	0.005294613	0.009754841
0.000264809	0.015441539	5.17561E-08	0	4.61753E-05	0.000502519	0.005796631	0.039346059			8.84809E-05	0.000263689	0.006561195	0.010420493
0.000267978	0.015583845	5.17561E-08	0	4.67525E-05	0.000508753	0.005846387	0.039710237			8.96735E-05	0.00026849	0.004358381	0.006892698
0.000271397	0.01573751	5.17561E-08	0	4.73683E-05	0.00051418	0.005896266	0.040073743			9.08796E-05	0.000272244	0.00511554	0.009792257
0.000274645	0.01587953	5.21155E-08	0	4.79379E-05	0.000520473	0.005946567	0.040440242			9.20664E-05	0.000275666	0.003366218	0.008726377
0.000278189	0.016033406	5.21155E-08	0	4.85282E-05	0.000526639	0.00599767	0.040814143			9.32219E-05	0.000278266	0.00291743	0.007367487
0.000281585	0.016177212	5.21155E-08	0	4.91157E-05	0.000532345	0.006049408	0.041188903			9.45802E-05	0.000280196	0.005981188	0.010430495
0.000285182	0.016333847	5.21155E-08	0	4.97174E-05	0.0005379	0.006101872	0.041569919			9.59918E-05	0.000283218	0.005227012	0.009071108
0.000288575	0.01647993	5.21155E-08	0	5.02953E-05	0.000544337	0.006155054	0.0419523			9.73484E-05	0.0002882	0.003094495	0.005997691
0.000292261	0.016635216	5.24749E-08	0	5.08945E-05	0.000550917	0.006209113	0.042332637			9.86819E-05	0.000291426	0.004798161	0.008486408
0.000295745	0.016780808	5.24749E-08	0	5.14562E-05	0.000557354	0.006263752	0.042723701			0.000100084	0.000295421	0.002773108	0.005779038
0.000299443	0.016937752	5.24749E-08	0	5.20403E-05	0.000563519	0.006319156	0.043119249			0.00010132	0.000297765	0.004592632	0.009342507
0.000302966	0.017086609	5.28343E-08	0	5.26554E-05	0.000569474	0.006374756	0.043516147			0.000102596	0.000302243	0.003354592	0.005934181
0.00030593	0.017210169	5.28343E-08	0	5.32226E-05	0.000575949	0.006431147	0.04391774			0.000103953	0.000305702	0.005917327	0.011629162
0.000309756	0.017369978	5.28343E-08	0	5.38092E-05	0.000582551	0.006488048	0.044325649			0.000105606	0.00030721	0.001687139	0.004858389
0.000313368	0.017519143	5.35532E-08	0	5.43805E-05	0.000588423	0.006545907	0.044736423			0.000106957	0.00031082	0.006149857	0.011656432
0.000317219	0.017678393	5.35532E-08	0	5.49574E-05	0.000594272	0.006604131	0.045153687			0.000108208	0.000313594	0.005661712	0.010537835
0.000320799	0.017828327	5.35532E-08	0	5.55273E-05	0.000600204	0.006663482	0.045572571			0.000109321	0.000315599	0.005987064	0.011278747
0.000324715	0.017991414	5.39126E-08	0	5.61142E-05	0.000606716	0.006723874	0.045995472			0.00011098	0.000320001	0.006216406	0.010982324
0.000328357	0.018141861	5.39126E-08	0	5.67021E-05	0.000613651	0.006784641	0.046428941			0.000112236	0.000324169	0.002548572	0.006199407
0.000332352	0.018304948	5.39126E-08	0	5.72721E-05	0.000620254	0.006845981	0.04686688			0.000113887	0.00032799	0.007448305	0.012521614
0.000336097	0.018457596	5.4272E-08	0	5.78444E-05	0.000626314	0.006908254	0.047304238			0.00011528	0.000333674	0.005128787	0.009006361
0.000340215	0.018622371	5.46314E-08	0	5.84323E-05	0.000632803	0.006970874	0.047750061			0.000116921	0.00033696	0.005964373	0.011231141
0.00034395	0.018776541	5.46314E-08	0	5.90075E-05	0.000638916	0.007034056	0.048202599			0.000118791	0.00034051	0.005774706	0.010672792
0.000348089	0.018943857	5.49908E-08	0	5.95771E-05	0.000645157	0.007098529	0.048655319			0.000120421	0.000344022	0.002976927	0.006534166
0.000351935	0.019097326	5.53503E-08	0	6.01502E-05	0.000651767	0.007164001	0.049110737			0.000121923	0.000349578	0.006096345	0.013650672
0.000356216	0.019265259	5.53503E-08	0	6.07115E-05	0.00065791	0.007229888	0.049573277			0.000123167	0.000354017	0.004379374	0.008876861
0.000360094	0.019420146	5.57097E-08	0	6.12784E-05	0.000663443	0.007296851	0.050047267			0.00012468	0.000357085	0.005662345	0.012411341
0.000364395	0.019592195	5.57097E-08	0	6.18164E-05	0.000669443	0.007364716	0.050525923			0.000125815	0.000361637	0.002399559	0.005202042
0.000368296	0.019748739	5.57097E-08	0	6.23646E-05	0.000674802	0.00743352	0.051010541			0.000126975	0.000365655	0.004778537	0.010256041
0.000372635	0.019920886	5.60691E-08	0	6.29253E-05	0.000681095	0.00750321	0.051501716			0.000128788	0.000373464	0.002436072	0.006517923
0.000376592	0.020078734	5.60691E-08	0	6.34901E-05	0.000687359	0.007573578	0.05200058			0.000130388	0.000378386	0.002369112	0.006178943
0.000380959	0.020250648	5.60691E-08	0	6.40729E-05	0.000694248	0.007644996	0.05250781			0.00013178	0.000382599	0.004911734	0.010707125
0.000384983	0.020407652	5.60691E-08	0	6.46325E-05	0.000700225	0.007717325	0.053016201			0.000133362	0.000386405	0.003346249	0.007202177
0.000389425	0.020583145	5.64285E-08	0	6.52218E-05	0.000706399	0.007790596	0.053532973			0.00013482	0.00038841	0.003865093	0.00816897
0.000393411	0.020743677	5.67879E-08	0	6.5809E-05	0.000712617	0.007865123	0.054057878			0.000136371	0.000394433	0.002217888	0.006763077
0.000397957	0.020918296	5.71473E-08	0	6.63786E-05	0.000718587	0.007940487	0.05458215			0.000138102	0.000401013	0.002609253	0.007761189
0.000402098	0.021077705	5.71473E-08	0	6.69455E-05	0.000724187	0.008016299	0.055112339			0.000140024	0.000405686	0.004753495	0.012453302
0.000406709	0.021255437	5.75068E-08	0	6.75705E-05	0.00072984	0.008093875	0.055654189			0.000142032	0.000409967	0.003671071	0.007338121
0.000410962	0.021417763	5.78662E-08	0	6.81663E-05	0.000736006	0.008172425	0.056205754			0.00014367	0.000414068	0.003840551	0.008320193
0.000415603	0.021598691	5.78662E-08	0	6.87883E-05	0.000742209	0.008252168	0.056761563			0.000145232	0.000418326	0.003488982	0.007483744
0.000419826	0.021759517	5.78662E-08	0	6.93566E-05	0.000748616	0.008332954	0.057324765			0.000146481	0.000426421	0.003060358	0.007295045
0.000424527	0.021938771	5.8585E-08	0	6.99142E-05	0.000754329	0.008414847	0.057887848			0.000148219	0.000429075	0.004260454	0.007520881
0.000428796	0.022102567	5.8585E-08	0	7.04741E-05	0.000760329	0.008498281	0.058470776			0.000149442	0.000433205	0.002327489	0.005419609
0.000433567	0.02228614	5.8585E-08	0	7.10169E-05	0.000766035	0.008582705	0.059061897			0.000150948	0.0004387	0.003759494	0.007926424
0.000437883	0.022452024	5.8585E-08	0	7.15394E-05	0.00077171	0.008667866	0.05966027			0.000152653	0.00044133	0.003577557	0.007771749
0.000442741	0.022635469	5.8585E-08	0	7.20808E-05	0.000777175	0.008754683	0.06026774			0.000154349	0.000447179	0.002599316	0.006644536
0.000447111	0.022799182	5.8585E-08	0	7.26518E-05	0.000782722	0.008842536	0.060876574			0.00015611	0.000455373	0.002953937	0.006419266
0.000452076	0.022985461	5.8585E-08	0	7.32148E-05	0.000788368	0.008932081	0.061489313			0.000157411	0.0004593	0.002582638	0.006008598
0.000456491	0.023152483	5.96633E-08	0	7.37983E-05	0.000794059	0.009022719	0.062111127			0.000158889	0.00046389	0.002945468	0.007314627
0.000461513	0.023339343	6.00227E-08	0	7.43675E-05	0.000800089	0.009114918	0.062743327			0.00016023	0.000466943	0.003560549	0.007926899
0.000465965	0.023506296	6.03821E-08	0	7.48917E-05	0.000806164	0.009208437	0.063377321			0.000161762	0.000469596	0.003520211	0.007633904
0.000470952	0.023695101	6.2898E-08	0	7.54548E-05	0.000811952	0.009303676	0.064034862			0.00016358	0.000472023	0.003372369	0.008046035
0.000475466	0.023862454	6.36169E-08	0	7.60268E-05	0.000818065	0.00940061	0.064694597			0.000165255	0.000478332	0.002858178	0.006938209
0.000480647	0.024049714	6.36169E-08	0	7.66629E-05	0.000824012	0.009498782	0.065358484			0.000166813	0.000483412	0.005075268	0.010348028
0.00048526	0.024215152	6.39763E-08	0	7.72133E-05	0.000829605	0.009598312	0.066035057			0.000168608	0.000487844	0.003343534	0.007671637
0.000490462	0.02440707	6.46951E-08	0	7.77567E-05	0.000835085	0.009699551	0.066721926			0.000169893	0.000493648	0.005099951	0.008957594
0.000495139	0.024575629	6.50545E-08	0	7.83384E-05	0.000840753	0.009802278	0.067416114			0.000171852	0.00049976	0.006068768	0.010812634
0.000500451	0.024766687	6.61328E-08	0	7.89019E-05	0.000846346	0.009906586	0.06811943			0.000173636	0.000503687	0.003279135	0.007899199
0.000505155	0.024937455	6.7211E-08	0	7.94433E-05	0.000852459	0.010012831	0.068830841			0.000175208	0.000508474	0.004548272	0.009653094
0.000510503	0.025131807	6.79299E-08	0	8.0017E-05	0.000858413	0.010120555	0.069562822			0.00017691	0.000514187	0.003898467	0.008258628
0.000515326	0.025304655	6.86487E-08	0	8.05894E-05	0.000864315	0.010230158	0.070296815			0.000178702	0.000520187	0.00277368	0.005566016
0.000520824	0.02550169	7.00864E-08	0	8.11229E-05	0.000870435	0.010341673	0.071043697			0.000180016	0.000526111	0.003702619	0.006629567
0.000525674	0.025676053	7.08052E-08	0	8.16588E-05	0.000876804	0.010454874	0.07179391			0.000182143	0.000531568	0.004534445	0.008292945
0.000531236	0.025874302	7.18834E-08	0	8.22442E-05	0.000882322	0.010571091	0.072556447			0.000183785	0.000537832	0.003764387	0.006568122
0.000536131	0.026050964	7.29617E-08	0	8.28442E-05	0.000888578	0.010688679	0.073331338			0.000185453	0.000542799	0.00300757	0.004882154
0.000541701	0.026248293	7.33211E-08	0	8.34665E-05	0.000894261	0.010807852	0.074116036			0.000187176	0.000547284	0.003466434	0.006733553
0.000546655	0.026423787	7.404E-08	0	8.40527E-05	0.000900216	0.010930148	0.074918476			0.000188731	0.000551693	0.003194326	0.006395139
0.000552258	0.026625141	7.43994E-08	0	8.46271E-05	0.000906411	0.01105354	0.075727896			0.000190344	0.00056012	0.003013178	0.00600611
0.000557261	0.026802851	7.54776E-08	0	8.52122E-05	0.000912502	0.011179448	0.076550793			0.000192055	0.000564115	0.00295164	0.006632341
0.000562991	0.027004137	7.5837E-08	0	8.58046E-05	0.000918758	0.011308214	0.077383955			0.000194371	0.000569971	0.003711415	0.008380206
0.000568016	0.027184168	7.61965E-08	0	8.643E-05	0.000925933	0.011439407	0.078228937			0.000195863	0.000575745	0.003243438	0.006523244
0.000573855	0.027387219	7.65559E-08	0	8.7031E-05	0.000932008	0.011572829	0.079088646			0.000197573	0.000579785	0.003401272	0.00618336
0.000578935	0.027571878	7.65559E-08	0	8.76141E-05	0.000937835	0.011709301	0.079963393			0.000199578	0.000584903	0.003733429	0.00575176
0.000584797	0.027776549	7.69153E-08	0	8.82219E-05	0.000943684	0.01184869	0.080850704			0.00020138	0.000593699	0.00432322	0.009210399
0.000590005	0.027958879	7.69153E-08	0	8.88222E-05	0.00095003	0.011989972	0.081758457			0.000203247	0.000598048	0.003426446	0.007762493
0.000595948	0.028166127	7.72747E-08	0	8.93939E-05	0.000956332	0.01213432	0.082683463			0.000205114	0.00060242	0.003631504	0.006857905
0.000601223	0.028350266	7.79935E-08	0	8.99291E-05	0.000962369	0.012280764	0.083627871			0.000207227	0.000606686	0.002909227	0.006571672
0.000607212	0.02855811	7.8353E-08	0	9.0467E-05	0.000968587	0.01243031	0.084583215			0.000209098	0.000613214	0.004967541	0.009536988
0.000612492	0.028742958	7.87124E-08	0	9.10256E-05	0.000974127	0.012582406	0.085543805			0.000210734	0.00061962	0.052423757	0.044854421
0.000618536	0.028949777	7.90718E-08	0	9.15794E-05	0.000979652	0.012737989	0.086531168			0.000212694	0.000626472	0.027190164	0.024001158
0.000623947	0.029133041	8.015E-08	0	9.21642E-05	0.000985984	0.012896791	0.087532966			0.000214853	0.000632735	0.050013532	0.046514807
0.000630051	0.029340071	8.05095E-08	0	9.27531E-05	0.000991373	0.013059206	0.088546122			0.000216935	0.000637672	0.038853445	0.034761701
0.000635576	0.029525492	8.08689E-08	0	9.33386E-05	0.000996649	0.013224609	0.089573388			0.000218639	0.000641841	0.067786876	0.059104454
0.000641894	0.029735001	8.12283E-08	0	9.38986E-05	0.001002174	0.013393932	0.090613339			0.00022066	0.00064885	0.03354083	0.03239928
0.000647499	0.029923241	8.15877E-08	0	9.44834E-05	0.00100785	0.013567084	0.091679597			0.000222205	0.000655732	0.041323673	0.037719071
0.000653829	0.030135766	8.23065E-08	0	9.50881E-05	0.001013608	0.013742774	0.092756414			0.000223778	0.000659003	0.043099709	0.039654045
0.000659458	0.030323251	8.30254E-08	0	9.56774E-05	0.001019525	0.01392255	0.09385977			0.00022572	0.000666254	0.043355282	0.035581786
0.000665877	0.030538783	8.33848E-08	0	9.62632E-05	0.001025284	0.01410625	0.094986522			0.000227664	0.000671191	0.000505132	0.001842769
0.000671696	0.030727407	8.37442E-08	0	9.68539E-05	0.001030605	0.014294251	0.096128274			0.000229544	0.000679045	8.32134E-05	0.000299831
0.000678118	0.03094309	8.41036E-08	0	9.74104E-05	0.001036401	0.014486642	0.09729257			0.000231247	0.00068549	0.001596616	0.005466243
0.000683857	0.031135113	8.41036E-08	0	9.79966E-05	0.001042364	0.014682787	0.098479102			0.000232747	0.000689575	6.2696E-05	0.000242358
0.00069048	0.031351527	8.48225E-08	0	9.85931E-05	0.001047798	0.014883045	0.099682857			0.000234683	0.000694693	0.000789784	0.002633262
0.000696293	0.031544553	8.51819E-08	0	9.91692E-05	0.001053074	0.015088434	0.100924592			0.000236679	0.000700761	0.000495761	0.001741843
0.000702936	0.031761495	8.62601E-08	0	9.97234E-05	0.001058456	0.015297872	0.102184365			0.000238509	0.000708961	0.000144991	0.000363288
0.00070889	0.031957829	8.73384E-08	0	0.000100268	0.001064154	0.015513025	0.1034632			0.000240109	0.000715391	0.000142064	0.00051932
0.000715599	0.032175623	8.94949E-08	0	0.000100821	0.001069973	0.015733436	0.104771543			0.000241859	0.000720803	0.000482506	0.001873657
0.000721608	0.032373608	9.05731E-08	0	0.000101391	0.001075332	0.015958993	0.1061032			0.000243896	0.000727473	0.000650906	0.002962255
0.000728446	0.032594725	9.23702E-08	0	0.000101943	0.001080782	0.016190539	0.107466228			0.000245886	0.000736691	0.000408512	0.002070007
0.00073452	0.03279063	9.38079E-08	0	0.000102517	0.001085945	0.016427391	0.108855214			0.000247807	0.000740633	0.000926261	0.003785883
0.000741364	0.03301018	9.52456E-08	0	0.000103063	0.001091621	0.016670637	0.110280757			0.000249614	0.000744794	0.00015973	0.000761294
0.000747593	0.033210728	9.59644E-08	0	0.00010363	0.001097455	0.016920562	0.111743919			0.00025117	0.000751435	0.001107643	0.005252166
0.000754604	0.033434355	9.63238E-08	0	0.00010419	0.001103077	0.017175933	0.113240487			0.000252988	0.000759884	0.001705373	0.006309001
0.000760895	0.033634013	9.70427E-08	0	0.000104766	0.001108105	0.017438013	0.114766511			0.00025474	0.000765258	0.000947043	0.004574726
0.000767974	0.033858274	9.74021E-08	0	0.000105353	0.001113788	0.017707789	0.116328059			0.000256721	0.000770142	0.00060237	0.002110015
0.000774399	0.03406146	9.81209E-08	0	0.00010593	0.001119599	0.017985465	0.117917322			0.000258345	0.000776806	0.001313975	0.005046289
0.000781502	0.034286361	9.81209E-08	0	0.000106498	0.001125652	0.018271542	0.11953011			0.000260337	0.000782964	0.001595468	0.007111916
0.000787958	0.034489389	9.84803E-08	0	0.000107072	0.00113089	0.01856595	0.12118742			0.000262603	0.000789137	0.001313483	0.005694717
0.000795197	0.034717064	9.91992E-08	0	0.000107657	0.001136461	0.018869128	0.122879765			0.000264734	0.000793772	0.000345082	0.000951289
0.000801727	0.034921381	1.00996E-07	0	0.00010823	0.001142181	0.019181413	0.124613339			0.000266603	0.000801091	0.00152489	0.004892382
0.000809089	0.035149847	1.02793E-07	0	0.000108805	0.001148046	0.019503819	0.12638644			0.000268308	0.000804483	0.000178585	0.000775253
0.000815633	0.035357631	1.0495E-07	0	0.000109384	0.001154739	0.019836251	0.128204704			0.000270657	0.000811123	0.000971817	0.003174772
0.000822998	0.035586776	1.06388E-07	0	0.000109952	0.00116009	0.020177753	0.130078738			0.000272715	0.00081658	0.00031795	0.001257172
0.000829744	0.03579624	1.08544E-07	0	0.000110541	0.001166022	0.020530787	0.131990889			0.000275025	0.000824811	0.000182349	0.000786355
0.000837252	0.036025898	1.10701E-07	0	0.000111099	0.00117169	0.020894554	0.133937463			0.000276842	0.000832522	0.000551254	0.001755923
0.000844078	0.036239093	1.10701E-07	0	0.000111644	0.001177019	0.021269194	0.135913199			0.000278577	0.000838281	8.17197E-05	0.000267699
0.00085168	0.0364697	1.1106E-07	0	0.000112201	0.001183223	0.021653781	0.137923743			0.000280403	0.000845034	0.000796971	0.003128696
0.000858634	0.036678924	1.11779E-07	0	0.000112746	0.001189117	0.022050085	0.139964851			0.000282469	0.000854848	0.000906453	0.003458119
0.000866242	0.036910435	1.13576E-07	0	0.000113328	0.001194936	0.02246033	0.142064789			0.000284471	0.000860787	0.00048723	0.002061203
0.000873276	0.037122847	1.16092E-07	0	0.0001139	0.001201124	0.022883045	0.144208534			0.000286835	0.000865566	0.000631658	0.002575518
0.000880895	0.037355632	1.17529E-07	0	0.000114484	0.001207531	0.023319238	0.146403805			0.000288938	0.00087382	0.000589296	0.002635848
0.000888051	0.037572378	1.18608E-07	0	0.00011507	0.001213621	0.023768229	0.148642061			0.000290997	0.000880769	0.001365957	0.004730192
0.000895894	0.037806927	1.20045E-07	0	0.00011567	0.001219704	0.024231317	0.150912736			0.000292864	0.000888133	0.00059656	0.002601982
0.000903106	0.038024811	1.21124E-07	0	0.00011627	0.001225636	0.02471074	0.153220405			0.000295236	0.000892761	0.00084327	0.003452541
0.000910971	0.038261411	1.21842E-07	0	0.000116892	0.001231485	0.025206114	0.15559025			0.000297329	0.000898964	0.000166521	0.000767942
0.000918135	0.038480056	1.22202E-07	0	0.000117521	0.001237914	0.025717049	0.158014273			0.000299267	0.000904776	0.000214283	0.000927101
0.000926119	0.038718622	1.2328E-07	0	0.000118125	0.001243959	0.02624455	0.160483529			0.000300961	0.000915192	0.000588131	0.002579943
0.000933428	0.038940381	1.2328E-07	0	0.000118714	0.001250049	0.026790313	0.163003738			0.000302977	0.000922315	0.000215144	0.000998722
0.000941383	0.039178849	1.23999E-07	0	0.000119292	0.001256192	0.027354679	0.16559072			0.000305079	0.000929845	0.000850426	0.003635105
0.000948923	0.03940017	1.25077E-07	0	0.000119874	0.00126272	0.027940243	0.168235492			0.000307783	0.000935476	0.000375657	0.001661471
0.000957025	0.039639649	1.25437E-07	0	0.000120449	0.001268516	0.028547859	0.170942922			0.000309931	0.000944988	0.000791627	0.003541113
0.000964658	0.039860322	1.27593E-07	0	0.000121051	0.001273996	0.029178989	0.173716885			0.000312354	0.000950769	0.001177747	0.005005255
0.000972907	0.040103463	1.27593E-07	0	0.000121647	0.001279317	0.029835323	0.176570338			0.000314376	0.000957017	0.000479969	0.002000022
0.000980477	0.040328553	1.28312E-07	0	0.000122204	0.001285739	0.030519472	0.179494212			0.000316547	0.000963756	0.000533148	0.002299928
0.000988803	0.040568665	1.28671E-07	0	0.000122776	0.001291226	0.031232086	0.182484869			0.000318405	0.000969839	0.000237136	0.001001307
0.000996598	0.040795948	1.29031E-07	0	0.000123363	0.001297007	0.031974593	0.185566019			0.000320367	0.000975876	0.000188788	0.000731355
0.001005028	0.041037906	1.29031E-07	0	0.000123949	0.001303301	0.032750055	0.188731068			0.000322246	0.000980738	0.000557986	0.002481429
0.001012957	0.041268792	1.30109E-07	0	0.000124544	0.00130915	0.033562351	0.192014703			0.000324311	0.000987544	0.001684061	0.007001538
0.00102148	0.041511308	1.31547E-07	0	0.00012516	0.00131524	0.03441257	0.195389865			0.00032634	0.000998164	0.002283726	0.009042616
0.001028119	0.041700754	1.32625E-07	0	0.000125755	0.001321112	0.035297998	0.19885476			0.000328398	0.00100439	0.000474296	0.002054834
0.001036235	0.041930094	1.32984E-07	0	0.000126381	0.001326539	0.036218023	0.202418937			0.000330641	0.001011822	0.001127121	0.004839425
0.001044902	0.042175543	1.33344E-07	0	0.000127014	0.001332147	0.037174776	0.206060494			0.000332671	0.001015628	0.00076337	0.003235456
0.001053002	0.042408162	1.34063E-07	0	0.000127618	0.001337928	0.038170088	0.209790841			0.000335108	0.001024862	0.001941134	0.006603231
0.001061719	0.042657982	1.34422E-07	0	0.000128218	0.00134392	0.039210937	0.213645609			0.000337029	0.001031819	0.001965338	0.006347856
0.001069916	0.04289232	1.35141E-07	0	0.000128792	0.001349611	0.040300822	0.217630268			0.000339168	0.001039273	0.001214033	0.004411609
0.001078711	0.043142992	1.355E-07	0	0.000129388	0.001355814	0.041443261	0.221750247			0.000340644	0.00104464	0.001408031	0.005365099
0.001087014	0.043376961	1.36579E-07	0	0.000129986	0.001361807	0.04264639	0.226037225			0.000342575	0.00104911	0.00108723	0.003703009
0.001096	0.043628559	1.36938E-07	0	0.000130603	0.001367527	0.04391215	0.230485526			0.000344607	0.00105817	0.001344856	0.005482969
0.001104317	0.043860787	1.37657E-07	0	0.00013121	0.001373844	0.045243059	0.235105883			0.000346921	0.001067071	0.000728845	0.002598168
0.001113479	0.044115574	1.38376E-07	0	0.000131813	0.001380009	0.046638954	0.239891204			0.000349221	0.001075513	0.001187156	0.004616928
0.00112188	0.044352369	1.39454E-07	0	0.000132405	0.001385436	0.048106592	0.24484629			0.00035118	0.001084656	3.11241E-05	4.99504E-05
0.001131065	0.044609388	1.40173E-07	0	0.000132998	0.001391082	0.049651972	0.250024838			0.000353268	0.001091726	0.000166714	0.000843625
0.001139685	0.044849002	1.40532E-07	0	0.000133583	0.001396584	0.051284027	0.255448721			0.000355918	0.001100055	0.00015468	0.000609528
0.001149034	0.045104256	1.40892E-07	0	0.000134145	0.001402034	0.05301723	0.261135056			0.000358274	0.001105768	0.000260536	0.001065021
0.001157741	0.045340358	1.4161E-07	0	0.00013472	0.001408561	0.054862716	0.267162527			0.000360472	0.001112688	0.000432701	0.001694372
0.001167214	0.045602163	1.42689E-07	0	0.000135309	0.001414086	0.056836215	0.273498482			0.000362444	0.001117022	0.001492543	0.006168647
0.001176	0.045843405	1.42689E-07	0	0.000135902	0.001419762	0.058953034	0.280224309			0.000364243	0.001121363	0.000818211	0.003453762
0.001185582	0.046104704	1.43048E-07	0	0.000136515	0.001425196	0.061234919	0.287378978			0.000366216	0.001127167	0.000386124	0.001338938
0.001194467	0.046344997	1.44126E-07	0	0.000137127	0.001430955	0.063711423	0.295027331			0.000368484	0.001131795	0.000300698	0.000988026
0.001204171	0.046610939	1.45205E-07	0	0.000137732	0.001436668	0.066413318	0.303264636			0.000370608	0.001138074	0.000194281	0.000782986
0.00121316	0.046851971	1.45923E-07	0	0.000138323	0.001442178	0.069377148	0.312155675			0.000372878	0.001144179	0.001058694	0.003533101
0.001222981	0.047117129	1.46642E-07	0	0.000138929	0.001447808	0.072655058	0.321766084			0.000375304	0.001150616	0.000277474	0.001190293
0.001231932	0.047362397	1.47361E-07	0	0.000139522	0.001453567	0.076297836	0.332186501			0.000377131	0.001155116	0.000802471	0.002875665
0.001241865	0.047631068	1.4772E-07	0	0.000140113	0.00145965	0.080396345	0.343482494			0.000379374	0.001161048	0.000838521	0.003343912
0.001251035	0.047877518	1.48439E-07	0	0.000140712	0.001464753	0.085040596	0.35586459			0.000381746	0.001170175	0.000311673	0.001062903
0.001261164	0.048147297	1.48799E-07	0	0.000141305	0.001470504	0.090323434	0.369163198			0.000383819	0.001178338	0.001984621	0.007712203
0.001270373	0.048391781	1.49158E-07	0	0.000141894	0.001476518	0.096430431	0.383647523			0.00038592	0.001184361	0.000379879	0.001828365
0.001280462	0.048665532	1.49518E-07	0	0.00014251	0.001482352	0.103602801	0.399710227			0.00038813	0.001190255	0.000815884	0.003370526
0.001289813	0.048912284	1.49877E-07	0	0.000143094	0.001488314	0.112272344	0.41795719			0.000390399	0.001196368	0.00012057	0.000511858
0.001300098	0.049185372	1.50236E-07	0	0.000143706	0.001494224	0.123083272	0.439146811			0.000392302	0.001205224	0.00077127	0.002819858
0.001309481	0.04943278	1.50955E-07	0	0.000144318	0.001500374	0.137193988	0.464415723			0.000394819	0.00121194	0.000902916	0.003445071
0.001319944	0.049707262	1.52752E-07	0	0.000144875	0.001506261	0.156576475	0.495661078			0.000396469	0.001216531	0.000207442	0.000712014
0.001329416	0.049954045	1.53471E-07	0	0.000145463	0.001511869	0.185612663	0.53646084			0.000398137	0.001223751	9.84112E-06	3.3353E-05
0.001339986	0.050233426	1.54549E-07	0	0.000146053	0.001518012	0.233161659	0.592900013			0.000400242	0.001233452	0.000497203	0.002219805
0.001349664	0.050481927	1.54909E-07	0	0.000146626	0.001524743	0.319942918	0.677329216			0.000402585	0.001242482	0.00219623	0.008155146
0.001360267	0.050761279	1.55628E-07	0	0.000147222	0.001530584	0.492670619	0.808942503			0.000404725	0.001247645	0.001892135	0.00760928
0.001369939	0.051013526	1.55628E-07	0	0.000147812	0.001536561	1	1			0.000406728	0.001258077	0.000770661	0.002919111
0.001380874	0.051294935	1.56346E-07	0	0.00014844	0.001542885					0.000408894	0.001266458	0.001596433	0.00571145
0.001390727	0.051551456	1.56706E-07	0	0.000149083	0.001549066					0.000411244	0.001273822	0.001084597	0.004277691
0.001401633	0.051834923	1.57425E-07	0	0.000149693	0.001555194					0.000412994	0.001277727	4.93062E-05	2.13535E-05
0.001411568	0.052089974	1.58144E-07	0	0.000150259	0.001561194					0.000415269	0.00128295	0.000263686	0.000952382
0.001422594	0.052377322	1.58144E-07	0	0.000150827	0.001567397					0.000417363	0.001289885	0.000120915	0.000389737
0.001432594	0.052631785	1.58503E-07	0	0.000151434	0.001573329					0.000419436	0.001298025	0.000103084	0.000412161
0.001443939	0.052919963	1.59222E-07	0	0.000152039	0.001579223					0.000421692	0.001305193	2.07041E-05	5.14805E-06
0.001454139	0.053179747	1.59941E-07	0	0.000152643	0.001585803					0.00042336	0.001310145	0.000243091	0.000898105
0.00146551	0.05346745	1.603E-07	0	0.000153272	0.0015916					0.000425873	0.001314675	0.000351263	0.001287857
0.001475803	0.053729488	1.61019E-07	0	0.000153872	0.001597539					0.000428214	0.001319974	0.000543149	0.001927278
0.001487385	0.054021684	1.62097E-07	0	0.000154462	0.001603079					0.000430287	0.001325861	0.000437555	0.001710254
0.001497761	0.054284589	1.62097E-07	0	0.000155046	0.001608853					0.000432153	0.001335539	0.000244834	0.000781569
0.001509375	0.054581223	1.63175E-07	0	0.000155628	0.00161489					0.000434646	0.001345028	1.72053E-05	5.1571E-05
0.001519763	0.054841784	1.63175E-07	0	0.000156227	0.001620536					0.000436725	0.001353802	0.000347121	0.001149372
0.001531555	0.05513869	1.63535E-07	0	0.000156824	0.001626287					0.000438871	0.001361867	0.000129934	0.000454642
0.001542146	0.055399296	1.64613E-07	0	0.000157419	0.001632					0.000441146	0.001372374	0.001748239	0.005670824
0.00155416	0.055697619	1.64973E-07	0	0.000158008	0.001637555					0.000443654	0.001383801	0.001123724	0.00417663
0.001564904	0.055963313	1.65691E-07	0	0.000158574	0.001643457					0.000445758	0.001392024	3.6764E-05	0.000136058
0.001577204	0.056265684	1.6641E-07	0	0.000159143	0.001649472					0.00044785	0.001395989	0.000327049	0.001121333
0.001587848	0.056531069	1.67129E-07	0	0.000159756	0.001654876					0.000449357	0.001402207	0.001359753	0.004798142
0.001600059	0.05683414	1.68207E-07	0	0.000160357	0.001661079					0.000451385	0.001406066	0.000835529	0.003071728
0.001610886	0.057099374	1.69286E-07	0	0.000160971	0.00166683					0.000453265	0.001413913	0.000153745	0.000458131
0.001623403	0.057403622	1.70004E-07	0	0.000161546	0.00167237					0.000455797	0.001422558	0.000206615	0.000921577
0.001634409	0.057672308	1.70004E-07	0	0.000162141	0.001677624					0.000458317	0.001432236	0.00042448	0.001851678
0.001647096	0.057978523	1.70364E-07	0	0.000162755	0.001683172					0.000460555	0.001440535	0.000338286	0.001413581
0.001658203	0.058245912	1.70723E-07	0	0.000163364	0.001688772					0.000462911	0.001450778	4.08967E-05	0.000101386
0.001670874	0.058556921	1.71442E-07	0	0.000163956	0.001694335					0.00046476	0.001456296	0.002151264	0.005387138
0.001682057	0.058828856	1.72161E-07	0	0.000164551	0.001699867					0.000467193	0.001464089	0.000486574	0.002095151
0.001695041	0.059137957	1.7288E-07	0	0.000165122	0.001705716					0.000469404	0.001474498	0.000103723	0.000453948
0.00170634	0.059412199	1.73239E-07	0	0.000165695	0.001711686					0.000471535	0.001479865	6.07742E-05	0.000290447
0.001719329	0.059727971	1.73958E-07	0	0.00016628	0.001717919					0.000473819	0.001485646	0.000521145	0.002330462
0.001730984	0.06000436	1.75036E-07	0	0.000166866	0.001723534					0.000475898	0.001495174	9.24466E-05	0.000260561
0.001744184	0.060318738	1.76474E-07	0	0.000167449	0.001729059					0.000478261	0.001500736	0.001869614	0.007104213
0.001755825	0.060595248	1.77912E-07	0	0.000168062	0.001735089					0.000480895	0.001507912	0.000448413	0.002105749
0.00176919	0.060911955	1.7863E-07	0	0.000168637	0.00174023					0.000483219	0.001514341	0.000130351	0.000519388
0.00178111	0.061190846	1.80427E-07	0	0.000169221	0.001745498					0.000484894	0.001519127	0.000640254	0.002694903
0.001794736	0.06150683	1.81146E-07	0	0.000169847	0.001750895					0.000487256	0.001530765	0.000161046	0.000614909
0.001806566	0.061786649	1.82225E-07	0	0.000170486	0.001756111					0.000489317	0.001538401	0.000357451	0.001702656
0.001820126	0.062105285	1.82943E-07	0	0.000171093	0.0017619					0.000492133	0.001547641	0.001099745	0.00196232
0.001832244	0.06238634	1.83303E-07	0	0.000171706	0.001767802					0.000494526	0.001555548	0.001138907	0.002195135
0.00184604	0.062710012	1.84022E-07	0	0.000172301	0.0017735					0.000496879	0.001562098	0.000875231	0.001498822
0.001858373	0.062994941	1.8474E-07	0	0.000172928	0.001778882					0.000499463	0.001568098	0.001176836	0.002325306
0.001872286	0.063315409	1.85819E-07	0	0.000173571	0.001784346					0.000502083	0.001576336	0.001973912	0.002747281
0.001884684	0.063602109	1.87256E-07	0	0.000174163	0.001789653					0.000504443	0.001586497	0.002391031	0.003490763
0.001898626	0.063922359	1.87616E-07	0	0.000174782	0.0017952					0.000507144	0.001592956	0.001481568	0.002457723
0.001911283	0.064212873	1.89053E-07	0	0.000175339	0.001801019					0.000508942	0.001598843	0.001027271	0.001756089
0.001925338	0.064539394	1.89053E-07	0	0.000175931	0.001806499					0.000511477	0.001604406	0.000785256	0.001561043
0.001938038	0.064829381	1.9121E-07	0	0.000176497	0.00181225					0.000513667	0.001611491	0.000793847	0.001731795
0.001952208	0.065151334	1.91929E-07	0	0.000177104	0.001818129					0.000516048	0.001621945	0.001495957	0.00278802
0.001965258	0.06544671	1.92648E-07	0	0.000177709	0.001824377					0.000518681	0.00162989	0.001667586	0.003502966
0.001979624	0.065774308	1.92648E-07	0	0.000178324	0.001830136					0.00052102	0.001639764	0.001757294	0.003125485
0.001992659	0.066069345	1.93726E-07	0	0.000178944	0.001836121					0.000523325	0.001648115	0.000965939	0.001645176
0.002007093	0.066396876	1.94085E-07	0	0.000179582	0.001841955					0.000525694	0.001655803	0.000940169	0.001509706
0.00202025	0.066698455	1.94445E-07	0	0.000180218	0.001847766					0.000527861	0.001664901	0.000885842	0.001477634
0.002034808	0.067023822	1.94804E-07	0	0.000180825	0.00185354					0.000530613	0.001672521	0.001535759	0.00225459
0.00204821	0.067327346	1.95523E-07	0	0.00018146	0.001859351					0.000533252	0.001683352	0.001259788	0.002145449
0.002062901	0.067656889	1.96961E-07	0	0.000182076	0.00186511					0.000535733	0.001693875	0.001022785	0.001750255
0.002076454	0.067956019	1.9732E-07	0	0.000182711	0.001871238					0.000538171	0.001703832	0.000998348	0.001685101
0.002091225	0.068288984	1.98039E-07	0	0.000183349	0.001877531					0.000540156	0.001712387	0.000585946	0.000946902
0.002105071	0.068596134	2.00195E-07	0	0.000183949	0.001883644					0.000542609	0.001721258	0.001390548	0.002021224
0.002120021	0.06892576	2.00195E-07	0	0.00018457	0.001889908					0.00054503	0.001729338	0.002873421	0.004337335
0.002133969	0.069237311	2.01274E-07	0	0.000185207	0.001896036					0.000547677	0.001736227	0.000719032	0.001211978
0.002148958	0.069569319	2.02711E-07	0	0.000185844	0.001901719					0.000549986	0.001747488	0.002175761	0.003188249
0.002163148	0.069878948	2.0343E-07	0	0.000186442	0.00190759					0.000552549	0.001753955	0.002039069	0.003104607
0.002178364	0.070215283	2.04508E-07	0	0.000187048	0.001913342					0.000554886	0.001761598	0.002408574	0.003794227
0.002192742	0.070530376	2.05227E-07	0	0.000187678	0.001919379					0.000557563	0.001768601	0.001972784	0.002952871
0.002208022	0.070867954	2.07024E-07	0	0.000188329	0.001925545					0.000560283	0.001779161	0.002126669	0.002539625
0.00222261	0.071183855	2.09181E-07	0	0.000188942	0.001931755					0.000562224	0.00178868	0.002704255	0.003328799
0.002238072	0.071520363	2.09181E-07	0	0.000189569	0.001937778					0.000564418	0.001794936	0.002749134	0.003703326
0.002252941	0.071839331	2.10978E-07	0	0.000190169	0.001944034					0.000566234	0.001804954	0.002214804	0.002755858
0.002268644	0.072175522	2.11697E-07	0	0.000190802	0.001949988					0.000568543	0.001810192	0.002548809	0.003289296
0.002283632	0.072500882	2.12416E-07	0	0.000191425	0.001955943					0.000571276	0.001817458	0.00167481	0.002119279
0.002299531	0.072839455	2.12775E-07	0	0.000192061	0.001961822					0.000573804	0.001824694	0.002622954	0.003725787
0.002314727	0.073164618	2.13134E-07	0	0.000192705	0.001967468					0.000576305	0.001833257	0.001959104	0.002778915
0.0023307	0.073502958	2.13494E-07	0	0.000193335	0.001973528					0.000578533	0.001841781	0.00226306	0.002919292
0.002346009	0.073829049	2.13853E-07	0	0.000194006	0.001979226					0.000581597	0.00185311	0.001992068	0.002574523
0.002362032	0.074169544	2.14213E-07	0	0.000194679	0.001984977					0.000583571	0.001861929	0.002061386	0.002552868
0.002377537	0.074498755	2.14572E-07	0	0.000195327	0.001990562					0.000585599	0.001869549	0.002292002	0.002964237
0.002393855	0.074838203	2.16369E-07	0	0.000195942	0.001995831					0.000588467	0.001882905	0.001701497	0.002147242
0.002409556	0.075167097	2.17447E-07	0	0.000196595	0.002001801					0.000591268	0.001893209	0.002451275	0.003129518
0.00242591	0.075507517	2.18885E-07	0	0.00019724	0.002007891					0.000593672	0.001900136	0.001915522	0.002291584
0.002441878	0.075840226	2.18885E-07	0	0.000197892	0.00201386					0.000596107	0.001907899	0.001933363	0.002382003
0.002458407	0.076186683	2.20323E-07	0	0.000198538	0.002019604					0.000598262	0.001920291	0.002596647	0.003339774
0.002474576	0.076521359	2.20682E-07	0	0.000199178	0.002025393					0.000600469	0.001930029	0.001969992	0.002395894
0.00249108	0.076869881	2.21042E-07	0	0.000199817	0.002032041					0.000603264	0.001938192	0.002193429	0.002830222
0.002507411	0.077204987	2.21042E-07	0	0.000200424	0.002038138					0.000606065	0.001945473	0.002153175	0.002832348
0.002520032	0.077466475	2.21401E-07	0	0.000201079	0.002044734					0.000607676	0.001951684	0.002038344	0.003134048
0.002536923	0.077816429	2.2176E-07	0	0.000201717	0.002050794					0.000609332	0.001957639	0.002383662	0.003294768
0.002553576	0.078154814	2.2176E-07	0	0.000202373	0.002056846					0.00061177	0.00196535	0.001465899	0.002114756
0.002570731	0.078505673	2.2176E-07	0	0.000203027	0.002062793					0.000613884	0.001971839	0.001931149	0.003036476
0.002587504	0.078848678	2.2176E-07	0	0.000203666	0.002068688					0.000616344	0.001979053	0.001973502	0.003517521
0.002604811	0.079202815	2.2212E-07	0	0.000204287	0.002074823					0.000618718	0.001987381	0.001914716	0.003403668
0.002621651	0.079548511	2.22479E-07	0	0.000204924	0.002081041					0.000621044	0.002000549	0.003080912	0.00389507
0.002639117	0.079902521	2.22479E-07	0	0.000205568	0.002087132					0.00062363	0.002008026	0.004094215	0.005175977
0.002656149	0.0802468	2.22479E-07	0	0.00020618	0.00209286					0.000626003	0.002017893	0.002190973	0.003176416
0.002673819	0.080602445	2.23558E-07	0	0.000206814	0.002099086					0.000628543	0.002024111	0.001540312	0.002065997
0.002691121	0.080946595	2.23558E-07	0	0.000207411	0.002105169					0.000631209	0.002032847	0.004640009	0.006428801
0.002709048	0.081304909	2.23917E-07	0	0.000208034	0.002111018					0.000634121	0.002044485	0.002778596	0.004033856
0.00272651	0.081652866	2.24276E-07	0	0.000208657	0.002117032					0.000636035	0.002052354	0.00212684	0.003173551
0.002744632	0.08201583	2.24276E-07	0	0.000209243	0.002123273					0.000638158	0.002056394	0.002819442	0.004243381
0.002762108	0.082362912	2.24995E-07	0	0.000209884	0.00212953					0.000641232	0.002070504	0.001059623	0.001916334
0.002780586	0.082728304	2.24995E-07	0	0.000210521	0.002135657					0.000643565	0.002078991	0.002332779	0.003466206
0.00279828	0.083078597	2.25355E-07	0	0.000211124	0.002141431					0.000645988	0.002088526	0.004186357	0.006242182
0.002816875	0.08344729	2.25714E-07	0	0.000211751	0.002146519					0.000648478	0.002097337	0.003872064	0.005816997
0.002834721	0.083800297	2.26073E-07	0	0.000212367	0.002152172					0.000651149	0.002103721	0.004063739	0.005948494
0.002853676	0.084174024	2.26433E-07	0	0.000212979	0.002158337					0.000653568	0.002112578	0.002649973	0.004521331
0.002871563	0.084531267	2.26433E-07	0	0.000213594	0.002164269					0.000655807	0.002118608	0.002916676	0.004284596
0.002890793	0.0849051	2.26433E-07	0	0.0002142	0.002169357					0.000658114	0.002126145	0.004020382	0.005908501
0.002908965	0.085262765	2.26433E-07	0	0.000214819	0.002175666					0.000660539	0.002136381	0.004492816	0.006651863
0.002928328	0.085640744	2.26433E-07	0	0.0002154	0.002181289					0.000662951	0.002145411	0.00417096	0.006117867
0.002946595	0.085997128	2.26792E-07	0	0.000216013	0.002187259					0.000665233	0.002152745	0.002184801	0.003423055
0.002966271	0.086377232	2.27871E-07	0	0.000216649	0.002193567					0.000667592	0.002162159	0.002441155	0.00414394
0.002984914	0.086733902	2.27871E-07	0	0.000217258	0.002199982					0.000669788	0.0021744	0.001994875	0.003001525
0.003004839	0.087116682	2.28589E-07	0	0.000217897	0.002206049					0.00067203	0.002183369	0.002894217	0.004755036
0.003023483	0.087477784	2.28589E-07	0	0.000218537	0.002212577					0.000674792	0.002193778	0.0018029	0.002694187
0.003043696	0.087865019	2.28589E-07	0	0.00021917	0.002218546					0.000676694	0.002200396	0.003505085	0.005293689
0.003062696	0.08822435	2.29308E-07	0	0.000219839	0.002225029					0.000679468	0.00220978	0.001850817	0.003673033
0.003083221	0.088612813	2.30386E-07	0	0.000220523	0.002231918					0.000682215	0.002219006	0.001441143	0.00247114
0.003102373	0.088977126	2.30746E-07	0	0.00022118	0.002238332					0.00068452	0.002228865	0.002655074	0.004408179
0.003123024	0.089366704	2.31465E-07	0	0.000221839	0.002244611					0.000687541	0.002235845	0.002690948	0.004191381
0.003142431	0.08973141	2.31465E-07	0	0.000222522	0.00225052					0.000690606	0.002247166	0.002107732	0.003317373
0.003163346	0.090123174	2.31824E-07	0	0.000223149	0.002256731					0.000693189	0.002255449	0.002011124	0.00409157
0.003182881	0.090488957	2.32543E-07	0	0.000223791	0.002262716					0.00069592	0.002267276	0.001466275	0.002816557
0.003204125	0.090886623	2.33262E-07	0	0.000224446	0.00226867					0.0006983	0.00227776	0.002048113	0.00365287
0.003223811	0.091250447	2.3434E-07	0	0.000225073	0.002274738					0.000700882	0.002287581	0.003364296	0.005301219
0.003245193	0.09165115	2.35059E-07	0	0.000225666	0.002280617					0.000703449	0.002298481	0.003046558	0.004588135
0.003265049	0.092021569	2.35059E-07	0	0.000226287	0.002287009					0.00070576	0.002307443	0.003583529	0.005526052
0.003286859	0.092422785	2.35778E-07	0	0.000226908	0.002293114					0.000708531	0.002314633	0.003327008	0.00499725
0.003306878	0.092790385	2.35778E-07	0	0.000227584	0.002299913					0.000711187	0.002329618	0.002692389	0.003624688
0.003328888	0.093194051	2.35778E-07	0	0.000228227	0.002306229					0.000713503	0.00233472	0.001568842	0.002374729
0.003349147	0.093566225	2.36137E-07	0	0.000228833	0.002312417					0.00071532	0.002342431	0.001474302	0.002349931
0.003371603	0.093971354	2.36856E-07	0	0.000229454	0.002319035					0.000717785	0.002352554	0.002254104	0.003258498
0.003392024	0.094343265	2.37215E-07	0	0.000230098	0.002325578					0.00072034	0.002365217	0.001801802	0.003043832
0.003414544	0.094753157	2.38294E-07	0	0.000230778	0.002331721					0.000723297	0.00237136	0.001477405	0.002230772
0.003435186	0.095126567	2.38653E-07	0	0.000231441	0.002337652					0.000725885	0.002384053	0.002925256	0.004455605
0.003458061	0.095537409	2.39012E-07	0	0.000232124	0.002343833					0.000728103	0.002395072	0.001551846	0.002451249
0.003478876	0.095911513	2.39372E-07	0	0.000232799	0.00234917					0.000731101	0.002403318	0.001941499	0.003013457
0.003502002	0.096326779	2.39372E-07	0	0.000233472	0.002354989					0.000733747	0.002410223	0.001978034	0.003005294
0.00352301	0.09670717	2.39731E-07	0	0.00023413	0.002360446					0.000736302	0.002420639	0.002727636	0.004427075
0.003546449	0.097126785	2.4045E-07	0	0.000234777	0.002365963					0.000738889	0.002428086	0.001332783	0.002304088
0.003567827	0.097510417	2.41169E-07	0	0.000235458	0.002371382					0.000740914	0.002438036	0.001836971	0.002708274
0.003591454	0.097931449	2.41528E-07	0	0.000236134	0.002376832					0.000743455	0.002445739	0.001948591	0.002877844
0.00361287	0.098312186	2.42966E-07	0	0.000236772	0.002382304					0.000746148	0.002454633	0.002587767	0.003657732
0.003636859	0.098736196	2.44404E-07	0	0.000237408	0.002387995					0.000749429	0.002463482	0.002560161	0.003841313
0.003658501	0.099116579	2.45123E-07	0	0.000238051	0.002394937					0.000752205	0.002472075	0.002832653	0.004334132
0.003682676	0.099543294	2.46201E-07	0	0.000238679	0.002400906					0.000755238	0.002481067	0.002749571	0.00435253
0.003704555	0.099930355	2.4692E-07	0	0.000239313	0.002407366					0.00075809	0.002491755	0.002676126	0.00413739
0.003729043	0.100357998	2.47638E-07	0	0.000239962	0.002413366					0.000760532	0.002500868	0.002614092	0.003879038
0.003751294	0.100740468	2.48357E-07	0	0.000240586	0.002419456					0.000763119	0.002512091	0.002710913	0.003850901
0.003773772	0.101131924	2.50154E-07	0	0.000241209	0.002425245					0.000766042	0.002519726	0.001427882	0.002223197
0.003797159	0.101543625	2.50873E-07	0	0.000241854	0.002430905					0.000768478	0.002528975	0.001737304	0.002724842
0.003820694	0.101957881	2.53389E-07	0	0.000242496	0.002436694					0.000771753	0.002538705	0.002978155	0.004069697
0.003844718	0.102371263	2.54467E-07	0	0.00024313	0.002442536					0.000774615	0.002546921	0.001917215	0.002880135
0.003868669	0.102786265	2.54827E-07	0	0.000243778	0.002448483					0.000777669	0.002555438	0.002556689	0.003695713
0.003892807	0.103199729	2.55546E-07	0	0.000244415	0.002454528					0.000780193	0.002562757	0.001957539	0.003048325
0.003917081	0.103616465	2.55905E-07	0	0.000245078	0.002460166					0.000783029	0.002571553	0.001794738	0.002827584
0.003941506	0.104032772	2.57343E-07	0	0.000245704	0.002465495					0.000785772	0.002580101	0.002092156	0.003254269
0.003966058	0.104454543	2.57702E-07	0	0.00024637	0.002471298					0.000788546	0.002587239	0.001515545	0.002392495
0.003990586	0.104876238	2.57702E-07	0	0.000246997	0.002477268					0.00079105	0.002593495	0.002189495	0.003318805
0.004015514	0.105297692	2.58421E-07	0	0.000247622	0.002483027					0.000793739	0.002601718	0.001673234	0.002070858
0.004040393	0.105724476	2.5914E-07	0	0.000248264	0.002489056					0.000796074	0.002609399	0.002064799	0.003219846
0.004065562	0.106150475	2.59859E-07	0	0.000248871	0.002494928					0.00079831	0.002620765	0.0023671	0.004065777
0.004090777	0.106577432	2.60218E-07	0	0.00024951	0.002500641					0.000801275	0.002632757	0.001513037	0.002198632
0.004116258	0.107007659	2.60218E-07	0	0.00025016	0.002506249					0.000804095	0.002644146	0.002463802	0.003857828
0.004141824	0.107437578	2.60577E-07	0	0.000250794	0.002512128					0.000806649	0.002654578	0.002215912	0.003361738
0.004167543	0.107870874	2.60577E-07	0	0.000251442	0.002518173					0.000810048	0.002666118	0.099976426	0.087077653
0.00419366	0.108301245	2.61656E-07	0	0.000252099	0.00252449					0.000812753	0.002681547	0.165734921	0.168494417
0.004219589	0.108735287	2.62734E-07	0	0.000252739	0.002530844					0.000815399	0.002691459	0.114361206	0.1029702
0.004245785	0.109170391	2.62734E-07	0	0.000253371	0.00253704					0.000818528	0.002701385	0.131556687	0.12101703
0.004272154	0.109605556	2.62734E-07	0	0.000254007	0.00254307					0.000821257	0.002710996	0.138636202	0.133527051
0.004298596	0.110044814	2.62734E-07	0	0.000254598	0.002548934					0.000823905	0.00272087	0.119592616	0.107622908
0.004325156	0.110485413	2.62734E-07	0	0.000255207	0.002554692					0.000826637	0.002733449	0.114909804	0.094980311
0.004351734	0.110925372	2.62734E-07	0	0.000255804	0.002560926					0.000829191	0.002743874	0.124981878	0.109970442
0.004378657	0.111369227	2.63093E-07	0	0.000256437	0.00256792					0.000832099	0.002753341	0.124856403	0.116506304
0.004405795	0.111811877	2.63093E-07	0	0.000257074	0.002573822					0.000834911	0.002763411	0.001891057	0.006336445
0.004432983	0.112254119	2.63812E-07	0	0.00025774	0.002580425					0.000837902	0.002772569	0.00102622	0.003643848
0.004460283	0.112696414	2.64531E-07	0	0.000258392	0.0025869					0.000840492	0.002783716	0.002831548	0.00930889
0.004487901	0.11314018	2.64531E-07	0	0.000259059	0.002592342					0.000843279	0.002794329	0.00042424	0.001979053
0.004515603	0.11358849	2.65609E-07	0	0.000259691	0.002597618					0.000845756	0.002804196	0.001056581	0.003858235
0.004543484	0.11403888	2.66328E-07	0	0.000260321	0.002603195					0.000848873	0.002818886	0.002015342	0.00648962
0.004571467	0.11448661	2.66688E-07	0	0.000260962	0.002608758					0.000851097	0.00282974	0.000378735	0.001370995
0.004599672	0.114937724	2.67766E-07	0	0.000261643	0.002614381					0.00085394	0.002834601	0.000418029	0.001597916
0.004628063	0.115385861	2.68125E-07	0	0.000262319	0.002619959					0.000856565	0.002847249	0.001516681	0.006256918
0.004656749	0.115837645	2.68844E-07	0	0.000262984	0.002625928					0.000859519	0.002859482	0.001640317	0.006801179
0.00468547	0.116289717	2.69204E-07	0	0.000263602	0.002631265					0.000862401	0.002868015	0.001417164	0.006779727
0.004714332	0.116746725	2.69563E-07	0	0.000264245	0.002636714					0.000865128	0.002878439	0.002183215	0.009032426
0.004743265	0.117200959	2.69563E-07	0	0.000264885	0.002642209					0.000867322	0.002888456	0.000392676	0.001959832
0.004772449	0.117658978	2.69922E-07	0	0.00026555	0.002647568					0.000869773	0.002903411	0.002093424	0.008584101
0.004801738	0.118116785	2.70641E-07	0	0.000266215	0.002652799					0.000872807	0.002914634	0.00229557	0.00768445
0.0048313	0.118578203	2.70641E-07	0	0.000266895	0.002658415					0.000875346	0.002924636	0.001862845	0.008089021
0.004860928	0.119039982	2.70641E-07	0	0.00026753	0.002664467					0.00087824	0.002933666	0.001964785	0.005646922
0.004890843	0.119501739	2.71001E-07	0	0.000268176	0.002670286					0.000880809	0.002942266	0.002364214	0.008467459
0.004920864	0.119967573	2.71001E-07	0	0.000268838	0.002675999					0.000883134	0.002952434	0.002523393	0.00988
0.004951057	0.120435345	2.71001E-07	0	0.000269478	0.002681728					0.00088573	0.002959685	0.001831625	0.006734179
0.004981384	0.120902815	2.71001E-07	0	0.000270135	0.002687245					0.000888648	0.002968941	0.000860745	0.002878643
0.005011984	0.121372554	2.71001E-07	0	0.000270826	0.00269283					0.000891461	0.002979734	0.001614273	0.004651668
0.005042707	0.121839723	2.7136E-07	0	0.000271476	0.002698536					0.000893817	0.002992239	0.000575246	0.00177203
0.005073587	0.122310856	2.7136E-07	0	0.000272144	0.002704807					0.000896971	0.003002347	0.002054204	0.007540026
0.005104677	0.122783015	2.7136E-07	0	0.000272792	0.002710747					0.000899524	0.003010547	0.001257876	0.003640501
0.005135859	0.123254932	2.71719E-07	0	0.000273424	0.002716633					0.000902083	0.003020874	0.00029342	0.001047828
0.005167053	0.123731146	2.71719E-07	0	0.000274097	0.00272295					0.000905119	0.003030544	0.001541941	0.004502615
0.005198698	0.124205799	2.71719E-07	0	0.000274743	0.00272846					0.000907786	0.003040772	0.000734661	0.002469376
0.005230452	0.124684839	2.72079E-07	0	0.000275383	0.002734354					0.000910468	0.003052923	0.00234335	0.00788995
0.005262326	0.125160766	2.72438E-07	0	0.000276013	0.002740384					0.000913237	0.00306092	0.001215413	0.004119097
0.005294561	0.125645716	2.72798E-07	0	0.000276668	0.002746225					0.000915949	0.003067138	0.00093579	0.003248707
0.005326813	0.126127552	2.72798E-07	0	0.000277321	0.002752248					0.000918576	0.003080479	0.002579182	0.009124812
0.005359262	0.126607248	2.73517E-07	0	0.000277955	0.002758474					0.000921884	0.003092509	0.000498281	0.001775618
0.005391891	0.127089959	2.73517E-07	0	0.00027858	0.002764406					0.000924835	0.003101041	0.004666252	0.012137643
0.005424565	0.127576733	2.73876E-07	0	0.000279227	0.002770209					0.000927618	0.003114752	0.000970339	0.004021156
0.005457722	0.128061697	2.73876E-07	0	0.000279871	0.002776872					0.000930666	0.003124927	0.001400811	0.005001517
0.005490787	0.128550378	2.73876E-07	0	0.000280488	0.002783031					0.0009336	0.003136083	0.000678129	0.003118702
0.005524344	0.129041395	2.73876E-07	0	0.000281119	0.002788895					0.00093618	0.003143681	0.000658911	0.002909177
0.005551067	0.12943328	2.73876E-07	0	0.000281763	0.002794962					0.000938972	0.003156456	0.000882955	0.003590988
0.005584886	0.129927983	2.74235E-07	0	0.000282401	0.00280155					0.000942204	0.003166368	0.001385532	0.006033893
0.005618847	0.13042521	2.74235E-07	0	0.000283031	0.00280755					0.000945309	0.003178307	0.001680002	0.006410515
0.005652893	0.130920381	2.74954E-07	0	0.000283656	0.002813293					0.000947993	0.00318739	0.001028391	0.004190273
0.005687538	0.131416327	2.74954E-07	0	0.000284314	0.002819044					0.000950844	0.003194347	0.001466359	0.005912594
0.005722133	0.13191865	2.74954E-07	0	0.000284944	0.002824509					0.000954273	0.003209	0.000929505	0.003550565
0.005756952	0.132418124	2.75314E-07	0	0.000285585	0.002830682					0.000957223	0.003217547	0.000686822	0.002803329
0.005792017	0.132921578	2.75673E-07	0	0.000286228	0.002836697					0.00095987	0.003228198	0.002398397	0.007906269
0.005827316	0.133425024	2.75673E-07	0	0.000286853	0.002842636					0.000962511	0.003240491	0.001026268	0.004156852
0.005863012	0.133931772	2.75673E-07	0	0.000287457	0.00284884					0.000965341	0.003250923	0.000663873	0.002719174
0.005898685	0.134435618	2.75673E-07	0	0.000288088	0.00285487					0.000968212	0.003262696	0.000797248	0.002849782
0.005934489	0.134945546	2.75673E-07	0	0.000288707	0.002860832					0.000971226	0.003272879	0.00210738	0.007511346
0.005970387	0.135452573	2.75673E-07	0	0.000289316	0.002866869					0.000973914	0.003284133	0.001985931	0.006325304
0.006006703	0.135965765	2.76032E-07	0	0.000289914	0.002872846					0.000976612	0.003291429	0.000788536	0.002668108
0.006043332	0.136475196	2.76392E-07	0	0.000290498	0.002878929					0.000980427	0.003299878	0.00197297	0.008362169
0.006080107	0.136990627	2.76751E-07	0	0.000291129	0.002885517					0.000983753	0.003313024	0.000715279	0.002920694
0.006116957	0.137509615	2.77111E-07	0	0.000291793	0.002891705					0.000987054	0.003324428	0.003353124	0.007778314
0.006154116	0.138031332	2.7747E-07	0	0.000292477	0.002898172					0.000989755	0.003337686	0.003133438	0.006764434
0.006191557	0.138551391	2.7747E-07	0	0.000293121	0.002904436					0.000992658	0.003345759	0.001240732	0.003451915
0.006229149	0.139068721	2.7747E-07	0	0.000293786	0.00291027					0.000995699	0.003359085	0.001352208	0.003831145
0.006267054	0.139591048	2.7747E-07	0	0.000294417	0.002916066					0.000998986	0.003370059	0.002181808	0.005089508
0.006305188	0.14011529	2.7747E-07	0	0.000295088	0.002921892					0.001001923	0.003379647	0.001385464	0.005491162
0.006343498	0.140642728	2.7747E-07	0	0.000295724	0.002927334					0.001004924	0.003393124	0.000639814	0.002017132
0.006382069	0.141167912	2.78189E-07	0	0.000296372	0.002933455					0.001007418	0.003402598	0.0016219	0.00482845
0.00642073	0.141691468	2.78189E-07	0	0.000297019	0.002938904					0.00101046	0.003411409	5.16997E-05	0.000124239
0.006459539	0.142221386	2.78548E-07	0	0.000297636	0.002944572					0.001013553	0.003421344	0.000857892	0.004110889
0.006498664	0.142750316	2.78548E-07	0	0.000298261	0.002949547					0.001015992	0.00343127	0.000254197	0.000864579
0.006537962	0.143283068	2.78548E-07	0	0.000298887	0.00295511					0.001019122	0.003441913	0.000305717	0.001087724
0.00657757	0.143816144	2.78548E-07	0	0.000299524	0.002960959					0.001021837	0.00345184	0.000584479	0.002141295
0.006617309	0.144355227	2.78548E-07	0	0.000300188	0.002966732					0.001024442	0.003463418	0.001042269	0.004699078
0.006657409	0.144895388	2.78908E-07	0	0.000300847	0.002972679					0.001027435	0.003473284	0.000820639	0.002868482
0.006697634	0.145436536	2.78908E-07	0	0.000301491	0.002978754					0.001030194	0.003482253	0.000449579	0.001373226
0.006738391	0.145978627	2.79267E-07	0	0.000302116	0.0029844					0.001033615	0.003491042	0.000462904	0.001268516
0.006779275	0.146522345	2.79267E-07	0	0.000302783	0.002990144					0.00103624	0.003500667	0.000374108	0.001392363
0.006820439	0.147064436	2.79627E-07	0	0.000303462	0.002996618					0.001038959	0.003511265	0.000758322	0.001962078
0.006861681	0.147612345	2.79627E-07	0	0.000304105	0.003002716					0.001042095	0.003521026	0.000414689	0.001683066
0.006903356	0.148154911	2.79986E-07	0	0.000304744	0.00300852					0.001044983	0.00353093	0.000844374	0.002330929
0.006945322	0.148706468	2.79986E-07	0	0.000305397	0.003014429					0.00104783	0.003540231	0.000767156	0.002615941
0.006987343	0.149257679	2.80345E-07	0	0.000306038	0.003020821					0.0010505	0.003551123	0.000687869	0.002230177
0.007029903	0.149813563	2.80345E-07	0	0.000306675	0.003026888					0.001053339	0.003564366	0.005837798	0.015287233
0.00707256	0.150369297	2.80345E-07	0	0.000307315	0.003032602					0.001056367	0.003571971	0.003038166	0.013102153
0.007115432	0.150924864	2.80345E-07	0	0.000307983	0.00303888					0.001059554	0.003580617	0.000623986	0.002992148
0.007158882	0.151479406	2.80345E-07	0	0.000308626	0.003044677					0.001063252	0.00359539	0.001165311	0.005060354
0.007202483	0.152037582	2.80705E-07	0	0.000309266	0.003050722					0.001065911	0.003605792	0.001372787	0.00464101
0.007246279	0.152598282	2.81424E-07	0	0.000309947	0.003056571					0.001068608	0.003617625	0.00142764	0.004961568
0.007290599	0.153160452	2.81424E-07	0	0.00031058	0.003062555					0.001071436	0.003628095	0.000605364	0.002578141
0.007335171	0.15372719	2.81424E-07	0	0.000311266	0.003068887					0.001074285	0.003641851	2.28331E-05	9.72401E-05
0.007379718	0.154294561	2.81424E-07	0	0.000311924	0.003074781					0.001077626	0.003653164	0.001984161	0.008593605
0.007425002	0.1548669	2.81783E-07	0	0.000312582	0.003081331					0.001080675	0.003665563	0.011636119	0.023622154
0.007469898	0.155441981	2.81783E-07	0	0.000313225	0.00308709					0.001083236	0.003678106	0.006141745	0.016980504
0.007515363	0.156016181	2.82143E-07	0	0.000313851	0.003093263					0.001086208	0.003690708	0.003886904	0.009780989
0.007560965	0.156592235	2.82143E-07	0	0.000314514	0.003098743					0.001089567	0.003699346	0.005014489	0.013977133
0.007606885	0.15717083	2.82502E-07	0	0.000315143	0.003104576					0.001093108	0.003712288	0.002352906	0.007799908
0.007653214	0.157746545	2.82861E-07	0	0.000315814	0.003110147					0.001096343	0.003724415	2.78358E-05	8.72455E-05
0.007700114	0.158329292	2.82861E-07	0	0.000316504	0.00311629					0.00109977	0.003736845	0.000696706	0.002633737
0.007746794	0.158913871	2.82861E-07	0	0.000317166	0.003122493					0.001102743	0.003748663	0.000686117	0.00241626
0.007794005	0.159499814	2.82861E-07	0	0.000317831	0.003128056					0.00110558	0.003763437	0.000230049	0.00070869
0.007841707	0.160088524	2.83221E-07	0	0.000318522	0.003134183					0.001108489	0.003775157	1.30275E-05	2.99461E-05
0.007889436	0.160675718	2.8358E-07	0	0.000319222	0.003140296					0.001111465	0.0037884	0.001021324	0.00396204
0.007937475	0.161265656	2.8358E-07	0	0.000319905	0.003146319					0.001115052	0.003802624	0.000217686	0.00081043
0.007986007	0.16186081	2.8358E-07	0	0.000320571	0.003151731					0.001118101	0.003812008	0.000662823	0.001925107
0.008034912	0.162458074	2.8358E-07	0	0.000321261	0.003157482					0.001121071	0.003820872	0.000590229	0.001983779
0.008075719	0.162955837	2.8394E-07	0	0.000321923	0.003164077					0.001123725	0.003833655	0.000164488	0.000553148
0.00812511	0.163553381	2.8394E-07	0	0.000322583	0.003170408					0.001126842	0.003845323	2.75441E-05	9.96596E-05
0.008174663	0.164151158	2.8394E-07	0	0.00032326	0.003176514					0.001130254	0.003859599	0.000376694	0.000854878
0.008224801	0.164752967	2.8394E-07	0	0.000323945	0.003182717					0.00113307	0.00387031	0.000979138	0.00340045
0.008275038	0.165355545	2.8394E-07	0	0.000324629	0.00318895					0.001136463	0.003883485	0.003242618	0.007098952
0.008325748	0.165957815	2.84658E-07	0	0.000325338	0.00319504					0.001139336	0.003894482	0.001801909	0.004517321
0.008376435	0.166565255	2.84658E-07	0	0.000325989	0.003200407					0.001142454	0.003910657	0.000455214	0.001893593
0.00842748	0.167173117	2.84658E-07	0	0.000326669	0.003206347					0.001145911	0.003923953	0.001973138	0.006425884
0.008479039	0.167783285	2.85018E-07	0	0.000327338	0.003212512					0.001149353	0.003939058	0.001491953	0.00374396
0.008531186	0.168393401	2.85377E-07	0	0.000328	0.003218572					0.001153093	0.003944651	0.000533802	0.001507738
0.008583408	0.16900666	2.85377E-07	0	0.000328663	0.003224565					0.001156596	0.003959176	0.000913045	0.003449526
0.008635912	0.16962227	2.85377E-07	0	0.000329343	0.003230007					0.00115942	0.003973497	0.000235491	0.000811191
0.00868868	0.170242606	2.85737E-07	0	0.000330009	0.003235788					0.001162254	0.003984592	0.000399826	0.001349581
0.008742149	0.170859295	2.85737E-07	0	0.000330672	0.003241531					0.001165391	0.003998091	0.000513794	0.001847645
0.008795974	0.171488043	2.86096E-07	0	0.000331318	0.003247418					0.001168457	0.004008629	8.50424E-05	0.00023568
0.008849761	0.172111613	2.86456E-07	0	0.000331984	0.003253855					0.001171081	0.004016761	0.003909986	0.007246753
0.00890428	0.172742713	2.86815E-07	0	0.000332615	0.003259719					0.001173859	0.004025316	0.000550455	0.002127668
0.008958778	0.173375878	2.86815E-07	0	0.000333289	0.003265357					0.001177136	0.004035756	0.000204062	0.000713634
0.009013804	0.174007038	2.87534E-07	0	0.000333953	0.003271116					0.001179675	0.004044258	0.000412833	0.001369442
0.00906919	0.174642178	2.87534E-07	0	0.00033462	0.003277372					0.001182482	0.004055926	0.000680452	0.002782955
0.009124953	0.175274054	2.87534E-07	0	0.000335299	0.003283371					0.001185718	0.004067277	0.000485775	0.000969974
0.009181123	0.175910822	2.87534E-07	0	0.000335917	0.003289311					0.001188773	0.004075033	0.001573879	0.004396082
0.00923778	0.176544959	2.87534E-07	0	0.000336565	0.00329461					0.001192243	0.00408652	0.0006493	0.002653719
0.00929469	0.177183958	2.87534E-07	0	0.000337248	0.003300052					0.001195204	0.004099356	0.000497462	0.001760385
0.009351985	0.177828558	2.87534E-07	0	0.000337909	0.003305539					0.001197943	0.004109509	0.00074519	0.00225098
0.009409362	0.178471318	2.87534E-07	0	0.000338553	0.003311448					0.001201052	0.004116828	0.000333505	0.00111874
0.009467177	0.179120462	2.87534E-07	0	0.000339245	0.003316943					0.001204631	0.004128194	0.000564004	0.001932132
0.009525827	0.179772252	2.87534E-07	0	0.000339898	0.003322664					0.001207492	0.004137933	0.028295576	0.057764294
0.009584541	0.180423764	2.88253E-07	0	0.000340599	0.003328061					0.001210812	0.004150452	0.012360116	0.017343883
0.009643758	0.181079616	2.88253E-07	0	0.000341269	0.003333638					0.001213835	0.004161171	0.039896313	0.052347444
0.009703293	0.181735703	2.88612E-07	0	0.000341926	0.003339178					0.001216793	0.004173329	0.020585823	0.039439922
0.009762962	0.182400005	2.88612E-07	0	0.000342614	0.003344334					0.001219992	0.004187717	0.03814385	0.056264908
0.009823306	0.183063003	2.88971E-07	0	0.000343286	0.00335016					0.001223321	0.004197787	0.063632639	0.093357914
0.009884018	0.183722941	2.89331E-07	0	0.000343944	0.003355746					0.001226866	0.004206124	0.071426747	0.093557633
0.009945062	0.184389165	2.89331E-07	0	0.000344607	0.003361662					0.001229594	0.00421651	0.047652904	0.075448265
0.010006578	0.185059821	2.89331E-07	0	0.00034526	0.003367097					0.001232914	0.004228276	0.061290256	0.081514223
0.010068586	0.185731314	2.89331E-07	0	0.000345931	0.003372546					0.001235665	0.004238158	0.005310675	0.009766622
0.01013099	0.186400749	2.89331E-07	0	0.000346588	0.003377868					0.001238478	0.004249713	0.005033658	0.010076824
0.010193495	0.187070795	2.8969E-07	0	0.00034726	0.003383189					0.001241511	0.004257959	0.004367862	0.008744406
0.010256542	0.187747662	2.8969E-07	0	0.000347954	0.003388737					0.001244645	0.004270018	0.004367909	0.008004707
0.0103204	0.188431328	2.8969E-07	0	0.000348639	0.003394382					0.001247584	0.004281822	0.004065994	0.006426766
0.010384328	0.189113343	2.9005E-07	0	0.000349308	0.003399741					0.001250665	0.004294274	0.004733098	0.007827035
0.010448723	0.189795463	2.9005E-07	0	0.000349976	0.003405138					0.001253475	0.004304381	0.004028931	0.007100746
0.010513823	0.190481903	2.9005E-07	0	0.000350654	0.003410919					0.001257052	0.004317301	0.004946061	0.008975978
0.010579254	0.19116991	2.9005E-07	0	0.00035132	0.00341649					0.001260319	0.004330981	0.004501196	0.008587997
0.010645064	0.191865003	2.9005E-07	0	0.000351992	0.003422271					0.00126351	0.004340282	0.003087621	0.005867753
0.010711073	0.1925565	2.9005E-07	0	0.000352668	0.003427833					0.001266675	0.004353917	0.0063276	0.010701442
0.010778019	0.193250974	2.9005E-07	0	0.000353364	0.003433795					0.001269212	0.004363218	0.00434716	0.007741267
0.01084524	0.193945727	2.9005E-07	0	0.000354039	0.003439479					0.001272319	0.004372851	0.005696879	0.010663619
0.010912473	0.194645463	2.90409E-07	0	0.000354702	0.003445328					0.001275601	0.004383946	0.004736049	0.008559905
0.010980463	0.195346397	2.90769E-07	0	0.000355382	0.003450898					0.001279517	0.004392441	0.004555174	0.007421711
0.011049199	0.196047278	2.90769E-07	0	0.000356057	0.003456476					0.001282929	0.004401441	0.004175871	0.006963097
0.011118506	0.196754551	2.91128E-07	0	0.000356703	0.003462294					0.001286148	0.004410885	0.00276349	0.004441359
0.011187727	0.197459585	2.91487E-07	0	0.000357373	0.003468385					0.001288605	0.004421942	0.005274769	0.008613836
0.011257832	0.198169134	2.91487E-07	0	0.000358072	0.003474626					0.001291901	0.00443346	0.004240803	0.007094716
0.011328546	0.198885784	2.91487E-07	0	0.00035873	0.003480987					0.001295259	0.004445143	0.004923913	0.008093423
0.011399681	0.199598348	2.91847E-07	0	0.000359359	0.0034875					0.001298906	0.004458793	0.00325686	0.006374215
0.011471328	0.200316467	2.91847E-07	0	0.00036004	0.003493929					0.001302038	0.004473152	0.003871899	0.005947243
0.011543532	0.201040963	2.91847E-07	0	0.000360712	0.00349977					0.001305412	0.004486742	0.005474499	0.007750486
0.011616163	0.201762535	2.92206E-07	0	0.000361383	0.003505687					0.001308101	0.004497234	0.003890961	0.007266674
0.011689646	0.20248642	2.92206E-07	0	0.000362067	0.003512169					0.001311157	0.004506475	0.004582903	0.006477168
0.01176334	0.203216735	2.92206E-07	0	0.00036273	0.003518426					0.00131463	0.004519416	0.00417471	0.006216675
0.011820578	0.203780005	2.92206E-07	0	0.000363437	0.003524599					0.001317486	0.004532283	0.006453989	0.009304089
0.011895101	0.204512973	2.92566E-07	0	0.000364078	0.00353084					0.001320378	0.004544358	0.004844542	0.008402946
0.011970323	0.205251843	2.92566E-07	0	0.000364748	0.003537239					0.00132372	0.004558648	0.003066332	0.00348756
0.012045658	0.205986258	2.92566E-07	0	0.000365442	0.003543209					0.001326539	0.004570821	0.005157719	0.006211429
0.012121822	0.206731309	2.92566E-07	0	0.000366116	0.003549284					0.00133007	0.004587765	0.007626773	0.010763852
0.012198319	0.207469575	2.92566E-07	0	0.0003668	0.003555366					0.0013331	0.004602094	0.004835738	0.005811313
0.012275459	0.208215606	2.92925E-07	0	0.000367477	0.003561306					0.001336129	0.004612692	0.01105701	0.014059607
0.012353374	0.2089671	2.92925E-07	0	0.000368168	0.003567057					0.001339601	0.00462488	0.005753043	0.007723419
0.012431584	0.209719138	2.93284E-07	0	0.000368836	0.003572981					0.001342487	0.004636352	0.007726541	0.010817443
0.012510551	0.210476701	2.93644E-07	0	0.000369519	0.003578597					0.001345505	0.004647168	0.00520852	0.007030685
0.012590442	0.21123106	2.93644E-07	0	0.000370202	0.003584529					0.001349037	0.004658074	0.007290948	0.00809493
0.012670804	0.211998014	2.94003E-07	0	0.000370864	0.003590106					0.001352165	0.004674031	0.009652123	0.010283922
0.012751577	0.212761026	2.94003E-07	0	0.000371538	0.003596181					0.001354937	0.004682692	0.008192936	0.008509186
0.012833105	0.213530822	2.94003E-07	0	0.000372221	0.003602091					0.001357892	0.004694164	0.008383398	0.009258171
0.012915239	0.214303142	2.94363E-07	0	0.000372906	0.003608023					0.00136112	0.004703397	0.006480771	0.006797425
0.01299807	0.215076217	2.94363E-07	0	0.000373583	0.003614151					0.001364602	0.00471765	0.008221831	0.00867727
0.013081489	0.215848251	2.94363E-07	0	0.000374265	0.003620309					0.001367882	0.004728768	0.005152585	0.005713259
0.013165323	0.216628788	2.94363E-07	0	0.000374935	0.003626075					0.00137107	0.004737391	0.009274546	0.009974474
0.013249861	0.217407749	2.94363E-07	0	0.000375592	0.003632248					0.001374232	0.004750355	0.011700411	0.012888278
0.013335314	0.218194496	2.94363E-07	0	0.000376271	0.003638022					0.001377965	0.004763621	0.005740399	0.007425804
0.01342125	0.218983136	2.94722E-07	0	0.000376938	0.003643388					0.001381576	0.004773525	0.007261899	0.008093046
0.01350806	0.219777933	2.94722E-07	0	0.000377603	0.003648755					0.001384854	0.004786949	0.009237805	0.010326343
0.013595299	0.220570657	2.94722E-07	0	0.000378304	0.003653948					0.00138821	0.004797924	0.004508582	0.006284218
0.013683033	0.221367874	2.95082E-07	0	0.000378965	0.003659699					0.001391392	0.004808928	0.0053708	0.005946813
0.013771765	0.222172516	2.95082E-07	0	0.000379627	0.003665782					0.001395106	0.004821124	0.004334422	0.005513111
0.01386134	0.222975687	2.95082E-07	0	0.000380307	0.003671646					0.00139817	0.00482793	0.004457177	0.007136405
0.013951306	0.223783795	2.95441E-07	0	0.000380976	0.003677126					0.001401081	0.004838083	0.00295526	0.004983819
0.014042183	0.224593373	2.958E-07	0	0.00038166	0.003682764					0.001404241	0.004848824	0.00444631	0.007417943
0.014133859	0.225406072	2.9616E-07	0	0.000382363	0.003688937					0.001407309	0.004860823	0.005945753	0.007856386
0.014226195	0.226228894	2.9616E-07	0	0.000383069	0.003694748					0.001410869	0.004877127	0.006726409	0.009028182
0.014319276	0.227050524	2.9616E-07	0	0.000383728	0.003701147					0.00141438	0.004894508	0.005285637	0.0079976
0.014413499	0.227877627	2.96519E-07	0	0.000384413	0.003707411					0.001417949	0.004915123	0.00401738	0.00568476
0.014508169	0.228711905	2.97238E-07	0	0.000385099	0.003713388					0.001420898	0.004928223	0.006591426	0.00989001
0.014603447	0.229547902	2.97597E-07	0	0.000385792	0.003719509					0.001424248	0.00493781	0.004484171	0.006272754
0.014699555	0.230387464	2.97597E-07	0	0.000386451	0.003725561					0.001427032	0.00494773	0.009853793	0.011702651
0.014796487	0.231229928	2.97597E-07	0	0.000387135	0.003731222					0.001430613	0.00495982	0.006491796	0.008874638
0.014894085	0.232075294	2.97597E-07	0	0.000387845	0.003737644					0.001434051	0.004971246	0.005696508	0.009256196
0.014992227	0.232919318	2.97597E-07	0	0.00038853	0.00374353					0.001437443	0.004982937	0.004663841	0.006139387
0.015091763	0.233766153	2.97957E-07	0	0.000389229	0.003748987					0.001440632	0.004995291	0.007218053	0.010391285
0.015191726	0.234622275	2.97957E-07	0	0.000389916	0.003754874					0.001444399	0.005012355	0.007930112	0.011519206
0.015292231	0.235480598	2.97957E-07	0	0.000390602	0.003760459					0.001447412	0.005027807	0.007459581	0.010575884
0.015393862	0.236340171	2.97957E-07	0	0.000391271	0.003766504					0.001450641	0.005040063	0.004298065	0.006999239
0.015496545	0.237198532	2.97957E-07	0	0.000391956	0.003772715					0.001454342	0.005054791	0.005746019	0.007750531
0.015600118	0.238072005	2.98316E-07	0	0.000392628	0.003778361					0.001457152	0.005064876	0.008151534	0.011714214
0.015704202	0.238942952	2.98676E-07	0	0.000393284	0.003784187					0.001460274	0.005077207	0.008186844	0.01182178
0.015809348	0.239818762	2.98676E-07	0	0.000393931	0.003789652					0.001463393	0.005092606	0.008060274	0.011420149
0.015915304	0.240701106	2.99035E-07	0	0.000394581	0.00379541					0.001466777	0.005102209	0.004583269	0.007085716
0.016022324	0.241584837	2.99035E-07	0	0.000395251	0.003801026					0.001470359	0.005114269	0.005494679	0.007937436
0.016130197	0.242461612	2.99035E-07	0	0.000395915	0.003806641					0.001474208	0.005130286	0.006003955	0.008797078
0.016238429	0.243354146	2.99035E-07	0	0.000396584	0.003812611					0.001477502	0.005146378	0.006408183	0.009302612
0.016347639	0.244244631	2.99035E-07	0	0.000397257	0.003818173					0.001480769	0.00516079	0.005132948	0.008090709
0.016457955	0.245138885	2.99035E-07	0	0.000397922	0.003824075					0.00148471	0.005174787	0.003429661	0.005338944
0.016569156	0.246036191	2.99395E-07	0	0.000398586	0.003829713					0.001487797	0.005184872	0.003966129	0.007130541
0.016681681	0.246941683	2.99395E-07	0	0.000399263	0.003835215					0.001491691	0.005194617	0.003450293	0.00553711
0.016794347	0.247847272	2.99754E-07	0	0.000399902	0.003840846					0.001495153	0.005205532	0.004591635	0.007669911
0.016908287	0.248755161	2.99754E-07	0	0.000400567	0.00384671					0.001498808	0.00521674	0.003719478	0.006191267
0.017023174	0.249671431	2.99754E-07	0	0.000401232	0.00385274					0.001502273	0.005231362	0.003592456	0.005882406
0.017139019	0.25058443	2.99754E-07	0	0.000401874	0.003859222					0.001505674	0.005245857	0.005136188	0.009310194
0.017256039	0.251504966	3.00113E-07	0	0.000402518	0.003865275					0.001509291	0.005258663	0.005417514	0.008322281
0.017373539	0.252431714	3.00113E-07	0	0.000403206	0.003871071					0.001512662	0.005270813	0.004480639	0.006986222
0.017492437	0.253365101	3.00473E-07	0	0.000403863	0.003876829					0.001515959	0.005283061	0.002965092	0.00549977
0.017612241	0.254301926	3.00473E-07	0	0.000404535	0.003882874					0.001519089	0.005298234	0.003281104	0.005593369
0.017732586	0.255237884	3.00473E-07	0	0.000405213	0.003888904					0.00152241	0.005309962	0.003877617	0.00595022
0.01782825	0.255976596	3.00473E-07	0	0.000405907	0.003895462					0.001525904	0.005322429	0.004717763	0.007092341
0.017951455	0.256925028	3.00473E-07	0	0.000406549	0.003900926					0.001529704	0.005334233	0.006440372	0.008081061
0.018075774	0.257876166	3.01192E-07	0	0.000407262	0.003906798					0.001533074	0.005346421	0.004436908	0.006527782
0.018201124	0.258834473	3.01192E-07	0	0.000407973	0.003913054					0.001536387	0.005359076	0.004905286	0.007788052
0.018327547	0.259792734	3.0191E-07	0	0.000408705	0.00391885					0.001539929	0.005371242	0.006232865	0.008520681
0.018455427	0.260761336	3.0191E-07	0	0.000409414	0.003924865					0.001542994	0.00538557	0.004520369	0.007042278
0.018584647	0.261730805	3.0191E-07	0	0.000410135	0.003930142					0.001546606	0.005399236	0.003426273	0.004826671
0.018714987	0.262702167	3.0191E-07	0	0.000410876	0.003936013					0.001550478	0.005410971	0.005029456	0.008454789
0.018846133	0.263684171	3.0191E-07	0	0.00041158	0.003942247					0.001554189	0.005422473	0.005512826	0.007933728
0.018978593	0.264668059	3.0191E-07	0	0.000412264	0.003947802					0.001557995	0.005434888	0.004910849	0.007440178
0.019112285	0.265658746	3.0227E-07	0	0.000412966	0.003953432					0.001561658	0.005448184	0.004967594	0.008085644
0.019247679	0.266651024	3.0227E-07	0	0.000413672	0.003958573					0.001564757	0.005464781	0.006198538	0.009231248
0.019383982	0.267649957	3.0227E-07	0	0.000414336	0.003964143					0.00156832	0.005478009	0.00498544	0.008129203
0.019521351	0.268654151	3.02989E-07	0	0.000415051	0.003969705					0.001571623	0.005489375	0.00568971	0.007595999
0.019660292	0.269657757	3.02989E-07	0	0.000415747	0.003975426					0.001575467	0.005503229	0.007645617	0.011225767
0.019800935	0.270668282	3.02989E-07	0	0.000416412	0.00398117					0.001578781	0.005514377	0.005302112	0.007085279
0.019942039	0.271686202	3.02989E-07	0	0.000417121	0.003986559					0.001582309	0.005530628	0.004712892	0.005944718
0.02008517	0.272712782	3.03348E-07	0	0.000417777	0.003991873					0.001585645	0.005543547	0.007274817	0.011123756
0.020229627	0.273746651	3.04067E-07	0	0.000418472	0.003997413					0.0015892	0.005556941	0.006276627	0.009567861
0.020375607	0.274779518	3.04786E-07	0	0.000419128	0.004003269					0.00159277	0.005571511	0.006057388	0.008655751
0.02052232	0.275813161	3.04786E-07	0	0.00041981	0.004009103					0.001596672	0.005583359	0.007932763	0.010529559
0.020671059	0.276850587	3.04786E-07	0	0.000420513	0.00401502					0.001600027	0.005598856	0.007022804	0.009113935
0.02082111	0.277900194	3.05505E-07	0	0.000421198	0.004020719					0.001604054	0.00561626	0.00331438	0.004676662
0.020972784	0.278960067	3.06942E-07	0	0.000421908	0.004026296					0.001607455	0.005626993	0.005707553	0.007543169
0.021125542	0.280016895	3.06942E-07	0	0.000422599	0.004032183					0.001610706	0.005639498	0.008930806	0.010335471
0.021279747	0.281073813	3.07661E-07	0	0.000423294	0.004038047					0.001614526	0.005651633	0.0043614	0.006235692
0.021436185	0.282139241	3.0838E-07	0	0.000423985	0.004043911					0.00161762	0.00566456	0.003685851	0.00515592
0.021593409	0.283210533	3.0838E-07	0	0.000424656	0.004049798					0.001621217	0.005676296	0.00386992	0.005907626
0.021752754	0.284294006	3.08739E-07	0	0.000425339	0.004055006					0.00162469	0.005687715	0.002956776	0.005084812
0.021913358	0.285384722	3.08739E-07	0	0.000426038	0.004060501					0.001628283	0.005697257	0.003835193	0.006654101
0.022075319	0.286473478	3.09458E-07	0	0.000426732	0.004066297					0.001631617	0.005706453	0.002326136	0.003718634
0.022217348	0.287430368	3.09458E-07	0	0.000427441	0.004072531					0.001635497	0.005720276	0.00446792	0.005562624
0.022382292	0.288533166	3.09458E-07	0	0.000428139	0.004078289					0.001639099	0.005737175	0.006728791	0.008386613
0.022549218	0.289644226	3.10177E-07	0	0.000428847	0.004084334					0.001642582	0.005749137	0.003961571	0.006465998
0.022717948	0.290759062	3.10536E-07	0	0.000429512	0.004089505					0.001646122	0.00576134	0.004370943	0.007600642
0.022887838	0.291879257	3.10896E-07	0	0.000430192	0.004094857					0.001649528	0.005774237	0.00355242	0.004982824
0.023059443	0.293009099	3.10896E-07	0	0.000430873	0.004100555					0.001652913	0.005789101	0.004905041	0.007936637
0.023232992	0.294142454	3.11255E-07	0	0.00043157	0.004106751					0.001656417	0.005801349	0.004759934	0.00724272
0.02340875	0.295274506	3.11615E-07	0	0.000432254	0.004113105					0.001659515	0.005812685	0.002345622	0.008609049
0.023586631	0.296423267	3.12334E-07	0	0.000432941	0.004119255					0.001663206	0.005825363	0.000496959	0.002042744
0.023766462	0.297569888	3.13052E-07	0	0.00043364	0.004125082					0.001667678	0.005834536	0.00117529	0.00416209
0.023948101	0.298721808	3.13052E-07	0	0.000434348	0.004130893					0.001670732	0.00584683	0.001108902	0.004072893
0.024131322	0.299881183	3.13412E-07	0	0.000435017	0.004137217					0.001674954	0.005857691	0.001314226	0.0045584
0.024315999	0.301046715	3.13412E-07	0	0.000435744	0.004143435					0.001678701	0.005868409	0.002071461	0.008461783
0.024503497	0.302221217	3.13412E-07	0	0.000436436	0.004148885					0.00168174	0.005881034	0.000390457	0.001828998
0.024692563	0.30340701	3.13771E-07	0	0.000437162	0.004155163					0.001685067	0.005891873	0.000780872	0.002617245
0.024883789	0.304602858	3.1449E-07	0	0.000437889	0.004161412					0.001688955	0.005907046	0.000927369	0.004975151
0.025077071	0.305802512	3.15209E-07	0	0.000438618	0.004167057					0.001692521	0.005918676	0.001496403	0.010238796
0.025272269	0.307008151	3.15568E-07	0	0.000439327	0.00417314					0.001696511	0.005930857	0.00166559	0.009113785
0.025469462	0.308215591	3.15928E-07	0	0.000440073	0.004178612					0.001700373	0.005947333	0.001148338	0.006184053
0.025668919	0.309427336	3.15928E-07	0	0.000440771	0.004184831					0.001703917	0.005957954	0.002491357	0.011500686
0.025870575	0.31064563	3.16287E-07	0	0.000441497	0.004190959					0.001707728	0.00596877	0.003226065	0.012386174
0.026074873	0.311872162	3.16287E-07	0	0.000442208	0.004197222					0.001711319	0.00598138	0.001948135	0.006543467
0.026281333	0.313100941	3.16287E-07	0	0.000442906	0.004203244					0.001714831	0.005998739	0.002234496	0.008255311
0.026490238	0.314344365	3.16287E-07	0	0.000443638	0.00420947					0.001718396	0.006016436	0.003257202	0.011682097
0.026701159	0.315596133	3.16287E-07	0	0.000444352	0.004215372					0.001722396	0.006032159	0.001657484	0.005943075
0.02691482	0.316847841	3.16287E-07	0	0.000445075	0.00422141					0.00172644	0.006051433	0.001964233	0.007395639
0.027130172	0.318110342	3.17725E-07	0	0.000445794	0.004227191					0.001730669	0.006064397	0.00206594	0.007846972
0.027348458	0.319387059	3.17725E-07	0	0.000446515	0.004233628					0.001734517	0.006077414	0.000353957	0.001275616
0.027570018	0.320665532	3.18084E-07	0	0.000447246	0.004239884					0.001738934	0.006093815	0.000515308	0.001746689
0.027792853	0.321947404	3.18084E-07	0	0.000447961	0.004246381					0.001743182	0.006106358	0.006505611	0.024887761
0.028018368	0.323242459	3.18444E-07	0	0.000448652	0.00425312					0.0017469	0.006119217	0.00074899	0.002828104
0.028246276	0.324542474	3.18444E-07	0	0.000449345	0.004259647					0.001750905	0.006130289	0.00751418	0.026665723
0.028426266	0.325561622	3.18444E-07	0	0.000450059	0.004265926					0.001754953	0.006141949	0.008616545	0.029490284
0.028659195	0.32687788	3.18444E-07	0	0.000450755	0.004272363					0.001758718	0.006156037	0.001868854	0.007475106
0.028895407	0.328203168	3.18803E-07	0	0.000451468	0.004278159					0.001762916	0.006168911	0.002800779	0.009857177
0.029134386	0.329536823	3.19522E-07	0	0.00045216	0.004284144					0.00176655	0.00618134	0.002671125	0.00411719
0.029376752	0.330874645	3.19522E-07	0	0.000452821	0.004290709					0.001770388	0.006198344	0.004738104	0.007485312
0.029621657	0.332218045	3.19522E-07	0	0.000453548	0.004296912					0.001774103	0.006211256	0.001614623	0.003736513
0.029870486	0.333579498	3.19881E-07	0	0.000454231	0.004303025					0.001777231	0.006222698	0.002107223	0.004270682
0.030122772	0.334940792	3.19881E-07	0	0.000454916	0.004308731					0.00178088	0.006237795	0.000815382	0.002320249
0.030377828	0.336315985	3.21678E-07	0	0.000455606	0.004314361					0.001784991	0.006248084	0.002083965	0.004035025
0.030635689	0.337698135	3.21678E-07	0	0.000456295	0.004320444					0.001788068	0.006261395	0.000719351	0.002218034
0.030897213	0.339090227	3.21678E-07	0	0.000457018	0.004326572					0.001791529	0.006276085	0.00198223	0.005209361
0.031162755	0.340495388	3.22397E-07	0	0.00045772	0.004332519					0.001795339	0.006286931	0.001837534	0.004111477
0.031430941	0.341907304	3.22757E-07	0	0.000458424	0.004337757					0.001798721	0.00630184	0.001580845	0.003642122
0.031703112	0.343334957	3.22757E-07	0	0.000459143	0.004343757					0.001802299	0.006315491	0.002047802	0.004351618
0.031978964	0.344767917	3.22757E-07	0	0.000459859	0.004349206					0.00180623	0.006330452	0.00155043	0.003564592
0.032259366	0.346212703	3.22757E-07	0	0.000460592	0.004354867					0.001809829	0.006342897	0.003219491	0.006581524
0.032543175	0.347670144	3.23116E-07	0	0.000461294	0.004360686					0.001813007	0.006353231	0.001784536	0.004226708
0.032830499	0.349127947	3.23116E-07	0	0.000461998	0.004366241					0.001816882	0.00636566	0.001524295	0.003247169
0.033121608	0.350604948	3.23116E-07	0	0.000462725	0.004371977					0.001820904	0.006384662	0.00179756	0.003919046
0.033416983	0.352095139	3.23116E-07	0	0.000463435	0.004377796					0.001824561	0.006397355	0.001310653	0.003118573
0.033716153	0.35359883	3.23476E-07	0	0.000464156	0.004384331					0.001828493	0.00641154	0.002121064	0.004132091
0.034018933	0.355103365	3.23835E-07	0	0.000464846	0.004390376					0.001831849	0.006424007	0.001541015	0.003442019
0.034326323	0.356615475	3.24554E-07	0	0.000465546	0.004396458					0.001836249	0.006435494	0.001363976	0.003134922
0.034637437	0.358137828	3.24554E-07	0	0.0004663	0.004402368					0.001839654	0.006449167	0.007469028	0.028867438
0.03495266	0.35966836	3.24554E-07	0	0.000467028	0.004408277					0.001843535	0.006463714	0.002012692	0.005824021
0.035272345	0.361211388	3.24554E-07	0	0.000467781	0.00441448					0.001847267	0.006476271	0.004894987	0.013865496
0.035596398	0.362765806	3.24554E-07	0	0.000468529	0.004420684					0.00185072	0.006488881	0.005753491	0.019948337
0.03592507	0.364328673	3.24554E-07	0	0.000469253	0.004426895					0.001854554	0.006503715	0.001241801	0.006999737
0.036258216	0.365904429	3.24554E-07	0	0.000470002	0.004432646					0.001858666	0.006517727	0.001467909	0.009137836
0.036596252	0.367490986	3.25991E-07	0	0.000470725	0.004438434					0.001862368	0.006527164	0.003557216	0.013684568
0.036938936	0.369087394	3.25991E-07	0	0.000471455	0.004443922					0.001865993	0.00653752	0.00247884	0.009196839
0.037211297	0.370350204	3.26351E-07	0	0.00047222	0.004449906					0.001869741	0.006549701	0.002273403	0.007919354
0.037563539	0.371969994	3.26351E-07	0	0.000472945	0.004455537					0.001873959	0.00656216	0.00314709	0.01032632
0.037921182	0.373606712	3.26351E-07	0	0.000473721	0.00446128					0.001877571	0.006577325	0.000691808	0.002733404
0.038283262	0.375258694	3.26351E-07	0	0.000474486	0.004467777					0.001881028	0.006593614	0.001154524	0.004590931
0.038651587	0.376921816	3.26351E-07	0	0.000475205	0.004474297					0.001884926	0.00660856	0.000396552	0.001180042
0.039025342	0.378606812	3.26351E-07	0	0.000475909	0.004480214					0.001888538	0.00662824	0.003567456	0.014143348
0.039405084	0.380300664	3.2671E-07	0	0.000476631	0.00448537					0.001892335	0.006640866	0.000864883	0.004217174
0.039791881	0.382005702	3.2671E-07	0	0.000477328	0.004490947					0.001895621	0.006651109	0.004089349	0.011677213
0.040184026	0.383731656	3.2707E-07	0	0.000478061	0.004496495					0.001899574	0.006663342	0.00295444	0.011753778
0.040583319	0.38547374	3.2707E-07	0	0.000478777	0.004502397					0.001903881	0.006675357	0.003599126	0.014675798
0.040989153	0.38722673	3.27429E-07	0	0.000479516	0.004507726					0.001907559	0.006686806	0.003540877	0.013505487
0.041401218	0.388993371	3.27429E-07	0	0.000480247	0.004513409					0.001911119	0.006702363	0.000877519	0.005148112
0.041820645	0.390774959	3.27789E-07	0	0.000480998	0.004519115					0.001915476	0.006717061	0.005086133	0.019421955
0.042246491	0.392571659	3.28507E-07	0	0.000481726	0.004524308					0.001919244	0.006728043	0.00373738	0.014404172
0.042679977	0.394392486	3.28507E-07	0	0.000482455	0.004529938					0.001922593	0.006740691	0.002511966	0.009952208
0.043119915	0.396224167	3.28507E-07	0	0.000483184	0.004535953					0.001926361	0.006755457	0.003738527	0.013644921
0.043567999	0.398070328	3.28507E-07	0	0.000483929	0.00454184					0.00193015	0.006768248	0.001727281	0.005277778
0.044022559	0.399934005	3.28867E-07	0	0.000484643	0.004547478					0.001933624	0.006779644	0.002125812	0.009367667
0.044486135	0.401815532	3.29226E-07	0	0.000485387	0.004553229					0.001937269	0.006794847	0.00213888	0.006517448
0.044956223	0.403708876	3.29586E-07	0	0.000486095	0.004558686					0.001940632	0.006808686	0.00211239	0.009237828
0.045435188	0.405624909	3.29586E-07	0	0.000486855	0.004564347					0.001944016	0.006822057	0.000982838	0.003370738
0.04592158	0.407544469	3.29945E-07	0	0.000487627	0.004570618					0.001947457	0.006836431	0.002725306	0.009923099
0.046416691	0.409481998	3.30664E-07	0	0.0004884	0.004576572					0.001951662	0.006849923	0.00168478	0.008460125
0.046919768	0.411432898	3.31023E-07	0	0.000489127	0.00458203					0.001954942	0.00686181	0.001150377	0.007850432
0.047431556	0.413408144	3.31383E-07	0	0.000489816	0.004587509					0.001958654	0.006873282	0.003178014	0.01354184
0.047953059	0.415400742	3.31383E-07	0	0.000490537	0.004592989					0.001962607	0.006883992	0.003739982	0.0101338
0.048483312	0.417399738	3.31383E-07	0	0.00049125	0.004598363					0.00196634	0.006894266	0.003060525	0.00871446
0.049022939	0.419430475	3.31383E-07	0	0.000491967	0.004603752					0.001970145	0.00690821	0.000470506	0.002639782
0.049571593	0.421475894	3.31383E-07	0	0.000492718	0.004608652					0.001974153	0.006921491	0.000458474	0.002288056
0.050129931	0.423544401	3.31742E-07	0	0.000493462	0.004614214					0.001977505	0.006933302	0.001601144	0.008746924
0.050699101	0.425621561	3.31742E-07	0	0.000494178	0.004619528					0.001980951	0.006954362	0.002161824	0.009548836
0.051151485	0.42726657	3.31742E-07	0	0.000494939	0.004624955					0.001985649	0.006964605	0.002747132	0.013132724
0.051742731	0.429399484	3.32102E-07	0	0.000495694	0.004630608					0.001989516	0.006978723	0.002163058	0.005784782
0.052346591	0.431545732	3.3282E-07	0	0.000496415	0.004636329					0.001993191	0.006993247	0.002517543	0.01111603
0.052963486	0.433724254	3.3282E-07	0	0.000497144	0.004641809					0.001996662	0.007005473	0.002090495	0.005069436
0.053592577	0.43592545	3.3318E-07	0	0.000497907	0.00464716					0.002000065	0.007021452	0.000556716	0.00197104
0.054233673	0.438151473	3.3318E-07	0	0.000498674	0.004652467					0.002003354	0.007036143	0.001882797	0.007691543
0.05488804	0.440405845	3.3318E-07	0	0.000499421	0.004657758					0.002006862	0.007048323	0.001042746	0.003684648
0.055557442	0.44267196	3.3318E-07	0	0.000500161	0.004663599					0.002010813	0.007062079	0.000781876	0.003857036
0.056239921	0.444967418	3.33539E-07	0	0.000500904	0.004669433					0.002014802	0.007075797	0.000685725	0.002204738
0.056938415	0.447287304	3.33539E-07	0	0.000501626	0.004675275					0.002017898	0.007094701	0.000707712	0.002802892
0.057648998	0.449627821	3.34258E-07	0	0.000502369	0.004680913					0.002021407	0.007109866	0.000954848	0.004075267
0.058374533	0.451993174	3.34258E-07	0	0.000503134	0.004686815					0.002025488	0.007119295	0.002871503	0.008797748
0.059114559	0.454384191	3.34258E-07	0	0.000503858	0.004692633					0.002029153	0.007133292	0.002864965	0.008140358
0.059871255	0.456802901	3.34977E-07	0	0.000504587	0.004697902					0.002033317	0.007142412	0.002322443	0.009698228
0.060642177	0.459252069	3.35336E-07	0	0.000505305	0.004703766					0.002037689	0.007159794	0.001433052	0.006634007
0.06142972	0.461716313	3.35336E-07	0	0.000506041	0.004709216					0.002041875	0.007170678	0.001177516	0.00464701
0.062126832	0.463885881	3.35336E-07	0	0.000506793	0.004715208					0.002045846	0.007185534	0.001513442	0.004851989
0.062949499	0.466414056	3.35336E-07	0	0.000507516	0.004720914					0.002049966	0.007200126	0.002885785	0.010476556
0.063791661	0.468969706	3.36055E-07	0	0.000508296	0.004726115					0.002053878	0.007211749	0.004453955	0.016957304
0.064653141	0.471561256	3.36055E-07	0	0.000509039	0.004731511					0.002057771	0.007223779	0.001533587	0.005074381
0.065536397	0.474176655	3.36415E-07	0	0.000509743	0.004737232					0.002061091	0.007236283	0.002010756	0.005895031
0.06643736	0.476834783	3.36774E-07	0	0.00051047	0.004742765					0.002064931	0.007249489	0.003048973	0.013494264
0.06736034	0.479529708	3.36774E-07	0	0.000511225	0.004748456					0.002068673	0.007258775	0.000884633	0.002541238
0.068304868	0.482246658	3.36774E-07	0	0.000512009	0.004754214					0.002072126	0.0072714	0.001291117	0.003924511
0.069270378	0.485005223	3.37493E-07	0	0.000512752	0.004760432					0.002075443	0.007282473	0.005942397	0.017066695
0.070258602	0.48778315	3.37493E-07	0	0.000513495	0.004766161					0.002079311	0.007293545	0.002728586	0.006249945
0.071269246	0.490603355	3.37852E-07	0	0.000514205	0.004771859					0.00208318	0.007303826	0.003015341	0.007666745
0.072303902	0.493443798	3.37852E-07	0	0.000514975	0.00477761					0.002086771	0.00731719	0.005551072	0.014557212
0.073363073	0.496324627	3.38212E-07	0	0.000515713	0.004783399					0.002090198	0.007331888	0.003691128	0.010132707
0.074448241	0.49923461	3.38571E-07	0	0.000516442	0.004789037					0.002093858	0.007344506	0.004044532	0.012765102
0.075557881	0.502173672	3.3893E-07	0	0.00051719	0.004794833					0.002097486	0.00735554	0.004616379	0.017344576
0.07644574	0.5045159	3.3893E-07	0	0.000517925	0.004800418					0.002101119	0.007367985	0.005193969	0.019297459
0.077612181	0.507546399	3.3929E-07	0	0.000518641	0.004806509					0.002104651	0.007378876	0.005257287	0.018039835
0.078812617	0.510624949	3.39649E-07	0	0.000519405	0.004812267					0.002108654	0.00738774	0.002483657	0.006296549
0.080046813	0.513751564	3.40009E-07	0	0.000520127	0.004818584					0.002112328	0.007401549	0.008623655	0.016420083
0.081314975	0.516927799	3.40009E-07	0	0.000520828	0.004824787					0.002116308	0.007416963	0.004626653	0.016454921
0.082619637	0.520143153	3.40009E-07	0	0.000521609	0.004831126					0.002120296	0.007429935	0.002987444	0.012041473
0.083959904	0.523421256	3.40368E-07	0	0.000522354	0.004837013					0.002123827	0.007440072	0.005498719	0.016069314
0.085337564	0.526741621	3.40368E-07	0	0.00052313	0.004842703					0.002126942	0.007452562	0.002932946	0.012207613
0.086753599	0.530119466	3.40368E-07	0	0.000523872	0.004848861					0.002130884	0.00747029	0.006837376	0.023735102
0.088207769	0.533530642	3.40728E-07	0	0.000524602	0.004854786					0.002134723	0.007483518	0.676105199	0.690121535
0.089702324	0.536995431	3.40728E-07	0	0.000525355	0.004860733					0.00213838	0.007491673	0.65737182	0.63203057
0.091239179	0.540497229	3.41087E-07	0	0.000526102	0.004866273					0.002141763	0.007502052	0.654069926	0.677703335
0.092820389	0.544061218	3.41087E-07	0	0.000526837	0.004872009					0.002145153	0.007516034	0.665114008	0.652217104
0.094445585	0.547677411	3.41446E-07	0	0.0005276	0.004877843					0.002149121	0.007527936	0.612711168	0.574652138
0.096115102	0.551345183	3.41446E-07	0	0.000528347	0.004883993					0.002153368	0.007539747	0.648366786	0.625065
0.097833521	0.555054976	3.41446E-07	0	0.00052911	0.004889209					0.002157394	0.007551882	0.622697826	0.654787678
0.099215081	0.557992644	3.41446E-07	0	0.000529868	0.004895254					0.002160799	0.007562533	0.641714513	0.625277683
0.101029845	0.561801697	3.41806E-07	0	0.000530627	0.004901744					0.002164596	0.007574404	0.63253391	0.603191005
0.102904416	0.565677614	3.41806E-07	0	0.000531379	0.004907465					0.002168366	0.007582349	0.009258708	0.01656358
0.104843107	0.569637747	3.41806E-07	0	0.000532167	0.004913766					0.00217246	0.007593745	0.00928623	0.021618823
0.106849422	0.573674619	3.41806E-07	0	0.000532933	0.004919819					0.002175899	0.007605926	0.007943399	0.013890611
0.108926846	0.577803484	3.42165E-07	0	0.000533696	0.004926105					0.002179595	0.007616244	0.00636752	0.017576216
0.111080001	0.582011605	3.42884E-07	0	0.000534456	0.004931682					0.0021847	0.007630377	0.003248652	0.010587876
0.113305818	0.5862644	3.42884E-07	0	0.000535209	0.004937675					0.002188094	0.007642791	0.010740344	0.021486067
0.115603342	0.590587392	3.42884E-07	0	0.00053594	0.004943561					0.002191099	0.007654647	0.00148165	0.005157353
0.11797578	0.594963725	3.42884E-07	0	0.00053668	0.004949282					0.002194421	0.007665599	0.003861499	0.010061147
0.120422985	0.599409494	3.42884E-07	0	0.00053741	0.00495495					0.002197619	0.007679287	0.016636156	0.033382588
0.122949697	0.603932068	3.42884E-07	0	0.000538167	0.00496037					0.002201708	0.007693066	0.017241163	0.03113405
0.125556438	0.608521967	3.42884E-07	0	0.000538898	0.004966106					0.002205305	0.007702525	0.017740231	0.031718117
0.128246419	0.6131693	3.43603E-07	0	0.000539665	0.004971879					0.002209193	0.00771616	0.010726837	0.018392872
0.131023642	0.617894714	3.43962E-07	0	0.000540398	0.004977721					0.00221306	0.007726502	0.00427236	0.011013951
0.133186856	0.621518897	3.43962E-07	0	0.000541151	0.004983502					0.002216803	0.00773881	0.010269291	0.018375875
0.13622131	0.626517625	3.44681E-07	0	0.000541949	0.004989366					0.002220217	0.007747757	0.014214799	0.021148851
0.139328094	0.63152453	3.44681E-07	0	0.000542715	0.004995456					0.002224263	0.007763978	0.012134298	0.020475082
0.142566983	0.636663974	3.44681E-07	0	0.000543472	0.005001313					0.002227632	0.007782942	0.043507328	0.063514125
0.145936213	0.641903952	3.454E-07	0	0.000544216	0.005007441					0.0022315	0.007794022	0.013495234	0.021275117
0.149440084	0.647237062	3.454E-07	0	0.000544971	0.005013667					0.002235308	0.007808667	0.011426226	0.019003628
0.153076352	0.652676946	3.45759E-07	0	0.000545743	0.005019621					0.002238338	0.00781998	0.012170596	0.020936394
0.156846268	0.658188241	3.46838E-07	0	0.0005465	0.005025516					0.002241618	0.007828106	0.003907733	0.010999939
0.160231595	0.66303065	3.46838E-07	0	0.000547254	0.005031546					0.002245312	0.007839216	0.002282752	0.005961541
0.164278154	0.668726309	3.47197E-07	0	0.000548031	0.005037628					0.002249327	0.0078546	0.021427548	0.035213877
0.16849514	0.674504059	3.47556E-07	0	0.000548809	0.005043666					0.002252754	0.007867029	0.00710941	0.006861214
0.172886391	0.680377646	3.47916E-07	0	0.000549564	0.005049477					0.002255915	0.007877732	0.031119699	0.047681938
0.177454091	0.686365712	3.49713E-07	0	0.000550321	0.005055447					0.002259154	0.007889008	0.025727734	0.04499926
0.18219443	0.692462889	3.49713E-07	0	0.000551098	0.005061831					0.00226251	0.007898483	0.021558478	0.024156692
0.187103159	0.698626471	3.50072E-07	0	0.000551854	0.005067861					0.002266881	0.007909849	0.008353109	0.015245483
0.192177933	0.704842739	3.50072E-07	0	0.000552608	0.005073996					0.002270348	0.007922143	0.018543559	0.044400797
0.196257959	0.709756882	3.50432E-07	0	0.000553412	0.005079423					0.002274114	0.007930931	0.015070033	0.040558542
0.201765673	0.716223565	3.50432E-07	0	0.000554177	0.005085317					0.002277258	0.007942011	0.010400725	0.027014969
0.207536263	0.722834839	3.50432E-07	0	0.000554918	0.005091287					0.002280117	0.007952571	0.005426873	0.014494116
0.213570074	0.729562038	3.50432E-07	0	0.000555693	0.005097249					0.002284075	0.007963915	0.016238017	0.039170196
0.219864739	0.736428845	3.50432E-07	0	0.000556453	0.005102978					0.002287632	0.007976517	0.029969751	0.040061819
0.226429201	0.743396134	3.50432E-07	0	0.000557208	0.005109015					0.002291477	0.00798658	0.012200888	0.031091117
0.233251938	0.750451693	3.50432E-07	0	0.000557934	0.005114676					0.0022954	0.0079972	0.008781108	0.023075714
0.240335032	0.757579739	3.50791E-07	0	0.000558691	0.005120186					0.002299085	0.008005506	0.001345726	0.005430749
0.246146322	0.763264439	3.50791E-07	0	0.000559438	0.005125409					0.002302799	0.008014672	0.001451815	0.005599263
0.253801029	0.770537218	3.50791E-07	0	0.000560206	0.005131168					0.002306126	0.008026279	0.00366678	0.011750966
0.261898439	0.778005707	3.51151E-07	0	0.000560963	0.005137024					0.002310191	0.008042085	0.004002641	0.012964369
0.270436041	0.785621423	3.5151E-07	0	0.000561715	0.00514267					0.002313832	0.008053595	0.008823727	0.023082114
0.279305597	0.793268654	3.5151E-07	0	0.000562472	0.005148888					0.002317574	0.008066657	0.005506997	0.01651678
0.288413382	0.800891704	3.5151E-07	0	0.000563279	0.005154436					0.002321455	0.008078205	0.007146965	0.019960895
0.297757344	0.808475221	3.5151E-07	0	0.000564076	0.0051603					0.002324763	0.008088727	0.00915329	0.025349917
0.307401554	0.816051479	3.5151E-07	0	0.000564846	0.005166179					0.002327625	0.008097689	0.002213189	0.007796034
0.315387908	0.822100055	3.51869E-07	0	0.000565566	0.00517196					0.002331691	0.008111218	0.007230131	0.019768811
0.326226309	0.830028537	3.51869E-07	0	0.000566303	0.005177967					0.002335108	0.008123113	0.003848747	0.012726578
0.337566238	0.83804455	3.51869E-07	0	0.000567045	0.005184148					0.002338514	0.008136001	0.001918897	0.006749216
0.349301878	0.846026811	3.51869E-07	0	0.000567809	0.005190057					0.002342305	0.008148747	0.033245553	0.054861344
0.359725772	0.852857891	3.51869E-07	0	0.000568562	0.005196087					0.002345528	0.008157362	0.018452912	0.039409562
0.372514949	0.860898718	3.52229E-07	0	0.00056933	0.005201808					0.002349331	0.008166845	0.032902025	0.060851166
0.385723117	0.868821674	3.52588E-07	0	0.000570083	0.00520777					0.002352406	0.00817641	0.024000639	0.041835425
0.39906238	0.876485751	3.52588E-07	0	0.000570844	0.005213258					0.002354857	0.008187588	0.020059956	0.033175641
0.409715865	0.882437079	3.52948E-07	0	0.000571622	0.005218986					0.002357875	0.008196926	0.00769687	0.015025979
0.42426596	0.89014592	3.52948E-07	0	0.0005724	0.005224895					0.002361323	0.008205866	0.038331521	0.05039934
0.439770303	0.897886954	3.52948E-07	0	0.000573186	0.005230692					0.002365197	0.008218318	0.025087409	0.035703116
0.452786471	0.904019203	3.52948E-07	0	0.000573976	0.005236073					0.002369144	0.008232933	0.017940162	0.034539166
0.46946073	0.911492786	3.52948E-07	0	0.000574722	0.005242352					0.002372136	0.008248098	0.013592409	0.02920326
0.487291116	0.918999618	3.52948E-07	0	0.000575454	0.005248811					0.002375589	0.008259977	0.019742961	0.03084233
0.505160814	0.926119516	3.52948E-07	0	0.000576217	0.005254917					0.002378929	0.008269775	0.017760162	0.03433757
0.518903558	0.931307365	3.52948E-07	0	0.000576967	0.005261128					0.002382467	0.008285054	0.007530987	0.021329236
0.539023261	0.938283336	3.52948E-07	0	0.00057771	0.005266924					0.00238649	0.008295011	0.0110765	0.018625816
0.558379	0.944361617	3.52948E-07	0	0.000578472	0.005273248					0.002390052	0.00830447	0.000892855	0.001830656
0.582124528	0.951130867	3.52948E-07	0	0.000579215	0.005279315					0.002393932	0.008314525	0.004534042	0.011717719
0.600558852	0.955985638	3.53307E-07	0	0.000579975	0.005285602					0.002396918	0.008326057	0.003337879	0.009798837
0.629372647	0.962175375	3.53307E-07	0	0.000580713	0.005292031					0.002400463	0.008339677	0.002780702	0.008070034
0.653719647	0.967180848	3.53307E-07	0	0.000581477	0.005298415					0.002403698	0.00835029	0.005786598	0.013982243
0.683240404	0.973063722	3.53667E-07	0	0.000582293	0.005304837					0.002406729	0.00836385	0.009329603	0.017713389
0.703829811	0.977018782	3.53667E-07	0	0.000583097	0.005311199					0.002410687	0.008375209	0.005155844	0.011463844
0.732037724	0.981775235	3.54385E-07	0	0.000583878	0.005317244					0.002414169	0.008390962	0.004241697	0.010864966
0.754766972	0.985376421	3.54385E-07	0	0.000584662	0.005323356					0.002417903	0.008401198	0.003612103	0.008872889
0.785418785	0.989313723	3.54385E-07	0	0.000585454	0.005329884					0.002421455	0.008413152	0.003142455	0.009259445
0.814274674	0.992423681	3.54385E-07	0	0.000586249	0.005335936					0.002424936	0.00842289	0.00364281	0.009342017
0.912696918	0.995046278	3.54385E-07	0	0.000587049	0.005341627					0.002428716	0.008431362	0.003822212	0.01085314
0.943186667	0.997059309	3.54385E-07	0	0.000587873	0.005347582					0.002432165	0.008444071	0.006249395	0.016579695
0.980175219	0.998685973	3.54745E-07	0	0.00058867	0.005353672					0.002435423	0.008453417	0.007790087	0.017009305
1	1	3.54745E-07	0	0.000589477	0.005359709					0.002438261	0.008465921	0.001743048	0.006456779
		3.54745E-07	0	0.00059026	0.005365694					0.002441706	0.008475697	0.040835958	0.047856489
		3.54745E-07	0	0.000591013	0.005371716					0.002445746	0.008488285	0.017765632	0.034885668
		3.54745E-07	0	0.000591794	0.005377957					0.002449228	0.008499501	0.013900689	0.025308439
		3.55104E-07	0	0.000592547	0.005383769					0.002452374	0.008511312	0.009361218	0.02402524
		3.55464E-07	0	0.000593318	0.005389731					0.002455856	0.008521781	0.015672372	0.035098676
		3.55464E-07	0	0.000594087	0.00539555					0.002459656	0.008537354	0.010489132	0.025461501
		3.55464E-07	0	0.000594856	0.005402002					0.002462926	0.00855322	0.009976154	0.024107021
		3.55464E-07	0	0.000595598	0.005407775					0.002466074	0.008560456	0.003504015	0.008140614
		3.55464E-07	0	0.000596358	0.005413632					0.002469523	0.008572387	0.021343241	0.040698067
		3.55464E-07	0	0.000597148	0.005419805					0.002472559	0.008582827	0.016000566	0.017898629
		3.55823E-07	0	0.000597919	0.00542576					0.002476273	0.008598783	0.018625154	0.025699562
		3.55823E-07	0	0.000598718	0.005431714					0.002479149	0.008608198	0.008575091	0.013528815
		3.56182E-07	0	0.000599482	0.005437081					0.002481769	0.008615675	0.023511631	0.028895929
		3.56901E-07	0	0.000600266	0.005442644					0.002484742	0.008626747	0.01059542	0.028743131
		3.56901E-07	0	0.000601038	0.005448131					0.002487856	0.008639244	2.53641E-05	5.24001E-05
		3.58339E-07	0	0.000601836	0.005453565					0.002491505	0.008649819	0.005667329	0.013708748
		3.58698E-07	0	0.00060265	0.005459392					0.002495444	0.0086616	0.001597866	0.00412888
		3.59417E-07	0	0.000603445	0.005465391					0.002498713	0.008669205	0.003058576	0.007946089
		3.60495E-07	0	0.000604225	0.005471414					0.002502147	0.00868073	3.93263E-05	1.51577E-05
		3.60855E-07	0	0.000604974	0.00547764					0.0025054	0.008692443	0.004167649	0.013668951
		3.62293E-07	0	0.000605795	0.005483881					0.002508828	0.008702589	0.001750383	0.004760116
		3.63011E-07	0	0.000606569	0.005489767					0.002512362	0.008711174	0.005539247	0.015440106
		3.64449E-07	0	0.000607351	0.00549542					0.002515667	0.008718726	0.005242495	0.015476738
		3.64808E-07	0	0.000608124	0.005500546					0.002519104	0.008729444	0.003065719	0.00849978
		3.65527E-07	0	0.000608896	0.005505641					0.00252315	0.008742642	0.00072474	0.00197949
		3.65887E-07	0	0.000609687	0.005511626					0.002526654	0.008754145	0.002800813	0.004709887
		3.65887E-07	0	0.000610461	0.005517279					0.002530278	0.008766039	0.00427097	0.011754396
		3.66606E-07	0	0.000611259	0.005522796					0.002533682	0.008772174	0.023628508	0.031342814
		3.66606E-07	0	0.000612048	0.005528314					0.002536894	0.008782538	0.013085262	0.022040979
		3.66606E-07	0	0.000612807	0.005534238					0.002540009	0.008791244	0.007225801	0.01891385
		3.66606E-07	0	0.000613595	0.005540245					0.002542762	0.008807879	0.008290896	0.023042527
		3.66606E-07	0	0.000614347	0.005546366					0.002546448	0.008819162	0.02299452	0.031548359
		3.66606E-07	0	0.00061511	0.005552531					0.002549237	0.008830483	0.009252917	0.025595026
		3.67324E-07	0	0.000615882	0.005558388					0.00255248	0.008840915	0.000500813	0.00195387
		3.67324E-07	0	0.000616617	0.00556438					0.002555813	0.00885088	0.017078805	0.036534047
		3.67324E-07	0	0.0006174	0.005570199					0.002559473	0.008860475	0.006808768	0.015491195
		3.67324E-07	0	0.000618137	0.005576108					0.002562119	0.008870394	0.003457925	0.011897486
		3.67324E-07	0	0.00061892	0.005581867					0.002565164	0.008876869	0.012718391	0.021331384
		3.67324E-07	0	0.000619665	0.005587482					0.002567872	0.008884677	0.031011931	0.046731621
		3.67684E-07	0	0.000620418	0.005593249					0.002570695	0.008896006	0.003991361	0.013166002
		3.67684E-07	0	0.000621195	0.005598306					0.002574202	0.008906687	0.007689397	0.01798892
		3.67684E-07	0	0.000621969	0.005604042					0.002577464	0.008917458	0.022478314	0.042328914
		3.68043E-07	0	0.000622733	0.005609333					0.002580551	0.008923759	0.021919555	0.043506484
		3.68043E-07	0	0.000623498	0.005614753					0.002583559	0.008936309	0.007223706	0.011159995
		3.68043E-07	0	0.000624308	0.005620436					0.002586935	0.008946838	0.025166576	0.05466822
		3.68403E-07	0	0.000625068	0.005625765					0.002590265	0.008956871	0.011919284	0.027369717
		3.68762E-07	0	0.000625869	0.005631938					0.002593349	0.00896927	0.014334176	0.029733758
		3.69122E-07	0	0.000626663	0.00563732					0.002596223	0.008974976	0.014260518	0.030917697
		3.69122E-07	0	0.000627441	0.005642724					0.002599084	0.00898246	0.01222599	0.025995172
		3.69122E-07	0	0.00062821	0.005648143					0.002602393	0.008994445	0.022938148	0.042111919
		3.69481E-07	0	0.000628998	0.005653812					0.002605584	0.009006015	0.003847134	0.015727086
		3.69481E-07	0	0.000629778	0.005658877					0.002608723	0.009015715	0.000352757	0.001962154
		3.69481E-07	0	0.000630578	0.005664763					0.002611534	0.009023524	0.000681989	0.003504564
		3.6984E-07	0	0.000631346	0.005670371					0.002614541	0.009034589	0.000971077	0.005333087
		3.702E-07	0	0.000632112	0.00567619					0.002617669	0.009039262	0.001967702	0.007058906
		3.702E-07	0	0.000632916	0.005681964					0.002620207	0.009047026	0.002464266	0.009253505
		3.702E-07	0	0.000633684	0.005688273					0.002622579	0.009056907	0.001025879	0.004284445
		3.702E-07	0	0.000634455	0.005694107					0.002625661	0.009064844	0.000975275	0.00454325
		3.702E-07	0	0.000635228	0.005700363					0.002628599	0.009075163	0.001653777	0.011502397
		3.702E-07	0	0.000635997	0.005706302					0.002631114	0.009083424	0.002184241	0.015608221
		3.70559E-07	0	0.000636784	0.005712611					0.002633939	0.0090917	0.002909278	0.013414533
		3.70919E-07	0	0.00063754	0.005718309					0.002637419	0.009103715	0.002873176	0.017311578
		3.70919E-07	0	0.000638276	0.005724739					0.002640071	0.009112013	0.002070714	0.009656998
		3.70919E-07	0	0.000639072	0.005730927					0.002642825	0.009120327	0.002911665	0.011705568
		3.70919E-07	0	0.000639873	0.005736776					0.00264638	0.009126184	0.004140966	0.015868947
		3.70919E-07	0	0.000640689	0.005742271					0.00264937	0.009133864	0.002617938	0.01282317
		3.70919E-07	0	0.000641501	0.005748022					0.002652343	0.009144914	0.00262238	0.010731562
		3.70919E-07	0	0.00064231	0.005753893					0.002655268	0.009156273	0.002528829	0.010942888
		3.71278E-07	0	0.000643104	0.005759652					0.00265786	0.009162861	0.005216725	0.022474674
		3.71637E-07	0	0.000643875	0.005765267					0.002660789	0.009174144	0.004925159	0.019819998
		3.71997E-07	0	0.000644647	0.005770943					0.002663903	0.00918438	0.000567956	0.002756175
		3.71997E-07	0	0.00064544	0.005776581					0.002666856	0.009189837	0.001029377	0.003867197
		3.71997E-07	0	0.00064621	0.005782792					0.002669732	0.009201512	0.00838075	0.027280775
		3.71997E-07	0	0.000647007	0.005788829					0.002672823	0.009210007	0.001435159	0.006720559
		3.71997E-07	0	0.000647759	0.005794791					0.002675764	0.00922175	0.008623314	0.028053247
		3.71997E-07	0	0.000648535	0.005801176					0.002679127	0.009228805	0.004231871	0.015104993
		3.71997E-07	0	0.000649326	0.005807281					0.002682432	0.009243918	0.003215321	0.014306683
		3.71997E-07	0	0.000650123	0.005813884					0.002685158	0.009256611	0.005454738	0.018088639
		3.72356E-07	0	0.000650941	0.005819914					0.002688424	0.00926653	0.004292421	0.010036725
		3.72716E-07	0	0.000651736	0.005825876					0.002691509	0.009278907	0.003932177	0.00715907
		3.73435E-07	0	0.000652503	0.005832275					0.00269365	0.009285562	0.003634085	0.007638065
		3.73435E-07	0	0.000653292	0.00583783					0.002696326	0.009292572	0.003205662	0.006980667
		3.73794E-07	0	0.000654061	0.00584395					0.002699377	0.009304187	0.00187161	0.0048777
		3.74153E-07	0	0.000654899	0.005849777					0.00270281	0.009317257	0.002578161	0.005312133
		3.74153E-07	0	0.000655704	0.005855611					0.002705485	0.009324274	0.002387717	0.006890316
		3.74153E-07	0	0.000656501	0.005861626					0.002708636	0.009335219	0.004060482	0.009922654
		3.74872E-07	0	0.000657352	0.005867527					0.002711983	0.009342613	0.003906685	0.007499897
		3.75232E-07	0	0.000658151	0.005873595					0.002714644	0.009351454	0.003566316	0.007190162
		3.75232E-07	0	0.000658968	0.005879534					0.002718083	0.009360597	0.003781966	0.00725521
		3.75591E-07	0	0.000659754	0.005885361					0.002721088	0.009372476	0.003989437	0.007859574
		3.75591E-07	0	0.000660539	0.005891293					0.002723612	0.009382064	0.003711592	0.006693989
		3.75591E-07	0	0.000661338	0.005897089					0.002726741	0.00939196	0.003715254	0.007387175
		3.75591E-07	0	0.000662129	0.005903187					0.002729324	0.009399513	0.003972668	0.007979359
		3.75591E-07	0	0.00066293	0.005909285					0.00273237	0.009408957	0.002438522	0.005056314
		3.75591E-07	0	0.000663737	0.005914802					0.002735277	0.009420708	0.002357914	0.004976839
		3.75591E-07	0	0.000664518	0.005920289					0.00273868	0.00943065	0.00234159	0.005136625
		3.75591E-07	0	0.000665296	0.005926003					0.002741447	0.009443207	0.003252527	0.006865503
		3.75591E-07	0	0.000666076	0.005932485					0.002743986	0.009450955	0.003788011	0.007707831
		3.75591E-07	0	0.000666889	0.005938778					0.002747084	0.009462307	0.004674332	0.017297294
		3.7631E-07	0	0.00066767	0.005944741					0.002750317	0.009472203	0.006640033	0.01742638
		3.7631E-07	0	0.000668469	0.005950469					0.002753347	0.009482763	0.004669569	0.011377646
		3.76669E-07	0	0.000669249	0.005956537					0.002756253	0.009489268	0.007129891	0.02277669
		3.77029E-07	0	0.000670027	0.005962333					0.00275901	0.009499014	0.00226462	0.01484248
		3.77029E-07	0	0.000670821	0.005968303					0.002762329	0.009507788	0.002315769	0.014837068
		3.77029E-07	0	0.000671628	0.005974521					0.002765328	0.009522033	0.005499127	0.018911031
		3.77388E-07	0	0.000672415	0.005980166					0.002767555	0.009530581	0.004609583	0.016073264
		3.77388E-07	0	0.000673229	0.005986068					0.002770378	0.009542678	0.003820938	0.012197045
		3.77748E-07	0	0.000674026	0.005991985					0.002773245	0.009550012	0.004470378	0.01350753
		3.78826E-07	0	0.00067484	0.005998309					0.002776063	0.009557685	0.002003669	0.009175147
		3.80263E-07	0	0.000675584	0.006004497					0.002779214	0.009570891	0.002559827	0.011993558
		3.80623E-07	0	0.000676371	0.00601006					0.002781882	0.009582604	0.002049349	0.005763428
		3.80982E-07	0	0.00067716	0.006015208					0.002784967	0.009589689	0.004469316	0.018104476
		3.81701E-07	0	0.000677984	0.006020559					0.002788981	0.009602842	0.00069687	0.004514509
		3.8242E-07	0	0.000678776	0.006026333					0.002791623	0.009613613	0.003449138	0.012367172
		3.83498E-07	0	0.000679582	0.006032061					0.002794866	0.009620276	0.003292676	0.014748293
		3.83498E-07	0	0.000680367	0.006037692					0.002798049	0.009628243	0.003785134	0.016797594
		3.83858E-07	0	0.000681202	0.006043368					0.002801396	0.009638652	0.003918254	0.016419736
		3.84576E-07	0	0.000681996	0.00604896					0.002804806	0.009648458	0.001264591	0.008116977
		3.84576E-07	0	0.000682831	0.006055209					0.002807543	0.009657888	0.004707662	0.019489339
		3.84576E-07	0	0.000683611	0.006061412					0.002810681	0.00966232	0.003350494	0.013776856
		3.84576E-07	0	0.000684393	0.006067683					0.002814018	0.009672955	0.003420134	0.014845601
		3.84936E-07	0	0.0006852	0.006073412					0.002816943	0.009684314	0.003840148	0.016318667
		3.84936E-07	0	0.000686009	0.006079118					0.002819662	0.009691889	0.002440351	0.008313146
		3.86014E-07	0	0.00068682	0.006084838					0.002822004	0.009700926	0.005134107	0.023339147
		3.86014E-07	0	0.000687622	0.006090258					0.002824618	0.009711569	0.004261158	0.013297236
		3.86014E-07	0	0.000688399	0.006096423					0.002827794	0.009724971	0.003985357	0.018146979
		3.86014E-07	0	0.000689224	0.006102566					0.002831048	0.009735915	0.001228989	0.004566676
		3.86014E-07	0	0.000690051	0.006108333					0.002833528	0.009747206	0.002425105	0.010948744
		3.86733E-07	0	0.000690887	0.006114151					0.002836449	0.009758648	0.002643612	0.017670125
		3.86733E-07	0	0.000691687	0.006119842					0.002838919	0.009766396	0.001482863	0.010706975
		3.87092E-07	0	0.00069251	0.006125751					0.002841739	0.009774016	0.005414195	0.023615981
		3.87092E-07	0	0.000693298	0.006132158					0.002844643	0.009782066	0.002426164	0.009306539
		3.87092E-07	0	0.000694078	0.006138105					0.002847806	0.009791993	0.002285921	0.009062417
		3.87092E-07	0	0.000694863	0.006144339					0.002850641	0.009803058	0.00177501	0.010790738
		3.87452E-07	0	0.000695705	0.006150617					0.002852951	0.009812043	0.001037839	0.006356283
		3.87452E-07	0	0.000696468	0.006156723					0.002855711	0.009821736	0.005055859	0.02811941
		3.87811E-07	0	0.000697263	0.006162956					0.002858434	0.009829982	0.002932487	0.012312639
		3.87811E-07	0	0.000698054	0.006169348					0.002861172	0.009842426	0.002512614	0.012853493
		3.87811E-07	0	0.000698829	0.006175468					0.002864239	0.009849911	0.002134355	0.008919907
		3.87811E-07	0	0.000699608	0.006181189					0.002867726	0.009858767	0.001775158	0.010287005
		3.88171E-07	0	0.000700374	0.00618734					0.002870273	0.009868603	0.002694174	0.007297042
		3.8853E-07	0	0.000701168	0.006193189					0.002873089	0.00987556	0.000634829	0.002896551
		3.8853E-07	0	0.000701978	0.006199121					0.002875745	0.009883754	0.000976911	0.00509235
		3.89249E-07	0	0.000702837	0.00620558					0.002878516	0.009888691	0.001152718	0.005277167
		3.89608E-07	0	0.000703632	0.00621216					0.002881544	0.009894781	0.001578542	0.009529503
		3.89608E-07	0	0.000704429	0.006218228					0.002884106	0.009905793	0.001237044	0.004773276
		3.89608E-07	0	0.000705248	0.006224416					0.002886734	0.00991535	0.002488032	0.010093113
		3.90687E-07	0	0.000706063	0.006230378					0.002890061	0.009926219	0.001549962	0.008624908
		3.91405E-07	0	0.000706864	0.006236544					0.00289299	0.009934465	0.002851917	0.009755542
		3.92843E-07	0	0.000707678	0.006242679					0.002895681	0.009944151	0.003448557	0.011184454
		3.93562E-07	0	0.00070847	0.006248513					0.00289842	0.009954311	0.002392306	0.011725362
		3.93921E-07	0	0.000709284	0.006254197					0.002901023	0.009962165	0.00091781	0.005333607
		3.93921E-07	0	0.000710098	0.00626					0.002904496	0.009973584	0.001427337	0.007137453
		3.94281E-07	0	0.00071088	0.006265879					0.002907118	0.009981024	0.001756563	0.007986542
		3.95E-07	0	0.000711677	0.006271148					0.002909678	0.00998832	0.004545411	0.018178704
		3.95E-07	0	0.000712493	0.006277042					0.002912423	0.009996822	0.003976885	0.015597827
		3.95718E-07	0	0.000713302	0.006282937					0.002914948	0.010004119	0.001829459	0.008569455
		3.96078E-07	0	0.000714137	0.006288469					0.002917602	0.010016902	0.004341163	0.015289321
		3.96437E-07	0	0.000714941	0.006294469					0.002920648	0.010024846	0.003215849	0.014424772
		3.97875E-07	0	0.000715735	0.006300325					0.002922701	0.010034178	0.001748904	0.0051
		3.98594E-07	0	0.00071654	0.006306076					0.002925279	0.010041067	0.001782711	0.005535942
		4.00031E-07	0	0.000717385	0.006312031					0.002927781	0.010048891	0.003922662	0.011821923
		4.01469E-07	0	0.000718208	0.006318445					0.002930303	0.010056255	0.002737814	0.006432396
		4.01828E-07	0	0.000719051	0.006324649					0.002932631	0.01006484	0.002964236	0.007146588
		4.01828E-07	0	0.000719874	0.00633086					0.002934888	0.010074224	0.004052821	0.011887235
		4.01828E-07	0	0.000720685	0.006337055					0.002937754	0.010087648	0.003240919	0.00973957
		4.01828E-07	0	0.000721463	0.006343153					0.002941064	0.010097356	0.004527125	0.014715234
		4.02188E-07	0	0.000722272	0.006349469					0.002943621	0.010107728	0.003417714	0.01417196
		4.02547E-07	0	0.000723075	0.006355635					0.002946736	0.01012171	0.005837724	0.022557924
		4.03266E-07	0	0.000723902	0.006362087					0.002949717	0.010132594	0.002778948	0.011338956
		4.03985E-07	0	0.000724713	0.006368584					0.00295216	0.010140176	0.003178578	0.008860821
		4.05063E-07	0	0.000725517	0.006375089					0.002954905	0.010150955	0.005192815	0.009019084
		4.05423E-07	0	0.00072632	0.006381119					0.002957668	0.010158326	0.005192378	0.019779997
		4.06141E-07	0	0.00072714	0.006387074					0.002960642	0.010169346	0.003680005	0.015732219
		4.06501E-07	0	0.000727943	0.006393209					0.002963686	0.010178866	0.005623621	0.015815537
		4.0722E-07	0	0.000728762	0.006399571					0.002966779	0.0101888	0.002341507	0.010518652
		4.07939E-07	0	0.000729601	0.006406113					0.002969485	0.010195154	0.006117221	0.020869876
		4.08657E-07	0	0.000730424	0.006412414					0.00297212	0.010203068	0.001715164	0.000443712
		4.09017E-07	0	0.000731265	0.006418874					0.002974957	0.010210319	0.001387497	0.00037929
		4.09017E-07	0	0.00073209	0.006424904					0.002977669	0.01022106	0.001479368	0.000645594
		4.09376E-07	0	0.000732903	0.006430579					0.002980408	0.010234228	0.001335087	0.000106489
		4.10454E-07	0	0.000733737	0.006437001					0.002983322	0.010246574	0.0014994	0.000435512
		4.10814E-07	0	0.000734576	0.006443355					0.002986195	0.01025531	0.001705368	0.000218216
		4.11892E-07	0	0.000735416	0.006449476					0.002988646	0.010261958	0.003137791	0.001540112
		4.1297E-07	0	0.000736249	0.006455212					0.002991098	0.010268599	0.001401658	0.000106926
		4.1297E-07	0	0.000737098	0.00646137					0.002993811	0.010277817	0.001423043	0.00016118
		4.1297E-07	0	0.000737938	0.006467513					0.002997352	0.010287751	0.038740918	0.040861968
		4.13689E-07	0	0.000738777	0.006474485					0.003000385	0.010297497	0.069651616	0.089896577
		4.14049E-07	0	0.000739573	0.006481088					0.003002938	0.010305698	0.029325507	0.03400511
		4.14408E-07	0	0.000740389	0.00648708					0.003005419	0.010314698	0.026579014	0.03780401
		4.14767E-07	0	0.000741236	0.006492688					0.003008252	0.010323562	0.022916222	0.032766005
		4.15486E-07	0	0.000742087	0.00649865					0.003010788	0.010330624	0.098972051	0.119903294
		4.15486E-07	0	0.000742929	0.006504446					0.00301308	0.010338486	0.010253461	0.014879753
		4.16205E-07	0	0.000743752	0.00651022					0.00301536	0.010345865	0.017986727	0.0253691
		4.16924E-07	0	0.000744571	0.006516099					0.003018648	0.010355317	0.105802789	0.107703604
		4.18002E-07	0	0.000745411	0.006522445					0.003021026	0.010362824	0.128067044	0.132750351
		4.1944E-07	0	0.000746265	0.00652886					0.003022989	0.010371115	0.058776279	0.074842717
		4.20159E-07	0	0.000747089	0.006535169					0.003025731	0.010377439	0.030536525	0.031484977
		4.20159E-07	0	0.00074795	0.006541138					0.003028448	0.010386552	0.042846476	0.048907166
		4.20878E-07	0	0.000748816	0.006547138					0.003031179	0.010394617	0.034201324	0.039417129
		4.21956E-07	0	0.000749685	0.006553326					0.003033815	0.010404008	0.050755273	0.055178005
		4.22315E-07	0	0.00075055	0.006559228					0.003036465	0.010412337	0.030368477	0.033512149
		4.23034E-07	0	0.000751409	0.006565341					0.003038971	0.010420809	0.140094472	0.149581177
		4.23034E-07	0	0.000752239	0.006571552					0.003041771	0.010431135	0.044826515	0.051149493
		4.24472E-07	0	0.000753109	0.006578237					0.003044432	0.010436962	0.029045796	0.030950778
		4.24831E-07	0	0.00075395	0.006584712					0.003047244	0.010445517	0.037653644	0.042674293
		4.24831E-07	0	0.000754793	0.006591134					0.003050432	0.010456408	0.017664447	0.025941822
		4.2555E-07	0	0.000755646	0.006597737					0.003053106	0.01046421	0.014792987	0.018640061
		4.26988E-07	0	0.000756486	0.006604023					0.003055536	0.010472086	0.13725205	0.159189476
		4.27707E-07	0	0.000757344	0.006609796					0.003058712	0.01048095	0.053730039	0.041114501
		4.29144E-07	0	0.00075819	0.00661615					0.003061193	0.010490734	0.117937275	0.121929071
		4.29504E-07	0	0.00075901	0.006623349					0.00306371	0.010498965	0.127032817	0.13809751
		4.30582E-07	0	0.000759837	0.00662968					0.003066474	0.010504791	0.108518016	0.112688696
		4.31301E-07	0	0.00076068	0.006636215					0.003069232	0.010513014	0.086659103	0.097070028
		4.31301E-07	0	0.000761563	0.006642283					0.003072397	0.010521388	0.057446888	0.071362401
		4.3202E-07	0	0.000762422	0.006648433					0.003075391	0.010531225	0.080295316	0.099953058
		4.3202E-07	0	0.000763272	0.006654606					0.003077845	0.010541596	0.112379665	0.147006451
		4.32379E-07	0	0.000764136	0.006660779					0.003080812	0.010551282	0.076067777	0.09921905
		4.33098E-07	0	0.000764988	0.006666953					0.003083621	0.010560651	0.114730513	0.149513424
		4.33098E-07	0	0.000765848	0.006673676					0.00308615	0.010569379	0.230434384	0.25815995
		4.33457E-07	0	0.000766705	0.006679902					0.003088693	0.010577776	0.094515806	0.129560948
		4.33457E-07	0	0.000767515	0.006686158					0.003091326	0.010585728	0.101988278	0.137827159
		4.33817E-07	0	0.000768368	0.006692889					0.003093746	0.010590815	0.041389474	0.059557512
		4.33817E-07	0	0.000769238	0.006699529					0.003096519	0.010600976	0.035001064	0.052271799
		4.34895E-07	0	0.000770138	0.006706494					0.00309925	0.010609787	0.058556169	0.085132165
		4.35254E-07	0	0.000771024	0.006713014					0.003101627	0.010617309	0.08293557	0.11008238
		4.35973E-07	0	0.000771877	0.006718946					0.003104195	0.010627447	0.12006072	0.15392008
		4.36692E-07	0	0.000772756	0.006725232					0.003106647	0.010637841	0.090892604	0.114898032
		4.37051E-07	0	0.00077362	0.006732					0.003109426	0.010647881	0.105576655	0.141156229
		4.37051E-07	0	0.000774481	0.006738513					0.00311207	0.010657099	0.105179016	0.12463871
		4.37051E-07	0	0.00077537	0.00674443					0.003114668	0.010663551	0.049609067	0.069452044
		4.37051E-07	0	0.000776253	0.006750942					0.00311765	0.01067139	0.08846275	0.117335638
		4.37411E-07	0	0.000777136	0.006757115					0.003119982	0.010676885	0.081473204	0.113413705
		4.3813E-07	0	0.000778005	0.006763552					0.003123004	0.01068235	0.048302759	0.064768576
		4.38489E-07	0	0.000778893	0.006769544					0.003125741	0.010688779	0.132991104	0.141737514
		4.38489E-07	0	0.000779771	0.006776185					0.003127883	0.010694673	0.078046873	0.09824548
		4.38848E-07	0	0.000780645	0.006782546					0.003130342	0.010704909	0.085011835	0.111008645
		4.39567E-07	0	0.000781545	0.006788343					0.003133335	0.010711007	0.136642026	0.144228357
		4.39567E-07	0	0.000782396	0.006794214					0.003136251	0.010718801	0.104569431	0.110551373
		4.40286E-07	0	0.000783293	0.006800734					0.003138853	0.010728185	0.07590319	0.082298332
		4.40646E-07	0	0.000784158	0.006806659					0.003141316	0.010738345	0.109622388	0.10849571
		4.41364E-07	0	0.000785026	0.006812447					0.003144061	0.01074687	0.112428711	0.113924681
		4.42443E-07	0	0.000785892	0.006818703					0.003146759	0.010754144	0.117142414	0.135900295
		4.43521E-07	0	0.000786785	0.006825381					0.003149483	0.010762367	0.10903377	0.125531245
		4.43521E-07	0	0.000787648	0.006831984					0.003151824	0.010767651	0.122796118	0.156595929
		4.44599E-07	0	0.000788544	0.006837863					0.003154443	0.010775165	0.155643828	0.184547142
		4.45318E-07	0	0.000789431	0.006843969					0.003156826	0.010787067	0.100421378	0.130997511
		4.45318E-07	0	0.000790324	0.006850202					0.003159573	0.010791778	0.103988563	0.110293805
		4.46037E-07	0	0.000791224	0.006856858					0.003162073	0.010799632	0.054252543	0.085813147
		4.46396E-07	0	0.000792101	0.006862925					0.003164772	0.010809137	0.152412249	0.210800824
		4.47834E-07	0	0.000792961	0.006869008					0.003167477	0.010820797	0.058080722	0.077193176
		4.48912E-07	0	0.000793836	0.006875309					0.003170055	0.010829186	0.058180243	0.073582967
		4.49272E-07	0	0.000794738	0.006881724					0.0031723	0.010838842	0.078665616	0.102133254
		4.4999E-07	0	0.000795632	0.006887776					0.003174927	0.010846929	0.068022961	0.068534169
		4.5035E-07	0	0.000796484	0.006893927					0.003177512	0.010854436	0.075156568	0.094948489
		4.5035E-07	0	0.000797339	0.006900778					0.003179695	0.010860172	0.068184148	0.08851261
		4.51428E-07	0	0.00079821	0.006907298					0.003182057	0.010871041	0.059987803	0.07347225
		4.52147E-07	0	0.000799061	0.006913245					0.003184436	0.010881518	0.055144572	0.073930246
		4.52506E-07	0	0.000799939	0.006918913					0.003187034	0.010890993	0.046959837	0.054892699
		4.53944E-07	0	0.000800814	0.006924589					0.00319004	0.010898327	0.035485849	0.038227816
		4.53944E-07	0	0.000801696	0.006930664					0.003192565	0.010907115	0.080763809	0.097978769
		4.55022E-07	0	0.000802559	0.006937101					0.003194599	0.010914615	0.058607424	0.064336261
		4.55022E-07	0	0.000803413	0.006942897					0.003197034	0.010923886	0.042171043	0.061458523
		4.55741E-07	0	0.000804294	0.006949244					0.003199481	0.01093064	0.154667277	0.177680139
		4.5646E-07	0	0.00080512	0.006955583					0.003202718	0.010941184	0.082429713	0.093842449
		4.56819E-07	0	0.000806028	0.006961258					0.003204896	0.010947041	0.074131849	0.075884908
		4.56819E-07	0	0.000806916	0.006967741					0.0032077	0.010954254	0.066388273	0.085645078
		4.57538E-07	0	0.000807797	0.006973582					0.003210335	0.010964437	0.101190182	0.129493624
		4.58616E-07	0	0.000808681	0.006979469					0.003212771	0.010969894	0.076321714	0.101589271
		4.59335E-07	0	0.000809591	0.006985288					0.003215046	0.010978148	0.063303958	0.069470684
		4.60413E-07	0	0.000810491	0.006991272					0.003218005	0.010992537	0.096043413	0.132096465
		4.61132E-07	0	0.000811347	0.006997634					0.003220929	0.011000911	0.082381105	0.086018165
		4.61851E-07	0	0.000812197	0.007003415					0.003223015	0.01101028	0.118044726	0.108206469
		4.61851E-07	0	0.000813057	0.00700937					0.003225719	0.011019672	0.115841351	0.105312051
		4.62211E-07	0	0.000813917	0.00701506					0.003228255	0.011028249	0.07649168	0.08845519
		4.6257E-07	0	0.000814824	0.007021339					0.003230808	0.011037204	0.101134399	0.097492598
		4.6257E-07	0	0.000815693	0.007027738					0.003233142	0.011044153	0.033586297	0.039670484
		4.63289E-07	0	0.000816567	0.007034107					0.00323579	0.011056303	0.005781815	0.010401137
		4.64008E-07	0	0.000817432	0.007040899					0.003238085	0.011064866	0.111378644	0.14429899
		4.64726E-07	0	0.000818306	0.007047449					0.003240632	0.011076948	0.040858608	0.055820758
		4.65805E-07	0	0.000819215	0.007054127					0.003243307	0.011083988	0.082364207	0.101428137
		4.66524E-07	0	0.000820087	0.007060421					0.003245489	0.011092001	0.004968143	0.006970153
		4.66883E-07	0	0.000820963	0.007066971					0.003247823	0.011100457	0.033339229	0.045245093
		4.67961E-07	0	0.00082185	0.007073362					0.003250687	0.011110136	0.057983458	0.072441736
		4.6868E-07	0	0.000822729	0.007080071					0.003252725	0.011116806	0.082602426	0.093336719
		4.70477E-07	0	0.00082361	0.00708656					0.003254812	0.011124645	0.073698463	0.086871399
		4.72634E-07	0	0.000824477	0.007092771					0.003257157	0.011132107	0.047677328	0.052936523
		4.73712E-07	0	0.000825362	0.007099087					0.003259411	0.01114232	0.063476208	0.096173092
		4.75509E-07	0	0.000826245	0.007105321					0.003261329	0.01114933	0.06096646	0.073551687
		4.76947E-07	0	0.00082713	0.007111735					0.003263985	0.011156038	0.136534314	0.178687574
		4.78744E-07	0	0.000828005	0.007118202					0.003266392	0.011162144	0.096087538	0.100148978
		4.79822E-07	0	0.000828891	0.00712476					0.003269068	0.011167646	0.093335416	0.095776918
		4.809E-07	0	0.000829779	0.007130933					0.003271479	0.011175922	0.17539355	0.22235379
		4.82338E-07	0	0.000830674	0.007137521					0.003274039	0.011182472	0.071427565	0.083030727
		4.83416E-07	0	0.000831567	0.007143377					0.003276371	0.011191713	0.134675477	0.135778438
		4.84494E-07	0	0.000832447	0.007149679					0.003278899	0.011200456	0.059717181	0.072872167
		4.84494E-07	0	0.000833348	0.0071561					0.003281344	0.011211024	0.006618914	0.013495794
		4.84494E-07	0	0.000834255	0.007162628					0.003283568	0.011224908	0.130349537	0.175112708
		4.84854E-07	0	0.000835167	0.007168906					0.00328572	0.011232837	0.158462271	0.220816241
		4.85213E-07	0	0.000836072	0.007175698					0.003288019	0.011238294	0.097205227	0.158160228
		4.86292E-07	0	0.000836994	0.0071823					0.003290365	0.011245741	0.115672048	0.156993
		4.8701E-07	0	0.000837853	0.007188428					0.003293323	0.011256376	0.139633443	0.168167361
		4.8737E-07	0	0.000838733	0.007194918					0.003295628	0.011264728	0.087702056	0.127682822
		4.8737E-07	0	0.000839629	0.00720143					0.003297861	0.01127314	0.110000642	0.136962173
		4.87729E-07	0	0.00084053	0.007207619					0.003300172	0.011280594	0.178661801	0.22282867
		4.88448E-07	0	0.000841443	0.007213792					0.003302487	0.011286466	0.123299359	0.135720113
		4.89526E-07	0	0.000842332	0.007220236					0.003304408	0.011293408	0.11501786	0.148078662
		4.90605E-07	0	0.000843247	0.007226914					0.003306793	0.011298488	0.074628992	0.083739485
		4.90964E-07	0	0.00084416	0.007233834					0.003309188	0.011310141	0.087659773	0.099180662
		4.91683E-07	0	0.000845023	0.007240067					0.003311341	0.011319562	0.121233397	0.136675812
		4.92042E-07	0	0.000845924	0.00724621					0.003313764	0.011326836	0.102128564	0.12481051
		4.92761E-07	0	0.000846864	0.007252429					0.00331603	0.011336785	0.102120861	0.114906097
		4.9348E-07	0	0.00084776	0.007259107					0.003318375	0.011343501	0.130068006	0.13306197
		4.93839E-07	0	0.000848642	0.007265634					0.003321047	0.011350602	0.003599157	0.010758689
		4.94918E-07	0	0.000849556	0.007272131					0.003323562	0.011357348	0.003929996	0.013961824
		4.95636E-07	0	0.000850468	0.007278568					0.00332626	0.011364636	0.004287482	0.013544199
		4.95636E-07	0	0.000851396	0.00728496					0.003328295	0.01137136	0.003385151	0.01188624
		4.95996E-07	0	0.000852334	0.007291495					0.003330599	0.011381987	0.003997472	0.011368013
		4.97433E-07	0	0.000853209	0.007298052					0.0033329	0.01139116	0.005207433	0.01366026
		4.98152E-07	0	0.000854114	0.007304678					0.003335582	0.011396535	0.003392143	0.015060221
		4.9959E-07	0	0.00085504	0.007311816					0.003338166	0.011404042	0.003728909	0.012016275
		4.99949E-07	0	0.000855967	0.007318886					0.003340512	0.011413004	0.003736839	0.018786204
		5.00668E-07	0	0.000856922	0.007325737					0.003343292	0.011421506	0.003337667	0.014858068
		5.01746E-07	0	0.000857842	0.007332129					0.003345932	0.011432315	0.003259791	0.012097295
		5.02106E-07	0	0.000858776	0.007338634					0.003348083	0.011440259	0.004445299	0.018780868
		5.02825E-07	0	0.000859705	0.007344784					0.003349995	0.011448173	0.003044883	0.010594426
		5.03184E-07	0	0.000860588	0.007350558					0.003352262	0.011456593	0.002734653	0.007923122
		5.03184E-07	0	0.000861556	0.007357221					0.003354619	0.011462298	0.00441609	0.014083644
		5.03903E-07	0	0.000862503	0.007363387					0.003356805	0.011469482	0.004537964	0.015127749
		5.04981E-07	0	0.000863438	0.007370246					0.003359087	0.011478323	0.007033731	0.017300106
		5.04981E-07	0	0.000864358	0.00737669					0.003360986	0.011484994	0.0044118	0.014438324
		5.04981E-07	0	0.000865313	0.007383466					0.003363531	0.011492606	0.004432158	0.013707851
		5.05341E-07	0	0.000866246	0.007390062					0.003366202	0.01150199	0.002697593	0.008287993
		5.05341E-07	0	0.000867191	0.007396642					0.003368644	0.011510357	0.002898569	0.009801807
		5.06059E-07	0	0.000868114	0.00740286					0.003371159	0.011517872	0.003149502	0.010881043
		5.07138E-07	0	0.000869037	0.007409327					0.003373474	0.011522228	0.007343233	0.017483416
		5.07857E-07	0	0.000869989	0.007416299					0.003375776	0.011532148	0.003947178	0.014674185
		5.09294E-07	0	0.000870922	0.007422782					0.003378201	0.011538622	0.00643428	0.015579956
		5.09654E-07	0	0.000871833	0.00742946					0.003380671	0.011547117	0.00633807	0.014783681
		5.10372E-07	0	0.000872746	0.007435588					0.003382984	0.011554534	0.004670379	0.014876866
		5.11091E-07	0	0.000873684	0.007441768					0.003385036	0.011560888	0.006845215	0.015561843
		5.1181E-07	0	0.000874636	0.007448243					0.003387079	0.011568923	0.007582506	0.010932185
		5.13248E-07	0	0.000875591	0.007454431					0.003389048	0.011579354	0.004010398	0.005882798
		5.13967E-07	0	0.000876525	0.00746117					0.0033915	0.011587487	0.00367688	0.00556934
		5.14326E-07	0	0.000877443	0.007467539					0.003393949	0.011592681	0.004056022	0.005865651
		5.15404E-07	0	0.000878392	0.007474074					0.003396283	0.011604921	0.002998798	0.004650522
		5.16123E-07	0	0.000879332	0.007480699					0.003398599	0.011613778	0.003951271	0.005292476
		5.1792E-07	0	0.000880279	0.007487686					0.003401235	0.011621662	0.003444058	0.00668961
		5.1828E-07	0	0.000881221	0.007494379					0.003403961	0.011632094	0.003770214	0.006764705
		5.19358E-07	0	0.000882155	0.007500975					0.003406399	0.011641297	0.003089133	0.004006088
		5.20077E-07	0	0.000883103	0.007507645					0.003408557	0.011649852	0.002484143	0.003604096
		5.20436E-07	0	0.000884056	0.007514542					0.003410512	0.011657563	0.002692883	0.003892748
		5.21874E-07	0	0.000884967	0.00752125					0.003412675	0.011665243	0.002724456	0.003427879
		5.21874E-07	0	0.000885922	0.007527695					0.003415247	0.011673783	0.002536322	0.003145015
		5.22233E-07	0	0.000886853	0.007534049					0.003417333	0.011679383	0.003032179	0.004079752
		5.22233E-07	0	0.000887772	0.00754038					0.003419656	0.011688828	0.003975658	0.005426566
		5.23312E-07	0	0.000888719	0.007546727					0.003422291	0.011699003	0.002133902	0.002881793
		5.23312E-07	0	0.000889651	0.007552922					0.003424941	0.011709601	0.001952538	0.002714591
		5.23671E-07	0	0.000890584	0.007559548					0.003427408	0.011720425	0.004860799	0.006771813
		5.25109E-07	0	0.000891524	0.007565894					0.003429752	0.01173017	0.003625924	0.005243392
		5.25109E-07	0	0.000892423	0.007572203					0.003432627	0.011741115	0.002819732	0.004081764
		5.25109E-07	0	0.000893335	0.007579115					0.003435188	0.011750657	0.007779176	0.016865197
		5.25468E-07	0	0.000894253	0.007586162					0.00343773	0.011762106	0.005287009	0.009173564
		5.26546E-07	0	0.000895195	0.007592788					0.003440142	0.011769621	0.003264818	0.005288014
		5.26906E-07	0	0.000896143	0.007599767					0.003442363	0.011779804	0.00624546	0.015527684
		5.27265E-07	0	0.000897092	0.007606815					0.003444462	0.011788879	0.003429455	0.013966256
		5.27265E-07	0	0.000898039	0.007613606					0.003446665	0.011794932	0.003208879	0.011912078
		5.27984E-07	0	0.000899006	0.007620405					0.00344903	0.011801972	0.004380931	0.008696566
		5.28703E-07	0	0.000899978	0.007626782					0.00345153	0.011809818	0.004600389	0.010122463
		5.28703E-07	0	0.000900944	0.007633023					0.003453764	0.011815931	0.005059084	0.010222832
		5.28703E-07	0	0.000901886	0.007639505					0.003456635	0.011824712	0.005895308	0.012498474
		5.28703E-07	0	0.000902872	0.00764607					0.003458687	0.011832566	0.00354916	0.01116249
		5.29422E-07	0	0.000903831	0.007652348					0.003461112	0.01183828	0.003203996	0.009745676
		5.29422E-07	0	0.00090479	0.007658853					0.00346369	0.011845169	0.003160553	0.005760971
		5.305E-07	0	0.000905735	0.007665433					0.003466557	0.011854025	0.005262207	0.015057372
		5.31219E-07	0	0.000906712	0.00767184					0.003468763	0.011860779	0.003159876	0.010139943
		5.31938E-07	0	0.000907638	0.00767891					0.003470941	0.011868143	0.004858184	0.014276014
		5.31938E-07	0	0.000908605	0.007685852					0.003473017	0.011875469	0.008322213	0.020817981
		5.32656E-07	0	0.000909543	0.007692666					0.003475117	0.011882268	0.007226373	0.016599405
		5.33735E-07	0	0.000910514	0.007699668					0.003477704	0.011889707	0.007871043	0.01864744
		5.34453E-07	0	0.000911457	0.007707017					0.003479638	0.011895617	0.004692578	0.018308973
		5.35172E-07	0	0.000912428	0.00771368					0.003481809	0.011903885	0.006581754	0.01521054
		5.35532E-07	0	0.000913346	0.0077206					0.003484307	0.011912538	0.00705876	0.016444791
		5.36251E-07	0	0.00091426	0.007727738					0.003486592	0.011921304	0.008097893	0.02092759
		5.3661E-07	0	0.000915202	0.007734031					0.003488977	0.011927899	0.007150697	0.016601946
		5.36969E-07	0	0.000916148	0.007740498					0.003490782	0.011935128	0.004891198	0.013580597
		5.37329E-07	0	0.000917098	0.007746837					0.003492945	0.01194357	0.004102977	0.012289476
		5.38766E-07	0	0.000918043	0.007754149					0.003495399	0.011952426	0.004133563	0.010394489
		5.39485E-07	0	0.000919003	0.007760819					0.003497973	0.011959413	0.005489734	0.015928297
		5.40204E-07	0	0.000919948	0.007767528					0.003500362	0.011964411	0.003066013	0.008574762
		5.40564E-07	0	0.000920886	0.007774198					0.00350217	0.011970802	0.006399174	0.020863198
		5.40923E-07	0	0.000921819	0.007780771					0.003504406	0.011974639	0.004839388	0.021146944
		5.41642E-07	0	0.000922813	0.00778708					0.003506443	0.011980556	0.004048688	0.016251403
		5.43079E-07	0	0.000923737	0.007793268					0.003509115	0.011986133	0.003850049	0.012591041
		5.44877E-07	0	0.000924677	0.007799471					0.003510977	0.011993633	0.00751352	0.018220182
		5.45595E-07	0	0.000925619	0.007805637					0.003512916	0.011997176	0.007569337	0.018117131
		5.46674E-07	0	0.000926553	0.007811961					0.003515326	0.012004728	0.004429645	0.018176767
		5.47033E-07	0	0.000927512	0.00781842					0.003517013	0.012009258	0.002816695	0.010680164
		5.47392E-07	0	0.000928452	0.007825249					0.003519479	0.012017858	0.00479745	0.015866008
		5.48111E-07	0	0.000929366	0.007832146					0.003521559	0.012024333	0.007914813	0.026915279
		5.4883E-07	0	0.000930311	0.007839193					0.003523476	0.012029873	0.007066946	0.021811653
		5.49549E-07	0	0.000931259	0.007846459					0.003525521	0.012034848	0.006522998	0.019437557
		5.50987E-07	0	0.000932199	0.007852994					0.003527394	0.012039852	0.005437252	0.016559842
		5.51705E-07	0	0.000933168	0.007859778					0.003530026	0.012047066	0.005078043	0.008950147
		5.52065E-07	0	0.000934148	0.007866712					0.003532239	0.012052892	0.003573498	0.010883086
		5.52424E-07	0	0.000935128	0.007873767					0.003534626	0.012060957	0.00542129	0.015187641
		5.52784E-07	0	0.000936105	0.007880566					0.003537206	0.012067055	0.004947998	0.014755484
		5.53503E-07	0	0.000937089	0.007887508					0.003539152	0.012070439	0.004667055	0.01556467
		5.54581E-07	0	0.000938093	0.007894661					0.003541538	0.012074743	0.003112512	0.009129387
		5.5494E-07	0	0.000939079	0.007901701					0.003544251	0.012083208	0.004005256	0.011407177
		5.5494E-07	0	0.000940075	0.007908176					0.003546541	0.012093383	0.004822713	0.015694502
		5.55659E-07	0	0.000941064	0.007914967					0.003549068	0.012102918	0.004268964	0.010978223
		5.56018E-07	0	0.000942061	0.00792154					0.003551452	0.012110282	0.004934426	0.011638063
		5.56378E-07	0	0.000943057	0.007928188					0.003553963	0.01211638	0.004584124	0.01344968
		5.57456E-07	0	0.00094407	0.007934655					0.003556256	0.012124219	0.004577508	0.013084952
		5.58175E-07	0	0.000945051	0.007941227					0.00355887	0.012131078	0.005780361	0.017512088
		5.58175E-07	0	0.000946	0.007947642					0.00356114	0.012137937	0.005208075	0.012040757
		5.58894E-07	0	0.000947014	0.007954516					0.003563633	0.012148195	0.004739147	0.013451723
		5.59972E-07	0	0.000948	0.007961088					0.003565713	0.012153924	0.005462272	0.016524808
		5.60691E-07	0	0.000949012	0.007967925					0.003568306	0.012165019	0.005816567	0.012640441
		5.6105E-07	0	0.000949996	0.007974904					0.003570373	0.012170272	0.004828835	0.011543084
		5.61769E-07	0	0.000950998	0.007981515					0.003572625	0.012181292	0.003863662	0.010844419
		5.62129E-07	0	0.000952051	0.007988253					0.003574975	0.012188649	0.003681227	0.006883683
		5.62488E-07	0	0.000953061	0.007995368					0.00357708	0.012199103	0.002869015	0.007807521
		5.62847E-07	0	0.000954119	0.008002326					0.00357939	0.012211125	0.005642901	0.014519238
		5.63926E-07	0	0.000955079	0.008009765					0.003581376	0.012218896	0.003638387	0.008623272
		5.65004E-07	0	0.000956099	0.008016345					0.003583598	0.012225303	0.003482212	0.006486221
		5.65363E-07	0	0.000957076	0.008023807					0.003585773	0.012232727	0.004061176	0.010061222
		5.65363E-07	0	0.000958052	0.00803102					0.003588029	0.012239119	0.0038587	0.009700301
		5.66442E-07	0	0.000959063	0.008037699					0.003590207	0.012245714	0.005989314	0.011585264
		5.6716E-07	0	0.000960023	0.008044889					0.003592618	0.012259274	0.007876777	0.019874169
		5.6752E-07	0	0.00096101	0.008051989					0.00359476	0.012265922	0.007636231	0.018734935
		5.68598E-07	0	0.000962006	0.008058909					0.003597035	0.01227416	0.006065341	0.015488482
		5.69676E-07	0	0.000963073	0.008065655					0.003599437	0.012281901	0.003890282	0.009705554
		5.69676E-07	0	0.00096411	0.00807231					0.003601519	0.0122891	0.00246544	0.003680284
		5.69676E-07	0	0.00096511	0.00807935					0.003603879	0.012296238	0.007564906	0.017852319
		5.70395E-07	0	0.000966094	0.008085848					0.003606254	0.012304551	0.008986645	0.023521906
		5.70755E-07	0	0.000967102	0.00809242					0.003608691	0.012314538	0.004694871	0.009171672
		5.71473E-07	0	0.000968126	0.008099076					0.003610871	0.01232485	0.007703953	0.019824543
		5.71833E-07	0	0.000969164	0.00810595					0.003613079	0.012332319	0.007958142	0.018027097
		5.72192E-07	0	0.000970157	0.008112733					0.003615763	0.012339902	0.708580335	0.609953351
		5.7327E-07	0	0.000971192	0.008119276					0.0036177	0.012347258	0.799952519	0.712403161
		5.7363E-07	0	0.000972195	0.008126195					0.003620156	0.012356062	0.72803426	0.671785405
		5.75786E-07	0	0.000973208	0.008133228					0.003622324	0.012364398	0.820079803	0.723932143
		5.76505E-07	0	0.000974219	0.008140019					0.003624435	0.01237171	0.702304852	0.648477765
		5.76865E-07	0	0.000975239	0.008146908					0.003626621	0.012378124	0.593941331	0.523251362
		5.77943E-07	0	0.000976251	0.008153752					0.003628474	0.012386581	0.785236747	0.702565257
		5.79021E-07	0	0.000977308	0.008160867					0.00363047	0.012391872	0.762995319	0.706184194
		5.80099E-07	0	0.00097835	0.008167839					0.003632785	0.012400751	0.653451691	0.543952084
		5.80459E-07	0	0.000979361	0.008175173					0.003635038	0.012412502	0.623902665	0.485557549
		5.81178E-07	0	0.000980389	0.008182741					0.003637252	0.012419067	0.637589466	0.544323445
		5.81537E-07	0	0.000981398	0.008189849					0.0036394	0.01242408	0.76005896	0.664798587
		5.81897E-07	0	0.000982416	0.008196663					0.003641709	0.012433087	0.684189362	0.620967143
		5.82615E-07	0	0.000983434	0.008203966					0.00364396	0.012442599	0.687635104	0.611541084
		5.82615E-07	0	0.000984441	0.008210758					0.003645875	0.01244893	0.644655675	0.585921878
		5.82975E-07	0	0.000985464	0.008217715					0.003648075	0.012461096	0.686968505	0.609237357
		5.83694E-07	0	0.000986494	0.008224234					0.003650382	0.012467887	0.493710843	0.41088878
		5.84053E-07	0	0.000987522	0.008230521					0.003652484	0.012474633	0.730091443	0.637386902
		5.84053E-07	0	0.000988539	0.00823744					0.003654461	0.012481876	0.707009646	0.625353049
		5.84412E-07	0	0.000989561	0.008244503					0.003656164	0.01248606	0.703773292	0.632668724
		5.84772E-07	0	0.000990597	0.008251384					0.003658482	0.01249411	0.786748262	0.728083289
		5.84772E-07	0	0.000991603	0.00825862					0.003660712	0.012501843	0.741575319	0.710417219
		5.85131E-07	0	0.000992627	0.008265057					0.003662777	0.012512426	0.566265465	0.454597145
		5.85131E-07	0	0.000993653	0.008272218					0.003664879	0.012520679	0.650420778	0.610081231
		5.85131E-07	0	0.00099471	0.008279582					0.003667186	0.012528978	0.563390289	0.455518639
		5.85491E-07	0	0.00099574	0.008286818					0.003669736	0.0125365	0.604112937	0.49522724
		5.85491E-07	0	0.000996743	0.00829388					0.003672325	0.012543156	0.558829946	0.500483491
		5.85491E-07	0	0.000997775	0.008300935					0.003674722	0.012551733	0.589885368	0.51993962
		5.86569E-07	0	0.000998805	0.008307915					0.003677005	0.012559813	0.654902844	0.632097479
		5.86569E-07	0	0.000999845	0.008315286					0.003679417	0.012567328	0.70339304	0.669079784
		5.86569E-07	0	0.001000893	0.008322613					0.003681325	0.012574556	0.662095561	0.593540572
		5.86569E-07	0	0.001001925	0.008329494					0.003683605	0.012583443	0.702573473	0.663997481
		5.86569E-07	0	0.001002946	0.008336595					0.003685855	0.012589217	0.641325151	0.562338956
		5.87288E-07	0	0.001003991	0.008343258					0.00368826	0.012596897	0.545615437	0.495402349
		5.87288E-07	0	0.001005008	0.008349732					0.003690041	0.012605399	0.654779834	0.571914075
		5.87647E-07	0	0.00100602	0.008356546					0.003692111	0.012612093	0.650144325	0.580128458
		5.88007E-07	0	0.001007104	0.008363149					0.003694204	0.01261755	0.802705037	0.762606091
		5.88725E-07	0	0.001008121	0.00836991					0.003696273	0.012623512	0.805256775	0.766223226
		5.89085E-07	0	0.001009155	0.008376761					0.003698132	0.012628818	0.752523398	0.703761723
		5.89444E-07	0	0.001010173	0.008384404					0.003699963	0.012635474	0.75603674	0.699281095
		5.89444E-07	0	0.001011224	0.008391588					0.003702626	0.012645039	0.675924008	0.610435474
		5.90163E-07	0	0.001012321	0.008398447					0.003704805	0.012653873	0.730015042	0.678830902
		5.90163E-07	0	0.001013389	0.0084056					0.003706785	0.012657272	0.687152952	0.626344513
		5.90163E-07	0	0.001014453	0.008412964					0.003709106	0.012669792	0.697422213	0.656559286
		5.90882E-07	0	0.001015489	0.008419687					0.003711669	0.012676244	0.784286957	0.745365998
		5.91241E-07	0	0.001016517	0.008427119					0.003713783	0.01268651	0.681193257	0.638095057
		5.91241E-07	0	0.001017534	0.008433382					0.003715512	0.012691627	0.755809373	0.69857701
		5.91241E-07	0	0.00101858	0.008440362					0.003717499	0.01270166	0.799107969	0.761659091
		5.91601E-07	0	0.001019616	0.008447199					0.003719636	0.012708413	0.563884525	0.44714245
		5.9196E-07	0	0.001020662	0.008453703					0.003722166	0.012715611	0.659709376	0.594045609
		5.9196E-07	0	0.001021719	0.008460547					0.003725122	0.012723262	0.597198139	0.531052801
		5.9232E-07	0	0.001022793	0.008467572					0.003727779	0.012730694	0.60675933	0.505504107
		5.9232E-07	0	0.00102379	0.008473949					0.003730731	0.012739204	0.628859766	0.510598342
		5.9232E-07	0	0.001024813	0.00848126					0.003733262	0.012747118	0.675973639	0.579106159
		5.92679E-07	0	0.001025887	0.00848873					0.00373562	0.012754293	0.534652449	0.463008707
		5.93398E-07	0	0.001026912	0.008496011					0.003738065	0.012761846	0.586977755	0.527328084
		5.94117E-07	0	0.001027951	0.008503224					0.003740428	0.012774954	0.608576525	0.531177545
		5.94476E-07	0	0.001028988	0.008510603					0.003743169	0.012785069	0.572520144	0.515519871
		5.94836E-07	0	0.001030027	0.008518322					0.0037453	0.012791943	0.645769565	0.571061655
		5.95195E-07	0	0.001031077	0.008525844					0.003747314	0.012797611	0.546970682	0.452863217
		5.95195E-07	0	0.001032148	0.008533208					0.003750039	0.01280505	0.697687943	0.650641054
		5.95195E-07	0	0.001033154	0.008540157					0.00375216	0.012811397	0.621291832	0.551352359
		5.95195E-07	0	0.001034218	0.008547891					0.003754162	0.012819583	0.658725918	0.566012464
		5.95554E-07	0	0.001035301	0.008555202					0.003756301	0.012826291	0.583073868	0.497267783
		5.95554E-07	0	0.001036358	0.008562853					0.003758429	0.012832464	0.730069506	0.640146333
		5.95914E-07	0	0.001037416	0.008570488					0.003760375	0.012840386	0.699489745	0.609482497
		5.96273E-07	0	0.001038514	0.008577287					0.003762686	0.012847833	0.70217622	0.60220484
		5.96273E-07	0	0.00103958	0.008584425					0.00376526	0.012857089	0.715536168	0.622982647
		5.96273E-07	0	0.001040646	0.008591804					0.00376724	0.012863495	0.684169027	0.585775298
		5.96273E-07	0	0.001041683	0.008599334					0.003769629	0.012873777	0.703308384	0.615482848
		5.96633E-07	0	0.001042773	0.008606494					0.003771768	0.012878209	0.733972067	0.657093417
		5.97351E-07	0	0.001043832	0.008613662					0.003773658	0.012882068	0.730370019	0.638489761
		5.97351E-07	0	0.001044883	0.008621471					0.003775984	0.012891467	0.787559081	0.748939899
		5.9807E-07	0	0.001045919	0.008629167					0.003777957	0.012898032	0.758832766	0.664500219
		5.9843E-07	0	0.001047001	0.008636033					0.003780335	0.012907039	0.67043459	0.617932567
		5.9843E-07	0	0.001048078	0.008643352					0.00378219	0.012912421	0.702151314	0.638249634
		5.99149E-07	0	0.001049129	0.00865098					0.003783988	0.01291527	0.725746173	0.674635782
		5.99508E-07	0	0.001050216	0.008658223					0.003785996	0.012921089	0.551180655	0.467506785
		5.99867E-07	0	0.001051271	0.00866561					0.003788017	0.012928852	0.710755804	0.58427668
		5.99867E-07	0	0.001052337	0.008672899					0.00379014	0.012936669	0.685100414	0.618572041
		5.99867E-07	0	0.001053443	0.00868027					0.003791839	0.01294545	0.722598937	0.588195372
		6.00227E-07	0	0.001054531	0.008688207					0.003793899	0.012953884	0.636452707	0.548433821
		6.00586E-07	0	0.001055584	0.008695684					0.00379599	0.012959386	0.620463412	0.548777775
		6.00586E-07	0	0.00105667	0.00870292					0.003798033	0.01296819	0.737205058	0.630683702
		6.00946E-07	0	0.001057756	0.008709847					0.003800328	0.012975238	0.72587646	0.639468433
		6.01305E-07	0	0.001058863	0.008716962					0.003802534	0.012983491	0.64381996	0.51272463
		6.02024E-07	0	0.001059975	0.008724304					0.003804915	0.012994699	0.629055212	0.590766978
		6.02024E-07	0	0.001061054	0.00873154					0.003807126	0.013002825	0.585823192	0.510347994
		6.02383E-07	0	0.001062117	0.008738768					0.003809234	0.01300945	0.658435318	0.625423811
		6.03821E-07	0	0.001063186	0.008746336					0.003811991	0.013020726	0.607951005	0.526217024
		6.04899E-07	0	0.00106426	0.008754469					0.003814037	0.013025693	0.746412967	0.698460256
		6.05259E-07	0	0.001065317	0.008762044					0.003815923	0.013033419	0.763112955	0.724982692
		6.05618E-07	0	0.001066405	0.008769581					0.003818501	0.013042562	0.610177222	0.50304162
		6.06337E-07	0	0.00106747	0.008777141					0.0038207	0.013052473	0.691400455	0.649629187
		6.07415E-07	0	0.001068554	0.008784731					0.003822943	0.013057644	0.670077462	0.57589921
		6.07415E-07	0	0.001069633	0.008791816					0.003825406	0.013067066	0.719815214	0.67309154
		6.08134E-07	0	0.001070729	0.008799731					0.003827738	0.013074807	0.794899333	0.735203775
		6.08493E-07	0	0.001071793	0.008807411					0.00383015	0.013081575	0.719252178	0.636606328
		6.08493E-07	0	0.001072869	0.008814316					0.003832332	0.013089603	0.703509656	0.649185467
		6.09931E-07	0	0.001073926	0.008821582					0.003834559	0.013098896	0.707885209	0.644173119
		6.1065E-07	0	0.001075017	0.008828667					0.003836485	0.013104218	0.756210762	0.673179826
		6.1065E-07	0	0.001076094	0.008836242					0.003838474	0.013110451	0.746319287	0.633306955
		6.11009E-07	0	0.00107717	0.00884341					0.003840558	0.013120604	0.71002833	0.643518608
		6.11009E-07	0	0.001078265	0.00885094					0.003842572	0.013127795	0.628276431	0.551416382
		6.11369E-07	0	0.001079341	0.00885893					0.003844575	0.013137458	0.664715911	0.584499184
		6.12806E-07	0	0.001080461	0.008866942					0.003846881	0.013143518	0.669347893	0.591406686
		6.13525E-07	0	0.001081532	0.008874864					0.003848803	0.01315196	0.65295793	0.555653929
		6.13525E-07	0	0.001082612	0.00888265					0.00385102	0.013161479	0.757447651	0.676647992
		6.13885E-07	0	0.001083676	0.008890474					0.003853175	0.013169349	0.612555628	0.539376348
		6.14244E-07	0	0.001084802	0.008898207					0.003855478	0.01317773	0.737161732	0.692969885
		6.14244E-07	0	0.001085907	0.008905579					0.00385764	0.013184672	0.75500067	0.72187498
		6.14603E-07	0	0.001086987	0.008913304					0.003860031	0.013193393	0.637890282	0.537551398
		6.15322E-07	0	0.001088079	0.00892143					0.003861791	0.013198601	0.631509007	0.555920633
		6.15682E-07	0	0.001089223	0.008929148					0.003863967	0.01320901	0.687557267	0.598903952
		6.15682E-07	0	0.001090346	0.008937243					0.003866485	0.013217219	0.684973187	0.597069474
		6.16041E-07	0	0.001091445	0.008945045					0.003868754	0.0132241	0.534371553	0.46236967
		6.16041E-07	0	0.001092572	0.008952778					0.003871027	0.013232384	0.656439558	0.556433531
		6.16041E-07	0	0.001093655	0.008960549					0.003873187	0.013239386	0.650988092	0.540231528
		6.16041E-07	0	0.001094773	0.008968177					0.003875554	0.013249388	0.576280057	0.432085214
		6.16401E-07	0	0.001095865	0.008976506					0.003877669	0.013255109	0.590477615	0.493974228
		6.17119E-07	0	0.001096951	0.008984314					0.003879582	0.013258463	0.683726762	0.627719306
		6.17119E-07	0	0.001098069	0.00899195					0.003881678	0.013267614	0.659537296	0.618535085
		6.17479E-07	0	0.001099187	0.009000037					0.003884153	0.013275995	0.699882007	0.59892419
		6.17838E-07	0	0.001100334	0.009007635					0.003886493	0.013286585	0.645730623	0.527147751
		6.18198E-07	0	0.001101466	0.009015361					0.003888402	0.013293045	0.632711214	0.549572874
		6.18198E-07	0	0.001102599	0.009023117					0.00389003	0.013301133	0.681144869	0.587052459
		6.18557E-07	0	0.001103702	0.009031423					0.003892099	0.013308617	0.620645921	0.52120791
		6.18557E-07	0	0.001104862	0.009039541					0.003893936	0.013315152	0.00094486	0.00016118
		6.18916E-07	0	0.001105996	0.009047252					0.003895786	0.013320647	0.000805445	2.89738E-05
		6.18916E-07	0	0.001107125	0.009054782					0.003898098	0.013328086	0.000757886	0.000203563
		6.18916E-07	0	0.00110829	0.009062801					0.003900579	0.013338594	0.000843178	7.22612E-05
		6.18916E-07	0	0.00110944	0.009071032					0.003902707	0.013346304	0.0009169	0.000177702
		6.18916E-07	0	0.001110593	0.009078864					0.00390489	0.013351287	0.001254294	0.000217967
		6.19276E-07	0	0.001111737	0.009086612					0.003907276	0.013357098	0.001574398	0.000565238
		6.19635E-07	0	0.001112858	0.009094511					0.003909479	0.01336315	0.000758382	4.52697E-05
		6.19635E-07	0	0.001113979	0.009102343					0.003911855	0.013369942	0.000982749	0.000164994
		6.19995E-07	0	0.001115126	0.009110302					0.003914131	0.013376673	0.005396351	0.018308227
		6.20354E-07	0	0.001116279	0.009118058					0.003915813	0.013383569	0.001983807	0.007368218
		6.20714E-07	0	0.001117403	0.009125422					0.003917803	0.013389004	0.002276508	0.00818155
		6.20714E-07	0	0.001118514	0.009132801					0.003919842	0.013395644	0.00212881	0.007597092
		6.20714E-07	0	0.001119674	0.009141085					0.00392186	0.013403483	0.00204569	0.005522427
		6.20714E-07	0	0.001120832	0.009148728					0.003923797	0.01341084	0.002530201	0.008407424
		6.20714E-07	0	0.001121954	0.009156582					0.003926045	0.013418927	0.001927617	0.005928234
		6.21073E-07	0	0.001123084	0.009164074					0.003928324	0.013425575	0.002081814	0.006712659
		6.21073E-07	0	0.001124216	0.009171943					0.003930771	0.013433075	0.00208792	0.008359342
		6.21792E-07	0	0.001125364	0.009179699					0.003932635	0.013440522	0.00202319	0.008416265
		6.21792E-07	0	0.001126522	0.009187945					0.003934843	0.013446454	0.004304934	0.018601229
		6.22151E-07	0	0.001127652	0.009196297					0.003936752	0.013455936	0.003230323	0.013129649
		6.22151E-07	0	0.001128841	0.009204309					0.003939361	0.013464416	0.003241227	0.012594026
		6.22151E-07	0	0.001130024	0.009212185					0.003941489	0.01347285	0.004930168	0.018254146
		6.22511E-07	0	0.001131201	0.009220431					0.003943388	0.013480289	0.00332279	0.010949136
		6.2287E-07	0	0.001132396	0.009228444					0.003944734	0.013487774	0.002798018	0.010336692
		6.23229E-07	0	0.001133589	0.009236599					0.003946794	0.013493178	0.001747452	0.005912669
		6.23589E-07	0	0.001134754	0.009244755					0.003949165	0.013500083	0.003880786	0.013172559
		6.23948E-07	0	0.001135899	0.009252887					0.003950998	0.013505947	0.003880533	0.01351879
		6.23948E-07	0	0.001137105	0.009260726					0.00395285	0.013512889	0.005373825	0.018335422
		6.24308E-07	0	0.001138229	0.009268754					0.003954869	0.013521481	0.00147369	0.004868753
		6.24308E-07	0	0.001139387	0.009277045					0.003957405	0.013530044	0.001991311	0.005045279
		6.24667E-07	0	0.001140558	0.009285479					0.003958882	0.013534642	0.005240596	0.01712526
		6.24667E-07	0	0.001141717	0.009292986					0.003960742	0.01353841	0.002512174	0.00899342
		6.24667E-07	0	0.001142876	0.009301127					0.003962926	0.013544131	0.004739941	0.015348844
		6.24667E-07	0	0.001144092	0.009309471					0.003965192	0.013551066	0.004523933	0.014735359
		6.24667E-07	0	0.001145275	0.009317943					0.00396753	0.013558693	0.002776986	0.009197548
		6.25027E-07	0	0.001146448	0.009326061					0.003969614	0.013568846	0.003635065	0.010191393
		6.25027E-07	0	0.00114763	0.009333749					0.003971788	0.013574778	0.001317836	0.002513643
		6.25027E-07	0	0.001148788	0.009341377					0.003973744	0.013583243	0.002313344	0.005236239
		6.25027E-07	0	0.001149983	0.009349193					0.003976087	0.013589243	0.002679256	0.006459749
		6.25745E-07	0	0.001151175	0.009357054					0.003978751	0.01359877	0.001459701	0.003200128
		6.25745E-07	0	0.001152371	0.009365127					0.003981042	0.01360893	0.003170834	0.008211737
		6.25745E-07	0	0.00115354	0.009372514					0.003982947	0.013616988	0.001829977	0.003949761
		6.25745E-07	0	0.001154721	0.00938024					0.003985274	0.013625603	0.003618336	0.009580667
		6.25745E-07	0	0.0011559	0.009388018					0.003987586	0.01363605	0.003533592	0.008625413
		6.26105E-07	0	0.001157128	0.00939554					0.003989786	0.013642939	0.002856591	0.0064438
		6.26824E-07	0	0.001158326	0.009403387					0.003991558	0.013647107	0.002885697	0.00612487
		6.26824E-07	0	0.001159471	0.009411037					0.003993687	0.013654788	0.002639657	0.005553617
		6.27183E-07	0	0.001160635	0.009418824					0.003996044	0.013660494	0.002807604	0.006119993
		6.27542E-07	0	0.00116188	0.00942667					0.003998326	0.013668574	0.002618642	0.005535678
		6.27542E-07	0	0.001163075	0.009434222					0.004000465	0.01367529	0.002437519	0.005295347
		6.27902E-07	0	0.001164283	0.009441858					0.004002431	0.013681237	0.002140865	0.004473574
		6.28261E-07	0	0.001165471	0.009450179					0.004004891	0.013690711	0.002739395	0.005808351
		6.28261E-07	0	0.001166657	0.009458553					0.004007138	0.01369959	0.003140248	0.006784235
		6.28261E-07	0	0.001167822	0.009466784					0.004009239	0.013704851	0.00173932	0.004010309
		6.28261E-07	0	0.001169036	0.009474721					0.004011543	0.01371171	0.002480015	0.005479313
		6.28621E-07	0	0.001170255	0.009482952					0.004013435	0.013719293	0.003174744	0.006968419
		6.28621E-07	0	0.001171445	0.009491386					0.004015664	0.013727042	0.003744962	0.013487503
		6.28621E-07	0	0.001172698	0.009499564					0.004017885	0.013732702	0.002404551	0.005495277
		6.28621E-07	0	0.001173915	0.009507554					0.004020036	0.013742169	0.003674781	0.009058362
		6.2898E-07	0	0.00117512	0.0095158					0.004022491	0.013749488	0.003488164	0.011047228
		6.2934E-07	0	0.001176297	0.00952382					0.004024637	0.013756792	0.001620792	0.008588246
		6.2934E-07	0	0.001177475	0.009531734					0.004026358	0.013762829	0.003266809	0.019072566
		6.2934E-07	0	0.001178684	0.009539588					0.004028089	0.013770932	0.003063808	0.009295346
		6.2934E-07	0	0.00117992	0.009547299					0.004030037	0.013778801	0.003130401	0.009007718
		6.30058E-07	0	0.001181089	0.009554535					0.004032243	0.013784032	0.003313159	0.010032339
		6.30418E-07	0	0.001182253	0.009561846					0.004033999	0.013787054	0.002513296	0.007253341
		6.30418E-07	0	0.001183418	0.009570122					0.004036156	0.013791863	0.002236416	0.007161068
		6.30418E-07	0	0.001184628	0.009578187					0.004038404	0.013802212	0.001911931	0.006108724
		6.30777E-07	0	0.001185827	0.009586056					0.004040515	0.013809523	0.002824335	0.006741226
		6.30777E-07	0	0.001187004	0.009594294					0.004042615	0.013819345	0.003238467	0.011088164
		6.30777E-07	0	0.001188189	0.009602684					0.004044862	0.01382894	0.001743364	0.007447813
		6.30777E-07	0	0.001189409	0.009610409					0.004047205	0.013835716	0.002645663	0.007158784
		6.30777E-07	0	0.001190629	0.009618369					0.004049401	0.013840412	0.003128804	0.014047495
		6.31137E-07	0	0.001191858	0.009626306					0.004051392	0.013848831	0.00404238	0.019117993
		6.31137E-07	0	0.001193103	0.009634378					0.004053034	0.013861893	0.003483684	0.015296903
		6.31137E-07	0	0.001194325	0.009642285					0.004055279	0.013870056	0.001920719	0.011729243
		6.31137E-07	0	0.001195548	0.009650162					0.004058108	0.013879749	0.003859875	0.016042195
		6.31137E-07	0	0.001196771	0.009657842					0.004059885	0.013884558	0.003488807	0.015609872
		6.31496E-07	0	0.001198042	0.009666149					0.004061716	0.013894244	0.003288538	0.013831857
		6.31856E-07	0	0.001199296	0.009674688					0.004064325	0.013902716	0.003852635	0.016921223
		6.32215E-07	0	0.001200514	0.009682776					0.004066068	0.013909047	0.001867779	0.004934419
		6.32215E-07	0	0.001201739	0.009690803					0.004068335	0.013918205	0.00337135	0.013037007
		6.32215E-07	0	0.001202992	0.009698884					0.004070805	0.013929722	0.003238422	0.009436943
		6.32574E-07	0	0.001204213	0.009706964					0.004073014	0.013934901	0.003793632	0.014020247
		6.32574E-07	0	0.001205449	0.009715157					0.004074995	0.0139413	0.002284782	0.00661508
		6.32574E-07	0	0.001206658	0.009723719					0.00407689	0.013944285	0.001619121	0.005285745
		6.32574E-07	0	0.001207899	0.009731603					0.00407933	0.013951189	0.001612923	0.008186118
		6.32574E-07	0	0.001209163	0.009739774					0.004081187	0.013956526	0.001945525	0.011623524
		6.32934E-07	0	0.001210385	0.009747854					0.004083634	0.013964771	0.002608891	0.010440361
		6.32934E-07	0	0.001211647	0.009755731					0.004085853	0.013971231	0.001525145	0.004488837
		6.33653E-07	0	0.001212926	0.009764014					0.004087575	0.013974246	0.00140927	0.004350578
		6.33653E-07	0	0.001214183	0.009771861					0.004089686	0.013980065	0.002416565	0.010479895
		6.33653E-07	0	0.001215455	0.00977982					0.004092273	0.01398825	0.001434286	0.005167362
		6.33653E-07	0	0.001216741	0.009787373					0.004094321	0.013994695	0.002423608	0.009627791
		6.34371E-07	0	0.001217974	0.009795543					0.004096417	0.014002323	0.001218963	0.003895175
		6.34731E-07	0	0.001219252	0.00980351					0.004098275	0.014012159	0.001643684	0.0061245
		6.3509E-07	0	0.001220533	0.009811658					0.004100295	0.014018468	0.001850376	0.004367093
		6.3509E-07	0	0.001221802	0.009819542					0.00410271	0.014025154	0.002170535	0.007282382
		6.3509E-07	0	0.001223089	0.009827494					0.004104522	0.014034485	0.001967878	0.005107387
		6.3545E-07	0	0.001224351	0.009835529					0.004106782	0.014043809	0.001234375	0.003336269
		6.36528E-07	0	0.00122562	0.009843715					0.004108768	0.01405011	0.001644567	0.006087085
		6.36887E-07	0	0.001226916	0.009852406					0.00411128	0.014054678	0.001846338	0.005447377
		6.36887E-07	0	0.001228202	0.009860606					0.004113171	0.014061522	0.001668285	0.006602131
		6.36887E-07	0	0.00122945	0.00986895					0.004115298	0.014069986	0.001075622	0.002843028
		6.36887E-07	0	0.0012307	0.009876872					0.004117314	0.014076378	0.002307508	0.007533227
		6.36887E-07	0	0.001231948	0.009885321					0.004119189	0.014083576	0.001543586	0.005096744
		6.37247E-07	0	0.001233178	0.009893861					0.004120936	0.014094332	0.00275962	0.007893764
		6.37247E-07	0	0.00123444	0.009902303					0.004122736	0.014103173	0.00251223	0.007252564
		6.37247E-07	0	0.001235715	0.009910511					0.00412452	0.0141071	0.002635448	0.010073199
		6.37606E-07	0	0.001236985	0.009919119					0.004126394	0.014112821	0.001447565	0.005838501
		6.37966E-07	0	0.001238237	0.009927109					0.004128512	0.014119967	0.001370409	0.004148862
		6.37966E-07	0	0.001239495	0.009935407					0.00413	0.014127361	0.002213768	0.00723464
		6.37966E-07	0	0.001240766	0.009943827					0.004132051	0.014134469	0.00264016	0.008482187
		6.37966E-07	0	0.001242046	0.009951771					0.004133732	0.014142164	0.003169166	0.010188378
		6.37966E-07	0	0.001243333	0.009960198					0.004135623	0.014148262	0.002252429	0.007458833
		6.37966E-07	0	0.001244623	0.009969017					0.004137472	0.014153764	0.002978658	0.008721334
		6.37966E-07	0	0.001245936	0.009977715					0.004139481	0.014163322	0.003136815	0.012898341
		6.37966E-07	0	0.001247162	0.009986338					0.004141345	0.014170761	0.00206706	0.004947692
		6.37966E-07	0	0.001248458	0.009994516					0.004143339	0.014179135	0.003470064	0.008345489
		6.38684E-07	0	0.001249744	0.010002822					0.004145205	0.014185022	0.002522169	0.006573745
		6.38684E-07	0	0.001251029	0.010010827					0.004147175	0.014193155	0.001253915	0.002625227
		6.39044E-07	0	0.001252285	0.010019676					0.004148878	0.014201876	0.003392619	0.007236525
		6.39044E-07	0	0.001253572	0.01002817					0.004150713	0.014206926	0.00218254	0.005145835
		6.39763E-07	0	0.001254815	0.010036356					0.004152889	0.014213574	0.001875087	0.004251378
		6.40122E-07	0	0.001256104	0.010044549					0.004154796	0.014220086	0.002796747	0.008333934
		6.40122E-07	0	0.001257407	0.010053217					0.004157018	0.014227232	0.002309059	0.007830932
		6.40122E-07	0	0.001258698	0.010061938					0.004159342	0.014232885	0.0036294	0.012501217
		6.40482E-07	0	0.001259972	0.010070892					0.004161249	0.014240897	0.001517269	0.004350661
		6.40482E-07	0	0.001261267	0.010079613					0.004163787	0.014247914	0.001890708	0.003675844
		6.40482E-07	0	0.001262585	0.010088228					0.004166029	0.014255384	0.003292139	0.005861377
		6.40841E-07	0	0.001263923	0.010096897					0.00416803	0.014262092	0.003240726	0.011035704
		6.40841E-07	0	0.001265263	0.010105896					0.004169942	0.014271499	0.00252414	0.009494326
		6.412E-07	0	0.001266543	0.010114971					0.004172153	0.014281139	0.003144668	0.008164825
		6.412E-07	0	0.001267815	0.01012333					0.004173852	0.014288428	0.002075395	0.007377746
		6.412E-07	0	0.001269134	0.010132104					0.004175518	0.014299463	0.003296151	0.010532695
		6.412E-07	0	0.001270461	0.010141262					0.004177768	0.014305982	0.017065405	0.051971493
		6.4156E-07	0	0.00127179	0.010150465					0.00418015	0.014312646	0.028444478	0.092504332
		6.4156E-07	0	0.001273098	0.010159495					0.004181909	0.01432013	0.019147723	0.061748381
		6.4156E-07	0	0.001274417	0.010168623					0.004184198	0.014328075	0.020894329	0.066756968
		6.4156E-07	0	0.001275732	0.010177223					0.004186412	0.01433314	0.007933354	0.021602641
		6.4156E-07	0	0.001277071	0.010185393					0.004188895	0.014343602	0.012630832	0.036086913
		6.41919E-07	0	0.001278411	0.010194106					0.004191075	0.014353182	0.013727236	0.045328125
		6.42638E-07	0	0.00127975	0.010202367					0.004193079	0.014361337	0.020046102	0.061686853
		6.42638E-07	0	0.001281068	0.010210862					0.004195464	0.014370194	0.011125951	0.043413449
		6.42638E-07	0	0.001282381	0.010219432					0.004197594	0.014375575	0.005533186	0.019516331
		6.42997E-07	0	0.001283712	0.010227753					0.004199406	0.014381907	0.017860988	0.06081528
		6.42997E-07	0	0.001285034	0.010236226					0.004201435	0.014388751	0.015998158	0.05354902
		6.43357E-07	0	0.001286388	0.010245074					0.00420365	0.014399062	0.014865119	0.05757044
		6.43716E-07	0	0.001287717	0.010253825					0.004205643	0.014407444	0.017434535	0.052021097
		6.43716E-07	0	0.001289059	0.010262139					0.004207398	0.01441275	0.016066312	0.050771537
		6.43716E-07	0	0.001290423	0.010271229					0.004209242	0.014419895	0.015341138	0.044512743
		6.43716E-07	0	0.00129174	0.01027992					0.004211117	0.014427094	0.005233458	0.01291582
		6.43716E-07	0	0.001293066	0.01028843					0.00421299	0.014436606	0.022370629	0.065538689
		6.43716E-07	0	0.001294423	0.010296909					0.004214802	0.014442161	0.014306722	0.042127642
		6.43716E-07	0	0.001295736	0.010305803					0.004217169	0.014449902	0.018533433	0.053983891
		6.44076E-07	0	0.001297075	0.010314411					0.004219245	0.014457989	0.013328502	0.043006429
		6.44076E-07	0	0.001298386	0.010323109					0.004221511	0.014464163	0.013566999	0.039520324
		6.44076E-07	0	0.001299698	0.010331928					0.004224054	0.014471082	0.016174059	0.03750375
		6.44435E-07	0	0.001301037	0.010340754					0.004226475	0.014477647	0.013396154	0.046844222
		6.45154E-07	0	0.001302364	0.010350071					0.004228436	0.014485215	0.009578852	0.024695097
		6.45154E-07	0	0.001303696	0.010358852					0.00423027	0.014492571	0.010914319	0.026507806
		6.45154E-07	0	0.001305003	0.010367912					0.004232437	0.014499408	0.009154985	0.024794236
		6.45154E-07	0	0.001306341	0.010376723					0.004234851	0.014506885	0.011524754	0.02782775
		6.45154E-07	0	0.001307723	0.010385738					0.004236926	0.014511204	0.006142832	0.00910275
		6.45154E-07	0	0.001309091	0.01039525					0.004238753	0.014517957	0.017850742	0.030555215
		6.45154E-07	0	0.001310433	0.01040437					0.004240831	0.014523738	0.017107931	0.029972204
		6.45513E-07	0	0.001311769	0.010413249					0.00424279	0.014530597	0.007510173	0.011074099
		6.45513E-07	0	0.001313093	0.010421985					0.004244995	0.014540388	0.017272495	0.028384576
		6.45873E-07	0	0.001314409	0.010430532					0.004246935	0.014547677	0.00633294	0.010384064
		6.45873E-07	0	0.00131573	0.010439133					0.004248945	0.014557197	0.021189833	0.038916525
		6.46592E-07	0	0.001317062	0.010447997					0.004251077	0.014563295	0.013474568	0.026797062
		6.46592E-07	0	0.001318391	0.010457275					0.004252722	0.014569498	0.007485681	0.011117183
		6.46592E-07	0	0.001319757	0.010465943					0.004254643	0.014578724	0.008807874	0.012914396
		6.46951E-07	0	0.00132112	0.01047492					0.004256354	0.014581965	0.006844484	0.009965482
		6.46951E-07	0	0.001322463	0.010483272					0.004258467	0.014588485	0.007768742	0.011414888
		6.46951E-07	0	0.001323825	0.010492505					0.004260677	0.014598163	0.0055834	0.007700671
		6.46951E-07	0	0.001325168	0.010500879					0.004263139	0.014606838	0.007727302	0.01139924
		6.46951E-07	0	0.001326554	0.010509796					0.004264641	0.014613908	0.004762617	0.006880985
		6.46951E-07	0	0.001327934	0.010518449					0.004266715	0.014621295	0.009447437	0.013453645
		6.4731E-07	0	0.001329276	0.010527757					0.004268645	0.014626541	0.010929118	0.016223975
		6.4767E-07	0	0.001330647	0.010536192					0.004270647	0.014631704	0.007339698	0.01183537
		6.4767E-07	0	0.001331991	0.010545267					0.004272894	0.014639053	0.007336841	0.011025068
		6.4767E-07	0	0.001333402	0.01055453					0.004274713	0.014644473	0.009033122	0.01366785
		6.48029E-07	0	0.00133478	0.01056362					0.004276809	0.01465513	0.009659057	0.022953292
		6.48029E-07	0	0.001336157	0.010572364					0.004278576	0.01466018	0.006760702	0.010979037
		6.48029E-07	0	0.001337578	0.010581786					0.004280507	0.014666158	0.008675328	0.014176648
		6.48029E-07	0	0.001338955	0.010591351					0.004282453	0.014671796	0.0096235	0.026699731
		6.48029E-07	0	0.001340348	0.010600554					0.004284257	0.014679062	0.003969187	0.012523717
		6.48389E-07	0	0.001341779	0.010610383					0.00428624	0.014686154	0.007896241	0.032398964
		6.48389E-07	0	0.001343164	0.010619887					0.004288228	0.014693142	0.007646818	0.014610908
		6.48389E-07	0	0.001344554	0.010629075					0.004289908	0.014700845	0.011050066	0.02361072
		6.48389E-07	0	0.001345968	0.010638241					0.00429199	0.014705774	0.011129523	0.02426713
		6.48748E-07	0	0.001347401	0.010646969					0.004293939	0.014710621	0.005542658	0.01166308
		6.48748E-07	0	0.001348808	0.010656127					0.004296277	0.014715211	0.013808719	0.034258729
		6.48748E-07	0	0.001350217	0.010664833					0.004298493	0.014720231	0.006934778	0.016281967
		6.48748E-07	0	0.001351631	0.010674134					0.004300675	0.014728258	0.012737218	0.021086682
		6.49108E-07	0	0.001353035	0.010683722					0.004302824	0.014733987	0.00828575	0.021805947
		6.49108E-07	0	0.001354469	0.010692684					0.004304909	0.014740363	0.007005841	0.020144596
		6.49108E-07	0	0.001355898	0.010701894					0.004307041	0.01474723	0.007415235	0.018804957
		6.49467E-07	0	0.001357359	0.010711278					0.004308924	0.014753486	0.01342931	0.039772066
		6.50186E-07	0	0.001358802	0.010720911					0.004311155	0.014759682	0.012869613	0.035651771
		6.50186E-07	0	0.001360202	0.010729926					0.004313172	0.01476529	0.013666017	0.038990369
		6.50545E-07	0	0.001361618	0.010738782					0.004315113	0.014772563	0.008815944	0.036332874
		6.50545E-07	0	0.001363067	0.01074797					0.004316853	0.014783477	0.008008863	0.020489749
		6.50545E-07	0	0.001364479	0.010757475					0.004319056	0.014791791	0.016615757	0.048508905
		6.50545E-07	0	0.00136588	0.010766889					0.004320853	0.014802962	0.015582034	0.046589503
		6.50545E-07	0	0.001367329	0.010776108					0.004323012	0.014809233	0.014202335	0.037927051
		6.50905E-07	0	0.001368761	0.010785876					0.004324964	0.014814735	0.007437315	0.018960906
		6.50905E-07	0	0.001370228	0.010795509					0.004326621	0.014818436	0.008070661	0.022405458
		6.51264E-07	0	0.001371623	0.010804885					0.004328358	0.014827903	0.006744456	0.018039888
		6.51983E-07	0	0.001373087	0.010814247					0.004330084	0.014831581	0.011681573	0.031699386
		6.51983E-07	0	0.001374506	0.010823066					0.004331962	0.01483795	0.007577342	0.019066528
		6.52342E-07	0	0.001375934	0.010832216					0.004333819	0.014842541	0.008074823	0.021568172
		6.52342E-07	0	0.001377394	0.010841389					0.004335787	0.014849965	0.009060476	0.038293882
		6.53061E-07	0	0.001378824	0.010850705					0.004337413	0.014855098	0.005948183	0.024478984
		6.53061E-07	0	0.001380308	0.010860059					0.004339525	0.014863894	0.009538382	0.034135771
		6.5378E-07	0	0.001381762	0.010869353					0.004341565	0.014870489	0.007058427	0.019130882
		6.54139E-07	0	0.001383215	0.010878541					0.004343899	0.0148767	0.006340012	0.01808931
		6.54499E-07	0	0.001384663	0.010887563					0.004345535	0.014881584	0.012486269	0.046427924
		6.54858E-07	0	0.00138609	0.010896638					0.004347439	0.014888911	0.005264469	0.016066119
		6.54858E-07	0	0.001387536	0.010906331					0.004349189	0.014895091	0.004362523	0.012477708
		6.54858E-07	0	0.001389014	0.010915422					0.004351475	0.014901581	0.007172129	0.026932487
		6.54858E-07	0	0.001390488	0.010924693					0.004353314	0.01490731	0.006420105	0.01843181
		6.55218E-07	0	0.001391959	0.010934069					0.004355559	0.014915465	0.009008403	0.021098034
		6.55218E-07	0	0.001393419	0.010942519					0.004358002	0.014923048	0.011454812	0.023976782
		6.55218E-07	0	0.001394912	0.010952121					0.004359626	0.01492745	0.009178593	0.016132636
		6.55577E-07	0	0.001396376	0.010961294					0.004361946	0.014933977	0.006261816	0.015037043
		6.55936E-07	0	0.001397876	0.010970181					0.004363828	0.014938748	0.006940404	0.020274277
		6.55936E-07	0	0.001399373	0.010979211					0.00436555	0.014944032	0.009869215	0.023789801
		6.56655E-07	0	0.001400889	0.010988497					0.004367528	0.014953506	0.005556838	0.016656064
		6.56655E-07	0	0.001402383	0.010997564					0.004369381	0.014963441	0.003314678	0.008147896
		6.57734E-07	0	0.00140392	0.011006903					0.004371327	0.014971355	0.011704532	0.03032408
		6.57734E-07	0	0.001405416	0.011016174					0.004372868	0.014979096	0.005553489	0.013940524
		6.58093E-07	0	0.001406913	0.011025272					0.004374813	0.014984756	0.007784465	0.017687107
		6.58093E-07	0	0.001408424	0.011034068					0.004376522	0.014991834	0.007733272	0.019118061
		6.58093E-07	0	0.001409907	0.01104358					0.004378248	0.014997781	0.010370759	0.028254194
		6.58093E-07	0	0.001411365	0.011053153					0.004380505	0.015004904	0.004797247	0.01352482
		6.58093E-07	0	0.001412801	0.011062778					0.004382362	0.015011748	0.005704459	0.015440762
		6.58452E-07	0	0.00141424	0.011071943					0.004384297	0.015016888	0.009436731	0.022318303
		6.58812E-07	0	0.001415685	0.011081765					0.00438604	0.015023205	0.008332336	0.020953707
		6.59171E-07	0	0.001417146	0.011091322					0.004387792	0.015028579	0.008057063	0.020037844
		6.59171E-07	0	0.001418591	0.011100834					0.004389676	0.015040104	0.010650244	0.023768523
		6.59171E-07	0	0.001420082	0.011110211					0.004391765	0.015047144	0.008949967	0.022381489
		6.59531E-07	0	0.001421558	0.011119708					0.004393663	0.015055359	0.010042047	0.028057174
		6.59531E-07	0	0.001423047	0.011128708					0.004395367	0.015060281	0.01254341	0.022439994
		6.59531E-07	0	0.001424535	0.011138167					0.00439759	0.015070419	0.010628105	0.021705421
		6.5989E-07	0	0.001425998	0.01114737					0.00439949	0.01507556	0.00586978	0.015016904
		6.60249E-07	0	0.001427503	0.011156739					0.004401746	0.015083466	0.009033381	0.016625892
		6.60609E-07	0	0.001428981	0.011166191					0.00440411	0.015092783	0.01165209	0.018637107
		6.61328E-07	0	0.001430511	0.01117553					0.004406455	0.015099498	0.005769838	0.014383738
		6.61687E-07	0	0.001431974	0.011184786					0.004408644	0.015108875	0.003801732	0.008749185
		6.61687E-07	0	0.001433464	0.011193627					0.004410735	0.015116639	0.009242332	0.019397277
		6.61687E-07	0	0.001434984	0.011202868					0.004412905	0.015121907	0.007760056	0.019849409
		6.61687E-07	0	0.001436505	0.011212041					0.004415155	0.015130688	0.011413546	0.027733585
		6.62047E-07	0	0.001438	0.011220574					0.00441693	0.015135565	0.004333601	0.011800698
		6.62406E-07	0	0.001439534	0.011230003					0.004418952	0.015141052	0.00786417	0.016304489
		6.62765E-07	0	0.001441046	0.011239538					0.004420839	0.015147248	0.007718213	0.012131816
		6.62765E-07	0	0.00144254	0.011248975					0.004422245	0.015151914	0.008538365	0.020866032
		6.63125E-07	0	0.001444077	0.011258359					0.004423753	0.015157333	0.012080768	0.033264793
		6.63125E-07	0	0.001445615	0.011268353					0.004425741	0.015162066	0.005255769	0.010381878
		6.63125E-07	0	0.001447117	0.011277873					0.004427088	0.015168014	0.01179015	0.02931856
		6.63484E-07	0	0.001448663	0.011286858					0.00442904	0.015172785	0.00893684	0.022080859
		6.63484E-07	0	0.001450194	0.011296159					0.004431122	0.015178468	0.001391264	0.002806042
		6.63484E-07	0	0.001451762	0.011305543					0.004433117	0.015186051	0.000697376	0.001223148
		6.63844E-07	0	0.001453292	0.011314844					0.004434709	0.015192676	0.000404149	0.000647456
		6.63844E-07	0	0.00145483	0.011324032					0.004436884	0.015200846	0.000520805	0.001376128
		6.63844E-07	0	0.001456403	0.011333567					0.00443911	0.015210163	0.005861368	0.012065465
		6.63844E-07	0	0.001457914	0.011343403					0.004440903	0.015217655	0.002499003	0.005499393
		6.64562E-07	0	0.001459445	0.011353081					0.004442445	0.015223858	0.001589707	0.004922487
		6.64562E-07	0	0.001460984	0.011361923					0.004444515	0.015229067	0.0005564	0.000835281
		6.64562E-07	0	0.001462522	0.011371043					0.004446914	0.015239121	0.00141575	0.004317293
		6.65281E-07	0	0.001464061	0.011379899					0.004449047	0.015243689	0.003809997	0.013775145
		6.65281E-07	0	0.001465608	0.011388846					0.004451088	0.015248769	0.00111855	0.002633127
		6.65641E-07	0	0.001467171	0.011398148					0.004453136	0.015258214	0.001871902	0.005688371
		6.66E-07	0	0.001468761	0.011407464					0.004454903	0.015262495	0.005266946	0.012811525
		6.6636E-07	0	0.001470296	0.011416886					0.004457007	0.015270726	0.000309103	0.0004664
		6.6636E-07	0	0.001471889	0.011426556					0.004459374	0.015279228	0.001004301	0.001848761
		6.6636E-07	0	0.001473454	0.011436144					0.004461436	0.01528458	0.000563963	0.001465725
		6.6636E-07	0	0.001475036	0.011445761					0.004463274	0.015291853	0.004355955	0.012142075
		6.6636E-07	0	0.001476615	0.011454934					0.004465219	0.01529676	0.000692076	0.000978846
		6.67078E-07	0	0.00147821	0.011464296					0.004466585	0.015303046	0.001097259	0.002009195
		6.67797E-07	0	0.001479853	0.011473785					0.00446882	0.015307644	0.000512529	0.001016073
		6.67797E-07	0	0.00148139	0.011483403					0.004470858	0.015315815	0.001035664	0.00256884
		6.67797E-07	0	0.001482954	0.01149336					0.004472665	0.01532149	0.002202906	0.006762354
		6.67797E-07	0	0.001484554	0.011503076					0.004474681	0.015327867	0.004020304	0.007943798
		6.68516E-07	0	0.001486148	0.011512844					0.004477087	0.015333241	0.001699185	0.00314304
		6.68516E-07	0	0.00148772	0.011522643					0.004479401	0.015339889	0.004993859	0.009000196
		6.68516E-07	0	0.001489336	0.011532781					0.00448097	0.015346251	0.001856745	0.004789979
		6.68875E-07	0	0.001490867	0.011542157					0.004482935	0.01535525	0.006748764	0.017769227
		6.68875E-07	0	0.001492409	0.011551775					0.004484817	0.015361552	0.002863874	0.006680874
		6.69235E-07	0	0.001493933	0.011561287					0.004486681	0.015366737	0.003042603	0.005576184
		6.69594E-07	0	0.001495544	0.011571131					0.004488703	0.015372986	0.001501343	0.001794288
		6.69594E-07	0	0.001497105	0.011580862					0.004490781	0.015382521	0.001914998	0.00300252
		6.69594E-07	0	0.001498678	0.011590427					0.004493081	0.015387955	0.004690636	0.00668055
		6.70313E-07	0	0.001500297	0.011600361					0.004495006	0.015392561	0.000211855	0.00036821
		6.70313E-07	0	0.001501898	0.011610084					0.004496709	0.015399759	0.000929371	0.002180188
		6.70673E-07	0	0.001503501	0.011619453					0.0044986	0.015406625	0.000927495	0.002828768
		6.71032E-07	0	0.00150508	0.011629064					0.004500191	0.015412504	0.001957324	0.00373894
		6.71032E-07	0	0.001506676	0.011638327					0.004501751	0.015416801	0.00040601	0.000516282
		6.71032E-07	0	0.001508271	0.011648148					0.004503838	0.015428416	0.000810264	0.001374002
		6.71032E-07	0	0.001509819	0.011657457					0.004505884	0.015435644	0.000381775	0.000532639
		6.71032E-07	0	0.001511392	0.011667135					0.0045079	0.01544729	0.000632276	0.000885676
		6.71751E-07	0	0.001512986	0.011676949					0.004509452	0.015453274	0.000332257	0.000478241
		6.7211E-07	0	0.001514599	0.011686612					0.004510964	0.015459365	0.000499522	0.000629916
		6.7247E-07	0	0.001516227	0.011695785					0.004512814	0.015465621	0.001002966	0.00134132
		6.7247E-07	0	0.001517849	0.011705063					0.004514562	0.015474854	0.000403035	0.000683907
		6.7247E-07	0	0.001519497	0.01171444					0.004515987	0.01548059	0.000122046	0.000181064
		6.7247E-07	0	0.001521087	0.011723598					0.00451802	0.01548659	0.001747615	0.002271549
		6.7247E-07	0	0.001522684	0.011732974					0.004519754	0.015491617	0.00047258	0.000676875
		6.72829E-07	0	0.001524327	0.01174272					0.004521212	0.015497383	0.000271306	0.000318282
		6.73188E-07	0	0.001525895	0.011751946					0.0045228	0.015502577	0.002178802	0.003836248
		6.73548E-07	0	0.00152748	0.011761496					0.004525311	0.015510182	0.004159312	0.00907419
		6.73907E-07	0	0.001529064	0.011770872					0.004527337	0.015518601	0.001318024	0.003335621
		6.74267E-07	0	0.001530692	0.01178043					0.004528952	0.015522453	0.003366842	0.005908802
		6.74267E-07	0	0.001532301	0.011789505					0.004530976	0.015532425	0.007590146	0.022369587
		6.74267E-07	0	0.001533879	0.011799266					0.00453261	0.015538123	0.005600758	0.012743191
		6.74626E-07	0	0.001535505	0.011808982					0.004534746	0.015545653	0.003232633	0.007444105
		6.74626E-07	0	0.001537123	0.011818999					0.004536789	0.01555521	0.002145471	0.005188301
		6.74626E-07	0	0.001538737	0.011828149					0.004539009	0.015563147	0.001581161	0.002846805
		6.74986E-07	0	0.00154035	0.011837963					0.004541337	0.015570986	0.002699062	0.006134827
		6.75345E-07	0	0.001541982	0.011847475					0.004543364	0.015576383	0.001055319	0.003415525
		6.76064E-07	0	0.001543596	0.011857131					0.004545684	0.015582888	0.005565512	0.016016997
		6.76064E-07	0	0.001545192	0.01186717					0.004547608	0.015587508	0.000812228	0.002148072
		6.76064E-07	0	0.001546801	0.011877338					0.004549076	0.015594563	0.003951673	0.011379937
		6.76064E-07	0	0.001548413	0.011887084					0.004551018	0.01559956	0.003208281	0.00923583
		6.76064E-07	0	0.001550042	0.011896385					0.004553264	0.015606186	0.006215233	0.016727383
		6.76423E-07	0	0.001551701	0.011906222					0.004554945	0.015609344	0.001828708	0.003269005
		6.77142E-07	0	0.00155328	0.011916397					0.004556951	0.015615924	0.001670687	0.002854711
		6.77142E-07	0	0.001554905	0.011926369					0.004558801	0.015622919	0.001646128	0.002573649
		6.77142E-07	0	0.001556507	0.011936311					0.004560964	0.015630615	0.005529928	0.013480824
		6.77501E-07	0	0.001558141	0.011946615					0.00456267	0.015633976	0.002562038	0.005131341
		6.77861E-07	0	0.001559811	0.011957122					0.004564635	0.015639961	0.001143482	0.00173472
		6.77861E-07	0	0.001561444	0.011967116					0.004566342	0.015648584	0.001682642	0.002868942
		6.7822E-07	0	0.001563084	0.011978					0.004568105	0.015655217	0.00121726	0.002461153
		6.7822E-07	0	0.001564698	0.011987603					0.004570226	0.015659309	0.002454462	0.006459146
		6.78939E-07	0	0.001566348	0.011998042					0.0045723	0.015662905	0.003152267	0.008854761
		6.79299E-07	0	0.001567976	0.012008489					0.004574124	0.015667465	0.003903919	0.008434777
		6.79299E-07	0	0.001569605	0.012018876					0.004576515	0.015678447	0.002463634	0.006526734
		6.79658E-07	0	0.001571256	0.012029172					0.004578459	0.015687906	0.001608118	0.004246705
		6.79658E-07	0	0.001572921	0.012039287					0.004580456	0.015696951	0.00634014	0.018394033
		6.79658E-07	0	0.001574555	0.012049274					0.004582647	0.015703268	0.007328174	0.022143992
		6.79658E-07	0	0.001576192	0.01205945					0.00458458	0.015711468	0.005339661	0.014485297
		6.79658E-07	0	0.001577884	0.012069384					0.004586421	0.015717913	0.005849787	0.012949045
		6.79658E-07	0	0.001579555	0.012079484					0.004588835	0.015727644	0.002642454	0.006164743
		6.79658E-07	0	0.001581246	0.012089494					0.004590766	0.015732113	0.003404288	0.006797222
		6.79658E-07	0	0.001582934	0.012099443					0.004593081	0.015738739	0.004718605	0.014017375
		6.80377E-07	0	0.001584584	0.012109717					0.004594959	0.015748138	0.00535361	0.020565719
		6.80377E-07	0	0.001586266	0.012119425					0.004596997	0.015754017	0.007892378	0.024148627
		6.81096E-07	0	0.001587932	0.012129404					0.00459854	0.015757944	0.004473169	0.01020236
		6.81455E-07	0	0.001589598	0.012139535					0.004600782	0.015767675	0.004136391	0.010760716
		6.81455E-07	0	0.001591253	0.012148964					0.004602879	0.015773034	0.004444279	0.015085735
		6.81455E-07	0	0.001592892	0.012159758					0.004604718	0.015779509	0.003396717	0.014791279
		6.81815E-07	0	0.001594595	0.012169737					0.004606648	0.015788531	0.002822031	0.005234423
		6.81815E-07	0	0.001596246	0.012179445					0.004608134	0.01579444	0.002087736	0.006580031
		6.82174E-07	0	0.001597868	0.012189191					0.004610033	0.01580188	0.002293032	0.006436029
		6.82174E-07	0	0.001599512	0.012199186					0.004611774	0.015805219	0.003854518	0.011162129
		6.82174E-07	0	0.001601178	0.012208917					0.004614005	0.015811414	0.004993166	0.014547813
		6.82893E-07	0	0.001602838	0.012218549					0.004615888	0.015819954	0.00466507	0.013248906
		6.82893E-07	0	0.001604462	0.012228687					0.004617714	0.015825977	0.0052928	0.008902096
		6.82893E-07	0	0.001606086	0.01223878					0.004619768	0.015831524	0.004696703	0.014588673
		6.83252E-07	0	0.001607733	0.012248699					0.004621609	0.015838722	0.00273383	0.008518495
		6.83252E-07	0	0.001609379	0.012258611					0.004623521	0.015844353	0.002356431	0.005981614
		6.83252E-07	0	0.001611061	0.012268749					0.004625474	0.01584984	0.002382544	0.007173874
		6.83612E-07	0	0.001612766	0.01227915					0.004628032	0.015858697	0.003044414	0.008563569
		6.8469E-07	0	0.001614416	0.012289627					0.004630127	0.015863347	0.005638344	0.017133454
		6.8469E-07	0	0.001616084	0.012300519					0.004631973	0.015870425	0.00253911	0.006754711
		6.8469E-07	0	0.001617774	0.012310747					0.004634038	0.015877239	0.004289861	0.011949976
		6.85049E-07	0	0.001619465	0.012321088					0.004635962	0.015882613	0.003951066	0.011393233
		6.85049E-07	0	0.001621185	0.01233198					0.004638062	0.015890173	0.002536751	0.005987787
		6.85049E-07	0	0.001622876	0.012342042					0.004639916	0.015897085	0.004443895	0.009098891
		6.85049E-07	0	0.001624568	0.012351947					0.004641627	0.015902602	0.002184287	0.00639951
		6.85049E-07	0	0.001626248	0.012361949					0.004643397	0.015909084	0.000824069	0.001961279
		6.85409E-07	0	0.00162794	0.012371363					0.004645314	0.01591687	0.001796155	0.005537185
		6.85409E-07	0	0.001629621	0.012381071					0.004647472	0.015926171	0.005469256	0.014891602
		6.85768E-07	0	0.001631296	0.012390591					0.004649501	0.015933023	0.004295008	0.0122157
		6.86128E-07	0	0.001632962	0.012400246					0.004651242	0.015940892	0.002526636	0.006744309
		6.86487E-07	0	0.001634708	0.012410105					0.004653126	0.015944894	0.007456656	0.017262283
		6.86487E-07	0	0.001636466	0.012419836					0.004654929	0.015949907	0.007957501	0.01809387
		6.87206E-07	0	0.001638101	0.012429755					0.004657017	0.015956208	0.002172512	0.006569788
		6.87565E-07	0	0.001639777	0.012439772					0.004658538	0.015964379	0.003170195	0.007774982
		6.87565E-07	0	0.001641498	0.012449526					0.004660348	0.015966971	0.002525812	0.006198548
		6.87565E-07	0	0.001643191	0.012459076					0.004662659	0.015972934	0.006555859	0.017082757
		6.87565E-07	0	0.001644879	0.012468739					0.004665024	0.015976951	0.005427199	0.014289491
		6.87565E-07	0	0.001646551	0.012478779					0.004667184	0.015981669	0.00132778	0.003370835
		6.87925E-07	0	0.00164826	0.012488864					0.004669191	0.015989003	0.002856978	0.006643376
		6.87925E-07	0	0.001649942	0.012498971					0.004671279	0.015996066	0.002988897	0.006447071
		6.87925E-07	0	0.001651657	0.012508838					0.004672926	0.01599997	0.003529937	0.010330481
		6.87925E-07	0	0.001653409	0.012518644					0.004674087	0.016006965	0.002385293	0.006182071
		6.88284E-07	0	0.001655143	0.012528337					0.004675759	0.016013342	0.003043788	0.006641665
		6.88284E-07	0	0.001656882	0.012538445					0.004677955	0.016020314	0.006974999	0.024431514
		6.88284E-07	0	0.001658563	0.012547618					0.004679788	0.01602767	0.00542596	0.017646646
		6.88643E-07	0	0.001660288	0.01255823					0.004681415	0.016032019	0.00406688	0.012888037
		6.89362E-07	0	0.001661981	0.012568632					0.004683313	0.016040228	0.004605763	0.016949812
		6.89362E-07	0	0.001663736	0.012578777					0.00468526	0.016046612	0.00770758	0.027688082
		6.90081E-07	0	0.001665454	0.012589239					0.004687765	0.016054338	0.006067697	0.021771343
		6.90081E-07	0	0.00166717	0.012599362					0.004689589	0.016060398	0.005165379	0.018732259
		6.90081E-07	0	0.00166895	0.012609892					0.004691824	0.016066511	0.003768056	0.012097167
		6.90081E-07	0	0.001670646	0.012620625					0.004694185	0.016073633	0.005644675	0.025448853
		6.90081E-07	0	0.001672409	0.012630891					0.004695851	0.016081623	0.007680955	0.04908612
		6.90441E-07	0	0.001674103	0.012641225					0.004697679	0.016088354	0.008809155	0.036042796
		6.90441E-07	0	0.001675852	0.012651611					0.004699343	0.016093396	0.004631329	0.01908565
		6.908E-07	0	0.001677542	0.012661538					0.004701154	0.016100497	0.007665989	0.028524486
		6.908E-07	0	0.001679279	0.012671736					0.00470301	0.016104333	0.004691873	0.015286811
		6.908E-07	0	0.00168101	0.012682794					0.004705098	0.016112918	0.005813618	0.018881145
		6.908E-07	0	0.001682783	0.012692713					0.004707043	0.016121609	0.005358687	0.019681249
		6.91159E-07	0	0.001684518	0.012702511					0.004708751	0.016127179	0.009409473	0.034217952
		6.91159E-07	0	0.001686275	0.012712212					0.004710705	0.016134159	0.003998223	0.013508781
		6.91519E-07	0	0.001688047	0.012722222					0.004712866	0.016141138	0.005097898	0.017608748
		6.91519E-07	0	0.001689797	0.012732307					0.004714324	0.016144666	0.004518492	0.015288582
		6.91519E-07	0	0.001691579	0.012741864					0.004715738	0.016149143	0.004389052	0.0143347
		6.91519E-07	0	0.001693298	0.012751497					0.004717316	0.016155309	0.005421421	0.020626772
		6.91519E-07	0	0.00169504	0.012761371					0.004719305	0.016164542	0.006574887	0.021099827
		6.91519E-07	0	0.001696756	0.012771434					0.004720931	0.016171152	0.005216699	0.016871928
		6.91878E-07	0	0.001698499	0.012780509					0.004722835	0.016179979	0.008695028	0.02619428
		6.92238E-07	0	0.001700202	0.012790526					0.004724837	0.016188172	0.006143491	0.020664278
		6.93316E-07	0	0.001701947	0.012799993					0.004726653	0.016194405	0.009117124	0.029674974
		6.93316E-07	0	0.001703704	0.012809837					0.004728613	0.016200511	0.007646304	0.021766127
		6.93316E-07	0	0.001705443	0.012819907					0.004730498	0.016204483	0.002597099	0.007360884
		6.93316E-07	0	0.001707218	0.012830044					0.004732188	0.01621046	0.002044568	0.005614806
		6.93675E-07	0	0.001708929	0.012839971					0.004733955	0.016218502	0.002225923	0.006046043
		6.93675E-07	0	0.001710646	0.01285087					0.004736205	0.016225791	0.002818659	0.008691011
		6.93675E-07	0	0.001712412	0.01286082					0.00473783	0.01622867	0.002336864	0.007344506
		6.93675E-07	0	0.001714181	0.012871236					0.004740499	0.016232823	0.002808539	0.011208401
		6.94035E-07	0	0.001715946	0.012881246					0.004742378	0.016237685	0.002223298	0.006171338
		6.94035E-07	0	0.001717716	0.012891919					0.004744141	0.016244326	0.003082046	0.008855485
		6.94394E-07	0	0.001719528	0.012902607					0.004745893	0.016246677	0.003657424	0.012539138
		6.95113E-07	0	0.001721322	0.012912541					0.004748136	0.016256385	0.003336923	0.011622717
		6.95113E-07	0	0.001723098	0.012922483					0.004749709	0.016262649	0.003072357	0.010264483
		6.95472E-07	0	0.001724913	0.012932289					0.004751783	0.016270774	0.003128475	0.009352864
[truncated: 61,742 more rows]
