# Supplementary material for: Identification and characterization of constrained non-exonic bases lacking predictive epigenomic and transcription factor binding annotations
Source: Nat Commun. 2020 Dec 2;11:6168. doi: 10.1038/s41467-020-19962-9 (PMC7710766; doi:10.1038/s41467-020-19962-9)
Supplement: Supplementary file 11 — Source Data [file 41467_2020_19962_MOESM11_ESM.zip › SourceData/SupFig5d.txt]

CNEP_Recall	CNEP_Precision	All Features Count_Recall	All Features Count_Precision	All DNase-seq Count_Recall	All DNase-seq Count_Precision	Roadmap DNase-seq Count_Recall	Roadmap DNase-seq Count_Precision	FitCons2_Recall	FitCons2_Precision	Segway Encyclopedia_Recall	Segway Encyclopedia_Precision	Individual Features_Precision	Individual Features_Recall
3.82473E-06	0.980982567	0	0	6.17888E-09	1	0.002027142	0.179340889	0	0	0	0	0.003658541	0.01181564
1.21724E-05	0.980587357	6.17888E-09	3.72024E-05	2.47155E-08	1	0.002472002	0.176110792	0.000195533	0.004277959	0	0	0.001398883	0.004678424
2.61984E-05	0.980346821	6.17888E-09	3.71858E-05	3.08944E-08	1	0.002766716	0.174302413	0.001617842	0.004277959	0	0	0.002063571	0.007359921
4.14417E-05	0.979410047	6.17888E-09	3.71747E-05	4.9431E-08	1	0.002997899	0.173052669	0.003957496	0.004277959	0	0	0.001104953	0.003786756
6.16158E-05	0.972403706	6.17888E-09	3.71623E-05	6.17888E-08	1	0.003194183	0.17222789	0.007628166	0.004458363	0	0	0.000321203	0.001408259
7.98558E-05	0.969542386	6.17888E-09	3.71471E-05	6.79677E-08	1	0.003358189	0.171251534	0.0092177	0.004500207	6.17888E-07	0.142857143	0.000164043	0.000278457
0.00010147	0.966397929	6.17888E-09	3.71333E-05	9.26832E-08	1	0.003505228	0.170413585	0.010617719	0.005305407	6.17888E-07	0.125	0.000456351	0.001257
0.000122292	0.964052606	1.23578E-08	7.42418E-05	9.88621E-08	1	0.003640138	0.169684084	0.011007094	0.005424196	6.17888E-07	0.111111111	0.001788625	0.006234896
0.00014686	0.961488673	1.23578E-08	7.42225E-05	9.88621E-08	1	0.003766107	0.169076968	0.012656126	0.00886902	6.17888E-07	0.1	0.000675485	0.002194398
0.000168517	0.957653007	1.85366E-08	0.000111309	9.88621E-08	1	0.003891371	0.168774067	0.013759287	0.011290182	7.60002E-07	0.111818182	0.000392574	0.001313382
0.000196037	0.953650546	1.85366E-08	0.000111292	9.88621E-08	1	0.004006002	0.168407792	0.014133174	0.013352982	1.00098E-06	0.135	0.001608647	0.005799532
0.000220802	0.950500053	1.85366E-08	0.000111255	1.05041E-07	1	0.004117036	0.168131375	0.022080546	0.015781151	1.00098E-06	0.115714286	0.002355634	0.007394993
0.000249534	0.946871117	1.85366E-08	0.000111214	1.1122E-07	1	0.004220755	0.16783558	0.024303855	0.019050235	1.00098E-06	0.10125	0.001119431	0.0038954
0.000275331	0.9439678	1.85366E-08	0.000111165	1.17399E-07	1	0.004322706	0.167596007	0.029105105	0.022823392	1.01951E-06	0.0825	0.002906444	0.009381626
0.000305898	0.94141249	1.85366E-08	0.000111128	1.17399E-07	1	0.004420703	0.16739858	0.03176159	0.024603502	1.68065E-06	0.123636364	0.003188423	0.010895834
0.00033327	0.939129072	1.85366E-08	0.000111078	1.17399E-07	1	0.00451786	0.16727693	0.033640943	0.026492311	1.68065E-06	0.11826087	0.003745413	0.011413333
0.000366055	0.937255771	1.85366E-08	0.000111045	1.23578E-07	1	0.004614022	0.167190466	0.035429505	0.030901008	1.7548E-06	0.109230769	0.000564197	0.002434713
0.000394787	0.935407364	1.85366E-08	0.000111021	1.42114E-07	1	0.004712606	0.167246415	0.038283502	0.033268891	1.79805E-06	0.100344828	0.004016472	0.011638547
0.000428264	0.934223828	1.85366E-08	0.000110975	1.48293E-07	1	0.004808452	0.167264114	0.041499305	0.039213978	1.79805E-06	0.093870968	0.003143146	0.009529968
0.000459764	0.93313352	1.85366E-08	0.00011093	1.48293E-07	1	0.004901753	0.167245721	0.045630606	0.044408901	1.79805E-06	0.0909375	0.003738374	0.011750892
0.000497326	0.931725048	1.85366E-08	0.000110881	1.48293E-07	1	0.00498945	0.167089615	0.054032066	0.067775818	2.41594E-06	0.118484848	0.001178483	0.004179974
0.000531946	0.930753762	1.85366E-08	0.00011084	1.54472E-07	1	0.005076894	0.167018699	0.063201678	0.105941914	2.45301E-06	0.116764706	0.000344547	0.001563343
0.000571182	0.930074152	1.85366E-08	0.000110799	1.54472E-07	1	0.005162434	0.166919694	0.065850149	0.113429127	2.45301E-06	0.110277778	0.000446451	0.001547766
0.000606791	0.929091098	1.85366E-08	0.000110775	1.60651E-07	1	0.005248067	0.166825369	0.067258918	0.114341105	2.45301E-06	0.101794872	0.000575468	0.002071407
0.000646786	0.928440286	1.85366E-08	0.000110746	1.60651E-07	1	0.005333762	0.166746412	0.096213654	0.136277963	2.48391E-06	0.09804878	0.00093689	0.003339962
0.000681777	0.927702436	2.47155E-08	0.000147612	1.6683E-07	1	0.005418598	0.166700408	0.141798479	0.170042585	2.48391E-06	0.095714286	0.000556408	0.002060205
0.000723973	0.927072619	2.47155E-08	0.000147542	1.6683E-07	1	0.00550496	0.166726083	0.14710454	0.173819666	2.48391E-06	0.091363636	0.000544694	0.002064357
0.000761176	0.926094376	2.47155E-08	0.000147493	1.6683E-07	0.9	0.005589215	0.166732316	0.169781361	0.224676492	2.48391E-06	0.089333333	0.000292426	0.001076558
0.000804558	0.924715223	2.47155E-08	0.000147444	1.91545E-07	0.815789474	0.005672859	0.166731439	0.213332094	0.264258182	2.48391E-06	0.08375	0.000143615	0.000625204
0.000842947	0.92361854	2.47155E-08	0.000147406	2.2244E-07	0.782608696	0.005755087	0.166700374	0.236062641	0.319300419	2.48391E-06	0.078823529	0.000223591	0.000781597
0.000887398	0.922094098	2.47155E-08	0.000147395	2.2244E-07	0.654545455	0.005837402	0.166728641	0.304602732	0.415207823	2.99676E-06	0.08220339	0.000228798	0.000728663
0.000927202	0.921054247	2.47155E-08	0.000147341	2.2244E-07	0.571428571	0.005919192	0.166749638	0.327561082	0.46068415	3.32424E-06	0.086774194	8.05041E-05	0.000355866
0.000974366	0.920018436	2.47155E-08	0.000147297	2.2244E-07	0.514285714	0.006001847	0.166800695	0.376972024	0.512391172	3.47871E-06	0.084029851	0.000972884	0.003049159
0.001017698	0.918974714	2.47155E-08	0.000147281	2.40976E-07	0.469879518	0.006084539	0.166848612	0.408156482	0.555823427	3.71968E-06	0.082465753	0.00018778	0.000681116
0.001067945	0.918139901	2.47155E-08	0.000147248	2.47155E-07	0.404040404	0.006165544	0.166869154	0.422330222	0.572358253	4.42408E-06	0.094210526	0.000198784	0.000612957
0.001111074	0.917111236	2.47155E-08	0.000147221	2.7805E-07	0.371900826	0.006247779	0.166917666	0.478078716	0.636024889	4.42408E-06	0.091794872	0.000106483	0.000393706
0.001162228	0.915911105	2.47155E-08	0.0001472	2.90407E-07	0.326388889	0.006332386	0.16700159	0.5231171	0.671715801	4.86278E-06	0.093690476	5.70848E-05	0.000200888
0.001208341	0.914896305	2.47155E-08	0.000147167	2.96586E-07	0.275862069	0.006416264	0.167078939	0.949190904	0.94302001	5.04814E-06	0.093908046	9.84462E-05	0.000368385
0.001260856	0.913956197	2.47155E-08	0.000147151	3.27481E-07	0.256038647	0.006499395	0.167153542	1	1	5.07286E-06	0.09021978	0.000213016	0.000703731
0.00130721	0.913124922	2.47155E-08	0.000147129	3.27481E-07	0.223628692	0.00658331	0.167252507			5.30148E-06	0.088453608	5.16465E-05	0.000170191
0.001360126	0.912128985	2.47155E-08	0.000147118	3.52196E-07	0.210332103	0.006666015	0.16732547			6.07384E-06	0.092735849	0.000191827	0.000732815
0.001409866	0.911263848	2.47155E-08	0.000147107	3.76912E-07	0.192429022	0.006748015	0.167383287			6.14798E-06	0.088839286	0.000132707	0.000419787
0.001466118	0.910150631	2.47155E-08	0.000147086	4.01627E-07	0.177111717	0.006833141	0.167509576			6.48782E-06	0.091304348	0.000131708	0.000433819
0.001517094	0.90920503	2.47155E-08	0.00014707	4.57237E-07	0.162637363	0.006920869	0.167700868			7.10571E-06	0.096638655	0.000388848	0.00141788
0.00157326	0.908266895	2.47155E-08	0.000147053	5.06668E-07	0.155009452	0.007007836	0.16784924			7.11189E-06	0.091349206	0.000261897	0.001021912
0.001625323	0.907373998	2.47155E-08	0.000147016	6.0553E-07	0.163061564	0.007092913	0.167979048			7.88425E-06	0.095223881	7.50478E-05	0.000313133
0.001682768	0.906462081	2.47155E-08	0.000146989	6.54961E-07	0.157738095	0.007180814	0.168162832			8.30441E-06	0.09810219	0.0001255	0.000477349
0.001734936	0.905465979	2.47155E-08	0.000146972	7.10571E-07	0.149739583	0.007270006	0.168356301			8.35384E-06	0.095886525	0.000115925	0.000405205
0.001792684	0.904392741	2.47155E-08	0.000146935	7.7236E-07	0.142369021	0.007358154	0.168512653			9.31775E-06	0.101891892	0.000490479	0.001819902
0.001846953	0.903628553	2.47155E-08	0.000146897	8.58864E-07	0.137623762	0.007447859	0.16870123			9.33628E-06	0.096858974	0.00010996	0.000495083
0.001907346	0.90276807	2.47155E-08	0.000146881	9.33011E-07	0.133039648	0.007541197	0.168949986			9.52783E-06	0.095776398	0.000186634	0.000752149
0.001963493	0.901978093	2.47155E-08	0.000146881	1.09366E-06	0.139589905	0.007635283	0.16919768			1.08748E-05	0.104761905	0.000441151	0.001834682
0.002026326	0.901138156	3.08944E-08	0.000183581	1.23578E-06	0.142857143	0.007729078	0.169438361			1.10787E-05	0.104244186	0.000236251	0.001068359
0.002083549	0.900483616	3.08944E-08	0.000183527	1.347E-06	0.141283215	0.007823498	0.16969438			1.1882E-05	0.108644068	0.000392837	0.00155958
0.002148192	0.899752331	3.08944E-08	0.000183486	1.47675E-06	0.141587678	0.007917973	0.16992415			1.19685E-05	0.104139785	0.000971678	0.003311551
0.002208696	0.899096022	3.08944E-08	0.000183453	1.61269E-06	0.140776699	0.008014104	0.170169352			1.22774E-05	0.103489583	0.001351912	0.002764307
0.002274105	0.898525427	3.08944E-08	0.000183405	1.7548E-06	0.142498746	0.008112984	0.170458037			1.31363E-05	0.105247525	0.001916815	0.005504077
0.002336271	0.897998832	3.08944E-08	0.000183379	1.8722E-06	0.140799257	0.008207361	0.17067368			1.38778E-05	0.105943396	0.001005571	0.003153236
0.002403355	0.897278381	3.08944E-08	0.000183305	2.01431E-06	0.139674379	0.00830605	0.170961373			1.40631E-05	0.102986425	0.000607534	0.001881265
0.002466089	0.896597738	3.08944E-08	0.000183231	2.21204E-06	0.141446069	0.008404887	0.171238465			1.54596E-05	0.109736842	0.000672489	0.002222888
0.002536541	0.896139674	3.08944E-08	0.000183184	2.40976E-06	0.143224385	0.008506517	0.171559621			1.54596E-05	0.106923077	0.000650402	0.002694263
0.002600616	0.895521626	3.08944E-08	0.00018315	2.58895E-06	0.143345878	0.008607462	0.171851229			1.66953E-05	0.112583333	0.000322802	0.001145051
0.002670122	0.894771388	3.08944E-08	0.000183083	2.83611E-06	0.143842056	0.008708017	0.172142629			1.66953E-05	0.111652893	0.00013951	0.000374335
0.002725608	0.894357916	3.08944E-08	0.000183036	3.1018E-06	0.144626909	0.008811408	0.172455398			1.70352E-05	0.108543307	5.55245E-05	0.000191527
0.002791852	0.893651023	3.08944E-08	0.000182983	3.37367E-06	0.143119266	0.008914749	0.172741217			1.70661E-05	0.107054264	0.000541404	0.002122778
0.002863706	0.892905376	3.08944E-08	0.000182942	3.69497E-06	0.143542967	0.009018227	0.173027804			1.75851E-05	0.105407407	0.000613075	0.002185716
0.002929734	0.892286471	3.08944E-08	0.000182876	4.02863E-06	0.144760213	0.009124201	0.173358904			1.76345E-05	0.104160584	0.000968592	0.003755633
0.003002787	0.891743261	3.08944E-08	0.000182795	4.43026E-06	0.147561227	0.009232356	0.173692944			1.80794E-05	0.103392226	0.002069195	0.007353953
0.00307254	0.891165496	3.08944E-08	0.000182789	4.75156E-06	0.147487534	0.009343669	0.174077814			1.80794E-05	0.100549828	0.00097102	0.003859574
0.003146847	0.890516782	3.08944E-08	0.000182708	5.15936E-06	0.148788311	0.009452917	0.174410712			1.84316E-05	0.099765886	0.000800871	0.003173027
0.00321775	0.889959447	3.08944E-08	0.000182628	5.53627E-06	0.148344371	0.009563464	0.174738079			1.8549E-05	0.097785016	0.000841491	0.002943401
0.003294436	0.889376892	3.08944E-08	0.000182602	6.10473E-06	0.152234206	0.009675647	0.175089743			1.85922E-05	0.095221519	0.000390053	0.00143725
0.003364183	0.888762834	3.08944E-08	0.000182562	6.74733E-06	0.155755242	0.009788529	0.175435826			1.94758E-05	0.097585139	0.000786558	0.003098516
0.003441734	0.888102322	3.70733E-08	0.000218994	7.38376E-06	0.157527023	0.009902332	0.175802099			1.96365E-05	0.097186544	0.000704743	0.002343302
0.003513693	0.887454177	3.70733E-08	0.000218922	7.97693E-06	0.158075181	0.010018866	0.176197825			2.00072E-05	0.095798817	0.0008584	0.003184365
0.003591807	0.88674243	3.70733E-08	0.00021881	8.50832E-06	0.157209727	0.010140861	0.176662494			2.0069E-05	0.094144928	0.001430618	0.004978588
0.003664958	0.886129221	3.70733E-08	0.000218778	9.24978E-06	0.159662969	0.010257871	0.177037187			2.02173E-05	0.091396648	0.00029264	0.001279139
0.003746161	0.885386167	3.70733E-08	0.000218755	9.88621E-06	0.160176194	0.010374466	0.177396971			2.04953E-05	0.091126374	0.000673496	0.002470699
0.003821228	0.884868915	3.70733E-08	0.000218715	1.06091E-05	0.161721767	0.01049341	0.177769001			2.10453E-05	0.09010582	0.000282144	0.001469269
0.003904693	0.884109472	3.70733E-08	0.000218667	1.13321E-05	0.161985515	0.010612056	0.178137945			2.15828E-05	0.090025773	0.001832064	0.007013039
0.003982522	0.883474585	3.70733E-08	0.000218595	1.216E-05	0.16317055	0.010734398	0.178529989			2.23799E-05	0.09032419	6.56617E-05	0.000236392
0.004067308	0.882717374	3.70733E-08	0.000218508	1.29942E-05	0.164027767	0.010856524	0.178905966			2.32079E-05	0.089428571	0.001257665	0.005146326
0.004144001	0.882015187	3.70733E-08	0.000218468	1.3989E-05	0.166703483	0.010982109	0.179320688			2.49441E-05	0.093665893	0.001152017	0.004946637
0.004230795	0.881250113	3.70733E-08	0.000218436	1.50456E-05	0.16908548	0.011105811	0.179692245			2.55188E-05	0.093227991	0.000825282	0.003415424
0.004309496	0.880598466	3.70733E-08	0.000218396	1.60033E-05	0.170484466	0.011230896	0.180069506			2.58524E-05	0.091956044	0.000440156	0.001554525
0.004396748	0.879895784	3.70733E-08	0.000218372	1.69919E-05	0.171671141	0.011359478	0.180479295			2.69337E-05	0.092942431	0.000562808	0.002308608
0.004474391	0.879150403	3.70733E-08	0.000218333	1.82092E-05	0.174193167	0.011490959	0.180927733			2.78111E-05	0.092613169	0.000654061	0.002904851
0.004561921	0.878430005	3.70733E-08	0.000218301	1.93337E-05	0.175451385	0.011619801	0.181307431			2.83981E-05	0.09192	0.000744739	0.003282684
0.004641858	0.877787904	3.70733E-08	0.000218261	2.06066E-05	0.177601449	0.011751058	0.181723246			2.9671E-05	0.092882012	0.00022746	0.000930385
0.004730518	0.877069679	3.70733E-08	0.000218221	2.19721E-05	0.179487179	0.011883422	0.182126976			3.13949E-05	0.094442379	0.001433919	0.005200471
0.004812432	0.876532817	3.70733E-08	0.000218166	2.31337E-05	0.179301758	0.012016336	0.182519757			3.16791E-05	0.092712477	0.000563277	0.002427576
0.004902198	0.875805565	3.70733E-08	0.000218142	2.43448E-05	0.179826563	0.012154867	0.182971031			3.27851E-05	0.092762238	7.35024E-06	1.03311E-05
0.004982925	0.875076364	4.32521E-08	0.000254462	2.54693E-05	0.179467085	0.012296561	0.18345101			3.29211E-05	0.090152284	0.000384787	0.001387424
0.005075244	0.874274353	4.32521E-08	0.000254425	2.66866E-05	0.179315785	0.012437538	0.183900905			3.32733E-05	0.088861386	8.11693E-05	0.000337873
0.005157071	0.873582022	4.32521E-08	0.00025437	2.82066E-05	0.180720507	0.012580987	0.184372481			3.54544E-05	0.091808	0.000124148	0.000664483
0.005249606	0.872813997	4.32521E-08	0.000254314	2.96586E-05	0.180716087	0.0127232	0.184807101			3.58437E-05	0.091210692	2.63771E-06	1.1122E-07
0.005333626	0.872257909	4.32521E-08	0.000254268	3.10798E-05	0.180759694	0.01286849	0.185260733			3.69744E-05	0.09220339	0.000117884	0.000481625
0.005427378	0.871532725	4.32521E-08	0.000254222	3.27048E-05	0.182065217	0.01301826	0.185751797			3.70794E-05	0.090924242	0.0007983	0.002878851
0.005512956	0.870919818	4.32521E-08	0.000254185	3.48489E-05	0.184253512	0.013168709	0.186251962			3.80804E-05	0.091303704	0.00090352	0.003522368
0.005608957	0.870217467	4.32521E-08	0.000254157	3.64677E-05	0.184980881	0.013317787	0.186711362			3.95263E-05	0.092043165	0.000656269	0.002597477
0.005694948	0.869612803	4.32521E-08	0.000254111	3.77838E-05	0.183942967	0.013470368	0.187192607			3.96066E-05	0.09002809	0.001139817	0.003470299
0.005792371	0.868941398	4.32521E-08	0.000254083	3.93903E-05	0.184072994	0.01362426	0.187677402			4.08362E-05	0.090410397	6.50136E-05	0.000263968
0.005879437	0.868269243	4.32521E-08	0.000254074	4.09536E-05	0.18392208	0.013777706	0.188140027			4.18866E-05	0.089788079	0.000277238	0.001142413
0.00597796	0.867525031	4.32521E-08	0.000254047	4.27393E-05	0.183806335	0.013932023	0.18860238			4.19175E-05	0.088679739	0.000334407	0.001178677
0.006065953	0.866865225	4.32521E-08	0.000254019	4.4593E-05	0.183354081	0.014088448	0.189060908			4.39936E-05	0.090585242	0.000860273	0.002649361
0.006167206	0.866209773	4.32521E-08	0.00025401	4.66258E-05	0.18353399	0.014247103	0.189538508			4.44447E-05	0.089465174	0.000697453	0.00248761
0.006256269	0.865635339	4.32521E-08	0.000253973	4.83312E-05	0.183305212	0.014408668	0.190023037			4.52974E-05	0.088645707	0.000389591	0.00135771
0.00635683	0.864973936	4.32521E-08	0.000253945	5.01169E-05	0.183270443	0.014567583	0.190476198			4.55816E-05	0.087508897	0.000311556	0.001114935
0.006447548	0.864382757	4.32521E-08	0.000253908	5.21188E-05	0.183601062	0.014727171	0.190917362			4.63848E-05	0.086987254	0.001035117	0.003105473
0.006548974	0.86371741	4.32521E-08	0.000253862	5.44236E-05	0.184797432	0.01489088	0.19137788			4.82447E-05	0.087927928	0.00139548	0.005682998
0.006641139	0.863106729	4.32521E-08	0.000253835	5.64379E-05	0.184921245	0.015059638	0.191869152			4.97338E-05	0.088743109	6.14084E-05	0.000293398
0.006745494	0.862463511	4.32521E-08	0.000253816	5.80567E-05	0.183831586	0.015228828	0.192348091			5.09943E-05	0.08912527	0.000654115	0.002814924
0.006839172	0.861864958	4.32521E-08	0.00025378	6.00216E-05	0.183824086	0.0154017	0.192837962			5.16492E-05	0.088548729	6.03842E-05	0.000283166
0.006943131	0.861195586	4.32521E-08	0.000253724	6.21348E-05	0.183718211	0.015576902	0.193331255			5.20756E-05	0.086976264	0.000265854	0.001190132
0.007037186	0.860569865	4.32521E-08	0.000253697	6.41615E-05	0.183255683	0.01574912	0.193783041			5.26997E-05	0.085977823	6.64263E-05	0.000179558
0.007144396	0.859912719	4.32521E-08	0.000253642	6.64291E-05	0.18316722	0.01592195	0.194229119			5.31816E-05	0.085217822	0.003513685	0.008346701
0.007240496	0.859386585	4.9431E-08	0.000289866	6.86844E-05	0.183145234	0.016091912	0.194641383			5.51341E-05	0.086379477	0.000124201	0.000729046
0.00734985	0.858800723	4.9431E-08	0.000289845	7.10633E-05	0.18347292	0.016265854	0.195078799			5.67962E-05	0.086963103	0.00064047	0.002414669
0.007445579	0.858241218	4.9431E-08	0.000289824	7.3541E-05	0.18390556	0.016444392	0.195534628			5.92245E-05	0.088259669	0.00045346	0.001774234
0.007554414	0.857533532	4.9431E-08	0.000289782	7.57592E-05	0.183919598	0.016623518	0.195982515			5.96571E-05	0.087533998	0.000226853	0.000951053
0.007652429	0.856952278	4.9431E-08	0.00028975	7.8169E-05	0.184140431	0.016803113	0.196417905			6.06272E-05	0.086985816	9.42799E-05	0.000236008
0.007764422	0.856295056	4.9431E-08	0.000289729	8.01895E-05	0.183281786	0.016982325	0.196824143			6.29257E-05	0.088710801	0.000394594	0.001706328
0.007863203	0.855796356	4.9431E-08	0.000289687	8.28773E-05	0.183830382	0.017162891	0.197236894			6.40379E-05	0.088354646	0.000474476	0.002139974
0.007975344	0.855147809	4.9431E-08	0.000289666	8.51882E-05	0.183401176	0.017346113	0.197656405			6.49894E-05	0.087796327	0.000392573	0.001591463
0.00807614	0.854587145	4.9431E-08	0.000289645	8.77092E-05	0.18360906	0.017533179	0.198083623			6.69852E-05	0.089079704	0.000750014	0.002766364
0.008191802	0.853967403	4.9431E-08	0.000289635	8.99954E-05	0.183309001	0.017717742	0.198481598			6.94629E-05	0.090442478	0.000516835	0.001877001
0.00829473	0.853410188	4.9431E-08	0.000289624	9.28068E-05	0.18375786	0.017904813	0.198888119			7.04269E-05	0.090174051	0.000655681	0.002476927
0.008409509	0.852744899	4.9431E-08	0.000289582	9.58159E-05	0.184464403	0.018095531	0.199313058			7.23052E-05	0.090783553	0.002064861	0.00468257
0.008512517	0.852200958	4.9431E-08	0.000289572	9.8584E-05	0.184816226	0.018289813	0.199750532			7.29478E-05	0.089643128	0.000441761	0.001060141
0.008627945	0.851558021	4.9431E-08	0.00028953	0.00010155	0.185507083	0.018485239	0.200181695			7.37696E-05	0.089296933	0.001171344	0.002492658
0.008733084	0.851006937	4.9431E-08	0.000289509	0.00010446	0.185855788	0.018682332	0.200619592			7.55306E-05	0.089618768	0.000785308	0.00201222
0.008853813	0.850431086	4.9431E-08	0.000289498	0.000107111	0.18609969	0.018882973	0.201067244			7.70506E-05	0.08971223	0.002440679	0.003956713
0.008958168	0.849814129	4.9431E-08	0.000289488	0.000109539	0.185794984	0.019085016	0.201506521			7.81319E-05	0.088924051	0.003157238	0.004421846
0.009078854	0.849205519	4.9431E-08	0.000289446	0.000112165	0.185828206	0.019291539	0.201972165			7.91267E-05	0.087953297	0.001250088	0.002690704
0.009185576	0.848625259	4.9431E-08	0.000289436	0.000115137	0.186388461	0.019499168	0.202424207			8.17775E-05	0.089064603	0.000888015	0.001997224
0.009306534	0.848011724	4.9431E-08	0.000289415	0.000118313	0.187217067	0.019708378	0.202873938			8.31615E-05	0.089191518	0.001292884	0.003727439
0.009413471	0.847472505	4.9431E-08	0.000289404	0.000120958	0.187251301	0.019920147	0.203316677			8.48916E-05	0.088868047	0.001653193	0.004748832
0.009536308	0.846832195	4.9431E-08	0.000289383	0.000123602	0.187189445	0.02013097	0.203747583			8.72396E-05	0.089530755	0.002289362	0.005572829
0.009646007	0.846278194	4.9431E-08	0.000289341	0.000126272	0.187069194	0.020343895	0.204190479			8.82529E-05	0.089101684	0.001707231	0.00408194
0.00976906	0.845620271	4.9431E-08	0.000289341	0.000128996	0.186920825	0.020554885	0.204575665			9.209E-05	0.091323529	0.003326926	0.006626705
0.009878599	0.845003716	4.9431E-08	0.000289341	0.000131826	0.186916297	0.020770905	0.204989225			9.36594E-05	0.090712148	0.001620279	0.003873971
0.010004382	0.84436476	4.9431E-08	0.00028932	0.000134805	0.187162748	0.020985905	0.205367885			9.4129E-05	0.089611765	0.002199575	0.004618118
0.010115343	0.843803363	4.9431E-08	0.00028931	0.000137702	0.187333983	0.021205063	0.205762257			9.59394E-05	0.089855324	0.001790008	0.004491371
0.010242306	0.843144396	4.9431E-08	0.000289289	0.000140637	0.187413543	0.021427126	0.206167005			9.7064E-05	0.0891038	0.004289903	0.007191201
0.010354632	0.842627161	4.9431E-08	0.000289289	0.00014356	0.187728257	0.021650907	0.206580021			9.85099E-05	0.088572222	0.001602552	0.003631481
0.010483554	0.84200695	4.9431E-08	0.000289279	0.000146415	0.187929257	0.021874699	0.206973667			0.000100326	0.088678318	0.002191473	0.005295886
0.010596282	0.841452626	4.9431E-08	0.000289247	0.0001493	0.187864934	0.022099376	0.207360287			0.000102372	0.089075269	0.002158184	0.005056677
0.010724629	0.840856198	5.56099E-08	0.000325344	0.000152248	0.188068633	0.022326017	0.20774264			0.000103441	0.088249868	0.000569314	0.001224209
0.010838821	0.840301866	5.56099E-08	0.000325286	0.000155275	0.188203047	0.022556501	0.208133495			0.000104818	0.087896373	0.001535041	0.002513463
0.010968077	0.83967289	5.56099E-08	0.000325262	0.00015842	0.188659392	0.022789204	0.20852934			0.000105869	0.087195929	0.006156344	0.010140911
0.011085272	0.839105227	5.56099E-08	0.000325203	0.000161293	0.188603178	0.023023458	0.208922445			0.000109552	0.088517224	0.00153666	0.003039576
0.011216666	0.838455854	5.56099E-08	0.000325168	0.00016429	0.188619951	0.023256463	0.209284212			0.000111288	0.088245958	0.006490667	0.010663644
0.0113353	0.837995196	5.56099E-08	0.000325121	0.000167287	0.18863744	0.023496	0.209668431			0.000114247	0.089194404	0.004802641	0.008162236
0.011466354	0.837372566	5.56099E-08	0.000325109	0.000170364	0.188859664	0.023736049	0.210043385			0.000116812	0.089512311	0.006005521	0.010967243
0.011583975	0.836814163	5.56099E-08	0.000325086	0.000173509	0.189200844	0.023975345	0.210402895			0.000118875	0.089985968	0.004465571	0.008126986
0.011717482	0.836238715	5.56099E-08	0.000325027	0.000176407	0.189238275	0.024220863	0.210795914			0.000120352	0.089760369	0.004955616	0.006155831
0.011839515	0.83574182	5.56099E-08	0.000325004	0.000179515	0.189433259	0.024467771	0.211177465			0.000124863	0.091604714	0.004828689	0.005502396
0.011974666	0.835122728	5.56099E-08	0.000324921	0.000182456	0.189589861	0.024717422	0.211551043			0.000125864	0.090978115	0.004593194	0.006106196
0.012095766	0.834553589	5.56099E-08	0.000324886	0.000185434	0.189609421	0.024971627	0.211940136			0.000126309	0.090291519	0.00552471	0.006562148
0.01223099	0.833907602	5.56099E-08	0.000324828	0.000188314	0.189671589	0.025228749	0.212328619			0.000128564	0.090425902	0.002798916	0.004088076
0.012353592	0.833366401	5.56099E-08	0.000324769	0.000191354	0.189724991	0.025488719	0.212720863			0.000130881	0.090521368	0.005242315	0.005485386
0.012488192	0.832756492	5.56099E-08	0.000324734	0.000194258	0.189626886	0.025748522	0.213089052			0.000132314	0.090088347	0.003001389	0.004775167
0.012612023	0.832195554	5.56099E-08	0.000324699	0.000197261	0.189657221	0.026016457	0.213488348			0.000134465	0.09018649	0.004549312	0.006009429
0.012747773	0.831529106	5.56099E-08	0.000324675	0.000200264	0.189763286	0.026284867	0.213873655			0.000137258	0.090632395	0.007356489	0.00917472
0.012872234	0.830941737	5.56099E-08	0.000324628	0.00020339	0.189968605	0.026558474	0.214271325			0.000140477	0.091452132	0.005550391	0.007333167
0.01300888	0.830364084	5.56099E-08	0.000324582	0.000206319	0.189987141	0.026830629	0.214637994			0.000141904	0.091243544	0.007063244	0.008401872
0.013134571	0.829817791	5.56099E-08	0.000324558	0.000209347	0.190167486	0.027104965	0.2149921			0.000145673	0.092165754	0.007079867	0.009414077
0.013272731	0.8292049	5.56099E-08	0.000324535	0.00021259	0.190546341	0.027383484	0.215350122			0.000148516	0.092588598	0.008788806	0.010220544
0.013400949	0.828694539	5.56099E-08	0.0003245	0.000215433	0.190674629	0.027665569	0.215712848			0.000150178	0.092802596	0.006320081	0.007625755
0.013539634	0.828146388	5.56099E-08	0.000324465	0.000218596	0.190924889	0.02795689	0.216105364			0.000152476	0.093155908	0.009319383	0.011158961
0.013669149	0.827565748	5.56099E-08	0.000324418	0.000221599	0.190918286	0.028248385	0.2164906			0.000155689	0.093253146	0.005475567	0.00665273
0.013811566	0.827009588	5.56099E-08	0.000324371	0.000225405	0.191449834	0.028543013	0.216860268			0.000158834	0.093578449	0.003962336	0.005100133
0.013941959	0.826493778	6.17888E-08	0.000360373	0.000228563	0.191558996	0.028836114	0.217208382			0.000161269	0.093682699	0.004440191	0.004620806
0.014085247	0.825918025	6.17888E-08	0.000360334	0.000231887	0.191796434	0.029130513	0.217539849			0.000161942	0.092775221	0.006281574	0.008029156
0.014216919	0.825415992	6.17888E-08	0.000360269	0.000235075	0.191959353	0.029432289	0.217896455			0.000162128	0.091393243	0.005085422	0.006729707
0.014359589	0.824819764	6.17888E-08	0.000360257	0.000238165	0.192008807	0.029737995	0.218255976			0.000164438	0.091171634	0.005313247	0.00861998
0.014493974	0.824323299	6.17888E-08	0.000360231	0.000241569	0.19235519	0.030051339	0.218644132			0.000167299	0.091472973	0.006584759	0.009306373
0.014637812	0.823728588	6.17888E-08	0.000360231	0.000244492	0.192309375	0.030363631	0.219015464			0.000168535	0.09092	0.004372194	0.006190581
0.014771992	0.823187152	6.17888E-08	0.000360166	0.000247656	0.192469483	0.030675572	0.21936218			0.000170543	0.090822639	0.00512493	0.008782559
0.014918018	0.822626797	6.17888E-08	0.000360127	0.000250887	0.1926387	0.030994297	0.219719233			0.000171643	0.090308843	0.003411952	0.006947988
0.015055053	0.822077239	6.17888E-08	0.000360114	0.000253754	0.192589605	0.031317842	0.220085295			0.000172638	0.089608724	0.002948359	0.006016089
0.015203877	0.821548315	6.17888E-08	0.000360088	0.000256788	0.192648047	0.031644068	0.220435859			0.000174084	0.089073664	0.006062369	0.008186698
0.015341518	0.820973146	6.17888E-08	0.000360075	0.000260347	0.193052227	0.031971691	0.220768678			0.000177766	0.089654098	0.005311858	0.006871308
0.015489496	0.820400191	6.17888E-08	0.000360036	0.000263647	0.193186037	0.032298584	0.221069422			0.000180689	0.089923124	0.003124849	0.004935317
0.015627699	0.819823271	6.17888E-08	0.000360036	0.000267218	0.193624499	0.032633751	0.22139226			0.000182796	0.08970285	0.004836073	0.007148282
0.015776554	0.819251826	6.17888E-08	0.000359971	0.000270647	0.193926568	0.032974659	0.221722081			0.000183358	0.08892718	0.002822026	0.00436843
0.015918044	0.818723585	6.17888E-08	0.000359919	0.00027378	0.193959159	0.033316684	0.222046747			0.000185527	0.08883432	0.004621465	0.007974293
0.016036049	0.818292115	6.17888E-08	0.000359893	0.00027724	0.194279306	0.033663844	0.222373127			0.000187078	0.088425818	0.00339308	0.004785659
0.016188074	0.817718862	6.17888E-08	0.000359855	0.000280626	0.194480367	0.03401816	0.222719748			0.000187758	0.087469775	0.005957215	0.009891222
0.016330083	0.817169764	6.17888E-08	0.000359829	0.000283586	0.194500949	0.034376176	0.223056009			0.000189302	0.087086413	0.001728944	0.003544303
0.016482151	0.816621241	6.17888E-08	0.00035979	0.00028657	0.194527282	0.034738778	0.223398747			0.000190748	0.086765037	0.006152192	0.010622468
0.016623845	0.816074703	6.17888E-08	0.000359699	0.000289771	0.19470566	0.035103449	0.223717906			0.00019207	0.086515447	0.005694844	0.009070507
0.016779479	0.815549938	6.17888E-08	0.000359686	0.000293126	0.194882286	0.035472445	0.224027597			0.000194696	0.086399781	0.006027599	0.009605041
0.016922607	0.815032242	6.17888E-08	0.000359648	0.000296741	0.195179146	0.035848096	0.224351808			0.000197662	0.086717268	0.006266766	0.00922889
0.017077474	0.814435699	6.17888E-08	0.000359596	0.000300232	0.195464767	0.036227881	0.224676402			0.000199998	0.086499198	0.00258838	0.004834348
0.017221788	0.813853184	6.17888E-08	0.000359583	0.000303284	0.195512501	0.036609068	0.224981322			0.000204187	0.087192612	0.007485585	0.010945067
0.017379837	0.813290891	6.79677E-08	0.000395499	0.000306794	0.195772432	0.036995681	0.225295701			0.000207005	0.087199375	0.005181647	0.007368634
0.01752603	0.812776483	6.79677E-08	0.000395442	0.000309685	0.195703274	0.037387088	0.225612182			0.000209118	0.086757242	0.00602238	0.009251616
0.01768542	0.81220499	6.79677E-08	0.000395427	0.000313152	0.195994338	0.037783871	0.225923594			0.000211138	0.086443208	0.005815413	0.009066985
0.017831322	0.811644351	6.79677E-08	0.000395385	0.000316359	0.196074677	0.038182075	0.226210797			0.000214512	0.086705794	0.003029329	0.004962313
0.017992047	0.811042224	6.79677E-08	0.000395342	0.000319584	0.196236294	0.038585024	0.226502998			0.000217015	0.086806723	0.006123705	0.011803153
0.018139339	0.810500753	6.79677E-08	0.000395328	0.000322266	0.196112051	0.0389971	0.226805113			0.000219517	0.086778212	0.004434196	0.007092555
0.018302307	0.809886597	6.79677E-08	0.000395314	0.000325435	0.19630052	0.039412376	0.227093961			0.000222792	0.087241713	0.00568356	0.010818116
0.018450408	0.809337708	6.79677E-08	0.000395285	0.000327938	0.196126543	0.039833028	0.227379956			0.000226505	0.087866731	0.002457864	0.003661368
0.01861379	0.808736757	6.79677E-08	0.0003952	0.000330947	0.196140973	0.040260372	0.227671133			0.000230392	0.088044864	0.004837803	0.008216166
0.018763294	0.808195269	6.79677E-08	0.000395158	0.000333999	0.196174853	0.040693115	0.227963593			0.000232839	0.087880131	0.002461957	0.005322479
0.018927041	0.807620442	6.79677E-08	0.000395115	0.000337336	0.196278281	0.041131698	0.228250496			0.000234779	0.087671897	0.002400581	0.00493334
0.019076508	0.807079797	6.79677E-08	0.000395072	0.000340098	0.196179906	0.041576757	0.228545891			0.000236552	0.087306727	0.004941316	0.009137164
0.019244221	0.806546861	6.79677E-08	0.00039503	0.000343008	0.196090414	0.042025535	0.228826429			0.000238511	0.08713544	0.00339974	0.005557141
0.019396549	0.806069511	6.79677E-08	0.000395001	0.000346357	0.196251081	0.042482784	0.229111282			0.00024241	0.087512826	0.003936147	0.006131264
0.019563842	0.80549982	6.79677E-08	0.000394973	0.000349446	0.196320403	0.042942406	0.229385691			0.000246686	0.087899604	0.002223876	0.005837514
0.019716121	0.804975937	6.79677E-08	0.000394945	0.000352604	0.196464966	0.043405427	0.229657229			0.000249979	0.087873588	0.002596316	0.00706239
0.019885379	0.804384937	6.79677E-08	0.000394931	0.000355638	0.196420832	0.04387664	0.229916953			0.000251808	0.087302913	0.004770846	0.010757328
0.020040357	0.803845782	6.79677E-08	0.000394902	0.000358721	0.196415824	0.044359377	0.230201142			0.000254662	0.087301419	0.003736828	0.005509261
0.020212692	0.803296425	6.79677E-08	0.000394874	0.000362126	0.196531928	0.044850802	0.230495075			0.000256331	0.086934199	0.003913004	0.006225949
0.020366905	0.802801733	6.79677E-08	0.000394845	0.000365518	0.19672371	0.045344865	0.230767675			0.000260965	0.087642664	0.003548748	0.005702233
0.02053764	0.802217641	6.79677E-08	0.000394817	0.000368725	0.19689326	0.045842864	0.231031867			0.000262751	0.087264519	0.003117783	0.005511881
0.02069302	0.801683947	6.79677E-08	0.000394718	0.000371987	0.197060605	0.046356873	0.231320158			0.000265191	0.087340252	0.00432679	0.00575505
0.020867221	0.801105688	6.79677E-08	0.00039469	0.000375002	0.197152398	0.046875534	0.231597797			0.000268855	0.087637462	0.002386312	0.003817533
0.021025227	0.800612019	6.79677E-08	0.000394661	0.00037795	0.197247411	0.047404044	0.231896439			0.000270419	0.087216022	0.003842196	0.005706515
0.021199558	0.800013804	6.79677E-08	0.000394591	0.00038099	0.197372001	0.047941496	0.232190762			0.000273681	0.087276847	0.003664285	0.005475419
0.021356576	0.79952478	6.79677E-08	0.000394562	0.000384153	0.197497451	0.048482067	0.232472286			0.000278309	0.087681526	0.002652762	0.004966193
0.021535102	0.798975971	6.79677E-08	0.000394506	0.000387323	0.19763039	0.049028243	0.232737769			0.000280249	0.087559846	0.003025879	0.004516921
0.021694505	0.798487523	6.79677E-08	0.000394463	0.000390647	0.197799344	0.049578929	0.23298958			0.000283258	0.087670683	0.00263464	0.004467502
0.021873414	0.79792766	6.79677E-08	0.000394435	0.000393724	0.19783908	0.05014261	0.2332572			0.000284198	0.08724393	0.002977795	0.005952978
0.022032329	0.797419854	6.79677E-08	0.000394364	0.000397079	0.198093171	0.050708496	0.233502587			0.000285977	0.08699812	0.00359081	0.006602453
0.022211467	0.796859372	7.41465E-08	0.000430185	0.000400064	0.198114535	0.051295045	0.233783778			0.000286824	0.086346726	0.003558804	0.006207011
0.022370839	0.796343781	7.41465E-08	0.000430108	0.000403264	0.19820036	0.051882427	0.234029036			0.000290284	0.086471563	0.003398454	0.006740365
0.022550551	0.795759359	7.41465E-08	0.000430061	0.000406564	0.198235138	0.052472418	0.234254141			0.000294195	0.086805834	0.002924813	0.005019325
0.022709806	0.7952506	7.41465E-08	0.000429953	0.000409715	0.198373142	0.053075705	0.234497409			0.000296877	0.086680498	0.005169008	0.007732749
0.022892639	0.794677715	7.41465E-08	0.000429861	0.000412885	0.198538784	0.053689996	0.234743665			0.000300158	0.086932713	0.003394028	0.005994723
0.023054117	0.794160517	7.41465E-08	0.000429815	0.000415993	0.198592962	0.054310739	0.234979527			0.000303401	0.086861843	0.005141032	0.007532664
0.023237247	0.793582012	7.41465E-08	0.000429769	0.000419008	0.198639085	0.054936906	0.235197637			0.000305416	0.086565674	0.006110866	0.009209902
0.023400691	0.793086515	7.41465E-08	0.000429722	0.000422184	0.198757312	0.055568888	0.235394599			0.000307881	0.086476918	0.003320795	0.006326553
0.023586391	0.792523713	7.41465E-08	0.000429676	0.000425206	0.198759773	0.056222305	0.235634409			0.000311626	0.086671249	0.004602483	0.007770168
0.023751682	0.792003999	7.41465E-08	0.000429538	0.000428172	0.198742658	0.056874114	0.235827953			0.000315895	0.086962068	0.003943174	0.006678719
0.023939804	0.791411362	7.41465E-08	0.00042943	0.000431372	0.198881587	0.057538307	0.236024758			0.000320505	0.087545992	0.002813026	0.004363919
0.024106801	0.790919524	7.41465E-08	0.0004294	0.000434604	0.199010282	0.058211032	0.236220411			0.00032352	0.087352352	0.003782342	0.004686074
0.024296535	0.790343011	7.41465E-08	0.000429384	0.000437495	0.198965341	0.058895683	0.236398848			0.000327023	0.087480992	0.004538433	0.007544694
0.024464267	0.789822276	7.41465E-08	0.000429338	0.000440838	0.199046976	0.059586636	0.236565839			0.000329396	0.087321867	0.003776016	0.005856254
0.024653415	0.789260307	7.41465E-08	0.000429261	0.000443557	0.198853736	0.060289829	0.236743402			0.000331695	0.087131959	0.00303717	0.004018551
0.024821326	0.788758973	7.41465E-08	0.000429261	0.000446554	0.19882473	0.061012369	0.236927306			0.000334222	0.087075016	0.003475109	0.005990614
0.025013403	0.788210136	7.41465E-08	0.000429169	0.000449693	0.19886005	0.061735965	0.237088132			0.000339659	0.087673046	0.003228157	0.005217352
0.025182488	0.787694301	7.41465E-08	0.000429123	0.000452405	0.198698465	0.06247148	0.237240081			0.000342162	0.087550988	0.003024674	0.005262483
0.025375744	0.787145362	7.41465E-08	0.000429123	0.000455501	0.198683154	0.063219464	0.237382308			0.000345869	0.0874625	0.002963212	0.005763404
0.025547375	0.786668252	7.41465E-08	0.000429077	0.000458911	0.198688625	0.06398326	0.237533114			0.000349107	0.08758332	0.003721466	0.007360193
0.025741855	0.786091661	7.41465E-08	0.000428985	0.000462013	0.198675725	0.064756806	0.237670921			0.000351257	0.087377805	0.003239209	0.00600721
0.025917144	0.785626495	7.41465E-08	0.000428908	0.000465053	0.198681178	0.065544563	0.237799348			0.000355978	0.087676153	0.003415955	0.005421138
0.026112934	0.785065998	8.03254E-08	0.000464584	0.000468013	0.198613398	0.066346724	0.237923072			0.000362607	0.088447626	0.003763921	0.004846415
0.026286826	0.78456433	8.03254E-08	0.000464501	0.00047138	0.19869566	0.067172939	0.238086411			0.000364739	0.088170276	0.004346021	0.007924578
0.026485601	0.784026289	8.03254E-08	0.000464468	0.000474365	0.198662164	0.068014564	0.238242286			0.000368236	0.088225019	0.003442884	0.006689
0.026661723	0.783543647	8.03254E-08	0.000464435	0.000477572	0.198793724	0.068870579	0.238400194			0.000370467	0.087887716	0.003642336	0.006083989
0.026860096	0.782980416	8.03254E-08	0.000464369	0.000480661	0.198858858	0.069736895	0.238536931			0.000373451	0.08778504	0.00293607	0.005434805
0.027036083	0.782493333	8.03254E-08	0.000464335	0.000483417	0.198801151	0.070609884	0.23865265			0.000376973	0.087897997	0.00497077	0.008656058
0.02723419	0.781935998	8.03254E-08	0.000464253	0.000486426	0.198855728	0.071503171	0.238766041			0.000380415	0.087864992	0.052987535	0.036205464
0.027409429	0.781418811	8.03254E-08	0.000464219	0.000489892	0.198997046	0.072411077	0.238870134			0.000384147	0.08783696	0.027558097	0.018041095
0.027607215	0.780841688	8.03254E-08	0.00046417	0.000492747	0.198945735	0.073333033	0.238959807			0.000387465	0.087764871	0.050584529	0.037003967
0.027785019	0.780327945	8.03254E-08	0.00046417	0.000495688	0.19894209	0.074266693	0.239034826			0.000390066	0.087679167	0.039306286	0.027456315
0.027986636	0.779746912	8.03254E-08	0.000464103	0.00049858	0.198938874	0.075215237	0.239093989			0.000393712	0.087670611	0.068482471	0.048314922
0.028166917	0.779236357	8.03254E-08	0.000464054	0.000501608	0.198944758	0.076186093	0.239153976			0.000398	0.087971866	0.033965056	0.025070372
0.028370851	0.77867863	8.03254E-08	0.000463954	0.000504827	0.19899264	0.077165587	0.239199078			0.000400842	0.087999186	0.041725424	0.031233278
0.028550786	0.778177548	8.03254E-08	0.000463888	0.000508262	0.199136232	0.07817141	0.239254042			0.000405687	0.088272385	0.043650516	0.030492245
0.02875708	0.777614706	8.03254E-08	0.000463838	0.000511611	0.199259275	0.07919554	0.239298174			0.000408795	0.088201573	0.043979503	0.025896105
0.028938819	0.777086059	8.03254E-08	0.000463756	0.000514725	0.199310939	0.08023738	0.239330156			0.00041291	0.088324081	0.00050638	0.001579513
0.029145935	0.776558409	8.03254E-08	0.000463739	0.000517864	0.199388597	0.081303384	0.239363945			0.000416234	0.088357817	8.43226E-05	0.000241087
0.029330665	0.776096055	8.03254E-08	0.00046369	0.000521114	0.199457002	0.082391479	0.23940152			0.000417426	0.088045093	0.001625922	0.004248282
0.029539147	0.775533693	8.03254E-08	0.00046364	0.000524068	0.199430508	0.083499006	0.239433486			0.000421214	0.088120476	6.3797E-05	0.000190421
0.02972426	0.77505154	8.03254E-08	0.000463574	0.000527027	0.199443956	0.084640708	0.239477857			0.000424137	0.087981287	0.000802436	0.002076282
0.029933384	0.774505969	8.03254E-08	0.000463574	0.00052987	0.199436262	0.08580285	0.239519671			0.000431335	0.088746504	0.000507828	0.001302928
0.030122087	0.774025837	8.03254E-08	0.000463541	0.000532798	0.199455037	0.086986945	0.239542871			0.000435914	0.089065775	0.000147416	0.000280873
0.030332237	0.77348512	8.03254E-08	0.000463491	0.000535851	0.199499428	0.088201089	0.239569957			0.000440183	0.089284371	0.000142995	0.000434789
0.030522948	0.773023814	8.03254E-08	0.000463458	0.000538786	0.199507169	0.089432656	0.239571458			0.000444508	0.089399776	0.0004901	0.001488041
0.030735859	0.772469645	8.03254E-08	0.000463409	0.000541647	0.199504771	0.09068362	0.23953988			0.000449359	0.08959591	0.000661142	0.002363866
0.030924476	0.771979749	8.03254E-08	0.000463293	0.000544328	0.199425008	0.091963605	0.239512105			0.000452473	0.089543898	0.000411227	0.001722325
0.031135688	0.77142201	8.03254E-08	0.00046326	0.000547214	0.199426684	0.093277698	0.239483699			0.000454469	0.089305488	0.000935748	0.00310197
0.031328247	0.770918132	8.03254E-08	0.00046321	0.000550279	0.19945622	0.094627307	0.239454675			0.000459393	0.089685163	0.000161766	0.00061672
0.031544267	0.770374027	8.03254E-08	0.000463144	0.000553238	0.199469341	0.096008917	0.23943158			0.000463156	0.089727077	0.001108773	0.004485081
0.031737357	0.769890289	8.03254E-08	0.000463144	0.000556179	0.199489823	0.097419777	0.239396006			0.000466932	0.08983476	0.001721254	0.005197178
0.031952746	0.769314056	8.03254E-08	0.000463095	0.000559188	0.199482008	0.098862137	0.239340824			0.000470033	0.089748702	0.000943941	0.003975972
0.032149377	0.768831318	8.03254E-08	0.000462996	0.000561932	0.199385252	0.100333724	0.239263115			0.000473765	0.089867557	0.000616401	0.001589084
0.032365044	0.768260365	8.65043E-08	0.00049854	0.000565052	0.199420812	0.10183314	0.239157559			0.000476632	0.089717376	0.001324544	0.004185862
0.032560717	0.767760751	8.65043E-08	0.000498522	0.000567542	0.199273649	0.103371847	0.239043204			0.000480902	0.089748616	0.001591972	0.006179719
0.032779548	0.76719505	8.65043E-08	0.000498522	0.000570236	0.199166543	0.104945916	0.238911614			0.000483967	0.089617849	0.001311056	0.004948157
0.032975925	0.766683355	8.65043E-08	0.000498469	0.000573017	0.199096169	0.106554	0.238754758			0.000488842	0.089862562	0.000352339	0.000713141
0.033196418	0.766121041	8.65043E-08	0.000498416	0.00057581	0.199021019	0.108202259	0.238578764			0.000491042	0.08971664	0.001548986	0.003857467
0.03339476	0.765614586	8.65043E-08	0.000498345	0.000579122	0.199073514	0.109896563	0.238396016			0.000495336	0.089721321	0.000182551	0.000597269
0.033614963	0.76505055	8.65043E-08	0.000498274	0.000581883	0.199024879	0.111636233	0.238209925			0.000498475	0.089617863	0.000982973	0.00257957
0.033816648	0.764546761	8.65043E-08	0.000498221	0.000584639	0.198918153	0.113416843	0.237996788			0.000503239	0.089697137	0.000323355	0.000991877
0.034038698	0.763988442	8.65043E-08	0.00049815	0.000587624	0.198940679	0.1152347	0.237759131			0.00050964	0.090212184	0.000186821	0.000598047
0.034242941	0.763479175	8.65043E-08	0.000498114	0.000590213	0.198864949	0.117074288	0.237467883			0.000512631	0.090169547	0.00055366	0.001496055
0.034466153	0.762920441	8.65043E-08	0.00049799	0.000593654	0.199014435	0.118951005	0.237162462			0.000517889	0.090484724	8.32392E-05	0.00020719
0.034668833	0.762406808	8.65043E-08	0.000497919	0.000596855	0.199111587	0.120855533	0.236812576			0.000522881	0.090642674	0.000818819	0.002320391
0.034892137	0.761851015	8.65043E-08	0.000497795	0.000600043	0.199164882	0.122818902	0.236451986			0.000524927	0.090358434	0.000930441	0.002572156
0.035098425	0.761362526	8.65043E-08	0.000497742	0.000603639	0.199342964	0.124827075	0.236072584			0.000527429	0.090070697	0.000500521	0.001541445
0.035321687	0.76080029	8.65043E-08	0.000497601	0.000606883	0.199378838	0.126890721	0.235685044			0.000532595	0.090267044	0.000647452	0.001944635
0.035530762	0.760291357	8.65043E-08	0.000497565	0.000610214	0.199457519	0.128993554	0.235268914			0.000535733	0.09014764	0.000601841	0.002044164
0.03575849	0.759750892	8.65043E-08	0.00049753	0.000613519	0.199510933	0.131128981	0.234808346			0.000539842	0.090238587	0.001394765	0.003612185
0.035969097	0.759256955	8.65043E-08	0.000497477	0.000616671	0.199521403	0.133301511	0.23429626			0.000541733	0.089858563	0.000609173	0.002016508
0.036198365	0.758730301	8.65043E-08	0.000497424	0.000619809	0.199506757	0.135530585	0.233764285			0.000545113	0.089784246	0.000858532	0.002711181
0.036408873	0.758251272	8.65043E-08	0.000497353	0.000623029	0.199480092	0.137820452	0.23322696			0.000547819	0.089646107	0.000169577	0.000605271
0.036639085	0.757699173	8.65043E-08	0.000497212	0.000626303	0.199519713	0.140162674	0.232667326			0.000554245	0.090123581	0.000217242	0.000746081
0.036852906	0.757220998	8.65043E-08	0.000497088	0.000629504	0.199550678	0.142553967	0.232068918			0.00055778	0.090082826	0.000599801	0.002013672
0.037082908	0.756688427	8.65043E-08	0.000497036	0.000632773	0.199612116	0.144994624	0.231428425			0.000562148	0.090149623	0.00021807	0.000805516
0.037297439	0.756179122	8.65043E-08	0.000496983	0.00063635	0.19974515	0.147504219	0.230765897			0.000565065	0.089851641	0.000863741	0.002896714
0.037528708	0.755633622	8.65043E-08	0.00049693	0.000639217	0.199700792	0.150074268	0.230064117			0.000571898	0.090273091	0.000384503	0.001272602
0.037742102	0.755097787	8.65043E-08	0.000496859	0.000641992	0.199613457	0.152707007	0.229320034			0.000573839	0.08989546	0.000802478	0.002852831
0.037976664	0.75454745	8.65043E-08	0.000496842	0.000644883	0.199578542	0.155419467	0.228549051			0.00057712	0.08982689	0.001187958	0.004134046
0.038193308	0.754052566	8.65043E-08	0.000496718	0.00064796	0.199588517	0.158199251	0.227723753			0.000581457	0.089879656	0.000484168	0.001651478
0.038426351	0.753503272	8.65043E-08	0.000496683	0.000650617	0.199499815	0.161050007	0.226851813			0.000585492	0.089970566	0.000547506	0.001726465
0.038646282	0.752999802	8.65043E-08	0.000496648	0.000653664	0.199499507	0.163985975	0.22594381			0.000589008	0.089955648	0.000243336	0.000753459
0.038881277	0.752453007	8.65043E-08	0.000496612	0.000656951	0.19954806	0.166994891	0.224972753			0.000592147	0.089917433	0.000190919	0.000595706
0.03910384	0.751936001	8.65043E-08	0.00049656	0.000659812	0.199480307	0.170127236	0.223982844			0.000597677	0.090173394	0.000571917	0.001887307
0.039338409	0.751364953	8.65043E-08	0.000496507	0.000663	0.199476495	0.173344689	0.22292971			0.000604609	0.090602778	0.001693807	0.005870027
0.039521884	0.750933341	9.26832E-08	0.000531896	0.000666361	0.199557751	0.176659286	0.221849734			0.000607847	0.090518035	0.002302868	0.007484426
0.039743657	0.750390584	9.26832E-08	0.000531839	0.000669358	0.199518195	0.180066141	0.220742421			0.000612067	0.090521795	0.000486343	0.001555996
0.039981562	0.749832291	9.26832E-08	0.000531726	0.000672392	0.19947355	0.183534135	0.219569914			0.000614545	0.090359771	0.001137146	0.003992284
0.040206405	0.74932703	9.26832E-08	0.00053167	0.000675401	0.199444952	0.187099113	0.21837086			0.000619853	0.09045807	0.00076904	0.002689196
0.040448549	0.748799292	9.26832E-08	0.000531613	0.000678515	0.199441697	0.190784968	0.217139319			0.000623461	0.090454505	0.001968395	0.005278752
0.040675197	0.748296709	9.26832E-08	0.000531538	0.000681401	0.199411957	0.194598887	0.215873283			0.00062613	0.090259197	0.001988137	0.005153024
0.040917124	0.747750036	9.26832E-08	0.000531425	0.000684508	0.199401339	0.198541481	0.214564348			0.000629343	0.090320121	0.001235458	0.003454753
0.041144229	0.747247081	9.26832E-08	0.000531387	0.000687721	0.199428423	0.202636971	0.213207011			0.000631722	0.090165799	0.001428468	0.004288895
0.041386299	0.746660192	9.26832E-08	0.000531237	0.000690996	0.199467051	0.206880859	0.211798964			0.000635949	0.090204207	0.001105023	0.002915528
0.041611451	0.74615098	9.26832E-08	0.000531161	0.000694722	0.199616515	0.211304677	0.210369572			0.000640169	0.090178432	0.001356135	0.004536786
0.041858452	0.745589844	9.26832E-08	0.000531143	0.000697904	0.199620024	0.215882088	0.208902267			0.000644797	0.090217861	0.000743728	0.001996902
0.042085779	0.745062638	9.26832E-08	0.000531067	0.000700969	0.199636436	0.220636513	0.207403144			0.000649969	0.0904022	0.001210186	0.003589718
0.042334689	0.744520105	9.26832E-08	0.000530992	0.000703997	0.199631001	0.225593017	0.205875087			0.000654553	0.090495472	3.15802E-05	3.84573E-05
0.042566656	0.744006099	9.26832E-08	0.000530936	0.000706919	0.199609536	0.230785456	0.204324695			0.000659101	0.090444294	0.00017317	0.000606945
0.042814318	0.743436163	9.26832E-08	0.000530879	0.000709712	0.199578813	0.23622746	0.202724997			0.000662561	0.090336984	0.000158874	0.000453054
0.043042473	0.742886101	9.26832E-08	0.000530823	0.000712721	0.199546062	0.241999879	0.201111507			0.00066659	0.090330738	0.000264577	0.000848255
0.043295276	0.742322313	9.26832E-08	0.000530767	0.000715261	0.199413949	0.248093204	0.199445809			0.000668888	0.090166583	0.000439595	0.001344536
0.043528862	0.741807097	9.26832E-08	0.000530748	0.000718091	0.199353311	0.254529977	0.197707824			0.000671768	0.090119363	0.001519289	0.00485079
0.043780806	0.741223316	9.26832E-08	0.000530729	0.000720667	0.199213626	0.261398776	0.195920334			0.000676099	0.090214362	0.000830595	0.002758776
0.044013805	0.740698824	9.26832E-08	0.000530617	0.000723411	0.199107843	0.268746957	0.194053626			0.000678262	0.089968855	0.000395362	0.001003129
0.044271211	0.740146601	9.88621E-08	0.000565911	0.000726099	0.198996491	0.27668115	0.192121195			0.000681462	0.089877761	0.000305814	0.000773287
0.044505088	0.739619288	9.88621E-08	0.000565871	0.00072899	0.198964208	0.285260096	0.190097134			0.000685954	0.089927906	0.000200044	0.000574512
0.044762574	0.739064434	9.88621E-08	0.000565831	0.000732012	0.198948413	0.294544243	0.187932235			0.000689211	0.089780264	0.001070333	0.002880401
0.044998125	0.738543561	9.88621E-08	0.000565771	0.000735181	0.198979208	0.304640073	0.185621719			0.000691379	0.089637106	0.000282908	0.00092926
0.045258583	0.73799209	9.88621E-08	0.000565691	0.00073824	0.198967179	0.315666182	0.183103179			0.000696242	0.089742752	0.000819759	0.002194941
0.045497354	0.73747753	9.88621E-08	0.000565571	0.000740736	0.198839624	0.327767694	0.180344468			0.000701964	0.089900293	0.000847789	0.002727752
0.045758486	0.736898111	9.88621E-08	0.000565451	0.000743634	0.198798464	0.340745835	0.177182424			0.000706641	0.089993705	0.000317989	0.000815328
0.045994463	0.736362523	9.88621E-08	0.000565391	0.000746656	0.198783022	0.354876435	0.173569685			0.000710651	0.090015653	0.002016363	0.006116101
0.04625722	0.735793242	9.88621E-08	0.000565331	0.000749541	0.198712782	0.370499339	0.169454434			0.00071316	0.089827224	0.000385875	0.001460786
0.04649722	0.735282959	9.88621E-08	0.000565271	0.000752624	0.19872094	0.388223748	0.164716233			0.000715767	0.089639403	0.000829696	0.002664759
0.046760558	0.734702379	9.88621E-08	0.000565271	0.000755596	0.198675572	0.408838172	0.159189027			0.000719771	0.089675905	0.000122442	0.00040809
0.047000261	0.734187218	9.88621E-08	0.000565131	0.000758791	0.198678861	0.433387436	0.152486656			0.000722317	0.08942855	0.000782625	0.002248951
0.047265471	0.733600349	9.88621E-08	0.000565072	0.000761646	0.198654962	0.463577274	0.14416993			0.000725073	0.089400427	0.000921866	0.002650319
0.047504711	0.733078137	9.88621E-08	0.000565012	0.000764395	0.198588015	0.502920323	0.133404793			0.0007298	0.089587379	0.000206395	0.000639668
0.047774969	0.732516062	9.88621E-08	0.000564892	0.000767534	0.198597242	0.557417096	0.119380838			0.000736287	0.089879318	1.01142E-05	2.42645E-05
0.048015512	0.731969292	9.88621E-08	0.000564792	0.000771044	0.198693708	0.640645806	0.101764032			0.000741737	0.090001499	0.000502096	0.001822417
0.048286277	0.731422404	9.88621E-08	0.000564732	0.000774152	0.198701439	0.77788254	0.081863095			0.000745272	0.089964944	0.002242678	0.006256151
0.048530213	0.730906987	9.88621E-08	0.000564653	0.000777501	0.198770715	1	0.0533022			0.000752414	0.090342014	0.001927736	0.005946528
0.048803659	0.730329899	9.88621E-08	0.000564593	0.000780775	0.198772713					0.000758445	0.090568878	0.000785654	0.002265591
0.049053366	0.729839184	9.88621E-08	0.000564553	0.000784155	0.198792916					0.000761936	0.090465116	0.001627956	0.004409872
0.049327406	0.729272024	9.88621E-08	0.000564454	0.000787517	0.198839597					0.000763895	0.090326587	0.001106522	0.003312775
0.049575525	0.728767217	9.88621E-08	0.000564374	0.000790625	0.198867619					0.000768782	0.090422238	4.95762E-05	2.15952E-05
0.049853018	0.728207182	9.88621E-08	0.000564254	0.000793949	0.198939764					0.000772496	0.090399132	0.000271777	0.000684546
0.050100791	0.727701978	9.88621E-08	0.000564155	0.000797112	0.198946404					0.000778526	0.090639522	0.000120089	0.000355959
0.050379205	0.727101483	9.88621E-08	0.000564135	0.00080014	0.198924087					0.000783457	0.090724098	0.000100985	0.00039373
0.050630068	0.726569789	9.88621E-08	0.000564056	0.000803594	0.198979514					0.000786126	0.090676359	2.09288E-05	3.96066E-06
0.05090816	0.725978074	9.88621E-08	0.000563996	0.000806585	0.198929909					0.00078895	0.090492558	0.000247541	0.000701012
0.051161476	0.725457861	9.88621E-08	0.000563936	0.00080994	0.198989885					0.000792849	0.090458935	0.000360777	0.00095007
0.051444784	0.724877217	1.05041E-07	0.000599034	0.000812967	0.198994832					0.000795364	0.090312917	0.000553815	0.001488362
0.051700398	0.724378968	1.05041E-07	0.000598971	0.000815779	0.198941606					0.000801709	0.090607542	0.000448933	0.001278774
0.051986758	0.723812064	1.05041E-07	0.000598908	0.000818986	0.198977386					0.000807697	0.090745574	0.000248845	0.000613593
0.052240802	0.723321035	1.1122E-07	0.000634004	0.000822106	0.198992259					0.000812492	0.090830283	1.73218E-05	4.33078E-05
0.052528787	0.722755602	1.1122E-07	0.000633914	0.000825053	0.198962335					0.000817707	0.090954639	0.00034795	0.000990042
0.052781151	0.722216769	1.1122E-07	0.000633781	0.000828254	0.198997043					0.000824738	0.091235133	0.000133459	0.000333523
0.053071237	0.72164289	1.17399E-07	0.000668802	0.000830991	0.19893204					0.000832221	0.091512434	0.001784347	0.004322508
0.053329663	0.721130968	1.17399E-07	0.000668684	0.000834235	0.198994225					0.000837096	0.091600406	0.001147177	0.003209816
0.05362379	0.720543094	1.17399E-07	0.000668543	0.000837226	0.198989617					0.000840624	0.091577814	3.76644E-05	0.000102168
0.053881807	0.72005751	1.17399E-07	0.000668473	0.000839994	0.198917517					0.000844887	0.091721224	0.000334305	0.000849305
0.054175032	0.719480805	1.17399E-07	0.000668355	0.000842892	0.198857135					0.000847322	0.091592306	0.001382851	0.003768176
0.054433396	0.718981157	1.17399E-07	0.000668144	0.000845647	0.198769572					0.000853587	0.091870719	0.000840764	0.002575696
0.054730303	0.718405222	1.17399E-07	0.000668097	0.000848694	0.19879151					0.000858839	0.091916413	0.000153592	0.000405989
0.05499183	0.717901797	1.17399E-07	0.000668003	0.000851499	0.198750454					0.000864277	0.091975276	0.000207476	0.000777414
0.055290246	0.717315364	1.17399E-07	0.000667932	0.000854588	0.198749517					0.000869208	0.092040042	0.00042771	0.001537076
0.055551081	0.716807676	1.17399E-07	0.000667838	0.000857758	0.198769477					0.000874515	0.092107901	0.000347398	0.001057935
0.055854247	0.716262213	1.17399E-07	0.000667674	0.000860749	0.198763516					0.000877376	0.092043819	4.15368E-05	7.91144E-05
0.056119426	0.715774902	1.17399E-07	0.000667651	0.000863708	0.198748509					0.000883061	0.092156306	0.002199092	0.003954439
0.05642124	0.715188114	1.17399E-07	0.00066751	0.000866588	0.198723353					0.000889375	0.092350828	0.00049358	0.001680803
0.056687778	0.714693635	1.17399E-07	0.000667369	0.000869634	0.198731164					0.00089231	0.092247205	0.000106854	0.000335216
0.056994417	0.714130807	1.17399E-07	0.000667275	0.000872791	0.198743554					0.000896364	0.092230275	6.1918E-05	0.000228736
0.057264113	0.713614494	1.17399E-07	0.000667135	0.000875782	0.198740294					0.000901523	0.092332616	0.000531775	0.001815558
0.057571506	0.713050743	1.17399E-07	0.000667041	0.00087855	0.19869258					0.000905521	0.092298148	9.60834E-05	0.000165668
0.057840194	0.712534929	1.17399E-07	0.000666994	0.000881707	0.198690315					0.000911403	0.092397269	0.001899757	0.00562538
0.058149256	0.711962171	1.17399E-07	0.000666947	0.000884457	0.19865989					0.000915493	0.092372195	0.000458754	0.00162337
0.058421441	0.711440422	1.17399E-07	0.000666924	0.000887522	0.198687845					0.000917366	0.092244797	0.000133329	0.000396375
0.058731491	0.710857475	1.17399E-07	0.000666901	0.000890339	0.198622405					0.000926801	0.092709685	0.000652818	0.00210143
0.059003282	0.710350136	1.17399E-07	0.000666877	0.00089312	0.19854536					0.000931979	0.09282602	0.00016377	0.000484721
0.059314073	0.709780827	1.17399E-07	0.000666784	0.000895987	0.198493178					0.000937478	0.092836688	0.00036429	0.001338728
0.059589966	0.70928148	1.23578E-07	0.000701828	0.000899169	0.198501449					0.000941544	0.092785118	0.001115009	0.00153576
0.059905373	0.708709526	1.23578E-07	0.000701705	0.000902203	0.198498894					0.000945004	0.092691515	0.001157962	0.001666338
0.060183688	0.708191268	1.23578E-07	0.000701656	0.000905218	0.198478577					0.000949483	0.092664777	0.00088624	0.001190905
0.060498663	0.707631616	1.23578E-07	0.000701459	0.000908406	0.198480661					0.000954414	0.092659868	0.001196622	0.001766881
0.060778634	0.70712281	1.23578E-07	0.000701434	0.000911323	0.198468393					0.000959654	0.092712512	0.002028316	0.001641611
0.061092453	0.706559474	1.23578E-07	0.000701385	0.000914474	0.198478155					0.000963058	0.092560722	0.002449556	0.002253085
0.061375829	0.70603802	1.23578E-07	0.000701262	0.000917681	0.198537826					0.000966926	0.092602521	0.001517014	0.001652238
0.061693503	0.70547366	1.23578E-07	0.000701213	0.000920579	0.198515411					0.000969997	0.092453475	0.001043864	0.001330022
0.06197683	0.704960408	1.23578E-07	0.00070109	0.00092368	0.198547781					0.000973983	0.092435935	0.000796562	0.001220415
0.06229254	0.704399988	1.23578E-07	0.000700967	0.000926733	0.19853387					0.000979606	0.092519258	0.000804431	0.001374757
0.062581167	0.703872842	1.23578E-07	0.000700943	0.000930212	0.198599028					0.000984672	0.092528015	0.001514084	0.002233189
0.062900745	0.703304209	1.23578E-07	0.000700869	0.000933264	0.198582689					0.0009904	0.092630606	0.001698533	0.002622507
0.063190565	0.702806404	1.23578E-07	0.000700795	0.000936533	0.198600871					0.000996029	0.09273904	0.001796242	0.002187144
0.06351086	0.702248942	1.23578E-07	0.000700624	0.00093948	0.19854247					0.001001751	0.09284978	0.000979004	0.001290706
0.063804715	0.701748251	1.23578E-07	0.000700599	0.000942718	0.198548473					0.001007454	0.092979015	0.000950256	0.001227904
0.064122692	0.701174353	1.23578E-07	0.000700476	0.000945838	0.198552454					0.001012712	0.092987065	0.00089591	0.001192153
0.064418327	0.700658543	1.23578E-07	0.000700452	0.000949063	0.198555541					0.001020256	0.093198623	0.001575371	0.001421482
0.064740623	0.70009996	1.23578E-07	0.000700403	0.00095253	0.19862523					0.001027813	0.093435376	0.001276381	0.00169111
0.065034182	0.69957975	1.29756E-07	0.000735346	0.000955891	0.1986461					0.00103377	0.093535529	0.001035027	0.001401697
0.065359815	0.699037473	1.29756E-07	0.000735191	0.000958925	0.198591888					0.001038348	0.093588773	0.001011663	0.001324838
0.065661734	0.698529518	1.29756E-07	0.000735062	0.000962453	0.198673258					0.00104407	0.09367149	0.000595528	0.000711665
0.065984197	0.697961994	1.29756E-07	0.00073496	0.000965709	0.198677955					0.001049223	0.093713024	0.001421549	0.001356943
0.06628774	0.697442583	1.29756E-07	0.000734857	0.000968965	0.19867532					0.001053808	0.093677908	0.002925975	0.003140081
0.066610822	0.696874429	1.29756E-07	0.000734677	0.00097208	0.198658713					0.001059789	0.093787183	0.00073212	0.000890685
0.066915354	0.696356627	1.29756E-07	0.0007346	0.000975293	0.198684358					0.001062773	0.093626368	0.002216826	0.00227641
0.067245269	0.695816719	1.29756E-07	0.000734574	0.000978586	0.198724158					0.001068853	0.09376389	0.002074499	0.002283287
0.067552866	0.695285295	1.29756E-07	0.000734523	0.000981855	0.198732107					0.001074136	0.093785067	0.002467921	0.002490422
0.067881625	0.694730042	1.35935E-07	0.000769392	0.000985383	0.198772783					0.001081118	0.093923453	0.00201797	0.00197367
0.068192003	0.69420723	1.35935E-07	0.000769204	0.000988695	0.198795637					0.001087007	0.094086533	0.00217196	0.001660777
0.068521479	0.693654433	1.35935E-07	0.000769177	0.000992013	0.198815397					0.001090232	0.094003729	0.00275676	0.002283695
0.068835626	0.693128082	1.35935E-07	0.000769043	0.000995201	0.198821624					0.001097993	0.094341155	0.002802773	0.002578662
0.069166325	0.692571391	1.35935E-07	0.000768962	0.000998247	0.198785322					0.001100953	0.094225278	0.002266191	0.001745657
0.069485304	0.692053618	1.35935E-07	0.000768881	0.001001361	0.198769328					0.001105667	0.094185483	0.00259712	0.002297783
0.069817252	0.691483837	1.35935E-07	0.000768801	0.001004667	0.198785503					0.001109937	0.094137931	0.001707159	0.001464617
0.070136094	0.690951839	1.35935E-07	0.00076864	0.001007744	0.198757938					0.001114404	0.094102577	0.002673828	0.002623453
0.070469451	0.690400314	1.35935E-07	0.000768586	0.00101105	0.198771873					0.001119607	0.094168486	0.001999237	0.001918356
0.070789146	0.689869304	1.35935E-07	0.000768478	0.001014176	0.198733518					0.001127967	0.094361625	0.002302205	0.002105756
0.07112393	0.689325648	1.35935E-07	0.000768371	0.001017457	0.198722706					0.001133151	0.094458408	0.002026307	0.00186143
0.071446968	0.688797904	1.35935E-07	0.000768291	0.001020732	0.198733233					0.001138347	0.094555533	0.002095326	0.001861474
0.07178161	0.68823524	1.35935E-07	0.000768264	0.001023642	0.198706062					0.001147696	0.094840439	0.002327582	0.002211136
0.07210419	0.687692988	1.35935E-07	0.00076821	0.001027022	0.198721459					0.001153807	0.094885163	0.001727999	0.001596202
0.072439499	0.687139246	1.35935E-07	0.00076821	0.00103	0.198661188					0.001156797	0.094750746	0.002495777	0.002216876
0.072767042	0.686604023	1.35935E-07	0.000768156	0.001033356	0.198672114					0.00116195	0.094784274	0.001950969	0.001594225
0.073107696	0.686060096	1.35935E-07	0.000768022	0.001036439	0.198642863					0.001169662	0.095034891	0.001966131	0.001719155
0.073436412	0.685513788	1.35935E-07	0.000767862	0.001039572	0.19862535					0.00117484	0.095088018	0.002641805	0.002403775
0.073777196	0.684974787	1.35935E-07	0.000767728	0.001043075	0.198652842					0.001178454	0.094943748	0.002009138	0.001623865
0.074105164	0.684412354	1.35935E-07	0.000767513	0.001046121	0.198631567					0.001182217	0.094817384	0.002233059	0.002011565
0.074361563	0.683995795	1.35935E-07	0.000767326	0.001049476	0.198621743					0.001186493	0.094901651	0.002192869	0.002004922
0.074705498	0.683450818	1.35935E-07	0.000767139	0.001052461	0.198570051					0.001191899	0.095070971	0.002077608	0.002239182
0.075037724	0.682890653	1.35935E-07	0.000767005	0.001055698	0.198553867					0.001196824	0.095084188	0.002427165	0.002357897
0.075381875	0.682325399	1.35935E-07	0.000766818	0.001059029	0.198559763					0.001201847	0.095156304	0.001491721	0.001539183
0.075719186	0.68178628	1.35935E-07	0.000766551	0.001062032	0.198516333					0.001206228	0.095126206	0.001973411	0.002086632
0.076065617	0.681220272	1.42114E-07	0.00080117	0.001065517	0.198567555					0.001212778	0.095271333	0.002021329	0.002389774
0.076403027	0.680672801	1.42114E-07	0.000801003	0.001069082	0.198620623					0.001222126	0.095611253	0.001957351	0.002378065
0.076751343	0.680118801	1.42114E-07	0.000800975	0.00107235	0.198617297					0.001225982	0.095520412	0.003150485	0.002512647
0.077087721	0.679559999	1.42114E-07	0.000800947	0.001075631	0.198647777					0.001231234	0.095552412	0.004182963	0.00340476
0.077437192	0.678998045	1.42114E-07	0.000800752	0.001078851	0.198638225					0.001234657	0.095442778	0.002242167	0.002089548
0.077776345	0.678446938	1.42114E-07	0.000800557	0.001082107	0.198663702					0.00123994	0.095445422	0.001575535	0.001345661
0.078128485	0.677879865	1.42114E-07	0.000800529	0.00108524	0.198655849					0.001248671	0.095662485	0.004750603	0.004142147
0.078471944	0.677342356	1.42114E-07	0.00080039	0.001088811	0.198724079					0.001253583	0.095739701	0.002845152	0.002625517
0.078827971	0.676777961	1.42114E-07	0.000800362	0.001092191	0.198773591					0.001256438	0.095655283	0.002170126	0.002216079
0.079168069	0.676225693	1.42114E-07	0.000800334	0.001095639	0.19879949					0.001264439	0.095777871	0.002883539	0.002848315
0.079526994	0.675649583	1.42114E-07	0.000800195	0.001098815	0.19878205					0.001269444	0.095802751	0.001091086	0.001203126
0.079871714	0.675110484	1.42114E-07	0.000799944	0.001101929	0.198786579					0.001275512	0.095889539	0.002389258	0.0022588
0.080234809	0.674554114	1.42114E-07	0.000799833	0.001104728	0.19873837					0.001280746	0.095908754	0.004285185	0.004116362
0.080582155	0.674020211	1.42114E-07	0.000799722	0.001107854	0.198740146					0.001284354	0.095797769	0.003962477	0.003860619
0.080951157	0.673465178	1.42114E-07	0.000799527	0.001111179	0.198764979					0.00129002	0.095858127	0.004163338	0.003839821
0.081300202	0.672932878	1.42114E-07	0.000799444	0.001114175	0.198735858					0.001294321	0.095856404	0.002713842	0.003049672
0.081668575	0.672356394	1.42114E-07	0.000799249	0.001116987	0.198704068					0.001299776	0.095922481	0.00298696	0.002789739
0.082020678	0.671830214	1.42114E-07	0.000799166	0.001120329	0.198723373					0.001307593	0.096131098	0.004117707	0.003839604
0.082393462	0.671269899	1.42114E-07	0.000799	0.001123295	0.198719336					0.001311529	0.096062636	0.004602136	0.004321106
0.082742575	0.670726848	1.42114E-07	0.000798861	0.001126484	0.198724887					0.001317213	0.096148295	0.004271377	0.003983442
0.083116162	0.670144862	1.42114E-07	0.000798805	0.001129672	0.198706					0.001321922	0.096140745	0.002240278	0.002214541
0.08346732	0.669591902	1.42114E-07	0.00079875	0.001132755	0.198682796					0.001332555	0.096566964	0.00250478	0.002706991
0.083844133	0.669012112	1.42114E-07	0.000798556	0.001136049	0.198687233					0.001338734	0.096681392	0.002046818	0.001897527
0.08419801	0.66847266	1.42114E-07	0.000798334	0.001139756	0.198750563					0.001346019	0.096801458	0.00296969	0.003079176
0.084581545	0.667911379	1.42114E-07	0.000798195	0.001142963	0.198746573					0.001349566	0.096781283	0.001855491	0.001599471
0.084937745	0.667375367	1.42114E-07	0.000798057	0.001146503	0.198764045					0.001355924	0.09683818	0.003601038	0.003267094
0.085319247	0.666775283	1.42114E-07	0.000797891	0.001150581	0.198852879					0.001360385	0.096763943	0.00189569	0.002547613
0.085678555	0.666239255	1.42114E-07	0.000797808	0.001154116	0.19887818					0.001364772	0.096735865	0.001473217	0.001715831
0.086062499	0.665653996	1.42114E-07	0.00079778	0.00115773	0.198919457					0.001371977	0.09683515	0.002711324	0.003093165
0.086422461	0.665108965	1.42114E-07	0.000797614	0.001161079	0.198910134					0.001380244	0.096978814	0.002764086	0.002621939
0.086809852	0.664528771	1.42114E-07	0.000797559	0.001164261	0.198898818					0.001387214	0.097105969	0.00216332	0.002112058
0.087171243	0.663989674	1.42114E-07	0.000797448	0.001167425	0.198880849					0.001395327	0.097274176	0.002060199	0.002844972
0.087562996	0.663400443	1.42114E-07	0.000797282	0.001170675	0.198871413					0.001402494	0.09742553	0.001498962	0.001992626
0.087921711	0.662846697	1.42114E-07	0.000797089	0.001174073	0.198900267					0.001408463	0.097471992	0.002102864	0.002391201
0.088316695	0.662269122	1.42114E-07	0.000796951	0.001177447	0.198950748					0.001415834	0.09761065	0.00346083	0.003237584
0.088680495	0.661722658	1.42114E-07	0.000796923	0.001181198	0.199033604					0.00142244	0.097737115	0.003129001	0.002846016
0.089077037	0.661128712	1.42114E-07	0.00079684	0.001184491	0.199047231					0.001428254	0.097763069	0.003682082	0.003425533
0.089440337	0.660586725	1.42114E-07	0.00079673	0.001188093	0.199060204					0.001438369	0.098053157	0.003415813	0.003118943
0.089837577	0.659982711	1.42114E-07	0.00079662	0.001191572	0.199085951					0.001442607	0.098036532	0.002754539	0.002352812
0.090204831	0.659441877	1.42114E-07	0.000796482	0.001194797	0.199094147					0.001447822	0.098131334	0.001614924	0.001411021
0.090607082	0.65884242	1.42114E-07	0.000796371	0.001198338	0.19913463					0.001456504	0.09836957	0.001513766	0.001491186
0.090974286	0.658299404	1.42114E-07	0.000796261	0.001201569	0.199111461					0.001463789	0.09848757	0.002319837	0.00190999
0.091378348	0.657701221	1.42114E-07	0.000796151	0.0012049	0.199094796					0.001468546	0.098423058	0.001854933	0.001876315
0.091745231	0.657142392	1.42114E-07	0.000796068	0.00120794	0.199046183					0.001476109	0.098554455	0.001521587	0.001310268
0.09215135	0.656537479	1.42114E-07	0.000795848	0.001211153	0.199007475					0.001483339	0.098715408	0.003001167	0.002831533
0.092519568	0.655982321	1.42114E-07	0.000795793	0.001214211	0.198971275					0.001489202	0.098707867	0.001591675	0.001581731
0.092929673	0.655380191	1.48293E-07	0.000830277	0.001217115	0.198897973					0.00149367	0.098656491	0.001993298	0.001900258
0.093305435	0.654849401	1.48293E-07	0.000830163	0.001220193	0.198871893					0.001503673	0.098961815	0.002030904	0.00188111
0.093721632	0.654259965	1.54472E-07	0.000864573	0.001223263	0.19884954					0.001508517	0.098938645	0.002798675	0.002859066
0.094100274	0.653717749	1.54472E-07	0.000864513	0.001226483	0.198834217					0.001514733	0.099057298	0.001369224	0.001481806
0.094516186	0.653117732	1.54472E-07	0.000864364	0.001229343	0.198763615					0.001519547	0.099035921	0.001883845	0.001718711
0.094892943	0.65258108	1.54472E-07	0.000864304	0.001232198	0.198712788					0.001525577	0.099069898	0.00200083	0.001782545
0.095314145	0.651989473	1.54472E-07	0.000864065	0.001235139	0.198672383					0.00153128	0.099015142	0.002651974	0.002324494
0.095690816	0.651446223	1.54472E-07	0.000863976	0.001238785	0.198708165					0.00153563	0.098932765	0.002625875	0.002443264
0.096113086	0.650849272	1.54472E-07	0.000863886	0.001241788	0.198674731					0.001542063	0.098953253	0.002906794	0.002746703
0.096497474	0.650326248	1.54472E-07	0.000863856	0.001245087	0.198672735					0.001548507	0.098986097	0.002821012	0.002794762
0.096921457	0.649724829	1.54472E-07	0.000863797	0.001247985	0.198610154					0.00155476	0.099061061	0.002743752	0.002672909
0.097302014	0.649174226	1.54472E-07	0.000863737	0.001251081	0.198591361					0.00156346	0.099263662	0.002675273	0.00256442
0.097689942	0.648628495	1.54472E-07	0.000863677	0.001254226	0.198588651					0.001568348	0.099204252	0.002784726	0.002334442
0.098097693	0.648078065	1.54472E-07	0.000863528	0.001257426	0.198585823					0.00157402	0.099241108	0.00145769	0.001550435
0.098504627	0.647507502	1.54472E-07	0.000863379	0.001260541	0.198567644					0.001578883	0.09913062	0.001776335	0.001853608
0.098914831	0.646929989	1.54472E-07	0.000863319	0.001263562	0.198538078					0.001583387	0.099052221	0.003036943	0.002828833
0.099323873	0.646350548	1.54472E-07	0.0008632	0.001266602	0.198500611					0.001588139	0.098966925	0.001961776	0.001915143
0.099731827	0.64576111	1.54472E-07	0.00086317	0.001269797	0.198492084					0.001592507	0.098923006	0.002619459	0.00237555
0.100142419	0.645173216	1.54472E-07	0.00086314	0.001272812	0.198450882					0.001598117	0.09891464	0.001999594	0.002104798
0.100555385	0.644596688	1.54472E-07	0.000862991	0.001275592	0.198401784					0.001603666	0.098913831	0.001839286	0.001850222
0.100972416	0.644024083	1.54472E-07	0.000862872	0.001278898	0.198400557					0.001607868	0.098833985	0.002140443	0.002187193
0.101388928	0.643455866	1.54472E-07	0.000862783	0.001282235	0.198421					0.001612978	0.098843998	0.001549146	0.001637638
0.101807281	0.642876621	1.54472E-07	0.000862664	0.001285466	0.19843213					0.001618866	0.098871656	0.002239576	0.002225774
0.102228693	0.642308249	1.54472E-07	0.000862604	0.001288988	0.198471496					0.001623698	0.09887572	0.001709081	0.001362511
0.102649635	0.641724331	1.54472E-07	0.000862575	0.001292374	0.198512391					0.001630859	0.099013767	0.002108993	0.002226744
0.103071535	0.64114578	1.54472E-07	0.000862545	0.001295297	0.1984693					0.001638453	0.099095631	0.002420337	0.002814059
0.103498978	0.640577687	1.54472E-07	0.000862456	0.001298121	0.198407752					0.00164622	0.099205764	0.00154854	0.001444492
0.103923986	0.639995276	1.60651E-07	0.00089683	0.001301247	0.198394164					0.001652844	0.099279617	0.002523197	0.002551673
0.104352485	0.639418426	1.60651E-07	0.000896706	0.001304435	0.198379041					0.001661179	0.099359894	0.002265855	0.002268173
0.104780415	0.638825349	1.60651E-07	0.000896583	0.00130784	0.1983849					0.001670905	0.099577273	0.100356066	0.082659735
0.105209093	0.6382442	1.60651E-07	0.00089649	0.001311207	0.198393466					0.001676707	0.099592983	0.166624466	0.152197886
0.105640225	0.637661786	1.60651E-07	0.000896459	0.001314439	0.198389613					0.001685079	0.0997097	0.114784494	0.097505293
0.1060719	0.637076364	1.60651E-07	0.000896366	0.001317794	0.198406046					0.001691375	0.099746748	0.13218907	0.111684959
0.106507134	0.636500319	1.60651E-07	0.000896304	0.001321038	0.198434053					0.001694959	0.099631351	0.139153826	0.125254418
0.106943461	0.635924251	1.60651E-07	0.000896212	0.001324276	0.198454389					0.001702367	0.099719136	0.120221807	0.098605288
0.107379103	0.635350672	1.60651E-07	0.000896119	0.001327649	0.198488902					0.001709158	0.09979904	0.115351503	0.090727372
0.107818112	0.634767429	1.60651E-07	0.000896057	0.001331561	0.198566648					0.001716078	0.099853671	0.125517019	0.103171472
0.108257925	0.634184074	1.6683E-07	0.000930425	0.001334835	0.198573242					0.001720867	0.099791465	0.125331765	0.109568446
0.108695013	0.633588469	1.73009E-07	0.000964752	0.001338178	0.198557482					0.001724049	0.099622608	0.001902432	0.005333175
0.109133367	0.632998646	1.73009E-07	0.000964619	0.001341663	0.19857355					0.001730191	0.099657271	0.001037879	0.002964972
0.109572914	0.632396204	1.73009E-07	0.000964553	0.001344487	0.198509133					0.001736407	0.099678289	0.002865047	0.007546462
0.110017039	0.631807036	1.73009E-07	0.000964519	0.001347675	0.198520404					0.00174279	0.099743971	0.000427228	0.001645744
0.110464025	0.631222318	1.73009E-07	0.000964486	0.001351024	0.198549643					0.001751823	0.099872481	0.001069531	0.003123262
0.110908787	0.630631996	1.73009E-07	0.00096442	0.001354385	0.198574801					0.00175925	0.100017564	0.002051357	0.005043515
0.111354803	0.630030502	1.73009E-07	0.000964221	0.001357926	0.198603973					0.00176318	0.099928561	0.000384549	0.001088891
0.111800912	0.629432243	1.73009E-07	0.000964055	0.001361077	0.19857961					0.001772294	0.100119027	0.000420658	0.001338555
0.112251797	0.628837494	1.73009E-07	0.000963988	0.001364754	0.198628412					0.001780289	0.100213906	0.001533288	0.00510759
0.112703479	0.628250006	1.73009E-07	0.000963789	0.001367929	0.198644051					0.001785368	0.100168828	0.001655041	0.005609482
0.113159153	0.627667521	1.73009E-07	0.000963723	0.001370716	0.198587217					0.001791257	0.100176233	0.001412581	0.005894576
0.113610638	0.627071095	1.73009E-07	0.000963623	0.001373484	0.198528322					0.001799147	0.100350496	0.002197898	0.007537144
0.114065409	0.626472435	1.73009E-07	0.000963524	0.001376259	0.198460686					0.00181017	0.100649672	0.000395868	0.001620676
0.114519235	0.625868637	1.73009E-07	0.000963457	0.001379163	0.198415739					0.001816621	0.100652174	0.002076311	0.007718185
0.114978437	0.625273221	1.73009E-07	0.000963325	0.00138237	0.198397567					0.001822287	0.10066628	0.002302218	0.0065951
0.115437503	0.624677974	1.73009E-07	0.000963192	0.001385842	0.198429985					0.001829646	0.100742694	0.001841194	0.007351364
0.115898398	0.624081177	1.73009E-07	0.00096306	0.001389006	0.19841812					0.00183564	0.100777842	0.001998832	0.004378563
0.11636132	0.623483525	1.73009E-07	0.000962894	0.001392058	0.198385044					0.001842165	0.100858931	0.002360917	0.007425986
0.116825811	0.622884614	1.73009E-07	0.000962795	0.001395308	0.198390519					0.001846793	0.100822398	0.002507996	0.008827516
0.117288708	0.622275986	1.73009E-07	0.000962696	0.001398292	0.198355148					0.001850766	0.100709771	0.001832358	0.005837538
0.117754848	0.621668256	1.73009E-07	0.000962596	0.001401289	0.198302614					0.001856944	0.100720893	0.000873434	0.002289571
0.118221286	0.621067788	1.73009E-07	0.000962431	0.00140423	0.198260295					0.001863964	0.100814424	0.001636301	0.003712974
0.118688773	0.620458934	1.73009E-07	0.000962299	0.001407456	0.198236467					0.001867943	0.100676369	0.000577634	0.001513912
0.119159604	0.619858562	1.73009E-07	0.0009621	0.001410508	0.198205825					0.001874869	0.100764454	0.0020534	0.006565552
0.119629174	0.619252923	1.79187E-07	0.000996255	0.001413585	0.19818806					0.001881672	0.100835403	0.001265063	0.003083409
0.120102198	0.618659049	1.79187E-07	0.000995982	0.001416804	0.198160282					0.001886881	0.100777506	0.00029389	0.000903494
0.120576408	0.618055447	1.79187E-07	0.000995879	0.001419776	0.198129582					0.001894302	0.100870924	0.001539123	0.004019051
0.121053238	0.617453664	1.79187E-07	0.000995845	0.001422971	0.198124367					0.001900957	0.100913176	0.000751033	0.001865916
0.121528586	0.616851395	1.79187E-07	0.00099564	0.001426023	0.198101134					0.001906221	0.100891491	0.002375046	0.006327289
0.122010408	0.616244566	1.79187E-07	0.000995503	0.001429292	0.198100176					0.00191156	0.100887005	0.00123029	0.003331521
0.122490674	0.615642804	1.79187E-07	0.000995401	0.001432523	0.19809071					0.001918789	0.100959069	0.000948135	0.002612559
0.122970322	0.615038339	1.79187E-07	0.000995196	0.001435922	0.198109371					0.001925474	0.10094328	0.00261479	0.007312616
0.123452744	0.614436109	1.79187E-07	0.000995059	0.001439506	0.198164083					0.001930961	0.100913847	0.000500981	0.001497451
0.123938089	0.613841679	1.79187E-07	0.000994957	0.00144278	0.19816838					0.00193816	0.100967264	0.004749961	0.009304266
0.124422395	0.61322611	1.79187E-07	0.000994888	0.001446197	0.198174513					0.00194482	0.100982707	0.000980608	0.003288881
0.12490955	0.612626402	1.79187E-07	0.000994854	0.001449559	0.198197292					0.001950851	0.100971889	0.001411027	0.004171095
0.125398986	0.61201147	1.79187E-07	0.000994752	0.001452512	0.198164335					0.001957123	0.101021879	0.000686897	0.002523089
0.125789225	0.611526348	1.79187E-07	0.000994615	0.001455861	0.198174519					0.001966768	0.101203421	0.000668701	0.002329715
0.126284271	0.610926447	1.85366E-07	0.001028736	0.001459587	0.198226866					0.001972582	0.101158465	0.000896752	0.002857861
0.126780595	0.610325026	1.85366E-07	0.00102863	0.001462874	0.198236624					0.001979731	0.10118522	0.00139551	0.005018849
0.127273806	0.609714997	1.85366E-07	0.001028595	0.001466081	0.198243429					0.001986756	0.101256495	0.00169229	0.005339632
0.127771527	0.60909939	1.85366E-07	0.001028383	0.001469448	0.198256178					0.001992972	0.101279869	0.001047372	0.003283264
0.128271188	0.608486453	1.85366E-07	0.001028242	0.001473038	0.198317786					0.002003514	0.101436526	0.001480367	0.004862413
0.128769304	0.607867323	1.85366E-07	0.001027996	0.001476536	0.198346758					0.002008834	0.101398185	0.000937894	0.002929159
0.129273742	0.60726208	1.85366E-07	0.001027961	0.001479959	0.198367799					0.002013517	0.101346955	0.000691965	0.002330506
0.129779545	0.606657184	1.85366E-07	0.00102789	0.001483159	0.198368833					0.002021426	0.101451608	0.002437323	0.00622218
0.130286361	0.606035208	1.85366E-07	0.001027784	0.001486718	0.198422437					0.002028081	0.101483474	0.001041339	0.003324916
0.130792077	0.605421996	1.85366E-07	0.001027608	0.001490129	0.198447083					0.002035959	0.101566796	0.000674016	0.002168576
0.131302354	0.604815339	1.85366E-07	0.001027538	0.00149328	0.198443816					0.002041989	0.101551486	0.000803774	0.002363928
0.131809621	0.604202686	1.85366E-07	0.001027432	0.001496568	0.198462168					0.002050034	0.101661049	0.002106011	0.00656166
0.132320732	0.603578936	1.85366E-07	0.001027362	0.00149996	0.19850051					0.002054248	0.101596076	0.00199804	0.005328108
0.132832046	0.602955265	1.85366E-07	0.001027151	0.001503488	0.198561345					0.002059896	0.101496986	0.000794872	0.002216796
0.133347865	0.602337454	1.85366E-07	0.00102694	0.001507109	0.198600507					0.002066217	0.101456311	0.001970278	0.007258384
0.133866434	0.601726499	1.85366E-07	0.00102687	0.001510655	0.198623454					0.002073687	0.101481358	0.000717933	0.002476056
0.134388771	0.601117441	1.85366E-07	0.001026729	0.001514455	0.198664074					0.00208353	0.101667923	0.003428832	0.005636076
0.134908817	0.600494172	1.85366E-07	0.001026554	0.001517909	0.198682036					0.00208801	0.101595514	0.003197668	0.004969208
0.135425284	0.599859936	1.85366E-07	0.001026413	0.001520968	0.198648112					0.002097408	0.101728602	0.001258147	0.002744065
0.135946979	0.599229196	1.85366E-07	0.001026343	0.001524162	0.198648207					0.002104977	0.10176026	0.001368048	0.00310302
0.136470349	0.598596991	1.85366E-07	0.001026273	0.001527468	0.198643929					0.002109926	0.101701811	0.002219493	0.003896092
0.136999076	0.597979286	1.85366E-07	0.001026202	0.001530638	0.198645922					0.002118014	0.101773403	0.001396168	0.004561056
0.137523353	0.597340859	1.85366E-07	0.001026062	0.001534222	0.198681967					0.002122117	0.101713854	0.000650449	0.001579989
0.13804731	0.596706553	1.85366E-07	0.001025992	0.001537472	0.198689177					0.002126473	0.101621685	0.001633505	0.004044403
0.138575289	0.59607551	1.85366E-07	0.001025746	0.001540672	0.198699324					0.002131484	0.101552298	5.30778E-05	8.66897E-05
0.139104825	0.595444845	1.85366E-07	0.001025571	0.001543379	0.198656551					0.002137546	0.101589875	0.000871369	0.003285211
0.139638766	0.594823236	1.85366E-07	0.001025361	0.001546623	0.198670388					0.002144534	0.101608701	0.000257765	0.000691188
0.140174135	0.594199002	1.85366E-07	0.001025185	0.001549749	0.198657788					0.002151825	0.101680292	0.000309188	0.00088513
0.140711284	0.593570125	1.85366E-07	0.001025115	0.001552937	0.198642626					0.002158554	0.101727964	0.000593043	0.00170859
0.141250094	0.59293599	1.85366E-07	0.0010248	0.0015562	0.198635895					0.002163812	0.101679684	0.001042845	0.004029753
0.141789733	0.592303919	1.85366E-07	0.001024625	0.001559722	0.198666157					0.002171023	0.101746735	0.0008294	0.002343778
0.142332893	0.591667264	1.85366E-07	0.001024415	0.001562935	0.198674186					0.002175843	0.101645884	0.000455509	0.001101428
0.142878544	0.591038233	1.91545E-07	0.001058273	0.001566265	0.198676519					0.00217971	0.101565658	0.000470227	0.000993255
0.143419702	0.590387853	1.91545E-07	0.001058057	0.001569781	0.19868195					0.002186408	0.101605697	0.000379677	0.00110993
0.143967862	0.589757586	1.97724E-07	0.001092076	0.001573173	0.198695317					0.002192291	0.101575723	0.000761883	0.00168186
0.144513543	0.589115183	1.97724E-07	0.001091852	0.001576442	0.198701099					0.00219677	0.101501413	0.000418656	0.001384007
0.145064155	0.58846892	1.97724E-07	0.001091703	0.001579513	0.19867334					0.002202745	0.101502192	0.000855983	0.001856809
0.145614106	0.587824591	1.97724E-07	0.001091517	0.001582744	0.198661701					0.002212483	0.101684557	0.000768892	0.002251886
0.14617243	0.58718832	1.97724E-07	0.001091219	0.00158597	0.198657332					0.00222185	0.101825905	0.000695067	0.001824357
0.146730302	0.586552638	1.97724E-07	0.001091107	0.001589034	0.198638882					0.002226948	0.101777081	0.005932616	0.011900025
0.147287557	0.585912002	1.97724E-07	0.001091033	0.001592192	0.198608493					0.002233726	0.101787927	0.003059307	0.010912745
0.14784394	0.585252055	1.97724E-07	0.001090847	0.001595059	0.198562549					0.002245064	0.101940072	0.000619675	0.002641884
0.148404432	0.584601634	2.03903E-07	0.001124706	0.001598056	0.198529406					0.00225154	0.10197375	0.001179494	0.004106408
0.148966735	0.583951846	2.03903E-07	0.001124591	0.001601287	0.198511518					0.002258942	0.102040583	0.001391821	0.003713895
0.149531812	0.583295097	2.03903E-07	0.001124438	0.001604556	0.198516349					0.002265492	0.102062966	0.001446856	0.003983319
0.150101516	0.582644017	2.16261E-07	0.001192464	0.001607911	0.198501704					0.002273321	0.102128522	0.000585112	0.002582258
0.150667743	0.581985679	2.16261E-07	0.001192261	0.001611068	0.198483917					0.002279963	0.102109472	2.28255E-05	8.39648E-05
0.151244615	0.581336044	2.16261E-07	0.001192098	0.001614603	0.198499121					0.002288792	0.102207936	0.001969916	0.007655321
0.151821055	0.580701582	2.16261E-07	0.001191976	0.001617636	0.198475429					0.002296973	0.102316352	0.011833628	0.017953874
0.152395233	0.580043725	2.16261E-07	0.001191936	0.001620874	0.198475899					0.002305692	0.10241437	0.0062002	0.013988733
0.152974454	0.579402643	2.16261E-07	0.001191773	0.001623908	0.19844935					0.002311728	0.102376248	0.003934095	0.007880504
0.153554496	0.578753925	2.16261E-07	0.001191652	0.001627294	0.19847349					0.002319464	0.102382654	0.00507782	0.011236895
0.15413059	0.57808589	2.16261E-07	0.00119153	0.001630594	0.198473868					0.00232864	0.102480218	0.002385554	0.006238294
0.154714611	0.577419479	2.16261E-07	0.001191489	0.001634146	0.198485502					0.002338254	0.102579762	2.82136E-05	6.98275E-05
0.15529909	0.576766524	2.2244E-07	0.001225323	0.001637829	0.198523817					0.002346911	0.102675641	0.000710501	0.002039604
0.155886349	0.57610752	2.2244E-07	0.001225198	0.001641067	0.198519437					0.002354919	0.102742688	0.000687099	0.002086972
0.156475919	0.575439989	2.2244E-07	0.001225073	0.001644348	0.198497937					0.002362747	0.102807098	0.000231979	0.000588143
0.157065001	0.574778862	2.2244E-07	0.00122499	0.001647703	0.198482061					0.002370403	0.102852623	1.30814E-05	2.59389E-05
0.157659051	0.574125886	2.2244E-07	0.001224865	0.0016512	0.198492475					0.002378306	0.102856341	0.001035239	0.003184872
0.158255195	0.573459634	2.2244E-07	0.001224656	0.001654432	0.198489953					0.002384275	0.102836927	0.00022027	0.000657698
0.158854886	0.572795292	2.2244E-07	0.001224448	0.001657849	0.198492895					0.002391146	0.102864623	0.000667136	0.001620992
0.159356389	0.57225096	2.2244E-07	0.00122424	0.001661791	0.198553742					0.002400717	0.103018958	0.000595117	0.001645794
0.159958928	0.57159034	2.2244E-07	0.001224198	0.00166548	0.198590715					0.002407272	0.103010761	0.000166341	0.000450193
0.160560275	0.57092571	2.2244E-07	0.001224073	0.001668983	0.198602268					0.002416355	0.103077835	2.85935E-05	6.80233E-05
0.1611652	0.570252335	2.2244E-07	0.001223949	0.00167248	0.198607793					0.002422479	0.103078217	0.000383322	0.000650982
0.161771669	0.56958622	2.2244E-07	0.001223782	0.001676194	0.198638487					0.002429974	0.10308275	0.000994943	0.002683326
0.162380665	0.56891903	2.2244E-07	0.001223616	0.001679901	0.198660921					0.002437036	0.103117467	0.003291845	0.005529583
0.162989995	0.568251968	2.2244E-07	0.001223574	0.001683102	0.198661712					0.002447225	0.103246266	0.001823457	0.00364518
0.163598868	0.567576486	2.2244E-07	0.001223366	0.001686753	0.198692353					0.002456388	0.103315055	0.000462418	0.001506386
0.164214865	0.566910475	2.2244E-07	0.001223242	0.001690257	0.19870587					0.002466929	0.10343584	0.002002271	0.00510591
0.164830213	0.566228313	2.2244E-07	0.001222992	0.001693525	0.198696683					0.002470427	0.103272117	0.001503868	0.003126438
0.165448886	0.565556601	2.2244E-07	0.001222868	0.001696769	0.198685358					0.002479602	0.103332733	0.000540675	0.001210133
0.166069536	0.564884778	2.2244E-07	0.001222535	0.001699562	0.198625092					0.002488957	0.103453527	0.000913279	0.002988186
0.166692175	0.56420983	2.2244E-07	0.001222369	0.001702868	0.198623878					0.00249424	0.103415484	0.000234735	0.000720846
0.167314271	0.563521479	2.2244E-07	0.001222203	0.00170631	0.198640779					0.002502334	0.103462177	0.000401807	0.001143228
0.167947593	0.562846823	2.2244E-07	0.001221913	0.001710005	0.198690902					0.002509836	0.103499975	0.000522565	0.001451468
0.168573514	0.562163368	2.2244E-07	0.001221581	0.001713984	0.198755708					0.00251476	0.103473674	8.63626E-05	0.000185082
0.169209741	0.561484832	2.2244E-07	0.001221374	0.001717425	0.198782777					0.002520432	0.10346506	0.003988895	0.005243847
0.169845547	0.560809208	2.2244E-07	0.001221208	0.001720601	0.198766139					0.002525555	0.103389488	0.000551754	0.001820316
0.170481768	0.560127158	2.2244E-07	0.00122096	0.001723981	0.198774632					0.002531029	0.103391302	0.000205828	0.000590417
0.171124841	0.559456411	2.2244E-07	0.001220794	0.001727695	0.198811029					0.002539408	0.103480209	0.000419648	0.001075984
0.171763526	0.558770599	2.2244E-07	0.001220587	0.001731223	0.198825712					0.002546557	0.103487508	0.000684705	0.002328461
0.172406111	0.558083711	2.2244E-07	0.001220546	0.001734516	0.198839618					0.002551945	0.103449304	0.000499088	0.000646249
0.173049295	0.557393731	2.2244E-07	0.001220504	0.001737494	0.198816852					0.002558636	0.10342008	0.001575858	0.003852265
0.17369817	0.556713548	2.2244E-07	0.001220422	0.001740714	0.198805137					0.002566341	0.103465361	0.000657191	0.002152289
0.174347175	0.55602008	2.2244E-07	0.001220215	0.00174397	0.198805394					0.002571822	0.103446665	0.000504019	0.001416304
0.174999213	0.555343176	2.2244E-07	0.001219925	0.001747331	0.198816903					0.002575295	0.103329532	0.000757297	0.001764545
0.175653526	0.554657163	2.2244E-07	0.001219801	0.001750359	0.198778898					0.002584575	0.103396861	0.000339239	0.000875368
0.176312781	0.553963602	2.28618E-07	0.00125343	0.001753677	0.198785232					0.002590927	0.103405588	0.000559194	0.001770978
0.176970887	0.553271726	2.28618E-07	0.001253345	0.001756797	0.198755832					0.002597532	0.103381123	0.028460248	0.04952817
0.177633121	0.552577929	2.28618E-07	0.00125309	0.001760035	0.198748953					0.002604039	0.103380758	0.012399996	0.015737306
0.178295911	0.551882615	2.28618E-07	0.001252836	0.001763081	0.198726601					0.002614716	0.103545561	0.040168687	0.04526564
0.178967042	0.551204356	2.28618E-07	0.001252836	0.00176593	0.198676836					0.002625362	0.103683016	0.020586657	0.03602687
0.179639582	0.550518531	2.28618E-07	0.001252709	0.001769211	0.198669486					0.002633611	0.103730348	0.038425169	0.048002302
0.180309459	0.549824488	2.28618E-07	0.001252581	0.001772393	0.19866154					0.002638702	0.103643336	0.063901537	0.083224373
0.180983692	0.549132058	2.28618E-07	0.001252497	0.001775507	0.198637504					0.002644894	0.103652566	0.072448168	0.071427387
0.181658586	0.548428405	2.28618E-07	0.001252242	0.001778701	0.198635823					0.002654341	0.103741457	0.048083755	0.062786152
0.182340159	0.5477362	2.28618E-07	0.001251988	0.001781995	0.198637232					0.002663164	0.103853067	0.062005026	0.06517409
0.183020157	0.547037266	2.28618E-07	0.001251861	0.001785103	0.198626068					0.002670944	0.103913556	0.00529269	0.009282912
0.183698963	0.546337997	2.28618E-07	0.001251691	0.001788013	0.198587396					0.002676511	0.10388292	0.005023502	0.009348229
0.184383823	0.545638799	2.28618E-07	0.001251522	0.001791226	0.1985691					0.002683981	0.103906231	0.004361598	0.008066847
0.185077551	0.544940369	2.28618E-07	0.001251353	0.001794624	0.198573419					0.002691309	0.103938815	0.004370575	0.007301877
0.185768714	0.544241587	2.28618E-07	0.001251099	0.001797541	0.198536146					0.002699947	0.104009331	0.004109609	0.005226614
0.186458975	0.543533703	2.28618E-07	0.001251057	0.001800772	0.198532938					0.002707479	0.10406417	0.004730341	0.007318344
0.187157003	0.542829879	2.28618E-07	0.00125093	0.001803998	0.198518938					0.002716408	0.104108175	0.004066171	0.005885666
0.187855389	0.542122848	2.28618E-07	0.001250845	0.001806963	0.198484432					0.002725732	0.104186722	0.004969978	0.007824839
0.18855857	0.541417026	2.28618E-07	0.001250761	0.00181017	0.198470692					0.002730755	0.10412053	0.004495102	0.007959631
0.189260843	0.540714705	2.28618E-07	0.001250507	0.001813278	0.198448061					0.002738392	0.104141837	0.003079307	0.005514327
0.189967935	0.540003531	2.28618E-07	0.00125038	0.001816473	0.198420364					0.002744188	0.104151775	0.006311626	0.010196811
0.190677833	0.539299516	2.28618E-07	0.001250253	0.001819593	0.19839792					0.002749422	0.104098959	0.004344071	0.007184386
0.19138807	0.538597002	2.28618E-07	0.001250127	0.001822788	0.198385361					0.002758548	0.104176409	0.005703704	0.009647194
0.192102923	0.53789247	2.28618E-07	0.001250042	0.001826081	0.198381458					0.00276325	0.104050489	0.0047146	0.008251657
0.192820495	0.537182601	2.28618E-07	0.00125	0.001829207	0.198361738					0.00276629	0.103896637	0.004522255	0.007489715
0.1935433	0.536471318	2.28618E-07	0.001249789	0.001832377	0.198353802					0.002773803	0.103923189	0.004160705	0.006730108
0.194261786	0.535760253	2.28618E-07	0.00124962	0.001835751	0.198353359					0.002778425	0.103889518	0.002745834	0.004452531
0.194984702	0.535039743	2.28618E-07	0.001249367	0.00183939	0.198368486					0.002785142	0.103874268	0.005275032	0.008007326
0.195714496	0.534320827	2.28618E-07	0.001249325	0.001842739	0.198365357					0.002791648	0.103846507	0.004224972	0.006861502
0.196441632	0.533595836	2.28618E-07	0.001249325	0.001846354	0.198399351					0.002800836	0.103892187	0.004912574	0.007723554
0.197172334	0.532867972	2.28618E-07	0.001249156	0.001850055	0.198424354					0.002810179	0.103976589	0.00328792	0.005260691
0.197909573	0.532143272	2.28618E-07	0.001248903	0.001853379	0.198422432					0.002821486	0.104118841	0.003913843	0.004828219
0.198646077	0.531416421	2.28618E-07	0.001248692	0.001856722	0.19842145					0.002827504	0.104122506	0.00546775	0.00746013
0.199383909	0.530676182	2.28618E-07	0.001248524	0.001860503	0.198452489					0.002833195	0.104092849	0.003908925	0.006339171
0.200128476	0.529948561	2.28618E-07	0.001248524	0.001864192	0.198485556					0.00284119	0.104107725	0.004558401	0.006570916
0.200704681	0.529387489	2.28618E-07	0.001248229	0.001868011	0.198517172					0.002848191	0.10412849	0.004150505	0.006278543
0.201453011	0.528659107	2.28618E-07	0.001247934	0.001871625	0.198550464					0.002855204	0.104149612	0.006446715	0.0089196
0.202203683	0.527920244	2.28618E-07	0.001247808	0.001875364	0.198583602					0.002863718	0.104187798	0.004837011	0.00789534
0.20295257	0.527186465	2.28618E-07	0.001247598	0.001878966	0.198600305					0.002869996	0.104186667	0.003072311	0.003305446
0.203709278	0.526448215	2.28618E-07	0.001247471	0.001882482	0.198613518					0.002881989	0.104329523	0.005150934	0.006142027
0.204462712	0.525708508	2.28618E-07	0.001247261	0.001886016	0.198624628					0.002892376	0.104455527	0.007589881	0.010853651
0.205223388	0.524970764	2.28618E-07	0.001247135	0.001889408	0.198625919					0.002899451	0.104473239	0.004833434	0.005676393
0.205985775	0.524220328	2.28618E-07	0.001246883	0.001892912	0.198636816					0.002906285	0.104447405	0.011028525	0.014024336
0.206751647	0.523478777	2.28618E-07	0.001246673	0.001896186	0.198629383					0.002914941	0.104528716	0.005712724	0.008084382
0.20752426	0.522737913	2.28618E-07	0.001246589	0.001899554	0.198631412					0.002921139	0.104514746	0.007697196	0.010781537
0.208294407	0.521980187	2.28618E-07	0.001246295	0.001902989	0.198635146					0.002929313	0.104536835	0.005197407	0.006899638
0.209074905	0.52123159	2.28618E-07	0.001246127	0.001906153	0.198624351					0.002939929	0.104657194	0.007260106	0.008497811
0.209853091	0.520479639	2.28618E-07	0.001246043	0.001909904	0.198661757					0.002945391	0.104639886	0.009595431	0.01117696
0.21063729	0.519725688	2.28618E-07	0.001245959	0.001913697	0.198703012					0.002951304	0.104618013	0.008146181	0.00928259
0.211424188	0.518969648	2.28618E-07	0.001245917	0.001917374	0.198730679					0.002957681	0.104601198	0.008333155	0.009992865
0.212214998	0.518214315	2.28618E-07	0.001245791	0.001921094	0.198762596					0.002966047	0.104622728	0.006458263	0.007140108
0.213008082	0.517460114	2.28618E-07	0.001245582	0.001924498	0.198759445					0.002973993	0.104652113	0.008169078	0.009532124
0.213804589	0.516703939	2.34797E-07	0.001278815	0.001927705	0.198747061					0.002977842	0.104551154	0.00513502	0.005924185
0.214603611	0.515947534	2.34797E-07	0.001278557	0.001931381	0.198780776					0.002987092	0.104628503	0.009233973	0.010568934
0.215406488	0.515180063	2.34797E-07	0.001278385	0.001934452	0.198750521					0.002996095	0.104658436	0.01163957	0.013754782
0.216212139	0.514414639	2.34797E-07	0.001278342	0.001937696	0.198749954					0.003001971	0.1045973	0.005699652	0.007845723
0.217024761	0.513648452	2.34797E-07	0.001278213	0.00194099	0.198754703					0.003011344	0.104669258	0.007216238	0.008754216
0.217834354	0.512875862	2.34797E-07	0.001277998	0.001944308	0.198751667					0.003018444	0.104664267	0.009186322	0.011044535
0.218646506	0.512102199	2.34797E-07	0.001277912	0.001947589	0.198750374					0.003025722	0.104676685	0.004487452	0.006339467
0.219466035	0.511325171	2.34797E-07	0.00127774	0.00195108	0.198764606					0.003034064	0.104687773	0.005358313	0.00606476
0.220289717	0.510549419	2.34797E-07	0.001277654	0.001954651	0.198784211					0.003036987	0.104570134	0.004331788	0.005347436
0.221115926	0.509774583	2.34797E-07	0.001277483	0.001957895	0.198780726					0.003044809	0.104621346	0.004435552	0.007037588
0.221942382	0.508987921	2.34797E-07	0.001277397	0.001961133	0.198768535					0.003051006	0.104598894	0.002949022	0.004728992
0.222779261	0.508213695	2.34797E-07	0.001277139	0.001964815	0.198785367					0.003058273	0.10461532	0.004430282	0.007167023
0.223617926	0.507428453	2.34797E-07	0.00127701	0.001968238	0.198781388					0.003072361	0.104820288	0.005970238	0.007077151
0.224458489	0.506641583	2.34797E-07	0.001276839	0.001971804	0.19879881					0.003087412	0.105056978	0.006758444	0.008044337
0.225302604	0.505842597	2.34797E-07	0.00127671	0.00197556	0.198828278					0.003099894	0.105191957	0.005290528	0.007421926
0.22615401	0.505052687	2.34797E-07	0.001276539	0.001978915	0.19882149					0.003106406	0.10518579	0.004007569	0.005558482
0.227008567	0.504264323	2.34797E-07	0.001276367	0.001982203	0.198803102					0.003111362	0.105111677	0.006614883	0.00887885
0.227866517	0.50347198	2.34797E-07	0.001276324	0.001985552	0.198804494					0.003118066	0.105131875	0.004479231	0.006038123
0.228727976	0.502676803	2.34797E-07	0.001276196	0.001988876	0.198800464					0.003127723	0.105194514	0.009825935	0.011864194
0.229596207	0.50188915	2.34797E-07	0.001276024	0.001992521	0.198807303					0.003134662	0.105176532	0.006483095	0.008599689
0.230459823	0.501090393	2.34797E-07	0.001275767	0.001995802	0.198795058					0.003141898	0.105170738	0.005699417	0.008562943
0.231330532	0.500285915	2.34797E-07	0.001275639	0.001998849	0.198761828					0.003150301	0.105214825	0.004670358	0.005757683
0.232206505	0.499484907	2.34797E-07	0.001275553	0.002002074	0.198743329					0.00316057	0.105271043	0.007185586	0.010395993
0.233085222	0.49868604	2.34797E-07	0.001275425	0.002005231	0.198723754					0.003168733	0.105308842	0.007901135	0.011386962
0.233965329	0.497876166	2.34797E-07	0.001275382	0.002008679	0.198731641					0.003176036	0.105313678	0.007434349	0.010462355
0.234849286	0.497064281	2.34797E-07	0.001275125	0.002012232	0.198741264					0.003184415	0.105317462	0.004288805	0.006676846
0.23574324	0.496252542	2.34797E-07	0.001275082	0.002015328	0.198719694					0.003191619	0.105351214	0.005747239	0.007367565
0.236638559	0.495445023	2.34797E-07	0.001274954	0.002018757	0.19873358					0.003196828	0.105293363	0.008125327	0.011537535
0.237538692	0.4946325	2.34797E-07	0.001274868	0.002021717	0.198710077					0.003209013	0.105456465	0.008163335	0.011584167
0.23844163	0.493814205	2.34797E-07	0.001274783	0.002024775	0.198690808					0.003213604	0.105369841	0.008034543	0.011271578
0.239350049	0.492995503	2.34797E-07	0.001274612	0.002027914	0.198674659					0.003220252	0.105331757	0.004596007	0.006408442
0.240255841	0.492170604	2.34797E-07	0.001274526	0.002030966	0.198652263					0.00322957	0.105353342	0.005494862	0.007493904
0.241169932	0.49135216	2.34797E-07	0.001274483	0.002034062	0.198626852					0.003239506	0.105428824	0.006000571	0.008353757
0.242081094	0.49052089	2.40976E-07	0.001307803	0.002037065	0.198597633					0.003250522	0.105545413	0.006400708	0.008913687
0.243001321	0.489694257	2.40976E-07	0.001307628	0.002040266	0.198585007					0.003259791	0.105564671	0.005172579	0.006853723
0.243925199	0.488865926	2.40976E-07	0.001307452	0.002043423	0.19857275					0.003266538	0.105565606	0.003438329	0.004840854
0.244855577	0.488029917	2.40976E-07	0.001307365	0.002046797	0.198578895					0.003271988	0.105476347	0.003932963	0.007149259
0.245788792	0.487206182	2.40976E-07	0.001307102	0.002049861	0.198566622					0.003278272	0.105437401	0.003440962	0.005326718
0.246725837	0.486375234	2.40976E-07	0.001307014	0.002053229	0.198570736					0.003287608	0.105484031	0.004561184	0.007655927
0.247665855	0.485536484	2.40976E-07	0.001306883	0.002056806	0.198592752					0.003298273	0.105575048	0.003705943	0.005986147
0.248606132	0.484693739	2.40976E-07	0.001306795	0.002060396	0.198616597					0.003306806	0.105601729	0.003596785	0.005392783
0.24955598	0.483853227	2.40976E-07	0.001306708	0.002063789	0.198627359					0.003313535	0.105562489	0.005101849	0.009167775
0.250511209	0.483019561	2.40976E-07	0.00130662	0.002067218	0.198630564					0.003321734	0.105586762	0.005404829	0.008024039
0.251473366	0.482180125	2.40976E-07	0.001306445	0.002070542	0.198634867					0.003331046	0.105650342	0.004469488	0.00673266
0.252436332	0.48133402	2.40976E-07	0.001306445	0.00207412	0.198654016					0.003340734	0.105727639	0.002967125	0.005006813
0.253396165	0.480483128	2.40976E-07	0.001306139	0.002077586	0.198660472					0.003350589	0.105807805	0.003274761	0.005289268
0.254154517	0.479808637	2.40976E-07	0.001305964	0.0020813	0.198676907					0.00335911	0.105833204	0.003889263	0.005369822
0.255132028	0.478952372	2.40976E-07	0.001305702	0.002084519	0.198680692					0.003367612	0.105841457	0.004757365	0.00596098
0.256113574	0.47809336	2.40976E-07	0.001305439	0.002087886	0.198668438					0.003373396	0.105789025	0.006429908	0.007971204
0.25710301	0.477237017	2.40976E-07	0.001305396	0.002091297	0.198654736					0.003384067	0.105891804	0.004483174	0.00532919
0.258090086	0.476369009	2.40976E-07	0.001305308	0.002094467	0.198618579					0.003393829	0.105953511	0.004902799	0.007312634
0.259090236	0.475504513	2.40976E-07	0.00130509	0.002097927	0.198614219					0.003400805	0.105950566	0.006284296	0.007194865
0.260094699	0.474636192	2.40976E-07	0.001304959	0.002101097	0.198589616					0.00340953	0.105971462	0.004516528	0.006655949
0.261100231	0.473761019	2.40976E-07	0.001304697	0.002104662	0.198586894					0.003417649	0.105963333	0.003453526	0.004090232
0.262110799	0.472885052	2.40976E-07	0.001304479	0.002108122	0.198580875					0.00342431	0.105920263	0.005036571	0.00771103
0.26312694	0.472007724	2.40976E-07	0.001304217	0.002111069	0.198543837					0.003434721	0.105985052	0.00551066	0.007535859
0.264147784	0.471125504	2.40976E-07	0.001304217	0.00211393	0.198491768					0.003442426	0.105972267	0.004918418	0.006849867
0.265172538	0.470233711	2.40976E-07	0.00130413	0.002116686	0.198435768					0.003455661	0.106153554	0.004955054	0.007746373
0.266203898	0.469345736	2.40976E-07	0.001304043	0.002119639	0.198406254					0.003464435	0.106179222	0.006191171	0.008815486
0.267243358	0.468462888	2.40976E-07	0.001303912	0.002122704	0.198370157					0.003471788	0.106181378	0.004981935	0.007624835
0.26828018	0.467562966	2.40976E-07	0.001303781	0.00212575	0.198336564					0.003478968	0.106140215	0.005708887	0.006911823
0.269324658	0.466657387	2.40976E-07	0.001303781	0.002128957	0.198327974					0.003483701	0.106062681	0.007678817	0.009990826
0.270374746	0.465760413	2.40976E-07	0.001303694	0.002131942	0.198289149					0.003493705	0.106119703	0.005302614	0.006754972
0.271434528	0.464855787	2.40976E-07	0.001303476	0.002134716	0.19825005					0.003504196	0.106211139	0.004711462	0.005748099
0.272500546	0.463948753	2.40976E-07	0.001303258	0.002137904	0.198232873					0.003517036	0.106359288	0.007289245	0.01017377
0.273565994	0.463030562	2.40976E-07	0.001302997	0.002141062	0.198221054					0.003526891	0.106412752	0.006252178	0.009408899
0.274633229	0.462115351	2.40976E-07	0.001302736	0.002144497	0.198226709					0.003535301	0.106410571	0.006063956	0.008070783
0.275709002	0.461194656	2.40976E-07	0.001302649	0.002147914	0.19822261					0.003546849	0.106524394	0.00792834	0.010140083
0.276793865	0.46027419	2.40976E-07	0.001302605	0.002151405	0.198234723					0.003559194	0.106618172	0.007073043	0.007844741
0.277884968	0.459346344	2.40976E-07	0.001302431	0.002154593	0.198212071					0.003565806	0.106593277	0.003303149	0.004630587
0.27897441	0.458413946	2.40976E-07	0.001302257	0.002157881	0.198200484					0.003574883	0.10664596	0.005706541	0.007230301
0.280067187	0.457478528	2.40976E-07	0.001302214	0.002161341	0.198203788					0.003580419	0.106561661	0.00889591	0.010702083
0.281175264	0.456544117	2.40976E-07	0.001302214	0.002164572	0.198187607					0.003588742	0.106599615	0.004371968	0.005710167
0.282280783	0.455602774	2.40976E-07	0.001301996	0.002167822	0.198179105					0.003595724	0.106572292	0.003671106	0.005152845
0.283397732	0.454655909	2.40976E-07	0.001301736	0.002170825	0.198154439					0.003604412	0.106603315	0.003838849	0.006092207
0.284529746	0.453723728	2.40976E-07	0.001301432	0.002174001	0.198135908					0.003612141	0.106603997	0.002941635	0.004970172
0.285654759	0.452775298	2.40976E-07	0.001301345	0.002177363	0.198131518					0.003618827	0.106589441	0.003816195	0.006483441
0.286642632	0.451953768	2.40976E-07	0.001301084	0.002181088	0.19814925					0.00362474	0.106509677	0.002312626	0.003707605
0.287782129	0.451003209	2.40976E-07	0.001300911	0.002184338	0.198133987					0.003635683	0.106585454	0.004452257	0.005643515
0.288929484	0.450046649	2.47155E-07	0.001333778	0.002187743	0.198125444					0.00364526	0.106640215	0.006716407	0.008307761
0.290081184	0.44908374	2.47155E-07	0.001333645	0.002190721	0.198105164					0.003656147	0.106729135	0.00393771	0.00643841
0.29123808	0.44812311	2.47155E-07	0.001333422	0.002193842	0.198090149					0.003664007	0.106735245	0.00433916	0.007583016
0.292402922	0.447159852	2.47155E-07	0.001333244	0.002197024	0.198075343					0.003673683	0.106790301	0.00354186	0.004912554
0.293573412	0.446191285	2.47155E-07	0.001333156	0.002200391	0.19806515					0.003682574	0.106822361	0.00489138	0.007632855
0.294745459	0.445210969	2.47155E-07	0.001332889	0.002203796	0.198059751					0.003689254	0.106815092	0.004750382	0.006964875
0.295935628	0.444235337	2.47155E-07	0.0013328	0.0022072	0.198056785					0.003698633	0.106849631	0.002330957	0.007740608
0.297125674	0.443249578	2.47155E-07	0.001332623	0.002210463	0.198041644					0.00370362	0.106723168	0.000495519	0.001789712
0.298322312	0.442261662	2.47155E-07	0.001332489	0.002213867	0.198036745					0.003711096	0.106739057	0.001169496	0.003726648
0.299530159	0.441280059	2.47155E-07	0.001332268	0.00221763	0.198068897					0.003721075	0.106766124	0.001112031	0.003483089
0.30073695	0.440288999	2.47155E-07	0.001332179	0.00222114	0.198061442					0.003730325	0.106798634	0.001352171	0.003299737
0.301960399	0.439297434	2.47155E-07	0.00133209	0.002224143	0.198031126					0.003738796	0.106842709	0.002102189	0.006764247
0.30319141	0.438305516	2.47155E-07	0.001331824	0.002227461	0.198006185					0.003746649	0.106857697	0.000395107	0.001487139
0.304433229	0.43731204	2.47155E-07	0.001331735	0.002230952	0.197996895					0.003754583	0.106833574	0.000778286	0.002332193
0.30567645	0.436308167	2.47155E-07	0.001331558	0.002234091	0.197964232					0.003764877	0.106902819	0.000924247	0.004301031
0.306926758	0.43530276	2.47155E-07	0.001331425	0.002237508	0.197956379					0.003772489	0.106871466	0.001471736	0.009101179
0.308177567	0.434287978	2.47155E-07	0.001331203	0.0022409	0.197943558					0.003784773	0.106968549	0.001646597	0.008108653
0.309433517	0.433266468	2.47155E-07	0.001330982	0.002244212	0.197928008					0.003791576	0.106942314	0.001144385	0.005346645
0.310701435	0.432247664	2.47155E-07	0.001330761	0.002247931	0.197941201					0.003798632	0.106908443	0.002494724	0.009817057
0.3119767	0.431219725	2.47155E-07	0.001330539	0.002251707	0.197961715					0.003809451	0.106987818	0.00316841	0.011759171
0.313257829	0.430189029	2.47155E-07	0.001330406	0.002255148	0.197960499					0.003819838	0.107047324	0.001925152	0.00612341
0.314549517	0.429153282	2.47155E-07	0.001330141	0.002258794	0.197963435					0.003832307	0.107161097	0.002196634	0.007842603
0.315847551	0.428114555	2.47155E-07	0.001329831	0.002261815	0.197922136					0.003841557	0.107166078	0.00329311	0.009525859
0.317154847	0.427073525	2.47155E-07	0.001329655	0.002265066	0.19789613					0.003854458	0.107261598	0.00164322	0.005423974
0.318468724	0.42603249	2.47155E-07	0.001329478	0.002268254	0.197869722					0.003862404	0.107224605	0.0019374	0.006893255
0.319795428	0.424985748	2.47155E-07	0.001329345	0.002272159	0.197896026					0.003871358	0.107235867	0.002041572	0.007237802
0.321128465	0.423927401	2.47155E-07	0.001329124	0.002275879	0.197905596					0.003887176	0.107398296	0.000355828	0.001076274
0.322463721	0.422871677	2.47155E-07	0.001328992	0.002279815	0.197935292					0.003893126	0.107306232	0.0005218	0.001409445
0.323808788	0.421810257	2.47155E-07	0.001328771	0.002283652	0.197960671					0.00390245	0.107334727	0.006433615	0.02285331
0.325161913	0.420747718	2.47155E-07	0.001328595	0.002287001	0.197945629					0.003908876	0.10727265	0.000751475	0.002409225
0.326221467	0.41991019	2.47155E-07	0.001328418	0.002290696	0.197957682					0.003915376	0.107209251	0.007495861	0.023539252
0.327592146	0.418839766	2.47155E-07	0.00132833	0.002294458	0.19797894					0.003926652	0.107285681	0.008523973	0.027372189
0.328972563	0.417760824	2.47155E-07	0.001328242	0.002297919	0.197978053					0.00393555	0.107277045	0.001910183	0.005730613
0.330365425	0.416682372	2.47155E-07	0.001327977	0.00230136	0.197979152					0.003943663	0.107277754	0.002824185	0.008169639
0.33175836	0.415585138	2.47155E-07	0.001327625	0.002305018	0.198000085					0.003954871	0.107340891	0.002717293	0.003036573
0.333161596	0.414489738	2.47155E-07	0.001327492	0.002308886	0.198023758					0.003961915	0.107307126	0.004804991	0.005802177
0.334582286	0.413387261	2.47155E-07	0.00132736	0.002312303	0.198023611					0.003969348	0.107318076	0.001644262	0.002827646
0.33600079	0.412265898	2.47155E-07	0.00132736	0.002315658	0.198023202					0.003980143	0.10738389	0.002143392	0.00323835
0.33743615	0.411149871	2.47155E-07	0.001327052	0.002318618	0.197988714					0.003987347	0.107340275	0.000830141	0.00178687
0.338876947	0.410028035	2.47155E-07	0.00132692	0.002322146	0.197996642					0.003995893	0.107379205	0.002119707	0.003048541
0.340328211	0.408898018	2.47155E-07	0.0013267	0.002325464	0.197975829					0.004007602	0.1074797	0.000732485	0.001714633
0.341796436	0.40776367	2.47155E-07	0.001326436	0.002328343	0.197926417					0.004015715	0.107474657	0.002019728	0.003961699
0.343267565	0.40662315	2.47155E-07	0.001326304	0.002331359	0.197898238					0.004027856	0.107589661	0.001861071	0.003283592
0.344754889	0.405477443	2.47155E-07	0.001326172	0.002334807	0.197891463					0.00403511	0.107566833	0.001606445	0.002815937
0.346250468	0.404324343	2.47155E-07	0.001325689	0.002337914	0.19786464					0.004043792	0.107560851	0.002074926	0.003454642
0.34775762	0.403158335	2.53334E-07	0.001358471	0.002340924	0.19782138					0.004054055	0.107619821	0.001573932	0.002784159
0.349277537	0.401990628	2.53334E-07	0.001358246	0.002344279	0.197814562					0.00406129	0.107624771	0.003253537	0.005370866
0.3508033	0.400817356	2.53334E-07	0.001358021	0.002347424	0.197793153					0.00406952	0.107615562	0.00181508	0.003244041
0.352338164	0.39963339	2.53334E-07	0.001357886	0.00235089	0.197789481					0.004083584	0.107737476	0.001548538	0.00250606
0.353895748	0.398452972	2.53334E-07	0.001357751	0.002354116	0.197769478					0.004092308	0.107751603	0.001820147	0.003135503
0.355465146	0.397267821	2.53334E-07	0.001357751	0.002357415	0.197743044					0.004101675	0.107765061	0.001333871	0.002380339
0.357031696	0.396068095	2.59513E-07	0.001390452	0.002360863	0.197744461					0.004110066	0.107786042	0.002164833	0.002992233
0.358611579	0.394862005	2.59513E-07	0.001389992	0.002364224	0.197735471					0.004119575	0.107785663	0.001568664	0.002608327
0.360202968	0.393653944	2.59513E-07	0.001389578	0.002367666	0.197719645					0.004128448	0.107813887	0.00138908	0.002369859
0.361805781	0.392441937	2.59513E-07	0.001389394	0.002370768	0.197682968					0.004139824	0.107881169	0.007401715	0.026206167
0.363423714	0.391226205	2.59513E-07	0.00138921	0.002374061	0.19765106					0.00414937	0.107912743	0.002035641	0.00472948
0.365046405	0.389997198	2.59513E-07	0.001388889	0.002377212	0.197609164					0.004158051	0.107935586	0.004955776	0.01116899
0.366685161	0.388766683	2.59513E-07	0.001388384	0.002380376	0.197575211					0.004165213	0.107894779	0.005738157	0.017662224
0.368335236	0.387529624	2.59513E-07	0.0013882	0.002383546	0.197540657					0.004175179	0.107914591	0.00125029	0.005811167
0.369996014	0.386283564	2.59513E-07	0.001387925	0.002386783	0.197519002					0.004181043	0.107859443	0.001462744	0.007847157
0.37167188	0.385035672	2.59513E-07	0.001387787	0.002389811	0.197481967					0.004186734	0.107801766	0.003594224	0.011201923
0.372992671	0.384047972	2.59513E-07	0.001387558	0.002393036	0.197444342					0.004193395	0.107758971	0.002520638	0.007243635
0.374693623	0.38278523	2.65692E-07	0.001420501	0.002396089	0.19740926					0.004201606	0.10773222	0.002303599	0.006365437
0.376416301	0.381521247	2.65692E-07	0.001420314	0.002399468	0.197384766					0.004213074	0.107812757	0.003172029	0.008589407
0.378147771	0.380250603	2.65692E-07	0.00142022	0.002403188	0.197381449					0.004225531	0.107923334	0.000707593	0.002085075
0.379892606	0.378967381	2.65692E-07	0.001420032	0.002406926	0.197392564					0.004236616	0.107979811	0.00116096	0.003857251
0.381654062	0.377677742	2.65692E-07	0.001419704	0.002410399	0.197394374					0.004249171	0.108076851	0.000406302	0.000865667
0.383431725	0.376382119	2.65692E-07	0.001419657	0.002413352	0.197358621					0.004258625	0.108101542	0.003595629	0.011736779
0.385231886	0.375079524	2.65692E-07	0.001419376	0.002416448	0.197336068					0.00426418	0.108057809	0.000879405	0.003355026
0.387044157	0.373768766	2.65692E-07	0.001419001	0.002419883	0.197331546					0.004271916	0.108032252	0.004143551	0.009346913
0.388878283	0.372449702	2.65692E-07	0.001418627	0.002423393	0.197333175					0.004280276	0.108005706	0.002979603	0.009720883
0.390723388	0.371118069	2.65692E-07	0.001418487	0.002426563	0.197307959					0.004287826	0.107990819	0.003629522	0.012139487
0.392580345	0.369776634	2.65692E-07	0.001418299	0.002429912	0.197295187					0.004295822	0.107983816	0.003570136	0.011189825
0.39445155	0.368420996	2.65692E-07	0.001417972	0.002433168	0.197269008					0.004307166	0.10802402	0.000881734	0.004303521
0.396342491	0.367062835	2.65692E-07	0.001417598	0.002436134	0.197232518					0.004315545	0.108026572	0.005124224	0.016161554
0.398251746	0.36569155	2.65692E-07	0.001417458	0.002439298	0.197206007					0.004324078	0.108049654	0.003770263	0.011897572
0.400178592	0.364318083	2.65692E-07	0.001417318	0.002442968	0.197215655					0.004334051	0.108083579	0.002549958	0.007936417
0.402129196	0.362937581	2.65692E-07	0.001417224	0.00244665	0.197223225					0.004345413	0.108155297	0.003771414	0.011275303
0.404091033	0.361548501	2.65692E-07	0.001417037	0.00245003	0.197218566					0.004351382	0.108110992	0.001777971	0.003737548
0.40607693	0.360148277	2.65692E-07	0.001416664	0.002453589	0.197218235					0.004362535	0.108178837	0.002161332	0.007431541
0.408074698	0.358742853	2.65692E-07	0.001416431	0.002456889	0.197211257					0.004372786	0.108240647	0.00219727	0.004691196
0.410095049	0.357326193	2.65692E-07	0.001415964	0.002460157	0.197184438					0.004381504	0.108264374	0.002138776	0.007484895
0.412121029	0.355897415	2.65692E-07	0.001415871	0.002463834	0.197178829					0.004391687	0.108319186	0.001013211	0.002400883
0.414162345	0.354455029	2.65692E-07	0.001415684	0.002467313	0.197161429					0.004397897	0.108241404	0.002777092	0.007706006
0.416224836	0.35301015	2.65692E-07	0.001415451	0.002470513	0.19714114					0.004407054	0.108283992	0.001711316	0.006767651
0.418305548	0.351554314	2.65692E-07	0.001415219	0.00247364	0.197125675					0.004414197	0.108257338	0.001136887	0.006882411
0.420403148	0.350083767	2.65692E-07	0.001415032	0.002476915	0.197112749					0.004421574	0.108226709	0.003216218	0.010995326
0.422514637	0.348604688	2.65692E-07	0.001414846	0.002480165	0.197101668					0.004429174	0.108213067	0.003805421	0.007819123
0.424648148	0.347115471	2.71871E-07	0.001447511	0.002483421	0.197089852					0.00444	0.108266713	0.003117336	0.006686387
0.426802587	0.345621869	2.71871E-07	0.001447178	0.002486344	0.197048248					0.004449064	0.108269153	0.00047632	0.002145523
0.428978856	0.344120201	2.71871E-07	0.001446988	0.002490014	0.197059569					0.00445672	0.108271488	0.000457421	0.001976994
0.431168706	0.342602435	2.71871E-07	0.001446655	0.00249319	0.197042473					0.004468892	0.108359003	0.001615376	0.007206203
0.432897562	0.341408551	2.71871E-07	0.001446322	0.002496545	0.197025923					0.004472853	0.108211851	0.002218047	0.007218833
0.435136232	0.339862216	2.71871E-07	0.001446037	0.002500048	0.197019667					0.004481707	0.108214153	0.002792874	0.010448421
0.437400179	0.33830291	2.71871E-07	0.001445846	0.002503607	0.197026331					0.004490821	0.108230757	0.002221068	0.004101694
0.439698839	0.336733129	2.71871E-07	0.001445751	0.00250682	0.197006933					0.004500769	0.108281849	0.002582653	0.008409836
0.442026095	0.335155301	2.71871E-07	0.001445514	0.002510256	0.19699702					0.004515456	0.108441757	0.00212658	0.003891618
0.44437054	0.333562359	2.71871E-07	0.001445372	0.002513561	0.196976491					0.004526652	0.108525443	0.000571403	0.001455268
0.446744335	0.331958307	2.71871E-07	0.001445182	0.002517022	0.196973726					0.004535902	0.108557443	0.001936466	0.005691371
0.449147975	0.330340387	2.7805E-07	0.00147793	0.0025205	0.196967568					0.004546023	0.108586103	0.001077797	0.002585947
0.451574235	0.328709702	2.7805E-07	0.001477735	0.002524035	0.196965102					0.004555267	0.108592134	0.000792075	0.003121637
0.454027645	0.327059348	2.7805E-07	0.001477493	0.002527643	0.196974016					0.004569577	0.108749063	0.000703926	0.001607682
0.456500364	0.325402481	2.7805E-07	0.001477299	0.002530887	0.196951127					0.004580656	0.108817503	0.000721603	0.002178543
0.459003607	0.323735522	2.7805E-07	0.001477105	0.00253452	0.196949378					0.004587873	0.108779777	0.000977596	0.003108822
0.461538065	0.322061983	2.7805E-07	0.001476911	0.00253798	0.196946391					0.004597351	0.108805259	0.002935972	0.006584583
0.464100631	0.320371887	2.7805E-07	0.001476717	0.00254123	0.196932696					0.004604012	0.108751387	0.002929509	0.006043178
0.466689476	0.318674668	2.7805E-07	0.001476523	0.002544888	0.196946266					0.004616592	0.108810328	0.002363767	0.007634875
0.469293947	0.316957834	2.7805E-07	0.00147633	0.002548417	0.196950053					0.004624798	0.108788262	0.001463426	0.005157114
0.471597341	0.315469762	2.7805E-07	0.001476087	0.00255205	0.196950573					0.004633757	0.108785558	0.001213307	0.003385994
0.474265349	0.313722094	2.7805E-07	0.001475991	0.002555331	0.196935671					0.004645305	0.108837223	0.001561068	0.00340437
0.476976054	0.311964865	2.7805E-07	0.001475797	0.002558519	0.196904218					0.0046528	0.108809624	0.002960878	0.007774679
0.479724703	0.310195844	2.7805E-07	0.001475555	0.002561874	0.196893529					0.004658893	0.108749387	0.004531667	0.013323478
0.482500113	0.308402816	2.7805E-07	0.001475168	0.00256526	0.196891683					0.00466792	0.108782813	0.001579715	0.00361693
0.48531146	0.306604922	2.7805E-07	0.001475071	0.00256856	0.196879295					0.004678789	0.108833937	0.00206816	0.004175389
0.488163858	0.304792931	2.7805E-07	0.001474878	0.002571865	0.196857916					0.004687062	0.108837109	0.003105376	0.010609844
0.491047609	0.302966601	2.7805E-07	0.001474733	0.002575196	0.196829562					0.004698808	0.108927006	0.000903328	0.001910614
0.493962921	0.30112684	2.7805E-07	0.001474636	0.002578693	0.196819869					0.004707928	0.108965177	0.001330531	0.002749848
0.496907533	0.299271805	2.7805E-07	0.001474395	0.002582036	0.196804084					0.004715479	0.108942072	0.005923528	0.015396794
0.499880661	0.29740059	2.84228E-07	0.001506962	0.002585552	0.196811045					0.004722529	0.10890906	0.002753963	0.005164535
0.502894044	0.295520293	2.84228E-07	0.001506813	0.002588944	0.196791493					0.004731111	0.108917639	0.003047606	0.006255317
0.505944544	0.293626537	2.84228E-07	0.001506665	0.002592484	0.196791743					0.004739169	0.108918758	0.005599404	0.012075536
0.509026309	0.291715099	2.84228E-07	0.001506517	0.002595975	0.196792209					0.004747424	0.108918233	0.003749596	0.007933241
0.512144709	0.289795756	2.84228E-07	0.00150632	0.002599479	0.196786797					0.004753108	0.108863463	0.004061109	0.010898899
0.514620066	0.288284756	2.84228E-07	0.001506123	0.002602902	0.196781119					0.004762154	0.108882657	0.004621307	0.014962938
0.517836104	0.286331129	2.84228E-07	0.001506073	0.002606708	0.196803461					0.004769902	0.108879847	0.00519667	0.016707501
0.521098781	0.284352113	2.84228E-07	0.001505876	0.002610008	0.196778924					0.004778046	0.108869194	0.005239772	0.016047004
0.524402287	0.282348274	2.84228E-07	0.001505531	0.00261382	0.19679737					0.0047875	0.108892965	0.002523679	0.004898491
0.52775355	0.280325595	2.84228E-07	0.001505236	0.002617478	0.196810918					0.004798857	0.10894305	0.00871036	0.013474898
0.531148979	0.278279638	2.90407E-07	0.001537757	0.002621432	0.196824052					0.004806704	0.108917996	0.004607066	0.014670894
0.534619964	0.276229266	2.90407E-07	0.001537505	0.002624892	0.196815041					0.00481211	0.108863697	0.002982541	0.010496672
0.538136895	0.274159602	2.90407E-07	0.001537354	0.002628433	0.196806151					0.004819667	0.108871814	0.0055171	0.013837629
0.541698567	0.272068929	2.90407E-07	0.001536852	0.002632085	0.196809147					0.004832705	0.108956453	0.002943723	0.010344548
0.545297368	0.26995986	2.90407E-07	0.001536801	0.002635483	0.196798939					0.004845396	0.109046626	0.006819595	0.021005288
0.548953775	0.267837912	2.90407E-07	0.00153655	0.002638758	0.196773378					0.004850728	0.10898931	0.673818553	0.728208258
0.552656598	0.265697959	2.90407E-07	0.001536149	0.002642057	0.196756245					0.004857488	0.10897175	0.654990635	0.678890158
0.556417965	0.263541746	2.90407E-07	0.001535797	0.0026454	0.196742917					0.004867455	0.109018531	0.65158718	0.717539622
0.560239669	0.261375182	2.90407E-07	0.001535496	0.002648953	0.196736922					0.004876834	0.109030944	0.663006389	0.69197494
0.564097717	0.259189531	2.90407E-07	0.001535295	0.002652759	0.196750093					0.004883761	0.108976547	0.610458952	0.621513342
0.568005796	0.256985678	2.90407E-07	0.001535045	0.002656003	0.196728604					0.004893103	0.108985164	0.646240339	0.667032607
0.571093863	0.255242333	2.90407E-07	0.001534694	0.002659883	0.196745527					0.004903947	0.109057094	0.61947725	0.706204346
0.57512285	0.253008217	2.90407E-07	0.001534644	0.002663529	0.196739582					0.004910985	0.109024842	0.639180411	0.673248292
0.579199754	0.250741428	2.90407E-07	0.001534143	0.002666952	0.196728455					0.004916323	0.108963997	0.629869168	0.655808081
0.583368378	0.248455729	2.90407E-07	0.001533692	0.002670752	0.196728646					0.00492299	0.108911899	0.009296831	0.014569869
0.587609535	0.24614164	2.90407E-07	0.001533592	0.002674256	0.196715604					0.004931258	0.108922084	0.009336417	0.018504646
0.591941868	0.243804334	2.90407E-07	0.001533442	0.002677864	0.19670826					0.004938703	0.108906693	0.007986977	0.012044722
0.596372618	0.241444638	2.90407E-07	0.001533092	0.002681435	0.19670749					0.004951055	0.108931198	0.006399116	0.014994803
0.600868475	0.239062368	2.90407E-07	0.001532992	0.002685106	0.196710937					0.004960935	0.108978201	0.003267074	0.008937859
0.605433788	0.236663766	2.90407E-07	0.001532842	0.002688609	0.196709017					0.004970561	0.109037234	0.010918406	0.016386731
0.610061855	0.234246883	2.90407E-07	0.001532592	0.002692045	0.196702046					0.004978316	0.109043282	0.001495315	0.004252137
0.614752982	0.231815662	2.90407E-07	0.001532392	0.002695363	0.196689365					0.004986657	0.109062149	0.003869699	0.008798086
0.61951387	0.229369379	2.90407E-07	0.001532242	0.002698644	0.196670029					0.004994245	0.109026249	0.016792663	0.02758452
0.624335743	0.226909494	2.90407E-07	0.001531993	0.002702166	0.196671467					0.004999948	0.108978762	0.017447568	0.024964058
0.629222908	0.224438238	2.90407E-07	0.001531643	0.002705755	0.196668036					0.005009915	0.109003684	0.017756294	0.028913467
0.63418632	0.221957175	2.90407E-07	0.001531394	0.002709432	0.196678746					0.005015964	0.108950745	0.010771258	0.016222187
0.637987585	0.220069487	2.96586E-07	0.00156362	0.002712694	0.19665501					0.005022958	0.108919944	0.004288114	0.00951905
0.643236764	0.217488455	2.96586E-07	0.001563416	0.002716439	0.196653826					0.005027512	0.108856795	0.010283897	0.016655333
0.648491375	0.214916469	3.02765E-07	0.001595623	0.002720016	0.196646206					0.005038955	0.10890205	0.014249856	0.019276419
0.653882706	0.212317922	3.02765E-07	0.001595571	0.002723507	0.196637098					0.005050677	0.108976376	0.012164299	0.018438897
0.659379751	0.20969454	3.02765E-07	0.001595312	0.002727147	0.196639145					0.00506052	0.109004192	0.044088521	0.04958559
0.664964623	0.207043605	3.02765E-07	0.001595208	0.002730922	0.196646951					0.005069368	0.109006178	0.013545019	0.01898865
0.670660918	0.204381852	3.02765E-07	0.001594896	0.002734697	0.196653512					0.005077258	0.109026643	0.011451549	0.017188125
0.676439442	0.201707507	3.02765E-07	0.001594533	0.002738287	0.196651368					0.005082992	0.108996476	0.01223343	0.018240469
0.681516614	0.199374574	3.02765E-07	0.001594326	0.002741809	0.196643397					0.005090395	0.108979047	0.003918862	0.009523993
0.687477798	0.196672754	3.02765E-07	0.001594118	0.002745504	0.196641399					0.005100948	0.109007434	0.002293916	0.005100207
0.693533228	0.193944544	3.02765E-07	0.001593911	0.002748946	0.19662172					0.005110668	0.109048109	0.021636318	0.029021085
0.699691148	0.191196738	3.02765E-07	0.001593859	0.002752523	0.196620136					0.005117903	0.109050095	0.00704473	0.008054724
0.705964859	0.188438513	3.02765E-07	0.001593548	0.002756045	0.196612248					0.005127524	0.109098522	0.031434864	0.03909915
0.712346608	0.185679105	3.02765E-07	0.001593237	0.002759963	0.196622774					0.005135958	0.109120172	0.025903371	0.038406306
0.718783405	0.182917003	3.02765E-07	0.001592978	0.002763571	0.196620626					0.005144312	0.109094292	0.021552807	0.023789126
0.725280329	0.180162372	3.02765E-07	0.001592719	0.002767322	0.196627805					0.005153221	0.109115958	0.008437821	0.012498647
0.730377681	0.178013568	3.02765E-07	0.00159246	0.002770695	0.196603737					0.005159227	0.10907046	0.018510346	0.040330218
0.737107326	0.175207698	3.02765E-07	0.001592357	0.002774304	0.196600934					0.005165771	0.109057788	0.015092707	0.035561823
0.743982199	0.172377724	3.02765E-07	0.001592201	0.002778024	0.196611083					0.005173334	0.109079432	0.010384701	0.024305044
0.750961081	0.169526048	3.02765E-07	0.001591891	0.00278178	0.196615582					0.005182744	0.109093085	0.005449039	0.012466159
0.75808825	0.166673939	3.02765E-07	0.001591839	0.002785166	0.196600074					0.005189572	0.109066578	0.01630354	0.033873172
0.765331008	0.163818711	3.08944E-07	0.001624009	0.002788633	0.1965883					0.005196115	0.109027122	0.03045566	0.029612626
0.772642413	0.160966877	3.08944E-07	0.001623798	0.002792056	0.196584714					0.005204617	0.109024592	0.012156617	0.02847266
0.77997904	0.15811675	3.08944E-07	0.001623746	0.002795423	0.196571333					0.005211544	0.109003205	0.008869738	0.018925131
0.785822757	0.15585992	3.08944E-07	0.001623535	0.00279863	0.196552504					0.00521734	0.108955457	0.001341305	0.004772992
0.793294639	0.1529936	3.08944E-07	0.001623324	0.002802035	0.196536176					0.005224971	0.108957351	0.00144497	0.004973311
0.80096382	0.150090228	3.08944E-07	0.001623219	0.002805563	0.196530333					0.005237662	0.10902674	0.003682272	0.010018723
0.808762213	0.147155592	3.08944E-07	0.00162306	0.002808943	0.196517529					0.005244743	0.109004495	0.003988734	0.011596117
0.816561465	0.144234004	3.08944E-07	0.001622902	0.00281257	0.196514391					0.005252868	0.108997	0.00883376	0.020334008
0.824303605	0.141365264	3.08944E-07	0.00162285	0.002816086	0.19649901					0.005261846	0.109004403	0.005528237	0.014155136
0.831945679	0.138544978	3.08944E-07	0.001622428	0.002819762	0.196493426					0.005270373	0.109027533	0.00715617	0.017487826
0.839550475	0.135759146	3.08944E-07	0.001622271	0.002823414	0.196492812					0.00527932	0.109080162	0.009171982	0.022098665
0.845623213	0.133539971	3.08944E-07	0.001622113	0.002826985	0.19649995					0.005288001	0.109070159	0.002220556	0.006658946
0.853568107	0.130648574	3.15123E-07	0.001653965	0.002830661	0.19650762					0.005294267	0.109039578	0.00722103	0.017670492
0.86154591	0.127762554	3.15123E-07	0.001653857	0.002834505	0.196523637					0.005303566	0.109070093	0.00385194	0.011069726
0.86942254	0.124909287	3.15123E-07	0.001653804	0.002838058	0.196517235					0.005311104	0.109049135	0.001930713	0.005668738
0.8761058	0.122480059	3.15123E-07	0.001653589	0.002841802	0.196525355					0.005317709	0.109039504	0.033478727	0.04682394
0.883936428	0.119627188	3.15123E-07	0.001653375	0.002845225	0.196511179					0.00532429	0.109004567	0.018464539	0.035425863
0.891594443	0.116814627	3.15123E-07	0.00165316	0.002848883	0.196513989					0.005330617	0.108993468	0.032977588	0.054471575
0.898944342	0.114105828	3.15123E-07	0.001652946	0.002852479	0.196515965					0.005337463	0.109015005	0.024218981	0.03474293
0.904536623	0.112028322	3.15123E-07	0.001652625	0.002856032	0.19650836					0.005343784	0.109006542	0.020217725	0.028009559
0.911815156	0.109310124	3.15123E-07	0.001652518	0.002859634	0.196501919					0.005351434	0.109008697	0.007748487	0.01278822
0.919075548	0.106546442	3.15123E-07	0.001652036	0.00286328	0.196497962					0.005360171	0.109009676	0.039066022	0.035178819
0.924794377	0.104324337	3.15123E-07	0.001651715	0.002866604	0.196475322					0.005368963	0.109004943	0.025597351	0.024732715
0.931664728	0.101600416	3.15123E-07	0.001651661	0.002870441	0.19648876					0.005378806	0.109058393	0.018120727	0.028340395
0.938440912	0.098825458	3.15123E-07	0.001651394	0.002874315	0.196506109					0.005387759	0.109081402	0.013664676	0.025106061
0.944693628	0.096177639	3.15123E-07	0.001651234	0.002877918	0.19650137					0.005395069	0.109079291	0.020095812	0.02257484
0.949150496	0.094225346	3.21302E-07	0.001683447	0.002881724	0.196512285					0.005406296	0.109138581	0.017939588	0.028162907
0.955136457	0.091489154	3.21302E-07	0.001683338	0.002885165	0.196504795					0.005413266	0.109102366	0.007600129	0.017614233
0.960325466	0.088983826	3.21302E-07	0.001683175	0.002888916	0.196507684					0.005420897	0.109098562	0.011152047	0.015923365
0.966035874	0.086071015	3.21302E-07	0.001683011	0.002892481	0.196505562					0.005428806	0.109086812	0.000909245	0.001370537
0.970105574	0.083930634	3.21302E-07	0.001682957	0.00289625	0.196510772					0.00543774	0.109128143	0.00453957	0.010324769
0.975743065	0.080770433	3.21302E-07	0.001682848	0.002900217	0.196533152					0.005445513	0.109120411	0.003359256	0.008254654
0.980047587	0.078270021	3.21302E-07	0.001682576	0.002904221	0.196552314					0.005454226	0.109149036	0.002796806	0.006830669
0.984504517	0.075407294	3.21302E-07	0.001682412	0.002908256	0.196560462					0.005464303	0.109207572	0.00582052	0.011902589
0.987226782	0.073517461	3.21302E-07	0.00168214	0.002912204	0.196566357					0.005471131	0.109168773	0.00939327	0.01507152
0.990353708	0.071051928	3.21302E-07	0.001681814	0.002916387	0.196596989					0.005483736	0.109255949	0.005189324	0.009732252
0.992544547	0.069170765	3.21302E-07	0.001681433	0.002920231	0.196603273					0.005491361	0.109243789	0.004268661	0.009192292
0.994893701	0.066760864	3.21302E-07	0.001681324	0.0029245	0.196631835					0.005498695	0.109229919	0.00364934	0.007263339
0.996663795	0.06462356	3.21302E-07	0.001681053	0.00292851	0.196647302					0.005507772	0.109257348	0.003162579	0.007799511
0.998192307	0.058066273	3.21302E-07	0.001680835	0.002932261	0.196647933					0.005513524	0.109209492	0.00366444	0.007930621
0.999201003	0.056327153	3.21302E-07	0.001680672	0.002936178	0.196651435					0.005521415	0.109209401	0.003811382	0.009778242
0.999832145	0.05432632	3.21302E-07	0.001680509	0.002940077	0.196658402					0.005525962	0.109156607	0.006294455	0.013917478
1	0.0533022	3.21302E-07	0.001680401	0.00294413	0.196673966					0.005536676	0.109236255	0.007817703	0.014857168
		3.21302E-07	0.001680346	0.002947856	0.196673884					0.005546421	0.109277966	0.001745826	0.005557833
		3.21302E-07	0.001680238	0.002951471	0.196673031					0.005558086	0.10932946	0.041405662	0.03647262
		3.21302E-07	0.001680075	0.002955327	0.196679159					0.005566576	0.109342298	0.017804719	0.03110577
		3.21302E-07	0.001680021	0.002958811	0.196671939					0.005574596	0.109357818	0.013948858	0.022396796
		3.21302E-07	0.001679532	0.002962568	0.196676815					0.005582845	0.109367185	0.00934462	0.021677006
		3.21302E-07	0.001679261	0.002966214	0.19667648					0.005590742	0.109348488	0.015773077	0.029808675
		3.21302E-07	0.001678936	0.002969841	0.196668078					0.005602778	0.109430499	0.010562601	0.021458027
		3.21302E-07	0.001678448	0.00297353	0.196677287					0.005607042	0.109380447	0.009821493	0.024307021
		3.21302E-07	0.001678177	0.002977286	0.196686067					0.005613684	0.109357118	0.003542037	0.006629621
		3.21302E-07	0.001678015	0.002981142	0.196690683					0.005621401	0.109373174	0.021009739	0.043132901
		3.21302E-07	0.001677744	0.002984726	0.196684339					0.005631541	0.109400792	0.016180024	0.014369191
		3.21302E-07	0.001677419	0.002988334	0.196673					0.005637578	0.10939201	0.01873072	0.022549532
		3.21302E-07	0.001677365	0.002991522	0.196648607					0.005644164	0.109407009	0.008666647	0.01100984
		3.21302E-07	0.001677203	0.00299455	0.196606865					0.005650973	0.109406649	0.023799807	0.022807197
		3.21302E-07	0.001676824	0.002997924	0.196591499					0.005659537	0.109432378	0.010555249	0.026185696
		3.27481E-07	0.001708851	0.003001266	0.196568897					0.005668033	0.109439752	2.58546E-05	3.88157E-05
		3.27481E-07	0.00170874	0.003004578	0.196536147					0.005676721	0.109437761	0.005703795	0.011611706
		3.27481E-07	0.001708575	0.003008354	0.19653669					0.005680144	0.109366962	0.001600663	0.003623022
		3.27481E-07	0.001708465	0.003012129	0.196540242					0.005690185	0.109410598	0.003046224	0.007284551
		3.27481E-07	0.0017083	0.003015713	0.196536289					0.005699756	0.10945159	3.97379E-05	1.22033E-05
		3.27481E-07	0.001708024	0.003019562	0.196532961					0.005705292	0.109411207	0.004180718	0.011724329
		3.27481E-07	0.001707584	0.003023066	0.196521516					0.005712435	0.109400405	0.001766166	0.003937323
		3.33659E-07	0.001739298	0.003026705	0.196519712					0.005717056	0.109351754	0.005554678	0.013381529
		3.33659E-07	0.00173885	0.003029974	0.19650143					0.005725182	0.109359826	0.005248698	0.013521956
		3.33659E-07	0.001738403	0.00303318	0.19647966					0.005734938	0.109371921	0.003079272	0.007279639
		3.33659E-07	0.001738011	0.003036801	0.196471138					0.005742866	0.109372316	0.000723068	0.001783033
		3.33659E-07	0.001737508	0.003040564	0.196479194					0.005752715	0.109404113	0.002824964	0.003936866
		3.33659E-07	0.001737172	0.003044222	0.196476298					0.005759196	0.109389839	0.004314588	0.009630894
		3.33659E-07	0.001737061	0.003047787	0.196469626					0.005766772	0.109396348	0.023891329	0.025284458
		3.33659E-07	0.001736781	0.003051383	0.196467538					0.005775187	0.109425166	0.01315613	0.019168128
		3.33659E-07	0.001736502	0.003055078	0.196464319					0.005788132	0.109539629	0.007303727	0.015423184
		3.33659E-07	0.001736223	0.00305873	0.196465112					0.005795744	0.10952744	0.008333175	0.019632792
		3.33659E-07	0.001736055	0.003062301	0.196458181					0.005802356	0.109529603	0.023214718	0.026095695
		3.33659E-07	0.001735832	0.003066083	0.196465583					0.005811661	0.109567238	0.009287344	0.022038081
		3.33659E-07	0.001735665	0.003069673	0.196467701					0.005817117	0.109529748	0.000496907	0.001761351
		3.33659E-07	0.001735497	0.00307338	0.196468317					0.005826132	0.109547826	0.017053004	0.033485714
		3.33659E-07	0.001734996	0.003076828	0.196461973					0.00583587	0.109616309	0.006897536	0.012349693
		3.33659E-07	0.00173455	0.003080535	0.196463214					0.005840412	0.109578252	0.003486843	0.009862738
		3.33659E-07	0.001734271	0.003084008	0.196459547					0.005846516	0.109579729	0.012897064	0.016605599
		3.33659E-07	0.001733993	0.003087783	0.196471755					0.005854302	0.109602526	0.031426772	0.03653035
		3.33659E-07	0.001733603	0.003091027	0.196452091					0.005863928	0.109635637	0.003995189	0.011444395
		3.33659E-07	0.001733102	0.003094296	0.196427724					0.005870058	0.109612212	0.007756923	0.014933218
		3.33659E-07	0.001732769	0.00309757	0.196410654					0.00587374	0.1095571	0.022706067	0.034705943
		3.33659E-07	0.001732435	0.003100765	0.196387075					0.005882552	0.109590091	0.02195129	0.039052042
		3.33659E-07	0.001732102	0.003104207	0.196366215					0.00588996	0.109586825	0.00736243	0.007986651
		3.33659E-07	0.001731879	0.0031075	0.196351059					0.005897233	0.109583558	0.025076617	0.050948644
		3.33659E-07	0.001731491	0.003111232	0.196345862					0.005906161	0.109616059	0.012020801	0.022781907
		3.33659E-07	0.001731213	0.003114532	0.196322744					0.005909535	0.109564336	0.014434001	0.025185175
		3.33659E-07	0.001731047	0.003117893	0.196307083					0.005915794	0.109563655	0.014429827	0.024908349
		3.33659E-07	0.001730936	0.003121279	0.196294843					0.005925427	0.109601586	0.012392966	0.020547779
		3.33659E-07	0.001730658	0.003124585	0.196270881					0.005935245	0.109647851	0.023039363	0.036858392
		3.33659E-07	0.001730326	0.003127668	0.196241008					0.005944124	0.109681675	0.003802449	0.014379504
		3.33659E-07	0.001730104	0.003131381	0.196237859					0.005950618	0.10968645	0.000347631	0.001763124
		3.39838E-07	0.001761917	0.003134971	0.196236773					0.005956896	0.109674755	0.000683391	0.00297091
		3.39838E-07	0.001761522	0.003138654	0.196239817					0.005960473	0.109619659	0.000964431	0.004664929
		3.39838E-07	0.001761296	0.003142349	0.196235826					0.005967647	0.109646928	0.002021388	0.005187768
		3.39838E-07	0.001761071	0.003146279	0.196248985					0.005975785	0.109694327	0.002511939	0.007183107
		3.39838E-07	0.001760732	0.003149986	0.196252335					0.005981043	0.109666463	0.001051252	0.003246481
		3.39838E-07	0.001760507	0.003153699	0.196251534					0.005988977	0.109688904	0.000979857	0.003818775
		3.39838E-07	0.001760225	0.003157277	0.19624613					0.005995749	0.109708646	0.001639233	0.009985611
		3.39838E-07	0.001760113	0.003161102	0.196248629					0.006002379	0.109714599	0.00211702	0.014382612
		3.39838E-07	0.001759944	0.003164587	0.196242682					0.006010306	0.109714524	0.002872549	0.012173422
		3.39838E-07	0.001759662	0.003168368	0.196252415					0.006015391	0.109698469	0.002872111	0.014728128
		3.39838E-07	0.001759437	0.003172273	0.196259117					0.006022336	0.109712623	0.002065006	0.008391028
		3.39838E-07	0.001759099	0.003175715	0.196239341					0.00602558	0.109634735	0.002845165	0.011301669
		3.46017E-07	0.001790854	0.003179193	0.196222198					0.006030418	0.109603239	0.004125665	0.014026869
		3.46017E-07	0.001790739	0.003182728	0.196206731					0.006038414	0.109624216	0.002564714	0.011929115
		3.46017E-07	0.001790625	0.003186349	0.196196105					0.006045099	0.10962262	0.002629962	0.009135317
		3.46017E-07	0.00179051	0.003189908	0.196186251					0.006050129	0.109610661	0.002513767	0.009693863
		3.46017E-07	0.001790339	0.00319325	0.196169316					0.006059366	0.109655265	0.005112787	0.021210149
		3.46017E-07	0.001789881	0.003196766	0.19616244					0.006067584	0.109676439	0.004842789	0.018598343
		3.46017E-07	0.001789709	0.003200307	0.19615286					0.006072082	0.109643861	0.000572375	0.002283287
		3.46017E-07	0.001789595	0.003204292	0.196169796					0.006080399	0.109672897	0.001052088	0.002952342
		3.46017E-07	0.001789252	0.003208253	0.196181031					0.006086665	0.109662466	0.008262194	0.025979927
		3.46017E-07	0.001788966	0.003212065	0.196193548					0.00609521	0.109693091	0.001436317	0.005747358
		3.46017E-07	0.001788623	0.003216137	0.196212772					0.006100722	0.109661802	0.008511443	0.026538146
		3.46017E-07	0.001788566	0.003219986	0.196217731					0.006111782	0.109719252	0.004157027	0.014474535
		3.46017E-07	0.001788395	0.003223922	0.196221966					0.006121396	0.109774953	0.003236396	0.011933274
		3.46017E-07	0.00178828	0.003227827	0.196225271					0.006129521	0.109789278	0.005447456	0.015940851
		3.46017E-07	0.001788109	0.003231819	0.19623949					0.006137807	0.10980887	0.00431664	0.008571229
		3.46017E-07	0.001787824	0.003235786	0.196253868					0.006142466	0.109806038	0.003946951	0.006315061
		3.58375E-07	0.001851438	0.003239413	0.196251225					0.006147551	0.109791437	0.003664204	0.00638144
		3.58375E-07	0.001851202	0.003243429	0.196270824					0.006156733	0.109829373	0.003244948	0.005602506
		3.58375E-07	0.001851084	0.003247031	0.19625348					0.006168782	0.109902577	0.001890341	0.004003202
		3.58375E-07	0.001850906	0.003250733	0.196249101					0.006174652	0.1099019	0.002626103	0.003967865
		3.58375E-07	0.001850611	0.003254415	0.196243613					0.006182746	0.109917833	0.002403871	0.005791858
		3.58375E-07	0.001850434	0.003258209	0.196234467					0.006186521	0.109855828	0.004093508	0.008279493
		3.58375E-07	0.001850198	0.003262095	0.196240401					0.006195227	0.109903102	0.003938917	0.006279785
		3.58375E-07	0.001850021	0.003266167	0.196254763					0.006201975	0.109887894	0.003602897	0.005887285
		3.58375E-07	0.001849844	0.003270122	0.196269688					0.006211602	0.109934496	0.003820757	0.005940238
		3.58375E-07	0.001849549	0.003273965	0.196277185					0.006216458	0.109917077	0.004015006	0.006707895
		3.70733E-07	0.001912838	0.00327766	0.196274259					0.006223416	0.109915207	0.003738118	0.005685322
		3.70733E-07	0.001912655	0.003281429	0.196274251					0.006228977	0.10991147	0.003747821	0.006146927
		3.76912E-07	0.001944347	0.003285235	0.196274647					0.006235922	0.109912983	0.003999549	0.006779768
		3.8309E-07	0.001975844	0.00328885	0.196267809					0.006246296	0.109976066	0.002460669	0.004191133
		3.89269E-07	0.002007264	0.003292211	0.196251452					0.006254928	0.109994024	0.00237852	0.004138823
		3.95448E-07	0.002038866	0.003295647	0.196238318					0.006264987	0.110054922	0.00238298	0.003897729
		4.01627E-07	0.002070196	0.003299502	0.196242126					0.006272	0.110077754	0.003286377	0.005613103
		4.01627E-07	0.00207013	0.003303346	0.196240437					0.006280477	0.110101171	0.003826841	0.006311662
		4.01627E-07	0.002069932	0.003306917	0.196232261					0.006289196	0.110126371	0.004605872	0.016238061
		4.07806E-07	0.002101576	0.003310593	0.19622882					0.006297457	0.110149468	0.006680146	0.014769824
		4.07806E-07	0.002101509	0.003314233	0.196223766					0.006302796	0.110132151	0.004681418	0.009958127
		4.07806E-07	0.002101242	0.00331781	0.196218367					0.00631081	0.110161572	0.007019578	0.021915795
		4.13985E-07	0.002132807	0.00332153	0.196216148					0.006317124	0.1101435	0.002258206	0.012689383
		4.20164E-07	0.002164364	0.003325503	0.196224017					0.006328877	0.110222538	0.002306494	0.01274498
		4.20164E-07	0.002164089	0.00332892	0.196208453					0.006334153	0.110224291	0.005517708	0.016163686
		4.20164E-07	0.002163882	0.003332541	0.196197077					0.006341636	0.110238341	0.004649383	0.013300184
		4.26343E-07	0.002195215	0.003336347	0.19620005					0.006346554	0.110213745	0.003833765	0.010459525
		4.26343E-07	0.002195006	0.003340252	0.196201418					0.006353141	0.110219323	0.004484769	0.0116231
		4.26343E-07	0.002194796	0.003344182	0.19621981					0.00636388	0.110276778	0.002024018	0.007521165
		4.26343E-07	0.002194587	0.003347679	0.196210041					0.006373865	0.110339933	0.002545232	0.010552449
		4.26343E-07	0.002194377	0.003350904	0.196187782					0.0063801	0.110331025	0.002076374	0.004614028
		4.26343E-07	0.002194168	0.00335434	0.196168642					0.006389504	0.110335674	0.00448965	0.015285754
		4.32521E-07	0.002225684	0.003358029	0.196167106					0.006397481	0.110366261	0.000701806	0.00373874
		4.32521E-07	0.002225401	0.003361563	0.196154154					0.006403054	0.110341262	0.003450863	0.010729152
		4.32521E-07	0.002225048	0.003365413	0.196164544					0.006409876	0.110337804	0.003295717	0.012629547
		4.32521E-07	0.002224906	0.003369052	0.196152377					0.006416258	0.110317433	0.003793142	0.014310016
		4.32521E-07	0.002224836	0.003372809	0.196155875					0.006423519	0.110311008	0.003942572	0.013734571
		4.387E-07	0.002256332	0.00337664	0.19614938					0.006431267	0.110336358	0.001270379	0.006779119
		4.387E-07	0.002255974	0.003380372	0.196148767					0.006433621	0.110263367	0.004700653	0.016949602
		4.387E-07	0.002255759	0.003384406	0.196164651					0.006443007	0.110294578	0.003366528	0.011612843
		4.387E-07	0.002255329	0.003387978	0.196153809					0.006448772	0.110276621	0.003455048	0.01216618
		4.387E-07	0.002255114	0.003391679	0.196150075					0.006452936	0.110244165	0.003846001	0.013965605
		4.387E-07	0.002254827	0.003395306	0.196141505					0.006458707	0.110249655	0.002489005	0.006390505
		4.387E-07	0.002254684	0.003398748	0.196127084					0.006468668	0.11031496	0.005119966	0.020309046
		4.387E-07	0.002254326	0.00340264	0.196136598					0.006478962	0.11036259	0.004330224	0.010441896
		4.387E-07	0.002253825	0.003406657	0.196143926					0.006486327	0.110361438	0.003984653	0.015607018
		4.51058E-07	0.002316504	0.003410364	0.196136536					0.006494421	0.110398185	0.001260295	0.003409079
		4.51058E-07	0.00231599	0.003413911	0.196117497					0.006503053	0.11042893	0.002446468	0.009033032
		4.51058E-07	0.002315476	0.003417482	0.196108403					0.006509776	0.11044806	0.002620133	0.015378771
		4.51058E-07	0.002315108	0.003421492	0.196117807					0.006515683	0.110441763	0.001469292	0.009285464
		4.51058E-07	0.002314741	0.003425459	0.196127211					0.006524957	0.110489035	0.005412718	0.020361541
		4.57237E-07	0.002346227	0.003429358	0.196138529					0.00653307	0.110505011	0.002447344	0.007690238
		4.57237E-07	0.002346004	0.003433547	0.196162814					0.006539842	0.110507528	0.00230714	0.007464165
		4.57237E-07	0.002345632	0.00343773	0.196174795					0.006546799	0.11053392	0.001764594	0.009350756
		4.57237E-07	0.002345558	0.003441351	0.196172178					0.006554449	0.11055581	0.001032051	0.005500493
		4.57237E-07	0.002345112	0.00344533	0.196182243					0.006560572	0.110555394	0.005006083	0.02484653
		4.63416E-07	0.002376351	0.003449155	0.196183086					0.006570656	0.110614754	0.002992463	0.009556735
		4.63416E-07	0.002376275	0.003452949	0.196187751					0.006576396	0.110597496	0.00253412	0.010607694
		4.69595E-07	0.00240773	0.003456588	0.19618646					0.006584849	0.110609769	0.002171308	0.007040566
		4.69595E-07	0.002407654	0.003460419	0.196194656					0.006591139	0.110615544	0.001777502	0.008711211
		4.69595E-07	0.002407196	0.003464213	0.196197989					0.006597577	0.110619211	0.002737443	0.005698921
		4.69595E-07	0.002406968	0.003468198	0.196208105					0.006604343	0.110631792	0.000651804	0.002187416
		4.75774E-07	0.002438252	0.003472628	0.19622895					0.006608693	0.110605061	0.00098957	0.004125754
		4.75774E-07	0.002438098	0.003477065	0.196261526					0.006614032	0.110584626	0.0011843	0.003972858
		4.75774E-07	0.002437866	0.003481174	0.196279942					0.006621187	0.110602564	0.001582722	0.008022192
		4.81952E-07	0.002469292	0.00348545	0.19630218					0.006626118	0.110583346	0.001273738	0.003484201
		4.81952E-07	0.002469136	0.003489132	0.196293933					0.006633915	0.110586902	0.002524385	0.008076727
		4.81952E-07	0.002468901	0.003492901	0.19629145					0.006642708	0.110624087	0.001560902	0.007155419
		4.81952E-07	0.002468589	0.003496998	0.19630511					0.006650487	0.110650026	0.00287697	0.008066272
		4.81952E-07	0.002468276	0.003500631	0.19629976					0.006657636	0.110663168	0.003485848	0.009127828
		4.81952E-07	0.002468042	0.00350419	0.196287414					0.006663976	0.110670792	0.002395136	0.009992927
		4.81952E-07	0.002467652	0.003507836	0.196278714					0.006670723	0.110651136	0.000929259	0.004334353
		4.81952E-07	0.002467652	0.003511549	0.196279525					0.006677619	0.110667971	0.001450406	0.005698545
		4.81952E-07	0.002467417	0.003514991	0.196267525					0.006682438	0.110652663	0.001783182	0.006390888
		4.81952E-07	0.002467027	0.003518982	0.196277023					0.006689674	0.110669433	0.004593007	0.014876113
		4.88131E-07	0.002498419	0.003522609	0.196267541					0.006696236	0.110684084	0.004024693	0.012654163
		4.9431E-07	0.002529724	0.003526286	0.196258941					0.006705022	0.110723017	0.001851568	0.006961977
		4.9431E-07	0.002529564	0.003530154	0.196262963					0.006712208	0.11072983	0.004391297	0.012425613
		4.9431E-07	0.002529324	0.003533917	0.196264376					0.006717448	0.110734999	0.003227012	0.012206219
		4.9431E-07	0.002528925	0.003537605	0.196260394					0.006723108	0.110733557	0.001772579	0.00407552
		5.00489E-07	0.002560131	0.003541511	0.196258863					0.006726555	0.11069684	0.001832482	0.003975496
		5.00489E-07	0.002559727	0.003545564	0.196265611					0.006732821	0.110706513	0.003902323	0.010759398
		5.00489E-07	0.002559484	0.003549654	0.196272583					0.006739593	0.110728991	0.00274859	0.005575091
		5.00489E-07	0.002558918	0.00355364	0.196277489					0.006747094	0.110764526	0.002999272	0.005770498
		5.06668E-07	0.002590264	0.003557384	0.196271432					0.006758086	0.110831433	0.004050061	0.010524199
		5.06668E-07	0.002589855	0.003561091	0.196270629					0.006765878	0.110836792	0.0032779	0.007911436
		5.06668E-07	0.002589528	0.003565108	0.196278958					0.006772359	0.110844239	0.00452698	0.012881527
		5.12847E-07	0.002620694	0.003568994	0.196282735					0.006782338	0.110885333	0.003379832	0.012906447
		5.31384E-07	0.002714818	0.003573258	0.196299881					0.00679118	0.110916724	0.005789064	0.02040855
		5.31384E-07	0.002714561	0.003577459	0.19631626					0.006798675	0.110948444	0.002740038	0.010487187
		5.31384E-07	0.002714218	0.003581636	0.196332646					0.006809	0.111011716	0.003208757	0.007300654
		5.31384E-07	0.00271379	0.00358569	0.196346547					0.006815593	0.111018549	0.005237135	0.007542279
		5.43741E-07	0.002776288	0.003589527	0.196346067					0.00682522	0.111062459	0.005139853	0.018083649
		5.43741E-07	0.00277585	0.003593598	0.19636001					0.006831677	0.111054751	0.003632098	0.014410825
		5.43741E-07	0.00277585	0.003597751	0.19637334					0.006841248	0.111095402	0.005618792	0.014064332
		5.43741E-07	0.002775587	0.003601884	0.196380139					0.006847816	0.111105074	0.002318113	0.009460314
		5.43741E-07	0.002775412	0.003606012	0.196391741					0.006853432	0.111099303	0.00604976	0.019409055
		5.43741E-07	0.002774887	0.003610386	0.196411878					0.006859216	0.111090685	0.00171923	0.000600667
		5.43741E-07	0.002774537	0.003614563	0.196428152					0.00686558	0.111090371	0.001396277	0.000405069
		5.43741E-07	0.00277445	0.003618431	0.196433022					0.006875065	0.111136059	0.001482612	0.000738252
		5.43741E-07	0.002774013	0.003622392	0.196432311					0.006883833	0.111165647	0.001340011	0.000240463
		5.43741E-07	0.00277375	0.003626532	0.196440979					0.006889838	0.111157266	0.001507427	0.000484702
		5.43741E-07	0.002773488	0.003630727	0.196454476					0.006894707	0.11114718	0.001715237	0.000310983
		5.4992E-07	0.002804563	0.003634459	0.19644762					0.006901374	0.111166073	0.003141418	0.001763662
		5.4992E-07	0.002804209	0.003638303	0.196439968					0.006907998	0.111172078	0.001409723	0.000197044
		5.4992E-07	0.002803768	0.003642171	0.196435564					0.006916142	0.111174899	0.001428882	0.00028492
		5.56099E-07	0.002834646	0.003646378	0.196442481					0.006923056	0.111174515	0.039089955	0.034280435
		5.56099E-07	0.002834289	0.003650648	0.196463944					0.006928636	0.111170353	0.07019736	0.076554713
		5.56099E-07	0.002833753	0.003654362	0.196457162					0.006936248	0.111199889	0.029546595	0.02923493
		5.62278E-07	0.002864969	0.003658118	0.196450045					0.006942167	0.111191251	0.026737119	0.032972743
		5.62278E-07	0.002864428	0.003662098	0.196451034					0.006948457	0.111200657	0.02308406	0.028009738
		5.68457E-07	0.002895267	0.003666015	0.196451962					0.006954989	0.111220493	0.099738687	0.102514497
		5.68457E-07	0.002894811	0.003669883	0.196454076					0.006961822	0.111246236	0.010254408	0.0140291
		5.80815E-07	0.00295737	0.003673763	0.196456521					0.006969688	0.111253292	0.018066006	0.022630444
		5.80815E-07	0.002956905	0.003677891	0.196464318					0.006974044	0.111236153	0.106557893	0.093949651
		5.80815E-07	0.002956626	0.003681839	0.196459104					0.006981366	0.111278364	0.128826931	0.118409921
		5.86993E-07	0.002987797	0.003685756	0.196458918					0.006986649	0.111266138	0.059116709	0.065900553
		5.86993E-07	0.002987515	0.00368947	0.196443934					0.006991753	0.1112478	0.030812136	0.026418918
		5.86993E-07	0.002987327	0.003693468	0.196442873					0.006997777	0.111245224	0.043189427	0.041723653
		5.86993E-07	0.002986858	0.003697422	0.196437259					0.007005365	0.111268573	0.034241994	0.037754707
		5.93172E-07	0.003017634	0.003701327	0.196432255					0.007013713	0.111305034	0.050791397	0.053739261
		6.0553E-07	0.003079824	0.003705226	0.19642629					0.00702358	0.111369898	0.030607953	0.02869222
		6.17888E-07	0.003142184	0.003709329	0.1964357					0.007032336	0.111405037	0.140523481	0.140251693
		6.30246E-07	0.003204524	0.003713654	0.196445299					0.00703705	0.111387047	0.045226748	0.042901335
		6.30246E-07	0.003204021	0.003717893	0.196457618					0.007042994	0.111379826	0.029238521	0.027184456
		6.30246E-07	0.003203719	0.003722051	0.196465735					0.007052491	0.111413525	0.038002243	0.035577919
		6.30246E-07	0.003203518	0.003726321	0.196476306					0.007056242	0.111377104	0.017733546	0.023222652
		6.36424E-07	0.003234315	0.003730405	0.196482014					0.007063564	0.111404668	0.014865257	0.016663075
		6.36424E-07	0.003234112	0.00373423	0.196475206					0.007070935	0.111408016	0.137609645	0.148884277
		6.42603E-07	0.003265101	0.003738493	0.196488853					0.007078535	0.111435547	0.053640885	0.044971754
		6.48782E-07	0.003296289	0.003742954	0.19651043					0.007084906	0.111444775	0.118477595	0.111612994
		6.48782E-07	0.003295979	0.0037471	0.196521484					0.00708988	0.111427711	0.127509155	0.127643
		6.48782E-07	0.003295669	0.003751265	0.196528777					0.007097906	0.111455364	0.107583338	0.128537745
		6.48782E-07	0.003295565	0.003755312	0.19652648					0.007105061	0.111456334	0.087164245	0.086221771
		6.54961E-07	0.003326325	0.003759174	0.196518179					0.007111796	0.111453956	0.057749298	0.063483203
		6.54961E-07	0.003326012	0.003762955	0.196507159					0.007120502	0.111498621	0.080913613	0.085428434
		6.6114E-07	0.003357284	0.003767021	0.196508456					0.007128454	0.111516326	0.112933532	0.130928173
		6.73498E-07	0.003419501	0.003770963	0.196505652					0.007136388	0.111539093	0.076699976	0.083817848
		6.79677E-07	0.003450547	0.003775047	0.196504057					0.007142209	0.111538506	0.115131162	0.13612828
		6.79677E-07	0.003450223	0.003779002	0.196500328					0.007148196	0.111540523	0.23197451	0.225808623
		6.85855E-07	0.003481152	0.00378282	0.196497996					0.007154585	0.11154665	0.094681728	0.120297531
		6.85855E-07	0.003480933	0.003786936	0.196499341					0.00715938	0.111538669	0.10265213	0.119576969
		6.92034E-07	0.003512073	0.00379123	0.196507454					0.007167987	0.111571805	0.041596342	0.052608754
		7.04392E-07	0.003574228	0.003795567	0.196509678					0.007174814	0.111580424	0.035144241	0.046615978
		7.04392E-07	0.00357378	0.003799917	0.196518816					0.007181735	0.111603326	0.058889933	0.07441417
		7.04392E-07	0.003573108	0.003803872	0.196518357					0.007188396	0.111612526	0.083266126	0.099318497
		7.10571E-07	0.003603999	0.003808154	0.196527154					0.007195026	0.11162444	0.120682269	0.136778008
		7.10571E-07	0.003603434	0.003812522	0.196538952					0.007202236	0.111635716	0.091489066	0.099977586
		7.1675E-07	0.003634199	0.003816773	0.196547493					0.007208316	0.111634801	0.106242824	0.12291161
		7.1675E-07	0.003633858	0.003820808	0.196544767					0.0072135	0.111625361	0.105977814	0.106943918
		7.22929E-07	0.003664495	0.00382501	0.196546749					0.007218586	0.111600546	0.049907854	0.06056883
		7.22929E-07	0.003663807	0.003828946	0.196537957					0.00722414	0.111606464	0.088976494	0.103007059
		7.22929E-07	0.003663348	0.003833481	0.196560289					0.007231141	0.111613402	0.081979556	0.098663517
		7.22929E-07	0.003662889	0.003837454	0.196553898					0.007236436	0.111601471	0.048700599	0.054734795
		7.22929E-07	0.003662774	0.003841736	0.196559724					0.007240484	0.111589453	0.133386843	0.133132371
		7.22929E-07	0.003662086	0.003845919	0.196563587					0.00724804	0.111615571	0.077965471	0.096050686
		7.22929E-07	0.003662086	0.003849651	0.196544414					0.007251636	0.111570096	0.085218143	0.102658798
		7.22929E-07	0.003661743	0.00385368	0.196548707					0.007256858	0.111549684	0.137409912	0.12922263
		7.29108E-07	0.003692693	0.003857733	0.196540515					0.007265174	0.111584262	0.105186038	0.098521669
		7.29108E-07	0.003692231	0.003861484	0.1965275					0.007275438	0.111651827	0.076426937	0.071843423
		7.29108E-07	0.003691769	0.003865228	0.196514939					0.007281999	0.111656182	0.110695373	0.08964154
		7.29108E-07	0.003691769	0.003869189	0.196509872					0.007288246	0.111658873	0.11364307	0.092086874
		7.35287E-07	0.003722472	0.00387323	0.196500575					0.007293678	0.111646962	0.117746831	0.121784385
		7.41465E-07	0.003753402	0.003877351	0.196501276					0.007297824	0.111631239	0.109731332	0.110168385
		7.41465E-07	0.003753049	0.003881021	0.196479202					0.007302068	0.111605455	0.123639335	0.135527563
		7.41465E-07	0.003752815	0.003884926	0.196468926					0.007310824	0.11164965	0.155801619	0.176535116
		7.41465E-07	0.003752463	0.003888788	0.196454279					0.007315026	0.111623232	0.101209367	0.111491078
		7.47644E-07	0.003783023	0.003893144	0.196459769					0.007322595	0.111651357	0.104017118	0.108650191
		7.47644E-07	0.003782905	0.003897025	0.196450381					0.007330436	0.11167517	0.054416241	0.077217286
		7.47644E-07	0.00378255	0.00390114	0.196455709					0.007339667	0.111716951	0.151826551	0.210679491
		7.47644E-07	0.003782432	0.003905626	0.196475035					0.007344777	0.111704381	0.058382836	0.068382547
		7.47644E-07	0.003782432	0.003909963	0.196481439					0.007351815	0.11172952	0.058214239	0.070202999
		7.53823E-07	0.003812977	0.003914332	0.196493463					0.007360175	0.111765263	0.079130137	0.089653143
		7.53823E-07	0.003812977	0.00391849	0.196501686					0.007365742	0.111760669	0.068556273	0.058969903
		7.53823E-07	0.003812619	0.003922976	0.196520214					0.007368479	0.111727831	0.075602187	0.083466597
		7.66181E-07	0.003874031	0.003927239	0.19652739					0.007376505	0.111762624	0.068433034	0.080428196
		7.7236E-07	0.00390503	0.003931324	0.196533606					0.007383444	0.1117809	0.06045992	0.06265658
		7.7236E-07	0.003904542	0.003935019	0.196517943					0.007392237	0.111821963	0.055344758	0.066988845
		7.7236E-07	0.00390381	0.003938751	0.196504647					0.00739765	0.111802477	0.047183209	0.049495601
		7.78539E-07	0.003934795	0.003942748	0.19650002					0.007404663	0.111819709	0.035416204	0.038970568
		7.78539E-07	0.003934549	0.003947247	0.196520865					0.007410316	0.111833085	0.081403005	0.083523239
		7.78539E-07	0.003934058	0.003951145	0.196518561					0.007415148	0.111819461	0.059031919	0.055764258
		7.78539E-07	0.003933198	0.003955434	0.196526553					0.007420907	0.111822947	0.04227465	0.05614201
		7.78539E-07	0.003932953	0.003959592	0.196537733					0.007429848	0.111845207	0.155335907	0.161656828
		7.78539E-07	0.003932462	0.003963435	0.196524111					0.007434846	0.111846591	0.082618573	0.088431097
		7.78539E-07	0.003931971	0.003967865	0.196536887					0.00744325	0.111878372	0.073902749	0.079637985
		7.78539E-07	0.003931603	0.003971764	0.196529411					0.007450955	0.111900652	0.066738974	0.075945475
		7.78539E-07	0.003931357	0.003975849	0.196530454					0.007455039	0.11188101	0.101840126	0.112848627
		7.78539E-07	0.003930867	0.003979815	0.196521559					0.007462027	0.111905984	0.076838465	0.087857098
		7.78539E-07	0.003930376	0.003983696	0.196508895					0.007472179	0.111949307	0.062593176	0.080983362
		7.78539E-07	0.003929763	0.003988052	0.19652425					0.007478994	0.111951923	0.096325203	0.120593456
		7.78539E-07	0.003929396	0.003992019	0.196526209					0.007487027	0.111996543	0.082190905	0.088740758
		7.78539E-07	0.003929151	0.003996177	0.1965343					0.007495986	0.112036331	0.118267342	0.106025836
		7.78539E-07	0.003928783	0.004000057	0.196530922					0.007502023	0.112038609	0.115764398	0.108576582
		7.78539E-07	0.003928538	0.004004129	0.196524256					0.007507368	0.112029524	0.077055583	0.07628346
		7.84718E-07	0.003958976	0.004008263	0.196526171					0.007512898	0.112032507	0.101538473	0.090972247
		7.84718E-07	0.003958359	0.004012526	0.196533723					0.007522772	0.112083702	0.033782592	0.035087489
		7.84718E-07	0.003957743	0.004017074	0.196553444					0.007528061	0.112082022	0.005775949	0.00967275
		7.84718E-07	0.003957619	0.004021356	0.196560613					0.007539208	0.112155122	0.111514867	0.135946034
		7.84718E-07	0.003957496	0.004025762	0.196566684					0.007543088	0.112123183	0.040531687	0.058930427
		7.84718E-07	0.003957003	0.004029914	0.196569687					0.007548519	0.112127706	0.081845873	0.107198192
		7.84718E-07	0.003956386	0.004034282	0.196580618					0.007553697	0.112123322	0.004939279	0.007121954
		7.84718E-07	0.00395614	0.004038614	0.196589011					0.007561291	0.112137307	0.033656935	0.037456446
		7.90896E-07	0.003987042	0.004043155	0.196606541					0.00756839	0.112172699	0.058290072	0.064390046
		7.90896E-07	0.003986545	0.004047616	0.196621489					0.007574446	0.112189499	0.082688437	0.08987436
		7.90896E-07	0.003986049	0.004051843	0.196629552					0.007579599	0.112185742	0.073641592	0.085507203
		8.03254E-07	0.004047449	0.004056193	0.196639703					0.00758731	0.1122188	0.047875642	0.048466373
		8.03254E-07	0.004046945	0.00406024	0.19663617					0.007592327	0.112226342	0.063363063	0.092289411
		8.09433E-07	0.004077694	0.004064497	0.196641045					0.007596566	0.112200867	0.061348112	0.064504856
		8.09433E-07	0.004077186	0.004068841	0.196651383					0.007604611	0.112239793	0.137358272	0.156455634
		8.09433E-07	0.004076806	0.004073215	0.19666061					0.007608572	0.112211267	0.096797651	0.086804668
		8.09433E-07	0.004076425	0.004077534	0.196669949					0.007615486	0.112230397	0.093484002	0.092697841
		8.09433E-07	0.004075791	0.004082181	0.196690481					0.007621541	0.112234809	0.176342145	0.197041799
		8.09433E-07	0.004075411	0.004086037	0.196678869					0.007629147	0.112265098	0.071958952	0.071501459
		8.09433E-07	0.00407465	0.004090195	0.196680611					0.007636395	0.112284972	0.134993367	0.129933609
		8.09433E-07	0.00407427	0.00409452	0.196686044					0.007643532	0.112303181	0.060174546	0.062377907
		8.09433E-07	0.004073256	0.004098975	0.196695652					0.007654549	0.112380369	0.006628535	0.012085428
		8.15612E-07	0.004103967	0.004103214	0.196696096					0.007659121	0.112373083	0.130530329	0.163833622
		8.21791E-07	0.004134287	0.004107514	0.196696646					0.007662686	0.112350021	0.159477153	0.191552372
		8.21791E-07	0.004134158	0.004111877	0.196698639					0.007669119	0.112364928	0.097867776	0.135406284
		8.21791E-07	0.004133644	0.004115745	0.19669141					0.007675421	0.112355554	0.116409126	0.136454173
		8.21791E-07	0.00413313	0.004120113	0.196701823					0.007680951	0.112357237	0.140427466	0.148921845
		8.21791E-07	0.004132231	0.00412458	0.196714031					0.007687482	0.11237558	0.087711133	0.12031553
		8.2797E-07	0.004163042	0.004128677	0.196710173					0.007692957	0.112377449	0.110701777	0.11964983
		8.2797E-07	0.004162783	0.004133101	0.19672					0.007697257	0.112364205	0.179211658	0.205102102
		8.34149E-07	0.004193328	0.004137309	0.196721374					0.007701484	0.112360026	0.123998823	0.121058274
		8.34149E-07	0.004192807	0.004141906	0.196735173					0.007704178	0.112322376	0.116353304	0.118401079
		8.34149E-07	0.004192286	0.004146299	0.196737826					0.007712383	0.112355975	0.074844382	0.078271903
		8.40327E-07	0.004222685	0.004150519	0.196745871					0.007718859	0.112374446	0.08856408	0.081042803
		8.46506E-07	0.004252941	0.004154752	0.19674873					0.00772665	0.112406986	0.122093464	0.118616894
		8.46506E-07	0.004252677	0.004159046	0.196747431					0.007734621	0.112443095	0.102790629	0.108963435
		8.46506E-07	0.004252017	0.004163353	0.196750569					0.007740293	0.11244778	0.103177843	0.093828693
		8.52685E-07	0.004282389	0.004167647	0.196756732					0.007745644	0.112437707	0.130798577	0.119546704
		8.52685E-07	0.004281991	0.004171911	0.196756094					0.007750142	0.112420321	0.003561524	0.010136654
		8.58864E-07	0.004312484	0.004176199	0.196757595					0.007754739	0.112398352	0.003871021	0.013201155
		8.58864E-07	0.004312083	0.004180703	0.196766869					0.007761215	0.112423743	0.004259654	0.012370034
		8.58864E-07	0.004311548	0.004185306	0.196778027					0.007769074	0.112456063	0.003367365	0.010669922
		8.58864E-07	0.004311013	0.004189693	0.196789285					0.007775037	0.112462909	0.004087836	0.008434595
		8.58864E-07	0.004310478	0.004194117	0.196796783					0.007778466	0.112427103	0.005279591	0.010855146
		8.65043E-07	0.00434122	0.004198671	0.196803051					0.007785838	0.112448286	0.003444691	0.012023893
		8.71222E-07	0.004371822	0.004203213	0.196809012					0.007792566	0.112465177	0.003697595	0.011078741
		8.71222E-07	0.004371551	0.004207594	0.196804603					0.007798362	0.112456562	0.003677663	0.017124749
		8.71222E-07	0.004371144	0.004211771	0.196799766					0.007806178	0.112478076	0.003308849	0.013293486
		8.71222E-07	0.004370873	0.004216034	0.196795799					0.007813426	0.112509387	0.003239427	0.010866107
		8.71222E-07	0.004370602	0.004220001	0.196781638					0.007819123	0.112525342	0.004403959	0.016931282
		8.71222E-07	0.004369925	0.004223683	0.196764574					0.007826736	0.112557825	0.003046852	0.009198737
		8.71222E-07	0.00436979	0.004228095	0.196760766					0.007832989	0.112571728	0.00270317	0.007547123
		8.71222E-07	0.004369383	0.004232291	0.196754091					0.007837308	0.112560833	0.004383785	0.012914937
		8.71222E-07	0.004368977	0.004236708	0.196754711					0.007843276	0.112568639	0.004479222	0.014262377
		8.71222E-07	0.004368436	0.004241089	0.196759024					0.007848491	0.11257959	0.007084113	0.014554867
		8.71222E-07	0.004367894	0.004245884	0.196774344					0.007854386	0.112580328	0.004328663	0.014107757
		8.71222E-07	0.004367218	0.004250389	0.196781085					0.00786287	0.112612166	0.004370931	0.013123468
		8.77401E-07	0.004397646	0.0042548	0.196781726					0.007867059	0.112590464	0.00266455	0.007867269
		8.77401E-07	0.004396965	0.004259274	0.196791512					0.00787215	0.112580699	0.002908625	0.008378979
		8.77401E-07	0.004396421	0.004263593	0.196792297					0.007874585	0.112542918	0.003194627	0.008686057
		8.77401E-07	0.004396013	0.004268338	0.196804272					0.007880498	0.112547917	0.007327698	0.015931669
		8.77401E-07	0.00439574	0.004272713	0.196805923					0.00788609	0.112549317	0.003943462	0.012806763
		8.77401E-07	0.004394788	0.004277205	0.196814988					0.007894085	0.112581026	0.006388964	0.014736402
		8.77401E-07	0.004394652	0.004281654	0.196825848					0.00789825	0.112564042	0.00632434	0.013505329
		8.77401E-07	0.004394244	0.004285831	0.196819844					0.007903712	0.112574476	0.004742007	0.011765072
		8.77401E-07	0.004394108	0.004290106	0.196813814					0.007909143	0.112582478	0.006882566	0.013327364
		8.77401E-07	0.004393564	0.004294123	0.196797518					0.007917176	0.112626485	0.007683977	0.008526234
		8.77401E-07	0.004392749	0.004298528	0.196798577					0.007922953	0.112627492	0.004054721	0.004758088
		8.8358E-07	0.004423136	0.004302958	0.19680588					0.007926889	0.112606295	0.003734797	0.00419958
		8.8358E-07	0.004422726	0.00430763	0.196818012					0.007935292	0.112642617	0.004130262	0.004220897
		8.8358E-07	0.004422452	0.004312245	0.196828413					0.007940903	0.112644205	0.003042429	0.003577904
		8.8358E-07	0.004421769	0.004317089	0.196845447					0.00794867	0.112668465	0.004013176	0.003951257
		8.8358E-07	0.004421222	0.00432173	0.196856094					0.007954577	0.11266043	0.003487034	0.005341356
		8.8358E-07	0.004421085	0.00432637	0.196868712					0.007961855	0.112681673	0.003807991	0.005554039
		8.8358E-07	0.004420402	0.004331128	0.196883876					0.007967694	0.112691387	0.003118329	0.003322265
		8.8358E-07	0.004419719	0.004335762	0.196890801					0.007972631	0.112695227	0.002513754	0.002876317
		8.8358E-07	0.004419036	0.004340248	0.196899207					0.00797852	0.112706602	0.00271687	0.003250467
		8.8358E-07	0.004417671	0.004344789	0.196905045					0.007985045	0.112714166	0.002754949	0.002759506
		8.89758E-07	0.004448014	0.004349263	0.196912255					0.007988221	0.11269216	0.002558811	0.002635872
		8.95937E-07	0.004478626	0.004353421	0.19690729					0.007995913	0.112722078	0.003054871	0.003487909
		9.08295E-07	0.004539699	0.00435774	0.196904975					0.008001511	0.112712634	0.004012569	0.004509487
		9.08295E-07	0.004539559	0.004362127	0.196909138					0.00800968	0.112738405	0.002159693	0.002288922
		9.08295E-07	0.004538998	0.004366755	0.196920977					0.008017465	0.112763646	0.001975843	0.002163318
		9.08295E-07	0.004538578	0.004371167	0.196924037					0.008024571	0.112784195	0.004934638	0.00511592
		9.20653E-07	0.004599617	0.004375585	0.196934105					0.008032152	0.112794756	0.003669264	0.004182106
		9.20653E-07	0.004598482	0.004380275	0.196949866					0.008038523	0.112799064	0.002852006	0.003281089
		9.20653E-07	0.004598198	0.004385002	0.196965349					0.008045956	0.112816312	0.007748273	0.015776418
		9.20653E-07	0.004597063	0.004389382	0.196964618					0.00805143	0.112814881	0.005364209	0.00710191
		9.26832E-07	0.004627487	0.004394078	0.196974414					0.008058314	0.11283513	0.003309661	0.00412691
		9.26832E-07	0.004626916	0.004398719	0.1969811					0.008065129	0.11285928	0.006215032	0.014395093
		9.26832E-07	0.004626488	0.004403507	0.196996476					0.00806867	0.112838577	0.003508349	0.010665881
		9.26832E-07	0.004625347	0.004408012	0.196995909					0.00807538	0.112856353	0.003261191	0.009414318
		9.33011E-07	0.004655034	0.004412436	0.196994094					0.008082615	0.11287657	0.004432981	0.006994274
		9.33011E-07	0.004654604	0.004416767	0.196990157					0.008086965	0.112866222	0.004639681	0.0084293
		9.33011E-07	0.00465446	0.004421377	0.197000569					0.008093428	0.112863962	0.005098141	0.00859844
		9.39189E-07	0.004684563	0.004425918	0.19700035					0.008100423	0.112893409	0.005963097	0.010104338
		9.39189E-07	0.004684129	0.004430429	0.19700509					0.008104507	0.112874514	0.003588061	0.00909935
		9.39189E-07	0.004683841	0.004434896	0.197006277					0.008111223	0.112886454	0.00327114	0.007374065
		9.39189E-07	0.004683408	0.004439351	0.197008696					0.008118663	0.11289776	0.003211177	0.004393145
		9.39189E-07	0.004682975	0.004443509	0.196994077					0.00812355	0.112894913	0.005337776	0.01194974
		9.39189E-07	0.004682542	0.004448137	0.197003464					0.008129408	0.112905543	0.00326224	0.007063786
		9.45368E-07	0.004712622	0.004452753	0.197006901					0.008134005	0.112901569	0.004948341	0.010977278
		9.45368E-07	0.004711607	0.004457406	0.197017296					0.00813909	0.11290437	0.008412627	0.016959921
		9.45368E-07	0.004711026	0.00446233	0.197033332					0.008144682	0.112899687	0.007302248	0.013562421
		9.45368E-07	0.004711026	0.004467261	0.197051433					0.008147549	0.112877553	0.007951597	0.015274403
		9.45368E-07	0.004710446	0.004471883	0.197056314					0.008155526	0.112916538	0.004794776	0.014039628
		9.51547E-07	0.004741087	0.004476894	0.197084914					0.008161544	0.112918718	0.006655508	0.012345362
		9.51547E-07	0.004740504	0.004481713	0.197103964					0.00816747	0.112925402	0.007138333	0.013339784
		9.51547E-07	0.004740066	0.004486175	0.197108942					0.008172061	0.112913636	0.008185137	0.017065654
		9.51547E-07	0.00473992	0.004490697	0.197114699					0.008178425	0.112941789	0.00722074	0.013654437
		9.51547E-07	0.004739628	0.004494825	0.19710353					0.008184184	0.112949995	0.004994062	0.010187481
		9.51547E-07	0.004739045	0.004499749	0.19712106					0.008188453	0.112928991	0.004150452	0.009970751
		9.51547E-07	0.00473817	0.004504198	0.197120024					0.008194014	0.112924852	0.004212353	0.007866645
		9.51547E-07	0.004737878	0.004508647	0.197121015					0.008198154	0.112908834	0.005565957	0.012693059
		9.51547E-07	0.004737587	0.004512978	0.197118205					0.008204389	0.112936073	0.003165451	0.005815752
		9.51547E-07	0.004736276	0.004517483	0.197124492					0.008208751	0.112928886	0.006513898	0.016218604
		9.51547E-07	0.004735402	0.004522166	0.197130932					0.008214392	0.112942171	0.004902395	0.017088614
		9.57726E-07	0.004765565	0.004526535	0.197135252					0.008218551	0.112917806	0.004134736	0.012523702
		9.76263E-07	0.004856607	0.004530835	0.197134117					0.008223722	0.112927506	0.003907177	0.010000928
		9.76263E-07	0.004856159	0.004535031	0.197128364					0.008227318	0.112918444	0.007619677	0.014404979
		9.76263E-07	0.004855413	0.004539461	0.197132925					0.008232416	0.112911804	0.007678599	0.014275421
		9.76263E-07	0.004854816	0.004543861	0.197131381					0.008234943	0.112893845	0.00449392	0.014557412
		9.82442E-07	0.004884793	0.004548594	0.197144618					0.008241202	0.112900277	0.002896491	0.007845606
		9.82442E-07	0.004884493	0.004553277	0.197159223					0.00824528	0.112890209	0.00488089	0.012389052
		9.82442E-07	0.004884042	0.004558004	0.197169821					0.008248654	0.11287624	0.007996421	0.022041239
		9.88621E-07	0.004913854	0.004563108	0.197194633					0.008251984	0.112858833	0.007172831	0.017273474
		9.94799E-07	0.00494411	0.004567649	0.197201592					0.008256161	0.112857782	0.006655216	0.014761538
		1.00716E-06	0.005004605	0.004572333	0.197208307					0.008262699	0.112865161	0.005537943	0.012766749
		1.00716E-06	0.005003991	0.00457714	0.197217761					0.008266814	0.112852793	0.005165956	0.006690823
		1.01334E-06	0.005034072	0.004582268	0.197240187					0.008272542	0.112854831	0.003693593	0.007432616
		1.01334E-06	0.005033145	0.004587014	0.197248349					0.008279789	0.112874736	0.005573151	0.010730172
		1.01951E-06	0.005063213	0.004591833	0.197257532					0.008282341	0.112851538	0.005093304	0.010407017
		1.03187E-06	0.005124114	0.004596715	0.197264903					0.008285462	0.112822815	0.004783597	0.01153059
		1.05041E-06	0.005215364	0.004601738	0.1972818					0.008292339	0.11283102	0.003217391	0.006182165
		1.06895E-06	0.005306423	0.004606224	0.197278199					0.008301589	0.112880956	0.004091337	0.008544196
		1.06895E-06	0.005305935	0.004610889	0.197281019					0.008310387	0.112919007	0.004963745	0.011230136
		1.07512E-06	0.005336277	0.0046154	0.197277544					0.008316628	0.112928902	0.004346212	0.008396953
		1.07512E-06	0.005335623	0.004620096	0.197281575					0.008324741	0.112962295	0.005023096	0.008854956
		1.0813E-06	0.005365958	0.004624618	0.197276918					0.008330394	0.112966082	0.004653477	0.010619984
		1.08748E-06	0.005395298	0.004629123	0.197275635					0.008335548	0.112955514	0.004718447	0.009048362
		1.09366E-06	0.005425121	0.004633491	0.197274536					0.008342134	0.112973826	0.005942782	0.012512834
		1.1122E-06	0.005515889	0.004638218	0.197275565					0.008349376	0.112990585	0.005334772	0.008558976
		1.1122E-06	0.005515213	0.004642679	0.197271673					0.008353503	0.1129822	0.004819491	0.010454384
		1.1122E-06	0.005514368	0.00464711	0.197260786					0.008362067	0.113013027	0.005528362	0.013357085
		1.12456E-06	0.005574443	0.004651867	0.197267064					0.00836609	0.113004165	0.005953709	0.008974759
		1.12456E-06	0.005574102	0.004656322	0.197260193					0.008376273	0.113066215	0.004918316	0.00874365
		1.12456E-06	0.005573248	0.004661191	0.197262448					0.00838163	0.113064972	0.003904205	0.00886614
		1.13691E-06	0.005633975	0.004666363	0.197281312					0.008390107	0.113108621	0.003740797	0.005248469
		1.14309E-06	0.005663728	0.004671306	0.197284459					0.008397893	0.113135358	0.002958619	0.005325952
		1.14309E-06	0.005663554	0.004676286	0.197300427					0.008403002	0.113140157	0.005686546	0.012144208
		1.14927E-06	0.005692774	0.004680729	0.197290674					0.008410979	0.113178825	0.003695868	0.006703879
		1.16163E-06	0.005752754	0.004685697	0.197303312					0.008417078	0.113192186	0.00353815	0.004951265
		1.16163E-06	0.005752226	0.004690683	0.197318704					0.008421897	0.113187401	0.00410306	0.008235876
		1.16781E-06	0.005781938	0.00469533	0.197318248					0.008428058	0.11320251	0.003951	0.007008084
		1.17399E-06	0.005811819	0.004700526	0.197344821					0.008438871	0.113265025	0.006026371	0.009918484
		1.18634E-06	0.005872278	0.004705451	0.197356667					0.008444475	0.113273547	0.007879545	0.017662614
		1.18634E-06	0.005871919	0.004710208	0.197361346					0.00845024	0.113278583	0.00762722	0.016894561
		1.19252E-06	0.005902321	0.004714873	0.197352794					0.008456685	0.113289904	0.006102414	0.013131611
		1.1987E-06	0.005932359	0.004719538	0.197349257					0.008462795	0.113306116	0.003963996	0.007348188
		1.21106E-06	0.005992235	0.004724302	0.197352812					0.008469623	0.113324405	0.002505686	0.002746518
		1.22342E-06	0.006052825	0.004728763	0.197349729					0.008477081	0.113349224	0.007547552	0.016306356
		1.22342E-06	0.0060519	0.004733268	0.197344337					0.008483668	0.113358625	0.008943733	0.021664247
		1.22342E-06	0.006051345	0.004737828	0.197338378					0.008490013	0.113371343	0.004740641	0.007551874
		1.22342E-06	0.00605042	0.004742586	0.197337207					0.008494957	0.113368131	0.007714	0.017461497
		1.23578E-06	0.006111162	0.004747115	0.197333733					0.008503279	0.113396918	0.007894626	0.017340373
		1.23578E-06	0.006110229	0.004751557	0.197322116					0.008509743	0.113421425	0.707124686	0.653583456
		1.23578E-06	0.006110042	0.004756346	0.197327001					0.008516162	0.113429458	0.798528254	0.753479234
		1.24195E-06	0.006140029	0.004761147	0.197330267					0.008523126	0.113453114	0.726209463	0.714333742
		1.24195E-06	0.006139092	0.004765707	0.197325366					0.008527328	0.113442797	0.81948396	0.751844395
		1.24813E-06	0.006168692	0.004770372	0.197322853					0.00853418	0.113466802	0.699663414	0.70509394
		1.25431E-06	0.006198284	0.004775117	0.197325125					0.008539685	0.113479403	0.590868213	0.590573932
		1.26049E-06	0.006227677	0.004779999	0.197324599					0.008544239	0.113479353	0.783539564	0.747609441
		1.26667E-06	0.006257058	0.004784818	0.197324744					0.008550653	0.113490958	0.761542773	0.742222337
		1.27285E-06	0.006286621	0.004789749	0.19733158					0.00855973	0.113536012	0.651599454	0.596585641
		1.27285E-06	0.006285854	0.004794933	0.197344814					0.008564407	0.11353013	0.622302167	0.538919048
		1.27903E-06	0.006315982	0.004799981	0.197358149					0.008568275	0.113517248	0.636221335	0.585432896
		1.27903E-06	0.006315211	0.004804844	0.197364594					0.008571816	0.11349076	0.758453657	0.710479877
		1.28521E-06	0.006345139	0.004809972	0.197378526					0.008577618	0.113495156	0.682269661	0.666457946
		1.28521E-06	0.006344365	0.00481444	0.197370527					0.008582579	0.113501418	0.686953838	0.637356097
		1.28521E-06	0.006343591	0.004819476	0.197382279					0.008589252	0.113515462	0.643016062	0.62562905
		1.29139E-06	0.006373117	0.004824419	0.197392162					0.00859511	0.113522422	0.685895932	0.642297427
		1.29139E-06	0.006372923	0.004828837	0.197382252					0.008601938	0.113547735	0.49138152	0.467187512
		1.29756E-06	0.006401853	0.004833761	0.197390612					0.008605849	0.113537319	0.728729987	0.678276595
		1.29756E-06	0.006401073	0.004838877	0.197405028					0.008608722	0.113524326	0.706477402	0.649523884
		1.29756E-06	0.006401073	0.004843586	0.197402					0.00861631	0.113552217	0.70229627	0.671717827
		1.29756E-06	0.006400683	0.004848751	0.19741963					0.008623032	0.113571452	0.784893602	0.771597515
		1.30374E-06	0.006430574	0.004853558	0.19742518					0.008632097	0.113622412	0.738614348	0.76862278
		1.30374E-06	0.006429399	0.004858699	0.19743932					0.008638164	0.113635736	0.564489969	0.506258592
		1.30374E-06	0.006428419	0.004863889	0.197449644					0.008646345	0.113671286	0.649350627	0.636358882
		1.30374E-06	0.006428027	0.004869036	0.197462894					0.008652654	0.113676657	0.561212323	0.513644007
		1.30374E-06	0.006426657	0.004873973	0.197472649					0.008659735	0.11369216	0.602524893	0.543057834
		1.30374E-06	0.006426461	0.004878848	0.197475735					0.008666377	0.113704653	0.557389177	0.536589203
		1.30374E-06	0.006425483	0.004884002	0.197490947					0.008671351	0.113698939	0.588335638	0.560071227
		1.3161E-06	0.0064854	0.004888914	0.197492302					0.008678488	0.113718808	0.652855327	0.672573732
		1.3161E-06	0.006484216	0.004894079	0.197503091					0.008684277	0.113734817	0.701247561	0.713370103
		1.3161E-06	0.006483426	0.004899171	0.197515936					0.008691711	0.113760362	0.660331897	0.637221163
		1.32228E-06	0.006512477	0.0049042	0.197526563					0.008696388	0.113754425	0.700460851	0.708472538
		1.32228E-06	0.006512279	0.004908847	0.197521067					0.008701757	0.113751111	0.639611062	0.607019171
		1.32228E-06	0.006512081	0.004913302	0.197513081					0.008708709	0.113784078	0.542140408	0.566172504
		1.32228E-06	0.00651109	0.004917967	0.197512176					0.008713423	0.113782294	0.653109028	0.616524794
		1.32228E-06	0.006510298	0.004922669	0.197503751					0.008718255	0.113782962	0.64772844	0.635656436
		1.32228E-06	0.006509902	0.004927254	0.197499196					0.008722457	0.113775408	0.801425224	0.792564154
		1.32228E-06	0.006509308	0.004931647	0.197483951					0.008727381	0.113783703	0.8039699	0.796114698
		1.32228E-06	0.006508516	0.004936683	0.197491659					0.008732658	0.113795663	0.750886308	0.74162673
		1.32228E-06	0.006507922	0.004941515	0.197489497					0.008741401	0.11382711	0.754794463	0.731574666
		1.32846E-06	0.006537538	0.004946173	0.197475998					0.008746146	0.113820218	0.674038361	0.655729925
		1.33464E-06	0.006567346	0.004950956	0.197469548					0.008749743	0.113810278	0.728062494	0.722735366
		1.33464E-06	0.006566547	0.004955986	0.197472327					0.008761643	0.113888184	0.685188832	0.672189171
		1.34082E-06	0.006596346	0.004960638	0.19746811					0.008765777	0.11386601	0.695349977	0.700729255
		1.34082E-06	0.006595344	0.004965736	0.197478052					0.008774773	0.113914299	0.78278155	0.779118513
		1.34082E-06	0.006594742	0.004970104	0.197468266					0.008778079	0.113905134	0.679055807	0.683826155
		1.34082E-06	0.006593941	0.004974868	0.197465381					0.008783757	0.11391397	0.754130175	0.738716658
		1.347E-06	0.006623321	0.004979348	0.197453601					0.008789059	0.113917911	0.797535897	0.796330335
		1.347E-06	0.006622718	0.004983908	0.197445799					0.008794045	0.113906825	0.562231149	0.497549414
		1.347E-06	0.006622517	0.004988888	0.197450827					0.008801682	0.113918221	0.658005862	0.636136776
		1.347E-06	0.006622114	0.004994122	0.197462389					0.008806811	0.113905347	0.595004623	0.581933661
		1.347E-06	0.006620706	0.004998391	0.197450696					0.008813268	0.113900565	0.604861239	0.557466113
		1.35317E-06	0.006650269	0.005003285	0.197454121					0.008819514	0.113904893	0.626931158	0.566167543
		1.35317E-06	0.006649865	0.005008339	0.197455744					0.008825168	0.11390701	0.674056478	0.630616016
		1.35317E-06	0.006648654	0.005013486	0.197468991					0.008832076	0.11392258	0.531578977	0.530509453
		1.35317E-06	0.006647241	0.005018615	0.197479995					0.008841814	0.113970069	0.583674275	0.596752205
		1.35935E-06	0.006677188	0.005023712	0.197488995					0.008849945	0.11399045	0.606184259	0.587616746
		1.36553E-06	0.006706521	0.005029001	0.197503009					0.008855173	0.113993366	0.570424022	0.563022642
		1.37171E-06	0.006735846	0.005034117	0.197510016					0.008859665	0.11399135	0.642806828	0.637147943
		1.37171E-06	0.006735641	0.005039116	0.197510494					0.008865312	0.113983365	0.545757021	0.491380774
		1.37171E-06	0.006735437	0.005043991	0.197517697					0.00887096	0.113992584	0.695299837	0.701535759
		1.37789E-06	0.006764956	0.005049373	0.197531721					0.008876675	0.114003571	0.619225375	0.600660401
		1.37789E-06	0.00676475	0.005054464	0.19753451					0.008883744	0.114030106	0.656626703	0.620007056
		1.37789E-06	0.00676393	0.005059945	0.197553779					0.008891307	0.114063857	0.581886304	0.53382562
		1.37789E-06	0.006763109	0.005065333	0.197569538					0.008896553	0.114070574	0.728264494	0.688412687
		1.37789E-06	0.006762494	0.005070196	0.197564372					0.008900958	0.114057482	0.697749262	0.656617904
		1.37789E-06	0.006761674	0.005075343	0.197572752					0.008907638	0.1140645	0.700095062	0.657186898
		1.37789E-06	0.006760854	0.005080638	0.197585269					0.008911913	0.11405969	0.713791683	0.670648078
		1.37789E-06	0.006760444	0.005086001	0.197603343					0.008920836	0.114098992	0.68212432	0.639825597
		1.37789E-06	0.006759624	0.005091303	0.197614197					0.008922467	0.114058561	0.701332721	0.666402052
		1.38407E-06	0.006789525	0.005096592	0.19762867					0.008925495	0.114043217	0.731589983	0.713257993
		1.38407E-06	0.006788907	0.005101949	0.197642767					0.008933626	0.114075065	0.72864445	0.685697879
		1.39643E-06	0.006848485	0.005107065	0.197650394					0.008938699	0.114080435	0.785373005	0.794727354
		1.40261E-06	0.006877954	0.005111662	0.197636664					0.008944828	0.11408579	0.757468359	0.705735759
		1.40261E-06	0.006877537	0.005116556	0.197632483					0.00894916	0.11408619	0.66784484	0.673391883
		1.40261E-06	0.006876496	0.005121987	0.197650561					0.008951625	0.114067303	0.700009345	0.687810598
		1.40261E-06	0.006875454	0.005127153	0.19765582					0.008955221	0.114053858	0.723261084	0.727985392
		1.40261E-06	0.00687483	0.005132219	0.197660741					0.008960671	0.114061333	0.548110732	0.537112802
		1.40261E-06	0.006873372	0.005137379	0.197668326					0.008967647	0.114085525	0.709468109	0.629943798
		1.40261E-06	0.006872332	0.005142334	0.197662143					0.00897411	0.11411303	0.683855987	0.652665238
		1.40261E-06	0.006871708	0.005147586	0.197666329					0.008980542	0.114131153	0.721003992	0.640747813
		1.40261E-06	0.00687046	0.005152474	0.197664113					0.008984855	0.114125025	0.633756645	0.612182847
		1.40261E-06	0.006869836	0.005157534	0.197665536					0.008991639	0.114147593	0.617567485	0.613132726
		1.40261E-06	0.006869213	0.005162292	0.197657233					0.008997058	0.114148336	0.736854555	0.656108233
		1.40261E-06	0.006868589	0.00516747	0.197660955					0.00900535	0.114186404	0.724787366	0.674385836
		1.40261E-06	0.006867758	0.005172858	0.19767069					0.009012827	0.114206043	0.643140423	0.548422299
		1.40261E-06	0.006866927	0.005178104	0.19768011					0.009019976	0.114229553	0.626342768	0.645843584
		1.40261E-06	0.006866096	0.005183152	0.1976843					0.009023628	0.114213239	0.583546989	0.564379079
		1.40261E-06	0.006865265	0.005188379	0.197692238					0.009031444	0.114227304	0.655569808	0.682267934
		1.40878E-06	0.006894883	0.005193724	0.19770049					0.009035485	0.114219501	0.605388175	0.586466943
		1.40878E-06	0.006894258	0.00519897	0.197710728					0.009042041	0.114244371	0.744552631	0.740144522
		1.40878E-06	0.006892799	0.005204191	0.197716061					0.00904796	0.114241568	0.760853294	0.771988971
		1.40878E-06	0.006891132	0.005209486	0.197727167					0.009054231	0.114252121	0.608020822	0.560651324
		1.40878E-06	0.006890299	0.005214553	0.197726756					0.009060769	0.114270463	0.689082975	0.698318615
		1.40878E-06	0.006889675	0.00521957	0.197728361					0.00906819	0.114289241	0.669060181	0.610941646
		1.40878E-06	0.006888426	0.005225094	0.197741739					0.009074412	0.114298233	0.717554932	0.721657714
		1.41496E-06	0.006916548	0.005230328	0.19774984					0.009079658	0.114294037	0.792919004	0.781135756
		1.41496E-06	0.006915922	0.005235172	0.197746268					0.009086145	0.114309912	0.717545975	0.681806082
		1.41496E-06	0.006915922	0.005240461	0.197759906					0.009092435	0.114320618	0.701490952	0.694830891
		1.42114E-06	0.006945703	0.005245441	0.197758462					0.009097045	0.11432262	0.70608846	0.68756846
		1.42114E-06	0.006945074	0.005250922	0.197774721					0.009102958	0.114338334	0.754411607	0.720099908
		1.42114E-06	0.006944025	0.005255859	0.197773109					0.009111714	0.114382616	0.744475767	0.686418812
		1.42114E-06	0.006943606	0.005261438	0.197790926					0.009117157	0.114390616	0.707443658	0.701412466
		1.42114E-06	0.006942767	0.005267043	0.197809361					0.009123287	0.11440455	0.625576766	0.613218137
		1.42114E-06	0.006942139	0.005272684	0.197823097					0.009128477	0.114403153	0.66183964	0.650042644
		1.42114E-06	0.006941301	0.005278257	0.197841407					0.009135484	0.114431597	0.667258946	0.642556377
		1.42732E-06	0.006970639	0.005283602	0.197850616					0.009144109	0.114471423	0.650574712	0.615520084
		1.42732E-06	0.006969798	0.005289219	0.197871991					0.009151197	0.114495493	0.755271551	0.729860818
		1.4335E-06	0.006998914	0.005294495	0.197872902					0.009161522	0.114555597	0.610002314	0.59791536
		1.4335E-06	0.006998492	0.005299865	0.197882338					0.009166848	0.114558469	0.735258003	0.734746988
		1.4335E-06	0.006997858	0.005305315	0.197895847					0.009172211	0.114553845	0.75242002	0.773680303
		1.4335E-06	0.006996592	0.005311055	0.197916141					0.009176715	0.114558827	0.636595147	0.578639157
		1.44586E-06	0.007055844	0.005316603	0.197924849					0.009185984	0.11460646	0.629225144	0.610108165
		1.44586E-06	0.00705478	0.005322473	0.197946035					0.009191551	0.114601707	0.685424815	0.652757081
		1.45204E-06	0.00708322	0.005327892	0.197955328					0.009197013	0.114603593	0.682873005	0.650214355
		1.45822E-06	0.007112719	0.0053332	0.197957161					0.009203643	0.114618255	0.531913937	0.518996788
		1.45822E-06	0.007111647	0.005338681	0.197970984					0.009210804	0.114643923	0.655195383	0.596556223
		1.45822E-06	0.007111433	0.005343963	0.197973785					0.009216946	0.114648067	0.649143551	0.592954938
		1.45822E-06	0.007110361	0.005349722	0.197993284					0.009222489	0.114656204	0.574093587	0.496908485
		1.45822E-06	0.007109719	0.005355499	0.198017411					0.009225961	0.114646534	0.589425906	0.53004723
		1.45822E-06	0.007107791	0.005360955	0.198026414					0.009232393	0.114662195	0.680897522	0.688063994
		1.46439E-06	0.007137694	0.005366516	0.198036567					0.009239165	0.114673262	0.657878991	0.655378328
		1.47057E-06	0.007167379	0.005371867	0.198038233					0.009248119	0.114712248	0.697764578	0.654728248
		1.47057E-06	0.007167164	0.005377169	0.198039111					0.009253216	0.114719207	0.643741982	0.583841124
		1.47675E-06	0.007195977	0.00538268	0.198047493					0.009260161	0.114754324	0.630571588	0.602559405
		1.49529E-06	0.007285207	0.005388414	0.198064529					0.009266735	0.114774277	0.678676747	0.647847746
		1.50147E-06	0.007314871	0.005394093	0.198073333					0.009271283	0.114776143	0.61880181	0.571883629
		1.50765E-06	0.007344089	0.005399647	0.198083377					0.009275392	0.114773457	0.00095284	0.000160694
		1.50765E-06	0.007343426	0.005405048	0.198089356					0.009280471	0.114768738	0.000812493	4.37526E-05
		1.51383E-06	0.00737219	0.005410726	0.198097974					0.009288065	0.114787217	0.000763992	0.000195012
		1.52618E-06	0.007430359	0.005416559	0.198113031					0.009294417	0.114802598	0.000850534	8.05726E-05
		1.52618E-06	0.007429912	0.005421867	0.198110701					0.009296975	0.114772878	0.000923449	0.00019461
		1.53236E-06	0.007458198	0.005427366	0.198117065					0.009303018	0.114780063	0.001265083	0.000213128
		1.53854E-06	0.007487371	0.005432748	0.198121234					0.009307776	0.114775765	0.00158052	0.000638402
		1.54472E-06	0.007516762	0.005438018	0.198121834					0.009312577	0.11476676	0.000764942	5.72844E-05
		1.5509E-06	0.007546149	0.005443623	0.198130255					0.009317847	0.11476617	0.000991186	0.000162542
		1.57561E-06	0.007664793	0.005448739	0.198121489					0.009322667	0.114774869	0.00538097	0.016254188
		1.57561E-06	0.007664102	0.00545388	0.198119685					0.009327202	0.114773954	0.002001324	0.006086628
		1.58179E-06	0.007693464	0.005458835	0.198112713					0.009331447	0.114766852	0.002296279	0.006766082
		1.58179E-06	0.007692539	0.005464723	0.198127908					0.009337416	0.114780076	0.002139013	0.006430291
		1.58179E-06	0.007691845	0.005470031	0.198126161					0.009342859	0.114789448	0.002093692	0.004043217
		1.58179E-06	0.007690459	0.005475444	0.198131451					0.009348457	0.114791997	0.002560201	0.006815296
		1.58179E-06	0.007689304	0.005480776	0.198135022					0.009353734	0.114791471	0.00196841	0.004482646
		1.58797E-06	0.007718413	0.005486257	0.19814151					0.009359833	0.114795805	0.002110725	0.005364508
		1.59415E-06	0.00774705	0.005491645	0.198143184					0.009366691	0.114824233	0.002084492	0.00728989
		1.60033E-06	0.00777591	0.005497268	0.198149214					0.009371832	0.114824631	0.002015705	0.007396933
		1.60033E-06	0.007775443	0.005502915	0.198159076					0.009378085	0.114842124	0.004270192	0.016641536
		1.60033E-06	0.007774276	0.005508649	0.198166481					0.009385586	0.114858372	0.003251664	0.010966372
		1.60033E-06	0.007773809	0.005514346	0.198174078					0.009392469	0.114879195	0.003247716	0.010793042
		1.60651E-06	0.007802653	0.005520309	0.198189749					0.009399316	0.114906486	0.004877077	0.016795593
		1.61887E-06	0.00786173	0.005526018	0.198195511					0.009406619	0.114953222	0.003318759	0.009646168
		1.61887E-06	0.007861258	0.005531826	0.198204058					0.009409739	0.114933209	0.002788447	0.009147922
		1.61887E-06	0.007861022	0.005537758	0.198220694					0.009413855	0.114915824	0.001755084	0.005026381
		1.62504E-06	0.007889606	0.005543597	0.19823661					0.009418316	0.114917409	0.00389764	0.011198475
		1.62504E-06	0.007889606	0.005549368	0.198244117					0.009425446	0.114949813	0.003865199	0.012053947
		1.62504E-06	0.007889369	0.005555077	0.198258583					0.009431118	0.11495835	0.005340547	0.016590282
		1.62504E-06	0.007888186	0.005560879	0.198270518					0.009437489	0.114962404	0.001502824	0.003739383
		1.62504E-06	0.007887713	0.005566799	0.198284167					0.009441462	0.114968399	0.002037534	0.003673868
		1.63122E-06	0.007915805	0.005572248	0.198288054					0.009444242	0.114951229	0.005180676	0.01604743
		1.6374E-06	0.007945312	0.005577822	0.19829245					0.009448481	0.114941445	0.002539372	0.007342188
		1.66212E-06	0.008063791	0.005583784	0.198302482					0.009453016	0.114931825	0.004709717	0.013973508
		1.66212E-06	0.008063549	0.005589697	0.198314087					0.009459041	0.114937721	0.004474039	0.01378103
		1.66212E-06	0.008062824	0.005595314	0.198318501					0.009469878	0.115005515	0.002797079	0.007683447
		1.66212E-06	0.008062341	0.005600789	0.19831909					0.009474852	0.11500465	0.003660163	0.008563931
		1.6683E-06	0.008091827	0.005606214	0.198321353					0.009480413	0.115013493	0.001338806	0.001925666
		1.6683E-06	0.0080911	0.005611614	0.198317022					0.009487748	0.115036934	0.002337746	0.004276018
		1.68065E-06	0.008150057	0.00561699	0.198312					0.009494279	0.115038557	0.002702579	0.005364119
		1.68683E-06	0.008179285	0.005622742	0.198318553					0.009501743	0.115060082	0.001483849	0.002457531
		1.69301E-06	0.00820777	0.005627871	0.198310357					0.009508206	0.115081516	0.003200112	0.006783172
		1.70537E-06	0.008266443	0.005633456	0.198314822					0.009513384	0.115076199	0.001860133	0.003032081
		1.70537E-06	0.0082657	0.0056389	0.198314323					0.009520873	0.115097105	0.003638116	0.008154723
		1.70537E-06	0.008265205	0.005644504	0.198314777					0.009526563	0.115103136	0.003562668	0.007191263
		1.71155E-06	0.008294158	0.005650009	0.19831361					0.00952948	0.115089399	0.002894023	0.00513243
		1.71773E-06	0.008323852	0.005655181	0.198308479					0.00953252	0.115064291	0.00291276	0.005060396
		1.71773E-06	0.008322855	0.005660736	0.198313645					0.009538445	0.115070591	0.002666487	0.004551887
		1.71773E-06	0.008322606	0.005666377	0.198311364					0.009543277	0.115062839	0.002833199	0.005068392
		1.72391E-06	0.008351043	0.005671821	0.198310186					0.009548801	0.115068577	0.002638013	0.004665856
		1.73626E-06	0.008409649	0.00567745	0.198313217					0.009554436	0.115080786	0.002466217	0.00427055
		1.73626E-06	0.008408642	0.005683165	0.198318063					0.009560924	0.115086983	0.002171818	0.003503362
		1.73626E-06	0.008407384	0.005688924	0.198324152					0.009566627	0.115089721	0.002770186	0.004708342
		1.74244E-06	0.008436294	0.005694738	0.198335665					0.009570829	0.115082098	0.003172588	0.005553051
		1.74244E-06	0.008436042	0.005700194	0.198330379					0.009576402	0.11508413	0.001757184	0.003283703
		1.74244E-06	0.008435285	0.005706213	0.198342221					0.009583292	0.115111365	0.002510032	0.004405596
		1.74862E-06	0.008463931	0.00571207	0.198351014					0.009589217	0.115118461	0.003212304	0.005617552
		1.76098E-06	0.008522472	0.005718014	0.198356413					0.009596638	0.115146051	0.003699029	0.012547331
		1.77334E-06	0.008581766	0.00572339	0.198347537					0.009604609	0.115177647	0.002416965	0.004717734
		1.79187E-06	0.008669656	0.005729377	0.198359985					0.009609824	0.11517106	0.003680357	0.007988993
		1.79805E-06	0.008698771	0.005735093	0.198367626					0.009617603	0.115202869	0.003476846	0.009885822
		1.79805E-06	0.008697731	0.005741031	0.198383574					0.009622979	0.1152178	0.001605728	0.007599995
		1.81041E-06	0.008756463	0.005746616	0.198383652					0.009629677	0.115245986	0.003193446	0.017526753
		1.81041E-06	0.008755416	0.005752251	0.198383108					0.009633563	0.115235406	0.003088463	0.007734287
		1.81041E-06	0.008754108	0.005757442	0.19837805					0.009639075	0.11524086	0.003172149	0.007206901
		1.81041E-06	0.008753324	0.005762638	0.19837334					0.009642325	0.115232898	0.003339075	0.008360986
		1.81659E-06	0.008781624	0.005768409	0.198382964					0.009645686	0.115214365	0.002525428	0.006183537
		1.82895E-06	0.008840307	0.005773958	0.198380504					0.009653898	0.115245257	0.002267421	0.005722784
		1.82895E-06	0.008838987	0.005779679	0.19838647					0.009660349	0.115261901	0.001927418	0.005077252
		1.82895E-06	0.008838723	0.00578542	0.198393817					0.009667695	0.115286663	0.002861716	0.00537133
		1.83513E-06	0.00886726	0.005791395	0.198407178					0.009673559	0.115290327	0.003239505	0.009654893
		1.84131E-06	0.00889685	0.005796863	0.19840271					0.009680078	0.115302638	0.00175546	0.006204817
		1.85366E-06	0.008955224	0.005802758	0.198411572					0.009683785	0.115287402	0.002668786	0.005934664
		1.85366E-06	0.008953887	0.00580872	0.198421732					0.009689142	0.11529266	0.003113999	0.012342476
		1.85984E-06	0.008982661	0.005814442	0.198420847					0.009699584	0.115361783	0.004023076	0.016743641
		1.86602E-06	0.009011697	0.005820231	0.198426125					0.009705189	0.115364005	0.003477358	0.013280047
		1.8722E-06	0.009040458	0.005826033	0.198431731					0.009713419	0.115381329	0.001894207	0.010432257
		1.88456E-06	0.009098502	0.005831792	0.198437064					0.009719419	0.11540347	0.003864448	0.013765249
		1.89074E-06	0.009126156	0.005838014	0.198448886					0.00972886	0.115459665	0.003475875	0.013654882
		1.89692E-06	0.009155161	0.005844403	0.198466975					0.009734433	0.115452154	0.003295955	0.01179981
		1.90309E-06	0.009183339	0.00585015	0.198470217					0.009739426	0.115461444	0.003836779	0.014847368
		1.90309E-06	0.009182791	0.00585584	0.198470944					0.009748632	0.115504594	0.001902982	0.003756443
		1.91545E-06	0.009241042	0.005861611	0.198470777					0.009757604	0.115537306	0.003381023	0.011123068
		1.91545E-06	0.009239665	0.005867345	0.198473172					0.009764185	0.115555198	0.003279337	0.007593032
		1.92163E-06	0.009266708	0.00587316	0.198475874					0.009769838	0.115566332	0.003793406	0.012181028
		1.93399E-06	0.00932519	0.005879184	0.198486864					0.009772508	0.115548079	0.002334712	0.004947792
		1.94017E-06	0.009353311	0.005884832	0.198485037					0.009779255	0.115560318	0.001631826	0.004399219
		1.94635E-06	0.009381701	0.005890757	0.198488285					0.009783061	0.115553828	0.00159886	0.007251142
		1.95253E-06	0.009409523	0.005896534	0.198491985					0.009789833	0.115564657	0.001907643	0.010551992
		1.96488E-06	0.009467385	0.005902312	0.198492047					0.009797693	0.115595886	0.002597746	0.009226783
		1.97106E-06	0.009496026	0.005908453	0.198500113					0.009799658	0.115573571	0.001542545	0.003645625
		1.97106E-06	0.009496026	0.005914051	0.198494895					0.009806448	0.115595534	0.001430958	0.003435234
		1.97724E-06	0.009524943	0.005919656	0.198487467					0.009813195	0.115602658	0.002417452	0.009010825
		1.9896E-06	0.009582193	0.005925396	0.198485142					0.009817304	0.115593848	0.001449772	0.004219457
		1.9896E-06	0.009581052	0.005931192	0.198487678					0.009823601	0.115608266	0.002415311	0.008476686
		2.00196E-06	0.009639128	0.005937012	0.198486771					0.009829946	0.115626613	0.001239167	0.003053985
		2.00814E-06	0.00966859	0.005942932	0.198487857					0.009836552	0.115647992	0.001654568	0.005123563
		2.00814E-06	0.00966744	0.005948635	0.19848459					0.009840623	0.115629506	0.001883232	0.003329921
		2.01431E-06	0.009695456	0.005954103	0.198470927					0.009848539	0.115667925	0.002204706	0.005754117
		2.02667E-06	0.009754067	0.005959862	0.198469494					0.009855756	0.115687202	0.001991717	0.004118123
		2.03903E-06	0.009812667	0.0059658	0.198472474					0.009863065	0.11571761	0.001264837	0.002416405
		2.05139E-06	0.00986979	0.005971873	0.198473935					0.009866525	0.11569195	0.001662154	0.004974003
		2.0761E-06	0.009985438	0.005977916	0.198478275					0.009873026	0.115714513	0.001888241	0.00405411
		2.08846E-06	0.010042786	0.005983663	0.19847639					0.009881021	0.115747032	0.001676514	0.0055667
		2.10082E-06	0.01010131	0.005989267	0.198471952					0.009887052	0.115761537	0.001102555	0.002046117
		2.107E-06	0.010130117	0.005995211	0.198476054					0.009892897	0.11577637	0.002338647	0.006038303
		2.11936E-06	0.010188321	0.006001192	0.198483037					0.009901652	0.115824395	0.001563555	0.004101663
		2.13171E-06	0.010246206	0.006007217	0.198488194					0.009907392	0.115837957	0.002793755	0.006362125
		2.13789E-06	0.01027499	0.006013124	0.198489223					0.009910198	0.115823061	0.002538932	0.005923907
		2.13789E-06	0.010273159	0.006019167	0.198493154					0.009913874	0.115814175	0.002647952	0.008510558
		2.13789E-06	0.010271634	0.006024826	0.198489953					0.009918953	0.115814155	0.001464404	0.004748004
		2.15025E-06	0.010329475	0.006030789	0.198494301					0.009924292	0.115832197	0.001395921	0.003194968
		2.16261E-06	0.01038699	0.00603685	0.198499713					0.009930625	0.11584847	0.00224437	0.005786161
		2.16879E-06	0.010414812	0.006042226	0.198484116					0.009938225	0.115887846	0.002674073	0.006826913
		2.17497E-06	0.010442935	0.006048065	0.198480336					0.009942235	0.115882006	0.003197148	0.008426254
		2.18114E-06	0.010469807	0.006054096	0.198480431					0.009947957	0.115897779	0.00228698	0.005906773
		2.1935E-06	0.010528189	0.006060417	0.198487909					0.009955056	0.115921244	0.003009897	0.007131439
		2.20586E-06	0.010585619	0.006066379	0.198494279					0.009961192	0.115939302	0.003152243	0.010864921
		2.21204E-06	0.010614012	0.006072144	0.198488401					0.009968891	0.115971363	0.002101444	0.003817805
		2.21822E-06	0.010642082	0.006077767	0.198478255					0.009973154	0.115969277	0.003540666	0.0062128
		2.21822E-06	0.010640505	0.006083365	0.198469161					0.009977986	0.115968804	0.002525217	0.005789362
		2.21822E-06	0.010639559	0.00608963	0.198480717					0.009982923	0.115975379	0.001280107	0.001912857
		2.2244E-06	0.010666983	0.006095624	0.198481561					0.00998684	0.115970941	0.003412305	0.00619406
		2.24293E-06	0.010753962	0.006101241	0.198476963					0.009992204	0.115973308	0.002217624	0.003988614
		2.26147E-06	0.010840911	0.006107339	0.198482658					0.009997283	0.115979026	0.001908783	0.003224602
		2.26765E-06	0.010869565	0.00611337	0.198482072					0.010000854	0.115958948	0.002801722	0.007247558
		2.28001E-06	0.010926535	0.006119555	0.198487493					0.010005179	0.115946797	0.002308262	0.006849836
		2.28618E-06	0.0109542	0.006125876	0.198498183					0.010011698	0.115967535	0.00362787	0.01092936
		2.29236E-06	0.01098153	0.006132048	0.19850274					0.010017716	0.115968356	0.001523629	0.003727007
		2.30472E-06	0.011037136	0.00613803	0.198498992					0.010023043	0.115967801	0.001920757	0.002820392
		2.31708E-06	0.011093362	0.006144227	0.198499742					0.010029085	0.115982165	0.003307563	0.005124366
		2.33562E-06	0.011178471	0.006150764	0.198509439					0.010036531	0.116011899	0.003237611	0.009686077
		2.36651E-06	0.011322651	0.006157376	0.198527994					0.010043377	0.116027225	0.002519495	0.008320514
		2.36651E-06	0.011320643	0.006163326	0.198529918					0.01004976	0.116052087	0.003167983	0.006845913
		2.37269E-06	0.011347853	0.006169523	0.198532173					0.010058126	0.11609651	0.002081127	0.006320251
		2.37269E-06	0.011345506	0.006175912	0.198537664					0.010064151	0.116104771	0.003298782	0.009181671
		2.40358E-06	0.011488143	0.006182604	0.198552512					0.010069211	0.1160986	0.01687166	0.049121173
		2.42212E-06	0.011574689	0.006188968	0.198560012					0.010076057	0.11612707	0.028170969	0.085816054
		2.42212E-06	0.011572981	0.006195524	0.198571906					0.010083682	0.116151257	0.018909183	0.058306799
		2.4283E-06	0.011600449	0.006201728	0.19857576					0.01008789	0.116141036	0.020835745	0.059531267
		2.44066E-06	0.011657419	0.006207567	0.198567356					0.010095743	0.116160387	0.008081347	0.016510414
		2.44066E-06	0.011655012	0.006213776	0.198567915					0.010103634	0.116188395	0.012596074	0.032476561
		2.44066E-06	0.01165398	0.006219671	0.198560919					0.010109572	0.116199709	0.013903881	0.036495043
		2.44684E-06	0.011679004	0.006225949	0.19856733					0.010116381	0.116211121	0.020053736	0.054045999
		2.47155E-06	0.011794887	0.006231708	0.198557268					0.010120174	0.116197794	0.011022847	0.039425216
		2.47773E-06	0.011823677	0.006237689	0.198553565					0.010126267	0.116217451	0.005523908	0.017160821
		2.49009E-06	0.011880196	0.006244028	0.198561616					0.010132761	0.11623593	0.017705671	0.055831843
		2.49009E-06	0.011878795	0.006250257	0.198560505					0.010140293	0.116258058	0.015895473	0.048604681
		2.49009E-06	0.011878445	0.006256806	0.198572904					0.010147868	0.116288067	0.014832086	0.050459988
		2.49009E-06	0.011877395	0.00626301	0.198575047					0.010152719	0.11629589	0.017273423	0.048648773
		2.49009E-06	0.011875995	0.006269454	0.198578444					0.010158422	0.116309355	0.015741458	0.050286022
		2.49009E-06	0.011874245	0.006275627	0.198580493					0.01016436	0.116324673	0.015185678	0.042016019
		2.49627E-06	0.011899853	0.006281787	0.198582107					0.010173294	0.11637179	0.005247946	0.011273839
		2.50862E-06	0.011957706	0.006287719	0.198573128					0.010178701	0.116384279	0.022206361	0.060675694
		2.5148E-06	0.011985041	0.006293978	0.198577401					0.010187265	0.116417223	0.014142091	0.040037246
		2.52098E-06	0.012013427	0.006299929	0.198570421					0.010193944	0.11643518	0.018317701	0.051425938
		2.52716E-06	0.012042162	0.006306101	0.198573124					0.010200661	0.116451078	0.013441318	0.035653604
		2.53334E-06	0.012069828	0.00631215	0.198571239					0.010207352	0.116459288	0.013716309	0.032190645
		2.53952E-06	0.012095706	0.006318373	0.198571672					0.010212784	0.116456397	0.016148532	0.03411269
		2.5457E-06	0.012123352	0.006325318	0.198593684					0.010217863	0.116459337	0.013381701	0.041072276
		2.55188E-06	0.012152063	0.006331657	0.198598854					0.010223708	0.116474282	0.009495856	0.023444653
		2.55188E-06	0.01215099	0.006338139	0.198609775					0.010228651	0.116471565	0.010883868	0.024238089
		2.55806E-06	0.012179336	0.006344651	0.19861949					0.01023284	0.11645372	0.009271868	0.019899491
		2.57041E-06	0.012236014	0.006351473	0.198632861					0.010236004	0.116435685	0.011621721	0.023167111
		2.57659E-06	0.012263263	0.006358449	0.198650148					0.010239723	0.116427262	0.006256171	0.006556241
		2.58277E-06	0.012291226	0.006365011	0.198659308					0.010243919	0.116419347	0.018030007	0.025081463
		2.58895E-06	0.012317733	0.006371319	0.198662463					0.010248176	0.116413777	0.017267793	0.02481427
		2.58895E-06	0.012316285	0.006377906	0.198676301					0.010256456	0.116444897	0.007633824	0.008235598
		2.58895E-06	0.012315199	0.006383992	0.198676485					0.010262103	0.116455096	0.017456441	0.023114689
		2.58895E-06	0.012314837	0.006389992	0.198673025					0.010267837	0.116462186	0.0063917	0.008610267
		2.59513E-06	0.012342051	0.00639614	0.198671699					0.010271928	0.116451452	0.021297771	0.033804408
		2.59513E-06	0.012339513	0.006402819	0.198685037					0.010276618	0.116458936	0.01352759	0.023454119
		2.59513E-06	0.012338063	0.006409202	0.19868824					0.010284551	0.116493376	0.007546112	0.009389337
		2.61984E-06	0.012452276	0.006415888	0.198699446					0.010286967	0.11647672	0.008857347	0.011295545
		2.61984E-06	0.012450082	0.006422184	0.198704093					0.010295735	0.116518933	0.006876024	0.008842766
		2.61984E-06	0.012448255	0.006428888	0.198714734					0.010302674	0.116534714	0.007823876	0.009778476
		2.61984E-06	0.012444601	0.006435036	0.198714589					0.010307784	0.116524919	0.005624547	0.006588247
		2.6322E-06	0.0125	0.006441215	0.198707935					0.0103145	0.116557695	0.007766558	0.010040201
		2.6322E-06	0.0124989	0.006447295	0.198700329					0.01032016	0.116564681	0.004812187	0.005618769
		2.6322E-06	0.012498166	0.006453925	0.198710388					0.010324646	0.116564098	0.009523908	0.011373375
		2.63838E-06	0.012527137	0.006460042	0.198705974					0.010329212	0.116562796	0.010989349	0.014199878
		2.64456E-06	0.012553897	0.006466449	0.198710266					0.010333951	0.116555324	0.007399946	0.009955013
		2.64456E-06	0.01255316	0.006473067	0.198712632					0.010338351	0.116556207	0.007383625	0.009529363
		2.65074E-06	0.012579538	0.006479536	0.198714925					0.01034739	0.116597204	0.009089003	0.011840003
		2.65692E-06	0.012607383	0.006486148	0.198723412					0.010353402	0.116617856	0.009591632	0.021754699
		2.65692E-06	0.012606643	0.006492876	0.19872732					0.010357808	0.116615536	0.006842126	0.008772574
		2.6631E-06	0.01263485	0.006499729	0.198739091					0.010363171	0.116623995	0.008754692	0.011775514
		2.67545E-06	0.012690876	0.00650655	0.198749932					0.010368133	0.116629551	0.009579578	0.024402027
		2.67545E-06	0.012690132	0.006513607	0.198760684					0.010374479	0.116646612	0.004036842	0.009780244
		2.68163E-06	0.012717576	0.006520638	0.198777324					0.010381109	0.116666852	0.007876762	0.028328587
		2.68781E-06	0.012745012	0.006527385	0.198786286					0.010385409	0.116667384	0.007763432	0.011284541
		2.68781E-06	0.012742772	0.006534028	0.198789455					0.01039013	0.116666158	0.01116169	0.019364252
		2.69399E-06	0.012769073	0.006540256	0.198780223					0.010393917	0.116657697	0.011232259	0.020074533
		2.70635E-06	0.012825393	0.00654704	0.19878849					0.010397421	0.116637162	0.005604786	0.009456501
		2.71253E-06	0.012853169	0.006553337	0.198784021					0.0104019	0.116630018	0.013966701	0.027766933
		2.71253E-06	0.012852417	0.006559886	0.198783813					0.01040798	0.116638392	0.007084789	0.011932903
		2.71871E-06	0.012880939	0.006566733	0.198792176					0.010411558	0.116621956	0.012855246	0.017485502
		2.71871E-06	0.012878677	0.006573109	0.198786096					0.010418287	0.116641624	0.008350434	0.018220233
		2.72489E-06	0.012906058	0.006579758	0.198787724					0.010424175	0.116650257	0.007146047	0.015286285
		2.72489E-06	0.012904925	0.006586567	0.198789822					0.010429699	0.116661253	0.007536789	0.014593188
		2.72489E-06	0.012903037	0.006593617	0.198799848					0.010434296	0.116653818	0.013460492	0.034470256
		2.72489E-06	0.012902282	0.006600185	0.198802996					0.010438245	0.116644779	0.012900045	0.031005048
		2.73106E-06	0.012929269	0.006606728	0.198804544					0.010443163	0.116646583	0.013696572	0.033883244
		2.73106E-06	0.012928513	0.006613204	0.198798803					0.01045219	0.116695066	0.008855413	0.030672266
		2.73106E-06	0.012926244	0.006620229	0.198811985					0.010459308	0.11671415	0.008084906	0.016889611
		2.73106E-06	0.012924732	0.006627125	0.19882298					0.010467953	0.116756673	0.01662893	0.042526568
		2.73724E-06	0.012952459	0.006633594	0.198816831					0.010471413	0.116738145	0.0156143	0.040427683
		2.73724E-06	0.012950944	0.00664078	0.198831382					0.010474848	0.116724986	0.014231991	0.033124218
		2.74342E-06	0.012979041	0.006647948	0.198842299					0.010479328	0.116732306	0.007578475	0.01437676
		2.74342E-06	0.012977523	0.006654788	0.19885233					0.010486539	0.116761998	0.008176625	0.017939767
		2.7496E-06	0.013005992	0.006661875	0.198862456					0.010489622	0.116752151	0.006850878	0.014113862
		2.7496E-06	0.013005992	0.006668326	0.198860949					0.010495566	0.116767718	0.011757161	0.026748889
		2.7496E-06	0.013003711	0.00667482	0.198858207					0.010498575	0.116753041	0.007736421	0.01417033
		2.7496E-06	0.013001052	0.006681419	0.198855086					0.010503722	0.116756527	0.008201834	0.016880318
		2.75578E-06	0.013029126	0.006688191	0.198859563					0.01050696	0.116749216	0.009014284	0.033845306
		2.76196E-06	0.013056813	0.006695018	0.198859771					0.010513788	0.116766559	0.005972434	0.020708282
		2.76814E-06	0.013084112	0.00670179	0.198861901					0.010520764	0.116789536	0.009534476	0.029771744
		2.76814E-06	0.01308373	0.006708488	0.198862339					0.01052701	0.116797995	0.007138823	0.015527045
		2.77432E-06	0.01311102	0.006714902	0.198855741					0.010531187	0.116801099	0.006434943	0.014285573
		2.77432E-06	0.013110255	0.006721408	0.198853825					0.010536878	0.116812182	0.012513588	0.039825131
		2.77432E-06	0.013109106	0.006728347	0.198859758					0.010542476	0.116827027	0.005395525	0.011791567
		2.7805E-06	0.013134468	0.006735027	0.198857544					0.010545992	0.116806003	0.004418733	0.010016691
		2.7805E-06	0.013132168	0.006741768	0.198856687					0.010552659	0.116831074	0.007191206	0.023032077
		2.7805E-06	0.013131018	0.006748509	0.198855614					0.010560104	0.116852753	0.006452419	0.015692911
		2.7805E-06	0.013129869	0.006754935	0.198850909					0.01056721	0.116866659	0.009155169	0.016312325
		2.78667E-06	0.013157511	0.006762028	0.198856841					0.010571362	0.116870252	0.011690401	0.017535564
		2.78667E-06	0.013155592	0.006768986	0.198863893					0.010575978	0.116860611	0.009286746	0.012958349
		2.78667E-06	0.013154824	0.006775634	0.198859412					0.010580241	0.116859052	0.00642028	0.010640937
		2.78667E-06	0.01315329	0.006782375	0.198857297					0.010584653	0.11686232	0.007020021	0.016456911
		2.79285E-06	0.013180532	0.006789061	0.198850354					0.01059174	0.116884751	0.010093667	0.017294285
		2.79285E-06	0.01317938	0.006795722	0.19884601					0.010598636	0.116907438	0.005648231	0.013032335
		2.79903E-06	0.013205842	0.006802593	0.198842105					0.010605927	0.116934464	0.003404888	0.00567454
		2.80521E-06	0.013233451	0.006809377	0.198840202					0.01061252	0.116963329	0.011888872	0.023694058
		2.81139E-06	0.013261053	0.006816143	0.198838587					0.01061645	0.116955666	0.005684016	0.010110573
		2.81139E-06	0.013258348	0.006822507	0.198825127					0.010621529	0.116964645	0.007911093	0.013653238
		2.81139E-06	0.013257576	0.006829372	0.198825836					0.010625014	0.116956865	0.007838257	0.015201449
		2.81139E-06	0.0132541	0.006836045	0.19882326					0.010630803	0.116960932	0.010541818	0.021992753
		2.81139E-06	0.013251398	0.006842817	0.198825667					0.010635777	0.116965562	0.004881847	0.010449194
		2.81139E-06	0.013249469	0.006849194	0.198818373					0.010639182	0.116952937	0.005825432	0.0115373
		2.81139E-06	0.013249083	0.006856343	0.198829823					0.010646306	0.116984371	0.009619047	0.016758434
		2.81757E-06	0.013276269	0.006863374	0.198837385					0.010649717	0.116975785	0.008482657	0.016009004
		2.81757E-06	0.013275109	0.00687035	0.198845173					0.010659109	0.117023349	0.008146547	0.016289117
		2.81757E-06	0.01327395	0.006877073	0.198841642					0.010664855	0.117030864	0.010849261	0.017869384
		2.81757E-06	0.013272404	0.006883944	0.198843252					0.010670972	0.117045612	0.009072212	0.017789417
		2.82375E-06	0.013299575	0.006890765	0.198844497					0.01067408	0.117035283	0.010160611	0.022704337
		2.82993E-06	0.013325575	0.006897902	0.19885277					0.010682354	0.117064137	0.012731165	0.017321546
		2.82993E-06	0.013323636	0.006904618	0.198852676					0.010687482	0.11707119	0.010846827	0.01582415
		2.82993E-06	0.013322474	0.00691157	0.198854177					0.01069431	0.117085752	0.005909567	0.01266159
		2.82993E-06	0.013320149	0.006918366	0.198853707					0.010701681	0.11710229	0.009171453	0.012805144
		2.82993E-06	0.0133186	0.006925138	0.198847695					0.010705771	0.117086093	0.01176587	0.015357311
		2.82993E-06	0.01331705	0.006931972	0.198850798					0.010712463	0.117099138	0.005885085	0.01078428
		2.82993E-06	0.013315502	0.006938534	0.198845188					0.010717221	0.117094993	0.003883827	0.006399384
		2.82993E-06	0.013313566	0.006945337	0.198841564					0.010722572	0.117098119	0.009276852	0.016953847
		2.82993E-06	0.013312792	0.006951757	0.198827237					0.010731111	0.117130515	0.007738844	0.018047187
		2.83611E-06	0.013339921	0.006958251	0.198820637					0.010734355	0.117120109	0.011403222	0.024975458
		2.83611E-06	0.013337595	0.006964924	0.1988111					0.010739607	0.117125298	0.004381612	0.009602119
		2.84228E-06	0.013365488	0.006971709	0.198806435					0.010744254	0.117126249	0.007973716	0.012837583
		2.84228E-06	0.013363547	0.006978332	0.198799547					0.010748585	0.117136383	0.007812489	0.009661893
		2.84846E-06	0.013391042	0.006985432	0.198801984					0.010753114	0.117145511	0.008511286	0.019125055
		2.84846E-06	0.013388319	0.006992624	0.198804291					0.010756729	0.117134427	0.012041743	0.030139727
		2.84846E-06	0.013386764	0.006999279	0.198797048					0.010761894	0.117153629	0.00532337	0.008257298
		2.85464E-06	0.013413855	0.007005865	0.198785904					0.010765985	0.117148514	0.011831853	0.025418583
		2.85464E-06	0.013412298	0.0070126	0.198779089					0.010770606	0.117145248	0.008902085	0.020329084
		2.85464E-06	0.013410351	0.007019385	0.198769585					0.0107771	0.117162337	0.001394817	0.002487931
		2.85464E-06	0.013407627	0.007026219	0.198765667					0.010783255	0.117185947	0.000695234	0.00116643
		2.85464E-06	0.01340607	0.007033139	0.198763923					0.01079007	0.117201775	0.000405705	0.00057597
		2.86082E-06	0.013433139	0.007040053	0.198756843					0.010797305	0.117219789	0.000511753	0.001382734
		2.86082E-06	0.013430801	0.007047146	0.198759818					0.010804955	0.117254068	0.005892316	0.010397569
		2.86082E-06	0.013430022	0.007054277	0.198762448					0.010811424	0.117282593	0.002499245	0.004954317
		2.86082E-06	0.013427295	0.007060598	0.198745331					0.010816021	0.117279793	0.001593132	0.004260961
		2.86082E-06	0.013424181	0.007067321	0.198738402					0.010821378	0.117272666	0.000550703	0.000886206
		2.867E-06	0.013450835	0.007073815	0.198726064					0.01082681	0.117278124	0.001395808	0.004148517
		2.867E-06	0.013448496	0.007080339	0.19871348					0.010831623	0.117278456	0.003734179	0.013325641
		2.87318E-06	0.013473965	0.007087099	0.198704372					0.010838111	0.117292204	0.001112029	0.002475963
		2.87936E-06	0.013500594	0.007093908	0.198693743					0.010842751	0.117297715	0.001849197	0.005403756
		2.88554E-06	0.013527214	0.007100742	0.19868898					0.010849523	0.117314515	0.005211338	0.012439348
		2.88554E-06	0.013524863	0.007107693	0.198680473					0.010853502	0.117294848	0.000307178	0.000472245
		2.89171E-06	0.013552254	0.0071147	0.198676794					0.010857142	0.117281708	0.001014964	0.001507183
		2.89789E-06	0.013579639	0.007121608	0.19866848					0.010863302	0.117298929	0.000560577	0.00136332
		2.89789E-06	0.013578853	0.007128312	0.198656826					0.010866361	0.117282658	0.004294442	0.011831248
		2.89789E-06	0.013576101	0.007134998	0.198642254					0.010870161	0.117286128	0.000688663	0.000987774
		2.89789E-06	0.01357453	0.007141906	0.198628573					0.010875536	0.117288611	0.001091249	0.001951568
		2.89789E-06	0.013573351	0.007148758	0.198623263					0.010881734	0.117300732	0.000512368	0.000928173
		2.91025E-06	0.013628867	0.007156265	0.198631953					0.01088541	0.117293488	0.001015556	0.002649651
		2.91025E-06	0.013628078	0.007163587	0.198632933					0.010888722	0.117276859	0.002204911	0.005904944
		2.92261E-06	0.013684363	0.007170984	0.198636442					0.010893826	0.117271736	0.003975595	0.008030707
		2.92261E-06	0.013683175	0.007177892	0.198628405					0.010899955	0.117278433	0.001684681	0.003140402
		2.92261E-06	0.013682779	0.007185071	0.198622065					0.010903594	0.117275488	0.004968875	0.008721845
		2.92261E-06	0.013681592	0.00719201	0.198620843					0.010912313	0.117315464	0.001824613	0.004831994
		2.92261E-06	0.013680405	0.007198968	0.198618002					0.010917917	0.117326614	0.006708488	0.016498254
		2.92879E-06	0.013706553	0.007206055	0.198620975					0.01092333	0.117337254	0.002820046	0.006771334
		2.92879E-06	0.013704571	0.00721308	0.198612239					0.010929243	0.117348588	0.003043171	0.005109432
		2.93497E-06	0.013731896	0.007220248	0.198612763					0.010936985	0.117374871	0.001507123	0.001638842
		2.93497E-06	0.013730308	0.007227137	0.198605308					0.010941261	0.117363168	0.001933272	0.00248195
		2.94115E-06	0.013756033	0.007234453	0.198603373					0.010945877	0.117364449	0.004709827	0.005981037
		2.94115E-06	0.013752853	0.007241794	0.198604813					0.010951258	0.117376274	0.000211974	0.000337917
		2.94115E-06	0.013751264	0.00724859	0.198592731					0.010957555	0.117394001	0.000938222	0.001797528
		2.94115E-06	0.013749675	0.007255721	0.198591115					0.010962084	0.117400557	0.000939445	0.00227384
		2.94732E-06	0.013776173	0.007262616	0.198582881					0.010965297	0.117395348	0.001970502	0.003183772
		2.94732E-06	0.013774582	0.007269796	0.198580181					0.010973527	0.117424427	0.000407958	0.000461816
		2.94732E-06	0.013773389	0.007276791	0.198579192					0.010979626	0.117436109	0.000821561	0.001071745
		2.94732E-06	0.013770605	0.00728394	0.198578302					0.010989506	0.117484328	0.000383915	0.000467444
		2.95968E-06	0.01382555	0.007291027	0.198573158					0.010994795	0.117499736	0.000637335	0.000750153
		2.95968E-06	0.013822757	0.007298065	0.198565477					0.011001196	0.11752779	0.000333892	0.000422876
		2.95968E-06	0.01382156	0.007305084	0.198558075					0.011005311	0.117523655	0.00050246	0.000554239
		2.95968E-06	0.013819965	0.007312023	0.19854854					0.011013232	0.117559377	0.001004162	0.001259095
		2.96586E-06	0.01384682	0.007318986	0.198536799					0.011019214	0.11758522	0.000408589	0.000534634
		2.97204E-06	0.013874466	0.007325907	0.198530458					0.011024039	0.117584771	0.000122514	0.000162128
		2.97204E-06	0.013871665	0.007332666	0.19851822					0.011028457	0.11758772	0.001772798	0.001729826
		2.97204E-06	0.013869266	0.007339611	0.198504816					0.011034451	0.117612882	0.000476781	0.000565441
		2.97204E-06	0.013866467	0.007346247	0.198492668					0.01103919	0.117622339	0.000272843	0.000282517
		2.97204E-06	0.013865268	0.007353396	0.198491408					0.01104485	0.117618374	0.002166184	0.003761621
		2.97204E-06	0.01386327	0.007360496	0.198489544					0.011051739	0.117637557	0.004182945	0.007768592
		2.97822E-06	0.013889689	0.007367929	0.198491717					0.011054934	0.11763133	0.001329553	0.002767204
		2.97822E-06	0.013888489	0.007374726	0.198480719					0.01106364	0.117668266	0.003334515	0.006024795
		2.97822E-06	0.013886888	0.007381751	0.198475757					0.011067372	0.117665429	0.007589488	0.019717443
		2.9844E-06	0.013912893	0.007388876	0.198469178					0.011073402	0.117673887	0.005638116	0.010792331
		2.9844E-06	0.013912893	0.007396389	0.198472498					0.011083801	0.117728737	0.003194966	0.007354051
		2.9844E-06	0.01391089	0.007403254	0.198462496					0.011090648	0.117743499	0.002114399	0.005191734
		2.9844E-06	0.013908887	0.00741044	0.198458425					0.011097994	0.117761241	0.001567122	0.002868038
		2.99058E-06	0.013935276	0.007417657	0.198454566					0.011102289	0.117755852	0.002691934	0.005642168
		2.99058E-06	0.01393327	0.007425022	0.198455923					0.011107806	0.117755725	0.001031692	0.003409746
		2.99676E-06	0.013960048	0.007432529	0.198461039					0.011111384	0.117745832	0.005530628	0.014752813
		2.99676E-06	0.013957638	0.007440006	0.19846349					0.011116599	0.117761	0.000827829	0.001630217
		2.99676E-06	0.013956433	0.007446976	0.198454002					0.011121604	0.117765456	0.003931042	0.010407505
		2.99676E-06	0.013954827	0.007454112	0.198449333					0.011128209	0.117778374	0.003251088	0.007389135
		2.99676E-06	0.013953221	0.007461236	0.198439127					0.011131193	0.117769141	0.006169227	0.015649801
		3.00293E-06	0.013981186	0.007468682	0.198443571					0.011135624	0.117764433	0.001826664	0.003045711
		3.00911E-06	0.014009551	0.007476035	0.19844216					0.011140276	0.117765157	0.001672644	0.002606554
		3.00911E-06	0.014007536	0.007483542	0.198447093					0.011147147	0.11778163	0.001647204	0.002387358
		3.00911E-06	0.014005924	0.007491309	0.19845431					0.01114868	0.117756306	0.005552921	0.011639388
		3.00911E-06	0.014004313	0.007498822	0.198450589					0.011152585	0.117747603	0.002554674	0.004799048
		3.00911E-06	0.014003105	0.007506367	0.198453334					0.011157707	0.117754824	0.001145049	0.001600323
		3.00911E-06	0.014001092	0.007514535	0.198468054					0.011162496	0.117759287	0.001676608	0.002762286
		3.01529E-06	0.014029036	0.007521555	0.198460445					0.011167476	0.117760396	0.001220448	0.002180335
		3.01529E-06	0.014027422	0.007529513	0.198470561					0.011170423	0.11774161	0.002449124	0.005832157
		3.01529E-06	0.01402581	0.007537243	0.198476735					0.011174254	0.117736748	0.003121647	0.008370804
		3.01529E-06	0.014024601	0.007544806	0.198478573					0.01118173	0.117751129	0.003902718	0.007639478
		3.02147E-06	0.014051724	0.007552393	0.198479446					0.011189436	0.117779389	0.002450321	0.006030869
		3.02147E-06	0.014050917	0.007559975	0.198479703					0.011195398	0.117788526	0.001627326	0.003429969
		3.02147E-06	0.014047687	0.00756763	0.19848525					0.011199971	0.117781503	0.006298305	0.016964481
		3.02147E-06	0.014044863	0.007575237	0.198488366					0.011206656	0.117800525	0.007318362	0.019647875
		3.02765E-06	0.01407116	0.007582577	0.198480541					0.011210178	0.117790113	0.00536809	0.012331978
		3.02765E-06	0.014069948	0.007590115	0.198479056					0.011218995	0.117819271	0.005864379	0.011410318
		3.02765E-06	0.014068736	0.007597715	0.198477779					0.011223877	0.117823131	0.002635456	0.005654174
		3.02765E-06	0.01406712	0.007605396	0.19847908					0.011231316	0.117843135	0.003401311	0.006238566
		3.02765E-06	0.014065909	0.007613249	0.198487096					0.011238829	0.11787077	0.004680913	0.013010827
		3.03383E-06	0.014092592	0.007620837	0.198487505					0.011245447	0.117888989	0.005317118	0.018472034
		3.03383E-06	0.014090166	0.007628499	0.198490289					0.011249389	0.117892133	0.007829088	0.022342712
		3.03383E-06	0.014088144	0.007636024	0.198488801					0.011256964	0.117911966	0.004478944	0.009067158
		3.04619E-06	0.014143906	0.007643297	0.198484781					0.011262118	0.117914049	0.004163746	0.009080912
		3.05854E-06	0.01420047	0.00765149	0.198500327					0.011267722	0.117925426	0.004399292	0.013966749
		3.05854E-06	0.014197619	0.007659066	0.198497445					0.011275656	0.117956589	0.003282945	0.014758238
		3.05854E-06	0.014195177	0.007666573	0.198498683					0.011280265	0.117965921	0.002858908	0.004144656
		3.06472E-06	0.014221407	0.007673969	0.198499548					0.011283367	0.117948819	0.00211606	0.00526729
		3.06472E-06	0.014219368	0.007681717	0.198506406					0.011287797	0.117953228	0.002306541	0.005449375
		3.06472E-06	0.014216923	0.007689286	0.198507771					0.011292833	0.117950255	0.003877569	0.00943561
		3.0709E-06	0.014244361	0.007696497	0.198500902					0.011300754	0.117982737	0.005013925	0.012456995
		3.0709E-06	0.014243136	0.007704023	0.198503272					0.01130537	0.117984498	0.004740016	0.010370648
		3.0709E-06	0.014240688	0.007711827	0.198512952					0.011311122	0.117993554	0.005328164	0.007623469
		3.0709E-06	0.01423824	0.007719495	0.198517825					0.011316127	0.117997848	0.004686937	0.012979216
		3.0709E-06	0.014237016	0.00772686	0.198514973					0.011320718	0.117997823	0.002703423	0.008015933
		3.07708E-06	0.014262394	0.007734627	0.198518216					0.01132581	0.118002253	0.002359661	0.005270861
		3.07708E-06	0.014260352	0.007742375	0.198517832					0.011333107	0.118012945	0.002352696	0.006840414
		3.07708E-06	0.014258718	0.007750358	0.198528083					0.011336759	0.118000103	0.003067386	0.007160801
		3.08326E-06	0.014285714	0.007758372	0.198535713					0.011342079	0.118007663	0.005623511	0.015325039
		3.08326E-06	0.014284487	0.007766281	0.19854149					0.011346336	0.117999614	0.002535078	0.006066509
		3.08326E-06	0.014281217	0.007774289	0.198549153					0.011349413	0.117983852	0.004239871	0.011457197
		3.08944E-06	0.014306561	0.007782476	0.198556522					0.011355165	0.117989843	0.003903403	0.01089841
		3.09562E-06	0.014333944	0.007790225	0.19855876					0.011359083	0.117982826	0.002525704	0.005561973
		3.09562E-06	0.014331074	0.007797763	0.198556176					0.01136292	0.117979522	0.004449978	0.008151843
		3.1018E-06	0.014357214	0.007804998	0.198546581					0.011367912	0.117985943	0.002161384	0.006046551
		3.10798E-06	0.014383346	0.007812147	0.198536117					0.011374005	0.117999231	0.000821225	0.001806821
		3.12033E-06	0.014438059	0.007819463	0.198529752					0.011381222	0.118017363	0.001823137	0.004383673
		3.12033E-06	0.014436821	0.007826828	0.198525929					0.011387432	0.118030331	0.005413073	0.014191196
		3.12033E-06	0.014435583	0.007834169	0.198521705					0.011393895	0.118051202	0.004274076	0.011159863
		3.12033E-06	0.01443352	0.007841627	0.198512512					0.011398788	0.118056558	0.002549403	0.005579756
		3.12033E-06	0.014432695	0.007849208	0.19850581					0.011402007	0.118045329	0.007363792	0.017144274
		3.12033E-06	0.014430221	0.007856444	0.19850073					0.011408773	0.118063264	0.007962145	0.016184428
		3.12651E-06	0.014456317	0.007864019	0.19850012					0.011414575	0.118081778	0.002151147	0.00615669
		3.13887E-06	0.014511383	0.007871508	0.198494361					0.011416596	0.118060421	0.003146994	0.007357104
		3.14505E-06	0.014537042	0.007878966	0.198491264					0.011419308	0.118031907	0.00248705	0.006225028
		3.15741E-06	0.014592495	0.007886189	0.198482141					0.011422435	0.118008452	0.006466169	0.016778385
		3.15741E-06	0.014591245	0.007893943	0.198486365					0.01142705	0.11800416	0.005444249	0.012389349
		3.15741E-06	0.014589162	0.007901586	0.198484275					0.011434323	0.11802805	0.001341464	0.002759561
		3.15741E-06	0.014587496	0.007909316	0.198486699					0.011439637	0.118030205	0.002812024	0.006759334
		3.15741E-06	0.014584998	0.00791696	0.19848489					0.01144293	0.118024307	0.00294538	0.006596669
		3.15741E-06	0.01458375	0.007924547	0.198478743					0.01144796	0.118043834	0.00348786	0.009852079
		3.16359E-06	0.014611038	0.007932048	0.198472499					0.011452248	0.118045181	0.002338831	0.006322957
		3.16976E-06	0.014637487	0.007939611	0.198465635					0.011458575	0.118055511	0.002992628	0.006901825
		3.17594E-06	0.014662673	0.007946544	0.198452019					0.011463827	0.118062273	0.006996581	0.020901872
		3.17594E-06	0.014661836	0.007954212	0.198447044					0.011466496	0.118049949	0.005486001	0.014377613
		3.17594E-06	0.014660582	0.00796196	0.198447688					0.011474158	0.118079254	0.004154038	0.009750109
		3.18212E-06	0.014686172	0.007969659	0.198442764					0.011479318	0.118083543	0.004654636	0.013856907
		3.18212E-06	0.014684497	0.007977247	0.198437036					0.011486028	0.118090271	0.007680073	0.024575376
		3.1883E-06	0.014709655	0.007984754	0.198430785					0.011490977	0.118095392	0.006012073	0.019928878
		3.1883E-06	0.014708397	0.007992842	0.198431751					0.01149631	0.11809545	0.005203029	0.015618282
		3.1883E-06	0.014705463	0.00800093	0.198439315					0.01150221	0.118097597	0.00383725	0.009367
		3.19448E-06	0.014730184	0.00800887	0.198439149					0.011507753	0.118110295	0.005642857	0.021911674
		3.19448E-06	0.014728925	0.00801665	0.198440834					0.011512597	0.118113574	0.007464597	0.045466021
		3.20066E-06	0.014755733	0.008024138	0.19843021					0.011515859	0.118105866	0.008755854	0.032080915
		3.20684E-06	0.014780009	0.008031738	0.198429442					0.011523676	0.118139613	0.004654193	0.016074333
		3.2192E-06	0.014834852	0.008039196	0.198419993					0.01152692	0.11812872	0.007594044	0.026042779
		3.22537E-06	0.014859941	0.008047303	0.198423537					0.011533253	0.118139763	0.00476154	0.012139846
		3.23155E-06	0.014886713	0.00805486	0.198414525					0.011540618	0.118164351	0.005900724	0.014978787
		3.23155E-06	0.014885018	0.008062379	0.198408298					0.011543844	0.118154768	0.005417884	0.016048376
		3.23155E-06	0.014884171	0.008069695	0.198395654					0.011549263	0.118160911	0.009265027	0.032312011
		3.23155E-06	0.014883324	0.00807745	0.198391191					0.011555089	0.118166739	0.004056521	0.010759188
		3.23773E-06	0.014908812	0.008085019	0.198383842					0.011557443	0.118155724	0.005161461	0.014224871
		3.24391E-06	0.014934714	0.008092495	0.198373514					0.011560137	0.118148188	0.004585812	0.01215174
		3.24391E-06	0.014932165	0.008100034	0.198369942					0.011564982	0.118157405	0.004470956	0.011087422
		3.25009E-06	0.014958055	0.00810772	0.198367036					0.011570617	0.118162762	0.005460567	0.017190924
		3.25627E-06	0.014983936	0.008115079	0.19835763					0.011576332	0.11817937	0.006523887	0.01938767
		3.26245E-06	0.015008101	0.008121962	0.198338209					0.011582956	0.118197037	0.005283217	0.013589781
		3.26245E-06	0.015007248	0.008129525	0.198335167					0.011588183	0.118198955	0.008643733	0.023951291
		3.26863E-06	0.015033961	0.008136829	0.198324313					0.011592267	0.118195174	0.006103116	0.018764166
		3.26863E-06	0.015032253	0.008144386	0.198317082					0.011595586	0.11818061	0.008994543	0.028146811
		3.26863E-06	0.015030117	0.008151813	0.198307424					0.011598854	0.118169274	0.007595344	0.020126275
		3.26863E-06	0.015029263	0.008159159	0.198292467					0.011603729	0.118176538	0.002638586	0.005765406
		3.26863E-06	0.015026275	0.008166376	0.198280695					0.011610625	0.118200649	0.002082153	0.00430378
		3.27481E-06	0.015052542	0.008174291	0.198281573					0.01161487	0.118188106	0.002265284	0.004658417
		3.27481E-06	0.015050832	0.008181867	0.198273679					0.011616334	0.118165116	0.00286586	0.006794257
		3.27481E-06	0.015047841	0.008189745	0.198271144					0.011620777	0.118148672	0.002367628	0.005895527
		3.29334E-06	0.015130869	0.008197271	0.198261902					0.011625182	0.118148188	0.002843825	0.009067701
		3.29952E-06	0.015157106	0.008204951	0.19825348					0.01163091	0.118161879	0.002269369	0.004641474
		3.29952E-06	0.015156246	0.008212674	0.198242364					0.011633184	0.118144932	0.003129265	0.006976238
		3.3057E-06	0.015182473	0.008220108	0.198228874					0.011640648	0.118162899	0.003706102	0.010073734
		3.31188E-06	0.015209125	0.008227683	0.198220281					0.011645109	0.118168161	0.003381186	0.009343131
		3.31188E-06	0.015206537	0.008234999	0.198202657					0.011650646	0.118171734	0.003123603	0.008058005
		3.31188E-06	0.015203517	0.008242172	0.198183152					0.011657331	0.118181773	0.00318364	0.007251204
[truncated: 61,742 more rows]
