# Supplementary material for: Identification and characterization of constrained non-exonic bases lacking predictive epigenomic and transcription factor binding annotations
Source: Nat Commun. 2020 Dec 2;11:6168. doi: 10.1038/s41467-020-19962-9 (PMC7710766; doi:10.1038/s41467-020-19962-9)
Supplement: Supplementary file 11 — Source Data [file 41467_2020_19962_MOESM11_ESM.zip › SourceData/SupFig5e.txt]

CNEP_Recall	CNEP_Precision	All Features Count_Recall	All Features Count_Precision	All DNase-seq Count_Recall	All DNase-seq Count_Precision	Roadmap DNase-seq Count_Recall	Roadmap DNase-seq Count_Precision	FitCons2_Recall	FitCons2_Precision	Segway Encyclopedia_Recall	Segway Encyclopedia_Precision	Individual Features_Precision	Individual Features_Recall
6.74394E-06	0.976228209	0	0	1.0948E-08	1	0.003716503	0.185569355	0	0	2.08011E-07	0.095	0.003770507	0.014501633
2.11405E-05	0.961174714	1.0948E-08	3.72024E-05	4.37918E-08	1	0.004548285	0.182877935	0.000189305	0.007629731	2.08011E-07	0.063333333	0.001440725	0.005860661
4.40546E-05	0.930404624	1.0948E-08	3.71858E-05	5.47398E-08	1	0.005097326	0.181241499	0.001577565	0.007629731	2.08011E-07	0.0475	0.002145454	0.008807829
6.88846E-05	0.918808411	1.0948E-08	3.71747E-05	7.66357E-08	0.875	0.005520563	0.179854434	0.003861209	0.007629731	2.08011E-07	0.038	0.001145444	0.004551187
0.000101137	0.900828864	1.0948E-08	3.71623E-05	8.75837E-08	0.8	0.005874937	0.178781819	0.007443688	0.007959636	2.08011E-07	0.031666667	0.000341432	0.001595074
0.000129503	0.887396849	1.0948E-08	3.71471E-05	9.85316E-08	0.818181818	0.006166864	0.177488487	0.008995166	0.008033885	9.52472E-07	0.124285714	0.000164706	0.000345364
0.000163552	0.879126699	1.0948E-08	3.71333E-05	1.31375E-07	0.8	0.006429834	0.176426659	0.010362541	0.009432476	9.52472E-07	0.10875	0.000467339	0.001520715
0.000196571	0.874573794	2.18959E-08	7.42418E-05	1.42323E-07	0.8125	0.00666804	0.175427626	0.010744859	0.009569895	9.52472E-07	0.096666667	0.00185052	0.007671103
0.000235239	0.86921521	2.18959E-08	7.42225E-05	1.42323E-07	0.8125	0.006886518	0.17448898	0.012375987	0.014978066	9.52472E-07	0.087	0.000698688	0.002618631
0.00026944	0.864180624	3.28439E-08	0.000111309	1.42323E-07	0.8125	0.007102619	0.173859376	0.013501273	0.017703155	1.3247E-06	0.11	0.000406746	0.001567189
0.000312542	0.858096126	3.28439E-08	0.000111292	1.42323E-07	0.8125	0.007299617	0.173191924	0.013852708	0.021793378	1.75167E-06	0.133333333	0.001669168	0.007082913
0.000351112	0.853042877	3.28439E-08	0.000111255	1.53271E-07	0.823529412	0.007485174	0.172521209	0.021666003	0.024284454	1.75167E-06	0.114285714	0.002426219	0.009008823
0.000396272	0.848655366	3.28439E-08	0.000111214	1.64219E-07	0.833333333	0.007658655	0.17187905	0.023874859	0.028826707	1.75167E-06	0.1	0.001159842	0.00473509
0.000437108	0.845800233	3.28439E-08	0.000111165	1.75167E-07	0.842105263	0.007829794	0.171330536	0.028575028	0.035065347	1.97063E-06	0.09	0.003002323	0.011288133
0.000485454	0.843196166	3.28439E-08	0.000111128	1.75167E-07	0.842105263	0.00799571	0.170881069	0.031212063	0.036796098	2.82457E-06	0.117272727	0.003304867	0.013090375
0.00052848	0.8404924	3.28439E-08	0.000111078	1.75167E-07	0.842105263	0.008156711	0.170449156	0.033098334	0.038469165	2.82457E-06	0.112173913	0.003852989	0.01386329
0.000579388	0.837254188	3.28439E-08	0.000111045	1.86115E-07	0.85	0.008311953	0.169985328	0.034893425	0.044689708	2.945E-06	0.103461538	0.000596462	0.002838171
0.000624307	0.834858356	3.28439E-08	0.000111021	2.18959E-07	0.869565217	0.008471333	0.169677388	0.037712601	0.047805048	3.12017E-06	0.098275862	0.004108257	0.014562284
0.000676233	0.832553814	3.28439E-08	0.000110975	2.29907E-07	0.875	0.008627002	0.169368972	0.040971002	0.054483269	3.12017E-06	0.091935484	0.003230445	0.011644894
0.000724536	0.829936921	3.28439E-08	0.00011093	2.29907E-07	0.875	0.008780065	0.169074379	0.045081347	0.061174815	3.12017E-06	0.0890625	0.003849827	0.014341869
0.000782746	0.827645683	3.28439E-08	0.000110881	2.29907E-07	0.875	0.008920889	0.168609249	0.053687379	0.089496887	3.53619E-06	0.097878788	0.001221049	0.005124258
0.000836501	0.826057343	3.28439E-08	0.00011084	2.40855E-07	0.88	0.009060399	0.168225116	0.063316608	0.135224866	3.78799E-06	0.101764706	0.000362688	0.001919144
0.000896025	0.82345484	3.28439E-08	0.000110799	2.40855E-07	0.88	0.009196931	0.167831113	0.066025623	0.144494776	3.78799E-06	0.096111111	0.000462182	0.001890614
0.000951082	0.821890463	3.28439E-08	0.000110775	2.51803E-07	0.884615385	0.00933493	0.167475106	0.067416051	0.145614643	3.78799E-06	0.088717949	0.00060174	0.002378969
0.001012095	0.819956539	3.28439E-08	0.000110746	2.51803E-07	0.884615385	0.009473695	0.167154767	0.096334397	0.163308131	3.87558E-06	0.086341463	0.000971864	0.004067123
0.001065433	0.818217742	4.37918E-08	0.000147612	2.62751E-07	0.888888889	0.009606954	0.166806098	0.141645096	0.196787654	3.87558E-06	0.084285714	0.00057744	0.002542784
0.00112995	0.816633171	4.37918E-08	0.000147542	2.62751E-07	0.888888889	0.009741701	0.166517799	0.146919944	0.200390978	3.87558E-06	0.080454545	0.000583145	0.001997575
0.001187197	0.815209629	4.37918E-08	0.000147493	2.62751E-07	0.8	0.009870537	0.166182851	0.170045465	0.258531456	3.87558E-06	0.078666667	0.000308058	0.001177792
0.001253147	0.812885265	4.37918E-08	0.000147444	3.28439E-07	0.789473684	0.009999646	0.16587336	0.213469014	0.299150297	3.87558E-06	0.07375	0.00015061	0.000771371
0.001312102	0.81140238	4.37918E-08	0.000147406	4.05074E-07	0.804347826	0.010127803	0.165567994	0.236735611	0.36184886	4.0398E-06	0.072352941	0.000230753	0.000981386
0.001380767	0.809755252	4.37918E-08	0.000147395	4.59814E-07	0.763636364	0.010255215	0.165314845	0.305734634	0.464082765	5.35355E-06	0.082881356	0.000235541	0.000897087
0.001441813	0.80834387	4.37918E-08	0.000147341	4.8171E-07	0.698412698	0.010380219	0.165038576	0.329162984	0.511785855	5.93379E-06	0.087419355	8.50031E-05	0.000423347
0.001514431	0.807050093	4.37918E-08	0.000147297	4.92658E-07	0.642857143	0.010510292	0.164855786	0.378541756	0.566302296	6.38266E-06	0.087014925	0.000998155	0.003836953
0.001581279	0.805878546	4.37918E-08	0.000147281	4.92658E-07	0.542168675	0.010638251	0.164642392	0.410002616	0.610276281	6.91911E-06	0.086575342	0.000194433	0.000847394
0.001658594	0.804778802	4.37918E-08	0.000147248	5.58346E-07	0.515151515	0.01076343	0.164411375	0.424232239	0.626831718	7.31324E-06	0.087894737	0.000204943	0.000734061
0.001724741	0.80348855	4.37918E-08	0.000147221	6.02138E-07	0.454545455	0.010887044	0.164158406	0.480131149	0.691760237	7.31324E-06	0.085641026	0.000111275	0.000460898
0.001802943	0.801900022	4.37918E-08	0.0001472	6.4593E-07	0.409722222	0.011015299	0.163955506	0.52498905	0.726055472	7.69641E-06	0.083690476	5.91851E-05	0.000244161
0.001873053	0.800403273	4.37918E-08	0.000147167	7.11617E-07	0.373563218	0.011141781	0.163745949	0.948107796	0.973177962	7.83874E-06	0.082298851	0.000101276	0.000485487
0.001952897	0.798942984	4.37918E-08	0.000147151	7.33513E-07	0.323671498	0.011269784	0.163581713	1	1	7.91537E-06	0.079450549	0.000218168	0.000916388
0.002023084	0.797582104	4.37918E-08	0.000147129	7.55409E-07	0.291139241	0.01139874	0.163441246			8.5613E-06	0.080618557	5.29609E-05	0.000219309
0.002103158	0.79602289	4.37918E-08	0.000147118	8.10149E-07	0.273062731	0.01152277	0.163240972			9.6561E-06	0.083207547	0.000199857	0.000891492
0.002178009	0.794515843	4.37918E-08	0.000147107	8.53941E-07	0.246056782	0.011645693	0.163033906			9.73273E-06	0.079375	0.000135612	0.000547694
0.002263282	0.792975148	4.37918E-08	0.000147086	8.97733E-07	0.223433243	0.011774485	0.162906228			1.04334E-05	0.082869565	0.000135966	0.000529706
0.002340695	0.791718509	4.37918E-08	0.00014707	9.96264E-07	0.2	0.011905532	0.162817101			1.1353E-05	0.087142857	0.00040479	0.001698116
0.002426046	0.790475681	4.37918E-08	0.000147053	1.06195E-06	0.183364839	0.012035933	0.162701553			1.1364E-05	0.082380952	0.000272081	0.001280167
0.002504324	0.789066462	4.37918E-08	0.000147016	1.18238E-06	0.179700499	0.01216386	0.162584216			1.19333E-05	0.081343284	7.82998E-05	0.000392046
0.002591655	0.787914593	4.37918E-08	0.000146989	1.26996E-06	0.172619048	0.012293079	0.162477602			1.25135E-05	0.083430657	0.000129472	0.000620859
0.0026707	0.786665592	4.37918E-08	0.000146972	1.3466E-06	0.16015625	0.012425101	0.162394383			1.25135E-05	0.08106383	0.000119828	0.000502632
0.002757594	0.785163434	4.37918E-08	0.000146935	1.42323E-06	0.148063781	0.012556137	0.162291647			1.41995E-05	0.087635135	0.000510148	0.002211838
0.002839736	0.784130861	4.37918E-08	0.000146897	1.5984E-06	0.144554455	0.012688859	0.162213076			1.42323E-05	0.083333333	0.00011843	0.00051924
0.002930856	0.782920731	4.37918E-08	0.000146881	1.75167E-06	0.140969163	0.012826124	0.162177202			1.45717E-05	0.082670807	0.000196727	0.000863203
0.003015998	0.781941421	4.37918E-08	0.000146881	1.94874E-06	0.140378549	0.012965973	0.162162673			1.68051E-05	0.091369048	0.000461898	0.002241343
0.003110348	0.780670034	5.47398E-08	0.000183581	2.11296E-06	0.137857143	0.013104224	0.16213316			1.71664E-05	0.091162791	0.000252864	0.001174979
0.003196891	0.779788021	5.47398E-08	0.000183527	2.21149E-06	0.130913804	0.013241928	0.162104178			1.85896E-05	0.095932203	0.000412241	0.001834506
0.003294865	0.778868176	5.47398E-08	0.000183486	2.35381E-06	0.127369668	0.01338031	0.162062961			1.90166E-05	0.093387097	0.001009453	0.003899652
0.00338593	0.777901584	5.47398E-08	0.000183453	2.56182E-06	0.126213592	0.013521987	0.162047901			1.97282E-05	0.093854167	0.001363266	0.003488381
0.003482929	0.776677815	5.47398E-08	0.000183405	2.83552E-06	0.129954842	0.013661771	0.162001987			2.07792E-05	0.093960396	0.001964501	0.006735392
0.003575165	0.775577479	5.47398E-08	0.000183379	3.07638E-06	0.130576208	0.013799803	0.161961734			2.20382E-05	0.09495283	0.00103771	0.003774681
0.003675175	0.774397221	5.47398E-08	0.000183305	3.27344E-06	0.128106255	0.01394402	0.161982456			2.2509E-05	0.093031674	0.00062416	0.002328335
0.003768506	0.773276124	5.47398E-08	0.000183231	3.55809E-06	0.128407744	0.01408861	0.161999656			2.39322E-05	0.095877193	0.000696591	0.002642454
0.003873705	0.772390503	5.47398E-08	0.000183184	3.94126E-06	0.132207124	0.014238991	0.162076113			2.39322E-05	0.093418803	0.000681674	0.003263532
0.003969828	0.771521643	5.47398E-08	0.00018315	4.23686E-06	0.132398221	0.0143875	0.162121045			2.60452E-05	0.099125	0.000338091	0.001286779
0.004072268	0.770182914	5.47398E-08	0.000183083	4.71857E-06	0.135067377	0.014535517	0.162172105			2.60452E-05	0.098305785	0.000141401	0.000494618
0.004153929	0.769278337	5.47398E-08	0.000183036	5.15649E-06	0.135695765	0.01468569	0.162219232			2.67678E-05	0.096259843	5.76554E-05	0.000227794
0.004251596	0.768075727	5.47398E-08	0.000182983	5.92285E-06	0.14180865	0.014834166	0.162228242			2.68225E-05	0.09496124	0.000562646	0.002658493
0.004357112	0.766747262	5.47398E-08	0.000182942	6.66731E-06	0.146183389	0.014982817	0.16224253			2.77312E-05	0.093814815	0.000631811	0.002795463
0.004454078	0.76561515	5.47398E-08	0.000182876	7.34608E-06	0.148978686	0.015133209	0.162277701			2.78735E-05	0.092919708	0.001010625	0.00455157
0.004561248	0.76449659	5.47398E-08	0.000182795	8.16718E-06	0.153529533	0.015287214	0.162320914			2.82676E-05	0.091236749	0.002143758	0.009028934
0.004663677	0.763423979	5.47398E-08	0.000182789	8.92259E-06	0.156309935	0.015444274	0.162394003			2.82676E-05	0.088728522	0.001014902	0.004674253
0.004773167	0.762341648	5.47398E-08	0.000182708	9.69989E-06	0.15787598	0.01559783	0.162423165			2.89136E-05	0.088327759	0.000836316	0.003861137
0.004876122	0.761147863	5.47398E-08	0.000182628	1.06414E-05	0.160927152	0.015755239	0.162470252			2.91763E-05	0.086807818	0.000867726	0.003719886
0.004989149	0.760164805	5.47398E-08	0.000182602	1.19114E-05	0.167642527	0.015913832	0.1625294			2.92858E-05	0.084651899	0.000403499	0.001812008
0.005090177	0.75895431	5.47398E-08	0.000182562	1.32689E-05	0.172871202	0.016072008	0.162572645			3.13221E-05	0.088575851	0.000820642	0.003784041
0.005203729	0.757838832	6.56877E-08	0.000218994	1.4944E-05	0.179936726	0.016230304	0.162625909			3.14973E-05	0.087981651	0.000728093	0.002855151
0.005308566	0.756721116	6.56877E-08	0.000218922	1.6411E-05	0.183543529	0.016393374	0.16271472			3.20447E-05	0.086597633	0.000889428	0.003979232
0.0054219	0.755461826	6.56877E-08	0.00021881	1.76481E-05	0.184039274	0.016564217	0.162860935			3.21542E-05	0.085130435	0.001479933	0.006127047
0.005528631	0.754435554	6.56877E-08	0.000218778	1.9345E-05	0.188459898	0.016730801	0.162967317			3.25702E-05	0.083100559	0.000309692	0.001490773
0.00564584	0.75309776	6.56877E-08	0.000218755	2.07135E-05	0.189408349	0.016894988	0.163047754			3.3238E-05	0.083406593	0.000702995	0.002906749
0.005754411	0.752061457	6.56877E-08	0.000218715	2.22791E-05	0.191673731	0.017062371	0.163138058			3.43547E-05	0.083015873	0.000304519	0.001664122
0.005875813	0.750868102	6.56877E-08	0.000218667	2.3768E-05	0.191750574	0.01722763	0.163214574			3.50444E-05	0.0825	0.001921996	0.008112382
0.005989792	0.749935919	6.56877E-08	0.000218595	2.55416E-05	0.19343338	0.017398758	0.163315808			3.62815E-05	0.082643392	6.82229E-05	0.000285588
0.006114281	0.748921847	6.56877E-08	0.000218508	2.73371E-05	0.194758599	0.017566371	0.163377631			3.77376E-05	0.082071429	0.001318938	0.006172207
0.00622594	0.747889888	6.56877E-08	0.000218468	2.92748E-05	0.196892718	0.017737991	0.163465298			4.00367E-05	0.084849188	0.001211484	0.005958153
0.006352586	0.746799814	6.56877E-08	0.000218436	3.14425E-05	0.199430595	0.017910652	0.163556181			4.10877E-05	0.084717833	0.00087215	0.003903494
0.006467057	0.745821155	6.56877E-08	0.000218396	3.31176E-05	0.199117957	0.01808595	0.163660401			4.17446E-05	0.083802198	0.000455909	0.001906751
0.00659459	0.74484176	6.56877E-08	0.000218372	3.50444E-05	0.199825208	0.018264358	0.163775872			4.34415E-05	0.084605544	0.000594587	0.002631484
0.006707299	0.743795262	6.56877E-08	0.000218333	3.72559E-05	0.201146708	0.018444737	0.16390713			4.52808E-05	0.085102881	0.000696696	0.003267495
0.00683504	0.742808634	6.56877E-08	0.000218301	3.9128E-05	0.200403723	0.018623364	0.164002911			4.66821E-05	0.08528	0.000794049	0.003651746
0.006951964	0.741962283	6.56877E-08	0.000218261	4.11643E-05	0.200234317	0.018807837	0.164153009			4.80177E-05	0.08483559	0.000240329	0.001058
0.007081139	0.740977499	6.56877E-08	0.000218221	4.34196E-05	0.200181708	0.018992616	0.164283536			5.10394E-05	0.086654275	0.001496699	0.00608354
0.007200549	0.740194247	6.56877E-08	0.000218166	4.54012E-05	0.1986016	0.019176575	0.16439377			5.16196E-05	0.085262206	0.000594722	0.002852677
0.007331629	0.739254167	6.56877E-08	0.000218142	4.76674E-05	0.198722045	0.019366785	0.16453798			5.36231E-05	0.085629371	7.36682E-06	1.20975E-05
0.007449067	0.738312078	7.66357E-08	0.000254462	4.98242E-05	0.198145246	0.019560607	0.16470064			5.43566E-05	0.084010152	0.000398319	0.001725026
0.007584264	0.737361975	7.66357E-08	0.000254425	5.21561E-05	0.197791248	0.019754956	0.164854955			5.5123E-05	0.083085809	8.84507E-05	0.000301244
0.007703367	0.736474393	7.66357E-08	0.00025437	5.4696E-05	0.197783056	0.01995226	0.165025091			5.786E-05	0.08456	0.000135449	0.000717168
0.007837435	0.735437005	7.66357E-08	0.000254314	5.71483E-05	0.196528745	0.020147287	0.165163991			5.83307E-05	0.083773585	2.57083E-06	3.17491E-07
0.007959045	0.734615039	7.66357E-08	0.000254268	5.96445E-05	0.195781076	0.020346463	0.165318406			5.97868E-05	0.084144838	0.000123637	0.000576892
0.008094242	0.733577946	7.66357E-08	0.000254222	6.22063E-05	0.19544579	0.020551715	0.165502539			6.00058E-05	0.083045455	0.000826807	0.003565564
0.008216607	0.732592849	7.66357E-08	0.000254185	6.55783E-05	0.195687684	0.020758905	0.165706136			6.16261E-05	0.083392593	0.000940359	0.004355941
0.008354847	0.731578064	7.66357E-08	0.000254157	6.86218E-05	0.196452078	0.020963982	0.165878067			6.35967E-05	0.083582734	0.000685516	0.003152793
0.008478821	0.73071516	7.66357E-08	0.000254111	7.11398E-05	0.195463843	0.021173307	0.16606359			6.37609E-05	0.081797753	0.001166542	0.004407396
0.008618944	0.729734214	7.66357E-08	0.000254083	7.41067E-05	0.195449427	0.021383694	0.166248721			6.56987E-05	0.082093023	6.79893E-05	0.000321585
0.008744178	0.728809693	7.66357E-08	0.000254074	7.71503E-05	0.195549019	0.021592242	0.16640966			6.6903E-05	0.080940397	0.000291335	0.001355686
0.0088866	0.727848805	7.66357E-08	0.000254047	8.05113E-05	0.195418793	0.021803001	0.166581111			6.72971E-05	0.080352941	0.000346661	0.001435234
0.009014001	0.72702051	7.66357E-08	0.000254019	8.42117E-05	0.195421864	0.022014844	0.166736511			7.10194E-05	0.082531807	0.000883737	0.003273757
0.009159905	0.726109415	7.66357E-08	0.00025401	8.82734E-05	0.196108476	0.022232336	0.166929274			7.19828E-05	0.081778607	0.000723809	0.003019545
0.009288642	0.725351161	7.66357E-08	0.000253973	9.14483E-05	0.195748969	0.022451471	0.167110489			7.33732E-05	0.081039903	0.000402457	0.001690146
0.009433483	0.724454347	7.66357E-08	0.000253945	9.49516E-05	0.195968999	0.022664802	0.167255983			7.45337E-05	0.080759193	0.000321461	0.00141568
0.009563622	0.723619718	7.66357E-08	0.000253908	9.89695E-05	0.19676984	0.022878802	0.167392458			7.59898E-05	0.080428737	0.001068569	0.003624924
0.009709646	0.722733622	7.66357E-08	0.000253862	0.000103371	0.198099154	0.023098177	0.16754273			7.87815E-05	0.081036036	0.001466057	0.006716769
0.009841437	0.721866659	7.66357E-08	0.000253835	0.000107575	0.198931044	0.023325435	0.167724648			8.08288E-05	0.081400221	6.57322E-05	0.000333048
0.00999126	0.720980886	7.66357E-08	0.000253816	0.000110958	0.19829003	0.023549288	0.167871005			8.10696E-05	0.079967603	0.000688725	0.003366837
0.010126139	0.720204942	7.66357E-08	0.00025378	0.000114932	0.198660207	0.023778878	0.168031892			8.28651E-05	0.080180085	6.37475E-05	0.000346678
0.010275688	0.719339362	7.66357E-08	0.000253724	0.000119366	0.199192488	0.024012452	0.168203096			8.41789E-05	0.079349845	0.000281112	0.001411597
0.010411125	0.71855706	7.66357E-08	0.000253697	0.000123351	0.198838769	0.024238232	0.168320461			8.55583E-05	0.078780242	6.77296E-05	0.00022486
0.010563805	0.71760549	7.66357E-08	0.000253642	0.000127861	0.198977766	0.024467625	0.16845597			8.67407E-05	0.078445545	0.003544896	0.011070718
0.010701914	0.716899381	8.75837E-08	0.000289866	0.000132295	0.19909383	0.024692419	0.168565105			8.98061E-05	0.079409487	0.000136217	0.000808463
0.010857867	0.7160362	8.75837E-08	0.000289845	0.000136893	0.199473558	0.024924768	0.168710004			9.28606E-05	0.080245979	0.000666309	0.002950978
0.010994837	0.715280191	8.75837E-08	0.000289824	0.000142006	0.200423375	0.025162634	0.168864537			9.69442E-05	0.081537753	0.000473026	0.002162846
0.011151174	0.71440986	8.75837E-08	0.000289782	0.000146418	0.200615015	0.025402328	0.169022461			9.76229E-05	0.080843155	0.000238656	0.001129479
0.011291932	0.7136776	8.75837E-08	0.00028975	0.000151301	0.201155699	0.025640731	0.169160215			9.93965E-05	0.080487589	9.55476E-05	0.000304528
0.011452309	0.712826569	8.75837E-08	0.000289729	0.000155877	0.201076134	0.025877995	0.169273254			0.000102593	0.08162892	0.000418886	0.001935544
0.011594643	0.712204671	8.75837E-08	0.000289687	0.000161001	0.20155145	0.026117821	0.169399126			0.000104433	0.081321398	0.000499767	0.002610037
0.01175479	0.711349693	8.75837E-08	0.000289666	0.000165774	0.201426025	0.026356881	0.169503721			0.000105713	0.080601002	0.000410456	0.00194023
0.011900146	0.71069182	8.75837E-08	0.000289645	0.000170613	0.201575455	0.026606856	0.169651604			0.000108177	0.081191454	0.000782286	0.003282154
0.012065975	0.709905835	8.75837E-08	0.000289635	0.000174981	0.201155356	0.026849276	0.169754372			0.000111965	0.08227675	0.000536237	0.002301294
0.012213323	0.709195421	8.75837E-08	0.000289624	0.000180258	0.201436296	0.027093109	0.169853458			0.000114253	0.082563291	0.000683656	0.00298068
0.012377696	0.708377584	8.75837E-08	0.000289582	0.000185907	0.201998454	0.027340522	0.169960397			0.000117833	0.083498836	0.002110688	0.005225504
0.012523621	0.707604289	8.75837E-08	0.000289572	0.000191184	0.202284285	0.02759169	0.170072261			0.000119103	0.082604404	0.000450407	0.001258676
0.012686943	0.706708616	8.75837E-08	0.00028953	0.000196538	0.202629945	0.027846427	0.170194408			0.000119836	0.081869858	0.001186033	0.00303889
0.01283682	0.705991405	8.75837E-08	0.000289509	0.000202515	0.203357409	0.028107492	0.170349494			0.000123394	0.082631965	0.000803117	0.002385024
0.013009382	0.705248114	8.75837E-08	0.000289498	0.000207891	0.203856187	0.028370484	0.170496003			0.000126033	0.082820144	0.002445381	0.004975245
0.013158723	0.704522674	8.75837E-08	0.000289488	0.000213113	0.204009768	0.028634001	0.170629893			0.000127664	0.082004219	0.003156702	0.0054152
0.013331164	0.703762869	8.75837E-08	0.000289446	0.000218631	0.20442843	0.02890284	0.170781829			0.000129416	0.081188187	0.001257565	0.003561579
0.013483264	0.703041755	8.75837E-08	0.000289436	0.000224805	0.205393402	0.029172893	0.170923733			0.000134331	0.082570659	0.000901846	0.002407434
0.013655115	0.702240311	8.75837E-08	0.000289415	0.000230487	0.205842956	0.029448836	0.171088179			0.000135711	0.082147117	0.001332318	0.004335085
0.013807171	0.701547376	8.75837E-08	0.000289404	0.000235961	0.206161999	0.029725885	0.171234693			0.00013928	0.08228978	0.001711968	0.005243163
0.013981714	0.700735354	8.75837E-08	0.000289383	0.000241151	0.206119871	0.030001752	0.171376342			0.000143451	0.083088142	0.002348027	0.006215681
0.014136551	0.699979834	8.75837E-08	0.000289341	0.000246187	0.205843853	0.030280903	0.171532617			0.000145663	0.083000624	0.001742391	0.004781236
0.014311686	0.699181465	8.75837E-08	0.000289341	0.000251518	0.205696174	0.030559583	0.171657527			0.000150852	0.084430147	0.00338701	0.007236403
0.014465209	0.698336069	8.75837E-08	0.000289341	0.000256981	0.205647352	0.030843321	0.171796086			0.0001536	0.0839617	0.001661933	0.00427047
0.014644087	0.697555288	8.75837E-08	0.00028932	0.000262948	0.206044592	0.031123699	0.171898677			0.000155735	0.083676471	0.002236282	0.005301363
0.014801771	0.696868501	8.75837E-08	0.00028931	0.000268772	0.206364951	0.031411904	0.172027111			0.000159972	0.084560185	0.001839992	0.004964801
0.014980529	0.695997786	8.75837E-08	0.000289289	0.000274422	0.206392859	0.031700382	0.172145723			0.000162117	0.083993193	0.004332411	0.008060029
0.015138771	0.695293075	8.75837E-08	0.000289289	0.000280235	0.206821047	0.031991904	0.172277607			0.000165095	0.083777778	0.001635358	0.004139784
0.015321011	0.694498069	8.75837E-08	0.000289279	0.000285643	0.206923626	0.032282671	0.172392738			0.000167996	0.083806663	0.002250858	0.005777325
0.015481015	0.693828454	8.75837E-08	0.000289247	0.000291051	0.206695745	0.032577456	0.172519921			0.000171467	0.084204301	0.002210539	0.005605858
0.015660956	0.693001537	9.85316E-08	0.000325344	0.000296241	0.206532027	0.03287512	0.172646686			0.000172343	0.082983658	0.000574123	0.001574645
0.015822887	0.692333744	9.85316E-08	0.000325286	0.00030177	0.206431706	0.033173715	0.172759065			0.000175036	0.082839378	0.001532057	0.003364855
0.016004448	0.691507397	9.85316E-08	0.000325262	0.000307145	0.206437039	0.033475495	0.172878713			0.000177236	0.082386768	0.006241231	0.010479462
0.016169839	0.690799893	9.85316E-08	0.000325203	0.000312849	0.206463546	0.033778359	0.172993429			0.00018305	0.083474788	0.001549663	0.003780341
0.016354104	0.689953258	9.85316E-08	0.000325168	0.000318586	0.206432757	0.034076582	0.173071407			0.000185874	0.083184713	0.006577742	0.0110771
0.016520677	0.689307239	9.85316E-08	0.000325121	0.000324136	0.206286057	0.034382347	0.173161421			0.000189498	0.083497347	0.004876955	0.008359313
0.016705292	0.688531721	9.85316E-08	0.000325109	0.000329665	0.206257877	0.034693598	0.173271213			0.000193188	0.083551136	0.006092782	0.011983482
0.016869742	0.687790745	9.85316E-08	0.000325086	0.000335544	0.206503211	0.035006184	0.173383641			0.000197457	0.084359214	0.004540596	0.008534098
0.017057652	0.68705534	9.85316E-08	0.000325027	0.00034069	0.206266405	0.035324988	0.173512638			0.000200227	0.084281106	0.004978535	0.006343258
0.017228473	0.686375084	9.85316E-08	0.000325004	0.000346328	0.206262062	0.03564064	0.173610172			0.000207639	0.085974615	0.004847724	0.005408664
0.017418377	0.685600424	9.85316E-08	0.000324921	0.000351922	0.206385793	0.035959171	0.173699341			0.000210048	0.08569004	0.004620356	0.00639826
0.017588814	0.68491067	9.85316E-08	0.000324886	0.000357746	0.206453203	0.036282552	0.173796365			0.000211033	0.085141343	0.005537412	0.006953366
0.017777415	0.684071372	9.85316E-08	0.000324828	0.000362826	0.206250817	0.036612972	0.173909901			0.000214996	0.085345502	0.002823336	0.004295771
0.017949506	0.683394912	9.85316E-08	0.000324769	0.000368399	0.206149567	0.036946195	0.174023659			0.000218696	0.085367521	0.005228442	0.00612027
0.018137537	0.682610964	9.85316E-08	0.000324734	0.000374037	0.206068977	0.037278761	0.174119255			0.000220284	0.084648717	0.003034996	0.005060705
0.018311281	0.681923816	9.85316E-08	0.000324699	0.000379204	0.205768431	0.037622023	0.174238721			0.000222889	0.084372151	0.004572758	0.006380448
0.018500944	0.681104116	9.85316E-08	0.000324675	0.000384919	0.205852562	0.037964891	0.174345269			0.000226327	0.084345165	0.007409975	0.008853636
0.018675717	0.680409571	9.85316E-08	0.000324628	0.000390557	0.205879637	0.038313453	0.17445713			0.000231473	0.08504827	0.005589589	0.007445378
0.018864788	0.679605788	9.85316E-08	0.000324582	0.00039601	0.205810394	0.038662211	0.174557667			0.000233717	0.084815256	0.007097517	0.008330071
0.019039616	0.678893317	9.85316E-08	0.000324558	0.000401341	0.205759862	0.039012797	0.174645436			0.000240045	0.085715403	0.007144172	0.009142443
0.019230691	0.678067547	9.85316E-08	0.000324535	0.000406607	0.205687702	0.039369624	0.174740745			0.00024426	0.08594376	0.008837062	0.009769761
0.019408267	0.677364112	9.85316E-08	0.0003245	0.000412081	0.205845037	0.039726856	0.174822412			0.000247008	0.086147384	0.006348519	0.007716646
0.019601892	0.676666533	9.85316E-08	0.000324465	0.000417895	0.205997906	0.040098649	0.174937502			0.000249778	0.08612684	0.009370257	0.010938576
0.019779983	0.675870412	9.85316E-08	0.000324418	0.000423708	0.206026085	0.040468941	0.175042603			0.000254518	0.08603997	0.005501319	0.006731024
0.019978239	0.675151645	9.85316E-08	0.000324371	0.000430715	0.206469829	0.04084334	0.175137009			0.000258875	0.086079359	0.003983824	0.005285532
0.02015899	0.674467551	1.0948E-07	0.000360373	0.000436605	0.206519769	0.041217136	0.17522423			0.000263605	0.086424982	0.004431745	0.005032514
0.020357345	0.673705534	1.0948E-07	0.000360334	0.000442856	0.206729664	0.041590417	0.175291346			0.000264984	0.085677876	0.006327724	0.007890062
0.020541347	0.673089506	1.0948E-07	0.000360269	0.000448702	0.206793378	0.041969118	0.175360781			0.000266846	0.084897248	0.005124961	0.006724017
0.020738356	0.672307361	1.0948E-07	0.000360257	0.000454778	0.206928158	0.04235233	0.175431777			0.000271761	0.085039397	0.005383093	0.008920298
0.020924975	0.671663196	1.0948E-07	0.000360231	0.000460964	0.207159691	0.042745339	0.175525119			0.000275659	0.085064189	0.006641545	0.009576168
0.021126154	0.670972827	1.0948E-07	0.000360231	0.000466274	0.206991743	0.043139028	0.175617555			0.000279458	0.085086667	0.004412217	0.00630367
0.021311854	0.67028151	1.0948E-07	0.000360166	0.00047235	0.207182851	0.04353599	0.175709001			0.000283092	0.0850872	0.005204949	0.009025727
0.021513209	0.669535213	1.0948E-07	0.000360127	0.000478086	0.207180066	0.04394309	0.175813968			0.000285468	0.084769181	0.003460594	0.008108934
0.021702302	0.668825214	1.0948E-07	0.000360114	0.000483549	0.207127147	0.044352861	0.17591276			0.000287756	0.084297627	0.002992908	0.006947552
0.021908036	0.668126495	1.0948E-07	0.000360088	0.000489056	0.207073821	0.044768916	0.1760123			0.000291041	0.084046791	0.006082764	0.009168773
0.022099461	0.66745009	1.0948E-07	0.000360075	0.000495417	0.207333556	0.045184117	0.176089785			0.000297336	0.084633842	0.005315874	0.007945481
0.02230318	0.666702011	1.0948E-07	0.000360036	0.000501701	0.207479513	0.045595728	0.176135074			0.000301047	0.084557196	0.003151776	0.005464542
0.022493062	0.665963279	1.0948E-07	0.000360036	0.000507821	0.207673882	0.046018943	0.176201085			0.00030385	0.084154033	0.004872848	0.007747279
0.022698938	0.665253708	1.0948E-07	0.000359971	0.000514127	0.207912551	0.046449274	0.176272302			0.000305897	0.083730896	0.002829955	0.005306355
0.022894885	0.664603387	1.0948E-07	0.000359919	0.000519765	0.207822452	0.046879442	0.17633624			0.000309532	0.083647929	0.004678339	0.008728457
0.023057265	0.664041604	1.0948E-07	0.000359893	0.000525721	0.207922893	0.04731309	0.176390995			0.000312608	0.083393692	0.003413898	0.005189299
0.02326636	0.663305783	1.0948E-07	0.000359855	0.000532016	0.208088897	0.047756296	0.176463566			0.000313758	0.082495682	0.006033251	0.010476123
0.02346142	0.662604968	1.0948E-07	0.000359829	0.000537315	0.207990066	0.048199951	0.176514124			0.000316308	0.082126208	0.001746131	0.004391336
0.023669858	0.661879494	1.0948E-07	0.00035979	0.00054303	0.208041305	0.048655102	0.176592026			0.000318991	0.081891512	0.006247363	0.011004329
0.023864874	0.661201864	1.0948E-07	0.000359699	0.00054927	0.208298562	0.049109705	0.17664233			0.000320896	0.081578068	0.005753276	0.009792051
0.02407768	0.660485416	1.0948E-07	0.000359686	0.000555828	0.208561839	0.049569037	0.176684064			0.00032545	0.081510831	0.00608754	0.010433645
0.02427286	0.659788884	1.0948E-07	0.000359648	0.000562375	0.208765484	0.050040873	0.17675221			0.000330475	0.081827053	0.00631099	0.010089321
0.024485656	0.659054631	1.0948E-07	0.000359596	0.000569009	0.209077707	0.050515335	0.17681303			0.0003348	0.081723677	0.002612367	0.005794492
0.024683836	0.65835022	1.0948E-07	0.000359583	0.00057514	0.20925462	0.050991112	0.176859653			0.000340908	0.08216095	0.00755442	0.011395905
0.024899171	0.657599684	1.20428E-07	0.000395499	0.00058172	0.209505522	0.051476445	0.176924075			0.000344992	0.082019781	0.005206699	0.008248914
0.025099924	0.656956323	1.20428E-07	0.000395442	0.000587752	0.209627414	0.051967242	0.176989328			0.000348616	0.081627788	0.00606989	0.010212266
0.02531839	0.656240263	1.20428E-07	0.000395427	0.000594069	0.209846704	0.052461116	0.177039088			0.000352645	0.081484948	0.00587036	0.00980509
0.025517961	0.655548309	1.20428E-07	0.000395385	0.000600222	0.209956917	0.052959106	0.177080585			0.000357604	0.081578422	0.003048186	0.005846286
0.025737183	0.654787533	1.20428E-07	0.000395342	0.000606407	0.210152901	0.053461551	0.177122296			0.000362804	0.081905586	0.006244443	0.012293988
0.025937005	0.654076121	1.20428E-07	0.000395328	0.000611246	0.209934198	0.053973456	0.177164727			0.000366549	0.081780655	0.004472405	0.007912462
0.026159456	0.653316458	1.20428E-07	0.000395314	0.000617279	0.210142821	0.054489039	0.177197919			0.000371727	0.082153399	0.00578829	0.011404521
0.026362585	0.652661938	1.20428E-07	0.000395285	0.000622326	0.21005798	0.055008454	0.177220843			0.000376467	0.082423298	0.0024565	0.004634249
0.026586142	0.651934842	1.20428E-07	0.0003952	0.000628413	0.210199433	0.055536956	0.177251028			0.000384427	0.082913813	0.004887792	0.009211984
0.026790606	0.651277771	1.20428E-07	0.000395158	0.000634182	0.210227005	0.056075004	0.177292502			0.000388729	0.082805504	0.002507514	0.00606149
0.027013167	0.650543878	1.20428E-07	0.000395115	0.000640992	0.210493581	0.056619566	0.177328332			0.000392638	0.082750346	0.002434732	0.005787156
0.027216088	0.649859987	1.20428E-07	0.000395072	0.000646608	0.210507932	0.057170927	0.177367705			0.000395353	0.082353478	0.005025127	0.009673506
0.027443805	0.649157526	1.20428E-07	0.00039503	0.000652389	0.210491736	0.057729766	0.177406379			0.000397071	0.081871332	0.003421557	0.006518885
0.027651959	0.6485604	1.20428E-07	0.000395001	0.000658728	0.21065438	0.058297702	0.177444051			0.000403246	0.082161499	0.003950221	0.007371764
0.027878143	0.647815969	1.20428E-07	0.000394973	0.000664661	0.210747201	0.058867751	0.177473656			0.000410406	0.082534126	0.002290497	0.006478684
0.02808495	0.647159896	1.20428E-07	0.000394945	0.000670311	0.210790322	0.059444183	0.177509646			0.000415234	0.082380539	0.002687657	0.007564503
0.028315547	0.646444921	1.20428E-07	0.000394931	0.00067596	0.210706108	0.060027436	0.1775268			0.000419789	0.082142245	0.004887072	0.011630618
0.028526285	0.645786543	1.20428E-07	0.000394902	0.000681959	0.210743732	0.060626486	0.177566458			0.000424354	0.082103368	0.003744693	0.006623734
0.028761469	0.645118103	1.20428E-07	0.000394874	0.000688605	0.210921309	0.061229927	0.177595385			0.000428131	0.081948868	0.003933612	0.007346737
0.028969983	0.644477882	1.20428E-07	0.000394845	0.00069479	0.21104667	0.061839224	0.177618172			0.000435455	0.082537871	0.003566407	0.006795025
0.029200799	0.643743595	1.20428E-07	0.000394817	0.000700593	0.211140183	0.062450679	0.177628975			0.000438641	0.082220398	0.003144942	0.006484071
0.029412697	0.643117999	1.20428E-07	0.000394718	0.000706724	0.211299324	0.063080548	0.177652493			0.000441991	0.082157102	0.004338875	0.006467791
0.029650081	0.642432637	1.20428E-07	0.00039469	0.000712219	0.211328686	0.06371716	0.177672867			0.00044775	0.082372608	0.002387914	0.00487056
0.029863786	0.641804519	1.20428E-07	0.000394661	0.000717825	0.211432791	0.064362346	0.177699844			0.000450049	0.081921084	0.003851723	0.006838303
0.030101422	0.641112418	1.20428E-07	0.000394591	0.000723113	0.211424273	0.065017274	0.177720947			0.000455742	0.082025616	0.003667244	0.006777925
0.030314447	0.640510816	1.20428E-07	0.000394562	0.000728641	0.211420621	0.065674097	0.177729971			0.000463591	0.08243138	0.002676998	0.005970381
0.030554854	0.639798908	1.20428E-07	0.000394506	0.000734367	0.211480439	0.066336635	0.177725799			0.000466854	0.082322394	0.003024781	0.005703153
0.030770824	0.639195962	1.20428E-07	0.000394463	0.000739874	0.211433774	0.067003781	0.177711352			0.000472547	0.08254542	0.002651544	0.005337141
0.031012752	0.638504191	1.20428E-07	0.000394435	0.000745512	0.211422451	0.067682555	0.177697521			0.000475076	0.082310319	0.003026503	0.006678922
0.03122835	0.637899387	1.20428E-07	0.000394364	0.000751544	0.211603727	0.06836759	0.177679671			0.0004779	0.082052632	0.003645081	0.007177197
0.031471559	0.637234391	1.31375E-07	0.000430185	0.000757522	0.211718521	0.06907773	0.177686126			0.00048055	0.081648065	0.003600937	0.006892572
0.031688876	0.636651354	1.31375E-07	0.000430108	0.000763631	0.211823692	0.069787343	0.177665305			0.000487589	0.081974968	0.003462685	0.007248895
0.031930388	0.635924109	1.31375E-07	0.000430061	0.000769357	0.21171714	0.070501304	0.177635537			0.000492253	0.081974476	0.002941944	0.006083627
0.032145482	0.635311972	1.42323E-07	0.000465783	0.00077494	0.211760764	0.071233317	0.177624124			0.000497322	0.081952012	0.005189484	0.009051389
0.032393169	0.634636611	1.42323E-07	0.000465683	0.0007806	0.211846605	0.071975829	0.177608475			0.00050261	0.082156407	0.003430059	0.006840328
0.032611898	0.634033745	1.42323E-07	0.000465633	0.000786074	0.211796112	0.072723345	0.17758025			0.000508325	0.082135149	0.005185353	0.00794963
0.032858786	0.633337427	1.42323E-07	0.000465583	0.000791515	0.21177663	0.073476357	0.177538632			0.000512025	0.08190718	0.006171896	0.009634159
0.033079562	0.63274416	1.42323E-07	0.000465533	0.000797373	0.211864875	0.074238718	0.177489126			0.000516809	0.081926414	0.00336877	0.007099718
0.033330019	0.632066593	1.42323E-07	0.000465483	0.000803361	0.211941876	0.075025832	0.17746691			0.00052328	0.082139543	0.004651869	0.00862282
0.03355351	0.631462364	1.42323E-07	0.000465333	0.000809175	0.211978593	0.075815497	0.177425127			0.000530078	0.082357544	0.003991444	0.007233831
0.033808609	0.630791005	1.42323E-07	0.000465216	0.000815152	0.212108263	0.076620949	0.177388113			0.000536187	0.082659916	0.002838842	0.004728598
0.03403348	0.630195909	1.42323E-07	0.000465183	0.000821042	0.212189546	0.077431744	0.177340393			0.000541136	0.082462462	0.00377083	0.00575475
0.034288972	0.629509428	1.42323E-07	0.000465166	0.000826429	0.212121978	0.078255534	0.177277435			0.000546675	0.082535537	0.004605848	0.007691499
0.034516077	0.62891955	1.42323E-07	0.000465116	0.000832691	0.212195694	0.07908713	0.177208882			0.000551898	0.082573301	0.00382079	0.006018257
0.034771887	0.628272331	1.42323E-07	0.000465033	0.000837814	0.211986737	0.079936024	0.17715478			0.000555948	0.082423308	0.003051556	0.004312215
0.03499782	0.627677883	1.42323E-07	0.000465033	0.00084342	0.211941974	0.080799566	0.177085402			0.00056024	0.082377656	0.003529048	0.006193096
0.035256531	0.62702567	1.42323E-07	0.000464933	0.000849277	0.211961823	0.081672589	0.177020842			0.00056936	0.082944179	0.0032572	0.005816311
0.035484358	0.62642997	1.42323E-07	0.000464883	0.000854609	0.211841363	0.082565527	0.176962615			0.000573903	0.082879051	0.003069422	0.005546969
0.035743408	0.625761179	1.42323E-07	0.000464883	0.000860542	0.211846226	0.083461212	0.176871854			0.000578589	0.082576563	0.003017997	0.006158358
0.035975297	0.625210455	1.42323E-07	0.000464834	0.000867516	0.211981616	0.084373604	0.176783163			0.000584314	0.08273446	0.003796122	0.007761697
0.036236756	0.624538423	1.42323E-07	0.000464734	0.000873165	0.211915814	0.085300983	0.176693743			0.000588661	0.082645251	0.00330624	0.00598249
0.036472707	0.623984036	1.42323E-07	0.000464651	0.000878628	0.211853557	0.086243909	0.17659521			0.000594474	0.082635824	0.003456996	0.005645599
0.036736903	0.62334652	1.53271E-07	0.000500322	0.000883851	0.211692766	0.087202261	0.176490495			0.00060401	0.083151469	0.003780531	0.005146383
0.036971145	0.622773054	1.53271E-07	0.000500232	0.000889949	0.211718223	0.088185814	0.176406869			0.000608181	0.082975355	0.004416904	0.008401277
0.037238046	0.62213435	1.53271E-07	0.000500197	0.000896068	0.21179728	0.089186414	0.176316166			0.000611969	0.082750555	0.003509358	0.007051273
0.037474697	0.621569369	1.53271E-07	0.000500161	0.000902276	0.211972737	0.090206238	0.176232475			0.000615834	0.082455292	0.003690782	0.00640657
0.037740765	0.620912689	1.53271E-07	0.000500089	0.000908516	0.212136395	0.091233616	0.176126381			0.000620935	0.082377633	0.002982567	0.005864307
0.037977066	0.620347135	1.53271E-07	0.000500054	0.000913574	0.212039823	0.092269074	0.176008413			0.000627844	0.082622101	0.005055491	0.008768975
0.038242827	0.619702481	1.64219E-07	0.000535676	0.00091884	0.21200096	0.093335504	0.175901943			0.000634971	0.082772941	0.052493665	0.039175506
0.038477431	0.619108032	1.64219E-07	0.000535638	0.000925059	0.21207611	0.094418739	0.175788939			0.000641331	0.082763493	0.027260057	0.02030474
0.038741529	0.618434408	1.64219E-07	0.00053558	0.000930325	0.211993075	0.095513841	0.175658036			0.000646488	0.082646606	0.050142475	0.040774411
0.038979745	0.617848456	1.64219E-07	0.00053558	0.000935645	0.211936575	0.096622563	0.175518197			0.000651075	0.082597222	0.038947938	0.029863687
0.039247631	0.617153109	1.64219E-07	0.000535504	0.000941415	0.212003245	0.097740973	0.175354127			0.000656976	0.082566043	0.067902025	0.051463231
0.039488136	0.616556713	1.64219E-07	0.000535447	0.000946867	0.211950262	0.098888341	0.175195722			0.000664147	0.08285168	0.033675528	0.027539895
0.039760192	0.615900959	1.64219E-07	0.000535332	0.000952834	0.211976774	0.100048934	0.175034961			0.000667311	0.082681769	0.0414318	0.032601881
0.039998004	0.615283763	1.64219E-07	0.000535255	0.000958811	0.212017701	0.101234696	0.174870772			0.000676036	0.083019629	0.043227026	0.033990093
0.040273455	0.61463186	1.64219E-07	0.000535198	0.000964986	0.212117274	0.102445201	0.174705582			0.000681543	0.082992934	0.043435823	0.029467656
0.040514846	0.614015038	1.64219E-07	0.000535103	0.000970482	0.212089674	0.103670606	0.174523063			0.000688922	0.083170764	0.000523	0.001871948
0.040790691	0.613385769	1.64219E-07	0.000535084	0.000976197	0.212128133	0.104922089	0.174338595			0.0006964	0.083433893	8.62571E-05	0.000299711
0.041037206	0.612841056	1.64219E-07	0.000535026	0.000981879	0.212104872	0.106200307	0.174159385			0.000699443	0.083263391	0.001654544	0.00534949
0.041315635	0.612200465	1.64219E-07	0.000534969	0.000987035	0.211988968	0.107496677	0.173970306			0.000704348	0.083164426	6.56474E-05	0.000228495
0.041562796	0.611646917	1.64219E-07	0.000534893	0.000992192	0.211914026	0.108835612	0.17379353			0.000709986	0.083120995	0.000818906	0.002528453
0.0418406	0.611003027	1.64219E-07	0.000534893	0.000997414	0.211878499	0.110184696	0.173595017			0.000718569	0.083441393	0.000516741	0.001629231
0.042091724	0.610440899	1.64219E-07	0.000534855	0.001003063	0.211927193	0.111563121	0.173390911			0.000725653	0.083678828	0.000148575	0.000346525
0.04236885	0.609776535	1.64219E-07	0.000534797	0.001008865	0.211986115	0.112975593	0.173188696			0.000732156	0.083815014	0.00014765	0.000509912
0.04262189	0.609222045	1.64219E-07	0.000534759	0.001014131	0.211940046	0.11441329	0.172978419			0.000738954	0.083878464	0.000502456	0.001859905
0.042903899	0.608568293	1.64219E-07	0.000534702	0.00101954	0.211942384	0.115875806	0.172750077			0.000746968	0.084056918	0.000684574	0.002922601
0.043153392	0.607987986	1.64219E-07	0.000534569	0.001024816	0.211905058	0.117358192	0.172504883			0.000751698	0.08395818	0.00043122	0.002089659
0.043433594	0.607345503	1.64219E-07	0.000534531	0.00103063	0.211985147	0.118890523	0.17227485			0.000756165	0.083862312	0.00096497	0.003831785
0.043690969	0.606792701	1.64219E-07	0.000534474	0.001036717	0.212080967	0.120456837	0.172034202			0.000762668	0.084032569	0.00016748	0.000783633
0.043976448	0.606146843	1.64219E-07	0.000534397	0.001042158	0.212067475	0.122067281	0.171808892			0.000770265	0.084219536	0.001161313	0.005397081
0.04423032	0.605556509	1.64219E-07	0.000534397	0.001047227	0.211993812	0.123713143	0.171578201			0.000775564	0.084214218	0.001766069	0.006435133
0.044515854	0.604904325	1.64219E-07	0.00053434	0.001053018	0.212010801	0.125396052	0.171335419			0.000780152	0.084072676	0.000992529	0.004749651
0.044774927	0.604324072	1.64219E-07	0.000534226	0.001058252	0.211921372	0.127105171	0.171067907			0.000787005	0.084254571	0.000625172	0.002057023
0.045061566	0.603691425	1.75167E-07	0.00056976	0.001064032	0.211940084	0.128837685	0.170771106			0.000793026	0.084247499	0.001363656	0.005133311
0.045320365	0.603117385	1.75167E-07	0.00056974	0.00106886	0.211811235	0.130629099	0.170486722			0.000799289	0.084188192	0.001665161	0.007361002
0.04560996	0.602474994	1.75167E-07	0.00056974	0.001074465	0.211802206	0.132453642	0.170181413			0.000804182	0.084044622	0.001367235	0.005944139
0.045868223	0.6018766	1.75167E-07	0.000569679	0.001080049	0.211794888	0.134325229	0.169869875			0.000812306	0.084276465	0.000355914	0.000876351
0.046159274	0.601231369	1.75167E-07	0.000569618	0.001085786	0.211807142	0.136239216	0.169540748			0.000815251	0.084066381	0.001573908	0.004835724
0.046421007	0.600651996	1.75167E-07	0.000569537	0.001092311	0.211917309	0.138195168	0.169193721			0.000822049	0.084036933	0.000187577	0.000755332
0.046713	0.600028322	1.75167E-07	0.000569456	0.001097577	0.211876442	0.140203406	0.1688456			0.000827808	0.083995779	0.001003326	0.003155661
0.046980239	0.599466921	1.86115E-07	0.000604982	0.001103456	0.21189359	0.142256827	0.168477986			0.000835888	0.084087004	0.000332017	0.001228602
0.047272517	0.598823829	1.86115E-07	0.000604896	0.001109127	0.211924894	0.144351434	0.168093738			0.000845139	0.084431806	0.000192354	0.00073706
0.047543359	0.598263485	1.86115E-07	0.000604853	0.001114042	0.211849745	0.146471003	0.167676235			0.000850394	0.084421259	0.000567827	0.001766694
0.047836063	0.597610709	1.86115E-07	0.000604702	0.001120381	0.211979228	0.148623678	0.16724084			0.000858189	0.084624852	8.47335E-05	0.000254682
0.048101989	0.597017531	1.86115E-07	0.000604616	0.001126403	0.212079112	0.150805201	0.166775037			0.000867188	0.084843616	0.000833459	0.003007349
0.048393544	0.59635712	1.86115E-07	0.000604466	0.001131964	0.21205055	0.153056112	0.166304857			0.000871556	0.08467241	0.000945969	0.003338656
0.048663061	0.59577159	1.86115E-07	0.000604401	0.001138456	0.212185766	0.155345735	0.165810717			0.000875333	0.084366361	0.00051285	0.00194739
0.048956685	0.595138083	1.86115E-07	0.00060423	0.001144751	0.212256788	0.157688226	0.165301931			0.000882887	0.084452822	0.00066083	0.002514527
0.049230592	0.594548244	1.86115E-07	0.000604187	0.001150729	0.212284376	0.16007845	0.164780536			0.000889543	0.084479102	0.000620004	0.002571785
0.049527972	0.593907882	1.86115E-07	0.000604144	0.001156531	0.212262047	0.162493274	0.16422026			0.000896846	0.084609585	0.001415514	0.004654667
0.049803017	0.59332329	1.86115E-07	0.000604079	0.00116229	0.21224001	0.16495905	0.163637536			0.000901192	0.084366096	0.000628004	0.00249562
0.050102641	0.592700917	1.86115E-07	0.000604015	0.001168081	0.212201792	0.16748262	0.163037345			0.000907312	0.084342561	0.000882299	0.003374839
0.050379252	0.59215327	1.86115E-07	0.000603929	0.001174245	0.212190934	0.17006451	0.162425897			0.000912939	0.084316481	0.000175347	0.000755508
0.05068147	0.591531529	1.86115E-07	0.000603758	0.001180124	0.212180383	0.172697099	0.161794805			0.000924544	0.084847785	0.000223794	0.000942991
0.050962833	0.590991152	1.86115E-07	0.000603607	0.001185905	0.212168517	0.175394884	0.161150291			0.000931595	0.084914679	0.00061509	0.002612008
0.051265347	0.590396413	1.97063E-07	0.000639046	0.001192276	0.212271948	0.178136352	0.160470001			0.000940233	0.085099088	0.000225692	0.001013179
0.051544454	0.589799121	1.97063E-07	0.000638978	0.001198714	0.212359653	0.180934015	0.159758476			0.000945236	0.084829043	0.000887995	0.003683857
0.051847932	0.589190314	1.97063E-07	0.00063891	0.001204056	0.212302258	0.183802128	0.15902657			0.000955505	0.085123379	0.000394898	0.001622914
0.052126831	0.588592794	1.97063E-07	0.000638819	0.001208994	0.212158821	0.186737681	0.158267409			0.000959698	0.084851418	0.00082737	0.003632817
0.052434972	0.587986403	1.97063E-07	0.000638796	0.001214107	0.212063555	0.189757007	0.157488313			0.000966081	0.084865359	0.001226474	0.005166133
0.05271825	0.587424205	1.97063E-07	0.000638638	0.001220062	0.21210241	0.192849302	0.156674559			0.000972058	0.084803247	0.000498702	0.002083856
0.053021432	0.586791694	1.97063E-07	0.000638592	0.001225131	0.212019591	0.1960137	0.155827619			0.0009782	0.084836688	0.000559312	0.002255783
0.05330898	0.586224582	1.97063E-07	0.000638547	0.001230923	0.212028808	0.199256036	0.154946485			0.000984221	0.084835331	0.000248676	0.000975014
0.053615885	0.585610482	1.97063E-07	0.000638502	0.001237065	0.21207213	0.202585671	0.154032359			0.00098952	0.084803903	0.000196674	0.000722576
0.053906925	0.585035922	1.97063E-07	0.000638434	0.001242692	0.212041112	0.206054663	0.153108696			0.000997578	0.084944532	0.000590065	0.002317486
0.054211837	0.584392681	1.97063E-07	0.000638366	0.001248658	0.21203057	0.209602667	0.152135553			0.001010584	0.08547037	0.001758322	0.007013328
0.05445025	0.583902222	2.08011E-07	0.000673735	0.001254603	0.212051738	0.213260894	0.151150702			0.001017416	0.085509753	0.002376003	0.009125791
0.054740645	0.583318789	2.08011E-07	0.000673663	0.001260296	0.212018241	0.217012704	0.150146567			0.001024608	0.085524079	0.000500383	0.001928932
0.055049487	0.58268543	2.08011E-07	0.00067352	0.001265956	0.211962071	0.220843176	0.14911333			0.001028232	0.085327519	0.001176619	0.004923319
0.055342739	0.58212105	2.08011E-07	0.000673448	0.001271671	0.211939912	0.224771074	0.148060728			0.00103745	0.085448151	0.000794786	0.003341153
0.055657788	0.581520357	2.08011E-07	0.000673377	0.001277649	0.211955387	0.228819169	0.146981685			0.001043669	0.085459435	0.002003603	0.006698651
0.05595381	0.580965497	2.08011E-07	0.000673281	0.001283867	0.21205343	0.23300512	0.145881598			0.001050216	0.085444019	0.00202048	0.006553021
0.05626864	0.58035571	2.08011E-07	0.000673138	0.001290064	0.21209814	0.237322732	0.144751191			0.001055734	0.085512104	0.001261447	0.004329764
0.056563524	0.579786711	2.08011E-07	0.000673091	0.001296556	0.212198421	0.241828387	0.143604014			0.001060299	0.085412294	0.001464461	0.00533621
0.056879843	0.579163653	2.08011E-07	0.0006729	0.001302194	0.212152236	0.246495884	0.142426137			0.001067798	0.085481157	0.001124742	0.003677156
0.057171628	0.578589988	2.08011E-07	0.000672805	0.001308817	0.212246673	0.251328609	0.141218712			0.001076327	0.085571416	0.001398276	0.005633031
0.057492119	0.57796513	2.08011E-07	0.000672781	0.001315211	0.212314762	0.2563365	0.139995313			0.001084023	0.085602144	0.000757718	0.002513093
0.057790144	0.577414512	2.08011E-07	0.000672685	0.001320729	0.212290788	0.261505666	0.138738041			0.001092365	0.085749398	0.001239043	0.004495932
0.058114466	0.576820669	2.08011E-07	0.00067259	0.001326312	0.21226563	0.266912633	0.137475015			0.001099909	0.085825218	3.14449E-05	4.81272E-05
0.058414276	0.57623875	2.08011E-07	0.000672519	0.001331775	0.212235939	0.272567111	0.13619538			0.001107944	0.08580719	0.000177995	0.000786184
0.058735369	0.575613344	2.08011E-07	0.000672447	0.001337545	0.212283912	0.278482764	0.134881301			0.001113572	0.085690817	0.000162019	0.000578709
0.059031106	0.575019321	2.08011E-07	0.000672376	0.001344004	0.212373627	0.28477646	0.133567981			0.001120469	0.085694549	0.000272594	0.001040297
0.059360793	0.57441821	2.08011E-07	0.000672305	0.001349248	0.21230465	0.291393614	0.132210692			0.001125198	0.085604698	0.000451311	0.00166525
0.059664412	0.573859454	2.08011E-07	0.000672281	0.001355029	0.212309381	0.298433381	0.130830446			0.001129785	0.085540451	0.001559653	0.006120774
0.059992041	0.573238646	2.08011E-07	0.000672257	0.001360306	0.21222535	0.305918785	0.129407251			0.001135807	0.085535493	0.000854127	0.003488337
0.06029369	0.572665613	2.08011E-07	0.000672114	0.001365615	0.212133065	0.313910937	0.127926688			0.001139212	0.085285632	0.000401868	0.001262442
0.060626749	0.572054135	2.18959E-07	0.000707389	0.001370619	0.212003495	0.322546084	0.126404921			0.001145999	0.085304376	0.0003109	0.00097011
0.060930062	0.571487439	2.18959E-07	0.000707339	0.001375797	0.211925946	0.331855735	0.124813159			0.001152021	0.085238558	0.000203918	0.000738648
0.061263143	0.57087763	2.18959E-07	0.000707289	0.001381085	0.21184555	0.341903979	0.123120791			0.0011579	0.085128783	0.001092695	0.003556499
0.061569992	0.570331419	2.18959E-07	0.000707214	0.001386854	0.211846139	0.352795905	0.121322625			0.001162892	0.085091725	0.000290545	0.001181909
0.061905886	0.569717028	2.18959E-07	0.000707114	0.001392974	0.211886606	0.364588072	0.119356695			0.001169439	0.085073272	0.000834649	0.002776293
0.062215199	0.569161679	2.29907E-07	0.000742312	0.001397989	0.211796825	0.377496732	0.117226656			0.001178373	0.085173696	0.000871435	0.003416387
0.062553502	0.568543804	2.29907E-07	0.000742154	0.001403342	0.211735537	0.39123827	0.114817455			0.001186989	0.085317123	0.000323609	0.001017974
0.062859191	0.567977867	2.29907E-07	0.000742076	0.001409714	0.211819727	0.406089044	0.112097129			0.001192255	0.08523284	0.002067331	0.007637164
0.063201358	0.56738674	2.29907E-07	0.000741997	0.001415582	0.21180774	0.422417738	0.109039575			0.001197477	0.085126469	0.000401598	0.001783532
0.063511032	0.56683047	2.29907E-07	0.000741918	0.001421647	0.211852517	0.440849446	0.10556528			0.00120283	0.085017411	0.000853832	0.003302955
0.063852028	0.56621708	2.29907E-07	0.000741918	0.001427504	0.211840243	0.462170223	0.101564083			0.00121091	0.085147036	0.000126661	0.000492516
0.064161067	0.56565891	2.29907E-07	0.000741735	0.001433756	0.211875691	0.487367255	0.096780614			0.001215486	0.084932681	0.000800471	0.002805338
0.064503914	0.565038589	2.29907E-07	0.000741656	0.001439591	0.211915172	0.518192534	0.090953665			0.001220325	0.084920006	0.000939187	0.003425923
0.064813445	0.564488631	2.29907E-07	0.000741578	0.001445141	0.2118956	0.557888681	0.083521118			0.001227978	0.085076608	0.000214331	0.000718219
0.065163878	0.563897499	2.29907E-07	0.000741421	0.001451579	0.211978922	0.611908304	0.073963455			0.001238991	0.085360537	1.02775E-05	2.99208E-05
0.065474724	0.563328173	2.29907E-07	0.00074129	0.001458618	0.212140368	0.691888547	0.062028169			0.001248078	0.085470835	0.000521799	0.002206233
0.065823712	0.562734328	2.29907E-07	0.000741211	0.001464694	0.212177104	0.816316252	0.048485188			0.001253673	0.085412098	0.002286868	0.007929146
0.066138597	0.562187775	2.29907E-07	0.000741107	0.00147088	0.212229346	1	0.030083034			0.001265507	0.085757846	0.001978561	0.007409709
0.066490158	0.561565684	2.29907E-07	0.000741028	0.001477438	0.212283569					0.00127547	0.085961042	0.000803227	0.002841291
0.066810955	0.561025424	2.29907E-07	0.000740976	0.001483558	0.212265703					0.00128332	0.085995158	0.001658386	0.005575959
0.067163884	0.560419949	2.29907E-07	0.000740845	0.001489973	0.212323553					0.001287994	0.085955286	0.001132503	0.004177982
0.067482536	0.559872845	2.29907E-07	0.000740741	0.001495929	0.212364183					0.001293512	0.085865552	4.88947E-05	2.19726E-05
0.067842767	0.559298376	2.29907E-07	0.000740584	0.001502136	0.212429594					0.001300431	0.085887925	0.000275605	0.000879723
0.068159875	0.558745782	2.29907E-07	0.000740453	0.001508267	0.212457167					0.001308752	0.085995972	0.000124986	0.000380135
0.068517249	0.55811043	2.29907E-07	0.000740427	0.001513906	0.21242062					0.001315014	0.085943761	0.000106356	0.000446534
0.068839787	0.557551318	2.29907E-07	0.000740323	0.001520398	0.212473799					0.001319623	0.08590692	2.04807E-05	5.30976E-06
0.0691968	0.556927434	2.29907E-07	0.000740245	0.001526561	0.212491199					0.001324156	0.085719348	0.000253413	0.000861692
0.069524822	0.556397945	2.29907E-07	0.000740166	0.001532791	0.21253854					0.001330297	0.085661614	0.000365974	0.001237338
0.069887594	0.555775883	2.40855E-07	0.000775221	0.001538604	0.212555374					0.001335049	0.085557427	0.000564635	0.001860835
0.070216208	0.555246491	2.40855E-07	0.000775139	0.001544538	0.212582894					0.001344475	0.08575838	0.000458487	0.001611255
0.070584629	0.554650898	2.40855E-07	0.000775057	0.001550669	0.212629253					0.001353091	0.085798681	0.000253372	0.000749147
0.070909225	0.554115751	2.51803E-07	0.000810116	0.001556712	0.21266362					0.001361258	0.085887269	1.78084E-05	4.76784E-05
0.07127805	0.55351119	2.51803E-07	0.000810002	0.001562416	0.212648371					0.00136832	0.085899656	0.00035784	0.001166768
0.071602011	0.552955819	2.51803E-07	0.000809831	0.001568437	0.212680075					0.001378742	0.086080656	0.000135614	0.000418453
0.071974724	0.552356707	2.62751E-07	0.000844803	0.00157413	0.212679442					0.001390073	0.086269194	0.001807587	0.005532255
0.07230671	0.551823778	2.62751E-07	0.000844654	0.001580184	0.21273372					0.001398591	0.086375254	0.001172039	0.004000274
0.072682805	0.551201812	2.62751E-07	0.000844476	0.001585987	0.212747272					0.001403047	0.086265482	3.84552E-05	0.00012646
0.073013148	0.55068419	2.62751E-07	0.000844387	0.001591461	0.212700954					0.001410086	0.086395895	0.000340052	0.001061514
0.073389703	0.550087365	2.62751E-07	0.000844238	0.001597263	0.212677935					0.00141429	0.086283062	0.001409162	0.00476096
0.073719073	0.549551563	2.62751E-07	0.000843971	0.001602989	0.212651098					0.001423289	0.08645674	0.000863562	0.003179736
0.074098529	0.548943586	2.62751E-07	0.000843912	0.001608671	0.212662368					0.001432748	0.086542124	0.000157515	0.000474298
0.074432267	0.548409048	2.62751E-07	0.000843793	0.001613959	0.212614585					0.001441353	0.086569569	0.000217069	0.000908024
0.074811909	0.547783383	2.62751E-07	0.000843704	0.001619871	0.212620942					0.001448481	0.086565035	0.000442582	0.001913856
0.075143741	0.54724204	2.62751E-07	0.000843585	0.001625575	0.212602484					0.00145829	0.08668619	0.000356582	0.001310241
0.075531628	0.546664891	2.62751E-07	0.000843378	0.001630961	0.212559463					0.001463808	0.086670124	4.17679E-05	0.000100666
0.075869164	0.546141333	2.62751E-07	0.000843348	0.00163626	0.212503252					0.001472511	0.086730075	0.002203701	0.005160692
0.076252846	0.545519432	2.62751E-07	0.00084317	0.001641635	0.212466082					0.001483426	0.086935712	0.000510812	0.002041553
0.076591883	0.544991498	2.62751E-07	0.000842993	0.00164735	0.212467241					0.001488911	0.086872565	0.000109937	0.000412081
0.076982769	0.544396695	2.62751E-07	0.000842874	0.001653383	0.212487073					0.001494571	0.086792549	6.43594E-05	0.000278779
0.077326272	0.54385697	2.62751E-07	0.000842697	0.001658878	0.212461896					0.001503078	0.086883306	0.00054831	0.002273322
0.077716446	0.543253186	2.62751E-07	0.000842578	0.001664002	0.212395613					0.001509253	0.086822648	9.60206E-05	0.000221401
0.078058219	0.542714666	2.62751E-07	0.000842519	0.001669991	0.212394248					0.001517059	0.086801553	0.001946161	0.007004821
0.078450178	0.542104728	2.62751E-07	0.00084246	0.001674873	0.212320516					0.001523419	0.086752494	0.000473238	0.002055293
0.078796374	0.541563027	2.62751E-07	0.00084243	0.001680205	0.212290766					0.001527897	0.086710158	0.000136334	0.000502522
0.079188432	0.540940814	2.62751E-07	0.000842401	0.001685405	0.212204001					0.001539907	0.086938006	0.000670998	0.002633367
0.079533106	0.54040673	2.62751E-07	0.000842371	0.001690398	0.212087663					0.001547954	0.087015816	0.000168218	0.000589033
0.07992662	0.539801969	2.62751E-07	0.000842253	0.001696091	0.212065255					0.001556187	0.086975464	0.000377884	0.001652561
0.080275411	0.539267839	2.73699E-07	0.000877285	0.001702276	0.212094262					0.001563357	0.086950618	0.001118192	0.001757859
0.080676391	0.538673307	2.73699E-07	0.000877131	0.001708002	0.212089327					0.001570386	0.086933939	0.001162991	0.001896559
0.081027251	0.538120298	2.73699E-07	0.00087707	0.001713761	0.212073836					0.001576495	0.086835313	0.00088901	0.001336724
0.081422396	0.53750416	2.73699E-07	0.000876824	0.001719421	0.212029696					0.001583086	0.086743251	0.001201976	0.002034426
0.08177735	0.536974235	2.73699E-07	0.000876793	0.001724884	0.212009565					0.00159376	0.086900669	0.002000604	0.002236613
0.082174323	0.536381509	2.73699E-07	0.000876732	0.00173039	0.211963941					0.001599924	0.086786032	0.002426721	0.002837689
0.082531916	0.535832622	2.73699E-07	0.000876578	0.001736248	0.212001914					0.001605387	0.086773182	0.001505704	0.002121244
0.082934374	0.535244785	2.73699E-07	0.000876516	0.001741492	0.211948925					0.001610992	0.086660777	0.001044222	0.001539338
0.083292953	0.534712246	2.73699E-07	0.000876363	0.001747458	0.211995479					0.001617353	0.086630505	0.000800472	0.001421472
0.083690429	0.534116016	2.73699E-07	0.000876209	0.001753469	0.212009139					0.001626648	0.086706349	0.000810937	0.001605212
0.084055347	0.533571218	2.73699E-07	0.000876178	0.001759676	0.212033586					0.001634289	0.086673634	0.001524086	0.002465743
0.084459512	0.532981947	2.73699E-07	0.000876086	0.001765435	0.212014278					0.001643573	0.086757975	0.001705138	0.003122708
0.084822744	0.532441978	2.73699E-07	0.000875994	0.001771489	0.212018255					0.001653164	0.086872627	0.001790481	0.002674586
0.085226001	0.531853123	2.73699E-07	0.000875779	0.001777051	0.211954308					0.001661988	0.086941183	0.000981635	0.001446477
0.085597783	0.53133397	2.73699E-07	0.000875749	0.001783225	0.211966706					0.001670231	0.086998745	0.000953428	0.00133991
0.085999562	0.530746347	2.73699E-07	0.000875595	0.001788929	0.211947442					0.001678366	0.086976058	0.000899374	0.001309113
0.086371311	0.53020399	2.73699E-07	0.000875565	0.001794819	0.211925897					0.001688438	0.087048597	0.001559863	0.001802724
0.086775947	0.529613492	2.73699E-07	0.000875503	0.001800917	0.211946452					0.001700382	0.087240914	0.001279596	0.001907561
0.087145047	0.529071974	2.84647E-07	0.000910428	0.00180696	0.211932146					0.001709743	0.087309219	0.001038723	0.001565569
0.087556777	0.528513292	2.84647E-07	0.000910237	0.001813223	0.211935936					0.001715928	0.087288372	0.001014766	0.00146649
0.087936781	0.527982448	2.84647E-07	0.000910077	0.001819879	0.21202103					0.001723493	0.087269804	0.000594695	0.000828147
0.088342578	0.527397918	2.84647E-07	0.00090995	0.001826207	0.212045865					0.001731989	0.087307947	0.001407818	0.00174979
0.088726413	0.52687146	2.84647E-07	0.000909823	0.001832699	0.212081746					0.001739423	0.087268483	0.002918538	0.003545124
0.089134718	0.526299714	2.84647E-07	0.0009096	0.001838863	0.212095575					0.001750557	0.08743329	0.00073091	0.001052066
0.08951667	0.525758563	2.84647E-07	0.000909504	0.001845114	0.212142878					0.001756381	0.087327854	0.002211036	0.002509075
0.089928182	0.525176689	2.84647E-07	0.000909473	0.001851267	0.21217646					0.001764253	0.087348366	0.002072545	0.002507433
0.090316057	0.524639202	2.84647E-07	0.000909409	0.00185765	0.212207695					0.001772266	0.087333297	0.002449028	0.003116927
0.090731017	0.524078243	2.95595E-07	0.000944254	0.001864273	0.212245249					0.001782634	0.087405658	0.00200177	0.002461769
0.091118706	0.523527785	2.95595E-07	0.000944023	0.001870623	0.212279183					0.001792433	0.087561771	0.002148769	0.002013932
0.091531554	0.522954346	2.95595E-07	0.00094399	0.00187683	0.212292329					0.001797556	0.087475226	0.002732236	0.002709247
0.091922856	0.522396481	2.95595E-07	0.000943825	0.001882906	0.212303943					0.001808625	0.087705458	0.002782033	0.003074373
0.092336327	0.521817867	2.95595E-07	0.000943726	0.001889245	0.212329863					0.001813945	0.087619249	0.002242134	0.002119525
0.092736421	0.521283064	2.95595E-07	0.000943627	0.001895475	0.212350382					0.001821313	0.08756303	0.002576782	0.002722462
0.093149815	0.520688261	2.95595E-07	0.000943528	0.001901945	0.212391436					0.001827411	0.087474059	0.001690262	0.001822189
0.09354912	0.520142586	2.95595E-07	0.00094333	0.001908098	0.21239844					0.001835666	0.087484086	0.002657355	0.003115658
0.093963293	0.519558941	2.95595E-07	0.000943264	0.001914765	0.212458622					0.001843362	0.087503898	0.001986056	0.002280876
0.094363889	0.519018077	2.95595E-07	0.000943133	0.001920622	0.212410553					0.001853336	0.087504394	0.002287597	0.002425093
0.094782747	0.518459084	2.95595E-07	0.000943001	0.001926655	0.212379032					0.001862346	0.087617306	0.002013156	0.002158171
0.095185851	0.517913122	2.95595E-07	0.000942902	0.001932731	0.212376541					0.00187082	0.08770427	0.002080494	0.002159189
0.095602476	0.517332014	2.95595E-07	0.000942869	0.001938402	0.212365095					0.0018841	0.08787133	0.002316206	0.002488033
0.096004813	0.516777505	2.95595E-07	0.000942803	0.001944478	0.21234616					0.001893942	0.087903963	0.001718795	0.001791217
0.096422084	0.516205143	2.95595E-07	0.000942803	0.001950565	0.212330563					0.001901332	0.087894124	0.002477899	0.002578025
0.096829884	0.515652988	2.95595E-07	0.000942737	0.001956696	0.212318051					0.001910397	0.087952621	0.001934255	0.001857781
0.097255814	0.515099516	2.95595E-07	0.000942573	0.001962805	0.212316073					0.001922943	0.088179125	0.001952019	0.001983518
0.097664819	0.514540302	2.95595E-07	0.000942375	0.001968771	0.212301016					0.00193272	0.088286157	0.002624237	0.002786474
0.09809052	0.513991551	2.95595E-07	0.000942211	0.001975614	0.212352713					0.001939891	0.088207885	0.001988887	0.001979402
0.098498167	0.513421458	2.95595E-07	0.000941948	0.001981285	0.212319414					0.001946864	0.088125774	0.002217637	0.002337838
0.098818942	0.513005031	2.95595E-07	0.000941718	0.00198781	0.212327133					0.001953685	0.088194129	0.002178197	0.002332922
0.099247828	0.51245085	2.95595E-07	0.000941488	0.001993798	0.212307631					0.00196033	0.088249877	0.002072052	0.002543036
0.09966234	0.51189289	2.95595E-07	0.000941324	0.002000039	0.212301656					0.001969866	0.088326543	0.002413037	0.002759936
0.100092726	0.511332764	2.95595E-07	0.000941094	0.00200594	0.212264725					0.00197615	0.088304877	0.001484819	0.001798355
0.100510828	0.510777402	2.95595E-07	0.000940767	0.002011819	0.212238458					0.001983453	0.088281357	0.001967308	0.002370802
0.100941477	0.510205726	3.06543E-07	0.000975338	0.002018278	0.212278267					0.001992857	0.088355499	0.002009531	0.003054557
0.101362448	0.509661026	3.06543E-07	0.000975134	0.002024584	0.212288117					0.002005951	0.0885706	0.001949625	0.002951865
0.10179463	0.509096565	3.06543E-07	0.0009751	0.002030485	0.212254348					0.00201264	0.088502311	0.00311601	0.00313185
0.102213094	0.508540604	3.06543E-07	0.000975066	0.002036331	0.21224874					0.00202084	0.088513475	0.004139172	0.004215982
0.10264683	0.507973398	3.06543E-07	0.000974829	0.002042659	0.212262799					0.002026007	0.088392243	0.002220807	0.00266042
0.103067089	0.507416833	3.06543E-07	0.000974591	0.002048615	0.212268303					0.002036112	0.088457075	0.001559416	0.001687923
0.103505949	0.506856644	3.06543E-07	0.000974557	0.00205422	0.212226298					0.002048472	0.088572781	0.004697717	0.005377626
0.103929854	0.506303162	3.06543E-07	0.000974388	0.002060559	0.212255789					0.002056957	0.08866264	0.002816538	0.003378562
0.104371921	0.505738526	3.06543E-07	0.000974354	0.002067161	0.212329761					0.002060942	0.088554427	0.002158957	0.002611668
0.104794852	0.505193863	3.06543E-07	0.00097432	0.002073773	0.212366333					0.00207408	0.088668445	0.002866336	0.00337577
0.105238825	0.504614165	3.06543E-07	0.00097415	0.002079795	0.212348734					0.00208217	0.088686407	0.001084239	0.001510337
0.105664426	0.504065708	3.06543E-07	0.000973845	0.002085455	0.212329721					0.002092516	0.088783445	0.00237179	0.00272129
0.10611338	0.503501331	3.06543E-07	0.00097371	0.002090644	0.212267265					0.002101264	0.08880807	0.004251085	0.005085469
0.106544675	0.502970246	3.06543E-07	0.000973574	0.002096359	0.212248716					0.002107449	0.088716472	0.003932001	0.004764606
0.107001161	0.502408612	3.06543E-07	0.000973338	0.002102665	0.21227682					0.002117532	0.088805326	0.004125136	0.004821787
0.107434164	0.501879009	3.06543E-07	0.000973236	0.002108478	0.21226008					0.002123597	0.088762184	0.002695984	0.003884653
0.107889851	0.501304564	3.06543E-07	0.000972999	0.002113678	0.212214076					0.00213113	0.08876425	0.002961385	0.003462084
0.108325339	0.500775109	3.06543E-07	0.000972898	0.00211993	0.212227259					0.002140797	0.088826656	0.004081052	0.004806734
0.108785054	0.500207452	3.06543E-07	0.000972695	0.002125513	0.212220087					0.002147343	0.08876765	0.004562192	0.005392034
0.109215287	0.499662312	3.06543E-07	0.000972526	0.002131655	0.212236854					0.002154657	0.088764658	0.004234865	0.004938416
0.109675528	0.499079175	3.06543E-07	0.000972459	0.00213806	0.212253544					0.002162561	0.088766009	0.002223031	0.002750751
0.110107053	0.498523189	3.06543E-07	0.000972391	0.002144574	0.212295928					0.002175929	0.088994761	0.002490036	0.003338427
0.110571685	0.497945407	3.06543E-07	0.000972155	0.002150967	0.212316318					0.002185278	0.089070058	0.002027938	0.002391012
0.111009384	0.497414017	3.06543E-07	0.000971885	0.002158083	0.212393519					0.002194551	0.089074387	0.002951592	0.00374719
0.111479577	0.496838272	3.06543E-07	0.000971716	0.002164444	0.212417591					0.002201755	0.089113346	0.001832019	0.002158642
0.111917594	0.496300042	3.06543E-07	0.000971548	0.002171517	0.212472242					0.002211652	0.089146551	0.003562864	0.004240133
0.11238783	0.495710669	3.06543E-07	0.000971345	0.002178961	0.212539952					0.002219206	0.089089351	0.001891152	0.003197099
0.112830336	0.495177002	3.06543E-07	0.000971244	0.002185639	0.212565535					0.002229245	0.08917882	0.001465925	0.002138202
0.113300759	0.494588386	3.06543E-07	0.000971211	0.002192164	0.212578588					0.002236427	0.089087658	0.00270102	0.003720072
0.113742815	0.494045157	3.06543E-07	0.000971008	0.002198449	0.212563102					0.002249773	0.089214639	0.002733891	0.003485742
0.114216971	0.493459954	3.06543E-07	0.000970941	0.002204678	0.212570698					0.002258443	0.089225346	0.002143613	0.002707879
0.114658634	0.492914229	3.06543E-07	0.000970806	0.002210765	0.212560763					0.002270015	0.089315529	0.002059712	0.003466408
0.115140673	0.492334659	3.06543E-07	0.000970605	0.002216502	0.212510601					0.0022815	0.089447592	0.001497437	0.002422816
0.115580145	0.491786618	3.06543E-07	0.000970369	0.002222961	0.21254382					0.002290171	0.089449671	0.002091086	0.0029935
0.116063158	0.49120478	3.06543E-07	0.000970201	0.002229092	0.212573278					0.002301797	0.089562939	0.003424736	0.004228977
0.116510799	0.49067121	3.06543E-07	0.000970167	0.002236055	0.212648728					0.002310917	0.089616201	0.00309667	0.003670018
0.116995673	0.490079522	3.06543E-07	0.000970067	0.002242284	0.21266281					0.002319139	0.089592709	0.003643832	0.004460767
0.117437675	0.489531184	3.06543E-07	0.000969932	0.002249138	0.2126799					0.002335331	0.089849627	0.003381617	0.003992315
0.117923698	0.488936121	3.06543E-07	0.000969798	0.002255794	0.212714098					0.002342239	0.089835398	0.002726198	0.002956496
0.118373079	0.488400583	3.06543E-07	0.00096963	0.002262144	0.212745781					0.002349125	0.089861797	0.001594806	0.001902262
0.118862737	0.487799825	3.06543E-07	0.000969496	0.002269107	0.212813386					0.002359986	0.089957017	0.001501356	0.001873874
0.119311319	0.48726246	3.06543E-07	0.000969361	0.002275774	0.212839896					0.002371897	0.090069011	0.002290805	0.00252969
0.119806364	0.486678024	3.06543E-07	0.000969227	0.002281971	0.212811706					0.002378083	0.089952377	0.001837614	0.002451204
0.120256785	0.486140804	3.06543E-07	0.000969126	0.002287828	0.212769012					0.002390071	0.090062706	0.001501718	0.001787769
0.120752848	0.485547478	3.06543E-07	0.000968858	0.00229409	0.212744032					0.00239988	0.090138575	0.002970655	0.003684338
0.121203115	0.485007912	3.06543E-07	0.000968791	0.002299838	0.212701113					0.002406887	0.090038907	0.001578456	0.002000258
0.12170567	0.484424632	3.17491E-07	0.001003252	0.002305498	0.212637463					0.002413423	0.089966535	0.001974946	0.002420123
0.122162781	0.483893628	3.17491E-07	0.001003113	0.002311103	0.212589037					0.002425498	0.090093124	0.002010029	0.002438559
0.122670087	0.483309887	3.28439E-07	0.001037488	0.002317026	0.212574904					0.002432691	0.090049036	0.002778444	0.003557944
0.123131795	0.48277648	3.28439E-07	0.001037416	0.002322938	0.212541533					0.002442205	0.090138193	0.001360075	0.001863671
0.123638357	0.482186463	3.28439E-07	0.001037237	0.002328872	0.2125131					0.00244919	0.090090206	0.001866006	0.002166404
0.124096672	0.481656246	3.28439E-07	0.001037165	0.00233463	0.212490683					0.002458101	0.090091485	0.001981139	0.00224893
0.124608401	0.481068646	3.28439E-07	0.001036878	0.002340389	0.21246437					0.002466827	0.090024771	0.002626179	0.002903409
0.125066869	0.480537288	3.28439E-07	0.001036771	0.002347801	0.212548268					0.002474852	0.089986864	0.002603126	0.00303577
0.125580656	0.479951276	3.28439E-07	0.001036663	0.002353504	0.212513642					0.002483763	0.089952817	0.002879094	0.003516232
0.126044817	0.479420754	3.28439E-07	0.001036628	0.002359997	0.212533004					0.002492533	0.08992456	0.002796215	0.003573972
0.126559634	0.478829879	3.28439E-07	0.001036556	0.002365876	0.21250075					0.002500765	0.089926775	0.002722087	0.00331675
0.127020182	0.478287104	3.28439E-07	0.001036484	0.002372028	0.212506106					0.002511078	0.089978816	0.002653897	0.003168054
0.127491042	0.477751814	3.28439E-07	0.001036413	0.002378094	0.212512339					0.002518633	0.089914406	0.00275169	0.003052028
0.127984051	0.477200494	3.28439E-07	0.001036234	0.002384575	0.212546084					0.002527128	0.089925981	0.001450889	0.001841304
0.128480256	0.476651614	3.28439E-07	0.001036055	0.00239076	0.212551514					0.002534704	0.089817667	0.001766135	0.002242109
0.128975903	0.476081111	3.28439E-07	0.001035983	0.002396858	0.212552451					0.002542083	0.089751846	0.003015787	0.003350294
0.129472207	0.475518623	3.28439E-07	0.00103584	0.002402836	0.212530999					0.002549593	0.089670402	0.001945687	0.002397877
0.129967273	0.474950799	3.28439E-07	0.001035804	0.002409427	0.212568673					0.002557673	0.089667997	0.002590541	0.003119664
0.130465745	0.47438533	3.28439E-07	0.001035769	0.002415076	0.212518184					0.002566048	0.089638213	0.001988917	0.002530215
0.130964709	0.473820146	3.28439E-07	0.00103559	0.002420561	0.212483963					0.002574577	0.089624223	0.001825766	0.00229455
0.131471107	0.473266956	3.28439E-07	0.001035447	0.002426998	0.212497052					0.002581704	0.089565118	0.002129095	0.002589137
0.131979191	0.472726771	3.28439E-07	0.00103534	0.00243303	0.212492781					0.002587364	0.089486179	0.001541708	0.00194577
0.132485457	0.472164688	3.28439E-07	0.001035197	0.002439085	0.212497937					0.002595816	0.089476961	0.002221895	0.002785172
0.132997449	0.471618145	3.28439E-07	0.001035125	0.002445544	0.212520681					0.002602691	0.089450653	0.001691436	0.001663925
0.133504394	0.471045826	3.28439E-07	0.00103509	0.002451719	0.21254284					0.002614569	0.089589226	0.002101219	0.00256826
0.134016649	0.470493147	3.28439E-07	0.001035054	0.00245763	0.212528485					0.002626755	0.089663665	0.002416103	0.003254456
0.134532638	0.469937289	3.28439E-07	0.001034947	0.002463641	0.212518888					0.00263802	0.089722967	0.001535681	0.001778802
0.135047246	0.469378519	3.39387E-07	0.001069297	0.002469914	0.212533549					0.002647818	0.089762099	0.002506495	0.003112121
0.135567154	0.468827777	3.39387E-07	0.00106915	0.002476362	0.212551389					0.002659139	0.089766058	0.002256141	0.002583171
0.136083197	0.468255656	3.39387E-07	0.001069002	0.00248292	0.212565761					0.002675287	0.089981957	0.099905784	0.083518754
0.136600466	0.467694522	3.39387E-07	0.001068892	0.002489511	0.212591807					0.002684615	0.089997431	0.166112569	0.157567153
0.137119651	0.467129482	3.39387E-07	0.001068855	0.002495609	0.21258448					0.002695409	0.090015722	0.114309732	0.099475557
0.137640796	0.466567865	3.39387E-07	0.001068744	0.002501696	0.212578039					0.002705164	0.090038626	0.131629191	0.113910396
0.13816344	0.46600392	3.39387E-07	0.001068671	0.002507904	0.212612223					0.002711798	0.089964406	0.138764587	0.127075918
0.138687946	0.465442858	3.39387E-07	0.00106856	0.002513914	0.212622493					0.002724815	0.09008216	0.119637354	0.100764405
0.139212408	0.464887822	3.39387E-07	0.00106845	0.002520275	0.212655793					0.002734997	0.090131688	0.114696298	0.092846283
0.139739935	0.464322737	3.39387E-07	0.001068376	0.002527303	0.212705752					0.002744215	0.090120083	0.124951952	0.10414289
0.140264999	0.46374736	3.50335E-07	0.001102726	0.002533763	0.212733278					0.002752098	0.090071303	0.12493743	0.110115625
0.140788279	0.463170244	3.61283E-07	0.001137029	0.00254066	0.212762622					0.002758831	0.089972508	0.001945244	0.006600831
0.141315894	0.462607575	3.61283E-07	0.001136873	0.002547732	0.212817929					0.00276887	0.090010677	0.00105954	0.003754
0.141843476	0.462031848	3.61283E-07	0.001136794	0.00255325	0.212761862					0.002777738	0.08999468	0.002911962	0.009647133
0.142377419	0.461468566	3.61283E-07	0.001136755	0.002558965	0.212745682					0.002786025	0.089991866	0.000443415	0.002064325
0.142913289	0.460904126	3.61283E-07	0.001136716	0.002565096	0.212758094					0.002800225	0.090100042	0.001092836	0.003957008
0.143446597	0.460337968	3.61283E-07	0.001136638	0.002571314	0.212771528					0.002810144	0.090168265	0.002075109	0.006587189
0.143982948	0.459769528	3.61283E-07	0.001136403	0.00257716	0.212730521					0.002815946	0.090072839	0.00039131	0.001414553
0.144515719	0.459192971	3.61283E-07	0.001136207	0.002583007	0.212693359					0.002829314	0.090206639	0.000433628	0.001628859
0.145053866	0.458617832	3.61283E-07	0.001136129	0.002589345	0.212693211					0.002841619	0.090277556	0.001571775	0.006625507
0.145591444	0.458044353	3.61283E-07	0.001135894	0.00259494	0.212674608					0.002848867	0.090209734	0.001701741	0.007155969
0.146135459	0.457479963	3.61283E-07	0.001135816	0.002600425	0.212630003					0.002859256	0.090247763	0.001479523	0.007195655
0.146674963	0.456909592	3.61283E-07	0.001135699	0.002605647	0.21256455					0.002870423	0.090359801	0.002260882	0.009627503
0.147218595	0.456338568	3.61283E-07	0.001135582	0.002611066	0.212504834					0.002885761	0.090558629	0.000409979	0.002111062
0.147762884	0.455770918	3.61283E-07	0.001135503	0.002616387	0.212441364					0.002897662	0.090611434	0.002169625	0.009064209
0.148310347	0.455199087	3.61283E-07	0.001135347	0.002621959	0.212380505					0.002907208	0.090639997	0.002361355	0.00800183
0.148858249	0.454630614	3.61283E-07	0.001135191	0.002628233	0.212389897					0.002917313	0.09065798	0.001934303	0.008602347
0.149406895	0.454057436	3.61283E-07	0.001135035	0.002634243	0.212378062					0.002927473	0.090708301	0.002022773	0.005443412
0.149960161	0.453491075	3.61283E-07	0.00113484	0.002640034	0.212342874					0.002938487	0.090800068	0.002441015	0.008752904
0.150515146	0.45292418	3.61283E-07	0.001134723	0.002646121	0.212342577					0.002944891	0.090737055	0.002609979	0.01041707
0.151068839	0.452353791	3.61283E-07	0.001134605	0.002651771	0.212303871					0.002952555	0.090676484	0.001891644	0.0070174
0.151625739	0.451782422	3.61283E-07	0.001134488	0.00265765	0.212263289					0.002961948	0.090672297	0.000887074	0.002942811
0.152182301	0.451215464	3.61283E-07	0.001134293	0.002663627	0.212249822					0.002972798	0.090745915	0.001647133	0.004966607
0.152739475	0.450641515	3.61283E-07	0.001134138	0.002670174	0.2122584					0.002980538	0.090664047	0.000593627	0.00172092
0.15329862	0.450068173	3.61283E-07	0.001133904	0.002676393	0.212259502					0.00298899	0.090664497	0.002111086	0.008188328
0.153857754	0.449497059	3.72231E-07	0.001168024	0.002682841	0.212288722					0.00299777	0.090665872	0.001296395	0.003476699
0.154418783	0.448928359	3.72231E-07	0.001167703	0.00268941	0.212295205					0.003006101	0.090614811	0.000304827	0.001021401
0.154981409	0.448354159	3.72231E-07	0.001167582	0.00269519	0.212273258					0.003016206	0.090647188	0.001580559	0.004597201
0.155549718	0.447789277	3.72231E-07	0.001167542	0.002701168	0.212260868					0.003027975	0.090720307	0.000760049	0.002435746
0.156111906	0.447213223	3.72231E-07	0.001167302	0.002707463	0.212275249					0.003035124	0.090663876	0.002416975	0.008025948
0.156685908	0.446645191	3.72231E-07	0.001167142	0.002713473	0.212258936					0.003041507	0.090596772	0.001253166	0.004215752
0.157257752	0.446081641	3.72231E-07	0.001167021	0.002719801	0.212263849					0.003053867	0.090686953	0.000966526	0.003304269
0.157824484	0.445505182	3.72231E-07	0.001166781	0.002726622	0.212312529					0.003064169	0.090662758	0.002662588	0.009397497
0.158393691	0.444928642	3.72231E-07	0.001166621	0.002733015	0.212339196					0.003072939	0.090637432	0.000514181	0.001840954
0.158967648	0.444361915	3.72231E-07	0.001166501	0.002739124	0.212335388					0.003084762	0.090696237	0.004766044	0.012300907
0.159540161	0.443780902	3.72231E-07	0.001166421	0.002746284	0.212394004					0.003094221	0.090676634	0.001009206	0.004148455
0.160116034	0.443211879	3.72231E-07	0.001166381	0.002753225	0.212461476					0.003103899	0.090669353	0.001443068	0.005268376
0.160693605	0.442629784	3.72231E-07	0.001166261	0.00275917	0.21245194					0.00311003	0.090602156	0.000707601	0.003272805
0.161157809	0.442180503	3.72231E-07	0.001166101	0.00276552	0.212461952					0.003122029	0.09066832	0.000686567	0.003035705
0.161741357	0.441608325	3.83179E-07	0.001200192	0.002772647	0.21252187					0.003130831	0.090615672	0.000915764	0.003758544
0.162326099	0.441035193	3.83179E-07	0.001200069	0.002778953	0.212537051					0.003143246	0.090670456	0.001440503	0.006364836
0.162907479	0.440458883	3.83179E-07	0.001200027	0.00278492	0.212534788					0.003151611	0.09065407	0.001735307	0.006767874
0.163494925	0.439880651	3.83179E-07	0.001199781	0.00279093	0.212519038					0.003158289	0.090583728	0.001068048	0.004342398
0.164088479	0.439315362	3.83179E-07	0.001199616	0.002796897	0.21252036					0.003173955	0.090694175	0.001521035	0.00616162
0.164676757	0.438738005	3.83179E-07	0.001199328	0.00280306	0.212515272					0.003182407	0.090660574	0.000960333	0.003742603
0.165269063	0.438161194	3.83179E-07	0.001199287	0.002809312	0.212519121					0.003191111	0.090651241	0.00071051	0.002997266
0.165863066	0.437585872	3.83179E-07	0.001199205	0.002815355	0.212517788					0.003203099	0.09072937	0.002471716	0.008034597
0.166459774	0.437003289	3.83179E-07	0.001199082	0.002821847	0.212555355					0.003212843	0.090735244	0.001065603	0.004305153
0.167052442	0.436421451	3.83179E-07	0.001198876	0.002827879	0.21254858					0.003224535	0.090787559	0.000688241	0.002863493
0.167654612	0.435855262	3.83179E-07	0.001198794	0.002833682	0.212531746					0.003234082	0.090773746	0.000827666	0.002797805
0.168254166	0.435289177	3.83179E-07	0.001198671	0.002839791	0.212541758					0.003244657	0.090811068	0.002171526	0.007888398
0.168856074	0.43470974	3.83179E-07	0.001198589	0.002845867	0.212555879					0.003252233	0.090778328	0.002040085	0.006542795
0.169454982	0.434123278	3.83179E-07	0.001198343	0.002852118	0.212588029					0.003260291	0.090665226	0.000816009	0.002632798
0.170061368	0.433546786	3.83179E-07	0.001198097	0.002859147	0.212641848					0.003271129	0.090652002	0.002043423	0.008981661
0.170673577	0.432982394	3.83179E-07	0.001198015	0.002865902	0.212668382					0.003282964	0.090674609	0.000739258	0.00314548
0.171287681	0.432413235	3.83179E-07	0.001197851	0.002872733	0.212683921					0.003298543	0.090841198	0.003419824	0.007630147
0.17189919	0.431835953	3.83179E-07	0.001197646	0.002879127	0.212691465					0.003305451	0.090771451	0.003184587	0.006758295
0.172509298	0.431259933	3.94126E-07	0.001231696	0.002885334	0.212685086					0.003319421	0.0908655	0.001268972	0.003541927
0.173123303	0.430680725	3.94126E-07	0.001231611	0.002891619	0.21270167					0.003331048	0.090884163	0.001383642	0.003939371
0.173739958	0.430102971	3.94126E-07	0.001231527	0.002897914	0.212698818					0.003339051	0.090836609	0.002220825	0.005147215
0.174358912	0.429525702	3.94126E-07	0.001231443	0.002903825	0.212693497					0.003352232	0.090910899	0.001433517	0.005799648
0.174972611	0.428935847	3.94126E-07	0.001231274	0.002910449	0.212719275					0.003361034	0.090920156	0.000658972	0.002022657
0.17558782	0.42835491	3.94126E-07	0.00123119	0.002916208	0.21269732					0.003368172	0.09084421	0.001661734	0.004995061
0.176209905	0.427781802	3.94126E-07	0.001230895	0.002921933	0.212683064					0.00337669	0.090797786	5.30401E-05	0.000113848
0.176829352	0.427198976	3.94126E-07	0.001230685	0.002927134	0.212642193					0.003385744	0.090816668	0.000900983	0.004193484
0.177453856	0.426622606	3.94126E-07	0.001230433	0.002932827	0.212623699					0.00339552	0.090798934	0.00026219	0.000883073
0.178080506	0.426046416	3.94126E-07	0.001230222	0.002938563	0.212596323					0.003404508	0.090794745	0.000315272	0.001133497
0.178711809	0.42547384	3.94126E-07	0.001230138	0.002944388	0.212564128					0.003414548	0.090821176	0.00060383	0.002221811
0.179345882	0.424900241	3.94126E-07	0.00122976	0.002950617	0.212560078					0.003423284	0.090789176	0.001080124	0.005133213
0.179977995	0.424322181	3.94126E-07	0.00122955	0.002956912	0.212564949					0.003431966	0.090776938	0.000844168	0.003036493
0.180612955	0.423738245	3.94126E-07	0.001229298	0.00296289	0.212565387					0.003439772	0.090691895	0.000461185	0.001416961
0.181250564	0.423159825	4.05074E-07	0.0012631	0.002969021	0.212554805					0.003448202	0.090681197	0.000473379	0.001295341
0.181883017	0.422568624	4.05074E-07	0.001262842	0.002975819	0.212570198					0.003457431	0.0906811	0.000388207	0.001398558
0.182518786	0.421980184	4.05074E-07	0.001262712	0.002982224	0.212582645					0.003467437	0.090672774	0.000770792	0.002104712
0.183153505	0.421389204	4.05074E-07	0.001262454	0.002988333	0.212582622					0.003473929	0.090590973	0.000430392	0.00175071
0.18379892	0.420806923	4.05074E-07	0.001262282	0.002994529	0.212579565					0.003484341	0.090616707	0.000863609	0.002383414
0.184440591	0.420220572	4.05074E-07	0.001262066	0.003001306	0.212613173					0.0034968	0.090703129	0.000785326	0.002866668
0.185090243	0.419635257	4.05074E-07	0.001261722	0.00300759	0.21262037					0.003510704	0.090805913	0.000707306	0.00230137
0.185739796	0.419052704	4.05074E-07	0.001261593	0.003013842	0.212631626					0.003517097	0.09071953	0.005967655	0.015376188
0.186387839	0.418466226	4.05074E-07	0.001261507	0.003020104	0.212618368					0.003525155	0.09066111	0.003157598	0.013805288
0.187033462	0.417864267	4.05074E-07	0.001261292	0.00302583	0.212589389					0.003540876	0.090740959	0.000648338	0.003278563
0.187683168	0.417267906	4.16022E-07	0.001295116	0.003031829	0.212575965					0.003549624	0.090733475	0.001217429	0.005142442
0.188337134	0.416677641	4.16022E-07	0.001294984	0.003037861	0.212549914					0.003559937	0.090758345	0.0014117	0.004865218
0.188990935	0.41607556	4.16022E-07	0.001294807	0.003044167	0.212562418					0.003569166	0.090750473	0.001468256	0.00525109
0.189648819	0.415474963	4.37918E-07	0.001362816	0.003050802	0.212565487					0.003582894	0.090844136	0.00063318	0.002573953
0.19031128	0.414890079	4.37918E-07	0.001362583	0.003056484	0.212524969					0.003593952	0.090842073	2.37202E-05	0.000102309
0.19097892	0.414294593	4.48866E-07	0.001396458	0.003062899	0.212521146					0.003605644	0.090873572	0.002069579	0.008830251
0.191648858	0.413717358	4.48866E-07	0.001396315	0.003068625	0.212493746					0.003616603	0.090921476	0.011813248	0.023334774
0.192314987	0.413122625	4.48866E-07	0.001396268	0.003074778	0.212494997					0.003627715	0.090943023	0.006296421	0.016897911
0.192987202	0.412540483	4.48866E-07	0.001396077	0.003080219	0.212444916					0.003637065	0.090905459	0.003962686	0.01000466
0.193662702	0.411958911	4.48866E-07	0.001395935	0.00308577	0.212410735					0.00364867	0.090897041	0.005130853	0.014280834
0.194330407	0.411358799	4.48866E-07	0.001395792	0.003091441	0.212370905					0.003659815	0.090901971	0.002419658	0.008112426
0.195007714	0.410760234	4.48866E-07	0.001395745	0.003097714	0.212351637					0.003671945	0.090916484	2.85596E-05	9.07914E-05
0.195688928	0.410179445	4.59814E-07	0.001429544	0.003103943	0.212341222					0.003681963	0.090913146	0.000723812	0.002636268
0.196370384	0.409588685	4.59814E-07	0.001429398	0.003110074	0.212336185					0.003696677	0.091025475	0.00070801	0.002493266
0.197054172	0.408991859	4.59814E-07	0.001429252	0.003116314	0.212314713					0.003708336	0.091067079	0.000236724	0.000710063
0.197736821	0.408399702	4.59814E-07	0.001429155	0.003122675	0.212297883					0.00371935	0.091082871	1.31723E-05	3.29315E-05
0.198419995	0.407802758	4.59814E-07	0.001429009	0.003129386	0.21231467					0.003733615	0.091131687	0.001058424	0.004096507
0.199107811	0.407201791	4.59814E-07	0.001428766	0.003135287	0.212296835					0.003743118	0.091117714	0.000225785	0.000817495
0.199800609	0.406604492	4.59814E-07	0.001428523	0.003141823	0.212304075					0.003750672	0.091063768	0.000677345	0.002028055
0.200378464	0.406110855	4.59814E-07	0.00142828	0.003148852	0.212339335					0.003763722	0.091152857	0.000607537	0.002056311
0.201070353	0.405509413	4.59814E-07	0.001428231	0.003155847	0.212379281					0.00377409	0.091147775	0.000169456	0.000568845
0.201763173	0.404911302	4.59814E-07	0.001428086	0.00316269	0.212405335					0.003788847	0.091219589	2.91199E-05	8.14857E-05
0.20246023	0.404307716	4.59814E-07	0.00142794	0.003169598	0.212430074					0.003798525	0.091221769	0.000383983	0.00083626
0.203157527	0.403707138	4.59814E-07	0.001427746	0.003176539	0.212456441					0.003809802	0.091214385	0.00101292	0.003406873
0.20385293	0.403097037	4.59814E-07	0.001427552	0.003183097	0.212449207					0.003819392	0.091209705	0.003295909	0.007125698
0.204554289	0.402499268	4.59814E-07	0.001427503	0.003188877	0.212431126					0.003835048	0.09131618	0.001838901	0.004553321
0.205255232	0.40189707	4.59814E-07	0.001427261	0.003195194	0.212423886					0.0038472	0.091324619	0.000475308	0.001896591
0.205960894	0.401294571	4.59814E-07	0.001427115	0.003201676	0.212428033					0.003863239	0.091420244	0.002030744	0.006583401
0.206661859	0.400674399	4.59814E-07	0.001426824	0.003207949	0.212423626					0.003868954	0.091281157	0.001522758	0.003769776
0.207372348	0.400073308	4.59814E-07	0.001426679	0.003214123	0.212413494					0.003881807	0.091299052	0.00054699	0.001523244
0.208083517	0.399469919	4.59814E-07	0.001426291	0.003219663	0.212365506					0.003896148	0.09139867	0.000941876	0.003667665
0.208798484	0.398868077	4.59814E-07	0.001426098	0.003225674	0.212347624					0.003906133	0.091405185	0.000242514	0.000845237
0.209508284	0.398249456	4.59814E-07	0.001425904	0.003232056	0.212356712					0.00392007	0.091475871	0.000411193	0.001412867
0.210235185	0.397647575	4.59814E-07	0.001425565	0.003239019	0.212407933					0.003930853	0.091486776	0.000532603	0.001844764
0.21095359	0.397042161	4.59814E-07	0.001425178	0.003246354	0.212463986					0.00393786	0.091447131	8.70938E-05	0.000237702
0.211680797	0.396433762	4.59814E-07	0.001424936	0.003252562	0.2124726					0.003944757	0.091393532	0.003971268	0.006780782
0.212409723	0.395832879	4.59814E-07	0.001424743	0.003258605	0.212456673					0.003954118	0.091357819	0.000569607	0.002223859
0.213137116	0.395224882	4.59814E-07	0.001424453	0.003264681	0.212444609					0.003961606	0.091334461	0.000211706	0.000697757
0.213872633	0.394625293	4.59814E-07	0.00142426	0.00327125	0.21245341					0.003973682	0.091389113	0.000428578	0.001294629
0.21460099	0.394013245	4.59814E-07	0.001424018	0.003277556	0.212444844					0.00398371	0.091368989	0.000707886	0.002849786
0.21533389	0.393401108	4.59814E-07	0.00142397	0.003283774	0.212458634					0.003992315	0.091339295	0.000497453	0.000812547
0.216061644	0.392777339	4.59814E-07	0.001423922	0.003289489	0.212439248					0.004002935	0.091316933	0.001609471	0.004525536
0.216797621	0.392163853	4.59814E-07	0.001423825	0.003295324	0.212410008					0.004014978	0.09135665	0.000675099	0.002728866
0.217537966	0.391549908	4.59814E-07	0.001423584	0.003301193	0.212391219					0.004022926	0.091325927	0.000516827	0.001707498
0.218279843	0.390944834	4.59814E-07	0.001423246	0.003307805	0.212419562					0.004027852	0.091211077	0.00076712	0.002225271
0.219022947	0.390331746	4.59814E-07	0.001423102	0.003313553	0.212379991					0.004037399	0.091158324	0.000344797	0.001109959
0.219774305	0.389718348	4.70762E-07	0.001456689	0.003320078	0.212402347					0.004046847	0.091155335	0.000583562	0.001920622
0.220523923	0.389106835	4.70762E-07	0.00145659	0.00332599	0.212371218					0.004058561	0.091165158	0.028767796	0.055873386
0.221275916	0.388490352	4.70762E-07	0.001456294	0.003332208	0.212369523					0.004067955	0.091147525	0.012426342	0.017463723
0.222028982	0.387874744	4.70762E-07	0.001455998	0.003338087	0.212352752					0.004081048	0.091212685	0.040095221	0.051568299
0.222790172	0.387268445	4.70762E-07	0.001455998	0.003343802	0.212320006					0.004095106	0.09127672	0.020876239	0.038607679
0.223549303	0.386651528	4.70762E-07	0.00145585	0.00335036	0.212334033					0.004105276	0.091258457	0.038447724	0.054667086
0.224308971	0.386036807	4.70762E-07	0.001455703	0.003356359	0.212323862					0.00411398	0.091198913	0.064086303	0.092181348
0.225073522	0.385423566	4.70762E-07	0.001455604	0.003362512	0.212314307					0.004123275	0.091199119	0.072066411	0.082947862
0.225838839	0.384803617	4.70762E-07	0.001455308	0.003368347	0.212298987					0.004135887	0.09123065	0.048168971	0.071386512
0.226606192	0.384182333	4.70762E-07	0.001455013	0.00337415	0.212273176					0.0041492	0.091319214	0.061732444	0.076408482
0.227371706	0.383557882	4.70762E-07	0.001454865	0.003379678	0.212238881					0.004159589	0.091334407	0.005393448	0.009114131
0.22813987	0.382941465	4.70762E-07	0.001454668	0.00338501	0.212186386					0.004166081	0.091259773	0.005123458	0.009463503
0.22891065	0.382318161	4.70762E-07	0.001454472	0.003390977	0.21215957					0.004176788	0.091260136	0.004447485	0.008157575
0.229690341	0.381693245	4.70762E-07	0.001454275	0.003397042	0.212141184					0.004187824	0.091280724	0.004438458	0.007375716
0.230471643	0.381077361	4.70762E-07	0.00145398	0.003402779	0.212114843					0.004200086	0.091317005	0.004119741	0.005762107
0.231249593	0.380452697	4.70762E-07	0.001453931	0.003408483	0.212085686					0.004211745	0.091363906	0.004792673	0.007306207
0.232031661	0.379823135	4.70762E-07	0.001453783	0.003414745	0.212080498					0.004224872	0.091386047	0.004093447	0.00641061
0.232817812	0.379198629	4.70762E-07	0.001453685	0.003420657	0.212062102					0.004237396	0.091412343	0.005024598	0.008267318
0.233610488	0.378577215	4.70762E-07	0.001453587	0.003426875	0.212056566					0.004245312	0.091356547	0.004575875	0.008029441
0.234402091	0.377959612	4.70762E-07	0.001453292	0.003432776	0.212033446					0.004257902	0.091390638	0.003138819	0.005475019
0.235194296	0.377328479	4.70762E-07	0.001453145	0.00343883	0.212004263					0.004266693	0.091394634	0.006410497	0.010007802
0.235989151	0.376702379	4.70762E-07	0.001452997	0.003444545	0.211968443					0.004275013	0.091352205	0.004412997	0.00715437
0.2367851	0.376079743	4.70762E-07	0.00145285	0.003450665	0.211959489					0.004286618	0.091365068	0.005786707	0.010014787
0.237582319	0.375450003	4.70762E-07	0.001452752	0.003456621	0.211938223					0.004293614	0.091248022	0.00480411	0.008095752
0.238381717	0.374816061	4.70762E-07	0.001452703	0.003462587	0.211920117					0.004299351	0.091134576	0.004609564	0.006965168
0.239189556	0.374185611	4.70762E-07	0.001452457	0.003468653	0.211915609					0.004308459	0.091103549	0.004227611	0.006556108
0.23999549	0.373562005	4.70762E-07	0.001452261	0.003475035	0.211914915					0.004318313	0.091130467	0.002793566	0.004230882
0.240799727	0.372921993	4.70762E-07	0.001451967	0.00348179	0.2119229					0.004329272	0.091128036	0.005342946	0.007926584
0.241615832	0.372289683	4.70762E-07	0.001451918	0.003488457	0.211939488					0.004339552	0.091107178	0.004294303	0.006661165
0.242427754	0.371653083	4.70762E-07	0.001451918	0.003495475	0.21198641					0.004351967	0.091108157	0.004987778	0.007468467
0.24324295	0.371014092	4.70762E-07	0.001451722	0.003502274	0.21200052					0.004364053	0.091131433	0.003316678	0.005856129
0.244064387	0.370375874	4.70762E-07	0.001451428	0.003508448	0.211991316					0.004377815	0.091177007	0.003919406	0.005354614
0.244886064	0.369739246	4.70762E-07	0.001451183	0.003514689	0.211984987					0.004386168	0.091159753	0.005519224	0.007338329
0.245710872	0.369096872	4.70762E-07	0.001450987	0.003521586	0.212002439					0.004396087	0.091156413	0.003957928	0.006634999
0.246537235	0.368454489	4.70762E-07	0.001450987	0.003528549	0.212036605					0.004408918	0.091178229	0.004615264	0.006290927
0.247174154	0.367955865	4.70762E-07	0.001450644	0.00353526	0.212039391					0.004422121	0.091244691	0.004210881	0.005974454
0.24800494	0.367315105	4.70762E-07	0.001450302	0.003541774	0.212055386					0.004434241	0.091288541	0.006510808	0.008761793
0.248839798	0.366670185	4.70762E-07	0.001450155	0.003548551	0.212073013					0.004447597	0.091324746	0.004908585	0.007948218
0.249670442	0.366027175	4.70762E-07	0.001449911	0.003555054	0.212072171					0.004459508	0.091368041	0.00307805	0.00330035
0.250512854	0.365385548	4.70762E-07	0.001449764	0.003561655	0.212083283					0.004476905	0.091468003	0.005181187	0.005931593
0.251349716	0.364742013	4.70762E-07	0.00144952	0.003567863	0.21206665					0.004492265	0.091562681	0.00768201	0.01040241
0.252193968	0.364098981	4.70762E-07	0.001449373	0.003573841	0.212041946					0.004500881	0.091529967	0.004861152	0.005433351
0.253045599	0.363456064	4.70762E-07	0.00144908	0.003579763	0.212011889					0.004510624	0.091489796	0.011120999	0.013355119
0.253898105	0.362815694	4.70762E-07	0.001448836	0.003585642	0.211985388					0.004522689	0.09153328	0.00578903	0.007454717
0.254757783	0.362175518	4.70762E-07	0.001448738	0.003591511	0.21195806					0.004530944	0.091493567	0.00778663	0.010278666
0.255613026	0.361522968	4.70762E-07	0.001448397	0.003598079	0.211966364					0.004539954	0.091438998	0.005249142	0.006545478
0.256482229	0.360879824	4.70762E-07	0.001448202	0.003604134	0.211959118					0.004552643	0.091468667	0.007304155	0.008032922
0.257346471	0.360232667	4.70762E-07	0.001448104	0.00361056	0.21195999					0.004560284	0.091437164	0.009664314	0.01017674
0.258215575	0.359581932	4.70762E-07	0.001448006	0.003617162	0.21197058					0.004569579	0.091420843	0.008196651	0.008532499
0.259086003	0.358928332	4.70762E-07	0.001447958	0.003623555	0.211967607					0.004577965	0.09137647	0.008397106	0.009212006
0.259960143	0.358275079	4.70762E-07	0.001447811	0.003630223	0.211980492					0.004591136	0.091399677	0.006487874	0.00671169
0.260832947	0.357618312	4.70762E-07	0.001447568	0.003636857	0.211988845					0.004602565	0.091408071	0.008228762	0.008659868
0.261713207	0.356966032	4.8171E-07	0.001480734	0.003642999	0.211980387					0.004610087	0.091350876	0.005164777	0.005573868
0.262594682	0.356312408	4.8171E-07	0.001480435	0.003649721	0.212003236					0.004623421	0.091398983	0.009287622	0.009869573
0.263481116	0.355652827	4.8171E-07	0.001480235	0.003655895	0.211992514					0.004637457	0.091427122	0.011721728	0.012738486
0.264368426	0.354992627	4.8171E-07	0.001480186	0.003661479	0.211960235					0.004646324	0.091369244	0.005772259	0.007161191
0.265263717	0.354332552	4.8171E-07	0.001480036	0.003667095	0.21193023					0.00465828	0.091382028	0.007274518	0.008062252
0.266153721	0.35366732	4.8171E-07	0.001479787	0.00367235	0.211868507					0.00466799	0.091352787	0.009257785	0.010174704
0.267046658	0.353002473	4.8171E-07	0.001479688	0.003678175	0.211845661					0.004679727	0.091372993	0.00454329	0.005968619
0.267953138	0.35234264	4.8171E-07	0.001479489	0.003684426	0.211841175					0.004689602	0.091323739	0.005384969	0.005750612
0.268856136	0.351673802	4.8171E-07	0.001479389	0.003690677	0.211833776					0.00469489	0.091236091	0.004361897	0.005160605
0.269769875	0.351016966	4.8171E-07	0.00147919	0.003696107	0.211790249					0.004703604	0.091215261	0.004504725	0.006815695
0.270678731	0.350346568	4.8171E-07	0.001479091	0.003701811	0.211753905					0.004713753	0.091206813	0.00299357	0.004666556
0.271594254	0.349678301	4.8171E-07	0.001478793	0.003708347	0.211748121					0.004724482	0.091211532	0.004503188	0.006928755
0.272512481	0.349004559	4.8171E-07	0.001478644	0.003714631	0.21173382					0.004742283	0.091313953	0.005993299	0.00718797
0.273437058	0.34833625	4.8171E-07	0.001478445	0.003721419	0.211755743					0.004761344	0.091440015	0.006783261	0.008236696
0.274362795	0.347656945	4.8171E-07	0.001478296	0.003728426	0.211782389					0.004780021	0.091546558	0.005337354	0.007557299
0.275297532	0.34698541	4.8171E-07	0.001478097	0.003734721	0.211773061					0.004788374	0.091508913	0.004048063	0.005449959
0.27623771	0.346318317	4.8171E-07	0.001477899	0.003741366	0.211778478					0.004797187	0.091466831	0.006660829	0.009144906
0.2771763	0.345642699	4.8171E-07	0.001477849	0.003747924	0.211793339					0.004806657	0.091467917	0.004519128	0.00595501
0.278117288	0.344964215	4.8171E-07	0.0014777	0.003754	0.211777836					0.004818404	0.091462801	0.009894648	0.011222007
0.279069706	0.344296251	4.8171E-07	0.001477502	0.003760733	0.211776789					0.004827677	0.091420338	0.006548588	0.008121787
0.280014142	0.34361912	4.8171E-07	0.001477204	0.003766941	0.211764583					0.004839381	0.091425883	0.005767304	0.008584349
0.280961852	0.342932922	4.8171E-07	0.001477055	0.003772853	0.2117383					0.004853296	0.091482521	0.004699143	0.005668842
0.281919317	0.342254624	4.8171E-07	0.001476956	0.00377894	0.211718544					0.004868163	0.09151348	0.007280831	0.009803086
0.282880219	0.341579307	4.8171E-07	0.001476807	0.003785049	0.211706043					0.00488407	0.091608896	0.008003721	0.010769944
0.283842369	0.340897297	4.8171E-07	0.001476758	0.003791289	0.211699496					0.004895598	0.091618177	0.007523287	0.009931988
0.284800962	0.34020545	4.8171E-07	0.001476461	0.003798022	0.211711261					0.004907959	0.091611117	0.00434776	0.006619245
0.28577649	0.339520888	4.8171E-07	0.001476411	0.003803923	0.211691515					0.004918929	0.091637977	0.00579214	0.007170518
0.28675053	0.338836892	4.8171E-07	0.001476262	0.003810316	0.211701911					0.004928979	0.091625252	0.008226265	0.010916844
0.28772965	0.338150013	4.8171E-07	0.001476163	0.003815911	0.211677325					0.00494493	0.091714587	0.008261726	0.011052259
0.288714671	0.337463535	4.8171E-07	0.001476064	0.003821713	0.211658434					0.004952506	0.091648534	0.008128414	0.010743516
0.289699866	0.33677065	4.8171E-07	0.001475866	0.003827483	0.211632662					0.00496352	0.09162958	0.004635291	0.006540759
0.290680234	0.336073075	4.8171E-07	0.001475767	0.00383346	0.21162076					0.004976865	0.091629646	0.005547192	0.00734966
0.291674451	0.335385746	4.8171E-07	0.001475718	0.003839723	0.211616795					0.004991338	0.091679905	0.006062381	0.008177183
0.292671164	0.334697965	4.92658E-07	0.001509004	0.003845492	0.211591217					0.005004717	0.091715386	0.006471523	0.008570149
0.293668282	0.334002658	4.92658E-07	0.001508801	0.003851557	0.211579033					0.005018456	0.091722427	0.005198939	0.007301401
0.294666627	0.333304022	4.92658E-07	0.001508599	0.003857469	0.211563311					0.005029054	0.091727071	0.003470527	0.004885285
0.295676674	0.332605949	4.92658E-07	0.001508498	0.003863283	0.211539453					0.005037156	0.091644259	0.004020139	0.006821038
0.296686032	0.331913042	4.92658E-07	0.001508195	0.003868888	0.21151658					0.00504691	0.091611884	0.003489715	0.005210363
0.297697853	0.331214261	4.92658E-07	0.001508093	0.003875008	0.211508089					0.00505799	0.091592752	0.004647443	0.007263456
0.298717054	0.330515822	4.92658E-07	0.001507942	0.003881752	0.211531107					0.005072517	0.091637824	0.003764562	0.005856129
0.299729455	0.329808239	4.92658E-07	0.001507841	0.003888583	0.211559572					0.005086607	0.091678407	0.003637123	0.005478446
0.300753078	0.329103306	4.92658E-07	0.00150774	0.003895043	0.211574142					0.00509703	0.091645637	0.005206545	0.008930458
0.30178384	0.328405209	4.92658E-07	0.001507639	0.003901097	0.211554891					0.005109598	0.091665914	0.005469024	0.007975916
0.302820896	0.327702423	4.92658E-07	0.001507437	0.003907206	0.211550579					0.005121214	0.091672644	0.004528501	0.006576822
0.303860689	0.326998468	4.92658E-07	0.001507437	0.003913348	0.21153804					0.005133125	0.091686417	0.003014485	0.005054158
0.304896585	0.326292557	4.92658E-07	0.001507083	0.003919796	0.211539961					0.005145048	0.091698537	0.003325165	0.005219023
0.305714156	0.325733391	4.92658E-07	0.001506881	0.003926792	0.211556894					0.005158218	0.091722084	0.003922576	0.005438508
0.306767175	0.325021984	4.92658E-07	0.001506579	0.003932769	0.211555756					0.005168969	0.091688352	0.004774755	0.006329288
0.307825569	0.324310724	4.92658E-07	0.001506276	0.00393924	0.211548988					0.005178691	0.091657882	0.006478326	0.007599755
0.308887575	0.323596566	4.92658E-07	0.001506226	0.003945666	0.211533935					0.005192343	0.09169873	0.00448647	0.005875922
0.309949155	0.322878508	4.92658E-07	0.001506125	0.003951928	0.211510517					0.005204824	0.09170814	0.004963006	0.007231477
0.311025186	0.322162998	4.92658E-07	0.001505873	0.003958464	0.211506255					0.00521806	0.091750212	0.006291982	0.007649853
0.312101885	0.321441721	4.92658E-07	0.001505722	0.003964453	0.211480465					0.005231066	0.091761633	0.0045669	0.006683181
0.313178234	0.320715641	4.92658E-07	0.00150542	0.003971197	0.211478467					0.005240558	0.091702715	0.003458602	0.004418005
0.314259903	0.319989808	4.92658E-07	0.001505168	0.003978127	0.211493387					0.005249765	0.091647873	0.00509616	0.007854043
0.315346728	0.319263023	4.92658E-07	0.001504866	0.003983885	0.211464391					0.005260363	0.091610517	0.005562145	0.00743905
0.316437901	0.318533154	4.92658E-07	0.001504866	0.003989786	0.211435547					0.00527061	0.09157248	0.00496564	0.006818137
0.317534109	0.317798688	4.92658E-07	0.001504765	0.003995238	0.211389169					0.005287535	0.091671254	0.005027406	0.007568061
0.318634006	0.317064116	4.92658E-07	0.001504664	0.004001446	0.211391156					0.005300158	0.091679544	0.006260909	0.008592582
0.319741272	0.316332251	4.92658E-07	0.001504514	0.004007106	0.211346079					0.005311139	0.091676777	0.005045243	0.0076236
0.32084256	0.315587644	4.92658E-07	0.001504363	0.004012854	0.211310145					0.005322569	0.091648915	0.005737401	0.006920949
0.321952934	0.314840735	4.92658E-07	0.001504363	0.00401893	0.211302175					0.00533101	0.091602581	0.007729152	0.010152447
0.323072681	0.314103797	4.92658E-07	0.001504262	0.004024426	0.21125357					0.005345746	0.091642018	0.005345026	0.006508528
0.324203649	0.31336288	4.92658E-07	0.001504011	0.004029746	0.2112163					0.005358226	0.091659862	0.004745473	0.005451623
0.325342006	0.312621814	4.92658E-07	0.001503759	0.004035549	0.211186686					0.005371944	0.091686754	0.00735367	0.010323016
0.326473511	0.311868849	4.92658E-07	0.001503458	0.004041723	0.211185312					0.005384436	0.091689224	0.006340938	0.00898361
0.327612219	0.311124282	4.92658E-07	0.001503157	0.004047843	0.211172281					0.005394782	0.091645	0.00611564	0.007953363
0.328746263	0.310363505	4.92658E-07	0.001503056	0.004054379	0.21117241					0.005409408	0.091692245	0.007988202	0.009917131
0.329897911	0.309610893	4.92658E-07	0.001503006	0.004060423	0.211156898					0.005424878	0.091716179	0.007080694	0.008193682
0.33106157	0.308859157	4.92658E-07	0.001502805	0.004066214	0.21112104					0.005436515	0.091721093	0.003340565	0.004448834
0.33221647	0.308099587	4.92658E-07	0.001502605	0.004072235	0.21109925					0.005449532	0.091752594	0.005749245	0.007029542
0.333371753	0.307336249	4.92658E-07	0.001502554	0.004078301	0.211078719					0.005459692	0.091708963	0.008966504	0.00982011
0.334542134	0.306572337	4.92658E-07	0.001502554	0.004084267	0.211054713					0.00546937	0.091691108	0.004402006	0.005774566
0.335711321	0.30580708	4.92658E-07	0.001502304	0.004090245	0.211037666					0.00548034	0.091673107	0.003714857	0.00488591
0.336894894	0.305040427	4.92658E-07	0.001502003	0.004095489	0.210989667					0.005491266	0.091661154	0.003902917	0.005765808
0.338089053	0.304278613	4.92658E-07	0.001501652	0.004101029	0.210946682					0.005500035	0.091611656	0.002994342	0.004836523
0.339280027	0.303512133	4.92658E-07	0.001501552	0.00410728	0.210937412					0.005508279	0.091566965	0.003884379	0.006343783
0.340326893	0.302848899	4.92658E-07	0.001501251	0.004114254	0.210953498					0.005520661	0.091554523	0.002349244	0.003603685
0.341531715	0.302080961	4.92658E-07	0.001501051	0.00412056	0.210946222					0.005534773	0.091577393	0.004494954	0.005186365
0.342745308	0.3013101	5.03606E-07	0.001533845	0.004126844	0.210930059					0.005547013	0.091585807	0.006764913	0.007972139
0.343962042	0.300534817	5.03606E-07	0.001533691	0.004132329	0.210901679					0.005558738	0.091582403	0.004004499	0.006215156
0.345184655	0.299762406	5.03606E-07	0.001533436	0.004138065	0.210878095					0.005571274	0.091597278	0.004424336	0.007340562
0.346414494	0.298987927	5.14554E-07	0.001566562	0.004143791	0.21084827					0.005583612	0.091605568	0.00357861	0.004785648
0.34764984	0.298210478	5.14554E-07	0.001566458	0.004150327	0.210846794					0.005594286	0.091586579	0.004960141	0.007531867
0.348880467	0.297421179	5.14554E-07	0.001566145	0.004157082	0.210857952					0.005604676	0.091584314	0.004803697	0.00695515
0.350126826	0.296631821	5.14554E-07	0.00156604	0.004163377	0.21084836					0.00561801	0.091599015	0.002424555	0.008898249
0.351373185	0.295837532	5.25502E-07	0.001599147	0.004169322	0.210821667					0.005625904	0.091495798	0.000515881	0.002132115
0.352627592	0.295043703	5.25502E-07	0.001598987	0.004175321	0.210795141					0.005636315	0.091494073	0.001212432	0.004316057
0.3538893	0.294250818	5.25502E-07	0.001598721	0.004182065	0.210811574					0.005646639	0.091439031	0.001148404	0.004140441
0.355154413	0.293457195	5.25502E-07	0.001598615	0.004188568	0.210797832					0.005657226	0.091411134	0.001369341	0.004249351
0.356431602	0.292658661	5.25502E-07	0.001598508	0.004194228	0.210765428					0.005669258	0.09143571	0.002172058	0.008109908
0.35771906	0.291862721	5.25502E-07	0.001598189	0.004200403	0.210734746					0.005679877	0.091427791	0.000410718	0.001826678
0.359017959	0.291066388	5.25502E-07	0.001598082	0.004206797	0.210715361					0.005692873	0.091422694	0.000804579	0.002683826
0.360322068	0.29026771	5.25502E-07	0.00159787	0.004212676	0.210678611					0.005704357	0.091415864	0.000978357	0.005162783
0.361629495	0.289465637	5.25502E-07	0.00159771	0.004218807	0.210654665					0.005715743	0.091386686	0.001601739	0.010798398
0.362937218	0.288658795	5.25502E-07	0.001597444	0.004224642	0.210613068					0.005732296	0.091436879	0.001757072	0.009534456
0.364244766	0.287844242	5.25502E-07	0.001597178	0.004230893	0.210596901					0.005741164	0.0913916	0.00121154	0.00642493
0.365561268	0.287029196	5.3645E-07	0.001630182	0.004237199	0.210575827					0.00575059	0.091342666	0.002621339	0.011386479
0.366886946	0.286210275	5.3645E-07	0.001629911	0.004243801	0.210572118					0.005764089	0.091364835	0.003330912	0.013150578
0.368213882	0.285386916	5.3645E-07	0.001629748	0.004250183	0.210565682					0.005780237	0.091422486	0.002001885	0.006889813
0.369557996	0.28456568	5.3645E-07	0.001629423	0.004256906	0.210561458					0.005796604	0.091480182	0.002303639	0.008750353
0.370911558	0.283745739	5.3645E-07	0.001629044	0.004262883	0.210531523					0.005811089	0.0914922	0.003391328	0.01116983
0.372263422	0.282916427	5.3645E-07	0.001628827	0.004269255	0.210516002					0.005829766	0.091560576	0.001708671	0.006231895
0.37362837	0.282092981	5.3645E-07	0.00162861	0.004275035	0.210476642					0.005841174	0.091519435	0.00202657	0.007843413
0.375003445	0.281263823	5.3645E-07	0.001628448	0.00428225	0.210497482					0.005853589	0.091511459	0.002132333	0.008322178
0.376382592	0.280426283	5.3645E-07	0.001628177	0.004289235	0.210506407					0.00587024	0.091536781	0.000365722	0.001313339
0.377764552	0.279592452	5.47398E-07	0.00166124	0.004296055	0.210508726					0.005879667	0.091465163	0.00053153	0.001780839
0.37915849	0.278757007	5.47398E-07	0.001660964	0.004303193	0.210531193					0.00589149	0.091454403	0.006769357	0.024701856
0.380560092	0.277921308	5.47398E-07	0.001660743	0.004309839	0.210531551					0.005901442	0.091405389	0.000776019	0.00289741
0.381655271	0.277262825	5.47398E-07	0.001660523	0.004316857	0.210547028					0.005912105	0.091364498	0.007805808	0.025929013
0.383068389	0.276418589	5.47398E-07	0.001660412	0.004323436	0.210544723					0.005926371	0.091387041	0.008914593	0.029325825
0.384490168	0.275568628	5.47398E-07	0.001660302	0.004329589	0.210525924					0.005937384	0.091342529	0.00196037	0.007061247
0.38592573	0.274720315	5.58346E-07	0.001693171	0.004335807	0.210514174					0.005947084	0.091304143	0.002914932	0.009369635
0.387353957	0.273856234	5.69294E-07	0.001725912	0.004342475	0.210525562					0.005963506	0.091350517	0.002702684	0.003754022
0.388789924	0.272992272	5.69294E-07	0.00172574	0.00434935	0.210530806					0.005973852	0.091317569	0.00479363	0.006938159
0.390244075	0.272124075	5.69294E-07	0.001725568	0.004355645	0.210523809					0.005983026	0.091295857	0.001651499	0.003507693
0.391703613	0.271250903	5.69294E-07	0.001725568	0.00436159	0.210505264					0.005998682	0.09134248	0.002146268	0.003990761
0.3931703	0.270374518	5.69294E-07	0.001725168	0.00436725	0.210472721					0.006009203	0.091300254	0.000841648	0.002154328
0.394646862	0.269498705	5.69294E-07	0.001724996	0.004373468	0.2104606					0.006020468	0.091308903	0.002121842	0.003696644
0.396128099	0.268614349	5.69294E-07	0.00172471	0.004379862	0.210445418					0.006035872	0.091360488	0.000742726	0.002142526
0.397622255	0.267724543	5.80242E-07	0.001757528	0.004385741	0.210414769					0.006046601	0.091333697	0.002038832	0.004844658
0.399126055	0.266836916	5.80242E-07	0.001757353	0.004391314	0.210379678					0.006062399	0.091393982	0.001878528	0.003818692
0.400649387	0.26594832	5.80242E-07	0.001757178	0.004398047	0.210383896					0.006073905	0.09138344	0.001617828	0.003382459
0.40217181	0.265049902	5.9119E-07	0.00178968	0.004403553	0.210338774					0.006087634	0.091388282	0.002088885	0.004069487
0.403707425	0.264144899	6.02138E-07	0.001822339	0.004409389	0.210300774					0.006101768	0.09141866	0.001586176	0.003323494
0.405251383	0.263236604	6.02138E-07	0.001822037	0.004415487	0.210282966					0.006111128	0.091399987	0.003281748	0.006095538
0.406794629	0.262321907	6.02138E-07	0.001821735	0.004421234	0.210251834					0.006123313	0.091389193	0.001828269	0.003921734
0.408356914	0.261407772	6.02138E-07	0.001821554	0.004427245	0.210223324					0.006141597	0.09144988	0.001554304	0.003059232
0.409934022	0.260490681	6.02138E-07	0.001821373	0.004433211	0.210196968					0.006153289	0.091440634	0.001834069	0.003701888
0.411525461	0.259573036	6.02138E-07	0.001821373	0.004439846	0.210188798					0.006165759	0.091428108	0.001342537	0.002908654
0.413116002	0.258649478	6.13086E-07	0.001853936	0.004446185	0.210182997					0.006178863	0.091453178	0.002161473	0.003739209
0.414715893	0.257720057	6.34982E-07	0.001919513	0.004452392	0.210167643					0.006189888	0.091404553	0.001575939	0.003176222
0.416322298	0.256787273	6.34982E-07	0.001918941	0.004458545	0.210135333					0.006203168	0.091427719	0.001396921	0.002874047
0.41794091	0.25585346	6.34982E-07	0.001918687	0.00446461	0.210106902					0.006218648	0.091461074	0.007780257	0.028515413
0.419570809	0.254915617	6.34982E-07	0.001918433	0.004471267	0.210094339					0.006228315	0.091419251	0.002071108	0.005665185
0.421209685	0.253973417	6.34982E-07	0.001917989	0.004477376	0.210057968					0.006240117	0.091420598	0.00503381	0.013448658
0.422864184	0.253030637	6.34982E-07	0.001917292	0.004483506	0.210029951					0.006252072	0.091403694	0.005969737	0.019399213
0.42452372	0.252080994	6.4593E-07	0.001950091	0.004489462	0.209992534					0.006264038	0.091376805	0.001321883	0.007023159
0.426195626	0.251127733	6.4593E-07	0.001949704	0.004495637	0.209973078					0.006271866	0.091315991	0.001565459	0.009463229
0.427879149	0.250172108	6.4593E-07	0.001949511	0.004501198	0.209927123					0.0062823	0.091294726	0.003718021	0.013082438
0.429201082	0.249414954	6.56877E-07	0.001982226	0.004507723	0.209908082					0.006292251	0.09125786	0.002587408	0.008736252
0.43090523	0.248448934	6.67825E-07	0.00201513	0.004513734	0.20988291					0.006302017	0.091198213	0.002364361	0.007541446
0.432628723	0.247481169	6.67825E-07	0.002014864	0.004519635	0.209835234					0.006317859	0.091246759	0.003260493	0.009918522
0.434359639	0.246509881	6.78773E-07	0.002047759	0.004526576	0.209828676					0.006333219	0.091292491	0.000722951	0.002653095
0.436103912	0.245531646	6.78773E-07	0.002047489	0.004533506	0.209835348					0.006348152	0.091316084	0.001203747	0.00455885
0.43787262	0.244554577	6.78773E-07	0.002047015	0.004540151	0.209842116					0.006365033	0.091370423	0.000409169	0.001127793
0.439651762	0.243571382	6.89721E-07	0.002079963	0.004545833	0.209809595					0.006378894	0.091386985	0.003728003	0.013752497
0.441434954	0.242574057	6.89721E-07	0.002079551	0.004551844	0.20979389					0.006387028	0.091347352	0.000917101	0.004050438
0.443240185	0.241578412	6.89721E-07	0.002079002	0.004557931	0.209771398					0.006398961	0.091330687	0.004213371	0.011111948
0.445065954	0.240577394	7.00669E-07	0.002111445	0.004564215	0.209758132					0.00641154	0.091309052	0.003085256	0.011517635
0.446900908	0.239568896	7.00669E-07	0.002111236	0.00456993	0.209719622					0.006421733	0.091280579	0.003762842	0.014409396
0.448744687	0.238554017	7.00669E-07	0.002110957	0.004575831	0.209687437					0.006435856	0.091305138	0.003689334	0.013227849
0.450600026	0.237529974	7.00669E-07	0.00211047	0.004581655	0.209645536					0.006450395	0.091304355	0.000933257	0.005283408
0.452474284	0.236504923	7.11617E-07	0.002142881	0.004586921	0.209592191					0.006460116	0.091266588	0.005295057	0.019172667
0.454373207	0.235475894	7.11617E-07	0.002142669	0.004592898	0.209564976					0.006470659	0.091254632	0.003897606	0.014064787
0.456279181	0.234441253	7.11617E-07	0.002142457	0.004599161	0.209545686					0.006483063	0.091247823	0.002624476	0.009691297
0.45820161	0.233399246	7.11617E-07	0.002142316	0.00460539	0.209521722					0.006495883	0.091249692	0.003885638	0.013384339
0.460136267	0.232354089	7.11617E-07	0.002142033	0.004611291	0.209495828					0.006506437	0.091235186	0.001790269	0.004853515
0.46209397	0.231302235	7.22565E-07	0.002174414	0.004617422	0.209469721					0.006521228	0.09126605	0.002239008	0.008994886
0.464056381	0.230245336	7.22565E-07	0.002174056	0.004623191	0.209442385					0.006536873	0.091322688	0.002216054	0.006010462
0.466043556	0.229183494	7.22565E-07	0.00217334	0.004628994	0.20939815					0.006549244	0.091333476	0.002221551	0.008942467
0.468031628	0.228113907	7.22565E-07	0.002173197	0.004635519	0.209374464					0.006561407	0.091337153	0.001023512	0.003139809
0.470035094	0.227037355	7.22565E-07	0.002172911	0.004641858	0.209346694					0.006571435	0.091281993	0.002841025	0.009449051
0.472050251	0.225956031	7.22565E-07	0.002172553	0.004647496	0.209307887					0.006582668	0.091283931	0.001782449	0.008376874
0.474093513	0.22487404	7.22565E-07	0.002172196	0.004653233	0.209284954					0.006592488	0.091249716	0.001230489	0.008299154
0.47614782	0.223781571	7.22565E-07	0.00217191	0.004659177	0.209261548					0.006603786	0.091227768	0.003344586	0.012860764
0.478206879	0.22268132	7.22565E-07	0.002171624	0.004665067	0.209239758					0.006613837	0.091198333	0.003850738	0.009455992
0.480296089	0.221579863	7.33513E-07	0.002204165	0.004670519	0.209197079					0.006627555	0.091209866	0.003157718	0.008139139
0.482402739	0.220475552	7.33513E-07	0.002203657	0.004675731	0.209140159					0.006641458	0.091217051	0.00050018	0.002664613
0.484533705	0.219368758	7.33513E-07	0.002203368	0.004681402	0.209097186					0.006653195	0.091223243	0.000481473	0.002374393
0.486668742	0.218249456	7.33513E-07	0.00220286	0.004686547	0.209042227					0.006672605	0.091313936	0.001701207	0.008754097
0.488353152	0.217370073	7.33513E-07	0.002202354	0.00469201	0.208987087					0.006681747	0.091234005	0.00227545	0.00922787
0.490548896	0.216240204	7.33513E-07	0.002201919	0.004698251	0.208965152					0.006695333	0.091240843	0.002903709	0.012783778
0.492745943	0.21509303	7.33513E-07	0.00220163	0.004704108	0.208935302					0.006708942	0.091254747	0.002228898	0.005300771
0.494975593	0.21393942	7.33513E-07	0.002201485	0.004709943	0.208905781					0.006723043	0.091287498	0.002653037	0.010638175
0.497226307	0.21277901	7.33513E-07	0.002201124	0.0047158	0.208868803					0.006739749	0.091351387	0.002142771	0.004731916
0.499503351	0.211615115	7.33513E-07	0.002200907	0.004721515	0.20882513					0.006752449	0.091367602	0.000578631	0.001904419
0.501802663	0.210442741	7.33513E-07	0.002200617	0.004727252	0.208788504					0.006764546	0.091371575	0.00198068	0.007164037
0.504124189	0.209260022	7.44461E-07	0.002233316	0.004733076	0.208750702					0.006777104	0.091361503	0.001086959	0.003454584
0.506456706	0.208066517	7.44461E-07	0.002233022	0.004738857	0.208710373					0.006790307	0.091358816	0.000825683	0.003836088
0.508811732	0.206860652	7.44461E-07	0.002232656	0.004744911	0.208688124					0.006812816	0.091506654	0.000710792	0.002083867
0.511189848	0.205654612	7.44461E-07	0.002232363	0.004750505	0.208642129					0.006827738	0.091542854	0.000741196	0.002671367
0.513595892	0.204443026	7.44461E-07	0.00223207	0.004756417	0.208600472					0.006837164	0.091493305	0.001003306	0.003924843
0.516019923	0.20322396	7.44461E-07	0.002231777	0.004762165	0.208564642					0.006850553	0.091504906	0.002974172	0.008169104
0.518479283	0.201999433	7.44461E-07	0.002231484	0.004767726	0.208526662					0.006859224	0.091442875	0.002959464	0.007480619
0.520956894	0.200769541	7.44461E-07	0.002231191	0.004773627	0.208499022					0.006877628	0.091487927	0.002440874	0.009217272
0.523447664	0.199529129	7.44461E-07	0.002230898	0.004779692	0.208478919					0.006887908	0.091443563	0.001513683	0.006387707
0.525646933	0.198452707	7.44461E-07	0.002230532	0.004785955	0.208455426					0.006900761	0.091434788	0.001232812	0.004434098
0.52820546	0.197198269	7.44461E-07	0.002230386	0.004791768	0.208424882					0.006915146	0.091441021	0.001573354	0.004430967
0.530786135	0.195931914	7.44461E-07	0.002230093	0.004797406	0.208376805					0.006925755	0.091410592	0.00301844	0.00963428
0.533391957	0.194655579	7.44461E-07	0.002229728	0.004803373	0.208351418					0.006935904	0.091374218	0.004661126	0.015935377
0.536024349	0.193366811	7.55409E-07	0.002261924	0.00480934	0.208332918					0.006948768	0.091394733	0.001594578	0.004710118
0.538700808	0.192080247	7.55409E-07	0.002261776	0.004815405	0.208314586					0.006960164	0.091374899	0.002080181	0.005414258
0.541407307	0.190783092	7.55409E-07	0.002261479	0.004821218	0.208275377					0.00696854	0.091326026	0.003214728	0.012876386
0.544131126	0.189474699	7.55409E-07	0.002261257	0.00482701	0.208225892					0.006982049	0.091349729	0.00091219	0.002402354
0.546890636	0.18816208	7.55409E-07	0.002261109	0.004833589	0.20821669					0.006991946	0.091334001	0.001335322	0.003690852
0.549660721	0.186836373	7.55409E-07	0.002260739	0.004839414	0.208180998					0.007001526	0.091293325	0.006108194	0.016754722
0.552465238	0.185505568	7.66357E-07	0.002293202	0.004845665	0.208173831					0.007010832	0.091250534	0.002790026	0.00586238
0.555277166	0.184160775	7.66357E-07	0.002292977	0.004851445	0.2081284					0.007021309	0.091228307	0.003092735	0.007276133
0.558139969	0.182815078	7.66357E-07	0.002292752	0.004857598	0.208108023					0.007035804	0.091262159	0.005699068	0.013860739
0.561029409	0.181459959	7.66357E-07	0.002292526	0.004863543	0.208082993					0.007046609	0.091242947	0.00379727	0.009625237
0.563939212	0.180097684	7.77305E-07	0.002324972	0.004869564	0.208054103					0.007055926	0.091208429	0.004185091	0.012179198
0.566259249	0.179030396	7.77305E-07	0.002324668	0.004875487	0.208027209					0.00706775	0.091203803	0.004812029	0.016795865
0.569265471	0.17765097	7.77305E-07	0.002324592	0.004882286	0.208036738					0.007077745	0.091182071	0.005408618	0.018758461
0.572316043	0.176257995	7.77305E-07	0.002324287	0.004888296	0.208003589					0.00708854	0.09115657	0.005443414	0.017822729
0.575397367	0.174849717	7.77305E-07	0.002323755	0.004894963	0.208002992					0.007100769	0.091153414	0.002546713	0.005988796
0.578535917	0.173435668	7.77305E-07	0.002323298	0.004901675	0.208011407					0.007115987	0.091174499	0.008765466	0.015375641
0.581701092	0.172005154	7.99201E-07	0.002388431	0.004908232	0.207989371					0.007125446	0.091125688	0.004802265	0.016145052
0.584931572	0.170571348	7.99201E-07	0.00238804	0.004914265	0.207960961					0.007135244	0.091103035	0.003124166	0.011730157
0.588190954	0.169124115	7.99201E-07	0.002387806	0.004920264	0.207924988					0.007147243	0.091119951	0.005670159	0.015324897
0.59150315	0.167669791	7.99201E-07	0.002387025	0.004926822	0.207916424					0.0071621	0.091133818	0.003073705	0.011865988
0.594837854	0.166203779	7.99201E-07	0.002386947	0.004933128	0.207903314					0.007176299	0.091150696	0.007091595	0.023184688
0.598241147	0.164736206	8.10149E-07	0.002419249	0.004939106	0.207869903					0.007182802	0.091085103	0.675813601	0.705865181
0.601663939	0.163253817	8.21097E-07	0.002451301	0.004944908	0.207836107					0.007193433	0.09107829	0.656588093	0.64583248
0.60514136	0.161763902	8.21097E-07	0.00245074	0.004950962	0.207813543					0.007206931	0.091101454	0.653997868	0.690720291
0.608653903	0.160264527	8.32045E-07	0.00248293	0.004956754	0.207771253					0.007219193	0.091091311	0.664396178	0.669525295
0.612204129	0.158758092	8.32045E-07	0.002482605	0.004963268	0.207759706					0.007229101	0.091041514	0.611639867	0.59197124
0.615787013	0.157240053	8.42993E-07	0.002514861	0.004968665	0.207708924					0.007241122	0.091025983	0.647599588	0.639256829
0.61861464	0.156042144	8.42993E-07	0.002514286	0.0049753	0.207700717					0.007252541	0.091027963	0.622441513	0.67757164
0.622299789	0.154507712	8.42993E-07	0.002514204	0.004981857	0.207683555					0.007262821	0.090999438	0.640877637	0.64482229
0.626036086	0.152958493	8.42993E-07	0.002513383	0.004987966	0.207659586					0.007267769	0.090911792	0.631493918	0.623444562
0.629858664	0.151399954	8.64889E-07	0.002577908	0.004994842	0.207650151					0.007276177	0.090850249	0.00934861	0.016970364
0.633741401	0.149825191	8.64889E-07	0.00257774	0.005001279	0.207631623					0.007288351	0.090858184	0.009457303	0.021683493
0.637699274	0.148236376	8.64889E-07	0.002577488	0.005008023	0.207623688					0.007298073	0.090829382	0.008027791	0.013860739
0.641726722	0.146631236	8.75837E-07	0.002609518	0.005014044	0.207595645					0.007311714	0.090792561	0.00650183	0.01831762
0.645795377	0.145011763	8.75837E-07	0.002609348	0.005020296	0.207573988					0.007324031	0.09080354	0.003328856	0.01132286
0.64992129	0.143384558	8.75837E-07	0.002609093	0.00502635	0.207551477					0.007335679	0.090820988	0.010912864	0.020786045
0.654105304	0.141750345	8.75837E-07	0.002608667	0.005032338	0.207526223					0.00734608	0.090813123	0.001518142	0.005643979
0.658340062	0.14010993	8.75837E-07	0.002608327	0.005038163	0.207497265					0.007359228	0.090839201	0.003932655	0.010572202
0.662630961	0.138462647	8.75837E-07	0.002608072	0.005044097	0.207468682					0.007372191	0.09083104	0.016885142	0.032932433
0.666979413	0.136811751	8.75837E-07	0.002607647	0.005050052	0.207444431					0.007380369	0.09078852	0.017469209	0.030067834
0.671368888	0.135154354	8.86785E-07	0.00263964	0.005056391	0.207425621					0.007391821	0.090769251	0.017936087	0.031728212
0.675830257	0.133495447	8.86785E-07	0.00263921	0.00506273	0.207415142					0.00740175	0.090737485	0.010831214	0.018496356
0.679235149	0.132234342	9.30576E-07	0.00276891	0.005068839	0.207390638					0.007412293	0.090714544	0.004348341	0.011614667
0.683940406	0.130514906	9.30576E-07	0.002768549	0.005075222	0.207364303					0.007419639	0.090669601	0.010385127	0.018309256
0.688645455	0.128806471	9.41524E-07	0.002800482	0.005081703	0.207347989					0.007435437	0.090693997	0.01432483	0.020738827
0.693471994	0.127084397	9.41524E-07	0.002800391	0.005088118	0.207334036					0.007454191	0.090773651	0.012252422	0.02044067
0.698374107	0.125347636	9.41524E-07	0.002799935	0.005094512	0.207319692					0.007464909	0.090750516	0.04389856	0.059953012
0.703341042	0.123596378	9.41524E-07	0.002799753	0.005101322	0.20731805					0.007479897	0.090775659	0.01362454	0.020626391
0.708391762	0.121839844	9.41524E-07	0.002799206	0.005107529	0.207290685					0.007491469	0.090791848	0.011528507	0.01913459
0.713497014	0.120077545	9.41524E-07	0.002798568	0.005113386	0.207254068					0.007499198	0.090757877	0.012295349	0.020880559
0.717958822	0.118541212	9.41524E-07	0.002798204	0.005119714	0.207235593					0.007510869	0.090752421	0.003988714	0.011598103
0.723201996	0.116767408	9.41524E-07	0.00279784	0.005126173	0.207215691					0.007524959	0.09075819	0.002323865	0.006300583
0.728520448	0.114981651	9.52472E-07	0.002830005	0.005132392	0.207186579					0.007536213	0.090754921	0.021662979	0.033861356
0.733908322	0.113185922	9.52472E-07	0.002829913	0.005138567	0.207164557					0.007545694	0.090742282	0.007118642	0.006451238
0.739396424	0.11138852	9.52472E-07	0.00282936	0.005144971	0.207149384					0.007557649	0.090755811	0.031410941	0.045786025
0.744964905	0.109593296	9.6342E-07	0.002861323	0.005151507	0.20712923					0.007567327	0.090740804	0.026031644	0.043920833
0.750588072	0.107803831	9.6342E-07	0.002860858	0.005157638	0.207102699					0.007575713	0.090672336	0.021592233	0.024244045
0.756252163	0.106023302	9.6342E-07	0.002860393	0.005164119	0.207089468					0.007587953	0.090679811	0.00843278	0.015795484
0.760702946	0.104639875	9.6342E-07	0.002859929	0.005170075	0.207050506					0.007596383	0.090637067	0.018882816	0.045162659
0.766572496	0.102837661	9.74368E-07	0.00289224	0.005176414	0.207031777					0.007605547	0.090620924	0.015398454	0.041502932
0.772552162	0.101023617	9.74368E-07	0.002891958	0.005182752	0.207018438					0.007614349	0.090611149	0.010635944	0.026948881
0.778607346	0.099200533	9.74368E-07	0.002891394	0.005189201	0.207000823					0.007625899	0.090595159	0.005542698	0.014862521
0.784793216	0.097382221	9.74368E-07	0.0028913	0.00519531	0.206976233					0.007635216	0.090564494	0.016569172	0.038869718
0.79104438	0.09556339	9.85316E-07	0.002923217	0.005201473	0.206951811					0.007643109	0.090511202	0.030164196	0.038359138
0.797343068	0.093751818	9.85316E-07	0.002922837	0.005207473	0.206932721					0.007652437	0.090471525	0.012462048	0.031218475
0.80367955	0.091950557	9.85316E-07	0.002922742	0.005213188	0.206896177					0.007661523	0.090440823	0.008979787	0.023138094
0.808725507	0.090528951	9.85316E-07	0.002922363	0.005218771	0.206860623					0.007670096	0.090401817	0.001387464	0.005933476
0.815181704	0.088729834	9.85316E-07	0.002921983	0.005225001	0.206838717					0.007680704	0.090396212	0.001495767	0.00605883
0.821787418	0.086911152	9.85316E-07	0.002921793	0.00523123	0.206818746					0.007694061	0.090391516	0.003765031	0.012241186
0.828467161	0.085076129	9.96264E-07	0.00295397	0.005237788	0.206815372					0.007704067	0.090368435	0.004108518	0.013605772
0.835143719	0.083256184	9.96264E-07	0.002953682	0.005244379	0.206805266					0.007716318	0.090365916	0.009007994	0.023592773
0.84177239	0.081475435	9.96264E-07	0.002953586	0.00525063	0.206777095					0.007725887	0.090329732	0.005642448	0.017131387
0.848319838	0.079731869	9.96264E-07	0.00295282	0.005256772	0.206743179					0.007736243	0.090323644	0.007311924	0.020440473
0.854836588	0.078015679	9.96264E-07	0.002952532	0.005262968	0.206718526					0.007745429	0.090321209	0.009362876	0.025921251
0.860041029	0.076653158	9.96264E-07	0.002952245	0.005269099	0.206705386					0.007755862	0.090286115	0.002274822	0.008335053
0.866799258	0.074879257	1.00721E-06	0.002983623	0.005275712	0.206704059					0.007766153	0.090273607	0.007390437	0.020273856
0.873582536	0.073114852	1.00721E-06	0.002983429	0.00528262	0.206710937					0.007779542	0.090295949	0.003953414	0.013369044
0.880277158	0.071377243	1.00721E-06	0.002983332	0.005289024	0.206695729					0.00779025	0.090274539	0.001972185	0.007216774
0.885957265	0.069903369	1.01816E-06	0.003015369	0.005295527	0.20668573					0.007799238	0.090258463	0.0336187	0.052611344
0.892617806	0.068179045	1.01816E-06	0.003014978	0.005301702	0.206662866					0.007808795	0.09022846	0.018758355	0.039044218
0.899163853	0.066488298	1.01816E-06	0.003014587	0.00530815	0.206651508					0.007818112	0.090219701	0.033327963	0.059764838
0.905438391	0.064865001	1.01816E-06	0.003014196	0.00531427	0.206631014					0.007827341	0.09022817	0.02427775	0.040970905
0.910255634	0.063627016	1.01816E-06	0.00301361	0.005320346	0.206601933					0.007834862	0.090201036	0.020262013	0.032595673
0.916481924	0.062008894	1.01816E-06	0.003013415	0.005326893	0.206588815					0.007844453	0.090184139	0.007786295	0.015459086
0.922702149	0.060370639	1.02911E-06	0.003044929	0.005333451	0.206575629					0.00785447	0.090152928	0.03863396	0.046108771
0.927607218	0.059058318	1.02911E-06	0.003044337	0.005339297	0.206538449					0.007867126	0.090146398	0.025327457	0.032767097
0.933527436	0.057456534	1.02911E-06	0.003044239	0.005345833	0.206528971					0.007880297	0.090176269	0.018188267	0.034050723
0.939439475	0.055835088	1.02911E-06	0.003043746	0.00535261	0.206530293					0.00789327	0.090193653	0.013799711	0.029583222
0.944990528	0.054298406	1.02911E-06	0.00304345	0.005359135	0.206518249					0.007903167	0.090182643	0.019956868	0.028967969
0.948990332	0.053170525	1.04006E-06	0.003075529	0.005365748	0.206511434					0.007918374	0.090217538	0.018011943	0.033720806
0.95439801	0.051595309	1.04006E-06	0.003075329	0.005372174	0.206504261					0.007927734	0.090177958	0.007710037	0.021799903
0.959131557	0.05015882	1.04006E-06	0.003075031	0.005379093	0.206504822					0.007937719	0.090161286	0.011168014	0.019091236
0.964437452	0.048496929	1.051E-06	0.003107098	0.00538575	0.206503283					0.007948929	0.090147377	0.000906908	0.001801924
0.968249005	0.04727865	1.051E-06	0.003106997	0.005392855	0.206512097					0.007961202	0.090172362	0.004619879	0.012200733
0.973280775	0.045470694	1.051E-06	0.003106796	0.005399861	0.206521097					0.007972259	0.090162323	0.003403825	0.010596124
0.977300744	0.044050721	1.051E-06	0.003106293	0.005407065	0.206531644					0.007981828	0.090149988	0.002833782	0.008752006
0.981821988	0.042442885	1.051E-06	0.003105992	0.005414083	0.206521349					0.007994549	0.090175478	0.005872169	0.014931734
0.984739072	0.041387695	1.06195E-06	0.003137838	0.005421122	0.206515705					0.008005147	0.090150292	0.009423571	0.018477252
0.988236156	0.040014996	1.06195E-06	0.00313723	0.005427943	0.206511122					0.008020058	0.090182566	0.005217142	0.012341776
0.990848054	0.038972309	1.06195E-06	0.003136519	0.005434807	0.206506754					0.008029134	0.090149226	0.004310196	0.011653368
0.993685546	0.037633165	1.06195E-06	0.003136317	0.005442339	0.206521048					0.008040618	0.090146308	0.00366335	0.009601042
0.995867266	0.036443506	1.06195E-06	0.00313581	0.005449083	0.206510059					0.008050888	0.090135317	0.003204398	0.010030169
0.997690244	0.032755329	1.06195E-06	0.003135404	0.005455663	0.20649562					0.008059755	0.090100971	0.003698673	0.01011969
0.998955017	0.03178245	1.06195E-06	0.0031351	0.005462341	0.206476227					0.008071152	0.09009936	0.00388884	0.01188633
0.999769918	0.030659125	1.06195E-06	0.003134796	0.005469195	0.206468446					0.008079856	0.090078725	0.006369292	0.017388357
1	0.030083034	1.06195E-06	0.003134594	0.005476081	0.206460134					0.008093782	0.090125076	0.007881499	0.018233605
		1.06195E-06	0.003134492	0.005482497	0.206440671					0.008104839	0.090124052	0.001788026	0.007139481
		1.06195E-06	0.00313429	0.005488945	0.206429462					0.008118272	0.090126402	0.041015154	0.04525563
		1.06195E-06	0.003133986	0.005495875	0.206426866					0.008128728	0.090115422	0.017950883	0.036659479
		1.06195E-06	0.003133885	0.005502006	0.206406165					0.008140803	0.090132242	0.014034908	0.02614287
		1.06195E-06	0.003132974	0.005508618	0.206397297					0.00815185	0.090128911	0.009541357	0.024852522
		1.0729E-06	0.003164761	0.005514881	0.206377625					0.008165195	0.090133541	0.01593007	0.035580196
		1.0729E-06	0.003164148	0.005521636	0.206369236					0.008182274	0.090195626	0.010678718	0.026123755
		1.08385E-06	0.003195507	0.005528106	0.206364412					0.008188996	0.09015983	0.010172986	0.024154896
		1.08385E-06	0.003194991	0.005534696	0.206358951					0.008199911	0.09015395	0.003559177	0.008460111
		1.08385E-06	0.003194682	0.005541561	0.206352507					0.008210082	0.090155083	0.021631951	0.0401474
		1.08385E-06	0.003194167	0.00554802	0.206338323					0.008225891	0.090188813	0.016036488	0.017599314
		1.08385E-06	0.003193548	0.005554468	0.206316803					0.008234868	0.09018332	0.018739963	0.025199036
		1.08385E-06	0.003193445	0.005560304	0.206287842					0.008241929	0.090167681	0.008640913	0.013648086
		1.08385E-06	0.003193136	0.005566303	0.20625784					0.008253074	0.090180518	0.023604169	0.028348709
		1.08385E-06	0.003192416	0.005572445	0.206236938					0.008266639	0.090213262	0.010806654	0.030144196
		1.0948E-06	0.003224246	0.005578434	0.206204913					0.008276536	0.090191959	2.57199E-05	5.31633E-05
		1.0948E-06	0.003224038	0.005584827	0.206179338					0.008287254	0.09016891	0.005753211	0.014578411
		1.0948E-06	0.003223727	0.005591571	0.206169824					0.008294173	0.090131462	0.001625334	0.004388511
		1.0948E-06	0.003223519	0.005598151	0.206157445					0.008304628	0.090121777	0.003109897	0.008502951
		1.0948E-06	0.003223207	0.005604774	0.206151937					0.008316989	0.090138111	3.90103E-05	1.44075E-05
		1.0948E-06	0.003222688	0.005611628	0.206137395					0.008324871	0.090102734	0.004267461	0.014750031
		1.0948E-06	0.003221857	0.005617715	0.206109841					0.008333126	0.090070408	0.001780575	0.005148529
		1.10574E-06	0.003253132	0.005624076	0.206093212					0.008339914	0.090030846	0.00565729	0.016114201
		1.10574E-06	0.003252294	0.005629626	0.206054896					0.0083498	0.090016288	0.005359699	0.016328726
		1.10574E-06	0.003251457	0.005635045	0.206012363					0.008363112	0.09001638	0.003116895	0.009308622
		1.10574E-06	0.003250724	0.005641275	0.205985266					0.008374422	0.090014003	0.000738573	0.002101242
		1.10574E-06	0.003249783	0.005647658	0.205971556					0.008387515	0.090026557	0.00281734	0.005040867
		1.10574E-06	0.003249156	0.005653898	0.205948341					0.008393154	0.089973946	0.004360123	0.012266114
		1.10574E-06	0.003248947	0.005659854	0.205917123					0.00840328	0.089969524	0.023730729	0.031537685
		1.10574E-06	0.003248424	0.005665886	0.205891468					0.008411634	0.089951414	0.01318864	0.022760247
		1.10574E-06	0.003247902	0.005672323	0.205872723					0.008427727	0.09001602	0.007372019	0.019488241
		1.10574E-06	0.00324738	0.005679023	0.205870657					0.008438599	0.090003737	0.008463243	0.024160666
		1.10574E-06	0.003247066	0.005685745	0.205866695					0.008448868	0.090012364	0.02313958	0.030741899
		1.10574E-06	0.003246649	0.005692435	0.205862452					0.008458568	0.09000233	0.009451199	0.026596652
		1.10574E-06	0.003246336	0.005698828	0.205854868					0.008468136	0.089988831	0.000513143	0.002213819
		1.10574E-06	0.003246023	0.005705134	0.20583471					0.008478832	0.089977926	0.017358283	0.036326497
		1.10574E-06	0.003245084	0.005711528	0.205827826					0.008490262	0.090005107	0.006975316	0.014050117
		1.10574E-06	0.00324425	0.005717659	0.205802092					0.008495254	0.089956759	0.003573676	0.01198427
		1.10574E-06	0.003243729	0.005723691	0.205783406					0.00850306	0.089946612	0.012897099	0.019466838
		1.10574E-06	0.003243209	0.005730139	0.205776143					0.008514742	0.089969114	0.031319899	0.043915194
		1.10574E-06	0.00324248	0.005735602	0.205735575					0.00852558	0.089962917	0.004110719	0.01346912
		1.10574E-06	0.003241543	0.005741427	0.205701427					0.008535061	0.089949695	0.007837162	0.017885154
		1.11669E-06	0.003273007	0.005747317	0.205676882					0.008540207	0.089902269	0.022796271	0.041059595
		1.11669E-06	0.003272377	0.005753262	0.205652821					0.008553694	0.089936459	0.022210857	0.043882219
		1.11669E-06	0.003271747	0.005759644	0.205630866					0.008564281	0.089931827	0.007323445	0.009725378
		1.11669E-06	0.003271328	0.005765447	0.205604007					0.00857397	0.089919858	0.025579409	0.054706903
		1.11669E-06	0.003270594	0.005772201	0.205592535					0.008586188	0.089938533	0.01213377	0.027445447
		1.11669E-06	0.003270069	0.005777686	0.20554568					0.008590326	0.089888077	0.01456419	0.029285854
		1.11669E-06	0.003269755	0.005783598	0.205517785					0.008598307	0.089875837	0.014522158	0.030019159
		1.11669E-06	0.003269545	0.005789466	0.205490316					0.008610044	0.08988331	0.012429151	0.025675327
		1.11669E-06	0.003269021	0.005795586	0.20546482					0.00862178	0.089894869	0.023226909	0.041477675
		1.11669E-06	0.003268393	0.005800995	0.205422547					0.008631184	0.089886215	0.003997895	0.016241832
		1.11669E-06	0.003267974	0.005807312	0.20539907					0.008639986	0.0898836	0.000372899	0.002040973
		1.12764E-06	0.00329959	0.005813552	0.205383188					0.008651328	0.089897159	0.000716269	0.0036765
		1.12764E-06	0.00329885	0.005819792	0.205365597					0.008656113	0.089847727	0.001026139	0.005531543
		1.12764E-06	0.003298428	0.005826065	0.205341043					0.008665134	0.089855592	0.002054455	0.006565556
		1.12764E-06	0.003298005	0.005832886	0.20533843					0.008676903	0.08989395	0.002572228	0.008844691
		1.12764E-06	0.003297372	0.005839302	0.205325848					0.008685289	0.089878889	0.001075198	0.004168774
		1.12764E-06	0.00329695	0.005846122	0.205322785					0.008695481	0.089883551	0.001022431	0.004637325
		1.12764E-06	0.003296422	0.005852614	0.205312229					0.008703386	0.089879818	0.001773956	0.012083995
		1.12764E-06	0.003296211	0.005859052	0.205291982					0.008711378	0.089867859	0.002336454	0.016774779
		1.12764E-06	0.003295895	0.005865128	0.205272354					0.008722184	0.089860589	0.003044649	0.013803437
		1.12764E-06	0.003295367	0.00587197	0.205276733					0.008729968	0.089851601	0.003059564	0.017835308
		1.12764E-06	0.003294946	0.005878681	0.205265371					0.008739273	0.089855242	0.002176999	0.009662865
		1.13859E-06	0.003326297	0.005884823	0.205236455					0.008743642	0.089787968	0.003010435	0.012500171
		1.14954E-06	0.003357851	0.005890965	0.20520792					0.008751404	0.089769782	0.004297246	0.016136962
		1.14954E-06	0.003357636	0.005897216	0.205181386					0.00876176	0.089774193	0.002737832	0.013575337
		1.14954E-06	0.003357422	0.005903391	0.205151706					0.008771756	0.089775903	0.002742083	0.010541428
		1.14954E-06	0.003357207	0.005909478	0.205123811					0.008777766	0.089752941	0.002633997	0.01135935
		1.14954E-06	0.003356885	0.005915642	0.205105099					0.008789853	0.089776028	0.005416735	0.023834997
		1.14954E-06	0.003356026	0.005922035	0.20509377					0.008800451	0.089779863	0.005102953	0.02082733
		1.14954E-06	0.003355705	0.005928451	0.205078797					0.008804983	0.089732896	0.000595835	0.002847443
		1.14954E-06	0.00335549	0.005935479	0.205084267					0.008815909	0.089745116	0.001069213	0.003866917
		1.17143E-06	0.003418749	0.005942344	0.205079717					0.008823584	0.089722247	0.008644275	0.027336318
		1.18238E-06	0.003450149	0.005948639	0.205066388					0.008837476	0.08976259	0.001501777	0.006964237
		1.19333E-06	0.003481427	0.005955722	0.205070723					0.008843257	0.089714559	0.00889271	0.028159265
		1.19333E-06	0.003481316	0.005962532	0.205064939					0.008857708	0.089745541	0.004377516	0.015329101
		1.19333E-06	0.003480982	0.005969746	0.205066838					0.00886939	0.089768305	0.003384649	0.013865983
		1.19333E-06	0.00348076	0.00597649	0.205053581					0.008879221	0.089760392	0.005644474	0.017687893
		1.19333E-06	0.003480427	0.005983245	0.205046655					0.00889191	0.089783334	0.004383755	0.009691176
		1.19333E-06	0.003479871	0.005990164	0.205047133					0.008898577	0.089780191	0.003984568	0.006930025
		1.21522E-06	0.003543269	0.005996317	0.205025168					0.008904664	0.089755352	0.003699159	0.007351718
		1.21522E-06	0.003542817	0.006003116	0.205023934					0.008916357	0.089770182	0.003269012	0.006646297
		1.21522E-06	0.003542591	0.00600952	0.204996854					0.008929866	0.089790403	0.001920164	0.004672457
		1.21522E-06	0.003542252	0.00601564	0.204967403					0.008936796	0.089774107	0.002628958	0.004911451
		1.21522E-06	0.003541687	0.006022089	0.204949199					0.008948719	0.0897892	0.002455212	0.006751507
		1.22617E-06	0.003573252	0.006028384	0.204914998					0.008955079	0.089747534	0.00415765	0.00944234
		1.22617E-06	0.003572796	0.00603458	0.204887434					0.008964582	0.089755124	0.003972323	0.007009518
		1.22617E-06	0.003572454	0.00604116	0.204870114					0.008973176	0.089731011	0.003631712	0.006721433
		1.22617E-06	0.003572112	0.006047335	0.204847091					0.008983544	0.089733501	0.003847835	0.006703106
		1.22617E-06	0.003571542	0.006053673	0.204828917					0.008992379	0.089737357	0.004058954	0.007369421
		1.24807E-06	0.003634393	0.006059761	0.204800683					0.009001543	0.089726851	0.003766816	0.006262966
		1.24807E-06	0.003634045	0.006066209	0.20478312					0.009008626	0.089714239	0.003781134	0.006924605
		1.25902E-06	0.003665572	0.006072767	0.2047674					0.00901733	0.089702138	0.004042149	0.007552142
		1.26996E-06	0.00369674	0.006078547	0.204729914					0.009028923	0.089719759	0.002484959	0.004743641
		1.29186E-06	0.003759638	0.006084448	0.204702371					0.009037813	0.089698804	0.002403792	0.004682683
		1.30281E-06	0.003791016	0.006090404	0.204675447					0.009049046	0.089715728	0.002391833	0.004781422
		1.31375E-06	0.003821899	0.006097279	0.20467103					0.009056994	0.089712733	0.003317584	0.006402782
		1.31375E-06	0.003821778	0.006103804	0.204649918					0.009068128	0.089720859	0.003861549	0.007110513
		1.31375E-06	0.003821413	0.006110165	0.20463341					0.009078945	0.089723887	0.004843257	0.017562605
		1.3247E-06	0.00385289	0.006116066	0.204599983					0.009088393	0.089718247	0.006802877	0.017056711
		1.3247E-06	0.003852767	0.006122284	0.204577839					0.009096626	0.089709353	0.004771937	0.011112429
		1.3247E-06	0.003852276	0.006128339	0.204553702					0.009107639	0.089727873	0.007338974	0.023115486
		1.33565E-06	0.003883619	0.006134853	0.204539498					0.009115051	0.089696408	0.002426263	0.01532216
		1.35755E-06	0.003946782	0.006141148	0.204512965					0.009130652	0.089747439	0.002479685	0.01521787
		1.35755E-06	0.00394628	0.006147147	0.204486415					0.009138622	0.089752376	0.005701139	0.018466556
		1.35755E-06	0.003945903	0.006153333	0.204457927					0.009150687	0.089776267	0.004788071	0.015505714
		1.36849E-06	0.003976839	0.006159759	0.204441063					0.009157431	0.089752776	0.003952207	0.01175479
		1.36849E-06	0.003976459	0.00616635	0.204421965					0.009166736	0.089755379	0.004610294	0.013085613
		1.36849E-06	0.00397608	0.006173116	0.204424941					0.009180848	0.089788642	0.002108712	0.009033401
		1.36849E-06	0.003975701	0.006178984	0.204395327					0.009194391	0.089831638	0.00268799	0.012129998
		1.36849E-06	0.003975321	0.006184359	0.204353048					0.009201803	0.08980895	0.002110837	0.005461553
		1.36849E-06	0.003974942	0.006190315	0.204320414					0.009213758	0.089797059	0.004676445	0.017596029
		1.37944E-06	0.004006232	0.006196369	0.204293977					0.009223841	0.089808129	0.000751583	0.00447789
		1.37944E-06	0.004005722	0.006202522	0.204268339					0.00923007	0.08977022	0.003583964	0.012055465
		1.39039E-06	0.004036872	0.006208872	0.20425439					0.009239048	0.089759091	0.003460469	0.014521897
		1.39039E-06	0.004036616	0.006215035	0.204223629					0.009248014	0.089740253	0.003974763	0.016571618
		1.39039E-06	0.004036487	0.006221013	0.204196002					0.009257035	0.089721037	0.004102279	0.016143224
		1.40134E-06	0.004067754	0.006227888	0.204182991					0.009266067	0.089720991	0.001354257	0.008326623
		1.40134E-06	0.004067107	0.006234435	0.204171332					0.009270129	0.089668117	0.004917245	0.019420561
		1.40134E-06	0.00406672	0.006241278	0.204168272					0.009281876	0.089676334	0.003502114	0.013606188
		1.40134E-06	0.004065945	0.006247398	0.204141755					0.009290842	0.089668118	0.003593952	0.01441129
		1.41229E-06	0.004097319	0.006253594	0.20411736					0.009299042	0.08966294	0.004023535	0.016052323
		1.41229E-06	0.004096799	0.006259692	0.204089223					0.009306093	0.089655209	0.002536612	0.007866907
		1.41229E-06	0.004096539	0.006265648	0.204061535					0.009316428	0.089669656	0.005408233	0.022738438
		1.41229E-06	0.004095888	0.006272282	0.204053808					0.009328328	0.089680248	0.004414953	0.012427334
		1.41229E-06	0.004094978	0.006278774	0.204031819					0.009339692	0.089686606	0.004188511	0.018004935
		1.43418E-06	0.004157015	0.00628484	0.203999211					0.009349644	0.089700127	0.00128358	0.004316824
		1.44513E-06	0.004187817	0.006291168	0.203972661					0.009361216	0.089716915	0.002549157	0.010805952
		1.44513E-06	0.004186887	0.006297112	0.203942584					0.009368967	0.089714013	0.002832277	0.018386548
		1.44513E-06	0.004186224	0.006303593	0.203922994					0.009376543	0.089700045	0.00159583	0.011238528
		1.44513E-06	0.00418556	0.006310513	0.203920195					0.0093839	0.089681196	0.00568021	0.023275293
		1.45608E-06	0.004216867	0.006317092	0.203912501					0.009394257	0.08968165	0.002527489	0.00915292
		1.45608E-06	0.004216466	0.006323727	0.203902845					0.00940515	0.089694711	0.002386907	0.00887274
		1.46703E-06	0.004247496	0.006330777	0.203894244					0.009413427	0.089699657	0.001894712	0.011010832
		1.46703E-06	0.004247361	0.006337499	0.203893265					0.009423685	0.08971037	0.00110929	0.006459109
		1.46703E-06	0.004246554	0.006344035	0.203878272					0.009432597	0.089711058	0.005361618	0.02869716
		1.47797E-06	0.004277431	0.0063509	0.203873426					0.009445668	0.089745673	0.003076729	0.011906419
		1.47797E-06	0.004277295	0.006357556	0.203867718					0.009453321	0.089725983	0.002662718	0.012692997
		1.48892E-06	0.00430857	0.006363742	0.203849873					0.00946278	0.089710425	0.002237998	0.008648657
		1.48892E-06	0.004308433	0.006370507	0.203849204					0.009472918	0.089725515	0.001891354	0.010392152
		1.48892E-06	0.004307614	0.006376989	0.203836586					0.009480943	0.089716864	0.002770153	0.006930079
		1.48892E-06	0.004307205	0.006383503	0.203820839					0.009489263	0.08971381	0.000670407	0.002772844
		1.49987E-06	0.004338189	0.006390871	0.203817417					0.009493807	0.089676012	0.001041347	0.004876998
		1.49987E-06	0.004337914	0.006398195	0.203824479					0.009499751	0.089643171	0.001219455	0.004991732
		1.49987E-06	0.004337502	0.006404972	0.203818652					0.009509955	0.08965702	0.001690101	0.009530362
		1.51082E-06	0.004368748	0.006412186	0.203821011					0.009518144	0.089651869	0.001297137	0.004435894
		1.51082E-06	0.004368471	0.006418821	0.203807988					0.009527767	0.089639907	0.002608631	0.009646027
		1.51082E-06	0.004368056	0.006425488	0.203796956					0.009537325	0.089641189	0.001654505	0.008455612
		1.51082E-06	0.004367503	0.006432341	0.203789511					0.009547079	0.089648926	0.00296176	0.009337831
		1.51082E-06	0.00436695	0.00643833	0.203761984					0.009558903	0.089674219	0.003571759	0.010712599
		1.51082E-06	0.004366536	0.006444373	0.203733283					0.00956695	0.089670504	0.002532117	0.011440737
		1.51082E-06	0.004365845	0.006450504	0.203706143					0.009579168	0.089678276	0.000984875	0.005169418
		1.51082E-06	0.004365845	0.006456734	0.203688079					0.00958739	0.089676204	0.001512912	0.006962135
		1.51082E-06	0.004365431	0.006462197	0.203648361					0.009595086	0.089671059	0.00185457	0.007645638
		1.51082E-06	0.00436474	0.006468765	0.203633991					0.009604031	0.089671161	0.004763218	0.017325144
		1.52177E-06	0.004395952	0.006475192	0.203616579					0.009612625	0.089675321	0.004163524	0.014838611
		1.53271E-06	0.004427017	0.006481323	0.203587959					0.009624854	0.089703283	0.00193245	0.008298629
		1.53271E-06	0.004426737	0.006487782	0.203571734					0.009634521	0.089702767	0.004512112	0.014731573
		1.53271E-06	0.004426318	0.006494088	0.203554093					0.009641845	0.089705124	0.003389225	0.013906731
		1.53271E-06	0.004425618	0.006500514	0.203538934					0.009647965	0.089685328	0.001803695	0.004849792
		1.54366E-06	0.004456525	0.006506645	0.203504667					0.009655333	0.089678069	0.001849395	0.005084254
		1.54366E-06	0.004455821	0.006513696	0.203499275					0.009662821	0.08967194	0.004034016	0.011805983
		1.54366E-06	0.004455399	0.006520451	0.203482794					0.009671886	0.08968408	0.002794275	0.006283734
		1.55461E-06	0.004486005	0.006527195	0.203469898					0.009681487	0.089702081	0.003034463	0.006774826
		1.56556E-06	0.004517168	0.006533796	0.203455025					0.009692578	0.089712925	0.004170021	0.011653477
		1.56556E-06	0.004516455	0.006540266	0.203443649					0.00970127	0.089694313	0.003341924	0.009423564
		1.56556E-06	0.004515885	0.006547218	0.203439099					0.009710653	0.089701159	0.004684639	0.01424672
		1.56556E-06	0.004515172	0.0065537	0.203422643					0.009723747	0.089723207	0.003561275	0.014409451
		1.5984E-06	0.004608877	0.00656063	0.203412544					0.009734147	0.089727627	0.006072841	0.02254305
		1.5984E-06	0.00460844	0.006567549	0.203404888					0.009742292	0.089729362	0.002889002	0.011663911
		1.5984E-06	0.004607859	0.006574512	0.203400049					0.009753711	0.089749464	0.003271119	0.008448298
		1.60935E-06	0.004638687	0.006581376	0.203396649					0.009758846	0.08971537	0.005261383	0.008539659
		1.60935E-06	0.004637663	0.006587693	0.203373745					0.009770527	0.089731545	0.005391812	0.019950617
		1.60935E-06	0.004636931	0.006594251	0.203359965					0.009778245	0.089711327	0.003844154	0.015893249
		1.60935E-06	0.004636931	0.006601334	0.203357259					0.009788887	0.089716141	0.005779305	0.015407751
		1.60935E-06	0.004636493	0.006608297	0.203345168					0.009795489	0.089698343	0.002452843	0.010629044
		1.60935E-06	0.0046362	0.00661514	0.203334739					0.009803174	0.089690492	0.006319168	0.021034159
		1.60935E-06	0.004635323	0.006622299	0.203329023					0.009810706	0.089676767	0.001693576	0.000564433
		1.60935E-06	0.004634738	0.006628912	0.203313699					0.009820439	0.089682267	0.001371841	0.000427846
		1.60935E-06	0.004634592	0.006635317	0.203297627					0.009835241	0.089730418	0.001464175	0.000758157
		1.6203E-06	0.004665385	0.006642214	0.2032857					0.009847393	0.089750746	0.001315945	0.000167723
		1.6203E-06	0.004664944	0.006649286	0.203278814					0.009855976	0.089743904	0.001483416	0.00046947
		1.63125E-06	0.004696019	0.006655943	0.203261141					0.009861757	0.089724984	0.001682434	0.000284734
		1.64219E-06	0.004726791	0.006661975	0.203229357					0.009869858	0.089727193	0.003110485	0.001697558
		1.65314E-06	0.004757704	0.006668314	0.203199932					0.009878288	0.089722567	0.001381747	0.000163037
		1.65314E-06	0.004756954	0.006674609	0.203171202					0.00988559	0.089685442	0.001403574	0.000217919
		1.66409E-06	0.004787402	0.006681845	0.203163926					0.009895564	0.089685956	0.03885014	0.038300238
		1.66409E-06	0.004786799	0.006689093	0.203168618					0.009904574	0.089691971	0.070097799	0.084671531
		1.66409E-06	0.004785894	0.006695727	0.203156453					0.009915741	0.089718378	0.029446622	0.032217629
		1.67504E-06	0.004816925	0.006701869	0.203126618					0.009924007	0.089709634	0.026784252	0.036265976
		1.68599E-06	0.004847493	0.006708394	0.203104475					0.009931079	0.089699885	0.023097039	0.031393095
		1.69693E-06	0.004877895	0.006714908	0.203085412					0.009939969	0.089711872	0.099492403	0.112597484
		1.69693E-06	0.004877128	0.006721094	0.203060429					0.009947523	0.089712681	0.010306808	0.015253089
		1.72978E-06	0.004970898	0.006727695	0.203047718					0.009956095	0.089694346	0.018116563	0.024523426
		1.72978E-06	0.004970116	0.006734844	0.203043428					0.009961416	0.089672409	0.106099212	0.099006612
		1.72978E-06	0.004969647	0.006742048	0.203037249					0.009970776	0.089696561	0.128467049	0.121972779
		1.74073E-06	0.005000629	0.006748858	0.203026113					0.009977914	0.089683047	0.059140225	0.07037838
		1.74073E-06	0.005000157	0.006755394	0.203002703					0.009986038	0.089675761	0.030611414	0.029499602
		1.74073E-06	0.004999843	0.00676205	0.20298169					0.009994369	0.089671234	0.042991067	0.046987706
		1.75167E-06	0.005030497	0.006768663	0.202957078					0.010002591	0.089666614	0.034373018	0.036241552
		1.77357E-06	0.005092258	0.00677487	0.202923715					0.010010397	0.089659156	0.050926133	0.051670443
		1.79547E-06	0.005153991	0.006781483	0.202901879					0.010019648	0.089668156	0.030463227	0.031879754
		1.81736E-06	0.005216025	0.006787964	0.202880876					0.010029589	0.089673652	0.140475166	0.141599676
		1.83926E-06	0.00527804	0.006795452	0.202878054					0.010035599	0.089652798	0.045036929	0.047226503
		1.83926E-06	0.005277211	0.006802645	0.202873973					0.010044314	0.089649107	0.029112018	0.029677659
		1.83926E-06	0.005276713	0.006809729	0.202866706					0.010054933	0.089650157	0.037798634	0.040271374
		1.83926E-06	0.005276382	0.00681714	0.202865726					0.01006055	0.089623247	0.01780425	0.025179735
		1.8502E-06	0.005306789	0.006824059	0.202855186					0.010068815	0.089626078	0.014863502	0.018107299
		1.86115E-06	0.005337855	0.006830672	0.202836754					0.010078504	0.089621492	0.137841666	0.150105769
		1.8721E-06	0.00536858	0.006837755	0.202829623					0.010085883	0.089612953	0.053598057	0.039661464
		1.88305E-06	0.005399636	0.006845725	0.202846285					0.010094072	0.089612491	0.118293127	0.112262159
		1.88305E-06	0.005399127	0.006852874	0.202844851					0.010099776	0.089586506	0.127381446	0.131863832
		1.88305E-06	0.005398619	0.006860144	0.202842122					0.010107681	0.089577459	0.108600359	0.11192102
		1.88305E-06	0.00539845	0.006867183	0.202829066					0.010118169	0.089580886	0.086913068	0.093592595
		1.90494E-06	0.005460194	0.00687361	0.20280175					0.010128022	0.089581292	0.057747033	0.067981861
		1.90494E-06	0.00545968	0.006879861	0.202770834					0.010140043	0.089613855	0.08074998	0.094188875
		1.91589E-06	0.005490885	0.006886693	0.202754453					0.0101511	0.089625727	0.113143305	0.138053709
		1.93779E-06	0.005552767	0.006893393	0.202736659					0.010160877	0.089630606	0.076622542	0.091808242
		1.94874E-06	0.005583613	0.006900586	0.202726986					0.010169416	0.089632356	0.115522261	0.139725068
		1.95968E-06	0.005614453	0.006907406	0.202711165					0.010177682	0.089631694	0.231396962	0.239670478
		1.97063E-06	0.005645111	0.006914008	0.202697676					0.010186714	0.089636048	0.095192478	0.123601463
		1.97063E-06	0.005644757	0.00692119	0.20268912					0.01019279	0.089623034	0.102706814	0.13087706
		1.98158E-06	0.00567576	0.006928525	0.20268247					0.010203508	0.089636166	0.041697209	0.057856445
		1.99253E-06	0.005706224	0.006935991	0.202671309					0.010210515	0.089619284	0.035277894	0.051161122
		1.99253E-06	0.005705508	0.006943053	0.202654826					0.010218638	0.089622549	0.059084517	0.080122709
		2.00348E-06	0.005735778	0.0069496	0.202634567					0.010228831	0.089636203	0.083478464	0.104862237
		2.01442E-06	0.005766398	0.006956683	0.202622092					0.010238804	0.089650495	0.120884192	0.142691023
		2.01442E-06	0.005765495	0.006964336	0.202624724					0.010248055	0.089650714	0.091451744	0.107732649
		2.02537E-06	0.005795921	0.006971419	0.202613705					0.010256179	0.089645366	0.106404468	0.130565557
		2.02537E-06	0.005795376	0.006977845	0.202583511					0.010263087	0.089633699	0.105758518	0.11475999
		2.03632E-06	0.005825608	0.006984918	0.202568126					0.01026982	0.089609392	0.049968658	0.066836945
		2.03632E-06	0.005824513	0.006991443	0.202539872					0.010275918	0.089598408	0.089138675	0.108607402
		2.03632E-06	0.005823784	0.006998767	0.202535191					0.010282279	0.08957264	0.082170071	0.105398336
		2.03632E-06	0.005823054	0.007005358	0.202509444					0.010289844	0.089563374	0.048623102	0.0618908
		2.03632E-06	0.005822872	0.007012211	0.202487626					0.010294978	0.089548333	0.13329324	0.135953836
		2.04727E-06	0.005853078	0.007019119	0.202470632					0.010305554	0.089567824	0.078464827	0.093909582
		2.04727E-06	0.005853078	0.007024954	0.202422759					0.01031048	0.089529713	0.085449991	0.108645041
		2.05822E-06	0.005883826	0.007031315	0.20239866					0.010317487	0.089509716	0.137009208	0.135822614
		2.06916E-06	0.005914567	0.007038081	0.202372116					0.010326618	0.089514112	0.104858074	0.103951859
		2.06916E-06	0.005913827	0.007044442	0.202344874					0.010337796	0.089538778	0.076118259	0.078257899
		2.06916E-06	0.005913087	0.007050606	0.202312798					0.010346992	0.089541165	0.109946691	0.097529951
		2.06916E-06	0.005913087	0.007057349	0.202293801					0.010353933	0.089526591	0.112807608	0.102385425
		2.06916E-06	0.005912162	0.0070644	0.202275062					0.01036117	0.089512901	0.11753021	0.131884863
		2.08011E-06	0.005942886	0.007071439	0.20226213					0.010365932	0.089490563	0.109419767	0.120551011
		2.08011E-06	0.005942328	0.00707768	0.202226454					0.010372632	0.089475677	0.123544144	0.147772419
		2.08011E-06	0.005941956	0.00708438	0.202203851					0.010382814	0.089491668	0.156121067	0.182238573
		2.08011E-06	0.005941399	0.007090708	0.202168411					0.01038855	0.089468508	0.101175906	0.120505709
		2.08011E-06	0.005940285	0.007097846	0.202151141					0.010397199	0.089472975	0.104271035	0.104039531
		2.08011E-06	0.005940099	0.007104261	0.202122732					0.010404753	0.089461284	0.054702785	0.085577387
		2.08011E-06	0.005939542	0.007110819	0.202101383					0.010417135	0.089488564	0.15311307	0.214625228
		2.08011E-06	0.005939356	0.007117837	0.202088359					0.010423715	0.08947272	0.058354871	0.077002322
		2.08011E-06	0.005939356	0.007125063	0.202075678					0.010432846	0.089485501	0.058429935	0.072502032
		2.09106E-06	0.005969496	0.007131675	0.202049853					0.010439896	0.089472879	0.079036375	0.10079818
		2.09106E-06	0.005969496	0.007138408	0.20203444					0.010448425	0.089474612	0.068085827	0.0667386
		2.09106E-06	0.005968937	0.007146028	0.202037876					0.010454019	0.089462969	0.075480032	0.093475079
		2.11296E-06	0.006029743	0.007153265	0.202030296					0.010464836	0.089485948	0.068499853	0.087532144
		2.11296E-06	0.006029366	0.007159932	0.202014907					0.010474678	0.089500566	0.060231395	0.071720019
		2.1239E-06	0.006059849	0.007166117	0.201983478					0.010484049	0.089506959	0.055458689	0.072302878
		2.1239E-06	0.006058713	0.007172555	0.201959701					0.010491308	0.089487795	0.047146573	0.052461587
		2.13485E-06	0.006089563	0.007179058	0.201933094					0.010500176	0.0894924	0.035549521	0.037415621
		2.13485E-06	0.006089183	0.007186404	0.201930788					0.01050692	0.08949226	0.081144973	0.093479021
		2.13485E-06	0.006088423	0.007192568	0.201902185					0.010513215	0.089476627	0.058748222	0.062388954
		2.1458E-06	0.006118308	0.007199465	0.201884912					0.010520211	0.089469475	0.042473713	0.060427288
		2.1458E-06	0.006117926	0.007206483	0.201880954					0.010532844	0.089486936	0.155254088	0.169173488
		2.1458E-06	0.006117162	0.007212635	0.201843399					0.01053926	0.089482348	0.082609325	0.093215569
		2.1458E-06	0.006116399	0.007220036	0.201838032					0.010546825	0.089470898	0.074230349	0.073502369
		2.1458E-06	0.006115826	0.007226638	0.201816591					0.010557784	0.089489064	0.066709073	0.084015452
		2.1458E-06	0.006115445	0.007233086	0.201790239					0.010563061	0.089469033	0.101786862	0.123062692
		2.1458E-06	0.006114681	0.0072396	0.201761524					0.01056859	0.089451991	0.076824604	0.096808546
		2.1458E-06	0.006113919	0.0072463	0.201738542					0.010583873	0.089494274	0.063447984	0.067617425
		2.15675E-06	0.006144154	0.007253449	0.20173276					0.010592795	0.089490191	0.096570804	0.131406076
		2.15675E-06	0.006143579	0.00725992	0.201714081					0.010601674	0.089504769	0.082510352	0.083496782
		2.15675E-06	0.006143196	0.007266412	0.201692677					0.010612458	0.089520516	0.118132977	0.100909498
		2.15675E-06	0.006142621	0.007272575	0.201664473					0.01062022	0.089515724	0.115876334	0.099419821
		2.15675E-06	0.006142238	0.007279243	0.20163725					0.010628705	0.0895162	0.076840204	0.082631597
		2.15675E-06	0.006141089	0.00728591	0.201615764					0.010636368	0.089517189	0.101322524	0.089779322
		2.15675E-06	0.006140132	0.007292851	0.201601156					0.010648367	0.089541446	0.033710692	0.038412783
		2.15675E-06	0.006139175	0.007300241	0.201597206					0.010656699	0.089547202	0.005832476	0.010857911
		2.15675E-06	0.006138984	0.007307313	0.201584993					0.010670165	0.089586183	0.111821503	0.144916524
		2.15675E-06	0.006138793	0.007314473	0.201567921					0.010677336	0.089574757	0.041097433	0.054890829
		2.15675E-06	0.006138028	0.007321108	0.201545956					0.010683083	0.089562105	0.082670135	0.100190699
		2.15675E-06	0.006137072	0.007328399	0.20153943					0.010690626	0.089560404	0.0049898	0.007177755
		2.15675E-06	0.006136689	0.007335603	0.201529784					0.0107006	0.089565098	0.033557448	0.043596631
		2.15675E-06	0.006136307	0.007343146	0.201528382					0.010708362	0.089574252	0.05820167	0.071948438
		2.15675E-06	0.006135543	0.007350262	0.201516668					0.010716639	0.089585236	0.082894106	0.088789649
		2.15675E-06	0.006134778	0.007357192	0.201504534					0.010723788	0.089581051	0.07399834	0.083163482
		2.15675E-06	0.006133441	0.007364221	0.201491136					0.010735371	0.089613065	0.047814711	0.050886821
		2.15675E-06	0.006132678	0.007371184	0.201476995					0.010742596	0.089620144	0.063866084	0.098397719
		2.15675E-06	0.006132105	0.007378398	0.201467951					0.010749318	0.089605841	0.06115419	0.073193625
		2.15675E-06	0.006131341	0.00738535	0.201453082					0.010756577	0.089602564	0.137409026	0.169559305
		2.15675E-06	0.006130769	0.007392598	0.201443654					0.01076031	0.089564235	0.096290073	0.095456714
		2.15675E-06	0.006130197	0.00739932	0.201422822					0.010769058	0.08957093	0.093509485	0.091269427
		2.15675E-06	0.006129243	0.007406743	0.201416409					0.010776721	0.089566978	0.176390298	0.211466009
		2.15675E-06	0.006128671	0.00741318	0.201389352					0.010785206	0.089572294	0.071685637	0.079960383
		2.15675E-06	0.006127527	0.007420263	0.201378622					0.010795278	0.089586706	0.134954543	0.127280042
		2.15675E-06	0.006126955	0.007427226	0.201360226					0.010804868	0.089597102	0.059981193	0.070312484
		2.15675E-06	0.006125431	0.007434529	0.20134897					0.010819845	0.08965374	0.006697154	0.014084899
		2.15675E-06	0.00612486	0.007441535	0.201330993					0.010828045	0.089662309	0.131158259	0.169292996
		2.1677E-06	0.006154803	0.007448597	0.201311613					0.010833968	0.089651211	0.159731375	0.208112726
		2.1677E-06	0.006154611	0.007455538	0.201287475					0.010841971	0.089654083	0.098395338	0.147370564
		2.1677E-06	0.006153846	0.00746203	0.20126602					0.010851518	0.089651863	0.116599427	0.145790095
		2.1677E-06	0.006153081	0.007469277	0.20125855					0.010860232	0.089660605	0.140273055	0.160456516
		2.1677E-06	0.006151743	0.007476656	0.201251666					0.01086852	0.089667431	0.08835716	0.124651985
		2.1677E-06	0.006151361	0.007483543	0.201233207					0.010875406	0.089661886	0.110516582	0.132527191
		2.1677E-06	0.006150979	0.007490341	0.20121048					0.010882281	0.089657875	0.179372662	0.219894295
		2.1677E-06	0.006150214	0.007497425	0.201197329					0.010887952	0.089652036	0.123620299	0.130992758
		2.1677E-06	0.00614945	0.007504814	0.201186223					0.010893262	0.089634347	0.11592273	0.133863893
		2.1677E-06	0.006148686	0.007512204	0.201173665					0.010907308	0.089681255	0.074904982	0.078963561
		2.1677E-06	0.006147732	0.007519014	0.201159515					0.0109168	0.089698742	0.08803943	0.092153015
		2.1677E-06	0.006146587	0.007525528	0.201131607					0.010923906	0.089692576	0.121751911	0.12694567
		2.1677E-06	0.006146205	0.007532666	0.201113185					0.010935839	0.089726838	0.102679436	0.117312835
		2.1677E-06	0.006145251	0.007539793	0.201098444					0.010942878	0.089722539	0.102591154	0.105528311
		2.1677E-06	0.006144298	0.007546931	0.201087721					0.010947947	0.089694053	0.130389423	0.124053778
		2.1677E-06	0.006143726	0.00755408	0.20107186					0.010955403	0.089689169	0.00369304	0.010971321
		2.1677E-06	0.006142964	0.007560923	0.201048876					0.010962409	0.089675802	0.004052204	0.014560916
		2.1677E-06	0.006142392	0.007568006	0.201029882					0.010971168	0.089692825	0.004408209	0.013840277
		2.1677E-06	0.00614163	0.007575067	0.201007542					0.01098251	0.089720506	0.003500198	0.012023573
		2.1677E-06	0.006140868	0.007581987	0.200991975					0.010991181	0.089727942	0.004132181	0.010359845
		2.1677E-06	0.006140106	0.007589234	0.200979544					0.010996885	0.089706358	0.00536072	0.012542868
		2.1677E-06	0.006139725	0.007596744	0.200966638					0.011004877	0.089703457	0.003561161	0.014890482
		2.1677E-06	0.006139154	0.007604255	0.20095405					0.011011653	0.089694662	0.003833787	0.012384779
		2.1677E-06	0.006138773	0.007611404	0.200929048					0.011018627	0.089677894	0.003922294	0.019616442
		2.1677E-06	0.006138203	0.007618159	0.200902985					0.011028754	0.089687592	0.003488718	0.015200747
		2.1677E-06	0.006137822	0.007625395	0.200886422					0.011037502	0.089700429	0.003377929	0.012287167
		2.1677E-06	0.006137441	0.007632106	0.200859766					0.011046194	0.089718389	0.004635882	0.01912281
		2.1677E-06	0.00613649	0.007638401	0.200832748					0.01105515	0.089729689	0.003157856	0.010368056
		2.1677E-06	0.0061363	0.007645474	0.200805064					0.011060273	0.089710691	0.002802432	0.008085549
		2.1677E-06	0.00613573	0.00765213	0.200773848					0.011066831	0.089705731	0.004544501	0.014317893
		2.1677E-06	0.006135159	0.007659487	0.20075795					0.011075316	0.089712408	0.004672873	0.015569803
		2.1677E-06	0.006134399	0.007666658	0.200742736					0.0110816	0.089712394	0.007215068	0.016098907
		2.1677E-06	0.006133639	0.007674103	0.200726377					0.011089209	0.089707206	0.004533027	0.015066646
		2.17864E-06	0.006163662	0.007681131	0.200704177					0.011098974	0.089714695	0.004551799	0.014047577
		2.18959E-06	0.006193868	0.007687974	0.200675329					0.011105171	0.089699692	0.002773041	0.008385008
		2.18959E-06	0.006192909	0.007695002	0.20065781					0.011112298	0.089691429	0.002994837	0.009821599
		2.18959E-06	0.006192142	0.007701976	0.200637012					0.011117575	0.089676174	0.003266903	0.010594263
		2.18959E-06	0.006191567	0.00770953	0.200622724					0.01112687	0.089687787	0.007507453	0.016777012
		2.18959E-06	0.006191184	0.007716559	0.200601714					0.011133822	0.089681302	0.004093597	0.014807212
		2.18959E-06	0.006189842	0.007723949	0.200592182					0.011141485	0.089677394	0.006578304	0.015074703
		2.18959E-06	0.006189651	0.00773066	0.200568933					0.011147507	0.08966502	0.006480274	0.014020327
		2.18959E-06	0.006189076	0.007737272	0.200538737					0.011153561	0.089660028	0.004854295	0.01356544
		2.18959E-06	0.006188885	0.007744159	0.200511028					0.01116175	0.089670616	0.007001574	0.014464716
		2.18959E-06	0.006188119	0.007750684	0.200475677					0.011171209	0.089690598	0.007671381	0.00958243
		2.18959E-06	0.00618697	0.007758008	0.200460539					0.011178358	0.089683355	0.004057309	0.005217556
		2.18959E-06	0.006186205	0.007764993	0.200441882					0.011183109	0.089660048	0.003727788	0.004784312
		2.18959E-06	0.006185631	0.007772207	0.20042291					0.011194911	0.089688542	0.004110579	0.004925475
		2.18959E-06	0.006185248	0.007779652	0.200410747					0.011203757	0.089697259	0.003040078	0.00406698
		2.18959E-06	0.006184292	0.007787305	0.200400123					0.01121257	0.089699417	0.003990432	0.004636767
		2.18959E-06	0.006183527	0.007794585	0.200382941					0.011222697	0.089707362	0.003507564	0.006110669
		2.18959E-06	0.006183336	0.0078018	0.200366134					0.011233755	0.089730573	0.003829184	0.006218407
		2.18959E-06	0.00618238	0.007809507	0.200359188					0.011242009	0.089738438	0.003118008	0.003490034
		2.18959E-06	0.006181425	0.007817247	0.200350455					0.011248677	0.089739115	0.002513152	0.003175587
		2.18959E-06	0.00618047	0.007824944	0.200348986					0.011255563	0.089736838	0.002721352	0.003517809
		2.18959E-06	0.00617856	0.007832421	0.200336759					0.011264923	0.0897441	0.002746152	0.003046653
		2.20054E-06	0.006208686	0.007839537	0.200319864					0.011269938	0.089730828	0.002554902	0.002821387
		2.20054E-06	0.006208302	0.007846664	0.200305409					0.01128013	0.089749395	0.003058703	0.003698603
		2.21149E-06	0.006238226	0.007853583	0.20028098					0.011290312	0.089760036	0.004014423	0.004833228
		2.21149E-06	0.006238033	0.007860349	0.200256159					0.01129976	0.089764052	0.002155966	0.002508834
		2.21149E-06	0.006237263	0.007867575	0.200239853					0.011311507	0.089790213	0.001974156	0.002362405
		2.21149E-06	0.006236685	0.007874658	0.200220964					0.011320802	0.089800782	0.004914158	0.005916134
		2.22244E-06	0.006266593	0.007881577	0.20020479					0.011331443	0.08980876	0.003668601	0.004599303
		2.22244E-06	0.006265045	0.007888967	0.200193974					0.011340377	0.089811766	0.00285386	0.003552481
		2.22244E-06	0.006264659	0.007896806	0.200192615					0.011351434	0.089830018	0.007927877	0.016182166
		2.22244E-06	0.006263112	0.007903944	0.200172847					0.011359798	0.089833945	0.00537606	0.008061014
		2.23338E-06	0.006293383	0.007911969	0.200171895					0.011369444	0.089849544	0.003311073	0.004712144
		2.23338E-06	0.006292606	0.007919709	0.200163142					0.011379176	0.089869699	0.006392144	0.014998418
		2.24433E-06	0.006322867	0.007927318	0.200153192					0.011384311	0.089854312	0.003600671	0.013213726
		2.25528E-06	0.006352143	0.007934478	0.20012868					0.011391985	0.089854324	0.003348687	0.011342534
		2.26623E-06	0.006381405	0.007941419	0.200101074					0.011400908	0.089860296	0.004469904	0.007780714
		2.27718E-06	0.00641164	0.00794848	0.200078596					0.011406645	0.089848915	0.004705229	0.00924092
		2.27718E-06	0.006411442	0.007955816	0.200065028					0.011415622	0.089846023	0.005154682	0.009477144
		2.27718E-06	0.006410454	0.007962757	0.200033883					0.011422465	0.089845685	0.006025285	0.011295676
		2.27718E-06	0.006409861	0.007969665	0.200008407					0.011428256	0.089830901	0.00367267	0.010625245
		2.27718E-06	0.006409466	0.007976606	0.199982159					0.011435197	0.089820532	0.003318337	0.009019158
		2.27718E-06	0.006408874	0.007983755	0.199962982					0.011444711	0.089821881	0.003217499	0.005101595
		2.27718E-06	0.006408281	0.007990532	0.199930587					0.011451444	0.089818386	0.005445794	0.013570432
		2.27718E-06	0.006407689	0.007997845	0.199914893					0.011458067	0.089814038	0.003300311	0.008770486
		2.27718E-06	0.006406702	0.008005355	0.199898686					0.011464866	0.089813377	0.005032137	0.012928936
		2.27718E-06	0.006405321	0.008012986	0.199890921					0.011472278	0.089817518	0.008540389	0.019437815
		2.27718E-06	0.006404532	0.008020923	0.199884376					0.011479679	0.089810028	0.007396229	0.015364178
		2.27718E-06	0.006404532	0.008028882	0.199880241					0.011485426	0.089805766	0.008064917	0.017272834
		2.27718E-06	0.006403744	0.0080359	0.199853134					0.011494272	0.089818037	0.004915455	0.017284308
		2.28812E-06	0.006434333	0.008043651	0.199850992					0.011502527	0.089817997	0.006743931	0.013886116
		2.28812E-06	0.006433541	0.008051227	0.199843421					0.011511263	0.089826319	0.00722561	0.015312351
		2.28812E-06	0.006432947	0.00805831	0.199825383					0.01151665	0.089808507	0.008318576	0.019617701
		2.28812E-06	0.006432749	0.008065164	0.199799734					0.011523262	0.089812533	0.007318881	0.015455999
		2.28812E-06	0.006432353	0.008071612	0.199764543					0.011530411	0.089811543	0.005054381	0.01225117
		2.28812E-06	0.006431561	0.00807944	0.199757201					0.011538579	0.089811591	0.004249667	0.011264234
		2.28812E-06	0.006430374	0.008086655	0.199737053					0.011545509	0.089801252	0.004255943	0.009281745
		2.28812E-06	0.006429978	0.008093913	0.199720076					0.011549997	0.089778063	0.005679843	0.014522204
		2.28812E-06	0.006429582	0.008101073	0.199702051					0.011557245	0.08978779	0.003175655	0.00753237
		2.28812E-06	0.006427803	0.008108091	0.199682117					0.011563266	0.089781116	0.006641416	0.019597699
		2.28812E-06	0.006426617	0.008114999	0.199651784					0.011569375	0.089777417	0.005096225	0.020245041
		2.31002E-06	0.006487317	0.008121798	0.199630584					0.011574718	0.089754062	0.00424784	0.015351982
		2.33192E-06	0.006547198	0.008128487	0.199604214					0.011582272	0.089763868	0.004000881	0.011683168
		2.33192E-06	0.006546595	0.008135066	0.199575155					0.011586377	0.089749235	0.007708772	0.01676959
		2.33192E-06	0.006545589	0.008142051	0.199556187					0.011593242	0.089741523	0.007764223	0.016606465
		2.33192E-06	0.006544784	0.008148905	0.199529224					0.011597818	0.089735121	0.004652788	0.01720268
		2.33192E-06	0.006543779	0.008156349	0.199517095					0.011607058	0.089743518	0.002953774	0.009818633
		2.33192E-06	0.006543377	0.008163816	0.199509102					0.01161366	0.089742145	0.004990355	0.014654849
		2.33192E-06	0.006542774	0.008171293	0.199495472					0.011619057	0.089736026	0.008221211	0.025633987
		2.33192E-06	0.006541568	0.008179351	0.199493943					0.011623973	0.089723919	0.007318497	0.020373055
		2.33192E-06	0.006540965	0.00818662	0.199479757					0.011628527	0.089712828	0.006751211	0.017923307
		2.33192E-06	0.006539761	0.008193934	0.199460231					0.011637253	0.089714978	0.005634347	0.015238025
		2.34286E-06	0.006569657	0.008201345	0.199440539					0.01164346	0.089708319	0.005163755	0.007938759
		2.35381E-06	0.006599546	0.008209107	0.199428548					0.011651244	0.089707757	0.00371262	0.00970508
		2.35381E-06	0.00659833	0.008216355	0.199406371					0.01165882	0.089703328	0.005618269	0.013255875
		2.36476E-06	0.006628207	0.008223876	0.199388705					0.011662761	0.089687568	0.005135616	0.013144162
		2.36476E-06	0.006627597	0.008231551	0.199370292					0.011666933	0.089663029	0.00486326	0.014169734
		2.37571E-06	0.006657259	0.008239192	0.199354608					0.011676676	0.08967001	0.003232447	0.007985058
		2.37571E-06	0.006656033	0.008246177	0.199325663					0.011690383	0.089714929	0.004140817	0.010385781
		2.37571E-06	0.006655421	0.008253578	0.199305556					0.011698999	0.089716226	0.005031036	0.013897196
		2.37571E-06	0.006655013	0.008260935	0.199284749					0.011705316	0.089705172	0.004394373	0.0099707
		2.37571E-06	0.006654196	0.00826815	0.199260132					0.011711294	0.089690028	0.005066508	0.010412844
		2.37571E-06	0.006653788	0.008275321	0.199233197					0.0117191	0.089691904	0.004749442	0.012131126
		2.38665E-06	0.006682812	0.008282579	0.19921262					0.011725187	0.089674624	0.004753932	0.011246279
		2.38665E-06	0.006681788	0.00828963	0.19919311					0.011732215	0.089672067	0.006009481	0.01543338
		2.40855E-06	0.006741642	0.00829737	0.199176951					0.011742397	0.089685347	0.005350006	0.010556372
		2.40855E-06	0.006740816	0.008304771	0.199159117					0.011747225	0.089671235	0.004901491	0.012159799
		2.40855E-06	0.006739783	0.0083125	0.199143441					0.01175872	0.089691524	0.005655786	0.015291265
		2.4195E-06	0.006768967	0.008320273	0.199132132					0.011764293	0.089683851	0.005962393	0.011026521
		2.4195E-06	0.006768552	0.008327597	0.199109801					0.011775525	0.089709584	0.004963014	0.010255051
		2.4195E-06	0.006767516	0.008335151	0.199084519					0.011782981	0.089708023	0.003991426	0.009883828
		2.43045E-06	0.006797514	0.008343275	0.199076721					0.011792659	0.089725614	0.003747443	0.006197847
		2.44139E-06	0.006827088	0.008350884	0.199050597					0.011803114	0.089743118	0.002967122	0.006879018
		2.44139E-06	0.006826879	0.008359237	0.199053617					0.011811019	0.089752415	0.005799236	0.013495187
		2.45234E-06	0.006855814	0.008366484	0.199027268					0.011815682	0.089733359	0.003733004	0.00782825
		2.46329E-06	0.006884945	0.008374772	0.199025947					0.011822196	0.089728369	0.003546332	0.005778168
		2.46329E-06	0.006884313	0.008382972	0.199024567					0.011829586	0.089729283	0.004171963	0.009204222
		2.47424E-06	0.006913852	0.008390449	0.199004502					0.011836166	0.089725544	0.003976738	0.008537809
		2.47424E-06	0.006913006	0.00839866	0.199005832					0.011850366	0.089767625	0.00609646	0.010662808
		2.48519E-06	0.006942745	0.008406795	0.199002044					0.01185688	0.089764115	0.008078893	0.018786291
		2.48519E-06	0.006942321	0.008414666	0.198991896					0.011864554	0.089764928	0.007820885	0.017803405
		2.49613E-06	0.00697269	0.008421958	0.198958643					0.0118734	0.089772368	0.006232184	0.014373038
		2.49613E-06	0.006972051	0.008429687	0.198940829					0.011881633	0.089782593	0.004001381	0.008754907
		2.50708E-06	0.007001131	0.008437613	0.198930676					0.011888793	0.089778764	0.002496628	0.003224447
		2.52898E-06	0.007061629	0.008444675	0.198906224					0.011897507	0.08978519	0.00773495	0.017024754
		2.52898E-06	0.00706055	0.00845178	0.1988787					0.011906737	0.089792522	0.009212607	0.022813541
		2.52898E-06	0.007059902	0.008458798	0.198846253					0.011916349	0.089807918	0.00478351	0.008339531
		2.52898E-06	0.007058824	0.008466669	0.198830448					0.011923695	0.089808447	0.007902609	0.01890396
		2.52898E-06	0.007058392	0.008474431	0.198819359					0.011932979	0.0898132	0.008115639	0.017505194
		2.52898E-06	0.007057314	0.008481536	0.198788304					0.011941836	0.089831008	0.706788494	0.623097665
		2.52898E-06	0.007057098	0.008488926	0.198766115					0.011950583	0.089835403	0.798309712	0.725754863
		2.52898E-06	0.007056452	0.008496557	0.198747466					0.011960436	0.089854749	0.726801617	0.686075805
		2.52898E-06	0.007055374	0.008503728	0.19871994					0.011966622	0.089848751	0.818531859	0.730334777
		2.52898E-06	0.007054297	0.008511107	0.198695343					0.011974264	0.089852948	0.700727567	0.674975714
		2.53993E-06	0.007083753	0.008518562	0.198674053					0.011981347	0.089858118	0.592030033	0.552888157
		2.56182E-06	0.007143511	0.008526368	0.198652505					0.011987959	0.089859752	0.783639774	0.716646369
		2.57277E-06	0.007172725	0.00853413	0.198633221					0.011997013	0.089869357	0.761736629	0.721059973
		2.57277E-06	0.007171631	0.00854256	0.198631628					0.01200991	0.089906242	0.651356582	0.561954523
		2.57277E-06	0.007170756	0.008551023	0.19862676					0.012016742	0.089903595	0.621393191	0.50386758
		2.57277E-06	0.007170318	0.008558796	0.198611649					0.012021646	0.089889487	0.635846083	0.558331187
		2.57277E-06	0.007169443	0.008566099	0.19858641					0.012028576	0.089883178	0.758326046	0.677566352
		2.58372E-06	0.007199292	0.008574145	0.198575038					0.012037816	0.089894862	0.682728468	0.639461337
		2.58372E-06	0.007198414	0.008581174	0.198545363					0.012045228	0.08990317	0.686242173	0.622019828
		2.58372E-06	0.007197536	0.008588881	0.198527867					0.012056406	0.089927813	0.643304686	0.602903532
		2.58372E-06	0.007196438	0.008595943	0.198497448					0.01206303	0.08992141	0.68561261	0.617781205
		2.58372E-06	0.007196219	0.008602938	0.198467277					0.012072784	0.089942743	0.491737741	0.437028653
		2.58372E-06	0.007194464	0.008610821	0.198455148					0.012080043	0.089947665	0.728433065	0.648908002
		2.58372E-06	0.007193587	0.008618747	0.198442301					0.012084006	0.089936852	0.705600211	0.633846929
		2.58372E-06	0.007193587	0.008626422	0.198422887					0.012091429	0.089934938	0.702427997	0.643869248
		2.59467E-06	0.007223628	0.008634611	0.198417383					0.012099727	0.089941732	0.785441225	0.743679024
		2.60561E-06	0.007253444	0.008641639	0.19838779					0.012110675	0.089968931	0.740489324	0.731332639
		2.61656E-06	0.007282589	0.008649818	0.198379639					0.012119784	0.089983906	0.563894585	0.480509498
		2.61656E-06	0.007281479	0.00865793	0.198364176					0.012127436	0.089983672	0.649350509	0.626335184
		2.61656E-06	0.007281036	0.008665758	0.198346952					0.012134826	0.089977108	0.56096834	0.484795426
		2.61656E-06	0.007279483	0.008673575	0.198334576					0.01214214	0.089969985	0.601935488	0.516162192
		2.61656E-06	0.007279262	0.008681381	0.198317807					0.012149913	0.089968464	0.557224177	0.525854879
		2.63846E-06	0.007339058	0.008689362	0.19830596					0.012157751	0.089970348	0.588399869	0.536184825
		2.64941E-06	0.007368389	0.008697255	0.198288032					0.012164791	0.089964132	0.654069477	0.648647287
		2.64941E-06	0.007367043	0.00870505	0.198267105					0.012172203	0.089971596	0.702367341	0.686623532
		2.66035E-06	0.007396585	0.00871279	0.19825006					0.012179527	0.089968945	0.660514602	0.613492835
		2.66035E-06	0.007395009	0.008720421	0.198230856					0.01218464	0.089953607	0.701445105	0.682922575
		2.66035E-06	0.007394784	0.008727811	0.198205529					0.01219227	0.089951779	0.639499229	0.585469204
		2.66035E-06	0.007394559	0.008734817	0.198176776					0.012201696	0.089975539	0.543863805	0.529156739
		2.6713E-06	0.00742386	0.008742185	0.19815489					0.012207696	0.089969662	0.652991139	0.592088668
		2.6713E-06	0.007422956	0.008749553	0.198124008					0.01221375	0.089964921	0.648502253	0.601390064
		2.6713E-06	0.007422505	0.008756856	0.198100287					0.012220801	0.089967519	0.801752115	0.775185463
		2.6713E-06	0.007421827	0.008764125	0.19807283					0.012226822	0.089967616	0.804318809	0.778802482
		2.6713E-06	0.007420925	0.008772446	0.198066366					0.012232416	0.089963848	0.751305317	0.720970452
		2.6713E-06	0.007420248	0.008780427	0.198050547					0.012243671	0.089981414	0.754792482	0.713716663
		2.6713E-06	0.007419345	0.008787915	0.198019213					0.012251827	0.089987054	0.674267961	0.634196201
		2.6713E-06	0.007418668	0.008795612	0.197994723					0.012256031	0.089973076	0.728691175	0.698354181
		2.68225E-06	0.007448167	0.008803385	0.197971372					0.012270395	0.09001775	0.685596966	0.64899679
		2.68225E-06	0.007447488	0.008810632	0.197944294					0.012276175	0.090000161	0.696190814	0.677771473
		2.68225E-06	0.007446356	0.008818591	0.19792969					0.012289258	0.090041872	0.783325955	0.758738937
		2.68225E-06	0.007445677	0.008825324	0.197896899					0.012295564	0.090046904	0.679894866	0.660455711
		2.68225E-06	0.007444772	0.008832769	0.197871279					0.012304169	0.090058657	0.754412011	0.717733184
		2.70415E-06	0.007504405	0.008839808	0.197839018					0.012310749	0.09005558	0.798144621	0.775773741
		2.70415E-06	0.007503721	0.008846771	0.19780588					0.012317701	0.090046579	0.561557208	0.46935447
		2.70415E-06	0.007503494	0.008854468	0.19778537					0.012326689	0.090043105	0.658176837	0.613744956
		2.70415E-06	0.007503038	0.008862361	0.197765818					0.012335765	0.090046751	0.595661113	0.550678925
		2.71509E-06	0.007531813	0.008869247	0.197738715					0.0123431	0.090030504	0.60466278	0.527283445
		2.72604E-06	0.007561264	0.00887713	0.197724306					0.012351673	0.090032639	0.626642884	0.528562342
		2.72604E-06	0.007560805	0.008885078	0.197703246					0.012358734	0.090028072	0.674103577	0.595568564
		2.72604E-06	0.007559428	0.00889284	0.197686078					0.012366792	0.090028612	0.532784562	0.490814296
		2.72604E-06	0.007557822	0.008900712	0.197669884					0.012377477	0.090044681	0.585264901	0.555562317
		2.72604E-06	0.007557363	0.008908704	0.197655625					0.012388107	0.090055312	0.606848745	0.551861775
		2.73699E-06	0.007586563	0.008917057	0.197646908					0.012394074	0.090047804	0.571135505	0.534370836
		2.73699E-06	0.007585412	0.008925487	0.197639713					0.012399986	0.090043486	0.643935998	0.596374268
		2.73699E-06	0.007585182	0.008933479	0.19762093					0.01240708	0.090031301	0.545297454	0.464228286
		2.73699E-06	0.007584951	0.008941099	0.197605528					0.012413999	0.090031442	0.696288117	0.67448541
		2.75889E-06	0.007644703	0.008949649	0.19759771					0.012419867	0.09002468	0.619485426	0.577946895
		2.75889E-06	0.007644471	0.008957773	0.197580633					0.012427487	0.090029186	0.656671942	0.590284138
		2.75889E-06	0.007643544	0.008966071	0.197568736					0.012435129	0.09003456	0.581465838	0.510287014
		2.75889E-06	0.007642617	0.008974063	0.197550257					0.012442836	0.090042544	0.72825626	0.657919102
		2.75889E-06	0.007641921	0.008981541	0.197520071					0.012449624	0.090036738	0.697639679	0.628404337
		2.75889E-06	0.007640995	0.008989423	0.197501315					0.012457977	0.09003513	0.700219516	0.620056278
		2.75889E-06	0.007640068	0.0089977	0.197489631					0.012462871	0.090023487	0.713928098	0.632950105
		2.75889E-06	0.007639605	0.009005966	0.19748067					0.012473589	0.090041806	0.682214842	0.604259371
		2.75889E-06	0.007638678	0.009014111	0.197464305					0.012477596	0.090022353	0.701478454	0.63474268
		2.76983E-06	0.007668526	0.009021862	0.197443462					0.012480946	0.090003869	0.732212382	0.679041731
		2.76983E-06	0.007667828	0.009030281	0.197434283					0.012491795	0.090025248	0.728537324	0.656004063
		2.78078E-06	0.00769697	0.009038437	0.197422263					0.012498485	0.090026575	0.786424373	0.76804989
		2.78078E-06	0.007696037	0.009045663	0.197388687					0.012506915	0.090029789	0.756927881	0.683232402
		2.78078E-06	0.007695571	0.009053491	0.19736637					0.012512848	0.090029224	0.668975473	0.641220203
		2.78078E-06	0.007694405	0.009062008	0.197360625					0.012516724	0.0900174	0.700627581	0.658462405
		2.78078E-06	0.00769324	0.009070077	0.197342586					0.012523096	0.090016447	0.724288355	0.698511197
		2.78078E-06	0.007692541	0.009077905	0.197322821					0.012532139	0.090032562	0.549059311	0.498040748
		2.78078E-06	0.00769091	0.009085754	0.197302679					0.012538532	0.090027512	0.708701962	0.593265683
		2.78078E-06	0.007689746	0.009093571	0.19727596					0.01254728	0.090047142	0.683794438	0.630575504
		2.78078E-06	0.007689048	0.00910176	0.197256331					0.012554987	0.09005222	0.720081215	0.60855477
		2.78078E-06	0.007687651	0.009109785	0.197240759					0.012560713	0.090045207	0.634408764	0.574506247
		2.78078E-06	0.007686953	0.009117799	0.197221992					0.012571037	0.090069027	0.618610117	0.576093953
		2.78078E-06	0.007686256	0.009125123	0.197190223					0.012578043	0.090065537	0.735232739	0.646074846
		2.78078E-06	0.007685558	0.009133017	0.197166751					0.012586364	0.090072158	0.724406933	0.647749796
		2.79173E-06	0.007714882	0.009141239	0.197148406					0.012597881	0.090095286	0.641492348	0.52845157
		2.79173E-06	0.007713949	0.009149307	0.197131911					0.012606935	0.090107124	0.627589273	0.62070604
		2.79173E-06	0.007713015	0.009156817	0.197105752					0.012614533	0.09011207	0.583840797	0.540111824
		2.79173E-06	0.007712082	0.009165105	0.197093296					0.012626532	0.090130821	0.657171571	0.651231542
		2.80268E-06	0.007741623	0.009173634	0.197081913					0.012630101	0.090109821	0.605964161	0.553292301
		2.80268E-06	0.007740921	0.00918191	0.19707089					0.012637929	0.090119914	0.745249321	0.714279968
		2.80268E-06	0.007739283	0.009190165	0.197055486					0.012647048	0.090123733	0.761853294	0.74834258
		2.80268E-06	0.007737412	0.009198551	0.197045884					0.012658084	0.090148219	0.607934136	0.526884698
		2.80268E-06	0.007736476	0.009206751	0.197029502					0.012664959	0.090146578	0.690004573	0.675733499
		2.80268E-06	0.007735775	0.009214174	0.197000406					0.012674254	0.090153724	0.668156231	0.595228225
		2.80268E-06	0.007734373	0.009222877	0.196991355					0.012683264	0.090163048	0.718441553	0.696238543
		2.81363E-06	0.00776224	0.009230913	0.196973778					0.01268934	0.090150814	0.793547499	0.751777502
		2.81363E-06	0.007761537	0.009238467	0.196948999					0.012698252	0.090162232	0.717516713	0.655164191
		2.81363E-06	0.007761537	0.009246295	0.19693051					0.012708456	0.090180702	0.702008219	0.67301303
		2.81363E-06	0.007761068	0.009253959	0.196905166					0.012712681	0.090166559	0.706278929	0.667133112
		2.81363E-06	0.007760365	0.009262016	0.196887104					0.012720345	0.090174701	0.754394455	0.694169905
		2.82457E-06	0.007789385	0.009269494	0.196859363					0.012731534	0.090202214	0.744172769	0.651377445
		2.82457E-06	0.007788914	0.009277683	0.196842063					0.012740719	0.090219705	0.708333357	0.668072293
		2.82457E-06	0.007787974	0.009286387	0.196835429					0.012751153	0.090243914	0.626298062	0.580423761
		2.82457E-06	0.007787269	0.009294641	0.19681328					0.012758597	0.090244159	0.662741177	0.611870578
		2.83552E-06	0.007816508	0.009303323	0.196807318					0.012767301	0.090258893	0.667452132	0.617261473
		2.84647E-06	0.007845741	0.009311731	0.196795082					0.012775906	0.090265932	0.650773321	0.582060229
		2.84647E-06	0.007844794	0.009320314	0.19678857					0.012784336	0.090274518	0.755691599	0.696705003
		2.86837E-06	0.007903946	0.009328503	0.196766077					0.012791999	0.090274198	0.610552354	0.570852202
		2.86837E-06	0.007903469	0.009336627	0.196747283					0.012797977	0.090266169	0.736055635	0.70863588
		2.86837E-06	0.007902754	0.00934486	0.196731917					0.012806155	0.090267392	0.753842755	0.744218879
		2.86837E-06	0.007901324	0.009353914	0.196729865					0.012812538	0.090271978	0.635948545	0.554753974
		2.87931E-06	0.007930286	0.009362409	0.196711696					0.012822238	0.090286694	0.629641381	0.581932937
		2.87931E-06	0.00792909	0.009370927	0.196694565					0.012829332	0.090278189	0.685541533	0.623779799
		2.87931E-06	0.007927178	0.009378842	0.196669718					0.012835452	0.090269097	0.682905349	0.623964415
		2.87931E-06	0.007926462	0.00938725	0.196651947					0.012844013	0.090275786	0.532698065	0.48374555
		2.87931E-06	0.007925267	0.009395374	0.196633796					0.012850823	0.090273633	0.654530254	0.572741042
		2.87931E-06	0.007925029	0.009403322	0.196608372					0.012860348	0.090283606	0.64885371	0.558931408
		2.87931E-06	0.007923835	0.009412277	0.196603136					0.012865679	0.090273162	0.573544727	0.455030227
		2.87931E-06	0.007923119	0.009420543	0.19658747					0.012869544	0.090258678	0.588835943	0.503237831
		2.89026E-06	0.007951089	0.009429236	0.196577551					0.012879506	0.090277948	0.682074836	0.655637186
		2.90121E-06	0.007980966	0.009437983	0.196566101					0.012888232	0.090281606	0.658423139	0.635904181
		2.91216E-06	0.0080106	0.009445975	0.19653824					0.012900505	0.090310783	0.69783038	0.619389723
		2.91216E-06	0.008010359	0.009454591	0.196524434					0.012906033	0.090305191	0.643299042	0.551888455
		2.9231E-06	0.008039021	0.009463087	0.19650793					0.012914507	0.090324352	0.630829814	0.572613061
		2.945E-06	0.008098019	0.009472228	0.19650535					0.01292251	0.090331907	0.679035438	0.61248813
		2.945E-06	0.008097532	0.009481107	0.196491222					0.01292851	0.090330985	0.618548818	0.543827321
		2.95595E-06	0.008126655	0.009489406	0.196470853					0.012934531	0.090330907	0.000932952	0.000190516
		2.95595E-06	0.008125922	0.009497671	0.196451447					0.01294237	0.09033247	0.000793915	4.93643E-05
		2.9669E-06	0.008154545	0.0095062	0.196430042					0.012951533	0.090337062	0.000749262	0.000230772
		2.98879E-06	0.008212502	0.009515024	0.196415581					0.012960127	0.090347333	0.00083163	9.57618E-05
		2.99974E-06	0.008242089	0.009523552	0.196396871					0.012963642	0.090323577	0.000905512	0.000210376
		3.01069E-06	0.008270179	0.00953242	0.196386873					0.012970659	0.090319423	0.001238821	0.000247917
		3.02164E-06	0.008299254	0.009540938	0.196371764					0.0129776	0.090318181	0.001558466	0.000622304
		3.03258E-06	0.008328573	0.009549586	0.196359872					0.012984202	0.090310454	0.000747717	6.64432E-05
		3.04353E-06	0.008357886	0.00955852	0.196349566					0.012989796	0.090297795	0.000970354	0.0001946
		3.07638E-06	0.008446301	0.009566994	0.196330419					0.012996332	0.090303369	0.005564164	0.018740102
		3.08732E-06	0.008475595	0.009575084	0.196309445					0.013002419	0.090301014	0.002058073	0.007410136
		3.09827E-06	0.008504884	0.009583262	0.196291846					0.01301017	0.090308154	0.002355514	0.008306194
		3.09827E-06	0.008503861	0.009591955	0.196273245					0.013017954	0.090314828	0.002202521	0.007694871
		3.09827E-06	0.008503095	0.009599838	0.196242205					0.01302622	0.090326893	0.002106076	0.005148661
		3.09827E-06	0.008501562	0.009608224	0.196224713					0.013034836	0.090334519	0.002618308	0.008226099
		3.10922E-06	0.008530322	0.009616325	0.196202631					0.013041657	0.090330386	0.001987947	0.005793331
		3.12017E-06	0.00855933	0.009624766	0.1961851					0.013050426	0.09033564	0.002146823	0.00671204
		3.12017E-06	0.008557788	0.009633338	0.196168835					0.013058593	0.090348354	0.002167995	0.008615353
		3.12017E-06	0.008556503	0.009641976	0.196149876					0.013065414	0.090346271	0.002104866	0.008675699
		3.12017E-06	0.008555989	0.00965068	0.196135213					0.013074555	0.090362966	0.004478284	0.019481038
		3.13112E-06	0.008584722	0.009659613	0.196119753					0.013083117	0.090362652	0.00336231	0.013353476
		3.13112E-06	0.008584206	0.009668405	0.196102962					0.013091798	0.09037273	0.003366323	0.012792733
		3.14206E-06	0.008612928	0.009677765	0.196096304					0.0131006	0.090389089	0.005089189	0.019155949
		3.16396E-06	0.008671908	0.009686852	0.196083337					0.013108144	0.090407672	0.003418632	0.011309865
		3.16396E-06	0.008671387	0.009696267	0.1960763					0.013113059	0.090395843	0.002888602	0.010827246
		3.16396E-06	0.008671127	0.009705671	0.196072698					0.013119551	0.090387389	0.001803716	0.005983311
		3.16396E-06	0.008669567	0.009715021	0.196070598					0.013124259	0.090378239	0.004003013	0.013436155
		3.16396E-06	0.008669567	0.009723987	0.196054891					0.013131693	0.090386499	0.003997965	0.014093766
		3.16396E-06	0.008669306	0.009733019	0.196049617					0.013138382	0.090384865	0.005530619	0.019145078
		3.16396E-06	0.008668006	0.00974226	0.196042794					0.013146637	0.09038379	0.001521944	0.004849201
		3.16396E-06	0.008667486	0.009751642	0.196036429					0.01315153	0.0903841	0.002039681	0.004867648
		3.17491E-06	0.008695391	0.00976005	0.196017405					0.013155023	0.090367986	0.005387798	0.017756877
		3.18586E-06	0.008724852	0.009769224	0.196009962					0.013160989	0.090360724	0.002598404	0.009145891
		3.2187E-06	0.008813214	0.009778749	0.196001469					0.013166617	0.090348426	0.004876168	0.015757057
		3.2187E-06	0.00881295	0.009787726	0.195985341					0.013172704	0.09033726	0.004651897	0.015230099
		3.2187E-06	0.008812157	0.009796627	0.195971017					0.013183827	0.090363336	0.002867307	0.00919068
		3.2187E-06	0.008811629	0.009805145	0.195950264					0.013190647	0.090361943	0.003731486	0.010049273
		3.2187E-06	0.008811101	0.009813881	0.195937306					0.013199099	0.090373752	0.001337828	0.002410149
		3.2187E-06	0.008810309	0.0098223	0.195912393					0.013205	0.090362676	0.002358254	0.005110835
		3.22965E-06	0.008839216	0.009830894	0.19589119					0.013215247	0.090371865	0.002734744	0.006381346
		3.2406E-06	0.008868382	0.009839795	0.195874424					0.013226644	0.09039566	0.001487122	0.003103549
		3.26249E-06	0.008926699	0.00984817	0.195854404					0.013234669	0.09040586	0.003243738	0.00814215
		3.27344E-06	0.008955313	0.009856775	0.195835582					0.013243581	0.090413319	0.001865142	0.003775152
		3.27344E-06	0.008954509	0.009865358	0.195816404					0.013252711	0.090420912	0.003701291	0.009603932
		3.27344E-06	0.008953972	0.009873591	0.195785684					0.013260495	0.090424714	0.003604512	0.008642833
		3.28439E-06	0.008982843	0.009882142	0.195763139					0.013265466	0.09042013	0.002910212	0.006338145
		3.29534E-06	0.009012516	0.00989021	0.195738739					0.013271235	0.09041088	0.002936286	0.005959488
		3.30628E-06	0.009041375	0.009898454	0.195714756					0.013276567	0.090395963	0.002684716	0.00541936
		3.30628E-06	0.009041104	0.009907015	0.195686764					0.013283191	0.09038918	0.002858694	0.005971597
		3.31723E-06	0.009069412	0.009915358	0.195662412					0.01329069	0.090392399	0.002662115	0.005453944
		3.33913E-06	0.00912791	0.009923908	0.19563997					0.013298342	0.090400694	0.00248224	0.005146591
		3.33913E-06	0.009126818	0.009932995	0.195626956					0.013307933	0.090409368	0.002177896	0.004335151
		3.33913E-06	0.009125453	0.009941775	0.195607683					0.013317173	0.090420359	0.002787331	0.005651489
		3.35008E-06	0.009154276	0.00995084	0.195597495					0.013322351	0.090409819	0.003196397	0.006622748
		3.35008E-06	0.009154003	0.009959347	0.195572115					0.013329884	0.090409885	0.00177321	0.003945228
		3.35008E-06	0.009153181	0.009968477	0.195556633					0.013336803	0.090413175	0.002526441	0.005339604
		3.36102E-06	0.00918172	0.009977783	0.195547132					0.013344324	0.090413836	0.003236601	0.006690648
		3.38292E-06	0.009240154	0.009986881	0.195527291					0.013350291	0.090405978	0.003865686	0.014003511
		3.39387E-06	0.009269503	0.009995836	0.195510064					0.013360275	0.090423314	0.002447644	0.005504414
		3.42671E-06	0.00935725	0.010005569	0.195508186					0.013367118	0.090415358	0.003745916	0.009200861
		3.42671E-06	0.00935641	0.010014415	0.195493554					0.013375339	0.09042276	0.003585131	0.011341253
		3.42671E-06	0.009355292	0.010023316	0.195480644					0.013382127	0.090429829	0.001698205	0.009245014
		3.44861E-06	0.009413945	0.010031997	0.195459865					0.013389933	0.090441763	0.003440229	0.020633102
		3.44861E-06	0.009412819	0.010040252	0.195428524					0.013396414	0.090440731	0.003149839	0.009341269
		3.44861E-06	0.009411413	0.010048069	0.195399379					0.01340121	0.090425651	0.003215227	0.008932198
		3.44861E-06	0.00941057	0.010056094	0.195374454					0.013404581	0.09041167	0.003409248	0.009974608
		3.45955E-06	0.009438753	0.010065115	0.195363558					0.013409026	0.090395592	0.002578669	0.007290431
		3.48145E-06	0.009497357	0.010073786	0.195341534					0.013420434	0.090419777	0.002310006	0.007016765
		3.48145E-06	0.009495939	0.010082533	0.195323482					0.013427966	0.09042317	0.001969423	0.006154088
		3.48145E-06	0.009495655	0.010091904	0.195318287					0.013438389	0.090444012	0.002885095	0.006554575
		3.48145E-06	0.009494238	0.010101385	0.195313234					0.013446326	0.090445451	0.003344042	0.011236119
		3.4924E-06	0.00952381	0.01010998	0.195290607					0.01345365	0.090443432	0.00182622	0.007357564
		3.50335E-06	0.009552239	0.010119034	0.195275659					0.013459343	0.090435112	0.002711287	0.007085092
		3.50335E-06	0.009550813	0.010128153	0.195261018					0.013468529	0.090450919	0.003266464	0.014549683
		3.51429E-06	0.009579516	0.010137196	0.195242171					0.013483078	0.090505379	0.004235315	0.019718992
		3.52524E-06	0.009608498	0.010146228	0.195226934					0.013490862	0.09050708	0.003635403	0.015750543
		3.54714E-06	0.009667025	0.010155173	0.19520996					0.013500584	0.090509149	0.002027309	0.012730844
		3.56903E-06	0.009724957	0.010163909	0.195190215					0.013506146	0.090507905	0.004019861	0.016396319
		3.57998E-06	0.00975246	0.010173084	0.195169809					0.013517116	0.090537578	0.003645553	0.016040751
		3.57998E-06	0.009751588	0.010182707	0.19515866					0.013526202	0.090540679	0.003430954	0.014010847
		3.59093E-06	0.00977966	0.010191881	0.195145812					0.013533253	0.090548723	0.004018102	0.017499654
		3.59093E-06	0.009779076	0.010200662	0.195124837					0.013542942	0.090561807	0.001916954	0.004736547
		3.60188E-06	0.009807429	0.010209726	0.195105791					0.013555806	0.090590129	0.003502827	0.013171554
		3.60188E-06	0.009805967	0.0102182	0.195079247					0.013561181	0.090579	0.003332194	0.009218323
		3.61283E-06	0.009832842	0.010227013	0.195056864					0.01356833	0.090583033	0.003926327	0.014369359
		3.62377E-06	0.009861463	0.010236483	0.195048222					0.013570881	0.090561011	0.002359722	0.006158303
		3.63472E-06	0.009889488	0.010245154	0.195024302					0.013579814	0.090567692	0.001670276	0.005295538
		3.63472E-06	0.009888015	0.01025423	0.195003909					0.013583953	0.09055496	0.001689387	0.008695076
		3.64567E-06	0.009915731	0.010263021	0.194983502					0.013592175	0.090555576	0.00204688	0.01273484
		3.65662E-06	0.009943732	0.010271604	0.194955621					0.013599937	0.090559071	0.002707553	0.010802974
		3.66757E-06	0.009972316	0.010280779	0.194934836					0.013603418	0.090546609	0.001569743	0.004391938
		3.66757E-06	0.009972316	0.010289449	0.194909444					0.013608859	0.090537302	0.00145287	0.004275758
		3.66757E-06	0.009971425	0.010298219	0.194883584					0.013617574	0.090538567	0.002515095	0.010951659
		3.68946E-06	0.010028568	0.0103069	0.194856643					0.013624942	0.090542739	0.001483008	0.005285641
		3.68946E-06	0.010027374	0.010315768	0.194836211					0.013633689	0.090554093	0.002510821	0.010075702
		3.70041E-06	0.010055633	0.010324581	0.194810601					0.013643685	0.090576354	0.001259902	0.003786209
		3.71136E-06	0.010085084	0.010333373	0.194783341					0.01365056	0.09057789	0.001705789	0.006149643
		3.71136E-06	0.010083884	0.010342109	0.194757916					0.013656056	0.090562384	0.001894729	0.00407587
		3.72231E-06	0.010111825	0.010350364	0.19472095					0.013666654	0.090589913	0.002247418	0.0071166
		3.7442E-06	0.010170399	0.010359286	0.194699093					0.013674744	0.090592263	0.002015454	0.004994064
		3.7661E-06	0.010228962	0.010368209	0.194675758					0.013681959	0.090596691	0.001269249	0.003162964
		3.78799E-06	0.010285986	0.010377624	0.194655793					0.013685035	0.090565196	0.001709374	0.00600778
		3.82084E-06	0.010371779	0.010386624	0.194631906					0.013691779	0.09056783	0.001906141	0.005148661
		3.84273E-06	0.010429047	0.010395316	0.194605878					0.013701556	0.090584612	0.001732819	0.006753927
		3.86463E-06	0.010487537	0.010404162	0.194584878					0.01370876	0.090588308	0.001104911	0.002698442
		3.87558E-06	0.010516309	0.010412964	0.194560434					0.013716784	0.090599388	0.002387643	0.007314123
		3.88653E-06	0.010544763	0.010422467	0.194550746					0.013729637	0.090641678	0.001594715	0.005056019
		3.89747E-06	0.010572897	0.010431992	0.194538307					0.013737958	0.090654674	0.002835244	0.007778667
		3.90842E-06	0.010601651	0.010441188	0.194519536					0.013741724	0.090642201	0.002581744	0.007156231
		3.90842E-06	0.010599762	0.010450822	0.194507406					0.013746979	0.090636283	0.002738889	0.010103586
		3.90842E-06	0.010598189	0.010459778	0.194488064					0.013754084	0.090636678	0.001507824	0.005882491
		3.93032E-06	0.010655981	0.010469105	0.1944733					0.013760773	0.090646099	0.001412762	0.004040541
		3.95221E-06	0.010713438	0.010478269	0.194453384					0.013767025	0.090642173	0.002290089	0.007045821
		3.96316E-06	0.010741202	0.010486885	0.194424858					0.013776341	0.090664957	0.002726744	0.008334035
		3.98506E-06	0.010798944	0.010495709	0.194396888					0.013781607	0.090658461	0.003273897	0.009987778
		3.996E-06	0.010825721	0.010505354	0.194381805					0.013787607	0.0906581	0.002332172	0.007243607
		4.0179E-06	0.010884071	0.010515174	0.194367904					0.013797252	0.090675176	0.00306366	0.008579225
		4.02885E-06	0.010911787	0.010524743	0.194359795					0.013805321	0.090686444	0.003271446	0.012974579
		4.0398E-06	0.010940141	0.010533961	0.194339585					0.013814473	0.090701558	0.002113822	0.004743455
		4.05074E-06	0.010968163	0.01054296	0.194315731					0.013819476	0.090693988	0.003553175	0.007871932
		4.05074E-06	0.010966537	0.010551368	0.19428284					0.013827731	0.090703847	0.002578073	0.006604597
		4.05074E-06	0.010965562	0.010561025	0.194271876					0.013835734	0.090716603	0.001277416	0.002488022
		4.07264E-06	0.011022549	0.01057033	0.194252697					0.013840869	0.0907112	0.003450429	0.007111969
		4.09454E-06	0.01107984	0.010579111	0.194230583					0.013849528	0.090721088	0.002229968	0.004957542
		4.11643E-06	0.011137111	0.010588416	0.194212885					0.013855123	0.090716098	0.001914517	0.004055343
		4.12738E-06	0.011165739	0.010597985	0.194196063					0.013862447	0.090715934	0.002871631	0.008425045
		4.14928E-06	0.011222647	0.010607433	0.194178042					0.013868545	0.0907071	0.002379977	0.008043005
		4.16022E-06	0.011250259	0.01061687	0.194160711					0.013877687	0.090724014	0.003745961	0.012757481
		4.18212E-06	0.011307128	0.010626252	0.194141133					0.013884978	0.090717791	0.001555047	0.004414698
		4.20402E-06	0.011362628	0.010635711	0.194120936					0.013893189	0.090722768	0.001921233	0.003499416
		4.20402E-06	0.011359602	0.010645324	0.194101133					0.013899944	0.090723422	0.003330266	0.005794656
		4.22591E-06	0.011415052	0.010655374	0.194087372					0.013909392	0.090740997	0.003343191	0.011259176
		4.25876E-06	0.01150003	0.010665523	0.194081773					0.013919453	0.090756722	0.002611124	0.009843714
		4.25876E-06	0.01149799	0.010674445	0.19405849					0.013926909	0.090767107	0.003219731	0.008016237
		4.2697E-06	0.011525163	0.010684145	0.194041923					0.013938415	0.090801281	0.002143009	0.007597007
		4.28065E-06	0.011552325	0.010694163	0.194028297					0.013945476	0.090799361	0.003391684	0.010726996
		4.35729E-06	0.011753935	0.010704596	0.194021893					0.013953315	0.090799915	0.017504595	0.053605812
		4.37918E-06	0.011810907	0.01071457	0.19401029					0.013962216	0.090818367	0.029272506	0.094793608
		4.39013E-06	0.011838687	0.010724478	0.193995832					0.013969441	0.09081557	0.019678692	0.063905279
		4.40108E-06	0.011866108	0.010733805	0.193974103					0.013972671	0.090790687	0.021519059	0.067366914
		4.41203E-06	0.011893519	0.010742903	0.19394769					0.013981572	0.090792976	0.008180435	0.019821563
		4.41203E-06	0.011891063	0.010752614	0.193929554					0.013990735	0.090803419	0.012987367	0.035205251
		4.41203E-06	0.01189001	0.010761547	0.193899896					0.013998213	0.090807429	0.014208486	0.044110867
		4.43392E-06	0.011944436	0.010771182	0.193884054					0.014006347	0.090807958	0.020622102	0.061957572
		4.45582E-06	0.012001297	0.010780378	0.193860445					0.014011733	0.090798411	0.011544947	0.044513982
		4.46677E-06	0.012030075	0.010789673	0.193837928					0.014018401	0.09080232	0.005731707	0.019442873
		4.49961E-06	0.012116031	0.010799416	0.193823853					0.014025725	0.090805974	0.018429119	0.061934067
		4.49961E-06	0.012114602	0.010809215	0.193805309					0.01403595	0.090821963	0.016514167	0.053903334
		4.49961E-06	0.012114245	0.010819484	0.193798465					0.014043515	0.090826518	0.015450564	0.058018343
		4.49961E-06	0.012113174	0.010828965	0.19377825					0.014049011	0.090824763	0.017886869	0.053087087
		4.49961E-06	0.012111746	0.010838862	0.193759293					0.014056992	0.090835857	0.016468487	0.053508376
		4.49961E-06	0.012109962	0.010848419	0.193741396					0.014065356	0.090848772	0.015712091	0.045752371
		4.52151E-06	0.012164948	0.010857769	0.193719785					0.01407533	0.09087014	0.005354426	0.012491785
		4.5434E-06	0.012222779	0.010867162	0.193695708					0.014080213	0.09086313	0.022945742	0.066529078
		4.5434E-06	0.012220619	0.010876698	0.193677045					0.014087997	0.090862648	0.014660938	0.043295726
		4.55435E-06	0.012248984	0.010885686	0.19364721					0.014097314	0.090877178	0.0189765	0.055739537
		4.5653E-06	0.012277706	0.010895091	0.193627425					0.01410339	0.090868891	0.01375747	0.04260468
		4.5653E-06	0.012275899	0.010904385	0.193605058					0.014111896	0.090870497	0.013966043	0.038398058
		4.57625E-06	0.012301716	0.010913921	0.193583961					0.014118848	0.090864658	0.016508758	0.036363928
		4.58719E-06	0.012329331	0.010924738	0.193584514					0.014125428	0.090864109	0.013868748	0.046741826
		4.59814E-06	0.01235803	0.010934383	0.193566467					0.014133573	0.090876185	0.00979464	0.024577619
		4.59814E-06	0.012356939	0.010943929	0.193547987					0.014140755	0.090876304	0.011154192	0.02582977
		4.60909E-06	0.012385267	0.01095341	0.193526286					0.01414647	0.090861888	0.009420564	0.023308115
		4.63099E-06	0.012441908	0.01096334	0.193506717					0.014150367	0.090844761	0.011804812	0.026175145
		4.63099E-06	0.012439713	0.010974069	0.19350042					0.014156192	0.090842566	0.006216999	0.008050789
		4.63099E-06	0.01243825	0.010984327	0.193490545					0.014161709	0.09083458	0.018093549	0.028475377
		4.64193E-06	0.012464722	0.010994115	0.193474268					0.014166975	0.090826262	0.017353249	0.027883694
		4.64193E-06	0.012463257	0.011003672	0.193455955					0.014176653	0.090839214	0.007602036	0.00972494
		4.64193E-06	0.012462158	0.011013252	0.193439959					0.014184996	0.090850606	0.017485921	0.026531446
		4.64193E-06	0.012461792	0.011022831	0.193423064					0.014194367	0.090865391	0.00641651	0.009522731
		4.65288E-06	0.01248898	0.011032345	0.193402637					0.014200246	0.090858452	0.02148131	0.037539936
		4.66383E-06	0.012515792	0.011042483	0.193391399					0.01420595	0.090859306	0.013685075	0.026038252
		4.67478E-06	0.012543697	0.011052303	0.193373738					0.014215135	0.090874784	0.007559992	0.010364498
		4.70762E-06	0.012628488	0.011062189	0.193355929					0.014217391	0.090854864	0.00888778	0.012196244
		4.71857E-06	0.012655626	0.011071396	0.193331661					0.014224573	0.090856264	0.006902962	0.009492274
		4.71857E-06	0.012653768	0.011081633	0.193318969					0.014235455	0.09087684	0.007842737	0.010679011
		4.74047E-06	0.012708755	0.011090818	0.193294217					0.014244246	0.090880243	0.005628756	0.007196356
		4.77331E-06	0.012793427	0.011100573	0.193272168					0.014251833	0.090894999	0.007799247	0.010741151
		4.77331E-06	0.012792301	0.011109922	0.19324514					0.014260219	0.090904053	0.004808264	0.006367781
		4.77331E-06	0.012791551	0.011120312	0.193236936					0.014265321	0.09089661	0.009536416	0.012397599
		4.78426E-06	0.012820513	0.01112964	0.193211599					0.014270751	0.090889998	0.011033166	0.015265154
		4.78426E-06	0.012817881	0.011139624	0.193197483					0.014278152	0.090889603	0.007427479	0.011039396
		4.78426E-06	0.012817129	0.011149849	0.193179432					0.014283681	0.090886793	0.007407197	0.010425554
		4.80615E-06	0.012872768	0.011159768	0.193160468					0.014293162	0.090899628	0.009122839	0.01287239
		4.8171E-06	0.012900578	0.011169392	0.193138221					0.014298723	0.090898291	0.009860155	0.022485059
		4.8171E-06	0.012899821	0.011179299	0.19311301					0.014304744	0.090896082	0.006852988	0.009912358
		4.82805E-06	0.012928002	0.011189985	0.19310524					0.014309802	0.090887756	0.008780214	0.013284242
		4.84995E-06	0.012983968	0.01120021	0.193089595					0.014317762	0.09089912	0.009876664	0.026264086
		4.84995E-06	0.012983207	0.011211158	0.193079399					0.014325896	0.090908428	0.004104856	0.012020354
		4.84995E-06	0.012981305	0.011221657	0.193067974					0.014333954	0.090917241	0.008239042	0.032433633
		4.86089E-06	0.013008702	0.011231685	0.193049462					0.014341048	0.090924986	0.007783593	0.013352239
		4.86089E-06	0.013006415	0.011241801	0.193029987					0.014346609	0.090917965	0.011278768	0.02192056
		4.89374E-06	0.013091229	0.011251249	0.192999275					0.014351635	0.090910074	0.011365816	0.022593268
		4.91563E-06	0.013147492	0.011261639	0.192985339					0.014356747	0.090895814	0.005654762	0.010818072
		4.92658E-06	0.013175231	0.011271219	0.192959587					0.014362287	0.090886159	0.014160252	0.032178085
		4.92658E-06	0.013174459	0.01128163	0.192944792					0.014371111	0.090895399	0.007114899	0.014704082
		4.93753E-06	0.013202963	0.011292359	0.192935054					0.014375742	0.090880639	0.012904203	0.019480852
		4.94848E-06	0.013229914	0.011302179	0.192909609					0.01438242	0.090879458	0.008523471	0.020259164
		4.97037E-06	0.013286509	0.011312328	0.192889311					0.014388387	0.090872526	0.007264358	0.017754698
		4.98132E-06	0.013314605	0.011322575	0.192866488					0.014394474	0.090871386	0.007621802	0.017298639
		4.99227E-06	0.013341916	0.011333458	0.192855164					0.014401524	0.090870049	0.013849527	0.038143365
		4.99227E-06	0.013341135	0.0113433	0.192833612					0.014406418	0.090859502	0.013237378	0.034103065
		5.00322E-06	0.013368045	0.011352879	0.192806814					0.0144136	0.09086339	0.014073475	0.037312185
		5.00322E-06	0.013367263	0.011362568	0.192776842					0.014425249	0.090896046	0.009214048	0.03594842
		5.00322E-06	0.013364918	0.011372827	0.192758905					0.014434543	0.09090758	0.008225587	0.019149676
		5.00322E-06	0.013363355	0.011383183	0.19274435					0.014446466	0.090940655	0.017121001	0.046650246
		5.01416E-06	0.01339103	0.011393212	0.192720057					0.014451699	0.090929105	0.016072752	0.044798454
		5.01416E-06	0.013389464	0.011403919	0.192706534					0.014457293	0.09092422	0.014581566	0.036435166
		5.02511E-06	0.013417522	0.011414724	0.192691746					0.014462713	0.090925122	0.007655083	0.017153994
		5.02511E-06	0.013415953	0.011424906	0.192675109					0.014472807	0.090949144	0.008318177	0.020911476
		5.03606E-06	0.013444396	0.011435142	0.192652391					0.014475752	0.090933243	0.006947631	0.016600247
		5.03606E-06	0.013444396	0.011445028	0.192630957					0.014482244	0.090934626	0.012018325	0.029899783
		5.03606E-06	0.013442039	0.011454969	0.192608038					0.014486492	0.090923796	0.007799428	0.017104827
		5.04701E-06	0.013468505	0.011465348	0.19258912					0.014494878	0.090934566	0.008307254	0.020179813
		5.05796E-06	0.013496538	0.011475507	0.192568937					0.014499158	0.090927697	0.00946847	0.038367229
		5.05796E-06	0.013494961	0.011485755	0.192544537					0.014507479	0.0909343	0.006205875	0.024555493
		5.0689E-06	0.013522196	0.011495816	0.192520528					0.014514343	0.090934894	0.009893178	0.033826574
		5.0689E-06	0.013521801	0.011505987	0.192498893					0.014521689	0.090933515	0.007260017	0.018093909
		5.07985E-06	0.013549028	0.011515851	0.192473516					0.014526539	0.090930223	0.006539781	0.016964836
		5.07985E-06	0.013548236	0.01152578	0.19245115					0.014533228	0.09093159	0.012980168	0.045861993
		5.07985E-06	0.01354705	0.011536619	0.192439207					0.014539075	0.090931419	0.005460047	0.014648007
		5.10175E-06	0.013601471	0.011546724	0.192414607					0.014544417	0.090918143	0.004502809	0.011626677
		5.10175E-06	0.01359909	0.011556993	0.192392335					0.014549683	0.090913108	0.007473788	0.026147808
		5.10175E-06	0.013597899	0.011567262	0.192369897					0.014558923	0.090923573	0.006602511	0.017985875
		5.10175E-06	0.013596709	0.011576634	0.192338047					0.014567003	0.090923677	0.009234076	0.019292382
		5.1127E-06	0.013624296	0.011587428	0.192321181					0.014571842	0.090920952	0.011704802	0.021582761
		5.1127E-06	0.013622309	0.011597709	0.192300773					0.014577349	0.090908116	0.009317292	0.014807376
		5.1127E-06	0.013621514	0.011607573	0.192271144					0.014582177	0.090900368	0.006444301	0.013124128
		5.1127E-06	0.013619925	0.011617481	0.192241951					0.014587147	0.090895993	0.007177502	0.018663258
		5.12364E-06	0.0136471	0.011627837	0.192217141					0.014596814	0.090912816	0.010152169	0.020965789
		5.12364E-06	0.013645906	0.011637789	0.192188888					0.014606996	0.090934686	0.005756929	0.015227066
		5.13459E-06	0.013672274	0.011648211	0.19216294					0.014614046	0.090937053	0.003414047	0.007131062
		5.13459E-06	0.013670679	0.011658557	0.19214015					0.01462241	0.090955021	0.012042738	0.027844905
		5.14554E-06	0.013698231	0.011668859	0.192117482					0.014627797	0.090948887	0.005720287	0.012357716
		5.14554E-06	0.013695437	0.01167834	0.192081215					0.014635088	0.090957691	0.007976743	0.015968582
		5.14554E-06	0.013694639	0.011689015	0.192064214					0.014641285	0.090960306	0.00793634	0.01772227
		5.15649E-06	0.013720178	0.011699437	0.192045323					0.014648116	0.09095635	0.010702726	0.025643096
		5.15649E-06	0.013717381	0.011710188	0.192033889					0.014654773	0.090958726	0.004961321	0.012183928
		5.15649E-06	0.013715384	0.011720161	0.192011465					0.014659754	0.090950709	0.005886709	0.013970284
		5.15649E-06	0.013714985	0.011730934	0.191998621					0.014666914	0.090958679	0.009693794	0.019858928
		5.16744E-06	0.013742103	0.011741576	0.191983208					0.01467276	0.090959116	0.008575642	0.018820142
		5.16744E-06	0.013740902	0.011752261	0.191970325					0.014685909	0.090997395	0.008274572	0.01844616
		5.16744E-06	0.013739703	0.01176241	0.191944873					0.014693309	0.091000041	0.010906892	0.021429665
		5.16744E-06	0.013738103	0.011772985	0.191927254					0.014701728	0.091011454	0.009189931	0.020722251
		5.17838E-06	0.013765206	0.011783112	0.191903386					0.01470694	0.091009173	0.010367315	0.025721637
		5.18933E-06	0.013791097	0.01179348	0.191881501					0.014715578	0.091014531	0.012747586	0.020335143
		5.18933E-06	0.013789091	0.011803683	0.19186061					0.014720844	0.091008894	0.010860718	0.019217969
		5.18933E-06	0.013787888	0.011814193	0.191839758					0.014728923	0.091012028	0.006022496	0.01423205
		5.18933E-06	0.013785482	0.011824758	0.191822219					0.014737594	0.091015733	0.009184302	0.01519547
		5.18933E-06	0.013783878	0.011834677	0.191789586					0.014743659	0.091005812	0.011797654	0.017104532
		5.18933E-06	0.013782275	0.011844913	0.191769228					0.014752691	0.091014819	0.005931087	0.013082493
		5.18933E-06	0.013780672	0.011854493	0.191737402					0.014760453	0.091019058	0.003900991	0.007787589
		5.18933E-06	0.013778669	0.011864477	0.191707436					0.014767493	0.091019454	0.009414963	0.018426344
		5.18933E-06	0.013777868	0.011874243	0.191674232					0.014775988	0.091024522	0.007943612	0.019401534
		5.20028E-06	0.013804929	0.011883614	0.191640118					0.014780838	0.091018796	0.011668175	0.02690857
		5.20028E-06	0.013802522	0.011893796	0.191611349					0.014787035	0.091016456	0.004459166	0.011131041
		5.21123E-06	0.013830375	0.011904109	0.191586372					0.014793045	0.091014812	0.008026505	0.014889694
		5.22218E-06	0.013857417	0.011914761	0.191569161					0.014798136	0.091017319	0.007815998	0.010976182
		5.22218E-06	0.013855807	0.011924943	0.191540346					0.014804168	0.091023163	0.008728458	0.020315228
		5.22218E-06	0.01385299	0.011935979	0.191522634					0.01480846	0.091010342	0.012399178	0.032584222
		5.22218E-06	0.013851381	0.01194604	0.191494851					0.014813825	0.091014529	0.005355063	0.00949997
		5.23312E-06	0.013878404	0.011956167	0.19146626					0.014818653	0.091005628	0.012070049	0.028225566
		5.23312E-06	0.013876793	0.011966315	0.191438178					0.014824324	0.090998851	0.009134971	0.021640293
		5.23312E-06	0.013874779	0.011976497	0.191406724					0.014832031	0.091004574	0.00141327	0.002736705
		5.23312E-06	0.01387196	0.011986865	0.19138232					0.014839585	0.091017297	0.000701203	0.001337643
		5.23312E-06	0.01387035	0.011996948	0.191353157					0.014848135	0.09102451	0.000406729	0.000674361
		5.24407E-06	0.013897351	0.01200748	0.191326231					0.014856171	0.091026732	0.000528706	0.001508432
		5.24407E-06	0.013894932	0.012018658	0.191314442					0.014863813	0.091035692	0.005961918	0.011630815
		5.24407E-06	0.013894126	0.01202931	0.191292988					0.014870163	0.091042228	0.002539915	0.005537959
		5.24407E-06	0.013891306	0.012038703	0.191254502					0.014874443	0.091027556	0.00163365	0.005013749
		5.24407E-06	0.013888084	0.012048436	0.191220382					0.014883355	0.091031472	0.000557927	0.00091225
		5.25502E-06	0.013914657	0.012058267	0.191188854					0.014887614	0.091016077	0.001448994	0.004558369
		5.25502E-06	0.013912237	0.012067923	0.191153519					0.014892551	0.091006061	0.003928757	0.014455213
		5.26597E-06	0.013937585	0.012077963	0.191121304					0.014902525	0.091023163	0.001139	0.002659117
		5.27692E-06	0.013964134	0.012088319	0.191091361					0.01490766	0.091019832	0.001917587	0.0059423
		5.27692E-06	0.013961707	0.012098654	0.191066088					0.014917721	0.091037448	0.005378573	0.012626324
		5.27692E-06	0.013959281	0.012109077	0.191035482					0.014923282	0.091022737	0.00031076	0.000484141
		5.27692E-06	0.013957664	0.012119959	0.191015317					0.014928187	0.091011934	0.001018096	0.001786105
		5.28786E-06	0.013985002	0.012130458	0.190987348					0.014934383	0.091011442	0.000576292	0.001476245
		5.28786E-06	0.013984192	0.01214041	0.190953062					0.014938916	0.091000814	0.004460089	0.01230776
		5.28786E-06	0.013981358	0.012150756	0.190922706					0.014945025	0.091008894	0.000694836	0.001019638
		5.29881E-06	0.014008683	0.012161123	0.190887637					0.014949853	0.090995222	0.001108241	0.002067774
		5.29881E-06	0.014007467	0.012171885	0.190868323					0.01495802	0.091002484	0.000519264	0.001026776
		5.30976E-06	0.014033971	0.012183173	0.190853253					0.014963527	0.09099962	0.001048678	0.002842988
		5.30976E-06	0.014033159	0.01219412	0.190830449					0.014968913	0.090991788	0.002269242	0.006686652
		5.33166E-06	0.014089397	0.012204849	0.190804727					0.014974825	0.090981103	0.004073994	0.007988068
		5.33166E-06	0.014088174	0.012215732	0.190783342					0.014980989	0.090972563	0.001712783	0.003357936
		5.33166E-06	0.014087766	0.012226702	0.190757762					0.014987109	0.090977065	0.005055478	0.008826321
		5.33166E-06	0.014086544	0.012236949	0.190732266					0.01499567	0.090987312	0.001892856	0.004952955
		5.33166E-06	0.014085322	0.012247481	0.190709204					0.015003596	0.090997324	0.006920711	0.017212008
		5.3426E-06	0.014111387	0.012258002	0.19068816					0.015009191	0.090994398	0.002911213	0.006881733
		5.3426E-06	0.014109347	0.012268567	0.190658235					0.015015836	0.090994221	0.003084054	0.005386133
		5.35355E-06	0.014136625	0.012279328	0.19063655					0.015024485	0.09100256	0.001508008	0.001711976
		5.35355E-06	0.014134991	0.012289696	0.190608472					0.015029554	0.090988613	0.001934566	0.002863712
		5.35355E-06	0.014131723	0.012300031	0.190573992					0.015035378	0.090986485	0.004726809	0.006414671
		5.35355E-06	0.014128456	0.012310661	0.19054674					0.015042538	0.090994245	0.000214322	0.000359411
		5.3645E-06	0.014155713	0.012320569	0.190509693					0.015050541	0.091004084	0.000947503	0.002161554
		5.3645E-06	0.014154077	0.012331003	0.190482093					0.015057033	0.091010806	0.000961068	0.002606621
		5.37545E-06	0.014180505	0.012341327	0.190452666					0.015060789	0.091002792	0.001988157	0.003550992
		5.37545E-06	0.014178867	0.0123521	0.190428064					0.015073302	0.091032636	0.000408547	0.000484381
		5.37545E-06	0.014177639	0.012362533	0.190404769					0.015082017	0.091043731	0.000820699	0.001292636
		5.37545E-06	0.014174774	0.012373229	0.190381617					0.015095603	0.091081202	0.000384705	0.000506431
		5.39734E-06	0.014229637	0.012383619	0.190351332					0.015101843	0.091086965	0.000636818	0.000853886
		5.39734E-06	0.014226762	0.012393965	0.190319283					0.015108467	0.091095635	0.000335264	0.000447345
		5.39734E-06	0.014225531	0.01240373	0.190279133					0.015115342	0.091099806	0.00050147	0.000626103
		5.39734E-06	0.014223889	0.012413923	0.190245638					0.015125086	0.091120653	0.001008562	0.001314007
		5.40829E-06	0.014250685	0.012424148	0.190209938					0.0151316	0.091130445	0.000408444	0.000636591
		5.40829E-06	0.014249452	0.012434286	0.190179245					0.015139077	0.091135218	0.000123074	0.000174631
		5.40829E-06	0.014246575	0.012444456	0.190147618					0.015144913	0.091136109	0.001764177	0.001974639
		5.40829E-06	0.014244111	0.012455218	0.190119136					0.015150529	0.091139884	0.000476873	0.000630898
		5.40829E-06	0.014241236	0.012465247	0.190088698					0.015155051	0.091135273	0.000272107	0.000313703
		5.40829E-06	0.014240005	0.012475844	0.190064138					0.015162933	0.091132876	0.002200702	0.003880132
		5.40829E-06	0.014237953	0.012486267	0.190037657					0.015172151	0.091146298	0.00424352	0.008583112
		5.41924E-06	0.014264308	0.012497324	0.190016138					0.015176125	0.091139002	0.00135491	0.003059297
		5.41924E-06	0.014263074	0.012507484	0.189984817					0.015186088	0.091155681	0.003398948	0.00602384
		5.41924E-06	0.014261431	0.012518147	0.189961073					0.015191321	0.091154147	0.007814406	0.021826583
		5.43019E-06	0.01428736	0.012528821	0.189933444					0.015198383	0.091153404	0.005725896	0.011940391
		5.43019E-06	0.01428736	0.012540032	0.189913458					0.015210053	0.091180293	0.003289162	0.007527159
		5.43019E-06	0.014285303	0.012550071	0.189879689					0.015219173	0.091190076	0.002183312	0.005345111
		5.43019E-06	0.014283246	0.012560527	0.189849698					0.015227384	0.091192615	0.001598012	0.002876182
		5.43019E-06	0.014280779	0.012571004	0.189819501					0.015233646	0.091190657	0.002748967	0.006080452
		5.43019E-06	0.014278723	0.012581875	0.1897965					0.015241375	0.091191506	0.001083232	0.003583508
		5.43019E-06	0.014276668	0.012592933	0.189776318					0.015245087	0.091176682	0.005714431	0.015944771
		5.43019E-06	0.014274203	0.012603903	0.189753106					0.015251086	0.091181518	0.000833318	0.002072558
		5.43019E-06	0.014272971	0.012614445	0.189725017					0.015256998	0.091179265	0.004061994	0.011184204
		5.43019E-06	0.014271328	0.012625065	0.189698478					0.015264749	0.091181441	0.003306931	0.008782572
		5.43019E-06	0.014269686	0.012635695	0.189667169					0.015268559	0.091172598	0.006376372	0.016288613
		5.44114E-06	0.014297632	0.012647005	0.189651923					0.015274843	0.09117019	0.001850336	0.003223396
		5.45208E-06	0.014325988	0.01265804	0.189629372					0.015282397	0.091177742	0.001688684	0.002810209
		5.47398E-06	0.014381454	0.012668824	0.18960524					0.015290718	0.091183906	0.00165919	0.002572201
		5.47398E-06	0.014379799	0.012679991	0.18958251					0.015293695	0.091169522	0.005658109	0.012945763
		5.47398E-06	0.014378145	0.012690972	0.189553015					0.015299815	0.09116733	0.002602579	0.004986806
		5.47398E-06	0.014376905	0.012702084	0.189530928					0.015308508	0.091182842	0.001151627	0.001739663
		5.47398E-06	0.014374838	0.012714192	0.189519436					0.015314989	0.091185769	0.001697664	0.002921375
		5.47398E-06	0.014374012	0.012724702	0.189491827					0.015319456	0.091172546	0.001235916	0.002422499
		5.47398E-06	0.014372359	0.012736636	0.189478718					0.015323167	0.091156028	0.002509311	0.006502803
		5.47398E-06	0.014370707	0.012748416	0.18946536					0.015327941	0.091149399	0.003234468	0.008784795
		5.47398E-06	0.014369468	0.012760075	0.189450303					0.015336601	0.091151048	0.003975003	0.00819308
		5.47398E-06	0.014367816	0.012771735	0.189433738					0.015345983	0.091165881	0.002523666	0.006429703
		5.47398E-06	0.01436699	0.012782989	0.189410773					0.0153553	0.091179717	0.001649284	0.004113378
		5.47398E-06	0.014363689	0.012794069	0.189388454					0.015360412	0.091167404	0.006512129	0.018303059
		5.47398E-06	0.014360801	0.012805509	0.189370448					0.015369401	0.091181055	0.007541902	0.021957006
		5.48493E-06	0.014387043	0.01281637	0.189340108					0.015375312	0.091179411	0.005486981	0.013873745
		5.48493E-06	0.014385804	0.012827405	0.189313515					0.015384903	0.091187147	0.00597266	0.012199748
		5.48493E-06	0.014384565	0.012838419	0.189285308					0.015389381	0.091177005	0.002693822	0.006102326
		5.48493E-06	0.014382913	0.012849564	0.189259551					0.015395906	0.09117072	0.003453893	0.006733137
		5.49588E-06	0.01441038	0.012861081	0.189241426					0.015407631	0.091200539	0.004859763	0.01367377
		5.50682E-06	0.014437014	0.012871372	0.189204673					0.015412678	0.09119082	0.005582801	0.020059506
		5.50682E-06	0.014434528	0.012882222	0.189176619					0.015417802	0.0911916	0.008130113	0.023839398
		5.50682E-06	0.014432457	0.012893082	0.189148081					0.015428574	0.09120925	0.004554061	0.010186659
		5.53967E-06	0.014516869	0.01290369	0.189119764					0.015434081	0.091201666	0.004245091	0.010253474
		5.55061E-06	0.014544724	0.012915897	0.189110782					0.015440781	0.091204677	0.004586949	0.015300954
		5.55061E-06	0.014541804	0.012927032	0.189083854					0.015449288	0.091214813	0.003537581	0.015405485
		5.55061E-06	0.014539302	0.012937673	0.189055377					0.015454751	0.091216997	0.002865953	0.004909896
		5.56156E-06	0.014565473	0.012948413	0.189030779					0.015460991	0.091215517	0.00215704	0.006378248
		5.56156E-06	0.014563385	0.012959394	0.189006785					0.015465535	0.09120992	0.002355618	0.006292821
		5.57251E-06	0.014589544	0.012970451	0.188983139					0.015471611	0.091202767	0.00397024	0.01073767
		5.58346E-06	0.01461695	0.012980972	0.188952695					0.015482384	0.091227414	0.005149582	0.01382807
		5.58346E-06	0.014615693	0.012992084	0.188931959					0.015487704	0.091222868	0.004807775	0.012531931
		5.58346E-06	0.014613181	0.013003251	0.18891221					0.015493747	0.091219053	0.005363185	0.008265927
		5.58346E-06	0.014610669	0.013014352	0.188890314					0.015499813	0.091217721	0.004848367	0.01417477
		5.58346E-06	0.014609413	0.013024895	0.188860424					0.015505429	0.091213749	0.002817649	0.00843353
		5.59441E-06	0.014634705	0.013035723	0.188830703					0.015511385	0.091211189	0.002412796	0.005804662
		5.59441E-06	0.01463261	0.013047043	0.188805178					0.015520636	0.091215087	0.002448297	0.007221886
		5.59441E-06	0.014630934	0.01305867	0.188788529					0.015524292	0.091197263	0.003134864	0.008144668
		5.60535E-06	0.014657887	0.013070625	0.188773432					0.015531803	0.091204428	0.005810171	0.016794879
		5.60535E-06	0.014656628	0.013081803	0.188747955					0.015537649	0.091198304	0.002600321	0.006688677
		5.60535E-06	0.014653273	0.013093484	0.188729192					0.015542718	0.091191138	0.004397324	0.011951273
		5.6163E-06	0.014678532	0.01310521	0.188706485					0.015549921	0.091191815	0.004055226	0.011402419
		5.62725E-06	0.014705882	0.013116376	0.188681557					0.015554312	0.09118068	0.002589235	0.005857158
		5.62725E-06	0.014702938	0.013126985	0.188649159					0.015558833	0.091173833	0.004520941	0.008721133
		5.62725E-06	0.014700415	0.01313755	0.188616848					0.015564876	0.091174151	0.002243284	0.006404687
		5.64915E-06	0.014755083	0.013147512	0.188577206					0.015572507	0.091180256	0.000838746	0.002002655
		5.66009E-06	0.014781142	0.013157661	0.188540161					0.015582919	0.091197373	0.001858236	0.005228362
		5.66009E-06	0.014779874	0.013167996	0.188507063					0.015592673	0.09121472	0.005602173	0.014869615
		5.67104E-06	0.014807192	0.013178408	0.18847533					0.015601563	0.091231082	0.004412032	0.012026661
		5.67104E-06	0.014805076	0.013189443	0.188445029					0.01560592	0.091221523	0.002597872	0.00635599
		5.67104E-06	0.01480423	0.013200128	0.188409169					0.015611044	0.091217031	0.007587801	0.01747085
		5.67104E-06	0.014801692	0.013210573	0.188379769					0.015618302	0.09121918	0.0081232	0.017338062
		5.68199E-06	0.014827724	0.013221291	0.188350416					0.015627017	0.091237991	0.002234066	0.006574906
		5.70389E-06	0.014882738	0.013231954	0.188317524					0.015629863	0.091221957	0.00323345	0.007819152
		5.70389E-06	0.014879762	0.013242333	0.188283903					0.015634626	0.091206044	0.002575825	0.006247901
		5.72578E-06	0.014935176	0.013252843	0.188252095					0.01563883	0.091187473	0.006698551	0.01724541
		5.72578E-06	0.014933897	0.013263845	0.18822731					0.015645059	0.091183632	0.005566727	0.013800974
		5.72578E-06	0.014931765	0.013274804	0.188198622					0.01565234	0.091186499	0.001361753	0.003199957
		5.72578E-06	0.01493006	0.013285906	0.188174224					0.015659708	0.091188711	0.002905107	0.006804911
		5.72578E-06	0.014927503	0.013296667	0.188143117					0.015663824	0.091181873	0.003031395	0.006641645
		5.72578E-06	0.014926225	0.01330709	0.188104479					0.015671652	0.091202447	0.003627463	0.010263229
		5.72578E-06	0.014924947	0.013317885	0.188073122					0.015678461	0.091208952	0.002429705	0.006468163
		5.73673E-06	0.014951351	0.013329468	0.188050885					0.015686497	0.091213292	0.003087597	0.006857155
		5.74768E-06	0.014976466	0.01333931	0.188012658					0.01569392	0.091219869	0.007191319	0.025355843
		5.74768E-06	0.014975611	0.013350816	0.187988719					0.015698376	0.091215005	0.005586186	0.018010387
		5.74768E-06	0.01497433	0.013362541	0.187971324					0.015708349	0.091234652	0.00418487	0.0130753
		5.74768E-06	0.014971341	0.013374102	0.187947548					0.015715028	0.091235731	0.004758321	0.017616611
		5.74768E-06	0.014969633	0.013385674	0.187925822					0.015722461	0.091230759	0.007944919	0.029076814
		5.76957E-06	0.015023233	0.013396633	0.187896924					0.015728067	0.091227933	0.006242469	0.02324211
		5.76957E-06	0.015021949	0.013408238	0.187870303					0.015734438	0.091222604	0.005326042	0.019691041
		5.76957E-06	0.015018952	0.01341981	0.187849522					0.015743262	0.091228597	0.00387393	0.012452449
		5.78052E-06	0.015043592	0.013431174	0.187822048					0.015752207	0.091246274	0.005869534	0.027160144
		5.78052E-06	0.015042306	0.01344279	0.187803662					0.015760341	0.091257512	0.008072978	0.05518188
		5.78052E-06	0.015040593	0.013454055	0.187775572					0.015766384	0.091260686	0.009126088	0.038147186
		5.79147E-06	0.015064787	0.013465178	0.18775226					0.01577396	0.091268679	0.004796734	0.020293113
		5.81337E-06	0.01511959	0.013476345	0.187724706					0.015777464	0.091254844	0.007901918	0.030355907
		5.81337E-06	0.015116147	0.013488804	0.187712324					0.015785817	0.091261551	0.004823964	0.015822044
		5.82431E-06	0.01514289	0.013499829	0.18768097					0.015794543	0.091272712	0.005986625	0.019216009
		5.82431E-06	0.015141166	0.013510985	0.187654984					0.015798944	0.091265234	0.005536151	0.020440287
		5.82431E-06	0.015140304	0.013521451	0.187618138					0.015805294	0.091263821	0.009685549	0.036542325
		5.82431E-06	0.015139442	0.013532443	0.187586171					0.015812924	0.091266342	0.004118608	0.013930773
		5.83526E-06	0.015164879	0.013543434	0.187555831					0.015816252	0.091258449	0.005254845	0.018209509
		5.84621E-06	0.015190738	0.01355378	0.187515932					0.015820172	0.091253971	0.004657381	0.015683903
		5.85716E-06	0.015216588	0.013564597	0.187487554					0.015826752	0.091260803	0.004517705	0.014686982
		5.86811E-06	0.015242429	0.013575315	0.187455063					0.01583516	0.091268954	0.005609798	0.021433409
		5.86811E-06	0.015239828	0.01358588	0.187421936					0.015840393	0.091266866	0.006733518	0.022557611
		5.87905E-06	0.015263921	0.013595864	0.187382373					0.015849053	0.091278184	0.005361077	0.017490775
		5.87905E-06	0.015263053	0.013606911	0.187357282					0.015857723	0.091288405	0.008896467	0.027617724
		5.89E-06	0.015289738	0.013617289	0.18732164					0.015864347	0.091291438	0.006310602	0.021846782
		5.89E-06	0.015288	0.013628062	0.18728906					0.015870532	0.09128965	0.009345852	0.031602551
		5.90095E-06	0.01531424	0.013638933	0.18725857					0.015874682	0.091279028	0.00780447	0.023055612
		5.90095E-06	0.01531337	0.013649662	0.18722301					0.015881021	0.091282723	0.002660987	0.007456567
		5.90095E-06	0.015310325	0.013659954	0.187187472					0.015887721	0.091285619	0.002093974	0.005637377
		5.9119E-06	0.015336552	0.013671558	0.187165919					0.015894618	0.091282183	0.002275742	0.006168353
		5.9119E-06	0.01533481	0.013682364	0.187132972					0.015897782	0.091271087	0.002897686	0.008800232
		5.9119E-06	0.015331762	0.013693498	0.187102702					0.015902577	0.091251013	0.002397947	0.007640985
		5.94474E-06	0.01541475	0.013704194	0.187068218					0.015907942	0.091246829	0.002909156	0.011765158
		5.95569E-06	0.015440947	0.013715394	0.187037904					0.015914488	0.09125	0.002274865	0.006295164
		5.95569E-06	0.01544007	0.013726889	0.187008133					0.015917499	0.091236336	0.003156077	0.009081025
		5.96664E-06	0.015466258	0.013737367	0.186968911					0.015928841	0.09125668	0.00377196	0.012865154
		5.96664E-06	0.015464503	0.013748216	0.18693619					0.015935673	0.091264907	0.003443403	0.011938836
		5.96664E-06	0.01546187	0.013758409	0.186891968					0.015944004	0.09127199	0.003167697	0.0104449
		5.97759E-06	0.015487165	0.013768809	0.186852072					0.015953376	0.091281015	0.003213301	0.009434381
[truncated: 61,742 more rows]
