# Supplementary material for: Identification and characterization of constrained non-exonic bases lacking predictive epigenomic and transcription factor binding annotations
Source: Nat Commun. 2020 Dec 2;11:6168. doi: 10.1038/s41467-020-19962-9 (PMC7710766; doi:10.1038/s41467-020-19962-9)
Supplement: Supplementary file 11 — Source Data [file 41467_2020_19962_MOESM11_ESM.zip › SourceData/SupFig5f.txt]

CNEP_Recall	CNEP_Precision	All Features Count_Recall	All Features Count_Precision	All DNase-seq Count_Recall	All DNase-seq Count_Precision	Roadmap DNase-seq Count_Recall	Roadmap DNase-seq Count_Precision	FitCons2_Recall	FitCons2_Precision	Segway Encyclopedia_Recall	Segway Encyclopedia_Precision	Individual Features_Precision	Individual Features_Recall
4.64304E-06	0.976228209	0	0	7.53741E-09	1	0.003727747	0.270351706	0	0	2.18585E-07	0.145	0.003631811	0.01419412
1.44718E-05	0.955699353	7.53741E-09	3.72024E-05	3.01496E-08	1	0.004517238	0.263813811	0.000180483	0.005504933	2.18585E-07	0.096666667	0.001374119	0.005941477
3.02929E-05	0.929248555	7.53741E-09	3.71858E-05	3.76871E-08	1	0.005032993	0.25992769	0.001588503	0.005504933	2.18585E-07	0.0725	0.002066732	0.008455248
4.76364E-05	0.922897196	7.53741E-09	3.71747E-05	6.02993E-08	1	0.005432815	0.257083181	0.003904653	0.005504933	2.18585E-07	0.058	0.001095828	0.00457609
7.02713E-05	0.909117504	7.53741E-09	3.71623E-05	7.53741E-08	1	0.005760865	0.254635426	0.007537705	0.005741261	2.18585E-07	0.048333333	0.000330554	0.0014426
9.02906E-05	0.898649662	7.53741E-09	3.71471E-05	8.29115E-08	1	0.00603675	0.252359654	0.009111274	0.005792214	8.4419E-07	0.16	0.000161641	0.000356173
0.000114275	0.892190902	7.53741E-09	3.71333E-05	1.13061E-07	1	0.006282786	0.25039615	0.010490641	0.006918634	8.4419E-07	0.14	0.00045485	0.001465898
0.000137701	0.889868485	1.50748E-08	7.42418E-05	1.20599E-07	1	0.006508539	0.248710576	0.01087761	0.007030557	8.4419E-07	0.124444444	0.001772594	0.007563324
0.000165499	0.888228155	1.50748E-08	7.42225E-05	1.20599E-07	1	0.006715071	0.247132549	0.01248911	0.011691662	9.12027E-07	0.121	0.000675124	0.002536256
0.000190026	0.88524878	2.26122E-08	0.000111309	1.20599E-07	1	0.006914828	0.245850968	0.013595426	0.014333554	1.20599E-06	0.145454545	0.000394353	0.001476903
0.000220959	0.881150621	2.26122E-08	0.000111292	1.20599E-07	1	0.007097482	0.244592331	0.013906613	0.018139916	1.53763E-06	0.17	0.001592471	0.00707499
0.000248569	0.877167784	2.26122E-08	0.000111255	1.28136E-07	1	0.007272154	0.24345272	0.021803727	0.020454527	1.78637E-06	0.169285714	0.002341236	0.008818099
0.000280738	0.87327378	2.26122E-08	0.000111214	1.35673E-07	1	0.007433228	0.242303046	0.023997872	0.024591849	1.78637E-06	0.148125	0.001116552	0.004568749
0.000309675	0.870352717	2.26122E-08	0.000111165	1.43211E-07	1	0.007592893	0.241325227	0.028688487	0.030560295	2.01249E-06	0.1335	0.002895626	0.011042058
0.000343985	0.867821556	2.26122E-08	0.000111128	1.43211E-07	1	0.007746498	0.240465798	0.031341913	0.032214666	2.70593E-06	0.163181818	0.003185454	0.012655403
0.000374549	0.865216861	2.26122E-08	0.000111078	1.43211E-07	1	0.007894782	0.23962432	0.03322962	0.033922719	2.70593E-06	0.156086957	0.00372413	0.01356504
0.00041094	0.862535398	2.26122E-08	0.000111045	1.50748E-07	1	0.008038113	0.238766535	0.034958476	0.040214233	2.79638E-06	0.142692308	0.000573056	0.002652076
0.000442989	0.860434814	2.26122E-08	0.000111021	1.7336E-07	1	0.008185439	0.238136067	0.037760641	0.04360961	3.0828E-06	0.141034483	0.003972696	0.014272486
0.000480058	0.858459921	2.26122E-08	0.000110975	1.80898E-07	1	0.008329208	0.237513675	0.040946397	0.050812382	3.0828E-06	0.131935484	0.003120772	0.011423895
0.000514647	0.856259641	2.26122E-08	0.00011093	1.80898E-07	1	0.008469856	0.23690108	0.044986889	0.058228614	3.0828E-06	0.1278125	0.003710644	0.014119477
0.000556442	0.854582919	2.26122E-08	0.000110881	1.80898E-07	1	0.008603087	0.236177516	0.053321641	0.086345891	3.78378E-06	0.152121212	0.001168123	0.005066647
0.000594913	0.853312576	2.26122E-08	0.00011084	1.88435E-07	1	0.00873062	0.235450481	0.062495524	0.130793888	4.10035E-06	0.16	0.000343382	0.001856811
0.000637868	0.851455363	2.26122E-08	0.000110799	1.88435E-07	1	0.008857	0.234761656	0.065121258	0.139842587	4.10035E-06	0.151111111	0.000439745	0.001936685
0.000677395	0.850254023	2.26122E-08	0.000110775	1.95973E-07	1	0.008986726	0.234181017	0.0665115	0.141050819	4.10035E-06	0.139487179	0.000579328	0.002315824
0.000721451	0.848960043	2.26122E-08	0.000110746	1.95973E-07	1	0.009114629	0.233587341	0.095644598	0.157541067	4.18326E-06	0.135365854	0.000928768	0.004046082
0.000759688	0.847400768	3.01496E-08	0.000147612	2.0351E-07	1	0.009238393	0.232988035	0.1409688	0.194410786	4.29632E-06	0.135714286	0.000548478	0.0025644
0.000805938	0.846019338	3.01496E-08	0.000147542	2.0351E-07	1	0.009362903	0.232459536	0.146236912	0.198682236	4.29632E-06	0.129545455	0.000566525	0.00192069
0.000846843	0.844618519	3.01496E-08	0.000147493	2.0351E-07	0.9	0.009482349	0.231884822	0.168865263	0.256795716	4.29632E-06	0.126666667	0.000297228	0.00114387
0.000894336	0.84263415	3.01496E-08	0.000147444	2.48735E-07	0.868421053	0.00960196	0.231346466	0.21214919	0.301344028	4.29632E-06	0.11875	0.000144233	0.000717569
0.000936991	0.841617808	3.01496E-08	0.000147406	3.01496E-07	0.869565217	0.009722506	0.230860866	0.234890723	0.363250107	4.42446E-06	0.115098039	0.000223446	0.000907459
0.0009863	0.840143305	3.01496E-08	0.000147395	3.46721E-07	0.836363636	0.00984021	0.230399963	0.303253427	0.469056951	5.50231E-06	0.123728814	0.000224103	0.000941325
0.001030093	0.838830852	3.01496E-08	0.000147341	3.61796E-07	0.761904762	0.009957583	0.229955516	0.326404357	0.515269456	5.90179E-06	0.126290323	8.08598E-05	0.000408626
0.001082184	0.837650669	3.01496E-08	0.000147297	3.69333E-07	0.7	0.01007586	0.229552748	0.375606164	0.572058424	6.41434E-06	0.127014925	0.000958761	0.003814759
0.001130159	0.836588033	3.01496E-08	0.000147281	3.69333E-07	0.590361446	0.010195546	0.229188527	0.406978079	0.61408092	6.92688E-06	0.125890411	0.000187717	0.000790968
0.001185823	0.835732651	3.01496E-08	0.000147248	4.22095E-07	0.565656566	0.010313198	0.228815508	0.421182406	0.630465434	7.38666E-06	0.128947368	0.000196965	0.000743837
0.00123358	0.834706992	3.01496E-08	0.000147221	4.52245E-07	0.495867769	0.010429907	0.228425482	0.476970575	0.695004692	7.38666E-06	0.125641026	0.000108301	0.000417075
0.001290427	0.833648218	3.01496E-08	0.0001472	4.89932E-07	0.451388889	0.010549608	0.22807465	0.521928	0.730412266	7.72585E-06	0.12202381	5.66057E-05	0.000242991
0.001341599	0.832707215	3.01496E-08	0.000147167	5.42694E-07	0.413793103	0.010670004	0.227767355	0.94788659	0.970209282	7.83137E-06	0.119425287	9.62326E-05	0.000476183
0.00139917	0.831414879	3.01496E-08	0.000147151	6.1053E-07	0.391304348	0.010788047	0.227443188	1	1	7.90674E-06	0.115274725	0.000209612	0.000886136
0.001450243	0.830449439	3.01496E-08	0.000147129	6.48217E-07	0.362869198	0.010907786	0.227170735			8.61526E-06	0.117835052	5.04864E-05	0.000221645
0.001508334	0.829205531	3.01496E-08	0.000147118	7.31129E-07	0.357933579	0.011024232	0.226846237			9.55744E-06	0.119622642	0.000192305	0.000841296
0.00156237	0.82782335	3.01496E-08	0.000147107	7.76353E-07	0.324921136	0.011139373	0.22650839			9.65542E-06	0.114375	0.000129649	0.000549839
0.001624282	0.826595781	3.01496E-08	0.000147086	8.89414E-07	0.321525886	0.01125762	0.22623162			1.0183E-05	0.117478261	0.000132942	0.000473229
0.001680473	0.825597672	3.01496E-08	0.00014707	1.03263E-06	0.301098901	0.011378188	0.226013971			1.09217E-05	0.121764706	0.00039367	0.001538589
0.001742182	0.824506394	3.01496E-08	0.000147053	1.18337E-06	0.296786389	0.011499639	0.225791237			1.10423E-05	0.116269841	0.000260855	0.001211812
0.001799278	0.823440739	3.01496E-08	0.000147016	1.40196E-06	0.309484193	0.011617298	0.225539721			1.17433E-05	0.116268657	7.44967E-05	0.000377541
0.001862592	0.822489973	3.01496E-08	0.000146989	1.58286E-06	0.3125	0.011736479	0.2253106			1.22332E-05	0.118467153	0.000123197	0.000605111
0.001920163	0.821512415	3.01496E-08	0.000146972	1.81652E-06	0.313802083	0.01185759	0.225101557			1.22332E-05	0.115106383	0.00011359	0.0005199
0.001983454	0.820281669	3.01496E-08	0.000146935	2.02756E-06	0.306378132	0.011978016	0.224872305			1.35673E-05	0.121621622	0.000489787	0.002127344
0.002043354	0.819530643	3.01496E-08	0.000146897	2.32906E-06	0.305940594	0.012099707	0.224672086			1.37332E-05	0.116794872	0.00011611	0.000445159
0.00211	0.818684838	3.01496E-08	0.000146881	2.59287E-06	0.3030837	0.012227519	0.224565827			1.40347E-05	0.115652174	0.000194063	0.000713883
0.002171905	0.817889977	3.01496E-08	0.000146881	2.94713E-06	0.308359621	0.012354449	0.224429586			1.54291E-05	0.121845238	0.000440442	0.002156581
0.002240797	0.81690582	3.76871E-08	0.000183581	3.21094E-06	0.304285714	0.012479201	0.224263327			1.59868E-05	0.123313953	0.000245301	0.001053248
0.002304119	0.816327566	3.76871E-08	0.000183527	3.43706E-06	0.295528192	0.012606621	0.224157172			1.69667E-05	0.127175141	0.000398891	0.001683609
0.0023754	0.815594082	3.76871E-08	0.000183486	3.79132E-06	0.297985782	0.012732706	0.224000653			1.7532E-05	0.125053763	0.000987306	0.003483995
0.002442046	0.814913375	3.76871E-08	0.000183453	4.16065E-06	0.297734628	0.012863292	0.223906124			1.80596E-05	0.124791667	0.001345199	0.003221761
0.002513025	0.813962061	3.76871E-08	0.000183405	4.51491E-06	0.300551932	0.012994556	0.223813227			1.96651E-05	0.129158416	0.001904598	0.006560178
0.002580757	0.813180732	3.76871E-08	0.000183379	4.8767E-06	0.300650558	0.013122956	0.223708335			2.08937E-05	0.130754717	0.001007288	0.00358786
0.002654065	0.812284886	3.76871E-08	0.000183305	5.39679E-06	0.306769494	0.013254536	0.223643087			2.13083E-05	0.127918552	0.000609194	0.002124977
0.002722392	0.811385054	3.76871E-08	0.000183231	5.80381E-06	0.304227578	0.013385936	0.223565948			2.31926E-05	0.13495614	0.000673515	0.002541321
0.002798927	0.81061175	3.76871E-08	0.000183184	6.2259E-06	0.303341902	0.013521278	0.223546818			2.31926E-05	0.131495726	0.00065751	0.002988086
0.002868867	0.809837189	3.76871E-08	0.00018315	6.61031E-06	0.300034211	0.013655858	0.22350334			2.47905E-05	0.137041667	0.000325581	0.001265026
0.002944143	0.808774262	3.76871E-08	0.000183083	7.25099E-06	0.301472893	0.013789331	0.223460021			2.47905E-05	0.135909091	0.000136146	0.000499587
0.003004171	0.808090474	3.76871E-08	0.000183036	7.97458E-06	0.304811294	0.013925419	0.22342266			2.5582E-05	0.133622047	5.60123E-05	0.000210754
0.003075874	0.807107864	3.76871E-08	0.000182983	8.73586E-06	0.303800786	0.014060165	0.223339074			2.57403E-05	0.132364341	0.000535601	0.002597475
0.003153155	0.805953126	3.76871E-08	0.000182942	9.60266E-06	0.305808929	0.014195582	0.223272582			2.66221E-05	0.130814815	0.00060285	0.00275527
0.003224376	0.805024925	3.76871E-08	0.000182876	1.04619E-05	0.308170515	0.014332363	0.223232067			2.68633E-05	0.130072993	0.000966913	0.004405172
0.003302976	0.804096717	3.76871E-08	0.000182795	1.15096E-05	0.314262194	0.014474331	0.22323155			2.73834E-05	0.128374558	0.002063214	0.008646804
0.0033782	0.803218314	3.76871E-08	0.000182789	1.24593E-05	0.31703107	0.014616539	0.2232328			2.74211E-05	0.125017182	0.000973312	0.004444517
0.003458262	0.802253871	3.76871E-08	0.000182708	1.34317E-05	0.317533856	0.014755657	0.223178987			2.80316E-05	0.124381271	0.000795553	0.003810968
0.003533817	0.801215742	3.76871E-08	0.000182628	1.46452E-05	0.321688742	0.014898935	0.223159329			2.82879E-05	0.122247557	0.000828798	0.003683337
0.003616397	0.80032861	3.76871E-08	0.000182602	1.61074E-05	0.329275809	0.015045719	0.223193264			2.84989E-05	0.119651899	0.000384988	0.001778354
0.003690806	0.799309512	3.76871E-08	0.000182562	1.76978E-05	0.334902296	0.015192962	0.223218797			3.00441E-05	0.123405573	0.000787389	0.003588652
0.003773793	0.798272635	4.52245E-08	0.000218994	1.94239E-05	0.339704719	0.015340394	0.223259813			3.01647E-05	0.122385321	0.000699967	0.002808077
0.003850901	0.797318576	4.52245E-08	0.000218922	2.10369E-05	0.341741153	0.015490125	0.223318331			3.03908E-05	0.119289941	0.000849797	0.003884035
0.003934589	0.796290138	4.52245E-08	0.00021881	2.25369E-05	0.341363169	0.015645629	0.223434383			3.04587E-05	0.117130435	0.001419895	0.005993357
0.004012857	0.795369933	4.52245E-08	0.000218778	2.4278E-05	0.343536689	0.015796204	0.223484534			3.09486E-05	0.114692737	0.000297709	0.00138509
0.004099228	0.794210894	4.52245E-08	0.000218755	2.58684E-05	0.343577936	0.015945678	0.223517177			3.16194E-05	0.115247253	0.000680823	0.002705486
0.004179441	0.793380732	4.52245E-08	0.000218715	2.76548E-05	0.345577847	0.016098673	0.223571758			3.25918E-05	0.114391534	0.000287197	0.001619676
0.004268956	0.792370498	4.52245E-08	0.000218667	2.94713E-05	0.345345345	0.016250778	0.223624046			3.33832E-05	0.114149485	0.001846977	0.007825784
0.004352787	0.791572602	4.52245E-08	0.000218595	3.13481E-05	0.344830445	0.016406493	0.223684915			3.43178E-05	0.113541147	6.45412E-05	0.000298451
0.004444479	0.790720378	4.52245E-08	0.000218508	3.31872E-05	0.34342095	0.016561161	0.223723844			3.57876E-05	0.113047619	0.001252896	0.006105679
0.004526931	0.789855416	4.52245E-08	0.000218468	3.53354E-05	0.34518813	0.016719959	0.223803718			3.83428E-05	0.118027842	0.001150187	0.005820991
0.004620787	0.789006494	4.52245E-08	0.000218436	3.7883E-05	0.349003541	0.016879232	0.223882019			3.93754E-05	0.117923251	0.000825354	0.003983333
0.004705538	0.788221331	4.52245E-08	0.000218396	4.00538E-05	0.349789363	0.017038641	0.223948512			3.98428E-05	0.116175824	0.000434262	0.001928552
0.004799499	0.787377613	4.52245E-08	0.000218372	4.22849E-05	0.350209127	0.017202406	0.224050365			4.14784E-05	0.117334755	0.000563393	0.002679655
0.004882041	0.786354007	4.52245E-08	0.000218333	4.46818E-05	0.350396028	0.017367226	0.224164487			4.31441E-05	0.117777778	0.000665291	0.003153947
0.004976093	0.785480323	4.52245E-08	0.000218301	4.67169E-05	0.34753841	0.01753005	0.22422681			4.45913E-05	0.11832	0.000758861	0.003531639
0.0050622	0.784737801	4.52245E-08	0.000218261	4.885E-05	0.345137927	0.017696777	0.224344353			4.64531E-05	0.119206963	0.000229137	0.001048235
0.005157677	0.783911348	4.52245E-08	0.000218221	5.15484E-05	0.345194831	0.017863716	0.224435733			4.95057E-05	0.122081784	0.001434692	0.006011695
0.005245299	0.783179526	4.52245E-08	0.000218166	5.41789E-05	0.344236387	0.01803186	0.224525569			5.04102E-05	0.120940325	0.000563946	0.002822821
0.005341936	0.782353409	4.52245E-08	0.000218142	5.68245E-05	0.344089457	0.018204294	0.224643278			5.23096E-05	0.121328671	7.35527E-06	1.08765E-05
0.00542885	0.781550201	5.27619E-08	0.000254462	5.944E-05	0.343347266	0.018381317	0.224802191			5.31764E-05	0.119373942	0.00038247	0.0016586
0.005528985	0.780770958	5.27619E-08	0.000254425	6.22892E-05	0.343103878	0.018556238	0.224919361			5.39226E-05	0.118052805	8.57033E-05	0.000295082
0.005617474	0.780061963	5.27619E-08	0.00025437	6.54549E-05	0.34378464	0.018737158	0.22509849			5.62517E-05	0.119408	0.000131502	0.000622334
0.00571687	0.779185317	5.27619E-08	0.000254314	6.89145E-05	0.344226497	0.018915003	0.225224791			5.66361E-05	0.118144654	2.60226E-06	3.31646E-07
0.00580719	0.77853093	5.27619E-08	0.000254268	7.20426E-05	0.343479355	0.019096429	0.225369642			5.77818E-05	0.118120185	0.000118972	0.000537794
0.00590783	0.777694542	5.27619E-08	0.000254222	7.52083E-05	0.343216841	0.019281254	0.225529222			5.81285E-05	0.116848485	0.000800114	0.003296584
0.005999342	0.776935061	5.27619E-08	0.000254185	7.91805E-05	0.3431885	0.019465762	0.225692184			5.94702E-05	0.116888889	0.000891792	0.004354844
0.006102084	0.776088655	5.27619E-08	0.000254157	8.23613E-05	0.34247477	0.01965229	0.225859995			6.11058E-05	0.116647482	0.000650844	0.00314301
0.006194236	0.775374243	5.27619E-08	0.000254111	8.55044E-05	0.341234508	0.019844072	0.226061957			6.12641E-05	0.114157303	0.001120675	0.004401644
0.006298418	0.774556514	5.27619E-08	0.000254083	8.89414E-05	0.340715503	0.02003501	0.226243495			6.33293E-05	0.11493844	6.58169E-05	0.00029013
0.006391521	0.77376718	5.27619E-08	0.000254074	9.25519E-05	0.340733135	0.02022649	0.226418699			6.47614E-05	0.113801325	0.000282703	0.001213026
0.006498024	0.773032634	5.27619E-08	0.000254047	9.62603E-05	0.339365434	0.020418996	0.226597347			6.49649E-05	0.112666667	0.000331586	0.001426048
0.006592973	0.772362713	5.27619E-08	0.000254019	0.000100572	0.338990371	0.020610845	0.226736723			6.80628E-05	0.114885496	0.000856002	0.003136196
0.006701655	0.77162116	5.27619E-08	0.00025401	0.000104921	0.338562568	0.020808929	0.226938451			6.89673E-05	0.11380597	0.000696285	0.002906765
0.006797403	0.770992314	5.27619E-08	0.000253973	0.000108855	0.33844207	0.021007517	0.227114363			7.07461E-05	0.113494559	0.000384828	0.00167482
0.006905662	0.770291744	5.27619E-08	0.000253945	0.000112948	0.338590505	0.021202841	0.227266146			7.21481E-05	0.113546856	0.000302776	0.001483747
0.007003197	0.769653553	5.27619E-08	0.000253908	0.000117418	0.339079709	0.021398211	0.227400298			7.32184E-05	0.112560834	0.00103099	0.003651001
0.007112165	0.76893151	5.27619E-08	0.000253862	0.0001224	0.34070453	0.021598593	0.227553907			7.55625E-05	0.112894144	0.001411615	0.00627255
0.007211093	0.768264107	5.27619E-08	0.000253835	0.000126915	0.340891606	0.021805585	0.227743425			7.7266E-05	0.113020948	6.31406E-05	0.000306494
0.007322557	0.767497897	5.27619E-08	0.000253816	0.00013097	0.339959305	0.022010784	0.227900029			7.78464E-05	0.111533477	0.000652668	0.003321669
0.007423234	0.766860422	5.27619E-08	0.00025378	0.000135462	0.340095375	0.022221334	0.228076979			7.93388E-05	0.111504237	6.28909E-05	0.000277286
0.007534765	0.766131974	5.27619E-08	0.000253724	0.000140384	0.340269658	0.022434258	0.22825492			8.06352E-05	0.110402477	0.000265137	0.001409044
0.007636173	0.76550905	5.27619E-08	0.000253697	0.000145095	0.339721869	0.022643858	0.228400667			8.17734E-05	0.109364919	6.53681E-05	0.000227592
0.007750516	0.764727887	5.27619E-08	0.000253642	0.000150507	0.340199336	0.02285376	0.228540529			8.3017E-05	0.109049505	0.003419033	0.011480878
0.007853763	0.764162145	6.02993E-08	0.000289866	0.000155519	0.33994563	0.023060941	0.228660962			8.56551E-05	0.110009681	0.000131724	0.000697369
0.007970608	0.763471556	6.02993E-08	0.000289845	0.000160464	0.339618729	0.023273767	0.228816517			8.86098E-05	0.111220435	0.000638053	0.002857651
0.008073471	0.762884248	6.02993E-08	0.000289824	0.000166087	0.340477147	0.023491629	0.22898469			9.18509E-05	0.112209945	0.000448848	0.002165573
0.008190625	0.762175265	6.02993E-08	0.000289782	0.000171137	0.340583515	0.023710357	0.229150044			9.28307E-05	0.111659112	0.000230531	0.001029791
0.008296134	0.761588744	6.02993E-08	0.00028975	0.000176436	0.340712924	0.02393011	0.229310257			9.50618E-05	0.111808511	9.17454E-05	0.000322639
0.008416227	0.760885401	6.02993E-08	0.000289729	0.000181735	0.340507563	0.024147813	0.229428033			9.74663E-05	0.112639373	0.000404175	0.001785047
0.008522821	0.760399427	6.02993E-08	0.000289687	0.000187486	0.340907845	0.02436835	0.229567977			9.99536E-05	0.113052003	0.000474935	0.002496104
0.00864351	0.759747711	6.02993E-08	0.000289666	0.000192732	0.340144199	0.024589339	0.229690508			0.00010125	0.112128548	0.000386825	0.001980839
0.008752434	0.759222052	6.02993E-08	0.000289645	0.000197865	0.339550646	0.024817663	0.229845633			0.000103798	0.1131553	0.000751687	0.003173084
0.008876861	0.758592815	6.02993E-08	0.000289635	0.000203118	0.339156263	0.025041124	0.229960462			0.000107197	0.114416734	0.000510351	0.002317965
0.008987344	0.758009106	6.02993E-08	0.000289624	0.000209156	0.339487142	0.025268076	0.230090495			0.000109089	0.114501582	0.000652887	0.002938497
0.009110656	0.757330832	6.02993E-08	0.000289582	0.000215404	0.339951228	0.025498871	0.230235798			0.000112179	0.115461598	0.002052416	0.005530484
0.009220869	0.756734137	6.02993E-08	0.000289572	0.000221004	0.33964253	0.02573333	0.230389208			0.000114719	0.11556568	0.000438807	0.001260753
0.009344128	0.756019739	6.02993E-08	0.00028953	0.000227049	0.340007901	0.025968294	0.230531449			0.000115873	0.114981301	0.001153628	0.003170906
0.00945691	0.755443818	6.02993E-08	0.000289509	0.000233501	0.340567044	0.026208044	0.230708881			0.000118744	0.115498534	0.000778442	0.002432247
0.009585868	0.754792635	6.02993E-08	0.000289498	0.000239268	0.340787341	0.026449836	0.23087739			0.000121759	0.116215827	0.002380059	0.005616765
0.009698167	0.754191906	6.02993E-08	0.000289488	0.000245139	0.340851211	0.02669346	0.231040925			0.000123764	0.115471167	0.003094183	0.006079901
0.009827148	0.753523337	6.02993E-08	0.000289446	0.000251033	0.340935846	0.026941856	0.231227571			0.000125362	0.114230769	0.001218352	0.003702022
0.009941709	0.752936005	6.02993E-08	0.000289436	0.00025729	0.341438774	0.027190093	0.231389967			0.0001295	0.115619112	0.000877082	0.002480388
0.010070591	0.752239833	6.02993E-08	0.000289415	0.000263606	0.341943937	0.027441918	0.23156733			0.000131701	0.115791915	0.001283678	0.004464197
0.010184873	0.751655598	6.02993E-08	0.000289404	0.000269372	0.341846495	0.027696509	0.231735706			0.000134852	0.11572445	0.001656179	0.005364111
0.010316718	0.751010686	6.02993E-08	0.000289383	0.000275017	0.341430777	0.027950278	0.231900324			0.000138741	0.116721623	0.002280066	0.006498205
0.010433683	0.750396271	6.02993E-08	0.000289341	0.000280362	0.340488635	0.028205623	0.232072967			0.000140573	0.116344354	0.001687667	0.005032254
0.010565784	0.749741935	6.02993E-08	0.000289341	0.000286211	0.339979765	0.028461413	0.232211029			0.000144809	0.117720588	0.003295395	0.008042311
0.010681815	0.749024062	6.02993E-08	0.000289341	0.000292369	0.339831088	0.028723187	0.232378377			0.00014759	0.117181329	0.001616652	0.004448866
0.010815754	0.7483144	6.02993E-08	0.00028932	0.000298836	0.34012199	0.028983386	0.232509883			0.000149972	0.117041176	0.002180697	0.005563046
0.010934989	0.747767283	6.02993E-08	0.00028931	0.000305325	0.340506372	0.029248032	0.232653855			0.000153703	0.118009259	0.001788246	0.005123871
0.011070142	0.747041727	6.02993E-08	0.000289289	0.000311612	0.340409064	0.029512331	0.232780297			0.000155859	0.117288712	0.004235487	0.009020034
0.011189557	0.746450737	6.02993E-08	0.000289289	0.000317815	0.34068873	0.029778809	0.232920128			0.000158565	0.116872222	0.001591596	0.004317353
0.011326964	0.745775514	6.02993E-08	0.000289279	0.0003234	0.340280752	0.030047917	0.233063808			0.000161112	0.116739487	0.002190312	0.006003834
0.011447759	0.74521932	6.02993E-08	0.000289247	0.000329438	0.339817601	0.030319573	0.233214809			0.000164534	0.117360215	0.002150474	0.005862696
0.011583628	0.744511665	6.78367E-08	0.000325344	0.000335106	0.339340233	0.030593708	0.233364068			0.000165265	0.115582499	0.000558259	0.001610142
0.011705327	0.743916676	6.78367E-08	0.000325286	0.000341219	0.339035094	0.030869133	0.233497446			0.00016779	0.115341969	0.001498079	0.003537518
0.011843217	0.743253164	6.78367E-08	0.000325262	0.000347151	0.338901112	0.031146314	0.233631893			0.000169871	0.114692112	0.00613481	0.011488272
0.011968775	0.742689408	6.78367E-08	0.000325203	0.000353226	0.338588366	0.031424173	0.23375767			0.000175064	0.115956066	0.00150952	0.003963984
0.012107915	0.741947642	6.78367E-08	0.000325168	0.000359602	0.338443313	0.031701926	0.233865368			0.000178599	0.116095051	0.006468633	0.012063384
0.012233255	0.741375089	6.78367E-08	0.000325121	0.000365142	0.337532399	0.031986132	0.233985155			0.000182375	0.11671973	0.004791171	0.009151931
0.012372772	0.740709405	6.78367E-08	0.000325109	0.000371104	0.337244507	0.032272358	0.234109336			0.000186536	0.11717803	0.005950171	0.013269543
0.012497313	0.740074613	6.78367E-08	0.000325086	0.00037718	0.337160337	0.032561229	0.234247573			0.000190418	0.118161833	0.004452698	0.009213746
0.012639461	0.739455389	6.78367E-08	0.000325027	0.000382855	0.336678421	0.032855889	0.234408452			0.000193252	0.118152074	0.004922641	0.007141395
0.012768471	0.738864129	6.78367E-08	0.000325004	0.000388825	0.336354389	0.033150647	0.234548491			0.000199387	0.119913871	0.004808949	0.006082547
0.0129123	0.738206692	6.78367E-08	0.000324921	0.000394644	0.336162617	0.033447907	0.234675858			0.000201972	0.119678428	0.004565484	0.007045308
0.013041906	0.737648379	6.78367E-08	0.000324886	0.000400719	0.335890016	0.033749487	0.234812386			0.000203201	0.119076855	0.005482013	0.007724708
0.01318532	0.736943943	6.78367E-08	0.000324828	0.000406583	0.335704462	0.034053636	0.234943686			0.000206819	0.119248153	0.002774957	0.004895887
0.013316064	0.736386956	6.78367E-08	0.000324769	0.000412507	0.335279451	0.034359022	0.23506628			0.000210377	0.119277778	0.005166937	0.007188541
0.013459169	0.735739667	6.78367E-08	0.000324734	0.000418763	0.335102597	0.034664242	0.235167877			0.000212698	0.11871687	0.002985499	0.00551293
0.013591293	0.735171829	6.78367E-08	0.000324699	0.000424432	0.334521476	0.034978024	0.235292868			0.00021557	0.118524658	0.004515185	0.00707735
0.013736358	0.734517558	6.78367E-08	0.000324675	0.000430168	0.334145213	0.035293103	0.235412116			0.000219022	0.118555692	0.007353693	0.009635675
0.01386879	0.733909773	6.78367E-08	0.000324628	0.000435798	0.333675754	0.035613571	0.235539594			0.000224698	0.119915527	0.005523001	0.00832458
0.014012875	0.733235285	6.78367E-08	0.000324582	0.000441504	0.333278332	0.035934929	0.23565681			0.000226876	0.11958681	0.007040045	0.009203924
0.014145895	0.732630095	6.78367E-08	0.000324558	0.000446946	0.332822568	0.036258427	0.235759971			0.000232959	0.120824863	0.007080539	0.009912577
0.014292709	0.73198738	6.78367E-08	0.000324535	0.000452704	0.332628139	0.036586764	0.235867376			0.000236358	0.120793529	0.00879005	0.0105081
0.01442778	0.731384738	6.78367E-08	0.0003245	0.000458418	0.332605985	0.036917196	0.235967716			0.000238665	0.120901107	0.006292041	0.008526522
0.014574518	0.730771934	6.78367E-08	0.000324465	0.000464402	0.332507636	0.037259847	0.236105017			0.000241167	0.120785202	0.009309831	0.011772485
0.014710741	0.730101186	6.78367E-08	0.000324418	0.000470402	0.332227841	0.03760246	0.236237665			0.000245667	0.120625463	0.005446029	0.007558018
0.014861459	0.729485304	6.78367E-08	0.000324371	0.00047754	0.33249714	0.037948533	0.236353825			0.000249873	0.120680743	0.003930819	0.006040089
0.014999349	0.728912942	7.53741E-08	0.000360373	0.000483691	0.332316615	0.038292472	0.236450764			0.000254516	0.121202441	0.004378952	0.006000781
0.015150474	0.728259499	7.53741E-08	0.000360334	0.000490082	0.332292471	0.038640467	0.236548678			0.000256053	0.120251327	0.006267347	0.008724771
0.015290775	0.727753599	7.53741E-08	0.000360269	0.000496278	0.332211531	0.03899168	0.236638574			0.000258578	0.119491466	0.005069967	0.007429467
0.015441539	0.727101561	7.53741E-08	0.000360257	0.000502519	0.332111225	0.039346059	0.236724475			0.000263689	0.119849263	0.005294613	0.009754841
0.015583845	0.726561177	7.53741E-08	0.000360231	0.000508753	0.332090195	0.039710237	0.23684485			0.00026849	0.120341216	0.006561195	0.010420493
0.01573751	0.725991383	7.53741E-08	0.000360231	0.00051418	0.331541576	0.040073743	0.236956402			0.000272244	0.120396667	0.004358381	0.006892698
0.01587953	0.725411805	7.53741E-08	0.000360166	0.000520473	0.331588602	0.040440242	0.23706656			0.000275666	0.120345508	0.00511554	0.009792257
0.016033406	0.724777985	7.53741E-08	0.000360127	0.000526639	0.331486208	0.040814143	0.237183477			0.000278266	0.120019506	0.003366218	0.008726377
0.016177212	0.724138257	7.53741E-08	0.000360114	0.000532345	0.331207413	0.041188903	0.237283147			0.000280196	0.119223861	0.00291743	0.007367487
0.016333847	0.723526945	7.53741E-08	0.000360088	0.0005379	0.330810059	0.041569919	0.237386808			0.000283218	0.118795447	0.005981188	0.010430495
0.01647993	0.722941977	7.53741E-08	0.000360075	0.000544337	0.330885149	0.0419523	0.237473467			0.0002882	0.119152384	0.005227012	0.009071108
0.016635216	0.722277966	7.53741E-08	0.000360036	0.000550917	0.330923167	0.042332637	0.237524264			0.000291426	0.118892989	0.003094495	0.005997691
0.016780808	0.721648221	7.53741E-08	0.000360036	0.000557354	0.331064897	0.042723701	0.237602916			0.000295421	0.118841722	0.004798161	0.008486408
0.016937752	0.721021976	7.53741E-08	0.000359971	0.000563519	0.331001598	0.043119249	0.237677075			0.000297765	0.118384777	0.002773108	0.005779038
0.017086609	0.720428563	7.53741E-08	0.000359919	0.000569474	0.330727309	0.043516147	0.237750008			0.000302243	0.118636095	0.004592632	0.009342507
0.017210169	0.719918956	7.53741E-08	0.000359893	0.000575949	0.330858061	0.04391774	0.237818721			0.000305702	0.118452103	0.003354592	0.005934181
0.017369978	0.719275987	7.53741E-08	0.000359855	0.000582551	0.330955338	0.044325649	0.23789783			0.00030721	0.117322971	0.005917327	0.011629162
0.017519143	0.718661232	7.53741E-08	0.000359829	0.000588423	0.330837232	0.044736423	0.237960614			0.00031082	0.117217169	0.001687139	0.004858389
0.017678393	0.718020809	7.53741E-08	0.00035979	0.000594272	0.330690926	0.045153687	0.238038322			0.000313594	0.116933671	0.006149857	0.011656432
0.017828327	0.717458016	7.53741E-08	0.000359699	0.000600204	0.330605619	0.045572571	0.238090436			0.000315599	0.116534929	0.005661712	0.010537835
0.017991414	0.71684434	7.53741E-08	0.000359686	0.000606716	0.330667258	0.045995472	0.238129357			0.000320001	0.116410749	0.005987064	0.011278747
0.018141861	0.716270124	7.53741E-08	0.000359648	0.000613651	0.330875898	0.046428941	0.238198883			0.000324169	0.11658444	0.006216406	0.010982324
0.018304948	0.715630988	7.53741E-08	0.000359596	0.000620254	0.331030987	0.04686688	0.238269269			0.00032799	0.116288081	0.002548572	0.006199407
0.018457596	0.71504015	7.53741E-08	0.000359583	0.000626314	0.330981904	0.047304238	0.238311666			0.000333674	0.116804749	0.007448305	0.012521614
0.018622371	0.71436907	8.29115E-08	0.000395499	0.000632803	0.331025428	0.047750061	0.238376409			0.00033696	0.116358667	0.005128787	0.009006361
0.018776541	0.713823185	8.29115E-08	0.000395442	0.000638916	0.330985311	0.048202599	0.238450824			0.00034051	0.115806204	0.005964373	0.011231141
0.018943857	0.713191473	8.29115E-08	0.000395427	0.000645157	0.331010426	0.048655319	0.238491511			0.000344022	0.115461675	0.005774706	0.010672792
0.019097326	0.712594159	8.29115E-08	0.000395385	0.000651767	0.331147918	0.049110737	0.23851611			0.000349578	0.115831668	0.002976927	0.006534166
0.019265259	0.711910208	8.29115E-08	0.000395342	0.00065791	0.331168191	0.049573277	0.238555961			0.000354017	0.116085022	0.006096345	0.013650672
0.019420146	0.711331297	8.29115E-08	0.000395328	0.000663443	0.330964467	0.050047267	0.238609849			0.000357085	0.115718124	0.004379374	0.008876861
0.019592195	0.710704283	8.29115E-08	0.000395314	0.000669443	0.331022556	0.050525923	0.238657282			0.000361637	0.116087588	0.005662345	0.012411341
0.019748739	0.710150883	8.29115E-08	0.000395285	0.000674802	0.330832819	0.051010541	0.238702107			0.000365655	0.116279962	0.002399559	0.005202042
0.019920886	0.709526276	8.29115E-08	0.0003952	0.000681095	0.330906641	0.051501716	0.23874779			0.000373464	0.116996458	0.004778537	0.010256041
0.020078734	0.708975151	8.29115E-08	0.000395158	0.000687359	0.330955016	0.05200058	0.238803235			0.000378386	0.117073228	0.002436072	0.006517923
0.020250648	0.708355008	8.29115E-08	0.000395115	0.000694248	0.33114028	0.05250781	0.238861666			0.000382599	0.117120443	0.002369112	0.006178943
0.020407652	0.707779704	8.29115E-08	0.000395072	0.000700225	0.331112846	0.053016201	0.238901499			0.000386405	0.11690992	0.004911734	0.010707125
0.020583145	0.707177568	8.29115E-08	0.00039503	0.000706399	0.331046736	0.053532973	0.238947099			0.00038841	0.116322799	0.003346249	0.007202177
0.020743677	0.706677458	8.29115E-08	0.000395001	0.000712617	0.331002804	0.054057878	0.23899013			0.000394433	0.116729868	0.003865093	0.00816897
0.020918296	0.706033124	8.29115E-08	0.000394973	0.000718587	0.330941595	0.05458215	0.239011091			0.000401013	0.117135623	0.002217888	0.006763077
0.021077705	0.705459721	8.29115E-08	0.000394945	0.000724187	0.330777652	0.055112339	0.239041004			0.000405686	0.116904865	0.002609253	0.007761189
0.021255437	0.704835183	8.29115E-08	0.000394931	0.00072984	0.330441697	0.055654189	0.239068828			0.000409967	0.116518852	0.004753495	0.012453302
0.021417763	0.704253236	8.29115E-08	0.000394902	0.000736006	0.330360617	0.056205754	0.23910589			0.000414068	0.116363059	0.003671071	0.007338121
0.021598691	0.703665996	8.29115E-08	0.000394874	0.000742209	0.330207977	0.056761563	0.239129548			0.000418326	0.116303437	0.003840551	0.008320193
0.021759517	0.703104663	8.29115E-08	0.000394845	0.000748616	0.330289386	0.057324765	0.239153428			0.000426421	0.1173978	0.003488982	0.007483744
0.021938771	0.702492107	8.29115E-08	0.000394817	0.000754329	0.330199978	0.057887848	0.239152547			0.000429075	0.116819208	0.003060358	0.007295045
0.022102567	0.701955356	8.29115E-08	0.000394718	0.000760329	0.330187722	0.058470776	0.239180446			0.000433205	0.116959707	0.004260454	0.007520881
0.02228614	0.701370558	8.29115E-08	0.00039469	0.000766035	0.330144427	0.059061897	0.239212051			0.0004387	0.117226586	0.002327489	0.005419609
0.022452024	0.700848855	8.29115E-08	0.000394661	0.00077171	0.330155946	0.05966027	0.239249677			0.00044133	0.116683938	0.003759494	0.007926424
0.022635469	0.700241172	8.29115E-08	0.000394591	0.000777175	0.330049135	0.06026774	0.23927963			0.000447179	0.116902463	0.003577557	0.007771749
0.022799182	0.699692208	8.29115E-08	0.000394562	0.000782722	0.32987716	0.060876574	0.239291751			0.000455373	0.117607553	0.002599316	0.006644536
0.022985461	0.699080964	8.29115E-08	0.000394506	0.000788368	0.329759161	0.061489313	0.239280685			0.0004593	0.117637066	0.002953937	0.006419266
0.023152483	0.698559547	8.29115E-08	0.000394463	0.000794059	0.329594659	0.062111127	0.239274396			0.00046389	0.117699369	0.002582638	0.006008598
0.023339343	0.697947946	8.29115E-08	0.000394435	0.000800089	0.329568282	0.062743327	0.239267181			0.000466943	0.117507587	0.002945468	0.007314627
0.023506296	0.697426295	8.29115E-08	0.000394364	0.000806164	0.329687775	0.063377321	0.239239182			0.000469596	0.117109023	0.003560549	0.007926899
0.023695101	0.696867929	9.79863E-08	0.000466033	0.000811952	0.329613605	0.064034862	0.23924502			0.000472023	0.116488095	0.003520211	0.007633904
0.023862454	0.696339294	9.79863E-08	0.00046595	0.000818065	0.32960205	0.064694597	0.239224101			0.000478332	0.116806553	0.003372369	0.008046035
0.024049714	0.695699943	9.79863E-08	0.0004659	0.000824012	0.329361541	0.065358484	0.239191444			0.000483412	0.116927985	0.002858178	0.006938209
0.024215152	0.695128762	1.05524E-07	0.000501612	0.000829605	0.329275662	0.066035057	0.239168679			0.000487844	0.11676529	0.005075268	0.010348028
0.02440707	0.694541644	1.05524E-07	0.000501505	0.000835085	0.329180643	0.066721926	0.23914238			0.000493648	0.117202935	0.003343534	0.007671637
0.024575629	0.693987897	1.05524E-07	0.000501451	0.000840753	0.329028642	0.067416114	0.239108766			0.00049976	0.117289935	0.005099951	0.008957594
0.024766687	0.693365973	1.05524E-07	0.000501397	0.000846346	0.328910214	0.06811943	0.23907118			0.000503687	0.117031524	0.006068768	0.010812634
0.024937455	0.69283765	1.05524E-07	0.000501343	0.000852459	0.328989356	0.068830841	0.239020598			0.000508474	0.117077404	0.003279135	0.007899199
0.025131807	0.692248394	1.05524E-07	0.000501289	0.000858413	0.328937373	0.069562822	0.23899825			0.000514187	0.117233202	0.004548272	0.009653094
0.025304655	0.691704958	1.05524E-07	0.000501128	0.000864315	0.328876423	0.070296815	0.23894819			0.000520187	0.117390713	0.003898467	0.008258628
0.02550169	0.691095591	1.05524E-07	0.000501002	0.000870435	0.328977617	0.071043697	0.238898542			0.000526111	0.117805907	0.00277368	0.005566016
0.025676053	0.690571185	1.05524E-07	0.000500966	0.000876804	0.329133586	0.07179391	0.238829073			0.000531568	0.117657658	0.003702619	0.006629567
0.025874302	0.689965506	1.05524E-07	0.000500948	0.000882322	0.328941231	0.072556447	0.238740099			0.000537832	0.117942149	0.004534445	0.008292945
0.026050964	0.689458977	1.05524E-07	0.000500894	0.000888578	0.32889649	0.073331338	0.238660333			0.000542799	0.11795905	0.003764387	0.006568122
0.026248293	0.688861182	1.05524E-07	0.000500805	0.000894261	0.32865188	0.074116036	0.238579694			0.000547284	0.117852621	0.00300757	0.004882154
0.026423787	0.688338178	1.05524E-07	0.000500805	0.000900216	0.328572097	0.074918476	0.238491898			0.000551693	0.117826787	0.003466434	0.006733553
0.026625141	0.687778551	1.05524E-07	0.000500697	0.000906411	0.328582631	0.075727896	0.238404765			0.00056012	0.118519936	0.003194326	0.006395139
0.026802851	0.687270224	1.05524E-07	0.000500644	0.000912502	0.328539871	0.076550793	0.238310637			0.000564115	0.118327273	0.003013178	0.00600611
0.027004137	0.686679249	1.05524E-07	0.000500644	0.000918758	0.328518912	0.077383955	0.238196803			0.000569971	0.118154688	0.00295164	0.006632341
0.027184168	0.686197065	1.05524E-07	0.00050059	0.000925933	0.328633034	0.078228937	0.238074397			0.000575745	0.118407999	0.003711415	0.008380206
0.027387219	0.685596733	1.05524E-07	0.000500483	0.000932008	0.328547098	0.079088646	0.237953577			0.000579785	0.118230864	0.003243438	0.006523244
0.027571878	0.685145471	1.05524E-07	0.000500393	0.000937835	0.328448906	0.079963393	0.237822348			0.000584903	0.118094658	0.003401272	0.00618336
0.027776549	0.684567446	1.13061E-07	0.000536059	0.000943684	0.328295277	0.080850704	0.237677652			0.000593699	0.118714393	0.003733429	0.00575176
0.027958879	0.68406539	1.13061E-07	0.000535963	0.00095003	0.328277974	0.081758457	0.237552942			0.000598048	0.118512323	0.00432322	0.009210399
0.028166127	0.68349509	1.13061E-07	0.000535925	0.000956332	0.328320977	0.082683463	0.237423146			0.00060242	0.118318283	0.003426446	0.007762493
0.028350266	0.682998233	1.13061E-07	0.000535887	0.000962369	0.32839249	0.083627871	0.23730745			0.000606686	0.117985928	0.003631504	0.006857905
0.02855811	0.682433385	1.13061E-07	0.00053581	0.000968587	0.328497624	0.084583215	0.237172686			0.000613214	0.118164125	0.002909227	0.006571672
0.028742958	0.681955119	1.13061E-07	0.000535772	0.000974127	0.328397841	0.085543805	0.237015524			0.00061962	0.118435384	0.004967541	0.009536988
0.028949777	0.681380064	1.20599E-07	0.000571388	0.000979652	0.328307463	0.086531168	0.236868489			0.000626472	0.118617097	0.052423757	0.044854421
0.029133041	0.680858957	1.20599E-07	0.000571347	0.000985984	0.328324419	0.087532966	0.236709646			0.000632735	0.1186013	0.027190164	0.024001158
0.029340071	0.680282061	1.20599E-07	0.000571286	0.000991373	0.328121882	0.088546122	0.236527815			0.000637672	0.118405878	0.050013532	0.046514807
0.029525492	0.679752899	1.20599E-07	0.000571286	0.000996649	0.327904912	0.089573388	0.236338003			0.000641841	0.118269444	0.038853445	0.034761701
0.029735001	0.679138578	1.20599E-07	0.000571204	0.001002174	0.327804994	0.090613339	0.23612525			0.00064885	0.118442488	0.067786876	0.059104454
0.029923241	0.678618962	1.20599E-07	0.000571143	0.00100785	0.327681359	0.091679597	0.235918534			0.000655732	0.118815897	0.03354083	0.03239928
0.030135766	0.678040436	1.20599E-07	0.000571021	0.001013608	0.327530944	0.092756414	0.23570416			0.000659003	0.118598752	0.041323673	0.037719071
0.030323251	0.677522716	1.20599E-07	0.000570939	0.001019525	0.327452224	0.09385977	0.235493156			0.000666254	0.118839742	0.043099709	0.039654045
0.030538783	0.676953563	1.20599E-07	0.000570878	0.001025284	0.327348336	0.094986522	0.235281679			0.000671191	0.118714838	0.043355282	0.035581786
0.030727407	0.676397027	1.20599E-07	0.000570776	0.001030605	0.327141353	0.096128274	0.235049482			0.000679045	0.119072165	0.000505132	0.001842769
0.03094309	0.67584527	1.20599E-07	0.000570756	0.001036401	0.327114632	0.09729257	0.234810359			0.00068549	0.119287775	8.32134E-05	0.000299831
0.031135113	0.675354002	1.20599E-07	0.000570695	0.001042364	0.327056698	0.098479102	0.23457199			0.000689575	0.119232373	0.001596616	0.005466243
0.031351527	0.674759322	1.20599E-07	0.000570634	0.001047798	0.326865605	0.099682857	0.234321169			0.000694693	0.11913909	6.2696E-05	0.000242358
0.031544553	0.674266181	1.20599E-07	0.000570552	0.001053074	0.326688709	0.100924592	0.234083362			0.000700761	0.119163035	0.000789784	0.002633262
0.031761495	0.673685734	1.20599E-07	0.000570552	0.001058456	0.326584292	0.102184365	0.233836009			0.000708961	0.119576659	0.000495761	0.001741843
0.031957829	0.673186096	1.20599E-07	0.000570512	0.001064154	0.32656833	0.1034632	0.233562192			0.000715391	0.119823255	0.000144991	0.000363288
0.032175623	0.672607882	1.20599E-07	0.000570451	0.001069973	0.326556292	0.104771543	0.23328629			0.000720803	0.119852112	0.000142064	0.00051932
0.032373608	0.672117133	1.20599E-07	0.00057041	0.001075332	0.326416774	0.1061032	0.232999449			0.000727473	0.119939108	0.000482506	0.001873657
0.032594725	0.671538398	1.20599E-07	0.000570349	0.001080782	0.326334284	0.107466228	0.232706466			0.000736691	0.120411482	0.000650906	0.002962255
0.03279063	0.671028222	1.20599E-07	0.000570207	0.001085945	0.326147438	0.108855214	0.232406453			0.000740633	0.120152849	0.000408512	0.002070007
0.03301018	0.670453877	1.20599E-07	0.000570166	0.001091621	0.326125972	0.110280757	0.232105453			0.000744794	0.119976931	0.000926261	0.003785883
0.033210728	0.669943259	1.20599E-07	0.000570105	0.001097455	0.326091144	0.111743919	0.231802548			0.000751435	0.120258142	0.00015973	0.000761294
0.033434355	0.669362857	1.20599E-07	0.000570024	0.001103077	0.326029906	0.113240487	0.231504297			0.000759884	0.120678717	0.001107643	0.005252166
0.033634013	0.668843095	1.20599E-07	0.000570024	0.001108105	0.325817347	0.114766511	0.231191794			0.000765258	0.120694246	0.001705373	0.006309001
0.033858274	0.668263526	1.20599E-07	0.000569963	0.001113788	0.325713341	0.116328059	0.230865339			0.000770142	0.120547428	0.000947043	0.004574726
0.03406146	0.667742831	1.20599E-07	0.000569841	0.001119599	0.325656294	0.117917322	0.23051219			0.000776806	0.120792311	0.00060237	0.002110015
0.034286361	0.66717703	1.28136E-07	0.00060537	0.001125652	0.325666797	0.11953011	0.230122859			0.000782964	0.120815306	0.001313975	0.005046289
0.034489389	0.66666079	1.28136E-07	0.000605348	0.00113089	0.325506472	0.12118742	0.229730751			0.000789137	0.120728782	0.001595468	0.007111916
0.034717064	0.66609057	1.28136E-07	0.000605348	0.001136461	0.325389375	0.122879765	0.229318745			0.000793772	0.120493135	0.001313483	0.005694717
0.034921381	0.665576401	1.28136E-07	0.000605284	0.001142181	0.325325519	0.124613339	0.22889393			0.000801091	0.120720127	0.000345082	0.000951289
0.035149847	0.664992985	1.28136E-07	0.000605219	0.001148046	0.325286924	0.12638644	0.228445917			0.000804483	0.12049221	0.00152489	0.004892382
0.035357631	0.66451148	1.28136E-07	0.000605133	0.001154739	0.32539809	0.128204704	0.227985018			0.000811123	0.120439843	0.000178585	0.000775253
0.035586776	0.663947279	1.28136E-07	0.000605047	0.00116009	0.325274953	0.130078738	0.227535131			0.00081658	0.120347701	0.000971817	0.003174772
0.03579624	0.663434992	1.35673E-07	0.000640569	0.001166022	0.325222634	0.131990889	0.227051805			0.000824811	0.12051652	0.00031795	0.001257172
0.036025898	0.66285131	1.35673E-07	0.000640478	0.00117169	0.325180633	0.133937463	0.226539252			0.000832522	0.120804987	0.000182349	0.000786355
0.036239093	0.662355158	1.35673E-07	0.000640433	0.001177019	0.325102898	0.135913199	0.225991682			0.000838281	0.120873818	0.000551254	0.001755923
0.0364697	0.661768509	1.35673E-07	0.000640273	0.001183223	0.325165866	0.137923743	0.225426171			0.000845034	0.121032063	8.17197E-05	0.000267699
0.036678924	0.661228547	1.35673E-07	0.000640182	0.001189117	0.325191957	0.139964851	0.224825038			0.000854848	0.121480291	0.000796971	0.003128696
0.036910435	0.660661667	1.35673E-07	0.000640023	0.001194936	0.325133922	0.142064789	0.224208291			0.000860787	0.121465646	0.000906453	0.003458119
0.037122847	0.660134765	1.35673E-07	0.000639954	0.001201124	0.325161198	0.144208534	0.223570855			0.000865566	0.121173367	0.00048723	0.002061203
0.037355632	0.659588071	1.35673E-07	0.000639773	0.001207531	0.3252068	0.146403805	0.222916382			0.00087382	0.12140643	0.000631658	0.002575518
0.037572378	0.65907022	1.35673E-07	0.000639727	0.001213621	0.325191413	0.148642061	0.222241789			0.000880769	0.121494074	0.000589296	0.002635848
0.037806927	0.65849259	1.35673E-07	0.000639682	0.001219704	0.325147383	0.150912736	0.221527784			0.000888133	0.121700062	0.001365957	0.004730192
0.038024811	0.657981636	1.35673E-07	0.000639613	0.001225636	0.325076168	0.153220405	0.2207671			0.000892761	0.121393871	0.00059656	0.002601982
0.038261411	0.657426069	1.35673E-07	0.000639545	0.001231485	0.324949532	0.15559025	0.219993926			0.000898964	0.121378995	0.00084327	0.003452541
0.038480056	0.656945092	1.35673E-07	0.000639454	0.001237914	0.324914832	0.158014273	0.219204197			0.000904776	0.121373104	0.000166521	0.000767942
0.038718622	0.656386365	1.35673E-07	0.000639273	0.001243959	0.324858768	0.160483529	0.218384071			0.000915192	0.121993369	0.000214283	0.000927101
0.038940381	0.655901421	1.35673E-07	0.000639114	0.001250049	0.324839829	0.163003738	0.217531771			0.000922315	0.122108572	0.000588131	0.002579943
0.039178849	0.655363798	1.43211E-07	0.000674548	0.001256192	0.324849914	0.16559072	0.216664749			0.000929845	0.122239398	0.000215144	0.000998722
0.03940017	0.654834023	1.43211E-07	0.000674476	0.00126272	0.324918493	0.168235492	0.215760666			0.000935476	0.12194046	0.000850426	0.003635105
0.039639649	0.654281926	1.43211E-07	0.000674405	0.001268516	0.324873802	0.170942922	0.214823231			0.000944988	0.122279333	0.000375657	0.001661471
0.039860322	0.653740483	1.43211E-07	0.000674309	0.001273996	0.324725126	0.173716885	0.213851613			0.000950769	0.122098538	0.000791627	0.003541113
0.040103463	0.653189335	1.43211E-07	0.000674285	0.001279317	0.324562527	0.176570338	0.212852728			0.000957017	0.122109059	0.001177747	0.005005255
0.040328553	0.65270126	1.43211E-07	0.000674117	0.001285739	0.324658937	0.179494212	0.211807738			0.000963756	0.122123209	0.000479969	0.002000022
0.040568665	0.65213	1.43211E-07	0.00067407	0.001291226	0.324568733	0.182484869	0.210715184			0.000969839	0.122170528	0.000533148	0.002299928
0.040795948	0.65161585	1.43211E-07	0.000674022	0.001297007	0.3245021	0.185566019	0.209594391			0.000975876	0.122177031	0.000237136	0.001001307
0.041037906	0.651045775	1.43211E-07	0.000673974	0.001303301	0.32452413	0.188731068	0.208428739			0.000980738	0.122082942	0.000188788	0.000731355
0.041268792	0.650535042	1.43211E-07	0.000673902	0.00130915	0.324456956	0.192014703	0.207234882			0.000987544	0.122139461	0.000557986	0.002481429
0.041511308	0.649962099	1.43211E-07	0.000673831	0.00131524	0.324392606	0.195389865	0.205990366			0.000998164	0.122618519	0.001684061	0.007001538
0.041700754	0.649523867	1.50748E-07	0.000709195	0.001321112	0.324329225	0.19885476	0.204713223			0.00100439	0.122611336	0.002283726	0.009042616
0.041930094	0.648982311	1.50748E-07	0.000709119	0.001326539	0.324139252	0.202418937	0.203419391			0.001011822	0.122672028	0.000474296	0.002054834
0.042175543	0.648414214	1.50748E-07	0.000708968	0.001332147	0.323968318	0.206060494	0.202086911			0.001015628	0.122417552	0.001127121	0.004839425
0.042408162	0.647907596	1.50748E-07	0.000708893	0.001337928	0.323878181	0.209790841	0.200722911			0.001024862	0.122605951	0.00076337	0.003235456
0.042657982	0.647366542	1.50748E-07	0.000708818	0.00134392	0.323830315	0.213645609	0.199331416			0.001031819	0.12271896	0.001941134	0.006603231
0.04289232	0.646861315	1.50748E-07	0.000708717	0.001349611	0.323776131	0.217630268	0.197908892			0.001039273	0.122812862	0.001965338	0.006347856
0.043142992	0.646322183	1.50748E-07	0.000708567	0.001355814	0.323770234	0.221750247	0.196452646			0.00104464	0.122899707	0.001214033	0.004411609
0.043376961	0.645805711	1.50748E-07	0.000708516	0.001361807	0.323725822	0.226037225	0.194962116			0.00104911	0.122750683	0.001408031	0.005365099
0.043628559	0.645245144	1.50748E-07	0.000708316	0.001367527	0.323607787	0.230485526	0.193434815			0.00105817	0.123040316	0.00108723	0.003703009
0.043860787	0.644729791	1.50748E-07	0.000708215	0.001373844	0.323601211	0.235105883	0.19187782			0.001067071	0.123222213	0.001344856	0.005482969
0.044115574	0.644163664	1.50748E-07	0.00070819	0.001380009	0.323577078	0.239891204	0.190295418			0.001075513	0.123359557	0.000728845	0.002598168
0.044352369	0.643667687	1.50748E-07	0.00070809	0.001385436	0.323455865	0.24484629	0.188676992			0.001084656	0.123670505	0.001187156	0.004616928
0.044609388	0.643122619	1.50748E-07	0.00070799	0.001391082	0.32336837	0.250024838	0.187046145			0.001091726	0.123732274	3.11241E-05	4.99504E-05
0.044849002	0.642609596	1.50748E-07	0.000707914	0.001396584	0.323270478	0.255448721	0.185397392			0.001100055	0.123745973	0.000166714	0.000843625
0.045104256	0.642036388	1.50748E-07	0.000707839	0.001402034	0.323205049	0.261135056	0.183708633			0.001105768	0.123592249	0.00015468	0.000609528
0.045340358	0.641501132	1.50748E-07	0.000707764	0.001408561	0.323285794	0.267162527	0.182005612			0.001112688	0.123605459	0.000260536	0.001065021
0.045602163	0.640951116	1.50748E-07	0.000707689	0.001414086	0.323187412	0.273498482	0.18024052			0.001117022	0.123435782	0.000432701	0.001694372
0.045843405	0.64043934	1.50748E-07	0.000707664	0.001419762	0.323107536	0.280224309	0.178434238			0.001121363	0.123319794	0.001492543	0.006168647
0.046104704	0.63987925	1.50748E-07	0.000707639	0.001425196	0.322958229	0.287378978	0.176570612			0.001127167	0.123293759	0.000818211	0.003453762
0.046344997	0.639356466	1.50748E-07	0.000707489	0.001430955	0.32286191	0.295027331	0.174633646			0.001131795	0.123069421	0.000386124	0.001338938
0.046610939	0.638809944	1.58286E-07	0.000742758	0.001436668	0.32277047	0.303264636	0.172625497			0.001138074	0.123046207	0.000300698	0.000988026
0.046851971	0.638283907	1.58286E-07	0.000742706	0.001442178	0.322670732	0.312155675	0.170527036			0.001144179	0.122964763	0.000194281	0.000782986
0.047117129	0.637725141	1.58286E-07	0.000742653	0.001447808	0.322567807	0.321766084	0.168297812			0.001150616	0.122870251	0.001058694	0.003533101
0.047362397	0.637239711	1.58286E-07	0.000742574	0.001453567	0.322504419	0.332186501	0.165924763			0.001155116	0.122767764	0.000277474	0.001190293
0.047631068	0.636690737	1.58286E-07	0.000742469	0.00145965	0.32249276	0.343482494	0.16332772			0.001161048	0.12268079	0.000802471	0.002875665
0.047877518	0.636182547	1.65823E-07	0.00077766	0.001464753	0.322322809	0.35586459	0.160512522			0.001170175	0.122852734	0.000838521	0.003343912
0.048147297	0.635616525	1.65823E-07	0.000777495	0.001470504	0.322260618	0.369163198	0.15736058			0.001178338	0.123018571	0.000311673	0.001062903
0.048391781	0.635104504	1.65823E-07	0.000777413	0.001476518	0.32224432	0.383647523	0.153821335			0.001184361	0.122979573	0.001984621	0.007712203
0.048665532	0.634578286	1.65823E-07	0.00077733	0.001482352	0.322158227	0.399710227	0.149864312			0.001190255	0.122899058	0.000379879	0.001828365
0.048912284	0.634063748	1.65823E-07	0.000777248	0.001488314	0.3221421	0.41795719	0.145369591			0.001196368	0.122822874	0.000815884	0.003370526
0.049185372	0.633512506	1.65823E-07	0.000777248	0.001494224	0.322075479	0.439146811	0.140171231			0.001205224	0.123093918	0.00012057	0.000511858
0.04943278	0.633007785	1.65823E-07	0.000777056	0.001500374	0.322045031	0.464415723	0.133952216			0.00121194	0.123003366	0.00077127	0.002819858
0.049707262	0.632445129	1.65823E-07	0.000776973	0.001506261	0.322058072	0.495661078	0.126364427			0.001216531	0.122961298	0.000902916	0.003445071
0.049954045	0.631933988	1.65823E-07	0.000776891	0.001511869	0.321985768	0.53646084	0.11665349			0.001223751	0.123146996	0.000207442	0.000712014
0.050233426	0.631388997	1.65823E-07	0.000776726	0.001518012	0.321986884	0.592900013	0.104093417			0.001233452	0.123430382	9.84112E-06	3.3353E-05
0.050481927	0.630862462	1.65823E-07	0.000776589	0.001524743	0.322098857	0.677329216	0.088198986			0.001242482	0.123588244	0.000497203	0.002219805
0.050761279	0.630325036	1.65823E-07	0.000776507	0.001530584	0.322047312	0.808942503	0.06978776			0.001247645	0.123463116	0.00219623	0.008155146
0.051013526	0.6298291	1.65823E-07	0.000776398	0.001536561	0.322024608	1	0.043695086			0.001258077	0.123830403	0.001892135	0.00760928
0.051294935	0.629257853	1.65823E-07	0.000776315	0.001542885	0.321996945					0.001266458	0.123974766	0.000770661	0.002919111
0.051551456	0.628762684	1.65823E-07	0.000776261	0.001549066	0.321926134					0.001273822	0.1239821	0.001596433	0.00571145
0.051834923	0.628219191	1.65823E-07	0.000776124	0.001555194	0.32189571					0.001277727	0.123853291	0.001084597	0.004277691
0.052089974	0.627715874	1.65823E-07	0.000776014	0.001561194	0.321912645					0.00128295	0.123699855	4.93062E-05	2.13535E-05
0.052377322	0.627182973	1.65823E-07	0.00077585	0.001567397	0.321955305					0.001289885	0.123738973	0.000263686	0.000952382
0.052631785	0.626678129	1.65823E-07	0.000775713	0.001573329	0.321901901					0.001298025	0.123883893	0.000120915	0.000389737
0.052919963	0.62611011	1.65823E-07	0.000775686	0.001579223	0.321849145					0.001305193	0.123899542	0.000103084	0.000412161
0.053179747	0.625608389	1.65823E-07	0.000775576	0.001585803	0.32189073					0.001310145	0.123882118	2.07041E-05	5.14805E-06
0.05346745	0.625047527	1.65823E-07	0.000775494	0.0015916	0.321789194					0.001314675	0.123614458	0.000243091	0.000898105
0.053729488	0.624552999	1.65823E-07	0.000775412	0.001597539	0.321749044					0.001319974	0.123456468	0.000351263	0.001287857
0.054021684	0.623991519	1.7336E-07	0.000810458	0.001603079	0.3216704					0.001325861	0.123415421	0.000543149	0.001927278
0.054284589	0.623499293	1.7336E-07	0.000810373	0.001608853	0.321630325					0.001335539	0.123734637	0.000437555	0.001710254
0.054581223	0.622965241	1.7336E-07	0.000810287	0.00161489	0.321631018					0.001345028	0.123878514	0.000244834	0.000781569
0.054841784	0.622472683	1.80898E-07	0.000845338	0.001620536	0.321554416					0.001353802	0.12406645	1.72053E-05	5.1571E-05
0.05513869	0.621924982	1.80898E-07	0.000845219	0.001626287	0.321494453					0.001361867	0.124179381	0.000347121	0.001149372
0.055399296	0.621413124	1.80898E-07	0.000845041	0.001632	0.321433237					0.001372374	0.124453178	0.000129934	0.000454642
0.055697619	0.620850767	1.88435E-07	0.000880003	0.001637555	0.321359949					0.001383801	0.124739095	0.001748239	0.005670824
0.055963313	0.620349151	1.88435E-07	0.000879848	0.001643457	0.321364458					0.001392024	0.124869506	0.001123724	0.00417663
0.056265684	0.619774243	1.88435E-07	0.000879662	0.001649472	0.321381052					0.001395989	0.124668821	3.6764E-05	0.000136058
0.056531069	0.619298018	1.88435E-07	0.000879569	0.001654876	0.321255024					0.001402207	0.124787362	0.000327049	0.001121333
0.05683414	0.618752255	1.88435E-07	0.000879415	0.001661079	0.32125307					0.001406066	0.124595912	0.001359753	0.004798142
0.057099374	0.618259637	1.88435E-07	0.000879136	0.00166683	0.321173322					0.001413913	0.124749618	0.000835529	0.003071728
0.057403622	0.617686894	1.88435E-07	0.000879075	0.00167237	0.321119626					0.001422558	0.124806904	0.000153745	0.000458131
0.057672308	0.617193951	1.88435E-07	0.000878951	0.001677624	0.321000848					0.001432236	0.124945423	0.000206615	0.000921577
0.057978523	0.616618039	1.88435E-07	0.000878858	0.001683172	0.32089652					0.001440535	0.125044491	0.00042448	0.001851678
0.058245912	0.616116803	1.88435E-07	0.000878735	0.001688772	0.320806641					0.001450778	0.125261617	0.000338286	0.001413581
0.058556921	0.615575795	1.88435E-07	0.000878518	0.001694335	0.320735441					0.001456296	0.125240812	4.08967E-05	0.000101386
0.058828856	0.615093461	1.88435E-07	0.000878488	0.001699867	0.32065586					0.001464089	0.125253418	0.002151264	0.005387138
0.059137957	0.614513529	1.88435E-07	0.000878302	0.001705716	0.320649517					0.001474498	0.12551264	0.000486574	0.002095151
0.059412199	0.614035625	1.88435E-07	0.000878117	0.001711686	0.320657208					0.001479865	0.125414245	0.000103723	0.000453948
0.059727971	0.613494505	1.88435E-07	0.000877994	0.001717919	0.320680704					0.001485646	0.125311844	6.07742E-05	0.000290447
0.06000436	0.612987191	1.88435E-07	0.000877809	0.001723534	0.32062503					0.001495174	0.125532844	0.000521145	0.002330462
0.060318738	0.612424504	1.88435E-07	0.000877686	0.001729059	0.320562375					0.001500736	0.125396775	9.24466E-05	0.000260561
0.060595248	0.611930988	1.88435E-07	0.000877624	0.001735089	0.320524709					0.001507912	0.12531759	0.001869614	0.007104213
0.060911955	0.611368081	1.88435E-07	0.000877562	0.00174023	0.320425848					0.001514341	0.125255611	0.000448413	0.002105749
0.061190846	0.6108579	1.88435E-07	0.000877532	0.001745498	0.320331206					0.001519127	0.125222119	0.000130351	0.000519388
0.06150683	0.610270411	1.88435E-07	0.000877501	0.001750895	0.320199265					0.001530765	0.1255263	0.000640254	0.002694903
0.061786649	0.609787343	1.88435E-07	0.00087747	0.001756111	0.32002912					0.001538401	0.125608961	0.000161046	0.000614909
0.062105285	0.609231768	1.88435E-07	0.000877347	0.0017619	0.319972514					0.001547641	0.125636664	0.000357451	0.001702656
0.06238634	0.608726845	1.95973E-07	0.000912377	0.001767802	0.319921485					0.001555548	0.125663399	0.001099745	0.00196232
0.062710012	0.608172584	1.95973E-07	0.000912217	0.0017735	0.31986933					0.001562098	0.125603636	0.001138907	0.002195135
0.062994941	0.607665954	1.95973E-07	0.000912153	0.001778882	0.319738527					0.001568098	0.125454984	0.000875231	0.001498822
0.063315409	0.607097344	1.95973E-07	0.000911897	0.001784346	0.319598443					0.001576336	0.125455909	0.001176836	0.002325306
0.063602109	0.606600684	1.95973E-07	0.000911865	0.001789653	0.319503297					0.001586497	0.12564649	0.001973912	0.002747281
0.063922359	0.606040179	1.95973E-07	0.000911801	0.0017952	0.319404995					0.001592956	0.125506265	0.002391031	0.003490763
0.064212873	0.605536445	1.95973E-07	0.000911641	0.001801019	0.319416521					0.001598843	0.125522812	0.001481568	0.002457723
0.064539394	0.604997691	1.95973E-07	0.000911577	0.001806499	0.319343754					0.001604406	0.125358657	0.001027271	0.001756089
0.064829381	0.604497776	1.95973E-07	0.000911417	0.00181225	0.31933666					0.001611491	0.125373248	0.000785256	0.001561043
0.065151334	0.603940394	1.95973E-07	0.000911258	0.001818129	0.31929505					0.001621945	0.125575397	0.000793847	0.001731795
0.06544671	0.603428519	1.95973E-07	0.000911226	0.001824377	0.319298986					0.00162989	0.12555304	0.001495957	0.00278802
0.065774308	0.602880421	1.95973E-07	0.00091113	0.001830136	0.319232969					0.001639764	0.125722376	0.001667586	0.003502966
0.066069345	0.602380543	1.95973E-07	0.000911034	0.001836121	0.319188301					0.001648115	0.125795651	0.001757294	0.003125485
0.066396876	0.601836066	1.95973E-07	0.000910811	0.001841955	0.319104067					0.001655803	0.125810664	0.000965939	0.001645176
0.066698455	0.601356217	1.95973E-07	0.000910779	0.001847766	0.319021071					0.001664901	0.12596088	0.000940169	0.001509706
0.067023822	0.600801392	1.95973E-07	0.000910619	0.00185354	0.318968559					0.001672521	0.125891297	0.000885842	0.001477634
0.067327346	0.600310504	1.95973E-07	0.000910587	0.001859351	0.318886161					0.001683352	0.126055766	0.001535759	0.00225459
0.067656889	0.59976714	1.95973E-07	0.000910524	0.00186511	0.318821589					0.001693875	0.126230972	0.001259788	0.002145449
0.067956019	0.599254003	2.0351E-07	0.000945444	0.001871238	0.318777792					0.001703832	0.126376698	0.001022785	0.001750255
0.068288984	0.598725509	2.0351E-07	0.000945246	0.001877531	0.318751024					0.001712387	0.126523168	0.000998348	0.001685101
0.068596134	0.598218063	2.0351E-07	0.00094508	0.001883644	0.318747082					0.001721258	0.126593492	0.000585946	0.000946902
0.06892576	0.597669188	2.0351E-07	0.000944948	0.001889908	0.318736176					0.001729338	0.126619205	0.001390548	0.002021224
0.069237311	0.597176767	2.0351E-07	0.000944816	0.001896036	0.318690827					0.001736227	0.126523124	0.002873421	0.004337335
0.069569319	0.596643558	2.0351E-07	0.000944584	0.001901719	0.318595424					0.001747488	0.126772747	0.000719032	0.001211978
0.069878948	0.596128327	2.0351E-07	0.000944485	0.00190759	0.318567395					0.001753955	0.12666703	0.002175761	0.003188249
0.070215283	0.59559664	2.0351E-07	0.000944452	0.001913342	0.318516269					0.001761598	0.126681121	0.002039069	0.003104607
0.070530376	0.595090386	2.0351E-07	0.000944386	0.001919379	0.318470374					0.001768601	0.126587721	0.002408574	0.003794227
0.070867954	0.59456756	2.11047E-07	0.000979226	0.001925545	0.318414614					0.001779161	0.126707821	0.001972784	0.002952871
0.071183855	0.594052264	2.11047E-07	0.000978987	0.001931755	0.318408214					0.00178868	0.126915713	0.002126669	0.002539625
0.071520363	0.593517612	2.11047E-07	0.000978953	0.001937778	0.318364193					0.001794936	0.126871071	0.002704255	0.003328799
0.071839331	0.592993557	2.11047E-07	0.000978781	0.001944034	0.318378764					0.001804954	0.127132087	0.002749134	0.003703326
0.072175522	0.592443915	2.11047E-07	0.000978679	0.001949988	0.318321304					0.001810192	0.127002115	0.002214804	0.002755858
0.072500882	0.591939794	2.11047E-07	0.000978576	0.001955943	0.318274754					0.001817458	0.126914574	0.002548809	0.003289296
0.072839455	0.591389263	2.11047E-07	0.000978474	0.001961822	0.318206936					0.001824694	0.126865633	0.00167481	0.002119279
0.073164618	0.590873863	2.11047E-07	0.000978268	0.001967468	0.318104101					0.001833257	0.126902327	0.002622954	0.003725787
0.073502958	0.59032663	2.11047E-07	0.0009782	0.001973528	0.318062937					0.001841781	0.126988878	0.001959104	0.002778915
0.073829049	0.589813743	2.11047E-07	0.000978063	0.001979226	0.317936579					0.00185311	0.127083118	0.00226306	0.002919292
0.074169544	0.589280087	2.11047E-07	0.000977927	0.001984977	0.317814891					0.001861929	0.127234097	0.001992068	0.002574523
0.074498755	0.588768405	2.11047E-07	0.000977824	0.001990562	0.317703459					0.001869549	0.127302402	0.002061386	0.002552868
0.074838203	0.588212876	2.11047E-07	0.00097779	0.001995831	0.3175953					0.001882905	0.127550677	0.002292002	0.002964237
0.075167097	0.587691403	2.11047E-07	0.000977722	0.002001801	0.317521538					0.001893209	0.127629573	0.001701497	0.002147242
0.075507517	0.587147164	2.11047E-07	0.000977722	0.002007891	0.317470343					0.001900136	0.127584392	0.002451275	0.003129518
0.075840226	0.586622487	2.11047E-07	0.000977654	0.00201386	0.317397828					0.001907899	0.127582661	0.001915522	0.002291584
0.076186683	0.586091732	2.11047E-07	0.000977483	0.002019604	0.317309412					0.001920291	0.127902003	0.001933363	0.002382003
0.076521359	0.585564696	2.11047E-07	0.000977278	0.002025393	0.317232					0.001930029	0.128055611	0.002596647	0.003339774
0.076869881	0.585054224	2.11047E-07	0.000977108	0.002032041	0.317248164					0.001938192	0.128008264	0.001969992	0.002395894
0.077204987	0.584523782	2.11047E-07	0.000976835	0.002038138	0.317239624					0.001945473	0.127909708	0.002193429	0.002830222
0.077466475	0.584125521	2.11047E-07	0.000976597	0.002044734	0.317233008					0.001951684	0.12796926	0.002153175	0.002832348
0.077816429	0.58359756	2.11047E-07	0.000976358	0.002050794	0.317188413					0.001957639	0.128005421	0.002038344	0.003134048
0.078154814	0.583061969	2.11047E-07	0.000976188	0.002056846	0.317123028					0.00196535	0.127998625	0.002383662	0.003294768
0.078505673	0.582523039	2.11047E-07	0.00097595	0.002062793	0.317049181					0.001971839	0.127981508	0.001465899	0.002114756
0.078848678	0.582001628	2.11047E-07	0.00097561	0.002068688	0.316986746					0.001979053	0.127942696	0.001931149	0.003036476
0.079202815	0.581469921	2.18585E-07	0.001010171	0.002074823	0.316968835					0.001987381	0.127982235	0.001973502	0.003517521
0.079548511	0.580961498	2.18585E-07	0.00100996	0.002081041	0.316943284					0.002000549	0.128300865	0.001914716	0.003403668
0.079902521	0.580425845	2.18585E-07	0.001009925	0.002087132	0.316896621					0.002008026	0.128253418	0.003080912	0.00389507
0.0802468	0.579906244	2.18585E-07	0.00100989	0.00209286	0.316845727					0.002017893	0.12837681	0.004094215	0.005175977
0.080602445	0.579368134	2.18585E-07	0.001009644	0.002099086	0.316824801					0.002024111	0.128268055	0.002190973	0.003176416
0.080946595	0.578834502	2.18585E-07	0.001009398	0.002105169	0.31682737					0.002032847	0.128276338	0.001540312	0.002065997
0.081304909	0.578292503	2.18585E-07	0.001009363	0.002111018	0.316778019					0.002044485	0.1284	0.004640009	0.006428801
0.081652866	0.577766979	2.18585E-07	0.001009187	0.002117032	0.316747337					0.002052354	0.128492756	0.002778596	0.004033856
0.08201583	0.577232806	2.18585E-07	0.001009152	0.002123273	0.316776927					0.002056394	0.128339919	0.00212684	0.003173551
0.082362912	0.576714373	2.18585E-07	0.001009117	0.00212953	0.316751761					0.002070504	0.12856735	0.002819442	0.004243381
0.082728304	0.576167198	2.18585E-07	0.001008941	0.002135657	0.316717303					0.002078991	0.128618792	0.001059623	0.001916334
0.083078597	0.575649948	2.18585E-07	0.001008625	0.002141431	0.316683257					0.002088526	0.128710517	0.002332779	0.003466206
0.08344729	0.575113644	2.18585E-07	0.001008485	0.002146519	0.316554584					0.002097337	0.128751157	0.004186357	0.006242182
0.083800297	0.574601908	2.18585E-07	0.001008345	0.002152172	0.316495376					0.002103721	0.12863121	0.003872064	0.005816997
0.084174024	0.574060463	2.18585E-07	0.0010081	0.002158337	0.316492072					0.002112578	0.12868641	0.004063739	0.005948494
0.084531267	0.573568069	2.18585E-07	0.001007994	0.002164269	0.316461946					0.002118608	0.128622615	0.002649973	0.004521331
0.0849051	0.573014758	2.18585E-07	0.001007749	0.002169357	0.316356881					0.002126145	0.128626995	0.002916676	0.004284596
0.085262765	0.572509972	2.18585E-07	0.001007644	0.002175666	0.316360954					0.002136381	0.128753066	0.004020382	0.005908501
0.085640744	0.571968771	2.18585E-07	0.001007434	0.002181289	0.316334695					0.002145411	0.128817433	0.004492816	0.006651863
0.085997128	0.571462938	2.18585E-07	0.001007259	0.002187259	0.316311482					0.002152745	0.128814721	0.00417096	0.006117867
0.086377232	0.570913033	2.18585E-07	0.001007189	0.002193567	0.316298461					0.002162159	0.128907114	0.002184801	0.003423055
0.086733902	0.570387596	2.18585E-07	0.001007119	0.002199982	0.31632297					0.0021744	0.129172525	0.002441155	0.00414394
0.087116682	0.569836276	2.18585E-07	0.001006875	0.002206049	0.31628293					0.002183369	0.129259705	0.001994875	0.003001525
0.087477784	0.569333926	2.18585E-07	0.001006595	0.002212577	0.31628772					0.002193778	0.129333452	0.002894217	0.004755036
0.087865019	0.56878312	2.18585E-07	0.00100642	0.002218546	0.316244918					0.002200396	0.129355725	0.0018029	0.002694187
0.08822435	0.568257762	2.18585E-07	0.001006246	0.002225029	0.316217279					0.00220978	0.129374255	0.003505085	0.005293689
0.088612813	0.567696822	2.18585E-07	0.001006036	0.002231918	0.316213368					0.002219006	0.129389092	0.001850817	0.003673033
0.088977126	0.567183934	2.18585E-07	0.001005932	0.002238332	0.316191221					0.002228865	0.129508606	0.001441143	0.00247114
0.089366704	0.5666277	2.18585E-07	0.001005897	0.002244611	0.316153786					0.002235845	0.129364588	0.002655074	0.004408179
0.08973141	0.566106479	2.18585E-07	0.001005687	0.00225052	0.316057004					0.002247166	0.129432578	0.002690948	0.004191381
0.090123174	0.565547016	2.18585E-07	0.001005618	0.002256731	0.316045035					0.002255449	0.129426471	0.002107732	0.003317373
0.090488957	0.565029518	2.18585E-07	0.001005478	0.002262716	0.315995899					0.002267276	0.12957269	0.002011124	0.00409157
0.090886623	0.564472227	2.18585E-07	0.001005269	0.00226867	0.315932889					0.00227776	0.129708129	0.001466275	0.002816557
0.091250447	0.563948481	2.18585E-07	0.001005025	0.002274738	0.315906767					0.002287581	0.129777217	0.002048113	0.00365287
0.09165115	0.56340031	2.18585E-07	0.001004851	0.002280617	0.31589591					0.002298481	0.129901171	0.003364296	0.005301219
0.092021569	0.562891892	2.18585E-07	0.001004816	0.002287009	0.315906904					0.002307443	0.129970281	0.003046558	0.004588135
0.092422785	0.562324197	2.18585E-07	0.001004712	0.002293114	0.315891175					0.002314633	0.129879039	0.003583529	0.005526052
0.092790385	0.561806626	2.18585E-07	0.001004573	0.002299913	0.315887713					0.002329618	0.130185755	0.003327008	0.00499725
0.093194051	0.561242026	2.18585E-07	0.001004433	0.002306229	0.315871356					0.00233472	0.130065505	0.002692389	0.003624688
0.093566225	0.560729367	2.18585E-07	0.001004259	0.002312417	0.315876937					0.002342431	0.130150766	0.001568842	0.002374729
0.093971354	0.560147443	2.18585E-07	0.00100412	0.002319035	0.315909229					0.002352554	0.130249551	0.001474302	0.002349931
0.094343265	0.559632812	2.18585E-07	0.001003981	0.002325578	0.315911695					0.002365217	0.130455226	0.002254104	0.003258498
0.094753157	0.559070398	2.18585E-07	0.001003842	0.002331721	0.315844231					0.00237136	0.13028491	0.001801802	0.003043832
0.095126567	0.55855414	2.18585E-07	0.001003738	0.002337652	0.315773719					0.002384053	0.130485149	0.001477405	0.002230772
0.095537409	0.557980142	2.18585E-07	0.00100346	0.002343833	0.315707291					0.002395072	0.130662445	0.002925256	0.004455605
0.095911513	0.557463897	2.18585E-07	0.001003391	0.00234917	0.315571621					0.002403318	0.130586067	0.001551846	0.002451249
0.096326779	0.556895114	2.26122E-07	0.001037847	0.002354989	0.315482195					0.002410223	0.130501571	0.001941499	0.003013457
0.09670717	0.556391685	2.26122E-07	0.001037703	0.002360446	0.31537446					0.002420639	0.13059656	0.001978034	0.003005294
0.097126785	0.5558236	2.3366E-07	0.001072071	0.002365963	0.315282613					0.002428086	0.13054709	0.002727636	0.004427075
0.097510417	0.555313035	2.3366E-07	0.001071997	0.002371382	0.315151072					0.002438036	0.130700663	0.001332783	0.002304088
0.097931449	0.55474696	2.3366E-07	0.001071811	0.002376832	0.315028327					0.002445739	0.130670103	0.001836971	0.002708274
0.098312186	0.554236826	2.3366E-07	0.001071737	0.002382304	0.314941548					0.002454633	0.130671696	0.001948591	0.002877844
0.098736196	0.553665013	2.3366E-07	0.001071441	0.002387995	0.314878091					0.002463482	0.130582125	0.002587767	0.003657732
0.099116579	0.553148935	2.3366E-07	0.00107133	0.002394937	0.314920829					0.002472075	0.130557701	0.002560161	0.003841313
0.099543294	0.552582813	2.3366E-07	0.001071219	0.002400906	0.31488936					0.002481067	0.130513065	0.002832653	0.004334132
0.099930355	0.552077733	2.3366E-07	0.001071182	0.002407366	0.314896684					0.002491755	0.13057311	0.002749571	0.00435253
0.100357998	0.551504402	2.3366E-07	0.001071108	0.002413366	0.31484925					0.002500868	0.130622416	0.002676126	0.00413739
0.100740468	0.550973702	2.3366E-07	0.001071034	0.002419456	0.314832978					0.002512091	0.130745361	0.002614092	0.003879038
0.101131924	0.550455106	2.3366E-07	0.00107096	0.002425245	0.314790592					0.002519726	0.130655827	0.002710913	0.003850901
0.101543625	0.549931577	2.3366E-07	0.001070775	0.002430905	0.314717701					0.002528975	0.130711364	0.001427882	0.002223197
0.101957881	0.549409845	2.3366E-07	0.00107059	0.002436694	0.314658973					0.002538705	0.130664546	0.001737304	0.002724842
0.102371263	0.548859766	2.3366E-07	0.001070516	0.002442536	0.314612229					0.002546921	0.130611109	0.002978155	0.004069697
0.102786265	0.548323712	2.3366E-07	0.001070368	0.002448483	0.314561915					0.002555438	0.130543298	0.001917215	0.002880135
0.103199729	0.547777433	2.3366E-07	0.001070331	0.002454528	0.314531708					0.002562757	0.130500115	0.002556689	0.003695713
0.103616465	0.547235784	2.3366E-07	0.001070294	0.002460166	0.314442057					0.002571553	0.130477283	0.001957539	0.003048325
0.104032772	0.546689046	2.3366E-07	0.001070109	0.002465495	0.314358479					0.002580101	0.130456953	0.001794738	0.002827584
0.104454543	0.546152791	2.3366E-07	0.001069962	0.002471298	0.314282072					0.002587239	0.130370694	0.002092156	0.003254269
0.104876238	0.545623164	2.3366E-07	0.001069851	0.002477268	0.314253833					0.002593495	0.130285119	0.001515545	0.002392495
0.105297692	0.545073555	2.3366E-07	0.001069703	0.002483027	0.314210118					0.002601718	0.130259255	0.002189495	0.003318805
0.105724476	0.544544902	2.3366E-07	0.001069629	0.002489056	0.314174864					0.002609399	0.130260376	0.001673234	0.002070858
0.106150475	0.544002008	2.3366E-07	0.001069593	0.002494928	0.314155634					0.002620765	0.130435158	0.002064799	0.003219846
0.106577432	0.543463972	2.3366E-07	0.001069556	0.002500641	0.314096392					0.002632757	0.130532531	0.0023671	0.004065777
0.107007659	0.542922796	2.3366E-07	0.001069445	0.002506249	0.314018586					0.002644146	0.130623697	0.001513037	0.002198632
0.107437578	0.542381228	2.41197E-07	0.001103791	0.002512128	0.313977445					0.002654578	0.130710733	0.002463802	0.003857828
0.107870874	0.541843684	2.41197E-07	0.001103639	0.002518173	0.313939776					0.002666118	0.130725848	0.002215912	0.003361738
0.108301245	0.541281196	2.41197E-07	0.001103486	0.00252449	0.313917207					0.002681547	0.131003056	0.099976426	0.087077653
0.108735287	0.540743824	2.41197E-07	0.001103372	0.002530844	0.313912635					0.002691459	0.13105296	0.165734921	0.168494417
0.109170391	0.540198542	2.41197E-07	0.001103334	0.00253704	0.313901383					0.002701385	0.13103616	0.114361206	0.1029702
0.109605556	0.539648757	2.41197E-07	0.00110322	0.00254307	0.313872348					0.002710996	0.131061473	0.131556687	0.12101703
0.110044814	0.539109486	2.41197E-07	0.001103144	0.002548934	0.313867895					0.00272087	0.131108851	0.138636202	0.133527051
0.110485413	0.538571739	2.41197E-07	0.00110303	0.002554692	0.313840037					0.002733449	0.131257374	0.119592616	0.107622908
0.110925372	0.538036922	2.41197E-07	0.001102916	0.002560926	0.31386094					0.002743874	0.131339611	0.114909804	0.094980311
0.111369227	0.537496427	2.41197E-07	0.00110284	0.00256792	0.313916675					0.002753341	0.131333142	0.124981878	0.109970442
0.111811877	0.536946525	2.48735E-07	0.001137186	0.002573822	0.313876651					0.002763411	0.131364793	0.124856403	0.116506304
0.112254119	0.536398309	2.56272E-07	0.001171485	0.002580425	0.313870868					0.002772569	0.131334262	0.001891057	0.006336445
0.112696414	0.535849452	2.56272E-07	0.001171323	0.0025869	0.313866504					0.002783716	0.13143996	0.00102622	0.003643848
0.11314018	0.535291531	2.56272E-07	0.001171243	0.002592342	0.313764379					0.002794329	0.131496471	0.002831548	0.00930889
0.11358849	0.534744461	2.56272E-07	0.001171202	0.002597618	0.313676983					0.002804196	0.131564113	0.00042424	0.001979053
0.11403888	0.534197547	2.56272E-07	0.001171162	0.002603195	0.313617484					0.002818886	0.131740876	0.001056581	0.003858235
0.11448661	0.533644706	2.56272E-07	0.001171081	0.002608758	0.313547361					0.00282974	0.131881126	0.002015342	0.00648962
0.114937724	0.533092629	2.56272E-07	0.001170839	0.002614381	0.313449952					0.002834601	0.131695966	0.000378735	0.001370995
0.115385861	0.532529533	2.56272E-07	0.001170638	0.002619959	0.31335298					0.002847249	0.131854166	0.000418029	0.001597916
0.115837645	0.531964084	2.56272E-07	0.001170557	0.002625928	0.31329789					0.002859482	0.131950889	0.001516681	0.006256918
0.116289717	0.531402942	2.56272E-07	0.001170315	0.002631265	0.313230375					0.002868015	0.131908757	0.001640317	0.006801179
0.116746725	0.530850388	2.56272E-07	0.001170235	0.002636714	0.31315136					0.002878439	0.131962749	0.001417164	0.006779727
0.117200959	0.530293638	2.56272E-07	0.001170114	0.002642209	0.313078628					0.002888456	0.132070582	0.002183215	0.009032426
0.117658978	0.529737283	2.56272E-07	0.001169993	0.002647568	0.312974576					0.002903411	0.1323393	0.000392676	0.001959832
0.118116785	0.529180499	2.56272E-07	0.001169913	0.002652799	0.312861741					0.002914634	0.132382403	0.002093424	0.008584101
0.118578203	0.528622635	2.56272E-07	0.001169752	0.002658415	0.312768033					0.002924636	0.13244223	0.00229557	0.00768445
0.119039982	0.528067678	2.56272E-07	0.001169591	0.002664467	0.312745729					0.002933666	0.132417242	0.001862845	0.008089021
0.119501739	0.527503493	2.56272E-07	0.00116943	0.002670286	0.312696168					0.002942266	0.132417992	0.001964785	0.005646922
0.119967573	0.526947907	2.56272E-07	0.001169229	0.002675999	0.312625976					0.002952434	0.132511502	0.002364214	0.008467459
0.120435345	0.526393148	2.56272E-07	0.001169108	0.002681728	0.312574072					0.002959685	0.132456063	0.002523393	0.00988
0.120902815	0.52583649	2.56272E-07	0.001168987	0.002687245	0.312492933					0.002968941	0.132436958	0.001831625	0.006734179
0.121372554	0.525276355	2.56272E-07	0.001168867	0.00269283	0.31238999					0.002979734	0.132490784	0.000860745	0.002878643
0.121839723	0.524710428	2.56272E-07	0.001168666	0.002698536	0.312329558					0.002992239	0.13266885	0.001614273	0.004651668
0.122310856	0.524150342	2.56272E-07	0.001168505	0.002704807	0.312300434					0.003002347	0.132651525	0.000575246	0.00177203
0.122783015	0.523587551	2.56272E-07	0.001168264	0.002710747	0.312260631					0.003010547	0.132638395	0.002054204	0.007540026
0.123254932	0.523025344	2.63809E-07	0.001202377	0.002716633	0.312229554					0.003020874	0.13270554	0.001257876	0.003640501
0.123731146	0.522476683	2.63809E-07	0.001202047	0.00272295	0.312200661					0.003030544	0.132686621	0.00029342	0.001047828
0.124205799	0.521908577	2.63809E-07	0.001201923	0.00272846	0.312129174					0.003040772	0.132735827	0.001541941	0.004502615
0.124684839	0.521349636	2.63809E-07	0.001201882	0.002734354	0.312093023					0.003052923	0.132855315	0.000734661	0.002469376
0.125160766	0.520784184	2.63809E-07	0.001201634	0.002740384	0.312075165					0.00306092	0.13280692	0.00234335	0.00788995
0.125645716	0.520225183	2.63809E-07	0.001201469	0.002746225	0.312023684					0.003067138	0.132699168	0.001215413	0.004119097
0.126127552	0.519664699	2.63809E-07	0.001201346	0.002752248	0.311987614					0.003080479	0.132869079	0.00093579	0.003248707
0.126607248	0.519096276	2.63809E-07	0.001201098	0.002758474	0.311982705					0.003092509	0.13290402	0.002579182	0.009124812
0.127089959	0.518530955	2.63809E-07	0.001200933	0.002764406	0.311961363					0.003101041	0.132853268	0.000498281	0.001775618
0.127576733	0.517977051	2.63809E-07	0.00120081	0.002770209	0.311913509					0.003114752	0.133015418	0.004666252	0.012137643
0.128061697	0.517402828	2.63809E-07	0.001200727	0.002776872	0.311934669					0.003124927	0.13301325	0.000970339	0.004021156
0.128550378	0.516845674	2.63809E-07	0.001200686	0.002783031	0.31193734					0.003136083	0.133061179	0.001400811	0.005001517
0.129041395	0.516276137	2.63809E-07	0.001200563	0.002788895	0.311907124					0.003143681	0.133021943	0.000678129	0.003118702
0.12943328	0.515828286	2.63809E-07	0.001200398	0.002794962	0.3118827					0.003156456	0.133146382	0.000658911	0.002909177
0.129927983	0.515264031	2.71347E-07	0.001234483	0.00280155	0.311902155					0.003166368	0.133111632	0.000882955	0.003590988
0.13042521	0.514703834	2.71347E-07	0.001234356	0.00280755	0.311883111					0.003178307	0.133166272	0.001385532	0.006033893
0.130920381	0.514141395	2.71347E-07	0.001234314	0.002813293	0.311848252					0.00318739	0.13316832	0.001680002	0.006410515
0.131416327	0.513559623	2.71347E-07	0.00123406	0.002819044	0.311789681					0.003194347	0.133073445	0.001028391	0.004190273
0.13191865	0.512997752	2.71347E-07	0.001233891	0.002824509	0.311729581					0.003209	0.133186198	0.001466359	0.005912594
0.132418124	0.512426223	2.71347E-07	0.001233595	0.002830682	0.311716457					0.003217547	0.133136949	0.000929505	0.003550565
0.132921578	0.511857179	2.71347E-07	0.001233553	0.002836697	0.311689355					0.003228198	0.133199602	0.000686822	0.002803329
0.133425024	0.511283591	2.71347E-07	0.001233468	0.002842636	0.311669562					0.003240491	0.133321239	0.002398397	0.007906269
0.133931772	0.51070485	2.71347E-07	0.001233341	0.00284884	0.31168617					0.003250923	0.13335343	0.001026268	0.004156852
0.134435618	0.510127306	2.71347E-07	0.00123313	0.00285487	0.311669674					0.003262696	0.133427964	0.000663873	0.002719174
0.134945546	0.509561147	2.71347E-07	0.001233046	0.002860832	0.311656352					0.003272879	0.133429002	0.000797248	0.002849782
0.135452573	0.508991188	2.71347E-07	0.001232919	0.002866869	0.311656898					0.003284133	0.133506251	0.00210738	0.007511346
0.135965765	0.508420691	2.71347E-07	0.001232834	0.002872846	0.311660584					0.003291429	0.133443039	0.001985931	0.006325304
0.136475196	0.507835925	2.71347E-07	0.001232581	0.002878929	0.311683055					0.003299878	0.133288681	0.000788536	0.002668108
0.136990627	0.507261754	2.71347E-07	0.001232328	0.002885517	0.311707198					0.003313024	0.133356796	0.00197297	0.008362169
0.137509615	0.506696582	2.71347E-07	0.001232244	0.002891705	0.311678299					0.003324428	0.133366696	0.000715279	0.002920694
0.138031332	0.506129312	2.71347E-07	0.001232075	0.002898172	0.311655269					0.003337686	0.13351102	0.003353124	0.007778314
0.138551391	0.505553147	2.71347E-07	0.001231864	0.002904436	0.311646298					0.003345759	0.133451687	0.003133438	0.006764434
0.139068721	0.504971684	2.78884E-07	0.001265909	0.00291027	0.311591115					0.003359085	0.1335576	0.001240732	0.003451915
0.139591048	0.504392287	2.78884E-07	0.001265823	0.002916066	0.311557485					0.003370059	0.133553677	0.001352208	0.003831145
0.14011529	0.50381283	2.78884E-07	0.001265736	0.002921892	0.311497672					0.003379647	0.133542709	0.002181808	0.005089508
0.140642728	0.503237795	2.78884E-07	0.00126565	0.002927334	0.311434684					0.003393124	0.133657255	0.001385464	0.005491162
0.141167912	0.502654096	2.78884E-07	0.001265476	0.002933455	0.311413325					0.003402598	0.133693064	0.000639814	0.002017132
0.141691468	0.502069715	2.78884E-07	0.00126539	0.002938904	0.311343618					0.003411409	0.133643477	0.0016219	0.00482845
0.142221386	0.501496444	2.78884E-07	0.001265087	0.002944572	0.311311944					0.003421344	0.133626247	5.16997E-05	0.000124239
0.142750316	0.500914831	2.78884E-07	0.001264871	0.002949547	0.311224064					0.00343127	0.133683376	0.000857892	0.004110889
0.143283068	0.500338888	2.78884E-07	0.001264611	0.00295511	0.311178682					0.003441913	0.133685813	0.000254197	0.000864579
0.143816144	0.499757289	2.78884E-07	0.001264395	0.002960959	0.311145838					0.00345184	0.133711241	0.000305717	0.001087724
0.144355227	0.499186794	2.78884E-07	0.001264309	0.002966732	0.311088753					0.003463418	0.133804199	0.000584479	0.002141295
0.144895388	0.498610124	2.78884E-07	0.00126392	0.002972679	0.311048332					0.003473284	0.133795767	0.001042269	0.004699078
0.145436536	0.498036085	2.78884E-07	0.001263704	0.002978754	0.311027582					0.003482253	0.133783917	0.000820639	0.002868482
0.145978627	0.497449504	2.78884E-07	0.001263445	0.0029844	0.31098902					0.003491042	0.133691837	0.000449579	0.001373226
0.146522345	0.496866695	2.86422E-07	0.001297238	0.002990144	0.310928631					0.003500667	0.133716926	0.000462904	0.001268516
0.147064436	0.496276515	2.86422E-07	0.001296973	0.002996618	0.310912508					0.003511265	0.133763567	0.000374108	0.001392363
0.147612345	0.495699098	2.86422E-07	0.00129684	0.003002716	0.310894314					0.003521026	0.133736044	0.000758322	0.001962078
0.148154911	0.495102574	2.86422E-07	0.001296574	0.00300852	0.310858413					0.00353093	0.133740829	0.000414689	0.001683066
0.148706468	0.49451645	2.86422E-07	0.001296397	0.003014429	0.310820011					0.003540231	0.133730425	0.000844374	0.002330929
0.149257679	0.493933465	2.86422E-07	0.001296176	0.003020821	0.310824897					0.003551123	0.13379139	0.000767156	0.002615941
0.149813563	0.493344784	2.86422E-07	0.001295823	0.003026888	0.310808991					0.003564366	0.133910064	0.000687869	0.002230177
0.150369297	0.492758148	2.86422E-07	0.00129569	0.003032602	0.31076621					0.003571971	0.13382441	0.005837798	0.015287233
0.150924864	0.492169386	2.86422E-07	0.001295602	0.00303888	0.310744527					0.003580617	0.13375549	0.003038166	0.013102153
0.151479406	0.491564465	2.86422E-07	0.001295381	0.003044677	0.310705734					0.00359539	0.133828802	0.000623986	0.002992148
0.152037582	0.490966175	2.93959E-07	0.001329198	0.003050722	0.310686945					0.003605792	0.133874181	0.001165311	0.005060354
0.152598282	0.490371078	2.93959E-07	0.001329062	0.003056571	0.310626423					0.003617625	0.133961148	0.001372787	0.00464101
0.153160452	0.48976623	2.93959E-07	0.001328881	0.003062555	0.310608169					0.003628095	0.133989812	0.00142764	0.004961568
0.15372719	0.489166116	3.09034E-07	0.001396886	0.003068887	0.310577929					0.003641851	0.134120749	0.000605364	0.002578141
0.154294561	0.488573717	3.09034E-07	0.001396648	0.003074781	0.310536765					0.003653164	0.134120431	2.28331E-05	9.72401E-05
0.1548669	0.48797031	3.16571E-07	0.001430518	0.003081331	0.310540865					0.003665563	0.134185751	0.001984161	0.008593605
0.155441981	0.4873902	3.16571E-07	0.001430372	0.00308709	0.31050066					0.003678106	0.134307654	0.011636119	0.023622154
0.156016181	0.486795391	3.16571E-07	0.001430323	0.003093263	0.310500818					0.003690708	0.13438687	0.006141745	0.016980504
0.156592235	0.486204808	3.16571E-07	0.001430128	0.003098743	0.310428226					0.003699346	0.134299631	0.003886904	0.009780989
0.15717083	0.48561358	3.16571E-07	0.001429982	0.003104576	0.310403271					0.003712288	0.134328379	0.005014489	0.013977133
0.157746545	0.485010174	3.16571E-07	0.001429836	0.003110147	0.310331549					0.003724415	0.134364106	0.002352906	0.007799908
0.158329292	0.484405243	3.16571E-07	0.001429787	0.00311629	0.310286651					0.003736845	0.134388604	2.78358E-05	8.72455E-05
0.158913871	0.483816201	3.24109E-07	0.001463581	0.003122493	0.310265129					0.003748663	0.134441921	0.000696706	0.002633737
0.159499814	0.483218001	3.24109E-07	0.001463431	0.003128056	0.310197785					0.003763437	0.13460062	0.000686117	0.00241626
0.160088524	0.482614307	3.24109E-07	0.001463282	0.003134183	0.31015172					0.003775157	0.134656809	0.000230049	0.00070869
0.160675718	0.482013366	3.24109E-07	0.001463182	0.003140296	0.310099052					0.0037884	0.134752406	1.30275E-05	2.99461E-05
0.161265656	0.481412735	3.24109E-07	0.001463033	0.003146319	0.310051972					0.003802624	0.134813746	0.001021324	0.00396204
0.16186081	0.480810621	3.24109E-07	0.001462784	0.003151731	0.309974684					0.003812008	0.134782667	0.000217686	0.00081043
0.162458074	0.480206051	3.24109E-07	0.001462535	0.003157482	0.309904855					0.003820872	0.134744159	0.000662823	0.001925107
0.162955837	0.479705214	3.24109E-07	0.001462287	0.003164077	0.309910449					0.003833655	0.134858014	0.000590229	0.001983779
0.163553381	0.479096929	3.24109E-07	0.001462237	0.003170408	0.309900507					0.003845323	0.134889347	0.000164488	0.000553148
0.164151158	0.478490052	3.24109E-07	0.001462088	0.003176514	0.309863535					0.003859599	0.134969029	2.75441E-05	9.96596E-05
0.164752967	0.477877422	3.24109E-07	0.001461939	0.003182717	0.309828069					0.00387031	0.135001972	0.000376694	0.000854878
0.165355545	0.477269013	3.24109E-07	0.00146174	0.00318895	0.309794997					0.003883485	0.135049671	0.000979138	0.00340045
0.165957815	0.476651888	3.24109E-07	0.001461541	0.00319504	0.309736634					0.003894482	0.1350851	0.003242618	0.007098952
0.166565255	0.476049244	3.24109E-07	0.001461491	0.003200407	0.309668127					0.003910657	0.135250124	0.001801909	0.004517321
0.167173117	0.475442504	3.24109E-07	0.001461243	0.003206347	0.309618915					0.003923953	0.135293797	0.000455214	0.001893593
0.167783285	0.474830024	3.24109E-07	0.001461094	0.003212512	0.309592367					0.003939058	0.135392368	0.001973138	0.006425884
0.168393401	0.474206272	3.31646E-07	0.001494768	0.003218572	0.309563406					0.003944651	0.135178355	0.001491953	0.00374396
0.16900666	0.473591078	3.31646E-07	0.001494616	0.003224565	0.309529167					0.003959176	0.135253373	0.000533802	0.001507738
0.16962227	0.472977233	3.31646E-07	0.00149421	0.003230007	0.309448159					0.003973497	0.135390503	0.000913045	0.003449526
0.170242606	0.472368751	3.31646E-07	0.001494007	0.003235788	0.309398337					0.003984592	0.135431163	0.000235491	0.000811191
0.170859295	0.471740935	3.31646E-07	0.001493804	0.003241531	0.309348673					0.003998091	0.135511586	0.000399826	0.001349581
0.171488043	0.471126728	3.31646E-07	0.001493449	0.003247418	0.309318837					0.004008629	0.135512154	0.000513794	0.001847645
0.172111613	0.47051215	3.31646E-07	0.001493044	0.003253855	0.309313275					0.004016761	0.135486741	8.50424E-05	0.00023568
0.172742713	0.469893968	3.31646E-07	0.001492791	0.003259719	0.309291872					0.004025316	0.135458465	0.003909986	0.007246753
0.173375878	0.469285471	3.31646E-07	0.001492588	0.003265357	0.309229047					0.004035756	0.135435321	0.000550455	0.002127668
0.174007038	0.468665484	3.31646E-07	0.001492284	0.003271116	0.309180286					0.004044258	0.135429466	0.000204062	0.000713634
0.174642178	0.468047362	3.31646E-07	0.001492082	0.003277372	0.309162373					0.004055926	0.135488468	0.000412833	0.001369442
0.175274054	0.467420435	3.31646E-07	0.001491829	0.003283371	0.309119965					0.004067277	0.135495794	0.000680452	0.002782955
0.175910822	0.466795557	3.31646E-07	0.001491778	0.003289311	0.309112777					0.004075033	0.135417543	0.000485775	0.000969974
0.176544959	0.466160029	3.31646E-07	0.001491728	0.00329461	0.309044643					0.00408652	0.135405844	0.001573879	0.004396082
0.177183958	0.465530792	3.31646E-07	0.001491627	0.003300052	0.308964438					0.004099356	0.13548265	0.0006493	0.002653719
0.177828558	0.464905338	3.31646E-07	0.001491374	0.003305539	0.30890073					0.004109509	0.135504275	0.000497462	0.001760385
0.178471318	0.464281351	3.31646E-07	0.00149102	0.003311448	0.308875545					0.004116828	0.135409064	0.00074519	0.00225098
0.179120462	0.463660844	3.31646E-07	0.001490868	0.003316943	0.308793872					0.004128194	0.135383513	0.000333505	0.00111874
0.179772252	0.463028326	3.39183E-07	0.001524442	0.003322664	0.308751038					0.004137933	0.135381618	0.000564004	0.001932132
0.180423764	0.462400028	3.39183E-07	0.001524339	0.003328061	0.308657587					0.004150452	0.13541388	0.028295576	0.057764294
0.181079616	0.461770962	3.39183E-07	0.001524029	0.003333638	0.308595451					0.004161171	0.135423883	0.012360116	0.017343883
0.181735703	0.461140271	3.39183E-07	0.001523719	0.003339178	0.308539519					0.004173329	0.135480572	0.039896313	0.052347444
0.182400005	0.460523601	3.39183E-07	0.001523719	0.003344334	0.308440191					0.004187717	0.135576135	0.020585823	0.039439922
0.183063003	0.459894223	3.39183E-07	0.001523564	0.00335016	0.308393143					0.004197787	0.13553833	0.03814385	0.056264908
0.183722941	0.459257675	3.39183E-07	0.00152341	0.003355746	0.30834034					0.004206124	0.135431754	0.063632639	0.093357914
0.184389165	0.458627634	3.39183E-07	0.001523307	0.003361662	0.308304934					0.00421651	0.135460445	0.071426747	0.093557633
0.185059821	0.457998035	3.39183E-07	0.001522997	0.003367097	0.308246132					0.004228276	0.135471033	0.047652904	0.075448265
0.185731314	0.45736372	3.39183E-07	0.001522688	0.003372546	0.308176607					0.004238158	0.13548335	0.061290256	0.081514223
0.186400749	0.456723237	3.39183E-07	0.001522533	0.003377868	0.308108149					0.004249713	0.13553595	0.005310675	0.009766622
0.187070795	0.456087489	3.39183E-07	0.001522327	0.003383189	0.308031269					0.004257959	0.135476522	0.005033658	0.010076824
0.187747662	0.455453905	3.39183E-07	0.001522121	0.003388737	0.307954545					0.004270018	0.135512499	0.004367862	0.008744406
0.188431328	0.454816081	3.39183E-07	0.001521916	0.003394382	0.307890156					0.004281822	0.135559586	0.004367909	0.008004707
0.189113343	0.454180816	3.39183E-07	0.001521607	0.003399741	0.307818141					0.004294274	0.135610778	0.004065994	0.006426766
0.189795463	0.453540922	3.39183E-07	0.001521555	0.003405138	0.307748534					0.004304381	0.135623293	0.004733098	0.007827035
0.190481903	0.452896379	3.39183E-07	0.001521401	0.003410919	0.307698166					0.004317301	0.13564057	0.004028931	0.007100746
0.19116991	0.452252581	3.39183E-07	0.001521298	0.00341649	0.3076413					0.004330981	0.135707234	0.004946061	0.008975978
0.191865003	0.451615524	3.39183E-07	0.001521195	0.003422271	0.307594649					0.004340282	0.135662253	0.004501196	0.008587997
0.1925565	0.450975614	3.39183E-07	0.001520887	0.003427833	0.30753147					0.004353917	0.135736676	0.003087621	0.005867753
0.193250974	0.450324375	3.39183E-07	0.001520733	0.003433795	0.307481674					0.004363218	0.13575231	0.0063276	0.010701442
0.193945727	0.449673718	3.39183E-07	0.001520578	0.003439479	0.307427644					0.004372851	0.135724178	0.00434716	0.007741267
0.194645463	0.449035647	3.39183E-07	0.001520424	0.003445328	0.307391293					0.004383946	0.135719286	0.005696879	0.010663619
0.195346397	0.448388393	3.39183E-07	0.001520322	0.003450898	0.307326936					0.004392441	0.135586785	0.004736049	0.008559905
0.196047278	0.447730858	3.39183E-07	0.00152027	0.003456476	0.307266983					0.004401441	0.135514609	0.004555174	0.007421711
0.196754551	0.44707524	3.39183E-07	0.001520014	0.003462294	0.307239541					0.004410885	0.135472139	0.004175871	0.006963097
0.197459585	0.4464253	3.39183E-07	0.001519808	0.003468385	0.307213669					0.004421942	0.135541899	0.00276349	0.004441359
0.198169134	0.445768094	3.39183E-07	0.0015195	0.003474626	0.307180954					0.00443346	0.135547311	0.005274769	0.008613836
0.198885784	0.445113039	3.39183E-07	0.001519449	0.003480987	0.307179231					0.004445143	0.13555152	0.004240803	0.007094716
0.199598348	0.444450405	3.39183E-07	0.001519449	0.0034875	0.30720405					0.004458793	0.135581353	0.004923913	0.008093423
0.200316467	0.443790252	3.39183E-07	0.001519244	0.003493929	0.307193393					0.004473152	0.13567591	0.00325686	0.006374215
0.201040963	0.443132696	3.39183E-07	0.001518936	0.00349977	0.307152109					0.004486742	0.135728162	0.003871899	0.005947243
0.201762535	0.442469121	3.46721E-07	0.001552428	0.003505687	0.307115954					0.004497234	0.135760768	0.005474499	0.007750486
0.20248642	0.441797096	3.46721E-07	0.001552219	0.003512169	0.30710649					0.004506475	0.135727809	0.003890961	0.007266674
0.203216735	0.44113525	3.46721E-07	0.001552219	0.003518426	0.307095913					0.004519416	0.13575394	0.004582903	0.006477168
0.203780005	0.440621014	3.46721E-07	0.001551852	0.003524599	0.307054759					0.004532283	0.135832882	0.00417471	0.006216675
0.204512973	0.439957051	3.46721E-07	0.001551486	0.00353084	0.307055884					0.004544358	0.135887802	0.006453989	0.009304089
0.205251843	0.439292496	3.46721E-07	0.001551329	0.003537239	0.307050453					0.004558648	0.135959671	0.004844542	0.008402946
0.205986258	0.43862705	3.46721E-07	0.001551067	0.003543209	0.307004809					0.004570821	0.136023059	0.003066332	0.00348756
0.206731309	0.437964154	3.46721E-07	0.00155091	0.003549284	0.306977263					0.004587765	0.13614557	0.005157719	0.006211429
0.207469575	0.437293248	3.46721E-07	0.001550649	0.003555366	0.306944275					0.004602094	0.1362447	0.007626773	0.010763852
0.208215606	0.436625411	3.46721E-07	0.001550492	0.003561306	0.306907039					0.004612692	0.13624833	0.004835738	0.005811313
0.2089671	0.435955349	3.46721E-07	0.001550179	0.003567057	0.306850543					0.00462488	0.136253414	0.01105701	0.014059607
0.209719138	0.435286934	3.46721E-07	0.001549917	0.003572981	0.306817873					0.004636352	0.136291766	0.005753043	0.007723419
0.210476701	0.434616909	3.46721E-07	0.001549813	0.003578597	0.306758431					0.004647168	0.136301676	0.007726541	0.010817443
0.21123106	0.433931974	3.46721E-07	0.001549448	0.003584529	0.306717979					0.004658074	0.136269101	0.00520852	0.007030685
0.211998014	0.433259485	3.46721E-07	0.001549239	0.003590106	0.306668736					0.004674031	0.13639905	0.007290948	0.00809493
0.212761026	0.432581472	3.46721E-07	0.001549135	0.003596181	0.306642175					0.004682692	0.136375809	0.009652123	0.010283922
0.213530822	0.431903736	3.46721E-07	0.00154903	0.003602091	0.306600808					0.004694164	0.136407482	0.008192936	0.008509186
0.214303142	0.431224365	3.46721E-07	0.001548978	0.003608023	0.306559545					0.004703397	0.136359206	0.008383398	0.009258171
0.215076217	0.430539681	3.46721E-07	0.001548822	0.003614151	0.306534854					0.00471765	0.136414716	0.006480771	0.006797425
0.215848251	0.429849868	3.46721E-07	0.001548561	0.003620309	0.306509087					0.004728768	0.136409158	0.008221831	0.00867727
0.216628788	0.42916904	3.54258E-07	0.001581693	0.003626075	0.306467467					0.004737391	0.136349575	0.005152585	0.005713259
0.217407749	0.428480441	3.54258E-07	0.001581373	0.003632248	0.306456824					0.004750355	0.136400173	0.009274546	0.009974474
0.218194496	0.427790884	3.61796E-07	0.001614802	0.003638022	0.306410042					0.004763621	0.1364091	0.011700411	0.012888278
0.218983136	0.427101779	3.61796E-07	0.001614748	0.003643388	0.30634745					0.004773525	0.136345454	0.005740399	0.007425804
0.219777933	0.426410851	3.61796E-07	0.001614585	0.003648755	0.306285455					0.004786949	0.136397062	0.007261899	0.008093046
0.220570657	0.425717096	3.61796E-07	0.001614314	0.003653948	0.306193281					0.004797924	0.136381711	0.009237805	0.010326343
0.221367874	0.425026647	3.61796E-07	0.001614205	0.003659699	0.306156576					0.004808928	0.136381864	0.004508582	0.006284218
0.222172516	0.424333824	3.61796E-07	0.001613988	0.003665782	0.306138635					0.004821124	0.136366272	0.0053708	0.005946813
0.222975687	0.423631784	3.61796E-07	0.001613879	0.003671646	0.306098301					0.00482793	0.136274068	0.004334422	0.005513111
0.223783795	0.422935612	3.61796E-07	0.001613662	0.003677126	0.306041857					0.004838083	0.136276512	0.004457177	0.007136405
0.224593373	0.42223248	3.61796E-07	0.001613554	0.003682764	0.305986296					0.004848824	0.136272375	0.00295526	0.004983819
0.225406072	0.421526304	3.61796E-07	0.001613228	0.003688937	0.30595064					0.004860823	0.136306434	0.00444631	0.007417943
0.226228894	0.420827136	3.61796E-07	0.001613066	0.003694748	0.305893556					0.004877127	0.13640323	0.005945753	0.007856386
0.227050524	0.420121368	3.61796E-07	0.001612849	0.003701147	0.305896124					0.004894508	0.136529582	0.006726409	0.009028182
0.227877627	0.419409575	3.61796E-07	0.001612686	0.003707411	0.305876456					0.004915123	0.136728031	0.005285637	0.0079976
0.228711905	0.418705466	3.61796E-07	0.00161247	0.003713388	0.305839723					0.004928223	0.136797012	0.00401738	0.00568476
0.229547902	0.418000487	3.61796E-07	0.001612253	0.003719509	0.3058075					0.00493781	0.136748424	0.006591426	0.00989001
0.230387464	0.417293001	3.61796E-07	0.001612199	0.003725561	0.305790631					0.00494773	0.136754792	0.004484171	0.006272754
0.231229928	0.416582543	3.61796E-07	0.001612037	0.003731222	0.305737169					0.00495982	0.136747091	0.009853793	0.011702651
0.232075294	0.415871799	3.61796E-07	0.00161182	0.003737644	0.305713553					0.004971246	0.136735358	0.006491796	0.008874638
0.232919318	0.415158398	3.61796E-07	0.001611495	0.00374353	0.305672851					0.004982937	0.136733748	0.005696508	0.009256196
0.233766153	0.414433082	3.61796E-07	0.001611333	0.003748987	0.305600835					0.004995291	0.136764415	0.004663841	0.006139387
0.234622275	0.413718265	3.61796E-07	0.001611225	0.003754874	0.305559151					0.005012355	0.136858819	0.007218053	0.010391285
0.235480598	0.413004768	3.61796E-07	0.001611063	0.003760459	0.30550172					0.005027807	0.136976262	0.007930112	0.011519206
0.236340171	0.412282445	3.61796E-07	0.001611009	0.003766504	0.305479718					0.005040063	0.137000697	0.007459581	0.010575884
0.237198532	0.411550159	3.61796E-07	0.001610684	0.003772715	0.305457981					0.005054791	0.137044447	0.004298065	0.006999239
0.238072005	0.410827296	3.61796E-07	0.00161063	0.003778361	0.305412023					0.005064876	0.137051805	0.005746019	0.007750531
0.238942952	0.410101774	3.61796E-07	0.001610468	0.003784187	0.305384716					0.005077207	0.13708631	0.008151534	0.011714214
0.239818762	0.409372731	3.61796E-07	0.00161036	0.003789652	0.305341884					0.005092606	0.13719217	0.008186844	0.01182178
0.240701106	0.408645808	3.61796E-07	0.001610252	0.00379541	0.30531432					0.005102209	0.137141757	0.008060274	0.011420149
0.241584837	0.407912088	3.61796E-07	0.001610036	0.003801026	0.30526795					0.005114269	0.137132521	0.004583269	0.007085716
0.242461612	0.407166621	3.61796E-07	0.001609928	0.003806641	0.305225051					0.005130286	0.137193219	0.005494679	0.007937436
0.243354146	0.406439515	3.61796E-07	0.001609874	0.003812611	0.305199417					0.005146378	0.137299765	0.006003955	0.008797078
0.244244631	0.405703847	3.69333E-07	0.001643137	0.003818173	0.305149242					0.00516079	0.13736934	0.006408183	0.009302612
0.245138885	0.404963656	3.76871E-07	0.001676446	0.003824075	0.305122074					0.005174787	0.13737534	0.005132948	0.008090709
0.246036191	0.40422164	3.76871E-07	0.001676221	0.003829713	0.30508094					0.005184872	0.137359971	0.003429661	0.005338944
0.246941683	0.403476564	3.76871E-07	0.001676109	0.003835215	0.305025124					0.005194617	0.137272782	0.003966129	0.007130541
0.247847272	0.402737736	3.76871E-07	0.001675772	0.003840846	0.304997369					0.005205532	0.13724682	0.003450293	0.00553711
0.248755161	0.401991053	3.76871E-07	0.001675659	0.00384671	0.304968362					0.00521674	0.137212387	0.004591635	0.007669911
0.249671431	0.401247232	3.76871E-07	0.001675491	0.00385274	0.304948934					0.005231362	0.137270426	0.003719478	0.006191267
0.25058443	0.400495022	3.76871E-07	0.001675379	0.003859222	0.304966398					0.005245857	0.137330255	0.003592456	0.005882406
0.251504966	0.399741918	3.76871E-07	0.001675266	0.003865275	0.304959157					0.005258663	0.137334895	0.005136188	0.009310194
0.252431714	0.398996362	3.76871E-07	0.001675154	0.003871071	0.304914735					0.005270813	0.137344005	0.005417514	0.008322281
0.253365101	0.398246135	3.76871E-07	0.00167493	0.003876829	0.304884663					0.005283061	0.137361005	0.004480639	0.006986222
0.254301926	0.39749513	3.76871E-07	0.00167493	0.003882874	0.304862741					0.005298234	0.13745649	0.002965092	0.00549977
0.255237884	0.396744309	3.76871E-07	0.001674537	0.003888904	0.304836647					0.005309962	0.137459707	0.003281104	0.005593369
0.255976596	0.396148442	3.76871E-07	0.001674313	0.003895462	0.304831071					0.005322429	0.137465932	0.003877617	0.00595022
0.256925028	0.395385943	3.76871E-07	0.001673976	0.003900926	0.304793078					0.005334233	0.137433682	0.004717763	0.007092341
0.257876166	0.394619722	3.76871E-07	0.00167364	0.003906798	0.304740722					0.005346421	0.13744342	0.006440372	0.008081061
0.258834473	0.393855164	3.76871E-07	0.001673584	0.003913054	0.304709891					0.005359076	0.13746776	0.004436908	0.006527782
0.259792734	0.393085156	3.76871E-07	0.001673472	0.00391885	0.304643957					0.005371242	0.137463542	0.004905286	0.007788052
0.260761336	0.392314409	3.76871E-07	0.001673192	0.003924865	0.304601624					0.00538557	0.137543698	0.006232865	0.008520681
0.261730805	0.391535962	3.76871E-07	0.001673024	0.003930142	0.304513228					0.005399236	0.137566976	0.004520369	0.007042278
0.262702167	0.39075378	3.84408E-07	0.001706142	0.003936013	0.304447394					0.005410971	0.137527922	0.003426273	0.004826671
0.263684171	0.389979875	3.84408E-07	0.001705857	0.003942247	0.304419822					0.005422473	0.137496273	0.005029456	0.008454789
0.264668059	0.38919996	3.84408E-07	0.001705514	0.003947802	0.304366397					0.005434888	0.137477359	0.005512826	0.007933728
0.265658746	0.388419682	3.84408E-07	0.001705514	0.003953432	0.304308172					0.005448184	0.137488635	0.004910849	0.007440178
0.266651024	0.387628709	3.84408E-07	0.0017054	0.003958573	0.304221296					0.005464781	0.137614311	0.004967594	0.008085644
0.267649957	0.386841545	3.84408E-07	0.001705286	0.003964143	0.304179622					0.005478009	0.13763133	0.006198538	0.009231248
0.268654151	0.386055097	3.84408E-07	0.001705115	0.003969705	0.304111332					0.005489375	0.137627605	0.00498544	0.008129203
0.269657757	0.385258207	3.84408E-07	0.001704944	0.003975426	0.304061681					0.005503229	0.137636813	0.00568971	0.007595999
0.270668282	0.384456192	3.84408E-07	0.001704944	0.00398117	0.30402914					0.005514377	0.137627638	0.007645617	0.011225767
0.271686202	0.383664395	3.84408E-07	0.00170483	0.003986559	0.303955013					0.005530628	0.137711985	0.005302112	0.007085279
0.272712782	0.38286539	3.84408E-07	0.001704545	0.003991873	0.30390468					0.005543547	0.137738969	0.004712892	0.005944718
0.273746651	0.382066462	3.84408E-07	0.001704261	0.003997413	0.303846268					0.005556941	0.13775959	0.007274817	0.011123756
0.274779518	0.381258354	3.84408E-07	0.001703919	0.004003269	0.303824579					0.005571511	0.137804064	0.006276627	0.009567861
0.275813161	0.380451905	3.84408E-07	0.001703578	0.004009103	0.303788576					0.005583359	0.137765813	0.006057388	0.008655751
0.276850587	0.379634991	3.84408E-07	0.001703464	0.00401502	0.303746661					0.005598856	0.137845677	0.007932763	0.010529559
0.277900194	0.378823121	3.84408E-07	0.001703407	0.004020719	0.303702721					0.00561626	0.137915857	0.007022804	0.009113935
0.278960067	0.378011239	3.84408E-07	0.001703179	0.004026296	0.303639295					0.005626993	0.137891023	0.00331438	0.004676662
0.280016895	0.377194329	3.84408E-07	0.001702952	0.004032183	0.303602268					0.005639498	0.137914693	0.005707553	0.007543169
0.281073813	0.376371159	3.84408E-07	0.001702895	0.004038047	0.30356211					0.005651633	0.137888668	0.008930806	0.010335471
0.282139241	0.375540343	3.84408E-07	0.001702895	0.004043911	0.303524311					0.00566456	0.137932642	0.0043614	0.006235692
0.283210533	0.374715721	3.84408E-07	0.001702611	0.004049798	0.303497411					0.005676296	0.13791466	0.003685851	0.00515592
0.284294006	0.373888095	3.84408E-07	0.00170227	0.004055006	0.30342959					0.005687715	0.137899161	0.00386992	0.005907626
0.285384722	0.373062847	3.84408E-07	0.001701872	0.004060501	0.303368509					0.005697257	0.137835807	0.002956776	0.005084812
0.286473478	0.372231521	3.84408E-07	0.001701758	0.004066297	0.303325844					0.005706453	0.13778441	0.003835193	0.006654101
0.287430368	0.371512426	3.84408E-07	0.001701418	0.004072531	0.303299017					0.005720276	0.13778968	0.002326136	0.003718634
0.288533166	0.370679884	3.84408E-07	0.001701191	0.004078289	0.303252604					0.005737175	0.137878815	0.00446792	0.005562624
0.289644226	0.369843517	3.91945E-07	0.001733911	0.004084334	0.303216402					0.005749137	0.137874083	0.006728791	0.008386613
0.290759062	0.369001809	3.91945E-07	0.001733738	0.004089505	0.303156496					0.00576134	0.137870168	0.003961571	0.006465998
0.291879257	0.368162778	3.91945E-07	0.001733449	0.004094857	0.303098487					0.005774237	0.137890275	0.004370943	0.007600642
0.293009099	0.367324307	3.99483E-07	0.001766549	0.004100555	0.303058004					0.005789101	0.137952223	0.00355242	0.004982824
0.294142454	0.366479377	3.99483E-07	0.001766431	0.004106751	0.303035814					0.005801349	0.137951714	0.004905041	0.007936637
0.295274506	0.365621857	3.99483E-07	0.001766078	0.004113105	0.303027543					0.005812685	0.137961644	0.004759934	0.00724272
0.296423267	0.364767052	3.99483E-07	0.00176596	0.004119255	0.303008024					0.005825363	0.137956517	0.002345622	0.008609049
0.297569888	0.363902131	4.0702E-07	0.001799041	0.004125082	0.302965601					0.005834536	0.137824407	0.000496959	0.002042744
0.298721808	0.363034544	4.0702E-07	0.001798861	0.004130893	0.302918352					0.00584683	0.137857079	0.00117529	0.00416209
0.299881183	0.362168292	4.0702E-07	0.001798561	0.004137217	0.302916467					0.005857691	0.137777719	0.001108902	0.004072893
0.301046715	0.361303693	4.0702E-07	0.001798441	0.004143435	0.302881005					0.005868409	0.137729484	0.001314226	0.0045584
0.302221217	0.360430132	4.0702E-07	0.001798322	0.004148885	0.30282353					0.005881034	0.137769891	0.002071461	0.008461783
0.30340701	0.359561446	4.0702E-07	0.001797962	0.004155163	0.302791891					0.005891873	0.137753811	0.000390457	0.001828998
0.304602858	0.35869128	4.0702E-07	0.001797843	0.004161412	0.302758492					0.005907046	0.137785611	0.000780872	0.002617245
0.305802512	0.357816098	4.0702E-07	0.001797603	0.004167057	0.302693333					0.005918676	0.137768654	0.000927369	0.004975151
0.307008151	0.35693903	4.0702E-07	0.001797424	0.00417314	0.30266025					0.005930857	0.1377332	0.001496403	0.010238796
0.308215591	0.356056448	4.0702E-07	0.001797125	0.004178612	0.302578766					0.005947333	0.137792641	0.00166559	0.009113785
0.309427336	0.355168031	4.0702E-07	0.001796826	0.004184831	0.302558083					0.005957954	0.137757232	0.001148338	0.006184053
0.31064563	0.354276307	4.14558E-07	0.001829796	0.004190959	0.302519907					0.00596877	0.13770733	0.002491357	0.011500686
0.311872162	0.353378836	4.22095E-07	0.001862755	0.004197222	0.302495408					0.00598138	0.1377085	0.003226065	0.012386174
0.313100941	0.352475744	4.22095E-07	0.001862569	0.004203244	0.302465279					0.005998739	0.137809215	0.001948135	0.006543467
0.314344365	0.351573846	4.22095E-07	0.001862197	0.00420947	0.302428899					0.006016436	0.137912506	0.002234496	0.008255311
0.315596133	0.350672426	4.22095E-07	0.001861764	0.004215372	0.302385246					0.006032159	0.137946393	0.003257202	0.011682097
0.316847841	0.349759496	4.22095E-07	0.001861516	0.00422141	0.302344099					0.006051433	0.138046872	0.001657484	0.005943075
0.318110342	0.348851975	4.22095E-07	0.001861269	0.004227191	0.30229225					0.006064397	0.138010395	0.001964233	0.007395639
0.319387059	0.347942032	4.22095E-07	0.001861083	0.004233628	0.302272417					0.006077414	0.138001267	0.00206594	0.007846972
0.320665532	0.347018342	4.22095E-07	0.001860774	0.004239884	0.302238938					0.006093815	0.138019359	0.000353957	0.001275616
0.321947404	0.346098829	4.29632E-07	0.001893814	0.004246381	0.30222484					0.006106358	0.13797367	0.000515308	0.001746689
0.323242459	0.345179005	4.29632E-07	0.001893499	0.00425312	0.302234563					0.006119217	0.137970497	0.006505611	0.024887761
0.324542474	0.344255674	4.29632E-07	0.001893247	0.004259647	0.302232191					0.006130289	0.137913113	0.00074899	0.002828104
0.325561622	0.343529902	4.29632E-07	0.001892996	0.004265926	0.302207848					0.006141949	0.137864515	0.00751418	0.026665723
0.32687788	0.342600053	4.29632E-07	0.00189287	0.004272363	0.302199932					0.006156037	0.137882129	0.008616545	0.029490284
0.328203168	0.341663249	4.29632E-07	0.001892744	0.004278159	0.302152904					0.006168911	0.137847001	0.001868854	0.007475106
0.329536823	0.340723395	4.3717E-07	0.001925567	0.004284144	0.302124767					0.00618134	0.137841499	0.002800779	0.009857177
0.330874645	0.339773174	4.44707E-07	0.001958246	0.004290709	0.302139506					0.006198344	0.137910077	0.002671125	0.00411719
0.332218045	0.338820386	4.44707E-07	0.001958051	0.004296912	0.302105547					0.006211256	0.137908257	0.004738104	0.007485312
0.333579498	0.337863254	4.44707E-07	0.001957856	0.004303025	0.302088041					0.006222698	0.137917641	0.001614623	0.003736513
0.334940792	0.336893491	4.44707E-07	0.001957856	0.004308731	0.302049715					0.006237795	0.137961858	0.002107223	0.004270682
0.336315985	0.335925928	4.44707E-07	0.001957402	0.004314361	0.302005746					0.006248084	0.137883697	0.000815382	0.002320249
0.337698135	0.334955916	4.44707E-07	0.001957207	0.004320444	0.301984128					0.006261395	0.137931956	0.002083965	0.004035025
0.339090227	0.333979487	4.44707E-07	0.001956882	0.004326572	0.301949212					0.006276085	0.137980645	0.000719351	0.002218034
0.340495388	0.332996524	4.52245E-07	0.001989654	0.004332519	0.301914958					0.006286931	0.13793339	0.00198223	0.005209361
0.341907304	0.332013065	4.52245E-07	0.001989456	0.004337757	0.30184607					0.00630184	0.13799122	0.001837534	0.004111477
0.343334957	0.331025732	4.52245E-07	0.001989258	0.004343757	0.301806883					0.006315491	0.138012222	0.001580845	0.003642122
0.344767917	0.330030312	4.59782E-07	0.002021675	0.004349206	0.301742896					0.006330452	0.138034514	0.002047802	0.004351618
0.346212703	0.32902542	4.67319E-07	0.002054273	0.004354867	0.301681272					0.006342897	0.138031362	0.00155043	0.003564592
0.347670144	0.328019857	4.67319E-07	0.002053932	0.004360686	0.301641633					0.006353231	0.138016276	0.003219491	0.006581524
0.349127947	0.327005403	4.67319E-07	0.002053592	0.004366241	0.301588599					0.00636566	0.137994804	0.001784536	0.004226708
0.350604948	0.325992483	4.67319E-07	0.002053388	0.004371977	0.30153393					0.006384662	0.138086334	0.001524295	0.003247169
0.352095139	0.324974452	4.67319E-07	0.002053184	0.004377796	0.301491081					0.006397355	0.138083981	0.00179756	0.003919046
0.35359883	0.323954971	4.67319E-07	0.002053184	0.004384331	0.301478222					0.00641154	0.138091365	0.001310653	0.003118573
0.355103365	0.32292773	4.74857E-07	0.002085678	0.004390376	0.301455165					0.006424007	0.138104289	0.002121064	0.004132091
0.356615475	0.321890892	4.89932E-07	0.002151178	0.004396458	0.30142993					0.006435494	0.138031395	0.001541015	0.003442019
0.358137828	0.32085217	4.89932E-07	0.002150538	0.004402368	0.301372217					0.006449167	0.138063512	0.001363976	0.003134922
0.35966836	0.31980821	4.89932E-07	0.002150253	0.004408277	0.301326013					0.006463714	0.138080831	0.007469028	0.028867438
0.361211388	0.318759821	4.89932E-07	0.002149969	0.00441448	0.301282806					0.006476271	0.138071188	0.002012692	0.005824021
0.362765806	0.317707319	4.89932E-07	0.002149471	0.004420684	0.301242364					0.006488881	0.138080421	0.004894987	0.013865496
0.364328673	0.316647833	4.89932E-07	0.002148689	0.004426895	0.301212908					0.006503715	0.138105893	0.005753491	0.019948337
0.365904429	0.315585304	4.97469E-07	0.002181458	0.004432646	0.301150452					0.006517727	0.138098409	0.001241801	0.006999737
0.367490986	0.314516432	4.97469E-07	0.002181025	0.004438434	0.301101671					0.006527164	0.138033824	0.001467909	0.009137836
0.369087394	0.313442542	4.97469E-07	0.002180809	0.004443922	0.301035531					0.00653752	0.137991091	0.003557216	0.013684568
0.370350204	0.312597307	5.05007E-07	0.002213486	0.004449906	0.300977298					0.006549701	0.137973801	0.00247884	0.009196839
0.371969994	0.311511614	5.12544E-07	0.002246374	0.004455537	0.300920748					0.00656216	0.137931843	0.002273403	0.007919354
0.373606712	0.310421964	5.12544E-07	0.002246078	0.00446128	0.300846906					0.006577325	0.137977358	0.00314709	0.01032632
0.375258694	0.309333243	5.20081E-07	0.002278958	0.004467777	0.30081366					0.006593614	0.138052741	0.000691808	0.002733404
0.376921816	0.308233424	5.20081E-07	0.002278657	0.004474297	0.300801699					0.00660856	0.138075875	0.001154524	0.004590931
0.378606812	0.307133643	5.20081E-07	0.00227813	0.004480214	0.300768319					0.00662824	0.138201949	0.000396552	0.001180042
0.380300664	0.306024001	5.27619E-07	0.00231107	0.00448537	0.300691446					0.006640866	0.138189375	0.003567456	0.014143348
0.382005702	0.304900713	5.27619E-07	0.002310612	0.004490947	0.30064532					0.006651109	0.138166317	0.000864883	0.004217174
0.383731656	0.303778886	5.35156E-07	0.002343002	0.004496495	0.300582465					0.006663342	0.1381371	0.004089349	0.011677213
0.38547374	0.302646882	5.42694E-07	0.002375375	0.004502397	0.300543589					0.006675357	0.138081948	0.00295444	0.011753778
0.38722673	0.301505671	5.42694E-07	0.00237514	0.004507726	0.300467849					0.006686806	0.138056178	0.003599126	0.014675798
0.388993371	0.300358951	5.50231E-07	0.002407811	0.004513409	0.30041259					0.006702363	0.138110866	0.003540877	0.013505487
0.390774959	0.299202278	5.50231E-07	0.002407255	0.004519115	0.300349965					0.006717061	0.138100573	0.000877519	0.005148112
0.392571659	0.298041121	5.57768E-07	0.002439587	0.004524308	0.300273487					0.006728043	0.138061064	0.005086133	0.019421955
0.394392486	0.2968748	5.57768E-07	0.002439346	0.004529938	0.300216898					0.006740691	0.138077137	0.00373738	0.014404172
0.396224167	0.295702709	5.57768E-07	0.002439105	0.004535953	0.300178573					0.006755457	0.138104535	0.002511966	0.009952208
0.398070328	0.294519197	5.57768E-07	0.002438944	0.00454184	0.300127258					0.006768248	0.13809578	0.003738527	0.013644921
0.399934005	0.293334504	5.57768E-07	0.002438623	0.004547478	0.300078188					0.006779644	0.138081977	0.001727281	0.005277778
0.401815532	0.292137433	5.65306E-07	0.002470925	0.004553229	0.300021356					0.006794847	0.138124445	0.002125812	0.009367667
0.403708876	0.290937266	5.65306E-07	0.002470518	0.004558686	0.299966919					0.006808686	0.138160197	0.00213888	0.006517448
0.405624909	0.289729294	5.72843E-07	0.002502634	0.004564347	0.299899564					0.006822057	0.138186357	0.00211239	0.009237828
0.407544469	0.2885111	5.72843E-07	0.00250247	0.004570618	0.299854966					0.006836431	0.138226374	0.000982838	0.003370738
0.409481998	0.287284907	5.72843E-07	0.00250214	0.004576572	0.299795834					0.006849923	0.138204298	0.002725306	0.009923099
0.411432898	0.286052457	5.72843E-07	0.002501728	0.00458203	0.2997336					0.00686181	0.138210816	0.00168478	0.008460125
0.413408144	0.284816602	5.72843E-07	0.002501316	0.004587509	0.299689248					0.006873282	0.138183843	0.001150377	0.007850432
0.415400742	0.283570303	5.80381E-07	0.002533895	0.004592989	0.29963087					0.006883992	0.138129159	0.003178014	0.01354184
0.417399738	0.282313147	5.87918E-07	0.002566465	0.004598363	0.299571516					0.006894266	0.138080523	0.003739982	0.0101338
0.419430475	0.281055561	5.95455E-07	0.002598941	0.004603752	0.299511396					0.00690821	0.138090883	0.003060525	0.00871446
0.421475894	0.279791411	5.95455E-07	0.002598342	0.004608652	0.299414478					0.006921491	0.138077588	0.000470506	0.002639782
0.423544401	0.278522761	5.95455E-07	0.002598001	0.004614214	0.2993512					0.006933302	0.138078597	0.000458474	0.002288056
0.425621561	0.277238984	6.02993E-07	0.002630281	0.004619528	0.299288209					0.006954362	0.138232403	0.001601144	0.008746924
0.42726657	0.276233047	6.1053E-07	0.002662547	0.004624955	0.299211984					0.006964605	0.138125598	0.002161824	0.009548836
0.429399484	0.274932842	6.1053E-07	0.002662022	0.004630608	0.2991484					0.006978723	0.13813508	0.002747132	0.013132724
0.431545732	0.273615734	6.1053E-07	0.002661672	0.004636329	0.299102317					0.006993247	0.138162852	0.002163058	0.005784782
0.433724254	0.272290006	6.1053E-07	0.002661497	0.004641809	0.299042566					0.007005473	0.138163669	0.002517543	0.01111603
0.43592545	0.270955439	6.1053E-07	0.00266106	0.00464716	0.298962559					0.007021452	0.13823223	0.002090495	0.005069436
0.438151473	0.269614669	6.1053E-07	0.002660798	0.004652467	0.298879149					0.007036143	0.13828546	0.000556716	0.00197104
0.440405845	0.268265624	6.1053E-07	0.002660448	0.004657758	0.298803533					0.007048323	0.138283129	0.001882797	0.007691543
0.44267196	0.266895779	6.18068E-07	0.002693116	0.004663599	0.298756018					0.007062079	0.138281038	0.001042746	0.003684648
0.444967418	0.265521104	6.25605E-07	0.002725601	0.004669433	0.298707147					0.007075797	0.138276182	0.000781876	0.003857036
0.447287304	0.264130349	6.25605E-07	0.002725153	0.004675275	0.298667381					0.007094701	0.138411146	0.000685725	0.002204738
0.449627821	0.262736477	6.25605E-07	0.002724796	0.004680913	0.298609572					0.007109866	0.138458614	0.000707712	0.002802892
0.451993174	0.261332605	6.25605E-07	0.002724438	0.004686815	0.298554825					0.007119295	0.138376161	0.000954848	0.004075267
0.454384191	0.259921746	6.25605E-07	0.00272408	0.004692633	0.298513424					0.007133292	0.138394776	0.002871503	0.008797748
0.456802901	0.258498816	6.33142E-07	0.002756539	0.004697902	0.298445615					0.007142412	0.138302732	0.002864965	0.008140358
0.459252069	0.25707398	6.33142E-07	0.002756177	0.004703766	0.298409201					0.007159794	0.13833644	0.002322443	0.009698228
0.461716313	0.255634357	6.33142E-07	0.002755815	0.004709216	0.29834705					0.007170678	0.13827287	0.001433052	0.006634007
0.463885881	0.254381199	6.33142E-07	0.002755363	0.004715208	0.298302191					0.007185534	0.138288002	0.001177516	0.00464701
0.466414056	0.252919785	6.33142E-07	0.002755182	0.004720914	0.298257118					0.007200126	0.138289999	0.001513442	0.004851989
0.468969706	0.25144405	6.33142E-07	0.002754821	0.004726115	0.298165984					0.007211749	0.138255039	0.002885785	0.010476556
0.471561256	0.249959399	6.33142E-07	0.002754369	0.004731511	0.298099343					0.007223779	0.138227998	0.004453955	0.016957304
0.474176655	0.248455462	6.48217E-07	0.00281921	0.004737232	0.298063029					0.007236283	0.138241969	0.001533587	0.005074381
0.476834783	0.246952808	6.48217E-07	0.002819025	0.004742765	0.298009042					0.007249489	0.138237467	0.002010756	0.005895031
0.479529708	0.245438253	6.48217E-07	0.002818656	0.004748456	0.297950759					0.007258775	0.13817424	0.003048973	0.013494264
0.482246658	0.243909012	6.48217E-07	0.002818378	0.004754214	0.297883383					0.0072714	0.138182599	0.000884633	0.002541238
0.485005223	0.242375656	6.48217E-07	0.002818194	0.004760432	0.297853817					0.007282473	0.138173329	0.001291117	0.003924511
0.48778315	0.240826616	6.48217E-07	0.002817732	0.004766161	0.297802278					0.007293545	0.13813253	0.005942397	0.017066695
0.490603355	0.239272876	6.55755E-07	0.002850123	0.004771859	0.297763423					0.007303826	0.138078885	0.002728586	0.006249945
0.493443798	0.237703719	6.55755E-07	0.002849843	0.00477761	0.29770209					0.00731719	0.138091465	0.003015341	0.007666745
0.496324627	0.236127014	6.55755E-07	0.002849563	0.004783399	0.297656118					0.007331888	0.13813502	0.005551072	0.014557212
0.49923461	0.234536711	6.55755E-07	0.002849283	0.004789037	0.297606897					0.007344506	0.138131468	0.003691128	0.010132707
0.502173672	0.232938211	6.63292E-07	0.002881656	0.004794833	0.297557332					0.00735554	0.138104073	0.004044532	0.012765102
0.5045159	0.231684663	6.63292E-07	0.002881278	0.004800418	0.297503578					0.007367985	0.138099288	0.004616379	0.017344576
0.507546399	0.23005912	6.63292E-07	0.002881184	0.004806509	0.297479837					0.007378876	0.138075203	0.005193969	0.019297459
0.510624949	0.228415672	6.7083E-07	0.002913543	0.004812267	0.297422636					0.00738774	0.137991947	0.005257287	0.018039835
0.513751564	0.226757251	6.78367E-07	0.002945605	0.004818584	0.297406522					0.007401549	0.138006999	0.002483657	0.006296549
0.516927799	0.225086238	6.78367E-07	0.002945026	0.004824787	0.297393707					0.007416963	0.138030579	0.008623655	0.016420083
0.520143153	0.223396019	6.93442E-07	0.003010077	0.004831126	0.297355062					0.007429935	0.138014505	0.004626653	0.016454921
0.523421256	0.221698797	7.00979E-07	0.003042298	0.004837013	0.297311321					0.007440072	0.137978725	0.002987444	0.012041473
0.526741621	0.21998638	7.00979E-07	0.003041999	0.004842703	0.297246731					0.007452562	0.138003936	0.005498719	0.016069314
0.530119466	0.218264184	7.00979E-07	0.003041005	0.004848861	0.29721632					0.00747029	0.138066282	0.002932946	0.012207613
0.533530642	0.216527282	7.00979E-07	0.003040905	0.004854786	0.297180328					0.007483518	0.138062659	0.006837376	0.023735102
0.536995431	0.214780244	7.08517E-07	0.003073101	0.004860733	0.297136504					0.007491673	0.137988616	0.676105199	0.690121535
0.540497229	0.213016771	7.16054E-07	0.003104981	0.004866273	0.297077795					0.007502052	0.137965263	0.65737182	0.63203057
0.544061218	0.211243575	7.31129E-07	0.003169624	0.004872009	0.29703201					0.007516034	0.137998588	0.654069926	0.677703335
0.547677411	0.209460814	7.38666E-07	0.003201673	0.004877843	0.296979773					0.007527936	0.137966984	0.665114008	0.652217104
0.551345183	0.207670191	7.38666E-07	0.003201254	0.004883993	0.296947472					0.007539747	0.137918626	0.612711168	0.574652138
0.555054976	0.205863627	7.46204E-07	0.003233392	0.004889209	0.296869108					0.007551882	0.137887754	0.648366786	0.625065
0.557992644	0.204437778	7.53741E-07	0.003265306	0.004895254	0.296828068					0.007562533	0.137867812	0.622697826	0.654787678
0.561801697	0.202602367	7.53741E-07	0.0032652	0.004901744	0.296805806					0.007574404	0.137845571	0.641714513	0.625277683
0.565677614	0.200749367	7.53741E-07	0.003264134	0.004907465	0.296754024					0.007582349	0.137763383	0.63253391	0.603191005
0.569637747	0.198880571	7.68816E-07	0.003328439	0.004913766	0.29671258					0.007593745	0.137717723	0.009258708	0.01656358
0.573674619	0.196992348	7.68816E-07	0.003328221	0.004919819	0.296669198					0.007605926	0.137720244	0.00928623	0.021618823
0.577803484	0.195087743	7.68816E-07	0.003327896	0.004926105	0.29663691					0.007616244	0.13767972	0.007943399	0.013890611
0.582011605	0.193160793	7.76353E-07	0.003359755	0.004931682	0.296576085					0.007630377	0.137622045	0.00636752	0.017576216
0.5862644	0.191210962	7.76353E-07	0.003359536	0.004937675	0.296535756					0.007642791	0.137630779	0.003248652	0.010587876
0.590587392	0.189250377	7.76353E-07	0.003359207	0.004943561	0.296499527					0.007654647	0.137651843	0.010740344	0.021486067
0.594963725	0.18727418	7.76353E-07	0.003358659	0.004949282	0.296453327					0.007665599	0.137641701	0.00148165	0.005157353
0.599409494	0.185290525	7.76353E-07	0.003358221	0.00495495	0.296408368					0.007679287	0.137680644	0.003861499	0.010061147
0.603932068	0.183298943	7.76353E-07	0.003357893	0.00496037	0.296342661					0.007693066	0.137672791	0.016636156	0.033382588
0.608521967	0.181300163	7.76353E-07	0.003357345	0.004966106	0.29630081					0.007702525	0.137624877	0.017241163	0.03113405
0.6131693	0.179291703	7.83891E-07	0.003389168	0.004971879	0.296246545					0.00771616	0.137625699	0.017740231	0.031718117
0.617894714	0.177277764	7.83891E-07	0.003388616	0.004977721	0.296208285					0.007726502	0.137577104	0.010726837	0.018392872
0.621518897	0.175747601	8.21578E-07	0.00355072	0.004983502	0.296159909					0.00773881	0.137565485	0.00427236	0.011013951
0.626517625	0.173654527	8.21578E-07	0.003550257	0.004989366	0.296097904					0.007747757	0.137520001	0.010269291	0.018375875
0.63152453	0.171570723	8.29115E-07	0.003582012	0.004995456	0.296057936					0.007763978	0.137552113	0.014214799	0.021148851
0.636663974	0.169466768	8.29115E-07	0.003581895	0.005001313	0.296011378					0.007782942	0.137661983	0.012134298	0.020475082
0.641903952	0.167343571	8.29115E-07	0.003581312	0.005007441	0.295981641					0.007794022	0.137624942	0.043507328	0.063514125
0.647237062	0.165201552	8.29115E-07	0.003581079	0.005013667	0.29595171					0.007808667	0.137645386	0.013495234	0.021275117
0.652676946	0.163051601	8.29115E-07	0.00358038	0.005019621	0.295904022					0.00781998	0.137656432	0.011426226	0.019003628
0.658188241	0.160890619	8.4419E-07	0.003644647	0.005025516	0.295859871					0.007828106	0.137605931	0.012170596	0.020936394
0.66303065	0.159006323	8.4419E-07	0.003644173	0.005031546	0.295822371					0.007839216	0.13757884	0.003907733	0.010999939
0.668726309	0.156827203	8.51727E-07	0.003676231	0.005037628	0.295778382					0.0078546	0.137599461	0.002282752	0.005961541
0.674504059	0.15462593	8.59265E-07	0.003708282	0.005043666	0.295732513					0.007867029	0.137606429	0.021427548	0.035213877
0.680377646	0.152409347	8.59265E-07	0.003708161	0.005049477	0.295686056					0.007877732	0.137601343	0.00710941	0.006861214
0.686365712	0.150186062	8.66802E-07	0.003739959	0.005055447	0.295645459					0.007889008	0.137600836	0.031119699	0.047681938
0.692462889	0.147963856	8.7434E-07	0.003771744	0.005061831	0.295614475					0.007898483	0.137567149	0.025727734	0.04499926
0.698626471	0.145743279	8.81877E-07	0.003803641	0.005067861	0.295576947					0.007909849	0.137508779	0.021558478	0.024156692
0.704842739	0.143528414	8.89414E-07	0.003835527	0.005073996	0.295544497					0.007922143	0.137511677	0.008353109	0.015245483
0.709756882	0.141808639	8.89414E-07	0.003834904	0.005079423	0.295464181					0.007930931	0.137446639	0.018543559	0.044400797
0.716223565	0.139559218	8.96952E-07	0.003867152	0.005085317	0.295418083					0.007942011	0.137448343	0.015070033	0.040558542
0.722834839	0.137291971	8.96952E-07	0.003866775	0.005091287	0.2953841					0.007952571	0.13745717	0.010400725	0.027014969
0.729562038	0.135010859	8.96952E-07	0.003866021	0.005097249	0.295337385					0.007963915	0.1374205	0.005426873	0.014494116
0.736428845	0.132729113	8.96952E-07	0.003865896	0.005102978	0.295286546					0.007976517	0.137423481	0.016238017	0.039170196
0.743396134	0.130443354	9.04489E-07	0.003897622	0.005109015	0.29525074					0.00798658	0.137373853	0.029969751	0.040061819
0.750451693	0.128164628	9.12027E-07	0.003929592	0.005114676	0.295210099					0.0079972	0.137328631	0.012200888	0.031091117
0.757579739	0.125895661	9.12027E-07	0.003929464	0.005120186	0.29515202					0.008005506	0.137261625	0.008781108	0.023075714
0.763264439	0.12410016	9.19564E-07	0.003961425	0.005125409	0.295086307					0.008014672	0.137205992	0.001345726	0.005430749
0.770537218	0.121820346	9.27101E-07	0.003993377	0.005131168	0.295034394					0.008026279	0.137206417	0.001451815	0.005599263
0.778005707	0.119511519	9.27101E-07	0.003993118	0.005137024	0.294990924					0.008042085	0.137230833	0.00366678	0.011750966
0.785621423	0.117180866	9.34639E-07	0.00402519	0.00514267	0.294940561					0.008053595	0.137213689	0.004002641	0.012964369
0.793268654	0.114864688	9.34639E-07	0.004024798	0.005148888	0.294911679					0.008066657	0.137214216	0.008823727	0.023082114
0.800891704	0.112594395	9.42176E-07	0.004057124	0.005154436	0.294837762					0.008078205	0.1371855	0.005506997	0.01651678
0.808475221	0.110369734	9.42176E-07	0.004056071	0.0051603	0.294779967					0.008088727	0.137171051	0.007146965	0.019960895
0.816051479	0.108175101	9.42176E-07	0.004055676	0.005166179	0.294733198					0.008097689	0.137156481	0.00915329	0.025349917
0.822100055	0.106425702	9.49714E-07	0.004087724	0.00517196	0.294700964					0.008111218	0.137147518	0.002213189	0.007796034
0.830028537	0.104147053	9.57251E-07	0.004118696	0.005177967	0.294671566					0.008123113	0.13714762	0.007230131	0.019768811
0.83804455	0.10187784	9.64789E-07	0.004150858	0.005184148	0.294647298					0.008136001	0.137162753	0.003848747	0.012726578
0.846026811	0.099640392	9.64789E-07	0.004150723	0.005190057	0.294604286					0.008148747	0.137156287	0.001918897	0.006749216
0.852857891	0.097740143	9.72326E-07	0.004182608	0.005196087	0.294570109					0.008157362	0.13711864	0.033245553	0.054861344
0.860898718	0.0955099	9.79863E-07	0.004214485	0.005201808	0.294518397					0.008166845	0.137064427	0.018452912	0.039409562
0.868821674	0.093314253	9.87401E-07	0.004246353	0.00520777	0.294481584					0.00817641	0.137048122	0.032902025	0.060851166
0.876485751	0.091202627	9.94938E-07	0.004278214	0.005213258	0.294423186					0.008187588	0.137086536	0.024000639	0.041835425
0.882437079	0.089592754	1.00248E-06	0.004309786	0.005218986	0.294368652					0.008196926	0.137069915	0.020059956	0.033175641
0.89014592	0.087478686	1.00248E-06	0.004309507	0.005224895	0.294321074					0.008205866	0.137025966	0.00769687	0.015025979
0.897886954	0.085329042	1.01001E-06	0.004340643	0.005230692	0.294266509					0.008218318	0.137011435	0.038331521	0.05039934
0.904019203	0.083599865	1.01755E-06	0.004372186	0.005236073	0.294193777					0.008232933	0.137024362	0.025087409	0.035703116
0.911492786	0.081484787	1.01755E-06	0.004372045	0.005242352	0.29417293					0.008248098	0.137092745	0.017940162	0.034539166
0.918999618	0.079334976	1.03263E-06	0.004436098	0.005248811	0.294164387					0.008259977	0.137090959	0.013592409	0.02920326
0.926119516	0.077292548	1.03263E-06	0.004435667	0.005254917	0.294130825					0.008269775	0.137064974	0.019742961	0.03084233
0.931307365	0.075790219	1.05524E-06	0.004532358	0.005261128	0.294105849					0.008285054	0.137107522	0.017760162	0.03433757
0.938283336	0.073675935	1.05524E-06	0.004532064	0.005266924	0.294067444					0.008295011	0.137050062	0.007530987	0.021329236
0.944361617	0.071732905	1.05524E-06	0.004531624	0.005273248	0.294042612					0.00830447	0.137008431	0.0110765	0.018625816
0.951130867	0.069469058	1.06277E-06	0.00456355	0.005279315	0.294014926					0.008314525	0.136959723	0.000892855	0.001830656
0.955985638	0.067801661	1.06277E-06	0.004563402	0.005285602	0.29398973					0.008326057	0.136976216	0.004534042	0.011717719
0.962175375	0.0652918	1.07031E-06	0.004595469	0.005292031	0.293978216					0.008339677	0.136994738	0.003337879	0.009798837
0.967180848	0.06332037	1.07031E-06	0.004594726	0.005298415	0.29395574					0.00835029	0.136985891	0.002780702	0.008070034
0.973063722	0.061097634	1.07785E-06	0.004626634	0.005304837	0.293915891					0.00836385	0.137028736	0.005786598	0.013982243
0.977018782	0.059643614	1.08539E-06	0.004658234	0.005311199	0.293878206					0.008375209	0.136994908	0.009329603	0.017713389
0.981775235	0.057741103	1.08539E-06	0.00465733	0.005317244	0.293836468					0.008390962	0.137046448	0.005155844	0.011463844
0.985376421	0.056294012	1.08539E-06	0.004656276	0.005323356	0.293796503					0.008401198	0.137007855	0.004241697	0.010864966
0.989313723	0.054421031	1.08539E-06	0.004655975	0.005329884	0.29376997					0.008413152	0.137002406	0.003612103	0.008872889
0.992423681	0.052750524	1.08539E-06	0.004655223	0.005335936	0.293723949					0.00842289	0.136969333	0.003142455	0.009259445
0.995046278	0.047450466	1.09292E-06	0.004686944	0.005341627	0.293662051					0.008431362	0.13690406	0.00364281	0.009342017
0.997059309	0.046075854	1.10046E-06	0.004718811	0.005347582	0.293602402					0.008444071	0.136914353	0.003822212	0.01085314
0.998685973	0.044483567	1.10046E-06	0.004718353	0.005353672	0.293557385					0.008453417	0.136886893	0.006249395	0.016579695
1	0.043695086	1.10046E-06	0.004718048	0.005359709	0.293507051					0.008465921	0.13692393	0.007790087	0.017009305
		1.10046E-06	0.004717896	0.005365694	0.293463277					0.008475697	0.136893466	0.001743048	0.006456779
		1.10046E-06	0.004717591	0.005371716	0.293431578					0.008488285	0.136873488	0.040835958	0.047856489
		1.10046E-06	0.004717134	0.005377957	0.29339837					0.008499501	0.136861384	0.017765632	0.034885668
		1.10046E-06	0.004716981	0.005383769	0.293358704					0.008511312	0.136873818	0.013900689	0.025308439
		1.108E-06	0.004747909	0.005389731	0.293318435					0.008521781	0.136851419	0.009361218	0.02402524
		1.11554E-06	0.004779436	0.00539555	0.293273726					0.008537354	0.136884442	0.015672372	0.035098676
		1.11554E-06	0.00477851	0.005402002	0.293253298					0.00855322	0.136946851	0.010489132	0.025461501
		1.12307E-06	0.004809399	0.005407775	0.293216274					0.008560456	0.136895845	0.009976154	0.024107021
		1.12307E-06	0.004808623	0.005413632	0.293176528					0.008572387	0.136895244	0.003504015	0.008140614
		1.12307E-06	0.004808158	0.005419805	0.293138107					0.008582827	0.136893882	0.021343241	0.040698067
		1.12307E-06	0.004807382	0.00542576	0.293098359					0.008598783	0.136936022	0.016000566	0.017898629
		1.12307E-06	0.004806452	0.005431714	0.293048816					0.008608198	0.136928159	0.018625154	0.025699562
		1.13061E-06	0.004838554	0.005437081	0.292989377					0.008615675	0.136905931	0.008575091	0.013528815
		1.13815E-06	0.004870339	0.005442644	0.292930408					0.008626747	0.136916249	0.023511631	0.028895929
		1.13815E-06	0.00486924	0.005448131	0.29287287					0.008639244	0.136939307	0.01059542	0.028743131
		1.14569E-06	0.004900854	0.005453565	0.292804817					0.008649819	0.136910642	2.53641E-05	5.24001E-05
		1.14569E-06	0.004900538	0.005459392	0.292745761					0.0086616	0.136884812	0.005667329	0.013708748
		1.14569E-06	0.004900064	0.005465391	0.292700511					0.008669205	0.136833859	0.001597866	0.00412888
		1.14569E-06	0.004899749	0.005471414	0.292661067					0.00868073	0.136828561	0.003058576	0.007946089
		1.14569E-06	0.004899275	0.00547764	0.292640017					0.008692443	0.136834362	3.93263E-05	1.51577E-05
		1.14569E-06	0.004898485	0.005483881	0.292594991					0.008702589	0.136810636	0.004167649	0.013668951
		1.15322E-06	0.004929441	0.005489767	0.292552589					0.008711174	0.13676086	0.001750383	0.004760116
		1.16076E-06	0.004960222	0.00549542	0.292499027					0.008718726	0.136707953	0.005539247	0.015440106
		1.16076E-06	0.004958944	0.005500546	0.292428795					0.008729444	0.136691846	0.005242495	0.015476738
		1.1683E-06	0.004989859	0.005505641	0.292357828					0.008742642	0.136680729	0.003065719	0.00849978
		1.17584E-06	0.005020921	0.005511626	0.292313984					0.008754145	0.136672119	0.00072474	0.00197949
		1.18337E-06	0.005051643	0.005517279	0.292263649					0.008766039	0.13666322	0.002800813	0.004709887
		1.18337E-06	0.005050668	0.005522796	0.292200081					0.008772174	0.136587135	0.00427097	0.011754396
		1.18337E-06	0.005050343	0.005528314	0.292139924					0.008782538	0.136576998	0.023628508	0.031342814
		1.18337E-06	0.00504953	0.005534238	0.292105231					0.008791244	0.136549124	0.013085262	0.022040979
		1.19845E-06	0.005113033	0.005540245	0.292063849					0.008807879	0.136644332	0.007225801	0.01891385
		1.19845E-06	0.005112211	0.005546366	0.292038605					0.008819162	0.136624475	0.008290896	0.023042527
		1.19845E-06	0.005111718	0.005552531	0.292011979					0.008830483	0.136646683	0.02299452	0.031548359
		1.19845E-06	0.005111061	0.005558388	0.291970456					0.008840915	0.136635991	0.009252917	0.025595026
		1.19845E-06	0.005110568	0.00556438	0.291946541					0.00885088	0.136614934	0.000500813	0.00195387
		1.19845E-06	0.005110076	0.005570199	0.291900221					0.008860475	0.136573955	0.017078805	0.036534047
		1.19845E-06	0.005108598	0.005576108	0.291873025					0.008870394	0.136584033	0.006808768	0.015491195
		1.19845E-06	0.005107285	0.005581867	0.291824669					0.008876869	0.136530026	0.003457925	0.011897486
		1.19845E-06	0.005106465	0.005587482	0.291783881					0.008884677	0.136509282	0.012718391	0.021331384
		1.19845E-06	0.005105645	0.005593249	0.291746002					0.008896006	0.136529972	0.031011931	0.046731621
		1.19845E-06	0.005104498	0.005598306	0.291674161					0.008906687	0.136510709	0.003991361	0.013166002
		1.19845E-06	0.005103023	0.005604042	0.291628407					0.008917458	0.136503906	0.007689397	0.01798892
		1.20599E-06	0.005134129	0.005609333	0.291569813					0.008923759	0.136446081	0.022478314	0.042328914
		1.20599E-06	0.005133141	0.005614753	0.291515838					0.008936309	0.136474394	0.021919555	0.043506484
		1.20599E-06	0.005132153	0.005620436	0.291456414					0.008946838	0.136459275	0.007223706	0.011159995
		1.20599E-06	0.005131495	0.005625765	0.291401084					0.008956871	0.13643975	0.025166576	0.05466822
		1.20599E-06	0.005130343	0.005631938	0.291363195					0.00896927	0.136462541	0.011919284	0.027369717
		1.20599E-06	0.00512952	0.00563732	0.291298346					0.008974976	0.136407002	0.014334176	0.029733758
		1.20599E-06	0.005129027	0.005642724	0.291240029					0.00898246	0.136375465	0.014260518	0.030917697
		1.21352E-06	0.005160753	0.005648143	0.291185339					0.008994445	0.136382619	0.01222599	0.025995172
		1.21352E-06	0.005159926	0.005653812	0.29113364					0.009006015	0.136389704	0.022938148	0.042111919
		1.21352E-06	0.005158934	0.005658877	0.291062896					0.009015715	0.136374716	0.003847134	0.015727086
		1.21352E-06	0.005158272	0.005664763	0.291015478					0.009023524	0.136349814	0.000352757	0.001962154
		1.2286E-06	0.005221681	0.005670371	0.29096838					0.009034589	0.1363586	0.000681989	0.003504564
		1.2286E-06	0.005220511	0.00567619	0.290929735					0.009039262	0.13627875	0.000971077	0.005333087
		1.2286E-06	0.005219842	0.005681964	0.290877303					0.009047026	0.136265724	0.001967702	0.007058906
		1.2286E-06	0.005219173	0.005688273	0.290856059					0.009056907	0.136287685	0.002464266	0.009253505
		1.23614E-06	0.005250184	0.005694107	0.290816658					0.009064844	0.136252577	0.001025879	0.004284445
		1.23614E-06	0.005249512	0.005700363	0.290792173					0.009075163	0.136254852	0.000975275	0.00454325
		1.23614E-06	0.005248672	0.005706302	0.290757311					0.009083424	0.136249364	0.001653777	0.011502397
		1.23614E-06	0.005248336	0.005712611	0.290730285					0.0090917	0.136230264	0.002184241	0.015608221
		1.23614E-06	0.005247832	0.005718309	0.290691					0.009103715	0.136230276	0.002909278	0.013414533
		1.23614E-06	0.005246993	0.005724739	0.290684924					0.009112013	0.136219252	0.002873176	0.017311578
		1.23614E-06	0.005246321	0.005730927	0.290650851					0.009120327	0.136203877	0.002070714	0.009656998
		1.25121E-06	0.005309282	0.005736776	0.290602895					0.009126184	0.13612126	0.002911665	0.011705568
		1.25875E-06	0.005340582	0.005742271	0.290537572					0.009133864	0.136087415	0.004140966	0.015868947
		1.25875E-06	0.00534024	0.005748022	0.290482699					0.009144914	0.136097681	0.002617938	0.01282317
		1.25875E-06	0.005339899	0.005753893	0.290433269					0.009156273	0.136114043	0.00262238	0.010731562
		1.25875E-06	0.005339557	0.005759652	0.290384989					0.009162861	0.13608389	0.002528829	0.010942888
		1.25875E-06	0.005339045	0.005765267	0.290338756					0.009174144	0.136099116	0.005216725	0.022474674
		1.25875E-06	0.00533768	0.005770943	0.29029478					0.00918438	0.136092701	0.004925159	0.019819998
		1.25875E-06	0.005337168	0.005776581	0.290242745					0.009189837	0.136032267	0.000567956	0.002756175
		1.25875E-06	0.005336827	0.005782792	0.290218481					0.009201512	0.136054811	0.001029377	0.003867197
		1.28136E-06	0.005431657	0.005788829	0.290179443					0.009210007	0.136027297	0.00838075	0.027280775
		1.2889E-06	0.005462735	0.005794791	0.290152054					0.00922175	0.136047771	0.001435159	0.006720559
		1.29643E-06	0.005493628	0.005801176	0.290132383					0.009228805	0.135990048	0.008623314	0.028053247
		1.29643E-06	0.005493453	0.005807281	0.290097844					0.009243918	0.13603747	0.004231871	0.015104993
		1.29643E-06	0.005492926	0.005813884	0.29007937					0.009256611	0.136079359	0.003215321	0.014306683
		1.29643E-06	0.005492575	0.005819914	0.29003381					0.00926653	0.136062353	0.005454738	0.018088639
		1.29643E-06	0.005492049	0.005825876	0.289993359					0.009278907	0.136084433	0.004292421	0.010036725
		1.30397E-06	0.005523098	0.005832275	0.289977237					0.009285562	0.136075243	0.003932177	0.00715907
		1.31905E-06	0.005586236	0.00583783	0.289924546					0.009292572	0.13604723	0.003634085	0.007638065
		1.31905E-06	0.005585522	0.00584395	0.289898066					0.009304187	0.13606113	0.003205662	0.006980667
		1.31905E-06	0.005585166	0.005849777	0.289839544					0.009317257	0.136076772	0.00187161	0.0048777
		1.31905E-06	0.005584631	0.005855611	0.289791804					0.009324274	0.136048962	0.002578161	0.005312133
		1.31905E-06	0.00558374	0.005861626	0.289753118					0.009335219	0.136050047	0.002387717	0.006890316
		1.32658E-06	0.00561511	0.005867527	0.289693629					0.009342613	0.135997959	0.004060482	0.009922654
		1.32658E-06	0.005614393	0.005873595	0.289656457					0.009351454	0.135993862	0.003906685	0.007499897
		1.32658E-06	0.005613856	0.005879534	0.289609081					0.009360597	0.135959909	0.003566316	0.007190162
		1.32658E-06	0.005613319	0.005885361	0.289567529					0.009372476	0.135979113	0.003781966	0.00725521
		1.32658E-06	0.005612424	0.005891293	0.289530184					0.009382064	0.13599032	0.003989437	0.007859574
		1.34166E-06	0.005674754	0.005897089	0.289484015					0.00939196	0.135979266	0.003711592	0.006693989
		1.34166E-06	0.005674211	0.005903187	0.289450488					0.009399513	0.135962495	0.003715254	0.007387175
		1.3492E-06	0.005705543	0.005909285	0.289414367					0.009408957	0.135949402	0.003972668	0.007979359
		1.35673E-06	0.00573632	0.005914802	0.289356126					0.009420708	0.135971106	0.002438522	0.005056314
		1.37181E-06	0.005798764	0.005920289	0.289304748					0.00943065	0.135948953	0.002357914	0.004976839
		1.37935E-06	0.005829882	0.005926003	0.289262711					0.009443207	0.135986649	0.00234159	0.005136625
		1.38688E-06	0.005860246	0.005932485	0.289246349					0.009450955	0.135974256	0.003252527	0.006865503
		1.39442E-06	0.005891907	0.005938778	0.28921384					0.009462307	0.135982734	0.003788011	0.007707831
		1.39442E-06	0.005891345	0.005944741	0.289179483					0.009472203	0.135967368	0.004674332	0.017297294
		1.40196E-06	0.005922624	0.005950469	0.289131625					0.009482763	0.135968896	0.006640033	0.01742638
		1.40196E-06	0.005922435	0.005956537	0.289101184					0.009489268	0.135925546	0.004669569	0.011377646
		1.40196E-06	0.005921681	0.005962333	0.289062514					0.009499014	0.135928662	0.007129891	0.02277669
		1.4095E-06	0.00595276	0.005968303	0.289024624					0.009507788	0.135895908	0.00226462	0.01484248
		1.42457E-06	0.00601566	0.005974521	0.288991687					0.009522033	0.135944279	0.002315769	0.014837068
		1.42457E-06	0.006014894	0.005980166	0.288944933					0.009530581	0.13595512	0.005499127	0.018911031
		1.42457E-06	0.00601432	0.005986068	0.288899091					0.009542678	0.135984404	0.004609583	0.016073264
		1.43211E-06	0.006044795	0.005991985	0.288859118					0.009550012	0.135953109	0.003820938	0.012197045
		1.43211E-06	0.006044218	0.005998309	0.288827931					0.009557685	0.135928157	0.004470378	0.01350753
		1.43211E-06	0.006043641	0.006004497	0.288813222					0.009570891	0.135957107	0.002003669	0.009175147
		1.43965E-06	0.00607487	0.00601006	0.288764406					0.009582604	0.135988084	0.002559827	0.011993558
		1.43965E-06	0.006074291	0.006015208	0.288700814					0.009589689	0.135944672	0.002049349	0.005763428
		1.44718E-06	0.006105511	0.006020559	0.288633557					0.009602842	0.135936493	0.004469316	0.018104476
		1.45472E-06	0.00613653	0.006026333	0.288590725					0.009613613	0.135956957	0.00069687	0.004514509
		1.46226E-06	0.006167541	0.006032061	0.288542288					0.009620276	0.135901976	0.003449138	0.012367172
		1.4698E-06	0.006198347	0.006037692	0.28849655					0.009628243	0.135865517	0.003292676	0.014748293
		1.4698E-06	0.006197953	0.006043368	0.28843792					0.009638652	0.135852013	0.003785134	0.016797594
		1.4698E-06	0.006197756	0.00604896	0.288388424					0.009648458	0.135828611	0.003918254	0.016419736
		1.47733E-06	0.006228748	0.006055209	0.288349255					0.009657888	0.135828757	0.001264591	0.008116977
		1.47733E-06	0.006227758	0.006061412	0.288325082					0.00966232	0.135751501	0.004707662	0.019489339
		1.47733E-06	0.006227164	0.006067683	0.288302636					0.009672955	0.135741364	0.003350494	0.013776856
		1.47733E-06	0.006225978	0.006073412	0.28825469					0.009684314	0.135757169	0.003420134	0.014845601
		1.48487E-06	0.006257146	0.006079118	0.28820516					0.009691889	0.135735715	0.003840148	0.016318667
		1.48487E-06	0.006256352	0.006084838	0.28815563					0.009700926	0.135747645	0.002440351	0.008313146
		1.48487E-06	0.006255954	0.006090258	0.288099037					0.009711569	0.135767695	0.005134107	0.023339147
		1.48487E-06	0.006254961	0.006096423	0.288074749					0.009724971	0.135797644	0.004261158	0.013297236
		1.48487E-06	0.006253571	0.006102566	0.288035818					0.009735915	0.13579468	0.003985357	0.018146979
		1.50748E-06	0.006346587	0.006108333	0.28798371					0.009747206	0.135827933	0.001228989	0.004566676
		1.51502E-06	0.006376904	0.006114151	0.287930628					0.009758648	0.135844691	0.002425105	0.010948744
		1.51502E-06	0.006375488	0.006119842	0.28788409					0.009766396	0.135835683	0.002643612	0.017670125
		1.51502E-06	0.006374477	0.006125751	0.287838139					0.009774016	0.135810685	0.001482863	0.010706975
		1.51502E-06	0.006373466	0.006132158	0.287819305					0.009782066	0.135787436	0.005414195	0.023615981
		1.52256E-06	0.006404566	0.006138105	0.2877875					0.009791993	0.135776068	0.002426164	0.009306539
		1.52256E-06	0.006403957	0.006144339	0.287763895					0.009803058	0.135791831	0.002285921	0.009062417
		1.53009E-06	0.006434639	0.006150617	0.287725007					0.009812043	0.135804271	0.00177501	0.010790738
		1.53009E-06	0.006434435	0.006156723	0.287703744					0.009821736	0.13580667	0.001037839	0.006356283
		1.53009E-06	0.006433212	0.006162956	0.287677171					0.009829982	0.135793315	0.005055859	0.02811941
		1.53763E-06	0.006463674	0.006169348	0.28765743					0.009842426	0.13582945	0.002932487	0.012312639
		1.53763E-06	0.006463469	0.006175468	0.287633274					0.009849911	0.135792903	0.002512614	0.012853493
		1.54517E-06	0.006494535	0.006181189	0.287594719					0.009858767	0.135755594	0.002134355	0.008919907
		1.54517E-06	0.006494329	0.00618734	0.287574198					0.009868603	0.135768445	0.001775158	0.010287005
		1.55271E-06	0.006524769	0.006193189	0.287535699					0.00987556	0.135736071	0.002694174	0.007297042
		1.56024E-06	0.006555819	0.006199121	0.287495198					0.009883754	0.135724947	0.000634829	0.002896551
		1.56778E-06	0.006586447	0.00620558	0.28745815					0.009888691	0.135670572	0.000976911	0.00509235
		1.56778E-06	0.00658603	0.00621216	0.287443509					0.009894781	0.135619492	0.001152718	0.005277167
		1.57532E-06	0.006617065	0.006218228	0.287411619					0.009905793	0.135645707	0.001578542	0.009529503
		1.58286E-06	0.006648094	0.006224416	0.287377266					0.00991535	0.135651972	0.001237044	0.004773276
		1.58286E-06	0.006647673	0.006230378	0.287336855					0.009926219	0.135645407	0.002488032	0.010093113
		1.58286E-06	0.006647042	0.006236544	0.287307206					0.009934465	0.135623984	0.001549962	0.008624908
		1.58286E-06	0.006646201	0.006242679	0.287272945					0.009944151	0.135629209	0.002851917	0.009755542
		1.59039E-06	0.006677004	0.006248513	0.287235152					0.009954311	0.135638108	0.003448557	0.011184454
		1.59039E-06	0.00667637	0.006254197	0.287186342					0.009962165	0.135625333	0.002392306	0.011725362
		1.59039E-06	0.006675314	0.00626	0.287141382					0.009973584	0.135619363	0.00091781	0.005333607
		1.59039E-06	0.006675314	0.006265879	0.287108302					0.009981024	0.135600999	0.001427337	0.007137453
		1.59039E-06	0.006674681	0.006271148	0.287050812					0.00998832	0.135583499	0.001756563	0.007986542
		1.59039E-06	0.006673625	0.006277042	0.287008595					0.009996822	0.135572683	0.004545411	0.018178704
		1.59793E-06	0.006704617	0.006282937	0.286968445					0.010004119	0.135556622	0.003976885	0.015597827
		1.61301E-06	0.006767012	0.006288469	0.286909113					0.010016902	0.135599657	0.001829459	0.008569455
		1.61301E-06	0.006766584	0.006294469	0.286874065					0.010024846	0.135570256	0.004341163	0.015289321
		1.61301E-06	0.006765943	0.006300325	0.286837297					0.010034178	0.135596932	0.003215849	0.014424772
		1.61301E-06	0.006764873	0.006306076	0.286793939					0.010041067	0.135574032	0.001748904	0.0051
		1.62054E-06	0.006795411	0.006312031	0.286745976					0.010048891	0.135565159	0.001782711	0.005535942
		1.62808E-06	0.006825939	0.006318445	0.286719082					0.010056255	0.135550103	0.003922662	0.011821923
		1.62808E-06	0.006825291	0.006324649	0.286680037					0.01006484	0.135557022	0.002737814	0.006432396
		1.63562E-06	0.006855374	0.00633086	0.286646898					0.010074224	0.135576057	0.002964236	0.007146588
		1.64316E-06	0.006886313	0.006337055	0.286616569					0.010087648	0.135617774	0.004052821	0.011887235
		1.64316E-06	0.006885225	0.006343153	0.286592517					0.010097356	0.135598518	0.003240919	0.00973957
		1.64316E-06	0.006884355	0.006349469	0.286566878					0.010107728	0.135616998	0.004527125	0.014715234
		1.65069E-06	0.006914843	0.006355635	0.286538295					0.01012171	0.13565506	0.003417714	0.01417196
		1.67331E-06	0.007008018	0.006362087	0.286511974					0.010132594	0.135662516	0.005837724	0.022557924
		1.67331E-06	0.007007355	0.006368584	0.286491631					0.010140176	0.135653152	0.002778948	0.011338956
		1.67331E-06	0.00700647	0.006375089	0.286473709					0.010150955	0.135668752	0.003178578	0.008860821
		1.68084E-06	0.00703692	0.006381119	0.28644081					0.010158326	0.135644293	0.005192815	0.009019084
		1.69592E-06	0.007098464	0.006387074	0.286400922					0.010169346	0.135653542	0.005192378	0.019779997
		1.70345E-06	0.007128888	0.006393209	0.286371543					0.010178866	0.135642785	0.003680005	0.015732219
		1.70345E-06	0.007128888	0.006399571	0.286345101					0.0101888	0.135634846	0.005623621	0.015815537
		1.71853E-06	0.007191295	0.006406113	0.286318796					0.010195154	0.135601059	0.002341507	0.010518652
		1.72607E-06	0.00722238	0.006412414	0.286289295					0.010203068	0.135588064	0.006117221	0.020869876
		1.72607E-06	0.007221013	0.006418874	0.286259797					0.010210319	0.135559503	0.001715164	0.000443712
		1.72607E-06	0.007220103	0.006424904	0.286221317					0.01022106	0.135575929	0.001387497	0.00037929
		1.72607E-06	0.007219875	0.006430579	0.286175025					0.010234228	0.135619069	0.001479368	0.000645594
		1.7336E-06	0.00725026	0.006437001	0.286146565					0.010246574	0.135645836	0.001335087	0.000106489
		1.7336E-06	0.007249574	0.006443355	0.286114677					0.01025531	0.135632913	0.0014994	0.000435512
		1.74114E-06	0.007280406	0.006449476	0.286075173					0.010261958	0.135612686	0.001705368	0.000218216
		1.75622E-06	0.007342283	0.006455212	0.2860256					0.010268599	0.135592392	0.003137791	0.001540112
		1.76375E-06	0.007372865	0.00646137	0.285984892					0.010277817	0.135591309	0.001401658	0.000106926
		1.77129E-06	0.007403207	0.006467513	0.28594637					0.010287751	0.135565996	0.001423043	0.00016118
		1.77883E-06	0.007433071	0.006474485	0.285934365					0.010297497	0.135558433	0.038740918	0.040861968
		1.77883E-06	0.007432135	0.006481088	0.285922446					0.010305698	0.135552064	0.069651616	0.089896577
		1.77883E-06	0.00743073	0.00648708	0.285886115					0.010314698	0.135557548	0.029325507	0.03400511
		1.7939E-06	0.007492995	0.006492688	0.285829048					0.010323562	0.135547825	0.026579014	0.03780401
		1.80144E-06	0.007523057	0.00649865	0.285782093					0.010330624	0.13552923	0.022916222	0.032766005
		1.80898E-06	0.00755287	0.006504446	0.285732686					0.010338486	0.135529173	0.098972051	0.119903294
		1.81652E-06	0.007583147	0.00651022	0.285687966					0.010345865	0.135524136	0.010253461	0.014879753
		1.84667E-06	0.007708038	0.006516099	0.285647494					0.010355317	0.135503457	0.017986727	0.0253691
		1.84667E-06	0.007706826	0.006522445	0.285616163					0.010362824	0.135496117	0.105802789	0.107703604
		1.84667E-06	0.007706099	0.00652886	0.285582877					0.010371115	0.135513709	0.128067044	0.132750351
		1.8542E-06	0.007736822	0.006535169	0.28555474					0.010377439	0.135478922	0.058776279	0.074842717
		1.8542E-06	0.007736092	0.006541138	0.285506128					0.010386552	0.135476577	0.030536525	0.031484977
		1.86174E-06	0.007767051	0.006547138	0.285457154					0.010394617	0.135461912	0.042846476	0.048907166
		1.86928E-06	0.007797271	0.006553326	0.285413213					0.010404008	0.135465876	0.034201324	0.039417129
		1.88435E-06	0.007858423	0.006559228	0.285361587					0.010412337	0.135457336	0.050755273	0.055178005
		1.89943E-06	0.007919547	0.006565341	0.285318309					0.010420809	0.135455979	0.030368477	0.033512149
		1.9145E-06	0.007981147	0.006571552	0.285286007					0.010431135	0.13546412	0.140094472	0.149581177
		1.93711E-06	0.008074144	0.006578237	0.285257581					0.010436962	0.135427107	0.044826515	0.051149493
		1.93711E-06	0.008072876	0.006584712	0.285230694					0.010445517	0.135414944	0.029045796	0.030950778
		1.93711E-06	0.008072115	0.006591134	0.285201675					0.010456408	0.13541456	0.037653644	0.042674293
		1.93711E-06	0.008071608	0.006597737	0.285175613					0.01046421	0.135399282	0.017664447	0.025941822
		1.94465E-06	0.008101488	0.006604023	0.285143085					0.010472086	0.135394241	0.014792987	0.018640061
		1.95973E-06	0.008163778	0.006609796	0.285090187					0.01048095	0.135371645	0.13725205	0.159189476
		1.9748E-06	0.008225543	0.00661615	0.285058613					0.010490734	0.135385977	0.053730039	0.041114501
		1.98234E-06	0.00825642	0.006623349	0.285059925					0.010498965	0.13538158	0.117937275	0.121929071
		1.98988E-06	0.008287033	0.00662968	0.285032743					0.010504791	0.135340953	0.127032817	0.13809751
		1.98988E-06	0.008286252	0.006636215	0.285007531					0.010513014	0.135327311	0.108518016	0.112688696
		1.98988E-06	0.008285992	0.006642283	0.284957349					0.010521388	0.135299893	0.086659103	0.097070028
		2.00495E-06	0.008347193	0.006648433	0.284916167					0.010531225	0.135295245	0.057446888	0.071362401
		2.00495E-06	0.008346407	0.006654606	0.284878155					0.010541596	0.135317111	0.080295316	0.099953058
		2.01249E-06	0.008377522	0.006660779	0.284836551					0.010551282	0.135311829	0.112379665	0.147006451
		2.0351E-06	0.008470322	0.006666953	0.284798429					0.010560651	0.135309035	0.076067777	0.09921905
		2.04264E-06	0.008500894	0.006673676	0.284774892					0.010569379	0.135309795	0.114730513	0.149513424
		2.05018E-06	0.00853146	0.006679902	0.284736879					0.010577776	0.135306311	0.230434384	0.25815995
		2.06525E-06	0.008593113	0.006686158	0.284712475					0.010585728	0.135294543	0.094515806	0.129560948
		2.06525E-06	0.008592574	0.006692889	0.284691343					0.010590815	0.135259236	0.101988278	0.137827159
		2.07279E-06	0.008623393	0.006699529	0.284662766					0.010600976	0.1352666	0.041389474	0.059557512
		2.08786E-06	0.008684747	0.006706494	0.284636262					0.010609787	0.135260649	0.035001064	0.052271799
		2.10294E-06	0.008746356	0.006713014	0.284600058					0.010617309	0.135253874	0.058556169	0.085132165
		2.11801E-06	0.008807397	0.006718946	0.28455475					0.010627447	0.135268722	0.08293557	0.11008238
		2.12555E-06	0.008837632	0.006725232	0.284513456					0.010637841	0.135290695	0.12006072	0.15392008
		2.12555E-06	0.008836247	0.006732	0.284490552					0.010647881	0.135296467	0.090892604	0.114898032
		2.13309E-06	0.008866193	0.006738513	0.284460952					0.010657099	0.135298272	0.105576655	0.141156229
		2.13309E-06	0.008865359	0.00674443	0.284406125					0.010663551	0.135271451	0.105179016	0.12463871
		2.14062E-06	0.008895014	0.006750942	0.2843709					0.01067139	0.135245455	0.049609067	0.069452044
		2.14062E-06	0.008893343	0.006757115	0.284325628					0.010676885	0.135218217	0.08846275	0.117335638
		2.14062E-06	0.008892229	0.006763552	0.284292082					0.01068235	0.13516485	0.081473204	0.113413705
		2.14062E-06	0.008891115	0.006769544	0.284240116					0.010688779	0.135132789	0.048302759	0.064768576
		2.14062E-06	0.008890837	0.006776185	0.284210237					0.010694673	0.135117178	0.132991104	0.141737514
		2.14816E-06	0.008920467	0.006782546	0.284173225					0.010704909	0.135137113	0.078046873	0.09824548
		2.14816E-06	0.008920467	0.006788343	0.284112633					0.010711007	0.135091976	0.085011835	0.111008645
		2.16324E-06	0.008982223	0.006794214	0.284067317					0.010718801	0.13506829	0.136642026	0.144228357
		2.17077E-06	0.009012674	0.006800734	0.284029316					0.010728185	0.135073642	0.104569431	0.110551373
		2.17077E-06	0.009011546	0.006806659	0.283981827					0.010738345	0.135092595	0.07590319	0.082298332
		2.17077E-06	0.009010418	0.006812447	0.283929853					0.01074687	0.135083278	0.109622388	0.10849571
		2.17077E-06	0.009010418	0.006818703	0.283892364					0.010754144	0.135062099	0.112428711	0.113924681
		2.17831E-06	0.00904029	0.006825381	0.283860496					0.010762367	0.135050318	0.117142414	0.135900295
		2.18585E-06	0.00907072	0.006831984	0.283834098					0.010767651	0.135020841	0.10903377	0.125531245
		2.18585E-06	0.009069869	0.006837863	0.283777815					0.010775165	0.135005336	0.122796118	0.156595929
		2.18585E-06	0.009069302	0.006843969	0.283730848					0.010787067	0.135046049	0.155643828	0.184547142
		2.19339E-06	0.009099722	0.006850202	0.283686099					0.010791778	0.134995474	0.100421378	0.130997511
		2.20092E-06	0.009129279	0.006856858	0.28365192					0.010799632	0.134988082	0.103988563	0.110293805
		2.20092E-06	0.009128994	0.006862925	0.283606682					0.010809137	0.134991152	0.054252543	0.085813147
		2.20846E-06	0.009159399	0.006869008	0.283566309					0.010820797	0.135017305	0.152412249	0.210800824
		2.20846E-06	0.009159112	0.006875309	0.283528334					0.010829186	0.13501278	0.058080722	0.077193176
		2.20846E-06	0.009159112	0.006881724	0.283487263					0.010838842	0.135034181	0.058180243	0.073582967
		2.216E-06	0.009188649	0.006887776	0.283437282					0.010846929	0.13502463	0.078665616	0.102133254
		2.216E-06	0.009188649	0.006893927	0.283401181					0.010854436	0.135010407	0.068022961	0.068534169
		2.216E-06	0.009187787	0.006900778	0.283385169					0.010860172	0.134991896	0.075156568	0.094948489
		2.23107E-06	0.009247688	0.006907298	0.283355323					0.010871041	0.135022	0.068184148	0.08851261
		2.23107E-06	0.00924711	0.006913245	0.283313616					0.010881518	0.135047193	0.059987803	0.07347225
		2.23861E-06	0.009277191	0.006918913	0.283257079					0.010890993	0.135053604	0.055144572	0.073930246
		2.23861E-06	0.009275453	0.006924589	0.283201663					0.010898327	0.135022132	0.046959837	0.054892699
		2.25369E-06	0.009337331	0.006930664	0.283156055					0.010907115	0.13502384	0.035485849	0.038227816
		2.25369E-06	0.009336747	0.006937101	0.28312609					0.010914615	0.135029746	0.080763809	0.097978769
		2.26122E-06	0.009366804	0.006942897	0.283079723					0.010923886	0.135039926	0.058607424	0.064336261
		2.26876E-06	0.009395973	0.006949244	0.283042825					0.01093064	0.135022765	0.042171043	0.061458523
		2.26876E-06	0.009395387	0.006955583	0.283019585					0.010941184	0.135017254	0.154667277	0.177680139
		2.26876E-06	0.009394214	0.006961258	0.282956252					0.010947041	0.135000372	0.082429713	0.093842449
		2.26876E-06	0.009393041	0.006967741	0.282921901					0.010954254	0.134975156	0.074131849	0.075884908
		2.26876E-06	0.009392162	0.006973582	0.28287037					0.010964437	0.134987797	0.066388273	0.085645078
		2.26876E-06	0.009391576	0.006979469	0.282819826					0.010969894	0.134957298	0.101190182	0.129493624
		2.26876E-06	0.009390404	0.006985288	0.282760687					0.010978148	0.134962472	0.076321714	0.101589271
		2.26876E-06	0.009389232	0.006991272	0.282709065					0.010992537	0.135008008	0.063303958	0.069470684
		2.2763E-06	0.009418956	0.006997634	0.282679316					0.011000911	0.13499089	0.096043413	0.132096465
		2.2763E-06	0.009418075	0.007003415	0.282634545					0.01101028	0.135014696	0.082381105	0.086018165
		2.2763E-06	0.009417488	0.00700937	0.282592128					0.011019672	0.1350163	0.118044726	0.108206469
		2.2763E-06	0.009416607	0.00701506	0.282542343					0.011028249	0.13501541	0.115841351	0.105312051
		2.28384E-06	0.009447199	0.007021339	0.282498064					0.011037204	0.135017888	0.07649168	0.08845519
		2.29137E-06	0.009476605	0.007027738	0.282466684					0.011044153	0.135007049	0.101134399	0.097492598
		2.29137E-06	0.009475128	0.007034107	0.282433131					0.011056303	0.135039862	0.033586297	0.039670484
		2.29137E-06	0.009473651	0.007040899	0.282414101					0.011064866	0.135047469	0.005781815	0.010401137
		2.29137E-06	0.009473356	0.007047449	0.282386128					0.011076948	0.135083094	0.111378644	0.14429899
		2.29137E-06	0.009473061	0.007054127	0.282353119					0.011083988	0.135060939	0.040858608	0.055820758
		2.29137E-06	0.00947188	0.007060421	0.282318168					0.011092001	0.135066772	0.082364207	0.101428137
		2.29137E-06	0.009470405	0.007066971	0.282289785					0.011100457	0.135071814	0.004968143	0.006970153
		2.29137E-06	0.009469815	0.007073362	0.282254125					0.011110136	0.135070651	0.033339229	0.045245093
		2.29137E-06	0.009469225	0.007080071	0.282229632					0.011116806	0.135067585	0.057983458	0.072441736
		2.29137E-06	0.009468045	0.00708656	0.282198434					0.011124645	0.135075	0.082602426	0.093336719
		2.29137E-06	0.009466866	0.007092771	0.282162719					0.011132107	0.135069185	0.073698463	0.086871399
		2.29891E-06	0.009495937	0.007099087	0.282125692					0.01114232	0.1350955	0.047677328	0.052936523
		2.29891E-06	0.009494755	0.007105321	0.282086884					0.01114933	0.135100238	0.063476208	0.096173092
		2.30645E-06	0.009524995	0.007111735	0.2820528					0.011156038	0.135075428	0.06096646	0.073551687
		2.30645E-06	0.00952381	0.007118202	0.282022728					0.011162144	0.135053213	0.136534314	0.178687574
		2.31399E-06	0.009554041	0.00712476	0.281992596					0.011167646	0.135015127	0.096087538	0.100148978
		2.31399E-06	0.009553149	0.007130933	0.28195136					0.011175922	0.135015526	0.093335416	0.095776918
		2.31399E-06	0.009551663	0.007137521	0.281920036					0.011182472	0.13499263	0.17539355	0.22235379
		2.31399E-06	0.009550772	0.007143377	0.281868478					0.011191713	0.13500591	0.071427565	0.083030727
		2.32152E-06	0.009580093	0.007149679	0.281832795					0.011200456	0.135007041	0.134675477	0.135778438
		2.32152E-06	0.009579199	0.0071561	0.281795743					0.011211024	0.13503014	0.059717181	0.072872167
		2.34413E-06	0.009670097	0.007162628	0.281759994					0.011224908	0.135095569	0.006618914	0.013495794
		2.34413E-06	0.009669195	0.007168906	0.281716298					0.011232837	0.135101534	0.130349537	0.175112708
		2.37428E-06	0.009791731	0.007175698	0.281688728					0.011238294	0.135076552	0.158462271	0.220816241
		2.37428E-06	0.009791427	0.0071823	0.281651662					0.011245741	0.135070614	0.097205227	0.158160228
		2.37428E-06	0.00979021	0.007188428	0.281616693					0.011256376	0.135076067	0.115672048	0.156993
		2.37428E-06	0.009788993	0.007194918	0.281586981					0.011264728	0.135080985	0.139633443	0.168167361
		2.38182E-06	0.009817933	0.00720143	0.281554065					0.01127314	0.135089058	0.087702056	0.127682822
		2.38936E-06	0.009848391	0.007207619	0.281510877					0.011280594	0.135084438	0.110000642	0.136962173
		2.38936E-06	0.009847779	0.007213792	0.281464457					0.011286466	0.13506332	0.178661801	0.22282867
		2.38936E-06	0.009846555	0.007220236	0.281431354					0.011293408	0.135067204	0.123299359	0.135720113
		2.3969E-06	0.00987639	0.007226914	0.281398744					0.011298488	0.135035448	0.11501786	0.148078662
		2.3969E-06	0.009875163	0.007233834	0.281373521					0.011310141	0.135071292	0.074628992	0.083739485
		2.40443E-06	0.009904679	0.007240067	0.281341145					0.011319562	0.135092608	0.087659773	0.099180662
		2.40443E-06	0.009902834	0.00724621	0.281297091					0.011326836	0.135082204	0.121233397	0.136675812
		2.40443E-06	0.009902219	0.007252429	0.281245935					0.011336785	0.135104917	0.102128564	0.12481051
		2.40443E-06	0.009900683	0.007259107	0.281218199					0.011343501	0.135091515	0.102120861	0.114906097
		2.40443E-06	0.009899147	0.007265634	0.281189853					0.011350602	0.135070589	0.130068006	0.13306197
		2.40443E-06	0.009898225	0.007272131	0.281152779					0.011357348	0.135051536	0.003599157	0.010758689
		2.40443E-06	0.009896997	0.007278568	0.281114842					0.011364636	0.135031703	0.003929996	0.013961824
		2.40443E-06	0.009896076	0.00728496	0.281071805					0.01137136	0.135029357	0.004287482	0.013544199
		2.40443E-06	0.009894848	0.007291495	0.281030457					0.011381987	0.135057643	0.003385151	0.01188624
		2.40443E-06	0.00989362	0.007298052	0.281004745					0.01139116	0.135071053	0.003997472	0.011368013
		2.40443E-06	0.009892393	0.007304678	0.280973873					0.011396535	0.135032195	0.005207433	0.01366026
		2.40443E-06	0.00989178	0.007311816	0.280952342					0.011404042	0.135018651	0.003392143	0.015060221
		2.41197E-06	0.009921865	0.007318886	0.28092866					0.011413004	0.135028358	0.003728909	0.012016275
		2.41197E-06	0.00992125	0.007325737	0.280892586					0.011421506	0.135018177	0.003736839	0.018786204
		2.41197E-06	0.009920327	0.007332129	0.280851952					0.011432315	0.135036458	0.003337667	0.014858068
		2.41197E-06	0.009919712	0.007338634	0.280811191					0.011440259	0.135042529	0.003259791	0.012097295
		2.41197E-06	0.009919097	0.007344784	0.28076215					0.011448173	0.135056642	0.004445299	0.018780868
		2.41951E-06	0.009948553	0.007350558	0.280713521					0.011456593	0.13506349	0.003044883	0.010594426
		2.41951E-06	0.009948244	0.007357221	0.280669378					0.011462298	0.13503956	0.002734653	0.007923122
		2.42705E-06	0.009978308	0.007363387	0.280616608					0.011469482	0.135036651	0.00441609	0.014083644
		2.42705E-06	0.00997738	0.007370246	0.280585998					0.011478323	0.135047267	0.004537964	0.015127749
		2.42705E-06	0.009976144	0.00737669	0.280547406					0.011484994	0.135049101	0.007033731	0.017300106
		2.42705E-06	0.009974908	0.007383466	0.280509844					0.011492606	0.135038083	0.0044118	0.014438324
		2.43458E-06	0.010004336	0.007390062	0.280472476					0.01150199	0.135040707	0.004432158	0.013707851
		2.44966E-06	0.010065036	0.007396642	0.280432049					0.011510357	0.135040943	0.002697593	0.008287993
		2.44966E-06	0.010063477	0.00740286	0.280386967					0.011517872	0.13503	0.002898569	0.009801807
		2.44966E-06	0.010062231	0.007409327	0.280348748					0.011522228	0.134993995	0.003149502	0.010881043
		2.44966E-06	0.010061297	0.007416299	0.280317636					0.011532148	0.135014825	0.007343233	0.017483416
		2.44966E-06	0.010060674	0.007422782	0.280277741					0.011538622	0.134996517	0.003947178	0.014674185
		2.4572E-06	0.010089443	0.00742946	0.280248189					0.011547117	0.134997092	0.00643428	0.015579956
		2.4572E-06	0.010089131	0.007435588	0.280203373					0.011554534	0.134992207	0.00633807	0.014783681
		2.4572E-06	0.010088194	0.007441768	0.280154431					0.011560888	0.134985611	0.004670379	0.014876866
		2.4572E-06	0.010087882	0.007448243	0.280110131					0.011568923	0.134996262	0.006845215	0.015561843
		2.46473E-06	0.010117574	0.007454431	0.280057462					0.011579354	0.135033665	0.007582506	0.010932185
		2.47227E-06	0.010146631	0.00746117	0.280024837					0.011587487	0.135031181	0.004010398	0.005882798
		2.47981E-06	0.010176307	0.007467539	0.279985711					0.011592681	0.13499921	0.00367688	0.00556934
		2.47981E-06	0.010175363	0.007474074	0.279944101					0.011604921	0.135042189	0.004056022	0.005865651
		2.47981E-06	0.010174733	0.007480699	0.279907145					0.011613778	0.135051669	0.002998798	0.004650522
		2.48735E-06	0.010204082	0.007487686	0.279878425					0.011621662	0.135040376	0.003951271	0.005292476
		2.48735E-06	0.01020282	0.007494379	0.279842962					0.011632094	0.135051588	0.003444058	0.00668961
		2.49488E-06	0.010233421	0.007500975	0.279806749					0.011641297	0.135060339	0.003770214	0.006764705
		2.49488E-06	0.010231839	0.007507645	0.279769488					0.011649852	0.135072185	0.003089133	0.004006088
		2.50242E-06	0.010261165	0.007514542	0.279737033					0.011657563	0.135082493	0.002484143	0.003604096
		2.50242E-06	0.01025958	0.00752125	0.279709318					0.011665243	0.135085364	0.002692883	0.003892748
		2.50242E-06	0.01025641	0.007527695	0.279664653					0.011673783	0.135082858	0.002724456	0.003427879
		2.50996E-06	0.010286032	0.007534049	0.279623057					0.011679383	0.135067555	0.002536322	0.003145015
		2.50996E-06	0.010285397	0.00754038	0.279583674					0.011688828	0.135082577	0.003032179	0.004079752
		2.52503E-06	0.010345573	0.007546727	0.279538371					0.011699003	0.135094262	0.003975658	0.005426566
		2.52503E-06	0.010345254	0.007552922	0.279492413					0.011709601	0.135109625	0.002133902	0.002881793
		2.52503E-06	0.010343976	0.007559548	0.279457912					0.011720425	0.135133442	0.001952538	0.002714591
		2.52503E-06	0.010343018	0.007565894	0.279414581					0.01173017	0.135150673	0.004860799	0.006771813
		2.53257E-06	0.010372291	0.007572203	0.279379502					0.011741115	0.135161738	0.003625924	0.005243392
		2.53257E-06	0.01036973	0.007579115	0.279357479					0.011750657	0.13516955	0.002819732	0.004081764
		2.54011E-06	0.010399951	0.007586162	0.279337783					0.011762106	0.135196926	0.007779176	0.016865197
		2.54011E-06	0.010397384	0.007592788	0.27930167					0.011769621	0.135189604	0.005287009	0.009173564
		2.54764E-06	0.010427271	0.007599767	0.279273543					0.011779804	0.135215258	0.003264818	0.005288014
		2.54764E-06	0.010425985	0.007606815	0.279247112					0.011788879	0.135234015	0.00624546	0.015527684
		2.55518E-06	0.010455863	0.007613606	0.279214271					0.011794932	0.135219266	0.003429455	0.013966256
		2.57026E-06	0.010514955	0.007620405	0.279177223					0.011801972	0.135208842	0.003208879	0.011912078
		2.58533E-06	0.010574018	0.007626782	0.279128114					0.011809818	0.135201833	0.004380931	0.008696566
		2.60041E-06	0.010634691	0.007633023	0.27907699					0.011815931	0.135186658	0.004600389	0.010122463
		2.60041E-06	0.010634363	0.007639505	0.279037544					0.011824712	0.13517638	0.005059084	0.010222832
		2.60794E-06	0.010663544	0.00764607	0.278990458					0.011832566	0.135184627	0.005895308	0.012498474
		2.60794E-06	0.010662558	0.007652348	0.278941995					0.01183828	0.135159117	0.00354916	0.01116249
		2.60794E-06	0.010661901	0.007658853	0.278899566					0.011845169	0.135140083	0.003203996	0.009745676
		2.60794E-06	0.010660915	0.007665433	0.278862488					0.011854025	0.135130732	0.003160553	0.005760971
		2.61548E-06	0.010690739	0.00767184	0.278813683					0.011860779	0.135122965	0.005262207	0.015057372
		2.62302E-06	0.010720557	0.00767891	0.278793559					0.011868143	0.135122158	0.003159876	0.010139943
		2.63056E-06	0.010749707	0.007685852	0.278761207					0.011875469	0.135124401	0.004858184	0.014276014
		2.63056E-06	0.01074739	0.007692666	0.278731814					0.011882268	0.13512064	0.008322213	0.020817981
		2.63056E-06	0.010746066	0.007699668	0.278700328					0.011889707	0.135106806	0.007226373	0.016599405
		2.63056E-06	0.010746066	0.007707017	0.278684025					0.011895617	0.135099899	0.007871043	0.01864744
		2.63056E-06	0.010744743	0.00771368	0.278643586					0.011903885	0.13510822	0.004692578	0.018308973
		2.63809E-06	0.010775199	0.0077206	0.278621797					0.011912538	0.135109339	0.006581754	0.01521054
		2.63809E-06	0.010773872	0.007727738	0.278606418					0.011921304	0.135118663	0.00705876	0.016444791
		2.63809E-06	0.010772877	0.007734031	0.278563082					0.011927899	0.135103388	0.008097893	0.02092759
		2.64563E-06	0.010803324	0.007740498	0.27852335					0.011935128	0.135113743	0.007150697	0.016601946
		2.64563E-06	0.010802659	0.007746837	0.278479692					0.01194357	0.135123989	0.004891198	0.013580597
		2.64563E-06	0.010801329	0.007754149	0.278462219					0.011952426	0.135128546	0.004102977	0.012289476
		2.65317E-06	0.010830103	0.007760819	0.278425034					0.011959413	0.135110827	0.004133563	0.010394489
		2.65317E-06	0.010829436	0.007767528	0.278392132					0.011964411	0.135079865	0.005489734	0.015928297
		2.65317E-06	0.01082877	0.007774198	0.278359822					0.011970802	0.135081907	0.003066013	0.008574762
		2.65317E-06	0.010825773	0.007780771	0.278326247					0.011974639	0.135044797	0.006399174	0.020863198
		2.65317E-06	0.010823775	0.00778708	0.278272515					0.011980556	0.135034619	0.004839388	0.021146944
		2.66824E-06	0.010883935	0.007793268	0.278230981					0.011986133	0.135	0.004048688	0.016251403
		2.69086E-06	0.010973473	0.007799471	0.278186548					0.011993633	0.135011115	0.003850049	0.012591041
		2.69086E-06	0.010972461	0.007805637	0.278140783					0.011997176	0.134981131	0.00751352	0.018220182
		2.69086E-06	0.010970775	0.007811961	0.278100888					0.012004728	0.134974534	0.007569337	0.018117131
		2.69086E-06	0.010969427	0.00781842	0.278059187					0.012009258	0.13496256	0.004429645	0.018176767
		2.69086E-06	0.010967742	0.007825249	0.278031135					0.012017858	0.134964321	0.002816695	0.010680164
		2.69086E-06	0.010967068	0.007832146	0.27801053					0.012024333	0.134958209	0.00479745	0.015866008
		2.69086E-06	0.010966057	0.007839193	0.277987062					0.012029873	0.134948465	0.007914813	0.026915279
		2.69839E-06	0.010994748	0.007846459	0.277968489					0.012034848	0.134928973	0.007066946	0.021811653
		2.69839E-06	0.010993735	0.007852994	0.277933197					0.012039852	0.134915538	0.006522998	0.019437557
		2.69839E-06	0.01099171	0.007859778	0.277897806					0.012047066	0.134898381	0.005437252	0.016559842
		2.70593E-06	0.01102106	0.007866712	0.277864185					0.012052892	0.134881657	0.005078043	0.008950147
		2.71347E-06	0.011050402	0.007873767	0.277833704					0.012060957	0.134880894	0.003573498	0.010883086
		2.71347E-06	0.011048367	0.007880566	0.277797425					0.012067055	0.134854739	0.00542129	0.015187641
		2.72854E-06	0.011108383	0.007887508	0.277763238					0.012070439	0.134823284	0.004947998	0.014755484
		2.72854E-06	0.011107361	0.007894661	0.277730284					0.012074743	0.134786249	0.004667055	0.01556467
		2.73608E-06	0.011136336	0.007901701	0.27769828					0.012083208	0.134778676	0.003112512	0.009129387
		2.73608E-06	0.011134286	0.007908176	0.277650092					0.012093383	0.134801509	0.004005256	0.011407177
		2.73608E-06	0.011133262	0.007914967	0.277611343					0.012102918	0.134810384	0.004822713	0.015694502
		2.73608E-06	0.011132579	0.00792154	0.277565451					0.012110282	0.134803	0.004268964	0.010978223
		2.73608E-06	0.011131213	0.007928188	0.277521704					0.01211638	0.13477928	0.004934426	0.011638063
		2.73608E-06	0.011130531	0.007934655	0.277469889					0.012124219	0.134779465	0.004584124	0.01344968
		2.74362E-06	0.011158456	0.007941227	0.277427708					0.012131078	0.134759736	0.004577508	0.013084952
		2.74362E-06	0.011156746	0.007947642	0.277388477					0.012137937	0.13475131	0.005780361	0.017512088
		2.75869E-06	0.011215641	0.007954516	0.277346911					0.012148195	0.134768212	0.005208075	0.012040757
		2.75869E-06	0.011214266	0.007961088	0.277303882					0.012153924	0.13475514	0.004739147	0.013451723
		2.76623E-06	0.011243184	0.007967925	0.277262118					0.012165019	0.134776785	0.005462272	0.016524808
		2.77377E-06	0.011271402	0.007974904	0.277229993					0.012170272	0.134759592	0.005816567	0.012640441
		2.77377E-06	0.011270711	0.007981515	0.277184669					0.012181292	0.134791613	0.004828835	0.011543084
		2.77377E-06	0.011268986	0.007988253	0.277132069					0.012188649	0.13478533	0.003863662	0.010844419
		2.7813E-06	0.01129857	0.007995368	0.277097994					0.012199103	0.13481666	0.003681227	0.006883683
		2.78884E-06	0.011327455	0.008002326	0.277050049					0.012211125	0.134856284	0.002869015	0.007807521
		2.78884E-06	0.011327109	0.008009765	0.277034704					0.012218896	0.134865767	0.005642901	0.014519238
		2.79638E-06	0.011354941	0.008016345	0.276985442					0.012225303	0.134854582	0.003638387	0.008623272
		2.80392E-06	0.011383109	0.008023807	0.276967079					0.012232727	0.134854629	0.003482212	0.006486221
		2.81899E-06	0.011443258	0.00803102	0.276942983					0.012239119	0.134842179	0.004061176	0.010061222
		2.82653E-06	0.0114721	0.008037699	0.276898341					0.012245714	0.134834223	0.0038587	0.009700301
		2.82653E-06	0.011470696	0.008044889	0.276876958					0.012259274	0.134885015	0.005989314	0.011585264
		2.83407E-06	0.011499878	0.008051989	0.276847914					0.012265922	0.134878742	0.007876777	0.019874169
		2.83407E-06	0.011499174	0.008058909	0.276812499					0.01227416	0.134883251	0.007636231	0.018734935
		2.8416E-06	0.011529405	0.008065655	0.276758105					0.012281901	0.134878941	0.006065341	0.015488482
		2.8416E-06	0.011528347	0.00807231	0.27670773					0.0122891	0.134879839	0.003890282	0.009705554
		2.84914E-06	0.011556452	0.00807935	0.276674761					0.012296238	0.134871153	0.00246544	0.003680284
		2.86422E-06	0.011616532	0.008085848	0.276631709					0.012304551	0.134873138	0.007564906	0.017852319
		2.87175E-06	0.011645322	0.00809242	0.276585544					0.012314538	0.134888995	0.008986645	0.023521906
		2.87175E-06	0.011644254	0.008099076	0.276538244					0.01232485	0.13491617	0.004694871	0.009171672
		2.87929E-06	0.011673033	0.00810595	0.276493659					0.012332319	0.134915562	0.007703953	0.019824543
		2.88683E-06	0.011702875	0.008112733	0.276456165					0.012339902	0.134900626	0.007958142	0.018027097
		2.88683E-06	0.011701088	0.008119276	0.27640415					0.012347258	0.13490768	0.708580335	0.609953351
		2.88683E-06	0.01170073	0.008126195	0.27636803					0.012356062	0.134911653	0.799952519	0.712403161
		2.88683E-06	0.011699658	0.008133228	0.27633285					0.012364398	0.134920507	0.72803426	0.671785405
		2.9019E-06	0.011758957	0.008140019	0.276292098					0.01237171	0.134921499	0.820079803	0.723932143
		2.9019E-06	0.011757161	0.008146908	0.276251994					0.012378124	0.134911605	0.702304852	0.648477765
		2.90944E-06	0.0117859	0.008153752	0.276212484					0.012386581	0.134931727	0.593941331	0.523251362
		2.93205E-06	0.011875324	0.008160867	0.276170469					0.012391872	0.134917361	0.785236747	0.702565257
		2.93959E-06	0.011903672	0.008167839	0.276128202					0.012400751	0.134926559	0.762995319	0.706184194
		2.93959E-06	0.011901855	0.008175173	0.27610119					0.012412502	0.134964759	0.653451691	0.543952084
		2.93959E-06	0.011900403	0.008182741	0.2760765					0.012419067	0.134955401	0.623902665	0.485557549
		2.93959E-06	0.011899677	0.008189849	0.276044357					0.01242408	0.134933611	0.637589466	0.544323445
		2.93959E-06	0.011898224	0.008196663	0.276003429					0.012433087	0.134944166	0.76005896	0.664798587
		2.95466E-06	0.011958146	0.008203966	0.275974305					0.012442599	0.134961288	0.684189362	0.620967143
		2.96974E-06	0.012017691	0.008210758	0.275935283					0.01244893	0.134959348	0.687635104	0.611541084
		2.97728E-06	0.012046723	0.008217715	0.275896947					0.012461096	0.135002981	0.644655675	0.585921878
		2.97728E-06	0.012044886	0.008224234	0.275846743					0.012467887	0.134992778	0.686968505	0.609237357
		2.97728E-06	0.012044519	0.008230521	0.275791176					0.012474633	0.134988704	0.493710843	0.41088878
		2.97728E-06	0.012041582	0.00823744	0.275753502					0.012481876	0.134993316	0.730091443	0.637386902
		2.97728E-06	0.012040113	0.008244503	0.275718258					0.01248606	0.134978041	0.707009646	0.625353049
		2.97728E-06	0.012040113	0.008251384	0.275675929					0.01249411	0.134979276	0.703773292	0.632668724
		2.98481E-06	0.012069859	0.00825862	0.27564835					0.012501843	0.134980387	0.786748262	0.728083289
		2.99235E-06	0.012099232	0.008265057	0.275597717					0.012512426	0.135013338	0.741575319	0.710417219
		2.99989E-06	0.012127491	0.008272218	0.275564367					0.012520679	0.135023328	0.566265465	0.454597145
		2.99989E-06	0.012125644	0.008279582	0.275529769					0.012528978	0.135027213	0.650420778	0.610081231
		3.00743E-06	0.012155369	0.008286818	0.275497539					0.0125365	0.135016154	0.563390289	0.455518639
		3.00743E-06	0.012152778	0.00829388	0.27546665					0.012543156	0.134995782	0.604112937	0.49522724
		3.00743E-06	0.012152408	0.008300935	0.275429783					0.012551733	0.134999392	0.558829946	0.500483491
		3.0225E-06	0.012211462	0.008307915	0.275391729					0.012559813	0.135002025	0.589885368	0.51993962
		3.03004E-06	0.012240051	0.008315286	0.275361024					0.012567328	0.134995304	0.654902844	0.632097479
		3.03004E-06	0.012237815	0.008322613	0.275327785					0.012574556	0.135001902	0.70339304	0.669079784
		3.04511E-06	0.012297203	0.008329494	0.27528698					0.012583443	0.13501209	0.662095561	0.593540572
		3.04511E-06	0.012294583	0.008336595	0.275253881					0.012589217	0.134994342	0.702573473	0.663997481
		3.04511E-06	0.012294209	0.008343258	0.275205469					0.012596897	0.134989419	0.641325151	0.562338956
		3.04511E-06	0.012293835	0.008349732	0.275158186					0.012605399	0.135011827	0.545615437	0.495402349
		3.05265E-06	0.01232239	0.008356546	0.275120248					0.012612093	0.135008311	0.654779834	0.571914075
		3.06019E-06	0.012351313	0.008363149	0.275062893					0.01261755	0.134992662	0.650144325	0.580128458
		3.06019E-06	0.012350561	0.00836991	0.275022773					0.012623512	0.13498243	0.802705037	0.762606091
		3.06019E-06	0.012349434	0.008376761	0.27498148					0.012628818	0.134972812	0.805256775	0.766223226
		3.06019E-06	0.012347932	0.008384404	0.274962347					0.012635474	0.134976529	0.752523398	0.703761723
		3.06019E-06	0.012346805	0.008391588	0.274925813					0.012645039	0.134980891	0.75603674	0.699281095
		3.06019E-06	0.012345304	0.008398447	0.274872571					0.012653873	0.134993728	0.675924008	0.610435474
		3.06773E-06	0.012374582	0.0084056	0.274831961					0.012657272	0.134962708	0.730015042	0.678830902
		3.0828E-06	0.012433879	0.008412964	0.274797446					0.012669792	0.13500506	0.687152952	0.626344513
		3.0828E-06	0.012432745	0.008419687	0.274753244					0.012676244	0.134983827	0.697422213	0.656559286
		3.0828E-06	0.012430855	0.008427119	0.274727297					0.01268651	0.135011872	0.784286957	0.745365998
		3.0828E-06	0.012429722	0.008433382	0.27467623					0.012691627	0.13500461	0.681193257	0.638095057
		3.0828E-06	0.012428211	0.008440362	0.274636298					0.01270166	0.135034457	0.755809373	0.69857701
		3.09788E-06	0.012487088	0.008447199	0.274595085					0.012708413	0.135029432	0.799107969	0.761659091
		3.09788E-06	0.01248595	0.008453703	0.274544256					0.012715611	0.135016167	0.563884525	0.44714245
		3.09788E-06	0.01248557	0.008460547	0.274499226					0.012723262	0.134993682	0.659709376	0.594045609
		3.09788E-06	0.012484812	0.008467572	0.274455319					0.012730694	0.134978622	0.597198139	0.531052801
		3.10541E-06	0.012512528	0.008473949	0.274411137					0.012739204	0.134964225	0.60675933	0.505504107
		3.11295E-06	0.012541374	0.00848126	0.274384026					0.012747118	0.134957546	0.628859766	0.510598342
		3.11295E-06	0.012540613	0.00848873	0.274350787					0.012754293	0.134949518	0.675973639	0.579106159
		3.11295E-06	0.012538328	0.008496011	0.274322613					0.012761846	0.134942258	0.534652449	0.463008707
		3.12049E-06	0.012566017	0.008503224	0.274290238					0.012774954	0.134988332	0.586977755	0.527328084
		3.12049E-06	0.012565254	0.008510603	0.274262203					0.012785069	0.134995225	0.608576525	0.531177545
		3.12803E-06	0.012593694	0.008518322	0.274241682					0.012791943	0.134991529	0.572520144	0.515519871
		3.12803E-06	0.012591783	0.008525844	0.274214631					0.012797611	0.134980483	0.645769565	0.571061655
		3.12803E-06	0.012591401	0.008533208	0.274179892					0.01280505	0.134963456	0.546970682	0.452863217
		3.12803E-06	0.012591019	0.008540157	0.274147966					0.012811397	0.134955298	0.697687943	0.650641054
		3.1431E-06	0.012650164	0.008547891	0.274123216					0.012819583	0.134967583	0.621291832	0.551352359
		3.1431E-06	0.01264978	0.008555202	0.274085191					0.012826291	0.134962169	0.658725918	0.566012464
		3.15064E-06	0.012678577	0.008562853	0.274059882					0.012832464	0.134952202	0.583073868	0.497267783
		3.15817E-06	0.012707367	0.008570488	0.274034339					0.012840386	0.134963834	0.730069506	0.640146333
		3.15817E-06	0.012706211	0.008577287	0.273981528					0.012847833	0.134959778	0.699489745	0.609482497
		3.15817E-06	0.012704669	0.008584425	0.27394307					0.012857089	0.134964039	0.70217622	0.60220484
		3.15817E-06	0.012703129	0.008591804	0.273910139					0.012863495	0.134960815	0.715536168	0.622982647
		3.15817E-06	0.012702359	0.008599334	0.27388615					0.012873777	0.134980085	0.684169027	0.585775298
		3.15817E-06	0.012700818	0.008606494	0.273843822					0.012878209	0.13495403	0.703308384	0.615482848
		3.16571E-06	0.012730359	0.008613662	0.273807524					0.012882068	0.134930525	0.733972067	0.657093417
		3.16571E-06	0.012729201	0.008621471	0.273787514					0.012891467	0.134943745	0.730370019	0.638489761
		3.18079E-06	0.012787879	0.008629167	0.273767949					0.012898032	0.134942197	0.787559081	0.748939899
		3.18832E-06	0.012816628	0.008636033	0.273720377					0.012907039	0.134950233	0.758832766	0.664500219
		3.18832E-06	0.012815852	0.008643352	0.27368454					0.012912421	0.134941631	0.67043459	0.617932567
		3.18832E-06	0.012813911	0.00865098	0.273660636					0.01291527	0.134911895	0.702151314	0.638249634
		3.18832E-06	0.01281197	0.008658223	0.27362111					0.012921089	0.134902576	0.725746173	0.674635782
		3.18832E-06	0.012810806	0.00866561	0.273591001					0.012928852	0.134910377	0.551180655	0.467506785
		3.18832E-06	0.012808091	0.008672899	0.273556623					0.012936669	0.134915537	0.710755804	0.58427668
		3.18832E-06	0.012806152	0.00868027	0.273516739					0.01294545	0.134942409	0.685100414	0.618572041
		3.18832E-06	0.012804989	0.008688207	0.273493302					0.012953884	0.134955044	0.722598937	0.588195372
		3.19586E-06	0.01283293	0.008695684	0.273465954					0.012959386	0.134940313	0.636452707	0.548433821
		3.2034E-06	0.012862028	0.00870292	0.273426936					0.01296819	0.13495678	0.620463412	0.548777775
		3.21094E-06	0.012891121	0.008709847	0.273380881					0.012975238	0.134949672	0.737205058	0.630683702
		3.21094E-06	0.012889951	0.008716962	0.273335204					0.012983491	0.134956165	0.72587646	0.639468433
		3.21847E-06	0.012918646	0.008724304	0.273293924					0.012994699	0.134983832	0.64381996	0.51272463
		3.21847E-06	0.012917083	0.00873154	0.273256515					0.013002825	0.134988967	0.629055212	0.590766978
		3.21847E-06	0.01291552	0.008738768	0.273222161					0.01300945	0.134983811	0.585823192	0.510347994
		3.21847E-06	0.012913957	0.008746336	0.273194222					0.013020726	0.135000508	0.658435318	0.625423811
		3.23355E-06	0.012973267	0.008754469	0.273178259					0.013025693	0.134982387	0.607951005	0.526217024
		3.23355E-06	0.01297209	0.008762044	0.273152899					0.013033419	0.134993911	0.746412967	0.698460256
		3.23355E-06	0.012969345	0.008769581	0.273120963					0.013042562	0.134996918	0.763112955	0.724982692
		3.23355E-06	0.012966209	0.008777141	0.273093892					0.013052473	0.135018401	0.610177222	0.50304162
		3.23355E-06	0.012964642	0.008784731	0.273063908					0.013057644	0.134996104	0.691400455	0.649629187
		3.23355E-06	0.012963467	0.008791816	0.273023668					0.013067066	0.13500514	0.670077462	0.57589921
		3.23355E-06	0.012961117	0.008799731	0.272999013					0.013074807	0.135003113	0.719815214	0.67309154
		3.24109E-06	0.012987405	0.008807411	0.272975072					0.013081575	0.134990005	0.794899333	0.735203775
		3.24109E-06	0.012986229	0.008814316	0.272931343					0.013089603	0.134995142	0.719252178	0.636606328
		3.24109E-06	0.012986229	0.008821582	0.27289946					0.013098896	0.135010177	0.703509656	0.649185467
		3.24109E-06	0.012985444	0.008828667	0.272857344					0.013104218	0.134998952	0.707885209	0.644173119
		3.24109E-06	0.012984268	0.008836242	0.272828847					0.013110451	0.134993985	0.756210762	0.673179826
		3.24862E-06	0.013012499	0.00884341	0.272791465					0.013120604	0.135020982	0.746319287	0.633306955
		3.25616E-06	0.013041903	0.00885094	0.272758778					0.013127795	0.135023761	0.71002833	0.643518608
		3.25616E-06	0.013040328	0.00885893	0.27273993					0.013137458	0.135048814	0.628276431	0.551416382
		3.25616E-06	0.013039148	0.008866942	0.272713469					0.013143518	0.13503264	0.664715911	0.584499184
		3.27124E-06	0.013097933	0.008874864	0.272694133					0.01315196	0.135049302	0.669347893	0.591406686
		3.27877E-06	0.013126528	0.00888265	0.272669976					0.013161479	0.13506656	0.65295793	0.555653929
		3.27877E-06	0.013124943	0.008890474	0.272649794					0.013169349	0.135071045	0.757447651	0.676647992
		3.29385E-06	0.013183299	0.008898207	0.27261624					0.01317773	0.135075561	0.612555628	0.539376348
		3.29385E-06	0.013182504	0.008905579	0.272578659					0.013184672	0.135071581	0.737161732	0.692969885
		3.29385E-06	0.013181311	0.008913304	0.27255349					0.013193393	0.135076436	0.75500067	0.72187498
		3.29385E-06	0.013178926	0.00892143	0.272535051					0.013198601	0.135069306	0.637890282	0.537551398
		3.30139E-06	0.013207092	0.008929148	0.272498147					0.01320901	0.135095591	0.631509007	0.555920633
		3.30139E-06	0.013205101	0.008937243	0.272473557					0.013217219	0.135092062	0.687557267	0.598903952
		3.30892E-06	0.013232058	0.008945045	0.272446818					0.0132241	0.135084348	0.684973187	0.597069474
		3.30892E-06	0.013230862	0.008952778	0.272413505					0.013232384	0.135088876	0.534371553	0.46236967
		3.30892E-06	0.013228868	0.008960549	0.272389081					0.013239386	0.13508552	0.656439558	0.556433531
		3.30892E-06	0.01322847	0.008968177	0.272355303					0.013249388	0.135102375	0.650988092	0.540231528
		3.30892E-06	0.013226477	0.008976506	0.272341614					0.013255109	0.13508907	0.576280057	0.432085214
		3.31646E-06	0.013255408	0.008984314	0.272317662					0.013258463	0.135061003	0.590477615	0.493974228
		3.324E-06	0.013281932	0.00899195	0.272284094					0.013267614	0.135078504	0.683726762	0.627719306
		3.33154E-06	0.013311649	0.009000037	0.272260548					0.013275995	0.135077802	0.659537296	0.618535085
		3.33907E-06	0.013340962	0.009007635	0.272221249					0.013286585	0.135100592	0.699882007	0.59892419
		3.33907E-06	0.013340561	0.009015361	0.272187321					0.013293045	0.135100007	0.645730623	0.527147751
		3.34661E-06	0.013368259	0.009023117	0.27215406					0.013301133	0.135122168	0.632711214	0.549572874
		3.36169E-06	0.013426456	0.009031423	0.272138123					0.013308617	0.135125776	0.681144869	0.587052459
		3.36169E-06	0.013425647	0.009039541	0.272108087					0.013315152	0.135128011	0.620645921	0.52120791
		3.36922E-06	0.01345413	0.009047252	0.272073827					0.013320647	0.135120726	0.00094486	0.00016118
		3.36922E-06	0.013452915	0.009054782	0.272036417					0.013328086	0.135116643	0.000805445	2.89738E-05
		3.37676E-06	0.013480577	0.009062801	0.272003446					0.013338594	0.135134359	0.000757886	0.000203563
		3.39937E-06	0.013567174	0.009071032	0.271977975					0.013346304	0.135138178	0.000843178	7.22612E-05
		3.40691E-06	0.013596438	0.009078864	0.271943107					0.013351287	0.13511644	0.0009169	0.000177702
		3.41445E-06	0.013623241	0.009086612	0.271908158					0.013357098	0.135095903	0.001254294	0.000217967
		3.42198E-06	0.013651672	0.009094511	0.271880663					0.01336315	0.135082974	0.001574398	0.000565238
		3.43706E-06	0.013710575	0.009102343	0.271851868					0.013369942	0.13507135	0.000758382	4.52697E-05
		3.4446E-06	0.013739402	0.009110302	0.271821023					0.013376673	0.135062215	0.000982749	0.000164994
		3.46721E-06	0.013826686	0.009118058	0.271784966					0.013383569	0.135072229	0.005396351	0.018308227
		3.47475E-06	0.013855494	0.009125422	0.271745603					0.013389004	0.135060294	0.001983807	0.007368218
		3.48228E-06	0.013884298	0.009132801	0.271708896					0.013395644	0.135057451	0.002276508	0.00818155
		3.48228E-06	0.013882629	0.009141085	0.271683135					0.013403483	0.135065662	0.00212881	0.007597092
		3.48228E-06	0.013881377	0.009148728	0.271644056					0.01341084	0.135072082	0.00204569	0.005522427
		3.48982E-06	0.013908916	0.009156582	0.271615748					0.013418927	0.135075606	0.002530201	0.008407424
		3.51243E-06	0.013996936	0.009164074	0.271578409					0.013425575	0.135065668	0.001927617	0.005928234
		3.51997E-06	0.014025288	0.009171943	0.271548967					0.013433075	0.135058163	0.002081814	0.006712659
		3.52751E-06	0.014052788	0.009179699	0.271514241					0.013440522	0.135067527	0.00208792	0.008359342
		3.52751E-06	0.014050679	0.009187945	0.271488435					0.013446454	0.135053485	0.00202319	0.008416265
		3.52751E-06	0.014049835	0.009196297	0.271469842					0.013455936	0.135079184	0.004304934	0.018601229
		3.53505E-06	0.014077743	0.009204309	0.271433681					0.013464416	0.135075389	0.003230323	0.013129649
		3.53505E-06	0.014076898	0.009212185	0.271395704					0.01347285	0.135085436	0.003241227	0.012594026
		3.55012E-06	0.014134806	0.009220431	0.271366686					0.013480289	0.135093665	0.004930168	0.018254146
		3.5652E-06	0.014193122	0.009228444	0.271329774					0.013487774	0.135118662	0.00332279	0.010949136
		3.57273E-06	0.014222276	0.009236599	0.271296121					0.013493178	0.135104451	0.002798018	0.010336692
		3.57273E-06	0.014221849	0.009244755	0.271267576					0.013500083	0.135094056	0.001747452	0.005912669
		3.57273E-06	0.014219289	0.009252887	0.27124202					0.013505947	0.135090583	0.003880786	0.013172559
		3.57273E-06	0.014219289	0.009260726	0.271199763					0.013512889	0.135095852	0.003880533	0.01351879
		3.57273E-06	0.014218862	0.009268754	0.271175661					0.013521481	0.135110488	0.005373825	0.018335422
		3.58027E-06	0.014246723	0.009277045	0.271151371					0.013530044	0.135109552	0.00147369	0.004868753
		3.58027E-06	0.014245869	0.009285479	0.271127969					0.013534642	0.135105637	0.001991311	0.005045279
		3.59534E-06	0.01430242	0.009292986	0.271087106					0.01353841	0.135083291	0.005240596	0.01712526
		3.60288E-06	0.014331544	0.009301127	0.271059473					0.013544131	0.135068251	0.002512174	0.00899342
		3.62549E-06	0.014418897	0.009309471	0.271026639					0.013551066	0.135061264	0.004739941	0.015348844
		3.63303E-06	0.014448441	0.009317943	0.271002172					0.013558693	0.13505815	0.004523933	0.014735359
		3.63303E-06	0.014447142	0.009326061	0.27097203					0.013568846	0.135084231	0.002776986	0.009197548
		3.63303E-06	0.014446276	0.009333749	0.270931136					0.013574778	0.135071324	0.003635065	0.010191393
		3.63303E-06	0.01444541	0.009341377	0.270893251					0.013583243	0.135086654	0.001317836	0.002513643
		3.63303E-06	0.014444111	0.009349193	0.270853091					0.013589243	0.135069374	0.002313344	0.005236239
		3.64057E-06	0.014472344	0.009357054	0.270814554					0.01359877	0.135072995	0.002679256	0.006459749
		3.64811E-06	0.014501004	0.009365127	0.270779835					0.01360893	0.135093004	0.001459701	0.003200128
		3.67072E-06	0.014588263	0.009372514	0.270735275					0.013616988	0.13510627	0.003170834	0.008211737
		3.67826E-06	0.01461603	0.00938024	0.270695877					0.013625603	0.135111925	0.001829977	0.003949761
		3.68579E-06	0.014644665	0.009388018	0.270658136					0.01363605	0.135133706	0.003618336	0.009580667
		3.68579E-06	0.014643788	0.00939554	0.270606683					0.013642939	0.135128295	0.003533592	0.008625413
		3.69333E-06	0.014671977	0.009403387	0.27056718					0.013647107	0.135112085	0.002856591	0.0064438
		3.70087E-06	0.014701479	0.009411037	0.270532673					0.013654788	0.13511553	0.002885697	0.00612487
		3.70841E-06	0.014729657	0.009418824	0.270497852					0.013660494	0.135095413	0.002639657	0.005553617
		3.70841E-06	0.014729216	0.00942667	0.270450557					0.013668574	0.135097779	0.002807604	0.006119993
		3.71594E-06	0.014756503	0.009434222	0.270405855					0.01367529	0.135092702	0.002618642	0.005535678
		3.73856E-06	0.014844077	0.009441858	0.270360521					0.013681237	0.13508607	0.002437519	0.005295347
		3.73856E-06	0.014842301	0.009450179	0.270333265					0.013690711	0.135095165	0.002140865	0.004473574
		3.73856E-06	0.01484008	0.009458553	0.270307221					0.01369959	0.135105406	0.002739395	0.005808351
		3.74609E-06	0.01486822	0.009466784	0.270281908					0.013704851	0.135089007	0.003140248	0.006784235
		3.74609E-06	0.014867776	0.009474721	0.270242392					0.01371171	0.135080343	0.00173932	0.004010309
		3.74609E-06	0.014866441	0.009482952	0.270208021					0.013719293	0.135089842	0.002480015	0.005479313
		3.75363E-06	0.014894126	0.009491386	0.27018299					0.013727042	0.135090941	0.003174744	0.006968419
		3.76871E-06	0.014951706	0.009499564	0.270142035					0.013732702	0.135074508	0.003744962	0.013487503
		3.77624E-06	0.014980713	0.009507554	0.270103212					0.013742169	0.13509251	0.002404551	0.005495277
		3.79885E-06	0.015067265	0.0095158	0.270071912					0.013749488	0.135083383	0.003674781	0.009058362
		3.79885E-06	0.015065913	0.00952382	0.270040553					0.013756792	0.135083116	0.003488164	0.011047228
		3.79885E-06	0.015064112	0.009531734	0.270007129					0.013762829	0.135084412	0.001620792	0.008588246
		3.81393E-06	0.015122082	0.009539588	0.269967053					0.013770932	0.135102972	0.003266809	0.019072566
		3.81393E-06	0.015120275	0.009547299	0.269919842					0.013778801	0.135113232	0.003063808	0.009295346
		3.81393E-06	0.015118016	0.009554535	0.269874019					0.013784032	0.135093633	0.003130401	0.009007718
		3.81393E-06	0.015116661	0.009561846	0.269830581					0.013787054	0.135068378	0.003313159	0.010032339
		3.82147E-06	0.015143822	0.009570122	0.269807027					0.013791863	0.135046681	0.002513296	0.007253341
		3.83654E-06	0.015201744	0.009578187	0.26977156					0.013802212	0.135069262	0.002236416	0.007161068
		3.83654E-06	0.015199474	0.009586056	0.269734024					0.013809523	0.135070074	0.001911931	0.006108724
		3.83654E-06	0.015199021	0.009594294	0.26970797					0.013819345	0.135092435	0.002824335	0.006741226
		3.83654E-06	0.015196752	0.009602684	0.269683459					0.01382894	0.135108583	0.003238467	0.011088164
		3.84408E-06	0.015226153	0.009610409	0.269639759					0.013835716	0.135098181	0.001743364	0.007447813
		3.85162E-06	0.015253731	0.009618369	0.269600983					0.013840412	0.135074444	0.002645663	0.007158784
		3.85162E-06	0.015251455	0.009626306	0.269560284					0.013848831	0.135088044	0.003128804	0.014047495
		3.85915E-06	0.015279477	0.009634378	0.269519652					0.013861893	0.135150872	0.00404238	0.019117993
		3.86669E-06	0.015307949	0.009642285	0.269479688					0.013870056	0.135154974	0.003483684	0.015296903
		3.88177E-06	0.015365795	0.009650162	0.269438847					0.013879749	0.135155123	0.001920719	0.011729243
		3.90438E-06	0.015452539	0.009657842	0.269394261					0.013884558	0.135144419	0.003859875	0.016042195
		3.91192E-06	0.015478676	0.009666149	0.269354634					0.013894244	0.135173241	0.003488807	0.015609872
		3.91192E-06	0.015477291	0.009674688	0.269322439					0.013902716	0.135169429	0.003288538	0.013831857
		3.91945E-06	0.015504338	0.009682776	0.269287214					0.013909047	0.135172543	0.003852635	0.016921223
		3.91945E-06	0.015503414	0.009690803	0.269249536					0.013918205	0.135184304	0.001867779	0.004934419
		3.92699E-06	0.015530913	0.009698884	0.269208496					0.013929722	0.13521005	0.00337135	0.013037007
		3.92699E-06	0.015528598	0.009706964	0.269172712					0.013934901	0.135190087	0.003238422	0.009436943
		3.94207E-06	0.015583564	0.009715157	0.26913687					0.0139413	0.135186926	0.003793632	0.014020247
		3.9496E-06	0.0156115	0.009723719	0.269112948					0.013944285	0.135157586	0.002284782	0.00661508
		3.96468E-06	0.015668285	0.009731603	0.269070203					0.013951189	0.135145519	0.001619121	0.005285745
		3.96468E-06	0.015665952	0.009739774	0.269029627					0.013956526	0.135137025	0.001612923	0.008186118
		3.97975E-06	0.01572224	0.009747854	0.268994021					0.013964771	0.135135995	0.001945525	0.011623524
		3.98729E-06	0.015749204	0.009755731	0.268947955					0.013971231	0.135126555	0.002608891	0.010440361
		3.99483E-06	0.015777096	0.009764014	0.268907439					0.013974246	0.13510253	0.001525145	0.004488837
		3.99483E-06	0.015777096	0.009771861	0.268861723					0.013980065	0.135090861	0.00140927	0.004350578
		3.99483E-06	0.015775688	0.00977982	0.268815917					0.01398825	0.135085345	0.002416565	0.010479895
		4.0099E-06	0.015831449	0.009787373	0.268759747					0.013994695	0.13508072	0.001434286	0.005167362
		4.01744E-06	0.015859319	0.009795543	0.2687247					0.014002323	0.135084568	0.002423608	0.009627791
		4.02498E-06	0.01588671	0.00980351	0.26867837					0.014012159	0.135113636	0.001218963	0.003895175
		4.03251E-06	0.015915987	0.009811658	0.26863531					0.014018468	0.135108677	0.001643684	0.0061245
		4.03251E-06	0.015914094	0.009819542	0.268588995					0.014025154	0.135095582	0.001850376	0.004367093
		4.04005E-06	0.015940995	0.009827494	0.26854114					0.014034485	0.135121698	0.002170535	0.007282382
		4.04759E-06	0.01596931	0.009835529	0.268499068					0.014043809	0.135134974	0.001967878	0.005107387
		4.0702E-06	0.016057092	0.009843715	0.268459092					0.01405011	0.135130923	0.001234375	0.003336269
		4.08528E-06	0.01611273	0.009852406	0.268424795					0.014054678	0.135097484	0.001644567	0.006087085
		4.12296E-06	0.016256055	0.009860606	0.268382519					0.014061522	0.135100625	0.001846338	0.005447377
		4.13804E-06	0.016312099	0.00986895	0.268349115					0.014069986	0.135110524	0.001668285	0.006602131
		4.15311E-06	0.016370064	0.009876872	0.268307221					0.014076378	0.135106383	0.001075622	0.002843028
		4.16819E-06	0.01642802	0.009885321	0.268276049					0.014083576	0.135112914	0.002307508	0.007533227
		4.17573E-06	0.016455771	0.009893861	0.268249638					0.014094332	0.135152577	0.001543586	0.005096744
		4.18326E-06	0.016483027	0.009902303	0.268216242					0.014103173	0.13517483	0.00275962	0.007893764
		4.1908E-06	0.016511255	0.009910511	0.268176261					0.0141071	0.135156813	0.00251223	0.007252564
		4.19834E-06	0.016538005	0.009919119	0.268145027					0.014112821	0.135151113	0.002635448	0.010073199
		4.20588E-06	0.016565237	0.009927109	0.268104584					0.014119967	0.135150278	0.001447565	0.005838501
		4.22095E-06	0.016622143	0.009935407	0.268069285					0.014127361	0.135169367	0.001370409	0.004148862
		4.23602E-06	0.016678538	0.009943827	0.268034365					0.014134469	0.135170112	0.002213768	0.00723464
		4.24356E-06	0.01670524	0.009951771	0.267988793					0.014142164	0.135186215	0.00264016	0.008482187
		4.26617E-06	0.016791764	0.009960198	0.267951668					0.014148262	0.135183142	0.003169166	0.010188378
		4.27371E-06	0.016816942	0.009969017	0.267921893					0.014153764	0.135176331	0.002252429	0.007458833
		4.28879E-06	0.016874759	0.009977715	0.267886067					0.014163322	0.135198509	0.002978658	0.008721334
		4.30386E-06	0.01693106	0.009986338	0.267862641					0.014170761	0.135207264	0.003136815	0.012898341
		4.3114E-06	0.0169587	0.009994516	0.267819553					0.014179135	0.135220063	0.00206706	0.004947692
		4.3114E-06	0.016956187	0.010002822	0.267780466					0.014185022	0.135215942	0.003470064	0.008345489
		4.3114E-06	0.016953674	0.010010827	0.267735875					0.014193155	0.135227398	0.002522169	0.006573745
		4.31894E-06	0.016981803	0.010019676	0.267712416					0.014201876	0.135251238	0.001253915	0.002625227
		4.33401E-06	0.017037542	0.01002817	0.267677068					0.014206926	0.135241085	0.003392619	0.007236525
		4.34909E-06	0.017093764	0.010036356	0.267642749					0.014213574	0.135234506	0.00218254	0.005145835
		4.3717E-06	0.017179586	0.010044549	0.267601439					0.014220086	0.135234399	0.001875087	0.004251378
		4.37924E-06	0.017207677	0.010053217	0.267567374					0.014227232	0.13523062	0.002796747	0.008333934
		4.39431E-06	0.017263332	0.010061938	0.267536119					0.014232885	0.1352117	0.002309059	0.007830932
		4.39431E-06	0.017260266	0.010070892	0.267512311					0.014240897	0.135223911	0.0036294	0.012501217
		4.40939E-06	0.017315889	0.010079613	0.267480583					0.014247914	0.135210223	0.001517269	0.004350661
		4.42446E-06	0.017369433	0.010088228	0.267443287					0.014255384	0.135208573	0.001890708	0.003675844
		4.43953E-06	0.017423973	0.010096897	0.2674041					0.014262092	0.135207437	0.003292139	0.005861377
		4.46968E-06	0.017536596	0.010105896	0.267371047					0.014271499	0.135230905	0.003240726	0.011035704
		4.50737E-06	0.017678709	0.010114971	0.267348787					0.014281139	0.135247875	0.00252414	0.009494326
		4.50737E-06	0.017675573	0.01012333	0.267313995					0.014288428	0.135259936	0.003144668	0.008164825
		4.52245E-06	0.01773102	0.010132104	0.267279948					0.014299463	0.135303574	0.002075395	0.007377746
		4.52245E-06	0.017727353	0.010141262	0.267252171					0.014305982	0.135293862	0.003296151	0.010532695
		4.56013E-06	0.017867163	0.010150465	0.267225163					0.014312646	0.135281659	0.017065405	0.051971493
		4.58275E-06	0.017952579	0.010159495	0.26719794					0.01432013	0.135293607	0.028444478	0.092504332
		4.59782E-06	0.018008975	0.010168623	0.267171018					0.014328075	0.135294478	0.019147723	0.061748381
		4.60536E-06	0.018035303	0.010177223	0.267134687					0.01433314	0.135273948	0.020894329	0.066756968
		4.6129E-06	0.018061622	0.010185393	0.267086369					0.014343602	0.135289919	0.007933354	0.021602641
		4.62043E-06	0.018087398	0.010194106	0.267048461					0.014353182	0.135307171	0.012630832	0.036086913
		4.62043E-06	0.018085797	0.010202367	0.267002164					0.014361337	0.135317709	0.013727236	0.045328125
		4.62797E-06	0.018108355	0.010210862	0.266963645					0.014370194	0.135323311	0.020046102	0.061686853
		4.64304E-06	0.018164126	0.010219432	0.266927275					0.014375575	0.135307722	0.011125951	0.043413449
		4.65058E-06	0.01819254	0.010227753	0.266883488					0.014381907	0.135308759	0.005533186	0.019516331
		4.66566E-06	0.018247745	0.010236226	0.266844189					0.014388751	0.135307902	0.017860988	0.06081528
		4.66566E-06	0.018245593	0.010245074	0.266807239					0.014399062	0.135330046	0.015998158	0.05354902
		4.67319E-06	0.018274531	0.010253825	0.26677226					0.014407444	0.135342666	0.014865119	0.05757044
		4.67319E-06	0.018272915	0.010262139	0.26672698					0.01441275	0.135336934	0.017434535	0.052021097
		4.67319E-06	0.018270761	0.010271229	0.266693388					0.014419895	0.135343681	0.016066312	0.050771537
		4.67319E-06	0.018268069	0.01027992	0.26665925					0.014427094	0.13534996	0.015341138	0.044512743
		4.69581E-06	0.018350515	0.01028843	0.266620439					0.014436606	0.135375063	0.005233458	0.01291582
		4.71088E-06	0.018407799	0.010296909	0.266576397					0.014442161	0.135369746	0.022370629	0.065538689
		4.71088E-06	0.018404547	0.010305803	0.266547061					0.014449902	0.135366751	0.014306722	0.042127642
		4.71842E-06	0.018432366	0.010314411	0.266508357					0.014457989	0.135374648	0.018533433	0.053983891
		4.72596E-06	0.018460723	0.010323109	0.266475641					0.014464163	0.135361756	0.013328502	0.043006429
		4.72596E-06	0.018458006	0.010331928	0.266445166					0.014471082	0.135347268	0.013566999	0.039520324
		4.73349E-06	0.018482004	0.010340754	0.266410753					0.014477647	0.1353333	0.016174059	0.03750375
		4.73349E-06	0.018479284	0.010350071	0.266387519					0.014485215	0.13534015	0.013396154	0.046844222
		4.74103E-06	0.018507621	0.010358852	0.266353514					0.014492571	0.135348834	0.009578852	0.024695097
		4.74103E-06	0.018505987	0.010367912	0.266328491					0.014499408	0.135344084	0.010914319	0.026507806
		4.74857E-06	0.018533773	0.010376723	0.26629425					0.014506885	0.135337702	0.009154985	0.024794236
		4.76364E-06	0.018589329	0.010385738	0.266257266					0.014511204	0.135315195	0.011524754	0.02782775
		4.76364E-06	0.018586049	0.01039525	0.266231915					0.014517957	0.135319203	0.006142832	0.00910275
		4.76364E-06	0.018583863	0.01040437	0.266203056					0.014523738	0.135308447	0.017850742	0.030555215
		4.77118E-06	0.01860889	0.010413249	0.266170652					0.014530597	0.135309638	0.017107931	0.029972204
		4.77118E-06	0.018606702	0.010421985	0.266137369					0.014540388	0.135327675	0.007510173	0.011074099
		4.77118E-06	0.018605061	0.010430532	0.266101953					0.014547677	0.135332852	0.017272495	0.028384576
		4.77118E-06	0.018604514	0.010439133	0.266066671					0.014557197	0.135354027	0.00633294	0.010384064
		4.77872E-06	0.01863062	0.010447997	0.266034855					0.014563295	0.135344326	0.021189833	0.038916525
		4.79379E-06	0.018685548	0.010457275	0.266011198					0.014569498	0.135348883	0.013474568	0.026797062
		4.79379E-06	0.018683352	0.010465943	0.265970849					0.014578724	0.135370133	0.007485681	0.011117183
		4.81641E-06	0.01876652	0.01047492	0.265936593					0.014581965	0.135349075	0.008807874	0.012914396
		4.81641E-06	0.018763214	0.010483272	0.265893907					0.014588485	0.13534331	0.006844484	0.009965482
		4.81641E-06	0.018760459	0.010492505	0.265864814					0.014598163	0.135360213	0.007768742	0.011414888
		4.81641E-06	0.018754953	0.010500879	0.265822599					0.014606838	0.135362135	0.0055834	0.007700671
		4.82394E-06	0.018779343	0.010509796	0.265784208					0.014613908	0.135377536	0.007727302	0.01139924
		4.82394E-06	0.01877769	0.010518449	0.265742012					0.014621295	0.135379795	0.004762617	0.006880985
		4.82394E-06	0.018776588	0.010527757	0.26571741					0.014626541	0.13536885	0.009447437	0.013453645
		4.83148E-06	0.018805375	0.010536192	0.265672577					0.014631704	0.13535526	0.010929118	0.016223975
		4.83148E-06	0.018801514	0.010545267	0.265643667					0.014639053	0.135352461	0.007339698	0.01183537
		4.83148E-06	0.018800411	0.01055453	0.26560837					0.014644473	0.135345975	0.007336841	0.011025068
		4.84655E-06	0.018854646	0.01056362	0.265574775					0.01465513	0.135373748	0.009033122	0.01366785
		4.85409E-06	0.018881754	0.010572364	0.265535001					0.01466018	0.135365733	0.009659057	0.022953292
		4.85409E-06	0.018880647	0.010581786	0.26550143					0.014666158	0.135360631	0.006760702	0.010979037
		4.86163E-06	0.018908302	0.010591351	0.265476983					0.014671796	0.135352405	0.008675328	0.014176648
		4.8767E-06	0.018963041	0.010600554	0.265443576					0.014679062	0.13536108	0.0096235	0.026699731
		4.8767E-06	0.01896193	0.010610383	0.265416226					0.014686154	0.135363448	0.003969187	0.012523717
		4.8767E-06	0.018959151	0.010619887	0.265389731					0.014693142	0.135364841	0.007896241	0.032398964
		4.88424E-06	0.018985673	0.010629075	0.265356733					0.014700845	0.135380344	0.007646818	0.014610908
		4.88424E-06	0.018982336	0.010638241	0.265319795					0.014705774	0.135362787	0.011050066	0.02361072
		4.89932E-06	0.019036462	0.010646969	0.265272288					0.014710621	0.135348239	0.011129523	0.02426713
		4.91439E-06	0.019091681	0.010656127	0.265236366					0.014715211	0.135321028	0.005542658	0.01166308
		4.91439E-06	0.019089445	0.010664833	0.265192053					0.014720231	0.135300606	0.013808719	0.034258729
		4.91439E-06	0.019088327	0.010674134	0.265158051					0.014728258	0.135305022	0.006934778	0.016281967
		4.92947E-06	0.01914576	0.010683722	0.26513068					0.014733987	0.13529207	0.012737218	0.021086682
		4.937E-06	0.019171667	0.010692684	0.265087557					0.014740363	0.135286016	0.00828575	0.021805947
		4.937E-06	0.019168862	0.010701894	0.265049987					0.01474723	0.135282591	0.007005841	0.020144596
		4.937E-06	0.019167179	0.010711278	0.26501095					0.014753486	0.135281051	0.007415235	0.018804957
		4.937E-06	0.019164375	0.010720911	0.26497903					0.014759682	0.135269615	0.01342931	0.039772066
		4.937E-06	0.019163253	0.010729926	0.26494212					0.01476529	0.135259342	0.012869613	0.035651771
		4.94454E-06	0.019189142	0.010738782	0.264900245					0.014772563	0.135264331	0.013666017	0.038990369
		4.94454E-06	0.019188019	0.01074797	0.264859639					0.014783477	0.135303569	0.008815944	0.036332874
		4.94454E-06	0.019184652	0.010757475	0.264830102					0.014791791	0.135309652	0.008008863	0.020489749
		4.94454E-06	0.019182408	0.010766889	0.264800707					0.014802962	0.135349308	0.016615757	0.048508905
		4.95208E-06	0.019209403	0.010776108	0.264760769					0.014809233	0.135340424	0.015582034	0.046589503
		4.95208E-06	0.019207157	0.010785876	0.264733388					0.014814735	0.135331047	0.014202335	0.037927051
		4.95962E-06	0.019234704	0.010795509	0.264698675					0.014818436	0.135315475	0.007437315	0.018960906
		4.95962E-06	0.019232455	0.010804885	0.264669629					0.014827903	0.135343236	0.008070661	0.022405458
		4.95962E-06	0.019231331	0.010814247	0.264630607					0.014831581	0.135325603	0.006744456	0.018039888
		4.95962E-06	0.019231331	0.010823066	0.264588197					0.01483795	0.135325084	0.011681573	0.031699386
		4.95962E-06	0.019227959	0.010832216	0.264550608					0.014842541	0.135311139	0.007577342	0.019066528
		4.96715E-06	0.019253243	0.010841389	0.264508976					0.014849965	0.135316524	0.008074823	0.021568172
		4.97469E-06	0.019280769	0.010850705	0.264474173					0.014855098	0.135313111	0.009060476	0.038293882
		4.97469E-06	0.019278516	0.010860059	0.264432494					0.014863894	0.13532541	0.005948183	0.024478984
		4.98223E-06	0.019304907	0.010869353	0.264394184					0.014870489	0.135322308	0.009538382	0.034135771
		4.98223E-06	0.019304343	0.010878541	0.264354064					0.0148767	0.135308292	0.007058427	0.019130882
		4.98977E-06	0.019330725	0.010887563	0.264311836					0.014881584	0.135302627	0.006340012	0.01808931
		4.98977E-06	0.019329596	0.010896638	0.264273532					0.014888911	0.135308966	0.012486269	0.046427924
		4.9973E-06	0.019357099	0.010906331	0.264243714					0.014895091	0.13531045	0.005264469	0.016066119
		5.00484E-06	0.019380637	0.010915422	0.264198735					0.014901581	0.135299923	0.004362523	0.012477708
		5.00484E-06	0.019377243	0.010924693	0.264157594					0.01490731	0.135295454	0.007172129	0.026932487
		5.00484E-06	0.019375547	0.010934069	0.264118796					0.014915465	0.135299129	0.006420105	0.01843181
		5.00484E-06	0.019373851	0.010942519	0.264065196					0.014923048	0.135292984	0.009008403	0.021098034
		5.01238E-06	0.019400764	0.010952121	0.264027557					0.01492745	0.135283895	0.011454812	0.023976782
		5.01238E-06	0.019397935	0.010961294	0.263986452					0.014933977	0.135272824	0.009178593	0.016132636
		5.01238E-06	0.019396803	0.010970181	0.263935283					0.014938748	0.13525971	0.006261816	0.015037043
		5.01238E-06	0.01939454	0.010979211	0.26388718					0.014944032	0.135254936	0.006940404	0.020274277
		5.01992E-06	0.019420873	0.010988497	0.263841078					0.014953506	0.135276088	0.009869215	0.023789801
		5.01992E-06	0.019419174	0.010997564	0.263794214					0.014963441	0.135304145	0.005556838	0.016656064
		5.02745E-06	0.019444363	0.011006903	0.263746372					0.014971355	0.135313918	0.003314678	0.008147896
		5.02745E-06	0.019442096	0.011016174	0.263702999					0.014979096	0.135333174	0.011704532	0.03032408
		5.03499E-06	0.019468975	0.011025272	0.263656661					0.014984756	0.135325337	0.005553489	0.013940524
		5.03499E-06	0.019465004	0.011034068	0.263603023					0.014991834	0.135334903	0.007784465	0.017687107
		5.03499E-06	0.019463869	0.01104358	0.263566013					0.014997781	0.135335179	0.007733272	0.019118061
		5.04253E-06	0.019487897	0.011053153	0.263533545					0.015004904	0.135330419	0.010370759	0.028254194
		5.04253E-06	0.019483924	0.011062778	0.263505189					0.015011748	0.135334185	0.004797247	0.01352482
		5.04253E-06	0.019481087	0.011071943	0.263468311					0.015016888	0.135322597	0.005704459	0.015440762
		5.04253E-06	0.019480519	0.011081765	0.263442231					0.015023205	0.135325285	0.009436731	0.022318303
		5.05007E-06	0.019506798	0.011091322	0.263409324					0.015028579	0.135320407	0.008332336	0.020953707
		5.0576E-06	0.019534207	0.011100834	0.263377858					0.015040104	0.135359871	0.008057063	0.020037844
		5.0576E-06	0.019532501	0.011110211	0.263337969					0.015047144	0.135358954	0.010650244	0.023768523
		5.0576E-06	0.019530227	0.011119708	0.263302142					0.015055359	0.135372281	0.008949967	0.022381489
		5.06514E-06	0.019556487	0.011128708	0.263256026					0.015060281	0.135365161	0.010042047	0.028057174
		5.07268E-06	0.01958103	0.011138167	0.263218148					0.015070419	0.13538474	0.01254341	0.022439994
		5.07268E-06	0.019578182	0.01114737	0.263179258					0.01507556	0.135374088	0.010628105	0.021705421
		5.07268E-06	0.019576473	0.011156739	0.263137526					0.015083466	0.135375452	0.00586978	0.015016904
		5.07268E-06	0.019573057	0.011166191	0.263101101					0.015092783	0.135384881	0.009033381	0.016625892
		5.07268E-06	0.019570781	0.01117553	0.263055692					0.015099498	0.135374645	0.01165209	0.018637107
		5.07268E-06	0.019568504	0.011184786	0.263018121					0.015108875	0.135389177	0.005769838	0.014383738
		5.07268E-06	0.019566229	0.011193627	0.262969673					0.015116639	0.135393817	0.003801732	0.008749185
		5.07268E-06	0.019563385	0.011202868	0.262924184					0.015121907	0.135377032	0.009242332	0.019397277
		5.07268E-06	0.019562247	0.011212041	0.26287752					0.015130688	0.1353853	0.007760056	0.019849409
		5.08021E-06	0.019588468	0.011220574	0.262823321					0.015135565	0.135375981	0.011413546	0.027733585
		5.08021E-06	0.019585053	0.011230003	0.262779555					0.015141052	0.13536483	0.004333601	0.011800698
		5.09529E-06	0.019641456	0.011239538	0.262740565					0.015147248	0.135362755	0.00786417	0.016304489
		5.10283E-06	0.019667654	0.011248975	0.262702463					0.015151914	0.135361597	0.007718213	0.012131816
		5.10283E-06	0.019665369	0.011258359	0.262657617					0.015157333	0.135363526	0.008538365	0.020866032
		5.10283E-06	0.019661371	0.011268353	0.262623445					0.015162066	0.13534749	0.012080768	0.033264793
		5.10283E-06	0.019659088	0.011277873	0.262585844					0.015168014	0.135357772	0.005255769	0.010381878
		5.11036E-06	0.019685268	0.011286858	0.262533245					0.015172785	0.135342997	0.01179015	0.02931856
		5.11036E-06	0.019682982	0.011296159	0.262488245					0.015178468	0.135331819	0.00893684	0.022080859
		5.11036E-06	0.019680125	0.011305543	0.262439841					0.015186051	0.135337579	0.001391264	0.002806042
		5.11036E-06	0.019676127	0.011314844	0.262395116					0.015192676	0.13534662	0.000697376	0.001223148
		5.11036E-06	0.019673844	0.011324032	0.262347494					0.015200846	0.135352152	0.000404149	0.000647456
		5.11036E-06	0.01967099	0.011333567	0.262301173					0.015210163	0.135365152	0.000520805	0.001376128
		5.11036E-06	0.019667566	0.011343403	0.262268499					0.015217655	0.135375527	0.005861368	0.012065465
		5.11036E-06	0.019666425	0.011353081	0.262230406					0.015223858	0.135382599	0.002499003	0.005499393
		5.1179E-06	0.019691433	0.011361923	0.262177097					0.015229067	0.135368123	0.001589707	0.004922487
		5.12544E-06	0.01971586	0.011371043	0.262128819					0.015239121	0.135382215	0.0005564	0.000835281
		5.13298E-06	0.019741419	0.011379899	0.262075879					0.015243689	0.135361159	0.00141575	0.004317293
		5.13298E-06	0.019737986	0.011388846	0.262023624					0.015248769	0.135346482	0.003809997	0.013775145
		5.14051E-06	0.019761815	0.011398148	0.261975485					0.015258214	0.135365105	0.00111855	0.002633127
		5.14805E-06	0.019787351	0.011407464	0.261923935					0.015262495	0.135351497	0.001871902	0.005688371
		5.14805E-06	0.019783912	0.011416886	0.261881701					0.015270726	0.135359345	0.005266946	0.012811525
		5.15559E-06	0.019809436	0.011426556	0.261835979					0.015279228	0.135362359	0.000309103	0.0004664
		5.15559E-06	0.019807141	0.011436144	0.261792744					0.01528458	0.135349214	0.001004301	0.001848761
		5.16313E-06	0.019833801	0.011445761	0.261747803					0.015291853	0.135356707	0.000563963	0.001465725
		5.16313E-06	0.019832653	0.011454934	0.261695858					0.01529676	0.135343252	0.004355955	0.012142075
		5.16313E-06	0.019828634	0.011464296	0.261645121					0.015303046	0.135355543	0.000692076	0.000978846
		5.17066E-06	0.019855282	0.011473785	0.261590396					0.015307644	0.135332152	0.001097259	0.002009195
		5.17066E-06	0.019853558	0.011483403	0.261551723					0.015315815	0.135341255	0.000512529	0.001016073
		5.18574E-06	0.019907983	0.01149336	0.261515327					0.01532149	0.135337324	0.001035664	0.00256884
		5.18574E-06	0.019906831	0.011503076	0.261470162					0.015327867	0.13533328	0.002202906	0.006762354
		5.19328E-06	0.019933459	0.011512844	0.261426913					0.015333241	0.135311392	0.004020304	0.007943798
		5.19328E-06	0.019931729	0.011522643	0.261387028					0.015339889	0.135301661	0.001699185	0.00314304
		5.19328E-06	0.019931152	0.011532781	0.261347231					0.015346251	0.135309196	0.004993859	0.009000196
		5.19328E-06	0.019929423	0.011542157	0.261305754					0.01535525	0.135326491	0.001856745	0.004789979
		5.19328E-06	0.019927693	0.011551775	0.261267007					0.015361552	0.135325392	0.006748764	0.017769227
		5.20081E-06	0.019952576	0.011561287	0.261228887					0.015366737	0.135316267	0.002863874	0.006680874
		5.20081E-06	0.019949692	0.011571131	0.261185174					0.015372986	0.135311117	0.003042603	0.005576184
		5.20835E-06	0.019976294	0.011580862	0.261146013					0.015382521	0.135329501	0.001501343	0.001794288
		5.20835E-06	0.019973985	0.011590427	0.26110275					0.015387955	0.135310913	0.001914998	0.00300252
		5.20835E-06	0.019969367	0.011600361	0.261059737					0.015392561	0.135295813	0.004690636	0.00668055
		5.21589E-06	0.019993644	0.011610084	0.261015606					0.015399759	0.135306194	0.000211855	0.00036821
		5.22343E-06	0.020020222	0.011619453	0.260965418					0.015406625	0.135309176	0.000929371	0.002180188
		5.22343E-06	0.020017909	0.011629064	0.260922462					0.015412504	0.13531244	0.000927495	0.002828768
		5.23096E-06	0.020043321	0.011638327	0.260871556					0.015416801	0.135304496	0.001957324	0.00373894
		5.23096E-06	0.020041006	0.011648148	0.260830291					0.015428416	0.135338394	0.00040601	0.000516282
		5.23096E-06	0.02003927	0.011657457	0.260786525					0.015435644	0.135340057	0.000810264	0.001374002
		5.23096E-06	0.02003522	0.011667135	0.260745695					0.01544729	0.135375957	0.000381775	0.000532639
		5.2385E-06	0.020060036	0.011676949	0.260704596					0.015453274	0.135381009	0.000632276	0.000885676
		5.2385E-06	0.020055984	0.011686612	0.26065864					0.015459365	0.135387875	0.000332257	0.000478241
		5.24604E-06	0.020083102	0.011695785	0.260602866					0.015465621	0.135387255	0.000499522	0.000629916
		5.24604E-06	0.020080785	0.011705063	0.260549595					0.015474854	0.135411794	0.001002966	0.00134132
		5.25358E-06	0.020106736	0.01171444	0.260494811					0.01548059	0.135418222	0.000403035	0.000683907
		5.25358E-06	0.020104996	0.011723598	0.260443873					0.01548659	0.135410886	0.000122046	0.000181064
		5.25358E-06	0.020100937	0.011732974	0.260395838					0.015491617	0.135403979	0.001747615	0.002271549
		5.25358E-06	0.02009746	0.01174272	0.260347951					0.015497383	0.135409773	0.00047258	0.000676875
		5.25358E-06	0.020093404	0.011751946	0.260301199					0.015502577	0.135407886	0.000271306	0.000318282
		5.25358E-06	0.020091666	0.011761496	0.260257803					0.015510182	0.135400326	0.002178802	0.003836248
		5.25358E-06	0.020088771	0.011770872	0.260211614					0.015518601	0.135411454	0.004159312	0.00907419
		5.26111E-06	0.020114114	0.01178043	0.260163013					0.015522453	0.135398756	0.001318024	0.003335621
		5.26111E-06	0.020112376	0.011789505	0.260109057					0.015532425	0.135421634	0.003366842	0.005908802
		5.26111E-06	0.020110058	0.011799266	0.260070152					0.015538123	0.135422368	0.007590146	0.022369587
		5.26111E-06	0.020106003	0.011808982	0.260024716					0.015545653	0.135423941	0.005600758	0.012743191
		5.26111E-06	0.020106003	0.011818999	0.25998527					0.01555521	0.135443168	0.003232633	0.007444105
		5.26111E-06	0.020103108	0.011828149	0.259932194					0.015563147	0.135445606	0.002145471	0.005188301
		5.26865E-06	0.02012901	0.011837963	0.259890256					0.015570986	0.135444526	0.001581161	0.002846805
		5.26865E-06	0.020125533	0.011847475	0.259840973					0.015576383	0.135432865	0.002699062	0.006134827
		5.26865E-06	0.020122636	0.011857131	0.259796556					0.015582888	0.135421972	0.001055319	0.003415525
		5.26865E-06	0.02011974	0.01186717	0.259760598					0.015587508	0.135407134	0.005565512	0.016016997
		5.26865E-06	0.020116266	0.011877338	0.259725115					0.015594563	0.135422312	0.000812228	0.002148072
		5.26865E-06	0.020114529	0.011887084	0.259682534					0.01559956	0.13540987	0.003951673	0.011379937
		5.26865E-06	0.020112214	0.011896385	0.259630802					0.015606186	0.135401825	0.003208281	0.00923583
		5.27619E-06	0.020138669	0.011906222	0.259584013					0.015609344	0.135382302	0.006215233	0.016727383
		5.28372E-06	0.020166278	0.011916397	0.259552674					0.015615924	0.135380076	0.001828708	0.003269005
		5.28372E-06	0.020165698	0.011926369	0.25951254					0.015622919	0.135384982	0.001670687	0.002854711
		5.2988E-06	0.020220324	0.011936311	0.259474765					0.015630615	0.135387116	0.001646128	0.002573649
		5.2988E-06	0.020217998	0.011946615	0.259438932					0.015633976	0.13536851	0.005529928	0.013480824
		5.2988E-06	0.020215672	0.011957122	0.259402072					0.015639961	0.135362907	0.002562038	0.005131341
		5.30634E-06	0.020242682	0.011967116	0.259361551					0.015648584	0.135383662	0.001143482	0.00173472
		5.30634E-06	0.020239772	0.011978	0.259334485					0.015655217	0.135388075	0.001682642	0.002868942
		5.30634E-06	0.020238609	0.011987603	0.259290242					0.015659309	0.135364352	0.00121726	0.002461153
		5.30634E-06	0.020236282	0.011998042	0.259254958					0.015662905	0.135338114	0.002454462	0.006459146
		5.30634E-06	0.020233955	0.012008489	0.25922265					0.015667465	0.135325517	0.003152267	0.008854761
		5.30634E-06	0.020232211	0.012018876	0.25918919					0.015678447	0.135346356	0.003903919	0.008434777
		5.30634E-06	0.020229885	0.012029172	0.259151744					0.015687906	0.13536724	0.002463634	0.006526734
		5.30634E-06	0.020228722	0.012039287	0.25910989					0.015696951	0.13538365	0.001608118	0.004246705
		5.31387E-06	0.020252801	0.012049274	0.259069732					0.015703268	0.135374764	0.00634014	0.018394033
		5.32141E-06	0.020277451	0.01205945	0.259032233					0.015711468	0.135386519	0.007328174	0.022143992
		5.32895E-06	0.020302674	0.012069384	0.258984437					0.015717913	0.135387532	0.005339661	0.014485297
		5.32895E-06	0.020300925	0.012079484	0.258941799					0.015727644	0.135398387	0.005849787	0.012949045
		5.32895E-06	0.020299176	0.012089494	0.25889547					0.015732113	0.1353824	0.002642454	0.006164743
		5.32895E-06	0.020296845	0.012099443	0.258848571					0.015738739	0.135372681	0.003404288	0.006797222
		5.33649E-06	0.020323803	0.012109717	0.258811569					0.015748138	0.135394715	0.004718605	0.014017375
		5.34402E-06	0.020349588	0.012119425	0.258761696					0.015754017	0.135386479	0.00535361	0.020565719
		5.34402E-06	0.020346084	0.012129404	0.258718292					0.015757944	0.135376382	0.007892378	0.024148627
		5.35156E-06	0.020371858	0.012139535	0.258677231					0.015767675	0.135391595	0.004473169	0.01020236
		5.37417E-06	0.020455589	0.012148964	0.258626599					0.015773034	0.135378032	0.004136391	0.010760716
		5.38171E-06	0.020483103	0.012159758	0.258599442					0.015779509	0.135379303	0.004444279	0.015085735
		5.38925E-06	0.020507672	0.012169737	0.258551939					0.015788531	0.13539717	0.003396717	0.014791279
		5.38925E-06	0.020504144	0.012179445	0.258506422					0.01579444	0.13540321	0.002822031	0.005234423
		5.39679E-06	0.020529289	0.012189191	0.258465057					0.01580188	0.135410113	0.002087736	0.006580031
		5.39679E-06	0.020526346	0.012199186	0.258424996					0.015805219	0.13539063	0.002293032	0.006436029
		5.40432E-06	0.020551479	0.012208917	0.258378318					0.015811414	0.135379894	0.003854518	0.011162129
		5.40432E-06	0.020549712	0.012218549	0.258330976					0.015819954	0.135395344	0.004993166	0.014547813
		5.40432E-06	0.020547945	0.012228687	0.258295832					0.015825977	0.135393608	0.00466507	0.013248906
		5.40432E-06	0.020544413	0.01223878	0.258260007					0.015831524	0.135382578	0.0052928	0.008902096
		5.41186E-06	0.02056953	0.012248699	0.258218914					0.015838722	0.135389155	0.004696703	0.014588673
		5.41186E-06	0.020567762	0.012258611	0.258177824					0.015844353	0.135382332	0.00273383	0.008518495
		5.4194E-06	0.020591689	0.012268749	0.258136085					0.01584984	0.135373419	0.002356431	0.005981614
		5.4194E-06	0.020588741	0.01227915	0.258095885					0.015858697	0.135374113	0.002382544	0.007173874
		5.4194E-06	0.020586383	0.012289627	0.258063352					0.015863347	0.135355462	0.003044414	0.008563569
		5.42694E-06	0.020612654	0.012300519	0.258035173					0.015870425	0.135361007	0.005638344	0.017133454
		5.42694E-06	0.020610884	0.012310747	0.257994249					0.015877239	0.13535908	0.00253911	0.006754711
		5.42694E-06	0.020606165	0.012321088	0.25795496					0.015882613	0.135350102	0.004289861	0.011949976
		5.43447E-06	0.020630061	0.01233198	0.257920954					0.015890173	0.1353528	0.003951066	0.011393233
		5.44201E-06	0.020656901	0.012342042	0.257877572					0.015897085	0.135356925	0.002536751	0.005987787
		5.44201E-06	0.020652765	0.012351947	0.257831662					0.015902602	0.135354389	0.004443895	0.009098891
		5.44955E-06	0.020677821	0.012361949	0.257788776					0.015909084	0.135357459	0.002184287	0.00639951
		5.47216E-06	0.020760058	0.012371363	0.257735425					0.01591687	0.13536641	0.000824069	0.001961279
		5.4797E-06	0.020785087	0.012381071	0.257688093					0.015926171	0.135380426	0.001796155	0.005537185
		5.48723E-06	0.020811893	0.012390591	0.25763859					0.015933023	0.135379684	0.005469256	0.014891602
		5.49477E-06	0.020838693	0.012400246	0.257592283					0.015940892	0.135393652	0.004295008	0.0122157
		5.49477E-06	0.020835715	0.012410105	0.257539975					0.015944894	0.135375646	0.002526636	0.006744309
		5.49477E-06	0.020834524	0.012419836	0.25748427					0.015949907	0.135367092	0.007456656	0.017262283
		5.49477E-06	0.020830952	0.012429755	0.257446002					0.015956208	0.135360824	0.007957501	0.01809387
		5.50985E-06	0.020884521	0.012439772	0.257404494					0.015964379	0.135382526	0.002172512	0.006569788
		5.52492E-06	0.020938669	0.012449526	0.257353764					0.015966971	0.135356063	0.003170195	0.007774982
		5.52492E-06	0.020934483	0.012459076	0.257303376					0.015972934	0.135341747	0.002525812	0.006198548
		5.54E-06	0.020989206	0.012468739	0.257255257					0.015976951	0.135311838	0.006555859	0.017082757
		5.54E-06	0.020987408	0.012478779	0.257214959					0.015981669	0.135292207	0.005427199	0.014289491
		5.54E-06	0.020984412	0.012488864	0.257171119					0.015989003	0.135295588	0.00132778	0.003370835
		5.54E-06	0.020982015	0.012498971	0.25713086					0.015996066	0.135294946	0.002856978	0.006643376
		5.54E-06	0.020978422	0.012508838	0.257083053					0.01599997	0.13528226	0.002988897	0.006447071
		5.54E-06	0.020976626	0.012518644	0.257030283					0.016006965	0.135304323	0.003529937	0.010330481
		5.54E-06	0.02097483	0.012528337	0.256977959					0.016013342	0.135309085	0.002385293	0.006182071
		5.54753E-06	0.021000371	0.012538445	0.256931416					0.016020314	0.13530509	0.003043788	0.006641665
		5.55507E-06	0.021024105	0.012547618	0.256877444					0.01602767	0.135312953	0.006974999	0.024431514
		5.57015E-06	0.021079956	0.01255823	0.256840427					0.016032019	0.135304038	0.00542596	0.017646646
		5.57015E-06	0.021078152	0.012568632	0.256803839					0.016040228	0.1353165	0.00406688	0.012888037
		5.57015E-06	0.021073944	0.012578777	0.25675648					0.016046612	0.135314431	0.004605763	0.016949812
		5.57015E-06	0.021071541	0.012589239	0.256718196					0.016054338	0.135308198	0.00770758	0.027688082
		5.58522E-06	0.021123749	0.012599362	0.256674969					0.016060398	0.13530684	0.006067697	0.021771343
		5.59276E-06	0.021150448	0.012609892	0.25663078					0.016066511	0.135295622	0.005165379	0.018732259
		5.59276E-06	0.021146228	0.012620625	0.25659935					0.016073633	0.135288624	0.003768056	0.012097167
		5.6003E-06	0.021169297	0.012630891	0.256553264					0.016081623	0.135305227	0.005644675	0.025448853
		5.6003E-06	0.021167488	0.012641225	0.25651618					0.016088354	0.135308657	0.007680955	0.04908612
		5.6003E-06	0.021165076	0.012651611	0.256473613					0.016093396	0.135303892	0.008809155	0.036042796
		5.61537E-06	0.021216005	0.012661538	0.256430978					0.016100497	0.135310423	0.004631329	0.01908565
		5.63045E-06	0.021269932	0.012671736	0.256387228					0.016104333	0.135292103	0.007665989	0.028524486
		5.64552E-06	0.021322022	0.012682794	0.256357026					0.016112918	0.135302539	0.004691873	0.015286811
		5.65306E-06	0.021348059	0.012692713	0.256305189					0.016121609	0.135317277	0.005813618	0.018881145
		5.65306E-06	0.021345628	0.012702511	0.256255774					0.016127179	0.135315233	0.005358687	0.019681249
		5.65306E-06	0.021344413	0.012712212	0.256202651					0.016134159	0.135317314	0.009409473	0.034217952
		5.65306E-06	0.021343199	0.012722222	0.25615247					0.016141138	0.135314263	0.003998223	0.013508781
		5.6606E-06	0.0213674	0.012732307	0.25610604					0.016144666	0.135303652	0.005097898	0.017608748
		5.67567E-06	0.021420647	0.012741864	0.256048167					0.016149143	0.135301005	0.004518492	0.015288582
		5.68321E-06	0.021445434	0.012751497	0.25599866					0.016155309	0.135306521	0.004389052	0.0143347
		5.69828E-06	0.021498649	0.012761371	0.255950254					0.016164542	0.135324053	0.005421421	0.020626772
		5.69828E-06	0.021494982	0.012771434	0.255907649					0.016171152	0.135331571	0.006574887	0.021099827
		5.71336E-06	0.021545721	0.012780509	0.255847405					0.016179979	0.135348235	0.005216699	0.016871928
		5.71336E-06	0.021544496	0.012790526	0.25580581					0.016188172	0.135357883	0.008695028	0.02619428
		5.72089E-06	0.021570466	0.012799993	0.255751373					0.016194405	0.135357966	0.006143491	0.020664278
		5.72089E-06	0.021568015	0.012809837	0.255701254					0.016200511	0.135353569	0.009117124	0.029674974
		5.73597E-06	0.021621775	0.012819907	0.255656664					0.016204483	0.135335621	0.007646304	0.021766127
		5.73597E-06	0.021620547	0.012830044	0.255609173					0.01621046	0.135336979	0.002597099	0.007360884
		5.74351E-06	0.021644653	0.012839971	0.255565702					0.016218502	0.135351315	0.002044568	0.005614806
		5.75104E-06	0.02166998	0.01285087	0.255536095					0.016225791	0.135348289	0.002225923	0.006046043
		5.75104E-06	0.021667519	0.01286082	0.255486989					0.01622867	0.135328913	0.002818659	0.008691011
		5.75104E-06	0.021663212	0.012871236	0.255444692					0.016232823	0.135292965	0.002336864	0.007344506
		5.77366E-06	0.021745302	0.012881246	0.255396736					0.016237685	0.135281643	0.002808539	0.011208401
		5.78119E-06	0.0217706	0.012891919	0.255358236					0.016244326	0.135285994	0.002223298	0.006171338
		5.78119E-06	0.021769364	0.012902607	0.255315274					0.016246677	0.13525973	0.003082046	0.008855485
		5.80381E-06	0.02185141	0.012912541	0.255263431					0.016256385	0.135274342	0.003657424	0.012539138
		5.80381E-06	0.02184893	0.012922483	0.255213699					0.016262649	0.135280645	0.003336923	0.011622717
		5.80381E-06	0.021845211	0.012932289	0.25515778					0.016270774	0.135288009	0.003072357	0.010264483
		5.81134E-06	0.021869238	0.012942246	0.255106875					0.016278756	0.135288244	0.003128475	0.009352864
[truncated: 61,742 more rows]
