# Supplementary material for: Identification and characterization of constrained non-exonic bases lacking predictive epigenomic and transcription factor binding annotations
Source: Nat Commun. 2020 Dec 2;11:6168. doi: 10.1038/s41467-020-19962-9 (PMC7710766; doi:10.1038/s41467-020-19962-9)
Supplement: Supplementary file 11 — Source Data [file 41467_2020_19962_MOESM11_ESM.zip › SourceData/SupFig6a.txt]

Distance to Nearest CNE (bp)	Low_notCNE | notCNE	High_notCNE | notCNE
1	0.493133829	2.70200055
2	0.499687881	2.679992771
3	0.507450577	2.653926495
4	0.514948082	2.628750703
5	0.521901585	2.605401607
6	0.528289702	2.583951017
7	0.53418611	2.56415153
8	0.539641549	2.545832771
9	0.544707649	2.528821366
10	0.54942533	2.512979915
11	0.553844643	2.498140352
12	0.5580012	2.484183093
13	0.561918904	2.471027876
14	0.565629016	2.458569731
15	0.569161261	2.44670884
16	0.572523616	2.435418425
17	0.575737416	2.424626842
18	0.578811777	2.414303478
19	0.581755505	2.404418762
20	0.584581213	2.394930347
21	0.587297217	2.385810307
22	0.589911955	2.377030308
23	0.592433217	2.368564186
24	0.594870367	2.360380507
25	0.597226847	2.352467708
26	0.599510047	2.344800974
27	0.60172423	2.337365992
28	0.603869865	2.330161188
29	0.605953584	2.323164291
30	0.607978905	2.316363485
31	0.609950198	2.309744103
32	0.611871176	2.303293672
33	0.613741277	2.297014078
34	0.615564582	2.290891621
35	0.617340796	2.284927292
36	0.619074163	2.279106835
37	0.620769396	2.273414433
38	0.622424963	2.26785522
39	0.624045191	2.262414674
40	0.625631429	2.257088263
41	0.627183588	2.251876283
42	0.628703498	2.246772593
43	0.630193632	2.241768889
44	0.631655216	2.236861053
45	0.633088719	2.232047507
46	0.634496646	2.227319843
47	0.635879925	2.222674947
48	0.637239246	2.218110495
49	0.638573834	2.213629096
50	0.639886358	2.209221787
51	0.641179963	2.204878004
52	0.642452147	2.200606152
53	0.643703305	2.196404903
54	0.644936003	2.192265638
55	0.646149558	2.188190654
56	0.647343867	2.184180296
57	0.648521844	2.180224781
58	0.649684811	2.176319664
59	0.650831221	2.172470146
60	0.651961479	2.168674865
61	0.653078612	2.164923656
62	0.654181756	2.161219421
63	0.655269905	2.157565538
64	0.656344392	2.153957528
65	0.65740664	2.150390619
66	0.658457074	2.146863376
67	0.659495651	2.14337595
68	0.660520595	2.139934299
69	0.661533831	2.136531966
70	0.662536733	2.133164333
71	0.663527555	2.129837261
72	0.664508491	2.126543387
73	0.665479055	2.123284342
74	0.666440192	2.120056949
75	0.667391449	2.116862734
76	0.668333795	2.11369844
77	0.669266917	2.11056512
78	0.670192595	2.107456794
79	0.671109138	2.104379145
80	0.672018212	2.101326575
81	0.672919901	2.098298803
82	0.673812937	2.095300088
83	0.674698222	2.092327398
84	0.675576181	2.089379308
85	0.676447716	2.086452789
86	0.677312243	2.083549803
87	0.678170685	2.08066725
88	0.679021456	2.077810457
89	0.67986499	2.074977963
90	0.680702027	2.072167284
91	0.681532871	2.069377401
92	0.682357917	2.066606989
93	0.683176927	2.063856843
94	0.683990191	2.061125992
95	0.684798712	2.058411069
96	0.685601523	2.055715319
97	0.686398516	2.053039103
98	0.687190947	2.050378207
99	0.687977211	2.047738022
100	0.688758952	2.045113022
101	0.689536457	2.042502246
102	0.690308863	2.039908592
103	0.691076497	2.037330961
104	0.691839	2.034770562
105	0.692596183	2.032228025
106	0.693348408	2.029702135
107	0.694096116	2.027191415
108	0.694838672	2.024697994
109	0.695575751	2.022222964
110	0.696308406	2.01976279
111	0.697037163	2.017315705
112	0.697762402	2.01488043
113	0.698483447	2.012459242
114	0.699200582	2.010051182
115	0.699914318	2.007654534
116	0.700624015	2.005271453
117	0.70132985	2.002901336
118	0.702031452	2.000545435
119	0.702729615	1.998201079
120	0.703423366	1.995871542
121	0.704113717	1.993553418
122	0.704801308	1.991244564
123	0.705485267	1.988947903
124	0.706165158	1.986664907
125	0.706842039	1.984392016
126	0.707515781	1.982129663
127	0.70818639	1.979877832
128	0.708853204	1.977638744
129	0.709516727	1.975410709
130	0.710177266	1.973192692
131	0.710834685	1.970985151
132	0.711489259	1.968787163
133	0.712141209	1.966597989
134	0.71278976	1.964420225
135	0.713435482	1.962251963
136	0.714078948	1.960091274
137	0.714720021	1.957938622
138	0.715357749	1.955797203
139	0.715993167	1.953663537
140	0.716625823	1.951539151
141	0.717255317	1.949425378
142	0.717882429	1.947319604
143	0.718506742	1.945223233
144	0.719128308	1.943136082
145	0.719746768	1.941059363
146	0.720361995	1.938993497
147	0.720973846	1.93693897
148	0.721582492	1.934895205
149	0.722188569	1.932860063
150	0.722792072	1.930833568
151	0.723392677	1.928816802
152	0.723990564	1.926809163
153	0.724585266	1.924812221
154	0.725177067	1.922825017
155	0.725766101	1.920847106
156	0.726353339	1.918875228
157	0.726937804	1.916912659
158	0.727519603	1.914959043
159	0.728098493	1.913015192
160	0.728674826	1.91107993
161	0.729248223	1.909154527
162	0.729819183	1.907237307
163	0.730387474	1.905329048
164	0.730953373	1.903428822
165	0.731516286	1.901538623
166	0.732076583	1.899657207
167	0.732634723	1.897783032
168	0.733190217	1.895917745
169	0.733743036	1.894061441
170	0.734293266	1.892213829
171	0.734840889	1.890374971
172	0.735386242	1.888543738
173	0.73592911	1.886720845
174	0.736469883	1.88490499
175	0.737008363	1.883096836
176	0.737544144	1.881297742
177	0.738077631	1.879506349
178	0.738608679	1.877723151
179	0.739137174	1.875948523
180	0.739662952	1.874183019
181	0.740186196	1.872426022
182	0.740707064	1.870677007
183	0.741225596	1.868935834
184	0.741742086	1.867201517
185	0.742256593	1.865473859
186	0.742768978	1.863753325
187	0.743279375	1.86203947
188	0.743787107	1.860334563
189	0.744292389	1.858637881
190	0.744795269	1.856949267
191	0.745295666	1.855268988
192	0.745794294	1.853594649
193	0.746290708	1.851927746
194	0.746784978	1.850268041
195	0.747277035	1.84861577
196	0.747766676	1.846971609
197	0.748254563	1.84533334
198	0.748740486	1.843701664
199	0.749224501	1.842076394
200	0.749706566	1.840457673
201	0.750186142	1.83884731
202	0.750663969	1.837242819
203	0.751139843	1.835644887
204	0.751613208	1.83405538
205	0.752084558	1.832472639
206	0.752554358	1.830895103
207	0.753022056	1.829324625
208	0.753488661	1.827757815
209	0.753953362	1.826197402
210	0.754416101	1.824643577
211	0.754877125	1.823095506
212	0.755336483	1.821553034
213	0.755793997	1.820016752
214	0.756249721	1.818486481
215	0.756703509	1.816962712
216	0.757155273	1.815445739
217	0.757605324	1.813934518
218	0.758053463	1.812429715
219	0.758500071	1.810930057
220	0.758944845	1.809436555
221	0.75938774	1.807949363
222	0.75982891	1.806467962
223	0.760268551	1.804991696
224	0.760706639	1.803520643
225	0.761142773	1.802056154
226	0.761577209	1.800597366
227	0.762009589	1.799145483
228	0.762440721	1.797697789
229	0.762870385	1.796255025
230	0.763298194	1.794818489
231	0.763724605	1.793386649
232	0.764149516	1.791959844
233	0.764572726	1.790538753
234	0.764994062	1.789123951
235	0.765413544	1.787715377
236	0.765831502	1.786311922
237	0.766247977	1.784913445
238	0.766662519	1.783521459
239	0.767076029	1.782132937
240	0.767488266	1.78074869
241	0.767898567	1.779370945
242	0.768307188	1.777998842
243	0.76871467	1.776630562
244	0.76912077	1.775266922
245	0.769525324	1.773908476
246	0.76992831	1.772555294
247	0.770329534	1.771208026
248	0.770729529	1.769864887
249	0.771127888	1.768527242
250	0.771524685	1.767194844
251	0.771919668	1.765868532
252	0.772313375	1.764546508
253	0.772705771	1.763228884
254	0.773096843	1.761915708
255	0.773486754	1.76060643
256	0.773875236	1.759301951
257	0.774262074	1.758002994
258	0.774647769	1.756707873
259	0.775031893	1.755418025
260	0.775414664	1.754132722
261	0.775796144	1.752851756
262	0.776176591	1.751574258
263	0.77655603	1.750300144
264	0.77693409	1.749030659
265	0.777310731	1.747765941
266	0.777686076	1.746505573
267	0.778059837	1.745250526
268	0.778432417	1.743999442
269	0.778803937	1.74275192
270	0.77917415	1.741508786
271	0.779542877	1.740270639
272	0.779910277	1.739036952
273	0.780276503	1.737807204
274	0.780641479	1.736581658
275	0.781005507	1.735359291
276	0.781368304	1.734141057
277	0.781729793	1.732927219
278	0.782090265	1.731716793
279	0.782449363	1.730510983
280	0.782807328	1.729308975
281	0.783164031	1.728111206
282	0.783519569	1.726917349
283	0.783873841	1.725727742
284	0.784226987	1.724541918
285	0.784578878	1.723360307
286	0.784929553	1.722182779
287	0.785279042	1.721009231
288	0.785627773	1.719838234
289	0.785975273	1.718671366
290	0.786321584	1.717508491
291	0.78666675	1.716349462
292	0.787010833	1.715194071
293	0.787353598	1.714043102
294	0.787695475	1.712895116
295	0.788036139	1.711751206
296	0.788375595	1.710611348
297	0.788713779	1.709475764
298	0.789050981	1.708343477
299	0.789387222	1.70721442
300	0.789722437	1.706088803
301	0.790056204	1.704968051
302	0.790388759	1.703851368
303	0.790720283	1.702738147
304	0.791050371	1.701629748
305	0.791379334	1.700525127
306	0.791707074	1.699424613
307	0.792033896	1.698327181
308	0.792359653	1.697233324
309	0.792684165	1.696143647
310	0.793007422	1.695058185
311	0.79332963	1.693976247
312	0.793650711	1.692898093
313	0.793970917	1.691822877
314	0.794290096	1.690751108
315	0.79460818	1.689683019
316	0.794925141	1.6886187
317	0.795241331	1.687556966
318	0.795556379	1.68649907
319	0.795870268	1.685445066
320	0.796183267	1.68439405
321	0.796495164	1.683346735
322	0.796805938	1.68230319
323	0.797116008	1.68126201
324	0.797425055	1.680224264
325	0.797733312	1.679189171
326	0.798040521	1.678157598
327	0.798346547	1.677129996
328	0.79865183	1.67610489
329	0.798955784	1.675084245
330	0.799258686	1.674067135
331	0.799560557	1.673053483
332	0.799861467	1.672043061
333	0.800161562	1.671035377
334	0.800460744	1.670030757
335	0.800758919	1.669029516
336	0.8010559	1.668032287
337	0.801351789	1.667038724
338	0.801646736	1.666048326
339	0.801940716	1.665061173
340	0.802233651	1.664077532
341	0.802525684	1.663096917
342	0.802816632	1.662119944
343	0.803106522	1.661146527
344	0.803395609	1.660175805
345	0.803683933	1.659207645
346	0.803971576	1.658241772
347	0.804258314	1.657278937
348	0.804544093	1.65631932
349	0.804829125	1.655362216
350	0.805113178	1.654408398
351	0.805396569	1.653456802
352	0.805679126	1.652508005
353	0.80596086	1.651561975
354	0.806241511	1.65061958
355	0.806521211	1.649680377
356	0.806799944	1.648744423
357	0.807077547	1.647812264
358	0.807354177	1.646883372
359	0.80763007	1.645956951
360	0.80790528	1.645032828
361	0.80817962	1.644111622
362	0.808453074	1.643193394
363	0.808725622	1.64227821
364	0.808997209	1.64136625
365	0.809268233	1.640456181
366	0.80953845	1.639548825
367	0.809807917	1.638643982
368	0.810076664	1.637741561
369	0.810344562	1.636841989
370	0.810611595	1.635945319
371	0.810877661	1.635051902
372	0.811143072	1.63416068
373	0.81140764	1.633272289
374	0.811671711	1.63238557
375	0.811935078	1.63150121
376	0.812197411	1.630620326
377	0.812459092	1.629741631
378	0.812719896	1.628865881
379	0.812979751	1.627993316
380	0.813238599	1.627124132
381	0.813496759	1.626257259
382	0.813754188	1.625392839
383	0.814010856	1.624530979
384	0.814266829	1.62367145
385	0.814522015	1.622814561
386	0.814776507	1.621960007
387	0.815030197	1.621108144
388	0.815283069	1.620259027
389	0.81553524	1.619412266
390	0.81578667	1.61856799
391	0.816037272	1.617726498
392	0.81628729	1.616886965
393	0.816536738	1.616049344
394	0.816785548	1.615213869
395	0.817033574	1.614381024
396	0.817280704	1.613551189
397	0.817527046	1.612724
398	0.817772863	1.611898575
399	0.818017961	1.611075561
400	0.818262242	1.610255295
401	0.818505763	1.609437579
402	0.818748626	1.608622071
403	0.818990718	1.607809154
404	0.819232193	1.606998307
405	0.819472888	1.606190078
406	0.819712841	1.605384342
407	0.819951753	1.604582102
408	0.820189981	1.60378216
409	0.820427526	1.60298451
410	0.820664292	1.602189477
411	0.820900422	1.601396578
412	0.821135777	1.600606282
413	0.821370508	1.599818079
414	0.821604359	1.599032834
415	0.821837598	1.598249643
416	0.822070013	1.59746922
417	0.822301784	1.59669096
418	0.822532793	1.595915257
419	0.822763163	1.595141699
420	0.822993006	1.594369912
421	0.82322217	1.593600403
422	0.823450703	1.592833017
423	0.823678639	1.592067631
424	0.823905798	1.591304858
425	0.824132214	1.590544577
426	0.824357946	1.589786593
427	0.824582909	1.589031192
428	0.824807472	1.588277134
429	0.825031507	1.587524852
430	0.825255036	1.586774267
431	0.825477761	1.586026379
432	0.825699874	1.58528055
433	0.825921428	1.584536596
434	0.826142353	1.583794752
435	0.826362704	1.583054838
436	0.826582517	1.582316729
437	0.826801747	1.58158058
438	0.827020302	1.580846698
439	0.827238057	1.580115501
440	0.827455273	1.579386111
441	0.827671818	1.578658978
442	0.827887848	1.577933572
443	0.828103144	1.577210634
444	0.828317878	1.576489581
445	0.828531934	1.575770803
446	0.828745438	1.575053882
447	0.828958338	1.574338987
448	0.82917055	1.573626402
449	0.829382237	1.57291558
450	0.829593386	1.572206565
451	0.829803951	1.57149951
452	0.830014194	1.570793538
453	0.830223875	1.570089455
454	0.830432901	1.569387566
455	0.830641313	1.568687743
456	0.830849138	1.56798989
457	0.831056335	1.567294145
458	0.831262914	1.566600476
459	0.831468985	1.565908511
460	0.831674447	1.565218593
461	0.831879356	1.564530532
462	0.832083807	1.563844009
463	0.832287531	1.563159924
464	0.83249072	1.56247764
465	0.832693203	1.561797721
466	0.832895245	1.56111929
467	0.833096687	1.560442867
468	0.833297755	1.559767705
469	0.833498173	1.559094722
470	0.833698093	1.558423413
471	0.833897397	1.557754172
472	0.834096103	1.55708694
473	0.83429429	1.556421449
474	0.8344918	1.555758232
475	0.834688906	1.555096373
476	0.834885514	1.554436184
477	0.83508157	1.55377785
478	0.835277176	1.553121026
479	0.8354722	1.552466159
480	0.835666816	1.551812658
481	0.835860885	1.551160997
482	0.836054359	1.550511332
483	0.836247473	1.549862879
484	0.836440141	1.549215919
485	0.836632296	1.548570683
486	0.836823994	1.547926983
487	0.837015161	1.547285067
488	0.837205774	1.546645008
489	0.837395921	1.546006515
490	0.837585475	1.545370015
491	0.837774385	1.544735677
492	0.837962933	1.544102553
493	0.838150968	1.543471152
494	0.838338471	1.542841537
495	0.838525352	1.54221401
496	0.838711667	1.541588387
497	0.838897425	1.54096463
498	0.839082806	1.540342144
499	0.83926758	1.539721694
500	0.839451864	1.539102887
501	0.839635711	1.538485547
502	0.839819131	1.537869645
503	0.840002251	1.537254749
504	0.840184812	1.536641729
505	0.840366928	1.536030203
506	0.840548497	1.535420514
507	0.84072974	1.534811922
508	0.840910438	1.534205158
509	0.841090682	1.533599918
510	0.841270528	1.532996014
511	0.841449809	1.532394008
512	0.841628533	1.531793873
513	0.841806686	1.531195656
514	0.841984312	1.530599206
515	0.842161444	1.530004416
516	0.842338223	1.529410813
517	0.842514573	1.528818649
518	0.842690549	1.528227741
519	0.842866082	1.52763832
520	0.84304116	1.527050429
521	0.843215816	1.526463953
522	0.843389953	1.52587922
523	0.843563653	1.525295956
524	0.843736893	1.524714233
525	0.843909592	1.524134329
526	0.844081942	1.523555598
527	0.844253773	1.522978606
528	0.844425207	1.522402952
529	0.844596232	1.521828667
530	0.844766869	1.521255688
531	0.844937037	1.520684283
532	0.84510672	1.520114507
533	0.845275905	1.519546402
534	0.845444746	1.518979451
535	0.845613196	1.518413814
536	0.845781075	1.517850095
537	0.845948501	1.517287898
538	0.846115441	1.516727333
539	0.846281929	1.516168283
540	0.846448029	1.515610538
541	0.846613612	1.515054528
542	0.846778928	1.514499416
543	0.846943719	1.513946065
544	0.84710801	1.513394395
545	0.847271821	1.512844336
546	0.847435175	1.512295812
547	0.847597996	1.511749077
548	0.847760348	1.511203917
549	0.847922352	1.510659923
550	0.848084066	1.510116908
551	0.848245321	1.509575431
552	0.848406244	1.509035069
553	0.848566806	1.508495918
554	0.848727052	1.507957831
555	0.848886854	1.507421235
556	0.849046314	1.506885784
557	0.849205303	1.506351916
558	0.849363793	1.505819726
559	0.849521816	1.505289102
560	0.849679655	1.504759094
561	0.849837037	1.504230625
562	0.849994042	1.503703419
563	0.85015072	1.503177312
564	0.850306981	1.502652605
565	0.850462798	1.502129388
566	0.850618186	1.501607611
567	0.85077311	1.501087396
568	0.850927629	1.500568538
569	0.851081876	1.500050591
570	0.851235747	1.499533911
571	0.85138927	1.499018397
572	0.851542417	1.498504147
573	0.851695115	1.497991404
574	0.851847462	1.497479838
575	0.851999569	1.49696908
576	0.852151282	1.496459647
577	0.852302664	1.495951322
578	0.852453763	1.495443949
579	0.8526044	1.494938126
580	0.852754684	1.494433489
581	0.852904547	1.493930265
582	0.853054003	1.493428407
583	0.853203123	1.492927679
584	0.853351795	1.492428455
585	0.853500293	1.491929815
586	0.853648378	1.491432562
587	0.853796111	1.490936491
588	0.853943522	1.490441501
589	0.854090457	1.489948109
590	0.854236997	1.489456044
591	0.854383177	1.48896519
592	0.854528921	1.488475797
593	0.854674298	1.487987636
594	0.854819404	1.487500387
595	0.854964323	1.487013765
596	0.85510874	1.486528828
597	0.855252659	1.486045565
598	0.855396387	1.485562941
599	0.8555397	1.485081711
600	0.855682719	1.484601472
601	0.855825319	1.484122636
602	0.855967518	1.483645146
603	0.856109518	1.483168325
604	0.856251127	1.48269282
605	0.856392424	1.48221836
606	0.856533428	1.481744883
607	0.856674216	1.481272132
608	0.856814558	1.48080088
609	0.856954523	1.480330893
610	0.857094188	1.479861913
611	0.857233512	1.479394079
612	0.857372518	1.478927313
613	0.857511266	1.478461412
614	0.857649674	1.477996652
615	0.857787723	1.477533101
616	0.857925528	1.477070366
617	0.858062981	1.476608814
618	0.858200156	1.476148195
619	0.858337008	1.475688661
620	0.858473575	1.475230085
621	0.858609777	1.474772734
622	0.858745717	1.47431626
623	0.858881402	1.473860645
624	0.859016816	1.47340594
625	0.859151841	1.472952542
626	0.859286679	1.472499771
627	0.859421114	1.472048352
628	0.859555192	1.471598134
629	0.859688898	1.471149164
630	0.859822452	1.470700705
631	0.859955722	1.4702532
632	0.860088736	1.469806552
633	0.860221423	1.469361004
634	0.860353778	1.46891657
635	0.860485828	1.468473161
636	0.860617656	1.468030497
637	0.860749161	1.467588919
638	0.860880411	1.467148196
639	0.861011523	1.466707936
640	0.861142338	1.466268675
641	0.861272743	1.465830788
642	0.861402778	1.465394143
643	0.861532461	1.464958684
644	0.861661978	1.464523781
645	0.861791194	1.464089889
646	0.861920152	1.463656861
647	0.862048754	1.46322503
648	0.862177017	1.462794335
649	0.862305129	1.462364151
650	0.862432874	1.461935197
651	0.862560398	1.461506985
652	0.862687714	1.461079473
653	0.862814731	1.460652963
654	0.862941496	1.460227299
655	0.863067957	1.459802657
656	0.863194147	1.459378925
657	0.863320031	1.458956222
658	0.863445717	1.45853418
659	0.863571087	1.458113204
660	0.863696322	1.457692679
661	0.863821224	1.457273272
662	0.863945726	1.456855207
663	0.864069999	1.456437912
664	0.86419405	1.456021362
665	0.864317901	1.455605486
666	0.864441621	1.455190047
667	0.864565202	1.454775076
668	0.864688556	1.454360864
669	0.864811642	1.453947557
670	0.864934509	1.453534983
671	0.865057154	1.453123153
672	0.865179484	1.452712385
673	0.865301409	1.452302972
674	0.865423065	1.451894467
675	0.865544591	1.451486396
676	0.865665789	1.451079425
677	0.865786677	1.450673497
678	0.865907214	1.450268748
679	0.866027429	1.449865079
680	0.866147281	1.449462629
681	0.866266959	1.449060763
682	0.86638643	1.448659594
683	0.866505585	1.448259483
684	0.866624604	1.447859829
685	0.866743402	1.447460919
686	0.866861888	1.447063058
687	0.866980187	1.446665823
688	0.867098176	1.446269628
689	0.867215964	1.445874109
690	0.867333346	1.445479954
691	0.867450581	1.445086292
692	0.867567625	1.444693271
693	0.867684414	1.444301106
694	0.86780086	1.443910093
695	0.867917218	1.443519375
696	0.868033389	1.443129285
697	0.868149164	1.442740527
698	0.868264768	1.442352341
699	0.868380157	1.441964878
700	0.868495408	1.441577878
701	0.868610405	1.44119173
702	0.868725124	1.440806516
703	0.868839575	1.440422205
704	0.868953737	1.44003886
705	0.869067584	1.439656573
706	0.869181199	1.439275069
707	0.869294666	1.438894058
708	0.869407925	1.438513747
709	0.869520914	1.438134342
710	0.869633563	1.437756079
711	0.869746036	1.437378405
712	0.869858271	1.437001533
713	0.869970272	1.436625446
714	0.870082116	1.436249888
715	0.870193792	1.435874894
716	0.870305178	1.435500872
717	0.870416355	1.43512755
718	0.870527208	1.434755319
719	0.870637842	1.434383822
720	0.870748217	1.434013195
721	0.870858391	1.433643243
722	0.870968372	1.433273939
723	0.871078138	1.432905356
724	0.871187779	1.432537192
725	0.871297266	1.432169547
726	0.871406542	1.43180261
727	0.871515515	1.431436694
728	0.871624302	1.431071397
729	0.871732773	1.430707165
730	0.871841035	1.430343633
731	0.871949097	1.429980771
732	0.872056929	1.429618684
733	0.872164517	1.429257415
734	0.872272081	1.428896226
735	0.872379425	1.428535777
736	0.872486493	1.428176255
737	0.872593333	1.4278175
738	0.87269997	1.427459423
739	0.872806384	1.427102098
740	0.872912486	1.426745819
741	0.873018253	1.426390665
742	0.873123868	1.426036022
743	0.873229225	1.425682243
744	0.873334415	1.425329027
745	0.873439288	1.424976874
746	0.873543972	1.424625358
747	0.873648448	1.424274538
748	0.873752731	1.423924367
749	0.873856883	1.423574638
750	0.873960775	1.423225781
751	0.874064479	1.422877552
752	0.874167954	1.422530094
753	0.874271221	1.422183336
754	0.874374383	1.421836929
755	0.874477265	1.421491465
756	0.874579987	1.421146535
757	0.874682541	1.420802171
758	0.874784819	1.42045873
759	0.87488693	1.420115853
760	0.874988715	1.41977407
761	0.875090381	1.419432688
762	0.875191902	1.419091792
763	0.875293189	1.418751682
764	0.875394261	1.418412292
765	0.875495111	1.418073649
766	0.875595788	1.417735586
767	0.875696356	1.417397891
768	0.875796729	1.41706085
769	0.875896881	1.416724549
770	0.875996839	1.416388902
771	0.876096581	1.416053979
772	0.87619609	1.41571984
773	0.876295477	1.415386109
774	0.876394623	1.415053187
775	0.876493525	1.414721087
776	0.876592137	1.414389957
777	0.876690592	1.414059355
778	0.876788846	1.413729431
779	0.876886868	1.413400282
780	0.876984756	1.413071584
781	0.877082486	1.41274342
782	0.877180081	1.412415707
783	0.877277473	1.412088673
784	0.877374757	1.411762007
785	0.87747186	1.411435943
786	0.877568735	1.411110648
787	0.877665345	1.410786243
788	0.877761758	1.4104625
789	0.877858036	1.410139208
790	0.877954162	1.409816427
791	0.878050068	1.409494387
792	0.87814587	1.409172694
793	0.878241505	1.408851563
794	0.878336924	1.408531154
795	0.878432184	1.408211283
796	0.878527216	1.407892175
797	0.878622058	1.407573705
798	0.878716757	1.407255717
799	0.878811212	1.40693855
800	0.878905461	1.40662207
801	0.878999662	1.406305754
802	0.879093664	1.405990105
803	0.879187441	1.405675213
804	0.879280964	1.405361174
805	0.879374454	1.405047245
806	0.879467696	1.404734147
807	0.879560854	1.404421334
808	0.879653797	1.40410924
809	0.879746549	1.403797789
810	0.879839081	1.403487079
811	0.879931406	1.40317706
812	0.88002358	1.402867551
813	0.880115699	1.402558226
814	0.88020774	1.402249162
815	0.880299613	1.401940663
816	0.880391336	1.401632668
817	0.880482901	1.401325201
818	0.880574296	1.401018307
819	0.880665418	1.400712328
820	0.8807564	1.400406821
821	0.880847175	1.40010201
822	0.880937711	1.399798
823	0.881028144	1.399494337
824	0.881118449	1.399191101
825	0.881208645	1.398888234
826	0.881298585	1.398586226
827	0.881388483	1.398284357
828	0.881478128	1.397983338
829	0.881567568	1.39768301
830	0.881656893	1.397383067
831	0.881746057	1.397083662
832	0.881835053	1.396784825
833	0.881923994	1.39648617
834	0.882012743	1.396188162
835	0.882101272	1.39589089
836	0.882189634	1.39559418
837	0.882277886	1.395297841
838	0.88236596	1.395002098
839	0.882453841	1.394707002
840	0.882541542	1.394412513
841	0.882629053	1.394118662
842	0.882716453	1.393825182
843	0.882803712	1.393532175
844	0.882890773	1.393239835
845	0.882977656	1.392948089
846	0.883064381	1.392656876
847	0.883150963	1.392366143
848	0.883237371	1.392075995
849	0.883323642	1.391786309
850	0.883409729	1.391497237
851	0.883495647	1.391208733
852	0.883581384	1.39092084
853	0.883667025	1.390633265
854	0.883752561	1.390346045
855	0.883837888	1.390059526
856	0.883923159	1.389773194
857	0.884008226	1.389487551
858	0.884093022	1.389202813
859	0.884177772	1.388918232
860	0.88426229	1.388634431
861	0.884346697	1.388351001
862	0.884430921	1.388068186
863	0.884514892	1.387786222
864	0.884598825	1.387504384
865	0.884682645	1.387222925
866	0.884766303	1.386942011
867	0.88484983	1.386661537
868	0.884933198	1.386381598
869	0.885016379	1.386102285
870	0.885099408	1.385823482
871	0.885182364	1.385544924
872	0.885265192	1.385266797
873	0.885347878	1.384989146
874	0.885430484	1.384711766
875	0.885512942	1.384434881
876	0.885595302	1.384158324
877	0.885677486	1.383882359
878	0.885759485	1.383607016
879	0.88584137	1.383332055
880	0.885923122	1.383057542
881	0.886004736	1.382783491
882	0.886086191	1.382509972
883	0.886167487	1.382236992
884	0.886248668	1.381964392
885	0.886329719	1.381692235
886	0.88641058	1.38142071
887	0.886491349	1.381149498
888	0.886571957	1.380878825
889	0.886652468	1.380608479
890	0.886732829	1.380338636
891	0.88681309	1.380069127
892	0.88689326	1.379799924
893	0.886973256	1.379531306
894	0.887053159	1.379263001
895	0.887132921	1.378995171
896	0.88721248	1.37872802
897	0.887291837	1.378461547
898	0.887371132	1.378195283
899	0.887450273	1.377929538
900	0.887529238	1.377664382
901	0.887608107	1.377399549
902	0.887686901	1.377134965
903	0.887765505	1.376871022
904	0.887843998	1.376607452
905	0.887922268	1.37634463
906	0.88800044	1.376082137
907	0.888078477	1.375820098
908	0.888156364	1.375558562
909	0.888234216	1.375297142
910	0.888311954	1.375036107
911	0.888389601	1.374775376
912	0.888467121	1.374515075
913	0.888544477	1.37425532
914	0.888621715	1.373995963
915	0.888698771	1.373737218
916	0.888775672	1.373478993
917	0.88885242	1.373221282
918	0.888929031	1.372964032
919	0.889005461	1.372707388
920	0.889081764	1.372451169
921	0.889158009	1.372195148
922	0.889234159	1.371939446
923	0.889310208	1.37168408
924	0.889386118	1.371429184
925	0.889461901	1.371174712
926	0.889537601	1.37092052
927	0.889613182	1.370666729
928	0.889688662	1.370413275
929	0.889764062	1.37016009
930	0.889839295	1.369907466
931	0.889914391	1.3696553
932	0.889989364	1.36940355
933	0.890064278	1.369151997
934	0.890139096	1.368900765
935	0.890213814	1.368649873
936	0.890288473	1.368399174
937	0.890363035	1.368148803
938	0.890437445	1.367898944
939	0.890511646	1.367649784
940	0.890585653	1.367401276
941	0.890659511	1.367153271
942	0.890733241	1.366905693
943	0.890806874	1.366658441
944	0.890880364	1.366411671
945	0.89095371	1.366165383
946	0.891026969	1.365919388
947	0.891100125	1.365673737
948	0.891173112	1.365428655
949	0.891246041	1.365183769
950	0.891318763	1.364939577
951	0.891391398	1.364695674
952	0.891464013	1.364451842
953	0.891536398	1.364208781
954	0.891608706	1.363965977
955	0.891680878	1.363723634
956	0.891753075	1.363481202
957	0.891825117	1.363239295
958	0.891896993	1.362997942
959	0.891968746	1.362757004
960	0.892040417	1.362516341
961	0.892111973	1.362276065
962	0.892183377	1.362036299
963	0.892254671	1.361796899
964	0.89232579	1.361558089
965	0.892396774	1.361319734
966	0.892467602	1.3610819
967	0.892538276	1.360844586
968	0.892608894	1.360607459
969	0.892679421	1.360370637
970	0.892749869	1.360134078
971	0.892820205	1.359897901
972	0.892890429	1.359662094
973	0.892960545	1.359426654
974	0.893030574	1.359191502
975	0.89310045	1.358956867
976	0.893170172	1.358722748
977	0.893239823	1.358488867
978	0.893309349	1.358255409
979	0.893378791	1.358022229
980	0.893448161	1.357789293
981	0.893517346	1.357556977
982	0.893586462	1.357324892
983	0.893655514	1.357093022
984	0.89372447	1.356861479
985	0.893793269	1.356630457
986	0.893861956	1.356399815
987	0.893930565	1.356169435
988	0.893999085	1.355939352
989	0.894067472	1.355709713
990	0.894135787	1.355480322
991	0.894203996	1.355251283
992	0.894272175	1.355022344
993	0.894340311	1.354793553
994	0.894408337	1.354565129
995	0.894476226	1.354337162
996	0.894544024	1.354109504
997	0.894611664	1.353882378
998	0.89467926	1.353655398
999	0.894746678	1.353429015
1000	0.894814015	1.353202905
1001	0.894881238	1.35297718
1002	0.894948324	1.352751909
1003	0.895015341	1.352526875
1004	0.89508221	1.352302336
1005	0.895148941	1.352078261
1006	0.895215606	1.351854409
1007	0.895282153	1.35163095
1008	0.895348541	1.351408027
1009	0.895414797	1.351185545
1010	0.895480905	1.350963562
1011	0.895546954	1.350741778
1012	0.895612902	1.350520333
1013	0.895678779	1.350299124
1014	0.895744591	1.350078135
1015	0.895810283	1.349857549
1016	0.895875908	1.349637186
1017	0.895941463	1.34941706
1018	0.89600688	1.349197396
1019	0.896072169	1.348978163
1020	0.896137416	1.348759073
1021	0.896202561	1.348540322
1022	0.896267567	1.348322039
1023	0.896332546	1.348103847
1024	0.896397442	1.347885932
1025	0.896462287	1.347668192
1026	0.89652703	1.347450789
1027	0.896591656	1.347233782
1028	0.896656123	1.347017309
1029	0.896720544	1.346800994
1030	0.896784794	1.346585248
1031	0.896848996	1.346369666
1032	0.89691309	1.346154443
1033	0.896977158	1.34593931
1034	0.897041104	1.345724586
1035	0.897104941	1.34551023
1036	0.897168649	1.345296304
1037	0.897232231	1.345082803
1038	0.897295741	1.344869544
1039	0.897359252	1.344656282
1040	0.897422668	1.344443337
1041	0.89748603	1.344230574
1042	0.897549295	1.344018139
1043	0.897612438	1.343806109
1044	0.897675453	1.343594512
1045	0.897738404	1.343383132
1046	0.89780123	1.343172168
1047	0.897863954	1.342961547
1048	0.897926565	1.342751307
1049	0.897989138	1.342541195
1050	0.898051577	1.342331531
1051	0.898113916	1.342122202
1052	0.898176107	1.341913373
1053	0.898238226	1.341704784
1054	0.898300209	1.34149665
1055	0.898362193	1.341288515
1056	0.898424047	1.341080817
1057	0.898485817	1.340873401
1058	0.898547516	1.340666222
1059	0.898609144	1.340459281
1060	0.898670673	1.340252674
1061	0.898732141	1.340046273
1062	0.89879352	1.339840168
1063	0.89885476	1.339634531
1064	0.898915929	1.339429133
1065	0.898976965	1.33922418
1066	0.89903796	1.339019364
1067	0.899098857	1.33881488
1068	0.899159606	1.338610892
1069	0.899220296	1.338407101
1070	0.899280912	1.338203558
1071	0.899341406	1.338000428
1072	0.899401844	1.337797483
1073	0.899462223	1.337594738
1074	0.899522509	1.337392304
1075	0.899582699	1.337190193
1076	0.89964277	1.33698848
1077	0.899702742	1.336787101
1078	0.899762653	1.336585926
1079	0.899822444	1.336385155
1080	0.899882156	1.33618465
1081	0.899941796	1.335984385
1082	0.900001319	1.335784513
1083	0.900060759	1.335584919
1084	0.900120103	1.335385651
1085	0.900179326	1.335186786
1086	0.900238494	1.334988104
1087	0.900297564	1.334789754
1088	0.900356592	1.334591545
1089	0.900415623	1.334393326
1090	0.900474589	1.334195324
1091	0.900533443	1.3339977
1092	0.900592158	1.333800539
1093	0.900650828	1.333603533
1094	0.900709406	1.333406836
1095	0.900767888	1.333210457
1096	0.900826241	1.333014517
1097	0.900884504	1.332818874
1098	0.900942691	1.332623491
1099	0.901000816	1.332428313
1100	0.901058842	1.332233467
1101	0.901116777	1.332038929
1102	0.901174646	1.331844609
1103	0.901232467	1.331650454
1104	0.901290243	1.331456447
1105	0.901347958	1.331262649
1106	0.90140564	1.331068956
1107	0.901463239	1.330875549
1108	0.901520722	1.330682525
1109	0.901578216	1.330489468
1110	0.901635634	1.330296664
1111	0.901692942	1.330104231
1112	0.901750168	1.329912071
1113	0.901807316	1.329720175
1114	0.901864436	1.329528372
1115	0.901921484	1.329336811
1116	0.901978439	1.329145563
1117	0.902035338	1.328954502
1118	0.902092216	1.328763512
1119	0.902149004	1.328572825
1120	0.902205721	1.328382375
1121	0.902262347	1.32819223
1122	0.902318887	1.328002377
1123	0.902375356	1.327812757
1124	0.902431775	1.327623311
1125	0.902488089	1.327434215
1126	0.902544323	1.327245388
1127	0.902600498	1.327056758
1128	0.902656603	1.326868361
1129	0.902712615	1.326680282
1130	0.902768472	1.326492719
1131	0.902824225	1.326305507
1132	0.902879942	1.326118413
1133	0.90293561	1.325931489
1134	0.9029912	1.325744822
1135	0.903046763	1.325558248
1136	0.90310225	1.325371931
1137	0.903157664	1.325185854
1138	0.903213006	1.325000022
1139	0.903268305	1.324814335
1140	0.903323461	1.324629127
1141	0.903378527	1.324444221
1142	0.90343348	1.324259695
1143	0.903488327	1.324075526
1144	0.903543121	1.323891532
1145	0.903597883	1.32370765
1146	0.903652596	1.32352393
1147	0.903707246	1.323340418
1148	0.903761835	1.323157117
1149	0.90381628	1.322974296
1150	0.903870611	1.322791858
1151	0.903924938	1.322609436
1152	0.903979212	1.322427186
1153	0.904033398	1.322245236
1154	0.904087559	1.322063371
1155	0.904141634	1.321881792
1156	0.904195663	1.321700371
1157	0.904249596	1.321519269
1158	0.904303472	1.321338359
1159	0.90435723	1.321157846
1160	0.904410877	1.320977706
1161	0.904464446	1.320797826
1162	0.904517934	1.320618218
1163	0.904571374	1.320438773
1164	0.904624784	1.320259427
1165	0.904678131	1.320080295
1166	0.90473141	1.31990139
1167	0.904784567	1.319722894
1168	0.904837656	1.319544627
1169	0.904890637	1.319366723
1170	0.904943598	1.319188886
1171	0.904996487	1.319011292
1172	0.905049326	1.318833865
1173	0.905102135	1.318656537
1174	0.905154872	1.318479453
1175	0.905207518	1.318302673
1176	0.905260074	1.318126196
1177	0.905312559	1.317949955
1178	0.905364973	1.317773956
1179	0.905417356	1.317598059
1180	0.905469665	1.317422412
1181	0.905521908	1.317246984
1182	0.905574032	1.31707196
1183	0.905626112	1.316897081
1184	0.905678201	1.31672217
1185	0.905730162	1.316547692
1186	0.905782008	1.3163736
1187	0.905833838	1.31619956
1188	0.90588562	1.316025682
1189	0.905937345	1.315851992
1190	0.905988959	1.315678681
1191	0.906040523	1.315505532
1192	0.906092004	1.315332664
1193	0.906143434	1.315159971
1194	0.906194816	1.314987433
1195	0.906246176	1.314814975
1196	0.906297444	1.31464282
1197	0.906348623	1.314470966
1198	0.906399759	1.31429926
1199	0.906450822	1.314127795
1200	0.906501806	1.313956597
1201	0.906552701	1.313785695
1202	0.906603595	1.313614799
1203	0.906654381	1.313444266
1204	0.906705097	1.313273968
1205	0.906755798	1.313103717
1206	0.906806439	1.31293367
1207	0.906857059	1.312763695
1208	0.90690756	1.312594119
1209	0.906957998	1.312424753
1210	0.90700836	1.312255643
1211	0.907058626	1.312086856
1212	0.907108849	1.311918212
1213	0.907159018	1.311749751
1214	0.907209148	1.311581419
1215	0.907259244	1.311413201
1216	0.907309281	1.311245185
1217	0.907359305	1.31107721
1218	0.907409265	1.31090945
1219	0.907459219	1.310741709
1220	0.90750906	1.310574348
1221	0.907558797	1.310407336
1222	0.907608484	1.310240494
1223	0.907658136	1.310073769
1224	0.90770771	1.309907305
1225	0.907757241	1.309740985
1226	0.907806672	1.309575
1227	0.907856053	1.309409185
1228	0.907905345	1.309243667
1229	0.907954549	1.309078446
1230	0.908003724	1.308913321
1231	0.908052883	1.308748251
1232	0.908101983	1.308583379
1233	0.90815101	1.308418752
1234	0.908199918	1.308254524
1235	0.908248832	1.308090275
1236	0.908297654	1.307926336
1237	0.908346382	1.307762714
1238	0.908395068	1.307599232
1239	0.90844372	1.307435862
1240	0.908492314	1.307272689
1241	0.908540752	1.307110041
1242	0.908589179	1.306947427
1243	0.908637547	1.306785015
1244	0.908685912	1.306622609
1245	0.908734241	1.306460328
1246	0.908782507	1.306298256
1247	0.908830687	1.306136471
1248	0.908878811	1.305974876
1249	0.908926898	1.305813404
1250	0.908974943	1.305652076
1251	0.909022931	1.305490938
1252	0.909070876	1.305329943
1253	0.909118798	1.305169027
1254	0.909166674	1.305008265
1255	0.909214417	1.304847948
1256	0.909262123	1.304687757
1257	0.90930974	1.304527863
1258	0.909357336	1.304368043
1259	0.909404894	1.304208346
1260	0.90945237	1.30404893
1261	0.909499789	1.303889702
1262	0.909547153	1.303730659
1263	0.909594452	1.303571831
1264	0.909641634	1.303413401
1265	0.909688731	1.303255256
1266	0.909735768	1.303097308
1267	0.909782752	1.302939541
1268	0.909829683	1.302781954
1269	0.909876606	1.302624389
1270	0.909923481	1.302466991
1271	0.909970251	1.30230994
1272	0.910016885	1.302153349
1273	0.91006349	1.301996856
1274	0.910110026	1.301840594
1275	0.910156475	1.301684623
1276	0.910202876	1.301528811
1277	0.910249169	1.301373367
1278	0.910295396	1.301218139
1279	0.910341579	1.301063063
1280	0.910387705	1.300908176
1281	0.910433766	1.30075351
1282	0.910479663	1.300599391
1283	0.910525548	1.300445317
1284	0.910571383	1.300291405
1285	0.910617223	1.300137481
1286	0.91066301	1.299983735
1287	0.910708744	1.299830163
1288	0.91075438	1.299676923
1289	0.910799966	1.29952385
1290	0.910845444	1.299371139
1291	0.910890891	1.299218534
1292	0.910936258	1.299066196
1293	0.910981543	1.298914136
1294	0.911026777	1.298762243
1295	0.911071981	1.298610453
1296	0.911117125	1.298458867
1297	0.91116219	1.298307543
1298	0.911207197	1.298156413
1299	0.911252193	1.29800532
1300	0.911297157	1.297854338
1301	0.911342062	1.297703551
1302	0.911386942	1.297552849
1303	0.911431728	1.297402465
1304	0.911476421	1.297252388
1305	0.911521106	1.297102341
1306	0.911565763	1.296952389
1307	0.911610367	1.296802613
1308	0.911654902	1.296653068
1309	0.911699345	1.296503835
1310	0.911743777	1.296354638
1311	0.911788135	1.296205687
1312	0.911832431	1.296056948
1313	0.911876691	1.295908326
1314	0.911920882	1.295759939
1315	0.911964999	1.295611798
1316	0.912009082	1.295463771
1317	0.912053103	1.295315955
1318	0.912097046	1.2951684
1319	0.91214098	1.295020874
1320	0.912184861	1.294873527
1321	0.912228648	1.294726493
1322	0.912272418	1.294579518
1323	0.912316109	1.294432808
1324	0.91235973	1.294286336
1325	0.91240335	1.294139865
1326	0.91244693	1.293993526
1327	0.912490484	1.293847278
1328	0.912533957	1.2937013
1329	0.912577439	1.293555293
1330	0.912620892	1.293409382
1331	0.912664291	1.293263654
1332	0.912707632	1.293118119
1333	0.912750908	1.292972804
1334	0.912794167	1.292827543
1335	0.912837399	1.292682376
1336	0.912880596	1.292537326
1337	0.912923735	1.292392468
1338	0.912966791	1.292247891
1339	0.91300981	1.292103439
1340	0.913052807	1.29195906
1341	0.913095761	1.291814826
1342	0.913138653	1.291670797
1343	0.913181534	1.29152681
1344	0.913224339	1.291383074
1345	0.913267108	1.291239459
1346	0.913309805	1.291096088
1347	0.913352448	1.290952896
1348	0.913395042	1.29080987
1349	0.913437591	1.290666995
1350	0.913480051	1.29052442
1351	0.913522438	1.290382091
1352	0.913564786	1.29023989
1353	0.913607061	1.290097936
1354	0.913649305	1.289956085
1355	0.913691483	1.289814456
1356	0.913733622	1.289672958
1357	0.913775739	1.289531533
1358	0.913817822	1.289390223
1359	0.91385982	1.289249198
1360	0.913901752	1.289108394
1361	0.91394366	1.288967674
1362	0.91398546	1.288827312
1363	0.914027206	1.288687134
1364	0.914068948	1.288546969
1365	0.91411059	1.288407142
1366	0.914152208	1.288267392
1367	0.914193796	1.288127744
1368	0.914235295	1.287988395
1369	0.914276725	1.287849277
1370	0.914318175	1.287710093
1371	0.914359595	1.28757101
1372	0.914400949	1.287432148
1373	0.914442296	1.28729331
1374	0.914483569	1.287154719
1375	0.914524789	1.287016308
1376	0.914565963	1.286878048
1377	0.914607066	1.286740028
1378	0.914648179	1.286601976
1379	0.914689256	1.286464044
1380	0.914730334	1.286326108
1381	0.914771368	1.286188323
1382	0.914812343	1.286050731
1383	0.91485325	1.285913371
1384	0.914894138	1.285776075
1385	0.914934951	1.285639029
1386	0.914975697	1.285502206
1387	0.915016361	1.285365661
1388	0.915056987	1.285229245
1389	0.915097602	1.285092864
1390	0.915138153	1.284956698
1391	0.915178666	1.284820659
1392	0.915219104	1.284684873
1393	0.915259529	1.284549131
1394	0.915299897	1.28441358
1395	0.915340228	1.284278152
1396	0.915380545	1.284142773
1397	0.915420817	1.284007545
1398	0.915461049	1.28387245
1399	0.915501195	1.283737644
1400	0.91554137	1.28360274
1401	0.91558145	1.283468156
1402	0.915621531	1.283333567
1403	0.915661632	1.283198912
1404	0.915701674	1.283064458
1405	0.915741699	1.282930058
1406	0.915781617	1.282796016
1407	0.915821509	1.282662065
1408	0.915861358	1.282528255
1409	0.915901171	1.282394568
1410	0.915940974	1.282260913
1411	0.915980716	1.282127464
1412	0.916020462	1.281994002
1413	0.916060189	1.281860603
1414	0.916099855	1.281727408
1415	0.916139522	1.281594213
1416	0.916179121	1.281461241
1417	0.916218695	1.281328358
1418	0.916258235	1.281195588
1419	0.916297727	1.281062977
1420	0.916337193	1.280930454
1421	0.916376651	1.280797959
1422	0.916416063	1.280665617
1423	0.916455408	1.280533502
1424	0.916494708	1.280401535
1425	0.916533995	1.280269614
1426	0.916573189	1.280138004
1427	0.916612336	1.280006554
1428	0.916651411	1.279875345
1429	0.916690409	1.279744394
1430	0.916729307	1.279613778
1431	0.916768183	1.279483237
1432	0.916807021	1.279352825
1433	0.916845768	1.279222715
1434	0.916884486	1.279092706
1435	0.916923194	1.278962728
1436	0.916961899	1.278832759
1437	0.917000591	1.278702838
1438	0.917039206	1.278573171
1439	0.917077771	1.278443676
1440	0.917116299	1.278314302
1441	0.917154793	1.278185044
1442	0.917193271	1.278055837
1443	0.917231706	1.27792678
1444	0.917270139	1.277797723
1445	0.917308516	1.277668859
1446	0.917346849	1.27754014
1447	0.91738517	1.277411464
1448	0.917423467	1.277282866
1449	0.917461732	1.277154378
1450	0.917499934	1.2770261
1451	0.91753809	1.276897976
1452	0.917576193	1.276770028
1453	0.917614255	1.27664222
1454	0.917652279	1.276514541
1455	0.917690243	1.276387063
1456	0.917728157	1.276259751
1457	0.917766037	1.276132555
1458	0.917803905	1.276005396
1459	0.917841717	1.275878428
1460	0.91787948	1.275751626
1461	0.917917196	1.275624979
1462	0.917954846	1.275498553
1463	0.917992451	1.27537228
1464	0.918030047	1.275246039
1465	0.918067576	1.275120021
1466	0.918105037	1.27499423
1467	0.918142461	1.274868562
1468	0.918179846	1.274743028
1469	0.91821721	1.274617566
1470	0.918254545	1.274492199
1471	0.918291874	1.274366851
1472	0.918329139	1.274241721
1473	0.918366376	1.274116683
1474	0.918403535	1.273991907
1475	0.91844066	1.273867246
1476	0.918477755	1.273742685
1477	0.918514801	1.273618288
1478	0.918551845	1.273493897
1479	0.918588816	1.273369754
1480	0.91862573	1.2732458
1481	0.918662562	1.273122123
1482	0.918699349	1.272998595
1483	0.91873611	1.272875158
1484	0.918772868	1.272751728
1485	0.918809603	1.272628375
1486	0.9188463	1.27250515
1487	0.918882986	1.272381964
1488	0.918919673	1.272258771
1489	0.918956287	1.272135825
1490	0.918992881	1.272012949
1491	0.919029388	1.271890361
1492	0.919065874	1.271767846
1493	0.919102368	1.271645301
1494	0.919138813	1.271522925
1495	0.919175235	1.271400623
1496	0.919211647	1.271278356
1497	0.919248054	1.271156105
1498	0.9192844	1.271034058
1499	0.919320648	1.270912344
1500	0.919356884	1.270790667
1501	0.919393046	1.270669236
1502	0.919429172	1.27054793
1503	0.919465286	1.270426665
1504	0.919501328	1.27030564
1505	0.919537362	1.27018464
1506	0.919573361	1.27006376
1507	0.919609359	1.269942884
1508	0.919645289	1.269822233
1509	0.919681182	1.269701709
1510	0.919717024	1.269581356
1511	0.91975284	1.269461091
1512	0.919788581	1.269341074
1513	0.91982424	1.269221337
1514	0.919859843	1.269101786
1515	0.919895433	1.268982278
1516	0.919931	1.268862848
1517	0.919966473	1.268743733
1518	0.920001958	1.268624579
1519	0.920037389	1.268505605
1520	0.920072791	1.268386729
1521	0.920108195	1.268267847
1522	0.920143569	1.268149063
1523	0.92017889	1.268030462
1524	0.920214222	1.267911818
1525	0.920249528	1.267793265
1526	0.920284763	1.267674952
1527	0.920319998	1.267556634
1528	0.920355184	1.267438486
1529	0.920390316	1.267320515
1530	0.92042541	1.267202674
1531	0.920460442	1.267085039
1532	0.92049547	1.266967418
1533	0.920530416	1.266850075
1534	0.920565341	1.266732799
1535	0.920600211	1.266615711
1536	0.920635067	1.26649867
1537	0.920669867	1.266381816
1538	0.920704611	1.266265148
1539	0.920739356	1.266148477
1540	0.920774046	1.266031992
1541	0.920808733	1.265915517
1542	0.92084337	1.265799209
1543	0.920877942	1.265683122
1544	0.920912463	1.265567204
1545	0.920946944	1.26545142
1546	0.920981405	1.265335703
1547	0.921015814	1.265220164
1548	0.921050188	1.265104737
1549	0.92108453	1.264989421
1550	0.921118837	1.264874224
1551	0.921153097	1.26475918
1552	0.921187287	1.264644374
1553	0.921221434	1.264529714
1554	0.921255574	1.264415073
1555	0.921289695	1.2643005
1556	0.921323758	1.264186121
1557	0.921357762	1.264071938
1558	0.921391758	1.263957785
1559	0.921425715	1.26384376
1560	0.921459591	1.263730007
1561	0.921493429	1.263616384
1562	0.921527214	1.263502936
1563	0.921560959	1.263389625
1564	0.92159469	1.263276361
1565	0.921628396	1.263163178
1566	0.921662123	1.263049929
1567	0.921695771	1.262936941
1568	0.921729394	1.262824038
1569	0.921763001	1.26271119
1570	0.921796555	1.262598521
1571	0.921830049	1.262486052
1572	0.921863514	1.262373681
1573	0.921896972	1.262261331
1574	0.921930396	1.262149098
1575	0.921963795	1.262036946
1576	0.921997177	1.261924853
1577	0.922030536	1.261812837
1578	0.92206387	1.261700906
1579	0.922097205	1.261588972
1580	0.922130524	1.261477088
1581	0.922163825	1.261365269
1582	0.922197064	1.261253657
1583	0.922230267	1.261142162
1584	0.922263449	1.261030741
1585	0.922296612	1.260919383
1586	0.922329729	1.260808182
1587	0.922362835	1.260697014
1588	0.922395937	1.260585861
1589	0.922428989	1.260474876
1590	0.922461972	1.260364122
1591	0.922495001	1.260253217
1592	0.922527956	1.260142558
1593	0.922560858	1.260032076
1594	0.922593709	1.259921766
1595	0.922626536	1.259811537
1596	0.922659364	1.259701303
1597	0.922692145	1.259591229
1598	0.922724908	1.259481213
1599	0.922757631	1.259371332
1600	0.922790313	1.259261592
1601	0.922822956	1.259151981
1602	0.922855574	1.259042451
1603	0.922888158	1.258933036
1604	0.922920725	1.258823683
1605	0.922953262	1.258714426
1606	0.922985741	1.258605365
1607	0.923018232	1.258496263
1608	0.923050665	1.258387358
1609	0.923083105	1.258278426
1610	0.923115531	1.258169546
1611	0.923147937	1.25806073
1612	0.92318026	1.25795219
1613	0.923212532	1.257843827
1614	0.923244779	1.257735543
1615	0.923277006	1.25762733
1616	0.923309181	1.257519291
1617	0.923341368	1.25741121
1618	0.923373528	1.257303219
1619	0.923405624	1.257195446
1620	0.92343772	1.257087669
1621	0.923469768	1.256980055
1622	0.923501837	1.256872373
1623	0.923533863	1.256764831
1624	0.923565854	1.25665741
1625	0.923597807	1.256550114
1626	0.923629747	1.256442865
1627	0.923661616	1.256335851
1628	0.923693469	1.256228893
1629	0.923725291	1.25612204
1630	0.923757087	1.256015269
1631	0.923788867	1.255908557
1632	0.923820625	1.255801916
1633	0.92385239	1.255695255
1634	0.9238841	1.255588776
1635	0.923915777	1.255482406
1636	0.923947429	1.255376122
1637	0.923979071	1.255269873
1638	0.924010708	1.255163639
1639	0.92404232	1.255057489
1640	0.924073921	1.254951377
1641	0.924105446	1.254845521
1642	0.924136935	1.254739783
1643	0.924168415	1.254634078
1644	0.924199834	1.254528576
1645	0.924231225	1.254423167
1646	0.924262596	1.254317828
1647	0.924293952	1.254212539
1648	0.924325245	1.254107459
1649	0.924356522	1.254002433
1650	0.924387722	1.253897667
1651	0.924418882	1.253793035
1652	0.924450034	1.253688432
1653	0.924481159	1.253583918
1654	0.924512243	1.25347954
1655	0.924543319	1.253375189
1656	0.924574403	1.253270812
1657	0.924605459	1.25316653
1658	0.92463649	1.253062332
1659	0.924667483	1.252958263
1660	0.92469845	1.252854279
1661	0.924729386	1.2527504
1662	0.924760325	1.252646509
1663	0.924791208	1.252542805
1664	0.924822062	1.252439203
1665	0.924852871	1.252335748
1666	0.924883636	1.252232444
1667	0.924914363	1.252129266
1668	0.924945064	1.252026174
1669	0.924975715	1.251923251
1670	0.925006342	1.25182041
1671	0.925036968	1.251717571
1672	0.925067563	1.251614837
1673	0.925098113	1.251512253
1674	0.925128606	1.251409862
1675	0.925159094	1.251307486
1676	0.925189567	1.251205161
1677	0.92522	1.251102969
1678	0.925250434	1.251000776
1679	0.925280823	1.250898733
1680	0.925311199	1.250796735
1681	0.925341518	1.250694928
1682	0.925371833	1.250593131
1683	0.925402088	1.250491539
1684	0.92543237	1.250389855
1685	0.925462611	1.25028831
1686	0.92549281	1.250186905
1687	0.925522994	1.25008555
1688	0.925553154	1.249984277
1689	0.925583283	1.249883105
1690	0.925613387	1.24978202
1691	0.92564347	1.249681004
1692	0.925673514	1.249580121
1693	0.925703519	1.249479369
1694	0.925733508	1.249378668
1695	0.925763457	1.249278102
1696	0.925793397	1.249177566
1697	0.925823332	1.249077048
1698	0.925853227	1.248976664
1699	0.925883089	1.248876392
1700	0.925912954	1.248776107
1701	0.925942792	1.248675914
1702	0.925972623	1.248575747
1703	0.926002405	1.24847574
1704	0.926032148	1.248375868
1705	0.926061862	1.248276092
1706	0.926091571	1.24817633
1707	0.926121242	1.248076698
1708	0.926150872	1.247977206
1709	0.926180494	1.247877738
1710	0.926210024	1.247778579
1711	0.926239525	1.24767952
1712	0.926269012	1.247580503
1713	0.92629845	1.247481655
1714	0.926327843	1.247382957
1715	0.926357208	1.247284353
1716	0.926386532	1.247185884
1717	0.92641585	1.247087438
1718	0.926445173	1.246988974
1719	0.926474481	1.246890561
1720	0.926503724	1.246792367
1721	0.926532919	1.246694335
1722	0.926562107	1.246596324
1723	0.926591274	1.246498383
1724	0.926620448	1.246400421
1725	0.926649601	1.246302528
1726	0.92667873	1.246204716
1727	0.926707806	1.246107083
1728	0.92673684	1.246009589
1729	0.926765835	1.245912228
1730	0.926794822	1.245814892
1731	0.926823785	1.245717637
1732	0.926852708	1.245620516
1733	0.926881621	1.245523432
1734	0.926910527	1.245426369
1735	0.926939385	1.245329466
1736	0.926968197	1.24523272
1737	0.926996964	1.245136121
1738	0.927025691	1.24503966
1739	0.927054377	1.244943336
1740	0.927083064	1.244847009
1741	0.927111725	1.244750769
1742	0.927140369	1.244654583
1743	0.927168982	1.244558505
1744	0.927197609	1.244462378
1745	0.927226192	1.244366399
1746	0.927254773	1.244270429
1747	0.927283338	1.24417451
1748	0.927311889	1.244078637
1749	0.927340388	1.243982941
1750	0.927368889	1.243887238
1751	0.927397358	1.243791642
1752	0.9274258	1.243696137
1753	0.927454237	1.243600649
1754	0.927482669	1.243505179
1755	0.927511061	1.243409841
1756	0.927539444	1.243314535
1757	0.927567809	1.243219289
1758	0.927596145	1.24312414
1759	0.927624456	1.243029073
1760	0.927652738	1.242934105
1761	0.927680987	1.242839248
1762	0.927709228	1.242744418
1763	0.927737455	1.242649635
1764	0.927765669	1.242554897
1765	0.927793857	1.242460245
1766	0.927821999	1.242365744
1767	0.927850113	1.242271342
1768	0.927878176	1.242177108
1769	0.927906245	1.242082857
1770	0.927934252	1.241988812
1771	0.92796223	1.241894866
1772	0.927990224	1.241800863
1773	0.928018171	1.241707021
1774	0.928046088	1.241613281
1775	0.928073996	1.241519566
1776	0.928101913	1.241425827
1777	0.928129792	1.241332212
1778	0.92815762	1.241238766
1779	0.928185439	1.241145355
1780	0.928213235	1.241052018
1781	0.928241001	1.240958783
1782	0.928268771	1.240865536
1783	0.928296507	1.240772402
1784	0.92832421	1.240679376
1785	0.92835181	1.240586699
1786	0.9283794	1.240494055
1787	0.928406969	1.240401482
1788	0.9284345	1.240309036
1789	0.928461999	1.240216698
1790	0.928489512	1.240124312
1791	0.928517011	1.240031972
1792	0.928544504	1.239939652
1793	0.928571998	1.239847331
1794	0.928599445	1.239755169
1795	0.928626868	1.239663084
1796	0.928654246	1.239571151
1797	0.928681592	1.239479326
1798	0.928708922	1.239387556
1799	0.928736165	1.239296079
1800	0.928763367	1.239204737
1801	0.92879052	1.239113558
1802	0.928817653	1.239022449
1803	0.928844785	1.238931343
1804	0.928871931	1.238840189
1805	0.928899029	1.238749199
1806	0.928926137	1.238658172
1807	0.928953226	1.238567211
1808	0.928980308	1.238476271
1809	0.929007365	1.238385417
1810	0.929034408	1.238294612
1811	0.929061387	1.238204018
1812	0.929088364	1.238113431
1813	0.929115315	1.238022932
1814	0.929142269	1.237932424
1815	0.929169162	1.237842121
1816	0.929196038	1.237751876
1817	0.929222883	1.237661731
1818	0.929249696	1.237571696
1819	0.929276505	1.237481675
1820	0.929303262	1.237391828
1821	0.929329999	1.237302049
1822	0.929356664	1.237212509
1823	0.929383287	1.237123113
1824	0.929409924	1.23703367
1825	0.929436563	1.236944217
1826	0.929463184	1.236854828
1827	0.92948979	1.236765487
1828	0.929516351	1.2366763
1829	0.929542881	1.236587214
1830	0.929569402	1.236498161
1831	0.929595888	1.236409221
1832	0.929622377	1.236320277
1833	0.929648839	1.23623142
1834	0.92967529	1.236142599
1835	0.9297017	1.236053918
1836	0.929728076	1.235965349
1837	0.929754479	1.23587669
1838	0.929780862	1.235788101
1839	0.929807209	1.235699631
1840	0.929833539	1.235611217
1841	0.929859841	1.235522897
1842	0.929886119	1.235434661
1843	0.929912376	1.235346492
1844	0.92993859	1.235258468
1845	0.929964799	1.235170459
1846	0.929991002	1.235082473
1847	0.930017191	1.234994533
1848	0.930043333	1.23490675
1849	0.930069425	1.234819138
1850	0.930095497	1.234731592
1851	0.930121571	1.234644037
1852	0.930147634	1.234556521
1853	0.930173659	1.234469133
1854	0.930199658	1.23438183
1855	0.930225648	1.234294558
1856	0.930251603	1.234207405
1857	0.930277523	1.234120366
1858	0.93030343	1.234033376
1859	0.930329315	1.233946455
1860	0.930355183	1.233859593
1861	0.930381042	1.233772762
1862	0.930406853	1.233686093
1863	0.930432608	1.233599611
1864	0.93045833	1.233513238
1865	0.930484042	1.233426899
1866	0.930509749	1.233340578
1867	0.930535421	1.233254373
1868	0.930561064	1.23316827
1869	0.930586689	1.233082224
1870	0.930612299	1.232996228
1871	0.930637895	1.232910279
1872	0.930663465	1.232824418
1873	0.930689026	1.232738588
1874	0.930714566	1.232652825
1875	0.930740102	1.232567078
1876	0.930765634	1.232481346
1877	0.930791143	1.23239569
1878	0.930816647	1.23231005
1879	0.930842121	1.232224512
1880	0.930867538	1.232139161
1881	0.93089294	1.232053864
1882	0.930918315	1.231968658
1883	0.930943697	1.231883431
1884	0.930969061	1.231798261
1885	0.930994402	1.231713166
1886	0.93101972	1.231628153
1887	0.931044999	1.231543266
1888	0.931070231	1.231458543
1889	0.931095429	1.231373928
1890	0.931120585	1.231289457
1891	0.931145767	1.231204899
1892	0.931170949	1.231120343
1893	0.931196126	1.231035801
1894	0.931221278	1.230951344
1895	0.931246408	1.230866958
1896	0.931271527	1.230782611
1897	0.931296594	1.230698441
1898	0.931321661	1.230614268
1899	0.931346719	1.230530124
1900	0.931371777	1.230445984
1901	0.931396792	1.230361987
1902	0.931421777	1.230278089
1903	0.931446747	1.230194242
1904	0.931471721	1.230110381
1905	0.931496626	1.230026754
1906	0.931521523	1.229943155
1907	0.931546401	1.229859617
1908	0.931571247	1.229776186
1909	0.931596102	1.229692725
1910	0.931620907	1.229609433
1911	0.93164569	1.229526213
1912	0.931670448	1.229443078
1913	0.931695174	1.229360052
1914	0.931719885	1.229277074
1915	0.931744581	1.229194149
1916	0.931769236	1.22911136
1917	0.931793854	1.229028697
1918	0.931818422	1.228946198
1919	0.931842948	1.228863845
1920	0.931867488	1.228781442
1921	0.93189202	1.228699065
1922	0.931916518	1.228616804
1923	0.93194097	1.228534698
1924	0.931965402	1.228452656
1925	0.931989816	1.228370675
1926	0.932014202	1.228288791
1927	0.93203857	1.228206965
1928	0.932062922	1.228125194
1929	0.932087245	1.228043521
1930	0.932111567	1.22796185
1931	0.932135884	1.227880197
1932	0.932160189	1.227798582
1933	0.932184452	1.227717112
1934	0.932208701	1.227635686
1935	0.932232917	1.227554372
1936	0.932257113	1.227473125
1937	0.932281281	1.22739197
1938	0.932305429	1.227310885
1939	0.932329546	1.2272299
1940	0.93235365	1.227148961
1941	0.932377758	1.227068011
1942	0.932401816	1.226987226
1943	0.932425833	1.226906579
1944	0.932449839	1.22682597
1945	0.932473829	1.226745416
1946	0.932497772	1.226665016
1947	0.932521716	1.226584615
1948	0.932545602	1.226504408
1949	0.932569479	1.226424234
1950	0.932593348	1.226344082
1951	0.932617219	1.226263928
1952	0.932641079	1.226183809
1953	0.932664938	1.226103691
1954	0.932688765	1.226023683
1955	0.932712575	1.225943732
1956	0.932736347	1.225863909
1957	0.932760096	1.225784161
1958	0.932783823	1.225704489
1959	0.932807525	1.2256249
1960	0.932831218	1.225545341
1961	0.932854908	1.225465795
1962	0.93287857	1.225386339
1963	0.932902238	1.225306864
1964	0.932925876	1.225227492
1965	0.932949491	1.225148196
1966	0.932973095	1.225068935
1967	0.932996678	1.224989745
1968	0.933020239	1.224910629
1969	0.933043794	1.224831536
1970	0.933067337	1.224752481
1971	0.933090894	1.22467338
1972	0.933114435	1.224594332
1973	0.933137929	1.22451544
1974	0.933161413	1.224436583
1975	0.933184897	1.224357728
1976	0.933208381	1.224278872
1977	0.933231826	1.224200143
1978	0.933255269	1.224121427
1979	0.933278686	1.224042796
1980	0.933302107	1.223964149
1981	0.933325507	1.223885573
1982	0.933348877	1.223807101
1983	0.933372223	1.223728707
1984	0.933395563	1.223650333
1985	0.933418896	1.223571984
1986	0.933442205	1.223493716
1987	0.93346549	1.223415525
1988	0.933488766	1.223337367
1989	0.933512053	1.223259173
1990	0.933535295	1.22318113
1991	0.93355852	1.223103143
1992	0.93358175	1.22302514
1993	0.933604943	1.222947258
1994	0.933628149	1.222869334
1995	0.93365132	1.22279153
1996	0.93367449	1.222713728
1997	0.933697641	1.222635989
1998	0.933720769	1.22255833
1999	0.933743887	1.222480702
[truncated: 1,001 more rows]
