# Supplementary material for: Identification and characterization of constrained non-exonic bases lacking predictive epigenomic and transcription factor binding annotations
Source: Nat Commun. 2020 Dec 2;11:6168. doi: 10.1038/s41467-020-19962-9 (PMC7710766; doi:10.1038/s41467-020-19962-9)
Supplement: Supplementary file 11 — Source Data [file 41467_2020_19962_MOESM11_ESM.zip › SourceData/SupFig6b.txt]

Distance to Nearest CNE (bp)	Low_notCNE	High_notCNE
1	0.002473432	0.013552538
2	0.004870528	0.026122267
3	0.007168569	0.037491048
4	0.009375846	0.047862617
5	0.01150357	0.057427341
6	0.013563053	0.066339102
7	0.015563242	0.074705257
8	0.017511694	0.082613809
9	0.019414362	0.09013175
10	0.02127548	0.097310498
11	0.023098498	0.104186782
12	0.024886389	0.110792498
13	0.026641818	0.117156899
14	0.028367817	0.123303888
15	0.030066947	0.129251706
16	0.031740619	0.135019214
17	0.033390763	0.140619905
18	0.035018481	0.146066898
19	0.036625128	0.151373119
20	0.038212126	0.156548616
21	0.039780548	0.161602744
22	0.041331351	0.166543283
23	0.042865467	0.171377308
24	0.044383849	0.176110256
25	0.045887123	0.1807487
26	0.047376057	0.185297017
27	0.04885123	0.189760021
28	0.050312837	0.194142857
29	0.051761607	0.198448728
30	0.053198073	0.202681495
31	0.054622806	0.206844271
32	0.056036451	0.210940487
33	0.057439211	0.214974421
34	0.058831568	0.218948181
35	0.060213574	0.22286497
36	0.061585782	0.226726594
37	0.062948613	0.230533734
38	0.064302177	0.234290135
39	0.065646858	0.23799625
40	0.066982827	0.241653704
41	0.068310174	0.245264806
42	0.069629068	0.248830621
43	0.070940013	0.252352778
44	0.072243266	0.25583284
45	0.073538882	0.259272158
46	0.074827232	0.26267149
47	0.076108681	0.266032708
48	0.077383254	0.269356618
49	0.078650934	0.272645051
50	0.079912086	0.275898243
51	0.081167076	0.279115867
52	0.08241568	0.282300329
53	0.083658065	0.285452916
54	0.084894697	0.288573946
55	0.086125388	0.291664316
56	0.087350122	0.294724992
57	0.088569359	0.297755755
58	0.089783331	0.300756959
59	0.090991771	0.303729906
60	0.09219484	0.306675531
61	0.093392927	0.309592986
62	0.094586028	0.312483737
63	0.095773988	0.315348918
64	0.096956997	0.318188523
65	0.098135369	0.321002807
66	0.099309201	0.323792234
67	0.100478519	0.326557485
68	0.101643023	0.329299938
69	0.102803007	0.332019164
70	0.10395871	0.334715046
71	0.105109887	0.337389085
72	0.106256818	0.340040399
73	0.107399563	0.342670154
74	0.108538271	0.34527827
75	0.109672874	0.347865441
76	0.110803577	0.350431702
77	0.111930318	0.352977592
78	0.113053405	0.355502535
79	0.114172675	0.358008232
80	0.11528832	0.360493818
81	0.11640039	0.36295969
82	0.117508684	0.365406989
83	0.118613423	0.367835734
84	0.119714579	0.370245684
85	0.120812415	0.372636929
86	0.121906836	0.375010147
87	0.122997953	0.377364899
88	0.124085514	0.379702552
89	0.125169646	0.382023286
90	0.126250536	0.384327091
91	0.127328248	0.386614071
92	0.128402778	0.388884003
93	0.129474109	0.391137368
94	0.130542384	0.393374502
95	0.131607766	0.395594907
96	0.132670047	0.39779936
97	0.133729224	0.399988227
98	0.134785553	0.402160945
99	0.135838779	0.404318962
100	0.136889217	0.406461389
101	0.137937016	0.408588499
102	0.138981931	0.410700848
103	0.140024033	0.412798436
104	0.141063325	0.414881932
105	0.142099679	0.416951402
106	0.143133253	0.419007048
107	0.14416418	0.421048874
108	0.14519236	0.423077603
109	0.146217704	0.4250936
110	0.147240419	0.427096264
111	0.148260589	0.429085322
112	0.149278283	0.431060617
113	0.150293409	0.433022945
114	0.151306049	0.434972324
115	0.152316254	0.43690836
116	0.153324001	0.438832006
117	0.154329317	0.440743247
118	0.155332133	0.442642548
119	0.156332643	0.444529515
120	0.157330648	0.446405078
121	0.158326307	0.44826843
122	0.159319824	0.450119387
123	0.160310988	0.451958698
124	0.16129969	0.453786809
125	0.162286249	0.45560326
126	0.163270578	0.457408109
127	0.164252685	0.459201497
128	0.165232452	0.46098416
129	0.166210037	0.462755951
130	0.167185513	0.464516745
131	0.168158813	0.466266673
132	0.16913005	0.468005759
133	0.170099269	0.469733919
134	0.171066299	0.471451916
135	0.17203129	0.473159444
136	0.17299439	0.474856171
137	0.17395552	0.476542173
138	0.174914491	0.478218447
139	0.17587161	0.479884399
140	0.176826725	0.481540388
141	0.177779736	0.483186837
142	0.178730845	0.484823229
143	0.179679971	0.48645007
144	0.18062708	0.48806728
145	0.181572146	0.489675439
146	0.182515062	0.491274554
147	0.18345582	0.492864933
148	0.184394457	0.494446519
149	0.185331112	0.496018796
150	0.186265736	0.497581738
151	0.187198339	0.499135964
152	0.188129	0.5006815
153	0.189057565	0.502218757
154	0.189984076	0.503747499
155	0.190908578	0.505267728
156	0.191831332	0.506778685
157	0.192752068	0.508281283
158	0.193670847	0.509775596
159	0.19458755	0.511261791
160	0.195502307	0.512739732
161	0.196415031	0.514209887
162	0.197325852	0.515671874
163	0.198234675	0.517125906
164	0.199141618	0.518571922
165	0.200046503	0.520010504
166	0.200949442	0.521441424
167	0.201850568	0.522864357
168	0.202749761	0.524279866
169	0.203647016	0.525688069
170	0.204542347	0.527088938
171	0.205435697	0.528482432
172	0.206327219	0.529868463
173	0.207216786	0.531247132
174	0.208104555	0.532618269
175	0.20899045	0.533982075
176	0.209874313	0.535338901
177	0.210756296	0.536688527
178	0.211636389	0.538031245
179	0.212514565	0.539367249
180	0.213390745	0.54069669
181	0.214265027	0.542019582
182	0.215137414	0.543335732
183	0.216007962	0.544645278
184	0.216876777	0.545948053
185	0.217743834	0.547243951
186	0.218609121	0.548533242
187	0.219472754	0.54981605
188	0.220334474	0.551092958
189	0.221194334	0.552363794
190	0.222052297	0.553628449
191	0.222908365	0.554887134
192	0.22376276	0.556139217
193	0.224615367	0.557385246
194	0.225466228	0.558625263
195	0.226315299	0.559859345
196	0.227162552	0.561087832
197	0.228008119	0.562309948
198	0.228851943	0.563525969
199	0.229694046	0.564735909
200	0.230534338	0.565939676
201	0.2313727	0.567138
202	0.232209417	0.568330306
203	0.233044445	0.569516911
204	0.233877651	0.570698544
205	0.234709139	0.571874626
206	0.23553907	0.573044757
207	0.236367244	0.574209503
208	0.237194024	0.575367956
209	0.238019121	0.576520939
210	0.2388425	0.577668521
211	0.239664269	0.578810559
212	0.24048445	0.579947068
213	0.241303021	0.581078365
214	0.242119963	0.582204352
215	0.242935246	0.583325275
216	0.243748839	0.584441272
217	0.24456083	0.585552025
218	0.245371094	0.586657648
219	0.246179789	0.587757862
220	0.246986861	0.58885314
221	0.247792317	0.589943632
222	0.248596078	0.591028907
223	0.249398313	0.592109043
224	0.250199	0.593184071
225	0.250997983	0.594254423
226	0.251795348	0.595319865
227	0.252590996	0.596380881
228	0.253385188	0.597436601
229	0.254177897	0.598487415
230	0.254968951	0.599533695
231	0.2557585	0.600574967
232	0.256546569	0.601611516
233	0.25733304	0.602643495
234	0.258117868	0.603671169
235	0.258901091	0.604694633
236	0.259682785	0.605713468
237	0.260462973	0.606727688
238	0.261241453	0.607737729
239	0.262018596	0.608742748
240	0.262794344	0.609743112
241	0.263568462	0.610739598
242	0.264340986	0.611731836
243	0.265112152	0.612719349
244	0.265881874	0.613702443
245	0.266650073	0.614681297
246	0.267416786	0.615656073
247	0.268181939	0.616627017
248	0.268945702	0.617593509
249	0.269707938	0.61855607
250	0.270468659	0.619514616
251	0.271227808	0.620469553
252	0.271985529	0.621420178
253	0.272741816	0.622366579
254	0.273496672	0.623308821
255	0.274250126	0.624246675
256	0.275002128	0.625180594
257	0.275752625	0.626110921
258	0.276501768	0.627037024
259	0.277249405	0.627959451
260	0.277995612	0.628877969
261	0.27874039	0.629792487
262	0.279483856	0.630702772
263	0.280226015	0.631608816
264	0.280966742	0.632511114
265	0.281706014	0.633409727
266	0.282443902	0.634304592
267	0.283180297	0.635196086
268	0.283915361	0.636083775
269	0.284649153	0.636967579
270	0.285381549	0.637847746
271	0.286112509	0.638724583
272	0.286842058	0.639597853
273	0.287570261	0.64046741
274	0.288297102	0.641333406
275	0.289022631	0.642195355
276	0.2897468	0.643053755
277	0.29046956	0.64390869
278	0.291191056	0.644759901
279	0.291911152	0.645607854
280	0.29262995	0.646452303
281	0.293347369	0.647293358
282	0.294063497	0.648131043
283	0.29477827	0.648965447
284	0.295491725	0.649796392
285	0.296203843	0.650624126
286	0.29691463	0.651448605
287	0.297624119	0.652269866
288	0.298332485	0.653087419
289	0.29903954	0.653901862
290	0.299745293	0.654713155
291	0.300449736	0.655521214
292	0.301152911	0.656326019
293	0.301854655	0.657127739
294	0.302555162	0.657925907
295	0.303254305	0.658720961
296	0.303952106	0.65951296
297	0.304648537	0.660302007
298	0.305343693	0.66108771
299	0.306037601	0.661870108
300	0.306730265	0.662649363
301	0.307421476	0.663425958
302	0.308111373	0.66419971
303	0.30879998	0.664970302
304	0.309487142	0.665738299
305	0.310172986	0.666503325
306	0.310857501	0.667265592
307	0.311540809	0.668024723
308	0.312222827	0.668780881
309	0.312903478	0.669534312
310	0.313582828	0.6702852
311	0.314260924	0.671033227
312	0.31493773	0.671778497
313	0.315613339	0.672520688
314	0.316287718	0.673260074
315	0.316960802	0.673996693
316	0.317632591	0.674730619
317	0.318303214	0.675461378
318	0.318972514	0.676189472
319	0.31964054	0.67691506
320	0.320307377	0.677637752
321	0.320972919	0.67835781
322	0.321637188	0.679075345
323	0.322300312	0.679789723
324	0.322962215	0.680501506
325	0.323623024	0.681210461
326	0.324282561	0.681916808
327	0.32494082	0.682620848
328	0.325597977	0.683321995
329	0.326253769	0.684021017
330	0.326908307	0.684717556
331	0.327561616	0.685411627
332	0.328213724	0.686103159
333	0.328864685	0.686791956
334	0.329514477	0.687478202
335	0.330163067	0.688162056
336	0.330810364	0.688843772
337	0.331456397	0.689523198
338	0.332101244	0.690200179
339	0.33274482	0.69087461
340	0.333387147	0.691546734
341	0.334028301	0.692216397
342	0.334668204	0.692883872
343	0.33530684	0.693549084
344	0.33594435	0.694211763
345	0.336580742	0.694871849
346	0.337216048	0.695529237
347	0.337850153	0.696184214
348	0.338483046	0.696836897
349	0.339114807	0.697486983
350	0.339745384	0.69813491
351	0.340374909	0.698780242
352	0.341003318	0.69942325
353	0.341630571	0.700063847
354	0.342256596	0.700702495
355	0.342881401	0.701338924
356	0.343504994	0.701973206
357	0.344127366	0.702605712
358	0.344748554	0.703236172
359	0.345368661	0.703864269
360	0.345987681	0.70448988
361	0.346605589	0.705113396
362	0.347222345	0.705734795
363	0.347837963	0.70635416
364	0.348452396	0.706971539
365	0.349065802	0.707586347
366	0.349678114	0.708199026
367	0.350289314	0.708809415
368	0.350899432	0.709417527
369	0.351508421	0.710023576
370	0.352116285	0.710627619
371	0.35272297	0.711229808
372	0.353328627	0.711829724
373	0.353933141	0.712427592
374	0.354536671	0.713022935
375	0.35513912	0.71361605
376	0.355740363	0.71420748
377	0.35634057	0.71479668
378	0.356939641	0.715383992
379	0.357537569	0.715969583
380	0.358134322	0.716553542
381	0.358730023	0.717135375
382	0.359324642	0.717715139
383	0.359918183	0.718292925
384	0.360510684	0.718868662
385	0.361102075	0.719442439
386	0.361692407	0.720014155
387	0.362281644	0.720584005
388	0.362869739	0.721151944
389	0.363456729	0.721717782
390	0.364042647	0.72228169
391	0.364627456	0.722843819
392	0.365211278	0.723403834
393	0.365794103	0.723961693
394	0.366375921	0.724517555
395	0.366956701	0.725071714
396	0.367536367	0.725624304
397	0.368114965	0.726175167
398	0.36869257	0.726723831
399	0.369269115	0.72727064
400	0.369844551	0.727815749
401	0.370418944	0.728359158
402	0.370992322	0.728900689
403	0.371564647	0.729440551
404	0.372136014	0.72997857
405	0.372706337	0.730514979
406	0.373275607	0.731049685
407	0.37384364	0.731583062
408	0.37441065	0.732114674
409	0.374976635	0.732644527
410	0.375541564	0.733172807
411	0.376105491	0.733699278
412	0.376668357	0.734224175
413	0.377230223	0.734747261
414	0.377790983	0.735268965
415	0.378350779	0.735788918
416	0.37890951	0.736307456
417	0.379467264	0.736824317
418	0.380023935	0.737339594
419	0.380579583	0.737853115
420	0.381134269	0.738364733
421	0.381687939	0.738874723
422	0.38224063	0.739383055
423	0.382792361	0.739889683
424	0.383342991	0.740394794
425	0.383892592	0.74089845
426	0.384441212	0.741400611
427	0.384988778	0.741901355
428	0.38553547	0.742400125
429	0.386081188	0.742897061
430	0.38662599	0.743392219
431	0.387169702	0.743886013
432	0.38771247	0.744378263
433	0.388254291	0.744868836
434	0.388795146	0.745357879
435	0.389335092	0.745845375
436	0.389874135	0.746331253
437	0.390412256	0.746815599
438	0.390949369	0.747298485
439	0.391485441	0.747780169
440	0.392020609	0.748260269
441	0.392554813	0.748739013
442	0.393088105	0.749216115
443	0.393620368	0.749691913
444	0.394151691	0.75016615
445	0.394682027	0.750639038
446	0.395211432	0.751110379
447	0.395739898	0.751580294
448	0.396267398	0.752048947
449	0.396794	0.752516073
450	0.397319702	0.752981708
451	0.397844504	0.75344597
452	0.398368522	0.753908433
453	0.398891613	0.754369436
454	0.399413731	0.754829129
455	0.399934933	0.755287533
456	0.400455188	0.755744523
457	0.400974474	0.756200175
458	0.401492828	0.756654537
459	0.402010311	0.757107456
460	0.402526848	0.757559053
461	0.40304246	0.758009235
462	0.403557181	0.758457831
463	0.404070872	0.75890527
464	0.404583635	0.759351268
465	0.405095424	0.759796173
466	0.405606363	0.760239563
467	0.40611641	0.76068176
468	0.406625653	0.76112237
469	0.407133945	0.761561819
470	0.407641369	0.761999888
471	0.408147869	0.762436779
472	0.408653456	0.762872476
473	0.409158173	0.763306861
474	0.40966192	0.763740164
475	0.410164842	0.764171962
476	0.410666894	0.764602413
477	0.411168061	0.765031644
478	0.411668385	0.76545947
479	0.412167814	0.765886146
480	0.412666428	0.766311374
481	0.413164128	0.766735342
482	0.413660917	0.767158179
483	0.414156921	0.767579525
484	0.414652096	0.767999522
485	0.415146418	0.768418307
486	0.415639917	0.768835798
487	0.41613256	0.769252131
488	0.416624314	0.769667309
489	0.417115238	0.770081224
490	0.417605232	0.770494025
491	0.418094282	0.770905825
492	0.418582582	0.771316258
493	0.419070022	0.771725518
494	0.419556628	0.772133709
495	0.420042331	0.772540944
496	0.420527154	0.772947132
497	0.421011124	0.773352296
498	0.421494296	0.773756085
499	0.421976581	0.774158935
500	0.422458058	0.774560692
501	0.422938718	0.774961208
502	0.423418563	0.775360469
503	0.423897677	0.775758299
504	0.424375916	0.776155118
505	0.424853326	0.776550717
506	0.425329888	0.776945338
507	0.425805697	0.777338578
508	0.426280636	0.777730803
509	0.426754767	0.778121895
510	0.42722816	0.778511839
511	0.427700692	0.778900858
512	0.428172372	0.779288951
513	0.428643195	0.779676153
514	0.429113174	0.780062376
515	0.429582306	0.780447537
516	0.430050681	0.780831433
517	0.430518238	0.781214155
518	0.430985039	0.78159568
519	0.431451048	0.781976126
520	0.431916254	0.782355516
521	0.432380691	0.782733822
522	0.432844324	0.783111249
523	0.433307217	0.7834877
524	0.433769343	0.783863187
525	0.434230624	0.784237799
526	0.434691181	0.784611245
527	0.435150923	0.784983814
528	0.435609905	0.785355292
529	0.436068091	0.785725648
530	0.436525515	0.786094894
531	0.436982126	0.786463159
532	0.437437941	0.786830521
533	0.437892978	0.787197051
534	0.438347326	0.787562503
535	0.438800966	0.787926975
536	0.439253808	0.788290793
537	0.439705905	0.788653739
538	0.440157214	0.78901583
539	0.440607728	0.789376966
540	0.441057523	0.789737122
541	0.441506533	0.790096524
542	0.441954884	0.790454736
543	0.442402393	0.790812125
544	0.442849078	0.791168664
545	0.443294977	0.79152437
546	0.44374011	0.791879225
547	0.44418443	0.792233354
548	0.444627977	0.792586658
549	0.44507081	0.792938922
550	0.44551296	0.793290053
551	0.445954337	0.793640346
552	0.446395033	0.79398963
553	0.446835022	0.794337937
554	0.447274346	0.794685231
555	0.447712893	0.795031657
556	0.448150732	0.795377067
557	0.448587803	0.795721711
558	0.449024099	0.796065657
559	0.449459613	0.796408809
560	0.449894472	0.796750628
561	0.450328568	0.797091672
562	0.450761978	0.797431857
563	0.451194691	0.797771038
564	0.451626671	0.7981094
565	0.452057903	0.79844699
566	0.452488396	0.798783792
567	0.45291815	0.799119905
568	0.453347205	0.799455241
569	0.453775604	0.799789518
570	0.454203287	0.800122921
571	0.454630275	0.800455409
572	0.455056543	0.800787023
573	0.455482061	0.801117913
574	0.455906906	0.801447946
575	0.456331167	0.801776987
576	0.456754736	0.802105267
577	0.457177624	0.802432633
578	0.457599889	0.802759064
579	0.458021411	0.803084841
580	0.458442228	0.80340974
581	0.45886232	0.803733912
582	0.459281723	0.804057386
583	0.459700482	0.804380054
584	0.46011848	0.804702019
585	0.460535886	0.805022827
586	0.460952592	0.805342952
587	0.461368654	0.805662328
588	0.461784038	0.805980814
589	0.462198669	0.806298708
590	0.462612587	0.806615864
591	0.463025838	0.806932269
592	0.463438343	0.807247994
593	0.463850164	0.807562963
594	0.464261356	0.807877012
595	0.464672009	0.808190067
596	0.465081912	0.808502635
597	0.465491063	0.808814709
598	0.465899651	0.809125764
599	0.466307535	0.809436185
600	0.466714765	0.809745729
601	0.467121312	0.810054689
602	0.467527162	0.810362999
603	0.467932409	0.810670262
604	0.468336987	0.810976904
605	0.46874093	0.811282763
606	0.469144253	0.811587819
607	0.469546973	0.811891886
608	0.469948982	0.812195427
609	0.470350279	0.812498247
610	0.470750953	0.812800292
611	0.471150991	0.813101654
612	0.471550399	0.813402283
613	0.471949193	0.813702044
614	0.472347299	0.81400104
615	0.472744753	0.814299392
616	0.473141598	0.814596851
617	0.473537774	0.814893622
618	0.473933345	0.815189611
619	0.474328263	0.815484865
620	0.474722572	0.815779357
621	0.47511621	0.816073204
622	0.475509238	0.816366228
623	0.475901652	0.816658405
624	0.476293437	0.816949756
625	0.476684546	0.81724054
626	0.477075111	0.817530411
627	0.477464997	0.817819751
628	0.477854229	0.81810848
629	0.478242795	0.818396621
630	0.478630829	0.818683784
631	0.479018257	0.818970219
632	0.479405096	0.819255876
633	0.479791319	0.819540918
634	0.4801769	0.819825313
635	0.480561852	0.820109012
636	0.480946212	0.820391844
637	0.481329951	0.820674054
638	0.481713108	0.820955511
639	0.482095774	0.821236044
640	0.482477815	0.821515881
641	0.482859178	0.821795251
642	0.483239886	0.822074083
643	0.483619942	0.822352339
644	0.483999477	0.822629711
645	0.4843784	0.822906434
646	0.484756744	0.82318244
647	0.485134447	0.82345791
648	0.485511537	0.823732843
649	0.48588811	0.824006874
650	0.486264062	0.824280439
651	0.486639489	0.824553289
652	0.487014362	0.824825341
653	0.487388623	0.825096756
654	0.487762325	0.825367496
655	0.488135435	0.825637656
656	0.488507965	0.825907163
657	0.488879888	0.826176074
658	0.489251263	0.826444182
659	0.489622022	0.826711716
660	0.489992275	0.826978343
661	0.490361909	0.827244439
662	0.490730876	0.827510121
663	0.49109929	0.827775093
664	0.491467151	0.82803934
665	0.491834518	0.828302899
666	0.492201391	0.828565571
667	0.492567805	0.828827443
668	0.492933701	0.829088668
669	0.493299014	0.829349261
670	0.493663796	0.829609166
671	0.494028035	0.829868377
672	0.494391678	0.830127074
673	0.494754656	0.830385399
674	0.49511707	0.830643143
675	0.495479011	0.830900051
676	0.49584036	0.831156496
677	0.496201083	0.831412378
678	0.4965612	0.83166785
679	0.496920728	0.831922854
680	0.497279644	0.832177479
681	0.497638059	0.832431363
682	0.497995942	0.832684556
683	0.498353215	0.832937239
684	0.498710002	0.833189105
685	0.499066252	0.833440317
686	0.499421928	0.833691078
687	0.499777115	0.833941171
688	0.500131724	0.8341908
689	0.500485817	0.834439765
690	0.500839286	0.834688476
691	0.50119227	0.834936417
692	0.501544757	0.835183696
693	0.501896696	0.835430419
694	0.502248037	0.835676758
695	0.502598937	0.835922238
696	0.502949343	0.836167059
697	0.503299117	0.836411602
698	0.503648413	0.836655469
699	0.503997166	0.836898686
700	0.504345455	0.837141157
701	0.504693215	0.837383116
702	0.505040415	0.837624584
703	0.50538706	0.837865544
704	0.505733167	0.838106084
705	0.506078719	0.838346255
706	0.506423754	0.838585883
707	0.506768332	0.838824821
708	0.507112387	0.839063136
709	0.507455883	0.839300954
710	0.507798787	0.839538426
711	0.508141207	0.839775254
712	0.508483125	0.84001159
713	0.508824538	0.840247422
714	0.509165488	0.840482595
715	0.50950595	0.840717101
716	0.509845846	0.840951169
717	0.510185228	0.84118465
718	0.510524063	0.84141783
719	0.510862391	0.84165047
720	0.511200221	0.841882703
721	0.511537563	0.842114377
722	0.511874385	0.842345417
723	0.512210722	0.842575947
724	0.512546626	0.842805789
725	0.51288204	0.843034941
726	0.513216953	0.843263549
727	0.513551312	0.843491803
728	0.513885207	0.8437195
729	0.514218568	0.843946921
730	0.514551433	0.844173809
731	0.514883772	0.844400088
732	0.515215596	0.844625871
733	0.515546928	0.844851236
734	0.515877889	0.845075732
735	0.516208358	0.845299748
736	0.516538303	0.845523392
737	0.516867719	0.84574652
738	0.517196633	0.845969099
739	0.517525043	0.846191193
740	0.517852893	0.84641297
741	0.51818017	0.846634483
742	0.518506995	0.846855389
743	0.518833284	0.847075864
744	0.51915909	0.84729573
745	0.519484362	0.847515348
746	0.519809153	0.847734429
747	0.520133441	0.847952992
748	0.520457268	0.848171066
749	0.520780664	0.848388518
750	0.521103548	0.848605596
751	0.521425967	0.848822165
752	0.521747908	0.84903833
753	0.522069384	0.849254053
754	0.522390439	0.849469096
755	0.522711	0.849683869
756	0.523031111	0.849898079
757	0.523350772	0.850111758
758	0.523669936	0.850325149
759	0.523988658	0.850538022
760	0.524306866	0.850750735
761	0.52462467	0.85096285
762	0.524942036	0.851174392
763	0.525258919	0.851385551
764	0.525575366	0.851596353
765	0.525891332	0.851806745
766	0.526206845	0.852016625
767	0.526521959	0.852225899
768	0.526836623	0.852434736
769	0.527150803	0.852643158
770	0.527464525	0.852851137
771	0.52777779	0.853058733
772	0.528090584	0.853265982
773	0.528402977	0.853472661
774	0.528714874	0.853678979
775	0.529026282	0.853884958
776	0.529337157	0.854090662
777	0.529647612	0.85429588
778	0.529957633	0.854500723
779	0.530267157	0.854705181
780	0.530576275	0.85490911
781	0.530884957	0.855112537
782	0.531193227	0.855315429
783	0.531501052	0.855517938
784	0.531808493	0.855719885
785	0.532115504	0.855921406
786	0.532422046	0.856122591
787	0.532728103	0.856323522
788	0.533033725	0.856524079
789	0.533338962	0.856724153
790	0.533643806	0.856923786
791	0.533948182	0.857123065
792	0.534252182	0.857321787
793	0.534555761	0.857520073
794	0.53485889	0.857718022
795	0.535161587	0.857915499
796	0.535463807	0.858112635
797	0.535765578	0.858309364
798	0.536066934	0.858505601
799	0.536367809	0.858701547
800	0.536668257	0.858897171
801	0.536968364	0.859092139
802	0.537268041	0.859286763
803	0.537567269	0.859481095
804	0.537866042	0.859675217
805	0.538164497	0.859868671
806	0.538462496	0.860061897
807	0.538760143	0.860254563
808	0.539057343	0.860446915
809	0.539354127	0.860638932
810	0.539650448	0.86083063
811	0.539946344	0.861022027
812	0.540241832	0.861212988
813	0.540536983	0.861403328
814	0.54083178	0.861593094
815	0.541126169	0.861782476
816	0.541420137	0.861971399
817	0.541713701	0.862159912
818	0.542006833	0.862348014
819	0.542299509	0.862535979
820	0.542591806	0.862723524
821	0.542883664	0.862910764
822	0.543175081	0.86309779
823	0.543466131	0.863284309
824	0.543756816	0.863470398
825	0.544047132	0.863655998
826	0.544337013	0.863841451
827	0.544626587	0.864026308
828	0.544915697	0.864210967
829	0.545204366	0.864395319
830	0.545492659	0.864579193
831	0.545780526	0.864762649
832	0.546067992	0.864945754
833	0.546355136	0.865128284
834	0.546641871	0.865310525
835	0.546928166	0.865492511
836	0.54721405	0.86567413
837	0.547499579	0.865855296
838	0.547784693	0.866036124
839	0.548069386	0.86621665
840	0.548353665	0.86639685
841	0.548637529	0.866576752
842	0.548921037	0.866756207
843	0.549204151	0.866935249
844	0.549486832	0.867113994
845	0.549769125	0.867292446
846	0.55005103	0.867470556
847	0.550332571	0.867648309
848	0.550613716	0.867825753
849	0.550894493	0.868002822
850	0.551174868	0.868179601
851	0.551454822	0.868356021
852	0.551734374	0.86853215
853	0.552013577	0.868707806
854	0.552292428	0.868883018
855	0.552570843	0.869057973
856	0.55284893	0.86923237
857	0.553126584	0.869406506
858	0.553403775	0.869580532
859	0.55368065	0.869753995
860	0.553957079	0.869927263
861	0.554233163	0.870100119
862	0.554508877	0.870272751
863	0.554784161	0.870445282
864	0.555059139	0.870617241
865	0.555333757	0.870788777
866	0.555608004	0.870960025
867	0.555881925	0.871130963
868	0.556155487	0.871301624
869	0.556428645	0.871472025
870	0.556701412	0.871642081
871	0.556973863	0.871811663
872	0.55724595	0.871980871
873	0.557517681	0.872149756
874	0.55778906	0.872318142
875	0.558060062	0.872486192
876	0.558330731	0.872653827
877	0.55860104	0.872821245
878	0.558870953	0.872988418
879	0.559140502	0.873155178
880	0.559409721	0.87332164
881	0.559678567	0.873487749
882	0.559947034	0.873653563
883	0.560215115	0.873819077
884	0.560482854	0.873984216
885	0.560750232	0.874149004
886	0.561017226	0.874313588
887	0.561283897	0.874477764
888	0.561550185	0.874641651
889	0.561816137	0.874805124
890	0.562081715	0.874968291
891	0.562346954	0.875131049
892	0.562611877	0.875293409
893	0.562876427	0.875455542
894	0.563140657	0.875617277
895	0.563404533	0.875778716
896	0.563668025	0.875940001
897	0.563931116	0.876101104
898	0.564193886	0.876261718
899	0.564456292	0.876422061
900	0.564718356	0.876582238
901	0.5649801	0.876742032
902	0.565241546	0.876901412
903	0.56550259	0.877060581
904	0.565763292	0.877219382
905	0.566023586	0.877378067
906	0.566283549	0.877536363
907	0.566543188	0.877694398
908	0.566802463	0.877852159
909	0.567061461	0.878009416
910	0.567320119	0.87816633
911	0.56757846	0.878322855
912	0.56783646	0.878479075
913	0.568094112	0.878635089
914	0.568351426	0.878790773
915	0.568608353	0.878946255
916	0.568864899	0.879101458
917	0.569121083	0.879256405
918	0.569376932	0.879411091
919	0.569632402	0.879565583
920	0.569887526	0.879719765
921	0.570142358	0.87987351
922	0.570396872	0.880026887
923	0.570651045	0.880179882
924	0.570904877	0.880332617
925	0.571158382	0.880485076
926	0.571411563	0.880637126
927	0.571664419	0.880788881
928	0.571916968	0.880940309
929	0.572169211	0.881091349
930	0.572421104	0.881242207
931	0.572672659	0.881392806
932	0.572923898	0.881543142
933	0.573174837	0.881693032
934	0.573425443	0.881842547
935	0.573675749	0.881991752
936	0.573925772	0.882140537
937	0.57417548	0.882288981
938	0.574424859	0.882437236
939	0.574673843	0.882585377
940	0.57492246	0.882733404
941	0.575170714	0.882881183
942	0.57541863	0.883028684
943	0.575666229	0.883175842
944	0.575913496	0.883322783
945	0.576160433	0.883469511
946	0.576407079	0.883615909
947	0.576653426	0.883762012
948	0.576899434	0.883907972
949	0.577145168	0.884053538
950	0.577390526	0.884199024
951	0.577635616	0.884344214
952	0.577880458	0.884488936
953	0.578124914	0.884633634
954	0.578369101	0.884778009
955	0.578612975	0.884922184
956	0.57885662	0.885065768
957	0.579099923	0.885209168
958	0.579342893	0.88535243
959	0.579585542	0.885495439
960	0.579827912	0.885638127
961	0.580069964	0.885780543
962	0.580311669	0.885922758
963	0.58055306	0.886064688
964	0.580794094	0.886206479
965	0.581034794	0.886348039
966	0.581275142	0.886489405
967	0.581515171	0.886630627
968	0.58175493	0.886771465
969	0.58199439	0.886911986
970	0.582233571	0.887052184
971	0.582472446	0.887192127
972	0.582711027	0.887331826
973	0.582949315	0.887471278
974	0.583187328	0.887610438
975	0.583425004	0.88774943
976	0.583662361	0.88788828
977	0.583899445	0.888026793
978	0.584136226	0.888165102
979	0.584372727	0.888303104
980	0.584608945	0.888440764
981	0.584844803	0.888578321
982	0.585080379	0.888715525
983	0.585315677	0.888852368
984	0.585550688	0.888988944
985	0.585785378	0.889125385
986	0.586019784	0.889261616
987	0.586253935	0.889397565
988	0.586487804	0.889533229
989	0.586721371	0.889668717
990	0.586954655	0.889803871
991	0.587187641	0.889938769
992	0.587420381	0.89007325
993	0.587652881	0.890207369
994	0.587885089	0.890341255
995	0.588116979	0.890474958
996	0.588348581	0.890608382
997	0.588579866	0.890741693
998	0.588810907	0.890874638
999	0.58904161	0.891007506
1000	0.589272055	0.891140106
1001	0.589502209	0.891272498
1002	0.589732053	0.891404721
1003	0.589961637	0.891536639
1004	0.59019092	0.891668441
1005	0.590419911	0.891800113
1006	0.590648645	0.891931474
1007	0.590877093	0.892062646
1008	0.591105231	0.89219373
1009	0.591333083	0.89232467
1010	0.591560626	0.892455489
1011	0.591787931	0.892586009
1012	0.592014954	0.892716297
1013	0.592241724	0.892846296
1014	0.592468247	0.892976005
1015	0.592694489	0.893105545
1016	0.592920461	0.893234761
1017	0.593146171	0.893363679
1018	0.593371564	0.893492434
1019	0.593596667	0.893621037
1020	0.593821539	0.8937493
1021	0.594046135	0.893877346
1022	0.594270445	0.894005281
1023	0.594494536	0.894132847
1024	0.594718373	0.894260169
1025	0.594941976	0.89438718
1026	0.595165318	0.894513997
1027	0.59538837	0.894640632
1028	0.595611119	0.894767198
1029	0.595833638	0.894893444
1030	0.596055834	0.895019628
1031	0.596277789	0.895145482
1032	0.596499465	0.89527114
1033	0.596720908	0.89539641
1034	0.596942075	0.895521535
1035	0.597162969	0.895646481
1036	0.597383565	0.895771272
1037	0.597603872	0.895895916
1038	0.597823941	0.896020313
1039	0.59804381	0.896144287
1040	0.598263435	0.896268077
1041	0.598482823	0.896391568
1042	0.598701944	0.896514851
1043	0.598920775	0.896637973
1044	0.599139301	0.896760932
1045	0.599357598	0.896883639
1046	0.599575614	0.897006208
1047	0.599793355	0.897128577
1048	0.600010826	0.897250792
1049	0.600228082	0.897372689
1050	0.600445042	0.897494458
1051	0.60066173	0.897616025
1052	0.600878122	0.897737517
1053	0.601094286	0.897858781
1054	0.60131017	0.897979952
1055	0.601525857	0.89810071
1056	0.601741261	0.898221352
1057	0.601956402	0.898341758
1058	0.602171297	0.89846191
1059	0.602385945	0.89858181
1060	0.602600338	0.898701535
1061	0.602814512	0.898821021
1062	0.603028427	0.898940291
1063	0.60324205	0.899059467
1064	0.603455414	0.899178373
1065	0.603668488	0.899297165
1066	0.603881338	0.899415642
1067	0.604093926	0.899533939
1068	0.604306211	0.899652155
1069	0.604518268	0.899770108
1070	0.60473008	0.899887826
1071	0.604941621	0.900005428
1072	0.605152927	0.900122752
1073	0.605364011	0.900239827
1074	0.605574838	0.900356711
1075	0.605785404	0.900473411
1076	0.605995704	0.900589992
1077	0.606205743	0.900706399
1078	0.60641557	0.900822581
1079	0.60662513	0.90093865
1080	0.606834435	0.90105449
1081	0.607043489	0.901170082
1082	0.607252251	0.901285516
1083	0.607460755	0.901400728
1084	0.607668991	0.901515751
1085	0.607876955	0.901630658
1086	0.608084702	0.901745314
1087	0.608292194	0.901859808
1088	0.608499482	0.90197403
1089	0.608706586	0.902087863
1090	0.608913451	0.902201449
1091	0.60912005	0.902314903
1092	0.609326368	0.902428286
1093	0.609532465	0.902541389
1094	0.609738313	0.902654319
1095	0.609943919	0.902767096
1096	0.610149262	0.902879808
1097	0.61035438	0.902992375
1098	0.61055926	0.903104738
1099	0.61076393	0.903216889
1100	0.610968346	0.903328884
1101	0.611172517	0.903440715
1102	0.611376461	0.903552321
1103	0.611580183	0.903663659
1104	0.611783702	0.90377474
1105	0.611987012	0.903885612
1106	0.612190123	0.903996194
1107	0.612392996	0.904106602
1108	0.612595633	0.904216935
1109	0.612798092	0.904326872
1110	0.613000326	0.904436624
1111	0.613202314	0.904546276
1112	0.613404054	0.904655729
1113	0.613605552	0.904764985
1114	0.613806864	0.904873957
1115	0.614007948	0.90498273
1116	0.614208778	0.905091339
1117	0.614409391	0.90519971
1118	0.614609809	0.905307766
1119	0.61481	0.905415685
1120	0.615009955	0.905523392
1121	0.615209655	0.905630924
1122	0.61540912	0.9057383
1123	0.615608357	0.90584547
1124	0.615807389	0.905952413
1125	0.616006187	0.90605926
1126	0.616204759	0.90616594
1127	0.616403119	0.906272406
1128	0.61660124	0.906378654
1129	0.6167991	0.906484733
1130	0.616996663	0.906590789
1131	0.617193973	0.906696721
1132	0.617391076	0.906802373
1133	0.617587984	0.906907808
1134	0.617784676	0.907013087
1135	0.617981172	0.907118074
1136	0.618177442	0.907222887
1137	0.618373484	0.907327509
1138	0.618569304	0.907431951
1139	0.618764917	0.907536142
1140	0.618960267	0.907640323
1141	0.619155374	0.907744353
1142	0.619350211	0.907848269
1143	0.619544823	0.907952115
1144	0.619739248	0.908055767
1145	0.619933479	0.908159154
1146	0.620127527	0.908262341
1147	0.620321386	0.908365364
1148	0.620515037	0.908468201
1149	0.620708421	0.908571028
1150	0.620901546	0.908673763
1151	0.621094489	0.908776157
1152	0.621287228	0.908878335
1153	0.621479749	0.908980397
1154	0.621672096	0.909082201
1155	0.621864216	0.909183864
1156	0.622056149	0.90928532
1157	0.622247864	0.909386685
1158	0.622439361	0.909487831
1159	0.622630609	0.909588918
1160	0.622821588	0.909689891
1161	0.62301234	0.909790704
1162	0.623202873	0.909891375
1163	0.623393215	0.909991844
1164	0.623583372	0.910092051
1165	0.623773328	0.910192089
1166	0.623963069	0.910291953
1167	0.624152555	0.910391763
1168	0.624341837	0.910491413
1169	0.624530887	0.910591
1170	0.62471976	0.910690308
1171	0.624908417	0.910789457
1172	0.625096883	0.910888407
1173	0.625285163	0.910987098
1174	0.625473218	0.911085619
1175	0.625661052	0.911184033
1176	0.625848651	0.911282322
1177	0.626036056	0.911380477
1178	0.626223259	0.911478493
1179	0.626410294	0.911576282
1180	0.626597117	0.911673927
1181	0.626783746	0.911771423
1182	0.626970154	0.911868914
1183	0.627156361	0.911966175
1184	0.62734242	0.912063106
1185	0.627528232	0.912160022
1186	0.6277138	0.912256887
1187	0.627899209	0.912353489
1188	0.62808444	0.912449912
1189	0.628269474	0.912546153
1190	0.628454269	0.91264234
1191	0.628638873	0.912738331
1192	0.628823252	0.912834193
1193	0.629007431	0.912929856
1194	0.629191418	0.913025316
1195	0.629375242	0.913120536
1196	0.62955884	0.91321565
1197	0.629742228	0.913310677
1198	0.629925435	0.913405509
1199	0.630108423	0.913500184
1200	0.63029121	0.913594753
1201	0.630473791	0.913689239
1202	0.630656219	0.913783429
1203	0.630838414	0.913877564
1204	0.631020397	0.913971547
1205	0.631202204	0.914065245
1206	0.631383812	0.914158778
1207	0.631565259	0.914252069
1208	0.631746487	0.914345365
1209	0.63192753	0.914438523
1210	0.632108371	0.914531567
1211	0.632288987	0.914624529
1212	0.632469422	0.914717296
1213	0.632649664	0.914809888
1214	0.632829722	0.914902266
1215	0.633009611	0.914994436
1216	0.633189309	0.915086455
1217	0.633368859	0.915178224
1218	0.633548219	0.915269856
1219	0.633727421	0.915361204
1220	0.633906392	0.91545252
1221	0.634085136	0.915543783
1222	0.634263716	0.915634901
1223	0.634442106	0.915725787
1224	0.634620287	0.915816558
1225	0.634798283	0.915907129
1226	0.634976063	0.915997649
1227	0.635153648	0.916087984
1228	0.635331013	0.916178223
1229	0.635508175	0.916268391
1230	0.635685176	0.91635835
1231	0.635862029	0.916448076
1232	0.636038687	0.916537647
1233	0.636215153	0.916627111
1234	0.636391382	0.916716559
1235	0.636567478	0.916805724
1236	0.636743369	0.916894828
1237	0.636919048	0.916983872
1238	0.637094553	0.917072735
1239	0.637269904	0.917161413
1240	0.637445061	0.917249938
1241	0.637619958	0.917338543
1242	0.637794716	0.91742691
1243	0.637969299	0.917515156
1244	0.638143741	0.917603133
1245	0.638318015	0.917690922
1246	0.638492094	0.917778569
1247	0.638665954	0.917866119
1248	0.638839626	0.917953517
1249	0.639013117	0.918040709
1250	0.639186427	0.918127713
1251	0.639359559	0.918214583
1252	0.639532518	0.918301275
1253	0.639705318	0.918387751
1254	0.639877938	0.918474051
1255	0.640050336	0.91856041
1256	0.640222576	0.918646599
1257	0.640394605	0.918732715
1258	0.640566475	0.918818606
1259	0.640738185	0.918904323
1260	0.640909689	0.918989958
1261	0.641081001	0.919075436
1262	0.641252136	0.91916078
1263	0.641423084	0.919246003
1264	0.641593805	0.919331231
1265	0.641764326	0.919416393
1266	0.641934655	0.919501409
1267	0.642104811	0.919586291
1268	0.642274783	0.919671024
1269	0.642444607	0.919755501
1270	0.642614253	0.919839822
1271	0.642783697	0.919924137
1272	0.64295293	0.920008546
1273	0.643122009	0.920092766
1274	0.643290894	0.920176875
1275	0.643459593	0.920260945
1276	0.643628116	0.920344858
1277	0.643796419	0.920428759
1278	0.643964521	0.920512527
1279	0.64413244	0.920596121
1280	0.644300187	0.920679591
1281	0.64446774	0.920762945
1282	0.644635019	0.920846393
1283	0.644802155	0.920929615
1284	0.644969128	0.921012706
1285	0.645135964	0.921095524
1286	0.645302647	0.921178236
1287	0.645469171	0.921260836
1288	0.645635488	0.921343407
1289	0.645801631	0.921425837
1290	0.645967552	0.921508253
1291	0.646133315	0.921590485
1292	0.646298889	0.921672655
1293	0.646464279	0.921754778
1294	0.646629495	0.921836761
1295	0.646794548	0.921918551
1296	0.646959418	0.922000224
1297	0.647124103	0.922081836
1298	0.647288611	0.922163328
1299	0.647452988	0.92224461
1300	0.647617224	0.922325739
1301	0.647781285	0.922406754
1302	0.647945193	0.922487577
1303	0.648108909	0.922568383
1304	0.648272416	0.922649143
1305	0.648435772	0.922729657
1306	0.648598983	0.922809999
1307	0.64876203	0.922890223
1308	0.648924898	0.922970366
1309	0.649087575	0.923050494
1310	0.649250129	0.92313042
1311	0.649412507	0.923210286
1312	0.649574698	0.92329004
1313	0.649736755	0.923369659
1314	0.649898623	0.92344919
1315	0.650060301	0.92352864
1316	0.650221832	0.923607937
1317	0.650383181	0.923687128
1318	0.650544341	0.923766257
1319	0.650705353	0.923845144
1320	0.650866215	0.923923941
1321	0.651026874	0.924002709
1322	0.651187383	0.924081263
1323	0.651347711	0.924159772
1324	0.65150787	0.924238221
1325	0.651667898	0.924316428
1326	0.651827784	0.92439451
1327	0.651987518	0.924472409
1328	0.652147072	0.924550269
1329	0.652306513	0.92462788
1330	0.652465806	0.924705322
1331	0.652624946	0.924782673
1332	0.652783913	0.924859919
1333	0.652942709	0.924937086
1334	0.653101368	0.925014057
1335	0.653259885	0.925090866
1336	0.653418257	0.925167531
1337	0.653576472	0.925244111
1338	0.653734505	0.925320661
1339	0.653892387	0.925397069
1340	0.654050133	0.925473302
1341	0.654207726	0.925549407
1342	0.654365147	0.925625421
1343	0.65452244	0.925701241
1344	0.654679552	0.925777003
1345	0.654836519	0.925852629
1346	0.654993323	0.925928215
1347	0.65514996	0.926003691
1348	0.655306431	0.926079046
1349	0.655462748	0.92615428
1350	0.655618882	0.926229507
1351	0.655774839	0.926304679
1352	0.655930654	0.926379724
1353	0.656086289	0.926454712
1354	0.656241775	0.926529542
1355	0.656397088	0.926604296
1356	0.656552244	0.926678907
1357	0.656707269	0.926753354
1358	0.656862147	0.926827657
1359	0.657016851	0.926901949
1360	0.657171383	0.92697617
1361	0.65732577	0.927050217
1362	0.657479959	0.927124299
1363	0.657633971	0.927198262
1364	0.65778785	0.927271999
1365	0.657941531	0.927345747
1366	0.658095076	0.927419329
1367	0.658248474	0.927492755
1368	0.658401691	0.927566176
1369	0.658554744	0.927639551
1370	0.658707708	0.927712679
1371	0.658860529	0.927785656
1372	0.659013183	0.927858571
1373	0.659165712	0.927931281
1374	0.659318065	0.928003943
1375	0.659470258	0.928076513
1376	0.659622292	0.928148959
1377	0.659774161	0.928221367
1378	0.65992592	0.928293536
1379	0.660077524	0.928365557
1380	0.660229006	0.92843735
1381	0.660380342	0.92850904
1382	0.660531507	0.928580635
1383	0.6606825	0.928652176
1384	0.660833374	0.928723562
1385	0.660984087	0.928794926
1386	0.661134633	0.928866233
1387	0.661284995	0.928937515
1388	0.661435211	0.929008672
1389	0.661585294	0.929079629
1390	0.661735214	0.929150526
1391	0.661884992	0.929221301
1392	0.662034604	0.929292055
1393	0.662184097	0.929362634
1394	0.662333421	0.929433122
1395	0.662482603	0.929503486
1396	0.662631672	0.929573693
1397	0.662780592	0.929643794
1398	0.662929371	0.929713784
1399	0.663077985	0.92978379
1400	0.663226511	0.929853522
1401	0.663374858	0.92992328
1402	0.663523082	0.929992814
1403	0.66367123	0.930062121
1404	0.663819226	0.930131373
1405	0.663967104	0.930200466
1406	0.664114785	0.930269602
1407	0.664262332	0.930338593
1408	0.664409734	0.930407478
1409	0.664557004	0.930476255
1410	0.664704165	0.930544864
1411	0.66485118	0.93061343
1412	0.664998097	0.930681799
1413	0.665144888	0.930750007
1414	0.665291511	0.93081814
1415	0.665438017	0.930886062
1416	0.665584352	0.930953926
1417	0.665730563	0.931021659
1418	0.665876646	0.931089281
1419	0.666022596	0.931156832
1420	0.666168431	0.931224266
1421	0.666314145	0.931291513
1422	0.666459722	0.931358676
1423	0.666605128	0.931425786
1424	0.666750376	0.93149278
1425	0.666895504	0.931559608
1426	0.667040454	0.93162646
1427	0.667185266	0.931693235
1428	0.667329919	0.931759991
1429	0.667474409	0.931826738
1430	0.667618726	0.931893541
1431	0.667762919	0.931960202
1432	0.667906982	0.932026768
1433	0.668050867	0.93209335
1434	0.668194612	0.932159795
1435	0.668338246	0.932226071
1436	0.668481781	0.932292171
1437	0.668625199	0.932358113
1438	0.66876845	0.932424036
1439	0.668911551	0.932489882
1440	0.669054516	0.932555618
1441	0.669197343	0.932621234
1442	0.669340048	0.932686689
1443	0.669482614	0.932752058
1444	0.669625065	0.932817222
1445	0.669767357	0.932882319
1446	0.66990951	0.932947326
1447	0.670051547	0.93301217
1448	0.670193464	0.933076883
1449	0.670335244	0.933141472
1450	0.670476871	0.933206022
1451	0.670618361	0.933270496
1452	0.670759695	0.933334889
1453	0.670900896	0.933399198
1454	0.671041959	0.933463402
1455	0.671182868	0.933527557
1456	0.671323626	0.933591628
1457	0.671464264	0.933655608
1458	0.671604782	0.933719415
1459	0.671745149	0.933783166
1460	0.671885373	0.933846845
1461	0.672025451	0.933910439
1462	0.672165379	0.93397401
1463	0.672305183	0.934037521
1464	0.672444864	0.934100853
1465	0.672584391	0.934164157
1466	0.672723761	0.934227434
1467	0.672863012	0.934290633
1468	0.67300214	0.934353754
1469	0.673141145	0.934416736
1470	0.673280026	0.934479601
1471	0.673418801	0.934542295
1472	0.673557418	0.934604954
1473	0.673695915	0.9346675
1474	0.673834259	0.934730062
1475	0.67397248	0.93479253
1476	0.674110567	0.934854873
1477	0.674248514	0.934917148
1478	0.674386364	0.934979254
1479	0.674524065	0.935041368
1480	0.674661626	0.935103441
1481	0.674799036	0.935165552
1482	0.674936323	0.935227604
1483	0.675073491	0.935289543
1484	0.67521055	0.935351298
1485	0.675347491	0.935412928
1486	0.675484298	0.93547446
1487	0.675621003	0.935535855
1488	0.67575762	0.935597076
1489	0.675894087	0.935658305
1490	0.676030438	0.935719404
1491	0.67616661	0.935780515
1492	0.676302664	0.935841496
1493	0.676438625	0.935902276
1494	0.67657445	0.935963004
1495	0.676710155	0.9360236
1496	0.676845756	0.936084048
1497	0.676981254	0.93614433
1498	0.677116605	0.936204581
1499	0.677251765	0.936264872
1500	0.677386828	0.936325027
1501	0.677521741	0.936385191
1502	0.67765652	0.936445259
1503	0.677791191	0.936505179
1504	0.677925718	0.936565111
1505	0.678060135	0.936624877
1506	0.678194439	0.936684571
1507	0.678328656	0.93674411
1508	0.678462739	0.936803656
1509	0.678596704	0.936863134
1510	0.678730532	0.936922561
1511	0.67886425	0.936981887
1512	0.678997817	0.937041224
1513	0.679131232	0.937100603
1514	0.679264513	0.937159952
1515	0.679397689	0.937219163
1516	0.679530751	0.937278256
1517	0.679663641	0.937337403
1518	0.679796441	0.937396346
1519	0.679929102	0.937455246
1520	0.680061646	0.937514048
1521	0.680194088	0.937572664
1522	0.680326419	0.937631192
1523	0.680458619	0.937689688
1524	0.680590728	0.937747979
1525	0.680722728	0.937806175
1526	0.680854584	0.937864385
1527	0.68098634	0.937922412
1528	0.681117947	0.937980374
1529	0.681249427	0.938038308
1530	0.681380778	0.938096161
1531	0.681511979	0.938153986
1532	0.681643086	0.938211657
1533	0.681774027	0.938269353
1534	0.681904858	0.938326928
1535	0.682035551	0.938384473
1536	0.682166143	0.938441891
1537	0.682296591	0.938499268
1538	0.682426894	0.938556603
1539	0.6825571	0.938613763
1540	0.682687158	0.938670878
1541	0.682817122	0.938727837
1542	0.682946953	0.938784749
1543	0.683076644	0.938841664
1544	0.683206213	0.938898551
1545	0.683335652	0.938955362
1546	0.683464981	0.939012056
1547	0.683594181	0.93906872
1548	0.683723267	0.93912531
1549	0.683852233	0.939181814
1550	0.683981082	0.939238246
1551	0.684109807	0.93929463
1552	0.684238388	0.939351031
1553	0.684366855	0.93940739
1554	0.684495232	0.939463612
1555	0.684623498	0.939519714
1556	0.68475163	0.9395758
1557	0.684879628	0.939631871
1558	0.685007523	0.939687797
1559	0.685135294	0.939743652
1560	0.685262904	0.939799534
1561	0.685390391	0.939855348
1562	0.685517753	0.93991114
1563	0.685644999	0.939966879
1564	0.685772138	0.940022485
1565	0.685899166	0.940077991
1566	0.686026136	0.94013331
1567	0.686152957	0.940188665
1568	0.686279661	0.940243913
1569	0.686406253	0.94029903
1570	0.686532715	0.940354123
1571	0.686659034	0.940409194
1572	0.686785245	0.940464185
1573	0.686911367	0.94051904
1574	0.687037368	0.94057382
1575	0.687163264	0.940628506
1576	0.687289059	0.940683081
1577	0.687414755	0.940737566
1578	0.687540326	0.940791935
1579	0.687665814	0.940846152
1580	0.687791201	0.940900251
1581	0.687916482	0.940954237
1582	0.688041619	0.94100821
1583	0.688166646	0.941062121
1584	0.688291565	0.941115929
1585	0.68841637	0.941169611
1586	0.688541045	0.941223249
1587	0.68866564	0.941276777
1588	0.688790158	0.941330181
1589	0.688914546	0.94138355
1590	0.689038797	0.941436942
1591	0.689163009	0.941490088
1592	0.689287081	0.941543268
1593	0.689411024	0.941596424
1594	0.689534841	0.941649555
1595	0.689658561	0.941702605
1596	0.68978221	0.94175552
1597	0.689905735	0.9418084
1598	0.690029164	0.941861177
1599	0.690152469	0.941913894
1600	0.690275652	0.94196656
1601	0.690398715	0.942019164
1602	0.690521661	0.942071663
1603	0.69064449	0.942124088
1604	0.690767231	0.942176426
1605	0.69088986	0.942228679
1606	0.691012366	0.942280939
1607	0.6911348	0.942333025
1608	0.691257093	0.942385094
1609	0.691379299	0.942436982
1610	0.691501413	0.942488768
1611	0.691623429	0.942540455
1612	0.691745301	0.942592204
1613	0.691867044	0.942643932
1614	0.691988676	0.942695558
1615	0.692110202	0.942747085
1616	0.692231608	0.942798597
1617	0.692352954	0.942849954
1618	0.692474192	0.942901225
1619	0.692595307	0.942952526
1620	0.692716333	0.94300367
1621	0.69283724	0.943054794
1622	0.692958081	0.943105723
1623	0.693078811	0.943156617
1624	0.693199441	0.943207472
1625	0.693319967	0.943258286
1626	0.69344041	0.943309003
1627	0.69356072	0.943359757
1628	0.693680945	0.943410422
1629	0.693801052	0.943461006
1630	0.693921047	0.943511495
1631	0.694040947	0.943561885
1632	0.694160756	0.943612194
1633	0.694280496	0.943662358
1634	0.694400114	0.943712517
1635	0.694519618	0.943762605
1636	0.694639029	0.943812627
1637	0.694758354	0.943862538
1638	0.694877585	0.943912307
1639	0.694996719	0.943962002
1640	0.695115751	0.944011567
1641	0.695234637	0.944061172
1642	0.695353411	0.94411072
1643	0.6954721	0.944160158
1644	0.695590662	0.944209608
1645	0.695709125	0.944258991
1646	0.695827489	0.944308283
1647	0.695945766	0.944357479
1648	0.696063911	0.944406687
1649	0.696181972	0.944455809
1650	0.696299886	0.944504975
1651	0.696417687	0.944554101
1652	0.696535398	0.944603104
1653	0.69665301	0.944652038
1654	0.696770504	0.944700925
1655	0.696887912	0.944749694
1656	0.697005231	0.944798286
1657	0.697122448	0.94484681
1658	0.697239572	0.944895268
1659	0.697356592	0.944943691
1660	0.697473506	0.944992032
1661	0.697590318	0.945040315
1662	0.697707061	0.945088464
1663	0.697823675	0.945136605
1664	0.697940173	0.945184669
1665	0.698056558	0.945232706
1666	0.698172823	0.945280711
1667	0.698288981	0.945328675
1668	0.698405039	0.945376567
1669	0.698520985	0.945424456
1670	0.698636829	0.945472265
1671	0.698752592	0.945519938
1672	0.698868255	0.945567559
1673	0.698983812	0.945615166
1674	0.699099247	0.945662783
1675	0.699214603	0.945710281
1676	0.69932987	0.945757684
1677	0.699445027	0.945805051
1678	0.699560118	0.9458523
1679	0.699675103	0.945899534
1680	0.699789998	0.945946668
1681	0.699904773	0.945993812
1682	0.700019469	0.946040832
1683	0.700134032	0.946087862
1684	0.700248537	0.946134688
1685	0.700362919	0.946181467
1686	0.700477185	0.946228209
1687	0.70059137	0.946274867
1688	0.70070546	0.946321455
1689	0.700819443	0.946367979
1690	0.700933317	0.946414419
1691	0.701047099	0.946460782
1692	0.701160776	0.946507116
1693	0.701274366	0.946553442
1694	0.701387875	0.946599688
1695	0.701501276	0.946645902
1696	0.70161458	0.94669199
1697	0.701727807	0.946737966
1698	0.701840931	0.946783916
1699	0.701953964	0.946829838
1700	0.702066925	0.946875619
1701	0.702179788	0.946921339
1702	0.702292572	0.946966952
1703	0.702405246	0.94701256
1704	0.70251781	0.947058137
1705	0.702630279	0.94710366
1706	0.702742678	0.947149076
1707	0.702854971	0.947194462
1708	0.702967159	0.947239827
1709	0.703079272	0.947285089
1710	0.70319125	0.947330472
1711	0.703303128	0.947375798
1712	0.703414905	0.947421009
1713	0.703526571	0.94746622
1714	0.70363812	0.947511407
1715	0.703749581	0.947556551
1716	0.703860942	0.947601676
1717	0.703972213	0.947646678
1718	0.704083413	0.947691539
1719	0.704194536	0.947736324
1720	0.704305531	0.947781144
1721	0.70441641	0.947825955
1722	0.704527206	0.947870649
1723	0.704637912	0.947915269
1724	0.704748544	0.947959743
1725	0.704859084	0.948004141
1726	0.704969536	0.948048478
1727	0.70507987	0.948092823
1728	0.705190094	0.948137142
1729	0.705300208	0.94818143
1730	0.705410243	0.948225609
1731	0.705520183	0.948269725
1732	0.705630025	0.948313824
1733	0.705739796	0.948357841
1734	0.705849505	0.948401771
1735	0.705959113	0.948445713
1736	0.70606863	0.948489671
1737	0.706178031	0.948533608
1738	0.706287325	0.948577521
1739	0.70639652	0.948621422
1740	0.706505648	0.948665202
1741	0.706614686	0.948708932
1742	0.706723646	0.948752588
1743	0.706832503	0.948796196
1744	0.706941305	0.948839653
1745	0.707049999	0.948883097
1746	0.707158624	0.948926434
1747	0.70726717	0.948969693
1748	0.70737564	0.949012875
1749	0.707484001	0.949056075
1750	0.707592289	0.949099142
1751	0.707700485	0.949142178
1752	0.707808593	0.949185168
1753	0.707916629	0.949228053
1754	0.708024598	0.949270843
1755	0.708132472	0.949313622
1756	0.708240267	0.949356304
1757	0.708347984	0.949398921
1758	0.708455621	0.949441511
1759	0.70856317	0.949484045
1760	0.70867063	0.949526541
1761	0.708777995	0.949569003
1762	0.708885289	0.949611374
1763	0.708992499	0.949653661
1764	0.709099628	0.949695861
1765	0.709206677	0.949738021
1766	0.709313628	0.949780188
1767	0.709420492	0.949822321
1768	0.709527246	0.94986446
1769	0.709633935	0.949906471
1770	0.709740498	0.949948507
1771	0.709846964	0.949990497
1772	0.709953385	0.950032342
1773	0.710059697	0.950074189
1774	0.710165921	0.950116002
1775	0.71027208	0.950157733
1776	0.710378183	0.950199338
1777	0.710484186	0.950240919
1778	0.710590087	0.95028252
1779	0.710695911	0.950324033
1780	0.71080165	0.950365486
1781	0.710907298	0.950406903
1782	0.711012882	0.950448198
1783	0.711118376	0.95048947
1784	0.711223768	0.950530699
1785	0.711329009	0.950572075
1786	0.711434168	0.950613355
1787	0.711539244	0.950654575
1788	0.711644237	0.950695798
1789	0.711749137	0.950736988
1790	0.711853986	0.950778036
1791	0.711958752	0.950818999
1792	0.712063443	0.95085986
1793	0.712168074	0.950900617
1794	0.712272605	0.950941386
1795	0.712377058	0.950982112
1796	0.712481416	0.951022851
1797	0.712585684	0.951063562
1798	0.712689876	0.951104207
1799	0.712793928	0.951144958
1800	0.712897873	0.951185687
1801	0.713001708	0.951226422
1802	0.713105458	0.951267095
1803	0.713209144	0.951307663
1804	0.713312778	0.951348088
1805	0.713416305	0.951388525
1806	0.713519772	0.951428817
1807	0.713623161	0.951469055
1808	0.71372648	0.9515092
1809	0.713829702	0.951549284
1810	0.713932852	0.951589303
1811	0.71403589	0.951629376
1812	0.71413886	0.951669345
1813	0.714241742	0.951709266
1814	0.714344565	0.951749079
1815	0.714447277	0.951788941
1816	0.714549902	0.951828727
1817	0.714652438	0.951868479
1818	0.714754872	0.951908192
1819	0.714857241	0.951947812
1820	0.714959512	0.951987466
1821	0.715061703	0.952027064
1822	0.71516376	0.95206672
1823	0.715265729	0.952106389
1824	0.71536764	0.952145909
1825	0.71546949	0.952185315
1826	0.715571263	0.952224667
1827	0.715672968	0.952263958
1828	0.715774575	0.952303262
1829	0.715876084	0.952342522
1830	0.715977521	0.952381702
1831	0.716078866	0.952420857
1832	0.716180157	0.952459915
1833	0.716281364	0.952498933
1834	0.716382505	0.952537882
1835	0.716483553	0.952576834
1836	0.716584521	0.952615781
1837	0.716685445	0.95265455
1838	0.71678629	0.952693268
1839	0.716887056	0.952731989
1840	0.71698775	0.952770652
1841	0.717088352	0.952809272
1842	0.717188866	0.952847845
1843	0.717289304	0.952886368
1844	0.717389655	0.952924909
1845	0.717489943	0.952963362
1846	0.717590162	0.953001728
1847	0.71769031	0.953040028
1848	0.717790364	0.95307835
1849	0.717890311	0.953116694
1850	0.717990185	0.953154991
1851	0.718090006	0.953193185
1852	0.718189759	0.953231312
1853	0.718289419	0.953269434
1854	0.718388995	0.953307513
1855	0.718488498	0.953345509
1856	0.718587909	0.953383488
1857	0.718687232	0.953421455
1858	0.718786482	0.953459356
1859	0.718885652	0.953497205
1860	0.718984735	0.953534982
1861	0.719083752	0.953572684
1862	0.719182667	0.953610404
1863	0.719281481	0.953648172
1864	0.719380204	0.953685916
1865	0.719478841	0.953723562
1866	0.719577415	0.953761125
1867	0.719675898	0.953798671
1868	0.719774297	0.953836196
1869	0.719872622	0.953873664
1870	0.719970874	0.953911068
1871	0.720069051	0.953948404
1872	0.720167161	0.953985726
1873	0.720265212	0.954022983
1874	0.720363188	0.954060194
1875	0.720461104	0.954097321
1876	0.720558952	0.954134355
1877	0.720656723	0.954171348
1878	0.720754433	0.954208258
1879	0.720852057	0.954245144
1880	0.720949581	0.954282081
1881	0.721047043	0.954318973
1882	0.721144434	0.954355851
1883	0.721241783	0.954392629
1884	0.721339052	0.954429344
1885	0.721436239	0.954466011
1886	0.721533352	0.954502651
1887	0.721630383	0.954539296
1888	0.721727317	0.954575972
1889	0.721824173	0.954612641
1890	0.721920925	0.95464931
1891	0.72201764	0.954685814
1892	0.722114298	0.954722228
1893	0.722210886	0.954758543
1894	0.722307401	0.954794835
1895	0.722403852	0.954831099
1896	0.722500236	0.954867298
1897	0.722596516	0.954903531
1898	0.722692736	0.954939663
1899	0.722788898	0.954975729
1900	0.722884998	0.955011698
1901	0.722981004	0.955047679
1902	0.723076929	0.955083641
1903	0.723172787	0.955119551
1904	0.723268583	0.955155343
1905	0.723364274	0.955191232
1906	0.723459895	0.95522704
1907	0.723555447	0.955262802
1908	0.72365091	0.955298544
1909	0.723746316	0.95533416
1910	0.723841611	0.955369793
1911	0.723936836	0.955405392
1912	0.724031995	0.955440979
1913	0.72412706	0.955476539
1914	0.724222058	0.955512044
1915	0.724316992	0.955547504
1916	0.724411833	0.955582969
1917	0.724506588	0.955618439
1918	0.724601245	0.955653938
1919	0.724695821	0.95568947
1920	0.724790358	0.955724878
1921	0.724884827	0.955760206
1922	0.724979217	0.955795537
1923	0.725073511	0.95583089
1924	0.725167735	0.955866202
1925	0.725261883	0.955901463
1926	0.725355953	0.955936705
1927	0.725449955	0.955971905
1928	0.725543887	0.956007052
1929	0.725637739	0.956042182
1930	0.725731533	0.95607722
1931	0.725825274	0.95611219
1932	0.725918955	0.956147102
1933	0.726012554	0.956182046
1934	0.726106095	0.956216942
1935	0.726199552	0.956251832
1936	0.726292935	0.956286679
1937	0.726386238	0.956321502
1938	0.72647948	0.956356303
1939	0.726572643	0.95639109
1940	0.726665747	0.956425832
1941	0.726758795	0.95646047
1942	0.726851749	0.956495145
1943	0.726944609	0.956529829
1944	0.727037405	0.956564452
1945	0.727130142	0.956599039
1946	0.727222795	0.956633665
1947	0.727315388	0.956668193
1948	0.727407877	0.956702776
1949	0.727500297	0.956737289
1950	0.727592654	0.956771723
1951	0.727684957	0.956806068
1952	0.727777201	0.956840355
1953	0.727869397	0.956874561
1954	0.727961503	0.956908753
1955	0.728053548	0.956942908
1956	0.728145502	0.956977066
1957	0.728237386	0.957011194
1958	0.728329197	0.957045291
1959	0.728420937	0.957079369
1960	0.728512607	0.95711337
1961	0.728604214	0.957147285
1962	0.728695741	0.957181176
1963	0.728787214	0.957214957
1964	0.728878616	0.957248739
1965	0.728969952	0.957282502
1966	0.729061239	0.957316218
1967	0.729152461	0.957349911
1968	0.729243605	0.957383565
1969	0.729334694	0.957417153
1970	0.729425713	0.957450675
1971	0.729516687	0.957484071
1972	0.729607598	0.957517424
1973	0.729698427	0.957550821
1974	0.729789189	0.957584152
1975	0.729879911	0.957617415
1976	0.729970575	0.957650586
1977	0.73006116	0.957683773
1978	0.730151682	0.957716874
1979	0.730242125	0.957749948
1980	0.730332521	0.957782927
1981	0.730422848	0.957815874
1982	0.7305131	0.95784882
1983	0.730603284	0.957881744
1984	0.730693415	0.957914602
1985	0.73078349	0.9579474
1986	0.730873485	0.957980164
1987	0.730963407	0.958012899
1988	0.731053265	0.958045569
1989	0.731143078	0.958078124
1990	0.731232807	0.958110718
1991	0.731322478	0.958143279
1992	0.731412106	0.958175751
1993	0.731501652	0.958208229
1994	0.731591152	0.958240586
1995	0.731680571	0.95827295
1996	0.731769939	0.958305233
1997	0.731859246	0.958337489
1998	0.731948478	0.958369717
1999	0.732037648	0.958401882
[truncated: 1,001 more rows]
