# Supplementary material for: Identification and characterization of constrained non-exonic bases lacking predictive epigenomic and transcription factor binding annotations
Source: Nat Commun. 2020 Dec 2;11:6168. doi: 10.1038/s41467-020-19962-9 (PMC7710766; doi:10.1038/s41467-020-19962-9)
Supplement: Supplementary file 11 — Source Data [file 41467_2020_19962_MOESM11_ESM.zip › SourceData/SupFig6c.txt]

Distance to Nearest CNE (bp)	Low_notCNE | notCNE	High_notCNE | notCNE
1	0.443416913	3.018965208
2	0.44470576	3.014290007
3	0.445934824	3.009831664
4	0.447067553	3.005722773
5	0.448190658	3.00164879
6	0.449311649	2.997582473
7	0.450396355	2.993647783
8	0.451459146	2.989792583
9	0.452512311	2.985972303
10	0.453567408	2.982145014
11	0.454612648	2.978353481
12	0.455658871	2.974558382
13	0.456689768	2.970818878
14	0.457713587	2.967105047
15	0.458734109	2.963403178
16	0.45975392	2.959703887
17	0.460768508	2.956023542
18	0.461777694	2.95236279
19	0.462788191	2.948697285
20	0.463781729	2.9450933
21	0.464781197	2.941467801
22	0.465767527	2.937889959
23	0.46674915	2.934329193
24	0.467728088	2.930778164
25	0.468702041	2.927245218
26	0.469670736	2.923731346
27	0.470635664	2.920231142
28	0.471591626	2.916763457
29	0.472544476	2.913307061
30	0.473499191	2.909843902
31	0.474445572	2.906410972
32	0.475387285	2.902994978
33	0.476318759	2.899616121
34	0.477247039	2.896248854
35	0.47817191	2.892893948
36	0.47909538	2.889544129
37	0.480015379	2.886206897
38	0.480929872	2.882889639
39	0.481837434	2.879597522
40	0.482743679	2.876310187
41	0.483642198	2.873050872
42	0.484531804	2.869823892
43	0.485422685	2.866592284
44	0.486307633	2.863382198
45	0.487185641	2.860197286
46	0.488061541	2.857020024
47	0.488934992	2.853851643
48	0.489802922	2.850703288
49	0.490667049	2.84756873
50	0.491528758	2.844442941
51	0.492386052	2.84133317
52	0.493241842	2.838228851
53	0.494093662	2.835138938
54	0.494940514	2.832067043
55	0.495781311	2.829017112
56	0.496621072	2.825970939
57	0.49745742	2.822937146
58	0.498291992	2.819909795
59	0.499124264	2.816890789
60	0.499956571	2.813871656
61	0.500786355	2.810861674
62	0.501611365	2.807869007
63	0.502434638	2.804882644
64	0.503258741	2.801893271
65	0.50408289	2.79890373
66	0.504902926	2.795929107
67	0.505720654	2.792962857
68	0.50653642	2.790003724
69	0.507350823	2.787049537
70	0.508166323	2.78409137
71	0.508978006	2.781147047
72	0.509788238	2.778207989
73	0.510597321	2.775273097
74	0.511401915	2.772354492
75	0.512205018	2.769441292
76	0.513009312	2.766523772
77	0.513811596	2.763613545
78	0.514609371	2.760719675
79	0.515406329	2.757828765
80	0.516198294	2.75495597
81	0.516991694	2.752077969
82	0.517783951	2.749204113
83	0.518570763	2.746350009
84	0.519354903	2.743505598
85	0.520138725	2.740662339
86	0.520921312	2.737823562
87	0.521702347	2.734990412
88	0.522482307	2.732161165
89	0.523259844	2.729340706
90	0.524035279	2.726527871
91	0.524808498	2.723723072
92	0.5255791	2.720927771
93	0.526348421	2.718137113
94	0.527116515	2.715350906
95	0.52788467	2.712564479
96	0.528649514	2.709790064
97	0.529413509	2.707018724
98	0.530174577	2.704258005
99	0.530934691	2.701500747
100	0.53169253	2.698751739
101	0.532449636	2.696005394
102	0.533204804	2.693266077
103	0.533959096	2.690529934
104	0.534711406	2.687800987
105	0.535461257	2.685080955
106	0.536209504	2.682366742
107	0.536953532	2.679667835
108	0.537696072	2.676974322
109	0.538437925	2.674283303
110	0.539176195	2.671605282
111	0.539913474	2.668930855
112	0.540649302	2.666261695
113	0.541383385	2.66359886
114	0.54211604	2.660941206
115	0.542848078	2.65828579
116	0.543576095	2.65564496
117	0.544302136	2.653011298
118	0.545027181	2.650381252
119	0.545750947	2.647755841
120	0.546471644	2.645141567
121	0.547191412	2.642530658
122	0.547908587	2.639929159
123	0.548625625	2.637328153
124	0.549341403	2.634731719
125	0.550055554	2.63214119
126	0.550768656	2.629554465
127	0.551478799	2.626978471
128	0.552185938	2.624413372
129	0.552891938	2.62185241
130	0.5535969	2.619295211
131	0.554298964	2.616748525
132	0.554999011	2.614209155
133	0.555697096	2.6116769
134	0.556392405	2.609154718
135	0.55708635	2.606637482
136	0.557777987	2.604128616
137	0.558468398	2.601624202
138	0.559157315	2.599125203
139	0.559845644	2.596628342
140	0.560532827	2.594135634
141	0.561217678	2.591651387
142	0.561900306	2.589175203
143	0.562580356	2.586708369
144	0.563259802	2.584243729
145	0.563938668	2.58178119
146	0.564615687	2.579325352
147	0.565291601	2.576873521
148	0.565964335	2.574433229
149	0.566634368	2.572002731
150	0.56730278	2.569578113
151	0.567969623	2.567159189
152	0.56863538	2.564744203
153	0.569299489	2.562335197
154	0.569961419	2.559934092
155	0.570621543	2.55753954
156	0.571279359	2.555153361
157	0.57193474	2.552776012
158	0.572588074	2.550406089
159	0.573239251	2.548043994
160	0.573888767	2.545687918
161	0.574534484	2.543345627
162	0.575178599	2.541009148
163	0.575820544	2.538680537
164	0.57646018	2.536360303
165	0.577097396	2.534048846
166	0.577732049	2.531746691
167	0.578364996	2.529450719
168	0.578995142	2.527164911
169	0.579623429	2.524885845
170	0.580250406	2.522611529
171	0.580876535	2.520340292
172	0.581501323	2.518073918
173	0.582124639	2.515812886
174	0.582744904	2.513562916
175	0.583364321	2.511316027
176	0.583982564	2.509073396
177	0.584598084	2.506840639
178	0.585211653	2.504614964
179	0.585822863	2.502397841
180	0.586431166	2.500191266
181	0.587038042	2.497989867
182	0.587643645	2.495793088
183	0.588247051	2.493604275
184	0.58884801	2.491424338
185	0.589447444	2.489249936
186	0.590045436	2.487080761
187	0.590641611	2.484918178
188	0.591236558	2.482760051
189	0.591829625	2.480608743
190	0.59242065	2.478464842
191	0.593008996	2.476330661
192	0.593596526	2.474199437
193	0.59418232	2.472074512
194	0.594766755	2.469954516
195	0.595348985	2.46784252
196	0.595928892	2.465738947
197	0.596507259	2.463640962
198	0.59708427	2.461547897
199	0.597659256	2.459462175
200	0.598233484	2.457379205
201	0.598805262	2.455305122
202	0.5993749	2.453238799
203	0.599942775	2.451178876
204	0.600508904	2.449125283
205	0.601073252	2.447078153
206	0.601637165	2.445032597
207	0.602198224	2.442997395
208	0.602758014	2.440966798
209	0.603316209	2.438941986
210	0.603873169	2.436921653
211	0.604428775	2.43490623
212	0.60498262	2.432897198
213	0.605534724	2.430894481
214	0.606085188	2.428897712
215	0.606634279	2.426905923
216	0.607181391	2.424921314
217	0.607726322	2.422944615
218	0.60827014	2.420971957
219	0.608812855	2.419003297
220	0.609354115	2.417039913
221	0.609893698	2.415082615
222	0.610431798	2.413130696
223	0.610969251	2.411181125
224	0.611504901	2.409238092
225	0.612038769	2.407301525
226	0.612570371	2.405373178
227	0.613100343	2.403450742
228	0.613628601	2.401534524
229	0.614154508	2.399626834
230	0.614679442	2.397722674
231	0.615202705	2.395824575
232	0.615724989	2.393930028
233	0.616245917	2.392040397
234	0.616765569	2.390155399
235	0.617283477	2.388276723
236	0.617799862	2.386403574
237	0.618314654	2.384536201
238	0.618827902	2.382674433
239	0.619340251	2.380815922
240	0.619851363	2.378961902
241	0.62036135	2.377111961
242	0.620870123	2.375266422
243	0.621376698	2.373428859
244	0.621881479	2.371597799
245	0.622385361	2.369770004
246	0.622888251	2.367945808
247	0.623390085	2.36612544
248	0.623890626	2.364309762
249	0.624389932	2.362498568
250	0.624886969	2.3606956
251	0.625382622	2.358897656
252	0.625877012	2.357104293
253	0.626370054	2.355315818
254	0.626861517	2.35353307
255	0.627351912	2.351754198
256	0.627840811	2.34998075
257	0.628328981	2.348209951
258	0.628814992	2.346446979
259	0.629299636	2.344688969
260	0.629783174	2.34293497
261	0.63026599	2.341183588
262	0.630747753	2.339436027
263	0.631228483	2.337692213
264	0.631707773	2.335953625
265	0.632185606	2.33422032
266	0.632662944	2.33248881
267	0.633138544	2.330763604
268	0.633611891	2.329046575
269	0.634083787	2.327334803
270	0.634554748	2.325626427
271	0.63502481	2.323921311
272	0.635494032	2.322219242
273	0.635962332	2.320520515
274	0.636429453	2.31882607
275	0.636895772	2.317134531
276	0.637360565	2.315448528
277	0.637824889	2.313764224
278	0.63828817	2.312083706
279	0.638749772	2.310409279
280	0.639210456	2.30873818
281	0.639669923	2.307071495
282	0.640128274	2.30540886
283	0.640586271	2.30374751
284	0.641042943	2.302090964
285	0.641498047	2.300440109
286	0.64195248	2.298791684
287	0.642405768	2.297147416
288	0.642858289	2.295505928
289	0.643309883	2.293867801
290	0.643760124	2.292234586
291	0.644208411	2.290608458
292	0.644655976	2.288984948
293	0.645102217	2.28736624
294	0.645547687	2.285750329
295	0.645991774	2.284139437
296	0.646435035	2.282531537
297	0.646877183	2.280927677
298	0.647318495	2.279326851
299	0.647758786	2.277729725
300	0.648197912	2.276136827
301	0.648635893	2.274548082
302	0.649072736	2.272963467
303	0.649508628	2.271382299
304	0.649943458	2.269804987
305	0.650377409	2.26823086
306	0.650810299	2.266660582
307	0.651241455	2.265096593
308	0.651671604	2.26353626
309	0.652101155	2.261978096
310	0.652529736	2.260423448
311	0.65295737	2.258872236
312	0.65338359	2.257326154
313	0.653809093	2.255782671
314	0.654233352	2.254243702
315	0.654656319	2.25270942
316	0.655078267	2.251178835
317	0.655499257	2.249651724
318	0.655919564	2.248127091
319	0.656338483	2.246607493
320	0.656756584	2.245090859
321	0.657173148	2.243579803
322	0.657589249	2.242070426
323	0.658003933	2.240566192
324	0.658417663	2.239065416
325	0.658831149	2.237565526
326	0.659243032	2.236071449
327	0.65965406	2.234580475
328	0.660064384	2.233092053
329	0.660473735	2.231607161
330	0.660881373	2.230128484
331	0.661288021	2.228653398
332	0.661693679	2.227181904
333	0.662097804	2.225715968
334	0.662501205	2.22425266
335	0.662903405	2.222793709
336	0.663304806	2.221337654
337	0.663705199	2.219885256
338	0.664104823	2.218435649
339	0.664503715	2.216988698
340	0.664901571	2.215545505
341	0.665298711	2.214104906
342	0.665694939	2.21266762
343	0.66609009	2.211234237
344	0.66648401	2.209805319
345	0.666877051	2.208379594
346	0.667269288	2.206956782
347	0.667660788	2.205536641
348	0.668051165	2.204120577
349	0.668440754	2.202707373
350	0.668828744	2.201299965
351	0.669216194	2.19989452
352	0.669602539	2.198493079
353	0.669987287	2.197097435
354	0.670371528	2.195703626
355	0.670754792	2.194313365
356	0.671137728	2.192924293
357	0.671519705	2.191538698
358	0.671900621	2.190156953
359	0.672280567	2.188778727
360	0.672659645	2.187403647
361	0.673037783	2.18603198
362	0.673414685	2.184664793
363	0.673790825	2.183300372
364	0.674166024	2.181939366
365	0.674540321	2.18058163
366	0.674913611	2.179227549
367	0.675285899	2.177877099
368	0.675657408	2.176529478
369	0.676028096	2.175184833
370	0.676398189	2.173842347
371	0.676767315	2.17250337
372	0.677135852	2.171166526
373	0.677503466	2.169833034
374	0.677870258	2.168502522
375	0.678236635	2.167173515
376	0.678601679	2.165849345
377	0.678966125	2.164527343
378	0.679329381	2.163209658
379	0.679691571	2.161895841
380	0.680052742	2.160585719
381	0.680412953	2.159279078
382	0.680772287	2.15797562
383	0.68113107	2.156674162
384	0.681489247	2.1553749
385	0.681846387	2.154079401
386	0.682202389	2.152788028
387	0.682557689	2.151499204
388	0.682912428	2.150212414
389	0.68326642	2.148928334
390	0.6836196	2.147647197
391	0.68397184	2.146369472
392	0.684323297	2.145094586
393	0.684673903	2.14382279
394	0.685023789	2.142553602
395	0.685372907	2.141287203
396	0.685721218	2.14002373
397	0.686068857	2.138762694
398	0.686415644	2.137504747
399	0.686761261	2.136251047
400	0.687106004	2.135000518
401	0.687450089	2.133752373
402	0.68779332	2.132507326
403	0.688136021	2.131264203
404	0.688477978	2.130023778
405	0.688818713	2.128787787
406	0.689158883	2.127553846
407	0.68949799	2.126323758
408	0.689836171	2.125097031
409	0.690173934	2.123871821
410	0.690510868	2.122649618
411	0.690846606	2.12143175
412	0.691182069	2.120214883
413	0.691516994	2.118999966
414	0.691851047	2.117788214
415	0.692184353	2.116579169
416	0.692516704	2.11537359
417	0.692847898	2.114172207
418	0.693179022	2.112971079
419	0.693509224	2.111773295
420	0.693838438	2.110579094
421	0.694166881	2.109387692
422	0.694494588	2.10819896
423	0.694821906	2.107011638
424	0.69514851	2.105826905
425	0.695474523	2.104644315
426	0.695799707	2.103464733
427	0.69612399	2.102288421
428	0.696447668	2.101114301
429	0.696770674	2.09994262
430	0.697092448	2.098775406
431	0.697413837	2.097609591
432	0.697734935	2.096444831
433	0.698055191	2.095283127
434	0.698374543	2.094124701
435	0.698693315	2.092968376
436	0.699011257	2.091815068
437	0.699328499	2.090664292
438	0.699645066	2.089515968
439	0.69996096	2.088370085
440	0.700276009	2.087227269
441	0.700590378	2.086086919
442	0.700904421	2.08494775
443	0.701217947	2.083810455
444	0.70153088	2.082675314
445	0.701843127	2.081542659
446	0.702154674	2.080412548
447	0.702465469	2.079285159
448	0.702775673	2.078159916
449	0.703084978	2.077037935
450	0.703393945	2.075917179
451	0.703702051	2.074799549
452	0.704009479	2.073684373
453	0.704316206	2.072571743
454	0.704622491	2.071460717
455	0.704927785	2.070353284
456	0.705232312	2.069248636
457	0.705536313	2.068145893
458	0.705839576	2.067045828
459	0.706142477	2.065947078
460	0.706444707	2.06485076
461	0.706746328	2.063756652
462	0.707047126	2.062665529
463	0.707347206	2.061577009
464	0.707646755	2.060490418
465	0.707945299	2.059407469
466	0.708243135	2.058327092
467	0.708540295	2.057249164
468	0.708836739	2.056173835
469	0.709132702	2.055100252
470	0.709427756	2.054029963
471	0.709722524	2.052960712
472	0.710016539	2.051894195
473	0.71030997	2.050829794
474	0.710602772	2.049767676
475	0.71089498	2.048707714
476	0.711186223	2.047651251
477	0.711476987	2.046596525
478	0.711767387	2.045543121
479	0.712057385	2.044491172
480	0.7123468	2.043441341
481	0.71263524	2.042395046
482	0.712922971	2.041351321
483	0.713210031	2.040310034
484	0.713496178	2.039272056
485	0.713781888	2.038235661
486	0.714067242	2.037200562
487	0.714352109	2.036167227
488	0.714636349	2.035136168
489	0.714920076	2.034106965
490	0.715203214	2.033079905
491	0.715485569	2.032055681
492	0.715767159	2.031034235
493	0.716048444	2.030013891
494	0.716329133	2.028995712
495	0.71660897	2.027980624
496	0.716888276	2.026967462
497	0.717166688	2.025957542
498	0.717444579	2.024949513
499	0.717721722	2.023944196
500	0.717998202	2.022941287
501	0.718274144	2.021940326
502	0.718549419	2.020941785
503	0.718824468	2.019944064
504	0.719098764	2.018949075
505	0.719372667	2.017955512
506	0.719646169	2.016963402
507	0.719918774	2.015974549
508	0.720190745	2.014987992
509	0.720461984	2.014004095
510	0.720732757	2.013021883
511	0.721002878	2.012042038
512	0.721272294	2.011064752
513	0.721541127	2.010089579
514	0.721809504	2.00911606
515	0.722077433	2.008144168
516	0.722344692	2.007174704
517	0.722611069	2.00620844
518	0.722876781	2.005244591
519	0.723141696	2.004283628
520	0.723406259	2.003323945
521	0.723670315	2.002366102
522	0.723933503	2.001411406
523	0.724196315	2.000458077
524	0.724458362	1.999507519
525	0.724719951	1.998558624
526	0.72498111	1.997611289
527	0.725241863	1.996665424
528	0.725501915	1.995722104
529	0.725761306	1.994781181
530	0.726020186	1.993842115
531	0.72627814	1.992906406
532	0.726535691	1.991972156
533	0.72679272	1.991039803
534	0.727049337	1.990108943
535	0.727305621	1.989179292
536	0.727561211	1.988252156
537	0.727816461	1.987326256
538	0.728070937	1.986403163
539	0.728325123	1.985481121
540	0.728578858	1.984560714
541	0.728832286	1.983641423
542	0.729085037	1.982724589
543	0.729337088	1.981810289
544	0.729588339	1.980898894
545	0.729838999	1.979989644
546	0.73008925	1.979081878
547	0.730338812	1.97817661
548	0.730587946	1.977272893
549	0.730837007	1.976369443
550	0.731085391	1.975468447
551	0.731333251	1.974569351
552	0.731580767	1.973671505
553	0.731827943	1.972774891
554	0.732074354	1.971881056
555	0.732319841	1.970990567
556	0.732564905	1.970101614
557	0.732809331	1.969214978
558	0.733053162	1.968330497
559	0.733296724	1.967446994
560	0.73353974	1.966565471
561	0.733782169	1.965686077
562	0.734023976	1.964808942
563	0.734264975	1.963934734
564	0.734505653	1.96306169
565	0.734745968	1.962189964
566	0.734985584	1.961320777
567	0.735224658	1.960453552
568	0.735462998	1.959588991
569	0.735700801	1.95872638
570	0.735938478	1.957864221
571	0.736175496	1.957004457
572	0.736412168	1.956145945
573	0.736648645	1.955288141
574	0.736884487	1.954432642
575	0.737119908	1.953578668
576	0.737354799	1.952726619
577	0.737589335	1.951875858
578	0.737823538	1.951026301
579	0.738057281	1.950178415
580	0.738290461	1.949332572
581	0.738523314	1.948487916
582	0.738755498	1.947645684
583	0.738987221	1.946805124
584	0.739218494	1.945966199
585	0.739449359	1.945128752
586	0.739679724	1.94429312
587	0.739909723	1.943458817
588	0.740139071	1.942626873
589	0.740367678	1.941797616
590	0.740595666	1.940970607
591	0.74082361	1.940143757
592	0.741050934	1.939319153
593	0.74127782	1.93849614
594	0.741504161	1.937675105
595	0.741730258	1.936854955
596	0.741956116	1.936035672
597	0.74218143	1.93521836
598	0.74240635	1.934402479
599	0.742630657	1.933588821
600	0.742854699	1.932776127
601	0.743078166	1.931965516
602	0.743300895	1.931157582
603	0.743523147	1.930351379
604	0.743745165	1.929546024
605	0.743966524	1.92874306
606	0.744187359	1.927941997
607	0.744407603	1.927143078
608	0.744627577	1.926345139
609	0.744847246	1.925548307
610	0.745066369	1.924753452
611	0.745285225	1.923959569
612	0.745503613	1.923167382
613	0.745721654	1.922376454
614	0.745939176	1.921587406
615	0.746156072	1.920800632
616	0.746372454	1.920015724
617	0.746588423	1.919232309
618	0.746803916	1.918450623
619	0.747018992	1.917670452
620	0.747233811	1.916891213
621	0.747448288	1.916113211
622	0.747662417	1.915336474
623	0.74787607	1.914561463
624	0.748089265	1.913788115
625	0.748302379	1.913015056
626	0.748514945	1.912243989
627	0.748727363	1.91147346
628	0.748939498	1.910703955
629	0.749151096	1.909936398
630	0.749362161	1.909170775
631	0.749572738	1.908406922
632	0.749782986	1.907644261
633	0.749992821	1.9068831
634	0.750202322	1.90612315
635	0.750411348	1.905364923
636	0.750619914	1.904608367
637	0.750828015	1.903853493
638	0.751036005	1.903099027
639	0.751243778	1.902345346
640	0.751451068	1.901593415
641	0.751658053	1.900842593
642	0.751864851	1.900092445
643	0.752071085	1.899344348
644	0.752276849	1.898597954
645	0.752482159	1.897853205
646	0.752686869	1.897110635
647	0.752891315	1.896369023
648	0.753095341	1.895628931
649	0.753298973	1.894890274
650	0.753502271	1.894152824
651	0.753705108	1.893417048
652	0.753907579	1.892682595
653	0.75410961	1.891949743
654	0.75431131	1.891218092
655	0.754512514	1.890488238
656	0.754713282	1.889759969
657	0.754914081	1.889031584
658	0.755114803	1.888303477
659	0.755315273	1.887576289
660	0.755515332	1.886850587
661	0.755715009	1.886126275
662	0.755914174	1.88540382
663	0.75611332	1.884681429
664	0.756311669	1.883961932
665	0.756509813	1.883243182
666	0.756707668	1.882525476
667	0.756905333	1.881808458
668	0.757102505	1.881093233
669	0.757299491	1.88037868
670	0.757496246	1.879664966
671	0.757692732	1.878952227
672	0.757888614	1.878241678
673	0.758084449	1.877531302
674	0.758279854	1.876822484
675	0.758474737	1.876115558
676	0.758669171	1.875410263
677	0.758863055	1.874706964
678	0.759056506	1.874005236
679	0.759249563	1.873304932
680	0.759442275	1.872605884
681	0.759634758	1.871907666
682	0.759826672	1.871211511
683	0.760018135	1.870516994
684	0.760209379	1.869823272
685	0.760400252	1.86913089
686	0.760590688	1.868440099
687	0.760780984	1.867749812
688	0.760970711	1.867061592
689	0.761160098	1.866374606
690	0.76134911	1.865688976
691	0.76153759	1.86500528
692	0.761725779	1.864322637
693	0.761913749	1.863640789
694	0.762101074	1.862961283
695	0.762288063	1.862282994
696	0.762474873	1.861605353
697	0.762661177	1.860929549
698	0.762847122	1.860255047
699	0.763032625	1.859582148
700	0.76321799	1.858909749
701	0.763402919	1.858238931
702	0.763587517	1.857569317
703	0.763771848	1.85690067
704	0.763955942	1.856232881
705	0.764139852	1.85556576
706	0.76432329	1.854900352
707	0.764506466	1.854235894
708	0.764689396	1.85357233
709	0.764871887	1.852910356
710	0.765053968	1.852249871
711	0.765235831	1.851590175
712	0.765417289	1.850931951
713	0.76559849	1.850274657
714	0.765779239	1.849619003
715	0.765959683	1.848964455
716	0.766139789	1.848311134
717	0.766319598	1.847658889
718	0.766499034	1.847007999
719	0.766677902	1.846359166
720	0.766856315	1.845711987
721	0.76703422	1.84506665
722	0.767212045	1.844421603
723	0.767389601	1.843777528
724	0.767566807	1.843134729
725	0.767743646	1.842493255
726	0.767920198	1.841852828
727	0.768096492	1.841213334
728	0.7682725	1.840574876
729	0.768448104	1.839937886
730	0.768623599	1.839301291
731	0.768798718	1.83866606
732	0.768973537	1.838031916
733	0.76914826	1.837398122
734	0.769322457	1.836766232
735	0.769496315	1.836135577
736	0.769669909	1.835505875
737	0.769843281	1.834876983
738	0.770016093	1.834250119
739	0.770188749	1.83362382
740	0.770361277	1.832997989
741	0.770533226	1.832374258
742	0.770705012	1.831751114
743	0.770876385	1.831129471
744	0.771047576	1.830508488
745	0.771218555	1.829888274
746	0.771389226	1.829269175
747	0.771559554	1.828651323
748	0.771729296	1.828035599
749	0.771898855	1.827420536
750	0.772068033	1.826806852
751	0.772237165	1.826193341
752	0.772405975	1.825580992
753	0.772574374	1.824970139
754	0.772742621	1.824359834
755	0.772910513	1.823750816
756	0.773078147	1.823142736
757	0.773245112	1.822537083
758	0.773411842	1.821932281
759	0.773578252	1.821328643
760	0.773744338	1.820726178
761	0.773910179	1.820124602
762	0.77407581	1.819523788
763	0.7742412	1.818923848
764	0.774406592	1.818323898
765	0.774571601	1.817725341
766	0.77473632	1.817127833
767	0.774900591	1.816531954
768	0.775064605	1.815937004
769	0.775228206	1.815343554
770	0.775391514	1.814751165
771	0.775554595	1.8141596
772	0.775717551	1.813568489
773	0.775880179	1.812978568
774	0.776042677	1.812389117
775	0.776204573	1.811801853
776	0.77636621	1.811215525
777	0.776527627	1.810629995
778	0.776688782	1.810045418
779	0.776849573	1.809462159
780	0.777010011	1.808880182
781	0.777170273	1.808298844
782	0.77733027	1.807718468
783	0.777489868	1.807139537
784	0.77764905	1.806562115
785	0.77780788	1.80598597
786	0.777966769	1.805409613
787	0.778125445	1.804834027
788	0.778283869	1.804259355
789	0.778442075	1.803685474
790	0.77859992	1.803112902
791	0.778757385	1.80254171
792	0.77891479	1.801970735
793	0.779072	1.801400464
794	0.779228868	1.800831437
795	0.779385474	1.800263363
796	0.779541681	1.79969673
797	0.779697946	1.799129893
798	0.779853563	1.798565403
799	0.780008784	1.798002349
800	0.780163806	1.797440019
801	0.780318523	1.796878792
802	0.780473134	1.796317952
803	0.780627468	1.795758119
804	0.780781531	1.795199266
805	0.780935195	1.794641861
806	0.781088513	1.794085711
807	0.781241557	1.793530553
808	0.781394397	1.792976139
809	0.781547042	1.792422428
810	0.781699166	1.791870609
811	0.781850927	1.791320106
812	0.782002648	1.790769751
813	0.78215407	1.790220477
814	0.782305418	1.789671474
815	0.782456527	1.789123337
816	0.782607264	1.78857655
817	0.782757829	1.788030386
818	0.78290811	1.787485252
819	0.783058186	1.786940864
820	0.783207906	1.786397765
821	0.783357324	1.78585576
822	0.783506535	1.785314509
823	0.78365551	1.784774111
824	0.783804066	1.784235237
825	0.783952426	1.78369707
826	0.784100494	1.783159963
827	0.78424823	1.782624063
828	0.784395858	1.782088554
829	0.784543201	1.781554076
830	0.784690315	1.781020431
831	0.784837307	1.780487228
832	0.784984112	1.779954705
833	0.78513064	1.779423184
834	0.785276746	1.778893194
835	0.78542258	1.778364192
836	0.785568162	1.777836105
837	0.785713494	1.777308925
838	0.785858506	1.776782902
839	0.786003341	1.776257523
840	0.786147892	1.775733177
841	0.786292245	1.775209545
842	0.786436501	1.774686265
843	0.786580672	1.774163296
844	0.786724683	1.773640909
845	0.786868367	1.773119704
846	0.787011583	1.772600197
847	0.787154535	1.77208165
848	0.787297534	1.771562931
849	0.787440277	1.77104514
850	0.787582568	1.770528993
851	0.787724764	1.770013187
852	0.787866603	1.769498675
853	0.78800814	1.76898526
854	0.788149202	1.768473566
855	0.78829029	1.76796178
856	0.788431056	1.767451161
857	0.788571693	1.766941012
858	0.788712118	1.766431629
859	0.788852315	1.765923076
860	0.788992207	1.765415625
861	0.789131678	1.764909707
862	0.789270769	1.764405163
863	0.789409564	1.763901695
864	0.789548424	1.763397989
865	0.789687144	1.762894793
866	0.789825565	1.762392679
867	0.789963743	1.76189145
868	0.790101686	1.76139107
869	0.790239373	1.760891621
870	0.790376819	1.760393047
871	0.790513984	1.759895489
872	0.790651007	1.759398449
873	0.790787904	1.758901866
874	0.790924679	1.758405725
875	0.791061266	1.757910264
876	0.791197702	1.757415354
877	0.791333781	1.756921734
878	0.791469769	1.756428447
879	0.791605544	1.755935934
880	0.791741178	1.755443932
881	0.791876549	1.754952883
882	0.792011634	1.754462873
883	0.792146406	1.753973998
884	0.792281019	1.753485698
885	0.792415466	1.752998002
886	0.792549556	1.7525116
887	0.792683442	1.752025936
888	0.792817	1.751541465
889	0.792950461	1.751057343
890	0.7930839	1.750573303
891	0.793217178	1.750089849
892	0.7933502	1.749607321
893	0.79348302	1.749125525
894	0.793615504	1.748644948
895	0.793747804	1.748165039
896	0.79387971	1.747686559
897	0.79401159	1.747208174
898	0.79414339	1.74673008
899	0.79427503	1.746252567
900	0.794406383	1.74577609
901	0.794537572	1.745300212
902	0.794668607	1.744824894
903	0.794799392	1.74435048
904	0.79493004	1.743876564
905	0.795060341	1.743403908
906	0.795190567	1.742931522
907	0.795320721	1.742459397
908	0.795450697	1.741987918
909	0.795580357	1.741517584
910	0.795709842	1.741047887
911	0.795839065	1.740579142
912	0.79596806	1.740111219
913	0.796096794	1.739644247
914	0.796225236	1.739178335
915	0.796353655	1.738712501
916	0.796481765	1.738247793
917	0.796609687	1.737783766
918	0.796737568	1.737319885
919	0.796865274	1.736856642
920	0.796992819	1.736393981
921	0.797120148	1.735932104
922	0.797247208	1.735471205
923	0.797374121	1.735010835
924	0.797500785	1.734551371
925	0.797627165	1.734092935
926	0.797753529	1.73363456
927	0.797879676	1.733176971
928	0.798005567	1.732720309
929	0.79813122	1.732264513
930	0.798256745	1.73180918
931	0.798382104	1.731354449
932	0.798507108	1.730901007
933	0.798631867	1.730448451
934	0.798756541	1.729996205
935	0.798881064	1.729544509
936	0.79900526	1.729093996
937	0.799129252	1.728644225
938	0.799253123	1.72819489
939	0.799376892	1.727745927
940	0.799500277	1.727298356
941	0.799623525	1.726851283
942	0.799746646	1.72640467
943	0.799869595	1.725958682
944	0.799992439	1.725513075
945	0.800114981	1.725068562
946	0.800237151	1.724625399
947	0.800359296	1.724182326
948	0.800481211	1.72374009
949	0.800603006	1.723298286
950	0.800724538	1.722857437
951	0.800846041	1.722416696
952	0.800967381	1.721976541
953	0.801088494	1.721537215
954	0.801209433	1.721098516
955	0.80133031	1.720660043
956	0.801451176	1.720221611
957	0.801571842	1.719783905
958	0.801692349	1.719346772
959	0.801812814	1.718909793
960	0.801932984	1.718473887
961	0.802053159	1.71803796
962	0.802173211	1.717602479
963	0.802292984	1.717168013
964	0.802412589	1.716734154
965	0.802531826	1.71630163
966	0.80265081	1.715870025
967	0.80276979	1.715438432
968	0.802888571	1.715007564
969	0.80300727	1.714576992
970	0.803125829	1.714146929
971	0.803244116	1.71371785
972	0.803362199	1.713289512
973	0.803480047	1.712862026
974	0.803597761	1.712435028
975	0.803715322	1.712008584
976	0.803832793	1.711582467
977	0.803950102	1.711156934
978	0.804067233	1.710732051
979	0.804183971	1.710308595
980	0.804300431	1.709886145
981	0.804416732	1.709464269
982	0.804532791	1.709043272
983	0.804648597	1.708623195
984	0.804764203	1.708203844
985	0.804879765	1.707784651
986	0.80499505	1.707366464
987	0.80511034	1.706948257
988	0.805225405	1.706530867
989	0.805340188	1.706114498
990	0.805454764	1.705698882
991	0.805569081	1.705284208
992	0.805683437	1.704869388
993	0.805797629	1.704455163
994	0.805911525	1.704042016
995	0.806025181	1.703629736
996	0.806138561	1.70321846
997	0.806251649	1.702808241
998	0.806364646	1.702398352
999	0.80647784	1.701987746
1000	0.806590834	1.701577871
1001	0.806703744	1.701168299
1002	0.806816377	1.700759729
1003	0.806928804	1.70035191
1004	0.807041193	1.699944227
1005	0.807153235	1.699537801
1006	0.807265186	1.699131706
1007	0.80737696	1.698726255
1008	0.807488697	1.698320938
1009	0.807600338	1.697915967
1010	0.807711724	1.697511921
1011	0.807822872	1.69710874
1012	0.807933779	1.696706434
1013	0.808044489	1.696304839
1014	0.808155044	1.69590381
1015	0.808265165	1.695504353
1016	0.808375187	1.695105259
1017	0.808485202	1.694706185
1018	0.808595124	1.694307454
1019	0.808704766	1.693909735
1020	0.808814287	1.693512454
1021	0.808923642	1.693115777
1022	0.809032919	1.692719381
1023	0.809142133	1.692323217
1024	0.809251173	1.691927681
1025	0.809360072	1.691532658
1026	0.809468805	1.691138236
1027	0.809577292	1.690744707
1028	0.809685831	1.690350992
1029	0.809794195	1.68995791
1030	0.809902513	1.689564991
1031	0.810010666	1.689172676
1032	0.810118554	1.688781318
1033	0.810226288	1.688390521
1034	0.810333782	1.688000597
1035	0.810440987	1.687611718
1036	0.810548143	1.687223016
1037	0.810655176	1.686834762
1038	0.810762141	1.686446752
1039	0.810869024	1.686059043
1040	0.81097575	1.685671901
1041	0.811082244	1.685285602
1042	0.811188611	1.684899765
1043	0.811294753	1.684514743
1044	0.81140061	1.684130753
1045	0.811506328	1.68374727
1046	0.811611927	1.683364215
1047	0.811717288	1.682982026
1048	0.811822559	1.682600162
1049	0.811927754	1.682218574
1050	0.812032916	1.68183711
1051	0.812138011	1.681455884
1052	0.812242909	1.681075374
1053	0.812347724	1.680695164
1054	0.812452296	1.680315839
1055	0.812556845	1.679936592
1056	0.812661153	1.679558225
1057	0.812765231	1.679180687
1058	0.812869362	1.67880296
1059	0.812973131	1.678426544
1060	0.813076941	1.678049983
1061	0.813180516	1.677674273
1062	0.813283858	1.677299408
1063	0.813387036	1.676925135
1064	0.813489978	1.67655172
1065	0.813592833	1.676178623
1066	0.813695608	1.675805814
1067	0.813798277	1.675433387
1068	0.813900706	1.675061835
1069	0.81400296	1.674690917
1070	0.814105228	1.674319946
1071	0.814207284	1.673949743
1072	0.814309283	1.673579749
1073	0.814411132	1.673210301
1074	0.814512695	1.67284189
1075	0.814614109	1.672474016
1076	0.81471533	1.672106843
1077	0.814816395	1.671740237
1078	0.814917479	1.671373564
1079	0.815018433	1.67100736
1080	0.815119204	1.670641822
1081	0.815219757	1.670277072
1082	0.81532018	1.669912796
1083	0.81542049	1.669548927
1084	0.815520565	1.669185911
1085	0.815620635	1.668822914
1086	0.815720606	1.668460277
1087	0.815820336	1.668098515
1088	0.815919882	1.66773742
1089	0.816019277	1.66737687
1090	0.816118503	1.667016934
1091	0.816217577	1.666657551
1092	0.816316571	1.666298457
1093	0.816415567	1.665939356
1094	0.816514416	1.665580788
1095	0.816613024	1.665223095
1096	0.816711471	1.664865987
1097	0.816809743	1.664509512
1098	0.816908011	1.664153051
1099	0.81700619	1.663796914
1100	0.81710441	1.663440626
1101	0.817202467	1.663084934
1102	0.817300297	1.662730063
1103	0.817398031	1.662375537
1104	0.81749557	1.662021722
1105	0.81759287	1.661668773
1106	0.817690083	1.661316142
1107	0.817787093	1.660964245
1108	0.817884058	1.660612511
1109	0.817980691	1.660261983
1110	0.818077354	1.659911342
1111	0.818173953	1.659560937
1112	0.818270423	1.659210999
1113	0.818366761	1.658861539
1114	0.818462971	1.658512547
1115	0.818559252	1.658163294
1116	0.818655324	1.657814799
1117	0.818751395	1.657466308
1118	0.81884723	1.657118672
1119	0.818942826	1.656771907
1120	0.819038268	1.656425698
1121	0.819133609	1.656079853
1122	0.819228986	1.655733883
1123	0.819324229	1.655388394
1124	0.819419442	1.655043017
1125	0.819514477	1.654698284
1126	0.819609415	1.654353902
1127	0.819704195	1.654010096
1128	0.819798799	1.653666924
1129	0.81989335	1.653323949
1130	0.819987809	1.652981306
1131	0.820082125	1.652639179
1132	0.820176341	1.65229742
1133	0.820270454	1.651956031
1134	0.820364479	1.651614962
1135	0.820458337	1.651274497
1136	0.820551995	1.650934759
1137	0.820645603	1.650595203
1138	0.820739054	1.650256217
1139	0.82083251	1.649917213
1140	0.820925817	1.649578747
1141	0.821019036	1.649240604
1142	0.821112258	1.648902446
1143	0.821205406	1.64856456
1144	0.821298435	1.648227104
1145	0.821391309	1.647890208
1146	0.821484002	1.647553971
1147	0.821576631	1.647217968
1148	0.821669094	1.646882563
1149	0.821761471	1.646547472
1150	0.821853747	1.646212747
1151	0.821945856	1.64587863
1152	0.822038095	1.645544041
1153	0.822130118	1.645210234
1154	0.822221931	1.644877188
1155	0.822313648	1.644544491
1156	0.822405247	1.644212221
1157	0.822496689	1.643880521
1158	0.822587958	1.643549449
1159	0.822679168	1.643218593
1160	0.822770344	1.64288786
1161	0.822861447	1.64255739
1162	0.822952528	1.642227
1163	0.823043448	1.641897195
1164	0.823134193	1.641568021
1165	0.823224864	1.641239119
1166	0.823315453	1.640910516
1167	0.823405886	1.640582478
1168	0.823496127	1.640255132
1169	0.823586195	1.639928418
1170	0.823676109	1.63960226
1171	0.823765947	1.63927638
1172	0.823855822	1.638950365
1173	0.823945552	1.638624876
1174	0.824035036	1.63830028
1175	0.824124419	1.637976048
1176	0.824213678	1.637652268
1177	0.824302856	1.637328782
1178	0.82439189	1.637005816
1179	0.824480851	1.636683116
1180	0.824569626	1.636361094
1181	0.824658423	1.636038987
1182	0.824747124	1.63571723
1183	0.824835806	1.635395545
1184	0.824924389	1.635074215
1185	0.825012781	1.634753581
1186	0.825101049	1.634433395
1187	0.825189399	1.634112909
1188	0.825277565	1.633793096
1189	0.825365617	1.633473693
1190	0.825453622	1.633154459
1191	0.825541512	1.632835646
1192	0.8256292	1.632517563
1193	0.82571688	1.632199512
1194	0.825804521	1.631881599
1195	0.825892026	1.631564181
1196	0.825979473	1.631246973
1197	0.826066716	1.630930507
1198	0.826153845	1.630614452
1199	0.826240734	1.63029927
1200	0.826327477	1.629984614
1201	0.826414103	1.629670386
1202	0.826500701	1.629356257
1203	0.826587094	1.629042873
1204	0.826673428	1.6287297
1205	0.8267597	1.628416756
1206	0.82684589	1.62810411
1207	0.826932018	1.627791685
1208	0.827018018	1.627479727
1209	0.827104002	1.627167827
1210	0.827189873	1.626856334
1211	0.827275589	1.626545404
1212	0.827361144	1.62623506
1213	0.827446613	1.625925027
1214	0.827531933	1.625615536
1215	0.827617078	1.625306677
1216	0.827702186	1.624997957
1217	0.82778706	1.62469008
1218	0.82787183	1.624382585
1219	0.827956597	1.624075099
1220	0.828041326	1.623767749
1221	0.828125826	1.623461233
1222	0.828210286	1.623154858
1223	0.828294673	1.622848752
1224	0.828378996	1.622542878
1225	0.828463302	1.622237063
1226	0.828547381	1.621932071
1227	0.828631258	1.621627813
1228	0.828715041	1.621323898
1229	0.828798856	1.621019866
1230	0.828882439	1.620716673
1231	0.828966041	1.620413412
1232	0.829049538	1.620110532
1233	0.829132954	1.619807948
1234	0.829216251	1.619505792
1235	0.829299438	1.61920404
1236	0.829382553	1.618902547
1237	0.8294656	1.618601299
1238	0.829548615	1.618300167
1239	0.829631578	1.617999226
1240	0.829714384	1.617698852
1241	0.82979725	1.617398263
1242	0.829879962	1.61709823
1243	0.829962549	1.61679865
1244	0.83004501	1.616499529
1245	0.830127327	1.616200929
1246	0.830209671	1.615902232
1247	0.830291889	1.615603993
1248	0.830374106	1.615305758
1249	0.830456055	1.615008493
1250	0.830537919	1.614711536
1251	0.83061972	1.614414812
1252	0.830701375	1.614118612
1253	0.830783093	1.613822188
1254	0.830864671	1.613526268
1255	0.830946195	1.613230547
1256	0.831027641	1.612935105
1257	0.831109117	1.612639557
1258	0.831190441	1.612344562
1259	0.831271605	1.612050143
1260	0.831352563	1.611756474
1261	0.831433434	1.61146312
1262	0.831514226	1.611170053
1263	0.831594977	1.610877135
1264	0.831675601	1.610584678
1265	0.831756276	1.610292036
1266	0.831836779	1.610000015
1267	0.831917099	1.609708662
1268	0.83199739	1.609417413
1269	0.832077643	1.6091263
1270	0.832157763	1.608835669
1271	0.832237833	1.60854522
1272	0.832317838	1.60825501
1273	0.832397734	1.607965191
1274	0.832477519	1.60767578
1275	0.832557374	1.607386108
1276	0.832637138	1.607096773
1277	0.832716881	1.60680751
1278	0.832796471	1.606518804
1279	0.832875855	1.606230844
1280	0.832955178	1.605943105
1281	0.833034451	1.605655546
1282	0.833113745	1.605367914
1283	0.833192942	1.605080633
1284	0.833272054	1.604793659
1285	0.833351054	1.604507091
1286	0.83342991	1.604221049
1287	0.833508669	1.603935356
1288	0.833587369	1.603649878
1289	0.833665959	1.603364796
1290	0.833744408	1.603080231
1291	0.833822791	1.602795901
1292	0.833900999	1.602512207
1293	0.833979113	1.602228853
1294	0.834057245	1.601945436
1295	0.834135403	1.601661923
1296	0.83421336	1.601379141
1297	0.83429132	1.601096344
1298	0.834369271	1.600813584
1299	0.834447188	1.600530947
1300	0.834524998	1.600248695
1301	0.834602682	1.599966903
1302	0.83468021	1.599685675
1303	0.834757647	1.599404777
1304	0.834834908	1.599124518
1305	0.834912035	1.598844748
1306	0.834989008	1.598565533
1307	0.835065927	1.598286513
1308	0.835142746	1.598007859
1309	0.835219596	1.59772909
1310	0.835296401	1.597450485
1311	0.835373103	1.597172256
1312	0.835449704	1.59689439
1313	0.835526354	1.596616348
1314	0.835602772	1.596339147
1315	0.835679006	1.596062613
1316	0.835755232	1.595786108
1317	0.835831398	1.595509823
1318	0.83590753	1.595233658
1319	0.835983623	1.594957639
1320	0.83605956	1.594682183
1321	0.836135327	1.594407342
1322	0.836210962	1.594132982
1323	0.836286506	1.593858953
1324	0.836362031	1.593584989
1325	0.836437355	1.593311758
1326	0.836512622	1.59303873
1327	0.836587688	1.592766435
1328	0.83666278	1.592494043
1329	0.836737719	1.592222209
1330	0.836812675	1.59195031
1331	0.836887612	1.591678482
1332	0.836962481	1.591406899
1333	0.837037309	1.591135467
1334	0.837112109	1.590864137
1335	0.837186872	1.590592936
1336	0.837261538	1.590322091
1337	0.837336144	1.590051464
1338	0.837410637	1.589781248
1339	0.837485085	1.589511191
1340	0.837559345	1.589241818
1341	0.837633473	1.588972924
1342	0.837707421	1.588704684
1343	0.837781328	1.588436592
1344	0.837855249	1.58816845
1345	0.837929025	1.587900831
1346	0.83800283	1.587633108
1347	0.838076397	1.587366251
1348	0.838150026	1.587099167
1349	0.838223503	1.586832632
1350	0.838296951	1.586566208
1351	0.838370171	1.586300606
1352	0.838443464	1.586034742
1353	0.83851672	1.585769009
1354	0.838589898	1.585503561
1355	0.838662867	1.585238873
1356	0.838735828	1.584974213
1357	0.838808693	1.5847099
1358	0.83888134	1.584446378
1359	0.838954022	1.584182727
1360	0.839026562	1.583919594
1361	0.83909901	1.583656796
1362	0.839171317	1.583394507
1363	0.839243585	1.58313236
1364	0.8393159	1.582870041
1365	0.839388218	1.582607715
1366	0.83946046	1.582345662
1367	0.839532669	1.582083728
1368	0.839604902	1.581821706
1369	0.839676997	1.581560189
1370	0.839748916	1.581299308
1371	0.839820896	1.581038204
1372	0.839892792	1.580777406
1373	0.839964601	1.580516926
1374	0.840036311	1.580256804
1375	0.840107882	1.579997183
1376	0.840179253	1.579738292
1377	0.840250644	1.579479326
1378	0.840321979	1.579220563
1379	0.840393241	1.578962063
1380	0.840464474	1.578703674
1381	0.840535468	1.578446147
1382	0.84060651	1.578188445
1383	0.840677415	1.577931243
1384	0.840748164	1.577674608
1385	0.840818784	1.577418437
1386	0.840889431	1.57716217
1387	0.840959891	1.576906583
1388	0.841030314	1.57665113
1389	0.841100684	1.576395866
1390	0.841171036	1.576140668
1391	0.841241225	1.575886063
1392	0.841311377	1.575631591
1393	0.841381467	1.575377347
1394	0.841451566	1.575123068
1395	0.841521563	1.574869157
1396	0.841591501	1.574615462
1397	0.841661354	1.574362076
1398	0.841731048	1.574109265
1399	0.841800695	1.573856627
1400	0.841870364	1.573603909
1401	0.841939756	1.573352192
1402	0.842009027	1.573100918
1403	0.842078237	1.572849863
1404	0.842147364	1.572599109
1405	0.842216499	1.572348326
1406	0.842285476	1.57209812
1407	0.842354384	1.571848158
1408	0.842423257	1.571598327
1409	0.842492121	1.571348527
1410	0.842560807	1.571099376
1411	0.84262937	1.570850669
1412	0.842697873	1.570602177
1413	0.842766248	1.570354152
1414	0.842834702	1.57010584
1415	0.842903101	1.569857728
1416	0.842971275	1.569610432
1417	0.843039446	1.569363146
1418	0.843107699	1.569115565
1419	0.843175976	1.568867892
1420	0.843244237	1.568620281
1421	0.843312436	1.568372896
1422	0.843380529	1.568125893
1423	0.843448479	1.567879409
1424	0.843516389	1.567633071
1425	0.843584242	1.567386938
1426	0.843651972	1.567141253
1427	0.843719745	1.56689541
1428	0.84378751	1.566649598
1429	0.843855203	1.566404045
1430	0.843922756	1.566159001
1431	0.84399016	1.565914498
1432	0.84405748	1.5656703
1433	0.844124734	1.565426343
1434	0.844191935	1.565182573
1435	0.84425915	1.564938757
1436	0.844326288	1.564695219
1437	0.844393314	1.564452086
1438	0.844460207	1.564209437
1439	0.844526937	1.563967379
1440	0.844593619	1.563725495
1441	0.844660229	1.563483873
1442	0.844726911	1.563241988
1443	0.844793583	1.563000141
1444	0.844860111	1.562758813
1445	0.844926586	1.56251768
1446	0.844992921	1.562277057
1447	0.845059124	1.562036909
1448	0.845125307	1.561796834
1449	0.845191393	1.561557112
1450	0.845257476	1.561317402
1451	0.84532338	1.56107834
1452	0.845389297	1.560839228
1453	0.845455011	1.560600858
1454	0.845520654	1.560362742
1455	0.845586212	1.560124933
1456	0.845651662	1.559887521
1457	0.845717122	1.559650068
1458	0.8457825	1.559412916
1459	0.845847777	1.559176127
1460	0.845913111	1.558939131
1461	0.845978258	1.558702817
1462	0.846043296	1.558466897
1463	0.846108278	1.558231179
1464	0.846173174	1.557995771
1465	0.846238082	1.557760325
1466	0.846303004	1.557524822
1467	0.846367871	1.557289524
1468	0.846432705	1.557054341
1469	0.846497432	1.55681955
1470	0.846562212	1.556584564
1471	0.846626933	1.556349794
1472	0.846691632	1.556115104
1473	0.846756269	1.555880639
1474	0.846820637	1.555647148
1475	0.846885037	1.55541354
1476	0.846949353	1.55518024
1477	0.84701363	1.55494708
1478	0.847077834	1.554714183
1479	0.847142014	1.554481374
1480	0.847206247	1.554248373
1481	0.847270446	1.554015496
1482	0.847334503	1.553783134
1483	0.847398435	1.553551226
1484	0.847462294	1.553319583
1485	0.84752613	1.553088021
1486	0.847589923	1.552856617
1487	0.84765348	1.552626069
1488	0.847717027	1.552395556
1489	0.847780504	1.552165299
1490	0.847843936	1.551935205
1491	0.847907373	1.55170509
1492	0.84797074	1.551475229
1493	0.848033985	1.551245815
1494	0.848097148	1.551016694
1495	0.848160235	1.550787852
1496	0.848223236	1.550559321
1497	0.848286346	1.550330393
1498	0.84834929	1.550102068
1499	0.848412171	1.549873971
1500	0.848475022	1.549645983
1501	0.848537763	1.549418396
1502	0.848600439	1.549191044
1503	0.848662938	1.548964331
1504	0.848725519	1.548737322
1505	0.848788146	1.54851015
1506	0.848850668	1.548283356
1507	0.848913033	1.54805713
1508	0.848975338	1.547831125
1509	0.849037564	1.547605402
1510	0.849099804	1.547379632
1511	0.849162007	1.547153995
1512	0.849224149	1.54692858
1513	0.849286191	1.546703528
1514	0.849348212	1.546478551
1515	0.849410137	1.546253921
1516	0.849471915	1.546029828
1517	0.84953362	1.545805995
1518	0.849595282	1.545582321
1519	0.849656956	1.545358603
1520	0.849718575	1.545135086
1521	0.849780218	1.54491148
1522	0.849841735	1.544688331
1523	0.849903162	1.544465509
1524	0.849964514	1.544242959
1525	0.85002581	1.54402061
1526	0.850086988	1.543798693
1527	0.850148095	1.543577033
1528	0.850209147	1.54335557
1529	0.850270124	1.543134379
1530	0.850331113	1.542913146
1531	0.850392009	1.542692253
1532	0.850452863	1.542471509
1533	0.85051364	1.542251042
1534	0.85057427	1.542031113
1535	0.850634889	1.541811222
1536	0.850695488	1.541591402
1537	0.850755978	1.541371981
1538	0.850816515	1.541152387
1539	0.850877077	1.540932701
1540	0.850937537	1.540713389
1541	0.850997954	1.540494231
1542	0.851058334	1.540275205
1543	0.85111862	1.540056521
1544	0.851178818	1.53983816
1545	0.851238964	1.539619982
1546	0.851298996	1.539402221
1547	0.851358948	1.539184749
1548	0.851418795	1.538967658
1549	0.851478585	1.538750774
1550	0.851538354	1.538533968
1551	0.851598035	1.538317477
1552	0.851657579	1.538101485
1553	0.851717101	1.537885574
1554	0.851776555	1.537669911
1555	0.851836028	1.537454175
1556	0.85189545	1.537238625
1557	0.851954845	1.537023177
1558	0.852014142	1.536808079
1559	0.852073453	1.536592934
1560	0.852132791	1.536377689
1561	0.852192066	1.536162675
1562	0.852251238	1.535948032
1563	0.852310354	1.535733594
1564	0.852369416	1.535519348
1565	0.852428353	1.535305561
1566	0.852487196	1.535092111
1567	0.852545959	1.534878952
1568	0.852604782	1.534665577
1569	0.852663603	1.534452206
1570	0.852722254	1.534239456
1571	0.852780916	1.534026661
1572	0.85283952	1.533814081
1573	0.852898063	1.53360172
1574	0.852956559	1.533389532
1575	0.853015016	1.53317748
1576	0.853073466	1.53296546
1577	0.853131808	1.532753827
1578	0.853190008	1.532542712
1579	0.853248147	1.532331815
1580	0.853306247	1.532121064
1581	0.853364316	1.531910419
1582	0.853422403	1.531699713
1583	0.85348045	1.531489151
1584	0.853538458	1.531278733
1585	0.853596525	1.531068098
1586	0.853654456	1.530857958
1587	0.853712265	1.530648262
1588	0.853770053	1.530438638
1589	0.853827768	1.530229283
1590	0.853885504	1.530019847
1591	0.853943166	1.529810684
1592	0.854000667	1.529602104
1593	0.854058194	1.529393428
1594	0.854115643	1.529185036
1595	0.854172955	1.52897714
1596	0.854230184	1.528769549
1597	0.854287369	1.528562111
1598	0.854344552	1.528354687
1599	0.854401669	1.528147497
1600	0.854458716	1.527940562
1601	0.854515657	1.527734013
1602	0.854572613	1.527527408
1603	0.854629457	1.527321212
1604	0.854686285	1.527115074
1605	0.85474296	1.52690949
1606	0.854799671	1.526703775
1607	0.854856347	1.526498184
1608	0.854912965	1.526292808
1609	0.854969492	1.526087759
1610	0.855025961	1.525882924
1611	0.855082463	1.525677966
1612	0.855138928	1.525473143
1613	0.855195264	1.525268787
1614	0.855251503	1.525064786
1615	0.855307758	1.524860724
1616	0.855363927	1.524656976
1617	0.855420127	1.524453113
1618	0.855476269	1.524249465
1619	0.85553227	1.524046322
1620	0.85558823	1.523843333
1621	0.855644094	1.523640688
1622	0.855699937	1.523438123
1623	0.855755785	1.52323554
1624	0.855811529	1.523033332
1625	0.855867219	1.52283132
1626	0.855922938	1.522629204
1627	0.855978634	1.52242717
1628	0.8560343	1.522225245
1629	0.856089894	1.522023584
1630	0.85614549	1.521821911
1631	0.85620101	1.521620517
1632	0.856256569	1.521418981
1633	0.856312101	1.521217542
1634	0.856367579	1.521016301
1635	0.856422877	1.520815712
1636	0.856478138	1.520615253
1637	0.856533275	1.520415251
1638	0.856588333	1.520215532
1639	0.856643392	1.520015808
1640	0.856698373	1.519816368
1641	0.856753278	1.519617206
1642	0.856808109	1.519418308
1643	0.856862924	1.519219473
1644	0.85691769	1.51902081
1645	0.856972403	1.518822343
1646	0.857027102	1.518623928
1647	0.857081829	1.51842541
1648	0.857136494	1.518227115
1649	0.857191075	1.518029128
1650	0.857245529	1.517831599
1651	0.857299971	1.517634115
1652	0.857354331	1.517436926
1653	0.857408617	1.517240008
1654	0.857462762	1.517043601
1655	0.857516917	1.51684716
1656	0.85757107	1.516650723
1657	0.857625105	1.516454714
1658	0.857679012	1.51625917
1659	0.857733009	1.516063301
1660	0.857786974	1.515867547
1661	0.857840928	1.515671834
1662	0.857894761	1.515476557
1663	0.857948519	1.515281552
1664	0.858002299	1.515086471
1665	0.858056002	1.514891666
1666	0.8581096	1.514697244
1667	0.858163184	1.51450287
1668	0.858216655	1.514308908
1669	0.858270104	1.514115028
1670	0.858323599	1.513920977
1671	0.858377032	1.513727154
1672	0.858430421	1.513533487
1673	0.858483762	1.513339998
1674	0.858537132	1.513146402
1675	0.85859044	1.512953029
1676	0.858643722	1.512759753
1677	0.858696941	1.512566705
1678	0.858750123	1.512373791
1679	0.858803227	1.51218116
1680	0.85885626	1.511988788
1681	0.858909266	1.511796511
1682	0.858962194	1.51160452
1683	0.859015045	1.511412807
1684	0.85906795	1.511220897
1685	0.859120772	1.511029291
1686	0.859173591	1.510837694
1687	0.859226341	1.510646347
1688	0.859279023	1.510455245
1689	0.85933167	1.510264273
1690	0.859384308	1.510073331
1691	0.859436803	1.50988291
1692	0.859489263	1.509692615
1693	0.859541724	1.509502317
1694	0.859594126	1.509312231
1695	0.859646475	1.509122341
1696	0.859698796	1.508932551
1697	0.8597511	1.508742819
1698	0.85980345	1.508552926
1699	0.859855684	1.50836345
1700	0.859907973	1.508173775
1701	0.859960223	1.507984241
1702	0.860012302	1.507795329
1703	0.860064334	1.507606587
1704	0.860116348	1.507417908
1705	0.860168316	1.507229398
1706	0.86022027	1.50704094
1707	0.860272162	1.506852706
1708	0.860323994	1.50666469
1709	0.860375777	1.50647685
1710	0.860427532	1.506289112
1711	0.860479243	1.506101535
1712	0.860530868	1.505914268
1713	0.860582438	1.5057272
1714	0.860634003	1.505540153
1715	0.860685522	1.505353271
1716	0.860737018	1.505166472
1717	0.860788444	1.50497993
1718	0.860839799	1.504793644
1719	0.860891087	1.504607598
1720	0.86094239	1.504421501
1721	0.860993715	1.504235323
1722	0.861045017	1.50404923
1723	0.86109622	1.503863492
1724	0.86114732	1.503678131
1725	0.86119836	1.503492989
1726	0.861249374	1.503307938
1727	0.861300263	1.503123341
1728	0.861351118	1.502938871
1729	0.861401949	1.502754485
1730	0.861452834	1.502569901
1731	0.861503666	1.502385514
1732	0.861554417	1.502201416
1733	0.861605107	1.502017543
1734	0.861655746	1.501833852
1735	0.861706325	1.50165038
1736	0.86175689	1.50146696
1737	0.861807415	1.501283685
1738	0.861857867	1.501100676
1739	0.861908237	1.500917959
1740	0.861958466	1.500735759
1741	0.86200866	1.500553685
1742	0.862058808	1.500371774
1743	0.862108922	1.500189989
1744	0.862159047	1.500008165
1745	0.862209038	1.499826826
1746	0.862258943	1.499645801
1747	0.862308761	1.499465089
1748	0.862358712	1.499283894
1749	0.862408614	1.499102877
1750	0.86245841	1.498922248
1751	0.862508265	1.498741404
1752	0.862558072	1.498560731
1753	0.862607831	1.498380233
1754	0.862657457	1.49820022
1755	0.862707051	1.498020321
1756	0.862756597	1.497840595
1757	0.862806097	1.497661037
1758	0.86285555	1.49748165
1759	0.862904963	1.497302409
1760	0.862954304	1.497123427
1761	0.86300355	1.496944793
1762	0.863052775	1.496766231
1763	0.863102013	1.496587623
1764	0.863151189	1.496409241
1765	0.863200382	1.496230797
1766	0.863249444	1.496052829
1767	0.863298542	1.49587473
1768	0.863347618	1.49569671
1769	0.863396553	1.495519201
1770	0.863445492	1.495341678
1771	0.863494467	1.495164026
1772	0.863543359	1.494986672
1773	0.863592164	1.494809637
1774	0.86364096	1.494632631
1775	0.863689712	1.494455789
1776	0.863738347	1.494279369
1777	0.863786974	1.494102978
1778	0.863835554	1.493926758
1779	0.863884067	1.493750778
1780	0.86393259	1.493574766
1781	0.863980994	1.493399184
1782	0.864029341	1.493223809
1783	0.864077758	1.493048178
1784	0.864126223	1.492872377
1785	0.864174538	1.492697115
1786	0.864222782	1.492522114
1787	0.864271031	1.492347097
1788	0.864319264	1.492172132
1789	0.864367472	1.491997263
1790	0.864415547	1.491822872
1791	0.864463588	1.49164861
1792	0.864511584	1.491474507
1793	0.864559476	1.49130078
1794	0.864607373	1.491127038
1795	0.864655216	1.490953491
1796	0.864702972	1.490780261
1797	0.864750615	1.490607438
1798	0.864798293	1.490434489
1799	0.864846028	1.490261336
1800	0.864893782	1.490088111
1801	0.864941445	1.489915215
1802	0.864989021	1.489742638
1803	0.865036541	1.489570263
1804	0.865084117	1.489397685
1805	0.865131673	1.489225179
1806	0.86517916	1.489052922
1807	0.865226544	1.488881041
1808	0.865273934	1.488709138
1809	0.8653213	1.488537319
1810	0.865368609	1.48836571
1811	0.865415835	1.488194402
1812	0.865462973	1.488023412
1813	0.865510039	1.487852684
1814	0.865557056	1.487682132
1815	0.865604043	1.487511689
1816	0.865650989	1.487341397
1817	0.865697933	1.48717111
1818	0.86574491	1.487000704
1819	0.865791837	1.48683048
1820	0.865838708	1.486660458
1821	0.865885543	1.486490569
1822	0.865932286	1.486321012
1823	0.865979052	1.486151372
1824	0.866025723	1.485982076
1825	0.866072335	1.485812995
1826	0.86611893	1.485643975
1827	0.866165478	1.485475125
1828	0.866212063	1.485306142
1829	0.866258567	1.485137449
1830	0.866305018	1.484968952
1831	0.866351428	1.484800604
1832	0.866397836	1.484632261
1833	0.866444177	1.484464164
1834	0.866490558	1.484295919
1835	0.866536885	1.484127872
1836	0.866583288	1.483959547
1837	0.866629619	1.483791485
1838	0.866675945	1.483623442
1839	0.866722244	1.483455495
1840	0.866768537	1.483287572
1841	0.86681477	1.483119865
1842	0.866860964	1.4829523
1843	0.866907119	1.482784873
1844	0.866953235	1.482617592
1845	0.866999321	1.482450418
1846	0.867045368	1.482283385
1847	0.867091345	1.482116609
1848	0.867137236	1.481950141
1849	0.867183036	1.481784007
1850	0.867228761	1.481618141
1851	0.867274477	1.481452308
1852	0.867320126	1.481286722
1853	0.867365806	1.48112102
1854	0.867411386	1.480955681
1855	0.867456933	1.480790464
1856	0.867502449	1.480625357
1857	0.867547842	1.480460699
1858	0.867593207	1.48029614
1859	0.867638544	1.480131682
1860	0.867683886	1.479967207
1861	0.867729266	1.479802597
1862	0.867774659	1.479637935
1863	0.867820014	1.479473414
1864	0.867865282	1.479309208
1865	0.86791048	1.479145255
1866	0.867955643	1.478981431
1867	0.868000723	1.478817905
1868	0.868045811	1.478654351
1869	0.868090859	1.478490945
1870	0.868135838	1.478327784
1871	0.86818085	1.478164506
1872	0.868225769	1.478001568
1873	0.868270692	1.477838612
1874	0.868315556	1.47767587
1875	0.868360419	1.477513132
1876	0.86840525	1.477350513
1877	0.868450094	1.477187845
1878	0.86849492	1.477025241
1879	0.868539683	1.476862865
1880	0.868584454	1.476700461
1881	0.868629203	1.476538137
1882	0.868673909	1.476375972
1883	0.868718581	1.476213927
1884	0.868763226	1.476051981
1885	0.868807744	1.475890493
1886	0.868852236	1.475729103
1887	0.868896707	1.475567786
1888	0.868941166	1.475406514
1889	0.868985633	1.475245215
1890	0.869030058	1.475084065
1891	0.869074438	1.474923082
1892	0.869118802	1.474762152
1893	0.869163124	1.474601377
1894	0.869207372	1.474440871
1895	0.869251531	1.474280688
1896	0.869295651	1.474120646
1897	0.869339772	1.4739606
1898	0.869383852	1.473800703
1899	0.869427896	1.473640936
1900	0.869471931	1.473481203
1901	0.86951594	1.473321565
1902	0.869559903	1.473162091
1903	0.869603829	1.473002752
1904	0.869647766	1.472843376
1905	0.869691616	1.472684312
1906	0.869735352	1.472525664
1907	0.869779089	1.472367008
1908	0.869822823	1.472208367
1909	0.869866588	1.472049613
1910	0.869910349	1.471890873
1911	0.869953983	1.471732595
1912	0.869997561	1.471574519
1913	0.870041106	1.471416562
1914	0.870084712	1.471258385
1915	0.870128225	1.471100544
1916	0.870171685	1.470942897
1917	0.870215102	1.470785405
1918	0.870258458	1.470628135
1919	0.870301737	1.470471141
1920	0.870345053	1.470314016
1921	0.870388353	1.470156948
1922	0.870431598	1.470000081
1923	0.870474738	1.469843594
1924	0.870517923	1.469686944
1925	0.870561063	1.469530457
1926	0.870604179	1.469374056
1927	0.870647319	1.469217567
1928	0.870690424	1.469061207
1929	0.870733427	1.468905217
1930	0.870776406	1.468749312
1931	0.870819329	1.468593615
1932	0.870862244	1.468437944
1933	0.870905141	1.468282339
1934	0.870948001	1.468126864
1935	0.870990863	1.467971387
1936	0.871033756	1.467815797
1937	0.871076617	1.467660322
1938	0.871119499	1.467504769
1939	0.871162309	1.46734948
1940	0.871205078	1.467194336
1941	0.871247804	1.467039351
1942	0.871290337	1.466885065
1943	0.871332948	1.466730496
1944	0.871375432	1.46657639
1945	0.871417915	1.466422286
1946	0.871460386	1.466268225
1947	0.871502821	1.466114297
1948	0.871545139	1.46596079
1949	0.871587456	1.465807289
1950	0.871629698	1.465654058
1951	0.871671884	1.465501033
1952	0.871714057	1.465348051
1953	0.871756218	1.465195116
1954	0.87179835	1.465042285
1955	0.871840469	1.464889502
1956	0.871882577	1.464736759
1957	0.871924638	1.464584184
1958	0.871966756	1.464431405
1959	0.87200885	1.464278711
1960	0.872050928	1.464126078
1961	0.87209297	1.463973571
1962	0.872135015	1.463821059
1963	0.872177037	1.463668625
1964	0.872218983	1.463516469
1965	0.872260931	1.463364305
1966	0.872302841	1.463212279
1967	0.872344694	1.463060463
1968	0.872386538	1.462908675
1969	0.872428382	1.462756889
1970	0.872470177	1.462605282
1971	0.87251199	1.462453607
1972	0.872553742	1.462302155
1973	0.872595394	1.462151066
1974	0.872637052	1.461999955
1975	0.872678677	1.461848961
1976	0.872720293	1.461698004
1977	0.872761906	1.461547057
1978	0.87280345	1.461396356
1979	0.872844937	1.461245866
1980	0.872886401	1.461095459
1981	0.872927914	1.460944873
1982	0.872969363	1.460794518
1983	0.873010719	1.460644504
1984	0.873052023	1.460494677
1985	0.873093285	1.460345001
1986	0.873134507	1.46019547
1987	0.873175656	1.460046206
1988	0.873216759	1.459897109
1989	0.873257838	1.459748096
1990	0.873298893	1.459599173
1991	0.873339924	1.459450336
1992	0.873380913	1.459301652
1993	0.873421904	1.459152961
1994	0.873462882	1.459004316
1995	0.873503716	1.458856191
1996	0.873544636	1.458707759
1997	0.873585517	1.458559466
1998	0.873626345	1.458411363
1999	0.873667121	1.458263453
[truncated: 1,001 more rows]
