# Supplementary material for: Identification and characterization of constrained non-exonic bases lacking predictive epigenomic and transcription factor binding annotations
Source: Nat Commun. 2020 Dec 2;11:6168. doi: 10.1038/s41467-020-19962-9 (PMC7710766; doi:10.1038/s41467-020-19962-9)
Supplement: Supplementary file 11 — Source Data [file 41467_2020_19962_MOESM11_ESM.zip › SourceData/SupFig6d.txt]

Distance to Nearest CNE (bp)	Low_notCNE	High_notCNE
1	0.000290523	0.001978
2	0.000579609	0.003928684
3	0.000867791	0.005857142
4	0.00115501	0.00776536
5	0.001441445	0.00965373
6	0.001727165	0.011522779
7	0.002012086	0.013373726
8	0.002296284	0.015207162
9	0.002579806	0.017023247
10	0.002862793	0.018822482
11	0.003145189	0.020605422
12	0.003427104	0.022372262
13	0.00370851	0.024124282
14	0.003989469	0.025861531
15	0.004270058	0.027584397
16	0.004550337	0.029293172
17	0.004830343	0.030988678
18	0.005110107	0.032671326
19	0.005389724	0.034341122
20	0.00566905	0.035999439
21	0.005948369	0.037645531
22	0.006227482	0.039280662
23	0.006506492	0.040904606
24	0.006785454	0.042517567
25	0.007064369	0.044120013
26	0.00734328	0.0457124
27	0.007622207	0.047294769
28	0.007901069	0.048867597
29	0.008180019	0.050431036
30	0.008459149	0.05198489
31	0.008738292	0.053529991
32	0.009017519	0.055066284
33	0.009296743	0.056594422
34	0.009576096	0.058114049
35	0.009855583	0.059625326
36	0.010135246	0.061128203
37	0.01041502	0.062622788
38	0.010694867	0.06410939
39	0.010974785	0.065588438
40	0.011254873	0.067059406
41	0.011535004	0.068523082
42	0.011815134	0.069979622
43	0.012095505	0.071428227
44	0.012375957	0.072869708
45	0.012656499	0.074304499
46	0.012937243	0.075732173
47	0.013218189	0.077152897
48	0.013499251	0.078567026
49	0.013780468	0.079974454
50	0.014061924	0.081375383
51	0.014343534	0.082769932
52	0.014625387	0.084157893
53	0.014907408	0.085539599
54	0.015189605	0.086915453
55	0.015471928	0.0882856
56	0.01575453	0.089649528
57	0.016037347	0.091007634
58	0.016320441	0.092359846
59	0.016603737	0.093705951
60	0.016887325	0.095045785
61	0.017171133	0.096379784
62	0.017455098	0.097708371
63	0.017739298	0.09903109
64	0.018023845	0.100347764
65	0.0183087	0.101658457
66	0.018593727	0.102963834
67	0.01887898	0.104263665
68	0.019164447	0.105557819
69	0.019450175	0.106846385
70	0.019736248	0.108129005
71	0.020022472	0.109406377
72	0.020308954	0.110678307
73	0.020595703	0.111944772
74	0.020882595	0.113206372
75	0.021169742	0.114462676
76	0.021457243	0.115713244
77	0.021744988	0.116958715
78	0.022032857	0.118199447
79	0.022321021	0.119434998
80	0.02260928	0.120665978
81	0.022897921	0.121891442
82	0.023186818	0.123111765
83	0.023475794	0.124327771
84	0.023764959	0.125539007
85	0.024054426	0.126745149
86	0.024344149	0.127946356
87	0.024634129	0.129142811
88	0.024924382	0.130334419
89	0.025214831	0.131521393
90	0.02550551	0.132703822
91	0.025796404	0.133881714
92	0.026087477	0.135055104
93	0.026378795	0.1362238
94	0.026670357	0.137387799
95	0.026962243	0.138546973
96	0.027254283	0.139701981
97	0.027546626	0.140852529
98	0.027839135	0.141998894
99	0.028131923	0.143140789
100	0.028424911	0.144278457
101	0.028718181	0.145411633
102	0.029011662	0.14654055
103	0.029305407	0.14766501
104	0.029599397	0.148785471
105	0.029893574	0.149901912
106	0.030187974	0.151014142
107	0.030482461	0.152122791
108	0.030777193	0.15322737
109	0.03107221	0.154327711
110	0.031367332	0.155424389
111	0.031662716	0.156516932
112	0.031958332	0.157605448
113	0.032254163	0.158690042
114	0.032550201	0.159770538
115	0.032846502	0.160846822
116	0.033142891	0.161919833
117	0.03343948	0.162989107
118	0.033736323	0.164054418
119	0.034033419	0.165115947
120	0.034330636	0.166174024
121	0.034628122	0.16722827
122	0.034925774	0.168279109
123	0.035223701	0.169325775
124	0.035521861	0.170368689
125	0.035820242	0.171408021
126	0.03611887	0.17244361
127	0.036417619	0.173475935
128	0.036716486	0.174505055
129	0.03701558	0.175530481
130	0.03731493	0.176552323
131	0.037614393	0.177570975
132	0.037914021	0.178586231
133	0.038213866	0.17959833
134	0.038513843	0.180607379
135	0.038814048	0.181613053
136	0.039114422	0.182615644
137	0.039415031	0.183614864
138	0.039715869	0.184610865
139	0.040016961	0.185603259
140	0.040318276	0.186592243
141	0.040619743	0.187578221
142	0.040921368	0.188561194
143	0.041223109	0.189541211
144	0.04152511	0.190517777
145	0.041827377	0.191490923
146	0.042129812	0.192460988
147	0.042432471	0.193427801
148	0.04273518	0.194391875
149	0.043037985	0.195353161
150	0.043340968	0.1963114
151	0.043644117	0.19726653
152	0.043947446	0.198218331
153	0.044250925	0.199167057
154	0.044554522	0.200112915
155	0.04485825	0.201055761
156	0.045162069	0.201995768
157	0.045465957	0.202932952
158	0.045769934	0.203867185
159	0.046074015	0.204798637
160	0.046378236	0.205727176
161	0.046682421	0.206653448
162	0.046986747	0.207576836
163	0.047291172	0.208497561
164	0.047595673	0.209415639
165	0.047900222	0.210331051
166	0.048204821	0.211243941
167	0.048509528	0.212154022
168	0.04881425	0.213061647
169	0.049119077	0.213966615
170	0.04942405	0.21486875
171	0.049729213	0.215767949
172	0.050034529	0.216664412
173	0.050339976	0.21755815
174	0.050645426	0.218449727
175	0.05095106	0.219338428
176	0.051256852	0.22022439
177	0.051562667	0.221108131
178	0.051868561	0.221989383
179	0.05217451	0.22286836
180	0.05248044	0.223745164
181	0.052786468	0.224619281
182	0.053092633	0.225490784
183	0.053398839	0.226359949
184	0.053705086	0.227226984
185	0.05401145	0.228091579
186	0.054317922	0.228953652
187	0.054624484	0.229813428
188	0.054931154	0.230670572
189	0.055237871	0.231525324
190	0.055544632	0.232377819
191	0.055851364	0.23322824
192	0.056158248	0.23407601
193	0.056465207	0.234921497
194	0.0567723	0.235764687
195	0.057079419	0.236605789
196	0.057386531	0.237444779
197	0.057693722	0.238281452
198	0.058001022	0.239115818
199	0.058308368	0.239948139
200	0.058615854	0.240777864
201	0.058923319	0.241605636
202	0.059230786	0.242431342
203	0.059538295	0.243254885
204	0.059845862	0.244076337
205	0.060153468	0.244895672
206	0.060461229	0.245712342
207	0.060768913	0.246527289
208	0.061076681	0.247339972
209	0.061384503	0.24815054
210	0.061692411	0.248958853
211	0.062000391	0.249764976
212	0.062308406	0.250569092
213	0.062616458	0.25137122
214	0.062924552	0.252171318
215	0.063232723	0.252969334
216	0.063540891	0.253765455
217	0.063849043	0.254559806
218	0.064157283	0.255351977
219	0.064465599	0.256141924
220	0.064773959	0.256929822
221	0.065082344	0.257715792
222	0.065390765	0.258499742
223	0.065699304	0.259281334
224	0.066007853	0.260061096
225	0.066316391	0.260838948
226	0.06662488	0.261615168
227	0.06693338	0.262389482
228	0.067241879	0.26316194
229	0.067550329	0.263932901
230	0.067858851	0.264701719
231	0.068167362	0.265468666
232	0.068475947	0.266233512
233	0.068784567	0.266996435
234	0.069093237	0.267757444
235	0.069401912	0.268516779
236	0.069710603	0.269274312
237	0.070019307	0.270030105
238	0.07032802	0.27078413
239	0.070636816	0.271536132
240	0.070945642	0.272286214
241	0.071254522	0.273034381
242	0.071563437	0.273780656
243	0.071872273	0.274525464
244	0.072181069	0.275268631
245	0.072489924	0.276009783
246	0.072798832	0.276748983
247	0.073107786	0.277486276
248	0.07341675	0.278221743
249	0.073725735	0.2789554
250	0.074034637	0.279687767
251	0.074343543	0.280418425
252	0.074652461	0.281147306
253	0.07496138	0.281874465
254	0.075270269	0.282600004
255	0.075579183	0.283323692
256	0.075888076	0.284045757
257	0.076197046	0.28476589
258	0.076505904	0.285484681
259	0.076814738	0.28620177
260	0.077123599	0.286917125
261	0.077432532	0.287630581
262	0.077741483	0.28834225
263	0.078050456	0.289052141
264	0.078359402	0.289760451
265	0.078668312	0.290467184
266	0.078977322	0.291171975
267	0.07928628	0.291875415
268	0.079595101	0.292577681
269	0.079903876	0.293278388
270	0.080212681	0.293977363
271	0.080521507	0.294674542
272	0.080830377	0.295369975
273	0.081139272	0.296063676
274	0.081448176	0.296755836
275	0.081757125	0.297446249
276	0.08206603	0.298135278
277	0.082375025	0.298822434
278	0.082684029	0.299507975
279	0.082992946	0.30019216
280	0.083301874	0.300874643
281	0.083610759	0.301555523
282	0.083919641	0.302234867
283	0.084228622	0.302912327
284	0.084537573	0.303588371
285	0.084846462	0.304263131
286	0.085155412	0.304936204
287	0.085464349	0.305607791
288	0.08577332	0.306277711
289	0.086082314	0.306946084
290	0.086391272	0.307613121
291	0.086700088	0.308279045
292	0.08700893	0.308943279
293	0.08731772	0.309606135
294	0.087626541	0.310267389
295	0.087935308	0.310927343
296	0.088244086	0.311585694
297	0.088552841	0.312242619
298	0.088861617	0.31289801
299	0.089170381	0.313551946
300	0.089479113	0.314204505
301	0.089787815	0.314855692
302	0.090096494	0.315505531
303	0.090405179	0.316153957
304	0.090713832	0.316800957
305	0.091022495	0.317446502
306	0.091331138	0.318090681
307	0.091639652	0.318733799
308	0.091948147	0.31937553
309	0.092256664	0.320015617
310	0.092565173	0.320654332
311	0.092873662	0.321291628
312	0.093182076	0.321927793
313	0.093490508	0.322562458
314	0.093798883	0.323195908
315	0.094107178	0.323828122
316	0.094415433	0.324458978
317	0.094723658	0.325088456
318	0.095031899	0.325716441
319	0.09534005	0.326343306
320	0.095648183	0.326968724
321	0.095956197	0.327593096
322	0.096264273	0.328215948
323	0.096572235	0.328837677
324	0.096880164	0.329458087
325	0.097188152	0.330076773
326	0.097496029	0.330694562
327	0.097803888	0.331311019
328	0.098111747	0.331926047
329	0.09841958	0.332539855
330	0.098727266	0.333152814
331	0.099034906	0.333764522
332	0.099342503	0.334375
333	0.09964997	0.334984541
334	0.099957431	0.335592721
335	0.100264798	0.336199753
336	0.100572134	0.336805443
337	0.100879421	0.337409951
338	0.101186687	0.338013134
339	0.101493937	0.338614978
340	0.101801132	0.339215684
341	0.102108327	0.339815099
342	0.102415475	0.340413291
343	0.102722545	0.341010341
344	0.103029519	0.341606362
345	0.103336457	0.342201194
346	0.103643362	0.342794767
347	0.103950247	0.343387065
348	0.10425705	0.343978307
349	0.10456381	0.34456827
350	0.1048704	0.345157426
351	0.105176991	0.3457452
352	0.105483493	0.346331915
353	0.105789823	0.346917848
354	0.106096161	0.347502417
355	0.106402419	0.348085847
356	0.106708702	0.348667784
357	0.107014932	0.34924867
358	0.107321067	0.349828493
359	0.107627132	0.350407238
360	0.107933154	0.350984894
361	0.108239108	0.35156147
362	0.108544931	0.352137093
363	0.10885071	0.352711535
364	0.109156416	0.353284906
365	0.109462046	0.353857166
366	0.10976759	0.354428406
367	0.110073063	0.354998681
368	0.110378487	0.355567818
369	0.110683859	0.356135865
370	0.110989201	0.356702647
371	0.111294457	0.357268409
372	0.111599692	0.357832944
373	0.111904845	0.358396437
374	0.112209929	0.358958828
375	0.112515014	0.359519885
376	0.112819956	0.360080198
377	0.113124874	0.360639323
378	0.113429646	0.361197545
379	0.113734318	0.361754888
380	0.114038885	0.362311291
381	0.114343351	0.362866703
382	0.114647748	0.363421147
383	0.114952116	0.363974379
384	0.115256438	0.364526417
385	0.115560655	0.365077578
386	0.115864741	0.3656279
387	0.11616876	0.366177098
388	0.116472754	0.366725148
389	0.11677668	0.367272134
390	0.117080517	0.367818074
391	0.117384242	0.368363052
392	0.117687888	0.368906995
393	0.117991457	0.369450001
394	0.118294961	0.36999196
395	0.118598393	0.370532915
396	0.118901752	0.371072914
397	0.119205046	0.371611833
398	0.119508259	0.372149837
399	0.119811324	0.372687105
400	0.120114294	0.373223461
401	0.120417204	0.373758764
402	0.12072001	0.374293117
403	0.121022772	0.374826334
404	0.121325442	0.375358522
405	0.121627945	0.375890026
406	0.121930406	0.376420459
407	0.122232746	0.376950182
408	0.122534957	0.377479007
409	0.122837134	0.378006638
410	0.123139213	0.378533367
411	0.123441132	0.379059454
412	0.12374306	0.379584322
413	0.124044937	0.380108108
414	0.124346704	0.380631042
415	0.124648391	0.381153066
416	0.12494996	0.381674326
417	0.125251372	0.382194952
418	0.125552812	0.382714208
419	0.125854128	0.383232662
420	0.126155301	0.383750345
421	0.126456373	0.384267132
422	0.126757357	0.384783026
423	0.127058312	0.385297786
424	0.127359188	0.385811665
425	0.12766	0.386324565
426	0.127960695	0.386836624
427	0.128261277	0.387347945
428	0.1285618	0.38785834
429	0.128862234	0.388367805
430	0.12916247	0.388876707
431	0.129462672	0.389384505
432	0.129762869	0.389891179
433	0.130062953	0.390397083
434	0.130362905	0.39090225
435	0.1306628	0.391406505
436	0.130962572	0.391909972
437	0.131262248	0.392412571
438	0.13156183	0.392914292
439	0.131861321	0.393415138
440	0.132160682	0.393915221
441	0.132459944	0.394414432
442	0.132759178	0.394912547
443	0.133058351	0.395409707
444	0.133357454	0.39590599
445	0.133656463	0.396401444
446	0.133955362	0.396896048
447	0.134254157	0.397389891
448	0.134552861	0.397882814
449	0.134851419	0.398375049
450	0.135149957	0.398866268
451	0.135448367	0.399356818
452	0.135746669	0.399846529
453	0.13604485	0.400335403
454	0.136342969	0.400823288
455	0.136640926	0.401310597
456	0.136938768	0.401797185
457	0.137236543	0.402282899
458	0.137534203	0.402767865
459	0.137831832	0.403251863
460	0.138129351	0.40373506
461	0.138426775	0.404217422
462	0.138724065	0.404699116
463	0.139021244	0.405180085
464	0.139318334	0.405660156
465	0.139615253	0.406139704
466	0.139912043	0.406618481
467	0.140208717	0.407096487
468	0.140505262	0.407573743
469	0.140801739	0.408050127
470	0.141098059	0.40852594
471	0.14139434	0.409000723
472	0.141690484	0.409474803
473	0.141986516	0.409948035
474	0.142282452	0.410420537
475	0.142578305	0.4108923
476	0.142873976	0.411363531
477	0.143169563	0.411833884
478	0.143465089	0.412303277
479	0.143760571	0.412771814
480	0.144055956	0.413239584
481	0.144351161	0.413706873
482	0.144646237	0.414173478
483	0.144941196	0.414639397
484	0.14523599	0.415104812
485	0.145530729	0.415569414
486	0.145825406	0.416033087
487	0.146119994	0.416495926
488	0.146414476	0.416958075
489	0.146708861	0.417419409
490	0.147003124	0.41787997
491	0.147297233	0.418339926
492	0.147591191	0.418799268
493	0.147885097	0.419257667
494	0.148178882	0.419715325
495	0.148472497	0.420172451
496	0.148766005	0.420628794
497	0.149059333	0.421084646
498	0.149352557	0.421539721
499	0.149645627	0.421994192
500	0.149938557	0.422447989
501	0.150231389	0.422901071
502	0.150524092	0.423353522
503	0.150816763	0.42380503
504	0.151109281	0.42425597
505	0.151401735	0.424706108
506	0.15169411	0.425155419
507	0.151986306	0.425604299
508	0.15227838	0.426052556
509	0.152570309	0.426500265
510	0.152862141	0.426947202
511	0.153153827	0.427393491
512	0.153445355	0.427839178
513	0.153736755	0.42828418
514	0.154028073	0.428728457
515	0.154319303	0.429171989
516	0.154610401	0.42961496
517	0.154901312	0.430057514
518	0.155192079	0.430499477
519	0.155482674	0.430940961
520	0.155773205	0.431381658
521	0.156063623	0.431821649
522	0.156353857	0.432261239
523	0.156644022	0.432700074
524	0.15693403	0.433138452
525	0.157223943	0.433576123
526	0.157513767	0.434013074
527	0.157803507	0.434449282
528	0.158093106	0.434885007
529	0.158382552	0.435320169
530	0.158671876	0.435754646
531	0.158960986	0.436188768
532	0.159250017	0.436622184
533	0.159538939	0.43705498
534	0.159827767	0.437487048
535	0.160116508	0.4379183
536	0.160405084	0.438349036
537	0.160693583	0.438778996
538	0.160981907	0.439208534
539	0.16127017	0.439637283
540	0.161558338	0.440065377
541	0.161846425	0.44049266
542	0.162134354	0.440919447
543	0.162422119	0.441345753
544	0.162709687	0.441771642
545	0.162997097	0.442196928
546	0.163284415	0.442621537
547	0.163571554	0.443045634
548	0.163858586	0.443469046
549	0.164145592	0.443891495
550	0.164432445	0.444313497
551	0.164719158	0.444734873
552	0.165005787	0.445155525
553	0.165292343	0.445575475
554	0.165578727	0.445995073
555	0.165864901	0.446414444
556	0.166150968	0.446833158
557	0.166436888	0.447251418
558	0.166722656	0.447669154
559	0.167008345	0.448086095
560	0.167293893	0.448502481
561	0.167579302	0.448918378
562	0.167864561	0.449333811
563	0.168149609	0.449748891
564	0.168434554	0.450163206
565	0.168719395	0.450576823
566	0.169004056	0.450990024
567	0.169288572	0.451402682
568	0.169572904	0.451814975
569	0.169857094	0.452226736
570	0.170141247	0.452637646
571	0.170425232	0.453048141
572	0.170709102	0.453457904
573	0.170992907	0.453866855
574	0.171276566	0.454275423
575	0.171560109	0.454683377
576	0.171843514	0.455090824
577	0.172126824	0.455497627
578	0.172410049	0.45590378
579	0.172693143	0.456309352
580	0.172976103	0.456714492
581	0.173258969	0.457118958
582	0.173541657	0.457523037
583	0.173824207	0.457926535
584	0.174106623	0.458329448
585	0.174388928	0.458731775
586	0.174671097	0.459133597
587	0.17495316	0.459534792
588	0.17523504	0.459935586
589	0.175516716	0.460336061
590	0.175798231	0.460736156
591	0.176079705	0.461135332
592	0.176360999	0.461534083
593	0.176642167	0.461932288
594	0.176923183	0.462330038
595	0.177204113	0.462727064
596	0.177484949	0.463123338
597	0.177765634	0.463519168
598	0.178046217	0.463914463
599	0.178326632	0.464309382
600	0.17860696	0.464703622
601	0.17888712	0.465097433
602	0.17916707	0.465490959
603	0.179446879	0.46588399
604	0.179726612	0.466276334
605	0.180006137	0.466668293
606	0.180285498	0.467059778
607	0.180564675	0.467450845
608	0.180843754	0.467841236
609	0.181122736	0.46823101
610	0.181401572	0.468620402
611	0.181680321	0.469009153
612	0.181958925	0.469397416
613	0.182237421	0.469785107
614	0.182515776	0.470172404
615	0.182793955	0.470559388
616	0.183071981	0.470945948
617	0.183349867	0.471331964
618	0.183627592	0.47171749
619	0.183905199	0.472102543
620	0.184182714	0.472486954
621	0.184460118	0.472870799
622	0.184737414	0.473254104
623	0.185014555	0.473636945
624	0.185291549	0.47401932
625	0.185568494	0.474400902
626	0.185845274	0.474782115
627	0.186121981	0.475162581
628	0.18639861	0.475542501
629	0.186675086	0.475922072
630	0.186951398	0.476301266
631	0.187227556	0.47668004
632	0.187503605	0.477058272
633	0.187779526	0.477436042
634	0.18805534	0.477813286
635	0.188331012	0.478190135
636	0.188606525	0.478566528
637	0.188881886	0.478942489
638	0.189157172	0.479317674
639	0.189432373	0.479692218
640	0.189707422	0.480066367
641	0.189982364	0.480439965
642	0.190257229	0.480812904
643	0.190531903	0.48118549
644	0.190806421	0.481557663
645	0.191080795	0.481929432
646	0.191354986	0.482300933
647	0.191629077	0.482671853
648	0.19190304	0.483042365
649	0.192176884	0.483412459
650	0.192450606	0.483782031
651	0.192724181	0.484151224
652	0.192997628	0.484519934
653	0.193270921	0.484888223
654	0.193544086	0.485255983
655	0.193817085	0.485623382
656	0.194089942	0.485990392
657	0.194362777	0.486356571
658	0.19463555	0.486721998
659	0.194908223	0.487086854
660	0.195180754	0.487451285
661	0.195453143	0.487815254
662	0.195725358	0.488178885
663	0.195997515	0.488541687
664	0.19626943	0.488904442
665	0.196541243	0.489266562
666	0.196812944	0.489628158
667	0.197084569	0.489989161
668	0.197356036	0.490349856
669	0.197627428	0.49070996
670	0.197898724	0.491069495
671	0.198169892	0.491428443
672	0.198440863	0.491787175
673	0.198711768	0.492145123
674	0.1989825	0.492502641
675	0.199253055	0.492859864
676	0.199523458	0.493216747
677	0.199793667	0.493573348
678	0.200063732	0.493929607
679	0.200333657	0.494285469
680	0.200603436	0.494640853
681	0.200873089	0.494995616
682	0.201142551	0.49535015
683	0.201411847	0.495704333
684	0.201681028	0.496057916
685	0.201950073	0.496411092
686	0.202218954	0.496763909
687	0.20248776	0.4971161
688	0.202756375	0.497468082
689	0.20302485	0.497819612
690	0.203293181	0.498170735
691	0.203561333	0.49852163
692	0.203829367	0.498872053
693	0.204097298	0.499221927
694	0.204365007	0.499571656
695	0.204632572	0.499920933
696	0.20490003	0.500269591
697	0.205167302	0.500617975
698	0.205434443	0.500965985
699	0.205701438	0.501313717
700	0.205968358	0.501660854
701	0.20623511	0.502007657
702	0.206501729	0.502354041
703	0.206768231	0.502699946
704	0.207034613	0.503045312
705	0.207300898	0.503390114
706	0.207567007	0.503734636
707	0.207833003	0.504078684
708	0.208098891	0.504422251
709	0.208364603	0.504765487
710	0.208630155	0.505108389
711	0.208895588	0.505450741
712	0.209160869	0.505792777
713	0.209426041	0.506134354
714	0.20969104	0.506475644
715	0.209955911	0.506816515
716	0.210220642	0.507156996
717	0.210485246	0.50749705
718	0.210749705	0.507836767
719	0.211013963	0.508176334
720	0.211278047	0.508515631
721	0.211541949	0.508854736
722	0.211805786	0.509193215
723	0.212069498	0.509531239
724	0.21233305	0.509868868
725	0.212596451	0.510206146
726	0.212859728	0.510543013
727	0.21312288	0.510879417
728	0.213385905	0.511215402
729	0.213648768	0.511551086
730	0.213911545	0.511886157
731	0.214174169	0.512220905
732	0.21443666	0.512555253
733	0.214699076	0.512888998
734	0.214961296	0.513222572
735	0.215223372	0.513555794
736	0.21548532	0.513888572
737	0.215747157	0.514220883
738	0.216008787	0.514553068
739	0.216270334	0.514884742
740	0.216531798	0.515215864
741	0.216793053	0.515546893
742	0.217054219	0.515877412
743	0.217315234	0.516207704
744	0.217576149	0.5165375
745	0.217836967	0.516866858
746	0.218097654	0.517195861
747	0.218358194	0.517524536
748	0.218618505	0.517853102
749	0.218878712	0.518181171
750	0.219138768	0.518508972
751	0.219398757	0.51883614
752	0.219658597	0.519162944
753	0.219918267	0.519489493
754	0.220177836	0.51981551
755	0.220437247	0.52014121
756	0.220696541	0.520466524
757	0.22095559	0.520791854
758	0.221214523	0.521116769
759	0.221473296	0.521441312
760	0.221731906	0.521765481
761	0.221990395	0.522089243
762	0.222248778	0.522412577
763	0.222507053	0.52273553
764	0.222765259	0.523057782
765	0.223023299	0.523379764
766	0.223281208	0.523701402
767	0.223538922	0.524022823
768	0.223796504	0.524343842
769	0.224053898	0.524664604
770	0.22431115	0.524985008
771	0.224568281	0.525304995
772	0.224825301	0.525624413
773	0.225082154	0.525943481
774	0.225338912	0.526262027
775	0.225595434	0.526580542
776	0.225851823	0.526898676
777	0.22610809	0.527216387
778	0.226364229	0.527533737
779	0.226620204	0.527850818
780	0.226876009	0.528167603
781	0.227131706	0.528483932
782	0.227387262	0.528799878
783	0.227642651	0.529115621
784	0.22789785	0.529431138
785	0.22815288	0.529746368
786	0.228407863	0.530060881
787	0.228662728	0.530374987
788	0.228917465	0.53068873
789	0.22917208	0.531002068
790	0.22942653	0.531315154
791	0.229680813	0.531628018
792	0.229935022	0.531940317
793	0.230189121	0.532252205
794	0.230443067	0.532563842
795	0.230696871	0.532875116
796	0.230950489	0.533186165
797	0.231204062	0.533496519
798	0.231457379	0.533806927
799	0.231710517	0.534117131
800	0.231963545	0.534426944
801	0.232216437	0.534736494
802	0.232469241	0.535045542
803	0.232721895	0.53535425
804	0.232974413	0.535662639
805	0.233226739	0.53597081
806	0.233478891	0.536278713
807	0.233730892	0.536586274
808	0.233982768	0.536893433
809	0.234234538	0.537200214
810	0.23448609	0.537506948
811	0.234737468	0.537813452
812	0.23498878	0.538119403
813	0.235239952	0.538425094
814	0.235491035	0.538730243
815	0.235741979	0.539035029
816	0.235992744	0.5393396
817	0.236243406	0.539643774
818	0.236493937	0.539947689
819	0.23674436	0.54025126
820	0.236994624	0.540554639
821	0.237244729	0.540857733
822	0.237494703	0.541160438
823	0.237744529	0.541462765
824	0.237994162	0.54176495
825	0.238243666	0.54206673
826	0.23849302	0.542368239
827	0.238742216	0.542669531
828	0.238991327	0.54297037
829	0.239240286	0.543270921
830	0.239489124	0.543571158
831	0.239737861	0.543870934
832	0.239986502	0.544170382
833	0.240235003	0.544469559
834	0.240483323	0.544768641
835	0.240731496	0.545067436
836	0.240979524	0.545365914
837	0.241227415	0.54566409
838	0.241475142	0.545962028
839	0.241722745	0.546259567
840	0.241970204	0.546556855
841	0.242217549	0.546853803
842	0.242464814	0.54715031
843	0.242712006	0.547446367
844	0.242959083	0.547742022
845	0.243205983	0.548037434
846	0.243452667	0.548332776
847	0.243699208	0.548627843
848	0.243945705	0.548922294
849	0.244192064	0.549216468
850	0.244438214	0.549510569
851	0.244684278	0.54980422
852	0.244930163	0.550097691
853	0.245175892	0.550390938
854	0.24542141	0.550684154
855	0.245666877	0.550976784
856	0.245912184	0.551269223
857	0.24615739	0.55156125
858	0.246402472	0.551852965
859	0.246647431	0.552144403
860	0.246892232	0.552435627
861	0.247136828	0.552726748
862	0.247381246	0.553017754
863	0.247625521	0.553308569
864	0.247869747	0.55359874
865	0.248113858	0.553888502
866	0.24835781	0.554178043
867	0.248601625	0.554467317
868	0.248845304	0.55475631
869	0.249088827	0.555045019
870	0.249332209	0.555333451
871	0.249575449	0.555621678
872	0.249818581	0.555909524
873	0.25006162	0.556196987
874	0.250304556	0.556484044
875	0.250547363	0.556770758
876	0.250790071	0.55705713
877	0.251032601	0.557343365
878	0.251275042	0.557629171
879	0.251517361	0.557914704
880	0.25175957	0.558199853
881	0.252001638	0.558484782
882	0.252243541	0.558769478
883	0.252485274	0.559053987
884	0.252726905	0.559338168
885	0.252968419	0.559622006
886	0.25320975	0.559905713
887	0.253450941	0.560189098
888	0.253691969	0.560472346
889	0.253932911	0.560755193
890	0.25417379	0.561037553
891	0.254414554	0.561319575
892	0.25465517	0.561601357
893	0.254895649	0.561882832
894	0.255135952	0.56216416
895	0.255376135	0.562445184
896	0.255616126	0.562726143
897	0.255856049	0.563006618
898	0.256095873	0.563286644
899	0.256335581	0.563566333
900	0.256575113	0.563845794
901	0.256814529	0.56412493
902	0.257053833	0.564403731
903	0.257292974	0.564682268
904	0.257531993	0.564960418
905	0.25777083	0.565238448
906	0.258009582	0.565516057
907	0.25824825	0.565793242
908	0.258486782	0.566070095
909	0.258725158	0.566346827
910	0.258963413	0.566623258
911	0.259201521	0.566899493
912	0.259439502	0.567175507
913	0.259677333	0.567451322
914	0.259915004	0.567726975
915	0.260152609	0.568002156
916	0.260390055	0.568277214
917	0.260627366	0.568551969
918	0.260864598	0.568826263
919	0.261101703	0.569100251
920	0.261338691	0.569373925
921	0.261575541	0.569647349
922	0.261812231	0.569920576
923	0.262048806	0.570193471
924	0.262285228	0.570466149
925	0.262521487	0.570738655
926	0.262757687	0.571010708
927	0.262993751	0.57128252
928	0.263229658	0.571554125
929	0.263465424	0.571825526
930	0.263701084	0.572096585
931	0.26393662	0.572367341
932	0.264171973	0.572638026
933	0.264407171	0.572908493
934	0.264642279	0.573178577
935	0.264877272	0.573448354
936	0.265112098	0.573718047
937	0.26534679	0.573987494
938	0.2655814	0.574256647
939	0.265815919	0.574525454
940	0.266050244	0.574794234
941	0.266284456	0.575062688
942	0.266518554	0.575330797
943	0.266752522	0.575598616
944	0.26698639	0.575866075
945	0.267220095	0.576133425
946	0.267453616	0.576400757
947	0.267687073	0.576667657
948	0.26792039	0.576934362
949	0.2681536	0.577200729
950	0.268386662	0.577466951
951	0.268619648	0.577732727
952	0.268852514	0.577998221
953	0.269085239	0.57826352
954	0.26931783	0.578528532
955	0.269550339	0.578793155
956	0.269782784	0.579057326
957	0.270015086	0.579321247
958	0.270247261	0.57958487
959	0.270479352	0.579848062
960	0.270711284	0.580111159
961	0.270943147	0.580373765
962	0.2711749	0.580636044
963	0.271406499	0.58089821
964	0.271637979	0.581160119
965	0.271869273	0.581422021
966	0.272100423	0.581683782
967	0.272331505	0.581945081
968	0.272562436	0.582206119
969	0.272793268	0.582466783
970	0.27302399	0.582727162
971	0.273254566	0.582987435
972	0.27348501	0.583247507
973	0.273715301	0.583507389
974	0.273945481	0.583766978
975	0.274175535	0.58402628
976	0.274405494	0.584285234
977	0.274635335	0.584543938
978	0.274865053	0.58480241
979	0.275094565	0.585060901
980	0.275323902	0.58531925
981	0.27555311	0.585577322
982	0.27578217	0.585835242
983	0.276011073	0.586093013
984	0.276239835	0.586350569
985	0.276468512	0.586607716
986	0.27669702	0.586864744
987	0.276925461	0.587121304
988	0.277153758	0.587377695
989	0.277381889	0.587633983
990	0.277609885	0.587890085
991	0.277837733	0.588146083
992	0.278065527	0.588401578
993	0.2782932	0.588656834
994	0.278520707	0.588912025
995	0.27874807	0.589167077
996	0.278975279	0.589422053
997	0.27920233	0.58967697
998	0.279429278	0.589931547
999	0.279656234	0.590185445
1000	0.279883054	0.590439157
1001	0.280109771	0.590692516
1002	0.280336344	0.590945819
1003	0.280562787	0.591198962
1004	0.280789155	0.591451721
1005	0.281015335	0.591704479
1006	0.281241416	0.591956912
1007	0.281467355	0.592209104
1008	0.281693203	0.592460881
1009	0.281918948	0.592712337
1010	0.282144545	0.592963694
1011	0.28236999	0.593214916
1012	0.28259528	0.593466003
1013	0.282820433	0.593716899
1014	0.283045462	0.593967557
1015	0.283270273	0.594218335
1016	0.283494986	0.594468818
1017	0.283719629	0.594718876
1018	0.283944186	0.594968652
1019	0.284168579	0.595218359
1020	0.28439287	0.595467804
1021	0.284617035	0.595717033
1022	0.284841108	0.59596594
1023	0.285065089	0.596214495
1024	0.285288929	0.596462819
1025	0.285512645	0.596710883
1026	0.28573623	0.596958722
1027	0.285959656	0.597206442
1028	0.286183018	0.597453642
1029	0.286406254	0.597700647
1030	0.286629416	0.597947306
1031	0.286852434	0.59819372
1032	0.28707529	0.598440048
1033	0.287298014	0.598686134
1034	0.287520566	0.598932066
1035	0.287742936	0.599177927
1036	0.287965216	0.599423421
1037	0.28818739	0.599668665
1038	0.28840947	0.599913574
1039	0.288631444	0.600158154
1040	0.288853303	0.600402534
1041	0.289075019	0.600646816
1042	0.289296636	0.600890875
1043	0.289518126	0.601134852
1044	0.289739443	0.601378776
1045	0.289960627	0.601622436
1046	0.2901817	0.601865835
1047	0.290402622	0.602109134
1048	0.290623449	0.602352149
1049	0.290844185	0.602594859
1050	0.291064834	0.602837189
1051	0.291285386	0.60307918
1052	0.291505794	0.603321008
1053	0.291726104	0.603562536
1054	0.291946259	0.603803973
1055	0.292166339	0.60404503
1056	0.292386256	0.604285981
1057	0.29260603	0.604526837
1058	0.292825746	0.6047672
1059	0.293045264	0.605007632
1060	0.293264718	0.605247586
1061	0.293484029	0.60548746
1062	0.29370319	0.605727241
1063	0.293922223	0.605966829
1064	0.294141086	0.606206292
1065	0.29435984	0.60644545
1066	0.294578494	0.606684303
1067	0.294797028	0.606922867
1068	0.295015403	0.607161339
1069	0.295233638	0.607399625
1070	0.295451797	0.607637466
1071	0.295669813	0.60787519
1072	0.295887738	0.608112588
1073	0.296105537	0.608349782
1074	0.29632318	0.608586988
1075	0.296540699	0.608823993
1076	0.296758079	0.609060854
1077	0.296975341	0.609297543
1078	0.297192538	0.609533804
1079	0.297409623	0.609769853
1080	0.297626568	0.610005739
1081	0.297843356	0.610241502
1082	0.298060034	0.610477057
1083	0.298276595	0.610712357
1084	0.29849301	0.610947594
1085	0.298709355	0.611182448
1086	0.298925585	0.611417022
1087	0.299141657	0.611651526
1088	0.299357592	0.611885885
1089	0.299573412	0.612120071
1090	0.299789094	0.612354082
1091	0.300004646	0.612587898
1092	0.300220107	0.612821445
1093	0.30043549	0.613054585
1094	0.300650742	0.613287519
1095	0.30086583	0.613520375
1096	0.301080791	0.613753065
1097	0.301295605	0.613985576
1098	0.301510341	0.614217693
1099	0.301724973	0.614449543
1100	0.301939555	0.614680958
1101	0.302154008	0.614912215
1102	0.302368303	0.61514338
1103	0.302582495	0.615374295
1104	0.30279655	0.615605101
1105	0.303010455	0.615835863
1106	0.303224247	0.616066341
1107	0.303437895	0.616296709
1108	0.303651468	0.616526782
1109	0.303864849	0.616756927
1110	0.304078183	0.616986672
1111	0.304291433	0.617216148
1112	0.30450457	0.617445428
1113	0.304717588	0.617674508
1114	0.304930474	0.617903357
1115	0.305143306	0.618131708
1116	0.305355995	0.618359976
1117	0.305568607	0.618587857
1118	0.305781054	0.618815666
1119	0.305993338	0.619043419
1120	0.3062055	0.619271015
1121	0.306417564	0.619498393
1122	0.306629571	0.61972535
1123	0.306841462	0.619952123
1124	0.307053272	0.620178566
1125	0.307264934	0.620404854
1126	0.307476495	0.620630913
1127	0.307687929	0.620856822
1128	0.307899238	0.621082619
1129	0.308110463	0.621308135
1130	0.308321583	0.621533403
1131	0.308532578	0.621758494
1132	0.308743461	0.621983344
1133	0.308954243	0.622207983
1134	0.309164922	0.622432375
1135	0.309375481	0.622656652
1136	0.309585899	0.622880847
1137	0.309796233	0.623104754
1138	0.310006444	0.623328522
1139	0.310216592	0.623551929
1140	0.310426622	0.623775191
1141	0.310636554	0.623998221
1142	0.310846417	0.624220882
1143	0.311056186	0.624443288
1144	0.311265834	0.624665483
1145	0.311475355	0.62488753
1146	0.311684736	0.625109463
1147	0.311894036	0.625331152
1148	0.312103214	0.625552725
1149	0.312312291	0.625774061
1150	0.312521264	0.625995186
1151	0.312730102	0.626216177
1152	0.312938927	0.626436646
1153	0.313147606	0.626657064
1154	0.313356137	0.626877419
1155	0.313564568	0.627097561
1156	0.313772881	0.627317502
1157	0.313981055	0.627537285
1158	0.314189089	0.627756946
1159	0.314397038	0.627976347
1160	0.314604898	0.628195428
1161	0.314812657	0.628414248
1162	0.315020345	0.628632756
1163	0.3152279	0.628851133
1164	0.315435308	0.629069378
1165	0.315642615	0.629287367
1166	0.315849833	0.629505143
1167	0.316056931	0.629722804
1168	0.316263886	0.629940378
1169	0.316470716	0.630157867
1170	0.316677425	0.630375236
1171	0.316884045	0.63059238
1172	0.317090609	0.630809124
1173	0.317297042	0.631025709
1174	0.317503301	0.631242271
1175	0.317709457	0.631458636
1176	0.31791549	0.631674815
1177	0.318121425	0.631890769
1178	0.318327245	0.632106596
1179	0.318532972	0.63232219
1180	0.318738556	0.632537697
1181	0.31894409	0.632752848
1182	0.319149518	0.632967792
1183	0.319354873	0.633182427
1184	0.31956014	0.633396893
1185	0.319765274	0.633611308
1186	0.319970295	0.633825561
1187	0.32017528	0.63403936
1188	0.32038012	0.634253069
1189	0.320584838	0.634466579
1190	0.320789471	0.634679819
1191	0.320993999	0.634892899
1192	0.321198362	0.63510589
1193	0.321402657	0.635318561
1194	0.321606866	0.635530944
1195	0.321810971	0.635743217
1196	0.322014993	0.63595525
1197	0.322218862	0.636167227
1198	0.322422617	0.636379026
1199	0.322626211	0.636590832
1200	0.322829679	0.636802507
1201	0.323033034	0.637014019
1202	0.323236315	0.637225245
1203	0.32343945	0.637436436
1204	0.323642506	0.6376474
1205	0.323845475	0.637858132
1206	0.324048346	0.638068653
1207	0.324251137	0.638278955
1208	0.324453811	0.638489112
1209	0.324656402	0.638698945
1210	0.324858876	0.638908596
1211	0.325061218	0.639118133
1212	0.325263428	0.63932757
1213	0.325465529	0.639536788
1214	0.325667501	0.639745884
1215	0.325869338	0.639954907
1216	0.326071083	0.64016364
1217	0.326272661	0.640372362
1218	0.326474124	0.640580899
1219	0.326675516	0.640789111
1220	0.326876824	0.640997046
1221	0.327077971	0.641204983
1222	0.327279031	0.641412642
1223	0.327479992	0.641620083
1224	0.327680861	0.641827291
1225	0.327881663	0.642034215
1226	0.328082316	0.642241159
1227	0.328282823	0.642448075
1228	0.328483227	0.642654809
1229	0.328683584	0.642861191
1230	0.328883785	0.643067591
1231	0.329083901	0.643273597
1232	0.329283891	0.6434794
1233	0.329483776	0.643684992
1234	0.329683543	0.643890428
1235	0.329883204	0.644095718
1236	0.330082755	0.644300765
1237	0.330282212	0.644505592
1238	0.330481591	0.644710152
1239	0.330680888	0.644914484
1240	0.330880068	0.64511875
1241	0.33107921	0.645322625
1242	0.331278222	0.645526402
1243	0.331477106	0.645730024
1244	0.33167589	0.645933551
1245	0.331874555	0.64613698
1246	0.332073176	0.646340081
1247	0.332271683	0.646543059
1248	0.332470121	0.646745723
1249	0.332668388	0.646948468
1250	0.332866561	0.647151038
1251	0.333064637	0.647353381
1252	0.333262595	0.647555635
1253	0.333460511	0.64775749
1254	0.333658303	0.647959235
1255	0.333856007	0.648160749
1256	0.334053605	0.648362052
1257	0.33425114	0.648562985
1258	0.334448547	0.648763832
1259	0.334645821	0.648964598
1260	0.334842935	0.64916534
1261	0.335039942	0.649365888
1262	0.335236855	0.649566254
1263	0.335433689	0.649766382
1264	0.335630404	0.649966388
1265	0.335827083	0.650166032
1266	0.336023637	0.650365641
1267	0.33622004	0.650565197
1268	0.336416372	0.650764503
1269	0.336612629	0.650963571
1270	0.336808765	0.651162531
1271	0.337004823	0.651361275
1272	0.3372008	0.651559838
1273	0.337396673	0.651758269
1274	0.337592434	0.651956561
1275	0.337788164	0.652154456
1276	0.337983787	0.652352182
1277	0.338179342	0.652549646
1278	0.338374758	0.652747017
1279	0.338570025	0.65294439
1280	0.338765212	0.653141575
1281	0.338960318	0.653338543
1282	0.339155371	0.653535191
1283	0.339350327	0.653731698
1284	0.339545185	0.653928038
1285	0.339739933	0.654124247
1286	0.339934564	0.654320388
1287	0.340129098	0.654516391
1288	0.340323548	0.654712194
1289	0.340517881	0.654907853
1290	0.34071209	0.655103424
1291	0.340906205	0.655298793
1292	0.34110018	0.655494121
1293	0.341294041	0.655689275
1294	0.341487842	0.655884105
1295	0.341681586	0.656078599
1296	0.341875177	0.656273087
1297	0.342068702	0.656467273
1298	0.342262163	0.656661192
1299	0.342455537	0.656854852
1300	0.34264881	0.657048396
1301	0.342841964	0.657241833
1302	0.343034961	0.657435155
1303	0.343227847	0.657628307
1304	0.343420597	0.657821435
1305	0.343613226	0.658014473
1306	0.343805722	0.65820744
1307	0.343998133	0.658400203
1308	0.344190434	0.658592822
1309	0.34438269	0.658785119
1310	0.344574864	0.658977199
1311	0.344766938	0.659169162
1312	0.344958913	0.659361002
1313	0.345150848	0.65955249
1314	0.345342616	0.659744025
1315	0.345534246	0.659935559
1316	0.345725817	0.660126834
1317	0.345917291	0.660317902
1318	0.346108697	0.660508756
1319	0.346300025	0.660699392
1320	0.346491231	0.660889988
1321	0.346682304	0.66108056
1322	0.346873246	0.661271027
1323	0.347064088	0.661461354
1324	0.347254853	0.661651415
1325	0.347445465	0.661841488
1326	0.347635985	0.662031358
1327	0.347826357	0.662221253
1328	0.348016677	0.662410827
1329	0.348206863	0.662600344
1330	0.34839698	0.662789531
1331	0.348587025	0.662978468
1332	0.348776977	0.663167227
1333	0.348966838	0.663355751
1334	0.349156611	0.663544015
1335	0.349346299	0.663732046
1336	0.349535894	0.663919968
1337	0.349725391	0.664107687
1338	0.349914774	0.664295296
1339	0.350104075	0.664482693
1340	0.350293228	0.664670092
1341	0.350482266	0.664857422
1342	0.350671172	0.665044762
1343	0.350859997	0.665231893
1344	0.351048769	0.665418735
1345	0.351237421	0.665605529
1346	0.351426027	0.665792019
1347	0.351614475	0.665978606
1348	0.351802888	0.66616483
1349	0.351991177	0.666351019
1350	0.352179396	0.666536993
1351	0.352367457	0.666723042
1352	0.352555481	0.666908702
1353	0.352743425	0.667094141
1354	0.352931263	0.667279412
1355	0.353118935	0.667464705
1356	0.353306536	0.667649729
1357	0.353494015	0.667834597
1358	0.353681342	0.668019534
1359	0.353868617	0.668204139
1360	0.354055775	0.668388708
1361	0.354242831	0.668573149
1362	0.354429754	0.668757517
1363	0.3546166	0.668941681
1364	0.354803398	0.669125498
1365	0.35499014	0.669309055
1366	0.355176769	0.669492427
1367	0.355363309	0.669675558
1368	0.355549799	0.669858392
1369	0.355736152	0.670041144
1370	0.35592236	0.670223885
1371	0.356108529	0.670406264
1372	0.356294597	0.670588501
1373	0.356480561	0.670770601
1374	0.356666422	0.670952593
1375	0.356852173	0.671134552
1376	0.357037777	0.671316563
1377	0.357223316	0.671498257
1378	0.357408762	0.671679762
1379	0.357594112	0.671861112
1380	0.357779384	0.67204224
1381	0.357964485	0.672223462
1382	0.358149541	0.672404341
1383	0.358334477	0.672585175
1384	0.35851928	0.672765983
1385	0.358703957	0.672946711
1386	0.358888576	0.673127125
1387	0.359073047	0.673307559
1388	0.359257433	0.673487779
1389	0.359441734	0.67366782
1390	0.359625951	0.673847603
1391	0.359810031	0.674027373
1392	0.359994033	0.674206943
1393	0.360177948	0.674386355
1394	0.360361801	0.674565488
1395	0.360545556	0.674744535
1396	0.360729233	0.674923437
1397	0.360912794	0.67510218
1398	0.361096219	0.675280905
1399	0.361279564	0.675459453
1400	0.36146286	0.675637715
1401	0.361645976	0.675816155
1402	0.361828971	0.675994518
1403	0.362011886	0.676172737
1404	0.3621947	0.676350823
1405	0.36237745	0.676528633
1406	0.362560055	0.676706411
1407	0.362742559	0.676884021
1408	0.362924981	0.677061428
1409	0.363107333	0.677238586
1410	0.363289526	0.677415735
1411	0.363471602	0.677592817
1412	0.363653601	0.677769764
1413	0.363835492	0.677946674
1414	0.36401735	0.678123202
1415	0.364199115	0.678299552
1416	0.364380724	0.678476009
1417	0.364562271	0.678652222
1418	0.3647438	0.678828072
1419	0.364925278	0.679003633
1420	0.365106691	0.679178979
1421	0.365288017	0.679354176
1422	0.365469246	0.679529308
1423	0.365650355	0.679704424
1424	0.36583138	0.679879345
1425	0.366012318	0.680054104
1426	0.366193137	0.680228803
1427	0.366373903	0.680403168
1428	0.366554612	0.680577312
1429	0.366735217	0.6807513
1430	0.366915691	0.680925248
1431	0.367096031	0.68109917
1432	0.367276264	0.68127296
1433	0.367456402	0.681446603
1434	0.367636457	0.681620082
1435	0.36781646	0.681793301
1436	0.367996363	0.681966389
1437	0.368176151	0.682139398
1438	0.368355808	0.682312354
1439	0.368535327	0.682485312
1440	0.368714755	0.682658085
1441	0.368894077	0.682830706
1442	0.369073364	0.683002959
1443	0.369252569	0.683174954
1444	0.36943163	0.683346898
1445	0.369610604	0.683518679
1446	0.369789448	0.683690426
1447	0.369968164	0.683862123
1448	0.370146802	0.684033597
1449	0.370325328	0.684204968
1450	0.370503779	0.68437608
1451	0.370682096	0.684547246
1452	0.370860346	0.684718128
1453	0.37103845	0.684889102
1454	0.371216442	0.685059912
1455	0.37139433	0.685230609
1456	0.371572111	0.685401242
1457	0.37174982	0.685571591
1458	0.371927434	0.685741835
1459	0.372104941	0.685912
1460	0.372282413	0.686081838
1461	0.372459738	0.686251729
1462	0.372636963	0.686421574
1463	0.372814101	0.686591269
1464	0.372991136	0.686760855
1465	0.373168117	0.686930191
1466	0.373345044	0.687099266
1467	0.373521887	0.687268198
1468	0.373698663	0.68743696
1469	0.373875331	0.687605659
1470	0.374051962	0.687774036
1471	0.374228509	0.687942281
1472	0.374404994	0.688110339
1473	0.37458139	0.688278261
1474	0.374757602	0.688446371
1475	0.374933771	0.688614202
1476	0.375109837	0.688781926
1477	0.375285822	0.688949473
1478	0.375461719	0.689116911
1479	0.375637551	0.689284166
1480	0.375813342	0.689451096
1481	0.375989053	0.689617839
1482	0.376164645	0.689784588
1483	0.376340128	0.689951318
1484	0.376515518	0.690117934
1485	0.376690838	0.690284355
1486	0.376866082	0.690450622
1487	0.377041171	0.690617056
1488	0.377216199	0.690783282
1489	0.377391135	0.690949392
1490	0.377565979	0.691115322
1491	0.377740764	0.691281011
1492	0.377915457	0.691446583
1493	0.378090039	0.69161213
1494	0.378264535	0.691777599
1495	0.378438933	0.691942957
1496	0.378613227	0.692108213
1497	0.378787512	0.692273069
1498	0.378961669	0.692437977
1499	0.379135733	0.692602751
1500	0.379309729	0.692767357
1501	0.37948363	0.692931939
1502	0.379657442	0.6930964
1503	0.379831113	0.693260915
1504	0.380004759	0.69342507
1505	0.380178367	0.693588928
1506	0.380351868	0.693752729
1507	0.380525244	0.693916566
1508	0.380698535	0.694080283
1509	0.380871723	0.694243883
1510	0.381044861	0.694407245
1511	0.38121792	0.694570439
1512	0.381390892	0.694733507
1513	0.381563759	0.694896513
1514	0.381736556	0.695059327
1515	0.381909234	0.695222043
1516	0.382081784	0.695384773
1517	0.382254233	0.69554738
1518	0.3824266	0.695709833
1519	0.382598917	0.69587205
1520	0.382771152	0.69603414
1521	0.38294334	0.696195969
1522	0.38311541	0.696357779
1523	0.383287378	0.696519511
1524	0.383459249	0.696681138
1525	0.383631037	0.696842638
1526	0.383802705	0.697004097
1527	0.383974281	0.697165452
1528	0.384145762	0.697326656
1529	0.384317157	0.697487776
1530	0.3844885	0.69764866
1531	0.384659733	0.697809462
1532	0.384830884	0.697970106
1533	0.385001942	0.698130656
1534	0.385172883	0.698291248
1535	0.385343757	0.698451635
1536	0.385514568	0.698611844
1537	0.385685261	0.698771999
1538	0.385855919	0.698931862
1539	0.386026532	0.69909147
1540	0.386197047	0.699251044
1541	0.386367483	0.699410469
1542	0.386537835	0.699569723
1543	0.386708082	0.699728908
1544	0.386878232	0.699888028
1545	0.387048295	0.700047006
1546	0.387218241	0.700205948
1547	0.387388099	0.700364817
1548	0.387557845	0.700523636
1549	0.387727503	0.700682325
1550	0.387897081	0.700840816
1551	0.388066562	0.700999238
1552	0.388235925	0.70115768
1553	0.388405226	0.701315956
1554	0.388574444	0.701474145
1555	0.388743618	0.701632096
1556	0.388912713	0.701789925
1557	0.389081742	0.701947596
1558	0.38925066	0.702105199
1559	0.389419524	0.702262566
1560	0.389588334	0.702419658
1561	0.389757048	0.70257663
1562	0.389925644	0.702733536
1563	0.390094155	0.702890322
1564	0.390262598	0.70304701
1565	0.390430926	0.703203701
1566	0.390599149	0.703360326
1567	0.390767273	0.703516867
1568	0.390935368	0.703673103
1569	0.391103404	0.703829129
1570	0.391271292	0.70398521
1571	0.39143912	0.704141045
1572	0.391606863	0.704296772
1573	0.391774528	0.704452403
1574	0.391942112	0.704607903
1575	0.392109612	0.70476324
1576	0.392277056	0.704918395
1577	0.392444395	0.705073521
1578	0.392611616	0.705228689
1579	0.392778746	0.705383739
1580	0.392945791	0.705538634
1581	0.39311276	0.705693361
1582	0.393279677	0.70584785
1583	0.393446502	0.706002169
1584	0.39361324	0.706156327
1585	0.393779938	0.706310162
1586	0.39394651	0.706464009
1587	0.394112973	0.706617865
1588	0.394279379	0.706771564
1589	0.394445693	0.706925182
1590	0.394611963	0.707078563
1591	0.394778139	0.707231862
1592	0.394944173	0.707385207
1593	0.395110158	0.707538296
1594	0.395276041	0.707691297
1595	0.395441797	0.707844312
1596	0.395607452	0.707997256
1597	0.395773035	0.708150076
1598	0.395938558	0.708302698
1599	0.396103997	0.708455231
1600	0.396269349	0.708607684
1601	0.396434588	0.708760102
1602	0.396599783	0.708912302
1603	0.396764871	0.709064493
1604	0.396929884	0.709216493
1605	0.397094758	0.709368527
1606	0.397259588	0.709520293
1607	0.397424345	0.709671914
1608	0.397589014	0.70982343
1609	0.397753573	0.709974875
1610	0.397918034	0.710126197
1611	0.398082443	0.710277241
1612	0.398246766	0.710428126
1613	0.398410976	0.710579035
1614	0.398575085	0.710729914
1615	0.39873915	0.710880572
1616	0.398903123	0.711031188
1617	0.399067048	0.711181541
1618	0.399230885	0.711331786
1619	0.399394582	0.711482038
1620	0.399558199	0.711632157
1621	0.399721717	0.711782242
1622	0.399885163	0.711932157
1623	0.400048543	0.712081846
1624	0.400211818	0.712231511
1625	0.40037501	0.712381069
1626	0.400538159	0.712530382
1627	0.400701242	0.712679538
1628	0.400864253	0.712828546
1629	0.401027174	0.712977482
1630	0.401190032	0.713126201
1631	0.401352791	0.713274844
1632	0.401515513	0.713423225
1633	0.401678163	0.713571451
1634	0.401840733	0.713719577
1635	0.402003158	0.713867805
1636	0.402165508	0.714015897
1637	0.402327738	0.714163998
1638	0.402489874	0.714312038
1639	0.402651953	0.714459878
1640	0.402813936	0.714607652
1641	0.402975827	0.714755364
1642	0.403137635	0.714903019
1643	0.403299367	0.715050489
1644	0.403461009	0.715197825
1645	0.403622576	0.715345073
1646	0.403784083	0.715492158
1647	0.403945548	0.715639001
1648	0.404106932	0.715785765
1649	0.40426821	0.715932463
1650	0.404429366	0.716079175
1651	0.404590456	0.716225707
1652	0.404751455	0.716372194
1653	0.404912366	0.716518622
1654	0.405073147	0.716665088
1655	0.405233879	0.71681135
1656	0.405394563	0.716957438
1657	0.405555137	0.71710354
1658	0.405715586	0.717249657
1659	0.40587602	0.717395428
1660	0.406036377	0.717541051
1661	0.406196678	0.717686512
1662	0.406356874	0.717832005
1663	0.406516976	0.717977431
1664	0.406677027	0.718122624
1665	0.406836982	0.718267749
1666	0.406996832	0.718412869
1667	0.407156612	0.718557808
1668	0.40731628	0.718702752
1669	0.407475892	0.718847563
1670	0.407635468	0.718992098
1671	0.407794953	0.719136546
1672	0.40795435	0.719280858
1673	0.408113665	0.71942506
1674	0.408272938	0.719569024
1675	0.408432123	0.719712902
1676	0.408591248	0.719856653
1677	0.408750292	0.720000331
1678	0.408909257	0.720143878
1679	0.409068112	0.720287339
1680	0.409226866	0.72043072
1681	0.409385556	0.720573964
1682	0.409544164	0.720717178
1683	0.409702682	0.720860344
1684	0.409861175	0.721003237
1685	0.41001956	0.721146066
1686	0.410177876	0.721288694
1687	0.410336091	0.721431232
1688	0.41049421	0.721573687
1689	0.410652265	0.721716034
1690	0.410810256	0.721858202
1691	0.410968127	0.722000442
1692	0.411125912	0.722142533
1693	0.41128364	0.722284434
1694	0.411441279	0.722426244
1695	0.411598838	0.722567963
1696	0.411756334	0.722709556
1697	0.411913757	0.722850976
1698	0.412071149	0.722992142
1699	0.412228439	0.723133337
1700	0.412385694	0.723274244
1701	0.412542864	0.723415014
1702	0.412699899	0.723555905
1703	0.412856847	0.723696679
1704	0.413013734	0.723837303
1705	0.413170547	0.723977835
1706	0.413327303	0.724118215
1707	0.413483963	0.724258503
1708	0.413640524	0.724398689
1709	0.413797004	0.72453877
1710	0.413953416	0.724678721
1711	0.414109756	0.724818576
1712	0.414265995	0.72495839
1713	0.414422147	0.725098109
1714	0.414578235	0.725237648
1715	0.414734252	0.725377094
1716	0.414890207	0.725516407
1717	0.415046082	0.725655679
1718	0.415201865	0.72579489
1719	0.415357569	0.72593405
1720	0.415513225	0.726073007
1721	0.415668828	0.726211728
1722	0.415824357	0.726350297
1723	0.415979778	0.726488848
1724	0.416135101	0.726627415
1725	0.41629034	0.726765908
1726	0.416445511	0.726904265
1727	0.416600569	0.727042665
1728	0.416755559	0.727180956
1729	0.416910485	0.727319113
1730	0.41706539	0.727457007
1731	0.417220198	0.727594794
1732	0.417374924	0.727732559
1733	0.417529569	0.727870265
1734	0.417684144	0.728007896
1735	0.417838638	0.728145461
1736	0.417993084	0.728282897
1737	0.418147455	0.728420226
1738	0.418301727	0.72855749
1739	0.418455906	0.728694723
1740	0.418609952	0.728832014
1741	0.418763926	0.728969187
1742	0.418917824	0.729106266
1743	0.419071658	0.729243243
1744	0.419225441	0.729380022
1745	0.419379109	0.729516869
1746	0.419532687	0.729653706
1747	0.419686173	0.729790527
1748	0.419839681	0.729926959
1749	0.419993115	0.730063309
1750	0.420146433	0.730199658
1751	0.420299739	0.730335751
1752	0.420452973	0.730471761
1753	0.420606131	0.730607688
1754	0.420759174	0.730743683
1755	0.420912147	0.73087956
1756	0.421065028	0.731015323
1757	0.42121783	0.731150989
1758	0.421370551	0.731286561
1759	0.421523203	0.731422038
1760	0.42167577	0.731557477
1761	0.421828242	0.731692924
1762	0.421980652	0.731828237
1763	0.422133018	0.73196336
1764	0.422285299	0.732098422
1765	0.422437545	0.7322333
1766	0.422589669	0.732368232
1767	0.422741758	0.732502932
1768	0.422893789	0.73263751
1769	0.423045693	0.73277216
1770	0.423197538	0.732906619
1771	0.423349351	0.733040853
1772	0.423501074	0.733175068
1773	0.423652697	0.733309263
1774	0.423804261	0.733443302
1775	0.423955752	0.733577255
1776	0.424107137	0.733711253
1777	0.424258466	0.733845099
1778	0.424409719	0.73397886
1779	0.424560883	0.734112566
1780	0.424711996	0.734246084
1781	0.424862996	0.73437964
1782	0.425013912	0.734513126
1783	0.425164811	0.734646321
1784	0.425315683	0.73477927
1785	0.42546643	0.734912317
1786	0.425617088	0.735045326
1787	0.425767693	0.735178154
1788	0.425918249	0.73531086
1789	0.426068749	0.735443463
1790	0.426219123	0.735576122
1791	0.426369434	0.73570869
1792	0.426519662	0.735841156
1793	0.42666978	0.735973629
1794	0.426819847	0.73610593
1795	0.42696984	0.736238169
1796	0.427119728	0.736370384
1797	0.427269506	0.736502633
1798	0.427419249	0.736634653
1799	0.427568964	0.736766402
1800	0.427718643	0.736897962
1801	0.427868222	0.737029514
1802	0.428017709	0.737161069
1803	0.428167124	0.737292571
1804	0.428316504	0.737423791
1805	0.428465821	0.737554882
1806	0.428615052	0.737685932
1807	0.428764177	0.737817001
1808	0.428913258	0.737947905
1809	0.429062276	0.738078688
1810	0.429211196	0.738209383
1811	0.429360017	0.738340054
1812	0.429508744	0.738470723
1813	0.429657392	0.738601374
1814	0.429805961	0.738731946
1815	0.429954471	0.738862423
1816	0.43010291	0.738992818
1817	0.430251299	0.739123056
1818	0.430399656	0.739253079
1819	0.430547929	0.739383022
1820	0.430696124	0.739512904
1821	0.430844247	0.739642687
1822	0.430992277	0.739772483
1823	0.431140269	0.739902081
1824	0.431288168	0.740031699
1825	0.43143599	0.740161271
1826	0.431583751	0.740290712
1827	0.431731433	0.74042007
1828	0.431879086	0.740549211
1829	0.432026647	0.740678333
1830	0.432174121	0.740807382
1831	0.432321537	0.740936366
1832	0.432468901	0.741065196
1833	0.432616189	0.741194006
1834	0.432763443	0.741322575
1835	0.43291061	0.741451072
1836	0.433057762	0.741579267
1837	0.43320484	0.74170746
1838	0.433351876	0.741835522
1839	0.43349884	0.741963461
1840	0.433645756	0.742091265
1841	0.433792592	0.742219021
1842	0.43393935	0.742346678
1843	0.434086037	0.742474246
1844	0.434232647	0.742601717
1845	0.434379188	0.74272908
1846	0.434525652	0.742856347
1847	0.434672033	0.74298359
1848	0.43481832	0.74311083
1849	0.4349645	0.743238063
1850	0.435110582	0.743365257
1851	0.43525661	0.743492316
1852	0.435402553	0.743619341
1853	0.435548462	0.743746153
1854	0.435694269	0.743872992
1855	0.435840011	0.743999739
1856	0.435985688	0.744126389
1857	0.436131244	0.744253094
1858	0.43627673	0.744379687
1859	0.436422146	0.744506164
1860	0.436567513	0.744632478
1861	0.436712842	0.744758559
1862	0.436858126	0.744884456
1863	0.437003347	0.745010283
1864	0.437148471	0.745136109
1865	0.437293511	0.74526191
1866	0.437438483	0.745387624
1867	0.437583357	0.745513322
1868	0.437728185	0.745638856
1869	0.437872934	0.745764296
1870	0.438017599	0.745889707
1871	0.438162234	0.746014913
1872	0.438306772	0.74614014
1873	0.438451261	0.746265201
1874	0.438595669	0.746390217
1875	0.438740027	0.746515084
1876	0.438884318	0.746639858
1877	0.439028557	0.746764441
1878	0.439172739	0.746888905
1879	0.439316841	0.747013338
1880	0.439460905	0.747137618
1881	0.439604909	0.747261789
1882	0.439748832	0.747385876
1883	0.439892689	0.74750987
1884	0.440036485	0.74763377
1885	0.440180167	0.747757749
1886	0.440323775	0.747881611
1887	0.440467313	0.748005341
1888	0.440610801	0.748128954
1889	0.440754243	0.748252404
1890	0.440897609	0.748375767
1891	0.441040905	0.748499073
1892	0.441184146	0.748622258
1893	0.441327308	0.74874536
1894	0.441470386	0.748868453
1895	0.441613361	0.748991547
1896	0.441756268	0.749114566
1897	0.441899125	0.749237433
1898	0.442041895	0.749360198
1899	0.442184586	0.749482861
1900	0.442327216	0.749605381
1901	0.442469786	0.749727806
1902	0.44261228	0.74985016
1903	0.442754696	0.749972418
1904	0.442897063	0.750094499
1905	0.443039328	0.750216577
1906	0.443181476	0.750338704
1907	0.443323585	0.750460695
1908	0.443465645	0.75058255
1909	0.443607672	0.750704201
1910	0.443749637	0.750825692
1911	0.443891485	0.750947268
1912	0.444033253	0.751068796
1913	0.444174963	0.751190251
1914	0.444316654	0.751311447
1915	0.444458247	0.751432663
1916	0.444599766	0.751553836
1917	0.444741209	0.751674935
1918	0.444882568	0.751795993
1919	0.445023843	0.751917054
1920	0.445165093	0.752037912
1921	0.445306287	0.752158654
1922	0.445447404	0.752279353
1923	0.445588421	0.752400107
1924	0.445729422	0.752520649
1925	0.445870366	0.752641154
1926	0.446011251	0.752761561
1927	0.446152097	0.752881774
1928	0.446292868	0.753001896
1929	0.446433539	0.753122063
1930	0.446574157	0.753242142
1931	0.446714689	0.753362172
1932	0.446855164	0.753482061
1933	0.446995585	0.753601847
1934	0.44713593	0.753721542
1935	0.447276229	0.753841095
1936	0.447416492	0.75396044
1937	0.447556695	0.754079711
1938	0.447696871	0.754198815
1939	0.447836957	0.754317903
1940	0.447976973	0.754436922
1941	0.44811692	0.754555882
1942	0.448256718	0.754675057
1943	0.448396505	0.754793939
1944	0.448536171	0.754912904
1945	0.448675786	0.755031725
1946	0.448815353	0.755150436
1947	0.448954858	0.755269082
1948	0.449094253	0.7553878
1949	0.449233594	0.755506372
1950	0.449372854	0.755624949
1951	0.449512027	0.755743476
1952	0.449651148	0.755861888
1953	0.449790197	0.755980154
1954	0.449929177	0.756098321
1955	0.450068101	0.756216372
1956	0.450206968	0.756334297
1957	0.450345746	0.756452138
1958	0.45048451	0.756569742
1959	0.450623208	0.75668724
1960	0.450761848	0.756804627
1961	0.450900427	0.756921947
1962	0.451038955	0.757039117
1963	0.451177419	0.757156179
1964	0.451315797	0.757273247
1965	0.451454131	0.757390177
1966	0.451592395	0.757507033
1967	0.451730577	0.757623852
1968	0.4518687	0.757740533
1969	0.452006769	0.757857068
1970	0.45214476	0.757973547
1971	0.452282719	0.758089862
1972	0.452420586	0.758206133
1973	0.452558351	0.758322448
1974	0.452696073	0.758438616
1975	0.452833738	0.758554719
1976	0.452971345	0.758670694
1977	0.453108896	0.758786525
1978	0.453246364	0.758902345
1979	0.453383762	0.759018149
1980	0.453521096	0.75913385
1981	0.453658409	0.759249323
1982	0.453795644	0.75936478
1983	0.453932787	0.759480286
1984	0.454069853	0.759595747
1985	0.45420685	0.759711149
1986	0.454343779	0.759826491
1987	0.45448062	0.759941829
1988	0.4546174	0.760057135
1989	0.45475412	0.760172347
1990	0.454890782	0.760287473
1991	0.455027389	0.760402516
1992	0.455163921	0.760517493
1993	0.455300403	0.760632323
1994	0.45543683	0.760747039
1995	0.455573131	0.760861883
1996	0.455709422	0.76097642
1997	0.455845645	0.761090892
1998	0.455981804	0.761205346
1999	0.456117895	0.761319775
[truncated: 1,001 more rows]
